# Supplementary material for: Recent speciation associated with range expansion and a shift to self-fertilization in North American Arabidopsis
Source: Nat Commun. 2022 Dec 8;13:7564. doi: 10.1038/s41467-022-35368-1 (PMC9732334; doi:10.1038/s41467-022-35368-1)
Supplement: Supplementary file 5 — Source Data [file 41467_2022_35368_MOESM5_ESM.zip › Source Data/SuppFig19-6_lyrIL2_20.psmc]

CC
CC	Brief Description of the file format:
CC	  CC  comments
CC	  MM  useful-messages
CC	  RD  round-of-iterations
CC	  LL  \log[P(sequence)]
CC	  QD  Q-before-opt Q-after-opt
CC	  TR  \theta_0 \rho_0
CC	  RS  k t_k \lambda_k \pi_k \sum_{l\not=k}A_{kl} A_{kk}
CC	  DC  begin end best-k t_k+\Delta_k max-prob
CC
MM	Version: 0.6.5-r67
MM	pattern:4+25*2+4+6, n:63, n_free_lambdas:28
MM	n_iterations:25, skip:1, max_t:5, theta/rho:5
MM	is_decoding:0
MM	n_seqs:31, sum_L:1276356, sum_n:187996
RD	0
LK	0.000000
QD	0.000000 -> 0.000000
RI	inf
TR	0.159337	0.031867
MT	5.000000
MM	C_pi: 1.000000, n_recomb: 40036.263302
RS	0	0.000000	1.000000	252.981695	0.006319	0.000000
RS	1	0.006440	1.000000	267.517764	0.006682	0.000000
RS	2	0.013294	1.000000	282.769924	0.007063	0.000000
RS	3	0.020590	1.000000	298.757684	0.007462	0.000000
RS	4	0.028356	1.000000	315.498786	0.007880	0.000000
RS	5	0.036622	1.000000	333.008787	0.008318	0.000000
RS	6	0.045421	1.000000	351.300592	0.008775	0.000000
RS	7	0.054785	1.000000	370.383929	0.009251	0.000000
RS	8	0.064753	1.000000	390.264778	0.009748	0.000000
RS	9	0.075363	1.000000	410.944732	0.010264	0.000000
RS	10	0.086656	1.000000	432.420308	0.010801	0.000000
RS	11	0.098677	1.000000	454.682188	0.011357	0.000000
RS	12	0.111471	1.000000	477.714403	0.011932	0.000000
RS	13	0.125090	1.000000	501.493462	0.012526	0.000000
RS	14	0.139585	1.000000	525.987420	0.013138	0.000000
RS	15	0.155014	1.000000	551.154893	0.013766	0.000000
RS	16	0.171437	1.000000	576.944038	0.014411	0.000000
RS	17	0.188917	1.000000	603.291492	0.015069	0.000000
RS	18	0.207523	1.000000	630.121295	0.015739	0.000000
RS	19	0.227327	1.000000	657.343820	0.016419	0.000000
RS	20	0.248406	1.000000	684.854710	0.017106	0.000000
RS	21	0.270843	1.000000	712.533878	0.017797	0.000000
RS	22	0.294725	1.000000	740.244583	0.018489	0.000000
RS	23	0.320144	1.000000	767.832632	0.019178	0.000000
RS	24	0.347201	1.000000	795.125743	0.019860	0.000000
RS	25	0.376000	1.000000	821.933132	0.020530	0.000000
RS	26	0.406654	1.000000	848.045379	0.021182	0.000000
RS	27	0.439282	1.000000	873.234629	0.021811	0.000000
RS	28	0.474011	1.000000	897.255214	0.022411	0.000000
RS	29	0.510976	1.000000	919.844747	0.022975	0.000000
RS	30	0.550322	1.000000	940.725795	0.023497	0.000000
RS	31	0.592202	1.000000	959.608170	0.023968	0.000000
RS	32	0.636779	1.000000	976.191941	0.024383	0.000000
RS	33	0.684227	1.000000	990.171213	0.024732	0.000000
RS	34	0.734730	1.000000	1001.238724	0.025008	0.000000
RS	35	0.788485	1.000000	1009.091302	0.025204	0.000000
RS	36	0.845702	1.000000	1013.436172	0.025313	0.000000
RS	37	0.906604	1.000000	1013.998092	0.025327	0.000000
RS	38	0.971428	1.000000	1010.527247	0.025240	0.000000
RS	39	1.040426	1.000000	1002.807770	0.025047	0.000000
RS	40	1.113868	1.000000	990.666718	0.024744	0.000000
RS	41	1.192040	1.000000	973.983260	0.024328	0.000000
RS	42	1.275245	1.000000	952.697761	0.023796	0.000000
RS	43	1.363809	1.000000	926.820384	0.023150	0.000000
RS	44	1.458076	1.000000	896.438786	0.022391	0.000000
RS	45	1.558414	1.000000	861.724389	0.021524	0.000000
RS	46	1.665214	1.000000	822.936731	0.020555	0.000000
RS	47	1.778891	1.000000	780.425347	0.019493	0.000000
RS	48	1.899889	1.000000	734.628670	0.018349	0.000000
RS	49	2.028679	1.000000	686.069538	0.017136	0.000000
RS	50	2.165763	1.000000	635.346953	0.015869	0.000000
RS	51	2.311675	1.000000	583.123950	0.014565	0.000000
RS	52	2.466983	1.000000	530.111632	0.013241	0.000000
RS	53	2.632293	1.000000	477.049682	0.011915	0.000000
RS	54	2.808249	1.000000	424.683951	0.010607	0.000000
RS	55	2.995536	1.000000	373.742021	0.009335	0.000000
RS	56	3.194884	1.000000	324.907926	0.008115	0.000000
RS	57	3.407070	1.000000	278.797423	0.006964	0.000000
RS	58	3.632920	1.000000	235.935368	0.005893	0.000000
RS	59	3.873315	1.000000	196.736774	0.004914	0.000000
RS	60	4.129191	1.000000	161.492997	0.004034	0.000000
RS	61	4.401545	1.000000	130.364223	0.003256	0.000000
RS	62	4.691438	1.000000	103.379030	0.002582	0.000000
RS	63	5.000000	1.000000	290.916724	0.007266	0.000000
PA	4+25*2+4+6 0.159337167 0.031867433 5.000000000 1.000000000 1.000000000 1.000000000 1.000000000 1.000000000 1.000000000 1.000000000 1.000000000 1.000000000 1.000000000 1.000000000 1.000000000 1.000000000 1.000000000 1.000000000 1.000000000 1.000000000 1.000000000 1.000000000 1.000000000 1.000000000 1.000000000 1.000000000 1.000000000 1.000000000 1.000000000 1.000000000 1.000000000
//
IT	4914
RD	1
LK	-472776.733060
QD	-883.840524 -> -521.287455
RI	0.0391197742
TR	0.145671	0.030065
MT	5.670118
MM	C_pi: 1.052991, n_recomb: 39777.648646
RS	0	0.000000	0.821026	315.833861	0.007940	0.000276
RS	1	0.006649	0.821026	334.060550	0.008398	0.001902
RS	2	0.013739	0.821026	353.145026	0.008878	0.002968
RS	3	0.021301	0.821026	373.101101	0.009380	0.004775
RS	4	0.029366	0.594592	542.877179	0.013648	0.007186
RS	5	0.037967	0.594592	570.458753	0.014341	0.009765
RS	6	0.047140	0.557490	638.357703	0.016048	0.012277
RS	7	0.056923	0.557490	668.669886	0.016810	0.014555
RS	8	0.067356	0.575049	678.429110	0.017056	0.016443
RS	9	0.078483	0.575049	709.337515	0.017833	0.017795
RS	10	0.090350	0.628343	678.486829	0.017057	0.018573
RS	11	0.103006	0.628343	708.834568	0.017820	0.018886
RS	12	0.116503	0.704830	660.090309	0.016595	0.018887
RS	13	0.130897	0.704830	689.433380	0.017332	0.018673
RS	14	0.146249	0.794356	638.872884	0.016061	0.018290
RS	15	0.162621	0.794356	667.163549	0.016772	0.017786
RS	16	0.180082	0.887967	623.154643	0.015666	0.017224
RS	17	0.198704	0.887967	650.529590	0.016354	0.016666
RS	18	0.218563	0.976593	617.266005	0.015518	0.016155
RS	19	0.239743	0.976593	643.930770	0.016188	0.015726
RS	20	0.262332	1.053204	622.526613	0.015650	0.015403
RS	21	0.286422	1.053204	648.652915	0.016307	0.015196
RS	22	0.312114	1.114163	638.361673	0.016048	0.015103
RS	23	0.339513	1.114163	664.006096	0.016693	0.015120
RS	24	0.368735	1.158448	663.527896	0.016681	0.015247
RS	25	0.399900	1.158448	688.578477	0.017311	0.015486
RS	26	0.433136	1.186590	696.613060	0.017513	0.015840
RS	27	0.468582	1.186590	720.745277	0.018119	0.016307
RS	28	0.506385	1.200995	735.434969	0.018489	0.016879
RS	29	0.546702	1.200995	758.068568	0.019058	0.017541
RS	30	0.589699	1.205497	776.774784	0.019528	0.018274
RS	31	0.635554	1.205497	797.060177	0.020038	0.019056
RS	32	0.684459	1.204236	816.615629	0.020530	0.019861
RS	33	0.736614	1.204236	833.471507	0.020953	0.020661
RS	34	0.792238	1.200932	850.470256	0.021381	0.021423
RS	35	0.851560	1.200932	862.679890	0.021688	0.022114
RS	36	0.914825	1.198369	873.967625	0.021971	0.022704
RS	37	0.982297	1.198369	880.322304	0.022131	0.023169
RS	38	1.054255	1.197963	883.651247	0.022215	0.023491
RS	39	1.130998	1.197963	883.098252	0.022201	0.023662
RS	40	1.212842	1.199818	877.430303	0.022058	0.023681
RS	41	1.300128	1.199818	869.186845	0.021851	0.023552
RS	42	1.393218	1.203263	854.453327	0.021481	0.023284
RS	43	1.492496	1.203263	838.090777	0.021069	0.022884
RS	44	1.598376	1.207480	814.755563	0.020483	0.022361
RS	45	1.711295	1.207480	790.282851	0.019868	0.021724
RS	46	1.831721	1.211773	759.168051	0.019085	0.020981
RS	47	1.960154	1.211773	727.112510	0.018279	0.020144
RS	48	2.097126	1.215559	689.423556	0.017332	0.019222
RS	49	2.243205	1.215559	650.883486	0.016363	0.018229
RS	50	2.398997	1.218389	608.216816	0.015290	0.017175
RS	51	2.565146	1.218389	564.865202	0.014201	0.016071
RS	52	2.742342	1.220104	519.126206	0.013051	0.014927
RS	53	2.931319	1.220104	473.156118	0.011895	0.013754
RS	54	3.132860	1.221373	426.370855	0.010719	0.012562
RS	55	3.347801	1.221373	380.389241	0.009563	0.011361
RS	56	3.577033	1.221373	335.363453	0.008431	0.010165
RS	57	3.821506	1.221373	291.949355	0.007340	0.008989
RS	58	4.082232	1.238600	247.638131	0.006226	0.007849
RS	59	4.360294	1.238600	210.336785	0.005288	0.006761
RS	60	4.656843	1.238600	175.970969	0.004424	0.005739
RS	61	4.973108	1.238600	144.863220	0.003642	0.004796
RS	62	5.310400	1.238600	117.219752	0.002947	0.003942
RS	63	5.670118	1.238600	354.734842	0.008918	0.012502
PA	4+25*2+4+6 0.145671120 0.030065132 5.670118332 0.821025848 0.594592333 0.557490349 0.575049400 0.628343105 0.704830408 0.794355869 0.887966633 0.976593018 1.053203583 1.114162683 1.158447981 1.186590433 1.200995207 1.205497265 1.204236031 1.200932026 1.198368549 1.197963238 1.199818373 1.203262568 1.207480311 1.211772680 1.215559006 1.218388796 1.220103741 1.221372604 1.238600194
//
IT	5210
RD	2
LK	-472197.832164
QD	-572.230010 -> -432.086538
RI	0.0354659357
TR	0.138877	0.029885
MT	6.018704
MM	C_pi: 1.102639, n_recomb: 41377.461514
RS	0	0.000000	1.066442	256.774495	0.006206	0.000215
RS	1	0.006748	1.066442	272.342973	0.006582	0.001580
RS	2	0.013951	1.066442	288.729949	0.006978	0.002278
RS	3	0.021641	1.066442	305.961045	0.007394	0.003430
RS	4	0.029849	0.553693	621.790910	0.015027	0.007048
RS	5	0.038611	0.553693	653.068633	0.015783	0.009625
RS	6	0.047965	0.466291	812.229727	0.019630	0.013063
RS	7	0.057949	0.466291	848.190411	0.020499	0.015772
RS	8	0.068608	0.466416	884.196096	0.021369	0.017711
RS	9	0.079985	0.466416	920.522667	0.022247	0.019791
RS	10	0.092131	0.518230	862.260267	0.020839	0.019640
RS	11	0.105096	0.518230	897.128784	0.021682	0.020808
RS	12	0.118935	0.607018	797.153088	0.019265	0.019348
RS	13	0.133709	0.607018	829.994505	0.020059	0.019961
RS	14	0.149480	0.722549	726.393343	0.017555	0.018116
RS	15	0.166315	0.722549	757.156014	0.018299	0.018401
RS	16	0.184286	0.854527	667.619329	0.016135	0.016634
RS	17	0.203469	0.854527	696.529566	0.016834	0.016759
RS	18	0.223947	0.989218	627.864412	0.015174	0.015337
RS	19	0.245807	0.989218	655.317760	0.015838	0.015451
RS	20	0.269142	1.112383	608.162429	0.014698	0.014475
RS	21	0.294052	1.112383	634.590482	0.015337	0.014685
RS	22	0.320642	1.213451	606.725012	0.014663	0.014146
RS	23	0.349027	1.213451	632.471013	0.015285	0.014483
RS	24	0.379327	1.286614	621.291644	0.015015	0.014326
RS	25	0.411672	1.286614	646.526050	0.015625	0.014807
RS	26	0.446200	1.330010	650.017422	0.015709	0.015014
RS	27	0.483057	1.330010	674.668918	0.016305	0.015666
RS	28	0.522402	1.346994	690.253680	0.016682	0.016209
RS	29	0.564401	1.346994	713.923820	0.017254	0.017017
RS	30	0.609235	1.345198	737.799746	0.017831	0.017817
RS	31	0.657094	1.345198	759.707930	0.018360	0.018717
RS	32	0.708183	1.333473	787.088718	0.019022	0.019649
RS	33	0.762719	1.333473	806.098682	0.019482	0.020543
RS	34	0.820935	1.319778	831.605848	0.020098	0.021443
RS	35	0.883079	1.319778	846.358606	0.020455	0.022201
RS	36	0.949417	1.309861	864.930357	0.020903	0.022890
RS	37	1.020232	1.309861	874.066662	0.021124	0.023389
RS	38	1.095825	1.306357	882.328228	0.021324	0.023737
RS	39	1.176519	1.306357	884.706983	0.021381	0.023912
RS	40	1.262658	1.308988	881.638370	0.021307	0.023888
RS	41	1.354610	1.308988	876.455162	0.021182	0.023746
RS	42	1.452767	1.315848	862.783362	0.020852	0.023395
RS	43	1.557548	1.315848	849.599444	0.020533	0.022981
RS	44	1.669399	1.324811	826.693674	0.019979	0.022368
RS	45	1.788797	1.324811	805.457597	0.019466	0.021727
RS	46	1.916253	1.334104	774.785167	0.018725	0.020912
RS	47	2.052309	1.334104	745.875921	0.018026	0.020086
RS	48	2.197547	1.342269	708.964005	0.017134	0.019123
RS	49	2.352585	1.342269	673.233206	0.016271	0.018156
RS	50	2.518085	1.348220	631.654726	0.015266	0.017092
RS	51	2.694753	1.348220	590.461009	0.014270	0.016023
RS	52	2.883342	1.351606	545.760483	0.013190	0.014892
RS	53	3.084657	1.351606	501.000279	0.012108	0.013752
RS	54	3.299558	1.353653	454.620463	0.010987	0.012575
RS	55	3.528959	1.353653	408.749964	0.009879	0.011401
RS	56	3.773841	1.353653	363.274922	0.008780	0.010226
RS	57	4.035247	1.353653	318.891209	0.007707	0.009065
RS	58	4.314292	1.389008	269.955740	0.006524	0.007837
RS	59	4.612168	1.389008	231.929218	0.005605	0.006788
RS	60	4.930144	1.389008	196.360648	0.004746	0.005796
RS	61	5.269578	1.389008	163.666611	0.003955	0.004874
RS	62	5.631916	1.389008	134.157189	0.003242	0.004031
RS	63	6.018704	1.389008	426.946942	0.010318	0.013174
PA	4+25*2+4+6 0.138877257 0.029885182 6.018704283 1.066441932 0.553693469 0.466290794 0.466416025 0.518230137 0.607018331 0.722548576 0.854526971 0.989218421 1.112382604 1.213451450 1.286613820 1.330009793 1.346994027 1.345198351 1.333473434 1.319778385 1.309861318 1.306356701 1.308987638 1.315847536 1.324810952 1.334103808 1.342269239 1.348220006 1.351606497 1.353653337 1.389007821
//
IT	4853
RD	3
LK	-471951.003671
QD	-477.942739 -> -391.530161
RI	0.0275541357
TR	0.134451	0.030238
MT	6.228417
MM	C_pi: 1.148570, n_recomb: 43572.429077
RS	0	0.000000	1.554782	187.056122	0.004293	0.000180
RS	1	0.006805	1.554782	198.904507	0.004565	0.001346
RS	2	0.014073	1.554782	211.439786	0.004853	0.001726
RS	3	0.021836	1.554782	224.692872	0.005157	0.002357
RS	4	0.030127	0.593805	622.114708	0.014278	0.006556
RS	5	0.038982	0.593805	654.374239	0.015018	0.008855
RS	6	0.048440	0.447656	909.552188	0.020874	0.013307
RS	7	0.058542	0.447656	949.196133	0.021784	0.016036
RS	8	0.069331	0.427799	1034.299028	0.023737	0.018615
RS	9	0.080854	0.427799	1074.538405	0.024661	0.020934
RS	10	0.093161	0.472463	1010.368404	0.023188	0.020641
RS	11	0.106306	0.472463	1048.742267	0.024069	0.022149
RS	12	0.120345	0.563133	913.850427	0.020973	0.020010
RS	13	0.135340	0.563133	949.757880	0.021797	0.020968
RS	14	0.151355	0.690170	806.134166	0.018501	0.018322
RS	15	0.168460	0.690170	839.434916	0.019265	0.018941
RS	16	0.186729	0.843993	715.399653	0.016419	0.016476
RS	17	0.206241	0.843993	746.263259	0.017127	0.016895
RS	18	0.227081	1.008920	651.557091	0.014953	0.014936
RS	19	0.249340	1.008920	680.438793	0.015616	0.015285
RS	20	0.273112	1.165360	615.303178	0.014121	0.013929
RS	21	0.298503	1.165360	642.790774	0.014752	0.014314
RS	22	0.325622	1.296081	603.624086	0.013853	0.013527
RS	23	0.354586	1.296081	630.260096	0.014465	0.013992
RS	24	0.385521	1.389800	613.274383	0.014075	0.013694
RS	25	0.418561	1.389800	639.433212	0.014675	0.014263
RS	26	0.453849	1.441466	642.070045	0.014736	0.014424
RS	27	0.491539	1.441466	667.864262	0.015328	0.015132
RS	28	0.531794	1.455057	687.063877	0.015768	0.015717
RS	29	0.574788	1.455057	712.215458	0.016346	0.016560
RS	30	0.620708	1.442212	743.238700	0.017058	0.017475
RS	31	0.669753	1.442212	766.975199	0.017602	0.018397
RS	32	0.722136	1.416720	803.548673	0.018442	0.019490
RS	33	0.778083	1.416720	824.611341	0.018925	0.020395
RS	34	0.837837	1.390743	859.332351	0.019722	0.021462
RS	35	0.901658	1.390743	876.149103	0.020108	0.022223
RS	36	0.969822	1.372711	901.865247	0.020698	0.023034
RS	37	1.042624	1.372711	912.873047	0.020951	0.023527
RS	38	1.120381	1.366115	924.955713	0.021228	0.023922
RS	39	1.203429	1.366115	928.915069	0.021319	0.024085
RS	40	1.292129	1.369998	926.447968	0.021262	0.024037
RS	41	1.386864	1.369998	922.574120	0.021173	0.023884
RS	42	1.488047	1.381004	907.342859	0.020824	0.023468
RS	43	1.596115	1.381004	895.268818	0.020547	0.023050
RS	44	1.711538	1.395549	869.846426	0.019963	0.022365
RS	45	1.834814	1.395549	849.569529	0.019498	0.021731
RS	46	1.966481	1.410661	816.329067	0.018735	0.020859
RS	47	2.107107	1.410661	788.205986	0.018090	0.020055
RS	48	2.257302	1.423901	749.203838	0.017194	0.019061
RS	49	2.417719	1.423901	713.972172	0.016386	0.018127
RS	50	2.589052	1.433498	670.901032	0.015397	0.017060
RS	51	2.772045	1.433498	629.733219	0.014453	0.016026
RS	52	2.967491	1.438907	583.871599	0.013400	0.014912
RS	53	3.176236	1.438907	538.474463	0.012358	0.013803
RS	54	3.399187	1.442009	490.697662	0.011262	0.012648
RS	55	3.637311	1.442009	443.453924	0.010177	0.011497
RS	56	3.891638	1.442009	396.227226	0.009094	0.010340
RS	57	4.163273	1.442009	349.756051	0.008027	0.009192
RS	58	4.453393	1.495989	294.861202	0.006767	0.007885
RS	59	4.763256	1.495989	255.423528	0.005862	0.006869
RS	60	5.094205	1.495989	218.128748	0.005006	0.005900
RS	61	5.447676	1.495989	183.464542	0.004211	0.004991
RS	62	5.825201	1.495989	151.819795	0.003484	0.004155
RS	63	6.228417	1.495989	502.376647	0.011530	0.013993
PA	4+25*2+4+6 0.134450782 0.030238435 6.228416674 1.554782016 0.593804954 0.447656078 0.427798821 0.472462885 0.563132668 0.690169928 0.843993051 1.008920224 1.165360429 1.296080521 1.389800499 1.441466302 1.455056611 1.442212386 1.416720146 1.390742955 1.372710742 1.366114606 1.369997520 1.381003934 1.395548960 1.410660676 1.423901392 1.433498223 1.438906730 1.442009123 1.495988692
//
IT	4685
RD	4
LK	-471788.252917
QD	-428.954036 -> -360.879842
RI	0.0209517525
TR	0.131012	0.030776
MT	6.376118
MM	C_pi: 1.188802, n_recomb: 45858.414000
RS	0	0.000000	2.288915	134.466496	0.002932	0.000157
RS	1	0.006844	2.288915	143.241673	0.003124	0.001185
RS	2	0.014157	2.288915	152.558355	0.003327	0.001353
RS	3	0.021970	2.288915	162.445563	0.003542	0.001646
RS	4	0.030318	0.667079	590.576882	0.012878	0.005992
RS	5	0.039237	0.667079	622.420717	0.013573	0.007980
RS	6	0.048767	0.452824	961.988502	0.020977	0.013273
RS	7	0.058949	0.452824	1004.368360	0.021902	0.015892
RS	8	0.069828	0.412657	1147.437874	0.025021	0.019240
RS	9	0.081451	0.412657	1190.997926	0.025971	0.021616
RS	10	0.093870	0.449531	1134.050997	0.024729	0.021479
RS	11	0.107139	0.449531	1175.491645	0.025633	0.023131
RS	12	0.121316	0.539338	1016.286412	0.022161	0.020641
RS	13	0.136463	0.539338	1055.015965	0.023006	0.021763
RS	14	0.152647	0.672636	879.226037	0.019173	0.018604
RS	15	0.169939	0.672636	915.009859	0.019953	0.019390
RS	16	0.188414	0.841081	762.398104	0.016625	0.016454
RS	17	0.208154	0.841081	795.295929	0.017342	0.017021
RS	18	0.229244	1.028414	679.030071	0.014807	0.014697
RS	19	0.251779	1.028414	709.503639	0.015472	0.015162
RS	20	0.275855	1.211086	629.747800	0.013732	0.013551
RS	21	0.301580	1.211086	658.499362	0.014359	0.014018
RS	22	0.329065	1.365808	610.495923	0.013313	0.013070
RS	23	0.358431	1.365808	638.233371	0.013917	0.013589
RS	24	0.389807	1.475743	617.168163	0.013458	0.013209
RS	25	0.423330	1.475743	644.440500	0.014053	0.013807
RS	26	0.459148	1.532333	647.357619	0.014116	0.013957
RS	27	0.497417	1.532333	674.437689	0.014707	0.014676
RS	28	0.538306	1.540061	697.968474	0.015220	0.015319
RS	29	0.581993	1.540061	724.680882	0.015803	0.016159
RS	30	0.628670	1.514674	763.322194	0.016645	0.017191
RS	31	0.678542	1.514674	788.885338	0.017203	0.018103
RS	32	0.731827	1.474874	834.980952	0.018208	0.019353
RS	33	0.788759	1.474874	857.989524	0.018710	0.020247
RS	34	0.849587	1.436767	902.077638	0.019671	0.021472
RS	35	0.914579	1.436767	920.715440	0.020077	0.022223
RS	36	0.984019	1.411105	953.393027	0.020790	0.023150
RS	37	1.058212	1.411105	965.870102	0.021062	0.023634
RS	38	1.137482	1.401950	981.129564	0.021395	0.024074
RS	39	1.222178	1.401950	986.111503	0.021503	0.024231
RS	40	1.312671	1.407559	983.180448	0.021439	0.024161
RS	41	1.409358	1.407559	979.934374	0.021369	0.024007
RS	42	1.512661	1.423133	961.832691	0.020974	0.023529
RS	43	1.623035	1.423133	950.110891	0.020718	0.023120
RS	44	1.740964	1.443648	920.810046	0.020079	0.022365
RS	45	1.866963	1.443648	900.709011	0.019641	0.021751
RS	46	2.001586	1.464931	863.630788	0.018833	0.020823
RS	47	2.145424	1.464931	835.533316	0.018220	0.020049
RS	48	2.299105	1.483546	793.347976	0.017300	0.019025
RS	49	2.463305	1.483546	757.923157	0.016527	0.018127
RS	50	2.638744	1.497023	712.483495	0.015537	0.017056
RS	51	2.826189	1.497023	670.757983	0.014627	0.016058
RS	52	3.026464	1.504631	623.083077	0.013587	0.014958
RS	53	3.240446	1.504631	576.604612	0.012574	0.013880
RS	54	3.469073	1.508969	526.968958	0.011491	0.012743
RS	55	3.713349	1.508969	478.064897	0.010425	0.011615
RS	56	3.974343	1.508969	428.868514	0.009352	0.010475
RS	57	4.253200	1.508969	380.157730	0.008290	0.009339
RS	58	4.551142	1.581753	318.881082	0.006954	0.007956
RS	59	4.869476	1.581753	278.055200	0.006063	0.006967
RS	60	5.209598	1.581753	239.105750	0.005214	0.006018
RS	61	5.572999	1.581753	202.577771	0.004417	0.005121
RS	62	5.961271	1.581753	168.925032	0.003684	0.004290
RS	63	6.376118	1.581753	577.551132	0.012594	0.014860
PA	4+25*2+4+6 0.131011805 0.030775888 6.376117755 2.288915110 0.667079195 0.452823602 0.412657432 0.449530946 0.539338345 0.672635551 0.841080943 1.028414017 1.211085702 1.365807936 1.475743191 1.532333270 1.540061282 1.514674008 1.474873745 1.436767441 1.411104583 1.401950204 1.407559074 1.423133025 1.443647657 1.464930516 1.483546196 1.497022814 1.504630910 1.508969330 1.581753207
//
IT	4487
RD	5
LK	-471656.742700
QD	-392.213397 -> -333.795185
RI	0.0163825954
TR	0.128069	0.031368
MT	6.494279
MM	C_pi: 1.224417, n_recomb: 48097.867905
RS	0	0.000000	3.274339	98.986133	0.002058	0.000141
RS	1	0.006875	3.274339	105.573586	0.002195	0.001075
RS	2	0.014222	3.274339	112.583480	0.002341	0.001109
RS	3	0.022075	3.274339	120.040643	0.002496	0.001194
RS	4	0.030468	0.759803	548.994937	0.011414	0.005450
RS	5	0.039437	0.759803	579.701493	0.012053	0.007153
RS	6	0.049023	0.467929	988.963576	0.020561	0.013091
RS	7	0.059268	0.467929	1033.460003	0.021487	0.015566
RS	8	0.070218	0.407418	1236.154265	0.025701	0.019664
RS	9	0.081920	0.407418	1282.713641	0.026669	0.022026
RS	10	0.094427	0.436716	1240.571864	0.025793	0.022166
RS	11	0.107794	0.436716	1284.826678	0.026713	0.023880
RS	12	0.122079	0.524758	1108.243801	0.023041	0.021202
RS	13	0.137347	0.524758	1149.609760	0.023901	0.022411
RS	14	0.153664	0.661864	946.788298	0.019685	0.018890
RS	15	0.171103	0.661864	984.955203	0.020478	0.019769
RS	16	0.189742	0.841052	807.434070	0.016787	0.016483
RS	17	0.209661	0.841052	842.334657	0.017513	0.017136
RS	18	0.230950	1.046276	707.074044	0.014701	0.014537
RS	19	0.253702	1.046276	739.149961	0.015368	0.015067
RS	20	0.278019	1.251035	646.540923	0.013442	0.013265
RS	21	0.304007	1.251035	676.586075	0.014067	0.013775
RS	22	0.331782	1.426571	620.910123	0.012909	0.012708
RS	23	0.361467	1.426571	649.779291	0.013510	0.013249
RS	24	0.393192	1.550511	625.323080	0.013001	0.012811
RS	25	0.427099	1.550511	653.724913	0.013592	0.013417
RS	26	0.463336	1.610584	657.233099	0.013664	0.013566
RS	27	0.502065	1.610584	685.590917	0.014254	0.014278
RS	28	0.543456	1.611679	713.502636	0.014834	0.014977
RS	29	0.587693	1.611679	741.740138	0.015421	0.015801
RS	30	0.634971	1.573634	787.938781	0.016382	0.016940
RS	31	0.685499	1.573634	815.264643	0.016950	0.017834
RS	32	0.739502	1.519959	870.822617	0.018105	0.019225
RS	33	0.797216	1.519959	895.680137	0.018622	0.020103
RS	34	0.858899	1.470425	949.085237	0.019732	0.021472
RS	35	0.924822	1.470425	969.401608	0.020155	0.022212
RS	36	0.995278	1.437796	1008.892260	0.020976	0.023244
RS	37	1.070577	1.437796	1022.639612	0.021262	0.023724
RS	38	1.151052	1.426530	1040.720230	0.021638	0.024203
RS	39	1.237061	1.426530	1046.474023	0.021757	0.024362
RS	40	1.328982	1.434087	1042.522540	0.021675	0.024267
RS	41	1.427223	1.434087	1039.623312	0.021615	0.024122
RS	42	1.532218	1.454319	1017.998331	0.021165	0.023584
RS	43	1.644431	1.454319	1006.344509	0.020923	0.023190
RS	44	1.764359	1.480840	972.537453	0.020220	0.022368
RS	45	1.892532	1.480840	952.347335	0.019800	0.021780
RS	46	2.029516	1.508309	910.908318	0.018939	0.020798
RS	47	2.175918	1.508309	882.607728	0.018350	0.020057
RS	48	2.332384	1.532309	836.848349	0.017399	0.019004
RS	49	2.499608	1.532309	801.052264	0.016655	0.018142
RS	50	2.678328	1.549667	752.988945	0.015655	0.017067
RS	51	2.869335	1.549667	710.590710	0.014774	0.016105
RS	52	3.073474	1.559471	660.970722	0.013742	0.015017
RS	53	3.291647	1.559471	613.367112	0.012752	0.013969
RS	54	3.524818	1.565056	561.834071	0.011681	0.012848
RS	55	3.774021	1.565056	511.298218	0.010630	0.011741
RS	56	4.040355	1.565056	460.191707	0.009568	0.010617
RS	57	4.325000	1.565056	409.327779	0.008510	0.009492
RS	58	4.629214	1.656628	341.534845	0.007101	0.008033
RS	59	4.954342	1.656628	299.479064	0.006226	0.007070
RS	60	5.301822	1.656628	259.050762	0.005386	0.006138
RS	61	5.673191	1.656628	220.842793	0.004592	0.005252
RS	62	6.070092	1.656628	185.364473	0.003854	0.004425
RS	63	6.494279	1.656628	652.226125	0.013560	0.015737
PA	4+25*2+4+6 0.128069462 0.031367911 6.494278690 3.274338976 0.759802526 0.467928719 0.407417830 0.436716063 0.524758491 0.661864059 0.841052067 1.046275837 1.251034774 1.426571238 1.550510519 1.610584012 1.611678855 1.573634397 1.519959274 1.470425236 1.437795875 1.426529684 1.434086653 1.454318891 1.480839886 1.508309434 1.532309378 1.549666799 1.559471341 1.565056180 1.656627897
//
IT	4759
RD	6
LK	-471542.962203
QD	-360.859596 -> -309.279658
RI	0.0133154578
TR	0.125429	0.031963
MT	6.596977
MM	C_pi: 1.256822, n_recomb: 50264.175141
RS	0	0.000000	4.479417	75.859243	0.001509	0.000130
RS	1	0.006901	4.479417	80.974465	0.001611	0.000996
RS	2	0.014278	4.479417	86.425781	0.001719	0.000951
RS	3	0.022165	4.479417	92.234017	0.001835	0.000907
RS	4	0.030596	0.866853	506.460524	0.010076	0.004957
RS	5	0.039608	0.866853	535.699994	0.010658	0.006415
RS	6	0.049243	0.487888	1001.396456	0.019923	0.012831
RS	7	0.059542	0.487888	1047.559967	0.020841	0.015159
RS	8	0.070552	0.407046	1308.408474	0.026031	0.019946
RS	9	0.082322	0.407046	1357.753298	0.027012	0.022267
RS	10	0.094905	0.429134	1334.831475	0.026556	0.022731
RS	11	0.108355	0.429134	1381.737430	0.027490	0.024470
RS	12	0.122734	0.515088	1192.509482	0.023725	0.021697
RS	13	0.138105	0.515088	1236.371949	0.024597	0.022954
RS	14	0.154537	0.654651	1010.092882	0.020096	0.019163
RS	15	0.172103	0.654651	1050.547876	0.020901	0.020101
RS	16	0.190881	0.842199	850.586614	0.016922	0.016537
RS	17	0.210955	0.842199	887.436193	0.017655	0.017245
RS	18	0.232414	1.062398	734.810483	0.014619	0.014424
RS	19	0.255355	1.062398	768.460401	0.015288	0.014995
RS	20	0.279878	1.286589	664.029613	0.013211	0.013037
RS	21	0.306094	1.286589	695.349870	0.013834	0.013571
RS	22	0.334119	1.481033	632.611136	0.012586	0.012407
RS	23	0.364078	1.481033	662.591217	0.013182	0.012959
RS	24	0.396104	1.617870	635.018517	0.012634	0.012474
RS	25	0.430341	1.617870	664.517407	0.013220	0.013078
RS	26	0.466940	1.680945	668.610947	0.013302	0.013227
RS	27	0.506065	1.680945	698.197643	0.013891	0.013927
RS	28	0.547891	1.675388	730.297484	0.014529	0.014674
RS	29	0.592602	1.675388	759.996675	0.015120	0.015480
RS	30	0.640399	1.625087	813.491142	0.016184	0.016712
RS	31	0.691495	1.625087	842.508171	0.016762	0.017585
RS	32	0.746117	1.558230	907.314721	0.018051	0.019102
RS	33	0.804509	1.558230	933.945869	0.018581	0.019964
RS	34	0.866930	1.498017	996.542818	0.019826	0.021462
RS	35	0.933659	1.498017	1018.455464	0.020262	0.022193
RS	36	1.004992	1.458992	1064.658296	0.021181	0.023321
RS	37	1.081249	1.458992	1079.580489	0.021478	0.023799
RS	38	1.162768	1.445905	1100.306092	0.021890	0.024314
RS	39	1.249913	1.445905	1106.725562	0.022018	0.024478
RS	40	1.343072	1.455456	1101.483848	0.021914	0.024360
RS	41	1.442660	1.455456	1098.827021	0.021861	0.024227
RS	42	1.549121	1.480253	1073.375288	0.021355	0.023632
RS	43	1.662929	1.480253	1061.700370	0.021122	0.023258
RS	44	1.784590	1.512638	1023.122728	0.020355	0.022372
RS	45	1.914648	1.512638	1002.778108	0.019950	0.021811
RS	46	2.053681	1.546147	956.794115	0.019035	0.020780
RS	47	2.202309	1.546147	928.252154	0.018467	0.020071
RS	48	2.361193	1.575389	878.825010	0.017484	0.018992
RS	49	2.531043	1.575389	842.648528	0.016764	0.018165
RS	50	2.712614	1.596503	791.943411	0.015756	0.017086
RS	51	2.906716	1.596503	748.895769	0.014899	0.016157
RS	52	3.114212	1.608402	697.372810	0.013874	0.015081
RS	53	3.336028	1.608402	648.702161	0.012906	0.014061
RS	54	3.573152	1.615134	595.360520	0.011845	0.012954
RS	55	3.826641	1.615134	543.282094	0.010809	0.011867
RS	56	4.097622	1.615134	490.370319	0.009756	0.010759
RS	57	4.387305	1.615134	437.470193	0.008703	0.009644
RS	58	4.696978	1.725366	363.100524	0.007224	0.008111
RS	59	5.028023	1.725366	319.960547	0.006366	0.007172
RS	60	5.381913	1.725366	278.207943	0.005535	0.006257
RS	61	5.760226	1.725366	238.476450	0.004744	0.005381
RS	62	6.164647	1.725366	201.324199	0.004005	0.004557
RS	63	6.596977	1.725366	726.994898	0.014463	0.016609
PA	4+25*2+4+6 0.125429007 0.031963170 6.596976544 4.479416822 0.866852510 0.487888326 0.407046188 0.429133643 0.515087946 0.654651147 0.842199256 1.062398143 1.286588550 1.481033468 1.617870032 1.680944997 1.675388198 1.625087462 1.558230191 1.498017024 1.458992401 1.445905478 1.455456210 1.480253405 1.512637858 1.546146773 1.575389395 1.596503044 1.608401692 1.615133509 1.725365566
//
IT	4742
RD	7
LK	-471442.206285
QD	-333.159348 -> -287.087795
RI	0.0112020131
TR	0.123006	0.032542
MT	6.690429
MM	C_pi: 1.286990, n_recomb: 52358.320644
RS	0	0.000000	5.825029	60.932609	0.001164	0.000121
RS	1	0.006925	5.825029	65.079465	0.001243	0.000938
RS	2	0.014329	5.825029	69.503183	0.001327	0.000847
RS	3	0.022246	5.825029	74.221478	0.001418	0.000725
RS	4	0.030711	0.986029	466.412600	0.008908	0.004520
RS	5	0.039762	0.986029	494.071416	0.009436	0.005769
RS	6	0.049440	0.510525	1005.271336	0.019200	0.012532
RS	7	0.059788	0.510525	1052.761263	0.020107	0.014721
RS	8	0.070853	0.409350	1369.101348	0.026149	0.020126
RS	9	0.082684	0.409350	1421.069792	0.027141	0.022397
RS	10	0.095334	0.424579	1420.019902	0.027121	0.023199
RS	11	0.108860	0.424579	1469.463452	0.028066	0.024945
RS	12	0.123323	0.508331	1271.004073	0.024275	0.022135
RS	13	0.138787	0.508331	1317.256792	0.025158	0.023422
RS	14	0.155322	0.649505	1070.169818	0.020439	0.019420
RS	15	0.173002	0.649505	1112.833059	0.021254	0.020397
RS	16	0.191906	0.843782	892.217473	0.017041	0.016605
RS	17	0.212120	0.843782	930.964472	0.017781	0.017351
RS	18	0.233733	1.076889	762.081970	0.014555	0.014343
RS	19	0.256843	1.076889	797.271603	0.015227	0.014941
RS	20	0.281553	1.318641	681.667387	0.013019	0.012851
RS	21	0.307974	1.318641	714.233758	0.013641	0.013399
RS	22	0.336225	1.530779	644.761691	0.012314	0.012152
RS	23	0.366431	1.530779	675.819602	0.012908	0.012706
RS	24	0.398730	1.679979	645.217057	0.012323	0.012180
RS	25	0.433265	1.679979	675.769307	0.012907	0.012779
RS	26	0.470192	1.746017	680.325036	0.012994	0.012927
RS	27	0.509676	1.746017	711.083746	0.013581	0.013613
RS	28	0.551893	1.734119	747.089093	0.014269	0.014399
RS	29	0.597034	1.734119	778.183499	0.014863	0.015187
RS	30	0.645301	1.672130	838.638395	0.016017	0.016498
RS	31	0.696911	1.672130	869.279720	0.016603	0.017354
RS	32	0.752094	1.592798	943.060885	0.018012	0.018981
RS	33	0.811098	1.592798	971.407344	0.018553	0.019829
RS	34	0.874188	1.522570	1043.043063	0.019921	0.021443
RS	35	0.941647	1.522570	1066.504080	0.020369	0.022167
RS	36	1.013777	1.477601	1119.350523	0.021379	0.023383
RS	37	1.090902	1.477601	1135.406270	0.021685	0.023862
RS	38	1.173368	1.462866	1158.708753	0.022130	0.024409
RS	39	1.261544	1.462866	1165.758875	0.022265	0.024580
RS	40	1.355825	1.474358	1159.120549	0.022138	0.024441
RS	41	1.456636	1.474358	1156.683288	0.022092	0.024322
RS	42	1.564427	1.503542	1127.290657	0.021530	0.023674
RS	43	1.679682	1.503542	1115.589647	0.021307	0.023320
RS	44	1.802919	1.541573	1072.159689	0.020477	0.022376
RS	45	1.934689	1.541573	1051.674692	0.020086	0.021841
RS	46	2.075583	1.580904	1001.121957	0.019121	0.020764
RS	47	2.226234	1.580904	972.369516	0.018571	0.020088
RS	48	2.387317	1.615191	919.304979	0.017558	0.018984
RS	49	2.559555	1.615191	882.793975	0.016861	0.018191
RS	50	2.743719	1.639883	829.520205	0.015843	0.017108
RS	51	2.940636	1.639883	785.884066	0.015010	0.016211
RS	52	3.151188	1.653727	732.558752	0.013991	0.015146
RS	53	3.376321	1.653727	682.897645	0.013043	0.014153
RS	54	3.617043	1.661451	627.871270	0.011992	0.013060
RS	55	3.874434	1.661451	574.337787	0.010969	0.011992
RS	56	4.149649	1.661451	519.717144	0.009926	0.010898
RS	57	4.443921	1.661451	464.883232	0.008879	0.009792
RS	58	4.758571	1.790134	383.894951	0.007332	0.008188
RS	59	5.095008	1.790134	339.782388	0.006490	0.007270
RS	60	5.454743	1.790134	296.823545	0.005669	0.006371
RS	61	5.839388	1.790134	255.687792	0.004883	0.005504
RS	62	6.250669	1.790134	216.976913	0.004144	0.004685
RS	63	6.690429	1.790134	802.360821	0.015324	0.017468
PA	4+25*2+4+6 0.123005582 0.032541613 6.690428511 5.825029447 0.986028858 0.510525332 0.409349704 0.424578751 0.508330639 0.649504688 0.843781528 1.076889176 1.318641117 1.530779026 1.679978778 1.746016980 1.734119200 1.672130218 1.592798363 1.522570008 1.477601032 1.462866230 1.474358418 1.503541884 1.541572805 1.580904169 1.615191199 1.639883366 1.653726649 1.661451441 1.790134382
//
IT	4717
RD	8
LK	-471352.087582
QD	-308.429034 -> -267.015855
RI	0.0096773694
TR	0.120757	0.033096
MT	6.777506
MM	C_pi: 1.315505, n_recomb: 54386.028469
RS	0	0.000000	7.200009	51.329572	0.000944	0.000114
RS	1	0.006946	7.200009	54.846803	0.001008	0.000895
RS	2	0.014375	7.200009	58.601464	0.001078	0.000779
RS	3	0.022320	7.200009	62.609068	0.001151	0.000609
RS	4	0.030816	1.116254	429.945180	0.007905	0.004135
RS	5	0.039903	1.116254	456.024524	0.008385	0.005207
RS	6	0.049621	0.534781	1003.940985	0.018460	0.012215
RS	7	0.060014	0.534781	1052.491493	0.019352	0.014279
RS	8	0.071129	0.413244	1421.291784	0.026133	0.020232
RS	9	0.083016	0.413244	1475.749807	0.027135	0.022449
RS	10	0.095729	0.421926	1498.192587	0.027547	0.023591
RS	11	0.109325	0.421926	1550.087974	0.028502	0.025336
RS	12	0.123865	0.503440	1345.003871	0.024731	0.022525
RS	13	0.139416	0.503440	1393.562741	0.025624	0.023831
RS	14	0.156046	0.645638	1127.750076	0.020736	0.019662
RS	15	0.173832	0.645638	1172.554636	0.021560	0.020668
RS	16	0.192853	0.845443	932.647162	0.017149	0.016682
RS	17	0.213195	0.845443	973.245976	0.017895	0.017456
RS	18	0.234950	1.089881	788.910194	0.014506	0.014284
RS	19	0.258217	1.089881	825.606980	0.015180	0.014904
RS	20	0.283099	1.347771	699.259737	0.012857	0.012695
RS	21	0.309710	1.347771	733.042578	0.013479	0.013253
RS	22	0.338170	1.576747	657.023701	0.012081	0.011930
RS	23	0.368606	1.576747	689.125019	0.012671	0.012485
RS	24	0.401157	1.738063	655.492968	0.012053	0.011921
RS	25	0.435969	1.738063	687.054240	0.012633	0.012512
RS	26	0.473198	1.807253	691.899464	0.012722	0.012657
RS	27	0.513014	1.807253	723.774104	0.013308	0.013329
RS	28	0.555596	1.789453	763.379063	0.014036	0.014147
RS	29	0.601135	1.789453	795.804883	0.014633	0.014918
RS	30	0.649837	1.716364	862.868912	0.015866	0.016298
RS	31	0.701923	1.716364	895.073056	0.016458	0.017137
RS	32	0.757627	1.625204	977.535553	0.017974	0.018860
RS	33	0.817200	1.625204	1007.549248	0.018526	0.019696
RS	34	0.880911	1.545521	1088.060658	0.020006	0.021416
RS	35	0.949047	1.545521	1113.040171	0.020466	0.022135
RS	36	1.021917	1.494959	1172.480142	0.021558	0.023431
RS	37	1.099848	1.494959	1189.655402	0.021874	0.023912
RS	38	1.183192	1.478677	1215.525697	0.022350	0.024490
RS	39	1.272326	1.478677	1223.206037	0.022491	0.024670
RS	40	1.367651	1.492010	1215.157525	0.022343	0.024512
RS	41	1.469598	1.492010	1212.954452	0.022303	0.024407
RS	42	1.578626	1.525374	1179.606332	0.021690	0.023710
RS	43	1.695228	1.525374	1167.910267	0.021474	0.023377
RS	44	1.819929	1.568811	1119.640614	0.020587	0.022379
RS	45	1.953292	1.568811	1099.060325	0.020209	0.021870
RS	46	2.095919	1.613728	1043.991043	0.019196	0.020751
RS	47	2.248453	1.613728	1015.082834	0.018664	0.020105
RS	48	2.411582	1.652838	958.467778	0.017623	0.018979
RS	49	2.586043	1.652838	921.683345	0.016947	0.018218
RS	50	2.772623	1.680915	865.947692	0.015922	0.017133
RS	51	2.972162	1.680915	821.790248	0.015110	0.016266
RS	52	3.185562	1.696536	766.780563	0.014099	0.015212
RS	53	3.413786	1.696536	716.202458	0.013169	0.014243
RS	54	3.657862	1.705079	659.621367	0.012129	0.013165
RS	55	3.918893	1.705079	604.707761	0.011119	0.012114
RS	56	4.198055	1.705079	548.459025	0.010085	0.011033
RS	57	4.496609	1.705079	491.775620	0.009042	0.009936
RS	58	4.815901	1.851939	404.135150	0.007431	0.008262
RS	59	5.157372	1.851939	359.133851	0.006603	0.007365
RS	60	5.522562	1.851939	315.058473	0.005793	0.006480
RS	61	5.913120	1.851939	272.609848	0.005012	0.005623
RS	62	6.330806	1.851939	232.429248	0.004274	0.004807
RS	63	6.777506	1.851939	878.579138	0.016155	0.018310
PA	4+25*2+4+6 0.120756773 0.033096006 6.777506246 7.200008956 1.116254223 0.534780709 0.413244198 0.421925782 0.503439917 0.645638294 0.845442816 1.089880746 1.347771101 1.576747244 1.738063219 1.807253025 1.789452777 1.716363906 1.625204182 1.545520887 1.494958944 1.478676875 1.492010155 1.525374283 1.568811164 1.613727603 1.652838234 1.680914622 1.696535903 1.705078612 1.851938944
//
IT	4397
RD	9
LK	-471271.011717
QD	-286.236621 -> -248.846361
RI	0.0085238717
TR	0.118660	0.033625
MT	6.859483
MM	C_pi: 1.342685, n_recomb: 56352.546820
RS	0	0.000000	8.490660	45.199240	0.000802	0.000109
RS	1	0.006966	8.490660	48.312808	0.000857	0.000863
RS	2	0.014418	8.490660	51.638236	0.000916	0.000735
RS	3	0.022389	8.490660	55.189563	0.000979	0.000535
RS	4	0.030915	1.257016	397.170328	0.007048	0.003794
RS	5	0.040035	1.257016	421.727924	0.007484	0.004719
RS	6	0.049790	0.560093	999.328263	0.017734	0.011895
RS	7	0.060225	0.560093	1048.725966	0.018610	0.013843
RS	8	0.071387	0.418146	1466.914986	0.026031	0.020284
RS	9	0.083327	0.418146	1523.743669	0.027039	0.022448
RS	10	0.096098	0.420542	1570.690724	0.027873	0.023922
RS	11	0.109759	0.420542	1624.967411	0.028836	0.025660
RS	12	0.124371	0.499814	1415.346793	0.025116	0.022875
RS	13	0.140002	0.499814	1466.141313	0.026017	0.024194
RS	14	0.156721	0.642602	1183.320476	0.020999	0.019890
RS	15	0.174605	0.642602	1230.208041	0.021831	0.020918
RS	16	0.193735	0.846986	972.119428	0.017251	0.016764
RS	17	0.214198	0.846986	1014.529420	0.018003	0.017561
RS	18	0.236086	1.101476	815.354333	0.014469	0.014244
RS	19	0.259499	1.101476	853.528431	0.015146	0.014880
RS	20	0.284543	1.374338	716.741747	0.012719	0.012564
RS	21	0.311332	1.374338	751.713066	0.013339	0.013129
RS	22	0.339987	1.619499	669.250838	0.011876	0.011736
RS	23	0.370638	1.619499	702.362536	0.012464	0.012290
RS	24	0.403424	1.792831	665.658633	0.011812	0.011688
RS	25	0.438495	1.792831	698.186529	0.012390	0.012272
RS	26	0.476008	1.865455	703.137800	0.012477	0.012410
RS	27	0.516135	1.865455	736.075110	0.013062	0.013071
RS	28	0.559057	1.842230	778.977848	0.013823	0.013914
RS	29	0.604970	1.842230	812.674684	0.014421	0.014669
RS	30	0.654080	1.758606	886.000706	0.015722	0.016107
RS	31	0.706612	1.758606	919.710025	0.016321	0.016932
RS	32	0.762804	1.656194	1010.557150	0.017933	0.018741
RS	33	0.822910	1.656194	1042.195154	0.018494	0.019567
RS	34	0.887203	1.567528	1131.413951	0.020077	0.021381
RS	35	0.955976	1.567528	1157.890396	0.020547	0.022096
RS	36	1.029539	1.511650	1223.883284	0.021718	0.023467
RS	37	1.108227	1.511650	1242.176530	0.022043	0.023951
RS	38	1.192396	1.493873	1270.640962	0.022548	0.024559
RS	39	1.282429	1.493873	1278.966489	0.022696	0.024748
RS	40	1.378734	1.508927	1269.545346	0.022529	0.024573
RS	41	1.481748	1.508927	1267.606742	0.022494	0.024482
RS	42	1.591939	1.546258	1230.345678	0.021833	0.023742
RS	43	1.709806	1.546258	1218.698798	0.021626	0.023428
RS	44	1.835883	1.594858	1165.651324	0.020685	0.022381
RS	45	1.970744	1.594858	1145.030098	0.020319	0.021896
RS	46	2.115000	1.645120	1085.532333	0.019263	0.020739
RS	47	2.269305	1.645120	1056.527971	0.018749	0.020122
RS	48	2.434359	1.688833	996.470988	0.017683	0.018976
RS	49	2.610912	1.688833	959.474891	0.017026	0.018245
RS	50	2.799764	1.720094	901.396359	0.015996	0.017159
RS	51	3.001773	1.720094	856.781008	0.015204	0.016319
RS	52	3.217853	1.737325	800.206297	0.014200	0.015277
RS	53	3.448987	1.737325	748.776818	0.013287	0.014331
RS	54	3.696223	1.746506	690.768364	0.012258	0.013267
RS	55	3.960682	1.746506	634.537709	0.011260	0.012233
RS	56	4.243564	1.746506	576.728544	0.010234	0.011164
RS	57	4.546153	1.746506	518.265948	0.009197	0.010075
RS	58	4.869821	1.911214	423.948709	0.007523	0.008334
RS	59	5.216037	1.911214	378.123338	0.006710	0.007455
RS	60	5.586372	1.911214	333.001887	0.005909	0.006585
RS	61	5.982505	1.911214	289.313221	0.005134	0.005736
RS	62	6.406235	1.911214	247.734594	0.004396	0.004924
RS	63	6.859483	1.911214	955.709062	0.016959	0.019133
PA	4+25*2+4+6 0.118659560 0.033624998 6.859483244 8.490660356 1.257015548 0.560092848 0.418146412 0.420541998 0.499814068 0.642601520 0.846985627 1.101476195 1.374338327 1.619499034 1.792831448 1.865454937 1.842229702 1.758606150 1.656193967 1.567528040 1.511649660 1.493872581 1.508926916 1.546258103 1.594857751 1.645120294 1.688832739 1.720093846 1.737325048 1.746505889 1.911214246
//
IT	4892
RD	10
LK	-471197.765916
QD	-266.243585 -> -232.367585
RI	0.0076155017
TR	0.116698	0.034129
MT	6.937042
MM	C_pi: 1.368717, n_recomb: 58261.917417
RS	0	0.000000	9.611541	41.362894	0.000710	0.000105
RS	1	0.006985	9.611541	44.224354	0.000759	0.000840
RS	2	0.014458	9.611541	47.281690	0.000812	0.000708
RS	3	0.022453	9.611541	50.548011	0.000868	0.000489
RS	4	0.031007	1.407952	367.870164	0.006314	0.003491
RS	5	0.040158	1.407952	390.991349	0.006711	0.004294
RS	6	0.049948	0.586123	992.611065	0.017037	0.011578
RS	7	0.060423	0.586123	1042.681864	0.017896	0.013423
RS	8	0.071628	0.423709	1507.284639	0.025871	0.020294
RS	9	0.083617	0.423709	1566.374291	0.026885	0.022407
RS	10	0.096443	0.420045	1638.418693	0.028122	0.024202
RS	11	0.110165	0.420045	1695.014501	0.029093	0.025931
RS	12	0.124845	0.497087	1482.581754	0.025447	0.023192
RS	13	0.140551	0.497087	1535.549773	0.026356	0.024520
RS	14	0.157354	0.640126	1237.195098	0.021235	0.020106
RS	15	0.175331	0.640126	1286.112789	0.022075	0.021152
RS	16	0.194563	0.848320	1010.784194	0.017349	0.016851
RS	17	0.215139	0.848320	1054.967856	0.018107	0.017667
RS	18	0.237152	1.111791	841.451811	0.014443	0.014218
RS	19	0.260703	1.111791	881.075338	0.015123	0.014867
RS	20	0.285898	1.398639	734.070840	0.012599	0.012452
RS	21	0.312854	1.398639	770.204020	0.013220	0.013022
RS	22	0.341693	1.659433	681.363846	0.011695	0.011564
RS	23	0.372546	1.659433	715.454605	0.012280	0.012116
RS	24	0.405554	1.844745	675.622215	0.011596	0.011478
RS	25	0.440868	1.844745	709.076755	0.012171	0.012055
RS	26	0.478649	1.921118	713.955114	0.012254	0.012184
RS	27	0.519068	1.921118	747.904918	0.012837	0.012833
RS	28	0.562311	1.892941	793.820131	0.013625	0.013696
RS	29	0.608575	1.892941	828.730826	0.014224	0.014437
RS	30	0.658070	1.799311	907.984140	0.015585	0.015924
RS	31	0.711023	1.799311	943.143761	0.016188	0.016736
RS	32	0.767675	1.686149	1042.086526	0.017886	0.018621
RS	33	0.828283	1.686149	1075.308407	0.018456	0.019439
RS	34	0.893126	1.588899	1173.065211	0.020134	0.021340
RS	35	0.962497	1.588899	1201.020335	0.020614	0.022053
RS	36	1.036715	1.527926	1273.529430	0.021859	0.023493
RS	37	1.116116	1.527926	1292.944097	0.022192	0.023981
RS	38	1.201064	1.508681	1324.044591	0.022726	0.024617
RS	39	1.291946	1.508681	1333.036349	0.022880	0.024815
RS	40	1.389176	1.525329	1322.309711	0.022696	0.024626
RS	41	1.493198	1.525329	1320.671217	0.022668	0.024550
RS	42	1.604486	1.566420	1279.570396	0.021962	0.023769
RS	43	1.723547	1.566420	1268.020191	0.021764	0.023473
RS	44	1.850926	1.619948	1210.281780	0.020773	0.022381
RS	45	1.987202	1.619948	1189.674574	0.020419	0.021920
RS	46	2.132996	1.675325	1125.853164	0.019324	0.020729
RS	47	2.288975	1.675325	1096.810332	0.018826	0.020138
RS	48	2.455850	1.723422	1033.429009	0.017738	0.018975
RS	49	2.634381	1.723422	996.278844	0.017100	0.018271
RS	50	2.825382	1.757677	935.975794	0.016065	0.017185
RS	51	3.029726	1.757677	890.960274	0.015292	0.016372
RS	52	3.248343	1.776355	832.936549	0.014296	0.015342
RS	53	3.482231	1.776355	780.714058	0.013400	0.014417
RS	54	3.732457	1.785998	721.400879	0.012382	0.013367
RS	55	4.000161	1.785998	663.907464	0.011395	0.012348
RS	56	4.286565	1.785998	604.596216	0.010377	0.011290
RS	57	4.592975	1.785998	544.415154	0.009344	0.010208
RS	58	4.920788	1.968179	443.407694	0.007611	0.008403
RS	59	5.271499	1.968179	396.809975	0.006811	0.007542
RS	60	5.646709	1.968179	350.700003	0.006019	0.006684
RS	61	6.048127	1.968179	305.831770	0.005249	0.005845
RS	62	6.477585	1.968179	262.915502	0.004513	0.005037
RS	63	6.937042	1.968179	1033.698621	0.017742	0.019937
PA	4+25*2+4+6 0.116697887 0.034129209 6.937041793 9.611540627 1.407951973 0.586123259 0.423708533 0.420044683 0.497086620 0.640125677 0.848320432 1.111791085 1.398638825 1.659432970 1.844744561 1.921118319 1.892941371 1.799311116 1.686148609 1.588899291 1.527925926 1.508680579 1.525329191 1.566419567 1.619947752 1.675324930 1.723421908 1.757677059 1.776355281 1.785998254 1.968179134
//
IT	5052
RD	11
LK	-471131.371000
QD	-248.168765 -> -217.386618
RI	0.0068770056
TR	0.114859	0.034610
MT	7.010628
MM	C_pi: 1.393724, n_recomb: 60117.163358
RS	0	0.000000	10.520799	39.062185	0.000650	0.000101
RS	1	0.007003	10.520799	41.774106	0.000695	0.000824
RS	2	0.014496	10.520799	44.672541	0.000743	0.000691
RS	3	0.022514	10.520799	47.770061	0.000795	0.000460
RS	4	0.031094	1.568864	341.691512	0.005684	0.003221
RS	5	0.040274	1.568864	363.471799	0.006046	0.003923
RS	6	0.050097	0.612662	984.523568	0.016377	0.011269
RS	7	0.060608	0.612662	1035.123317	0.017218	0.013020
RS	8	0.071855	0.429715	1543.316767	0.025672	0.020274
RS	9	0.083890	0.429715	1604.563997	0.026691	0.022337
RS	10	0.096768	0.420189	1702.016889	0.028312	0.024441
RS	11	0.110547	0.420189	1760.874437	0.029291	0.026159
RS	12	0.125291	0.495021	1547.086067	0.025735	0.023481
RS	13	0.141068	0.495021	1602.170875	0.026651	0.024814
RS	14	0.157950	0.638042	1289.586181	0.021451	0.020312
RS	15	0.176014	0.638042	1340.484742	0.022298	0.021372
RS	16	0.195342	0.849404	1048.745957	0.017445	0.016941
RS	17	0.216025	0.849404	1094.667978	0.018209	0.017772
RS	18	0.238156	1.120924	867.237219	0.014426	0.014203
RS	19	0.261836	1.120924	908.283973	0.015109	0.014863
RS	20	0.287175	1.420882	751.236223	0.012496	0.012357
RS	21	0.314288	1.420882	788.506298	0.013116	0.012930
RS	22	0.343300	1.696836	693.322299	0.011533	0.011411
RS	23	0.374344	1.696836	728.362605	0.012116	0.011960
RS	24	0.407562	1.894122	685.338545	0.011400	0.011287
RS	25	0.443105	1.894122	719.682148	0.011971	0.011857
RS	26	0.481138	1.974570	724.318214	0.012048	0.011976
RS	27	0.521835	1.974570	759.233273	0.012629	0.012613
RS	28	0.565381	1.941898	807.894242	0.013439	0.013491
RS	29	0.611976	1.941898	843.964545	0.014039	0.014220
RS	30	0.661835	1.838738	928.831628	0.015450	0.015749
RS	31	0.715185	1.838738	965.388806	0.016058	0.016550
RS	32	0.772271	1.715271	1072.144659	0.017834	0.018503
RS	33	0.833355	1.715271	1106.911062	0.018413	0.019313
RS	34	0.898717	1.609785	1213.032465	0.020178	0.021293
RS	35	0.968656	1.609785	1242.448817	0.020667	0.022004
RS	36	1.043492	1.543896	1321.438908	0.021981	0.023510
RS	37	1.123569	1.543896	1341.979627	0.022323	0.024002
RS	38	1.209254	1.523193	1375.765822	0.022885	0.024666
RS	39	1.300939	1.523193	1385.446207	0.023046	0.024874
RS	40	1.399045	1.541312	1373.495448	0.022847	0.024673
RS	41	1.504021	1.541312	1372.193257	0.022825	0.024610
RS	42	1.616348	1.585963	1327.344480	0.022079	0.023792
RS	43	1.736541	1.585963	1315.937177	0.021890	0.023514
RS	44	1.865151	1.644197	1253.608279	0.020853	0.022381
RS	45	2.002768	1.644197	1233.066911	0.020511	0.021942
RS	46	2.150022	1.704472	1165.031720	0.019379	0.020719
RS	47	2.307588	1.704472	1136.003785	0.018896	0.020153
RS	48	2.476188	1.756748	1069.415994	0.017789	0.018975
RS	49	2.656594	1.756748	1032.164343	0.017169	0.018297
RS	50	2.849635	1.793814	969.753804	0.016131	0.017212
RS	51	3.056193	1.793814	924.390103	0.015376	0.016423
RS	52	3.277217	1.813785	865.028099	0.014389	0.015405
RS	53	3.513718	1.813785	812.064852	0.013508	0.014500
RS	54	3.766782	1.823725	751.563373	0.012502	0.013465
RS	55	4.037567	1.823725	692.855344	0.011525	0.012459
RS	56	4.327315	1.823725	632.094004	0.010514	0.011412
RS	57	4.637353	1.823725	570.248835	0.009486	0.010337
RS	58	4.969103	2.022968	462.549890	0.007694	0.008470
RS	59	5.324085	2.022968	415.222866	0.006907	0.007626
RS	60	5.703926	2.022968	368.173221	0.006124	0.006780
RS	61	6.110366	2.022968	322.177591	0.005359	0.005948
RS	62	6.545269	2.022968	277.976528	0.004624	0.005144
RS	63	7.010628	2.022968	1112.432891	0.018504	0.020720
PA	4+25*2+4+6 0.114858763 0.034609880 7.010627986 10.520798882 1.568863782 0.612662070 0.429715383 0.420188594 0.495021147 0.638041527 0.849403914 1.120924393 1.420882040 1.696835556 1.894121548 1.974570455 1.941897934 1.838737798 1.715271358 1.609785325 1.543896222 1.523192934 1.541312347 1.585962914 1.644197316 1.704472033 1.756748434 1.793813688 1.813784787 1.823724626 2.022968233
//
IT	4345
RD	12
LK	-471071.013177
QD	-231.775206 -> -203.732969
RI	0.0062621550
TR	0.113132	0.035069
MT	7.080482
MM	C_pi: 1.417778, n_recomb: 61920.762254
RS	0	0.000000	11.213782	37.810656	0.000611	0.000099
RS	1	0.007019	11.213782	40.443701	0.000653	0.000813
RS	2	0.014532	11.213782	43.258524	0.000699	0.000683
RS	3	0.022571	11.213782	46.267445	0.000747	0.000444
RS	4	0.031175	1.739642	318.260519	0.005140	0.002979
RS	5	0.040383	1.739642	338.796377	0.005471	0.003598
RS	6	0.050237	0.639561	975.552878	0.015755	0.010971
RS	7	0.060783	0.639561	1026.561142	0.016579	0.012637
RS	8	0.072069	0.436029	1575.666727	0.025447	0.020229
RS	9	0.084147	0.436029	1638.972559	0.026469	0.022247
RS	10	0.097073	0.420812	1761.939890	0.028455	0.024644
RS	11	0.110907	0.420812	1823.004362	0.029441	0.026351
RS	12	0.125711	0.493455	1609.133715	0.025987	0.023745
RS	13	0.141555	0.493455	1666.282098	0.026910	0.025082
RS	14	0.158511	0.636236	1340.641374	0.021651	0.020509
RS	15	0.176657	0.636236	1393.473866	0.022504	0.021579
RS	16	0.196077	0.850217	1086.076434	0.017540	0.017033
RS	17	0.216860	0.850217	1133.702859	0.018309	0.017877
RS	18	0.239101	1.128978	892.725078	0.014417	0.014198
RS	19	0.262904	1.128978	935.169753	0.015103	0.014867
RS	20	0.288378	1.441261	768.220695	0.012407	0.012274
RS	21	0.315641	1.441261	806.603633	0.013026	0.012851
RS	22	0.344816	1.731933	705.100908	0.011387	0.011272
RS	23	0.376040	1.731933	741.062731	0.011968	0.011820
RS	24	0.409455	1.941196	694.784918	0.011221	0.011112
RS	25	0.445216	1.941196	729.982119	0.011789	0.011676
RS	26	0.483488	2.026020	734.224689	0.011857	0.011782
RS	27	0.524445	2.026020	770.060545	0.012436	0.012410
RS	28	0.568278	1.989282	821.221356	0.013262	0.013298
RS	29	0.615187	1.989282	858.399720	0.013863	0.014015
RS	30	0.665390	1.877039	948.580483	0.015319	0.015581
RS	31	0.719116	1.877039	986.484185	0.015931	0.016372
RS	32	0.776614	1.743666	1100.780239	0.017777	0.018385
RS	33	0.838147	1.743666	1137.052200	0.018363	0.019189
RS	34	0.904000	1.630237	1251.370422	0.020209	0.021242
RS	35	0.974475	1.630237	1282.229915	0.020708	0.021952
RS	36	1.049898	1.559586	1367.661303	0.022087	0.023519
RS	37	1.130614	1.559586	1389.331807	0.022437	0.024015
RS	38	1.216997	1.537424	1425.856487	0.023027	0.024707
RS	39	1.309443	1.537424	1436.246635	0.023195	0.024924
RS	40	1.408378	1.556893	1423.162991	0.022984	0.024713
RS	41	1.514258	1.556893	1422.230952	0.022969	0.024663
RS	42	1.627570	1.604917	1373.734100	0.022185	0.023812
RS	43	1.748836	1.604917	1362.512259	0.022004	0.023551
RS	44	1.878615	1.667650	1295.697872	0.020925	0.022380
RS	45	2.017503	1.667650	1275.269406	0.020595	0.021962
RS	46	2.166140	1.732613	1203.134530	0.019430	0.020710
RS	47	2.325211	1.732613	1174.169069	0.018962	0.020167
RS	48	2.495448	1.788878	1104.488115	0.017837	0.018976
RS	49	2.677634	1.788878	1067.181843	0.017235	0.018323
RS	50	2.872609	1.828582	1002.774610	0.016194	0.017239
RS	51	3.081270	1.828582	957.109354	0.015457	0.016473
RS	52	3.304578	1.849702	896.513889	0.014478	0.015467
RS	53	3.543561	1.849702	842.857062	0.013612	0.014581
RS	54	3.799319	1.859782	781.278926	0.012617	0.013560
RS	55	4.073030	1.859782	721.399600	0.011650	0.012567
RS	56	4.365955	1.859782	659.235312	0.010646	0.011529
RS	57	4.679440	1.859782	595.775686	0.009622	0.010461
RS	58	5.014931	2.075649	481.396089	0.007774	0.008535
RS	59	5.373972	2.075649	433.376435	0.006999	0.007706
RS	60	5.758215	2.075649	385.429574	0.006225	0.006872
RS	61	6.169430	2.075649	338.352621	0.005464	0.006047
RS	62	6.609510	2.075649	292.914115	0.004730	0.005247
RS	63	7.080482	2.075649	1191.772901	0.019247	0.021484
PA	4+25*2+4+6 0.113132296 0.035068786 7.080481808 11.213781820 1.739642089 0.639560864 0.436028689 0.420811918 0.493454991 0.636235852 0.850217209 1.128978215 1.441261445 1.731932504 1.941195682 2.026020435 1.989281625 1.877038990 1.743665752 1.630237405 1.559585841 1.537424349 1.556893393 1.604917465 1.667650322 1.732613289 1.788877762 1.828581812 1.849701523 1.859781666 2.075649255
//
IT	4828
RD	13
LK	-471016.006166
QD	-216.861681 -> -191.257557
RI	0.0057411458
TR	0.111510	0.035508
MT	7.146805
MM	C_pi: 1.440935, n_recomb: 63674.691212
RS	0	0.000000	11.712820	37.282128	0.000586	0.000097
RS	1	0.007035	11.712820	39.885308	0.000626	0.000807
RS	2	0.014565	11.712820	42.668772	0.000670	0.000681
RS	3	0.022625	11.712820	45.644792	0.000717	0.000436
RS	4	0.031252	1.920135	297.243268	0.004668	0.002761
RS	5	0.040485	1.920135	316.628457	0.004973	0.003311
RS	6	0.050368	0.666699	966.046015	0.015172	0.010685
RS	7	0.060947	0.666699	1017.362151	0.015977	0.012273
RS	8	0.072270	0.442548	1604.851993	0.025204	0.020167
RS	9	0.084389	0.442548	1670.121300	0.026229	0.022140
RS	10	0.097361	0.421796	1818.554072	0.028560	0.024819
RS	11	0.111246	0.421796	1881.771961	0.029553	0.026513
RS	12	0.126107	0.492276	1668.917636	0.026210	0.023987
RS	13	0.142014	0.492276	1728.078631	0.027139	0.025325
RS	14	0.159039	0.634634	1390.458019	0.021837	0.020696
RS	15	0.177263	0.634634	1445.178940	0.022696	0.021776
RS	16	0.196769	0.850769	1122.808546	0.017634	0.017127
RS	17	0.217647	0.850769	1172.105976	0.018408	0.017983
RS	18	0.239993	1.136049	917.920533	0.014416	0.014200
RS	19	0.263912	1.136049	961.738323	0.015104	0.014878
RS	20	0.289514	1.459931	785.016461	0.012329	0.012203
RS	21	0.316916	1.459931	824.489105	0.012948	0.012782
RS	22	0.346247	1.764912	716.681845	0.011255	0.011147
RS	23	0.377640	1.764912	753.538366	0.011834	0.011692
RS	24	0.411243	1.986152	703.949138	0.011055	0.010950
RS	25	0.447209	1.986152	739.966306	0.011621	0.011508
RS	26	0.485706	2.075638	743.676651	0.011679	0.011600
RS	27	0.526911	2.075638	780.391164	0.012256	0.012219
RS	28	0.571014	2.035228	833.827804	0.013095	0.013115
RS	29	0.618221	2.035228	872.065033	0.013696	0.013822
RS	30	0.668748	1.914311	967.278473	0.015191	0.015419
RS	31	0.722830	1.914311	1006.479145	0.015807	0.016200
RS	32	0.780717	1.771389	1128.051238	0.017716	0.018268
RS	33	0.842676	1.771389	1165.789828	0.018309	0.019066
RS	34	0.908994	1.650279	1288.136428	0.020230	0.021187
RS	35	0.979978	1.650279	1320.419836	0.020737	0.021896
RS	36	1.055955	1.574998	1412.248572	0.022179	0.023521
RS	37	1.137277	1.574998	1435.050896	0.022537	0.024022
RS	38	1.224321	1.551371	1474.367101	0.023155	0.024741
RS	39	1.317488	1.551371	1485.485953	0.023329	0.024966
RS	40	1.417209	1.572075	1471.363977	0.023108	0.024747
RS	41	1.523946	1.572075	1470.832957	0.023099	0.024710
RS	42	1.638192	1.623296	1418.793732	0.022282	0.023828
RS	43	1.760475	1.623296	1407.795829	0.022109	0.023584
RS	44	1.891361	1.690330	1336.605242	0.020991	0.022378
RS	45	2.031455	1.690330	1316.331670	0.020673	0.021979
RS	46	2.181404	1.759788	1240.207738	0.019477	0.020701
RS	47	2.341903	1.759788	1211.347245	0.019024	0.020181
RS	48	2.513693	1.819861	1138.682897	0.017883	0.018977
RS	49	2.697568	1.819861	1101.363951	0.017297	0.018347
RS	50	2.894379	1.862043	1035.065421	0.016256	0.017266
RS	51	3.105036	1.862043	989.140777	0.015534	0.016521
RS	52	3.330513	1.884177	927.411208	0.014565	0.015527
RS	53	3.571853	1.884177	873.103996	0.013712	0.014659
RS	54	3.830170	1.894252	810.555976	0.012730	0.013652
RS	55	4.106661	1.894252	749.545300	0.011771	0.012671
RS	56	4.402603	1.894252	686.021848	0.010774	0.011643
RS	57	4.719365	1.894252	620.994190	0.009753	0.010581
RS	58	5.058411	2.126287	499.956032	0.007852	0.008598
RS	59	5.421309	2.126287	451.276014	0.007087	0.007783
RS	60	5.809738	2.126287	402.469872	0.006321	0.006960
RS	61	6.225492	2.126287	354.353305	0.005565	0.006143
RS	62	6.670496	2.126287	307.720750	0.004833	0.005346
RS	63	7.146805	2.126287	1271.575123	0.019970	0.022228
PA	4+25*2+4+6 0.111509630 0.035507587 7.146805448 11.712819766 1.920135331 0.666698908 0.442548087 0.421796350 0.492275679 0.634633925 0.850768573 1.136048757 1.459931370 1.764912196 1.986151770 2.075638397 2.035228138 1.914311221 1.771389442 1.650279243 1.574997533 1.551370864 1.572074973 1.623296436 1.690330452 1.759788127 1.819860552 1.862043219 1.884177170 1.894251866 2.126286799
//
IT	4326
RD	14
LK	-470965.764009
QD	-203.257230 -> -179.831425
RI	0.0052942481
TR	0.109982	0.035928
MT	7.209824
MM	C_pi: 1.463239, n_recomb: 65380.387720
RS	0	0.000000	12.048976	37.265410	0.000570	0.000095
RS	1	0.007050	12.048976	39.873614	0.000610	0.000803
RS	2	0.014597	12.048976	42.662938	0.000653	0.000683
RS	3	0.022675	12.048976	45.645750	0.000698	0.000433
RS	4	0.031324	2.110163	278.344039	0.004257	0.002565
RS	5	0.040582	2.110163	296.667480	0.004538	0.003058
RS	6	0.050493	0.693978	956.247383	0.014626	0.010413
RS	7	0.061102	0.693978	1007.787182	0.015414	0.011930
RS	8	0.072459	0.449193	1631.309204	0.024951	0.020091
RS	9	0.084617	0.449193	1698.450680	0.025978	0.022021
RS	10	0.097632	0.423054	1872.153600	0.028635	0.024968
RS	11	0.111565	0.423054	1937.471914	0.029634	0.026649
RS	12	0.126480	0.491399	1726.588268	0.026408	0.024209
RS	13	0.142446	0.491399	1787.712325	0.027343	0.025549
RS	14	0.159538	0.633186	1439.095686	0.022011	0.020876
RS	15	0.177835	0.633186	1495.660323	0.022876	0.021964
RS	16	0.197422	0.851070	1158.962383	0.017726	0.017222
RS	17	0.218390	0.851070	1209.897639	0.018506	0.018088
RS	18	0.240836	1.142225	942.820323	0.014421	0.014209
RS	19	0.264864	1.142225	987.986583	0.015111	0.014895
RS	20	0.290586	1.477050	801.602967	0.012261	0.012141
RS	21	0.318121	1.477050	842.142413	0.012881	0.012723
RS	22	0.347598	1.795936	728.051018	0.011136	0.011033
RS	23	0.379153	1.795936	765.776392	0.011713	0.011576
RS	24	0.412932	2.029145	712.823104	0.010903	0.010800
RS	25	0.449093	2.029145	749.628136	0.011466	0.011353
RS	26	0.487802	2.123562	752.679707	0.011512	0.011431
RS	27	0.529241	2.123562	790.232722	0.012087	0.012041
RS	28	0.573602	2.079856	845.735208	0.012936	0.012942
RS	29	0.621089	2.079856	884.984018	0.013536	0.013639
RS	30	0.671924	1.950630	984.969802	0.015065	0.015263
RS	31	0.726343	1.950630	1025.419092	0.015684	0.016036
RS	32	0.784599	1.798482	1154.013030	0.017651	0.018153
RS	33	0.846961	1.798482	1193.179125	0.018250	0.018945
RS	34	0.913720	1.669921	1323.386560	0.020241	0.021128
RS	35	0.985185	1.669921	1357.073116	0.020757	0.021837
RS	36	1.061688	1.590125	1455.250594	0.022258	0.023517
RS	37	1.143585	1.590125	1479.184417	0.022624	0.024023
RS	38	1.231255	1.565024	1521.340540	0.023269	0.024768
RS	39	1.325106	1.565024	1533.204202	0.023451	0.025003
RS	40	1.425573	1.586858	1518.137699	0.023220	0.024777
RS	41	1.533123	1.586858	1518.035135	0.023219	0.024752
RS	42	1.648254	1.641113	1462.560146	0.022370	0.023843
RS	43	1.771503	1.641113	1451.820582	0.022206	0.023614
RS	44	1.903440	1.712267	1376.361848	0.021052	0.022375
RS	45	2.044678	1.712267	1356.280823	0.020744	0.021995
RS	46	2.195873	1.786038	1276.277218	0.019521	0.020693
RS	47	2.357727	1.786038	1247.559809	0.019082	0.020194
RS	48	2.530992	1.849750	1172.017935	0.017926	0.018980
RS	49	2.716472	1.849750	1134.724308	0.017356	0.018371
RS	50	2.915027	1.894263	1066.634867	0.016314	0.017293
RS	51	3.127580	1.894263	1020.489681	0.015608	0.016568
RS	52	3.355118	1.917288	957.719969	0.014648	0.015586
RS	53	3.598696	1.917288	902.803000	0.013808	0.014734
RS	54	3.859447	1.927224	839.387547	0.012839	0.013742
RS	55	4.138579	1.927224	777.283716	0.011889	0.012773
RS	56	4.437390	1.927224	712.443155	0.010897	0.011753
RS	57	4.757267	1.927224	645.892267	0.009879	0.010696
RS	58	5.099694	2.174958	518.229998	0.007926	0.008658
RS	59	5.466261	2.174958	468.918936	0.007172	0.007857
RS	60	5.858671	2.174958	419.288354	0.006413	0.007044
RS	61	6.278745	2.174958	370.170858	0.005662	0.006234
RS	62	6.728433	2.174958	322.384901	0.004931	0.005441
RS	63	7.209824	2.174958	1351.686081	0.020674	0.022952
PA	4+25*2+4+6 0.109982266 0.035927619 7.209823639 12.048976228 2.110162762 0.693977856 0.449192791 0.423054407 0.491399178 0.633186205 0.851069992 1.142225472 1.477049686 1.795936043 2.029145004 2.123561681 2.079856282 1.950630294 1.798482049 1.669920628 1.590124525 1.565024453 1.586857554 1.641113475 1.712266884 1.786037866 1.849750267 1.894263022 1.917288487 1.927224092 2.174957571
//
IT	4439
RD	15
LK	-470919.781868
QD	-190.816000 -> -169.343204
RI	0.0049060522
TR	0.108542	0.036330
MT	7.269757
MM	C_pi: 1.484744, n_recomb: 67039.635427
RS	0	0.000000	12.257925	37.608819	0.000561	0.000094
RS	1	0.007064	12.257925	40.246710	0.000600	0.000802
RS	2	0.014626	12.257925	43.068213	0.000642	0.000687
RS	3	0.022723	12.257925	46.085900	0.000687	0.000435
RS	4	0.031392	2.309702	261.285959	0.003897	0.002388
RS	5	0.040673	2.309702	278.629574	0.004156	0.002833
RS	6	0.050610	0.721337	946.313631	0.014116	0.010154
RS	7	0.061248	0.721337	998.006104	0.014887	0.011606
RS	8	0.072638	0.455918	1655.355825	0.024692	0.020005
RS	9	0.084833	0.455918	1724.281985	0.025720	0.021895
RS	10	0.097889	0.424529	1922.967892	0.028684	0.025095
RS	11	0.111867	0.424529	1990.334762	0.029689	0.026764
RS	12	0.126833	0.490771	1782.262236	0.026585	0.024415
RS	13	0.142855	0.490771	1845.301720	0.027526	0.025754
RS	14	0.160010	0.631860	1486.613682	0.022175	0.021048
RS	15	0.178376	0.631860	1544.978729	0.023046	0.022142
RS	16	0.198039	0.851141	1194.562362	0.017819	0.017317
RS	17	0.219092	0.851141	1247.103072	0.018602	0.018192
RS	18	0.241632	1.147601	967.424917	0.014431	0.014223
RS	19	0.265763	1.147601	1013.915556	0.015124	0.014916
RS	20	0.291600	1.492750	817.979126	0.012201	0.012088
RS	21	0.319261	1.492750	859.563421	0.012822	0.012672
RS	22	0.348876	1.825169	739.200805	0.011026	0.010929
RS	23	0.380583	1.825169	777.770359	0.011602	0.011470
RS	24	0.414530	2.070323	721.409892	0.010761	0.010661
RS	25	0.450875	2.070323	758.972522	0.011321	0.011209
RS	26	0.489787	2.169923	761.249274	0.011355	0.011271
RS	27	0.531447	2.169923	799.602909	0.011927	0.011874
RS	28	0.576051	2.123255	856.984945	0.012783	0.012777
RS	29	0.623805	2.123255	897.200575	0.013383	0.013465
RS	30	0.674932	1.986059	1001.713957	0.014942	0.015112
RS	31	0.729670	1.986059	1043.365349	0.015563	0.015877
RS	32	0.788275	1.824974	1178.739434	0.017583	0.018038
RS	33	0.851020	1.824974	1219.294414	0.018188	0.018827
RS	34	0.918197	1.689171	1357.195199	0.020245	0.021067
RS	35	0.990119	1.689171	1392.263262	0.020768	0.021777
RS	36	1.067122	1.604963	1496.737769	0.022326	0.023509
RS	37	1.149563	1.604963	1521.800900	0.022700	0.024019
RS	38	1.237828	1.578380	1566.841633	0.023372	0.024791
RS	39	1.332328	1.578380	1579.463623	0.023560	0.025033
RS	40	1.433503	1.601242	1563.546591	0.023323	0.024803
RS	41	1.541824	1.601242	1563.896456	0.023328	0.024790
RS	42	1.657797	1.658382	1505.090456	0.022451	0.023855
RS	43	1.781962	1.658382	1494.639501	0.022295	0.023641
RS	44	1.914898	1.733485	1415.018903	0.021107	0.022372
RS	45	2.057223	1.733485	1395.163471	0.020811	0.022010
RS	46	2.209602	1.811403	1311.383765	0.019561	0.020685
RS	47	2.372745	1.811403	1282.843135	0.019136	0.020206
RS	48	2.547411	1.878597	1204.525254	0.017967	0.018982
RS	49	2.734416	1.878597	1167.290705	0.017412	0.018394
RS	50	2.934630	1.925304	1097.503649	0.016371	0.017319
RS	51	3.148986	1.925304	1051.173180	0.015680	0.016613
RS	52	3.378483	1.949110	987.450981	0.014729	0.015644
RS	53	3.624192	1.949110	931.961935	0.013902	0.014807
RS	54	3.887256	1.958786	867.775704	0.012944	0.013830
RS	55	4.168903	1.958786	804.614828	0.012002	0.012871
RS	56	4.470444	1.958786	738.497093	0.011016	0.011859
RS	57	4.793285	1.958786	670.465719	0.010001	0.010808
RS	58	5.138930	2.221744	536.223181	0.007999	0.008717
RS	59	5.508990	2.221744	486.307503	0.007254	0.007929
RS	60	5.905191	2.221744	435.884245	0.006502	0.007125
RS	61	6.329378	2.221744	385.801436	0.005755	0.006322
RS	62	6.783527	2.221744	336.899865	0.005025	0.005533
RS	63	7.269757	2.221744	1431.980857	0.021360	0.023657
PA	4+25*2+4+6 0.108542426 0.036330058 7.269756756 12.257924920 2.309702074 0.721336703 0.455917557 0.424529241 0.490770738 0.631860143 0.851141417 1.147601223 1.492750213 1.825169056 2.070323405 2.169923257 2.123255383 1.986058595 1.824973648 1.689171100 1.604963095 1.578380301 1.601241901 1.658381871 1.733484963 1.811402535 1.878597047 1.925304283 1.949110015 1.958786187 2.221744419
//
IT	4192
RD	16
LK	-470877.620190
QD	-179.410582 -> -159.694277
RI	0.0045663775
TR	0.107184	0.036716
MT	7.326773
MM	C_pi: 1.505482, n_recomb: 68653.688092
RS	0	0.000000	12.373668	38.200068	0.000556	0.000093
RS	1	0.007077	12.373668	40.884682	0.000596	0.000802
RS	2	0.014654	12.373668	43.756545	0.000637	0.000693
RS	3	0.022768	12.373668	46.828512	0.000682	0.000439
RS	4	0.031456	2.518486	245.856629	0.003581	0.002228
RS	5	0.040759	2.518486	262.296782	0.003821	0.002632
RS	6	0.050720	0.748694	936.388840	0.013639	0.009908
RS	7	0.061386	0.748694	988.175164	0.014394	0.011300
RS	8	0.072807	0.462677	1677.281597	0.024431	0.019911
RS	9	0.085036	0.462677	1747.908527	0.025460	0.021762
RS	10	0.098131	0.426173	1971.193730	0.028712	0.025203
RS	11	0.112152	0.426173	2040.557495	0.029722	0.026859
RS	12	0.127166	0.490344	1836.034553	0.026743	0.024605
RS	13	0.143242	0.490344	1900.942752	0.027689	0.025943
RS	14	0.160455	0.630633	1533.039599	0.022330	0.021213
RS	15	0.178887	0.630633	1593.162269	0.023206	0.022312
RS	16	0.198623	0.851005	1229.610702	0.017910	0.017413
RS	17	0.219756	0.851005	1283.724511	0.018699	0.018295
RS	18	0.242385	1.152248	991.731687	0.014445	0.014243
RS	19	0.266614	1.152248	1039.522754	0.015142	0.014941
RS	20	0.292559	1.507148	834.136950	0.012150	0.012042
RS	21	0.320339	1.507148	876.744525	0.012771	0.012628
RS	22	0.350086	1.852730	750.128364	0.010926	0.010833
RS	23	0.381937	1.852730	789.518349	0.011500	0.011373
RS	24	0.416043	2.109794	729.713140	0.010629	0.010531
RS	25	0.452562	2.109794	768.004517	0.011187	0.011074
RS	26	0.491665	2.214792	769.407645	0.011207	0.011120
RS	27	0.533536	2.214792	808.526044	0.011777	0.011716
RS	28	0.578370	2.165491	867.608552	0.012637	0.012620
RS	29	0.626377	2.165491	908.748111	0.013237	0.013300
RS	30	0.677781	2.020640	1017.556673	0.014822	0.014966
RS	31	0.732822	2.020640	1060.364878	0.015445	0.015724
RS	32	0.791759	1.850881	1202.288022	0.017512	0.017925
RS	33	0.854867	1.850881	1244.193277	0.018123	0.018710
RS	34	0.922441	1.708029	1389.620694	0.020241	0.021005
RS	35	0.994797	1.708029	1426.047288	0.020772	0.021714
RS	36	1.072273	1.619499	1536.764622	0.022384	0.023496
RS	37	1.155232	1.619499	1562.952515	0.022766	0.024011
RS	38	1.244061	1.591423	1610.919249	0.023464	0.024808
RS	39	1.339178	1.591423	1624.309997	0.023659	0.025059
RS	40	1.441025	1.615224	1607.629297	0.023417	0.024825
RS	41	1.550079	1.615224	1608.452196	0.023428	0.024823
RS	42	1.666852	1.675107	1546.419378	0.022525	0.023865
RS	43	1.791888	1.675107	1536.283437	0.022377	0.023665
RS	44	1.925772	1.754003	1452.604049	0.021158	0.022369
RS	45	2.069131	1.754003	1433.003333	0.020873	0.022023
RS	46	2.222635	1.835910	1345.548272	0.019599	0.020678
RS	47	2.387003	1.835910	1317.214332	0.019186	0.020217
RS	48	2.563002	1.906444	1236.215147	0.018007	0.018985
RS	49	2.751457	1.906444	1199.070446	0.017465	0.018415
RS	50	2.953248	1.955218	1127.675312	0.016426	0.017345
RS	51	3.169319	1.955218	1081.192303	0.015748	0.016656
RS	52	3.400681	1.979700	1016.601832	0.014808	0.015699
RS	53	3.648416	1.979700	960.576304	0.013992	0.014877
RS	54	3.913682	1.989007	895.711778	0.013047	0.013915
RS	55	4.197721	1.989007	831.528669	0.012112	0.012966
RS	56	4.501861	1.989007	764.172438	0.011131	0.011961
RS	57	4.827523	1.989007	694.702168	0.010119	0.010915
RS	58	5.176233	2.266717	553.932415	0.008069	0.008775
RS	59	5.549619	2.266717	503.436778	0.007333	0.007998
RS	60	5.949429	2.266717	452.250667	0.006587	0.007204
RS	61	6.377533	2.266717	401.236206	0.005844	0.006406
RS	62	6.835933	2.266717	351.254986	0.005116	0.005620
RS	63	7.326773	2.266717	1512.325536	0.022028	0.024344
PA	4+25*2+4+6 0.107183512 0.036716091 7.326772719 12.373668285 2.518485605 0.748694261 0.462677344 0.426172983 0.490343890 0.630633272 0.851005049 1.152248206 1.507148479 1.852729984 2.109794414 2.214791860 2.165490625 2.020640216 1.850880826 1.708028519 1.619499126 1.591422633 1.615223692 1.675106827 1.754002581 1.835910408 1.906443640 1.955218469 1.979700436 1.989007404 2.266716784
//
IT	4909
RD	17
LK	-470838.896926
QD	-168.932250 -> -150.800068
RI	0.0042670614
TR	0.105899	0.037087
MT	7.381044
MM	C_pi: 1.525487, n_recomb: 70223.812632
RS	0	0.000000	12.419006	38.974550	0.000555	0.000093
RS	1	0.007089	12.419006	41.718525	0.000594	0.000803
RS	2	0.014681	12.419006	44.654248	0.000636	0.000700
RS	3	0.022811	12.419006	47.794904	0.000681	0.000445
RS	4	0.031517	2.736318	231.861090	0.003302	0.002083
RS	5	0.040840	2.736318	247.467859	0.003524	0.002452
RS	6	0.050825	0.776004	926.550346	0.013194	0.009675
RS	7	0.061517	0.776004	978.380897	0.013932	0.011012
RS	8	0.072967	0.469443	1697.313589	0.024170	0.019812
RS	9	0.085229	0.469443	1769.560843	0.025199	0.021626
RS	10	0.098360	0.427947	2017.012631	0.028723	0.025295
RS	11	0.112422	0.427947	2088.322044	0.029738	0.026938
RS	12	0.127481	0.490081	1887.997342	0.026885	0.024781
RS	13	0.143607	0.490081	1954.728532	0.027836	0.026116
RS	14	0.160877	0.629484	1578.411053	0.022477	0.021372
RS	15	0.179371	0.629484	1640.249295	0.023357	0.022475
RS	16	0.199176	0.850681	1264.111665	0.018001	0.017508
RS	17	0.220385	0.850681	1319.766395	0.018794	0.018398
RS	18	0.243098	1.156235	1015.737264	0.014464	0.014266
RS	19	0.267420	1.156235	1064.804974	0.015163	0.014970
RS	20	0.293467	1.520350	850.070964	0.012105	0.012002
RS	21	0.321361	1.520350	893.680673	0.012726	0.012590
RS	22	0.351232	1.878745	760.826769	0.010834	0.010746
RS	23	0.383220	1.878745	801.014126	0.011407	0.011283
RS	24	0.417476	2.147659	737.738189	0.010506	0.010410
RS	25	0.454161	2.147659	776.730818	0.011061	0.010949
RS	26	0.493446	2.258263	777.166813	0.011067	0.010978
RS	27	0.535516	2.258263	817.015754	0.011634	0.011567
RS	28	0.580569	2.206627	877.636309	0.012498	0.012470
RS	29	0.628815	2.206627	919.658747	0.013096	0.013142
RS	30	0.680482	2.054406	1032.549078	0.014704	0.014825
RS	31	0.735812	2.054406	1076.470228	0.015329	0.015577
RS	32	0.795063	1.876223	1224.714676	0.017440	0.017814
RS	33	0.858516	1.876223	1267.931844	0.018056	0.018595
RS	34	0.926466	1.726494	1420.722384	0.020231	0.020940
RS	35	0.999234	1.726494	1458.483487	0.020769	0.021650
RS	36	1.077160	1.633726	1575.385127	0.022434	0.023480
RS	37	1.160611	1.633726	1602.691243	0.022823	0.023999
RS	38	1.249977	1.604147	1653.618934	0.023548	0.024822
RS	39	1.345679	1.604147	1667.786347	0.023750	0.025081
RS	40	1.448165	1.628801	1650.429927	0.023502	0.024844
RS	41	1.557917	1.628801	1651.743168	0.023521	0.024853
RS	42	1.675449	1.691300	1586.581491	0.022593	0.023873
RS	43	1.801313	1.691300	1576.783578	0.022454	0.023687
RS	44	1.936099	1.773841	1489.146431	0.021206	0.022365
RS	45	2.080441	1.773841	1469.826003	0.020931	0.022035
RS	46	2.235016	1.859593	1378.793414	0.019634	0.020671
RS	47	2.400548	1.859593	1350.692623	0.019234	0.020227
RS	48	2.577816	1.933330	1267.102858	0.018044	0.018988
RS	49	2.767650	1.933330	1230.075651	0.017517	0.018436
RS	50	2.970942	1.984056	1157.156483	0.016478	0.017370
RS	51	3.188645	1.984056	1110.551147	0.015814	0.016698
RS	52	3.421782	2.009123	1045.170150	0.014883	0.015754
RS	53	3.671446	2.009123	988.642096	0.014078	0.014945
RS	54	3.938809	2.017959	923.188538	0.013146	0.013998
RS	55	4.225126	2.017959	858.016928	0.012218	0.013058
RS	56	4.531740	2.017959	789.459803	0.011242	0.012060
RS	57	4.860090	2.017959	718.591219	0.010233	0.011019
RS	58	5.211718	2.309949	571.355573	0.008136	0.008830
RS	59	5.588273	2.309949	520.303089	0.007409	0.008065
RS	60	5.991523	2.309949	468.382217	0.006670	0.007279
RS	61	6.423360	2.309949	416.467990	0.005931	0.006487
RS	62	6.885810	2.309949	365.441407	0.005204	0.005705
RS	63	7.381044	2.309949	1592.600290	0.022679	0.025012
PA	4+25*2+4+6 0.105899396 0.037086745 7.381043505 12.419005613 2.736318220 0.776003734 0.469442931 0.427947458 0.490081083 0.629484261 0.850681228 1.156234904 1.520350344 1.878744950 2.147659310 2.258262845 2.206626801 2.054405682 1.876222905 1.726493762 1.633726055 1.604147020 1.628800754 1.691299951 1.773841363 1.859592548 1.933330092 1.984056085 2.009122864 2.017959259 2.309949489
//
IT	4579
RD	18
LK	-470803.275602
QD	-159.285901 -> -142.586042
RI	0.0040017430
TR	0.104684	0.037443
MT	7.432774
MM	C_pi: 1.544800, n_recomb: 71751.358807
RS	0	0.000000	12.416791	39.870723	0.000556	0.000092
RS	1	0.007101	12.416791	42.682480	0.000595	0.000804
RS	2	0.014706	12.416791	45.691051	0.000637	0.000708
RS	3	0.022851	12.416791	48.909997	0.000682	0.000453
RS	4	0.031575	2.962958	219.134467	0.003054	0.001952
RS	5	0.040917	2.962958	233.972167	0.003261	0.002291
RS	6	0.050924	0.803200	916.886091	0.012779	0.009454
RS	7	0.061641	0.803200	968.720514	0.013501	0.010740
RS	8	0.073119	0.476186	1715.674011	0.023911	0.019709
RS	9	0.085411	0.476186	1789.465251	0.024940	0.021488
RS	10	0.098577	0.429825	2060.581614	0.028718	0.025373
RS	11	0.112678	0.429825	2133.786157	0.029739	0.027002
RS	12	0.127780	0.489959	1938.215480	0.027013	0.024944
RS	13	0.143954	0.489959	2006.725132	0.027968	0.026277
RS	14	0.161277	0.628410	1622.735844	0.022616	0.021524
RS	15	0.179830	0.628410	1686.248402	0.023501	0.022631
RS	16	0.199700	0.850199	1298.061264	0.018091	0.017603
RS	17	0.220981	0.850199	1355.225042	0.018888	0.018499
RS	18	0.243774	1.159640	1039.430471	0.014487	0.014292
RS	19	0.268185	1.159640	1089.751179	0.015188	0.015001
RS	20	0.294329	1.532466	865.775283	0.012066	0.011967
RS	21	0.322330	1.532466	910.366481	0.012688	0.012557
RS	22	0.352319	1.903330	771.296384	0.010750	0.010664
RS	23	0.384437	1.903330	812.259015	0.011320	0.011201
RS	24	0.418836	2.184050	745.483513	0.010390	0.010296
RS	25	0.455678	2.184050	785.151015	0.010943	0.010830
RS	26	0.495136	2.300427	784.544259	0.010934	0.010843
RS	27	0.537396	2.300427	825.091348	0.011499	0.011426
RS	28	0.582656	2.246721	887.105170	0.012364	0.012326
RS	29	0.631131	2.246721	929.971559	0.012961	0.012992
RS	30	0.683047	2.087402	1046.738406	0.014588	0.014689
RS	31	0.738650	2.087402	1091.730279	0.015215	0.015434
RS	32	0.798202	1.901017	1246.083962	0.017367	0.017705
RS	33	0.861982	1.901017	1290.575353	0.017987	0.018483
RS	34	0.930291	1.744572	1450.566957	0.020217	0.020875
RS	35	1.003450	1.744572	1489.637926	0.020761	0.021586
RS	36	1.081805	1.647646	1612.659985	0.022476	0.023460
RS	37	1.165723	1.647646	1641.076182	0.022872	0.023984
RS	38	1.255600	1.616556	1694.995268	0.023623	0.024833
RS	39	1.351859	1.616556	1709.944945	0.023832	0.025099
RS	40	1.454954	1.641985	1691.994304	0.023581	0.024861
RS	41	1.565369	1.641985	1693.812530	0.023607	0.024879
RS	42	1.683624	1.706978	1625.620985	0.022656	0.023881
RS	43	1.810276	1.706978	1616.180743	0.022525	0.023706
RS	44	1.945922	1.793030	1524.681522	0.021250	0.022361
RS	45	2.091200	1.793030	1505.663574	0.020984	0.022046
RS	46	2.246794	1.882491	1411.144422	0.019667	0.020664
RS	47	2.413437	1.882491	1383.300275	0.019279	0.020237
RS	48	2.591912	1.959309	1297.206129	0.018079	0.018991
RS	49	2.783061	1.959309	1260.321402	0.017565	0.018456
RS	50	2.987783	2.011880	1185.956625	0.016529	0.017395
RS	51	3.207042	2.011880	1139.257036	0.015878	0.016739
RS	52	3.441870	2.037447	1073.159760	0.014957	0.015806
RS	53	3.693373	2.037447	1016.161240	0.014162	0.015010
RS	54	3.962735	2.045725	950.201896	0.013243	0.014079
RS	55	4.251224	2.045725	884.074595	0.012321	0.013147
RS	56	4.560198	2.045725	814.353220	0.011350	0.012156
RS	57	4.891112	2.045725	742.125955	0.010343	0.011119
RS	58	5.245524	2.351535	588.492353	0.008202	0.008884
RS	59	5.625102	2.351535	536.904825	0.007483	0.008129
RS	60	6.031633	2.351535	484.275769	0.006749	0.007351
RS	61	6.467031	2.351535	431.492053	0.006014	0.006566
RS	62	6.933346	2.351535	379.452819	0.005288	0.005786
RS	63	7.432774	2.351535	1672.704144	0.023313	0.025662
PA	4+25*2+4+6 0.104684059 0.037442766 7.432773937 12.416790843 2.962958194 0.803200009 0.476185675 0.429824821 0.489958864 0.628409683 0.850198926 1.159639954 1.532465868 1.903329910 2.184050127 2.300426951 2.246720945 2.087402121 1.901017313 1.744572472 1.647645608 1.616555885 1.641984677 1.706977818 1.793029941 1.882491279 1.959308542 2.011880052 2.037446737 2.045724635 2.351535066
//
IT	4202
RD	19
LK	-470770.459830
QD	-150.388093 -> -134.986355
RI	0.0037651661
TR	0.103533	0.037785
MT	7.482110
MM	C_pi: 1.563450, n_recomb: 73237.435390
RS	0	0.000000	12.384055	40.843358	0.000558	0.000092
RS	1	0.007112	12.384055	43.728192	0.000597	0.000806
RS	2	0.014730	12.384055	46.815269	0.000639	0.000716
RS	3	0.022889	12.384055	50.118543	0.000684	0.000461
RS	4	0.031629	3.198209	207.528584	0.002834	0.001833
RS	5	0.040990	3.198209	221.655720	0.003027	0.002146
RS	6	0.051018	0.830233	907.447413	0.012390	0.009245
RS	7	0.061758	0.830233	959.252541	0.013098	0.010485
RS	8	0.073262	0.482889	1732.526601	0.023656	0.019603
RS	9	0.085584	0.482889	1807.788845	0.024684	0.021349
RS	10	0.098783	0.431783	2102.036154	0.028702	0.025438
RS	11	0.112920	0.431783	2177.085803	0.029726	0.027054
RS	12	0.128063	0.489955	1986.754440	0.027128	0.025095
RS	13	0.144283	0.489955	2056.998905	0.028087	0.026425
RS	14	0.161656	0.627396	1666.044722	0.022749	0.021671
RS	15	0.180265	0.627396	1731.191085	0.023638	0.022780
RS	16	0.200197	0.849565	1331.478363	0.018180	0.017697
RS	17	0.221547	0.849565	1390.119819	0.018981	0.018599
RS	18	0.244416	1.162511	1062.814776	0.014512	0.014321
RS	19	0.268910	1.162511	1114.365153	0.015216	0.015035
RS	20	0.295147	1.543590	881.241438	0.012033	0.011938
RS	21	0.323250	1.543590	926.793668	0.012655	0.012529
RS	22	0.353351	1.926578	781.537629	0.010671	0.010589
RS	23	0.385593	1.926578	823.254161	0.011241	0.011124
RS	24	0.420128	2.219030	752.962587	0.010281	0.010189
RS	25	0.457120	2.219030	793.279956	0.010832	0.010719
RS	26	0.496742	2.341347	791.556849	0.010808	0.010715
RS	27	0.539182	2.341347	832.771234	0.011371	0.011293
RS	28	0.584640	2.285824	896.041938	0.012235	0.012189
RS	29	0.633331	2.285824	939.714972	0.012831	0.012848
RS	30	0.685485	2.119659	1060.165899	0.014476	0.014557
RS	31	0.741349	2.119659	1106.187580	0.015104	0.015297
RS	32	0.801185	1.925277	1266.446968	0.017292	0.017598
RS	33	0.865277	1.925277	1312.175301	0.017917	0.018372
RS	34	0.933927	1.762265	1479.209206	0.020197	0.020809
RS	35	1.007459	1.762265	1519.564633	0.020748	0.021520
RS	36	1.086221	1.661250	1648.642585	0.022511	0.023439
RS	37	1.170585	1.661250	1678.158909	0.022914	0.023967
RS	38	1.260948	1.628644	1735.093400	0.023691	0.024840
RS	39	1.357738	1.628644	1750.828538	0.023906	0.025114
RS	40	1.461412	1.654777	1732.360448	0.023654	0.024875
RS	41	1.572459	1.654777	1734.695512	0.023686	0.024903
RS	42	1.691403	1.722153	1663.566840	0.022715	0.023886
RS	43	1.818807	1.722153	1654.501125	0.022591	0.023724
RS	44	1.955272	1.811588	1559.234054	0.021290	0.022356
RS	45	2.101442	1.811588	1540.537837	0.021035	0.022055
RS	46	2.258007	1.904634	1442.620148	0.019698	0.020657
RS	47	2.425708	1.904634	1415.053311	0.019321	0.020246
RS	48	2.605335	1.984416	1326.536174	0.018113	0.018994
RS	49	2.797737	1.984416	1289.816516	0.017611	0.018475
RS	50	3.003822	2.038736	1214.079910	0.016577	0.017419
RS	51	3.224565	2.038736	1167.312211	0.015939	0.016777
RS	52	3.461006	2.064728	1100.567471	0.015027	0.015857
RS	53	3.714263	2.064728	1043.129331	0.014243	0.015074
RS	54	3.985532	2.072366	976.744917	0.013337	0.014157
RS	55	4.276093	2.072366	909.693928	0.012421	0.013233
RS	56	4.587319	2.072366	838.844141	0.011454	0.012248
RS	57	4.920679	2.072366	765.297078	0.010450	0.011216
RS	58	5.277747	2.391543	605.340230	0.008265	0.008937
RS	59	5.660210	2.391543	553.238352	0.007554	0.008191
RS	60	6.069873	2.391543	499.926417	0.006826	0.007421
RS	61	6.508672	2.391543	446.302158	0.006094	0.006641
RS	62	6.978677	2.391543	393.281697	0.005370	0.005865
RS	63	7.482110	2.391543	1752.533849	0.023929	0.026295
PA	4+25*2+4+6 0.103532543 0.037784993 7.482109518 12.384054810 3.198208783 0.830233371 0.482888576 0.431782565 0.489955126 0.627395671 0.849564871 1.162510919 1.543589872 1.926578439 2.219029888 2.341346793 2.285824127 2.119659452 1.925277322 1.762264832 1.661250073 1.628644102 1.654776666 1.722153110 1.811588209 1.904634306 1.984416144 2.038736273 2.064728280 2.072365902 2.391543166
//
IT	4674
RD	20
LK	-470740.188261
QD	-142.166347 -> -127.943620
RI	0.0035534515
TR	0.102440	0.038114
MT	7.529189
MM	C_pi: 1.581466, n_recomb: 74683.244697
RS	0	0.000000	12.327377	41.878598	0.000561	0.000091
RS	1	0.007122	12.327377	44.840859	0.000600	0.000808
RS	2	0.014752	12.327377	48.011087	0.000643	0.000724
RS	3	0.022925	12.327377	51.403652	0.000688	0.000469
RS	4	0.031681	3.441920	196.912697	0.002637	0.001725
RS	5	0.041060	3.441920	210.382258	0.002817	0.002016
RS	6	0.051107	0.857070	898.260502	0.012028	0.009048
RS	7	0.061869	0.857070	950.008842	0.012721	0.010244
RS	8	0.073398	0.489537	1748.021310	0.023406	0.019496
RS	9	0.085749	0.489537	1824.685034	0.024432	0.021209
RS	10	0.098978	0.433804	2141.491561	0.028674	0.025491
RS	11	0.113151	0.433804	2218.336907	0.029703	0.027094
RS	12	0.128332	0.490053	2033.671169	0.027231	0.025235
RS	13	0.144595	0.490053	2105.607730	0.028194	0.026562
RS	14	0.162016	0.626434	1708.361744	0.022875	0.021811
RS	15	0.180678	0.626434	1775.102185	0.023768	0.022923
RS	16	0.200670	0.848807	1364.350131	0.018268	0.017791
RS	17	0.222085	0.848807	1424.437957	0.019073	0.018698
RS	18	0.245025	1.164902	1085.886774	0.014540	0.014353
RS	19	0.269600	1.164902	1138.643701	0.015246	0.015071
RS	20	0.295924	1.553798	896.470961	0.012004	0.011912
RS	21	0.324124	1.553798	942.964291	0.012626	0.012505
RS	22	0.354332	1.948579	791.553120	0.010599	0.010520
RS	23	0.386692	1.948579	834.002949	0.011167	0.011053
RS	24	0.421356	2.252686	760.180849	0.010179	0.010088
RS	25	0.458490	2.252686	801.124134	0.010727	0.010615
RS	26	0.498268	2.381075	798.225240	0.010688	0.010593
RS	27	0.540880	2.381075	840.077710	0.011249	0.011166
RS	28	0.586526	2.323975	904.478201	0.012111	0.012057
RS	29	0.635424	2.323975	948.922348	0.012706	0.012710
RS	30	0.687804	2.151194	1072.879422	0.014366	0.014430
RS	31	0.743915	2.151194	1119.891528	0.014995	0.015164
RS	32	0.804023	1.949014	1285.857229	0.017217	0.017493
RS	33	0.868412	1.949014	1332.785849	0.017846	0.018265
RS	34	0.937387	1.779572	1506.705997	0.020175	0.020743
RS	35	1.011274	1.779572	1548.319975	0.020732	0.021455
RS	36	1.090425	1.674540	1683.383730	0.022540	0.023415
RS	37	1.175212	1.674540	1713.988881	0.022950	0.023947
RS	38	1.266039	1.640410	1773.961659	0.023753	0.024845
RS	39	1.363335	1.640410	1790.483348	0.023974	0.025125
RS	40	1.467561	1.667180	1771.570475	0.023721	0.024887
RS	41	1.579210	1.667180	1774.431687	0.023759	0.024925
RS	42	1.698811	1.736836	1700.455442	0.022769	0.023891
RS	43	1.826931	1.736836	1691.778273	0.022653	0.023741
RS	44	1.964176	1.829535	1592.833188	0.021328	0.022352
RS	45	2.111197	1.829535	1574.475135	0.021082	0.022064
RS	46	2.268689	1.926050	1473.242261	0.019727	0.020650
RS	47	2.437398	1.926050	1445.970817	0.019361	0.020254
RS	48	2.618124	2.008691	1355.106272	0.018145	0.018997
RS	49	2.811722	2.008691	1318.572175	0.017656	0.018493
RS	50	3.019108	2.064671	1241.533468	0.016624	0.017441
RS	51	3.241266	2.064671	1194.722043	0.015997	0.016814
RS	52	3.479247	2.091017	1127.396323	0.015096	0.015906
RS	53	3.734178	2.091017	1069.547734	0.014321	0.015135
RS	54	4.007267	2.097944	1002.813284	0.013428	0.014233
RS	55	4.299806	2.097944	934.869853	0.012518	0.013317
RS	56	4.613181	2.097944	862.926723	0.011554	0.012338
RS	57	4.948876	2.097944	788.098002	0.010553	0.011310
RS	58	5.308481	2.430047	621.897723	0.008327	0.008988
RS	59	5.693699	2.430047	569.301328	0.007623	0.008252
RS	60	6.106354	2.430047	515.330782	0.006900	0.007489
RS	61	6.548400	2.430047	460.893800	0.006171	0.006714
RS	62	7.021931	2.430047	406.922413	0.005449	0.005940
RS	63	7.529189	2.430047	1832.003376	0.024530	0.026911
PA	4+25*2+4+6 0.102440322 0.038114212 7.529189073 12.327376917 3.441919563 0.857069699 0.489536620 0.433804405 0.490053250 0.626433629 0.848806516 1.164901738 1.553798025 1.948578609 2.252686174 2.381074793 2.323974976 2.151193924 1.949013573 1.779571926 1.674539506 1.640409659 1.667179884 1.736835927 1.829535194 1.926049672 2.008691308 2.064670677 2.091017198 2.097944351 2.430046985
//
IT	4268
RD	21
LK	-470712.227654
QD	-134.556001 -> -121.406287
RI	0.0033635687
TR	0.101402	0.038431
MT	7.574223
MM	C_pi: 1.598883, n_recomb: 76089.713098
RS	0	0.000000	12.257708	42.945628	0.000564	0.000091
RS	1	0.007132	12.257708	45.987528	0.000604	0.000810
RS	2	0.014774	12.257708	49.243269	0.000647	0.000733
RS	3	0.022960	12.257708	52.727648	0.000693	0.000478
RS	4	0.031730	3.693493	187.197352	0.002460	0.001626
RS	5	0.041126	3.693493	200.058895	0.002629	0.001897
RS	6	0.051191	0.883659	889.363163	0.011688	0.008862
RS	7	0.061975	0.883659	941.033074	0.012367	0.010017
RS	8	0.073528	0.496113	1762.306705	0.023161	0.019388
RS	9	0.085905	0.496113	1840.306199	0.024186	0.021071
RS	10	0.099164	0.435872	2179.079043	0.028638	0.025535
RS	11	0.113370	0.435872	2257.671443	0.029671	0.027125
RS	12	0.128588	0.490239	2079.021641	0.027323	0.025366
RS	13	0.144892	0.490239	2152.608481	0.028290	0.026689
RS	14	0.162359	0.625523	1749.691346	0.022995	0.021947
RS	15	0.181072	0.625523	1817.986809	0.023893	0.023060
RS	16	0.201120	0.847937	1396.683277	0.018356	0.017884
RS	17	0.222597	0.847937	1458.186629	0.019164	0.018795
RS	18	0.245606	1.166866	1108.638550	0.014570	0.014386
RS	19	0.270256	1.166866	1162.579037	0.015279	0.015109
RS	20	0.296665	1.563169	911.460178	0.011979	0.011891
RS	21	0.324957	1.563169	958.875047	0.012602	0.012485
RS	22	0.355267	1.969422	801.341786	0.010532	0.010455
RS	23	0.387739	1.969422	844.504943	0.011099	0.010987
RS	24	0.422527	2.285096	767.145795	0.010082	0.009992
RS	25	0.459796	2.285096	808.692145	0.010628	0.010516
RS	26	0.499723	2.419692	804.558819	0.010574	0.010477
RS	27	0.542498	2.419692	847.021411	0.011132	0.011045
RS	28	0.588324	2.361231	912.436301	0.011992	0.011931
RS	29	0.637419	2.361231	957.617555	0.012585	0.012578
RS	30	0.690015	2.182049	1084.911529	0.014258	0.014306
RS	31	0.746363	2.182049	1132.876000	0.014889	0.015035
RS	32	0.806730	1.972251	1304.358442	0.017142	0.017390
RS	33	0.871402	1.972251	1352.451341	0.017774	0.018159
RS	34	0.940687	1.796509	1533.103989	0.020149	0.020677
RS	35	1.014914	1.796509	1575.950260	0.020712	0.021389
RS	36	1.094435	1.687523	1716.929564	0.022565	0.023390
RS	37	1.179628	1.687523	1748.610916	0.022981	0.023926
RS	38	1.270897	1.651866	1811.636569	0.023809	0.024848
RS	39	1.368676	1.651866	1828.944131	0.024037	0.025135
RS	40	1.473429	1.679214	1809.653954	0.023783	0.024898
RS	41	1.585654	1.679214	1813.048568	0.023828	0.024944
RS	42	1.705883	1.751055	1736.310166	0.022819	0.023895
RS	43	1.834687	1.751055	1728.033393	0.022710	0.023755
RS	44	1.972679	1.846910	1625.495115	0.021363	0.022347
RS	45	2.120512	1.846910	1607.489676	0.021126	0.022072
RS	46	2.278890	1.946786	1503.022063	0.019753	0.020643
RS	47	2.448564	1.946786	1476.062256	0.019399	0.020261
RS	48	2.630340	2.032189	1382.923317	0.018175	0.018999
RS	49	2.825081	2.032189	1346.593582	0.017697	0.018510
RS	50	3.033712	2.089747	1268.318451	0.016669	0.017463
RS	51	3.257223	2.089747	1221.486343	0.016053	0.016850
RS	52	3.496677	2.116389	1153.640359	0.015162	0.015953
RS	53	3.753209	2.116389	1095.409894	0.014396	0.015193
RS	54	4.028039	2.122542	1028.397761	0.013516	0.014306
RS	55	4.322471	2.122542	959.592957	0.012611	0.013397
RS	56	4.637903	2.122542	886.591341	0.011652	0.012424
RS	57	4.975833	2.122542	810.518879	0.010652	0.011400
RS	58	5.337866	2.467141	638.161371	0.008387	0.009037
RS	59	5.725721	2.467141	585.089594	0.007689	0.008310
RS	60	6.141240	2.467141	530.483840	0.006972	0.007554
RS	61	6.586395	2.467141	475.261001	0.006246	0.006784
RS	62	7.063302	2.467141	420.368037	0.005525	0.006013
RS	63	7.574223	2.467141	1911.018745	0.025115	0.027510
PA	4+25*2+4+6 0.101402432 0.038430796 7.574223159 12.257707597 3.693492599 0.883659207 0.496113314 0.435872118 0.490238788 0.625523096 0.847936926 1.166865874 1.563168945 1.969422220 2.285095865 2.419691505 2.361230820 2.182049061 1.972251343 1.796509304 1.687522635 1.651865980 1.679214091 1.751054671 1.846910375 1.946785579 2.032189473 2.089747174 2.116388761 2.122541891 2.467140899
//
IT	3827
RD	22
LK	-470686.370868
QD	-127.500862 -> -115.329525
RI	0.0031920872
TR	0.100416	0.038736
MT	7.617216
MM	C_pi: 1.615715, n_recomb: 77458.254048
RS	0	0.000000	12.181548	44.025557	0.000568	0.000090
RS	1	0.007142	12.181548	47.147975	0.000609	0.000812
RS	2	0.014794	12.181548	50.490170	0.000652	0.000741
RS	3	0.022993	12.181548	54.067363	0.000698	0.000487
RS	4	0.031777	3.952832	178.275625	0.002302	0.001536
RS	5	0.041188	3.952832	190.573558	0.002460	0.001789
RS	6	0.051272	0.909980	880.758692	0.011371	0.008685
RS	7	0.062076	0.909980	932.332183	0.012037	0.009803
RS	8	0.073651	0.502612	1775.488310	0.022922	0.019280
RS	9	0.086053	0.502612	1854.760801	0.023945	0.020934
RS	10	0.099341	0.437977	2214.885503	0.028595	0.025569
RS	11	0.113578	0.437977	2295.176969	0.029631	0.027147
RS	12	0.128832	0.490499	2122.863852	0.027407	0.025487
RS	13	0.145175	0.490499	2198.060033	0.028377	0.026806
RS	14	0.162685	0.624659	1790.051646	0.023110	0.022077
RS	15	0.181446	0.624659	1859.863811	0.024011	0.023191
RS	16	0.201547	0.846972	1428.477047	0.018442	0.017976
RS	17	0.223084	0.846972	1491.365333	0.019254	0.018891
RS	18	0.246158	1.168442	1131.072087	0.014602	0.014422
RS	19	0.270881	1.168442	1186.173397	0.015314	0.015148
RS	20	0.297369	1.571762	926.212798	0.011958	0.011872
RS	21	0.325749	1.571762	974.530076	0.012581	0.012468
RS	22	0.356156	1.989173	810.910482	0.010469	0.010395
RS	23	0.388734	1.989173	854.767712	0.011035	0.010926
RS	24	0.423640	2.316320	773.866820	0.009991	0.009902
RS	25	0.461038	2.316320	815.994347	0.010535	0.010422
RS	26	0.501107	2.457228	810.579301	0.010465	0.010367
RS	27	0.544038	2.457228	853.625521	0.011020	0.010929
RS	28	0.590035	2.397606	919.949308	0.011877	0.011810
RS	29	0.639318	2.397606	965.835348	0.012469	0.012451
RS	30	0.692120	2.212230	1096.305937	0.014154	0.014187
RS	31	0.748693	2.212230	1145.186195	0.014785	0.014911
RS	32	0.809306	1.994984	1322.006219	0.017067	0.017289
RS	33	0.874249	1.994984	1371.228228	0.017703	0.018056
RS	34	0.943830	1.813063	1558.464602	0.020120	0.020611
RS	35	1.018380	1.813063	1602.516745	0.020689	0.021324
RS	36	1.098254	1.700182	1749.342136	0.022584	0.023363
RS	37	1.183833	1.700182	1782.085932	0.023007	0.023903
RS	38	1.275525	1.662995	1848.177316	0.023860	0.024849
RS	39	1.373764	1.662995	1866.268190	0.024094	0.025143
RS	40	1.479020	1.690863	1846.666251	0.023841	0.024907
RS	41	1.591794	1.690863	1850.599049	0.023892	0.024962
RS	42	1.712621	1.764798	1771.179103	0.022866	0.023898
RS	43	1.842079	1.764798	1763.311890	0.022765	0.023769
RS	44	1.980782	1.863707	1657.261864	0.021396	0.022341
RS	45	2.129391	1.863707	1639.620665	0.021168	0.022079
RS	46	2.288614	1.966838	1531.995727	0.019778	0.020636
RS	47	2.459208	1.966838	1505.360910	0.019434	0.020268
RS	48	2.641986	2.054913	1410.014546	0.018204	0.019001
RS	49	2.837819	2.054913	1373.905418	0.017737	0.018526
RS	50	3.047637	2.113973	1294.455203	0.016712	0.017484
RS	51	3.272441	2.113973	1247.623084	0.016107	0.016884
RS	52	3.513300	2.140854	1179.313882	0.015225	0.015999
RS	53	3.771362	2.140854	1120.727881	0.014469	0.015250
RS	54	4.047854	2.146174	1053.506798	0.013601	0.014377
RS	55	4.344093	2.146174	983.869772	0.012702	0.013476
RS	56	4.661489	2.146174	909.842627	0.011746	0.012508
RS	57	5.001554	2.146174	832.562522	0.010749	0.011487
RS	58	5.365907	2.502848	654.135851	0.008445	0.009086
RS	59	5.756281	2.502848	600.606466	0.007754	0.008366
RS	60	6.174536	2.502848	545.387433	0.007041	0.007617
RS	61	6.622662	2.502848	489.404094	0.006318	0.006852
RS	62	7.102794	2.502848	433.617427	0.005598	0.006084
RS	63	7.617216	2.502848	1989.522460	0.025685	0.028094
PA	4+25*2+4+6 0.100416368 0.038735856 7.617216491 12.181548153 3.952832014 0.909979978 0.502611762 0.437977121 0.490498734 0.624659298 0.846972200 1.168441613 1.571761651 1.989173239 2.316319976 2.457228042 2.397606001 2.212230325 1.994983724 1.813063061 1.700181758 1.662994984 1.690862845 1.764798243 1.863706618 1.966837781 2.054913073 2.113972833 2.140853633 2.146173574 2.502847587
//
IT	4577
RD	23
LK	-470662.433483
QD	-120.950076 -> -109.672378
RI	0.0030371231
TR	0.099477	0.039030
MT	7.658405
MM	C_pi: 1.631998, n_recomb: 78789.576566
RS	0	0.000000	12.102516	45.107476	0.000573	0.000090
RS	1	0.007151	12.102516	48.310540	0.000613	0.000814
RS	2	0.014813	12.102516	51.739321	0.000657	0.000749
RS	3	0.023024	12.102516	55.409470	0.000703	0.000496
RS	4	0.031821	4.219430	170.073459	0.002159	0.001454
RS	5	0.041248	4.219430	181.848901	0.002308	0.001691
RS	6	0.051349	0.935986	872.472104	0.011073	0.008519
RS	7	0.062172	0.935986	923.935774	0.011727	0.009602
RS	8	0.073769	0.509018	1787.691876	0.022689	0.019172
RS	9	0.086195	0.509018	1868.178383	0.023711	0.020799
RS	10	0.099510	0.440106	2249.025930	0.028545	0.025596
RS	11	0.113777	0.440106	2330.969362	0.029585	0.027161
RS	12	0.129064	0.490825	2165.239660	0.027481	0.025599
RS	13	0.145444	0.490825	2242.005098	0.028456	0.026914
RS	14	0.162996	0.623838	1829.461931	0.023220	0.022202
RS	15	0.181803	0.623838	1900.753273	0.024124	0.023317
RS	16	0.201955	0.845926	1459.732107	0.018527	0.018067
RS	17	0.223548	0.845926	1523.975132	0.019342	0.018986
RS	18	0.246685	1.169668	1153.185036	0.014636	0.014459
RS	19	0.271477	1.169668	1209.424716	0.015350	0.015189
RS	20	0.298041	1.579643	940.725191	0.011940	0.011857
RS	21	0.326505	1.579643	989.926078	0.012564	0.012455
RS	22	0.357005	2.007911	820.258428	0.010411	0.010338
RS	23	0.389685	2.007911	864.791034	0.010976	0.010868
RS	24	0.424703	2.346433	780.348199	0.009904	0.009816
RS	25	0.462224	2.346433	823.035890	0.010446	0.010334
RS	26	0.502429	2.493750	816.296747	0.010360	0.010261
RS	27	0.545509	2.493750	859.901263	0.010914	0.010819
RS	28	0.591670	2.433158	927.033770	0.011766	0.011693
RS	29	0.641131	2.433158	973.593569	0.012357	0.012329
RS	30	0.694130	2.241775	1107.091648	0.014051	0.014071
RS	31	0.750919	2.241775	1156.852356	0.014683	0.014791
RS	32	0.811768	2.017240	1338.835358	0.016993	0.017190
RS	33	0.876969	2.017240	1389.151945	0.017631	0.017955
RS	34	0.946833	1.829256	1582.824018	0.020089	0.020545
RS	35	1.021692	1.829256	1628.055399	0.020663	0.021259
RS	36	1.101905	1.712535	1780.655591	0.022600	0.023335
RS	37	1.187853	1.712535	1814.447055	0.023029	0.023879
RS	38	1.279948	1.673820	1883.608637	0.023907	0.024849
RS	39	1.378629	1.673820	1902.478907	0.024146	0.025148
RS	40	1.484366	1.702157	1882.623910	0.023894	0.024915
RS	41	1.597665	1.702157	1887.098262	0.023951	0.024978
RS	42	1.719065	1.778103	1805.076614	0.022910	0.023901
RS	43	1.849147	1.778103	1797.626458	0.022816	0.023781
RS	44	1.988532	1.879970	1688.142214	0.021426	0.022336
RS	45	2.137884	1.879970	1670.875353	0.021207	0.022085
RS	46	2.297915	1.986264	1560.165370	0.019802	0.020629
RS	47	2.469391	1.986264	1533.867789	0.019468	0.020274
RS	48	2.653129	2.076927	1436.379208	0.018231	0.019003
RS	49	2.850007	2.076927	1400.505942	0.017775	0.018541
RS	50	3.060963	2.137420	1319.938614	0.016753	0.017505
RS	51	3.287005	2.137420	1273.126491	0.016159	0.016917
RS	52	3.529211	2.164490	1204.408720	0.015286	0.016043
RS	53	3.788737	2.164490	1145.493078	0.014539	0.015304
RS	54	4.066822	2.168928	1078.127044	0.013684	0.014446
RS	55	4.364793	2.168928	1007.687349	0.012790	0.013551
RS	56	4.684072	2.168928	932.667986	0.011837	0.012588
RS	57	5.026183	2.168928	854.216658	0.010842	0.011572
RS	58	5.392759	2.537276	669.814083	0.008501	0.009132
RS	59	5.785548	2.537276	615.844885	0.007816	0.008421
RS	60	6.206426	2.537276	560.034353	0.007108	0.007678
RS	61	6.657401	2.537276	503.315598	0.006388	0.006917
RS	62	7.140625	2.537276	446.662774	0.005669	0.006152
RS	63	7.658405	2.537276	2067.427182	0.026240	0.028662
PA	4+25*2+4+6 0.099477415 0.039029504 7.658405320 12.102516140 4.219429984 0.935986076 0.509017740 0.440105657 0.490824774 0.623837500 0.845925779 1.169667914 1.579643123 2.007911088 2.346433266 2.493749858 2.433158195 2.241775225 2.017239927 1.829255817 1.712535355 1.673819924 1.702157022 1.778102696 1.879969545 1.986263703 2.076926583 2.137420404 2.164490129 2.168928324 2.537276104
//
IT	4634
RD	24
LK	-470640.248905
QD	-114.859418 -> -104.399334
RI	0.0028968479
TR	0.098583	0.039312
MT	7.697859
MM	C_pi: 1.647750, n_recomb: 80084.685207
RS	0	0.000000	12.021447	46.189540	0.000577	0.000090
RS	1	0.007160	12.021447	49.473243	0.000618	0.000816
RS	2	0.014832	12.021447	52.988601	0.000662	0.000756
RS	3	0.023054	12.021447	56.751694	0.000709	0.000505
RS	4	0.031864	4.492896	162.518569	0.002029	0.001379
RS	5	0.041305	4.492896	173.809098	0.002170	0.001602
RS	6	0.051422	0.961645	864.509868	0.010795	0.008361
RS	7	0.062263	0.961645	915.853496	0.011436	0.009412
RS	8	0.073880	0.515330	1798.986418	0.022464	0.019066
RS	9	0.086330	0.515330	1880.630462	0.023483	0.020666
RS	10	0.099670	0.442251	2281.577641	0.028490	0.025616
RS	11	0.113966	0.442251	2365.126604	0.029533	0.027169
RS	12	0.129285	0.491208	2206.194756	0.027548	0.025704
RS	13	0.145701	0.491208	2284.490091	0.028526	0.027014
RS	14	0.163293	0.623055	1867.936106	0.023325	0.022322
RS	15	0.182144	0.623055	1940.669737	0.024233	0.023438
RS	16	0.202344	0.844806	1490.453875	0.018611	0.018156
RS	17	0.223991	0.844806	1556.021796	0.019430	0.019079
RS	18	0.247188	1.170578	1174.975846	0.014672	0.014497
RS	19	0.272045	1.170578	1232.331597	0.015388	0.015231
RS	20	0.298682	1.586859	955.001681	0.011925	0.011844
RS	21	0.327227	1.586859	1005.067802	0.012550	0.012443
RS	22	0.357815	2.025695	829.389130	0.010356	0.010286
RS	23	0.390593	2.025695	874.578948	0.010921	0.010815
RS	24	0.425718	2.375480	786.600292	0.009822	0.009735
RS	25	0.463357	2.375480	829.828053	0.010362	0.010249
RS	26	0.503692	2.529295	821.725530	0.010261	0.010160
RS	27	0.546914	2.529295	865.864138	0.010812	0.010714
RS	28	0.593231	2.467901	933.716769	0.011659	0.011581
RS	29	0.642864	2.467901	980.920746	0.012249	0.012212
RS	30	0.696051	2.270697	1117.301471	0.013951	0.013959
RS	31	0.753045	2.270697	1167.908524	0.014583	0.014674
RS	32	0.814120	2.039021	1354.889726	0.016918	0.017094
RS	33	0.879568	2.039021	1406.267075	0.017560	0.017856
RS	34	0.949702	1.845086	1606.228037	0.020057	0.020480
RS	35	1.024857	1.845086	1652.611878	0.020636	0.021195
RS	36	1.105393	1.724583	1810.910545	0.022612	0.023307
RS	37	1.191696	1.724583	1845.734094	0.023047	0.023855
RS	38	1.284177	1.684336	1917.973096	0.023949	0.024847
RS	39	1.383279	1.684336	1937.617252	0.024195	0.025152
RS	40	1.489477	1.713096	1917.562859	0.023944	0.024922
RS	41	1.603278	1.713096	1922.580263	0.024007	0.024992
RS	42	1.725227	1.790975	1838.031149	0.022951	0.023903
RS	43	1.855907	1.790975	1831.003696	0.022863	0.023793
RS	44	1.995944	1.895709	1718.161393	0.021454	0.022330
RS	45	2.146006	1.895709	1701.276963	0.021243	0.022091
RS	46	2.306813	2.005078	1587.551615	0.019823	0.020622
RS	47	2.479133	2.005078	1561.601539	0.019499	0.020279
RS	48	2.663790	2.098251	1462.031358	0.018256	0.019004
RS	49	2.861668	2.098251	1426.407526	0.017811	0.018555
RS	50	3.073714	2.160118	1344.776305	0.016792	0.017524
RS	51	3.300941	2.160118	1298.002879	0.016208	0.016948
RS	52	3.544437	2.187330	1228.928361	0.015345	0.016086
RS	53	3.805367	2.187330	1169.707856	0.014606	0.015356
RS	54	4.084978	2.190843	1102.258107	0.013764	0.014513
RS	55	4.384609	2.190843	1031.044486	0.012874	0.013624
RS	56	4.705692	2.190843	955.065405	0.011926	0.012666
RS	57	5.049763	2.190843	875.478489	0.010932	0.011653
RS	58	5.418469	2.570473	685.196530	0.008556	0.009178
RS	59	5.813573	2.570473	630.804554	0.007877	0.008474
RS	60	6.236965	2.570473	574.423427	0.007173	0.007737
RS	61	6.690671	2.570473	516.993409	0.006456	0.006981
RS	62	7.176861	2.570473	459.501043	0.005738	0.006218
RS	63	7.697859	2.570473	2144.672165	0.026780	0.029214
PA	4+25*2+4+6 0.098582853 0.039312403 7.697859499 12.021446845 4.492896430 0.961645053 0.515330122 0.442251043 0.491208108 0.623054562 0.844806027 1.170577590 1.586859091 2.025694701 2.375480161 2.529294811 2.467901280 2.270697054 2.039020595 1.845085758 1.724583478 1.684336211 1.713096464 1.790974777 1.895709227 2.005077618 2.098250924 2.160118021 2.187330450 2.190842531 2.570472752
//
IT	3923
RD	25
LK	-470619.669547
QD	-109.189079 -> -99.478168
RI	0.0027690319
TR	0.097730	0.039585
MT	7.735682
MM	C_pi: 1.662999, n_recomb: 81344.922537
RS	0	0.000000	11.941596	47.260222	0.000581	0.000089
RS	1	0.007168	11.941596	50.623744	0.000622	0.000817
RS	2	0.014850	11.941596	54.224801	0.000667	0.000764
RS	3	0.023082	11.941596	58.079894	0.000714	0.000513
RS	4	0.031904	4.773227	155.535254	0.001912	0.001311
RS	5	0.041359	4.773227	166.374438	0.002045	0.001520
RS	6	0.051491	0.986946	856.864424	0.010534	0.008213
RS	7	0.062350	0.986946	908.080137	0.011163	0.009233
RS	8	0.073987	0.521545	1809.460578	0.022244	0.018960
RS	9	0.086459	0.521545	1892.208998	0.023262	0.020535
RS	10	0.099824	0.444410	2312.619497	0.028430	0.025629
RS	11	0.114147	0.444410	2397.728877	0.029476	0.027171
RS	12	0.129497	0.491645	2245.773908	0.027608	0.025800
RS	13	0.145947	0.491645	2325.561108	0.028589	0.027107
RS	14	0.163576	0.622313	1905.487413	0.023425	0.022438
RS	15	0.182469	0.622313	1979.627596	0.024336	0.023554
RS	16	0.202716	0.843633	1520.638558	0.018694	0.018245
RS	17	0.224414	0.843633	1587.502133	0.019516	0.019170
RS	18	0.247668	1.171211	1196.444063	0.014708	0.014536
RS	19	0.272589	1.171211	1254.894053	0.015427	0.015274
RS	20	0.299295	1.593475	969.041658	0.011913	0.011834
RS	21	0.327916	1.593475	1019.955092	0.012539	0.012435
RS	22	0.358589	2.042591	838.309957	0.010306	0.010236
RS	23	0.391460	2.042591	884.139644	0.010869	0.010765
RS	24	0.426688	2.403526	792.633479	0.009744	0.009657
RS	25	0.464440	2.403526	836.382262	0.010282	0.010169
RS	26	0.504898	2.563914	826.883375	0.010165	0.010064
RS	27	0.548257	2.563914	871.533270	0.010714	0.010613
RS	28	0.594723	2.501881	940.021906	0.011556	0.011473
RS	29	0.644520	2.501881	987.842045	0.012144	0.012099
RS	30	0.697887	2.299020	1126.973957	0.013854	0.013850
RS	31	0.755079	2.299020	1178.394938	0.014486	0.014561
RS	32	0.816370	2.060344	1370.216022	0.016845	0.017000
RS	33	0.882054	2.060344	1422.621592	0.017489	0.017760
RS	34	0.952447	1.860559	1628.734423	0.020023	0.020416
RS	35	1.027885	1.860559	1676.244439	0.020607	0.021131
RS	36	1.108731	1.736330	1840.166055	0.022622	0.023278
RS	37	1.195371	1.736330	1876.005736	0.023062	0.023829
RS	38	1.288222	1.694551	1951.324679	0.023988	0.024844
RS	39	1.387729	1.694551	1971.736290	0.024239	0.025155
RS	40	1.494367	1.723690	1951.534389	0.023991	0.024928
RS	41	1.608650	1.723690	1957.094881	0.024059	0.025006
RS	42	1.731124	1.803428	1870.088270	0.022990	0.023905
RS	43	1.862378	1.803428	1863.487454	0.022908	0.023804
RS	44	2.003039	1.910944	1747.359139	0.021481	0.022325
RS	45	2.153782	1.910944	1730.863410	0.021278	0.022096
RS	46	2.315331	2.023307	1614.185903	0.019844	0.020615
RS	47	2.488460	2.023307	1588.592007	0.019529	0.020284
RS	48	2.673998	2.118915	1486.999186	0.018280	0.019005
RS	49	2.872835	2.118915	1451.636523	0.017845	0.018569
RS	50	3.085925	2.182097	1368.992226	0.016829	0.017542
RS	51	3.314289	2.182097	1322.274146	0.016255	0.016977
RS	52	3.559022	2.209414	1252.888358	0.015402	0.016126
RS	53	3.821296	2.209414	1193.386143	0.014671	0.015407
RS	54	4.102371	2.211962	1125.909811	0.013841	0.014578
RS	55	4.403593	2.211962	1053.949685	0.012957	0.013695
RS	56	4.726405	2.211962	977.041995	0.012011	0.012742
RS	57	5.072357	2.211962	896.353706	0.011019	0.011732
RS	58	5.443107	2.602495	700.289873	0.008609	0.009222
RS	59	5.840431	2.602495	645.491019	0.007935	0.008525
RS	60	6.266235	2.602495	588.558934	0.007235	0.007794
RS	61	6.722560	2.602495	530.440459	0.006521	0.007042
RS	62	7.211594	2.602495	472.133802	0.005804	0.006281
RS	63	7.735682	2.602495	2221.220707	0.027306	0.029752
PA	4+25*2+4+6 0.097729788 0.039585058 7.735681624 11.941596289 4.773226848 0.986945902 0.521544597 0.444409628 0.491644705 0.622313012 0.843632972 1.171210560 1.593475443 2.042590687 2.403526239 2.563913608 2.501881005 2.299019700 2.060343685 1.860558897 1.736329861 1.694550624 1.723689609 1.803427853 1.910944310 2.023306535 2.118915246 2.182096942 2.209414420 2.211961552 2.602495463
//
CC
CC	Brief Description of the file format:
CC	  CC  comments
CC	  MM  useful-messages
CC	  RD  round-of-iterations
CC	  LL  \log[P(sequence)]
CC	  QD  Q-before-opt Q-after-opt
CC	  TR  \theta_0 \rho_0
CC	  RS  k t_k \lambda_k \pi_k \sum_{l\not=k}A_{kl} A_{kk}
CC	  DC  begin end best-k t_k+\Delta_k max-prob
CC
MM	Version: 0.6.5-r67
MM	pattern:4+25*2+4+6, n:63, n_free_lambdas:28
MM	n_iterations:25, skip:1, max_t:5, theta/rho:5
MM	is_decoding:0
MM	n_seqs:26, sum_L:1225895, sum_n:173322
RD	0
LK	0.000000
QD	0.000000 -> 0.000000
RI	inf
TR	0.152434	0.030487
MT	5.000000
MM	C_pi: 1.000000, n_recomb: 36812.360661
RS	0	0.000000	1.000000	232.768112	0.006323	0.000000
RS	1	0.006440	1.000000	246.141600	0.006686	0.000000
RS	2	0.013294	1.000000	260.173757	0.007068	0.000000
RS	3	0.020590	1.000000	274.882505	0.007467	0.000000
RS	4	0.028356	1.000000	290.284140	0.007886	0.000000
RS	5	0.036622	1.000000	306.392940	0.008323	0.000000
RS	6	0.045421	1.000000	323.220742	0.008780	0.000000
RS	7	0.054785	1.000000	340.776457	0.009257	0.000000
RS	8	0.064753	1.000000	359.065540	0.009754	0.000000
RS	9	0.075363	1.000000	378.089410	0.010271	0.000000
RS	10	0.086656	1.000000	397.844806	0.010807	0.000000
RS	11	0.098677	1.000000	418.323096	0.011364	0.000000
RS	12	0.111471	1.000000	439.509526	0.011939	0.000000
RS	13	0.125090	1.000000	461.382412	0.012533	0.000000
RS	14	0.139585	1.000000	483.912289	0.013145	0.000000
RS	15	0.155014	1.000000	507.061002	0.013774	0.000000
RS	16	0.171437	1.000000	530.780768	0.014419	0.000000
RS	17	0.188917	1.000000	555.013199	0.015077	0.000000
RS	18	0.207523	1.000000	579.688318	0.015747	0.000000
RS	19	0.227327	1.000000	604.723563	0.016427	0.000000
RS	20	0.248406	1.000000	630.022823	0.017114	0.000000
RS	21	0.270843	1.000000	655.475509	0.017806	0.000000
RS	22	0.294725	1.000000	680.955714	0.018498	0.000000
RS	23	0.320144	1.000000	706.321472	0.019187	0.000000
RS	24	0.347201	1.000000	731.414182	0.019869	0.000000
RS	25	0.376000	1.000000	756.058228	0.020538	0.000000
RS	26	0.406654	1.000000	780.060855	0.021190	0.000000
RS	27	0.439282	1.000000	803.212365	0.021819	0.000000
RS	28	0.474011	1.000000	825.286687	0.022419	0.000000
RS	29	0.510976	1.000000	846.042396	0.022983	0.000000
RS	30	0.550322	1.000000	865.224246	0.023504	0.000000
RS	31	0.592202	1.000000	882.565297	0.023975	0.000000
RS	32	0.636779	1.000000	897.789681	0.024388	0.000000
RS	33	0.684227	1.000000	910.616089	0.024737	0.000000
RS	34	0.734730	1.000000	920.762010	0.025012	0.000000
RS	35	0.788485	1.000000	927.948753	0.025208	0.000000
RS	36	0.845702	1.000000	931.907254	0.025315	0.000000
RS	37	0.906604	1.000000	932.384650	0.025328	0.000000
RS	38	0.971428	1.000000	929.151542	0.025240	0.000000
RS	39	1.040426	1.000000	922.009833	0.025046	0.000000
RS	40	1.113868	1.000000	910.800990	0.024742	0.000000
RS	41	1.192040	1.000000	895.414487	0.024324	0.000000
RS	42	1.275245	1.000000	875.796157	0.023791	0.000000
RS	43	1.363809	1.000000	851.956095	0.023143	0.000000
RS	44	1.458076	1.000000	823.975718	0.022383	0.000000
RS	45	1.558414	1.000000	792.013521	0.021515	0.000000
RS	46	1.665214	1.000000	756.309045	0.020545	0.000000
RS	47	1.778891	1.000000	717.184586	0.019482	0.000000
RS	48	1.899889	1.000000	675.044150	0.018337	0.000000
RS	49	2.028679	1.000000	630.369284	0.017124	0.000000
RS	50	2.165763	1.000000	583.711458	0.015856	0.000000
RS	51	2.311675	1.000000	535.680877	0.014552	0.000000
RS	52	2.466983	1.000000	486.931760	0.013227	0.000000
RS	53	2.632293	1.000000	438.144392	0.011902	0.000000
RS	54	2.808249	1.000000	390.004491	0.010594	0.000000
RS	55	2.995536	1.000000	343.180727	0.009322	0.000000
RS	56	3.194884	1.000000	298.301480	0.008103	0.000000
RS	57	3.407070	1.000000	255.932111	0.006952	0.000000
RS	58	3.632920	1.000000	216.554204	0.005883	0.000000
RS	59	3.873315	1.000000	180.548182	0.004905	0.000000
RS	60	4.129191	1.000000	148.180671	0.004025	0.000000
RS	61	4.401545	1.000000	119.597660	0.003249	0.000000
RS	62	4.691438	1.000000	94.824170	0.002576	0.000000
RS	63	5.000000	1.000000	266.660678	0.007244	0.000000
PA	4+25*2+4+6 0.152433547 0.030486709 5.000000000 1.000000000 1.000000000 1.000000000 1.000000000 1.000000000 1.000000000 1.000000000 1.000000000 1.000000000 1.000000000 1.000000000 1.000000000 1.000000000 1.000000000 1.000000000 1.000000000 1.000000000 1.000000000 1.000000000 1.000000000 1.000000000 1.000000000 1.000000000 1.000000000 1.000000000 1.000000000 1.000000000 1.000000000
//
IT	5420
RD	1
LK	-441535.792359
QD	-932.688642 -> -525.782663
RI	0.0505668020
TR	0.137377	0.028349
MT	5.790653
MM	C_pi: 1.066955, n_recomb: 36527.707940
RS	0	0.000000	0.864864	277.020651	0.007584	0.000090
RS	1	0.006684	0.864864	293.213707	0.008027	0.000931
RS	2	0.013814	0.864864	310.189743	0.008492	0.002568
RS	3	0.021421	0.864864	327.964126	0.008979	0.004754
RS	4	0.029536	0.605927	493.589178	0.013513	0.007218
RS	5	0.038194	0.605927	518.926981	0.014206	0.009733
RS	6	0.047430	0.565588	583.566866	0.015976	0.012127
RS	7	0.057284	0.565588	611.550991	0.016742	0.014297
RS	8	0.067796	0.576486	628.129548	0.017196	0.016166
RS	9	0.079011	0.576486	656.883233	0.017983	0.017636
RS	10	0.090976	0.619338	639.058594	0.017495	0.018638
RS	11	0.103740	0.619338	667.530343	0.018275	0.019209
RS	12	0.117357	0.685282	629.992810	0.017247	0.019464
RS	13	0.131885	0.685282	657.676673	0.018005	0.019490
RS	14	0.147383	0.766825	613.462148	0.016794	0.019322
RS	15	0.163917	0.766825	640.198334	0.017526	0.018984
RS	16	0.181556	0.857153	597.583873	0.016360	0.018515
RS	17	0.200375	0.857153	623.395953	0.017066	0.017964
RS	18	0.220451	0.948309	587.633610	0.016087	0.017381
RS	19	0.241868	0.948309	612.639599	0.016772	0.016818
RS	20	0.264718	1.031924	586.661653	0.016061	0.016324
RS	21	0.289094	1.031924	610.997539	0.016727	0.015934
RS	22	0.315100	1.101271	595.816975	0.016311	0.015673
RS	23	0.342843	1.101271	619.557031	0.016961	0.015552
RS	24	0.372441	1.153336	614.503063	0.016823	0.015574
RS	25	0.404018	1.153336	637.581731	0.017455	0.015733
RS	26	0.437704	1.188902	640.842023	0.017544	0.016019
RS	27	0.473643	1.188902	662.996932	0.018151	0.016415
RS	28	0.511983	1.210909	672.280062	0.018405	0.016905
RS	29	0.552886	1.210909	693.025039	0.018973	0.017471
RS	30	0.596522	1.222834	705.954701	0.019327	0.018096
RS	31	0.643075	1.222834	724.578782	0.019836	0.018762
RS	32	0.692740	1.227988	738.728208	0.020224	0.019453
RS	33	0.745724	1.227988	754.320446	0.020651	0.020149
RS	34	0.802249	1.229605	767.004719	0.020998	0.020825
RS	35	0.862552	1.229605	778.520296	0.021313	0.021450
RS	36	0.926885	1.230659	786.926923	0.021543	0.021992
RS	37	0.995519	1.230659	793.305511	0.021718	0.022424
RS	38	1.068739	1.233047	795.220965	0.021770	0.022726
RS	39	1.146854	1.233047	795.521716	0.021779	0.022888
RS	40	1.230189	1.237158	789.869123	0.021624	0.022908
RS	41	1.319094	1.237158	783.372371	0.021446	0.022792
RS	42	1.413941	1.242344	770.052258	0.021081	0.022549
RS	43	1.515127	1.242344	756.327209	0.020706	0.022190
RS	44	1.623077	1.247763	735.690823	0.020141	0.021722
RS	45	1.738241	1.247763	714.669574	0.019565	0.021151
RS	46	1.861103	1.252837	687.264818	0.018815	0.020483
RS	47	1.992176	1.252837	659.332640	0.018050	0.019723
RS	48	2.132009	1.257167	626.025471	0.017138	0.018879
RS	49	2.281189	1.257167	592.087805	0.016209	0.017960
RS	50	2.440339	1.260384	554.176463	0.015171	0.016977
RS	51	2.610126	1.260384	515.670245	0.014117	0.015939
RS	52	2.791261	1.262314	474.802499	0.012998	0.014857
RS	53	2.984503	1.262314	433.651667	0.011872	0.013740
RS	54	3.190660	1.263725	391.575972	0.010720	0.012598
RS	55	3.410596	1.263725	350.116104	0.009585	0.011440
RS	56	3.645231	1.263725	309.372982	0.008470	0.010278
RS	57	3.895549	1.263725	269.950707	0.007390	0.009126
RS	58	4.162597	1.286139	228.791465	0.006264	0.007999
RS	59	4.447494	1.286139	194.959359	0.005337	0.006915
RS	60	4.751432	1.286139	163.654016	0.004480	0.005890
RS	61	5.075684	1.286139	135.192279	0.003701	0.004941
RS	62	5.421609	1.286139	109.788036	0.003006	0.004078
RS	63	5.790653	1.286139	336.762780	0.009219	0.013199
PA	4+25*2+4+6 0.137377137 0.028349276 5.790653229 0.864864349 0.605926514 0.565587997 0.576485634 0.619338036 0.685281754 0.766824722 0.857152939 0.948308945 1.031924248 1.101270676 1.153335571 1.188901901 1.210908890 1.222833633 1.227988243 1.229604721 1.230659485 1.233046532 1.237157822 1.242343903 1.247762680 1.252837300 1.257166862 1.260383666 1.262314379 1.263725221 1.286138594
//
IT	4998
RD	2
LK	-440889.159050
QD	-576.161686 -> -424.688575
RI	0.0436030414
TR	0.130018	0.028032
MT	6.209178
MM	C_pi: 1.128166, n_recomb: 38164.881419
RS	0	0.000000	1.198886	212.503906	0.005568	0.000061
RS	1	0.006800	1.198886	225.649187	0.005912	0.000631
RS	2	0.014062	1.198886	239.513694	0.006276	0.001732
RS	3	0.021818	1.198886	254.123639	0.006659	0.003192
RS	4	0.030102	0.580885	554.053616	0.014517	0.006911
RS	5	0.038949	0.580885	582.558915	0.015264	0.009358
RS	6	0.048397	0.486188	729.827063	0.019123	0.012631
RS	7	0.058488	0.486188	763.018692	0.019993	0.015143
RS	8	0.069265	0.476627	812.351874	0.021285	0.017181
RS	9	0.080775	0.476627	846.339822	0.022176	0.019294
RS	10	0.093068	0.513689	817.563329	0.021422	0.019666
RS	11	0.106196	0.513689	850.549864	0.022286	0.021087
RS	12	0.120218	0.586059	775.605285	0.020322	0.020121
RS	13	0.135192	0.586059	806.925261	0.021143	0.021001
RS	14	0.151185	0.686848	716.567364	0.018776	0.019410
RS	15	0.168266	0.686848	746.052952	0.019548	0.019913
RS	16	0.186507	0.809500	659.331010	0.017276	0.018146
RS	17	0.205990	0.809500	687.053602	0.018002	0.018371
RS	18	0.226797	0.944046	614.074608	0.016090	0.016728
RS	19	0.249019	0.944046	640.268906	0.016776	0.016802
RS	20	0.272752	1.076209	585.604055	0.015344	0.015501
RS	21	0.298099	1.076209	610.603130	0.015999	0.015598
RS	22	0.325169	1.190463	575.365657	0.015076	0.014774
RS	23	0.354081	1.190463	599.503462	0.015708	0.015026
RS	24	0.384958	1.276531	582.101395	0.015252	0.014689
RS	25	0.417935	1.276531	605.587595	0.015868	0.015139
RS	26	0.453154	1.332609	602.805529	0.015795	0.015223
RS	27	0.490768	1.332609	625.619325	0.016393	0.015852
RS	28	0.530940	1.363064	633.780967	0.016606	0.016258
RS	29	0.573843	1.363064	655.610592	0.017178	0.017015
RS	30	0.619664	1.374627	671.129790	0.017585	0.017644
RS	31	0.668601	1.374627	691.351978	0.018115	0.018468
RS	32	0.720865	1.374181	710.663133	0.018621	0.019222
RS	33	0.776684	1.374181	728.359549	0.019085	0.020047
RS	34	0.836298	1.368630	747.358262	0.019582	0.020809
RS	35	0.899965	1.368630	761.396552	0.019950	0.021532
RS	36	0.967962	1.364343	775.579484	0.020322	0.022136
RS	37	1.040583	1.364343	784.787935	0.020563	0.022629
RS	38	1.118142	1.365159	790.736912	0.020719	0.022928
RS	39	1.200975	1.365159	794.104022	0.020807	0.023114
RS	40	1.289440	1.371443	790.640507	0.020716	0.023067
RS	41	1.383921	1.371443	787.423702	0.020632	0.022953
RS	42	1.484827	1.381219	775.191659	0.020312	0.022612
RS	43	1.592594	1.381219	764.929309	0.020043	0.022249
RS	44	1.707690	1.392192	745.093563	0.019523	0.021684
RS	45	1.830611	1.392192	727.622282	0.019065	0.021117
RS	46	1.961892	1.402774	701.182809	0.018372	0.020374
RS	47	2.102099	1.402774	676.706395	0.017731	0.019631
RS	48	2.251840	1.411825	644.673204	0.016892	0.018744
RS	49	2.411764	1.411825	613.830675	0.016084	0.017856
RS	50	2.582562	1.418365	577.412785	0.015129	0.016863
RS	51	2.764975	1.418365	541.315573	0.014184	0.015864
RS	52	2.959791	1.421974	501.811287	0.013149	0.014796
RS	53	3.167855	1.421974	462.073392	0.012107	0.013716
RS	54	3.390067	1.424084	420.639831	0.011022	0.012592
RS	55	3.627390	1.424084	379.433141	0.009942	0.011463
RS	56	3.880850	1.424084	338.354897	0.008866	0.010323
RS	57	4.151545	1.424084	298.045707	0.007809	0.009187
RS	58	4.440647	1.470834	251.721697	0.006596	0.007946
RS	59	4.749409	1.470834	217.346942	0.005695	0.006913
RS	60	5.079165	1.470834	184.972400	0.004847	0.005929
RS	61	5.431345	1.470834	155.007906	0.004062	0.005008
RS	62	5.807473	1.470834	127.772761	0.003348	0.004164
RS	63	6.209178	1.470834	415.697079	0.010892	0.013962
PA	4+25*2+4+6 0.130017888 0.028031800 6.209177769 1.198886466 0.580885100 0.486188380 0.476627114 0.513688751 0.586058546 0.686848178 0.809499998 0.944045707 1.076208648 1.190462671 1.276530600 1.332608577 1.363063548 1.374626609 1.374180861 1.368629691 1.364342726 1.365159332 1.371443133 1.381219235 1.392191601 1.402773642 1.411824945 1.418364793 1.421974138 1.424084215 1.470833676
//
IT	4121
RD	3
LK	-440623.819324
QD	-471.376073 -> -380.893947
RI	0.0328988922
TR	0.125331	0.028313
MT	6.460772
MM	C_pi: 1.182817, n_recomb: 40378.230697
RS	0	0.000000	1.877979	144.941084	0.003590	0.000040
RS	1	0.006866	1.877979	154.323966	0.003822	0.000416
RS	2	0.014204	1.877979	164.272730	0.004068	0.001129
RS	3	0.022045	1.877979	174.815632	0.004329	0.002052
RS	4	0.030425	0.638179	544.765221	0.013492	0.006331
RS	5	0.039381	0.638179	573.857183	0.014212	0.008474
RS	6	0.048951	0.478721	802.923139	0.019885	0.012658
RS	7	0.059178	0.478721	839.428897	0.020789	0.015118
RS	8	0.070108	0.446181	939.346231	0.023264	0.017838
RS	9	0.081788	0.446181	977.199010	0.024201	0.020108
RS	10	0.094270	0.473079	957.819312	0.023721	0.020590
RS	11	0.107609	0.473079	994.363039	0.024626	0.022314
RS	12	0.121864	0.543423	898.750151	0.022258	0.020913
RS	13	0.137098	0.543423	933.223572	0.023112	0.022134
RS	14	0.153377	0.650749	809.729708	0.020054	0.019832
RS	15	0.170775	0.650749	841.944567	0.020851	0.020682
RS	16	0.189367	0.789935	721.763469	0.017875	0.018186
RS	17	0.209236	0.789935	751.734563	0.018617	0.018738
RS	18	0.230468	0.951374	650.520734	0.016111	0.016469
RS	19	0.253159	0.951374	678.473891	0.016803	0.016817
RS	20	0.277408	1.117405	602.691895	0.014926	0.015037
RS	21	0.303322	1.117405	629.048059	0.015579	0.015343
RS	22	0.331015	1.264642	580.067431	0.014366	0.014197
RS	23	0.360609	1.264642	605.334701	0.014992	0.014603
RS	24	0.392236	1.374872	580.727665	0.014382	0.014083
RS	25	0.426034	1.374872	605.320697	0.014991	0.014645
RS	26	0.462153	1.442868	600.587859	0.014874	0.014655
RS	27	0.500752	1.442868	624.662932	0.015470	0.015365
RS	28	0.542001	1.474253	634.894793	0.015724	0.015783
RS	29	0.586082	1.474253	658.250151	0.016302	0.016600
RS	30	0.633190	1.479219	678.799487	0.016811	0.017306
RS	31	0.683533	1.479219	700.832276	0.017357	0.018173
RS	32	0.737332	1.468420	727.075273	0.018007	0.019050
RS	33	0.794825	1.468420	746.788256	0.018495	0.019904
RS	34	0.856266	1.452453	773.170744	0.019148	0.020801
RS	35	0.921926	1.452453	789.271508	0.019547	0.021543
RS	36	0.992094	1.440936	809.431868	0.020046	0.022248
RS	37	1.067080	1.440936	820.579801	0.020322	0.022748
RS	38	1.147214	1.439381	829.743567	0.020549	0.023081
RS	39	1.232851	1.439381	834.839025	0.020675	0.023264
RS	40	1.324368	1.447799	831.794710	0.020600	0.023184
RS	41	1.422169	1.447799	830.105527	0.020558	0.023065
RS	42	1.526684	1.462607	816.502558	0.020221	0.022655
RS	43	1.638377	1.462607	807.612632	0.020001	0.022293
RS	44	1.757738	1.479835	785.730292	0.019459	0.021656
RS	45	1.885295	1.479835	769.489159	0.019057	0.021099
RS	46	2.021610	1.496709	741.039168	0.018352	0.020301
RS	47	2.167285	1.496709	717.600468	0.017772	0.019581
RS	48	2.322962	1.511196	683.957278	0.016939	0.018665
RS	49	2.489329	1.511196	653.835844	0.016193	0.017809
RS	50	2.667118	1.521610	616.290040	0.015263	0.016816
RS	51	2.857115	1.521610	580.410255	0.014374	0.015853
RS	52	3.060158	1.527275	540.024953	0.013374	0.014805
RS	53	3.277143	1.527275	499.807817	0.012378	0.013757
RS	54	3.509025	1.530443	457.166607	0.011322	0.012656
RS	55	3.756830	1.530443	414.707737	0.010271	0.011551
RS	56	4.021649	1.530443	371.982018	0.009212	0.010430
RS	57	4.304652	1.530443	329.669092	0.008165	0.009308
RS	58	4.607086	1.602362	276.756546	0.006854	0.007967
RS	59	4.930286	1.602362	241.187142	0.005973	0.006974
RS	60	5.275678	1.602362	207.265018	0.005133	0.006020
RS	61	5.644786	1.602362	175.467031	0.004346	0.005121
RS	62	6.039237	1.602362	146.189458	0.003621	0.004289
RS	63	6.460772	1.602362	497.325259	0.012317	0.014878
PA	4+25*2+4+6 0.125330624 0.028313153 6.460771879 1.877978697 0.638178877 0.478720818 0.446181326 0.473078683 0.543422734 0.650748849 0.789935218 0.951374248 1.117405413 1.264641796 1.374871724 1.442868384 1.474253393 1.479219132 1.468420262 1.452452673 1.440935552 1.439380992 1.447798924 1.462606965 1.479834896 1.496709185 1.511196383 1.521610478 1.527275320 1.530443441 1.602361615
//
IT	4585
RD	4
LK	-440453.931979
QD	-418.977346 -> -348.872135
RI	0.0242740809
TR	0.121775	0.028808
MT	6.635277
MM	C_pi: 1.229356, n_recomb: 42659.582699
RS	0	0.000000	3.008247	96.190079	0.002255	0.000026
RS	1	0.006911	3.008247	102.604016	0.002405	0.000275
RS	2	0.014299	3.008247	109.428437	0.002565	0.000739
RS	3	0.022198	3.008247	116.687159	0.002735	0.001323
RS	4	0.030643	0.729317	510.741796	0.011972	0.005733
RS	5	0.039671	0.729317	539.162468	0.012639	0.007568
RS	6	0.049324	0.494321	836.195884	0.019602	0.012473
RS	7	0.059643	0.494321	875.019589	0.020512	0.014774
RS	8	0.070676	0.438285	1029.621261	0.024136	0.018234
RS	9	0.082471	0.438285	1070.743874	0.025100	0.020495
RS	10	0.095081	0.454794	1071.633947	0.025121	0.021326
RS	11	0.108563	0.454794	1111.318463	0.026051	0.023153
RS	12	0.122976	0.521287	1005.513693	0.023571	0.021628
RS	13	0.138385	0.521287	1042.869063	0.024446	0.022999
RS	14	0.154860	0.631024	894.255020	0.020963	0.020286
RS	15	0.172473	0.631024	929.090294	0.021779	0.021301
RS	16	0.191303	0.780354	781.392256	0.018317	0.018327
RS	17	0.211434	0.780354	813.638118	0.019073	0.019041
RS	18	0.232956	0.960960	688.630478	0.016142	0.016344
RS	19	0.255966	0.960960	718.454360	0.016842	0.016828
RS	20	0.280566	1.153318	624.917303	0.014649	0.014719
RS	21	0.306866	1.153318	652.783267	0.015302	0.015127
RS	22	0.334984	1.327166	592.626764	0.013892	0.013769
RS	23	0.365045	1.327166	619.185448	0.014515	0.014243
RS	24	0.397183	1.456317	589.299832	0.013814	0.013615
RS	25	0.431542	1.456317	615.148156	0.014420	0.014219
RS	26	0.468276	1.531831	609.871477	0.014296	0.014204
RS	27	0.507548	1.531831	635.323347	0.014893	0.014937
RS	28	0.549535	1.560607	648.644633	0.015205	0.015397
RS	29	0.594423	1.560607	673.589201	0.015790	0.016224
RS	30	0.642413	1.556449	699.922692	0.016407	0.017024
RS	31	0.693719	1.556449	723.756262	0.016966	0.017895
RS	32	0.748572	1.533796	757.497145	0.017757	0.018901
RS	33	0.807215	1.533796	779.117161	0.018264	0.019756
RS	34	0.869910	1.506756	813.240720	0.019063	0.020790
RS	35	0.936939	1.506756	831.163135	0.019484	0.021530
RS	36	1.008599	1.487875	857.313281	0.020097	0.022338
RS	37	1.085212	1.487875	870.002762	0.020394	0.022837
RS	38	1.167120	1.484043	881.909782	0.020673	0.023208
RS	39	1.254687	1.484043	888.176656	0.020820	0.023392
RS	40	1.348307	1.494773	884.619411	0.020737	0.023285
RS	41	1.448396	1.494773	883.768641	0.020717	0.023171
RS	42	1.555403	1.514855	867.576509	0.020337	0.022698
RS	43	1.669804	1.514855	859.281272	0.020143	0.022348
RS	44	1.792111	1.538646	834.039816	0.019551	0.021643
RS	45	1.922871	1.538646	818.212979	0.019180	0.021107
RS	46	2.062667	1.562153	786.488970	0.018436	0.020256
RS	47	2.212125	1.562153	763.286821	0.017893	0.019566
RS	48	2.371910	1.582395	726.917061	0.017040	0.018622
RS	49	2.542739	1.582395	696.782309	0.016334	0.017802
RS	50	2.725373	1.596947	657.197779	0.015406	0.016806
RS	51	2.920628	1.596947	620.914844	0.014555	0.015879
RS	52	3.129377	1.604883	578.962712	0.013572	0.014847
RS	53	3.352553	1.604883	537.796306	0.012607	0.013830
RS	54	3.591151	1.609383	493.449200	0.011567	0.012748
RS	55	3.846239	1.609383	449.444388	0.010536	0.011665
RS	56	4.118955	1.609383	404.854340	0.009490	0.010562
RS	57	4.410518	1.609383	360.394648	0.008448	0.009453
RS	58	4.722230	1.706687	300.430540	0.007043	0.008016
RS	59	5.055484	1.706687	263.716827	0.006182	0.007058
RS	60	5.411768	1.706687	228.355145	0.005353	0.006130
RS	61	5.792674	1.706687	194.873791	0.004568	0.005248
RS	62	6.199904	1.706687	163.729861	0.003838	0.004425
RS	63	6.635277	1.706687	577.809252	0.013545	0.015838
PA	4+25*2+4+6 0.121775447 0.028807700 6.635277095 3.008247402 0.729316814 0.494321374 0.438284680 0.454793949 0.521286794 0.631023620 0.780354228 0.960959885 1.153317509 1.327166172 1.456316971 1.531831251 1.560607309 1.556448947 1.533796287 1.506756060 1.487874902 1.484043181 1.494773384 1.514855369 1.538646396 1.562152815 1.582395452 1.596946868 1.604883248 1.609383093 1.706687031
//
IT	5039
RD	5
LK	-440318.715645
QD	-380.530140 -> -320.908039
RI	0.0182702582
TR	0.118794	0.029371
MT	6.771915
MM	C_pi: 1.269669, n_recomb: 44879.142935
RS	0	0.000000	4.779270	63.977999	0.001426	0.000018
RS	1	0.006945	4.779270	68.325600	0.001522	0.000184
RS	2	0.014372	4.779270	72.961555	0.001626	0.000489
RS	3	0.022315	4.779270	77.903973	0.001736	0.000866
RS	4	0.030810	0.839744	471.256172	0.010501	0.005185
RS	5	0.039894	0.839744	498.443317	0.011106	0.006759
RS	6	0.049610	0.519112	848.929289	0.018916	0.012194
RS	7	0.060000	0.519112	889.419466	0.019818	0.014317
RS	8	0.071112	0.439501	1096.797557	0.024439	0.018455
RS	9	0.082995	0.439501	1140.817529	0.025420	0.020649
RS	10	0.095704	0.446069	1167.144577	0.026006	0.021898
RS	11	0.109295	0.446069	1209.718776	0.026955	0.023750
RS	12	0.123831	0.508339	1100.195359	0.024515	0.022241
RS	13	0.139375	0.508339	1140.231116	0.025407	0.023681
RS	14	0.156000	0.618774	971.715911	0.021652	0.020710
RS	15	0.173779	0.618774	1009.036299	0.022483	0.021812
RS	16	0.192792	0.775050	837.567182	0.018663	0.018492
RS	17	0.213126	0.775050	872.017978	0.019430	0.019297
RS	18	0.234872	0.970554	725.836408	0.016173	0.016275
RS	19	0.258129	0.970554	757.504325	0.016879	0.016838
RS	20	0.283000	1.184900	648.044354	0.014440	0.014479
RS	21	0.309599	1.184900	677.412226	0.015094	0.014942
RS	22	0.338046	1.381778	607.361984	0.013533	0.013425
RS	23	0.368467	1.381778	635.206400	0.014154	0.013931
RS	24	0.401002	1.527103	600.892957	0.013389	0.013229
RS	25	0.435796	1.527103	627.982938	0.013993	0.013845
RS	26	0.473006	1.608027	622.675848	0.013875	0.013824
RS	27	0.512800	1.608027	649.476264	0.014472	0.014557
RS	28	0.555359	1.632723	666.167857	0.014844	0.015064
RS	29	0.600872	1.632723	692.654263	0.015434	0.015883
RS	30	0.649547	1.618668	724.928344	0.016153	0.016774
RS	31	0.701602	1.618668	750.492033	0.016723	0.017636
RS	32	0.757272	1.584011	791.850448	0.017644	0.018764
RS	33	0.816809	1.584011	815.276099	0.018166	0.019609
RS	34	0.880480	1.546142	857.239556	0.019101	0.020772
RS	35	0.948573	1.546142	876.838083	0.019538	0.021506
RS	36	1.021395	1.520231	908.966490	0.020254	0.022413
RS	37	1.099275	1.520231	922.994779	0.020566	0.022911
RS	38	1.182563	1.514323	937.408959	0.020887	0.023318
RS	39	1.271635	1.514323	944.588185	0.021047	0.023507
RS	40	1.366894	1.527397	940.050512	0.020946	0.023376
RS	41	1.468767	1.527397	939.740659	0.020939	0.023273
RS	42	1.577716	1.552707	920.361788	0.020508	0.022741
RS	43	1.694232	1.552707	912.350336	0.020329	0.022409
RS	44	1.818839	1.583018	883.142798	0.019678	0.021641
RS	45	1.952100	1.583018	867.429771	0.019328	0.021131
RS	46	2.094615	1.613139	831.895809	0.018536	0.020229
RS	47	2.247028	1.613139	808.661392	0.018019	0.019571
RS	48	2.410027	1.639132	769.144114	0.017138	0.018600
RS	49	2.584345	1.639132	738.778036	0.016462	0.017816
RS	50	2.770769	1.657818	696.863997	0.015528	0.016816
RS	51	2.970140	1.657818	660.027705	0.014707	0.015924
RS	52	3.183358	1.668034	616.343339	0.013733	0.014905
RS	53	3.411383	1.668034	574.157640	0.012793	0.013918
RS	54	3.655244	1.673924	528.031597	0.011766	0.012851
RS	55	3.916040	1.673924	482.497439	0.010751	0.011790
RS	56	4.194949	1.673924	436.096706	0.009717	0.010703
RS	57	4.493228	1.673924	389.577030	0.008681	0.009605
RS	58	4.812222	1.796526	322.403192	0.007184	0.008074
RS	59	5.153369	1.796526	284.713628	0.006344	0.007147
RS	60	5.518209	1.796526	248.106420	0.005528	0.006242
RS	61	5.908387	1.796526	213.150673	0.004749	0.005376
RS	62	6.325661	1.796526	180.353493	0.004019	0.004561
RS	63	6.771915	1.796526	657.006405	0.014639	0.016802
PA	4+25*2+4+6 0.118794321 0.029371367 6.771915296 4.779269517 0.839744139 0.519112493 0.439501423 0.446068697 0.508339336 0.618773562 0.775050288 0.970554125 1.184899730 1.381777918 1.527103290 1.608027210 1.632723424 1.618668253 1.584010762 1.546141548 1.520231175 1.514323393 1.527396569 1.552706673 1.583018123 1.613139218 1.639132139 1.657818344 1.668033926 1.673923733 1.796526054
//
IT	4859
RD	6
LK	-440202.736035
QD	-348.048237 -> -295.755893
RI	0.0141863326
TR	0.116159	0.029946
MT	6.888279
MM	C_pi: 1.305772, n_recomb: 47016.342696
RS	0	0.000000	7.467352	43.046354	0.000916	0.000012
RS	1	0.006973	7.467352	46.008631	0.000979	0.000124
RS	2	0.014433	7.467352	49.171816	0.001046	0.000328
RS	3	0.022413	7.467352	52.549110	0.001118	0.000575
RS	4	0.030949	0.963568	433.389165	0.009218	0.004702
RS	5	0.040081	0.963568	459.151666	0.009766	0.006063
RS	6	0.049849	0.548021	851.227918	0.018105	0.011876
RS	7	0.060299	0.548021	892.941467	0.018992	0.013834
RS	8	0.071477	0.444963	1149.178927	0.024442	0.018558
RS	9	0.083435	0.444963	1195.825006	0.025434	0.020669
RS	10	0.096226	0.442128	1249.811079	0.026582	0.022343
RS	11	0.109910	0.442128	1295.104105	0.027546	0.024188
RS	12	0.124548	0.500205	1186.015286	0.025226	0.022765
RS	13	0.140206	0.500205	1228.582592	0.026131	0.024238
RS	14	0.156957	0.610499	1043.771406	0.022200	0.021095
RS	15	0.174875	0.610499	1083.458548	0.023044	0.022248
RS	16	0.194043	0.771859	890.783861	0.018946	0.018659
RS	17	0.214548	0.771859	927.359038	0.019724	0.019522
RS	18	0.236483	0.979597	761.701276	0.016201	0.016238
RS	19	0.259947	0.979597	795.158682	0.016912	0.016851
RS	20	0.285048	1.213189	670.878206	0.014269	0.014286
RS	21	0.311898	1.213189	701.703024	0.014925	0.014783
RS	22	0.340622	1.430957	622.468707	0.013239	0.013137
RS	23	0.371348	1.430957	651.552606	0.013858	0.013658
RS	24	0.404217	1.591034	613.203784	0.013042	0.012898
RS	25	0.439378	1.591034	641.482071	0.013644	0.013515
RS	26	0.476991	1.676456	636.288562	0.013533	0.013492
RS	27	0.517226	1.676456	664.374937	0.014131	0.014216
RS	28	0.560268	1.696590	684.423134	0.014557	0.014766
RS	29	0.606311	1.696590	712.380804	0.015152	0.015573
RS	30	0.655565	1.672609	750.510683	0.015963	0.016546
RS	31	0.708253	1.672609	777.729024	0.016542	0.017394
RS	32	0.764615	1.626277	826.637366	0.017582	0.018633
RS	33	0.824908	1.626277	851.789800	0.018117	0.019466
RS	34	0.889406	1.578076	901.577929	0.019176	0.020748
RS	35	0.958401	1.578076	922.766129	0.019626	0.021475
RS	36	1.032207	1.545536	960.867962	0.020437	0.022473
RS	37	1.111160	1.545536	976.133527	0.020762	0.022971
RS	38	1.195619	1.537699	992.965139	0.021120	0.023414
RS	39	1.285967	1.537699	1000.939644	0.021289	0.023611
RS	40	1.382616	1.553030	995.214035	0.021167	0.023458
RS	41	1.486005	1.553030	995.322632	0.021170	0.023369
RS	42	1.596603	1.583364	972.489385	0.020684	0.022784
RS	43	1.714913	1.583364	964.646766	0.020517	0.022472
RS	44	1.841474	1.619979	931.214221	0.019806	0.021644
RS	45	1.976860	1.619979	915.517830	0.019472	0.021160
RS	46	2.121688	1.656520	875.973166	0.018631	0.020212
RS	47	2.276615	1.656520	852.634026	0.018135	0.019586
RS	48	2.442345	1.688088	809.847084	0.017225	0.018589
RS	49	2.619632	1.688088	779.207420	0.016573	0.017840
RS	50	2.809283	1.710764	734.913955	0.015631	0.016836
RS	51	3.012158	1.710764	697.518561	0.014836	0.015977
RS	52	3.229181	1.723148	652.115733	0.013870	0.014970
RS	53	3.461337	1.723148	608.946254	0.012952	0.014010
RS	54	3.709682	1.730341	561.102196	0.011934	0.012958
RS	55	3.975346	1.730341	514.115030	0.010935	0.011917
RS	56	4.259536	1.730341	465.999747	0.009911	0.010845
RS	57	4.563542	1.730341	417.532719	0.008881	0.009758
RS	58	4.888749	1.878000	343.071904	0.007297	0.008134
RS	59	5.236633	1.878000	304.552405	0.006478	0.007236
RS	60	5.608777	1.878000	266.860924	0.005676	0.006353
RS	61	6.006872	1.878000	230.599883	0.004905	0.005501
RS	62	6.432727	1.878000	196.318758	0.004176	0.004694
RS	63	6.888279	1.878000	735.719092	0.015648	0.017755
PA	4+25*2+4+6 0.116159290 0.029945894 6.888279174 7.467352241 0.963568391 0.548020780 0.444963042 0.442128178 0.500204557 0.610499061 0.771858657 0.979596932 1.213188927 1.430957279 1.591034182 1.676455809 1.696589658 1.672608759 1.626277444 1.578075867 1.545536079 1.537699473 1.553029772 1.583363558 1.619979332 1.656520056 1.688087599 1.710763501 1.723148231 1.730340532 1.878000466
//
IT	4759
RD	7
LK	-440100.716650
QD	-319.544115 -> -273.124032
RI	0.0113649455
TR	0.113767	0.030507
MT	6.992493
MM	C_pi: 1.339014, n_recomb: 49075.259941
RS	0	0.000000	11.457959	29.367766	0.000598	0.000008
RS	1	0.006999	11.457959	31.406685	0.000640	0.000085
RS	2	0.014487	11.457959	33.585933	0.000684	0.000223
RS	3	0.022499	11.457959	35.914992	0.000732	0.000388
RS	4	0.031072	1.097918	399.276879	0.008136	0.004280
RS	5	0.040245	1.097918	423.603409	0.008632	0.005470
RS	6	0.050061	0.578887	848.211403	0.017284	0.011548
RS	7	0.060563	0.578887	890.840803	0.018153	0.013358
RS	8	0.071800	0.452612	1191.641290	0.024282	0.018582
RS	9	0.083823	0.452612	1240.700384	0.025282	0.020609
RS	10	0.096688	0.440873	1323.108485	0.026961	0.022689
RS	11	0.110453	0.440873	1370.994264	0.027937	0.024514
RS	12	0.125182	0.494886	1265.179034	0.025780	0.023214
RS	13	0.140941	0.494886	1310.166091	0.026697	0.024703
RS	14	0.157803	0.604566	1111.722506	0.022653	0.021444
RS	15	0.175846	0.604566	1153.680056	0.023508	0.022631
RS	16	0.195151	0.769790	941.673689	0.019188	0.018825
RS	17	0.215807	0.769790	980.301686	0.019975	0.019727
RS	18	0.237909	0.987922	796.344462	0.016227	0.016222
RS	19	0.261558	0.987922	831.537555	0.016944	0.016869
RS	20	0.286861	1.238839	693.153221	0.014124	0.014128
RS	21	0.313936	1.238839	725.386425	0.014781	0.014647
RS	22	0.342905	1.476128	637.376818	0.012988	0.012889
RS	23	0.373902	1.476128	667.648228	0.013605	0.013418
RS	24	0.407068	1.650207	625.442789	0.012745	0.012607
RS	25	0.442555	1.650207	654.850240	0.013344	0.013220
RS	26	0.480526	1.739800	649.755795	0.013240	0.013196
RS	27	0.521154	1.739800	679.061340	0.013837	0.013908
RS	28	0.564626	1.755379	702.315407	0.014311	0.014496
RS	29	0.611140	1.755379	731.673057	0.014909	0.015288
RS	30	0.660909	1.721751	775.466846	0.015802	0.016333
RS	31	0.714162	1.721751	804.270503	0.016389	0.017167
RS	32	0.771141	1.664229	860.570249	0.017536	0.018504
RS	33	0.832108	1.664229	887.388181	0.018082	0.019327
RS	34	0.897341	1.606207	944.935753	0.019255	0.020716
RS	35	0.967141	1.606207	967.661179	0.019718	0.021437
RS	36	1.041825	1.567399	1011.735870	0.020616	0.022520
RS	37	1.121735	1.567399	1028.190588	0.020951	0.023020
RS	38	1.207239	1.557726	1047.429652	0.021343	0.023497
RS	39	1.298726	1.557726	1056.153583	0.021521	0.023703
RS	40	1.396616	1.575168	1049.177969	0.021379	0.023531
RS	41	1.501357	1.575168	1049.665768	0.021389	0.023458
RS	42	1.613428	1.610260	1023.286384	0.020851	0.022823
RS	43	1.733343	1.610260	1015.585670	0.020694	0.022533
RS	44	1.861650	1.652897	977.847030	0.019925	0.021650
RS	45	1.998936	1.652897	962.155828	0.019606	0.021192
RS	46	2.145830	1.695591	918.561144	0.018717	0.020201
RS	47	2.303005	1.695591	895.121801	0.018240	0.019605
RS	48	2.471180	1.732496	849.072588	0.017301	0.018585
RS	49	2.651125	1.732496	818.180428	0.016672	0.017868
RS	50	2.843662	1.758953	771.557608	0.015722	0.016862
RS	51	3.049675	1.758953	733.642353	0.014949	0.016034
RS	52	3.270106	1.773340	686.600431	0.013991	0.015038
RS	53	3.505963	1.773340	642.506652	0.013092	0.014104
RS	54	3.758327	1.781679	593.046320	0.012084	0.013065
RS	55	4.028353	1.781679	544.683401	0.011099	0.012042
RS	56	4.317276	1.781679	494.942411	0.010085	0.010985
RS	57	4.626420	1.781679	444.625844	0.009060	0.009907
RS	58	4.957200	1.954057	362.824097	0.007393	0.008194
RS	59	5.311129	1.954057	323.582973	0.006594	0.007322
RS	60	5.689827	1.954057	284.926961	0.005806	0.006459
RS	61	6.095029	1.954057	247.486289	0.005043	0.005621
RS	62	6.528590	1.954057	211.847110	0.004317	0.004821
RS	63	6.992493	1.954057	814.609783	0.016599	0.018690
PA	4+25*2+4+6 0.113767113 0.030507414 6.992492565 11.457958587 1.097917857 0.578887244 0.452611524 0.440873358 0.494885648 0.604565976 0.769789843 0.987921793 1.238839331 1.476127763 1.650206956 1.739799982 1.755379469 1.721750542 1.664228923 1.606207150 1.567399002 1.557725512 1.575167543 1.610260007 1.652897213 1.695591191 1.732495997 1.758952632 1.773339913 1.781678704 1.954057218
//
IT	4671
RD	8
LK	-440010.034608
QD	-294.258447 -> -252.787093
RI	0.0093586065
TR	0.111566	0.031047
MT	7.088380
MM	C_pi: 1.370174, n_recomb: 51063.094311
RS	0	0.000000	17.285702	20.306464	0.000398	0.000006
RS	1	0.007021	17.285702	21.725562	0.000425	0.000058
RS	2	0.014536	17.285702	23.243331	0.000455	0.000154
RS	3	0.022578	17.285702	24.866557	0.000487	0.000265
RS	4	0.031184	1.241114	369.234889	0.007231	0.003914
RS	5	0.040395	1.241114	392.194223	0.007681	0.004964
RS	6	0.050253	0.610680	842.492946	0.016499	0.011224
RS	7	0.060802	0.610680	885.818890	0.017348	0.012905
RS	8	0.072093	0.461466	1227.082618	0.024031	0.018551
RS	9	0.084176	0.461466	1278.377654	0.025035	0.020498
RS	10	0.097108	0.441257	1389.232689	0.027206	0.022958
RS	11	0.110947	0.441257	1439.610198	0.028193	0.024759
RS	12	0.125758	0.491350	1339.134128	0.026225	0.023603
RS	13	0.141610	0.491350	1386.452558	0.027152	0.025100
RS	14	0.158574	0.600106	1176.480595	0.023040	0.021764
RS	15	0.176729	0.600106	1220.628779	0.023904	0.022973
RS	16	0.196159	0.768316	990.748210	0.019402	0.018988
RS	17	0.216954	0.768316	1031.367413	0.020198	0.019918
RS	18	0.239208	0.995444	829.988095	0.016254	0.016220
RS	19	0.263025	0.995444	866.869065	0.016976	0.016894
RS	20	0.288514	1.262227	714.864684	0.014000	0.013996
RS	21	0.315793	1.262227	748.461476	0.014658	0.014531
RS	22	0.344987	1.518059	651.924855	0.012767	0.012673
RS	23	0.376231	1.518059	683.334662	0.013382	0.013205
RS	24	0.409669	1.705752	637.336685	0.012481	0.012348
RS	25	0.445454	1.705752	667.816726	0.013078	0.012955
RS	26	0.483752	1.799502	662.727827	0.012979	0.012927
RS	27	0.524740	1.799502	693.188530	0.013575	0.013628
RS	28	0.568605	1.810736	719.450381	0.014089	0.014247
RS	29	0.615549	1.810736	750.140474	0.014690	0.015025
RS	30	0.665791	1.767853	799.359090	0.015654	0.016132
RS	31	0.719559	1.767853	829.684515	0.016248	0.016953
RS	32	0.777103	1.699643	893.175743	0.017492	0.018378
RS	33	0.838687	1.699643	921.608002	0.018048	0.019191
RS	34	0.904596	1.632280	986.814267	0.019325	0.020677
RS	35	0.975132	1.632280	1011.042032	0.019800	0.021394
RS	36	1.050620	1.587505	1061.089027	0.020780	0.022556
RS	37	1.131409	1.587505	1078.711587	0.021125	0.023059
RS	38	1.217870	1.576049	1100.388451	0.021550	0.023568
RS	39	1.310402	1.576049	1109.850952	0.021735	0.023784
RS	40	1.409431	1.595435	1101.643281	0.021574	0.023596
RS	41	1.515413	1.595435	1102.510324	0.021591	0.023539
RS	42	1.628837	1.635011	1072.585606	0.021005	0.022859
RS	43	1.750224	1.635011	1065.039457	0.020857	0.022589
RS	44	1.880134	1.683372	1023.005580	0.020034	0.021656
RS	45	2.019166	1.683372	1007.344338	0.019727	0.021224
RS	46	2.167960	1.731936	959.738527	0.018795	0.020193
RS	47	2.327201	1.731936	936.233714	0.018335	0.019626
RS	48	2.497622	1.773918	886.991142	0.017370	0.018585
RS	49	2.680010	1.773918	855.889580	0.016761	0.017899
RS	50	2.875204	1.803927	807.028129	0.015805	0.016890
RS	51	3.084102	1.803927	768.644765	0.015053	0.016091
RS	52	3.307669	1.820127	720.067730	0.014102	0.015107
RS	53	3.546932	1.820127	675.110825	0.013221	0.014197
RS	54	3.802995	1.829425	624.148270	0.012223	0.013170
RS	55	4.077037	1.829425	574.476996	0.011250	0.012165
RS	56	4.370321	1.829425	523.185348	0.010246	0.011121
RS	57	4.684197	1.829425	471.099833	0.009226	0.010051
RS	58	5.020111	2.026108	381.915447	0.007479	0.008253
RS	59	5.379610	2.026108	342.032343	0.006698	0.007405
RS	60	5.764352	2.026108	302.501137	0.005924	0.006561
RS	61	6.176107	2.026108	263.975624	0.005170	0.005735
RS	62	6.616773	2.026108	227.074165	0.004447	0.004942
RS	63	7.088380	2.026108	894.027324	0.017508	0.019602
PA	4+25*2+4+6 0.111566147 0.031046921 7.088379797 17.285701657 1.241113768 0.610680121 0.461465837 0.441257439 0.491349725 0.600105715 0.768316446 0.995443964 1.262226710 1.518058860 1.705752028 1.799502238 1.810735622 1.767853496 1.699642607 1.632279510 1.587505398 1.576048908 1.595434620 1.635011065 1.683372316 1.731935822 1.773917990 1.803927015 1.820126649 1.829424891 2.026108088
//
IT	4404
RD	9
LK	-439928.954404
QD	-271.716747 -> -234.502735
RI	0.0078851718
TR	0.109526	0.031562
MT	7.177895
MM	C_pi: 1.399714, n_recomb: 52986.184102
RS	0	0.000000	25.678507	14.216304	0.000268	0.000004
RS	1	0.007042	25.678507	15.214897	0.000287	0.000041
RS	2	0.014581	25.678507	16.283440	0.000307	0.000107
RS	3	0.022650	25.678507	17.426804	0.000329	0.000184
RS	4	0.031287	1.392119	342.936509	0.006472	0.003596
RS	5	0.040533	1.392119	364.627247	0.006882	0.004532
RS	6	0.050430	0.642873	835.425588	0.015767	0.010913
RS	7	0.061024	0.642873	879.286786	0.016595	0.012480
RS	8	0.072363	0.471021	1257.278442	0.023728	0.018483
RS	9	0.084502	0.471021	1310.656175	0.024736	0.020355
RS	10	0.097495	0.442719	1449.576935	0.027358	0.023168
RS	11	0.111403	0.442719	1502.359651	0.028354	0.024942
RS	12	0.126291	0.489019	1408.824890	0.026589	0.023943
RS	13	0.142227	0.489019	1458.401249	0.027524	0.025442
RS	14	0.159286	0.596633	1238.643962	0.023377	0.022058
RS	15	0.177546	0.596633	1284.914496	0.024250	0.023284
RS	16	0.197092	0.767141	1038.383855	0.019597	0.019147
RS	17	0.218014	0.767141	1080.940630	0.020400	0.020101
RS	18	0.240409	1.002145	862.822662	0.016284	0.016231
RS	19	0.264382	1.002145	901.349517	0.017011	0.016926
RS	20	0.290043	1.283589	736.078732	0.013892	0.013884
RS	21	0.317512	1.283589	770.999375	0.014551	0.014432
RS	22	0.346914	1.557206	666.088263	0.012571	0.012482
RS	23	0.378388	1.557206	698.592079	0.013184	0.013016
RS	24	0.412077	1.758307	648.807350	0.012245	0.012116
RS	25	0.448140	1.758307	680.308098	0.012839	0.012715
RS	26	0.486742	1.856348	675.099838	0.012741	0.012682
RS	27	0.528062	1.856348	706.656364	0.013337	0.013370
RS	28	0.572292	1.863549	735.705464	0.013885	0.014016
RS	29	0.619637	1.863549	767.664954	0.014488	0.014780
RS	30	0.670317	1.811843	822.051640	0.015514	0.015940
RS	31	0.724565	1.811843	853.839854	0.016114	0.016749
RS	32	0.782634	1.733415	924.305656	0.017444	0.018252
RS	33	0.844792	1.733415	954.306778	0.018010	0.019057
RS	34	0.911328	1.657133	1027.053170	0.019383	0.020632
RS	35	0.982549	1.657133	1052.757049	0.019869	0.021346
RS	36	1.058786	1.606646	1108.769860	0.020926	0.022581
RS	37	1.140392	1.606646	1127.551958	0.021280	0.023088
RS	38	1.227745	1.593430	1151.720795	0.021736	0.023629
RS	39	1.321249	1.593430	1161.927460	0.021929	0.023854
RS	40	1.421339	1.614594	1152.544999	0.021752	0.023653
RS	41	1.528477	1.614594	1153.809181	0.021776	0.023611
RS	42	1.643160	1.658387	1120.391243	0.021145	0.022890
RS	43	1.765919	1.658387	1113.028926	0.021006	0.022641
RS	44	1.897324	1.712182	1066.758549	0.020133	0.021662
RS	45	2.037982	1.712182	1051.165703	0.019838	0.021254
RS	46	2.188547	1.766337	999.624345	0.018866	0.020188
RS	47	2.349714	1.766337	976.098733	0.018422	0.019648
RS	48	2.522232	1.813139	923.757678	0.017434	0.018588
RS	49	2.706899	1.813139	892.495406	0.016844	0.017931
RS	50	2.904570	1.846472	841.501440	0.015882	0.016921
RS	51	3.116163	1.846472	802.702505	0.015149	0.016149
RS	52	3.342656	1.864294	752.699403	0.014206	0.015176
RS	53	3.585100	1.864294	706.936394	0.013342	0.014287
RS	54	3.844618	1.874357	654.586904	0.012354	0.013274
RS	55	4.122412	1.874357	603.665008	0.011393	0.012284
RS	56	4.419769	1.874357	550.886140	0.010397	0.011252
RS	57	4.738067	1.874357	497.099060	0.009382	0.010191
RS	58	5.078781	2.094868	400.502595	0.007559	0.008309
RS	59	5.443489	2.094868	360.037410	0.006795	0.007484
RS	60	5.833881	2.094868	319.699670	0.006034	0.006657
RS	61	6.251766	2.094868	280.163359	0.005287	0.005843
RS	62	6.699080	2.094868	242.075413	0.004569	0.005058
RS	63	7.177895	2.094868	974.099265	0.018384	0.020491
PA	4+25*2+4+6 0.109526036 0.031561575 7.177894949 25.678507011 1.392118610 0.642873109 0.471021085 0.442718512 0.489018971 0.596632680 0.767141158 1.002145280 1.283588514 1.557206304 1.758307262 1.856347628 1.863549233 1.811843472 1.733414579 1.657132803 1.606646434 1.593430032 1.614593663 1.658386832 1.712181823 1.766337486 1.813139291 1.846471705 1.864294068 1.874357265 2.094867710
//
IT	4560
RD	10
LK	-439856.151557
QD	-251.542527 -> -218.030620
RI	0.0067692224
TR	0.107628	0.032052
MT	7.262011
MM	C_pi: 1.427880, n_recomb: 54848.969526
RS	0	0.000000	37.628671	10.063008	0.000183	0.000003
RS	1	0.007062	37.628671	10.772814	0.000196	0.000029
RS	2	0.014622	37.628671	11.532625	0.000210	0.000075
RS	3	0.022717	37.628671	12.345953	0.000225	0.000129
RS	4	0.031383	1.550059	319.921562	0.005833	0.003319
RS	5	0.040661	1.550059	340.450481	0.006207	0.004160
RS	6	0.050595	0.675151	827.749453	0.015091	0.010616
RS	7	0.061229	0.675151	872.024179	0.015899	0.012084
RS	8	0.072615	0.480990	1283.370096	0.023398	0.018387
RS	9	0.084805	0.480990	1338.693259	0.024407	0.020191
RS	10	0.097856	0.444914	1505.091412	0.027441	0.023330
RS	11	0.111828	0.444914	1560.200450	0.028445	0.025078
RS	12	0.126787	0.487536	1474.881074	0.026890	0.024242
RS	13	0.142803	0.487536	1526.650451	0.027834	0.025741
RS	14	0.159949	0.593834	1298.626504	0.023676	0.022332
RS	15	0.178306	0.593834	1346.958012	0.024558	0.023570
RS	16	0.197960	0.766083	1084.831575	0.019779	0.019304
RS	17	0.219001	0.766083	1129.277069	0.020589	0.020276
RS	18	0.241529	1.008020	894.989223	0.016317	0.016251
RS	19	0.265647	1.008020	935.123868	0.017049	0.016964
RS	20	0.291469	1.303099	756.846813	0.013799	0.013790
RS	21	0.319114	1.303099	793.055088	0.014459	0.014347
RS	22	0.348711	1.593856	679.871901	0.012395	0.012311
RS	23	0.380399	1.593856	713.429095	0.013007	0.012846
RS	24	0.414324	1.808251	659.833726	0.012030	0.011904
RS	25	0.450645	1.808251	692.307223	0.012622	0.012497
RS	26	0.489531	1.910779	686.845801	0.012522	0.012457
RS	27	0.531163	1.910779	719.442757	0.013117	0.013133
RS	28	0.575735	1.914296	751.058464	0.013693	0.013800
RS	29	0.623454	1.914296	784.227813	0.014298	0.014551
RS	30	0.674544	1.854187	843.526056	0.015379	0.015758
RS	31	0.729241	1.854187	876.720837	0.015984	0.016556
RS	32	0.787801	1.765978	953.934192	0.017392	0.018128
RS	33	0.850497	1.765978	985.461028	0.017967	0.018926
RS	34	0.917619	1.681150	1065.615499	0.019428	0.020582
RS	35	0.989482	1.681150	1092.772334	0.019923	0.021294
RS	36	1.066420	1.625167	1154.735890	0.021053	0.022598
RS	37	1.148792	1.625167	1174.674186	0.021417	0.023108
RS	38	1.236980	1.610198	1201.397120	0.021904	0.023680
RS	39	1.331396	1.610198	1212.360116	0.022104	0.023915
RS	40	1.432479	1.632979	1201.882498	0.021913	0.023703
RS	41	1.540701	1.632979	1203.568459	0.021943	0.023676
RS	42	1.656565	1.680734	1166.739070	0.021272	0.022919
RS	43	1.780612	1.680734	1159.595229	0.021142	0.022688
RS	44	1.913418	1.739689	1109.171308	0.020222	0.021668
RS	45	2.055604	1.739689	1093.688780	0.019940	0.021282
RS	46	2.207830	1.799170	1038.306460	0.018930	0.020183
RS	47	2.370806	1.799170	1014.806008	0.018502	0.019669
RS	48	2.545291	1.850546	959.471143	0.017493	0.018593
RS	49	2.732099	1.850546	928.096240	0.016921	0.017962
RS	50	2.932098	1.886980	875.080527	0.015954	0.016952
RS	51	3.146221	1.886980	835.915910	0.015240	0.016205
RS	52	3.375465	1.906242	784.595313	0.014305	0.015243
RS	53	3.620898	1.906242	738.078510	0.013457	0.014375
RS	54	3.883664	1.916875	684.456716	0.012479	0.013375
RS	55	4.164985	1.916875	632.334663	0.011529	0.012400
RS	56	4.466173	1.916875	578.123882	0.010540	0.011378
RS	57	4.788631	1.916875	522.693877	0.009530	0.010324
RS	58	5.133860	2.160681	418.670466	0.007633	0.008364
RS	59	5.503469	2.160681	377.670349	0.006886	0.007560
RS	60	5.899180	2.160681	336.581435	0.006137	0.006749
RS	61	6.322834	2.160681	296.095114	0.005398	0.005947
RS	62	6.776407	2.160681	256.883842	0.004683	0.005168
RS	63	7.262011	2.160681	1054.794721	0.019231	0.021355
PA	4+25*2+4+6 0.107627684 0.032051572 7.262010905 37.628671451 1.550058520 0.675151460 0.480989747 0.444913895 0.487535930 0.593834371 0.766083260 1.008019614 1.303098624 1.593856289 1.808250636 1.910778842 1.914295501 1.854186736 1.765978011 1.681150400 1.625166729 1.610197825 1.632979218 1.680734288 1.739689047 1.799170494 1.850545871 1.886980199 1.906242311 1.916875368 2.160680821
//
IT	4981
RD	11
LK	-439790.556938
QD	-233.422426 -> -203.152745
RI	0.0058992686
TR	0.105855	0.032518
MT	7.341420
MM	C_pi: 1.454846, n_recomb: 56654.906880
RS	0	0.000000	54.481470	7.192377	0.000127	0.000002
RS	1	0.007080	54.481470	7.701487	0.000136	0.000020
RS	2	0.014662	54.481470	8.246625	0.000146	0.000053
RS	3	0.022780	54.481470	8.830339	0.000156	0.000091
RS	4	0.031473	1.714246	299.717602	0.005290	0.003077
RS	5	0.040781	1.714246	319.188649	0.005634	0.003839
RS	6	0.050748	0.707321	819.879326	0.014471	0.010336
RS	7	0.061422	0.707321	864.474119	0.015259	0.011717
RS	8	0.072850	0.491204	1306.129573	0.023054	0.018273
RS	9	0.085088	0.491204	1363.273125	0.024063	0.020014
RS	10	0.098193	0.447635	1556.433516	0.027472	0.023452
RS	11	0.112225	0.447635	1613.794815	0.028485	0.025174
RS	12	0.127251	0.486675	1537.740531	0.027142	0.024507
RS	13	0.143341	0.486675	1591.643838	0.028094	0.026004
RS	14	0.160569	0.591519	1356.704810	0.023947	0.022588
RS	15	0.179018	0.591519	1407.040831	0.024835	0.023836
RS	16	0.198773	0.765044	1130.262503	0.019950	0.019459
RS	17	0.219926	0.765044	1176.551369	0.020767	0.020446
RS	18	0.242577	1.013101	926.584538	0.016355	0.016280
RS	19	0.266832	1.013101	968.291877	0.017091	0.017008
RS	20	0.292804	1.320906	777.217354	0.013718	0.013710
RS	21	0.320615	1.320906	814.680201	0.014380	0.014276
RS	22	0.350396	1.628233	693.293463	0.012237	0.012159
RS	23	0.382284	1.628233	727.866860	0.012847	0.012694
RS	24	0.416430	1.855845	670.425686	0.011833	0.011711
RS	25	0.452994	1.855845	703.827816	0.012423	0.012297
RS	26	0.492147	1.963092	697.977854	0.012320	0.012248
RS	27	0.534071	1.963092	731.563701	0.012913	0.012914
RS	28	0.578964	1.963277	765.532918	0.013512	0.013597
RS	29	0.627036	1.963277	799.855997	0.014118	0.014337
RS	30	0.678511	1.895165	863.815754	0.015247	0.015583
RS	31	0.733630	1.895165	898.363300	0.015857	0.016371
RS	32	0.792652	1.797576	982.095605	0.017335	0.018006
RS	33	0.855853	1.797576	1015.106351	0.017917	0.018797
RS	34	0.923529	1.704529	1102.529911	0.019460	0.020527
RS	35	0.995996	1.704529	1131.117489	0.019965	0.021237
RS	36	1.073593	1.643231	1199.009628	0.021163	0.022606
RS	37	1.156685	1.643231	1220.102177	0.021536	0.023120
RS	38	1.245660	1.626512	1249.439159	0.022054	0.023723
RS	39	1.340934	1.626512	1261.172669	0.022261	0.023968
RS	40	1.442954	1.650759	1249.691848	0.022058	0.023747
RS	41	1.552197	1.650759	1251.825787	0.022096	0.023734
RS	42	1.669174	1.702246	1211.676886	0.021387	0.022944
RS	43	1.794433	1.702246	1204.786917	0.021265	0.022731
RS	44	1.928562	1.766104	1150.306445	0.020304	0.021673
RS	45	2.072186	1.766104	1134.975411	0.020033	0.021308
RS	46	2.225979	1.830663	1075.854366	0.018990	0.020180
RS	47	2.390661	1.830663	1052.423095	0.018576	0.019689
RS	48	2.567003	1.886379	994.202813	0.017548	0.018599
RS	49	2.755830	1.886379	962.760378	0.016993	0.017992
RS	50	2.958026	1.925706	907.832833	0.016024	0.016984
RS	51	3.174537	1.925706	868.348642	0.015327	0.016259
RS	52	3.406378	1.946237	815.815145	0.014400	0.015310
RS	53	3.654634	1.946237	768.592400	0.013566	0.014460
RS	54	3.920466	1.957257	713.808479	0.012599	0.013473
RS	55	4.205120	1.957257	660.531650	0.011659	0.012511
RS	56	4.509927	1.957257	604.938716	0.010678	0.011500
RS	57	4.836315	1.957257	547.918593	0.009671	0.010453
RS	58	5.185812	2.223786	436.468366	0.007704	0.008417
RS	59	5.560053	2.223786	394.971822	0.006972	0.007632
RS	60	5.960791	2.223786	353.177975	0.006234	0.006836
RS	61	6.389902	2.223786	311.793301	0.005503	0.006045
RS	62	6.849395	2.223786	271.513164	0.004792	0.005272
RS	63	7.341420	2.223786	1136.016105	0.020052	0.022195
PA	4+25*2+4+6 0.105855465 0.032517746 7.341419758 54.481469997 1.714245641 0.707320724 0.491204247 0.447634525 0.486674610 0.591519236 0.765044355 1.013101164 1.320905727 1.628233057 1.855844620 1.963092302 1.963276737 1.895165095 1.797576369 1.704529282 1.643230578 1.626512181 1.650759258 1.702246448 1.766104356 1.830662704 1.886378737 1.925705929 1.946236866 1.957256626 2.223786133
//
IT	4859
RD	12
LK	-439731.279854
QD	-217.090715 -> -189.676242
RI	0.0052047603
TR	0.104198	0.032962
MT	7.416509
MM	C_pi: 1.480712, n_recomb: 58406.634555
RS	0	0.000000	78.016019	5.186792	0.000089	0.000001
RS	1	0.007097	78.016019	5.555058	0.000095	0.000014
RS	2	0.014698	78.016019	5.949481	0.000102	0.000038
RS	3	0.022838	78.016019	6.371923	0.000109	0.000065
RS	4	0.031556	1.883970	281.918111	0.004827	0.002864
RS	5	0.040893	1.883970	300.428771	0.005144	0.003559
RS	6	0.050893	0.739228	812.070555	0.013904	0.010073
RS	7	0.061602	0.739228	856.913119	0.014672	0.011377
RS	8	0.073071	0.501544	1326.136962	0.022705	0.018146
RS	9	0.085354	0.501544	1384.985712	0.023713	0.019828
RS	10	0.098509	0.450739	1604.084719	0.027464	0.023543
RS	11	0.112598	0.450739	1663.626639	0.028484	0.025240
RS	12	0.127686	0.486283	1597.702890	0.027355	0.024742
RS	13	0.143845	0.486283	1653.684353	0.028313	0.026235
RS	14	0.161151	0.589559	1413.060475	0.024193	0.022828
RS	15	0.179686	0.589559	1465.347441	0.025089	0.024084
RS	16	0.199536	0.763970	1174.779607	0.020114	0.019612
RS	17	0.220794	0.763970	1222.868366	0.020937	0.020612
RS	18	0.243562	1.017432	957.670045	0.016397	0.016316
RS	19	0.267945	1.017432	1000.916733	0.017137	0.017057
RS	20	0.294058	1.337135	797.223091	0.013650	0.013643
RS	21	0.322026	1.337135	835.909593	0.014312	0.014216
RS	22	0.351977	1.660506	706.368848	0.012094	0.012021
RS	23	0.384055	1.660506	741.923865	0.012703	0.012556
RS	24	0.418409	1.901277	680.596234	0.011653	0.011534
RS	25	0.455202	1.901277	714.885869	0.012240	0.012113
RS	26	0.494605	2.013472	708.521316	0.012131	0.012054
RS	27	0.536806	2.013472	743.047736	0.012722	0.012709
RS	28	0.582001	2.010673	779.166761	0.013340	0.013405
RS	29	0.630404	2.010673	814.590219	0.013947	0.014134
RS	30	0.682242	1.934934	882.970620	0.015118	0.015415
RS	31	0.737759	1.934934	918.818869	0.015731	0.016194
RS	32	0.797216	1.828329	1008.843982	0.017273	0.017884
RS	33	0.860893	1.828329	1043.297240	0.017863	0.018670
RS	34	0.929090	1.727354	1137.844290	0.019481	0.020469
RS	35	1.002126	1.727354	1167.839901	0.019995	0.021178
RS	36	1.080346	1.660900	1241.629283	0.021258	0.022607
RS	37	1.164117	1.660900	1263.873538	0.021639	0.023125
RS	38	1.253834	1.642429	1295.882718	0.022187	0.023758
RS	39	1.349918	1.642429	1308.400348	0.022402	0.024013
RS	40	1.452821	1.667998	1296.014728	0.022190	0.023785
RS	41	1.563027	1.667998	1298.621704	0.022234	0.023786
RS	42	1.681055	1.722998	1255.257134	0.021492	0.022966
RS	43	1.807460	1.722998	1248.654018	0.021379	0.022770
RS	44	1.942836	1.791524	1190.217535	0.020378	0.021677
RS	45	2.087820	1.791524	1175.076014	0.020119	0.021332
RS	46	2.243093	1.860928	1112.320081	0.019044	0.020178
RS	47	2.409387	1.860928	1088.998334	0.018645	0.019709
RS	48	2.587483	1.920766	1027.999833	0.017601	0.018606
RS	49	2.778218	1.920766	996.531091	0.017062	0.018022
RS	50	2.982490	1.962793	939.797293	0.016091	0.017015
RS	51	3.201260	1.962793	900.035905	0.015410	0.016312
RS	52	3.435557	1.984432	846.390297	0.014491	0.015375
RS	53	3.686481	1.984432	798.505640	0.013671	0.014543
RS	54	3.955215	1.995665	742.666408	0.012715	0.013569
RS	55	4.243021	1.995665	688.276259	0.011784	0.012619
RS	56	4.551253	1.995665	631.346834	0.010810	0.011617
RS	57	4.881360	1.995665	572.785275	0.009807	0.010577
RS	58	5.234897	2.284316	453.923079	0.007772	0.008469
RS	59	5.613524	2.284316	411.962568	0.007053	0.007701
RS	60	6.019023	2.284316	369.503610	0.006326	0.006920
RS	61	6.453301	2.284316	327.265795	0.005603	0.006139
RS	62	6.918400	2.284316	285.965134	0.004896	0.005372
RS	63	7.416509	2.284316	1217.627912	0.020847	0.023011
PA	4+25*2+4+6 0.104197839 0.032961673 7.416508952 78.016018952 1.883969816 0.739228458 0.501544319 0.450738924 0.486283349 0.589559495 0.763970380 1.017432256 1.337134621 1.660505760 1.901277218 2.013471878 2.010672813 1.934934470 1.828329240 1.727353852 1.660899707 1.642428663 1.667997698 1.722998226 1.791523636 1.860927554 1.920766449 1.962793053 1.984432361 1.995665353 2.284316422
//
IT	5111
RD	13
LK	-439677.570868
QD	-202.323266 -> -177.434739
RI	0.0046374281
TR	0.102645	0.033385
MT	7.487599
MM	C_pi: 1.505560, n_recomb: 60106.501818
RS	0	0.000000	110.606992	3.770814	0.000063	0.000001
RS	1	0.007113	110.606992	4.039267	0.000067	0.000010
RS	2	0.014732	110.606992	4.326848	0.000072	0.000027
RS	3	0.022893	110.606992	4.634924	0.000077	0.000047
RS	4	0.031635	2.058588	266.170458	0.004428	0.002676
RS	5	0.040999	2.058588	283.809834	0.004722	0.003314
RS	6	0.051028	0.770776	804.461882	0.013384	0.009828
RS	7	0.061771	0.770776	849.495504	0.014133	0.011062
RS	8	0.073278	0.511945	1343.789986	0.022357	0.018010
RS	9	0.085604	0.511945	1404.236638	0.023362	0.019638
RS	10	0.098806	0.454131	1648.419750	0.027425	0.023607
RS	11	0.112947	0.454131	1710.072584	0.028451	0.025279
RS	12	0.128095	0.486256	1655.004983	0.027535	0.024952
RS	13	0.144319	0.486256	1713.011454	0.028500	0.026441
RS	14	0.161698	0.587873	1467.820388	0.024420	0.023054
RS	15	0.180313	0.587873	1522.007126	0.025322	0.024316
RS	16	0.200253	0.762827	1218.469312	0.020272	0.019762
RS	17	0.221610	0.762827	1268.316190	0.021101	0.020774
RS	18	0.244487	1.021067	988.290381	0.016442	0.016357
RS	19	0.268991	1.021067	1033.044548	0.017187	0.017110
RS	20	0.295238	1.351910	816.888028	0.013591	0.013586
RS	21	0.323352	1.351910	856.769089	0.014254	0.014166
RS	22	0.353466	1.690827	719.114800	0.011964	0.011896
RS	23	0.385721	1.690827	755.619209	0.012571	0.012430
RS	24	0.420272	1.944708	690.363609	0.011486	0.011370
RS	25	0.457280	1.944708	725.502406	0.012070	0.011943
RS	26	0.496920	2.062076	718.504090	0.011954	0.011872
RS	27	0.539380	2.062076	753.925737	0.012543	0.012519
RS	28	0.584860	2.056615	792.008156	0.013177	0.013223
RS	29	0.633576	2.056615	828.481443	0.013784	0.013943
RS	30	0.685756	1.973602	901.052485	0.014991	0.015253
RS	31	0.741648	1.973602	938.151228	0.015608	0.016025
RS	32	0.801516	1.858309	1034.249071	0.017207	0.017764
RS	33	0.865643	1.858309	1070.103916	0.017803	0.018545
RS	34	0.934331	1.749661	1171.629048	0.019493	0.020407
RS	35	1.007905	1.749661	1203.009192	0.020015	0.021115
RS	36	1.086712	1.678193	1282.656762	0.021340	0.022602
RS	37	1.171125	1.678193	1306.048746	0.021729	0.023125
RS	38	1.261543	1.657961	1340.786632	0.022307	0.023787
RS	39	1.358392	1.657961	1354.100026	0.022528	0.024051
RS	40	1.462130	1.684724	1340.904085	0.022309	0.023818
RS	41	1.573247	1.684724	1344.006830	0.022360	0.023832
RS	42	1.692268	1.743040	1297.530503	0.021587	0.022985
RS	43	1.819755	1.743040	1291.244337	0.021483	0.022805
RS	44	1.956311	1.816012	1228.956274	0.020446	0.021681
RS	45	2.102580	1.816012	1214.038570	0.020198	0.021354
RS	46	2.259254	1.890044	1147.751936	0.019095	0.020175
RS	47	2.427072	1.890044	1124.575898	0.018710	0.019728
RS	48	2.606827	1.953805	1060.902331	0.017650	0.018614
RS	49	2.799368	1.953805	1029.444469	0.017127	0.018051
RS	50	3.005606	1.998351	971.005539	0.016155	0.017047
RS	51	3.226513	1.998351	931.005483	0.015489	0.016364
RS	52	3.463134	2.020951	876.342944	0.014580	0.015438
RS	53	3.716586	2.020951	827.836910	0.013773	0.014623
RS	54	3.988067	2.032238	771.044315	0.012828	0.013662
RS	55	4.278859	2.032238	715.579239	0.011905	0.012724
RS	56	4.590335	2.032238	657.355819	0.010937	0.011731
RS	57	4.923967	2.032238	597.298348	0.009937	0.010696
RS	58	5.281331	2.342383	471.053059	0.007837	0.008519
RS	59	5.664115	2.342383	428.656303	0.007132	0.007768
RS	60	6.074127	2.342383	385.566969	0.006415	0.006999
RS	61	6.513304	2.342383	342.516074	0.005698	0.006228
RS	62	6.983721	2.342383	300.238303	0.004995	0.005468
RS	63	7.487599	2.342383	1299.490735	0.021620	0.023803
PA	4+25*2+4+6 0.102644685 0.033384878 7.487599012 110.606992388 2.058587774 0.770775751 0.511945169 0.454131364 0.486255784 0.587872752 0.762827239 1.021066511 1.351910258 1.690827390 1.944707873 2.062075889 2.056614843 1.973601753 1.858309225 1.749661211 1.678193354 1.657960511 1.684724188 1.743040083 1.816011998 1.890044478 1.953804764 1.998350539 2.020951029 2.032237529 2.342383224
//
IT	4530
RD	14
LK	-439628.790922
QD	-188.929117 -> -166.284233
RI	0.0041656054
TR	0.101187	0.033789
MT	7.554965
MM	C_pi: 1.529444, n_recomb: 61756.155752
RS	0	0.000000	155.475209	2.760176	0.000045	0.000001
RS	1	0.007128	155.475209	2.957155	0.000048	0.000008
RS	2	0.014765	155.475209	3.168210	0.000051	0.000020
RS	3	0.022945	155.475209	3.394347	0.000055	0.000034
RS	4	0.031709	2.237415	252.184388	0.004084	0.002510
RS	5	0.041097	2.237415	269.033327	0.004356	0.003099
RS	6	0.051155	0.801873	797.142968	0.012908	0.009599
RS	7	0.061930	0.801873	842.323251	0.013640	0.010772
RS	8	0.073473	0.522344	1359.436677	0.022013	0.017869
RS	9	0.085838	0.522344	1421.381379	0.023016	0.019446
RS	10	0.099085	0.457736	1689.752797	0.027362	0.023649
RS	11	0.113276	0.457736	1753.447860	0.028393	0.025297
RS	12	0.128479	0.486511	1709.831378	0.027687	0.025139
RS	13	0.144765	0.486511	1769.811076	0.028658	0.026623
RS	14	0.162213	0.586392	1521.087589	0.024631	0.023269
RS	15	0.180904	0.586392	1577.124295	0.025538	0.024535
RS	16	0.200927	0.761596	1261.381967	0.020425	0.019911
RS	17	0.222378	0.761596	1312.945921	0.021260	0.020932
RS	18	0.245358	1.024049	1018.475273	0.016492	0.016404
RS	19	0.269976	1.024049	1064.705830	0.017240	0.017167
RS	20	0.296348	1.365340	836.224790	0.013541	0.013538
RS	21	0.324601	1.365340	877.272427	0.014205	0.014124
RS	22	0.354868	1.719328	731.539577	0.011846	0.011783
RS	23	0.387291	1.719328	768.962775	0.012452	0.012316
RS	24	0.422027	1.986248	699.746190	0.011331	0.011218
RS	25	0.459238	1.986248	735.698074	0.011913	0.011786
RS	26	0.499101	2.109010	727.953560	0.011788	0.011702
RS	27	0.541807	2.109010	764.227520	0.012375	0.012340
RS	28	0.587556	2.101204	804.094219	0.013020	0.013051
RS	29	0.636566	2.101204	841.568874	0.013627	0.013762
RS	30	0.689070	2.011239	918.113624	0.014867	0.015097
RS	31	0.745317	2.011239	956.413921	0.015487	0.015861
RS	32	0.805573	1.887558	1058.370506	0.017138	0.017646
RS	33	0.870124	1.887558	1095.585936	0.017741	0.018422
RS	34	0.939277	1.771477	1203.935222	0.019495	0.020343
RS	35	1.013359	1.771477	1236.675128	0.020025	0.021051
RS	36	1.092721	1.695117	1322.138083	0.021409	0.022592
RS	37	1.177741	1.695117	1346.671781	0.021806	0.023119
RS	38	1.268821	1.673114	1384.187290	0.022414	0.023810
RS	39	1.366394	1.673114	1398.305791	0.022642	0.024083
RS	40	1.470921	1.700953	1384.394488	0.022417	0.023847
RS	41	1.582900	1.700953	1388.012905	0.022476	0.023873
RS	42	1.702861	1.762401	1338.530463	0.021674	0.023002
RS	43	1.831372	1.762401	1332.587928	0.021578	0.022837
RS	44	1.969045	1.839616	1266.552055	0.020509	0.021684
RS	45	2.116530	1.839616	1251.888788	0.020271	0.021375
RS	46	2.274529	1.918077	1182.173306	0.019143	0.020174
RS	47	2.443791	1.918077	1159.175559	0.018770	0.019745
RS	48	2.625118	1.985570	1092.927541	0.017697	0.018621
RS	49	2.819370	1.985570	1061.514367	0.017189	0.018079
RS	50	3.027469	2.032470	1001.466497	0.016216	0.017078
RS	51	3.250402	2.032470	961.263495	0.015565	0.016413
RS	52	3.489225	2.055895	905.675134	0.014665	0.015500
RS	53	3.745073	2.055895	856.585917	0.013870	0.014700
RS	54	4.019158	2.067088	798.938238	0.012937	0.013753
RS	55	4.312780	2.067088	742.434887	0.012022	0.012825
RS	56	4.627333	2.067088	682.958216	0.011059	0.011840
RS	57	4.964307	2.067088	621.448675	0.010063	0.010811
RS	58	5.325302	2.398091	487.862849	0.007900	0.008567
RS	59	5.712029	2.398091	445.054686	0.007207	0.007832
RS	60	6.126322	2.398091	401.366485	0.006499	0.007076
RS	61	6.570148	2.398091	357.539233	0.005790	0.006313
RS	62	7.045610	2.398091	314.324545	0.005090	0.005559
RS	63	7.554965	2.398091	1381.448342	0.022369	0.024572
PA	4+25*2+4+6 0.101187091 0.033788795 7.554964667 155.475208882 2.237414748 0.801872847 0.522344201 0.457736001 0.486511068 0.586391543 0.761596328 1.024049153 1.365340065 1.719328304 1.986247606 2.109009543 2.101203963 2.011238631 1.887557973 1.771476579 1.695116511 1.673114294 1.700953244 1.762400804 1.839615845 1.918076754 1.985570190 2.032469639 2.055895432 2.067088312 2.398090515
//
IT	4374
RD	15
LK	-439584.391894
QD	-176.747034 -> -156.102132
RI	0.0037671990
TR	0.099817	0.034175
MT	7.618873
MM	C_pi: 1.552423, n_recomb: 63357.396989
RS	0	0.000000	216.738538	2.034002	0.000032	0.000001
RS	1	0.007142	216.738538	2.179479	0.000034	0.000006
RS	2	0.014795	216.738538	2.335376	0.000037	0.000014
RS	3	0.022994	216.738538	2.502442	0.000039	0.000025
RS	4	0.031779	2.419835	239.712067	0.003783	0.002363
RS	5	0.041191	2.419835	255.843188	0.004038	0.002909
RS	6	0.051275	0.832431	790.185445	0.012472	0.009386
RS	7	0.062080	0.832431	835.478613	0.013187	0.010504
RS	8	0.073656	0.532701	1373.348127	0.021676	0.017724
RS	9	0.086059	0.532701	1436.697875	0.022676	0.019254
RS	10	0.099348	0.461504	1728.327928	0.027279	0.023672
RS	11	0.113586	0.461504	1793.997739	0.028316	0.025297
RS	12	0.128841	0.486996	1762.319933	0.027816	0.025307
RS	13	0.145186	0.486996	1824.222578	0.028793	0.026785
RS	14	0.162698	0.585076	1572.930664	0.024826	0.023472
RS	15	0.181461	0.585076	1630.769052	0.025739	0.024741
RS	16	0.201563	0.760280	1303.547138	0.020575	0.020057
RS	17	0.223102	0.760280	1356.787978	0.021415	0.021087
RS	18	0.246179	1.026447	1048.236084	0.016545	0.016455
RS	19	0.270905	1.026447	1095.912633	0.017297	0.017228
RS	20	0.297396	1.377538	855.243319	0.013499	0.013498
RS	21	0.325779	1.377538	897.430712	0.014165	0.014089
RS	22	0.356190	1.746140	743.653627	0.011737	0.011679
RS	23	0.388773	1.746140	781.966696	0.012342	0.012212
RS	24	0.423683	2.026030	708.757711	0.011187	0.011077
RS	25	0.461086	2.026030	745.488696	0.011766	0.011639
RS	26	0.501161	2.154385	736.898163	0.011631	0.011541
RS	27	0.544098	2.154385	773.984004	0.012216	0.012171
RS	28	0.590101	2.144524	815.472116	0.012871	0.012887
RS	29	0.639391	2.144524	853.902138	0.013478	0.013589
RS	30	0.692201	2.047908	934.214262	0.014745	0.014947
RS	31	0.748782	2.047908	973.668903	0.015368	0.015704
RS	32	0.809405	1.916111	1081.278263	0.017066	0.017529
RS	33	0.874358	1.916111	1119.813765	0.017675	0.018302
RS	34	0.943950	1.792810	1234.835311	0.019490	0.020277
RS	35	1.018513	1.792810	1268.909321	0.020028	0.020985
RS	36	1.098401	1.711670	1360.137277	0.021468	0.022578
RS	37	1.183995	1.711670	1385.804878	0.021873	0.023109
RS	38	1.275703	1.687893	1426.139969	0.022509	0.023829
RS	39	1.373960	1.687893	1441.070602	0.022745	0.024109
RS	40	1.479236	1.716696	1426.536919	0.022516	0.023872
RS	41	1.592030	1.716696	1430.687991	0.022581	0.023910
RS	42	1.712881	1.781108	1378.302583	0.021754	0.023016
RS	43	1.842363	1.781108	1372.726990	0.021666	0.022866
RS	44	1.981094	1.862377	1303.045523	0.020567	0.021686
RS	45	2.129733	1.862377	1288.663594	0.020340	0.021393
RS	46	2.288988	1.945080	1215.618805	0.019187	0.020172
RS	47	2.459618	1.945080	1192.828085	0.018827	0.019762
RS	48	2.642435	2.016135	1124.100162	0.017742	0.018629
RS	49	2.838309	2.016135	1092.762078	0.017248	0.018106
RS	50	3.048173	2.065235	1031.196500	0.016276	0.017108
RS	51	3.273027	2.065235	990.823261	0.015639	0.016461
RS	52	3.513940	2.089364	934.394281	0.014748	0.015559
RS	53	3.772061	2.089364	884.757668	0.013965	0.014774
RS	54	4.048617	2.100329	826.348788	0.013043	0.013841
RS	55	4.344926	2.100329	768.842020	0.012135	0.012923
RS	56	4.662398	2.100329	708.151009	0.011177	0.011945
RS	57	5.002545	2.100329	645.231446	0.010184	0.010922
RS	58	5.366987	2.451545	504.359143	0.007961	0.008614
RS	59	5.757458	2.451545	461.161724	0.007279	0.007893
RS	60	6.175818	2.451545	416.903151	0.006580	0.007149
RS	61	6.624059	2.451545	372.333111	0.005877	0.006395
RS	62	7.104315	2.451545	328.218612	0.005180	0.005646
RS	63	7.618873	2.451545	1463.365471	0.023097	0.025318
PA	4+25*2+4+6 0.099816912 0.034174671 7.618872802 216.738537933 2.419834584 0.832431280 0.532701160 0.461504137 0.486996383 0.585076242 0.760280246 1.026446729 1.377538042 1.746140339 2.026030294 2.154384657 2.144523501 2.047908229 1.916111406 1.792810470 1.711670383 1.687892798 1.716696262 1.781107623 1.862377358 1.945079708 2.016134582 2.065234900 2.089363808 2.100328862 2.451544646
//
IT	4306
RD	16
LK	-439543.899560
QD	-165.637849 -> -146.781499
RI	0.0034260541
TR	0.098527	0.034544
MT	7.679529
MM	C_pi: 1.574541, n_recomb: 64911.804510
RS	0	0.000000	300.003304	1.507357	0.000023	0.000000
RS	1	0.007156	300.003304	1.615386	0.000025	0.000004
RS	2	0.014823	300.003304	1.731169	0.000027	0.000011
RS	3	0.023040	300.003304	1.855265	0.000029	0.000018
RS	4	0.031844	2.605133	228.556269	0.003521	0.002231
RS	5	0.041278	2.605133	244.035219	0.003759	0.002741
RS	6	0.051388	0.862392	783.616115	0.012072	0.009188
RS	7	0.062221	0.862392	828.996073	0.012771	0.010256
RS	8	0.073829	0.542988	1385.738745	0.021348	0.017578
RS	9	0.086267	0.542988	1450.406541	0.022344	0.019064
RS	10	0.099596	0.465399	1764.350175	0.027181	0.023679
RS	11	0.113878	0.465399	1831.928217	0.028222	0.025282
RS	12	0.129183	0.487667	1812.601974	0.027924	0.025457
RS	13	0.145582	0.487667	1876.378375	0.028907	0.026929
RS	14	0.163155	0.583899	1623.396303	0.025009	0.023664
RS	15	0.181986	0.583899	1682.989245	0.025927	0.024936
RS	16	0.202164	0.758885	1344.982171	0.020720	0.020202
RS	17	0.223785	0.758885	1399.860282	0.021566	0.021240
RS	18	0.246954	1.028313	1077.585085	0.016601	0.016510
RS	19	0.271781	1.028313	1126.677803	0.017357	0.017291
RS	20	0.298385	1.388602	873.952147	0.013464	0.013465
RS	21	0.326892	1.388602	917.253413	0.014131	0.014061
RS	22	0.357439	1.771376	755.466713	0.011638	0.011584
RS	23	0.390171	1.771376	794.642155	0.012242	0.012117
RS	24	0.425246	2.064154	717.416376	0.011052	0.010945
RS	25	0.462831	2.064154	754.894425	0.011630	0.011502
RS	26	0.503106	2.198281	745.367964	0.011483	0.011390
RS	27	0.546262	2.198281	783.227528	0.012066	0.012013
RS	28	0.592506	2.186640	826.184074	0.012728	0.012731
RS	29	0.642060	2.186640	865.525630	0.013334	0.013426
RS	30	0.695159	2.083651	949.412391	0.014626	0.014803
RS	31	0.752058	2.083651	989.975755	0.015251	0.015553
RS	32	0.813028	1.943991	1103.037546	0.016993	0.017415
RS	33	0.878361	1.943991	1142.853027	0.017606	0.018184
RS	34	0.948370	1.813664	1264.397309	0.019479	0.020210
RS	35	1.023388	1.813664	1299.778851	0.020024	0.020917
RS	36	1.103773	1.727847	1396.715460	0.021517	0.022560
RS	37	1.189911	1.727847	1423.507271	0.021930	0.023095
RS	38	1.282213	1.702288	1466.698463	0.022595	0.023843
RS	39	1.381120	1.702288	1482.445730	0.022838	0.024132
RS	40	1.487104	1.731956	1467.377237	0.022606	0.023893
RS	41	1.600671	1.731956	1472.075034	0.022678	0.023942
RS	42	1.722366	1.799176	1416.888059	0.021828	0.023029
RS	43	1.852768	1.799176	1411.699357	0.021748	0.022892
RS	44	1.992502	1.884326	1338.471656	0.020620	0.021687
RS	45	2.142234	1.884326	1324.394426	0.020403	0.021410
RS	46	2.302681	1.971098	1248.114785	0.019228	0.020170
RS	47	2.474608	1.971098	1225.556539	0.018880	0.019777
RS	48	2.658839	2.045552	1154.440425	0.017785	0.018637
RS	49	2.856252	2.045552	1123.204669	0.017304	0.018131
RS	50	3.067791	2.096714	1060.206780	0.016333	0.017137
RS	51	3.294468	2.096714	1019.693414	0.015709	0.016507
RS	52	3.537365	2.121435	962.504175	0.014828	0.015618
RS	53	3.797642	2.121435	912.353869	0.014055	0.014846
RS	54	4.076544	2.132051	853.273284	0.013145	0.013926
RS	55	4.375404	2.132051	794.796566	0.012244	0.013018
RS	56	4.695649	2.132051	732.928722	0.011291	0.012047
RS	57	5.038809	2.132051	668.639833	0.010301	0.011028
RS	58	5.406525	2.502837	520.545500	0.008019	0.008660
RS	59	5.800554	2.502837	476.978955	0.007348	0.007952
RS	60	6.222777	2.502837	432.176172	0.006658	0.007219
RS	61	6.675214	2.502837	386.894436	0.005960	0.006473
RS	62	7.160026	2.502837	341.914774	0.005267	0.005730
RS	63	7.679529	2.502837	1545.115848	0.023803	0.026042
PA	4+25*2+4+6 0.098527252 0.034543738 7.679528730 300.003304103 2.605132939 0.862392267 0.542987872 0.465399020 0.487666564 0.583898921 0.758885231 1.028312505 1.388602214 1.771376358 2.064154001 2.198280787 2.186639830 2.083650768 1.943991228 1.813663525 1.727847230 1.702288345 1.731956316 1.799175595 1.884325532 1.971098017 2.045552440 2.096714402 2.121435260 2.132050844 2.502837337
//
IT	4768
RD	17
LK	-439506.903723
QD	-155.482360 -> -138.230125
RI	0.0031310548
TR	0.097311	0.034897
MT	7.737196
MM	C_pi: 1.595847, n_recomb: 66420.691503
RS	0	0.000000	412.330573	1.123480	0.000017	0.000000
RS	1	0.007168	412.330573	1.204148	0.000018	0.000003
RS	2	0.014850	412.330573	1.290618	0.000019	0.000008
RS	3	0.023083	412.330573	1.383310	0.000021	0.000013
RS	4	0.031906	2.792572	218.552656	0.003290	0.002114
RS	5	0.041361	2.792572	233.438859	0.003515	0.002592
RS	6	0.051494	0.891688	777.463725	0.011705	0.009005
RS	7	0.062354	0.891688	822.911389	0.012389	0.010027
RS	8	0.073992	0.553183	1396.787986	0.021029	0.017432
RS	9	0.086464	0.553183	1462.692510	0.022022	0.018877
RS	10	0.099830	0.469386	1798.024630	0.027070	0.023672
RS	11	0.114154	0.469386	1867.445584	0.028115	0.025254
RS	12	0.129505	0.488490	1860.777356	0.028015	0.025592
RS	13	0.145957	0.488490	1926.379270	0.029003	0.027057
RS	14	0.163587	0.582837	1672.527920	0.025181	0.023848
RS	15	0.182482	0.582837	1733.829363	0.026104	0.025122
RS	16	0.202731	0.757412	1385.712491	0.020863	0.020345
RS	17	0.224431	0.757412	1442.188911	0.021713	0.021389
RS	18	0.247687	1.029702	1106.523766	0.016659	0.016567
RS	19	0.272610	1.029702	1157.003179	0.017419	0.017356
RS	20	0.299320	1.398634	892.350736	0.013435	0.013438
RS	21	0.327944	1.398634	936.740628	0.014103	0.014038
RS	22	0.358620	1.795145	766.985557	0.011547	0.011496
RS	23	0.391495	1.795145	806.997099	0.012150	0.012029
RS	24	0.426726	2.100725	725.733359	0.010926	0.010822
RS	25	0.464483	2.100725	763.928043	0.011501	0.011374
RS	26	0.504947	2.240785	753.385999	0.011343	0.011248
RS	27	0.548311	2.240785	791.983107	0.011924	0.011863
RS	28	0.594783	2.227615	836.268932	0.012590	0.012582
RS	29	0.644587	2.227615	876.480236	0.013196	0.013269
RS	30	0.697960	2.118517	963.755965	0.014510	0.014663
RS	31	0.755160	2.118517	1005.383897	0.015137	0.015408
RS	32	0.816460	1.971225	1123.706554	0.016918	0.017303
RS	33	0.882154	1.971225	1164.762371	0.017536	0.018068
RS	34	0.952557	1.834050	1292.678468	0.019462	0.020141
RS	35	1.028006	1.834050	1329.340204	0.020014	0.020849
RS	36	1.108864	1.743650	1431.926533	0.021558	0.022538
RS	37	1.195518	1.743650	1459.831075	0.021979	0.023078
RS	38	1.288384	1.716308	1505.906046	0.022672	0.023854
RS	39	1.387907	1.716308	1522.472184	0.022922	0.024150
RS	40	1.494563	1.746749	1506.952668	0.022688	0.023912
RS	41	1.608865	1.746749	1512.208544	0.022767	0.023971
RS	42	1.731360	1.816634	1454.317189	0.021896	0.023040
RS	43	1.862636	1.816634	1449.532407	0.021824	0.022915
RS	44	2.003323	1.905504	1372.854872	0.020669	0.021688
RS	45	2.154094	1.905504	1359.102695	0.020462	0.021426
RS	46	2.315672	1.996188	1279.679569	0.019266	0.020168
RS	47	2.488833	1.996188	1257.376326	0.018930	0.019792
RS	48	2.674406	2.073896	1183.957649	0.017825	0.018645
RS	49	2.873282	2.073896	1152.849109	0.017357	0.018156
RS	50	3.086414	2.126993	1088.499466	0.016388	0.017166
RS	51	3.314823	2.126993	1047.874259	0.015776	0.016551
RS	52	3.559605	2.152203	990.001835	0.014905	0.015674
RS	53	3.821934	2.152203	939.370061	0.014143	0.014915
RS	54	4.103067	2.162361	879.702925	0.013244	0.014009
RS	55	4.404352	2.162361	820.289007	0.012350	0.013109
RS	56	4.727235	2.162361	757.281103	0.011401	0.012145
RS	57	5.073262	2.162361	691.662877	0.010413	0.011131
RS	58	5.444093	2.552085	536.420883	0.008076	0.008704
RS	59	5.841506	2.552085	492.504026	0.007415	0.008009
RS	60	6.267407	2.552085	447.181578	0.006733	0.007286
RS	61	6.723837	2.552085	401.217448	0.006041	0.006548
RS	62	7.212985	2.552085	355.405458	0.005351	0.005810
RS	63	7.737196	2.552085	1626.571404	0.024489	0.026745
PA	4+25*2+4+6 0.097311184 0.034896875 7.737196090 412.330573148 2.792572146 0.891687834 0.553182980 0.469385583 0.488490212 0.582836731 0.757411763 1.029702122 1.398633591 1.795145036 2.100725363 2.240785139 2.227614720 2.118516849 1.971224599 1.834049978 1.743650078 1.716308275 1.746748727 1.816634140 1.905503564 1.996187514 2.073895723 2.126993082 2.152203452 2.162360980 2.552085029
//
IT	4575
RD	18
LK	-439473.044779
QD	-146.177821 -> -130.368173
RI	0.0028732025
TR	0.096163	0.035235
MT	7.792050
MM	C_pi: 1.616380, n_recomb: 67885.649595
RS	0	0.000000	563.409283	0.841229	0.000012	0.000000
RS	1	0.007180	563.409283	0.901736	0.000013	0.000002
RS	2	0.014876	563.409283	0.966604	0.000014	0.000006
RS	3	0.023124	563.409283	1.036147	0.000015	0.000010
RS	4	0.031964	2.981606	209.549144	0.003087	0.002009
RS	5	0.041439	2.981606	223.895520	0.003298	0.002458
RS	6	0.051595	0.920278	771.730079	0.011368	0.008834
RS	7	0.062480	0.920278	817.231380	0.012038	0.009815
RS	8	0.074146	0.563262	1406.671849	0.020721	0.017287
RS	9	0.086650	0.563262	1473.737658	0.021709	0.018693
RS	10	0.100051	0.473447	1829.495445	0.026950	0.023654
RS	11	0.114415	0.473447	1900.695157	0.027998	0.025215
RS	12	0.129810	0.489445	1906.932610	0.028090	0.025712
RS	13	0.146311	0.489445	1974.312933	0.029083	0.027171
RS	14	0.163996	0.581871	1720.374781	0.025342	0.024022
RS	15	0.182951	0.581871	1783.339957	0.026270	0.025297
RS	16	0.203268	0.755877	1425.738416	0.021002	0.020486
RS	17	0.225042	0.755877	1483.774781	0.021857	0.021535
RS	18	0.248381	1.030660	1135.065142	0.016720	0.016628
RS	19	0.273395	1.030660	1186.902477	0.017484	0.017424
RS	20	0.300205	1.407714	910.448962	0.013412	0.013416
RS	21	0.328940	1.407714	955.903163	0.014081	0.014021
RS	22	0.359738	1.817559	778.214474	0.011464	0.011416
RS	23	0.392748	1.817559	819.036922	0.012065	0.011948
RS	24	0.428128	2.135845	733.721825	0.010808	0.010706
RS	25	0.466048	2.135845	772.604294	0.011381	0.011254
RS	26	0.506691	2.281969	760.980102	0.011210	0.011112
RS	27	0.550251	2.281969	800.280642	0.011789	0.011721
RS	28	0.596940	2.267513	845.763054	0.012459	0.012440
RS	29	0.646981	2.267513	886.804352	0.013063	0.013120
RS	30	0.700615	2.152538	977.300753	0.014396	0.014528
RS	31	0.758100	2.152538	1019.950872	0.015025	0.015267
RS	32	0.819712	1.997833	1143.346887	0.016842	0.017193
RS	33	0.885748	1.997833	1185.604223	0.017465	0.017955
RS	34	0.956526	1.853972	1319.747642	0.019441	0.020073
RS	35	1.032386	1.853972	1357.661862	0.019999	0.020781
RS	36	1.113692	1.759077	1465.833279	0.021593	0.022515
RS	37	1.200836	1.759077	1494.837767	0.022020	0.023058
RS	38	1.294237	1.729947	1543.823468	0.022742	0.023861
RS	39	1.394345	1.729947	1561.208541	0.022998	0.024165
RS	40	1.501640	1.761078	1545.314498	0.022763	0.023928
RS	41	1.616639	1.761078	1551.137295	0.022849	0.023997
RS	42	1.739896	1.833498	1490.635352	0.021958	0.023050
RS	43	1.872002	1.833498	1486.268641	0.021894	0.022937
RS	44	2.013593	1.925937	1406.234051	0.020715	0.021688
RS	45	2.165351	1.925937	1392.824241	0.020517	0.021440
RS	46	2.328006	2.020386	1310.344481	0.019302	0.020166
RS	47	2.502339	2.020386	1288.315816	0.018978	0.019805
RS	48	2.689189	2.101210	1212.676589	0.017864	0.018652
RS	49	2.889455	2.101210	1181.717280	0.017407	0.018179
RS	50	3.104101	2.156128	1116.090887	0.016441	0.017194
RS	51	3.334158	2.156128	1075.379620	0.015841	0.016594
RS	52	3.580734	2.181736	1016.895439	0.014980	0.015728
RS	53	3.845014	2.181736	965.812435	0.014227	0.014981
RS	54	4.128270	2.191337	905.639874	0.013341	0.014090
RS	55	4.431864	2.191337	845.320005	0.012452	0.013197
RS	56	4.757256	2.191337	781.207286	0.011508	0.012240
RS	57	5.106011	2.191337	714.298221	0.010522	0.011230
RS	58	5.479807	2.599376	551.989541	0.008131	0.008747
RS	59	5.880443	2.599376	507.739630	0.007479	0.008064
RS	60	6.309844	2.599376	461.920231	0.006804	0.007351
RS	61	6.770076	2.599376	415.301020	0.006118	0.006620
RS	62	7.263354	2.599376	368.687517	0.005431	0.005887
RS	63	7.792050	2.599376	1707.633511	0.025155	0.027426
PA	4+25*2+4+6 0.096163162 0.035235119 7.792049830 563.409283024 2.981606390 0.920278240 0.563262209 0.473447029 0.489445227 0.581870548 0.755876824 1.030659572 1.407714047 1.817559183 2.135845103 2.281969003 2.267513432 2.152537946 1.997833262 1.853971634 1.759077394 1.729946904 1.761078192 1.833498074 1.925937404 2.020385607 2.101210422 2.156127834 2.181736378 2.191336786 2.599376258
//
IT	5491
RD	19
LK	-439442.007683
QD	-137.634283 -> -123.125201
RI	0.0026465965
TR	0.095078	0.035559
MT	7.844275
MM	C_pi: 1.636171, n_recomb: 69307.786553
RS	0	0.000000	764.797115	0.633310	0.000009	0.000000
RS	1	0.007191	764.797115	0.678936	0.000010	0.000002
RS	2	0.014900	764.797115	0.727856	0.000011	0.000004
RS	3	0.023163	764.797115	0.780309	0.000011	0.000007
RS	4	0.032020	3.171557	201.427230	0.002906	0.001914
RS	5	0.041514	3.171557	215.281590	0.003106	0.002338
RS	6	0.051690	0.948090	766.439485	0.011058	0.008676
RS	7	0.062599	0.948090	811.985734	0.011716	0.009620
RS	8	0.074292	0.573210	1415.522564	0.020424	0.017143
RS	9	0.086826	0.573210	1483.679088	0.021407	0.018514
RS	10	0.100261	0.477552	1858.950665	0.026822	0.023626
RS	11	0.114662	0.477552	1931.866201	0.027874	0.025166
RS	12	0.130099	0.490505	1951.164846	0.028152	0.025820
RS	13	0.146646	0.490505	2020.276937	0.029149	0.027271
RS	14	0.164383	0.580995	1766.934784	0.025494	0.024189
RS	15	0.183396	0.580995	1831.519520	0.026426	0.025464
RS	16	0.203776	0.754279	1465.079537	0.021139	0.020624
RS	17	0.225621	0.754279	1524.637888	0.021998	0.021679
RS	18	0.249038	1.031238	1163.195425	0.016783	0.016690
RS	19	0.274138	1.031238	1216.361795	0.017550	0.017493
RS	20	0.301044	1.415920	928.246264	0.013393	0.013399
RS	21	0.329884	1.415920	974.740866	0.014064	0.014008
RS	22	0.360798	1.838695	789.162072	0.011386	0.011341
RS	23	0.393936	1.838695	830.771216	0.011987	0.011873
RS	24	0.429456	2.169582	741.395205	0.010697	0.010597
RS	25	0.467531	2.169582	780.937959	0.011268	0.011141
RS	26	0.508344	2.321903	768.166819	0.011083	0.010984
RS	27	0.552092	2.321903	808.138157	0.011660	0.011587
RS	28	0.598986	2.306378	854.698324	0.012332	0.012304
RS	29	0.649252	2.306378	896.531523	0.012936	0.012978
RS	30	0.703134	2.185755	990.083253	0.014285	0.014397
RS	31	0.760889	2.185755	1033.714375	0.014915	0.015132
RS	32	0.822799	2.023830	1162.009150	0.016766	0.017085
RS	33	0.889160	2.023830	1205.429615	0.017392	0.017845
RS	34	0.960294	1.873434	1345.654503	0.019416	0.020003
RS	35	1.036543	1.873434	1384.792840	0.019980	0.020712
RS	36	1.118275	1.774129	1498.480641	0.021621	0.022489
RS	37	1.205885	1.774129	1528.570733	0.022055	0.023037
RS	38	1.299795	1.743207	1580.487449	0.022804	0.023866
RS	39	1.400459	1.743207	1598.689473	0.023067	0.024176
RS	40	1.508362	1.774953	1582.493716	0.022833	0.023942
RS	41	1.624024	1.774953	1588.889855	0.022925	0.024021
RS	42	1.748004	1.849785	1525.868566	0.022016	0.023058
RS	43	1.880900	1.849785	1521.931415	0.021959	0.022957
RS	44	2.023352	1.945657	1438.627951	0.020757	0.021688
RS	45	2.176049	1.945657	1425.575273	0.020569	0.021454
RS	46	2.339727	2.043732	1340.122839	0.019336	0.020165
RS	47	2.515175	2.043732	1318.385909	0.019022	0.019818
RS	48	2.703241	2.127549	1240.603089	0.017900	0.018659
RS	49	2.904831	2.127549	1209.813079	0.017456	0.018201
RS	50	3.120917	2.184181	1142.980932	0.016491	0.017221
RS	51	3.352544	2.184181	1102.207862	0.015903	0.016635
RS	52	3.600827	2.210105	1043.179569	0.015051	0.015781
RS	53	3.866965	2.210105	991.674516	0.014308	0.015045
RS	54	4.152242	2.219062	931.073209	0.013434	0.014168
RS	55	4.458034	2.219062	869.878431	0.012551	0.013283
RS	56	4.785816	2.219062	804.695934	0.011610	0.012331
RS	57	5.137171	2.219062	736.534349	0.010627	0.011325
RS	58	5.513792	2.644803	567.249384	0.008184	0.008789
RS	59	5.917498	2.644803	522.682777	0.007541	0.008117
RS	60	6.350235	2.644803	476.388000	0.006874	0.007413
RS	61	6.814091	2.644803	429.139736	0.006192	0.006690
RS	62	7.311305	2.644803	381.754207	0.005508	0.005961
RS	63	7.844275	2.644803	1788.191819	0.025801	0.028088
PA	4+25*2+4+6 0.095077943 0.035559328 7.844275445 764.797115097 3.171557348 0.948089736 0.573209767 0.477552310 0.490505264 0.580995308 0.754278857 1.031237525 1.415920083 1.838695335 2.169582287 2.321902742 2.306377872 2.185754500 2.023829886 1.873433831 1.774129124 1.743206807 1.774953130 1.849784599 1.945656858 2.043732038 2.127548793 2.184180910 2.210105218 2.219061927 2.644803325
//
IT	3586
RD	20
LK	-439413.515503
QD	-129.774412 -> -116.440553
RI	0.0024459048
TR	0.094051	0.035870
MT	7.894068
MM	C_pi: 1.655255, n_recomb: 70688.122553
RS	0	0.000000	1034.102886	0.478139	0.000007	0.000000
RS	1	0.007202	1034.102886	0.512639	0.000007	0.000001
RS	2	0.014923	1034.102886	0.549633	0.000008	0.000003
RS	3	0.023199	1034.102886	0.589303	0.000008	0.000006
RS	4	0.032072	3.361758	194.085966	0.002746	0.001829
RS	5	0.041584	3.361758	207.491579	0.002935	0.002231
RS	6	0.051781	0.975115	761.561551	0.010774	0.008529
RS	7	0.062712	0.975115	807.146394	0.011418	0.009440
RS	8	0.074430	0.583011	1423.462495	0.020137	0.017002
RS	9	0.086992	0.583011	1492.644037	0.021116	0.018338
RS	10	0.100460	0.481693	1886.498039	0.026688	0.023589
RS	11	0.114896	0.481693	1961.067552	0.027743	0.025110
RS	12	0.130373	0.491655	1993.546737	0.028202	0.025915
RS	13	0.146965	0.491655	2064.344754	0.029204	0.027359
RS	14	0.164751	0.580187	1812.275328	0.025638	0.024347
RS	15	0.183818	0.580187	1878.436442	0.026574	0.025622
RS	16	0.204258	0.752627	1503.738800	0.021273	0.020760
RS	17	0.226171	0.752627	1564.781595	0.022136	0.021820
RS	18	0.249662	1.031456	1190.936513	0.016848	0.016755
RS	19	0.274844	1.031456	1245.403726	0.017618	0.017563
RS	20	0.301840	1.423320	945.745318	0.013379	0.013386
RS	21	0.330780	1.423320	993.256936	0.014051	0.013999
RS	22	0.361805	1.858633	799.834702	0.011315	0.011272
RS	23	0.395064	1.858633	842.207233	0.011914	0.011804
RS	24	0.430718	2.201996	748.769548	0.010593	0.010494
RS	25	0.468940	2.201996	788.946496	0.011161	0.011035
RS	26	0.509915	2.360636	774.968689	0.010963	0.010862
RS	27	0.553841	2.360636	815.579829	0.011538	0.011459
RS	28	0.600930	2.344231	863.112098	0.012210	0.012174
RS	29	0.651411	2.344231	905.700934	0.012813	0.012842
RS	30	0.705527	2.218177	1002.151682	0.014177	0.014271
RS	31	0.763540	2.218177	1046.724064	0.014808	0.015001
RS	32	0.825732	2.049230	1179.740735	0.016689	0.016979
RS	33	0.892403	2.049230	1224.286464	0.017320	0.017737
RS	34	0.963875	1.892447	1370.444675	0.019387	0.019934
RS	35	1.040495	1.892447	1410.778277	0.019958	0.020644
RS	36	1.122632	1.788808	1529.912459	0.021643	0.022462
RS	37	1.210686	1.788808	1561.072402	0.022084	0.023013
RS	38	1.305081	1.756094	1615.933422	0.022860	0.023868
RS	39	1.406274	1.756094	1634.948508	0.023129	0.024186
RS	40	1.514755	1.788387	1618.518953	0.022897	0.023954
RS	41	1.631048	1.788387	1625.492660	0.022995	0.024042
RS	42	1.755718	1.865517	1560.039176	0.022069	0.023065
RS	43	1.889365	1.865517	1556.540768	0.022020	0.022975
RS	44	2.032638	1.964695	1470.053930	0.020796	0.021688
RS	45	2.186230	1.964695	1457.370816	0.020617	0.021465
RS	46	2.350883	2.066271	1369.025469	0.019367	0.020162
RS	47	2.527394	2.066271	1347.595350	0.019064	0.019829
RS	48	2.716618	2.152964	1267.742832	0.017934	0.018666
RS	49	2.919469	2.152964	1237.140328	0.017501	0.018222
RS	50	3.136929	2.211213	1169.170359	0.016540	0.017246
RS	51	3.370051	2.211213	1128.358128	0.015962	0.016674
RS	52	3.619962	2.237381	1068.848462	0.015121	0.015832
RS	53	3.887872	2.237381	1016.949533	0.014386	0.015107
RS	54	4.175076	2.245614	955.993759	0.013524	0.014243
RS	55	4.482965	2.245614	893.954495	0.012646	0.013365
RS	56	4.813028	2.245614	827.736657	0.011710	0.012419
RS	57	5.166861	2.245614	758.360324	0.010728	0.011417
RS	58	5.546178	2.688467	582.195286	0.008236	0.008830
RS	59	5.952812	2.688467	537.327931	0.007601	0.008168
RS	60	6.388732	2.688467	490.578713	0.006940	0.007473
RS	61	6.856047	2.688467	442.726631	0.006263	0.006756
RS	62	7.357018	2.688467	394.597706	0.005582	0.006032
RS	63	7.894068	2.688467	1868.138593	0.026428	0.028730
PA	4+25*2+4+6 0.094050579 0.035870182 7.894068209 1034.102886354 3.361758356 0.975115342 0.583010753 0.481692619 0.491655073 0.580187459 0.752627261 1.031455854 1.423319873 1.858632818 2.201996415 2.360635960 2.344230741 2.218176781 2.049229667 1.892447315 1.788808407 1.756094339 1.788386613 1.865516772 1.964694523 2.066270908 2.152963905 2.211213007 2.237381230 2.245614142 2.688467320
//
IT	4116
RD	21
LK	-439387.324498
QD	-122.530526 -> -110.260869
RI	0.0022670592
TR	0.093077	0.036169
MT	7.941527
MM	C_pi: 1.673663, n_recomb: 72028.342130
RS	0	0.000000	1392.087598	0.362219	0.000005	0.000000
RS	1	0.007212	1392.087598	0.388392	0.000005	0.000001
RS	2	0.014944	1392.087598	0.416461	0.000006	0.000002
RS	3	0.023234	1392.087598	0.446563	0.000006	0.000004
RS	4	0.032122	3.551675	187.433903	0.002602	0.001752
RS	5	0.041650	3.551675	200.429640	0.002783	0.002134
RS	6	0.051866	1.001303	757.108490	0.010511	0.008393
RS	7	0.062819	1.001303	802.729365	0.011145	0.009273
RS	8	0.074561	0.592662	1430.582730	0.019861	0.016863
RS	9	0.087151	0.592662	1500.727807	0.020835	0.018168
RS	10	0.100648	0.485859	1912.255712	0.026549	0.023544
RS	11	0.115119	0.485859	1988.418893	0.027606	0.025046
RS	12	0.130633	0.492883	2034.153530	0.028241	0.026000
RS	13	0.147266	0.492883	2106.592765	0.029247	0.027437
RS	14	0.165099	0.579449	1856.402821	0.025773	0.024498
RS	15	0.184218	0.579449	1924.098389	0.026713	0.025773
RS	16	0.204716	0.750937	1541.718433	0.021404	0.020895
RS	17	0.226692	0.750937	1604.208916	0.022272	0.021958
RS	18	0.250253	1.031366	1218.280661	0.016914	0.016821
RS	19	0.275514	1.031366	1274.020888	0.017688	0.017635
RS	20	0.302596	1.429987	962.950500	0.013369	0.013377
RS	21	0.331631	1.429987	1011.456451	0.014042	0.013993
RS	22	0.362761	1.877464	810.238149	0.011249	0.011208
RS	23	0.396135	1.877464	853.351687	0.011847	0.011740
RS	24	0.431916	2.233177	755.855977	0.010494	0.010397
RS	25	0.470278	2.233177	796.642310	0.011060	0.010934
RS	26	0.511407	2.398232	781.409204	0.010849	0.010746
RS	27	0.555501	2.398232	822.630904	0.011421	0.011338
RS	28	0.602776	2.381135	871.032976	0.012093	0.012049
RS	29	0.653461	2.381135	914.342985	0.012694	0.012711
RS	30	0.707800	2.249840	1013.551152	0.014072	0.014150
RS	31	0.766059	2.249840	1059.026857	0.014703	0.014874
RS	32	0.828519	2.074042	1196.603728	0.016613	0.016876
RS	33	0.895484	2.074042	1242.238131	0.017247	0.017631
RS	34	0.967279	1.911011	1394.187210	0.019356	0.019866
RS	35	1.044251	1.911011	1435.687510	0.019932	0.020576
RS	36	1.126775	1.803111	1560.197086	0.021661	0.022433
RS	37	1.215250	1.803111	1592.410459	0.022108	0.022988
RS	38	1.310106	1.768605	1650.226947	0.022911	0.023869
RS	39	1.411803	1.768605	1670.049761	0.023186	0.024192
RS	40	1.520835	1.801379	1653.450157	0.022956	0.023964
RS	41	1.637730	1.801379	1661.003692	0.023060	0.024061
RS	42	1.763055	1.880704	1593.198859	0.022119	0.023071
RS	43	1.897419	1.880704	1590.146236	0.022077	0.022991
RS	44	2.041473	1.983066	1500.558594	0.020833	0.021687
RS	45	2.195917	1.983066	1488.255066	0.020662	0.021476
RS	46	2.361498	2.088024	1397.093069	0.019396	0.020160
RS	47	2.539022	2.088024	1375.982290	0.019103	0.019840
RS	48	2.729349	2.177486	1294.128663	0.017967	0.018672
RS	49	2.933402	2.177486	1263.729447	0.017545	0.018241
RS	50	3.152171	2.237263	1194.684010	0.016586	0.017271
RS	51	3.386719	2.237263	1153.853051	0.016019	0.016711
RS	52	3.638181	2.263609	1093.920773	0.015187	0.015880
RS	53	3.907780	2.263609	1041.654000	0.014462	0.015166
RS	54	4.196821	2.271048	980.412649	0.013611	0.014316
RS	55	4.506709	2.271048	917.557731	0.012739	0.013445
RS	56	4.838946	2.271048	850.337337	0.011806	0.012504
RS	57	5.195143	2.271048	779.782363	0.010826	0.011505
RS	58	5.577030	2.730431	596.837412	0.008286	0.008869
RS	59	5.986458	2.730431	551.683624	0.007659	0.008218
RS	60	6.425415	2.730431	504.499044	0.007004	0.007530
RS	61	6.896029	2.730431	456.066388	0.006332	0.006820
RS	62	7.400584	2.730431	407.220661	0.005654	0.006100
RS	63	7.941527	2.730431	1947.420454	0.027037	0.029353
PA	4+25*2+4+6 0.093077392 0.036168617 7.941527054 1392.087598222 3.551675119 1.001303452 0.592662120 0.485858717 0.492882832 0.579448514 0.750936574 1.031365848 1.429986662 1.877464181 2.233177028 2.398232301 2.381135447 2.249840361 2.074042408 1.911011266 1.803111013 1.768604662 1.801378552 1.880704021 1.983065943 2.088023804 2.177485588 2.237262730 2.263608542 2.271047599 2.730430875
//
IT	4763
RD	22
LK	-439363.217722
QD	-115.841783 -> -104.537732
RI	0.0021069467
TR	0.092154	0.036455
MT	7.986833
MM	C_pi: 1.691428, n_recomb: 73329.448247
RS	0	0.000000	1860.517426	0.276132	0.000004	0.000000
RS	1	0.007222	1860.517426	0.296113	0.000004	0.000001
RS	2	0.014965	1860.517426	0.317542	0.000004	0.000002
RS	3	0.023267	1860.517426	0.340525	0.000005	0.000003
RS	4	0.032169	3.740826	181.390847	0.002474	0.001682
RS	5	0.041713	3.740826	194.011601	0.002646	0.002046
RS	6	0.051947	1.026643	753.058472	0.010270	0.008267
RS	7	0.062920	1.026643	798.714639	0.010892	0.009119
RS	8	0.074686	0.602147	1436.994179	0.019596	0.016728
RS	9	0.087301	0.602147	1508.046056	0.020565	0.018002
RS	10	0.100827	0.490040	1936.334149	0.026406	0.023493
RS	11	0.115330	0.490040	2014.032053	0.027466	0.024977
RS	12	0.130880	0.494174	2073.065626	0.028271	0.026075
RS	13	0.147553	0.494174	2147.102120	0.029280	0.027505
RS	14	0.165430	0.578769	1899.349470	0.025902	0.024643
RS	15	0.184599	0.578769	1968.538448	0.026845	0.025917
RS	16	0.205151	0.749214	1579.022771	0.021533	0.021027
RS	17	0.227188	0.749214	1642.924677	0.022405	0.022094
RS	18	0.250816	1.030999	1245.228404	0.016981	0.016888
RS	19	0.276151	1.030999	1302.214123	0.017758	0.017708
RS	20	0.303315	1.435985	979.859918	0.013362	0.013371
RS	21	0.332440	1.435985	1029.337881	0.014037	0.013991
RS	22	0.363669	1.895258	820.378694	0.011188	0.011149
RS	23	0.397154	1.895258	864.211661	0.011785	0.011681
RS	24	0.433056	2.263188	762.665328	0.010401	0.010305
RS	25	0.471551	2.263188	804.037350	0.010965	0.010839
RS	26	0.512826	2.434746	787.505137	0.010739	0.010635
RS	27	0.557082	2.434746	829.309522	0.011309	0.011222
RS	28	0.604533	2.417125	878.489697	0.011980	0.011929
RS	29	0.655412	2.417125	922.487996	0.012580	0.012586
RS	30	0.709964	2.280780	1024.313823	0.013969	0.014032
RS	31	0.768457	2.280780	1070.656189	0.014601	0.014752
RS	32	0.831173	2.098291	1212.637787	0.016537	0.016776
RS	33	0.898418	2.098291	1259.325002	0.017174	0.017528
RS	34	0.970520	1.929138	1416.926557	0.019323	0.019797
RS	35	1.047828	1.929138	1459.564851	0.019904	0.020508
RS	36	1.130720	1.817045	1589.377054	0.021674	0.022403
RS	37	1.219597	1.817045	1622.626465	0.022128	0.022962
RS	38	1.314893	1.780749	1683.403452	0.022957	0.023868
RS	39	1.417070	1.780749	1704.027211	0.023238	0.024198
RS	40	1.526627	1.813946	1687.316235	0.023010	0.023973
RS	41	1.644095	1.813946	1695.450162	0.023121	0.024078
RS	42	1.770046	1.895368	1625.373662	0.022165	0.023076
RS	43	1.905093	1.895368	1622.771849	0.022130	0.023007
RS	44	2.049892	2.000803	1530.161208	0.020867	0.021685
RS	45	2.205149	2.000803	1518.245370	0.020704	0.021486
RS	46	2.371617	2.109036	1424.336895	0.019424	0.020158
RS	47	2.550106	2.109036	1403.556469	0.019140	0.019850
RS	48	2.741486	2.201167	1319.767415	0.017998	0.018678
RS	49	2.946686	2.201167	1289.585924	0.017586	0.018260
RS	50	3.166705	2.262390	1219.524606	0.016631	0.017295
RS	51	3.402613	2.262390	1178.694180	0.016074	0.016747
RS	52	3.655556	2.288855	1118.394406	0.015252	0.015928
RS	53	3.926767	2.288855	1065.785003	0.014534	0.015223
RS	54	4.217563	2.295437	1004.324071	0.013696	0.014387
RS	55	4.529359	2.295437	940.681923	0.012828	0.013522
RS	56	4.863672	2.295437	872.491333	0.011898	0.012586
RS	57	5.222128	2.295437	800.793409	0.010920	0.011591
RS	58	5.606469	2.770792	611.173352	0.008335	0.008907
RS	59	6.018566	2.770792	565.747095	0.007715	0.008265
RS	60	6.460424	2.770792	518.145674	0.007066	0.007586
RS	61	6.934190	2.770792	469.154978	0.006398	0.006882
RS	62	7.442169	2.770792	419.618253	0.005722	0.006166
RS	63	7.986833	2.770792	2025.955252	0.027628	0.029957
PA	4+25*2+4+6 0.092154170 0.036455151 7.986832985 1860.517426066 3.740826429 1.026643140 0.602146817 0.490040459 0.494174088 0.578768809 0.749213520 1.030998970 1.435984653 1.895258064 2.263187895 2.434746229 2.417124660 2.280780129 2.098291221 1.929137675 1.817044775 1.780748707 1.813946058 1.895368323 2.000803381 2.109035945 2.201167272 2.262390373 2.288855069 2.295437121 2.770791810
//
IT	5476
RD	23
LK	-439341.002800
QD	-109.655808 -> -99.229527
RI	0.0019630009
TR	0.091277	0.036730
MT	8.030126
MM	C_pi: 1.708578, n_recomb: 74592.535060
RS	0	0.000000	2480.904004	0.210802	0.000003	0.000000
RS	1	0.007231	2480.904004	0.226074	0.000003	0.000001
RS	2	0.014984	2480.904004	0.242456	0.000003	0.000001
RS	3	0.023298	2480.904004	0.260027	0.000003	0.000002
RS	4	0.032214	3.928758	175.888490	0.002358	0.001619
RS	5	0.041773	3.928758	188.165674	0.002523	0.001967
RS	6	0.052025	1.051085	749.420645	0.010047	0.008151
RS	7	0.063017	1.051085	795.114299	0.010659	0.008977
RS	8	0.074804	0.611464	1442.761934	0.019342	0.016595
RS	9	0.087444	0.611464	1514.667402	0.020306	0.017842
RS	10	0.100997	0.494221	1958.868202	0.026261	0.023437
RS	11	0.115531	0.494221	2038.043594	0.027322	0.024903
RS	12	0.131115	0.495524	2110.326450	0.028291	0.026142
RS	13	0.147826	0.495524	2185.916992	0.029305	0.027564
RS	14	0.165746	0.578145	1941.131221	0.026023	0.024781
RS	15	0.184961	0.578145	2011.773482	0.026970	0.026054
RS	16	0.205565	0.747464	1615.657758	0.021660	0.021157
RS	17	0.227660	0.747464	1680.935403	0.022535	0.022227
RS	18	0.251352	1.030386	1271.779369	0.017050	0.016956
RS	19	0.276757	1.030386	1329.983385	0.017830	0.017781
RS	20	0.303999	1.441369	996.475330	0.013359	0.013368
RS	21	0.333211	1.441369	1046.903436	0.014035	0.013991
RS	22	0.364535	1.912080	830.262656	0.011131	0.011093
RS	23	0.398124	1.912080	874.794240	0.011728	0.011625
RS	24	0.434141	2.292096	769.206354	0.010312	0.010218
RS	25	0.472763	2.292096	811.141361	0.010874	0.010749
RS	26	0.514178	2.470225	793.274582	0.010635	0.010529
RS	27	0.558587	2.470225	835.635143	0.011203	0.011112
RS	28	0.606207	2.452241	885.505813	0.011871	0.011814
RS	29	0.657271	2.452241	930.160961	0.012470	0.012465
RS	30	0.712026	2.311008	1034.480667	0.013868	0.013918
RS	31	0.770741	2.311008	1081.654517	0.014501	0.014634
RS	32	0.833702	2.121990	1227.886116	0.016461	0.016677
RS	33	0.901215	2.121990	1275.591145	0.017101	0.017428
RS	34	0.973609	1.946833	1438.709790	0.019288	0.019730
RS	35	1.051238	1.946833	1482.457410	0.019874	0.020441
RS	36	1.134480	1.830615	1617.497021	0.021684	0.022373
RS	37	1.223741	1.830615	1651.764332	0.022144	0.022935
RS	38	1.319457	1.792531	1715.504417	0.022998	0.023865
RS	39	1.422093	1.792531	1736.920967	0.023285	0.024201
RS	40	1.532150	1.826099	1720.152784	0.023061	0.023981
RS	41	1.650166	1.826099	1728.865961	0.023177	0.024093
RS	42	1.776714	1.909528	1656.592007	0.022209	0.023081
RS	43	1.912413	1.909528	1654.444279	0.022180	0.023021
RS	44	2.057924	2.017935	1558.883454	0.020899	0.021684
RS	45	2.213957	2.017935	1547.361783	0.020744	0.021496
RS	46	2.381271	2.129338	1450.776737	0.019449	0.020155
RS	47	2.560683	2.129338	1430.335830	0.019175	0.019859
RS	48	2.753069	2.224046	1344.674266	0.018027	0.018683
RS	49	2.959364	2.224046	1314.723113	0.017625	0.018278
RS	50	3.180577	2.286644	1243.699373	0.016673	0.017317
RS	51	3.417784	2.286644	1202.887411	0.016126	0.016781
RS	52	3.672144	2.313174	1142.272235	0.015313	0.015973
RS	53	3.944895	2.313174	1089.344258	0.014604	0.015278
RS	54	4.237368	2.318844	1027.725584	0.013778	0.014455
RS	55	4.550988	2.318844	963.324049	0.012914	0.013597
RS	56	4.887286	2.318844	894.195020	0.011988	0.012665
RS	57	5.247900	2.318844	821.389243	0.011012	0.011673
RS	58	5.634589	2.809627	625.203673	0.008382	0.008945
RS	59	6.049237	2.809627	579.518223	0.007769	0.008311
RS	60	6.493868	2.809627	531.517622	0.007126	0.007639
RS	61	6.970649	2.809627	481.990441	0.006462	0.006941
RS	62	7.481904	2.809627	431.787490	0.005789	0.006229
RS	63	8.030126	2.809627	2103.670306	0.028202	0.030543
PA	4+25*2+4+6 0.091277357 0.036730379 8.030126137 2480.904003629 3.928758117 1.051085217 0.611463696 0.494221274 0.495524191 0.578145167 0.747464410 1.030385676 1.441369377 1.912079859 2.292095947 2.470224540 2.452241022 2.311007792 2.121990088 1.946833494 1.830614872 1.792531195 1.826098702 1.909527877 2.017934674 2.129338344 2.224045629 2.286643770 2.313173892 2.318844340 2.809627483
//
IT	4086
RD	24
LK	-439320.508196
QD	-103.925986 -> -94.299026
RI	0.0018331712
TR	0.090444	0.036995
MT	8.071541
MM	C_pi: 1.725140, n_recomb: 75818.757940
RS	0	0.000000	3292.308428	0.161570	0.000002	0.000000
RS	1	0.007239	3292.308428	0.173290	0.000002	0.000000
RS	2	0.015003	3292.308428	0.185862	0.000002	0.000001
RS	3	0.023328	3292.308428	0.199349	0.000003	0.000002
RS	4	0.032256	4.114782	170.879285	0.002254	0.001561
RS	5	0.041831	4.114782	182.842009	0.002412	0.001895
RS	6	0.052098	1.074635	746.166949	0.009841	0.008043
RS	7	0.063109	1.074635	791.901104	0.010445	0.008846
RS	8	0.074917	0.620607	1447.958269	0.019098	0.016467
RS	9	0.087580	0.620607	1520.667884	0.020057	0.017686
RS	10	0.101159	0.498399	1979.936870	0.026114	0.023376
RS	11	0.115722	0.498399	2060.534002	0.027177	0.024826
RS	12	0.131339	0.496923	2146.012092	0.028305	0.026199
RS	13	0.148086	0.496923	2223.114440	0.029321	0.027614
RS	14	0.166046	0.577573	1981.773558	0.026138	0.024912
RS	15	0.185306	0.577573	2053.830047	0.027089	0.026184
RS	16	0.205960	0.745698	1651.626142	0.021784	0.021284
RS	17	0.228109	0.745698	1718.244523	0.022663	0.022358
RS	18	0.251862	1.029552	1297.937570	0.017119	0.017026
RS	19	0.277335	1.029552	1357.333182	0.017902	0.017855
RS	20	0.304651	1.446186	1012.804739	0.013358	0.013367
RS	21	0.333945	1.446186	1064.161786	0.014036	0.013994
RS	22	0.365360	1.927996	839.895287	0.011078	0.011042
RS	23	0.399048	1.927996	885.105397	0.011674	0.011574
RS	24	0.435176	2.319962	775.489727	0.010228	0.010135
RS	25	0.473919	2.319962	817.966054	0.010788	0.010664
RS	26	0.515467	2.504716	798.734780	0.010535	0.010428
RS	27	0.560023	2.504716	841.626341	0.011101	0.011006
RS	28	0.607804	2.486516	892.108370	0.011766	0.011703
RS	29	0.659044	2.486516	937.390481	0.012364	0.012350
RS	30	0.713994	2.340558	1044.081802	0.013771	0.013808
RS	31	0.772921	2.340558	1092.053322	0.014403	0.014520
RS	32	0.836115	2.145153	1242.392337	0.016386	0.016581
RS	33	0.903883	2.145153	1291.081188	0.017029	0.017330
RS	34	0.976557	1.964108	1459.584237	0.019251	0.019663
RS	35	1.054492	1.964108	1504.412762	0.019842	0.020375
RS	36	1.138070	1.843827	1644.604146	0.021691	0.022342
RS	37	1.227698	1.843827	1679.870668	0.022156	0.022907
RS	38	1.323814	1.803963	1746.569775	0.023036	0.023862
RS	39	1.426888	1.803963	1768.769994	0.023329	0.024203
RS	40	1.537424	1.837850	1751.995703	0.023108	0.023988
RS	41	1.655963	1.837850	1761.285672	0.023230	0.024108
RS	42	1.783082	1.923204	1686.883769	0.022249	0.023085
RS	43	1.919405	1.923204	1685.192006	0.022227	0.023034
RS	44	2.065596	2.034483	1586.754469	0.020928	0.021682
RS	45	2.222370	2.034483	1575.631654	0.020782	0.021504
RS	46	2.390494	2.148963	1476.434981	0.019473	0.020152
RS	47	2.570788	2.148963	1456.341122	0.019208	0.019868
RS	48	2.764135	2.246164	1368.863986	0.018054	0.018688
RS	49	2.971479	2.246164	1339.154522	0.017663	0.018294
RS	50	3.193833	2.310068	1267.220781	0.016714	0.017339
RS	51	3.432284	2.310068	1226.443753	0.016176	0.016813
RS	52	3.687997	2.336619	1165.560048	0.015373	0.016017
RS	53	3.962222	2.336619	1112.336538	0.014671	0.015330
RS	54	4.256299	2.341328	1050.619395	0.013857	0.014521
RS	55	4.571665	2.341328	985.485497	0.012998	0.013668
RS	56	4.909862	2.341328	915.448927	0.012074	0.012741
RS	57	5.272542	2.341328	841.569526	0.011100	0.011752
RS	58	5.661477	2.847017	638.930617	0.008427	0.008981
RS	59	6.078568	2.847017	592.998640	0.007821	0.008356
RS	60	6.525854	2.847017	544.615729	0.007183	0.007691
RS	61	7.005521	2.847017	494.572697	0.006523	0.006998
RS	62	7.519912	2.847017	443.727296	0.005852	0.006290
RS	63	8.071541	2.847017	2180.509421	0.028759	0.031112
PA	4+25*2+4+6 0.090443674 0.036994829 8.071541277 3292.308427876 4.114781728 1.074635438 0.620607288 0.498399168 0.496922876 0.577573404 0.745697998 1.029552387 1.446185964 1.927996291 2.319961967 2.504715657 2.486516120 2.340558061 2.145153214 1.964107720 1.843827165 1.803962561 1.837850367 1.923204095 2.034483041 2.148962984 2.246163576 2.310067903 2.336619139 2.341327871 2.847016968
//
IT	3936
RD	25
LK	-439301.580336
QD	-98.610751 -> -89.712874
RI	0.0017154533
TR	0.089651	0.037249
MT	8.111076
MM	C_pi: 1.741126, n_recomb: 77009.335755
RS	0	0.000000	4377.300536	0.123508	0.000002	0.000000
RS	1	0.007248	4377.300536	0.132478	0.000002	0.000000
RS	2	0.015020	4377.300536	0.142100	0.000002	0.000001
RS	3	0.023356	4377.300536	0.152423	0.000002	0.000001
RS	4	0.032297	4.298584	166.306780	0.002160	0.001509
RS	5	0.041885	4.298584	177.981043	0.002311	0.001829
RS	6	0.052168	1.097271	743.289837	0.009652	0.007944
RS	7	0.063197	1.097271	789.068875	0.010246	0.008725
RS	8	0.075024	0.629572	1452.643456	0.018863	0.016341
RS	9	0.087709	0.629572	1526.110845	0.019817	0.017536
RS	10	0.101314	0.502568	1999.624778	0.025966	0.023311
RS	11	0.115904	0.502568	2081.589086	0.027030	0.024744
RS	12	0.131552	0.498363	2180.177141	0.028311	0.026250
RS	13	0.148333	0.498363	2258.749585	0.029331	0.027657
RS	14	0.166331	0.577048	2021.299262	0.026247	0.025038
RS	15	0.185634	0.577048	2094.731622	0.027201	0.026308
RS	16	0.206335	0.743917	1686.932675	0.021906	0.021410
RS	17	0.228537	0.743917	1754.857192	0.022788	0.022486
RS	18	0.252348	1.028520	1323.702570	0.017189	0.017095
RS	19	0.277884	1.028520	1384.263235	0.017975	0.017929
RS	20	0.305271	1.450477	1028.849194	0.013360	0.013369
RS	21	0.334644	1.450477	1081.114221	0.014039	0.013999
RS	22	0.366145	1.943050	849.285080	0.011028	0.010994
RS	23	0.399929	1.943050	895.154254	0.011624	0.011526
RS	24	0.436161	2.346822	781.527432	0.010148	0.010056
RS	25	0.475020	2.346822	824.524302	0.010707	0.010583
RS	26	0.516694	2.538247	803.901939	0.010439	0.010331
RS	27	0.561389	2.538247	847.300419	0.011003	0.010905
RS	28	0.609324	2.519964	898.321576	0.011665	0.011597
RS	29	0.660732	2.519964	944.202040	0.012261	0.012239
RS	30	0.715866	2.369433	1053.150895	0.013676	0.013701
RS	31	0.774997	2.369433	1101.887510	0.014308	0.014410
RS	32	0.838412	2.167780	1256.195632	0.016312	0.016488
RS	33	0.906424	2.167780	1305.835143	0.016957	0.017235
RS	34	0.979365	1.980951	1479.596103	0.019213	0.019597
RS	35	1.057592	1.980951	1525.477263	0.019809	0.020310
RS	36	1.141489	1.856671	1670.744484	0.021695	0.022310
RS	37	1.231466	1.856671	1706.990976	0.022166	0.022879
RS	38	1.327965	1.815028	1776.646550	0.023071	0.023857
RS	39	1.431457	1.815028	1799.620060	0.023369	0.024204
RS	40	1.542450	1.849190	1782.886002	0.023152	0.023994
RS	41	1.661487	1.849190	1792.748772	0.023280	0.024121
RS	42	1.789151	1.936388	1716.287032	0.022287	0.023088
RS	43	1.926068	1.936388	1715.051262	0.022271	0.023045
RS	44	2.072908	2.050447	1613.804182	0.020956	0.021680
RS	45	2.230390	2.050447	1603.083252	0.020817	0.021512
RS	46	2.399286	2.167910	1501.338427	0.019496	0.020149
RS	47	2.580422	2.167910	1481.597358	0.019239	0.019875
RS	48	2.774687	2.267525	1392.358375	0.018080	0.018693
RS	49	2.983031	2.267525	1362.900208	0.017698	0.018310
RS	50	3.206474	2.332671	1290.105061	0.016753	0.017359
RS	51	3.446112	2.332671	1249.377849	0.016224	0.016844
RS	52	3.703118	2.359199	1188.271077	0.015430	0.016058
RS	53	3.978750	2.359199	1134.773310	0.014736	0.015381
RS	54	4.274358	2.362902	1073.013025	0.013934	0.014585
RS	55	4.591391	2.362902	1007.172415	0.013079	0.013738
RS	56	4.931401	2.362902	936.257838	0.012158	0.012815
RS	57	5.296054	2.362902	861.337718	0.011185	0.011829
RS	58	5.687134	2.882984	652.359191	0.008471	0.009016
RS	59	6.106559	2.882984	606.192462	0.007872	0.008399
RS	60	6.556381	2.882984	557.443088	0.007239	0.007740
RS	61	7.038804	2.882984	506.903729	0.006582	0.007053
RS	62	7.556191	2.882984	455.438507	0.005914	0.006348
RS	63	8.111076	2.882984	2256.432049	0.029301	0.031664
PA	4+25*2+4+6 0.089651260 0.037249434 8.111076262 4377.300536176 4.298583573 1.097271349 0.629572149 0.502567641 0.498362829 0.577047650 0.743917271 1.028520455 1.450476626 1.943049569 2.346821573 2.538246794 2.519963681 2.369432896 2.167779514 1.980950807 1.856670596 1.815028128 1.849190405 1.936387680 2.050446803 2.167909787 2.267524682 2.332671221 2.359199249 2.362901805 2.882984086
//
CC
CC	Brief Description of the file format:
CC	  CC  comments
CC	  MM  useful-messages
CC	  RD  round-of-iterations
CC	  LL  \log[P(sequence)]
CC	  QD  Q-before-opt Q-after-opt
CC	  TR  \theta_0 \rho_0
CC	  RS  k t_k \lambda_k \pi_k \sum_{l\not=k}A_{kl} A_{kk}
CC	  DC  begin end best-k t_k+\Delta_k max-prob
CC
MM	Version: 0.6.5-r67
MM	pattern:4+25*2+4+6, n:63, n_free_lambdas:28
MM	n_iterations:25, skip:1, max_t:5, theta/rho:5
MM	is_decoding:0
MM	n_seqs:37, sum_L:1302305, sum_n:188541
RD	0
LK	0.000000
QD	0.000000 -> 0.000000
RI	inf
TR	0.156391	0.031278
MT	5.000000
MM	C_pi: 1.000000, n_recomb: 40106.400398
RS	0	0.000000	1.000000	253.498164	0.006321	0.000000
RS	1	0.006440	1.000000	268.063384	0.006684	0.000000
RS	2	0.013294	1.000000	283.346061	0.007065	0.000000
RS	3	0.020590	1.000000	299.365732	0.007464	0.000000
RS	4	0.028356	1.000000	316.140160	0.007883	0.000000
RS	5	0.036622	1.000000	333.684920	0.008320	0.000000
RS	6	0.045421	1.000000	352.012923	0.008777	0.000000
RS	7	0.054785	1.000000	371.133900	0.009254	0.000000
RS	8	0.064753	1.000000	391.053822	0.009750	0.000000
RS	9	0.075363	1.000000	411.774262	0.010267	0.000000
RS	10	0.086656	1.000000	433.291704	0.010804	0.000000
RS	11	0.098677	1.000000	455.596784	0.011360	0.000000
RS	12	0.111471	1.000000	478.673473	0.011935	0.000000
RS	13	0.125090	1.000000	502.498199	0.012529	0.000000
RS	14	0.139585	1.000000	527.038917	0.013141	0.000000
RS	15	0.155014	1.000000	552.254124	0.013770	0.000000
RS	16	0.171437	1.000000	578.091832	0.014414	0.000000
RS	17	0.188917	1.000000	604.488507	0.015072	0.000000
RS	18	0.207523	1.000000	631.367996	0.015742	0.000000
RS	19	0.227327	1.000000	658.640443	0.016422	0.000000
RS	20	0.248406	1.000000	686.201234	0.017110	0.000000
RS	21	0.270843	1.000000	713.929994	0.017801	0.000000
RS	22	0.294725	1.000000	741.689658	0.018493	0.000000
RS	23	0.320144	1.000000	769.325677	0.019182	0.000000
RS	24	0.347201	1.000000	796.665376	0.019864	0.000000
RS	25	0.376000	1.000000	823.517547	0.020533	0.000000
RS	26	0.406654	1.000000	849.672311	0.021185	0.000000
RS	27	0.439282	1.000000	874.901326	0.021815	0.000000
RS	28	0.474011	1.000000	898.958405	0.022414	0.000000
RS	29	0.510976	1.000000	921.580626	0.022978	0.000000
RS	30	0.550322	1.000000	942.489999	0.023500	0.000000
RS	31	0.592202	1.000000	961.395770	0.023971	0.000000
RS	32	0.636779	1.000000	977.997444	0.024385	0.000000
RS	33	0.684227	1.000000	991.988567	0.024734	0.000000
RS	34	0.734730	1.000000	1003.061343	0.025010	0.000000
RS	35	0.788485	1.000000	1010.912100	0.025206	0.000000
RS	36	0.845702	1.000000	1015.247615	0.025314	0.000000
RS	37	0.906604	1.000000	1015.792263	0.025327	0.000000
RS	38	0.971428	1.000000	1012.295930	0.025240	0.000000
RS	39	1.040426	1.000000	1004.542551	0.025047	0.000000
RS	40	1.113868	1.000000	992.359105	0.024743	0.000000
RS	41	1.192040	1.000000	975.624818	0.024326	0.000000
RS	42	1.275245	1.000000	954.280258	0.023794	0.000000
RS	43	1.363809	1.000000	928.335957	0.023147	0.000000
RS	44	1.458076	1.000000	897.880104	0.022387	0.000000
RS	45	1.558414	1.000000	863.084830	0.021520	0.000000
RS	46	1.665214	1.000000	824.210546	0.020551	0.000000
RS	47	1.778891	1.000000	781.607822	0.019488	0.000000
RS	48	1.899889	1.000000	735.716266	0.018344	0.000000
RS	49	2.028679	1.000000	687.060010	0.017131	0.000000
RS	50	2.165763	1.000000	636.239431	0.015864	0.000000
RS	51	2.311675	1.000000	583.918985	0.014559	0.000000
RS	52	2.466983	1.000000	530.811199	0.013235	0.000000
RS	53	2.632293	1.000000	477.657125	0.011910	0.000000
RS	54	2.808249	1.000000	425.203889	0.010602	0.000000
RS	55	2.995536	1.000000	374.180197	0.009330	0.000000
RS	56	3.194884	1.000000	325.271013	0.008110	0.000000
RS	57	3.407070	1.000000	279.092796	0.006959	0.000000
RS	58	3.632920	1.000000	236.170854	0.005889	0.000000
RS	59	3.873315	1.000000	196.920382	0.004910	0.000000
RS	60	4.129191	1.000000	161.632655	0.004030	0.000000
RS	61	4.401545	1.000000	130.467539	0.003253	0.000000
RS	62	4.691438	1.000000	103.453076	0.002579	0.000000
RS	63	5.000000	1.000000	291.040497	0.007257	0.000000
PA	4+25*2+4+6 0.156390501 0.031278100 5.000000000 1.000000000 1.000000000 1.000000000 1.000000000 1.000000000 1.000000000 1.000000000 1.000000000 1.000000000 1.000000000 1.000000000 1.000000000 1.000000000 1.000000000 1.000000000 1.000000000 1.000000000 1.000000000 1.000000000 1.000000000 1.000000000 1.000000000 1.000000000 1.000000000 1.000000000 1.000000000 1.000000000 1.000000000
//
IT	4109
RD	1
LK	-477654.879182
QD	-877.529596 -> -513.795436
RI	0.0512519585
TR	0.142179	0.029361
MT	5.712490
MM	C_pi: 1.056658, n_recomb: 39786.490131
RS	0	0.000000	0.831278	312.699785	0.007859	0.000104
RS	1	0.006661	0.831278	330.812161	0.008315	0.000975
RS	2	0.013766	0.831278	349.783054	0.008792	0.002644
RS	3	0.021344	0.831278	369.627029	0.009290	0.004847
RS	4	0.029426	0.599419	540.264179	0.013579	0.007259
RS	5	0.038048	0.599419	567.825551	0.014272	0.009640
RS	6	0.047243	0.568209	628.673282	0.015801	0.011881
RS	7	0.057051	0.568209	658.794548	0.016558	0.013937
RS	8	0.067512	0.584965	669.982879	0.016839	0.015722
RS	9	0.078670	0.584965	700.783455	0.017614	0.017091
RS	10	0.090571	0.634260	675.718835	0.016984	0.017983
RS	11	0.103265	0.634260	706.114056	0.017748	0.018497
RS	12	0.116805	0.705957	662.797241	0.016659	0.018756
RS	13	0.131246	0.705957	692.312826	0.017401	0.018798
RS	14	0.146650	0.792145	644.377722	0.016196	0.018603
RS	15	0.163079	0.792145	672.895867	0.016913	0.018192
RS	16	0.180603	0.883881	629.626953	0.015825	0.017643
RS	17	0.199294	0.883881	657.238851	0.016519	0.017053
RS	18	0.219230	0.970312	624.719487	0.015702	0.016506
RS	19	0.240494	0.970312	651.624198	0.016378	0.016056
RS	20	0.263174	1.044369	631.107962	0.015862	0.015730
RS	21	0.287365	1.044369	657.468020	0.016525	0.015528
RS	22	0.313168	1.103596	647.610011	0.016277	0.015440
RS	23	0.340689	1.103596	673.457466	0.016927	0.015460
RS	24	0.370043	1.147236	672.920974	0.016913	0.015595
RS	25	0.401353	1.147236	698.118909	0.017547	0.015849
RS	26	0.434748	1.175692	705.690717	0.017737	0.016226
RS	27	0.470368	1.175692	729.893427	0.018345	0.016718
RS	28	0.508360	1.191494	743.557964	0.018689	0.017307
RS	29	0.548884	1.191494	766.171132	0.019257	0.017975
RS	30	0.592106	1.198376	783.221782	0.019686	0.018699
RS	31	0.638207	1.198376	803.398986	0.020193	0.019458
RS	32	0.687379	1.200064	820.823844	0.020631	0.020228
RS	33	0.739827	1.200064	837.509218	0.021050	0.020980
RS	34	0.795768	1.199964	852.082119	0.021416	0.021685
RS	35	0.855435	1.199964	864.106271	0.021719	0.022310
RS	36	0.919077	1.200699	872.839158	0.021938	0.022827
RS	37	0.986958	1.200699	879.059147	0.022094	0.023213
RS	38	1.059360	1.203546	879.926137	0.022116	0.023454
RS	39	1.136586	1.203546	879.362121	0.022102	0.023546
RS	40	1.218955	1.208347	871.642373	0.021908	0.023493
RS	41	1.306811	1.208347	863.568049	0.021705	0.023305
RS	42	1.400519	1.214172	847.454983	0.021300	0.022992
RS	43	1.500469	1.214172	831.460088	0.020898	0.022565
RS	44	1.607076	1.220088	807.487628	0.020296	0.022033
RS	45	1.720785	1.220088	783.556111	0.019694	0.021401
RS	46	1.842068	1.225454	752.422505	0.018912	0.020676
RS	47	1.971430	1.225454	721.025489	0.018122	0.019864
RS	48	2.109408	1.229811	683.739306	0.017185	0.018974
RS	49	2.256578	1.229811	645.902593	0.016234	0.018016
RS	50	2.413550	1.232848	603.853391	0.015177	0.016998
RS	51	2.580978	1.232848	561.177414	0.014105	0.015930
RS	52	2.759558	1.234560	516.090763	0.012972	0.014821
RS	53	2.950034	1.234560	470.711056	0.011831	0.013679
RS	54	3.153198	1.235940	424.434950	0.010668	0.012514
RS	55	3.369894	1.235940	378.940130	0.009524	0.011336
RS	56	3.601025	1.235940	334.337623	0.008403	0.010157
RS	57	3.847551	1.235940	291.281234	0.007321	0.008992
RS	58	4.110498	1.258511	246.364793	0.006192	0.007858
RS	59	4.390960	1.258511	209.619909	0.005269	0.006771
RS	60	4.690104	1.258511	175.690944	0.004416	0.005749
RS	61	5.009174	1.258511	144.908531	0.003642	0.004806
RS	62	5.349498	1.258511	117.490316	0.002953	0.003954
RS	63	5.712490	1.258511	358.332624	0.009006	0.012702
PA	4+25*2+4+6 0.142179163 0.029361206 5.712490082 0.831277847 0.599418640 0.568209171 0.584964752 0.634260178 0.705956936 0.792144775 0.883880615 0.970312119 1.044368744 1.103595734 1.147235870 1.175691605 1.191493988 1.198375702 1.200064182 1.199963570 1.200698853 1.203545570 1.208347321 1.214172363 1.220088005 1.225454330 1.229810715 1.232847571 1.234559536 1.235939980 1.258510768
//
IT	5022
RD	2
LK	-477074.253706
QD	-563.303575 -> -424.087584
RI	0.0460619295
TR	0.135095	0.029107
MT	6.090690
MM	C_pi: 1.111214, n_recomb: 41451.213998
RS	0	0.000000	1.103827	249.348926	0.006015	0.000073
RS	1	0.006768	1.103827	264.569183	0.006383	0.000685
RS	2	0.013994	1.103827	280.600023	0.006769	0.001850
RS	3	0.021708	1.103827	297.468125	0.007176	0.003394
RS	4	0.029945	0.562008	616.706109	0.014878	0.007091
RS	5	0.038740	0.562008	647.963682	0.015632	0.009518
RS	6	0.048130	0.482927	790.278641	0.019065	0.012561
RS	7	0.058155	0.482927	825.974119	0.019926	0.015009
RS	8	0.068858	0.482061	863.567803	0.020833	0.016841
RS	9	0.080286	0.482061	899.847103	0.021709	0.018872
RS	10	0.092488	0.529066	853.959797	0.020602	0.018987
RS	11	0.105515	0.529066	889.014272	0.021447	0.020286
RS	12	0.119424	0.611748	800.562031	0.019313	0.019205
RS	13	0.134274	0.611748	833.747163	0.020114	0.020021
RS	14	0.150129	0.722368	735.653473	0.017747	0.018407
RS	15	0.167057	0.722368	766.837747	0.018500	0.018797
RS	16	0.185131	0.850798	678.943030	0.016379	0.017061
RS	17	0.204428	0.850798	708.299571	0.017088	0.017189
RS	18	0.225031	0.980824	641.057005	0.015465	0.015745
RS	19	0.247029	0.980824	668.977715	0.016139	0.015853
RS	20	0.270515	1.098207	623.380226	0.015039	0.014881
RS	21	0.295591	1.098207	650.288081	0.015688	0.015102
RS	22	0.322364	1.194845	623.165983	0.015034	0.014567
RS	23	0.350949	1.194845	649.366518	0.015666	0.014913
RS	24	0.381468	1.265750	638.198180	0.015396	0.014755
RS	25	0.414053	1.265750	663.820335	0.016014	0.015257
RS	26	0.448843	1.308899	666.850957	0.016088	0.015477
RS	27	0.485987	1.308899	691.783772	0.016689	0.016165
RS	28	0.525646	1.327995	706.116168	0.017035	0.016716
RS	29	0.567988	1.327995	729.923756	0.017609	0.017548
RS	30	0.613196	1.330507	751.489071	0.018129	0.018321
RS	31	0.661464	1.330507	773.375175	0.018657	0.019219
RS	32	0.712998	1.324333	797.545152	0.019241	0.020088
RS	33	0.768020	1.324333	816.396450	0.019695	0.020954
RS	34	0.826766	1.316694	838.034564	0.020217	0.021760
RS	35	0.889488	1.316694	852.558826	0.020568	0.022470
RS	36	0.956455	1.313038	866.845897	0.020912	0.023039
RS	37	1.027953	1.313038	875.791818	0.021128	0.023474
RS	38	1.104291	1.315749	879.768823	0.021224	0.023691
RS	39	1.185795	1.315749	882.122802	0.021281	0.023800
RS	40	1.272815	1.324025	875.416720	0.021119	0.023660
RS	41	1.365725	1.324025	870.474117	0.021000	0.023472
RS	42	1.464922	1.335396	854.353948	0.020611	0.023047
RS	43	1.570833	1.335396	841.705963	0.020306	0.022620
RS	44	1.683911	1.347484	817.673218	0.019726	0.021984
RS	45	1.804643	1.347484	797.222886	0.019233	0.021361
RS	46	1.933546	1.358629	766.499763	0.018492	0.020560
RS	47	2.071172	1.358629	738.530536	0.017817	0.019771
RS	48	2.218112	1.367612	702.274882	0.016942	0.018842
RS	49	2.374998	1.367612	667.520328	0.016104	0.017919
RS	50	2.542501	1.373640	626.926772	0.015124	0.016897
RS	51	2.721340	1.373640	586.633326	0.014152	0.015870
RS	52	2.912283	1.376717	542.922327	0.013098	0.014778
RS	53	3.116148	1.376717	498.906132	0.012036	0.013673
RS	54	3.333810	1.378801	453.196834	0.010933	0.012524
RS	55	3.566204	1.378801	407.909384	0.009841	0.011372
RS	56	3.814325	1.378801	362.928457	0.008756	0.010213
RS	57	4.079239	1.378801	318.947456	0.007695	0.009062
RS	58	4.362082	1.425680	268.462558	0.006477	0.007809
RS	59	4.664067	1.425680	231.300554	0.005580	0.006773
RS	60	4.986489	1.425680	196.410576	0.004738	0.005790
RS	61	5.330733	1.425680	164.218320	0.003962	0.004875
RS	62	5.698274	1.425680	135.048982	0.003258	0.004041
RS	63	6.090690	1.425680	435.531886	0.010507	0.013442
PA	4+25*2+4+6 0.135095169 0.029106782 6.090689715 1.103826645 0.562007567 0.482926669 0.482060955 0.529065605 0.611747971 0.722367809 0.850797764 0.980823997 1.098206607 1.194844698 1.265750094 1.308898545 1.327994816 1.330507190 1.324332780 1.316693768 1.313038218 1.315749265 1.324025371 1.335396110 1.347484003 1.358629123 1.367611661 1.373640376 1.376717269 1.378801221 1.425680209
//
IT	4295
RD	3
LK	-476828.409670
QD	-469.166790 -> -383.047588
RI	0.0357937851
TR	0.130494	0.029402
MT	6.321776
MM	C_pi: 1.161285, n_recomb: 43719.492203
RS	0	0.000000	1.661072	176.392623	0.004035	0.000050
RS	1	0.006830	1.661072	187.660035	0.004292	0.000464
RS	2	0.014126	1.661072	199.590616	0.004565	0.001241
RS	3	0.021921	1.661072	212.215448	0.004854	0.002254
RS	4	0.030248	0.603334	618.113828	0.014138	0.006607
RS	5	0.039144	0.603334	650.426934	0.014877	0.008802
RS	6	0.048648	0.468505	878.366145	0.020091	0.012751
RS	7	0.058800	0.468505	917.707177	0.020991	0.015202
RS	8	0.069646	0.447405	1001.922126	0.022917	0.017614
RS	9	0.081233	0.447405	1042.254454	0.023840	0.019840
RS	10	0.093611	0.486760	995.925611	0.022780	0.019898
RS	11	0.106834	0.486760	1034.684150	0.023666	0.021501
RS	12	0.120961	0.570738	917.118607	0.020977	0.019844
RS	13	0.136052	0.570738	953.550872	0.021811	0.020977
RS	14	0.152174	0.692115	818.202474	0.018715	0.018614
RS	15	0.169398	0.692115	852.103196	0.019490	0.019333
RS	16	0.187798	0.841384	730.535889	0.016710	0.016920
RS	17	0.207454	0.841384	762.031293	0.017430	0.017349
RS	18	0.228453	0.999696	669.323310	0.015309	0.015385
RS	19	0.250886	0.999696	698.874795	0.015985	0.015728
RS	20	0.274851	1.147412	635.838129	0.014544	0.014388
RS	21	0.300453	1.147412	664.030073	0.015188	0.014783
RS	22	0.327804	1.271004	625.841129	0.014315	0.014004
RS	23	0.357023	1.271004	653.168827	0.014940	0.014478
RS	24	0.388237	1.360738	636.269865	0.014553	0.014178
RS	25	0.421583	1.360738	663.053109	0.015166	0.014770
RS	26	0.457207	1.411361	665.383164	0.015219	0.014942
RS	27	0.495264	1.411361	691.680418	0.015821	0.015692
RS	28	0.535920	1.427481	709.695220	0.016233	0.016282
RS	29	0.579353	1.427481	735.167399	0.016816	0.017160
RS	30	0.625752	1.420544	763.600224	0.017466	0.018041
RS	31	0.675320	1.420544	787.434211	0.018011	0.018972
RS	32	0.728274	1.402807	820.091877	0.018758	0.019987
RS	33	0.784845	1.402807	841.040576	0.019237	0.020877
RS	34	0.845279	1.385251	870.770112	0.019917	0.021824
RS	35	0.909841	1.385251	887.340294	0.020296	0.022548
RS	36	0.978812	1.375907	907.273054	0.020752	0.023205
RS	37	1.052494	1.375907	918.048538	0.020999	0.023645
RS	38	1.131209	1.377972	924.170218	0.021139	0.023870
RS	39	1.215299	1.377972	928.093323	0.021228	0.023977
RS	40	1.305133	1.389751	920.507200	0.021055	0.023779
RS	41	1.401103	1.389751	916.934287	0.020973	0.023590
RS	42	1.503627	1.407034	898.285176	0.020547	0.023079
RS	43	1.613154	1.407034	886.885402	0.020286	0.022658
RS	44	1.730161	1.425841	859.936411	0.019669	0.021939
RS	45	1.855160	1.425841	840.636357	0.019228	0.021334
RS	46	1.988696	1.443339	807.381046	0.018467	0.020475
RS	47	2.131352	1.443339	780.401537	0.017850	0.019715
RS	48	2.283752	1.457426	742.341352	0.016980	0.018761
RS	49	2.446561	1.457426	708.260669	0.016200	0.017874
RS	50	2.620489	1.466769	666.539569	0.015246	0.016856
RS	51	2.806296	1.466769	626.385950	0.014327	0.015866
RS	52	3.004794	1.471401	581.810779	0.013308	0.014797
RS	53	3.216850	1.471401	537.199297	0.012287	0.013722
RS	54	3.443388	1.474387	490.176205	0.011212	0.012595
RS	55	3.685399	1.474387	443.512601	0.010145	0.011466
RS	56	3.943939	1.474387	396.763449	0.009075	0.010324
RS	57	4.220137	1.474387	350.665171	0.008021	0.009184
RS	58	4.515200	1.546192	293.129828	0.006705	0.007828
RS	59	4.830414	1.546192	254.821895	0.005829	0.006831
RS	60	5.167158	1.546192	218.422547	0.004996	0.005878
RS	61	5.526901	1.546192	184.426905	0.004218	0.004984
RS	62	5.911215	1.546192	153.239496	0.003505	0.004161
RS	63	6.321776	1.546192	515.839730	0.011799	0.014309
PA	4+25*2+4+6 0.130494077 0.029401882 6.321776445 1.661071848 0.603334238 0.468505317 0.447405192 0.486760327 0.570738449 0.692115295 0.841384493 0.999696358 1.147411809 1.271003832 1.360737844 1.411360958 1.427481378 1.420543705 1.402806913 1.385251058 1.375906714 1.377972103 1.389751489 1.407033614 1.425840590 1.443338724 1.457425998 1.466768670 1.471401243 1.474387232 1.546191507
//
IT	4508
RD	4
LK	-476665.919486
QD	-419.953195 -> -351.939352
RI	0.0270140094
TR	0.126957	0.029893
MT	6.485092
MM	C_pi: 1.204639, n_recomb: 46067.353138
RS	0	0.000000	2.568040	120.948080	0.002625	0.000034
RS	1	0.006873	2.568040	128.916650	0.002798	0.000314
RS	2	0.014217	2.568040	137.385086	0.002982	0.000832
RS	3	0.022067	2.568040	146.381185	0.003178	0.001493
RS	4	0.030456	0.675283	590.111422	0.012810	0.006065
RS	5	0.039422	0.675283	622.151992	0.013505	0.007995
RS	6	0.049003	0.476853	925.100257	0.020081	0.012703
RS	7	0.059244	0.476853	967.114467	0.020993	0.015039
RS	8	0.070188	0.435246	1104.718862	0.023981	0.018134
RS	9	0.081884	0.435246	1148.487906	0.024931	0.020390
RS	10	0.094384	0.466336	1113.407741	0.024169	0.020649
RS	11	0.107743	0.466336	1155.428924	0.025081	0.022373
RS	12	0.122020	0.549090	1018.769410	0.022115	0.020447
RS	13	0.137279	0.549090	1058.188502	0.022970	0.021726
RS	14	0.153586	0.676353	893.222805	0.019389	0.018893
RS	15	0.171013	0.676353	929.756360	0.020183	0.019772
RS	16	0.189639	0.839687	780.342593	0.016939	0.016906
RS	17	0.209544	0.839687	814.023442	0.017670	0.017484
RS	18	0.230818	1.018937	700.270744	0.015201	0.015170
RS	19	0.253554	1.018937	731.580229	0.015881	0.015628
RS	20	0.277852	1.190335	654.412564	0.014206	0.014043
RS	21	0.303820	1.190335	684.057252	0.014849	0.014520
RS	22	0.331572	1.335467	637.225844	0.013832	0.013584
RS	23	0.361232	1.335467	665.858404	0.014454	0.014112
RS	24	0.392930	1.439786	644.957714	0.014000	0.013730
RS	25	0.426807	1.439786	673.061927	0.014610	0.014351
RS	26	0.463012	1.494499	675.900680	0.014672	0.014515
RS	27	0.501705	1.494499	703.684589	0.015275	0.015276
RS	28	0.543057	1.505013	726.259414	0.015765	0.015928
RS	29	0.587252	1.505013	753.464772	0.016356	0.016807
RS	30	0.634483	1.486867	789.455357	0.017137	0.017805
RS	31	0.684961	1.486867	815.232517	0.017697	0.018734
RS	32	0.738907	1.456674	856.933077	0.018602	0.019897
RS	33	0.796561	1.456674	879.872313	0.019100	0.020784
RS	34	0.858178	1.428921	918.040428	0.019928	0.021873
RS	35	0.924029	1.428921	936.412648	0.020327	0.022594
RS	36	0.994405	1.413896	961.945957	0.020881	0.023342
RS	37	1.069619	1.413896	974.146494	0.021146	0.023780
RS	38	1.150001	1.415387	981.851908	0.021313	0.024019
RS	39	1.235908	1.415387	986.784422	0.021420	0.024128
RS	40	1.327718	1.430740	977.323793	0.021215	0.023880
RS	41	1.425838	1.430740	974.437019	0.021152	0.023698
RS	42	1.530702	1.454042	952.028070	0.020666	0.023109
RS	43	1.642772	1.454042	941.112123	0.020429	0.022703
RS	44	1.762545	1.479721	909.973081	0.019753	0.021910
RS	45	1.890548	1.479721	891.023372	0.019342	0.021329
RS	46	2.027349	1.503745	854.044370	0.018539	0.020417
RS	47	2.173552	1.503745	827.265628	0.017958	0.019690
RS	48	2.329802	1.523079	786.369493	0.017070	0.018712
RS	49	2.496791	1.523079	752.231221	0.016329	0.017864
RS	50	2.675256	1.535830	708.544579	0.015381	0.016849
RS	51	2.865986	1.535830	667.901031	0.014498	0.015896
RS	52	3.069824	1.542088	621.820331	0.013498	0.014846
RS	53	3.287671	1.542088	576.121833	0.012506	0.013801
RS	54	3.520490	1.546092	527.305856	0.011446	0.012693
RS	55	3.769309	1.546092	478.938087	0.010396	0.011584
RS	56	4.035228	1.546092	430.169012	0.009338	0.010457
RS	57	4.319422	1.546092	381.775329	0.008287	0.009328
RS	58	4.623148	1.642855	316.709322	0.006875	0.007872
RS	59	4.947747	1.642855	277.264625	0.006019	0.006909
RS	60	5.294655	1.642855	239.425767	0.005197	0.005982
RS	61	5.665404	1.642855	203.741901	0.004423	0.005104
RS	62	6.061633	1.642855	170.680893	0.003705	0.004291
RS	63	6.485092	1.642855	595.281467	0.012922	0.015209
PA	4+25*2+4+6 0.126956766 0.029893276 6.485092239 2.568039658 0.675283104 0.476852686 0.435245539 0.466336443 0.549089516 0.676353240 0.839686500 1.018936854 1.190334594 1.335467147 1.439785824 1.494499371 1.505013116 1.486867179 1.456673938 1.428921120 1.413895750 1.415387215 1.430739891 1.454041534 1.479721407 1.503744644 1.523078558 1.535829618 1.542088459 1.546092131 1.642855110
//
IT	5032
RD	5
LK	-476534.479364
QD	-382.864493 -> -324.503251
RI	0.0206724083
TR	0.123969	0.030449
MT	6.614797
MM	C_pi: 1.242584, n_recomb: 48358.101272
RS	0	0.000000	3.957781	82.741781	0.001711	0.000023
RS	1	0.006906	3.957781	88.305691	0.001826	0.000214
RS	2	0.014288	3.957781	94.232702	0.001949	0.000562
RS	3	0.022180	3.957781	100.544936	0.002079	0.000999
RS	4	0.030618	0.763809	553.172243	0.011439	0.005544
RS	5	0.039638	0.763809	584.274822	0.012082	0.007238
RS	6	0.049281	0.494348	949.229453	0.019629	0.012533
RS	7	0.059589	0.494348	993.285620	0.020540	0.014728
RS	8	0.070610	0.432362	1184.626537	0.024497	0.018478
RS	9	0.082392	0.432362	1231.463150	0.025465	0.020703
RS	10	0.094987	0.455411	1213.966071	0.025104	0.021257
RS	11	0.108452	0.455411	1258.975225	0.026034	0.023029
RS	12	0.122847	0.536123	1109.570745	0.022945	0.020978
RS	13	0.138236	0.536123	1151.771112	0.023818	0.022330
RS	14	0.154687	0.667023	962.075017	0.019895	0.019171
RS	15	0.172275	0.667023	1001.116360	0.020702	0.020139
RS	16	0.191077	0.840830	827.427651	0.017110	0.016937
RS	17	0.211178	0.840830	863.233769	0.017851	0.017600
RS	18	0.232667	1.036869	730.963834	0.015116	0.015023
RS	19	0.255639	1.036869	764.011301	0.015799	0.015545
RS	20	0.280199	1.228165	674.446744	0.013947	0.013779
RS	21	0.306454	1.228165	705.542854	0.014590	0.014296
RS	22	0.334522	1.391891	651.210797	0.013466	0.013246
RS	23	0.364528	1.391891	681.148150	0.014086	0.013796
RS	24	0.396607	1.508720	656.925177	0.013585	0.013358
RS	25	0.430900	1.508720	686.338291	0.014193	0.013986
RS	26	0.467562	1.566104	690.026090	0.014269	0.014152
RS	27	0.506756	1.566104	719.266080	0.014874	0.014907
RS	28	0.548656	1.570125	746.547858	0.015438	0.015618
RS	29	0.593450	1.570125	775.436342	0.016035	0.016485
RS	30	0.641337	1.540450	819.070933	0.016938	0.017592
RS	31	0.692531	1.540450	846.720344	0.017509	0.018507
RS	32	0.747260	1.497952	897.570322	0.018561	0.019809
RS	33	0.805769	1.497952	922.400041	0.019074	0.020684
RS	34	0.868317	1.460377	969.105849	0.020040	0.021906
RS	35	0.935186	1.460377	989.135139	0.020454	0.022622
RS	36	1.006672	1.439976	1020.236228	0.021098	0.023455
RS	37	1.083094	1.439976	1033.660102	0.021375	0.023894
RS	38	1.164794	1.440989	1042.672195	0.021561	0.024147
RS	39	1.252136	1.440989	1048.361614	0.021679	0.024262
RS	40	1.345509	1.459834	1036.534999	0.021435	0.023969
RS	41	1.445331	1.459834	1034.051944	0.021383	0.023801
RS	42	1.552045	1.489007	1007.304828	0.020830	0.023138
RS	43	1.666129	1.489007	996.583154	0.020608	0.022754
RS	44	1.788091	1.521423	960.701295	0.019866	0.021890
RS	45	1.918476	1.521423	941.824300	0.019476	0.021337
RS	46	2.057864	1.551855	900.662872	0.018625	0.020376
RS	47	2.206878	1.551855	873.835127	0.018070	0.019684
RS	48	2.366182	1.576325	829.765137	0.017159	0.018684
RS	49	2.536487	1.576325	795.362499	0.016447	0.017873
RS	50	2.718552	1.592378	749.490031	0.015499	0.016862
RS	51	2.913191	1.592378	708.207841	0.014645	0.015944
RS	52	3.121270	1.600175	660.504191	0.013659	0.014911
RS	53	3.343719	1.600175	613.639765	0.012689	0.013894
RS	54	3.581529	1.605137	562.987970	0.011642	0.012801
RS	55	3.835761	1.605137	512.912141	0.010607	0.011711
RS	56	4.107550	1.605137	462.155550	0.009557	0.010599
RS	57	4.398107	1.605137	411.531478	0.008510	0.009479
RS	58	4.708729	1.726615	338.772114	0.007005	0.007925
RS	59	5.040801	1.726615	298.331190	0.006169	0.006993
RS	60	5.395805	1.726615	259.220868	0.005360	0.006088
RS	61	5.775324	1.726615	222.033833	0.004591	0.005226
RS	62	6.181052	1.726615	187.290615	0.003873	0.004420
RS	63	6.614797	1.726615	673.588363	0.013929	0.016108
PA	4+25*2+4+6 0.123968973 0.030448777 6.614797052 3.957781090 0.763809297 0.494347841 0.432361961 0.455410685 0.536122832 0.667023015 0.840829624 1.036869231 1.228164852 1.391890524 1.508720272 1.566103649 1.570125154 1.540450074 1.497952405 1.460376910 1.439976427 1.440989221 1.459834184 1.489007069 1.521422959 1.551855249 1.576325070 1.592378032 1.600174912 1.605136663 1.726614966
//
IT	4529
RD	6
LK	-476420.868796
QD	-351.217158 -> -299.772472
RI	0.0162447868
TR	0.121321	0.031015
MT	6.726051
MM	C_pi: 1.276738, n_recomb: 50567.789213
RS	0	0.000000	6.026560	57.018560	0.001128	0.000016
RS	1	0.006934	6.026560	60.906183	0.001204	0.000147
RS	2	0.014348	6.026560	65.054003	0.001286	0.000384
RS	3	0.022276	6.026560	69.478736	0.001374	0.000676
RS	4	0.030754	0.863584	515.473727	0.010194	0.005070
RS	5	0.039820	0.863584	545.338932	0.010784	0.006563
RS	6	0.049514	0.516054	960.865602	0.019002	0.012301
RS	7	0.059881	0.516054	1006.521406	0.019904	0.014358
RS	8	0.070966	0.433921	1249.416199	0.024708	0.018699
RS	9	0.082820	0.433921	1299.061980	0.025690	0.020872
RS	10	0.095496	0.449302	1302.599027	0.025759	0.021753
RS	11	0.109051	0.449302	1350.407916	0.026705	0.023540
RS	12	0.123545	0.527689	1192.485910	0.023582	0.021442
RS	13	0.139045	0.527689	1237.309925	0.024468	0.022834
RS	14	0.155619	0.660982	1026.236983	0.020294	0.019433
RS	15	0.173342	0.660982	1067.671702	0.021114	0.020455
RS	16	0.192295	0.843065	872.090074	0.017246	0.016987
RS	17	0.212561	0.843065	909.945806	0.017995	0.017705
RS	18	0.234232	1.053248	760.759535	0.015044	0.014916
RS	19	0.257406	1.053248	795.493191	0.015731	0.015479
RS	20	0.282187	1.262056	694.550896	0.013735	0.013566
RS	21	0.308686	1.262056	727.056044	0.014378	0.014106
RS	22	0.337022	1.442685	665.805827	0.013167	0.012962
RS	23	0.367323	1.442685	697.003011	0.013784	0.013522
RS	24	0.399725	1.571050	669.711804	0.013244	0.013038
RS	25	0.434374	1.571050	700.378261	0.013850	0.013663
RS	26	0.471425	1.630643	704.916057	0.013940	0.013832
RS	27	0.511044	1.630643	735.544075	0.014546	0.014575
RS	28	0.553411	1.628073	767.392731	0.015176	0.015340
RS	29	0.598715	1.628073	797.888365	0.015779	0.016190
RS	30	0.647161	1.587102	849.009798	0.016790	0.017394
RS	31	0.698965	1.587102	878.454064	0.017372	0.018293
RS	32	0.754362	1.532784	938.365343	0.018557	0.019718
RS	33	0.813599	1.532784	965.008488	0.019083	0.020582
RS	34	0.876943	1.485894	1020.250657	0.020176	0.021925
RS	35	0.944680	1.485894	1041.853873	0.020603	0.022636
RS	36	1.017112	1.460442	1078.516730	0.021328	0.023549
RS	37	1.094567	1.460442	1093.067377	0.021616	0.023990
RS	38	1.177393	1.461017	1103.280301	0.021818	0.024257
RS	39	1.265961	1.461017	1109.619457	0.021943	0.024382
RS	40	1.360670	1.483179	1095.217037	0.021658	0.024047
RS	41	1.461946	1.483179	1093.031573	0.021615	0.023895
RS	42	1.570243	1.517957	1061.704486	0.020996	0.023165
RS	43	1.686050	1.517957	1051.082741	0.020786	0.022803
RS	44	1.809885	1.556839	1010.253975	0.019978	0.021875
RS	45	1.942307	1.556839	991.372977	0.019605	0.021352
RS	46	2.083911	1.593430	945.897748	0.018706	0.020345
RS	47	2.235332	1.593430	918.964917	0.018173	0.019687
RS	48	2.397253	1.622807	871.665920	0.017238	0.018668
RS	49	2.570400	1.622807	836.967022	0.016551	0.017893
RS	50	2.755552	1.641950	788.920613	0.015601	0.016884
RS	51	2.953542	1.641950	746.996530	0.014772	0.015999
RS	52	3.165260	1.651109	697.727467	0.013798	0.014982
RS	53	3.391657	1.651109	649.726717	0.012849	0.013992
RS	54	3.633751	1.656863	597.328077	0.011812	0.012914
RS	55	3.892631	1.656863	545.605353	0.010790	0.011842
RS	56	4.169460	1.656863	492.941763	0.009748	0.010742
RS	57	4.465483	1.656863	440.184063	0.008705	0.009631
RS	58	4.782031	1.802672	359.654984	0.007112	0.007982
RS	59	5.120527	1.802672	318.343011	0.006295	0.007078
RS	60	5.482492	1.802672	278.103344	0.005500	0.006193
RS	61	5.869555	1.802672	239.564798	0.004737	0.005345
RS	62	6.283454	1.802672	203.293007	0.004020	0.004545
RS	63	6.726051	1.802672	751.432535	0.014860	0.016994
PA	4+25*2+4+6 0.121320621 0.031015168 6.726051326 6.026559785 0.863583897 0.516053725 0.433920578 0.449301632 0.527688648 0.660982394 0.843065259 1.053248303 1.262055528 1.442685205 1.571050291 1.630643053 1.628072573 1.587102422 1.532783524 1.485894398 1.460442248 1.461017314 1.483178700 1.517957176 1.556839003 1.593430411 1.622807316 1.641950019 1.651108977 1.656862787 1.802672214
//
IT	4591
RD	7
LK	-476320.477424
QD	-323.333347 -> -277.496558
RI	0.0131267282
TR	0.118915	0.031571
MT	6.825889
MM	C_pi: 1.308234, n_recomb: 52699.049943
RS	0	0.000000	9.050495	39.682971	0.000753	0.000011
RS	1	0.006958	9.050495	42.415239	0.000805	0.000102
RS	2	0.014400	9.050495	45.333480	0.000860	0.000265
RS	3	0.022361	9.050495	48.450040	0.000919	0.000463
RS	4	0.030875	0.972221	479.997795	0.009108	0.004646
RS	5	0.039981	0.972221	508.520549	0.009650	0.005971
RS	6	0.049721	0.539884	965.372996	0.018319	0.012040
RS	7	0.060139	0.539884	1012.306296	0.019209	0.013971
RS	8	0.071282	0.437855	1303.732880	0.024739	0.018835
RS	9	0.083200	0.437855	1355.989856	0.025731	0.020949
RS	10	0.095947	0.445935	1382.483164	0.026234	0.022160
RS	11	0.109581	0.445935	1432.954252	0.027191	0.023947
RS	12	0.124164	0.521897	1269.526658	0.024090	0.021850
RS	13	0.139762	0.521897	1316.852928	0.024988	0.023265
RS	14	0.156445	0.656799	1086.864232	0.020624	0.019677
RS	15	0.174289	0.656799	1130.597336	0.021454	0.020736
RS	16	0.193374	0.845642	914.842759	0.017360	0.017047
RS	17	0.213788	0.845642	954.679795	0.018116	0.017803
RS	18	0.235622	1.068102	789.663836	0.014984	0.014836
RS	19	0.258975	1.068102	826.031349	0.015675	0.015427
RS	20	0.283953	1.292770	714.349013	0.013555	0.013388
RS	21	0.310669	1.292770	748.215586	0.014198	0.013942
RS	22	0.339244	1.489247	680.361058	0.012910	0.012717
RS	23	0.369807	1.489247	712.766032	0.013525	0.013281
RS	24	0.402497	1.628719	682.469716	0.012950	0.012756
RS	25	0.437462	1.628719	714.327183	0.013555	0.013375
RS	26	0.474859	1.690513	719.579176	0.013654	0.013546
RS	27	0.514859	1.690513	751.522336	0.014261	0.014274
RS	28	0.557641	1.681592	787.683405	0.014947	0.015084
RS	29	0.603401	1.681592	819.709061	0.015555	0.015916
RS	30	0.652345	1.629766	878.052826	0.016662	0.017205
RS	31	0.704694	1.629766	909.220419	0.017253	0.018088
RS	32	0.760686	1.564175	978.016746	0.018559	0.019625
RS	33	0.820574	1.564175	1006.414345	0.019097	0.020478
RS	34	0.884629	1.508471	1070.136324	0.020307	0.021932
RS	35	0.953141	1.508471	1093.265985	0.020745	0.022638
RS	36	1.026420	1.478245	1135.501369	0.021547	0.023625
RS	37	1.104798	1.478245	1151.137425	0.021844	0.024070
RS	38	1.188630	1.478380	1162.541228	0.022060	0.024352
RS	39	1.278294	1.478380	1169.494611	0.022192	0.024487
RS	40	1.374198	1.503648	1152.459132	0.021869	0.024116
RS	41	1.476775	1.503648	1150.546868	0.021832	0.023980
RS	42	1.586490	1.543734	1114.571923	0.021150	0.023190
RS	43	1.703838	1.543734	1104.040676	0.020950	0.022850
RS	44	1.829352	1.588774	1058.229664	0.020081	0.021863
RS	45	1.963599	1.588774	1039.349856	0.019722	0.021368
RS	46	2.107188	1.631232	989.578647	0.018778	0.020321
RS	47	2.260767	1.631232	962.558144	0.018265	0.019695
RS	48	2.425033	1.665243	912.095973	0.017308	0.018659
RS	49	2.600729	1.665243	877.129437	0.016644	0.017917
RS	50	2.788650	1.687227	827.008952	0.015693	0.016913
RS	51	2.989646	1.687227	784.483850	0.014886	0.016058
RS	52	3.204629	1.697539	733.765741	0.013924	0.015058
RS	53	3.434570	1.697539	684.683229	0.012992	0.014091
RS	54	3.680511	1.703869	630.666403	0.011967	0.013027
RS	55	3.943564	1.703869	577.361096	0.010956	0.011971
RS	56	4.224922	1.703869	522.866199	0.009922	0.010883
RS	57	4.525856	1.703869	468.059504	0.008882	0.009779
RS	58	4.847731	1.873542	379.708497	0.007205	0.008040
RS	59	5.192001	1.873542	337.617412	0.006407	0.007160
RS	60	5.560227	1.873542	296.353118	0.005624	0.006295
RS	61	5.954074	1.873542	256.575133	0.004869	0.005459
RS	62	6.375326	1.873542	218.888565	0.004154	0.004666
RS	63	6.825889	1.873542	829.389671	0.015738	0.017859
PA	4+25*2+4+6 0.118914929 0.031570539 6.825889226 9.050495311 0.972220601 0.539883861 0.437854547 0.445934578 0.521896823 0.656799312 0.845642110 1.068101694 1.292769940 1.489246782 1.628718716 1.690512941 1.681592065 1.629766425 1.564175170 1.508470987 1.478244842 1.478380354 1.503648195 1.543733796 1.588774160 1.631231941 1.665243321 1.687227209 1.697538623 1.703869009 1.873541775
//
IT	3934
RD	8
LK	-476230.930561
QD	-298.534290 -> -257.452671
RI	0.0108813422
TR	0.116701	0.032106
MT	6.917754
MM	C_pi: 1.337759, n_recomb: 54758.442784
RS	0	0.000000	13.408608	27.902241	0.000510	0.000008
RS	1	0.006981	13.408608	29.837346	0.000545	0.000071
RS	2	0.014448	13.408608	31.905714	0.000583	0.000184
RS	3	0.022437	13.408608	34.116387	0.000623	0.000321
RS	4	0.030984	1.088463	447.649438	0.008175	0.004269
RS	5	0.040128	1.088463	474.824761	0.008671	0.005455
RS	6	0.049909	0.564851	965.647850	0.017635	0.011768
RS	7	0.060374	0.564851	1013.615503	0.018511	0.013585
RS	8	0.071569	0.443161	1350.408093	0.024661	0.018908
RS	9	0.083545	0.443161	1405.113873	0.025660	0.020964
RS	10	0.096357	0.444266	1455.632394	0.026583	0.022498
RS	11	0.110064	0.444266	1508.658041	0.027551	0.024279
RS	12	0.124728	0.517773	1342.009239	0.024508	0.022212
RS	13	0.140415	0.517773	1391.740517	0.025416	0.023642
RS	14	0.157197	0.653730	1144.767430	0.020906	0.019904
RS	15	0.175151	0.653730	1190.719758	0.021745	0.020990
RS	16	0.194358	0.848205	956.103241	0.017460	0.017114
RS	17	0.214906	0.848205	997.862703	0.018223	0.017899
RS	18	0.236888	1.081502	817.813589	0.014935	0.014776
RS	19	0.260404	1.081502	855.768247	0.015628	0.015388
RS	20	0.285562	1.320791	733.763732	0.013400	0.013238
RS	21	0.312477	1.320791	768.947269	0.014043	0.013801
RS	22	0.341270	1.532390	694.660629	0.012686	0.012504
RS	23	0.372073	1.532390	728.223670	0.013299	0.013067
RS	24	0.405026	1.682803	694.900282	0.012690	0.012505
RS	25	0.440279	1.682803	727.889049	0.013293	0.013116
RS	26	0.477994	1.747006	733.665252	0.013398	0.013285
RS	27	0.518341	1.747006	766.853883	0.014004	0.013999
RS	28	0.561504	1.732115	807.033092	0.014738	0.014846
RS	29	0.607681	1.732115	840.515675	0.015350	0.015662
RS	30	0.657080	1.669919	905.779624	0.016541	0.017024
RS	31	0.709929	1.669919	938.605013	0.017141	0.017893
RS	32	0.766466	1.593589	1016.064742	0.018555	0.019529
RS	33	0.826950	1.593589	1046.168441	0.019105	0.020372
RS	34	0.891656	1.529512	1118.284439	0.020422	0.021927
RS	35	0.960878	1.529512	1142.911497	0.020872	0.022630
RS	36	1.034933	1.494742	1190.733742	0.021745	0.023688
RS	37	1.114158	1.494742	1207.441400	0.022050	0.024136
RS	38	1.198912	1.494416	1220.072676	0.022281	0.024434
RS	39	1.289583	1.494416	1227.639452	0.022419	0.024580
RS	40	1.386583	1.522580	1207.993828	0.022060	0.024175
RS	41	1.490355	1.522580	1206.368020	0.022031	0.024056
RS	42	1.601370	1.567678	1165.768801	0.021289	0.023210
RS	43	1.720135	1.567678	1155.355238	0.021099	0.022893
RS	44	1.847189	1.618572	1104.609692	0.020172	0.021853
RS	45	1.983114	1.618572	1085.769158	0.019828	0.021384
RS	46	2.128526	1.666605	1031.786317	0.018843	0.020300
RS	47	2.284089	1.666605	1004.723007	0.018348	0.019705
RS	48	2.450511	1.704972	951.214684	0.017371	0.018655
RS	49	2.628550	1.704972	916.029441	0.016729	0.017944
RS	50	2.819017	1.729544	863.967577	0.015778	0.016945
RS	51	3.022780	1.729544	820.894398	0.014991	0.016118
RS	52	3.240766	1.740793	768.861716	0.014041	0.015134
RS	53	3.473969	1.740793	718.754792	0.013126	0.014189
RS	54	3.723451	1.747472	663.258235	0.012112	0.013140
RS	55	3.990348	1.747472	608.427061	0.011111	0.012099
RS	56	4.275876	1.747472	552.165037	0.010084	0.011021
RS	57	4.581335	1.747472	495.379047	0.009047	0.009924
RS	58	4.908117	1.940480	399.166774	0.007290	0.008097
RS	59	5.257710	1.940480	356.363023	0.006508	0.007241
RS	60	5.631706	1.940480	314.151283	0.005737	0.006392
RS	61	6.031810	1.940480	273.217612	0.004990	0.005568
RS	62	6.459842	1.940480	234.202198	0.004277	0.004781
RS	63	6.917754	1.940480	907.765919	0.016578	0.018703
PA	4+25*2+4+6 0.116701135 0.032106160 6.917753763 13.408607927 1.088463240 0.564851100 0.443161035 0.444265793 0.517772719 0.653730086 0.848205063 1.081501655 1.320790870 1.532389911 1.682803480 1.747005595 1.732114751 1.669919342 1.593588780 1.529511805 1.494741902 1.494416481 1.522580098 1.567677971 1.618572312 1.666604629 1.704972020 1.729544016 1.740793175 1.747471529 1.940480415
//
IT	4593
RD	9
LK	-476150.616869
QD	-276.374813 -> -239.400475
RI	0.0092185751
TR	0.114650	0.032619
MT	7.003387
MM	C_pi: 1.365718, n_recomb: 56751.899266
RS	0	0.000000	19.619022	19.808457	0.000349	0.000005
RS	1	0.007001	19.619022	21.189949	0.000373	0.000050
RS	2	0.014492	19.619022	22.667390	0.000399	0.000130
RS	3	0.022508	19.619022	24.247388	0.000427	0.000225
RS	4	0.031085	1.211650	418.482834	0.007374	0.003936
RS	5	0.040263	1.211650	444.353630	0.007830	0.005005
RS	6	0.050082	0.590443	963.315465	0.016974	0.011495
RS	7	0.060590	0.590443	1012.127991	0.017834	0.013211
RS	8	0.071833	0.449314	1391.206379	0.024514	0.018936
RS	9	0.083863	0.449314	1448.220443	0.025518	0.020936
RS	10	0.096736	0.443719	1523.349327	0.026842	0.022781
RS	11	0.110510	0.443719	1578.839787	0.027820	0.024551
RS	12	0.125248	0.514770	1410.787943	0.024859	0.022536
RS	13	0.141017	0.514770	1462.842604	0.025776	0.023975
RS	14	0.157891	0.651361	1200.489436	0.021153	0.020118
RS	15	0.175947	0.651361	1248.592931	0.022001	0.021224
RS	16	0.195266	0.850572	996.179147	0.017553	0.017186
RS	17	0.215938	0.850572	1039.809843	0.018322	0.017994
RS	18	0.238057	1.093534	845.341733	0.014895	0.014733
RS	19	0.261725	1.093534	884.842465	0.015591	0.015361
RS	20	0.287050	1.346421	752.816161	0.013265	0.013111
RS	21	0.314148	1.346421	789.276974	0.013907	0.013680
RS	22	0.343143	1.572588	708.652953	0.012487	0.012315
RS	23	0.374168	1.572588	743.328911	0.013098	0.012877
RS	24	0.407365	1.733913	706.912758	0.012456	0.012277
RS	25	0.442886	1.733913	740.977919	0.013056	0.012881
RS	26	0.480894	1.800820	747.074091	0.013164	0.013046
RS	27	0.521563	1.800820	781.443556	0.013769	0.013746
RS	28	0.565079	1.780390	825.339210	0.014543	0.014623
RS	29	0.611642	1.780390	860.210354	0.015157	0.015424
RS	30	0.661465	1.708310	932.079574	0.016424	0.016850
RS	31	0.714777	1.708310	966.501709	0.017030	0.017706
RS	32	0.771820	1.621727	1052.383936	0.018544	0.019430
RS	33	0.832857	1.621727	1084.150915	0.019103	0.020265
RS	34	0.898168	1.549663	1164.555624	0.020520	0.021913
RS	35	0.968051	1.549663	1190.659700	0.020980	0.022614
RS	36	1.042826	1.510537	1244.082798	0.021921	0.023737
RS	37	1.122837	1.510537	1261.860952	0.022235	0.024190
RS	38	1.208449	1.509717	1275.781210	0.022480	0.024503
RS	39	1.300056	1.509717	1283.975933	0.022624	0.024660
RS	40	1.398075	1.540578	1261.783411	0.022233	0.024226
RS	41	1.502957	1.540578	1260.473060	0.022210	0.024123
RS	42	1.615182	1.590413	1215.318648	0.021415	0.023227
RS	43	1.735264	1.590413	1205.063953	0.021234	0.022931
RS	44	1.863754	1.646872	1149.473421	0.020254	0.021842
RS	45	2.001238	1.646872	1130.721179	0.019924	0.021399
RS	46	2.148349	1.700201	1072.640193	0.018901	0.020282
RS	47	2.305758	1.700201	1045.586622	0.018424	0.019716
RS	48	2.474188	1.742660	989.165565	0.017430	0.018653
RS	49	2.654411	1.742660	953.815094	0.016807	0.017972
RS	50	2.847250	1.769578	899.953156	0.015858	0.016979
RS	51	3.053591	1.769578	856.385836	0.015090	0.016178
RS	52	3.274378	1.781556	803.176562	0.014152	0.015211
RS	53	3.510622	1.781556	752.099269	0.013252	0.014286
RS	54	3.763406	1.788357	695.261040	0.012251	0.013252
RS	55	4.033888	1.788357	638.952776	0.011259	0.012224
RS	56	4.323307	1.788357	580.977951	0.010237	0.011156
RS	57	4.632988	1.788357	522.270928	0.009203	0.010064
RS	58	4.964350	2.004128	418.170061	0.007368	0.008153
RS	59	5.318912	2.004128	374.702998	0.006602	0.007318
RS	60	5.698297	2.004128	331.602711	0.005843	0.006485
RS	61	6.104243	2.004128	289.578490	0.005103	0.005672
RS	62	6.538609	2.004128	249.302034	0.004393	0.004891
RS	63	7.003387	2.004128	986.663929	0.017386	0.019524
PA	4+25*2+4+6 0.114649560 0.032619270 7.003386510 19.619022403 1.211649975 0.590442899 0.449313912 0.443719452 0.514770003 0.651360681 0.850572342 1.093533972 1.346421299 1.572587935 1.733913025 1.800819797 1.780389924 1.708309574 1.621727223 1.549663139 1.510537121 1.509716572 1.540578203 1.590413260 1.646871735 1.700200530 1.742659983 1.769577955 1.781555662 1.788357066 2.004128441
//
IT	4484
RD	10
LK	-476078.293690
QD	-256.496599 -> -223.105389
RI	0.0079516805
TR	0.112740	0.033110
MT	7.083748
MM	C_pi: 1.392353, n_recomb: 58684.034835
RS	0	0.000000	28.389746	14.183538	0.000242	0.000004
RS	1	0.007020	28.389746	15.177196	0.000259	0.000036
RS	2	0.014533	28.389746	16.240311	0.000277	0.000092
RS	3	0.022574	28.389746	17.377718	0.000296	0.000159
RS	4	0.031179	1.341327	392.277698	0.006685	0.003641
RS	5	0.040388	1.341327	416.909459	0.007104	0.004610
RS	6	0.050243	0.616369	959.329250	0.016347	0.011227
RS	7	0.060791	0.616369	1008.835011	0.017191	0.012852
RS	8	0.072079	0.456010	1427.295483	0.024322	0.018930
RS	9	0.084159	0.456010	1486.491662	0.025330	0.020876
RS	10	0.097087	0.443958	1586.484235	0.027034	0.023019
RS	11	0.110923	0.443958	1644.360484	0.028021	0.024777
RS	12	0.125731	0.512557	1476.433430	0.025159	0.022829
RS	13	0.141578	0.512557	1530.739933	0.026084	0.024272
RS	14	0.158537	0.649451	1254.382994	0.021375	0.020320
RS	15	0.176687	0.649451	1304.576912	0.022231	0.021442
RS	16	0.196111	0.852655	1035.280968	0.017642	0.017262
RS	17	0.216898	0.852655	1080.737129	0.018416	0.018088
RS	18	0.239145	1.104286	872.351545	0.014865	0.014702
RS	19	0.262954	1.104286	913.361716	0.015564	0.015344
RS	20	0.288435	1.369894	771.536946	0.013147	0.013001
RS	21	0.315704	1.369894	809.239378	0.013790	0.013576
RS	22	0.344887	1.610174	722.326427	0.012309	0.012146
RS	23	0.376119	1.610174	758.074254	0.012918	0.012707
RS	24	0.409544	1.782429	718.487576	0.012243	0.012071
RS	25	0.445315	1.782429	753.578891	0.012841	0.012667
RS	26	0.483597	1.852369	759.794253	0.012947	0.012824
RS	27	0.524567	1.852369	795.284786	0.013552	0.013512
RS	28	0.568413	1.826831	842.606764	0.014358	0.014414
RS	29	0.615337	1.826831	878.802444	0.014975	0.015200
RS	30	0.665556	1.745321	956.968076	0.016307	0.016682
RS	31	0.719299	1.745321	992.929163	0.016920	0.017526
RS	32	0.776816	1.648923	1086.988260	0.018523	0.019330
RS	33	0.838371	1.648923	1120.378273	0.019092	0.020158
RS	34	0.904246	1.569209	1208.952393	0.020601	0.021891
RS	35	0.974747	1.569209	1236.516364	0.021071	0.022591
RS	36	1.050196	1.525887	1295.546165	0.022077	0.023775
RS	37	1.130943	1.525887	1314.398594	0.022398	0.024233
RS	38	1.217358	1.524535	1329.677724	0.022658	0.024562
RS	39	1.309840	1.524535	1338.520779	0.022809	0.024729
RS	40	1.408814	1.557909	1313.868000	0.022389	0.024269
RS	41	1.514736	1.557909	1312.907149	0.022372	0.024182
RS	42	1.628094	1.612227	1263.290427	0.021527	0.023241
RS	43	1.749410	1.612227	1253.239046	0.021356	0.022964
RS	44	1.879243	1.673983	1192.910214	0.020328	0.021831
RS	45	2.018191	1.673983	1174.296672	0.020010	0.021412
RS	46	2.166893	1.732350	1112.241047	0.018953	0.020266
RS	47	2.326034	1.732350	1085.249550	0.018493	0.019727
RS	48	2.496347	1.778654	1026.053545	0.017484	0.018654
RS	49	2.678616	1.778654	990.589707	0.016880	0.017999
RS	50	2.873682	1.807692	935.067401	0.015934	0.017014
RS	51	3.082441	1.807692	891.057071	0.015184	0.016237
RS	52	3.305856	1.820207	836.803932	0.014259	0.015287
RS	53	3.544955	1.820207	784.806371	0.013373	0.014381
RS	54	3.800839	1.826919	726.760827	0.012384	0.013362
RS	55	4.074687	1.826919	669.018595	0.011400	0.012345
RS	56	4.367760	1.826919	609.378670	0.010384	0.011286
RS	57	4.681407	1.826919	548.801508	0.009352	0.010200
RS	58	5.017073	2.064844	436.798089	0.007443	0.008209
RS	59	5.376303	2.064844	392.706190	0.006692	0.007392
RS	60	5.760753	2.064844	348.764531	0.005943	0.006575
RS	61	6.172191	2.064844	305.702922	0.005209	0.005771
RS	62	6.612514	2.064844	264.221593	0.004502	0.004996
RS	63	7.083748	2.064844	1066.067598	0.018166	0.020322
PA	4+25*2+4+6 0.112740308 0.033109659 7.083747635 28.389745644 1.341326991 0.616368981 0.456009747 0.443958116 0.512556922 0.649450534 0.852655424 1.104286016 1.369893686 1.610174337 1.782429306 1.852368714 1.826831217 1.745320673 1.648922631 1.569209500 1.525887373 1.524534766 1.557909002 1.612227340 1.673983074 1.732350394 1.778654065 1.807692425 1.820206756 1.826918652 2.064843899
//
IT	4386
RD	11
LK	-476012.949603
QD	-238.598446 -> -208.354521
RI	0.0069612369
TR	0.110957	0.033578
MT	7.159572
MM	C_pi: 1.417837, n_recomb: 60558.149518
RS	0	0.000000	40.673858	10.234866	0.000169	0.000003
RS	1	0.007038	40.673858	10.954581	0.000181	0.000025
RS	2	0.014571	40.673858	11.724858	0.000194	0.000066
RS	3	0.022635	40.673858	12.549245	0.000207	0.000113
RS	4	0.031266	1.477115	368.738371	0.006089	0.003379
RS	5	0.040505	1.477115	392.206246	0.006477	0.004263
RS	6	0.050394	0.642447	954.283136	0.015758	0.010967
RS	7	0.060979	0.642447	1004.358804	0.016585	0.012511
RS	8	0.072308	0.463062	1459.489962	0.024101	0.018899
RS	9	0.084435	0.463062	1520.752481	0.025112	0.020794
RS	10	0.097416	0.444763	1645.652047	0.027175	0.023221
RS	11	0.111310	0.444763	1705.841956	0.028169	0.024964
RS	12	0.126183	0.510921	1539.337329	0.025419	0.023095
RS	13	0.142102	0.510921	1595.830894	0.026352	0.024541
RS	14	0.159141	0.647848	1306.693503	0.021578	0.020512
RS	15	0.177379	0.647848	1358.922168	0.022440	0.021646
RS	16	0.196901	0.854422	1073.546023	0.017728	0.017340
RS	17	0.217798	0.854422	1120.785594	0.018508	0.018182
RS	18	0.240164	1.113863	898.904625	0.014844	0.014682
RS	19	0.264105	1.113863	941.390677	0.015545	0.015335
RS	20	0.289731	1.391413	789.945888	0.013044	0.012906
RS	21	0.317161	1.391413	828.857363	0.013687	0.013485
RS	22	0.346521	1.645397	735.686880	0.012148	0.011995
RS	23	0.377948	1.645397	772.469132	0.012756	0.012554
RS	24	0.411586	1.828628	729.627663	0.012048	0.011882
RS	25	0.447592	1.828628	765.698963	0.012644	0.012471
RS	26	0.486131	1.901929	771.844529	0.012746	0.012619
RS	27	0.527384	1.901929	808.400696	0.013349	0.013295
RS	28	0.571540	1.871707	858.872449	0.014183	0.014216
RS	29	0.618803	1.871707	896.332361	0.014801	0.014990
RS	30	0.669393	1.781193	980.492591	0.016191	0.016519
RS	31	0.723543	1.781193	1017.937228	0.016809	0.017353
RS	32	0.781505	1.675365	1119.929665	0.018493	0.019229
RS	33	0.843546	1.675365	1154.903592	0.019071	0.020050
RS	34	0.909953	1.588296	1251.520295	0.020666	0.021862
RS	35	0.981034	1.588296	1280.527728	0.021145	0.022561
RS	36	1.057118	1.540917	1345.160281	0.022213	0.023804
RS	37	1.138557	1.540917	1365.091886	0.022542	0.024266
RS	38	1.225728	1.538996	1381.800634	0.022818	0.024612
RS	39	1.319033	1.538996	1391.313656	0.022975	0.024790
RS	40	1.418906	1.574716	1364.296201	0.022529	0.024307
RS	41	1.525807	1.574716	1363.719398	0.022519	0.024235
RS	42	1.640233	1.633289	1309.743392	0.021628	0.023251
RS	43	1.762712	1.633289	1299.939040	0.021466	0.022994
RS	44	1.893811	1.700099	1234.985885	0.020393	0.021821
RS	45	2.034136	1.700099	1216.559566	0.020089	0.021424
RS	46	2.184338	1.763266	1150.657119	0.019001	0.020251
RS	47	2.345112	1.763266	1123.777212	0.018557	0.019737
RS	48	2.517200	1.813190	1061.939872	0.017536	0.018656
RS	49	2.701401	1.813190	1026.411721	0.016949	0.018027
RS	50	2.898565	1.844142	969.364062	0.016007	0.017049
RS	51	3.109607	1.844142	924.958988	0.015274	0.016295
RS	52	3.335501	1.857017	869.789492	0.014363	0.015362
RS	53	3.577294	1.857017	816.918687	0.013490	0.014473
RS	54	3.836104	1.863443	757.795781	0.012514	0.013469
RS	55	4.113130	1.863443	698.659298	0.011537	0.012464
RS	56	4.409653	1.863443	637.398039	0.010525	0.011412
RS	57	4.727046	1.863443	574.997327	0.009495	0.010331
RS	58	5.066777	2.122896	455.091771	0.007515	0.008263
RS	59	5.430418	2.122896	410.406793	0.006777	0.007464
RS	60	5.819653	2.122896	365.663521	0.006038	0.006660
RS	61	6.236282	2.122896	321.610024	0.005311	0.005866
RS	62	6.682234	2.122896	278.972523	0.004607	0.005096
RS	63	7.159572	2.122896	1145.882963	0.018922	0.021096
PA	4+25*2+4+6 0.110956746 0.033577660 7.159572356 40.673857673 1.477115473 0.642446818 0.463061839 0.444762560 0.510921356 0.647847619 0.854421598 1.113863173 1.391413241 1.645396747 1.828628021 1.901929455 1.871706856 1.781193276 1.675364810 1.588296050 1.540916674 1.538996079 1.574715668 1.633288561 1.700099149 1.763266105 1.813189851 1.844141896 1.857017053 1.863443052 2.122895702
//
IT	4693
RD	12
LK	-475953.739194
QD	-222.426913 -> -194.962457
RI	0.0061681853
TR	0.109288	0.034025
MT	7.231211
MM	C_pi: 1.442266, n_recomb: 62377.123231
RS	0	0.000000	57.757463	7.436548	0.000119	0.000002
RS	1	0.007055	57.757463	7.961160	0.000128	0.000018
RS	2	0.014607	57.757463	8.522780	0.000137	0.000047
RS	3	0.022692	57.757463	9.124018	0.000146	0.000081
RS	4	0.031348	1.618696	347.557083	0.005572	0.003146
RS	5	0.040614	1.618696	369.938206	0.005931	0.003956
RS	6	0.050534	0.668548	948.564705	0.015207	0.010718
RS	7	0.061154	0.668548	999.108486	0.016017	0.012189
RS	8	0.072523	0.470346	1488.386432	0.023861	0.018848
RS	9	0.084694	0.470346	1551.607132	0.024875	0.020695
RS	10	0.097724	0.445988	1701.290153	0.027274	0.023390
RS	11	0.111673	0.445988	1763.725679	0.028275	0.025120
RS	12	0.126606	0.509725	1599.758501	0.025647	0.023337
RS	13	0.142593	0.509725	1658.378656	0.026586	0.024784
RS	14	0.159707	0.646459	1357.577088	0.021764	0.020695
RS	15	0.178029	0.646459	1411.787976	0.022633	0.021839
RS	16	0.197643	0.855867	1111.060503	0.017812	0.017420
RS	17	0.218641	0.855867	1160.043686	0.018597	0.018277
RS	18	0.241120	1.122360	925.043515	0.014830	0.014672
RS	19	0.265185	1.122360	968.973965	0.015534	0.015335
RS	20	0.290948	1.411144	808.060806	0.012954	0.012825
RS	21	0.318529	1.411144	848.151056	0.013597	0.013407
RS	22	0.348055	1.678459	748.737843	0.012003	0.011858
RS	23	0.379664	1.678459	786.519720	0.012609	0.012416
RS	24	0.413503	1.872697	740.349636	0.011869	0.011707
RS	25	0.449730	1.872697	777.358214	0.012462	0.012290
RS	26	0.488512	1.949675	783.260072	0.012557	0.012427
RS	27	0.530030	1.949675	820.830224	0.013159	0.013092
RS	28	0.574477	1.915161	874.196603	0.014015	0.014028
RS	29	0.622059	1.915161	912.863780	0.014635	0.014790
RS	30	0.672999	1.816037	1002.731912	0.016075	0.016362
RS	31	0.727532	1.816037	1041.606665	0.016699	0.017186
RS	32	0.785913	1.701129	1151.289916	0.018457	0.019127
RS	33	0.848411	1.701129	1187.808968	0.019042	0.019942
RS	34	0.915320	1.606966	1292.333631	0.020718	0.021828
RS	35	0.986948	1.606966	1322.767444	0.021206	0.022526
RS	36	1.063629	1.555647	1392.994275	0.022332	0.023824
RS	37	1.145721	1.555647	1414.008903	0.022669	0.024292
RS	38	1.233603	1.553121	1432.218476	0.022961	0.024654
RS	39	1.327686	1.553121	1442.421532	0.023124	0.024842
RS	40	1.428405	1.591032	1413.139332	0.022655	0.024339
RS	41	1.536231	1.591032	1412.978579	0.022652	0.024281
RS	42	1.651663	1.653650	1354.751046	0.021719	0.023259
RS	43	1.775238	1.653650	1345.233740	0.021566	0.023019
RS	44	1.907532	1.725293	1275.770985	0.020453	0.021810
RS	45	2.049158	1.725293	1257.575958	0.020161	0.021434
RS	46	2.200776	1.793040	1187.951475	0.019045	0.020238
RS	47	2.363090	1.793040	1161.228036	0.018616	0.019746
RS	48	2.536855	1.846377	1096.877454	0.017585	0.018659
RS	49	2.722879	1.846377	1061.329645	0.017015	0.018053
RS	50	2.922026	1.879054	1002.884534	0.016078	0.017085
RS	51	3.135222	1.879054	958.129079	0.015360	0.016351
RS	52	3.363459	1.892128	902.164644	0.014463	0.015435
RS	53	3.607798	1.892128	848.464039	0.013602	0.014562
RS	54	3.869374	1.898089	788.387824	0.012639	0.013575
RS	55	4.149404	1.898089	727.893760	0.011669	0.012579
RS	56	4.449189	1.898089	665.051668	0.010662	0.011535
RS	57	4.770123	1.898089	600.870633	0.009633	0.010457
RS	58	5.113698	2.178421	473.077428	0.007584	0.008316
RS	59	5.481512	2.178421	427.825985	0.006859	0.007534
RS	60	5.875274	2.178421	382.315205	0.006129	0.006742
RS	61	6.296815	2.178421	337.309494	0.005408	0.005957
RS	62	6.748094	2.178421	293.558869	0.004706	0.005192
RS	63	7.231211	2.178421	1225.997871	0.019655	0.021848
PA	4+25*2+4+6 0.109287642 0.034024722 7.231210686 57.757462844 1.618695568 0.668548425 0.470346199 0.445987954 0.509725151 0.646458725 0.855867124 1.122360212 1.411143736 1.678459214 1.872696768 1.949674673 1.915160866 1.816036565 1.701128567 1.606966453 1.555647270 1.553121233 1.591032354 1.653649839 1.725293165 1.793040189 1.846377380 1.879053624 1.892127805 1.898088851 2.178421167
//
IT	4373
RD	13
LK	-475899.950344
QD	-207.767179 -> -182.768512
RI	0.0055198562
TR	0.107722	0.034452
MT	7.299069
MM	C_pi: 1.465730, n_recomb: 64143.032160
RS	0	0.000000	81.338646	5.438458	0.000085	0.000001
RS	1	0.007070	81.338646	5.823189	0.000091	0.000013
RS	2	0.014641	81.338646	6.235153	0.000097	0.000034
RS	3	0.022746	81.338646	6.676281	0.000104	0.000059
RS	4	0.031425	1.765758	328.451644	0.005121	0.002939
RS	5	0.040717	1.765758	349.821618	0.005454	0.003685
RS	6	0.050667	0.694570	942.449170	0.014693	0.010480
RS	7	0.061319	0.694570	993.377044	0.015487	0.011885
RS	8	0.072725	0.477779	1514.439141	0.023610	0.018782
RS	9	0.084938	0.477779	1579.516322	0.024625	0.020584
RS	10	0.098013	0.447534	1753.731188	0.027341	0.023534
RS	11	0.112014	0.447534	1818.347179	0.028348	0.025248
RS	12	0.127004	0.508869	1657.897412	0.025847	0.023559
RS	13	0.143054	0.508869	1718.586910	0.026793	0.025006
RS	14	0.160239	0.645222	1407.146245	0.021938	0.020869
RS	15	0.178639	0.645222	1463.289197	0.022813	0.022022
RS	16	0.198340	0.857007	1147.878337	0.017896	0.017503
RS	17	0.219434	0.857007	1198.566923	0.018686	0.018371
RS	18	0.242019	1.129872	950.794115	0.014823	0.014668
RS	19	0.266201	1.129872	996.139033	0.015530	0.015341
RS	20	0.292093	1.429242	825.889327	0.012876	0.012754
RS	21	0.319816	1.429242	867.129840	0.013519	0.013339
RS	22	0.349499	1.709535	761.485341	0.011872	0.011734
RS	23	0.381280	1.709535	800.234349	0.012476	0.012290
RS	24	0.415309	1.914804	750.666990	0.011703	0.011546
RS	25	0.451743	1.914804	788.573037	0.012294	0.012123
RS	26	0.490754	1.995761	794.069785	0.012380	0.012247
RS	27	0.532522	1.995761	832.605464	0.012980	0.012903
RS	28	0.577244	1.957324	888.629672	0.013854	0.013849
RS	29	0.625128	1.957324	928.450005	0.014475	0.014601
RS	30	0.676398	1.849944	1023.756487	0.015961	0.016209
RS	31	0.731292	1.849944	1064.009607	0.016588	0.017025
RS	32	0.790068	1.726271	1181.146869	0.018414	0.019025
RS	33	0.853000	1.726271	1219.172315	0.019007	0.019835
RS	34	0.920381	1.625246	1331.468326	0.020758	0.021789
RS	35	0.992526	1.625246	1363.310157	0.021254	0.022487
RS	36	1.069772	1.570091	1439.114634	0.022436	0.023838
RS	37	1.152480	1.570091	1461.214168	0.022781	0.024310
RS	38	1.241035	1.566927	1480.989469	0.023089	0.024690
RS	39	1.335852	1.566927	1491.900197	0.023259	0.024887
RS	40	1.437373	1.606891	1460.452237	0.022769	0.024366
RS	41	1.546071	1.606891	1460.736384	0.022773	0.024321
RS	42	1.662455	1.673363	1398.365829	0.021801	0.023264
RS	43	1.787068	1.673363	1389.171630	0.021657	0.023042
RS	44	1.920491	1.749635	1315.314053	0.020506	0.021798
RS	45	2.063349	1.749635	1297.389843	0.020227	0.021442
RS	46	2.216306	1.821766	1224.160691	0.019085	0.020225
RS	47	2.380079	1.821766	1197.634491	0.018671	0.019755
RS	48	2.555430	1.878328	1130.893018	0.017631	0.018663
RS	49	2.743180	1.878328	1095.366572	0.017077	0.018079
RS	50	2.944205	1.912557	1035.644526	0.016146	0.017120
RS	51	3.159443	1.912557	990.580228	0.015443	0.016406
RS	52	3.389899	1.925687	933.934672	0.014560	0.015507
RS	53	3.636649	1.925687	879.445875	0.013711	0.014649
RS	54	3.900846	1.931021	818.535967	0.012761	0.013678
RS	55	4.183722	1.931021	756.719863	0.011797	0.012691
RS	56	4.486599	1.931021	692.336152	0.010794	0.011653
RS	57	4.810890	1.931021	626.416660	0.009766	0.010579
RS	58	5.158111	2.231583	490.764193	0.007651	0.008368
RS	59	5.529881	2.231583	444.970095	0.006937	0.007600
RS	60	5.927937	2.231583	398.722584	0.006216	0.006821
RS	61	6.354137	2.231583	352.800753	0.005500	0.006044
RS	62	6.810471	2.231583	307.976494	0.004801	0.005284
RS	63	7.299069	2.231583	1306.278748	0.020365	0.022578
PA	4+25*2+4+6 0.107721814 0.034451809 7.299069490 81.338646213 1.765758492 0.694570193 0.477778565 0.447534444 0.508869321 0.645222004 0.857006565 1.129872042 1.429241671 1.709535271 1.914803942 1.995760637 1.957324227 1.849943849 1.726271323 1.625246383 1.570091413 1.566927236 1.606891453 1.673362882 1.749634736 1.821766082 1.878327870 1.912557177 1.925687407 1.931021067 2.231583334
//
IT	5267
RD	14
LK	-475850.974667
QD	-194.437943 -> -171.635458
RI	0.0049801932
TR	0.106250	0.034860
MT	7.363462
MM	C_pi: 1.488294, n_recomb: 65857.782120
RS	0	0.000000	113.699079	4.000272	0.000061	0.000001
RS	1	0.007085	113.699079	4.283968	0.000065	0.000010
RS	2	0.014672	113.699079	4.587804	0.000070	0.000025
RS	3	0.022797	113.699079	4.913213	0.000075	0.000043
RS	4	0.031497	1.917941	311.181379	0.004725	0.002753
RS	5	0.040814	1.917941	331.612916	0.005035	0.003443
RS	6	0.050791	0.720435	936.122968	0.014214	0.010254
RS	7	0.061475	0.720435	987.365091	0.014992	0.011599
RS	8	0.072915	0.485299	1538.007456	0.023353	0.018706
RS	9	0.085167	0.485299	1604.845053	0.024368	0.020465
RS	10	0.098286	0.449327	1803.254354	0.027381	0.023655
RS	11	0.112335	0.449327	1869.987816	0.028394	0.025354
RS	12	0.127379	0.508283	1713.906854	0.026024	0.023763
RS	13	0.143489	0.508283	1776.610887	0.026976	0.025209
RS	14	0.160741	0.644098	1455.477708	0.022100	0.021036
RS	15	0.179215	0.644098	1513.504313	0.022981	0.022196
RS	16	0.198997	0.857861	1184.036611	0.017979	0.017586
RS	17	0.220182	0.857861	1236.393558	0.018774	0.018465
RS	18	0.242867	1.136488	976.173283	0.014822	0.014672
RS	19	0.267160	1.136488	1022.903899	0.015532	0.015352
RS	20	0.293173	1.445854	843.432606	0.012807	0.012692
RS	21	0.321030	1.445854	885.796160	0.013450	0.013280
RS	22	0.350861	1.738780	773.934034	0.011752	0.011621
RS	23	0.382805	1.738780	813.619575	0.012354	0.012175
RS	24	0.417013	1.955091	760.594652	0.011549	0.011397
RS	25	0.453644	1.955091	799.360892	0.012138	0.011968
RS	26	0.492870	2.040290	804.312687	0.012213	0.012077
RS	27	0.534876	2.040290	843.768533	0.012812	0.012725
RS	28	0.579858	1.998286	902.226684	0.013700	0.013679
RS	29	0.628026	1.998286	943.148764	0.014321	0.014421
RS	30	0.679608	1.882978	1043.637725	0.015847	0.016062
RS	31	0.734844	1.882978	1085.219070	0.016478	0.016869
RS	32	0.793994	1.750824	1209.580931	0.018367	0.018923
RS	33	0.857335	1.750824	1249.074050	0.018966	0.019729
RS	34	0.925164	1.643143	1369.002582	0.020787	0.021746
RS	35	0.997798	1.643143	1402.232659	0.021292	0.022445
RS	36	1.075578	1.584247	1483.589130	0.022527	0.023845
RS	37	1.158870	1.584247	1506.773250	0.022879	0.024323
RS	38	1.248062	1.580416	1528.173672	0.023204	0.024719
RS	39	1.343575	1.580416	1539.806904	0.023381	0.024925
RS	40	1.445854	1.622307	1506.290116	0.022872	0.024389
RS	41	1.555380	1.622307	1507.044503	0.022883	0.024357
RS	42	1.672666	1.692459	1440.637836	0.021875	0.023268
RS	43	1.798262	1.692459	1431.798690	0.021741	0.023061
RS	44	1.932756	1.773176	1353.656019	0.020554	0.021786
RS	45	2.076780	1.773176	1336.037989	0.020287	0.021449
RS	46	2.231008	1.849508	1259.319714	0.019122	0.020212
RS	47	2.396163	1.849508	1233.027218	0.018723	0.019763
RS	48	2.573020	1.909125	1164.008822	0.017675	0.018667
RS	49	2.762407	1.909125	1128.541246	0.017136	0.018104
RS	50	2.965212	1.944754	1067.655121	0.016212	0.017154
RS	51	3.182387	1.944754	1022.320877	0.015523	0.016459
RS	52	3.414949	1.957812	965.101468	0.014654	0.015577
RS	53	3.663988	1.957812	909.864313	0.013816	0.014733
RS	54	3.930671	1.962372	848.235531	0.012880	0.013778
RS	55	4.216250	1.962372	785.132028	0.011922	0.012800
RS	56	4.522063	1.962372	719.244929	0.010921	0.011768
RS	57	4.849542	1.962372	651.627845	0.009894	0.010697
RS	58	5.200224	2.282516	508.157439	0.007716	0.008418
RS	59	5.575753	2.282516	461.842279	0.007013	0.007665
RS	60	5.977888	2.282516	414.886153	0.006300	0.006897
RS	61	6.408515	2.282516	368.081408	0.005589	0.006128
RS	62	6.869652	2.282516	322.220110	0.004893	0.005372
RS	63	7.363462	2.282516	1386.596501	0.021054	0.023286
PA	4+25*2+4+6 0.106249953 0.034860042 7.363461620 113.699079295 1.917941192 0.720435013 0.485299216 0.449326799 0.508283084 0.644098408 0.857860649 1.136487537 1.445853613 1.738780307 1.955091345 2.040290376 1.998286458 1.882977552 1.750824250 1.643142947 1.584247415 1.580415507 1.622307145 1.692459140 1.773175921 1.849508431 1.909125244 1.944753660 1.957812239 1.962372103 2.282515638
//
IT	5011
RD	15
LK	-475806.287285
QD	-182.284299 -> -161.444828
RI	0.0045235537
TR	0.104864	0.035251
MT	7.424633
MM	C_pi: 1.510020, n_recomb: 67523.347151
RS	0	0.000000	157.901801	2.957162	0.000044	0.000001
RS	1	0.007099	157.901801	3.167354	0.000047	0.000007
RS	2	0.014702	157.901801	3.392506	0.000050	0.000018
RS	3	0.022845	157.901801	3.633687	0.000054	0.000031
RS	4	0.031565	2.074857	295.537014	0.004377	0.002586
RS	5	0.040905	2.074857	315.099015	0.004667	0.003227
RS	6	0.050908	0.746078	929.723579	0.013769	0.010040
RS	7	0.061621	0.746078	981.221966	0.014532	0.011330
RS	8	0.073095	0.492866	1559.382413	0.023094	0.018620
RS	9	0.085383	0.492866	1627.889524	0.024109	0.020339
RS	10	0.098543	0.451316	1850.069951	0.027399	0.023756
RS	11	0.112638	0.451316	1918.859689	0.028418	0.025440
RS	12	0.127733	0.507919	1767.898432	0.026182	0.023951
RS	13	0.143900	0.507919	1832.564338	0.027140	0.025394
RS	14	0.161214	0.643074	1502.606613	0.022253	0.021197
RS	15	0.179758	0.643074	1562.469874	0.023140	0.022362
RS	16	0.199618	0.858460	1219.558204	0.018061	0.017671
RS	17	0.220888	0.858460	1273.547485	0.018861	0.018558
RS	18	0.243668	1.142303	1001.185093	0.014827	0.014680
RS	19	0.268065	1.142303	1049.273492	0.015539	0.015368
RS	20	0.294194	1.461108	860.697683	0.012747	0.012638
RS	21	0.322178	1.461108	904.158413	0.013390	0.013229
RS	22	0.352148	1.766328	786.095219	0.011642	0.011518
RS	23	0.384246	1.766328	826.688607	0.012243	0.012070
RS	24	0.418623	1.993696	770.146825	0.011406	0.011258
RS	25	0.455440	1.993696	809.738272	0.011992	0.011824
RS	26	0.494871	2.083381	814.018457	0.012055	0.011918
RS	27	0.537101	2.083381	854.351825	0.012653	0.012557
RS	28	0.582328	2.038119	915.046267	0.013552	0.013517
RS	29	0.630767	2.038119	957.021493	0.014173	0.014250
RS	30	0.682644	1.915186	1062.450603	0.015735	0.015919
RS	31	0.738204	1.915186	1105.311887	0.016369	0.016719
RS	32	0.797709	1.774811	1236.675991	0.018315	0.018822
RS	33	0.861437	1.774811	1277.598467	0.018921	0.019624
RS	34	0.929690	1.660659	1405.021083	0.020808	0.021701
RS	35	1.002788	1.660659	1439.618637	0.021320	0.022400
RS	36	1.081075	1.598106	1526.498421	0.022607	0.023848
RS	37	1.164919	1.598106	1550.764750	0.022966	0.024331
RS	38	1.254716	1.593576	1573.847864	0.023308	0.024744
RS	39	1.350888	1.593576	1586.215429	0.023491	0.024959
RS	40	1.453886	1.637284	1550.720495	0.022966	0.024408
RS	41	1.564197	1.637284	1551.966877	0.022984	0.024388
RS	42	1.682339	1.710958	1481.627538	0.021942	0.023270
RS	43	1.808867	1.710958	1473.171248	0.021817	0.023078
RS	44	1.944378	1.795948	1390.851332	0.020598	0.021774
RS	45	2.089509	1.795948	1373.570212	0.020342	0.021455
RS	46	2.244942	1.876317	1293.469570	0.019156	0.020200
RS	47	2.411410	1.876317	1267.443051	0.018770	0.019770
RS	48	2.589695	1.938832	1196.255833	0.017716	0.018672
RS	49	2.780637	1.938832	1160.880753	0.017192	0.018127
RS	50	2.985134	1.975721	1098.934910	0.016275	0.017188
RS	51	3.204149	1.975721	1053.366534	0.015600	0.016510
RS	52	3.438711	1.988594	995.673493	0.014746	0.015646
RS	53	3.689924	1.988594	939.725510	0.013917	0.014815
RS	54	3.958972	1.992251	877.486139	0.012995	0.013876
RS	55	4.247119	1.992251	813.128686	0.012042	0.012906
RS	56	4.555721	1.992251	745.775172	0.011045	0.011879
RS	57	4.886232	1.992251	676.500104	0.010019	0.010812
RS	58	5.240205	2.331334	525.263169	0.007779	0.008468
RS	59	5.619307	2.331334	478.446616	0.007086	0.007728
RS	60	6.025322	2.331334	430.807661	0.006380	0.006970
RS	61	6.460159	2.331334	383.150649	0.005674	0.006208
RS	62	6.925866	2.331334	336.286323	0.004980	0.005457
RS	63	7.424633	2.331334	1466.841695	0.021723	0.023974
PA	4+25*2+4+6 0.104864194 0.035250556 7.424633261 157.901800791 2.074856644 0.746078167 0.492866049 0.451315521 0.507919046 0.643073822 0.858459512 1.142303417 1.461108090 1.766328484 1.993696240 2.083381455 2.038119226 1.915186076 1.774811392 1.660659133 1.598106498 1.593576392 1.637283583 1.710957822 1.795947785 1.876316863 1.938831519 1.975720945 1.988593967 1.992250959 2.331334342
//
IT	4252
RD	16
LK	-475765.435155
QD	-171.173095 -> -152.093801
RI	0.0041324370
TR	0.103557	0.035624
MT	7.482851
MM	C_pi: 1.530951, n_recomb: 69140.965447
RS	0	0.000000	217.733832	2.198592	0.000032	0.000001
RS	1	0.007112	217.733832	2.355187	0.000034	0.000005
RS	2	0.014730	217.733832	2.522954	0.000036	0.000013
RS	3	0.022890	217.733832	2.702691	0.000039	0.000023
RS	4	0.031630	2.236231	281.317575	0.004069	0.002436
RS	5	0.040992	2.236231	300.073532	0.004340	0.003034
RS	6	0.051019	0.771450	923.339885	0.013354	0.009838
RS	7	0.061760	0.771450	975.045969	0.014102	0.011078
RS	8	0.073264	0.500443	1578.812016	0.022835	0.018529
RS	9	0.085587	0.500443	1648.902458	0.023848	0.020209
RS	10	0.098786	0.453453	1894.385992	0.027399	0.023840
RS	11	0.112924	0.453453	1965.172082	0.028423	0.025509
RS	12	0.128067	0.507732	1819.985730	0.026323	0.024124
RS	13	0.144288	0.507732	1886.562274	0.027286	0.025565
RS	14	0.161662	0.642114	1548.605166	0.022398	0.021350
RS	15	0.180272	0.642114	1610.259305	0.023290	0.022520
RS	16	0.200205	0.858821	1254.461937	0.018144	0.017755
RS	17	0.221556	0.858821	1310.048073	0.018947	0.018651
RS	18	0.244425	1.147392	1025.832027	0.014837	0.014694
RS	19	0.268921	1.147392	1075.250764	0.015552	0.015389
RS	20	0.295159	1.475115	877.683261	0.012694	0.012592
RS	21	0.323264	1.475115	922.216060	0.013338	0.013184
RS	22	0.353367	1.792310	797.965298	0.011541	0.011423
RS	23	0.385610	1.792310	839.438902	0.012141	0.011974
RS	24	0.420148	2.030707	779.340669	0.011272	0.011127
RS	25	0.457141	2.030707	819.724306	0.011856	0.011689
RS	26	0.496766	2.125113	823.213742	0.011906	0.011767
RS	27	0.539208	2.125113	864.384180	0.012502	0.012399
RS	28	0.584670	2.076892	927.126504	0.013409	0.013363
RS	29	0.633364	2.076892	970.108233	0.014031	0.014087
RS	30	0.685522	1.946612	1080.249393	0.015624	0.015780
RS	31	0.741389	1.946612	1124.343515	0.016262	0.016574
RS	32	0.801230	1.798249	1262.496762	0.018260	0.018722
RS	33	0.865326	1.798249	1304.810095	0.018872	0.019521
RS	34	0.933982	1.677795	1439.586297	0.020821	0.021653
RS	35	1.007520	1.677795	1475.528986	0.021341	0.022353
RS	36	1.086288	1.611664	1567.894924	0.022677	0.023847
RS	37	1.170658	1.611664	1593.238645	0.023043	0.024334
RS	38	1.261029	1.606412	1618.052072	0.023402	0.024764
RS	39	1.357826	1.606412	1631.162984	0.023592	0.024987
RS	40	1.461509	1.651830	1593.780280	0.023051	0.024424
RS	41	1.572565	1.651830	1595.536924	0.023077	0.024416
RS	42	1.691520	1.728880	1521.366514	0.022004	0.023270
RS	43	1.818935	1.728880	1513.316976	0.021887	0.023093
RS	44	1.955412	1.817989	1426.921555	0.020638	0.021762
RS	45	2.101595	1.817989	1410.004375	0.020393	0.021459
RS	46	2.258175	1.902243	1326.623989	0.019187	0.020188
RS	47	2.425892	1.902243	1300.892290	0.018815	0.019777
RS	48	2.605536	1.967515	1227.636911	0.017756	0.018676
RS	49	2.797957	1.967515	1192.385351	0.017246	0.018150
RS	50	3.004063	2.005542	1129.477624	0.016336	0.017221
RS	51	3.224828	2.005542	1083.709209	0.015674	0.016559
RS	52	3.461294	2.018128	1025.637286	0.014834	0.015712
RS	53	3.714577	2.018128	969.015191	0.014015	0.014894
RS	54	3.985874	2.020767	906.269340	0.013108	0.013972
RS	55	4.276467	2.020767	840.691588	0.012159	0.013008
RS	56	4.587726	2.020767	771.908835	0.011164	0.011987
RS	57	4.921123	2.020767	701.015629	0.010139	0.010922
RS	58	5.278231	2.378164	542.075008	0.007840	0.008516
RS	59	5.660737	2.378164	494.776155	0.007156	0.007788
RS	60	6.070448	2.378164	446.479215	0.006458	0.007040
RS	61	6.509297	2.378164	397.999420	0.005756	0.006285
RS	62	6.979358	2.378164	350.164833	0.005065	0.005538
RS	63	7.482851	2.378164	1546.881910	0.022373	0.024641
PA	4+25*2+4+6 0.103557036 0.035624249 7.482850629 217.733831744 2.236230601 0.771449746 0.500442934 0.453453358 0.507731588 0.642114034 0.858820964 1.147391936 1.475114760 1.792310245 2.030707189 2.125113121 2.076892192 1.946612212 1.798248714 1.677795069 1.611663890 1.606412225 1.651829914 1.728880377 1.817989155 1.902243410 1.967515271 2.005542088 2.018128421 2.020767437 2.378164280
//
IT	4487
RD	17
LK	-475728.022993
QD	-160.991324 -> -143.494905
RI	0.0037934189
TR	0.102322	0.035982
MT	7.538342
MM	C_pi: 1.551137, n_recomb: 70712.210324
RS	0	0.000000	298.560282	1.641674	0.000023	0.000000
RS	1	0.007125	298.560282	1.758825	0.000025	0.000004
RS	2	0.014757	298.560282	1.884351	0.000027	0.000010
RS	3	0.022932	298.560282	2.018852	0.000029	0.000017
RS	4	0.031691	2.401622	268.371920	0.003795	0.002301
RS	5	0.041073	2.401622	286.381372	0.004050	0.002860
RS	6	0.051124	0.796500	917.048632	0.012969	0.009647
RS	7	0.061891	0.796500	968.922302	0.013702	0.010841
RS	8	0.073425	0.508003	1596.510080	0.022578	0.018432
RS	9	0.085780	0.508003	1668.102388	0.023590	0.020076
RS	10	0.099016	0.455712	1936.354996	0.027384	0.023909
RS	11	0.113195	0.455712	2009.078873	0.028412	0.025563
RS	12	0.128384	0.507695	1870.241505	0.026449	0.024284
RS	13	0.144656	0.507695	1938.679027	0.027416	0.025721
RS	14	0.162086	0.641216	1593.490230	0.022535	0.021498
RS	15	0.180759	0.641216	1656.890544	0.023431	0.022671
RS	16	0.200761	0.858975	1288.756105	0.018225	0.017840
RS	17	0.222189	0.858975	1345.904312	0.019034	0.018743
RS	18	0.245144	1.151829	1050.116388	0.014851	0.014711
RS	19	0.269733	1.151829	1100.838685	0.015568	0.015412
RS	20	0.296075	1.487984	894.390917	0.012648	0.012551
RS	21	0.324293	1.487984	939.971605	0.013293	0.013146
RS	22	0.354522	1.816842	809.551262	0.011449	0.011336
RS	23	0.386905	1.816842	851.878856	0.012047	0.011885
RS	24	0.421594	2.066241	788.187160	0.011146	0.011005
RS	25	0.458756	2.066241	829.331747	0.011728	0.011563
RS	26	0.498564	2.165565	831.929516	0.011765	0.011625
RS	27	0.541209	2.165565	873.898962	0.012359	0.012249
RS	28	0.586892	2.114660	938.517107	0.013272	0.013215
RS	29	0.635830	2.114660	982.461118	0.013894	0.013931
RS	30	0.688254	1.977289	1097.099958	0.015515	0.015646
RS	31	0.744413	1.977289	1142.381555	0.016155	0.016433
RS	32	0.804574	1.821157	1287.114204	0.018202	0.018623
RS	33	0.869020	1.821157	1330.780382	0.018820	0.019419
RS	34	0.938058	1.694554	1472.772544	0.020828	0.021603
RS	35	1.012015	1.694554	1510.037177	0.021355	0.022304
RS	36	1.091241	1.624913	1607.851493	0.022738	0.023842
RS	37	1.176111	1.624913	1634.265769	0.023112	0.024334
RS	38	1.267027	1.618919	1660.851401	0.023487	0.024781
RS	39	1.364422	1.618919	1674.711884	0.023683	0.025012
RS	40	1.468754	1.665953	1635.525072	0.023129	0.024438
RS	41	1.580521	1.665953	1637.806991	0.023162	0.024441
RS	42	1.700250	1.746249	1559.900611	0.022060	0.023269
RS	43	1.828509	1.746249	1552.278280	0.021952	0.023105
RS	44	1.965906	1.839334	1461.905388	0.020674	0.021750
RS	45	2.113091	1.839334	1445.375574	0.020440	0.021463
RS	46	2.270763	1.927335	1358.812239	0.019216	0.020177
RS	47	2.439669	1.927335	1333.400824	0.018857	0.019782
RS	48	2.620608	1.995237	1258.170859	0.017793	0.018680
RS	49	2.814438	1.995237	1223.070987	0.017296	0.018171
RS	50	3.022078	2.034291	1159.291794	0.016395	0.017253
RS	51	3.244511	2.034291	1113.355300	0.015745	0.016606
RS	52	3.482791	2.046501	1054.993054	0.014920	0.015777
RS	53	3.738047	2.046501	997.732183	0.014110	0.014970
RS	54	4.011490	2.048020	934.579171	0.013217	0.014065
RS	55	4.304414	2.048020	867.814241	0.012272	0.013108
RS	56	4.618207	2.048020	797.638857	0.011280	0.012091
RS	57	4.954356	2.048020	725.166796	0.010255	0.011028
RS	58	5.314455	2.423117	558.594494	0.007900	0.008563
RS	59	5.700208	2.423117	510.831239	0.007224	0.007847
RS	60	6.113445	2.423117	461.899640	0.006532	0.007107
RS	61	6.556123	2.423117	412.624831	0.005835	0.006359
RS	62	7.030340	2.423117	363.850981	0.005146	0.005616
RS	63	7.538342	2.423117	1626.615245	0.023003	0.025288
PA	4+25*2+4+6 0.102321960 0.035981977 7.538341739 298.560282351 2.401621831 0.796500365 0.508002964 0.455712460 0.507695272 0.641216303 0.858975352 1.151829072 1.487983975 1.816841835 2.066240536 2.165565370 2.114659775 1.977288857 1.821156931 1.694554203 1.624912851 1.618919041 1.665953336 1.746248719 1.839333593 1.927334513 1.995236509 2.034290890 2.046501424 2.048019924 2.423117201
//
IT	3822
RD	18
LK	-475693.705799
QD	-151.640139 -> -135.570915
RI	0.0034967999
TR	0.101154	0.036325
MT	7.591254
MM	C_pi: 1.570611, n_recomb: 72238.535411
RS	0	0.000000	406.996863	1.231565	0.000017	0.000000
RS	1	0.007136	406.996863	1.319606	0.000018	0.000003
RS	2	0.014782	406.996863	1.413952	0.000020	0.000007
RS	3	0.022973	406.996863	1.515057	0.000021	0.000013
RS	4	0.031749	2.570677	256.555839	0.003552	0.002179
RS	5	0.041150	2.570677	273.873554	0.003791	0.002704
RS	6	0.051223	0.821184	910.907481	0.012610	0.009467
RS	7	0.062015	0.821184	962.915689	0.013330	0.010618
RS	8	0.073577	0.515526	1612.653430	0.022324	0.018333
RS	9	0.085964	0.515526	1685.670278	0.023335	0.019942
RS	10	0.099235	0.458068	1976.119789	0.027355	0.023965
RS	11	0.113452	0.458068	2050.723939	0.028388	0.025605
RS	12	0.128685	0.507786	1918.737055	0.026561	0.024432
RS	13	0.145004	0.507786	1988.987085	0.027534	0.025866
RS	14	0.162489	0.640371	1637.289068	0.022665	0.021639
RS	15	0.181220	0.640371	1702.391740	0.023566	0.022816
RS	16	0.201289	0.858944	1322.449312	0.018307	0.017925
RS	17	0.222790	0.858944	1381.125274	0.019119	0.018834
RS	18	0.245825	1.155676	1074.040239	0.014868	0.014732
RS	19	0.270504	1.155676	1126.039755	0.015588	0.015439
RS	20	0.296944	1.499812	910.819033	0.012608	0.012516
RS	21	0.325271	1.499812	957.424017	0.013254	0.013113
RS	22	0.355619	1.840022	820.858276	0.011363	0.011255
RS	23	0.388134	1.840022	864.014713	0.011961	0.011803
RS	24	0.422968	2.100382	796.699629	0.011029	0.010891
RS	25	0.460288	2.100382	838.575493	0.011608	0.011444
RS	26	0.500272	2.204804	840.191301	0.011631	0.011489
RS	27	0.543109	2.204804	882.923660	0.012222	0.012107
RS	28	0.589003	2.151464	949.260114	0.013141	0.013073
RS	29	0.638172	2.151464	994.124223	0.013762	0.013782
RS	30	0.690850	2.007241	1113.057946	0.015408	0.015516
RS	31	0.747287	2.007241	1159.483115	0.016051	0.016298
RS	32	0.807751	1.843538	1310.597477	0.018143	0.018525
RS	33	0.872531	1.843538	1355.578821	0.018765	0.019319
RS	34	0.941933	1.710931	1504.646935	0.020829	0.021552
RS	35	1.016288	1.710931	1543.209412	0.021363	0.022254
RS	36	1.095949	1.637846	1646.427585	0.022792	0.023834
RS	37	1.181295	1.637846	1673.903827	0.023172	0.024330
RS	38	1.272731	1.631090	1702.300651	0.023565	0.024794
RS	39	1.370693	1.631090	1716.914468	0.023767	0.025034
RS	40	1.475645	1.679652	1676.005474	0.023201	0.024449
RS	41	1.588088	1.679652	1678.824594	0.023240	0.024463
RS	42	1.708554	1.763069	1597.274881	0.022111	0.023267
RS	43	1.837617	1.763069	1590.096703	0.022012	0.023116
RS	44	1.975890	1.859997	1495.839809	0.020707	0.021737
RS	45	2.124031	1.859997	1479.717225	0.020484	0.021465
RS	46	2.282743	1.951619	1390.060705	0.019243	0.020165
RS	47	2.452782	1.951619	1364.991864	0.018896	0.019787
RS	48	2.634955	2.022034	1287.875320	0.017828	0.018684
RS	49	2.830128	2.022034	1252.952501	0.017345	0.018191
RS	50	3.039230	2.062014	1188.387136	0.016451	0.017284
RS	51	3.263253	2.062014	1142.312104	0.015813	0.016652
RS	52	3.503264	2.073773	1083.740716	0.015002	0.015839
RS	53	3.760402	2.073773	1025.874923	0.014201	0.015043
RS	54	4.035890	2.074079	962.409587	0.013323	0.014155
RS	55	4.331038	2.074079	894.489932	0.012382	0.013204
RS	56	4.647248	2.074079	822.957873	0.011392	0.012191
RS	57	4.986023	2.074079	748.945640	0.010368	0.011131
RS	58	5.348975	2.466277	574.821448	0.007957	0.008610
RS	59	5.737828	2.466277	526.610768	0.007290	0.007904
RS	60	6.154430	2.466277	477.066642	0.006604	0.007173
RS	61	6.600762	2.466277	427.023227	0.005911	0.006431
RS	62	7.078946	2.466277	377.339700	0.005224	0.005691
RS	63	7.591254	2.466277	1705.946240	0.023615	0.025917
PA	4+25*2+4+6 0.101153784 0.036324768 7.591253684 406.996863477 2.570677111 0.821183630 0.515525562 0.458067781 0.507786297 0.640371194 0.858944223 1.155675913 1.499811774 1.840021567 2.100381775 2.204803975 2.151464490 2.007241150 1.843538083 1.710931282 1.637846127 1.631089775 1.679651770 1.763068779 1.859997188 1.951618822 2.022033723 2.062014218 2.073772714 2.074078772 2.466277364
//
IT	4200
RD	19
LK	-475662.180698
QD	-143.033994 -> -128.254700
RI	0.0032351119
TR	0.100047	0.036653
MT	7.641757
MM	C_pi: 1.589406, n_recomb: 73721.202394
RS	0	0.000000	551.959143	0.927660	0.000013	0.000000
RS	1	0.007147	551.959143	0.994085	0.000013	0.000002
RS	2	0.014806	551.959143	1.065275	0.000014	0.000005
RS	3	0.023011	551.959143	1.141575	0.000015	0.000009
RS	4	0.031803	2.742965	245.751386	0.003334	0.002068
RS	5	0.041224	2.742965	262.428097	0.003560	0.002562
RS	6	0.051318	0.845457	904.959834	0.012275	0.009297
RS	7	0.062133	0.845457	957.075605	0.012982	0.010410
RS	8	0.073721	0.522993	1627.399021	0.022075	0.018231
RS	9	0.086138	0.522993	1701.767139	0.023084	0.019807
RS	10	0.099442	0.460497	2013.819553	0.027317	0.024010
RS	11	0.113696	0.460497	2090.247544	0.028353	0.025635
RS	12	0.128970	0.507985	1965.538253	0.026662	0.024569
RS	13	0.145336	0.507985	2037.553395	0.027639	0.025998
RS	14	0.162871	0.639571	1680.027374	0.022789	0.021775
RS	15	0.181659	0.639571	1746.789428	0.023695	0.022954
RS	16	0.201790	0.858749	1355.544632	0.018387	0.018010
RS	17	0.223360	0.858749	1415.714408	0.019204	0.018925
RS	18	0.246472	1.158991	1097.601055	0.014889	0.014756
RS	19	0.271236	1.158991	1150.851750	0.015611	0.015468
RS	20	0.297770	1.510686	926.965439	0.012574	0.012486
RS	21	0.326200	1.510686	974.571637	0.013220	0.013085
RS	22	0.356662	1.861942	831.889847	0.011284	0.011180
RS	23	0.389301	1.861942	875.850913	0.011881	0.011727
RS	24	0.424274	2.133212	804.889358	0.010918	0.010783
RS	25	0.461745	2.133212	847.468221	0.011496	0.011333
RS	26	0.501895	2.242896	848.020049	0.011503	0.011361
RS	27	0.544915	2.242896	891.480964	0.012093	0.011973
RS	28	0.591010	2.187355	959.390120	0.013014	0.012937
RS	29	0.640399	2.187355	1005.133967	0.013634	0.013640
RS	30	0.693318	2.036499	1128.171297	0.015303	0.015390
RS	31	0.750020	2.036499	1175.697510	0.015948	0.016167
RS	32	0.810774	1.865405	1333.004473	0.018082	0.018429
RS	33	0.875870	1.865405	1379.263710	0.018709	0.019221
RS	34	0.945620	1.726927	1535.270463	0.020825	0.021500
RS	35	1.020354	1.726927	1575.105897	0.021366	0.022204
RS	36	1.100430	1.650457	1683.681969	0.022839	0.023824
RS	37	1.186229	1.650457	1712.209767	0.023225	0.024325
RS	38	1.278161	1.642921	1742.451001	0.023636	0.024806
RS	39	1.376664	1.642921	1757.819462	0.023844	0.025052
RS	40	1.482207	1.692932	1715.262851	0.023267	0.024459
RS	41	1.595293	1.692932	1718.628401	0.023313	0.024482
RS	42	1.716462	1.779356	1633.524255	0.022158	0.023264
RS	43	1.846292	1.779356	1626.804256	0.022067	0.023125
RS	44	1.985401	1.880008	1528.751146	0.020737	0.021724
RS	45	2.134452	1.880008	1513.052892	0.020524	0.021466
RS	46	2.294157	1.975130	1420.391567	0.019267	0.020154
RS	47	2.465277	1.975130	1395.684704	0.018932	0.019791
RS	48	2.648627	2.047953	1316.762274	0.017861	0.018688
RS	49	2.845082	2.047953	1282.039574	0.017390	0.018211
RS	50	3.055579	2.088770	1216.766392	0.016505	0.017314
RS	51	3.281120	2.088770	1170.580780	0.015878	0.016696
RS	52	3.522782	2.100006	1111.878099	0.015082	0.015899
RS	53	3.781716	2.100006	1053.439976	0.014290	0.015114
RS	54	4.059157	2.099020	989.751709	0.013426	0.014243
RS	55	4.356428	2.099020	920.709543	0.012489	0.013298
RS	56	4.674946	2.099020	847.856528	0.011501	0.012289
RS	57	5.016230	2.099020	772.342600	0.010477	0.011231
RS	58	5.381907	2.507740	590.753533	0.008013	0.008655
RS	59	5.773720	2.507740	542.111895	0.007354	0.007958
RS	60	6.193537	2.507740	491.976606	0.006673	0.007236
RS	61	6.643360	2.507740	441.190050	0.005985	0.006499
RS	62	7.125334	2.507740	390.625407	0.005299	0.005764
RS	63	7.641757	2.507740	1784.784225	0.024210	0.026526
PA	4+25*2+4+6 0.100047443 0.036653417 7.641757019 551.959143351 2.742964961 0.845457500 0.522993135 0.460496653 0.507984845 0.639570559 0.858749265 1.158991146 1.510685873 1.861942295 2.133212259 2.242895853 2.187354513 2.036499092 1.865404886 1.726926555 1.650457487 1.642921124 1.692931831 1.779356437 1.880007781 1.975129611 2.047952831 2.088770281 2.100006213 2.099020308 2.507739896
//
IT	4416
RD	20
LK	-475633.180397
QD	-135.098480 -> -121.487651
RI	0.0030025930
TR	0.098998	0.036969
MT	7.690031
MM	C_pi: 1.607557, n_recomb: 75161.479830
RS	0	0.000000	745.176637	0.701189	0.000009	0.000000
RS	1	0.007158	745.176637	0.751475	0.000010	0.000002
RS	2	0.014828	745.176637	0.805375	0.000011	0.000004
RS	3	0.023048	745.176637	0.863150	0.000011	0.000007
RS	4	0.031855	2.918141	235.847833	0.003138	0.001967
RS	5	0.041293	2.918141	251.929980	0.003352	0.002434
RS	6	0.051407	0.869289	899.234720	0.011964	0.009138
RS	7	0.062245	0.869289	951.436178	0.012659	0.010214
RS	8	0.073858	0.530393	1640.883538	0.021831	0.018128
RS	9	0.086303	0.530393	1716.533650	0.022838	0.019673
RS	10	0.099639	0.462984	2049.570251	0.027269	0.024044
RS	11	0.113929	0.462984	2127.766872	0.028309	0.025654
RS	12	0.129241	0.508275	2010.712132	0.026752	0.024696
RS	13	0.145650	0.508275	2084.446224	0.027733	0.026121
RS	14	0.163234	0.638809	1721.730048	0.022907	0.021906
RS	15	0.182076	0.638809	1790.109496	0.023817	0.023087
RS	16	0.202267	0.858412	1388.045066	0.018468	0.018094
RS	17	0.223903	0.858412	1449.675216	0.019287	0.019014
RS	18	0.247088	1.161827	1120.799975	0.014912	0.014783
RS	19	0.271933	1.161827	1175.276271	0.015637	0.015500
RS	20	0.298555	1.520679	942.835750	0.012544	0.012461
RS	21	0.327084	1.520679	991.420844	0.013191	0.013062
RS	22	0.357654	1.882689	842.651967	0.011211	0.011111
RS	23	0.390413	1.882689	887.394442	0.011807	0.011657
RS	24	0.425517	2.164810	812.768235	0.010814	0.010681
RS	25	0.463133	2.164810	856.023192	0.011389	0.011227
RS	26	0.503442	2.279894	855.441148	0.011381	0.011238
RS	27	0.546636	2.279894	899.598114	0.011969	0.011845
RS	28	0.592922	2.222371	968.943613	0.012891	0.012807
RS	29	0.642521	2.222371	1015.528732	0.013511	0.013503
RS	30	0.695670	2.065084	1142.491511	0.015200	0.015269
RS	31	0.752624	2.065084	1191.077761	0.015847	0.016040
RS	32	0.813654	1.886771	1354.392408	0.018020	0.018335
RS	33	0.879053	1.886771	1401.892826	0.018652	0.019124
RS	34	0.949133	1.742546	1564.700879	0.020818	0.021448
RS	35	1.024230	1.742546	1605.783855	0.021364	0.022152
RS	36	1.104702	1.662749	1719.669183	0.022880	0.023811
RS	37	1.190934	1.662749	1749.236688	0.023273	0.024317
RS	38	1.283338	1.654418	1781.349963	0.023700	0.024814
RS	39	1.382357	1.654418	1797.472371	0.023915	0.025068
RS	40	1.488464	1.705803	1753.339809	0.023328	0.024467
RS	41	1.602165	1.705803	1757.258523	0.023380	0.024500
RS	42	1.724005	1.795129	1668.685568	0.022201	0.023260
RS	43	1.854567	1.795129	1662.434999	0.022118	0.023133
RS	44	1.994474	1.899392	1560.669289	0.020764	0.021711
RS	45	2.144396	1.899392	1545.409651	0.020561	0.021467
RS	46	2.305049	1.997908	1449.823047	0.019289	0.020142
RS	47	2.477201	1.997908	1425.495346	0.018966	0.019794
RS	48	2.661676	2.073042	1344.844461	0.017893	0.018691
RS	49	2.859356	2.073042	1310.342842	0.017434	0.018228
RS	50	3.071185	2.114615	1244.435848	0.016557	0.017343
RS	51	3.298177	2.114615	1198.165779	0.015941	0.016737
RS	52	3.541417	2.125269	1139.403077	0.015159	0.015958
RS	53	3.802068	2.125269	1080.424169	0.014375	0.015182
RS	54	4.081377	2.122921	1016.597795	0.013526	0.014328
RS	55	4.380678	2.122921	946.465092	0.012592	0.013388
RS	56	4.701403	2.122921	872.326591	0.011606	0.012383
RS	57	5.045086	2.122921	795.349222	0.010582	0.011327
RS	58	5.413369	2.547603	606.388544	0.008068	0.008698
RS	59	5.808013	2.547603	557.331996	0.007415	0.008012
RS	60	6.230906	2.547603	506.626243	0.006741	0.007296
RS	61	6.684070	2.547603	455.121181	0.006055	0.006566
RS	62	7.169671	2.547603	403.703073	0.005371	0.005833
RS	63	7.690031	2.547603	1863.045563	0.024787	0.027119
PA	4+25*2+4+6 0.098998154 0.036968610 7.690031058 745.176637435 2.918141001 0.869289046 0.530392815 0.462984077 0.508274547 0.638809352 0.858412260 1.161827346 1.520678584 1.882689416 2.164810400 2.279894000 2.222370509 2.065083757 1.886770541 1.742545997 1.662748845 1.654417996 1.705803477 1.795129369 1.899391883 1.997908353 2.073042097 2.114614574 2.125268548 2.122921082 2.547602687
//
IT	5123
RD	21
LK	-475606.467083
QD	-127.767972 -> -115.217817
RI	0.0027949208
TR	0.098001	0.037271
MT	7.736256
MM	C_pi: 1.625099, n_recomb: 76560.551389
RS	0	0.000000	1001.241564	0.532030	0.000007	0.000000
RS	1	0.007168	1001.241564	0.570240	0.000007	0.000001
RS	2	0.014850	1001.241564	0.611201	0.000008	0.000003
RS	3	0.023082	1001.241564	0.655111	0.000009	0.000005
RS	4	0.031905	3.095798	226.754023	0.002962	0.001875
RS	5	0.041360	3.095798	242.284433	0.003165	0.002317
RS	6	0.051493	0.892655	893.747231	0.011674	0.008987
RS	7	0.062352	0.892655	946.016607	0.012356	0.010031
RS	8	0.073989	0.537711	1653.238218	0.021594	0.018024
RS	9	0.086461	0.537711	1730.105112	0.022598	0.019539
RS	10	0.099826	0.465516	2083.486835	0.027214	0.024070
RS	11	0.114150	0.465516	2163.398144	0.028257	0.025666
RS	12	0.129500	0.508644	2054.310600	0.026832	0.024814
RS	13	0.145951	0.508644	2129.718628	0.027817	0.026234
RS	14	0.163580	0.638088	1762.409340	0.023020	0.022032
RS	15	0.182474	0.638088	1832.365085	0.023934	0.023214
RS	16	0.202722	0.857948	1419.962104	0.018547	0.018178
RS	17	0.224421	0.857948	1483.019861	0.019371	0.019103
RS	18	0.247675	1.164232	1143.638310	0.014938	0.014812
RS	19	0.272597	1.164232	1199.315092	0.015665	0.015533
RS	20	0.299305	1.529869	958.427530	0.012519	0.012439
RS	21	0.327927	1.529869	1007.969684	0.013166	0.013041
RS	22	0.358601	1.902355	853.144769	0.011143	0.011046
RS	23	0.391473	1.902355	898.646165	0.011738	0.011592
RS	24	0.426702	2.195246	820.349285	0.010715	0.010585
RS	25	0.464456	2.195246	864.254776	0.011289	0.011128
RS	26	0.504917	2.315857	862.475385	0.011265	0.011121
RS	27	0.548277	2.315857	907.297547	0.011851	0.011722
RS	28	0.594746	2.256559	977.951491	0.012774	0.012682
RS	29	0.644546	2.256559	1025.341159	0.013393	0.013372
RS	30	0.697915	2.093030	1156.059538	0.015100	0.015151
RS	31	0.755109	2.093030	1205.666247	0.015748	0.015917
RS	32	0.816404	1.907658	1374.810041	0.017957	0.018243
RS	33	0.882092	1.907658	1423.515614	0.018593	0.019030
RS	34	0.952488	1.757800	1592.992332	0.020807	0.021396
RS	35	1.027931	1.757800	1635.297117	0.021360	0.022101
RS	36	1.108781	1.674727	1754.440235	0.022916	0.023798
RS	37	1.195427	1.674727	1785.034446	0.023315	0.024307
RS	38	1.288284	1.665589	1819.044005	0.023760	0.024821
RS	39	1.387796	1.665589	1835.917894	0.023980	0.025082
RS	40	1.494442	1.718281	1790.276887	0.023384	0.024474
RS	41	1.608732	1.718281	1794.753348	0.023442	0.024515
RS	42	1.731214	1.810414	1702.789624	0.022241	0.023256
RS	43	1.862476	1.810414	1697.017684	0.022166	0.023140
RS	44	2.003146	1.918182	1591.621816	0.020789	0.021698
RS	45	2.153900	1.918182	1576.812796	0.020596	0.021467
RS	46	2.315460	2.019994	1478.377136	0.019310	0.020130
RS	47	2.488601	2.019994	1454.443509	0.018997	0.019797
RS	48	2.674153	2.097351	1372.135352	0.017922	0.018694
RS	49	2.873005	2.097351	1337.873898	0.017475	0.018245
RS	50	3.086110	2.139608	1271.400577	0.016606	0.017370
RS	51	3.314491	2.139608	1225.070859	0.016001	0.016777
RS	52	3.559243	2.149627	1166.315531	0.015234	0.016014
RS	53	3.821538	2.149627	1106.826407	0.014457	0.015248
RS	54	4.102635	2.145856	1042.942611	0.013622	0.014410
RS	55	4.403881	2.145856	971.751026	0.012693	0.013476
RS	56	4.726720	2.145856	896.362173	0.011708	0.012474
RS	57	5.072700	2.145856	817.959280	0.010684	0.011420
RS	58	5.443481	2.585961	621.726154	0.008121	0.008741
RS	59	5.840838	2.585961	572.270144	0.007475	0.008063
RS	60	6.266679	2.585961	521.013818	0.006805	0.007355
RS	61	6.723044	2.585961	468.813930	0.006123	0.006629
RS	62	7.212121	2.585961	416.568990	0.005441	0.005901
RS	63	7.736256	2.585961	1940.654376	0.025348	0.027693
PA	4+25*2+4+6 0.098001447 0.037270877 7.736255906 1001.241563921 3.095797963 0.892654936 0.537710794 0.465515845 0.508644395 0.638087735 0.857947679 1.164231716 1.529868705 1.902355227 2.195245614 2.315856531 2.256558835 2.093029789 1.907657565 1.757799855 1.674727380 1.665588650 1.718280887 1.810413827 1.918181548 2.019994263 2.097351375 2.139607971 2.149626799 2.145856483 2.585960795
//
IT	4976
RD	22
LK	-475581.830870
QD	-120.985114 -> -109.399625
RI	0.0026085914
TR	0.097054	0.037561
MT	7.780553
MM	C_pi: 1.642058, n_recomb: 77919.615770
RS	0	0.000000	1338.566288	0.405345	0.000005	0.000000
RS	1	0.007178	1338.566288	0.434497	0.000006	0.000001
RS	2	0.014870	1338.566288	0.465750	0.000006	0.000002
RS	3	0.023115	1338.566288	0.499257	0.000006	0.000004
RS	4	0.031952	3.275453	218.394629	0.002803	0.001792
RS	5	0.041423	3.275453	233.413070	0.002996	0.002211
RS	6	0.051574	0.915521	888.519634	0.011403	0.008846
RS	7	0.062453	0.915521	940.843153	0.012075	0.009859
RS	8	0.074114	0.544942	1664.556049	0.021362	0.017920
RS	9	0.086611	0.544942	1742.577751	0.022364	0.019407
RS	10	0.100005	0.468082	2115.665223	0.027152	0.024087
RS	11	0.114361	0.468082	2197.238384	0.028199	0.025669
RS	12	0.129746	0.509085	2096.382241	0.026904	0.024923
RS	13	0.146237	0.509085	2173.420210	0.027893	0.026338
RS	14	0.163911	0.637399	1802.095244	0.023128	0.022154
RS	15	0.182853	0.637399	1873.587130	0.024045	0.023337
RS	16	0.203155	0.857377	1451.290867	0.018625	0.018261
RS	17	0.224915	0.857377	1515.743773	0.019453	0.019190
RS	18	0.248236	1.166252	1166.110268	0.014966	0.014842
RS	19	0.273231	1.166252	1222.962623	0.015695	0.015568
RS	20	0.300020	1.538318	973.744027	0.012497	0.012420
RS	21	0.328732	1.538318	1024.221963	0.013145	0.013025
RS	22	0.359504	1.920998	863.379245	0.011080	0.010986
RS	23	0.392486	1.920998	909.618064	0.011674	0.011531
RS	24	0.427835	2.224585	827.642290	0.010622	0.010493
RS	25	0.465720	2.224585	872.173862	0.011193	0.011034
RS	26	0.506326	2.350840	869.139347	0.011154	0.011010
RS	27	0.549845	2.350840	914.597254	0.011738	0.011606
RS	28	0.596489	2.289945	986.447904	0.012660	0.012561
RS	29	0.646480	2.289945	1034.607136	0.013278	0.013246
RS	30	0.700059	2.120352	1168.920456	0.015002	0.015036
RS	31	0.757485	2.120352	1219.509480	0.015651	0.015798
RS	32	0.819031	1.928070	1394.311792	0.017894	0.018152
RS	33	0.884996	1.928070	1444.187154	0.018534	0.018937
RS	34	0.955695	1.772686	1620.202083	0.020793	0.021343
RS	35	1.031469	1.772686	1663.702568	0.021352	0.022050
RS	36	1.112681	1.686393	1788.045488	0.022947	0.023783
RS	37	1.199723	1.686393	1819.652274	0.023353	0.024296
RS	38	1.293012	1.676433	1855.580278	0.023814	0.024827
RS	39	1.392997	1.676433	1873.201390	0.024040	0.025094
RS	40	1.500158	1.730369	1826.114589	0.023436	0.024479
RS	41	1.615012	1.730369	1831.151270	0.023501	0.024530
RS	42	1.738108	1.825218	1735.874210	0.022278	0.023251
RS	43	1.870041	1.825218	1730.587548	0.022210	0.023146
RS	44	2.011443	1.936395	1621.636998	0.020812	0.021685
RS	45	2.162994	1.936395	1607.288269	0.020628	0.021466
RS	46	2.325423	2.041413	1506.075278	0.019329	0.020119
RS	47	2.499510	2.041413	1482.548448	0.019027	0.019798
RS	48	2.686093	2.120913	1398.650029	0.017950	0.018696
RS	49	2.886068	2.120913	1364.645787	0.017514	0.018261
RS	50	3.100396	2.163790	1297.668761	0.016654	0.017396
RS	51	3.330108	2.163790	1251.302458	0.016059	0.016815
RS	52	3.576308	2.173128	1192.616439	0.015306	0.016069
RS	53	3.840179	2.173128	1132.646478	0.014536	0.015312
RS	54	4.122990	2.167881	1068.781554	0.013716	0.014491
RS	55	4.426099	2.167881	996.562260	0.012790	0.013561
RS	56	4.750965	2.167881	919.957715	0.011806	0.012562
RS	57	5.099149	2.167881	840.166784	0.010782	0.011510
RS	58	5.472323	2.622889	636.764900	0.008172	0.008783
RS	59	5.872283	2.622889	586.924483	0.007532	0.008113
RS	60	6.300950	2.622889	535.136895	0.006868	0.007412
RS	61	6.760386	2.622889	482.265155	0.006189	0.006691
RS	62	7.252797	2.622889	429.219244	0.005508	0.005965
RS	63	7.780553	2.622889	2017.541068	0.025893	0.028251
PA	4+25*2+4+6 0.097053707 0.037560918 7.780552628 1338.566287898 3.275453421 0.915520910 0.544942314 0.468081879 0.509084849 0.637398882 0.857376573 1.166252459 1.538317754 1.920998227 2.224584615 2.350840326 2.289945308 2.120351978 1.928069932 1.772686008 1.686392924 1.676432856 1.730369432 1.825218088 1.936395178 2.041413126 2.120912865 2.163789553 2.173127989 2.167881382 2.622889295
//
IT	4625
RD	23
LK	-475559.083945
QD	-114.698885 -> -103.992341
RI	0.0024404746
TR	0.096152	0.037839
MT	7.823020
MM	C_pi: 1.658457, n_recomb: 79239.827180
RS	0	0.000000	1782.306190	0.309817	0.000004	0.000000
RS	1	0.007187	1782.306190	0.332128	0.000004	0.000001
RS	2	0.014890	1782.306190	0.356049	0.000004	0.000002
RS	3	0.023147	1782.306190	0.381698	0.000005	0.000003
RS	4	0.031997	3.456809	210.690989	0.002659	0.001715
RS	5	0.041483	3.456809	225.233586	0.002842	0.002114
RS	6	0.051652	0.937875	883.550197	0.011150	0.008713
RS	7	0.062550	0.937875	935.916661	0.011811	0.009697
RS	8	0.074232	0.552080	1674.931574	0.021137	0.017817
RS	9	0.086754	0.552080	1754.049429	0.022136	0.019277
RS	10	0.100176	0.470672	2146.200422	0.027085	0.024097
RS	11	0.114562	0.470672	2229.383736	0.028135	0.025665
RS	12	0.129982	0.509584	2136.989956	0.026969	0.025024
RS	13	0.146510	0.509584	2215.614865	0.027961	0.026434
RS	14	0.164226	0.636740	1840.805498	0.023231	0.022271
RS	15	0.183215	0.636740	1913.794157	0.024152	0.023454
RS	16	0.203569	0.856709	1482.040254	0.018703	0.018343
RS	17	0.225386	0.856709	1547.856364	0.019534	0.019276
RS	18	0.248771	1.167922	1188.220351	0.014995	0.014875
RS	19	0.273836	1.167922	1246.223775	0.015727	0.015605
RS	20	0.300703	1.546081	988.787853	0.012478	0.012405
RS	21	0.329500	1.546081	1040.180762	0.013127	0.013011
RS	22	0.360368	1.938686	873.358392	0.011022	0.010930
RS	23	0.393453	1.938686	920.313767	0.011614	0.011474
RS	24	0.428916	2.252879	834.659161	0.010533	0.010407
RS	25	0.466928	2.252879	879.793449	0.011103	0.010944
RS	26	0.507672	2.384881	875.453732	0.011048	0.010903
RS	27	0.551344	2.384881	921.519372	0.011629	0.011495
RS	28	0.598154	2.322567	994.457165	0.012550	0.012446
RS	29	0.648329	2.322567	1043.352394	0.013167	0.013124
RS	30	0.702110	2.147076	1181.107989	0.014905	0.014925
RS	31	0.759755	2.147076	1232.642430	0.015556	0.015683
RS	32	0.821544	1.948023	1412.939496	0.017831	0.018064
RS	33	0.887773	1.948023	1463.949968	0.018475	0.018847
RS	34	0.958762	1.787210	1646.377498	0.020777	0.021291
RS	35	1.034852	1.787210	1691.047447	0.021341	0.021999
RS	36	1.116411	1.697742	1820.537309	0.022975	0.023767
RS	37	1.203832	1.697742	1853.141442	0.023386	0.024284
RS	38	1.297535	1.686950	1891.004194	0.023864	0.024831
RS	39	1.397972	1.686950	1909.366696	0.024096	0.025104
RS	40	1.505628	1.742074	1860.892050	0.023484	0.024484
RS	41	1.621020	1.742074	1866.489569	0.023555	0.024542
RS	42	1.744706	1.839553	1767.972482	0.022312	0.023246
RS	43	1.877281	1.839553	1763.175782	0.022251	0.023151
RS	44	2.019383	1.954049	1650.743662	0.020832	0.021672
RS	45	2.171698	1.954049	1636.862805	0.020657	0.021464
RS	46	2.334959	2.062186	1532.940928	0.019346	0.020107
RS	47	2.509954	2.062186	1509.831534	0.019054	0.019799
RS	48	2.697524	2.143755	1424.404802	0.017976	0.018698
RS	49	2.898576	2.143755	1390.672967	0.017550	0.018275
RS	50	3.114076	2.187195	1323.249406	0.016699	0.017421
RS	51	3.345064	2.187195	1276.868093	0.016114	0.016852
RS	52	3.592652	2.195812	1218.310204	0.015375	0.016121
RS	53	3.858034	2.195812	1157.887451	0.014612	0.015373
RS	54	4.142488	2.189043	1094.112912	0.013808	0.014568
RS	55	4.447385	2.189043	1020.896461	0.012884	0.013643
RS	56	4.774195	2.189043	943.110276	0.011902	0.012647
RS	57	5.124491	2.189043	861.968217	0.010878	0.011597
RS	58	5.499963	2.658453	651.505239	0.008222	0.008823
RS	59	5.902418	2.658453	601.294928	0.007588	0.008161
RS	60	6.333797	2.658453	548.994687	0.006928	0.007466
RS	61	6.796179	2.658453	495.473256	0.006253	0.006751
RS	62	7.291790	2.658453	441.651373	0.005574	0.006028
RS	63	7.823020	2.658453	2093.646075	0.026422	0.028793
PA	4+25*2+4+6 0.096151796 0.037839399 7.823019791 1782.306190049 3.456809333 0.937875114 0.552080099 0.470672436 0.509583701 0.636740406 0.856709364 1.167921908 1.546080671 1.938686251 2.252879450 2.384880762 2.322567293 2.147076385 1.948022676 1.787209759 1.697741678 1.686950370 1.742073951 1.839553323 1.954048614 2.062185944 2.143754766 2.187195245 2.195811542 2.189043053 2.658452852
//
IT	4597
RD	24
LK	-475538.059442
QD	-108.864380 -> -98.960004
RI	0.0022880891
TR	0.095292	0.038107
MT	7.863814
MM	C_pi: 1.674330, n_recomb: 80522.448066
RS	0	0.000000	2366.807557	0.237250	0.000003	0.000000
RS	1	0.007195	2366.807557	0.254356	0.000003	0.000001
RS	2	0.014909	2366.807557	0.272699	0.000003	0.000001
RS	3	0.023177	2366.807557	0.292368	0.000004	0.000002
RS	4	0.032040	3.639677	203.570188	0.002528	0.001644
RS	5	0.041541	3.639677	217.669531	0.002703	0.002025
RS	6	0.051726	0.959692	878.853832	0.010914	0.008588
RS	7	0.062643	0.959692	931.255239	0.011565	0.009546
RS	8	0.074346	0.559118	1684.458271	0.020919	0.017714
RS	9	0.086891	0.559118	1764.617269	0.021915	0.019149
RS	10	0.100339	0.473283	2175.175461	0.027013	0.024100
RS	11	0.114754	0.473283	2259.918719	0.028066	0.025656
RS	12	0.130207	0.510139	2176.169865	0.027026	0.025118
RS	13	0.146771	0.510139	2256.340039	0.028021	0.026522
RS	14	0.164528	0.636117	1878.548172	0.023329	0.022383
RS	15	0.183562	0.636117	1952.995346	0.024254	0.023567
RS	16	0.203966	0.855964	1512.213783	0.018780	0.018424
RS	17	0.225837	0.855964	1579.361903	0.019614	0.019361
RS	18	0.249283	1.169275	1209.975840	0.015027	0.014908
RS	19	0.274416	1.169275	1269.106554	0.015761	0.015642
RS	20	0.301357	1.553227	1003.556724	0.012463	0.012392
RS	21	0.330236	1.553227	1055.844282	0.013112	0.013000
RS	22	0.361194	1.955496	883.086095	0.010967	0.010878
RS	23	0.394379	1.955496	930.737951	0.011559	0.011421
RS	24	0.429952	2.280200	841.410483	0.010449	0.010325
RS	25	0.468085	2.280200	887.125284	0.011017	0.010860
RS	26	0.508961	2.418036	881.436643	0.010946	0.010801
RS	27	0.552779	2.418036	928.083498	0.011526	0.011388
RS	28	0.599750	2.354458	1002.012106	0.012444	0.012334
RS	29	0.650100	2.354458	1051.611597	0.013060	0.013008
RS	30	0.704074	2.173220	1192.668692	0.014812	0.014818
RS	31	0.761931	2.173220	1245.113362	0.015463	0.015571
RS	32	0.823951	1.967530	1430.745388	0.017768	0.017977
RS	33	0.890434	1.967530	1482.857345	0.018415	0.018759
RS	34	0.961700	1.801384	1671.571902	0.020759	0.021239
RS	35	1.038095	1.801384	1717.385301	0.021328	0.021949
RS	36	1.119986	1.708787	1851.965032	0.022999	0.023750
RS	37	1.207770	1.708787	1885.550842	0.023416	0.024272
RS	38	1.301871	1.697157	1925.360154	0.023911	0.024835
RS	39	1.402742	1.697157	1944.457321	0.024148	0.025114
RS	40	1.510872	1.753412	1894.652699	0.023529	0.024488
RS	41	1.626782	1.753412	1900.810232	0.023606	0.024554
RS	42	1.751033	1.853444	1799.121693	0.022343	0.023240
RS	43	1.884224	1.853444	1794.818060	0.022290	0.023155
RS	44	2.026998	1.971173	1678.974219	0.020851	0.021658
RS	45	2.180046	1.971173	1665.567115	0.020685	0.021462
RS	46	2.344107	2.082352	1558.999395	0.019361	0.020095
RS	47	2.519972	2.082352	1536.316520	0.019079	0.019800
RS	48	2.708492	2.165923	1449.419514	0.018000	0.018699
RS	49	2.910577	2.165923	1415.973755	0.017585	0.018289
RS	50	3.127203	2.209875	1348.157254	0.016743	0.017445
RS	51	3.359416	2.209875	1301.780976	0.016167	0.016887
RS	52	3.608338	2.217737	1243.403923	0.015442	0.016172
RS	53	3.875172	2.217737	1182.555410	0.014686	0.015432
RS	54	4.161205	2.209406	1118.939028	0.013896	0.014644
RS	55	4.467819	2.209406	1044.755366	0.012975	0.013722
RS	56	4.796497	2.209406	965.820927	0.011994	0.012730
RS	57	5.148824	2.209406	883.363959	0.010970	0.011681
RS	58	5.526502	2.692738	665.950370	0.008270	0.008862
RS	59	5.931357	2.692738	615.384070	0.007642	0.008208
RS	60	6.365343	2.692738	562.588991	0.006987	0.007519
RS	61	6.830556	2.692738	508.439105	0.006314	0.006808
RS	62	7.329244	2.692738	453.865249	0.005637	0.006088
RS	63	7.863814	2.692738	2168.923550	0.026936	0.029319
PA	4+25*2+4+6 0.095292207 0.038106709 7.863814423 2366.807557346 3.639677281 0.959691988 0.559117623 0.473282605 0.510138687 0.636117374 0.855964240 1.169275196 1.553227366 1.955496225 2.280199945 2.418035821 2.354457917 2.173220290 1.967530286 1.801383682 1.708787128 1.697157410 1.753411979 1.853444146 1.971172554 2.082352012 2.165922671 2.209875452 2.217736655 2.209406359 2.692737848
//
IT	4401
RD	25
LK	-475518.606792
QD	-103.441022 -> -94.269921
RI	0.0021497263
TR	0.094473	0.038364
MT	7.902962
MM	C_pi: 1.689685, n_recomb: 81768.485309
RS	0	0.000000	3116.161037	0.183108	0.000002	0.000000
RS	1	0.007204	3116.161037	0.196326	0.000002	0.000000
RS	2	0.014927	3116.161037	0.210501	0.000003	0.000001
RS	3	0.023206	3116.161037	0.225702	0.000003	0.000002
RS	4	0.032081	3.823748	196.975046	0.002409	0.001580
RS	5	0.041596	3.823748	210.660929	0.002576	0.001943
RS	6	0.051797	0.980955	874.429334	0.010694	0.008470
RS	7	0.062732	0.980955	926.859624	0.011335	0.009404
RS	8	0.074455	0.566047	1693.213984	0.020707	0.017613
RS	9	0.087022	0.566047	1774.361919	0.021700	0.019023
RS	10	0.100495	0.475905	2202.667381	0.026938	0.024098
RS	11	0.114938	0.475905	2288.921137	0.027993	0.025641
RS	12	0.130422	0.510738	2213.981773	0.027076	0.025204
RS	13	0.147021	0.510738	2295.656136	0.028075	0.026604
RS	14	0.164816	0.635522	1915.347685	0.023424	0.022491
RS	15	0.183893	0.635522	1991.215643	0.024352	0.023675
RS	16	0.204344	0.855146	1541.817231	0.018856	0.018504
RS	17	0.226269	0.855146	1610.266388	0.019693	0.019445
RS	18	0.249773	1.170340	1231.373522	0.015059	0.014943
RS	19	0.274970	1.170340	1291.607755	0.015796	0.015681
RS	20	0.301982	1.559788	1018.057760	0.012450	0.012382
RS	21	0.330940	1.559788	1071.220049	0.013101	0.012992
RS	22	0.361984	1.971465	892.569365	0.010916	0.010829
RS	23	0.395265	1.971465	940.898176	0.011507	0.011372
RS	24	0.430943	2.306577	847.906516	0.010370	0.010247
RS	25	0.469191	2.306577	894.180425	0.010936	0.010779
RS	26	0.510195	2.450325	887.104382	0.010849	0.010704
RS	27	0.554152	2.450325	934.307001	0.011426	0.011286
RS	28	0.601276	2.385631	1009.134955	0.012341	0.012227
RS	29	0.651795	2.385631	1059.408111	0.012956	0.012896
RS	30	0.705953	2.198794	1203.629973	0.014720	0.014714
RS	31	0.764013	2.198794	1256.950620	0.015372	0.015463
RS	32	0.826255	1.986589	1447.768601	0.017706	0.017893
RS	33	0.892981	1.986589	1500.948880	0.018356	0.018673
RS	34	0.964514	1.815201	1695.826015	0.020739	0.021188
RS	35	1.041199	1.815201	1742.756552	0.021313	0.021899
RS	36	1.123410	1.719520	1882.369013	0.023021	0.023733
RS	37	1.211542	1.719520	1916.919810	0.023443	0.024258
RS	38	1.306023	1.707043	1958.686816	0.023954	0.024837
RS	39	1.407311	1.707043	1978.510319	0.024196	0.025122
RS	40	1.515895	1.764378	1927.427716	0.023572	0.024491
RS	41	1.632302	1.764378	1934.142726	0.023654	0.024565
RS	42	1.757094	1.866888	1829.348902	0.022372	0.023235
RS	43	1.890876	1.866888	1825.539600	0.022326	0.023158
RS	44	2.034295	1.987770	1706.350090	0.020868	0.021645
RS	45	2.188046	1.987770	1693.420878	0.020710	0.021460
RS	46	2.352873	2.101915	1584.269690	0.019375	0.020083
RS	47	2.529575	2.101915	1562.020531	0.019103	0.019799
RS	48	2.719005	2.187425	1473.707134	0.018023	0.018700
RS	49	2.922081	2.187425	1440.559433	0.017618	0.018301
RS	50	3.139787	2.231844	1372.399220	0.016784	0.017468
RS	51	3.373176	2.231844	1326.046617	0.016217	0.016920
RS	52	3.623378	2.238918	1267.901038	0.015506	0.016220
RS	53	3.891604	2.238918	1206.652437	0.014757	0.015488
RS	54	4.179153	2.228991	1143.258157	0.013982	0.014717
RS	55	4.487416	2.228991	1068.136432	0.013063	0.013799
RS	56	4.817886	2.228991	988.086388	0.012084	0.012810
RS	57	5.172162	2.228991	904.350070	0.011060	0.011763
RS	58	5.551960	2.725778	680.099439	0.008317	0.008901
RS	59	5.959118	2.725778	629.190608	0.007695	0.008253
RS	60	6.395607	2.725778	575.917959	0.007043	0.007570
RS	61	6.863540	2.725778	521.160240	0.006374	0.006863
RS	62	7.365182	2.725778	465.857776	0.005697	0.006146
RS	63	7.902962	2.725778	2243.317765	0.027435	0.029829
PA	4+25*2+4+6 0.094472876 0.038363679 7.902961907 3116.161036880 3.823747951 0.980954695 0.566047033 0.475904540 0.510737576 0.635522252 0.855146297 1.170339566 1.559787924 1.971465420 2.306577456 2.450324694 2.385630611 2.198794452 1.986588710 1.815201020 1.719519848 1.707043424 1.764378161 1.866888375 1.987769809 2.101914971 2.187425151 2.231844048 2.238918364 2.228991427 2.725777511
//
CC
CC	Brief Description of the file format:
CC	  CC  comments
CC	  MM  useful-messages
CC	  RD  round-of-iterations
CC	  LL  \log[P(sequence)]
CC	  QD  Q-before-opt Q-after-opt
CC	  TR  \theta_0 \rho_0
CC	  RS  k t_k \lambda_k \pi_k \sum_{l\not=k}A_{kl} A_{kk}
CC	  DC  begin end best-k t_k+\Delta_k max-prob
CC
MM	Version: 0.6.5-r67
MM	pattern:4+25*2+4+6, n:63, n_free_lambdas:28
MM	n_iterations:25, skip:1, max_t:5, theta/rho:5
MM	is_decoding:0
MM	n_seqs:21, sum_L:1313268, sum_n:195596
RD	0
LK	0.000000
QD	0.000000 -> 0.000000
RI	inf
TR	0.161271	0.032254
MT	5.000000
MM	C_pi: 1.000000, n_recomb: 41686.065287
RS	0	0.000000	1.000000	263.356527	0.006318	0.000000
RS	1	0.006440	1.000000	278.489082	0.006681	0.000000
RS	2	0.013294	1.000000	294.367159	0.007062	0.000000
RS	3	0.020590	1.000000	311.011076	0.007461	0.000000
RS	4	0.028356	1.000000	328.439315	0.007879	0.000000
RS	5	0.036622	1.000000	346.668079	0.008316	0.000000
RS	6	0.045421	1.000000	365.710815	0.008773	0.000000
RS	7	0.054785	1.000000	385.577663	0.009250	0.000000
RS	8	0.064753	1.000000	406.274862	0.009746	0.000000
RS	9	0.075363	1.000000	427.804087	0.010263	0.000000
RS	10	0.086656	1.000000	450.161729	0.010799	0.000000
RS	11	0.098677	1.000000	473.338104	0.011355	0.000000
RS	12	0.111471	1.000000	497.316612	0.011930	0.000000
RS	13	0.125090	1.000000	522.072818	0.012524	0.000000
RS	14	0.139585	1.000000	547.573490	0.013136	0.000000
RS	15	0.155014	1.000000	573.775573	0.013764	0.000000
RS	16	0.171437	1.000000	600.625122	0.014408	0.000000
RS	17	0.188917	1.000000	628.056203	0.015066	0.000000
RS	18	0.207523	1.000000	655.989771	0.015736	0.000000
RS	19	0.227327	1.000000	684.332552	0.016416	0.000000
RS	20	0.248406	1.000000	712.975938	0.017103	0.000000
RS	21	0.270843	1.000000	741.794949	0.017795	0.000000
RS	22	0.294725	1.000000	770.647266	0.018487	0.000000
RS	23	0.320144	1.000000	799.372400	0.019176	0.000000
RS	24	0.347201	1.000000	827.791032	0.019858	0.000000
RS	25	0.376000	1.000000	855.704578	0.020527	0.000000
RS	26	0.406654	1.000000	882.895051	0.021180	0.000000
RS	27	0.439282	1.000000	909.125267	0.021809	0.000000
RS	28	0.474011	1.000000	934.139491	0.022409	0.000000
RS	29	0.510976	1.000000	957.664581	0.022973	0.000000
RS	30	0.550322	1.000000	979.411716	0.023495	0.000000
RS	31	0.592202	1.000000	999.078791	0.023967	0.000000
RS	32	0.636779	1.000000	1016.353542	0.024381	0.000000
RS	33	0.684227	1.000000	1030.917483	0.024731	0.000000
RS	34	0.734730	1.000000	1042.450689	0.025007	0.000000
RS	35	0.788485	1.000000	1050.637473	0.025204	0.000000
RS	36	0.845702	1.000000	1055.172951	0.025312	0.000000
RS	37	0.906604	1.000000	1055.770472	0.025327	0.000000
RS	38	0.971428	1.000000	1052.169832	0.025240	0.000000
RS	39	1.040426	1.000000	1044.146145	0.025048	0.000000
RS	40	1.113868	1.000000	1031.519189	0.024745	0.000000
RS	41	1.192040	1.000000	1014.162971	0.024329	0.000000
RS	42	1.275245	1.000000	992.015187	0.023797	0.000000
RS	43	1.363809	1.000000	965.086183	0.023151	0.000000
RS	44	1.458076	1.000000	933.466966	0.022393	0.000000
RS	45	1.558414	1.000000	897.335746	0.021526	0.000000
RS	46	1.665214	1.000000	856.962471	0.020558	0.000000
RS	47	1.778891	1.000000	812.710788	0.019496	0.000000
RS	48	1.899889	1.000000	765.036923	0.018352	0.000000
RS	49	2.028679	1.000000	714.485001	0.017140	0.000000
RS	50	2.165763	1.000000	661.678483	0.015873	0.000000
RS	51	2.311675	1.000000	607.307550	0.014569	0.000000
RS	52	2.466983	1.000000	552.112490	0.013245	0.000000
RS	53	2.632293	1.000000	496.863412	0.011919	0.000000
RS	54	2.808249	1.000000	442.336925	0.010611	0.000000
RS	55	2.995536	1.000000	389.290698	0.009339	0.000000
RS	56	3.194884	1.000000	338.437132	0.008119	0.000000
RS	57	3.407070	1.000000	290.417614	0.006967	0.000000
RS	58	3.632920	1.000000	245.778951	0.005896	0.000000
RS	59	3.873315	1.000000	204.953627	0.004917	0.000000
RS	60	4.129191	1.000000	168.245406	0.004036	0.000000
RS	61	4.401545	1.000000	135.821487	0.003258	0.000000
RS	62	4.691438	1.000000	107.712023	0.002584	0.000000
RS	63	5.000000	1.000000	303.167779	0.007273	0.000000
PA	4+25*2+4+6 0.161270737 0.032254147 5.000000000 1.000000000 1.000000000 1.000000000 1.000000000 1.000000000 1.000000000 1.000000000 1.000000000 1.000000000 1.000000000 1.000000000 1.000000000 1.000000000 1.000000000 1.000000000 1.000000000 1.000000000 1.000000000 1.000000000 1.000000000 1.000000000 1.000000000 1.000000000 1.000000000 1.000000000 1.000000000 1.000000000 1.000000000
//
IT	5374
RD	1
LK	-489331.290988
QD	-918.986190 -> -543.997431
RI	0.0338742821
TR	0.147888	0.030541
MT	5.646410
MM	C_pi: 1.050100, n_recomb: 41453.251691
RS	0	0.000000	0.780465	345.739532	0.008340	0.000470
RS	1	0.006642	0.780465	365.513246	0.008817	0.002885
RS	2	0.013724	0.780465	386.194984	0.009316	0.003435
RS	3	0.021278	0.780465	407.795964	0.009837	0.004961
RS	4	0.029333	0.580268	577.691732	0.013936	0.007381
RS	5	0.037922	0.580268	606.792197	0.014638	0.010048
RS	6	0.047083	0.545371	677.095374	0.016334	0.012672
RS	7	0.056851	0.545371	708.935914	0.017102	0.015049
RS	8	0.067269	0.567400	712.867415	0.017197	0.016954
RS	9	0.078378	0.567400	745.121301	0.017975	0.018209
RS	10	0.090226	0.627631	703.904964	0.016981	0.018813
RS	11	0.102860	0.627631	735.352801	0.017739	0.018929
RS	12	0.116333	0.710564	678.520645	0.016368	0.018740
RS	13	0.130701	0.710564	708.787184	0.017098	0.018350
RS	14	0.146024	0.804530	653.905109	0.015775	0.017813
RS	15	0.162364	0.804530	683.031708	0.016477	0.017201
RS	16	0.179789	0.899899	637.745134	0.015385	0.016595
RS	17	0.198372	0.899899	665.941658	0.016065	0.016054
RS	18	0.218189	0.987894	633.219506	0.015276	0.015603
RS	19	0.239322	0.987894	660.735505	0.015939	0.015253
RS	20	0.261858	1.062816	640.466689	0.015450	0.015009
RS	21	0.285892	1.062816	667.485518	0.016102	0.014872
RS	22	0.311521	1.122057	658.356133	0.015882	0.014835
RS	23	0.338853	1.122057	684.928732	0.016523	0.014894
RS	24	0.368001	1.164618	685.751632	0.016543	0.015053
RS	25	0.399084	1.164618	711.756043	0.017170	0.015319
RS	26	0.432231	1.190784	721.453827	0.017404	0.015700
RS	27	0.467580	1.190784	746.547945	0.018009	0.016197
RS	28	0.505277	1.203198	763.149415	0.018410	0.016797
RS	29	0.545477	1.203198	786.719879	0.018978	0.017484
RS	30	0.588348	1.206072	807.303252	0.019475	0.018237
RS	31	0.634066	1.206072	828.453465	0.019985	0.019033
RS	32	0.682820	1.203609	849.688192	0.020498	0.019850
RS	33	0.734812	1.203609	867.281457	0.020922	0.020659
RS	34	0.790257	1.199396	885.691159	0.021366	0.021432
RS	35	0.849385	1.199396	898.450467	0.021674	0.022135
RS	36	0.912440	1.196136	910.779203	0.021971	0.022739
RS	37	0.979683	1.196136	917.436759	0.022132	0.023217
RS	38	1.051392	1.195240	921.317702	0.022225	0.023550
RS	39	1.127864	1.195240	920.772398	0.022212	0.023729
RS	40	1.209415	1.196778	915.134203	0.022076	0.023753
RS	41	1.296382	1.196778	906.570411	0.021870	0.023626
RS	42	1.389125	1.199987	891.408298	0.021504	0.023356
RS	43	1.488027	1.199987	874.378270	0.021093	0.022954
RS	44	1.593499	1.203923	850.264978	0.020511	0.022429
RS	45	1.705976	1.203923	824.768124	0.019896	0.021789
RS	46	1.825922	1.207785	792.607655	0.019121	0.021045
RS	47	1.953836	1.207785	759.172882	0.018314	0.020208
RS	48	2.090245	1.210920	720.220662	0.017374	0.019290
RS	49	2.235714	1.210920	679.964476	0.016403	0.018300
RS	50	2.390844	1.212891	635.819790	0.015338	0.017251
RS	51	2.556278	1.212891	590.463804	0.014244	0.016151
RS	52	2.732699	1.213633	543.022360	0.013100	0.015010
RS	53	2.920837	1.213633	494.852546	0.011938	0.013837
RS	54	3.121471	1.213660	446.263099	0.010765	0.012640
RS	55	3.335430	1.213660	397.998901	0.009601	0.011431
RS	56	3.563600	1.213660	350.765447	0.008462	0.010223
RS	57	3.806925	1.213660	305.248418	0.007364	0.009034
RS	58	4.066410	1.228012	259.345209	0.006256	0.007881
RS	59	4.343129	1.228012	220.085556	0.005309	0.006780
RS	60	4.638227	1.228012	183.956892	0.004438	0.005748
RS	61	4.952924	1.228012	151.291439	0.003650	0.004797
RS	62	5.288522	1.228012	122.298171	0.002950	0.003936
RS	63	5.646410	1.228012	368.668362	0.008894	0.012375
PA	4+25*2+4+6 0.147887745 0.030541018 5.646409988 0.780464649 0.580267906 0.545371056 0.567399979 0.627631187 0.710563660 0.804529667 0.899899006 0.987894058 1.062815666 1.122056961 1.164617538 1.190784454 1.203197956 1.206071854 1.203608513 1.199396133 1.196135521 1.195240021 1.196778297 1.199987411 1.203923225 1.207784653 1.210920215 1.212890863 1.213632643 1.213660061 1.228012145
//
IT	4561
RD	2
LK	-488732.434929
QD	-593.775834 -> -448.874650
RI	0.0320665862
TR	0.141220	0.030424
MT	5.979493
MM	C_pi: 1.097156, n_recomb: 43117.528394
RS	0	0.000000	0.974284	292.262667	0.006778	0.000376
RS	1	0.006737	0.974284	309.763720	0.007184	0.002528
RS	2	0.013928	0.974284	328.157044	0.007611	0.002823
RS	3	0.021603	0.974284	347.466551	0.008059	0.003709
RS	4	0.029796	0.533518	669.020633	0.015516	0.007294
RS	5	0.038541	0.533518	702.194228	0.016286	0.009994
RS	6	0.047874	0.449971	871.360286	0.020209	0.013598
RS	7	0.057837	0.449971	909.165775	0.021086	0.016474
RS	8	0.068470	0.455832	935.132869	0.021688	0.018341
RS	9	0.079820	0.455832	972.948063	0.022565	0.020405
RS	10	0.091935	0.516666	893.048609	0.020712	0.019853
RS	11	0.104866	0.516666	929.062159	0.021547	0.020856
RS	12	0.118668	0.614599	812.949907	0.018854	0.019058
RS	13	0.133399	0.614599	846.682041	0.019637	0.019517
RS	14	0.149124	0.737309	735.503305	0.017058	0.017514
RS	15	0.165907	0.737309	767.002068	0.017789	0.017694
RS	16	0.183822	0.873102	675.747432	0.015672	0.015933
RS	17	0.202943	0.873102	705.341575	0.016359	0.016044
RS	18	0.223353	1.007694	637.996746	0.014797	0.014737
RS	19	0.245137	1.007694	666.159518	0.015450	0.014900
RS	20	0.268389	1.128413	621.047672	0.014404	0.014052
RS	21	0.293208	1.128413	648.240871	0.015034	0.014314
RS	22	0.319699	1.226617	622.138558	0.014429	0.013863
RS	23	0.347974	1.226617	648.705264	0.015045	0.014228
RS	24	0.378155	1.296692	639.296805	0.014827	0.014125
RS	25	0.410369	1.296692	665.403975	0.015432	0.014622
RS	26	0.444752	1.336289	671.195889	0.015567	0.014876
RS	27	0.481453	1.336289	696.764190	0.016160	0.015547
RS	28	0.520626	1.349388	715.052488	0.016584	0.016137
RS	29	0.562438	1.349388	739.653571	0.017154	0.016961
RS	30	0.607067	1.344579	766.168022	0.017769	0.017795
RS	31	0.654703	1.344579	788.969172	0.018298	0.018700
RS	32	0.705548	1.330852	818.678177	0.018987	0.019651
RS	33	0.759818	1.330852	838.479433	0.019446	0.020545
RS	34	0.817745	1.315815	865.931377	0.020083	0.021462
RS	35	0.879574	1.315815	881.304924	0.020440	0.022222
RS	36	0.945569	1.304993	901.296198	0.020903	0.022929
RS	37	1.016010	1.304993	910.818078	0.021124	0.023432
RS	38	1.091197	1.300988	919.791883	0.021332	0.023793
RS	39	1.171449	1.300988	922.275208	0.021390	0.023968
RS	40	1.257107	1.303438	919.207997	0.021319	0.023948
RS	41	1.348537	1.303438	913.825301	0.021194	0.023801
RS	42	1.446126	1.310229	899.632117	0.020865	0.023449
RS	43	1.550290	1.310229	885.933019	0.020547	0.023028
RS	44	1.661472	1.318955	862.234899	0.019997	0.022416
RS	45	1.780143	1.318955	840.152347	0.019485	0.021770
RS	46	1.906810	1.327602	808.589698	0.018753	0.020961
RS	47	2.042011	1.327602	778.478366	0.018055	0.020137
RS	48	2.186320	1.334574	740.629672	0.017177	0.019188
RS	49	2.340352	1.334574	703.317392	0.016312	0.018226
RS	50	2.504760	1.338836	660.671561	0.015323	0.017179
RS	51	2.680245	1.338836	617.521754	0.014322	0.016113
RS	52	2.867553	1.340278	571.480120	0.013254	0.014995
RS	53	3.067480	1.340278	524.456753	0.012163	0.013852
RS	54	3.280875	1.339904	476.550674	0.011052	0.012680
RS	55	3.508648	1.339904	428.210898	0.009931	0.011492
RS	56	3.751766	1.339904	380.337171	0.008821	0.010301
RS	57	4.011263	1.339904	333.659004	0.007738	0.009124
RS	58	4.288242	1.369525	283.269968	0.006570	0.007894
RS	59	4.583882	1.369525	243.000255	0.005636	0.006826
RS	60	4.899439	1.369525	205.408279	0.004764	0.005818
RS	61	5.236256	1.369525	170.924105	0.003964	0.004882
RS	62	5.595764	1.369525	139.863042	0.003244	0.004029
RS	63	5.979493	1.369525	441.997052	0.010251	0.013023
PA	4+25*2+4+6 0.141219616 0.030424309 5.979493069 0.974284411 0.533517945 0.449970805 0.455831850 0.516666135 0.614599455 0.737308547 0.873102239 1.007693845 1.128412537 1.226616583 1.296691811 1.336289244 1.349387674 1.344578908 1.330851761 1.315815485 1.304992505 1.300988013 1.303438497 1.310229480 1.318955292 1.327602374 1.334574097 1.338835563 1.340277923 1.339903678 1.369525382
//
IT	4759
RD	3
LK	-488477.013522
QD	-495.606245 -> -405.974756
RI	0.0257391532
TR	0.136837	0.030824
MT	6.179804
MM	C_pi: 1.141389, n_recomb: 45404.942016
RS	0	0.000000	1.360197	222.262575	0.004895	0.000327
RS	1	0.006792	1.360197	236.161974	0.005201	0.002270
RS	2	0.014045	1.360197	250.844452	0.005525	0.002295
RS	3	0.021791	1.360197	266.342090	0.005866	0.002657
RS	4	0.030063	0.567647	674.315042	0.014851	0.006818
RS	5	0.038897	0.567647	708.720827	0.015609	0.009237
RS	6	0.048331	0.427679	984.736900	0.021688	0.013938
RS	7	0.058406	0.427679	1026.483868	0.022607	0.016871
RS	8	0.069165	0.414832	1100.872676	0.024246	0.019360
RS	9	0.080655	0.414832	1142.667725	0.025166	0.021710
RS	10	0.092925	0.469980	1046.783512	0.023054	0.020858
RS	11	0.106028	0.469980	1086.346635	0.023926	0.022222
RS	12	0.120022	0.571603	927.774718	0.020433	0.019631
RS	13	0.134966	0.571603	964.598391	0.021244	0.020444
RS	14	0.150925	0.707805	810.741055	0.017856	0.017627
RS	15	0.167968	0.707805	844.749199	0.018605	0.018140
RS	16	0.186168	0.867190	719.014427	0.015836	0.015714
RS	17	0.205605	0.867190	750.493985	0.016529	0.016103
RS	18	0.226361	1.032653	658.155261	0.014495	0.014302
RS	19	0.248528	1.032653	687.673268	0.015145	0.014683
RS	20	0.272200	1.186074	625.632687	0.013779	0.013490
RS	21	0.297480	1.186074	653.826680	0.014400	0.013916
RS	22	0.324477	1.312952	617.076277	0.013591	0.013239
RS	23	0.353308	1.312952	644.491119	0.014194	0.013724
RS	24	0.384096	1.402403	629.738556	0.013869	0.013493
RS	25	0.416976	1.402403	656.747656	0.014464	0.014071
RS	26	0.452090	1.448622	662.276375	0.014586	0.014291
RS	27	0.489588	1.448622	688.991166	0.015174	0.015012
RS	28	0.529633	1.456644	711.628167	0.015673	0.015657
RS	29	0.572397	1.456644	737.741486	0.016248	0.016510
RS	30	0.618067	1.439712	772.098189	0.017005	0.017468
RS	31	0.666838	1.439712	796.776617	0.017548	0.018390
RS	32	0.718922	1.411796	836.236354	0.018417	0.019508
RS	33	0.774543	1.411796	858.145268	0.018900	0.020408
RS	34	0.833942	1.384421	895.218959	0.019716	0.021492
RS	35	0.897376	1.384421	912.706704	0.020101	0.022251
RS	36	0.965118	1.365618	940.047081	0.020704	0.023078
RS	37	1.037461	1.365618	951.481053	0.020955	0.023571
RS	38	1.114718	1.358808	964.216941	0.021236	0.023974
RS	39	1.197222	1.358808	968.318528	0.021326	0.024134
RS	40	1.285330	1.362908	965.572406	0.021266	0.024084
RS	41	1.379421	1.362908	961.550307	0.021177	0.023924
RS	42	1.479904	1.374240	945.454245	0.020823	0.023501
RS	43	1.587212	1.374240	932.943967	0.020547	0.023076
RS	44	1.701808	1.388781	906.498977	0.019965	0.022389
RS	45	1.824187	1.388781	885.480897	0.019502	0.021754
RS	46	1.954878	1.403175	851.339348	0.018750	0.020891
RS	47	2.094446	1.403175	822.123142	0.018106	0.020091
RS	48	2.243493	1.414774	782.393215	0.017231	0.019119
RS	49	2.402664	1.414774	745.653111	0.016422	0.018191
RS	50	2.572646	1.421905	701.849701	0.015458	0.017152
RS	51	2.754172	1.421905	658.720014	0.014508	0.016121
RS	52	2.948028	1.424442	611.826906	0.013475	0.015029
RS	53	3.155051	1.424442	564.056860	0.012423	0.013916
RS	54	3.376135	1.424012	514.991879	0.011342	0.012773
RS	55	3.612235	1.424012	465.053510	0.010242	0.011605
RS	56	3.864371	1.424012	415.199880	0.009144	0.010430
RS	57	4.133632	1.424012	366.207350	0.008065	0.009263
RS	58	4.421182	1.469529	309.948226	0.006826	0.007965
RS	59	4.728262	1.469529	267.966686	0.005902	0.006923
RS	60	5.056199	1.469529	228.369854	0.005030	0.005933
RS	61	5.406409	1.469529	191.663526	0.004221	0.005007
RS	62	5.780406	1.469529	158.245197	0.003485	0.004157
RS	63	6.179804	1.469529	518.698368	0.011424	0.013823
PA	4+25*2+4+6 0.136837487 0.030824033 6.179804399 1.360196651 0.567647135 0.427679447 0.414831692 0.469980345 0.571603470 0.707804631 0.867190387 1.032653242 1.186074166 1.312951966 1.402403178 1.448622435 1.456643671 1.439712030 1.411796206 1.384421160 1.365617676 1.358807994 1.362907530 1.374239891 1.388781271 1.403174634 1.414773832 1.421905023 1.424441691 1.424011840 1.469528508
//
IT	4822
RD	4
LK	-488308.125521
QD	-444.626253 -> -373.843766
RI	0.0201962028
TR	0.133399	0.031396
MT	6.321955
MM	C_pi: 1.180585, n_recomb: 47791.948671
RS	0	0.000000	1.901758	168.223740	0.003520	0.000296
RS	1	0.006830	1.901758	179.067020	0.003747	0.002094
RS	2	0.014126	1.901758	190.562327	0.003987	0.001932
RS	3	0.021921	1.901758	202.742271	0.004242	0.001951
RS	4	0.030248	0.634443	643.377777	0.013462	0.006252
RS	5	0.039144	0.634443	677.524311	0.014177	0.008343
RS	6	0.048648	0.429285	1049.422327	0.021958	0.013970
RS	7	0.058801	0.429285	1094.194422	0.022895	0.016811
RS	8	0.069647	0.397508	1228.716744	0.025710	0.020092
RS	9	0.081233	0.397508	1273.905532	0.026655	0.022531
RS	10	0.093612	0.446165	1176.434404	0.024616	0.021716
RS	11	0.106835	0.446165	1219.115279	0.025509	0.023240
RS	12	0.120962	0.548364	1028.983157	0.021530	0.020198
RS	13	0.136054	0.548364	1068.683201	0.022361	0.021180
RS	14	0.152176	0.692386	880.208563	0.018418	0.017834
RS	15	0.169400	0.692386	916.703901	0.019181	0.018513
RS	16	0.187800	0.867877	762.516822	0.015955	0.015639
RS	17	0.207456	0.867877	795.993786	0.016655	0.016168
RS	18	0.228455	1.056358	683.170992	0.014295	0.014035
RS	19	0.250889	1.056358	714.238600	0.014945	0.014522
RS	20	0.274854	1.235509	638.619333	0.013362	0.013102
RS	21	0.300457	1.235509	668.050107	0.013978	0.013603
RS	22	0.327808	1.385515	623.076320	0.013037	0.012780
RS	23	0.357027	1.385515	651.581430	0.013634	0.013315
RS	24	0.388242	1.490163	633.149775	0.013248	0.013010
RS	25	0.421589	1.490163	661.277667	0.013837	0.013614
RS	26	0.457213	1.539841	667.616362	0.013969	0.013831
RS	27	0.495271	1.539841	695.644882	0.014556	0.014558
RS	28	0.535928	1.540522	723.300807	0.015134	0.015269
RS	29	0.579361	1.540522	751.025642	0.015714	0.016116
RS	30	0.625762	1.510208	793.666382	0.016607	0.017199
RS	31	0.675331	1.510208	820.234392	0.017163	0.018108
RS	32	0.728286	1.467798	869.744766	0.018199	0.019386
RS	33	0.784858	1.467798	893.660210	0.018699	0.020272
RS	34	0.845293	1.428445	940.457768	0.019678	0.021515
RS	35	0.909856	1.428445	959.812690	0.020083	0.022261
RS	36	0.978829	1.402315	994.235047	0.020803	0.023200
RS	37	1.052513	1.402315	1007.165802	0.021074	0.023682
RS	38	1.131229	1.393371	1022.897659	0.021403	0.024123
RS	39	1.215322	1.393371	1028.040920	0.021511	0.024275
RS	40	1.305158	1.399712	1024.407231	0.021435	0.024194
RS	41	1.401130	1.399712	1021.044822	0.021364	0.024033
RS	42	1.503657	1.416116	1001.598247	0.020957	0.023542
RS	43	1.613187	1.416116	989.502451	0.020704	0.023126
RS	44	1.730197	1.436967	958.839465	0.020063	0.022367
RS	45	1.855199	1.436967	938.089731	0.019629	0.021753
RS	46	1.988738	1.457553	900.027517	0.018832	0.020837
RS	47	2.131399	1.457553	870.936846	0.018224	0.020069
RS	48	2.283803	1.474150	828.196552	0.017329	0.019074
RS	49	2.446616	1.474150	791.330443	0.016558	0.018184
RS	50	2.620549	1.484436	745.481485	0.015598	0.017150
RS	51	2.806362	1.484436	701.785107	0.014684	0.016156
RS	52	3.004866	1.488281	653.391803	0.013672	0.015087
RS	53	3.216927	1.488281	604.428298	0.012647	0.014003
RS	54	3.443473	1.488022	553.749842	0.011587	0.012886
RS	55	3.685491	1.488022	501.922476	0.010502	0.011739
RS	56	3.944039	1.488022	449.866084	0.009413	0.010578
RS	57	4.220246	1.488022	398.400782	0.008336	0.009421
RS	58	4.515318	1.549717	335.828721	0.007027	0.008054
RS	59	4.830543	1.549717	292.160771	0.006113	0.007036
RS	60	5.167298	1.549717	250.628801	0.005244	0.006062
RS	61	5.527053	1.549717	211.801202	0.004432	0.005144
RS	62	5.911380	1.549717	176.144511	0.003686	0.004296
RS	63	6.321955	1.549717	595.342347	0.012457	0.014672
PA	4+25*2+4+6 0.133398544 0.031396356 6.321955383 1.901757606 0.634443290 0.429284505 0.397507543 0.446165251 0.548363763 0.692385936 0.867876812 1.056357736 1.235509005 1.385515321 1.490163047 1.539840697 1.540521720 1.510208184 1.467797772 1.428444807 1.402314770 1.393371179 1.399711815 1.416116112 1.436967065 1.457552743 1.474149549 1.484436002 1.488280853 1.488022373 1.549717029
//
IT	4643
RD	5
LK	-488171.398830
QD	-406.407193 -> -345.602308
RI	0.0162789376
TR	0.130432	0.032015
MT	6.436915
MM	C_pi: 1.215580, n_recomb: 50132.749317
RS	0	0.000000	2.560410	131.587001	0.002625	0.000275
RS	1	0.006860	2.560410	140.240760	0.002797	0.001971
RS	2	0.014191	2.560410	149.436382	0.002981	0.001694
RS	3	0.022024	2.560410	159.203942	0.003176	0.001501
RS	4	0.030395	0.720364	600.043982	0.011969	0.005696
RS	5	0.039340	0.720364	633.118951	0.012629	0.007483
RS	6	0.048899	0.440900	1085.613551	0.021655	0.013829
RS	7	0.059114	0.440900	1132.814424	0.022596	0.016535
RS	8	0.070029	0.390220	1331.134875	0.026552	0.020613
RS	9	0.081693	0.390220	1379.420575	0.027515	0.023063
RS	10	0.094158	0.432509	1289.112931	0.025714	0.022431
RS	11	0.107477	0.432509	1334.662187	0.026623	0.024030
RS	12	0.121710	0.534169	1120.139481	0.022343	0.020710
RS	13	0.136919	0.534169	1162.542535	0.023189	0.021783
RS	14	0.153172	0.683301	944.661256	0.018843	0.018058
RS	15	0.170540	0.683301	983.558983	0.019619	0.018832
RS	16	0.189099	0.870822	804.607474	0.016050	0.015626
RS	17	0.208932	0.870822	840.065018	0.016757	0.016235
RS	18	0.230125	1.077776	709.301927	0.014148	0.013853
RS	19	0.252771	1.077776	741.944182	0.014800	0.014399
RS	20	0.276972	1.278583	654.470578	0.013055	0.012809
RS	21	0.302832	1.278583	685.182598	0.013667	0.013348
RS	22	0.330467	1.448626	633.098405	0.012628	0.012418
RS	23	0.359997	1.448626	662.738217	0.013220	0.012972
RS	24	0.391553	1.566389	641.260375	0.012791	0.012616
RS	25	0.425274	1.566389	670.535410	0.013375	0.013224
RS	26	0.461308	1.618251	677.932293	0.013523	0.013447
RS	27	0.499814	1.618251	707.276719	0.014108	0.014165
RS	28	0.540962	1.610976	739.960033	0.014760	0.014937
RS	29	0.584933	1.610976	769.269312	0.015345	0.015767
RS	30	0.631919	1.567312	820.115590	0.016359	0.016961
RS	31	0.682130	1.567312	848.515796	0.016925	0.017852
RS	32	0.735784	1.510967	908.004840	0.018112	0.019273
RS	33	0.793119	1.510967	933.832878	0.018627	0.020143
RS	34	0.854388	1.460432	990.282540	0.019753	0.021527
RS	35	0.919860	1.460432	1011.360628	0.020174	0.022262
RS	36	0.989823	1.427706	1052.673143	0.020998	0.023302
RS	37	1.064585	1.427706	1066.896153	0.021281	0.023778
RS	38	1.144477	1.417128	1085.193958	0.021646	0.024250
RS	39	1.229849	1.417128	1091.121556	0.021765	0.024403
RS	40	1.321077	1.425982	1085.952600	0.021662	0.024288
RS	41	1.418564	1.425982	1082.964867	0.021602	0.024135
RS	42	1.522739	1.447606	1059.430258	0.021132	0.023576
RS	43	1.634059	1.447606	1047.465061	0.020894	0.023178
RS	44	1.753017	1.474868	1011.895670	0.020184	0.022347
RS	45	1.880135	1.474868	991.153988	0.019771	0.021760
RS	46	2.015974	1.501732	948.613071	0.018922	0.020793
RS	47	2.161131	1.501732	919.427531	0.018340	0.020060
RS	48	2.316246	1.523393	873.277996	0.017419	0.019042
RS	49	2.482002	1.523393	836.118835	0.016678	0.018190
RS	50	2.659129	1.536879	787.977960	0.015718	0.017160
RS	51	2.848408	1.536879	743.613111	0.014833	0.016203
RS	52	3.050670	1.542063	693.606565	0.013835	0.015154
RS	53	3.266808	1.542063	643.419525	0.012834	0.014100
RS	54	3.497774	1.542014	591.114540	0.011791	0.013006
RS	55	3.744583	1.542014	537.437588	0.010720	0.011878
RS	56	4.008324	1.542014	483.246803	0.009639	0.010732
RS	57	4.290158	1.542014	429.401809	0.008565	0.009584
RS	58	4.591326	1.619953	360.373877	0.007188	0.008149
RS	59	4.913154	1.619953	315.189679	0.006287	0.007153
RS	60	5.257060	1.619953	271.905566	0.005424	0.006192
RS	61	5.624558	1.619953	231.143352	0.004611	0.005283
RS	62	6.017266	1.619953	193.429854	0.003858	0.004436
RS	63	6.436915	1.619953	671.657772	0.013398	0.015533
PA	4+25*2+4+6 0.130432168 0.032015055 6.436914612 2.560410069 0.720364040 0.440900369 0.390219864 0.432509371 0.534169015 0.683301052 0.870822496 1.077776016 1.278582549 1.448625693 1.566388830 1.618250868 1.610976014 1.567311807 1.510966936 1.460432380 1.427705894 1.417127864 1.425982041 1.447606037 1.474868178 1.501731912 1.523392557 1.536879441 1.542063013 1.542013732 1.619953305
//
IT	4915
RD	6
LK	-488053.014180
QD	-373.807638 -> -320.098117
RI	0.0135909739
TR	0.127754	0.032631
MT	6.537920
MM	C_pi: 1.247630, n_recomb: 52398.208363
RS	0	0.000000	3.274344	107.889796	0.002059	0.000259
RS	1	0.006886	3.274344	115.081948	0.002196	0.001882
RS	2	0.014246	3.274344	122.736137	0.002342	0.001542
RS	3	0.022113	3.274344	130.879573	0.002498	0.001218
RS	4	0.030522	0.820543	554.553580	0.010583	0.005183
RS	5	0.039510	0.820543	586.151572	0.011186	0.006707
RS	6	0.049117	0.457481	1104.891633	0.021086	0.013592
RS	7	0.059385	0.457481	1154.074382	0.022025	0.016156
RS	8	0.070361	0.387910	1416.144454	0.027027	0.020982
RS	9	0.082092	0.387910	1467.339994	0.028004	0.023411
RS	10	0.094631	0.424127	1389.621601	0.026520	0.023029
RS	11	0.108033	0.424127	1437.878083	0.027441	0.024664
RS	12	0.122358	0.524786	1203.888932	0.022976	0.021167
RS	13	0.137670	0.524786	1248.860462	0.023834	0.022292
RS	14	0.154036	0.677489	1005.195085	0.019184	0.018278
RS	15	0.171530	0.677489	1046.408386	0.019970	0.019111
RS	16	0.190227	0.874516	845.148966	0.016129	0.015644
RS	17	0.210213	0.874516	882.541365	0.016843	0.016303
RS	18	0.231574	1.097021	735.425036	0.014035	0.013722
RS	19	0.254407	1.097021	769.621243	0.014688	0.014303
RS	20	0.278811	1.316890	671.286787	0.012811	0.012576
RS	21	0.304896	1.316890	703.269314	0.013422	0.013135
RS	22	0.332778	1.505146	644.642576	0.012303	0.012119
RS	23	0.362579	1.505146	675.403450	0.012890	0.012681
RS	24	0.394433	1.635044	651.100436	0.012426	0.012283
RS	25	0.428480	1.635044	681.495801	0.013006	0.012887
RS	26	0.464872	1.688726	689.898425	0.013166	0.013114
RS	27	0.503769	1.688726	720.514235	0.013751	0.013817
RS	28	0.545345	1.673599	757.989427	0.014466	0.014643
RS	29	0.589784	1.673599	788.823404	0.015054	0.015453
RS	30	0.637283	1.617073	847.598014	0.016176	0.016744
RS	31	0.688053	1.617073	877.762099	0.016752	0.017616
RS	32	0.742319	1.547539	947.017373	0.018073	0.019163
RS	33	0.800322	1.547539	974.684602	0.018601	0.020018
RS	34	0.862319	1.486602	1040.658224	0.019861	0.021531
RS	35	0.928585	1.486602	1063.376772	0.020294	0.022256
RS	36	0.999414	1.447872	1111.454029	0.021212	0.023386
RS	37	1.075120	1.447872	1126.871513	0.021506	0.023860
RS	38	1.156040	1.435962	1147.514336	0.021900	0.024359
RS	39	1.242532	1.435962	1154.117823	0.022026	0.024517
RS	40	1.334980	1.447391	1147.085155	0.021892	0.024369
RS	41	1.433793	1.447391	1144.368031	0.021840	0.024229
RS	42	1.539412	1.474175	1116.384402	0.021306	0.023604
RS	43	1.652303	1.474175	1104.465121	0.021078	0.023227
RS	44	1.772968	1.507754	1063.684169	0.020300	0.022329
RS	45	1.901942	1.507754	1042.893164	0.019903	0.021771
RS	46	2.039797	1.540804	995.669853	0.019002	0.020755
RS	47	2.187145	1.540804	966.362097	0.018443	0.020057
RS	48	2.344640	1.567441	916.707006	0.017495	0.019018
RS	49	2.512980	1.567441	879.259380	0.016780	0.018203
RS	50	2.692911	1.584044	828.821149	0.015818	0.017176
RS	51	2.885234	1.584044	783.827121	0.014959	0.016254
RS	52	3.090799	1.590489	732.273077	0.013975	0.015224
RS	53	3.310520	1.590489	680.936804	0.012995	0.014198
RS	54	3.545371	1.590570	627.122354	0.011968	0.013126
RS	55	3.796394	1.590570	571.698464	0.010911	0.012017
RS	56	4.064703	1.590570	515.489656	0.009838	0.010885
RS	57	4.351488	1.590570	459.391340	0.008767	0.009746
RS	58	4.658021	1.684697	383.842944	0.007325	0.008243
RS	59	4.985662	1.684697	337.301378	0.006437	0.007267
RS	60	5.335864	1.684697	292.428685	0.005581	0.006320
RS	61	5.710182	1.684697	249.893394	0.004769	0.005418
RS	62	6.110276	1.684697	210.276272	0.004013	0.004573
RS	63	6.537920	1.684697	748.216476	0.014279	0.016389
PA	4+25*2+4+6 0.127753970 0.032630880 6.537920346 3.274343686 0.820542687 0.457481184 0.387909603 0.424126836 0.524785693 0.677488526 0.874516371 1.097021428 1.316889691 1.505145631 1.635043898 1.688725717 1.673599032 1.617072779 1.547538764 1.486601961 1.447872055 1.435962237 1.447391300 1.474174619 1.507754054 1.540804187 1.567441162 1.584044186 1.590488702 1.590570408 1.684697207
//
IT	4408
RD	7
LK	-487948.144328
QD	-345.006143 -> -297.021652
RI	0.0116892937
TR	0.125286	0.033225
MT	6.630634
MM	C_pi: 1.277604, n_recomb: 54588.234140
RS	0	0.000000	3.971832	92.915451	0.001702	0.000247
RS	1	0.006910	3.971832	99.168707	0.001817	0.001818
RS	2	0.014297	3.971832	105.830516	0.001939	0.001446
RS	3	0.022194	3.971832	112.925817	0.002069	0.001041
RS	4	0.030637	0.933033	510.982550	0.009361	0.004721
RS	5	0.039664	0.933033	540.933284	0.009909	0.006021
RS	6	0.049314	0.476855	1113.795480	0.020404	0.013302
RS	7	0.059631	0.476855	1164.607318	0.021334	0.015729
RS	8	0.070661	0.388356	1488.761602	0.027273	0.021240
RS	9	0.082453	0.388356	1542.729282	0.028261	0.023635
RS	10	0.095060	0.418797	1481.116915	0.027133	0.023534
RS	11	0.108538	0.418797	1531.967999	0.028064	0.025186
RS	12	0.122947	0.518239	1282.082494	0.023486	0.021574
RS	13	0.138352	0.518239	1329.517993	0.024355	0.022733
RS	14	0.154821	0.673530	1062.731747	0.019468	0.018490
RS	15	0.172428	0.673530	1106.185175	0.020264	0.019364
RS	16	0.191252	0.878321	884.381953	0.016201	0.015680
RS	17	0.211376	0.878321	923.662205	0.016921	0.016375
RS	18	0.232891	1.114303	761.264341	0.013946	0.013626
RS	19	0.255892	1.114303	796.984426	0.014600	0.014230
RS	20	0.280483	1.351429	688.399928	0.012611	0.012386
RS	21	0.306773	1.351429	721.627972	0.013219	0.012956
RS	22	0.334879	1.556755	656.754888	0.012031	0.011865
RS	23	0.364928	1.556755	688.607200	0.012615	0.012429
RS	24	0.397053	1.698351	661.525571	0.012118	0.011993
RS	25	0.431397	1.698351	692.999805	0.012695	0.012590
RS	26	0.468114	1.753931	702.235499	0.012864	0.012819
RS	27	0.507369	1.753931	734.066858	0.013447	0.013507
RS	28	0.549336	1.731341	776.017557	0.014216	0.014376
RS	29	0.594202	1.731341	808.310596	0.014807	0.015168
RS	30	0.642169	1.662565	874.666580	0.016023	0.016542
RS	31	0.693450	1.662565	906.528841	0.016607	0.017396
RS	32	0.748274	1.580564	985.283087	0.018049	0.019055
RS	33	0.806887	1.580564	1014.732093	0.018589	0.019897
RS	34	0.869549	1.509890	1090.082612	0.019969	0.021525
RS	35	0.936541	1.509890	1114.393343	0.020415	0.022243
RS	36	1.008162	1.465604	1169.156940	0.021418	0.023456
RS	37	1.084732	1.465604	1185.725943	0.021721	0.023930
RS	38	1.166593	1.452531	1208.616676	0.022141	0.024454
RS	39	1.254109	1.452531	1215.859605	0.022273	0.024618
RS	40	1.347673	1.466487	1206.813508	0.022108	0.024440
RS	41	1.447702	1.466487	1204.345108	0.022062	0.024314
RS	42	1.554642	1.498271	1171.756105	0.021465	0.023628
RS	43	1.668971	1.498271	1159.881961	0.021248	0.023272
RS	44	1.791200	1.537989	1113.777967	0.020403	0.022311
RS	45	1.921875	1.537989	1092.958888	0.020022	0.021782
RS	46	2.061579	1.577055	1041.016275	0.019070	0.020720
RS	47	2.210935	1.577055	1011.626704	0.018532	0.020056
RS	48	2.370612	1.608516	958.496632	0.017559	0.018997
RS	49	2.541322	1.608516	920.818560	0.016868	0.018219
RS	50	2.723827	1.628093	868.168649	0.015904	0.017195
RS	51	2.918942	1.628093	822.621002	0.015070	0.016306
RS	52	3.127540	1.635674	769.641219	0.014099	0.015295
RS	53	3.350550	1.635674	717.248017	0.013139	0.014295
RS	54	3.588970	1.635750	662.076702	0.012129	0.013244
RS	55	3.843864	1.635750	605.006805	0.011083	0.012153
RS	56	4.116369	1.635750	546.888268	0.010018	0.011033
RS	57	4.407704	1.635750	488.649222	0.008952	0.009903
RS	58	4.719169	1.745919	406.537317	0.007447	0.008334
RS	59	5.052155	1.745919	358.763155	0.006572	0.007377
RS	60	5.408149	1.745919	312.429625	0.005723	0.006444
RS	61	5.788741	1.745919	268.246802	0.004914	0.005548
RS	62	6.195630	1.745919	226.844491	0.004156	0.004705
RS	63	6.630634	1.745919	825.484306	0.015122	0.017232
PA	4+25*2+4+6 0.125285899 0.033225445 6.630633932 3.971832170 0.933033009 0.476855100 0.388356490 0.418797422 0.518239485 0.673530497 0.878321097 1.114302579 1.351429323 1.556754676 1.698351452 1.753931412 1.731340797 1.662564980 1.580563814 1.509889661 1.465604268 1.452531095 1.466487095 1.498271445 1.537988910 1.577054911 1.608516056 1.628093209 1.635674419 1.635750104 1.745918599
//
IT	4827
RD	8
LK	-487854.326900
QD	-319.281690 -> -276.142532
RI	0.0102791433
TR	0.122990	0.033793
MT	6.717545
MM	C_pi: 1.306018, n_recomb: 56708.479909
RS	0	0.000000	4.592327	83.686196	0.001476	0.000237
RS	1	0.006931	4.592327	89.358001	0.001576	0.001772
RS	2	0.014343	4.592327	95.404682	0.001682	0.001388
RS	3	0.022269	4.592327	101.849654	0.001796	0.000933
RS	4	0.030744	1.057119	470.735581	0.008301	0.004306
RS	5	0.039806	1.057119	498.998305	0.008799	0.005422
RS	6	0.049497	0.497988	1116.040677	0.019680	0.012985
RS	7	0.059859	0.497988	1168.193783	0.020600	0.015285
RS	8	0.070939	0.390468	1552.118137	0.027370	0.021416
RS	9	0.082788	0.390468	1608.744565	0.028369	0.023772
RS	10	0.095457	0.415386	1565.644074	0.027609	0.023964
RS	11	0.109005	0.415386	1619.004793	0.028550	0.025624
RS	12	0.123492	0.513497	1355.962806	0.023911	0.021940
RS	13	0.138983	0.513497	1405.778296	0.024790	0.023121
RS	14	0.155548	0.670685	1117.946014	0.019714	0.018692
RS	15	0.173261	0.670685	1163.575337	0.020519	0.019596
RS	16	0.192202	0.881941	922.567136	0.016269	0.015728
RS	17	0.212456	0.881941	963.692700	0.016994	0.016449
RS	18	0.234113	1.129814	786.780119	0.013874	0.013554
RS	19	0.257272	1.129814	823.994108	0.014530	0.014175
RS	20	0.282036	1.382830	705.561459	0.012442	0.012228
RS	21	0.308516	1.382830	740.007731	0.013049	0.012805
RS	22	0.336832	1.604441	669.044012	0.011798	0.011646
RS	23	0.367111	1.604441	701.955072	0.012378	0.012208
RS	24	0.399488	1.757576	672.060969	0.011851	0.011737
RS	25	0.434109	1.757576	704.570363	0.012424	0.012326
RS	26	0.471131	1.815332	714.426541	0.012598	0.012554
RS	27	0.510718	1.815332	747.416991	0.013180	0.013227
RS	28	0.553049	1.785775	793.505134	0.013993	0.014132
RS	29	0.598314	1.785775	827.192986	0.014587	0.014905
RS	30	0.646717	1.705362	900.767879	0.015884	0.016351
RS	31	0.698475	1.705362	934.267078	0.016475	0.017189
RS	32	0.753821	1.611537	1022.235521	0.018026	0.018948
RS	33	0.813002	1.611537	1053.418811	0.018576	0.019779
RS	34	0.876286	1.531670	1137.996877	0.020067	0.021510
RS	35	0.943956	1.531670	1163.869779	0.020524	0.022224
RS	36	1.016317	1.482162	1225.272628	0.021607	0.023513
RS	37	1.093693	1.482162	1242.977801	0.021919	0.023989
RS	38	1.176433	1.468013	1268.090777	0.022362	0.024536
RS	39	1.264907	1.468013	1275.971323	0.022501	0.024709
RS	40	1.359514	1.484391	1264.866904	0.022305	0.024501
RS	41	1.460679	1.484391	1262.662089	0.022266	0.024390
RS	42	1.568855	1.520982	1225.421104	0.021609	0.023647
RS	43	1.684530	1.520982	1213.625686	0.021401	0.023312
RS	44	1.808223	1.566627	1162.186285	0.020494	0.022293
RS	45	1.940489	1.566627	1141.389012	0.020127	0.021792
RS	46	2.081923	1.611510	1084.768120	0.019129	0.020688
RS	47	2.233161	1.611510	1055.358190	0.018610	0.020057
RS	48	2.394882	1.647616	998.838913	0.017614	0.018980
RS	49	2.567811	1.647616	961.000821	0.016946	0.018234
RS	50	2.752728	1.670004	906.256611	0.015981	0.017216
RS	51	2.950461	1.670004	860.234465	0.015169	0.016357
RS	52	3.161901	1.678579	805.965042	0.014212	0.015364
RS	53	3.387996	1.678579	752.601838	0.013271	0.014390
RS	54	3.629762	1.678489	696.230385	0.012277	0.013359
RS	55	3.888287	1.678489	637.601136	0.011243	0.012284
RS	56	4.164730	1.678489	577.664236	0.010187	0.011177
RS	57	4.460335	1.678489	517.378018	0.009123	0.010054
RS	58	4.776430	1.804489	428.668330	0.007559	0.008422
RS	59	5.114434	1.804489	379.757444	0.006697	0.007483
RS	60	5.475867	1.804489	332.061961	0.005856	0.006562
RS	61	5.862352	1.804489	286.329325	0.005049	0.005673
RS	62	6.275626	1.804489	243.234358	0.004289	0.004832
RS	63	6.717545	1.804489	903.694939	0.015936	0.018059
PA	4+25*2+4+6 0.122990158 0.033792842 6.717545220 4.592326545 1.057118740 0.497987891 0.390467573 0.415386378 0.513497085 0.670684981 0.881941134 1.129814279 1.382830056 1.604441215 1.757575648 1.815332125 1.785775424 1.705362025 1.611536700 1.531669519 1.482162229 1.468012728 1.484391346 1.520981793 1.566627019 1.611510349 1.647616194 1.670004449 1.678579487 1.678489460 1.804488902
//
IT	4251
RD	9
LK	-487769.912495
QD	-296.181708 -> -257.229766
RI	0.0091880500
TR	0.120844	0.034332
MT	6.799854
MM	C_pi: 1.333172, n_recomb: 58764.049959
RS	0	0.000000	5.100268	78.255793	0.001332	0.000230
RS	1	0.006952	5.100268	83.588307	0.001422	0.001739
RS	2	0.014387	5.100268	89.276201	0.001519	0.001354
RS	3	0.022339	5.100268	95.342011	0.001622	0.000868
RS	4	0.030843	1.192545	434.148849	0.007388	0.003934
RS	5	0.039939	1.192545	460.754107	0.007841	0.004897
RS	6	0.049668	0.520319	1113.857533	0.018955	0.012656
RS	7	0.060072	0.520319	1167.112132	0.019861	0.014840
RS	8	0.071200	0.393644	1608.243152	0.027368	0.021530
RS	9	0.083101	0.393644	1667.427008	0.028375	0.023846
RS	10	0.095830	0.413257	1644.530036	0.027985	0.024334
RS	11	0.109444	0.413257	1700.330717	0.028935	0.025997
RS	12	0.124004	0.509972	1426.330631	0.024272	0.022272
RS	13	0.139576	0.509972	1478.454832	0.025159	0.023468
RS	14	0.156231	0.668536	1171.283822	0.019932	0.018885
RS	15	0.174043	0.668536	1219.032502	0.020745	0.019813
RS	16	0.193094	0.885235	959.897222	0.016335	0.015785
RS	17	0.213469	0.885235	1002.829571	0.017065	0.016527
RS	18	0.235261	1.143717	811.985642	0.013818	0.013502
RS	19	0.258567	1.143717	850.665280	0.014476	0.014135
RS	20	0.283494	1.411521	722.658861	0.012298	0.012094
RS	21	0.310154	1.411521	758.296461	0.012904	0.012675
RS	22	0.338667	1.648822	681.326836	0.011594	0.011453
RS	23	0.369162	1.648822	715.264288	0.012172	0.012014
RS	24	0.401777	1.813472	682.487519	0.011614	0.011508
RS	25	0.436659	1.813472	715.989376	0.012184	0.012089
RS	26	0.473966	1.873764	726.248477	0.012359	0.012312
RS	27	0.513867	1.873764	760.343566	0.012939	0.012972
RS	28	0.556541	1.837766	810.236535	0.013788	0.013904
RS	29	0.602183	1.837766	845.257586	0.014384	0.014662
RS	30	0.650997	1.746288	925.693953	0.015753	0.016169
RS	31	0.703204	1.746288	960.772131	0.016350	0.016993
RS	32	0.759041	1.641199	1057.666830	0.017999	0.018840
RS	33	0.818760	1.641199	1090.541911	0.018558	0.019662
RS	34	0.882629	1.552587	1184.195858	0.020152	0.021488
RS	35	0.950940	1.552587	1211.609498	0.020618	0.022198
RS	36	1.023998	1.498112	1279.619540	0.021776	0.023558
RS	37	1.102136	1.498112	1298.458484	0.022096	0.024037
RS	38	1.185706	1.482923	1325.810443	0.022562	0.024606
RS	39	1.275085	1.482923	1334.342433	0.022707	0.024788
RS	40	1.370677	1.501597	1321.193967	0.022483	0.024555
RS	41	1.472915	1.501597	1319.282980	0.022451	0.024459
RS	42	1.582261	1.542787	1277.406208	0.021738	0.023662
RS	43	1.699207	1.542787	1265.735470	0.021539	0.023349
RS	44	1.824284	1.594144	1209.000305	0.020574	0.022275
RS	45	1.958055	1.594144	1188.282767	0.020221	0.021800
RS	46	2.101127	1.644645	1127.059264	0.019179	0.020658
RS	47	2.254144	1.644645	1097.694170	0.018680	0.020057
RS	48	2.417798	1.685209	1037.894731	0.017662	0.018964
RS	49	2.592829	1.685209	999.966221	0.017017	0.018250
RS	50	2.780028	1.710241	943.254614	0.016052	0.017237
RS	51	2.980241	1.710241	896.832064	0.015262	0.016407
RS	52	3.194372	1.719663	841.409573	0.014318	0.015432
RS	53	3.423389	1.719663	787.154282	0.013395	0.014481
RS	54	3.668326	1.719245	729.734295	0.012418	0.013471
RS	55	3.930291	1.719245	669.619923	0.011395	0.012412
RS	56	4.210467	1.719245	607.942559	0.010345	0.011316
RS	57	4.510121	1.719245	545.688596	0.009286	0.010201
RS	58	4.830605	1.860811	450.357354	0.007664	0.008506
RS	59	5.173369	1.860811	400.385697	0.006813	0.007585
RS	60	5.539961	1.860811	351.407643	0.005980	0.006675
RS	61	5.932037	1.860811	304.204511	0.005177	0.005793
RS	62	6.351370	1.860811	259.492703	0.004416	0.004953
RS	63	6.799854	1.860811	982.884127	0.016726	0.018868
PA	4+25*2+4+6 0.120844203 0.034332006 6.799854009 5.100268493 1.192545142 0.520319023 0.393643593 0.413256711 0.509971915 0.668535554 0.885234821 1.143717476 1.411521206 1.648822182 1.813472056 1.873763925 1.837766184 1.746287747 1.641198507 1.552586942 1.498112164 1.482922793 1.501596775 1.542787480 1.594144467 1.644644965 1.685209093 1.710240915 1.719662884 1.719244905 1.860811098
//
IT	4394
RD	10
LK	-487693.644228
QD	-275.356491 -> -240.065039
RI	0.0083130139
TR	0.118834	0.034844
MT	6.878087
MM	C_pi: 1.359227, n_recomb: 60759.152001
RS	0	0.000000	5.488493	75.341396	0.001240	0.000223
RS	1	0.006971	5.488493	80.497628	0.001325	0.001717
RS	2	0.014428	5.488493	85.999614	0.001415	0.001338
RS	3	0.022404	5.488493	91.869514	0.001512	0.000831
RS	4	0.030937	1.339369	401.088284	0.006601	0.003600
RS	5	0.040065	1.339369	426.102806	0.007013	0.004438
RS	6	0.049828	0.543528	1108.625560	0.018246	0.012325
RS	7	0.060273	0.543528	1162.778374	0.019138	0.014402
RS	8	0.071445	0.397531	1658.510258	0.027296	0.021597
RS	9	0.083396	0.397531	1720.156548	0.028311	0.023873
RS	10	0.096181	0.412022	1718.676589	0.028287	0.024655
RS	11	0.109856	0.412022	1776.856184	0.029244	0.026317
RS	12	0.124485	0.507303	1493.726867	0.024584	0.022574
RS	13	0.140134	0.507303	1548.096487	0.025479	0.023782
RS	14	0.156873	0.666832	1223.046093	0.020129	0.019070
RS	15	0.174780	0.666832	1272.862656	0.020949	0.020016
RS	16	0.193934	0.888139	996.505491	0.016401	0.015848
RS	17	0.214424	0.888139	1041.208944	0.017137	0.016607
RS	18	0.236343	1.156147	836.904749	0.013774	0.013464
RS	19	0.259789	1.156147	877.023481	0.014434	0.014108
RS	20	0.284869	1.437798	739.644517	0.012173	0.011980
RS	21	0.311698	1.437798	776.447767	0.012779	0.012564
RS	22	0.340397	1.690306	693.512378	0.011414	0.011283
RS	23	0.371097	1.690306	728.445157	0.011989	0.011841
RS	24	0.403936	1.866504	692.704776	0.011401	0.011301
RS	25	0.439065	1.866504	727.158454	0.011968	0.011874
RS	26	0.476643	1.929728	737.606691	0.012140	0.012090
RS	27	0.516840	1.929728	772.754611	0.012718	0.012737
RS	28	0.559840	1.887793	826.141675	0.013597	0.013692
RS	29	0.605836	1.887793	862.437164	0.014194	0.014435
RS	30	0.655040	1.785777	949.389898	0.015625	0.015995
RS	31	0.707673	1.785777	985.991511	0.016228	0.016807
RS	32	0.763975	1.669905	1091.532896	0.017965	0.018732
RS	33	0.824202	1.669905	1126.059597	0.018533	0.019546
RS	34	0.888627	1.572922	1228.638511	0.020221	0.021459
RS	35	0.957543	1.572922	1257.574811	0.020698	0.022167
RS	36	1.031263	1.513677	1332.169411	0.021925	0.023594
RS	37	1.110122	1.513677	1352.144709	0.022254	0.024076
RS	38	1.194479	1.497456	1381.774539	0.022742	0.024667
RS	39	1.284716	1.497456	1390.977541	0.022893	0.024858
RS	40	1.381243	1.518289	1375.834608	0.022644	0.024601
RS	41	1.484499	1.518289	1374.252164	0.022618	0.024520
RS	42	1.594953	1.563877	1327.789096	0.021853	0.023674
RS	43	1.713106	1.563877	1316.290938	0.021664	0.023381
RS	44	1.839496	1.620731	1254.328855	0.020644	0.022257
RS	45	1.974696	1.620731	1233.747662	0.020306	0.021806
RS	46	2.119322	1.676651	1168.014269	0.019224	0.020629
RS	47	2.274028	1.676651	1138.755067	0.018742	0.020057
RS	48	2.439519	1.721492	1075.789443	0.017706	0.018950
RS	49	2.616547	1.721492	1037.834021	0.017081	0.018266
RS	50	2.805915	1.749004	979.280571	0.016117	0.017258
RS	51	3.008483	1.749004	932.523955	0.015348	0.016455
RS	52	3.225172	1.759130	876.078826	0.014419	0.015499
RS	53	3.456967	1.759130	821.000303	0.013512	0.014569
RS	54	3.704920	1.758225	762.676679	0.012552	0.013580
RS	55	3.970157	1.758225	701.141211	0.011540	0.012535
RS	56	4.253883	1.758225	637.790812	0.010497	0.011450
RS	57	4.557388	1.758225	573.638076	0.009441	0.010341
RS	58	4.882050	1.915050	471.672536	0.007763	0.008587
RS	59	5.229344	1.915050	420.702183	0.006924	0.007681
RS	60	5.600847	1.915050	370.507530	0.006098	0.006783
RS	61	5.998248	1.915050	321.900764	0.005298	0.005907
RS	62	6.423351	1.915050	275.636851	0.004537	0.005070
RS	63	6.878087	1.915050	1062.981443	0.017495	0.019657
PA	4+25*2+4+6 0.118833693 0.034844215 6.878087193 5.488493124 1.339369392 0.543527985 0.397530565 0.412021957 0.507303328 0.666831980 0.888138958 1.156147480 1.437797693 1.690306278 1.866504271 1.929727955 1.887793267 1.785777469 1.669905269 1.572922358 1.513676543 1.497455726 1.518288566 1.563877335 1.620731380 1.676650871 1.721491899 1.749003566 1.759130263 1.758224953 1.915050098
//
IT	5017
RD	11
LK	-487624.508780
QD	-256.517271 -> -224.450703
RI	0.0075919422
TR	0.116948	0.035332
MT	6.952498
MM	C_pi: 1.384281, n_recomb: 62697.151078
RS	0	0.000000	5.767865	74.116252	0.001182	0.000219
RS	1	0.006989	5.767865	79.206914	0.001263	0.001702
RS	2	0.014466	5.767865	84.640563	0.001350	0.001334
RS	3	0.022466	5.767865	90.439346	0.001442	0.000813
RS	4	0.031025	1.497792	371.260318	0.005921	0.003300
RS	5	0.040183	1.497792	394.768121	0.006296	0.004034
RS	6	0.049980	0.567411	1101.249850	0.017565	0.011997
RS	7	0.060462	0.567411	1156.126736	0.018440	0.013977
RS	8	0.071676	0.401907	1703.882277	0.027176	0.021628
RS	9	0.083675	0.401907	1767.899426	0.028197	0.023865
RS	10	0.096511	0.411434	1788.716428	0.028529	0.024935
RS	11	0.110245	0.411434	1849.218659	0.029494	0.026593
RS	12	0.124939	0.505258	1558.522972	0.024858	0.022851
RS	13	0.140660	0.505258	1615.079717	0.025760	0.024068
RS	14	0.157480	0.665424	1273.423334	0.020311	0.019247
RS	15	0.175475	0.665424	1325.259355	0.021137	0.020209
RS	16	0.194727	0.890631	1032.482034	0.016468	0.015916
RS	17	0.215326	0.890631	1078.922746	0.017208	0.016690
RS	18	0.237363	1.167235	861.548331	0.013741	0.013439
RS	19	0.260941	1.167235	903.080650	0.014404	0.014091
RS	20	0.286167	1.461898	756.487591	0.012066	0.011882
RS	21	0.313156	1.461898	794.431809	0.012671	0.012469
RS	22	0.342031	1.729188	705.551026	0.011253	0.011131
RS	23	0.372925	1.729188	741.449476	0.011826	0.011686
RS	24	0.405977	1.916995	702.660157	0.011207	0.011112
RS	25	0.441339	1.916995	738.027055	0.011771	0.011679
RS	26	0.479173	1.983529	748.470779	0.011938	0.011884
RS	27	0.519651	1.983529	784.622517	0.012514	0.012520
RS	28	0.562958	1.936150	841.208451	0.013417	0.013491
RS	29	0.609291	1.936150	878.722218	0.014015	0.014222
RS	30	0.658863	1.824069	971.867779	0.015501	0.015828
RS	31	0.711899	1.824069	1009.939121	0.016108	0.016629
RS	32	0.768642	1.697835	1123.855029	0.017925	0.018624
RS	33	0.829351	1.697835	1159.994120	0.018502	0.019431
RS	34	0.894302	1.592795	1271.348306	0.020278	0.021425
RS	35	0.963793	1.592795	1301.789971	0.020763	0.022132
RS	36	1.038141	1.528935	1382.949458	0.022058	0.023620
RS	37	1.117684	1.528935	1404.064933	0.022394	0.024107
RS	38	1.202787	1.511671	1436.026898	0.022904	0.024719
RS	39	1.293838	1.511671	1445.921490	0.023062	0.024920
RS	40	1.391252	1.534525	1428.854264	0.022790	0.024642
RS	41	1.495474	1.534525	1427.634724	0.022770	0.024574
RS	42	1.606981	1.584313	1376.658085	0.021957	0.023684
RS	43	1.726280	1.584313	1365.377643	0.021777	0.023409
RS	44	1.853917	1.646459	1298.270196	0.020707	0.022238
RS	45	1.990475	1.646459	1277.877191	0.020382	0.021812
RS	46	2.136576	1.707604	1207.734242	0.019263	0.020602
RS	47	2.292889	1.707604	1178.635510	0.018799	0.020056
RS	48	2.460126	1.756550	1112.615213	0.017746	0.018937
RS	49	2.639051	1.756550	1074.689237	0.017141	0.018280
RS	50	2.830481	1.786383	1014.415074	0.016180	0.017279
RS	51	3.035289	1.786383	967.382982	0.015429	0.016502
RS	52	3.254412	1.797080	910.037681	0.014515	0.015564
RS	53	3.488849	1.797080	854.196895	0.013624	0.014654
RS	54	3.739671	1.795537	795.106727	0.012682	0.013686
RS	55	4.008022	1.795537	732.206470	0.011678	0.012654
RS	56	4.295128	1.795537	667.242760	0.010642	0.011579
RS	57	4.602300	1.795537	601.252742	0.009590	0.010476
RS	58	4.930939	1.967274	492.652395	0.007858	0.008665
RS	59	5.282547	1.967274	440.735427	0.007030	0.007774
RS	60	5.658729	1.967274	389.380531	0.006210	0.006886
RS	61	6.061201	1.967274	339.428142	0.005414	0.006017
RS	62	6.491802	1.967274	291.669106	0.004652	0.005182
RS	63	6.952498	1.967274	1143.865628	0.018244	0.020427
PA	4+25*2+4+6 0.116947848 0.035331550 6.952497651 5.767865179 1.497791832 0.567410901 0.401907255 0.411433734 0.505257813 0.665424008 0.890630818 1.167235107 1.461898084 1.729187758 1.916995025 1.983529140 1.936150398 1.824068848 1.697834540 1.592794908 1.528934913 1.511670885 1.534525185 1.584312904 1.646458722 1.707603905 1.756549671 1.786382993 1.797080098 1.795536528 1.967274464
//
IT	4467
RD	12
LK	-487561.663848
QD	-239.421157 -> -210.212227
RI	0.0069862639
TR	0.115176	0.035796
MT	7.023370
MM	C_pi: 1.408407, n_recomb: 64580.322060
RS	0	0.000000	5.958023	74.032403	0.001146	0.000215
RS	1	0.007006	5.958023	79.132949	0.001225	0.001692
RS	2	0.014503	5.958023	84.578458	0.001310	0.001337
RS	3	0.022525	5.958023	90.391327	0.001400	0.000807
RS	4	0.031108	1.667982	344.354796	0.005332	0.003029
RS	5	0.040294	1.667982	366.448030	0.005674	0.003679
RS	6	0.050123	0.591816	1092.370711	0.016915	0.011677
RS	7	0.060640	0.591816	1147.822365	0.017774	0.013567
RS	8	0.071894	0.406623	1745.083384	0.027022	0.021631
RS	9	0.083937	0.406623	1811.382118	0.028049	0.023830
RS	10	0.096824	0.411327	1855.098938	0.028725	0.025181
RS	11	0.110613	0.411327	1917.870131	0.029697	0.026834
RS	12	0.125368	0.503679	1620.975306	0.025100	0.023107
RS	13	0.141157	0.503679	1679.664068	0.026009	0.024329
RS	14	0.158052	0.664212	1322.549225	0.020479	0.019418
RS	15	0.176131	0.664212	1376.358276	0.021312	0.020392
RS	16	0.195477	0.892717	1067.878451	0.016536	0.015988
RS	17	0.216178	0.892717	1116.023590	0.017281	0.016774
RS	18	0.238329	1.177093	885.924857	0.013718	0.013424
RS	19	0.262032	1.177093	928.846076	0.014383	0.014083
RS	20	0.287395	1.484024	773.164520	0.011972	0.011798
RS	21	0.314536	1.484024	812.225804	0.012577	0.012386
RS	22	0.343578	1.765702	717.410190	0.011109	0.010994
RS	23	0.374654	1.765702	754.245917	0.011679	0.011546
RS	24	0.407908	1.965186	712.324675	0.011030	0.010939
RS	25	0.443491	1.965186	748.568090	0.011591	0.011499
RS	26	0.481568	2.035402	758.826627	0.011750	0.011693
RS	27	0.522312	2.035402	795.935538	0.012325	0.012318
RS	28	0.565910	1.983036	855.449022	0.013246	0.013302
RS	29	0.612563	1.983036	894.127214	0.013845	0.014021
RS	30	0.662485	1.861318	993.158473	0.015379	0.015666
RS	31	0.715904	1.861318	1032.647175	0.015990	0.016457
RS	32	0.773065	1.725095	1154.671216	0.017880	0.018516
RS	33	0.834231	1.725095	1192.383548	0.018464	0.019318
RS	34	0.899682	1.612267	1312.363458	0.020321	0.021385
RS	35	0.969719	1.612267	1344.292530	0.020816	0.022091
RS	36	1.044662	1.543921	1431.995840	0.022174	0.023639
RS	37	1.124856	1.543921	1454.254497	0.022519	0.024130
RS	38	1.210668	1.525593	1488.608399	0.023050	0.024764
RS	39	1.302493	1.525593	1499.213943	0.023215	0.024974
RS	40	1.400750	1.550336	1480.303604	0.022922	0.024677
RS	41	1.505891	1.550336	1479.478992	0.022909	0.024623
RS	42	1.618398	1.604136	1424.071833	0.022051	0.023691
RS	43	1.738787	1.604136	1413.050471	0.021881	0.023434
RS	44	1.867610	1.671378	1340.888100	0.020763	0.022220
RS	45	2.005459	1.671378	1320.729899	0.020451	0.021816
RS	46	2.152965	1.737568	1246.278317	0.019298	0.020576
RS	47	2.310806	1.737568	1217.388821	0.018851	0.020055
RS	48	2.479704	1.790452	1148.425300	0.017783	0.018926
RS	49	2.660436	1.790452	1110.578762	0.017197	0.018294
RS	50	2.853829	1.822462	1048.696591	0.016239	0.017300
RS	51	3.060771	1.822462	1001.441801	0.015507	0.016547
RS	52	3.282211	1.833606	943.311289	0.014607	0.015626
RS	53	3.519166	1.833606	886.763882	0.013731	0.014736
RS	54	3.772721	1.831285	827.037498	0.012806	0.013789
RS	55	4.044039	1.831285	762.824181	0.011812	0.012769
RS	56	4.334366	1.831285	696.302381	0.010782	0.011703
RS	57	4.645033	1.831285	628.532305	0.009733	0.010607
RS	58	4.977466	2.017568	513.309309	0.007948	0.008741
RS	59	5.333187	2.017568	460.491681	0.007131	0.007863
RS	60	5.713831	2.017568	408.026952	0.006318	0.006985
RS	61	6.121142	2.017568	356.781483	0.005525	0.006122
RS	62	6.556989	2.017568	307.579577	0.004763	0.005289
RS	63	7.023370	2.017568	1225.376895	0.018974	0.021178
PA	4+25*2+4+6 0.115175843 0.035795662 7.023370194 5.958023164 1.667982074 0.591816189 0.406623238 0.411327008 0.503679267 0.664211926 0.892716875 1.177093271 1.484023636 1.765701731 1.965186085 2.035401714 1.983035632 1.861318209 1.725095075 1.612267066 1.543921326 1.525592819 1.550336161 1.604136155 1.671378350 1.737568267 1.790451889 1.822462418 1.833606081 1.831284550 2.017568008
//
IT	5268
RD	13
LK	-487504.397827
QD	-223.863351 -> -197.198385
RI	0.0064692565
TR	0.113509	0.036238
MT	7.090883
MM	C_pi: 1.431660, n_recomb: 66410.940374
RS	0	0.000000	6.079620	74.726336	0.001125	0.000211
RS	1	0.007022	6.079620	79.888524	0.001203	0.001686
RS	2	0.014537	6.079620	85.400940	0.001286	0.001345
RS	3	0.022580	6.079620	91.286420	0.001375	0.000809
RS	4	0.031187	1.850216	320.047824	0.004819	0.002787
RS	5	0.040399	1.850216	340.819529	0.005132	0.003365
RS	6	0.050258	0.616657	1082.400785	0.016299	0.011367
RS	7	0.060809	0.616657	1138.297527	0.017140	0.013174
RS	8	0.072100	0.411580	1782.655722	0.026843	0.021612
RS	9	0.084185	0.411580	1851.148803	0.027874	0.023773
RS	10	0.097118	0.411583	1918.194221	0.028884	0.025397
RS	11	0.110960	0.411583	1983.182497	0.029862	0.027045
RS	12	0.125773	0.502462	1681.270776	0.025316	0.023343
RS	13	0.141627	0.502462	1742.038921	0.026231	0.024570
RS	14	0.158594	0.663138	1370.509601	0.020637	0.019582
RS	15	0.176752	0.663138	1426.246726	0.021476	0.020566
RS	16	0.196185	0.894426	1102.722117	0.016605	0.016063
RS	17	0.216983	0.894426	1152.539505	0.017355	0.016859
RS	18	0.239242	1.185845	910.030365	0.013703	0.013417
RS	19	0.263063	1.185845	954.316267	0.014370	0.014082
RS	20	0.288557	1.504356	789.659239	0.011890	0.011725
RS	21	0.315841	1.504356	829.814465	0.012495	0.012314
RS	22	0.345041	1.800046	729.072978	0.010978	0.010871
RS	23	0.376292	1.800046	766.818947	0.011547	0.011420
RS	24	0.409736	2.011256	721.693228	0.010867	0.010780
RS	25	0.445530	2.011256	758.778607	0.011426	0.011333
RS	26	0.483836	2.085504	768.686939	0.011575	0.011514
RS	27	0.524833	2.085504	806.709037	0.012147	0.012130
RS	28	0.568708	2.028580	868.898385	0.013084	0.013123
RS	29	0.615664	2.028580	908.689672	0.013683	0.013831
RS	30	0.665918	1.897623	1013.315162	0.015258	0.015510
RS	31	0.719700	1.897623	1054.170407	0.015873	0.016293
RS	32	0.777258	1.751738	1184.048641	0.017829	0.018409
RS	33	0.838859	1.751738	1223.295224	0.018420	0.019205
RS	34	0.904785	1.631358	1351.750446	0.020354	0.021341
RS	35	0.975340	1.631358	1385.148004	0.020857	0.022048
RS	36	1.050849	1.558635	1479.370702	0.022276	0.023652
RS	37	1.131661	1.558635	1502.774021	0.022628	0.024147
RS	38	1.218147	1.539217	1539.581039	0.023183	0.024803
RS	39	1.310706	1.539217	1550.914771	0.023353	0.025021
RS	40	1.409765	1.565722	1530.249089	0.023042	0.024708
RS	41	1.515779	1.565722	1529.848180	0.023036	0.024667
RS	42	1.629238	1.623358	1470.100811	0.022136	0.023696
RS	43	1.750664	1.623358	1459.375269	0.021975	0.023456
RS	44	1.880616	1.695512	1382.251584	0.020814	0.022202
RS	45	2.019693	1.695512	1362.369163	0.020514	0.021818
RS	46	2.168536	1.766575	1283.708718	0.019330	0.020552
RS	47	2.327831	1.766575	1255.071113	0.018899	0.020054
RS	48	2.498311	1.823241	1183.269748	0.017817	0.018915
RS	49	2.680763	1.823241	1145.546740	0.017249	0.018308
RS	50	2.876026	1.857294	1082.162571	0.016295	0.017321
RS	51	3.085000	1.857294	1034.732264	0.015581	0.016590
RS	52	3.308648	1.868768	975.924830	0.014695	0.015687
RS	53	3.548000	1.868768	918.721200	0.013834	0.014815
RS	54	3.804160	1.865540	858.481538	0.012927	0.013888
RS	55	4.078307	1.865540	793.002541	0.011941	0.012880
RS	56	4.371704	1.865540	724.973629	0.010916	0.011823
RS	57	4.685704	1.865540	655.476714	0.009870	0.010732
RS	58	5.021752	2.065982	533.654685	0.008036	0.008813
RS	59	5.381397	2.065982	479.976868	0.007227	0.007949
RS	60	5.766296	2.065982	426.447367	0.006421	0.007080
RS	61	6.178223	2.065982	373.956411	0.005631	0.006223
RS	62	6.619075	2.065982	323.359579	0.004869	0.005392
RS	63	7.090883	2.065982	1307.366440	0.019686	0.021909
PA	4+25*2+4+6 0.113508866 0.036238364 7.090882763 6.079619677 1.850215593 0.616657403 0.411579921 0.411582770 0.502461831 0.663137925 0.894425983 1.185844777 1.504356187 1.800046224 2.011256379 2.085503713 2.028580210 1.897623265 1.751738335 1.631357631 1.558635369 1.539216677 1.565722336 1.623357621 1.695511559 1.766574938 1.823240952 1.857293520 1.868767760 1.865540275 2.065982163
//
IT	4638
RD	14
LK	-487452.101895
QD	-209.667746 -> -185.276328
RI	0.0060221747
TR	0.111939	0.036661
MT	7.155186
MM	C_pi: 1.454085, n_recomb: 68191.065551
RS	0	0.000000	6.151978	75.937847	0.001114	0.000208
RS	1	0.007037	6.151978	81.196278	0.001191	0.001683
RS	2	0.014569	6.151978	86.812416	0.001273	0.001356
RS	3	0.022632	6.151978	92.809661	0.001361	0.000817
RS	4	0.031261	2.044885	298.029369	0.004371	0.002568
RS	5	0.040498	2.044885	317.569303	0.004657	0.003087
RS	6	0.050385	0.641844	1071.686369	0.015716	0.011068
RS	7	0.060968	0.641844	1127.916821	0.016541	0.012799
RS	8	0.072295	0.416702	1817.053152	0.026646	0.021574
RS	9	0.084420	0.416702	1887.655442	0.027682	0.023701
RS	10	0.097397	0.412117	1978.288970	0.029011	0.025588
RS	11	0.111288	0.412117	2045.443599	0.029996	0.027229
RS	12	0.126157	0.501531	1739.547086	0.025510	0.023562
RS	13	0.142071	0.501531	1802.343844	0.026431	0.024791
RS	14	0.159106	0.662166	1417.361910	0.020785	0.019740
RS	15	0.177339	0.662166	1474.983219	0.021630	0.020733
RS	16	0.196856	0.895787	1137.033757	0.016674	0.016139
RS	17	0.217746	0.895787	1188.491733	0.017429	0.016945
RS	18	0.240106	1.193595	933.863441	0.013695	0.013416
RS	19	0.264039	1.193595	979.490239	0.014364	0.014088
RS	20	0.289657	1.523066	805.953889	0.011819	0.011662
RS	21	0.317077	1.523066	847.180407	0.012424	0.012252
RS	22	0.346427	1.832418	740.518194	0.010859	0.010758
RS	23	0.377842	1.832418	779.148226	0.011426	0.011305
RS	24	0.411468	2.055390	730.755042	0.010716	0.010632
RS	25	0.447460	2.055390	768.649399	0.011272	0.011180
RS	26	0.485985	2.133981	778.063250	0.011410	0.011346
RS	27	0.527221	2.133981	816.956827	0.011980	0.011953
RS	28	0.571359	2.072890	881.593811	0.012928	0.012952
RS	29	0.618603	2.072890	922.449231	0.013527	0.013651
RS	30	0.669171	1.933056	1032.394926	0.015140	0.015359
RS	31	0.723298	1.933056	1074.567452	0.015758	0.016134
RS	32	0.781234	1.777796	1212.058890	0.017774	0.018302
RS	33	0.843247	1.777796	1252.800938	0.018372	0.019094
RS	34	0.909624	1.650074	1389.579770	0.020378	0.021294
RS	35	0.980671	1.650074	1424.425896	0.020889	0.022001
RS	36	1.056719	1.573064	1525.145021	0.022366	0.023659
RS	37	1.138117	1.573064	1549.692582	0.022726	0.024158
RS	38	1.225244	1.552527	1589.013388	0.023302	0.024836
RS	39	1.318502	1.552527	1601.089888	0.023479	0.025063
RS	40	1.418323	1.580674	1578.760983	0.023152	0.024735
RS	41	1.525168	1.580674	1578.808771	0.023153	0.024706
RS	42	1.639532	1.641977	1514.815195	0.022214	0.023700
RS	43	1.761943	1.641977	1504.417280	0.022062	0.023476
RS	44	1.892969	1.718870	1422.424116	0.020859	0.022185
RS	45	2.033215	1.718870	1402.852967	0.020572	0.021820
RS	46	2.183331	1.794644	1320.081199	0.019359	0.020528
RS	47	2.344010	1.794644	1291.732345	0.018943	0.020052
RS	48	2.515996	1.854950	1217.190745	0.017850	0.018905
RS	49	2.700084	1.854950	1179.630023	0.017299	0.018320
RS	50	2.897127	1.890917	1114.843710	0.016349	0.017341
RS	51	3.108037	1.890917	1067.280019	0.015651	0.016631
RS	52	3.333788	1.902617	1007.895868	0.014780	0.015746
RS	53	3.575425	1.902617	950.082079	0.013933	0.014891
RS	54	3.834066	1.898367	889.445325	0.013043	0.013985
RS	55	4.110908	1.898367	822.744593	0.012065	0.012987
RS	56	4.407231	1.898367	753.256200	0.011046	0.011938
RS	57	4.724407	1.898367	682.082525	0.010003	0.010853
RS	58	5.063903	2.112565	553.695772	0.008120	0.008883
RS	59	5.427289	2.112565	499.193857	0.007321	0.008031
RS	60	5.816246	2.112565	444.640330	0.006521	0.007171
RS	61	6.232575	2.112565	390.947450	0.005733	0.006319
RS	62	6.678201	2.112565	339.000095	0.004971	0.005491
RS	63	7.155186	2.112565	1389.692619	0.020379	0.022621
PA	4+25*2+4+6 0.111939085 0.036661357 7.155186356 6.151978431 2.044885279 0.641843989 0.416701825 0.412116689 0.501530894 0.662165741 0.895787356 1.193594901 1.523065665 1.832418099 2.055389563 2.133980950 2.072890399 1.933055667 1.777796165 1.650073711 1.573064150 1.552527331 1.580673639 1.641976501 1.718870247 1.794644343 1.854949743 1.890917218 1.902617006 1.898366778 2.112565231
//
IT	4742
RD	15
LK	-487404.249819
QD	-196.683092 -> -174.330469
RI	0.0056332048
TR	0.110458	0.037066
MT	7.216525
MM	C_pi: 1.475724, n_recomb: 69921.900189
RS	0	0.000000	6.188099	77.515924	0.001109	0.000206
RS	1	0.007051	6.188099	82.895221	0.001186	0.001681
RS	2	0.014600	6.188099	88.641289	0.001268	0.001369
RS	3	0.022681	6.188099	94.778185	0.001355	0.000828
RS	4	0.031331	2.251990	278.078311	0.003977	0.002372
RS	5	0.040592	2.251990	296.474629	0.004240	0.002839
RS	6	0.050506	0.667308	1060.466143	0.015166	0.010780
RS	7	0.061118	0.667308	1116.934027	0.015974	0.012441
RS	8	0.072479	0.421933	1848.631367	0.026439	0.021524
RS	9	0.084641	0.421933	1921.259462	0.027477	0.023616
RS	10	0.097661	0.412870	2035.586876	0.029112	0.025758
RS	11	0.111599	0.412870	2104.857512	0.030103	0.027391
RS	12	0.126520	0.500825	1795.923893	0.025685	0.023766
RS	13	0.142492	0.500825	1860.699619	0.026611	0.024996
RS	14	0.159591	0.661263	1463.154165	0.020926	0.019892
RS	15	0.177896	0.661263	1522.616404	0.021776	0.020892
RS	16	0.197491	0.896825	1170.825384	0.016745	0.016217
RS	17	0.218468	0.896825	1223.892458	0.017504	0.017032
RS	18	0.240925	1.200433	957.417792	0.013693	0.013422
RS	19	0.264965	1.200433	1004.361820	0.014364	0.014099
RS	20	0.290699	1.540272	822.043047	0.011757	0.011607
RS	21	0.318249	1.540272	864.318820	0.012361	0.012198
RS	22	0.347741	1.862951	751.738936	0.010751	0.010655
RS	23	0.379313	1.862951	791.227840	0.011316	0.011199
RS	24	0.413111	2.097712	739.508644	0.010576	0.010494
RS	25	0.449292	2.097712	778.180454	0.011129	0.011037
RS	26	0.488025	2.180953	786.963153	0.011255	0.011188
RS	27	0.529488	2.180953	826.688244	0.011823	0.011787
RS	28	0.573876	2.116065	893.558918	0.012779	0.012790
RS	29	0.621393	2.116065	935.431185	0.013378	0.013479
RS	30	0.672261	1.967673	1050.442393	0.015023	0.015213
RS	31	0.726716	1.967673	1093.883914	0.015644	0.015980
RS	32	0.785011	1.803310	1238.746596	0.017716	0.018196
RS	33	0.847416	1.803310	1280.944987	0.018320	0.018984
RS	34	0.914221	1.668423	1425.902506	0.020393	0.021244
RS	35	0.985738	1.668423	1462.175652	0.020912	0.021951
RS	36	1.062297	1.587210	1569.357057	0.022444	0.023661
RS	37	1.144254	1.587210	1595.046229	0.022812	0.024165
RS	38	1.231991	1.565526	1636.939176	0.023411	0.024864
RS	39	1.325914	1.565526	1649.770277	0.023594	0.025099
RS	40	1.426461	1.595201	1625.869591	0.023253	0.024759
RS	41	1.534097	1.595201	1626.387772	0.023260	0.024741
RS	42	1.649323	1.660017	1558.242220	0.022285	0.023702
RS	43	1.772673	1.660017	1548.199955	0.022142	0.023493
RS	44	1.904722	1.741486	1461.433180	0.020901	0.022167
RS	45	2.046082	1.741486	1442.204339	0.020626	0.021821
RS	46	2.197410	1.821821	1355.414759	0.019385	0.020505
RS	47	2.359408	1.821821	1327.387323	0.018984	0.020050
RS	48	2.532830	1.885635	1250.198054	0.017880	0.018896
RS	49	2.718480	1.885635	1212.834683	0.017346	0.018332
RS	50	2.917220	1.923400	1146.740744	0.016400	0.017361
RS	51	3.129975	1.923400	1099.082699	0.015719	0.016670
RS	52	3.357732	1.935234	1039.214524	0.014863	0.015803
RS	53	3.601548	1.935234	980.834601	0.014028	0.014964
RS	54	3.862558	1.929855	919.911790	0.013156	0.014078
RS	55	4.141971	1.929855	852.032281	0.012185	0.013091
RS	56	4.441087	1.929855	781.131116	0.011171	0.012050
RS	57	4.761295	1.929855	708.329976	0.010130	0.010969
RS	58	5.104082	2.157407	573.424524	0.008201	0.008951
RS	59	5.471040	2.157407	518.132583	0.007410	0.008110
RS	60	5.863874	2.157407	462.593687	0.006616	0.007259
RS	61	6.284407	2.157407	407.740473	0.005831	0.006412
RS	62	6.734594	2.157407	354.485302	0.005070	0.005586
RS	63	7.216525	2.157407	1472.195499	0.021055	0.023314
PA	4+25*2+4+6 0.110458148 0.037065765 7.216524752 6.188098517 2.251989744 0.667308382 0.421933468 0.412869725 0.500824927 0.661263341 0.896825104 1.200433243 1.540272082 1.862950945 2.097712132 2.180953111 2.116064578 1.967673475 1.803309972 1.668423057 1.587210200 1.565526307 1.595200914 1.660016968 1.741486055 1.821821350 1.885634686 1.923399956 1.935233590 1.929855477 2.157406517
//
IT	4440
RD	16
LK	-487360.383807
QD	-184.779888 -> -164.261036
RI	0.0052914846
TR	0.109060	0.037453
MT	7.274982
MM	C_pi: 1.496602, n_recomb: 71605.088496
RS	0	0.000000	6.200391	79.324288	0.001108	0.000204
RS	1	0.007065	6.200391	84.839937	0.001185	0.001680
RS	2	0.014629	6.200391	90.732420	0.001267	0.001383
RS	3	0.022727	6.200391	97.026504	0.001355	0.000841
RS	4	0.031398	2.471939	259.939840	0.003630	0.002194
RS	5	0.040681	2.471939	277.274181	0.003872	0.002618
RS	6	0.050620	0.692984	1048.941031	0.014649	0.010505
RS	7	0.061261	0.692984	1105.563799	0.015440	0.012101
RS	8	0.072654	0.427233	1877.694978	0.026223	0.021462
RS	9	0.084852	0.427233	1952.267543	0.027264	0.023521
RS	10	0.097911	0.413795	2090.280316	0.029192	0.025908
RS	11	0.111893	0.413795	2161.617063	0.030188	0.027533
RS	12	0.126863	0.500303	1850.484980	0.025843	0.023956
RS	13	0.142891	0.500303	1917.191127	0.026775	0.025187
RS	14	0.160051	0.660413	1507.920544	0.021059	0.020038
RS	15	0.178423	0.660413	1569.181097	0.021914	0.021045
RS	16	0.198093	0.897576	1204.094429	0.016816	0.016296
RS	17	0.219153	0.897576	1258.739091	0.017579	0.017118
RS	18	0.241701	1.206452	980.683827	0.013696	0.013433
RS	19	0.265842	1.206452	1028.921436	0.014369	0.014114
RS	20	0.291688	1.556106	837.915858	0.011702	0.011559
RS	21	0.319360	1.556106	881.219179	0.012307	0.012151
RS	22	0.348987	1.891775	762.731133	0.010652	0.010561
RS	23	0.380708	1.891775	803.054628	0.011215	0.011103
RS	24	0.414669	2.138327	747.962777	0.010446	0.010366
RS	25	0.451030	2.138327	787.382133	0.010996	0.010903
RS	26	0.489959	2.226487	795.414261	0.011108	0.011038
RS	27	0.531639	2.226487	835.933105	0.011674	0.011630
RS	28	0.576264	2.158137	904.843544	0.012637	0.012634
RS	29	0.624041	2.158137	947.687652	0.013235	0.013316
RS	30	0.675193	2.001500	1067.518877	0.014908	0.015072
RS	31	0.729960	2.001500	1112.182542	0.015532	0.015832
RS	32	0.788595	1.828274	1264.187619	0.017655	0.018091
RS	33	0.851373	1.828274	1307.803324	0.018264	0.018876
RS	34	0.918587	1.686390	1460.790697	0.020401	0.021192
RS	35	0.990549	1.686390	1498.468066	0.020927	0.021900
RS	36	1.067594	1.601044	1612.079636	0.022513	0.023658
RS	37	1.150083	1.601044	1638.905344	0.022888	0.024167
RS	38	1.238400	1.578187	1683.422832	0.023510	0.024888
RS	39	1.332956	1.578187	1697.017225	0.023700	0.025131
RS	40	1.434193	1.609285	1671.633865	0.023345	0.024780
RS	41	1.542582	1.609285	1672.640297	0.023359	0.024774
RS	42	1.658628	1.677469	1600.435925	0.022351	0.023704
RS	43	1.782873	1.677469	1590.772889	0.022216	0.023509
RS	44	1.915895	1.763361	1499.323660	0.020939	0.022150
RS	45	2.058316	1.763361	1480.463671	0.020675	0.021822
RS	46	2.210798	1.848116	1389.747035	0.019408	0.020483
RS	47	2.374053	1.848116	1362.069163	0.019022	0.020048
RS	48	2.548842	1.915310	1282.321643	0.017908	0.018887
RS	49	2.735979	1.915310	1245.186199	0.017390	0.018343
RS	50	2.936337	1.954770	1177.869218	0.016450	0.017380
RS	51	3.150850	1.954770	1130.152359	0.015783	0.016708
RS	52	3.380519	1.966647	1069.890339	0.014942	0.015858
RS	53	3.626413	1.966647	1010.984761	0.014119	0.015034
RS	54	3.889679	1.960048	949.879721	0.013266	0.014169
RS	55	4.171545	1.960048	880.861977	0.012302	0.013191
RS	56	4.473324	1.960048	808.592445	0.011292	0.012157
RS	57	4.796424	1.960048	734.211026	0.010254	0.011081
RS	58	5.142350	2.200540	592.842109	0.008279	0.009016
RS	59	5.512715	2.200540	536.791295	0.007497	0.008187
RS	60	5.909246	2.200540	480.302779	0.006708	0.007343
RS	61	6.333791	2.200540	424.328080	0.005926	0.006502
RS	62	6.788331	2.200540	369.805381	0.005165	0.005678
RS	63	7.274982	2.200540	1554.743800	0.021713	0.023989
PA	4+25*2+4+6 0.109060252 0.037453151 7.274982281 6.200391197 2.471938537 0.692983733 0.427232907 0.413794628 0.500303362 0.660412622 0.897576039 1.206451574 1.556105548 1.891775289 2.138326977 2.226486697 2.158136602 2.001499618 1.828274159 1.686390122 1.601043736 1.578186965 1.609285129 1.677469234 1.763361421 1.848115529 1.915309925 1.954770106 1.966647251 1.960048118 2.200540332
//
IT	4827
RD	17
LK	-487320.106299
QD	-173.845010 -> -154.979964
RI	0.0049895211
TR	0.107739	0.037824
MT	7.330777
MM	C_pi: 1.516763, n_recomb: 73242.038541
RS	0	0.000000	6.196054	81.289548	0.001110	0.000202
RS	1	0.007078	6.196054	86.952126	0.001187	0.001679
RS	2	0.014656	6.196054	93.002280	0.001270	0.001398
RS	3	0.022771	6.196054	99.465532	0.001358	0.000856
RS	4	0.031461	2.704878	243.422999	0.003324	0.002035
RS	5	0.040765	2.704878	259.772327	0.003547	0.002421
RS	6	0.050728	0.718829	1037.241490	0.014162	0.010242
RS	7	0.061396	0.718829	1093.947868	0.014936	0.011777
RS	8	0.072819	0.432572	1904.491311	0.026003	0.021392
RS	9	0.085051	0.432572	1980.929452	0.027046	0.023419
RS	10	0.098148	0.414852	2142.558172	0.029253	0.026041
RS	11	0.112172	0.414852	2215.911794	0.030255	0.027658
RS	12	0.127189	0.499935	1903.306493	0.025987	0.024133
RS	13	0.143269	0.499935	1971.895733	0.026923	0.025364
RS	14	0.160487	0.659607	1551.679062	0.021186	0.020179
RS	15	0.178923	0.659607	1614.696007	0.022046	0.021192
RS	16	0.198664	0.898071	1236.845733	0.016887	0.016376
RS	17	0.219803	0.898071	1293.036824	0.017654	0.017205
RS	18	0.242437	1.211721	1003.665199	0.013703	0.013447
RS	19	0.266674	1.211721	1053.173257	0.014379	0.014133
RS	20	0.292626	1.570680	853.567960	0.011654	0.011517
RS	21	0.320415	1.570680	897.877709	0.012259	0.012110
RS	22	0.350171	1.919021	773.490312	0.010561	0.010474
RS	23	0.382032	1.919021	814.624996	0.011122	0.011014
RS	24	0.416149	2.177363	756.117400	0.010324	0.010245
RS	25	0.452680	2.177363	796.255664	0.010872	0.010779
RS	26	0.491797	2.270686	803.430544	0.010970	0.010897
RS	27	0.533683	2.270686	844.707165	0.011533	0.011482
RS	28	0.578533	2.199196	915.474176	0.012499	0.012486
RS	29	0.626557	2.199196	959.246938	0.013097	0.013159
RS	30	0.677980	2.034586	1083.672280	0.014796	0.014935
RS	31	0.733043	2.034586	1129.512678	0.015422	0.015689
RS	32	0.792004	1.852718	1288.439804	0.017592	0.017987
RS	33	0.855137	1.852718	1333.434150	0.018206	0.018769
RS	34	0.922738	1.703988	1494.303037	0.020402	0.021139
RS	35	0.995124	1.703988	1533.361020	0.020936	0.021847
RS	36	1.072634	1.614572	1653.365359	0.022574	0.023653
RS	37	1.155629	1.614572	1681.320935	0.022956	0.024166
RS	38	1.244499	1.590517	1728.512818	0.023600	0.024909
RS	39	1.339658	1.590517	1742.876960	0.023796	0.025159
RS	40	1.441552	1.622941	1716.098540	0.023431	0.024799
RS	41	1.550658	1.622941	1717.608257	0.023451	0.024803
RS	42	1.667487	1.694356	1641.438472	0.022411	0.023704
RS	43	1.792584	1.694356	1632.174819	0.022285	0.023523
RS	44	1.926535	1.784530	1536.131585	0.020973	0.022133
RS	45	2.069967	1.784530	1517.663391	0.020721	0.021821
RS	46	2.223550	1.873572	1423.105586	0.019430	0.020462
RS	47	2.388003	1.873572	1395.802035	0.019057	0.020045
RS	48	2.564096	1.944033	1313.579356	0.017935	0.018878
RS	49	2.752652	1.944033	1276.699515	0.017431	0.018354
RS	50	2.954554	1.985088	1208.242427	0.016497	0.017399
RS	51	3.170746	1.985088	1160.499212	0.015845	0.016744
RS	52	3.402239	1.996933	1099.924082	0.015018	0.015911
RS	53	3.650116	1.996933	1040.531378	0.014207	0.015101
RS	54	3.915537	1.989028	979.343445	0.013371	0.014257
RS	55	4.199744	1.989028	909.226687	0.012414	0.013288
RS	56	4.504066	1.989028	835.631877	0.011409	0.012261
RS	57	4.829927	1.989028	759.716118	0.010373	0.011189
RS	58	5.178852	2.242057	611.946475	0.008355	0.009080
RS	59	5.552472	2.242057	555.166162	0.007580	0.008260
RS	60	5.952536	2.242057	497.761875	0.006796	0.007424
RS	61	6.380915	2.242057	440.702656	0.006017	0.006588
RS	62	6.839614	2.242057	384.950994	0.005256	0.005766
RS	63	7.330777	2.242057	1637.218487	0.022354	0.024646
PA	4+25*2+4+6 0.107738532 0.037824387 7.330777385 6.196053899 2.704877989 0.718828798 0.432571556 0.414851830 0.499935021 0.659607084 0.898070698 1.211721148 1.570679902 1.919021374 2.177362636 2.270686209 2.199196111 2.034585912 1.852717816 1.703988181 1.614572033 1.590516551 1.622940616 1.694356293 1.784530314 1.873572422 1.944032925 1.985087819 1.996933487 1.989028465 2.242057043
//
IT	4528
RD	18
LK	-487283.065301
QD	-163.779577 -> -146.409774
RI	0.0047215789
TR	0.106488	0.038181
MT	7.384050
MM	C_pi: 1.536234, n_recomb: 74833.986314
RS	0	0.000000	6.181453	83.343298	0.001114	0.000200
RS	1	0.007090	6.181453	89.158749	0.001191	0.001679
RS	2	0.014682	6.181453	95.372901	0.001274	0.001412
RS	3	0.022813	6.181453	102.012048	0.001363	0.000871
RS	4	0.031520	2.950759	228.370103	0.003052	0.001890
RS	5	0.040845	2.950759	243.807137	0.003258	0.002243
RS	6	0.050831	0.744798	1025.477999	0.013703	0.009992
RS	7	0.061524	0.744798	1082.206763	0.014461	0.011470
RS	8	0.072976	0.437915	1929.279156	0.025781	0.021316
RS	9	0.085240	0.437915	2007.506670	0.026826	0.023311
RS	10	0.098373	0.416013	2192.558633	0.029299	0.026159
RS	11	0.112437	0.416013	2267.880146	0.030305	0.027768
RS	12	0.127498	0.499695	1954.446757	0.026117	0.024298
RS	13	0.143628	0.499695	2024.872535	0.027058	0.025528
RS	14	0.160900	0.658838	1594.446987	0.021306	0.020315
RS	15	0.179398	0.658838	1659.178840	0.022171	0.021332
RS	16	0.199207	0.898334	1269.079755	0.016959	0.016455
RS	17	0.220420	0.898334	1326.786189	0.017730	0.017291
RS	18	0.243137	1.216322	1026.347019	0.013715	0.013466
RS	19	0.267465	1.216322	1077.102212	0.014393	0.014156
RS	20	0.293517	1.584102	868.989564	0.011612	0.011481
RS	21	0.321417	1.584102	914.284818	0.012218	0.012075
RS	22	0.351295	1.944793	784.015415	0.010477	0.010393
RS	23	0.383291	1.944793	825.938643	0.011037	0.010932
RS	24	0.417555	2.214897	763.982929	0.010209	0.010132
RS	25	0.454249	2.214897	804.812837	0.010755	0.010661
RS	26	0.493544	2.313619	811.030452	0.010838	0.010763
RS	27	0.535626	2.313619	853.030535	0.011399	0.011342
RS	28	0.580690	2.239282	925.487335	0.012367	0.012344
RS	29	0.628950	2.239282	970.147398	0.012964	0.013010
RS	30	0.680631	2.066959	1098.949893	0.014685	0.014802
RS	31	0.735977	2.066959	1145.922854	0.015313	0.015550
RS	32	0.795246	1.876650	1311.559463	0.017526	0.017885
RS	33	0.858717	1.876650	1357.893953	0.018145	0.018664
RS	34	0.926689	1.721214	1526.497235	0.020398	0.021083
RS	35	0.999479	1.721214	1566.911182	0.020938	0.021792
RS	36	1.077430	1.627789	1693.264466	0.022627	0.023644
RS	37	1.160908	1.627789	1722.341378	0.023015	0.024162
RS	38	1.250304	1.602511	1772.252489	0.023682	0.024926
RS	39	1.346038	1.602511	1787.390441	0.023885	0.025184
RS	40	1.448560	1.636168	1759.304233	0.023509	0.024815
RS	41	1.558350	1.636168	1761.329263	0.023536	0.024829
RS	42	1.675924	1.710688	1681.285013	0.022467	0.023704
RS	43	1.801834	1.710688	1672.437594	0.022349	0.023536
RS	44	1.936671	1.805011	1571.886688	0.021005	0.022117
RS	45	2.081067	1.805011	1553.829806	0.020764	0.021820
RS	46	2.235701	1.898217	1455.513998	0.019450	0.020441
RS	47	2.401298	1.898217	1428.606166	0.019090	0.020042
RS	48	2.578636	1.971837	1343.986808	0.017960	0.018870
RS	49	2.768546	1.971837	1307.387196	0.017471	0.018363
RS	50	2.971921	2.014399	1237.864862	0.016541	0.017416
RS	51	3.189715	2.014399	1190.125545	0.015904	0.016779
RS	52	3.422950	2.026144	1129.314330	0.015091	0.015963
RS	53	3.672721	2.026144	1069.471123	0.014291	0.015166
RS	54	3.940200	2.016857	1008.294607	0.013474	0.014342
RS	55	4.226643	2.016857	937.116979	0.012523	0.013382
RS	56	4.533394	2.016857	862.238947	0.011522	0.012361
RS	57	4.861894	2.016857	784.833856	0.010488	0.011294
RS	58	5.213683	2.282020	630.734209	0.008428	0.009141
RS	59	5.590414	2.282020	573.252194	0.007660	0.008331
RS	60	5.993855	2.282020	514.964323	0.006881	0.007503
RS	61	6.425898	2.282020	456.855930	0.006105	0.006671
RS	62	6.888573	2.282020	399.912406	0.005344	0.005851
RS	63	7.384050	2.282020	1719.503060	0.022978	0.025285
PA	4+25*2+4+6 0.106487504 0.038180500 7.384050132 6.181452717 2.950758986 0.744797991 0.437915088 0.416013410 0.499695203 0.658838384 0.898334489 1.216321541 1.584101988 1.944792915 2.214897357 2.313619315 2.239282128 2.066959387 1.876650333 1.721213709 1.627788699 1.602510922 1.636167745 1.710687832 1.805010932 1.898217450 1.971836977 2.014399108 2.026143545 2.016856721 2.282019722
//
IT	3774
RD	19
LK	-487248.952397
QD	-154.497669 -> -138.482816
RI	0.0044822287
TR	0.105302	0.038522
MT	7.434978
MM	C_pi: 1.555051, n_recomb: 76382.326070
RS	0	0.000000	6.160278	85.446842	0.001119	0.000198
RS	1	0.007101	6.160278	91.418493	0.001197	0.001679
RS	2	0.014707	6.160278	97.800178	0.001280	0.001427
RS	3	0.022853	6.160278	104.618977	0.001370	0.000887
RS	4	0.031577	3.209884	214.611223	0.002810	0.001760
RS	5	0.040921	3.209884	229.202412	0.003001	0.002084
RS	6	0.050928	0.770862	1013.725347	0.013272	0.009753
RS	7	0.061646	0.770862	1070.423743	0.014014	0.011178
RS	8	0.073125	0.443251	1952.228442	0.025559	0.021234
RS	9	0.085419	0.443251	2032.171770	0.026605	0.023200
RS	10	0.098586	0.417259	2240.411259	0.029332	0.026265
RS	11	0.112689	0.417259	2317.652598	0.030343	0.027865
RS	12	0.127793	0.499565	2003.972084	0.026236	0.024452
RS	13	0.143969	0.499565	2076.189167	0.027182	0.025681
RS	14	0.161294	0.658103	1636.245721	0.021422	0.020446
RS	15	0.179849	0.658103	1702.651932	0.022291	0.021466
RS	16	0.199722	0.898396	1300.799391	0.017030	0.016535
RS	17	0.221007	0.898396	1359.990538	0.017805	0.017376
RS	18	0.243803	1.220316	1048.731093	0.013730	0.013487
RS	19	0.268217	1.220316	1100.710595	0.014411	0.014181
RS	20	0.294366	1.596463	884.183052	0.011576	0.011449
RS	21	0.322371	1.596463	930.443599	0.012181	0.012044
RS	22	0.352365	1.969201	794.306647	0.010399	0.010319
RS	23	0.384489	1.969201	836.996634	0.010958	0.010856
RS	24	0.418894	2.251034	771.565783	0.010101	0.010026
RS	25	0.455743	2.251034	813.061351	0.010645	0.010551
RS	26	0.495208	2.355352	818.237866	0.010712	0.010635
RS	27	0.537476	2.355352	860.929017	0.011271	0.011208
RS	28	0.582745	2.278444	934.920407	0.012240	0.012207
RS	29	0.631229	2.278444	980.428451	0.012836	0.012867
RS	30	0.683157	2.098650	1113.403975	0.014577	0.014673
RS	31	0.738771	2.098650	1161.466974	0.015206	0.015415
RS	32	0.798335	1.900089	1333.607607	0.017460	0.017784
RS	33	0.862129	1.900089	1381.244406	0.018083	0.018561
RS	34	0.930453	1.738075	1557.434876	0.020390	0.021027
RS	35	1.003630	1.738075	1599.179670	0.020937	0.021737
RS	36	1.082002	1.640694	1731.837976	0.022673	0.023633
RS	37	1.165940	1.640694	1762.026217	0.023069	0.024155
RS	38	1.255839	1.614172	1814.698178	0.023758	0.024941
RS	39	1.352122	1.614172	1830.611778	0.023966	0.025206
RS	40	1.455242	1.648978	1801.297541	0.023583	0.024830
RS	41	1.565686	1.648978	1803.847414	0.023616	0.024854
RS	42	1.683972	1.726484	1720.017146	0.022519	0.023703
RS	43	1.810658	1.726484	1711.599960	0.022408	0.023547
RS	44	1.946340	1.824830	1606.626806	0.021034	0.022100
RS	45	2.091658	1.824830	1588.997567	0.020803	0.021819
RS	46	2.247296	1.922088	1487.001068	0.019468	0.020421
RS	47	2.413985	1.922088	1460.507419	0.019121	0.020039
RS	48	2.592512	1.998767	1373.564989	0.017983	0.018861
RS	49	2.783717	1.998767	1337.267522	0.017508	0.018372
RS	50	2.988500	2.042755	1266.750558	0.016584	0.017433
RS	51	3.207825	2.042755	1219.042793	0.015960	0.016812
RS	52	3.442725	2.054338	1158.065781	0.015161	0.016012
RS	53	3.694307	2.054338	1097.806696	0.014373	0.015229
RS	54	3.963754	2.043603	1036.730379	0.013573	0.014425
RS	55	4.252335	2.043603	964.528779	0.012628	0.013472
RS	56	4.561410	2.043603	888.408333	0.011631	0.012457
RS	57	4.892433	2.043603	809.557722	0.010599	0.011395
RS	58	5.246963	2.320505	649.205069	0.008499	0.009201
RS	59	5.626670	2.320505	591.047529	0.007738	0.008400
RS	60	6.033341	2.320505	531.906541	0.006964	0.007578
RS	61	6.468891	2.320505	472.782605	0.006190	0.006751
RS	62	6.935371	2.320505	414.682725	0.005429	0.005933
RS	63	7.434978	2.320505	1801.496862	0.023585	0.025907
PA	4+25*2+4+6 0.105301685 0.038522261 7.434977724 6.160277544 3.209883541 0.770862256 0.443250708 0.417259177 0.499564629 0.658103253 0.898396173 1.220316493 1.596462678 1.969200754 2.251034294 2.355351908 2.278443768 2.098650344 1.900088529 1.738074964 1.640694412 1.614171649 1.648978392 1.726484240 1.824829970 1.922087818 1.998767479 2.042755340 2.054338424 2.043602900 2.320505339
//
IT	4237
RD	20
LK	-487217.492966
QD	-145.922774 -> -131.138395
RI	0.0042680311
TR	0.104177	0.038850
MT	7.483690
MM	C_pi: 1.573242, n_recomb: 77888.207736
RS	0	0.000000	6.134086	87.586481	0.001125	0.000197
RS	1	0.007112	6.134086	93.716729	0.001203	0.001680
RS	2	0.014730	6.134086	100.268492	0.001287	0.001441
RS	3	0.022890	6.134086	107.269645	0.001377	0.000903
RS	4	0.031631	3.482549	202.000309	0.002593	0.001641
RS	5	0.040993	3.482549	215.806308	0.002771	0.001940
RS	6	0.051021	0.796976	1002.061844	0.012865	0.009524
RS	7	0.061762	0.796976	1058.685211	0.013592	0.010901
RS	8	0.073267	0.448563	1973.500755	0.025338	0.021149
RS	9	0.085590	0.448563	2055.088746	0.026385	0.023087
RS	10	0.098790	0.418572	2286.226607	0.029353	0.026358
RS	11	0.112928	0.418572	2365.340098	0.030368	0.027950
RS	12	0.128072	0.499527	2051.934867	0.026345	0.024596
RS	13	0.144293	0.499527	2125.898795	0.027294	0.025824
RS	14	0.161668	0.657399	1677.085055	0.021532	0.020572
RS	15	0.180279	0.657399	1745.125539	0.022406	0.021596
RS	16	0.200213	0.898281	1331.998515	0.017101	0.016615
RS	17	0.221565	0.898281	1392.643782	0.017880	0.017460
RS	18	0.244436	1.223768	1070.807811	0.013748	0.013511
RS	19	0.268934	1.223768	1123.988762	0.014431	0.014209
RS	20	0.295173	1.607854	899.139892	0.011544	0.011422
RS	21	0.323279	1.607854	946.345671	0.012150	0.012018
RS	22	0.353384	1.992322	804.369306	0.010327	0.010250
RS	23	0.385630	1.992322	847.805105	0.010885	0.010785
RS	24	0.420170	2.285850	778.873241	0.010000	0.009926
RS	25	0.457166	2.285850	821.009566	0.010541	0.010447
RS	26	0.496793	2.395943	825.069818	0.010593	0.010514
RS	27	0.539239	2.395943	868.421120	0.011150	0.011081
RS	28	0.584703	2.316721	943.803119	0.012117	0.012076
RS	29	0.633402	2.316721	990.121458	0.012712	0.012729
RS	30	0.685563	2.129685	1127.076030	0.014470	0.014548
RS	31	0.741435	2.129685	1176.187819	0.015101	0.015285
RS	32	0.801280	1.923044	1354.634645	0.017392	0.017685
RS	33	0.865382	1.923044	1403.536350	0.018020	0.018459
RS	34	0.934043	1.754569	1587.172565	0.020378	0.020971
RS	35	1.007588	1.754569	1630.222390	0.020930	0.021682
RS	36	1.086363	1.653287	1769.134744	0.022714	0.023620
RS	37	1.170740	1.653287	1800.422818	0.023115	0.024146
RS	38	1.261119	1.625499	1855.892858	0.023828	0.024953
RS	39	1.357926	1.625499	1872.581903	0.024042	0.025225
RS	40	1.461619	1.661376	1842.118349	0.023651	0.024843
RS	41	1.572686	1.661376	1845.200008	0.023690	0.024876
RS	42	1.691652	1.741757	1757.668428	0.022567	0.023702
RS	43	1.819080	1.741757	1749.692706	0.022464	0.023558
RS	44	1.955571	1.844008	1640.378428	0.021061	0.022084
RS	45	2.101769	1.844008	1623.190495	0.020840	0.021817
RS	46	2.258366	1.945210	1517.588911	0.019484	0.020401
RS	47	2.426100	1.945210	1491.525203	0.019150	0.020035
RS	48	2.605764	2.024859	1402.327906	0.018004	0.018853
RS	49	2.798206	2.024859	1366.352167	0.017542	0.018380
RS	50	3.004336	2.070199	1294.906335	0.016625	0.017449
RS	51	3.225126	2.070199	1247.255787	0.016013	0.016843
RS	52	3.461619	2.081564	1186.179981	0.015229	0.016059
RS	53	3.714932	2.081564	1125.537803	0.014451	0.015289
RS	54	3.986262	2.069323	1064.644338	0.013669	0.014505
RS	55	4.276889	2.069323	991.454782	0.012729	0.013560
RS	56	4.588187	2.069323	914.131870	0.011736	0.012551
RS	57	4.921625	2.069323	833.878765	0.010706	0.011492
RS	58	5.278779	2.357579	667.355766	0.008568	0.009258
RS	59	5.661334	2.357579	608.547835	0.007813	0.008466
RS	60	6.071098	2.357579	548.583044	0.007043	0.007651
RS	61	6.510005	2.357579	488.476029	0.006272	0.006828
RS	62	6.980129	2.357579	429.254208	0.005511	0.006012
RS	63	7.483690	2.357579	1883.103825	0.024177	0.026513
PA	4+25*2+4+6 0.104176503 0.038850483 7.483689784 6.134085778 3.482549277 0.796975574 0.448563307 0.418571548 0.499526515 0.657399068 0.898281365 1.223768278 1.607854064 1.992322280 2.285850344 2.395942563 2.316721456 2.129684626 1.923044003 1.754569318 1.653287022 1.625498510 1.661375893 1.741757208 1.844008439 1.945209629 2.024859177 2.070198553 2.081564027 2.069322950 2.357578866
//
IT	4926
RD	21
LK	-487188.444673
QD	-137.988032 -> -124.323277
RI	0.0040759850
TR	0.103108	0.039166
MT	7.530309
MM	C_pi: 1.590827, n_recomb: 79352.694856
RS	0	0.000000	6.105173	89.735411	0.001131	0.000196
RS	1	0.007123	6.105173	96.024816	0.001210	0.001680
RS	2	0.014753	6.105173	102.747247	0.001295	0.001455
RS	3	0.022926	6.105173	109.931370	0.001385	0.000918
RS	4	0.031682	3.768508	190.439507	0.002400	0.001534
RS	5	0.041061	3.768508	203.517532	0.002565	0.001809
RS	6	0.051109	0.823102	990.540501	0.012483	0.009307
RS	7	0.061872	0.823102	1047.050915	0.013195	0.010638
RS	8	0.073402	0.453835	1993.262972	0.025119	0.021062
RS	9	0.085752	0.453835	2076.427216	0.026167	0.022971
RS	10	0.098983	0.419934	2330.118805	0.029364	0.026441
RS	11	0.113156	0.419934	2411.057137	0.030384	0.028024
RS	12	0.128339	0.499566	2098.385899	0.026444	0.024732
RS	13	0.144603	0.499566	2174.052899	0.027397	0.025957
RS	14	0.162025	0.656724	1716.971125	0.021637	0.020693
RS	15	0.180688	0.656724	1786.606192	0.022515	0.021720
RS	16	0.200681	0.898007	1362.678579	0.017172	0.016694
RS	17	0.222098	0.898007	1424.747539	0.017955	0.017544
RS	18	0.245040	1.226721	1092.577383	0.013769	0.013537
RS	19	0.269616	1.226721	1146.937119	0.014454	0.014238
RS	20	0.295943	1.618345	913.859566	0.011516	0.011399
RS	21	0.324145	1.618345	961.990860	0.012123	0.011996
RS	22	0.354355	2.014241	814.202238	0.010261	0.010186
RS	23	0.386718	2.014241	858.363410	0.010817	0.010720
RS	24	0.421385	2.319405	785.914886	0.009904	0.009831
RS	25	0.458522	2.319405	828.668131	0.010443	0.010349
RS	26	0.498304	2.435445	831.540997	0.010479	0.010398
RS	27	0.540920	2.435445	875.522832	0.011033	0.010960
RS	28	0.586571	2.354149	952.162910	0.011999	0.011950
RS	29	0.635473	2.354149	999.255354	0.012593	0.012597
RS	30	0.687859	2.160077	1140.007463	0.014366	0.014427
RS	31	0.743976	2.160077	1190.128030	0.014998	0.015159
RS	32	0.804090	1.945528	1374.684760	0.017324	0.017588
RS	33	0.868486	1.945528	1424.814350	0.017955	0.018360
RS	34	0.937469	1.770701	1615.755022	0.020362	0.020914
RS	35	1.011365	1.770701	1660.083497	0.020920	0.021626
RS	36	1.090525	1.665563	1805.200806	0.022749	0.023605
RS	37	1.175322	1.665563	1837.575720	0.023157	0.024135
RS	38	1.266160	1.636496	1895.870421	0.023892	0.024964
RS	39	1.363468	1.636496	1913.332987	0.024112	0.025242
RS	40	1.467707	1.673367	1881.799001	0.023714	0.024855
RS	41	1.579370	1.673367	1885.417162	0.023760	0.024897
RS	42	1.698987	1.756520	1794.266526	0.022611	0.023700
RS	43	1.827124	1.756520	1786.741090	0.022516	0.023567
RS	44	1.964388	1.862566	1673.164867	0.021085	0.022069
RS	45	2.111429	1.862566	1656.429432	0.020874	0.021815
RS	46	2.268943	1.967611	1547.293910	0.019499	0.020382
RS	47	2.437676	1.967611	1521.673712	0.019176	0.020031
RS	48	2.618428	2.050145	1430.286901	0.018024	0.018844
RS	49	2.812054	2.050145	1394.650406	0.017575	0.018387
RS	50	3.019472	2.096770	1322.336508	0.016664	0.017465
RS	51	3.241663	2.096770	1274.767154	0.016065	0.016872
RS	52	3.479681	2.107868	1213.654838	0.015294	0.016105
RS	53	3.734651	2.107868	1152.661120	0.014526	0.015346
RS	54	4.007783	2.094069	1092.029949	0.013762	0.014582
RS	55	4.300369	2.094069	1017.887648	0.012827	0.013644
RS	56	4.613796	2.094069	939.401444	0.011838	0.012641
RS	57	4.949547	2.094069	857.788157	0.010810	0.011585
RS	58	5.309212	2.393301	685.182913	0.008635	0.009314
RS	59	5.694495	2.393301	625.748752	0.007886	0.008530
RS	60	6.107222	2.393301	564.988413	0.007120	0.007721
RS	61	6.549345	2.393301	503.929715	0.006351	0.006902
RS	62	7.022960	2.393301	443.619372	0.005590	0.006088
RS	63	7.530309	2.393301	1964.231463	0.024753	0.027102
PA	4+25*2+4+6 0.103107790 0.039165932 7.530308686 6.105172548 3.768507790 0.823101709 0.453835202 0.419933554 0.499566055 0.656724475 0.898007231 1.226720981 1.618344609 2.014240986 2.319405328 2.435444760 2.354148654 2.160076892 1.945528324 1.770701485 1.665563188 1.636495602 1.673366719 1.756519960 1.862565891 1.967610846 2.050145393 2.096769605 2.107868047 2.094069154 2.393301270
//
IT	4302
RD	22
LK	-487161.590840
QD	-130.634567 -> -117.990458
RI	0.0039028477
TR	0.102091	0.039469
MT	7.574976
MM	C_pi: 1.607838, n_recomb: 80777.026101
RS	0	0.000000	6.075019	91.875742	0.001137	0.000194
RS	1	0.007133	6.075019	98.323637	0.001217	0.001680
RS	2	0.014774	6.075019	105.216015	0.001303	0.001468
RS	3	0.022960	6.075019	112.582330	0.001394	0.000934
RS	4	0.031731	4.068029	179.811922	0.002226	0.001436
RS	5	0.041127	4.068029	192.213915	0.002380	0.001691
RS	6	0.051193	0.849216	979.196024	0.012122	0.009100
RS	7	0.061977	0.849216	1035.561274	0.012820	0.010388
RS	8	0.073530	0.459059	2011.640885	0.024904	0.020972
RS	9	0.085907	0.459059	2096.315785	0.025952	0.022855
RS	10	0.099168	0.421336	2372.181640	0.029367	0.026515
RS	11	0.113373	0.421336	2454.898460	0.030391	0.028089
RS	12	0.128593	0.499676	2143.364997	0.026534	0.024858
RS	13	0.144897	0.499676	2220.692470	0.027492	0.026081
RS	14	0.162365	0.656077	1755.927245	0.021738	0.020810
RS	15	0.181079	0.656077	1827.118193	0.022619	0.021839
RS	16	0.201127	0.897596	1392.840542	0.017243	0.016772
RS	17	0.222605	0.897596	1456.303223	0.018029	0.017627
RS	18	0.245616	1.229225	1114.039705	0.013792	0.013565
RS	19	0.270267	1.229225	1169.555949	0.014479	0.014270
RS	20	0.296677	1.628004	928.345446	0.011493	0.011379
RS	21	0.324971	1.628004	977.383142	0.012100	0.011977
RS	22	0.355282	2.035040	823.809162	0.010199	0.010127
RS	23	0.387756	2.035040	868.676039	0.010754	0.010659
RS	24	0.422546	2.351775	792.699732	0.009813	0.009741
RS	25	0.459817	2.351775	836.047176	0.010350	0.010256
RS	26	0.499747	2.473912	837.671265	0.010370	0.010288
RS	27	0.542525	2.473912	882.255583	0.010922	0.010845
RS	28	0.588354	2.390768	960.029054	0.011885	0.011829
RS	29	0.637452	2.390768	1007.861128	0.012477	0.012470
RS	30	0.690052	2.189861	1152.237123	0.014264	0.014309
RS	31	0.746404	2.189861	1203.327952	0.014897	0.015037
RS	32	0.806775	1.967546	1393.817185	0.017255	0.017492
RS	33	0.871452	1.967546	1445.138513	0.017890	0.018262
RS	34	0.940742	1.786475	1643.240927	0.020343	0.020857
RS	35	1.014975	1.786475	1688.821511	0.020907	0.021569
RS	36	1.094502	1.677532	1840.085033	0.022780	0.023589
RS	37	1.179702	1.677532	1873.532994	0.023194	0.024123
RS	38	1.270978	1.647164	1934.685413	0.023951	0.024973
RS	39	1.368765	1.647164	1952.917717	0.024177	0.025257
RS	40	1.473527	1.684965	1920.379392	0.023774	0.024866
RS	41	1.585762	1.684965	1924.537032	0.023825	0.024916
RS	42	1.706001	1.770791	1829.849846	0.022653	0.023698
RS	43	1.834817	1.770791	1822.781311	0.022566	0.023576
RS	44	1.972821	1.880528	1705.018610	0.021108	0.022053
RS	45	2.120668	1.880528	1688.744621	0.020906	0.021812
RS	46	2.279060	1.989321	1576.144052	0.019512	0.020363
RS	47	2.448750	1.989321	1550.978585	0.019201	0.020026
RS	48	2.630544	2.074662	1457.463361	0.018043	0.018836
RS	49	2.825304	2.074662	1422.181373	0.017606	0.018393
RS	50	3.033956	2.122512	1349.054747	0.016701	0.017479
RS	51	3.257490	2.122512	1301.588555	0.016113	0.016900
RS	52	3.496968	2.133301	1240.496344	0.015357	0.016149
RS	53	3.753527	2.133301	1179.181041	0.014598	0.015401
RS	54	4.028386	2.117899	1118.887037	0.013852	0.014657
RS	55	4.322849	2.117899	1043.826117	0.012922	0.013726
[truncated: 10,020,522 more chars]
