# Supplementary material for: Recent speciation associated with range expansion and a shift to self-fertilization in North American Arabidopsis
Source: Nat Commun. 2022 Dec 8;13:7564. doi: 10.1038/s41467-022-35368-1 (PMC9732334; doi:10.1038/s41467-022-35368-1)
Supplement: Supplementary file 5 — Source Data [file 41467_2022_35368_MOESM5_ESM.zip › Source Data/SuppFig19-7_lyrIN1_05.psmc]

CC
CC	Brief Description of the file format:
CC	  CC  comments
CC	  MM  useful-messages
CC	  RD  round-of-iterations
CC	  LL  \log[P(sequence)]
CC	  QD  Q-before-opt Q-after-opt
CC	  TR  \theta_0 \rho_0
CC	  RS  k t_k \lambda_k \pi_k \sum_{l\not=k}A_{kl} A_{kk}
CC	  DC  begin end best-k t_k+\Delta_k max-prob
CC
MM	Version: 0.6.5-r67
MM	pattern:4+25*2+4+6, n:63, n_free_lambdas:28
MM	n_iterations:25, skip:1, max_t:5, theta/rho:5
MM	is_decoding:0
MM	n_seqs:26, sum_L:1197064, sum_n:141055
RD	0
LK	0.000000
QD	0.000000 -> 0.000000
RI	inf
TR	0.125375	0.025075
MT	5.000000
MM	C_pi: 1.000000, n_recomb: 29644.752266
RS	0	0.000000	1.000000	187.945915	0.006340	0.000000
RS	1	0.006440	1.000000	198.740610	0.006704	0.000000
RS	2	0.013294	1.000000	210.066489	0.007086	0.000000
RS	3	0.020590	1.000000	221.937937	0.007487	0.000000
RS	4	0.028356	1.000000	234.368015	0.007906	0.000000
RS	5	0.036622	1.000000	247.368145	0.008344	0.000000
RS	6	0.045421	1.000000	260.947766	0.008802	0.000000
RS	7	0.054785	1.000000	275.113944	0.009280	0.000000
RS	8	0.064753	1.000000	289.870940	0.009778	0.000000
RS	9	0.075363	1.000000	305.219744	0.010296	0.000000
RS	10	0.086656	1.000000	321.157552	0.010834	0.000000
RS	11	0.098677	1.000000	337.677211	0.011391	0.000000
RS	12	0.111471	1.000000	354.766605	0.011967	0.000000
RS	13	0.125090	1.000000	372.408012	0.012562	0.000000
RS	14	0.139585	1.000000	390.577408	0.013175	0.000000
RS	15	0.155014	1.000000	409.243742	0.013805	0.000000
RS	16	0.171437	1.000000	428.368171	0.014450	0.000000
RS	17	0.188917	1.000000	447.903276	0.015109	0.000000
RS	18	0.207523	1.000000	467.792271	0.015780	0.000000
RS	19	0.227327	1.000000	487.968199	0.016461	0.000000
RS	20	0.248406	1.000000	508.353155	0.017148	0.000000
RS	21	0.270843	1.000000	528.857546	0.017840	0.000000
RS	22	0.294725	1.000000	549.379412	0.018532	0.000000
RS	23	0.320144	1.000000	569.803835	0.019221	0.000000
RS	24	0.347201	1.000000	590.002486	0.019902	0.000000
RS	25	0.376000	1.000000	609.833319	0.020571	0.000000
RS	26	0.406654	1.000000	629.140490	0.021223	0.000000
RS	27	0.439282	1.000000	647.754522	0.021851	0.000000
RS	28	0.474011	1.000000	665.492780	0.022449	0.000000
RS	29	0.510976	1.000000	682.160306	0.023011	0.000000
RS	30	0.550322	1.000000	697.551081	0.023530	0.000000
RS	31	0.592202	1.000000	711.449750	0.023999	0.000000
RS	32	0.636779	1.000000	723.633883	0.024410	0.000000
RS	33	0.684227	1.000000	733.876801	0.024756	0.000000
RS	34	0.734730	1.000000	741.951025	0.025028	0.000000
RS	35	0.788485	1.000000	747.632338	0.025220	0.000000
RS	36	0.845702	1.000000	750.704502	0.025323	0.000000
RS	37	0.906604	1.000000	750.964566	0.025332	0.000000
RS	38	0.971428	1.000000	748.228743	0.025240	0.000000
RS	39	1.040426	1.000000	742.338739	0.025041	0.000000
RS	40	1.113868	1.000000	733.168414	0.024732	0.000000
RS	41	1.192040	1.000000	720.630587	0.024309	0.000000
RS	42	1.275245	1.000000	704.683749	0.023771	0.000000
RS	43	1.363809	1.000000	685.338402	0.023118	0.000000
RS	44	1.458076	1.000000	662.662708	0.022353	0.000000
RS	45	1.558414	1.000000	636.787070	0.021481	0.000000
RS	46	1.665214	1.000000	607.907254	0.020506	0.000000
RS	47	1.778891	1.000000	576.285673	0.019440	0.000000
RS	48	1.899889	1.000000	542.250449	0.018292	0.000000
RS	49	2.028679	1.000000	506.191931	0.017075	0.000000
RS	50	2.165763	1.000000	468.556446	0.015806	0.000000
RS	51	2.311675	1.000000	429.837158	0.014500	0.000000
RS	52	2.466983	1.000000	390.562103	0.013175	0.000000
RS	53	2.632293	1.000000	351.279629	0.011850	0.000000
RS	54	2.808249	1.000000	312.541709	0.010543	0.000000
RS	55	2.995536	1.000000	274.885794	0.009273	0.000000
RS	56	3.194884	1.000000	238.816094	0.008056	0.000000
RS	57	3.407070	1.000000	204.785332	0.006908	0.000000
RS	58	3.632920	1.000000	173.178118	0.005842	0.000000
RS	59	3.873315	1.000000	144.297099	0.004868	0.000000
RS	60	4.129191	1.000000	118.352971	0.003992	0.000000
RS	61	4.401545	1.000000	95.459188	0.003220	0.000000
RS	62	4.691438	1.000000	75.631916	0.002551	0.000000
RS	63	5.000000	1.000000	212.111243	0.007155	0.000000
PA	4+25*2+4+6 0.125375184 0.025075037 5.000000000 1.000000000 1.000000000 1.000000000 1.000000000 1.000000000 1.000000000 1.000000000 1.000000000 1.000000000 1.000000000 1.000000000 1.000000000 1.000000000 1.000000000 1.000000000 1.000000000 1.000000000 1.000000000 1.000000000 1.000000000 1.000000000 1.000000000 1.000000000 1.000000000 1.000000000 1.000000000 1.000000000 1.000000000
//
IT	5151
RD	1
LK	-380593.765258
QD	-1032.266778 -> -547.909688
RI	0.0370503633
TR	0.110281	0.022533
MT	6.031393
MM	C_pi: 1.093312, n_recomb: 29131.513465
RS	0	0.000000	0.572442	337.421327	0.011583	0.000414
RS	1	0.006751	0.572442	355.865520	0.012216	0.004340
RS	2	0.013959	0.572442	375.011123	0.012873	0.011024
RS	3	0.021653	0.572442	394.841931	0.013554	0.012541
RS	4	0.029866	0.560255	424.298095	0.014565	0.012117
RS	5	0.038634	0.560255	445.721827	0.015300	0.012596
RS	6	0.047994	0.589132	444.987869	0.015275	0.013651
RS	7	0.057986	0.589132	466.830236	0.016025	0.014804
RS	8	0.068652	0.628735	458.635537	0.015744	0.015713
RS	9	0.080039	0.628735	480.584029	0.016497	0.016309
RS	10	0.092194	0.679786	465.539757	0.015981	0.016670
RS	11	0.105170	0.679786	487.334773	0.016729	0.016914
RS	12	0.119022	0.734749	471.746795	0.016194	0.017139
RS	13	0.133809	0.734749	493.313644	0.016934	0.017378
RS	14	0.149595	0.793826	477.216586	0.016381	0.017607
RS	15	0.166446	0.793826	498.477137	0.017111	0.017794
RS	16	0.184435	0.859200	480.802693	0.016505	0.017923
RS	17	0.203639	0.859200	501.654349	0.017220	0.017985
RS	18	0.224139	0.929984	483.291872	0.016590	0.017980
RS	19	0.246023	0.929984	503.651888	0.017289	0.017908
RS	20	0.269385	1.002859	486.410121	0.016697	0.017781
RS	21	0.294324	1.002859	506.219933	0.017377	0.017616
RS	22	0.320947	1.073255	491.891872	0.016885	0.017436
RS	23	0.349367	1.073255	511.093104	0.017544	0.017265
RS	24	0.379706	1.136572	500.964143	0.017197	0.017126
RS	25	0.412093	1.136572	519.460362	0.017832	0.017035
RS	26	0.446667	1.189699	513.947397	0.017642	0.017004
RS	27	0.483575	1.189699	531.560474	0.018247	0.017043
RS	28	0.522975	1.231613	530.251386	0.018202	0.017152
RS	29	0.565035	1.231613	546.686084	0.018766	0.017330
RS	30	0.609935	1.262833	548.667864	0.018834	0.017569
RS	31	0.657866	1.262833	563.491601	0.019343	0.017860
RS	32	0.709034	1.284722	567.580417	0.019483	0.018196
RS	33	0.763655	1.284722	580.218706	0.019917	0.018568
RS	34	0.821965	1.299067	585.031350	0.020082	0.018965
RS	35	0.884211	1.299067	594.782551	0.020417	0.019375
RS	36	0.950660	1.307999	598.701911	0.020552	0.019780
RS	37	1.021596	1.307999	604.781982	0.020760	0.020159
RS	38	1.097320	1.313845	606.024833	0.020803	0.020489
RS	39	1.178157	1.313845	607.651116	0.020859	0.020747
RS	40	1.264452	1.318599	604.598381	0.020754	0.020910
RS	41	1.356573	1.318599	601.099861	0.020634	0.020964
RS	42	1.454913	1.323449	592.664433	0.020344	0.020899
RS	43	1.559893	1.323449	583.589718	0.020033	0.020713
RS	44	1.671960	1.328754	569.348870	0.019544	0.020407
RS	45	1.791594	1.328754	554.554148	0.019036	0.019985
RS	46	1.919305	1.334402	534.654285	0.018353	0.019454
RS	47	2.055638	1.334402	514.372443	0.017657	0.018822
RS	48	2.201176	1.340111	489.423715	0.016800	0.018098
RS	49	2.356540	1.340111	464.310474	0.015938	0.017290
RS	50	2.522393	1.345611	435.319740	0.014943	0.016409
RS	51	2.699443	1.345611	406.463893	0.013953	0.015466
RS	52	2.888448	1.350721	374.786758	0.012865	0.014471
RS	53	3.090212	1.350721	343.665646	0.011797	0.013438
RS	54	3.305599	1.357587	310.464246	0.010657	0.012379
RS	55	3.535528	1.357587	278.956621	0.009576	0.011307
RS	56	3.780980	1.357587	247.748048	0.008504	0.010234
RS	57	4.043005	1.357587	217.315914	0.007460	0.009172
RS	58	4.322719	1.393960	183.711372	0.006306	0.008134
RS	59	4.621319	1.393960	157.720270	0.005414	0.007130
RS	60	4.940078	1.393960	133.429987	0.004580	0.006169
RS	61	5.280359	1.393960	111.122797	0.003815	0.005263
RS	62	5.643613	1.393960	91.007459	0.003124	0.004420
RS	63	6.031393	1.393960	288.540195	0.009905	0.015161
PA	4+25*2+4+6 0.110280773 0.022532963 6.031392813 0.572441816 0.560255051 0.589131594 0.628734589 0.679785728 0.734749317 0.793826103 0.859199524 0.929983616 1.002858877 1.073254585 1.136572123 1.189699411 1.231613159 1.262833357 1.284721613 1.299066544 1.307999253 1.313844681 1.318598747 1.323448658 1.328753948 1.334401608 1.340110540 1.345611453 1.350720882 1.357587337 1.393960297
//
IT	3967
RD	2
LK	-379836.052383
QD	-574.007008 -> -407.412749
RI	0.0418226368
TR	0.102825	0.021913
MT	6.613495
MM	C_pi: 1.175106, n_recomb: 30432.609800
RS	0	0.000000	0.573983	359.312622	0.011807	0.000366
RS	1	0.006905	0.573983	379.403087	0.012467	0.003812
RS	2	0.014287	0.573983	400.274940	0.013153	0.009620
RS	3	0.022179	0.573983	421.909684	0.013864	0.012044
RS	4	0.030616	0.504560	504.864916	0.016590	0.012244
RS	5	0.039636	0.504560	529.892978	0.017412	0.012897
RS	6	0.049278	0.522015	537.065970	0.017648	0.013539
RS	7	0.059586	0.522015	562.608843	0.018487	0.015130
RS	8	0.070606	0.553031	555.883255	0.018266	0.015668
RS	9	0.082386	0.553031	581.394605	0.019104	0.017006
RS	10	0.094981	0.602532	557.831723	0.018330	0.016820
RS	11	0.108445	0.602532	582.814307	0.019151	0.017824
RS	12	0.122838	0.660555	555.168903	0.018243	0.017411
RS	13	0.138226	0.660555	579.475579	0.019041	0.018360
RS	14	0.154676	0.727893	548.658331	0.018029	0.017888
RS	15	0.172262	0.727893	572.181856	0.018802	0.018768
RS	16	0.191063	0.809505	536.379965	0.017625	0.018116
RS	17	0.211162	0.809505	559.006515	0.018369	0.018839
RS	18	0.232648	0.906032	520.388356	0.017100	0.018014
RS	19	0.255619	0.906032	542.063877	0.017812	0.018555
RS	20	0.280175	1.013575	504.599748	0.016581	0.017643
RS	21	0.306427	1.013575	525.339256	0.017262	0.018018
RS	22	0.334492	1.124617	492.743593	0.016191	0.017143
RS	23	0.364495	1.124617	512.604927	0.016844	0.017427
RS	24	0.396570	1.229503	487.488650	0.016019	0.016721
RS	25	0.430860	1.229503	506.527976	0.016644	0.017003
RS	26	0.467517	1.319897	489.835295	0.016096	0.016541
RS	27	0.506706	1.319897	508.046669	0.016694	0.016879
RS	28	0.548600	1.391330	499.270360	0.016406	0.016679
RS	29	0.593388	1.391330	516.527839	0.016973	0.017103
RS	30	0.641269	1.443113	514.378571	0.016902	0.017138
RS	31	0.692455	1.443113	530.394669	0.017428	0.017634
RS	32	0.747177	1.477118	533.235541	0.017522	0.017850
RS	33	0.805677	1.477118	547.537597	0.017992	0.018388
RS	34	0.868216	1.496731	553.476878	0.018187	0.018729
RS	35	0.935074	1.496731	565.405399	0.018579	0.019273
RS	36	1.006549	1.506538	572.127560	0.018800	0.019664
RS	37	1.082959	1.506538	580.874917	0.019087	0.020147
RS	38	1.164646	1.511776	585.680677	0.019245	0.020473
RS	39	1.251974	1.511776	590.390521	0.019400	0.020798
RS	40	1.345331	1.516866	590.804040	0.019414	0.020936
RS	41	1.445136	1.516866	590.711609	0.019410	0.021023
RS	42	1.551832	1.524121	585.201056	0.019229	0.020902
RS	43	1.665895	1.524121	579.756137	0.019050	0.020727
RS	44	1.787836	1.533811	567.892885	0.018661	0.020344
RS	45	1.918196	1.533811	556.835009	0.018297	0.019928
RS	46	2.057558	1.545149	538.950023	0.017710	0.019321
RS	47	2.206544	1.545149	522.355131	0.017164	0.018701
RS	48	2.365817	1.557070	499.212445	0.016404	0.017916
RS	49	2.536089	1.557070	477.527560	0.015691	0.017133
RS	50	2.718119	1.568609	450.159912	0.014792	0.016216
RS	51	2.912718	1.568609	424.223415	0.013940	0.015310
RS	52	3.120755	1.579086	393.866698	0.012942	0.014303
RS	53	3.343157	1.579086	364.901070	0.011990	0.013317
RS	54	3.580917	1.592363	332.166816	0.010915	0.012244
RS	55	3.835095	1.592363	301.927659	0.009921	0.011224
RS	56	4.106824	1.592363	271.384884	0.008918	0.010195
RS	57	4.397318	1.592363	241.028730	0.007920	0.009168
RS	58	4.707870	1.668215	202.662516	0.006659	0.007965
RS	59	5.039868	1.668215	177.013170	0.005817	0.007041
RS	60	5.394790	1.668215	152.467889	0.005010	0.006142
RS	61	5.774221	1.668215	129.381943	0.004251	0.005282
RS	62	6.179853	1.668215	108.054883	0.003551	0.004471
RS	63	6.613495	1.668215	371.057366	0.012193	0.016018
PA	4+25*2+4+6 0.102824529 0.021912948 6.613495074 0.573983298 0.504559797 0.522014508 0.553030777 0.602532400 0.660555175 0.727892968 0.809505174 0.906031954 1.013574869 1.124617379 1.229503057 1.319897100 1.391329534 1.443113388 1.477118162 1.496731023 1.506537527 1.511775571 1.516865912 1.524121027 1.533810744 1.545149084 1.557070022 1.568608570 1.579086303 1.592362687 1.668214820
//
IT	4448
RD	3
LK	-379550.452923
QD	-446.722173 -> -355.157290
RI	0.0384468369
TR	0.098104	0.021937
MT	6.975398
MM	C_pi: 1.248858, n_recomb: 32351.426641
RS	0	0.000000	0.654718	339.141704	0.010483	0.000320
RS	1	0.006994	0.654718	358.901462	0.011094	0.003374
RS	2	0.014478	0.654718	379.521030	0.011731	0.008524
RS	3	0.022485	0.654718	400.995718	0.012395	0.010987
RS	4	0.031052	0.516653	535.435620	0.016551	0.012301
RS	5	0.040219	0.516653	562.522297	0.017388	0.012704
RS	6	0.050026	0.523187	582.927265	0.018019	0.013403
RS	7	0.060520	0.523187	610.960387	0.018885	0.014937
RS	8	0.071747	0.542400	617.018172	0.019072	0.015657
RS	9	0.083760	0.542400	645.304494	0.019947	0.017145
RS	10	0.096613	0.584781	625.551994	0.019336	0.017009
RS	11	0.110364	0.584781	653.316306	0.020194	0.018228
RS	12	0.125078	0.637997	625.042172	0.019320	0.017756
RS	13	0.140821	0.637997	652.016052	0.020154	0.018939
RS	14	0.157665	0.703214	616.786322	0.019065	0.018309
RS	15	0.175687	0.703214	642.786504	0.019869	0.019450
RS	16	0.194970	0.788114	597.559410	0.018471	0.018510
RS	17	0.215602	0.788114	622.413179	0.019239	0.019505
RS	18	0.237676	0.895446	570.540648	0.017636	0.018279
RS	19	0.261295	0.895446	594.168961	0.018366	0.019083
RS	20	0.286565	1.022029	542.122104	0.016757	0.017726
RS	21	0.313603	1.022029	564.549101	0.017451	0.018341
RS	22	0.342532	1.158984	518.374106	0.016023	0.017044
RS	23	0.373485	1.158984	539.702035	0.016682	0.017533
RS	24	0.406602	1.292689	503.619895	0.015567	0.016479
RS	25	0.442036	1.292689	523.985174	0.016197	0.016930
RS	26	0.479948	1.409747	499.575942	0.015442	0.016212
RS	27	0.520512	1.409747	519.075092	0.016045	0.016686
RS	28	0.563913	1.501805	505.745524	0.015633	0.016318
RS	29	0.610350	1.501805	524.354118	0.016208	0.016850
RS	30	0.660035	1.566549	520.411374	0.016086	0.016795
RS	31	0.713195	1.566549	537.920257	0.016627	0.017376
RS	32	0.770074	1.606151	541.258882	0.016731	0.017566
RS	33	0.830930	1.606151	557.232367	0.017224	0.018171
RS	34	0.896043	1.625606	565.431892	0.017478	0.018534
RS	35	0.965711	1.625606	579.192295	0.017903	0.019129
RS	36	1.040251	1.632064	589.199188	0.018212	0.019570
RS	37	1.120005	1.632064	599.864116	0.018542	0.020088
RS	38	1.205337	1.633810	607.971811	0.018793	0.020463
RS	39	1.296638	1.633810	614.579714	0.018997	0.020810
RS	40	1.394325	1.637659	617.387940	0.019084	0.020969
RS	41	1.498844	1.637659	619.083812	0.019136	0.021067
RS	42	1.610674	1.646822	614.659687	0.018999	0.020930
RS	43	1.730326	1.646822	610.844148	0.018882	0.020760
RS	44	1.858346	1.661158	598.925729	0.018513	0.020336
RS	45	1.995321	1.661158	589.316862	0.018216	0.019928
RS	46	2.141877	1.678902	570.661673	0.017639	0.019272
RS	47	2.298683	1.678902	555.309479	0.017165	0.018667
RS	48	2.466457	1.697949	531.087876	0.016416	0.017841
RS	49	2.645966	1.697949	510.382786	0.015776	0.017083
RS	50	2.838030	1.716395	481.890600	0.014895	0.016141
RS	51	3.043528	1.716395	456.573937	0.014113	0.015269
RS	52	3.263400	1.732908	425.108782	0.013140	0.014256
RS	53	3.498650	1.732908	396.282867	0.012249	0.013307
RS	54	3.750355	1.753019	361.985013	0.011189	0.012229
RS	55	4.019665	1.753019	331.383212	0.010243	0.011246
RS	56	4.307811	1.753019	300.077937	0.009276	0.010248
RS	57	4.616112	1.753019	268.577781	0.008302	0.009246
RS	58	4.945977	1.869267	223.991595	0.006924	0.007912
RS	59	5.298913	1.869267	197.906497	0.006117	0.007043
RS	60	5.676536	1.869267	172.533565	0.005333	0.006189
RS	61	6.080571	1.869267	148.274234	0.004583	0.005363
RS	62	6.512866	1.869267	125.487724	0.003879	0.004576
RS	63	6.975398	1.869267	456.618221	0.014114	0.017077
PA	4+25*2+4+6 0.098103598 0.021936709 6.975397642 0.654717900 0.516652596 0.523186902 0.542400144 0.584780961 0.637996977 0.703213736 0.788113707 0.895446146 1.022028689 1.158983828 1.292688602 1.409746815 1.501805167 1.566549131 1.606150613 1.625606496 1.632063883 1.633809981 1.637659214 1.646821683 1.661157543 1.678902363 1.697948845 1.716395269 1.732908431 1.753019070 1.869266571
//
IT	4903
RD	4
LK	-379380.566824
QD	-390.495436 -> -322.214483
RI	0.0333553834
TR	0.094599	0.022208
MT	7.226962
MM	C_pi: 1.311664, n_recomb: 34369.532283
RS	0	0.000000	0.755799	314.702846	0.009156	0.000286
RS	1	0.007054	0.755799	333.689018	0.009709	0.003055
RS	2	0.014605	0.755799	353.581622	0.010288	0.007733
RS	3	0.022689	0.755799	374.389173	0.010893	0.010080
RS	4	0.031343	0.544220	548.807720	0.015968	0.012352
RS	5	0.040608	0.544220	577.318005	0.016797	0.012460
RS	6	0.050526	0.543979	606.825387	0.017656	0.013219
RS	7	0.061144	0.543979	636.713187	0.018526	0.014597
RS	8	0.072511	0.552056	657.474103	0.019130	0.015575
RS	9	0.084679	0.552056	688.069296	0.020020	0.017044
RS	10	0.097706	0.586936	676.719297	0.019690	0.017103
RS	11	0.111652	0.586936	706.966225	0.020570	0.018361
RS	12	0.126581	0.633845	683.413247	0.019884	0.018010
RS	13	0.142564	0.633845	712.901704	0.020742	0.019260
RS	14	0.159673	0.694084	678.727268	0.019748	0.018674
RS	15	0.177990	0.694084	707.172172	0.020576	0.019915
RS	16	0.197599	0.777820	657.296800	0.019124	0.018892
RS	17	0.218591	0.777820	684.440530	0.019914	0.020005
RS	18	0.241064	0.889878	622.947980	0.018125	0.018567
RS	19	0.265121	0.889878	648.664533	0.018873	0.019494
RS	20	0.290876	1.028193	584.650666	0.017011	0.017854
RS	21	0.318448	1.028193	608.948933	0.017718	0.018586
RS	22	0.347964	1.183367	551.126003	0.016035	0.017001
RS	23	0.379563	1.183367	574.124696	0.016704	0.017592
RS	24	0.413390	1.338689	528.607006	0.015380	0.016297
RS	25	0.449603	1.338689	550.495865	0.016017	0.016832
RS	26	0.488371	1.476138	519.645028	0.015119	0.015943
RS	27	0.529873	1.476138	540.599585	0.015729	0.016483
RS	28	0.574303	1.583531	523.769354	0.015239	0.016014
RS	29	0.621867	1.583531	543.845344	0.015823	0.016595
RS	30	0.672786	1.656838	538.952409	0.015681	0.016499
RS	31	0.727296	1.656838	557.998121	0.016235	0.017118
RS	32	0.785652	1.698501	562.477043	0.016366	0.017317
RS	33	0.848124	1.698501	580.072426	0.016878	0.017950
RS	34	0.915002	1.715103	590.988296	0.017195	0.018361
RS	35	0.986598	1.715103	606.415215	0.017644	0.018977
RS	36	1.063244	1.716341	619.949934	0.018038	0.019485
RS	37	1.145297	1.716341	632.229080	0.018395	0.020020
RS	38	1.233137	1.713430	643.609325	0.018726	0.020457
RS	39	1.327173	1.713430	651.656970	0.018960	0.020817
RS	40	1.427843	1.715428	656.474937	0.019100	0.021010
RS	41	1.535613	1.715428	659.344896	0.019184	0.021120
RS	42	1.650986	1.726272	655.259091	0.019065	0.020979
RS	43	1.774496	1.726272	652.325179	0.018980	0.020823
RS	44	1.906719	1.745291	639.326070	0.018602	0.020366
RS	45	2.048268	1.745291	630.328539	0.018340	0.019975
RS	46	2.199802	1.769662	609.734561	0.017741	0.019275
RS	47	2.362025	1.769662	594.754820	0.017305	0.018694
RS	48	2.535691	1.796159	568.278722	0.016534	0.017828
RS	49	2.721606	1.796159	547.713496	0.015936	0.017099
RS	50	2.920636	1.821861	517.028056	0.015043	0.016131
RS	51	3.133704	1.821861	491.582253	0.014303	0.015293
RS	52	3.361803	1.844695	458.128545	0.013329	0.014269
RS	53	3.605990	1.844695	428.834349	0.012477	0.013354
RS	54	3.867402	1.871866	392.279301	0.011414	0.012268
RS	55	4.147254	1.871866	360.886799	0.010500	0.011316
RS	56	4.446845	1.871866	328.475601	0.009557	0.010344
RS	57	4.767569	1.871866	295.572627	0.008600	0.009362
RS	58	5.110916	2.028474	244.230319	0.007106	0.007907
RS	59	5.478482	2.028474	217.642333	0.006332	0.007082
RS	60	5.871976	2.028474	191.455107	0.005570	0.006265
RS	61	6.293225	2.028474	166.101585	0.004833	0.005466
RS	62	6.744189	2.028474	141.983967	0.004131	0.004698
RS	63	7.226962	2.028474	540.809722	0.015735	0.018195
PA	4+25*2+4+6 0.094599268 0.022208210 7.226961909 0.755799158 0.544219877 0.543979142 0.552056081 0.586935529 0.633844973 0.694083853 0.777819553 0.889877874 1.028192703 1.183366594 1.338689139 1.476137918 1.583531247 1.656838231 1.698501026 1.715102748 1.716341188 1.713430046 1.715427552 1.726271733 1.745291411 1.769661593 1.796158796 1.821861219 1.844694614 1.871866319 2.028474179
//
IT	4676
RD	5
LK	-379249.315672
QD	-352.569031 -> -295.098261
RI	0.0289735340
TR	0.091736	0.022577
MT	7.420235
MM	C_pi: 1.365503, n_recomb: 36343.443467
RS	0	0.000000	0.856791	295.301111	0.008125	0.000260
RS	1	0.007098	0.856791	313.586364	0.008628	0.002824
RS	2	0.014700	0.856791	332.803126	0.009157	0.007153
RS	3	0.022841	0.856791	352.969498	0.009712	0.009387
RS	4	0.031561	0.572459	558.398368	0.015364	0.012419
RS	5	0.040899	0.572459	588.081946	0.016181	0.012277
RS	6	0.050900	0.570571	620.634370	0.017077	0.013008
RS	7	0.061611	0.570571	651.974343	0.017939	0.014233
RS	8	0.073082	0.568962	685.871643	0.018872	0.015433
RS	9	0.085367	0.568962	718.418418	0.019767	0.016841
RS	10	0.098525	0.596963	716.497038	0.019715	0.017109
RS	11	0.112616	0.596963	748.950995	0.020608	0.018348
RS	12	0.127708	0.637569	732.381175	0.020152	0.018169
RS	13	0.143870	0.637569	764.190954	0.021027	0.019423
RS	14	0.161180	0.692074	734.063407	0.020198	0.018960
RS	15	0.179719	0.692074	764.829220	0.021044	0.020236
RS	16	0.199573	0.772967	713.236113	0.019625	0.019222
RS	17	0.220837	0.772967	742.597170	0.020433	0.020389
RS	18	0.243610	0.887027	673.758065	0.018539	0.018833
RS	19	0.268000	0.887027	701.529214	0.019303	0.019822
RS	20	0.294120	1.033406	627.119462	0.017255	0.017982
RS	21	0.322095	1.033406	653.282980	0.017975	0.018776
RS	22	0.352056	1.202620	584.904815	0.016094	0.016976
RS	23	0.384143	1.202620	609.581896	0.016773	0.017621
RS	24	0.418507	1.375502	555.440341	0.015283	0.016143
RS	25	0.455311	1.375502	578.860540	0.015928	0.016723
RS	26	0.494727	1.529773	542.216894	0.014919	0.015709
RS	27	0.536941	1.529773	564.624653	0.015536	0.016283
RS	28	0.582151	1.649564	544.797807	0.014990	0.015746
RS	29	0.630570	1.649564	566.321322	0.015582	0.016350
RS	30	0.682426	1.729099	560.860439	0.015432	0.016234
RS	31	0.737963	1.729099	581.399120	0.015997	0.016869
RS	32	0.797442	1.771049	587.308851	0.016160	0.017090
RS	33	0.861143	1.771049	606.452211	0.016687	0.017736
RS	34	0.929365	1.783571	620.303220	0.017068	0.018201
RS	35	1.002429	1.783571	637.285608	0.017535	0.018825
RS	36	1.080680	1.778818	654.507534	0.018009	0.019405
RS	37	1.164485	1.778818	668.243486	0.018387	0.019948
RS	38	1.254238	1.770779	682.960513	0.018792	0.020451
RS	39	1.350363	1.770779	692.234893	0.019047	0.020822
RS	40	1.453310	1.770579	698.973656	0.019232	0.021053
RS	41	1.563564	1.770579	702.746634	0.019336	0.021178
RS	42	1.681644	1.782794	698.727543	0.019226	0.021038
RS	43	1.808106	1.782794	696.356345	0.019160	0.020901
RS	44	1.943543	1.806213	681.859513	0.018762	0.020417
RS	45	2.088594	1.806213	673.127930	0.018521	0.020048
RS	46	2.243941	1.836990	650.101618	0.017888	0.019309
RS	47	2.410315	1.836990	635.150248	0.017476	0.018754
RS	48	2.588498	1.870793	605.929696	0.016672	0.017850
RS	49	2.779328	1.870793	585.190235	0.016102	0.017151
RS	50	2.983703	1.903668	551.885732	0.015185	0.016157
RS	51	3.202585	1.903668	526.053257	0.014475	0.015349
RS	52	3.437003	1.932760	490.290328	0.013490	0.014314
RS	53	3.688061	1.932760	460.347920	0.012667	0.013429
RS	54	3.956938	1.966922	421.309517	0.011592	0.012332
RS	55	4.244900	1.966922	389.039702	0.010705	0.011408
RS	56	4.553302	1.966922	355.480236	0.009781	0.010458
RS	57	4.883595	1.966922	321.174710	0.008837	0.009492
RS	58	5.237331	2.163472	262.872823	0.007233	0.007921
RS	59	5.616176	2.163472	235.865960	0.006490	0.007136
RS	60	6.021912	2.163472	208.990624	0.005750	0.006350
RS	61	6.456446	2.163472	182.701711	0.005027	0.005575
RS	62	6.921824	2.163472	157.433623	0.004332	0.004824
RS	63	7.420235	2.163472	623.054785	0.017144	0.019321
PA	4+25*2+4+6 0.091735592 0.022576632 7.420235098 0.856790771 0.572459001 0.570570713 0.568962198 0.596963367 0.637569487 0.692073737 0.772967342 0.887027247 1.033405856 1.202620159 1.375502337 1.529772673 1.649564320 1.729099327 1.771048571 1.783570931 1.778818190 1.770778813 1.770578804 1.782794186 1.806212501 1.836989932 1.870792906 1.903667892 1.932760083 1.966922030 2.163472312
//
IT	3933
RD	6
LK	-379137.530780
QD	-321.475589 -> -271.114689
RI	0.0256131168
TR	0.089262	0.022978
MT	7.580560
MM	C_pi: 1.413053, n_recomb: 38246.208831
RS	0	0.000000	0.949830	281.619657	0.007363	0.000242
RS	1	0.007134	0.949830	299.397824	0.007828	0.002652
RS	2	0.014777	0.949830	318.123656	0.008318	0.006718
RS	3	0.022965	0.949830	337.822008	0.008833	0.008864
RS	4	0.031737	0.596723	568.997639	0.014877	0.012507
RS	5	0.041135	0.596723	599.794847	0.015682	0.012171
RS	6	0.051203	0.598225	629.957859	0.016471	0.012788
RS	7	0.061990	0.598225	662.498324	0.017322	0.013886
RS	8	0.073546	0.588494	707.183560	0.018490	0.015251
RS	9	0.085927	0.588494	741.415446	0.019385	0.016594
RS	10	0.099191	0.610411	748.561765	0.019572	0.017049
RS	11	0.113401	0.610411	782.994155	0.020472	0.018255
RS	12	0.128624	0.645091	774.212352	0.020243	0.018253
RS	13	0.144934	0.645091	808.166570	0.021131	0.019491
RS	14	0.162407	0.693771	783.756789	0.020492	0.019178
RS	15	0.181127	0.693771	816.714349	0.021354	0.020461
RS	16	0.201183	0.771175	765.307092	0.020010	0.019502
RS	17	0.222669	0.771175	796.789717	0.020833	0.020694
RS	18	0.245688	0.885911	722.143603	0.018881	0.019071
RS	19	0.270348	0.885911	751.897944	0.019659	0.020092
RS	20	0.296769	1.038355	668.140984	0.017469	0.018102
RS	21	0.325074	1.038355	696.116154	0.018201	0.018931
RS	22	0.355398	1.219211	617.875562	0.016155	0.016957
RS	23	0.387886	1.219211	644.186627	0.016843	0.017634
RS	24	0.422691	1.407276	581.918920	0.015215	0.016008
RS	25	0.459979	1.407276	606.827151	0.015866	0.016613
RS	26	0.499927	1.576347	564.759766	0.014766	0.015500
RS	27	0.542725	1.576347	588.573271	0.015389	0.016092
RS	28	0.588577	1.706946	566.016434	0.014799	0.015503
RS	29	0.637699	1.706946	588.933361	0.015398	0.016118
RS	30	0.690326	1.791537	583.081137	0.015245	0.015992
RS	31	0.746707	1.791537	605.051297	0.015820	0.016633
RS	32	0.807110	1.832978	612.507321	0.016015	0.016879
RS	33	0.871822	1.832978	633.130176	0.016554	0.017529
RS	34	0.941151	1.840937	650.012554	0.016995	0.018048
RS	35	1.015425	1.840937	668.474893	0.017478	0.018676
RS	36	1.094999	1.829938	689.483338	0.018027	0.019325
RS	37	1.180248	1.829938	704.590912	0.018423	0.019874
RS	38	1.271580	1.816594	722.737592	0.018897	0.020442
RS	39	1.369427	1.816594	733.138460	0.019169	0.020823
RS	40	1.474254	1.813954	741.841827	0.019396	0.021094
RS	41	1.586560	1.813954	746.398637	0.019516	0.021234
RS	42	1.706877	1.827183	742.403101	0.019411	0.021100
RS	43	1.835778	1.827183	740.459194	0.019360	0.020983
RS	44	1.973874	1.854574	724.336336	0.018939	0.020478
RS	45	2.121822	1.854574	715.728523	0.018714	0.020133
RS	46	2.280324	1.891334	690.092870	0.018043	0.019358
RS	47	2.450134	1.891334	675.033635	0.017650	0.018830
RS	48	2.632057	1.932074	642.884607	0.016809	0.017891
RS	49	2.826959	1.932074	621.853888	0.016259	0.017221
RS	50	3.035765	1.971817	585.776864	0.015316	0.016201
RS	51	3.259467	1.971817	559.471810	0.014628	0.015423
RS	52	3.499128	2.006924	521.296826	0.013630	0.014376
RS	53	3.755886	2.006924	490.661418	0.012829	0.013518
RS	54	4.030961	2.047824	449.082975	0.011742	0.012408
RS	55	4.325659	2.047824	415.938717	0.010875	0.011510
RS	56	4.641380	2.047824	381.259318	0.009969	0.010579
RS	57	4.979625	2.047824	345.603350	0.009036	0.009628
RS	58	5.342000	2.283760	280.238306	0.007327	0.007946
RS	59	5.730226	2.283760	252.900117	0.006612	0.007195
RS	60	6.146148	2.283760	225.450949	0.005895	0.006437
RS	61	6.591741	2.283760	198.361231	0.005186	0.005683
RS	62	7.069123	2.283760	172.090249	0.004500	0.004947
RS	63	7.580560	2.283760	704.133020	0.018411	0.020432
PA	4+25*2+4+6 0.089261623 0.022977696 7.580560002 0.949829789 0.596723280 0.598224927 0.588493795 0.610411291 0.645090863 0.693771291 0.771174571 0.885910612 1.038354708 1.219211330 1.407276303 1.576346753 1.706946434 1.791536973 1.832977575 1.840937029 1.829937906 1.816594500 1.813954418 1.827183138 1.854574491 1.891334439 1.932074105 1.971817349 2.006924030 2.047823539 2.283759540
//
IT	4256
RD	7
LK	-379039.196007
QD	-294.393809 -> -249.625463
RI	0.0230764462
TR	0.087056	0.023383
MT	7.720658
MM	C_pi: 1.456294, n_recomb: 40079.930219
RS	0	0.000000	1.033073	272.377329	0.006796	0.000228
RS	1	0.007165	1.033073	289.828039	0.007231	0.002520
RS	2	0.014843	1.033073	308.240023	0.007691	0.006377
RS	3	0.023071	1.033073	327.643102	0.008175	0.008460
RS	4	0.031888	0.615960	581.963449	0.014520	0.012615
RS	5	0.041338	0.615960	613.898259	0.015317	0.012133
RS	6	0.051464	0.625277	637.298360	0.015901	0.012566
RS	7	0.062316	0.625277	670.879972	0.016739	0.013566
RS	8	0.073945	0.608839	724.177842	0.018068	0.015047
RS	9	0.086407	0.608839	759.897716	0.018960	0.016334
RS	10	0.099763	0.625402	775.332609	0.019345	0.016946
RS	11	0.114075	0.625402	811.561172	0.020249	0.018117
RS	12	0.129413	0.654579	810.724888	0.020228	0.018282
RS	13	0.145849	0.654579	846.675666	0.021125	0.019497
RS	14	0.163464	0.697545	828.955270	0.020683	0.019344
RS	15	0.182340	0.697545	863.992889	0.021557	0.020622
RS	16	0.202568	0.771202	814.085746	0.020312	0.019741
RS	17	0.224246	0.771202	847.602850	0.021148	0.020945
RS	18	0.247477	0.885901	768.250497	0.019168	0.019284
RS	19	0.272373	0.885901	799.917567	0.019958	0.020325
RS	20	0.299052	1.043211	707.548632	0.017653	0.018214
RS	21	0.327643	1.043211	737.277062	0.018395	0.019065
RS	22	0.358282	1.234210	649.633388	0.016208	0.016943
RS	23	0.391116	1.234210	677.525990	0.016904	0.017640
RS	24	0.426303	1.435987	607.442645	0.015156	0.015887
RS	25	0.464010	1.435987	633.786671	0.015813	0.016507
RS	26	0.504420	1.618662	586.514411	0.014634	0.015309
RS	27	0.547724	1.618662	611.678646	0.015261	0.015912
RS	28	0.594131	1.759221	586.527605	0.014634	0.015280
RS	29	0.643863	1.759221	610.779690	0.015239	0.015899
RS	30	0.697158	1.848339	604.595777	0.015085	0.015766
RS	31	0.754271	1.848339	627.937497	0.015667	0.016409
RS	32	0.815477	1.888979	636.960595	0.015892	0.016680
RS	33	0.881067	1.888979	659.004648	0.016442	0.017330
RS	34	0.951357	1.892271	678.935999	0.016940	0.017899
RS	35	1.026683	1.892271	698.825128	0.017436	0.018529
RS	36	1.107406	1.875021	723.669013	0.018056	0.019243
RS	37	1.193912	1.875021	740.101323	0.018466	0.019797
RS	38	1.286616	1.856339	761.766460	0.019006	0.020427
RS	39	1.385962	1.856339	773.250196	0.019293	0.020818
RS	40	1.492426	1.851081	784.015967	0.019561	0.021130
RS	41	1.606517	1.851081	789.311568	0.019693	0.021286
RS	42	1.728783	1.864980	785.403378	0.019596	0.021162
RS	43	1.859809	1.864980	783.838618	0.019557	0.021065
RS	44	2.000222	1.895891	766.104652	0.019114	0.020543
RS	45	2.150695	1.895891	757.571841	0.018902	0.020221
RS	46	2.311949	1.938154	729.303063	0.018196	0.019416
RS	47	2.484756	1.938154	714.091598	0.017817	0.018913
RS	48	2.669945	1.985381	678.976680	0.016941	0.017943
RS	49	2.868401	1.985381	657.620182	0.016408	0.017299
RS	50	3.081076	2.031608	618.739736	0.015438	0.016256
RS	51	3.308988	2.031608	591.942940	0.014769	0.015506
RS	52	3.553230	2.072409	551.345455	0.013756	0.014446
RS	53	3.814971	2.072409	520.018272	0.012975	0.013613
RS	54	4.095464	2.119711	475.909226	0.011874	0.012491
RS	55	4.396053	2.119711	441.914774	0.011026	0.011615
RS	56	4.718179	2.119711	406.155248	0.010134	0.010702
RS	57	5.063384	2.119711	369.202770	0.009212	0.009763
RS	58	5.433321	2.394411	296.700497	0.007403	0.007975
RS	59	5.829764	2.394411	269.097394	0.006714	0.007255
RS	60	6.254609	2.394411	241.159789	0.006017	0.006522
RS	61	6.709894	2.394411	213.369181	0.005324	0.005789
RS	62	7.197798	2.394411	186.204565	0.004646	0.005066
RS	63	7.720658	2.394411	784.868205	0.019583	0.021521
PA	4+25*2+4+6 0.087055846 0.023382587 7.720658261 1.033072917 0.615959880 0.625277453 0.608839416 0.625402394 0.654578579 0.697545239 0.771201783 0.885901319 1.043210904 1.234210408 1.435986819 1.618662244 1.759220627 1.848339187 1.888979415 1.892270607 1.875020748 1.856339045 1.851081242 1.864980195 1.895890611 1.938153523 1.985381482 2.031608118 2.072409416 2.119711387 2.394410805
//
IT	4626
RD	8
LK	-378951.651672
QD	-270.393403 -> -230.338491
RI	0.0211298651
TR	0.085053	0.023778
MT	7.847243
MM	C_pi: 1.496487, n_recomb: 41851.223898
RS	0	0.000000	1.107352	266.206840	0.006361	0.000217
RS	1	0.007192	1.107352	283.463992	0.006773	0.002415
RS	2	0.014901	1.107352	301.695767	0.007209	0.006101
RS	3	0.023165	1.107352	320.935860	0.007668	0.008136
RS	4	0.032023	0.630443	597.396574	0.014274	0.012743
RS	5	0.041518	0.630443	630.521957	0.015066	0.012151
RS	6	0.051696	0.651201	643.731401	0.015381	0.012350
RS	7	0.062605	0.651201	678.247719	0.016206	0.013274
RS	8	0.074300	0.629259	738.370828	0.017643	0.014832
RS	9	0.086836	0.629259	775.428885	0.018528	0.016072
RS	10	0.100273	0.641069	798.335244	0.019076	0.016815
RS	11	0.114676	0.641069	836.213478	0.019981	0.017955
RS	12	0.130116	0.665119	843.208969	0.020148	0.018273
RS	13	0.146665	0.665119	881.033647	0.021052	0.019464
RS	14	0.164405	0.702522	870.602363	0.020802	0.019469
RS	15	0.183421	0.702522	907.626594	0.021687	0.020739
RS	16	0.203805	0.772331	860.181791	0.020553	0.019950
RS	17	0.225654	0.772331	895.659516	0.021401	0.021158
RS	18	0.249075	0.886553	812.442279	0.019413	0.019479
RS	19	0.274181	0.886553	845.960528	0.020214	0.020532
RS	20	0.301091	1.047937	745.510120	0.017813	0.018319
RS	21	0.329938	1.047937	776.938771	0.018564	0.019184
RS	22	0.360859	1.248039	680.210405	0.016253	0.016933
RS	23	0.394003	1.248039	709.635370	0.016956	0.017644
RS	24	0.429532	1.462530	631.933887	0.015100	0.015778
RS	25	0.467615	1.462530	659.663801	0.015762	0.016408
RS	26	0.508438	1.658066	607.311274	0.014511	0.015135
RS	27	0.552197	1.658066	633.773523	0.015143	0.015743
RS	28	0.599102	1.808143	606.083901	0.014482	0.015073
RS	29	0.649381	1.808143	631.615952	0.015092	0.015695
RS	30	0.703276	1.901593	625.097153	0.014936	0.015556
RS	31	0.761048	1.901593	649.755247	0.015525	0.016197
RS	32	0.822974	1.941417	660.304879	0.015777	0.016490
RS	33	0.889353	1.941417	683.719413	0.016337	0.017140
RS	34	0.960507	1.940125	706.665206	0.016885	0.017754
RS	35	1.036778	1.940125	727.940216	0.017394	0.018385
RS	36	1.118535	1.916739	756.628923	0.018079	0.019160
RS	37	1.206171	1.916739	774.358253	0.018503	0.019717
RS	38	1.300111	1.892759	799.612093	0.019106	0.020407
RS	39	1.400806	1.892759	812.162984	0.019406	0.020807
RS	40	1.508743	1.884760	825.101599	0.019715	0.021160
RS	41	1.624443	1.884760	831.127561	0.019859	0.021331
RS	42	1.748464	1.899026	827.417587	0.019770	0.021219
RS	43	1.881405	1.899026	826.226622	0.019742	0.021142
RS	44	2.023906	1.933032	806.964212	0.019282	0.020607
RS	45	2.176656	1.933032	798.502839	0.019080	0.020308
RS	46	2.340392	1.980330	767.653694	0.018342	0.019476
RS	47	2.515904	1.980330	752.288955	0.017975	0.018997
RS	48	2.704039	2.033591	714.243307	0.017066	0.017999
RS	49	2.905704	2.033591	692.564034	0.016548	0.017381
RS	50	3.121872	2.085901	650.908766	0.015553	0.016317
RS	51	3.353588	2.085901	623.629659	0.014901	0.015591
RS	52	3.601968	2.132057	580.641671	0.013874	0.014520
RS	53	3.868212	2.132057	548.641337	0.013109	0.013710
RS	54	4.153603	2.185398	502.040253	0.011996	0.012577
RS	55	4.459520	2.185398	467.224086	0.011164	0.011721
RS	56	4.787439	2.185398	430.423081	0.010285	0.010824
RS	57	5.138941	2.185398	392.221704	0.009372	0.009896
RS	58	5.515723	2.498191	312.522336	0.007467	0.008006
RS	59	5.919603	2.498191	284.702524	0.006803	0.007314
RS	60	6.352529	2.498191	256.339258	0.006125	0.006605
RS	61	6.816592	2.498191	227.921877	0.005446	0.005889
RS	62	7.314030	2.498191	199.945249	0.004778	0.005180
RS	63	7.847243	2.498191	865.786086	0.020687	0.022582
PA	4+25*2+4+6 0.085052523 0.023778078 7.847242846 1.107351732 0.630443433 0.651200883 0.629258880 0.641069423 0.665119121 0.702521832 0.772330737 0.886552707 1.047936601 1.248039390 1.462529765 1.658066133 1.808143045 1.901592528 1.941416638 1.940125251 1.916738500 1.892758538 1.884760182 1.899025845 1.933031824 1.980329567 2.033591419 2.085900532 2.132057277 2.185398473 2.498190915
//
IT	5157
RD	9
LK	-378873.264907
QD	-248.991481 -> -213.012902
RI	0.0195901646
TR	0.083213	0.024159
MT	7.963899
MM	C_pi: 1.534389, n_recomb: 43566.110067
RS	0	0.000000	1.174588	262.007833	0.006014	0.000208
RS	1	0.007217	1.174588	279.158978	0.006408	0.002327
RS	2	0.014954	1.174588	297.298179	0.006824	0.005867
RS	3	0.023250	1.174588	316.462339	0.007264	0.007864
RS	4	0.032145	0.640868	615.003118	0.014117	0.012887
RS	5	0.041681	0.640868	649.376452	0.014906	0.012211
RS	6	0.051906	0.675921	649.682873	0.014913	0.012141
RS	7	0.062869	0.675921	685.056407	0.015725	0.013006
RS	8	0.074623	0.649453	750.606304	0.017229	0.014614
RS	9	0.087225	0.649453	788.883841	0.018108	0.015815
RS	10	0.100736	0.656993	818.524142	0.018788	0.016666
RS	11	0.115223	0.656993	857.930955	0.019693	0.017780
RS	12	0.130755	0.676222	872.549426	0.020028	0.018236
RS	13	0.147408	0.676222	912.144270	0.020937	0.019406
RS	14	0.165263	0.708196	909.403411	0.020874	0.019565
RS	15	0.184406	0.708196	948.335196	0.021768	0.020825
RS	16	0.204931	0.774111	904.105520	0.020752	0.020134
RS	17	0.226937	0.774111	941.481365	0.021610	0.021344
RS	18	0.250532	0.887555	855.066825	0.019627	0.019660
RS	19	0.275829	0.887555	890.383327	0.020438	0.020720
RS	20	0.302951	1.052418	782.266549	0.017956	0.018419
RS	21	0.332031	1.052418	815.349050	0.018715	0.019296
RS	22	0.363210	1.260846	709.753826	0.016291	0.016927
RS	23	0.396638	1.260846	740.667264	0.017001	0.017648
RS	24	0.432479	1.487303	655.475414	0.015046	0.015679
RS	25	0.470907	1.487303	684.545974	0.015713	0.016316
RS	26	0.512108	1.695187	627.182844	0.014396	0.014974
RS	27	0.556282	1.695187	654.894820	0.015032	0.015586
RS	28	0.603645	1.854556	624.674770	0.014339	0.014882
RS	29	0.654425	1.854556	651.435924	0.014953	0.015503
RS	30	0.708870	1.952320	644.539910	0.014795	0.015358
RS	31	0.767244	1.952320	670.463596	0.015390	0.015997
RS	32	0.829831	1.991450	682.464080	0.015665	0.016309
RS	33	0.896934	1.991450	707.203187	0.016233	0.016957
RS	34	0.968880	1.985758	733.094113	0.016827	0.017613
RS	35	1.046019	1.985758	755.720147	0.017347	0.018243
RS	36	1.128724	1.956411	788.229368	0.018093	0.019074
RS	37	1.217398	1.956411	807.236756	0.018529	0.019634
RS	38	1.312471	1.927213	836.127161	0.019192	0.020381
RS	39	1.414406	1.927213	849.742351	0.019505	0.020789
RS	40	1.523696	1.916386	864.962278	0.019854	0.021183
RS	41	1.640874	1.916386	871.727353	0.020009	0.021368
RS	42	1.766509	1.930760	868.342633	0.019932	0.021271
RS	43	1.901210	1.930760	867.540520	0.019913	0.021212
RS	44	2.045632	1.967481	846.864086	0.019439	0.020669
RS	45	2.200477	1.967481	838.492018	0.019246	0.020391
RS	46	2.366497	2.019378	805.154018	0.018481	0.019537
RS	47	2.544497	2.019378	789.655033	0.018125	0.019081
RS	48	2.735344	2.078248	748.747441	0.017186	0.018059
RS	49	2.939964	2.078248	726.765570	0.016682	0.017464
RS	50	3.159350	2.136245	682.394830	0.015663	0.016381
RS	51	3.394569	2.136245	654.655093	0.015027	0.015678
RS	52	3.646763	2.187422	609.329068	0.013986	0.014597
RS	53	3.917158	2.187422	576.680549	0.013237	0.013808
RS	54	4.207066	2.246436	527.639550	0.012111	0.012664
RS	55	4.517896	2.246436	492.029610	0.011294	0.011826
RS	56	4.851157	2.246436	454.222289	0.010426	0.010943
RS	57	5.208470	2.246436	414.813373	0.009521	0.010026
RS	58	5.591569	2.596602	327.868847	0.007526	0.008038
RS	59	6.002315	2.596602	299.867798	0.006883	0.007371
RS	60	6.442703	2.596602	271.126220	0.006223	0.006683
RS	61	6.914873	2.596602	242.138849	0.005558	0.005985
RS	62	7.421119	2.596602	213.413472	0.004899	0.005288
RS	63	7.963899	2.596602	947.151702	0.021741	0.023614
PA	4+25*2+4+6 0.083213467 0.024158596 7.963898979 1.174588244 0.640867993 0.675920503 0.649453265 0.656992898 0.676222348 0.708195700 0.774110615 0.887555449 1.052418116 1.260845893 1.487303098 1.695186887 1.854556446 1.952319749 1.991450085 1.985757909 1.956411289 1.927213362 1.916386268 1.930760459 1.967481448 2.019377570 2.078247673 2.136245468 2.187421684 2.246436178 2.596601871
//
IT	5088
RD	10
LK	-378802.818546
QD	-229.837071 -> -197.423565
RI	0.0183324616
TR	0.081513	0.024522
MT	8.072731
MM	C_pi: 1.570472, n_recomb: 45229.302552
RS	0	0.000000	1.236736	259.012585	0.005727	0.000200
RS	1	0.007240	1.236736	276.109692	0.006105	0.002250
RS	2	0.015003	1.236736	294.208101	0.006505	0.005663
RS	3	0.023329	1.236736	313.347473	0.006928	0.007627
RS	4	0.032257	0.647981	634.412812	0.014027	0.013047
RS	5	0.041832	0.647981	670.086302	0.014815	0.012306
RS	6	0.052100	0.699526	655.301736	0.014488	0.011940
RS	7	0.063112	0.699526	691.470948	0.015288	0.012760
RS	8	0.074920	0.669312	761.371750	0.016834	0.014396
RS	9	0.087584	0.669312	800.770760	0.017705	0.015565
RS	10	0.101164	0.672955	836.520683	0.018495	0.016507
RS	11	0.115727	0.672955	877.353164	0.019398	0.017598
RS	12	0.131345	0.687611	899.354249	0.019884	0.018180
RS	13	0.148094	0.687611	940.629263	0.020797	0.019329
RS	14	0.166054	0.714278	945.848382	0.020912	0.019639
RS	15	0.185316	0.714278	986.618944	0.021814	0.020888
RS	16	0.205971	0.776271	946.226969	0.020921	0.020299
RS	17	0.228122	0.776271	985.446805	0.021788	0.021510
RS	18	0.251877	0.888709	896.399659	0.019819	0.019829
RS	19	0.277351	0.888709	933.468251	0.020639	0.020896
RS	20	0.304670	1.056586	818.013182	0.018086	0.018517
RS	21	0.333966	1.056586	852.708587	0.018853	0.019402
RS	22	0.365383	1.272702	738.410355	0.016326	0.016925
RS	23	0.399075	1.272702	770.773166	0.017041	0.017655
RS	24	0.435206	1.510531	678.171763	0.014994	0.015590
RS	25	0.473952	1.510531	708.542158	0.015666	0.016232
RS	26	0.515504	1.730386	646.202252	0.014287	0.014826
RS	27	0.560064	1.730386	675.119898	0.014927	0.015441
RS	28	0.607850	1.898911	642.359946	0.014202	0.014703
RS	29	0.659095	1.898911	670.303472	0.014820	0.015324
RS	30	0.714050	2.001067	662.965602	0.014658	0.015171
RS	31	0.772984	2.001067	690.107817	0.015258	0.015808
RS	32	0.836184	2.039686	703.466841	0.015553	0.016136
RS	33	0.903959	2.039686	729.487864	0.016129	0.016782
RS	34	0.976642	2.029818	758.233459	0.016764	0.017474
RS	35	1.054586	2.029818	782.178680	0.017294	0.018104
RS	36	1.138173	1.994710	818.462215	0.018096	0.018986
RS	37	1.227811	1.994710	838.732282	0.018544	0.019549
RS	38	1.323939	1.960390	871.288601	0.019264	0.020349
RS	39	1.427026	1.960390	885.970420	0.019588	0.020766
RS	40	1.537576	1.946680	903.566983	0.019977	0.021199
RS	41	1.656129	1.946680	911.087429	0.020144	0.021398
RS	42	1.783265	1.960941	908.158646	0.020079	0.021318
RS	43	1.919605	1.960941	907.769576	0.020070	0.021277
RS	44	2.065816	2.000042	885.805895	0.019585	0.020728
RS	45	2.222612	2.000042	877.550711	0.019402	0.020470
RS	46	2.390758	2.056143	841.832647	0.018613	0.019598
RS	47	2.571078	2.056143	826.227526	0.018268	0.019162
RS	48	2.764453	2.120221	782.546564	0.017302	0.018119
RS	49	2.971827	2.120221	760.289393	0.016810	0.017545
RS	50	3.194214	2.183541	713.275017	0.015770	0.016446
RS	51	3.432700	2.183541	685.101261	0.015147	0.015764
RS	52	3.688452	2.239416	637.499025	0.014095	0.014674
RS	53	3.962720	2.239416	604.229243	0.013359	0.013904
RS	54	4.256843	2.303747	552.807357	0.012222	0.012750
RS	55	4.572259	2.303747	516.429863	0.011418	0.011929
RS	56	4.910510	2.303747	477.647992	0.010561	0.011059
RS	57	5.273249	2.303747	437.067955	0.009663	0.010151
RS	58	5.662249	2.690520	342.842156	0.007580	0.008070
RS	59	6.079411	2.690520	314.686613	0.006958	0.007427
RS	60	6.526773	2.690520	285.603544	0.006315	0.006759
RS	61	7.006523	2.690520	256.091199	0.005662	0.006076
RS	62	7.521004	2.690520	226.667928	0.005012	0.005390
RS	63	8.072731	2.690520	1029.060942	0.022752	0.024616
PA	4+25*2+4+6 0.081513418 0.024521974 8.072731043 1.236736093 0.647980898 0.699526371 0.669312026 0.672954757 0.687611210 0.714277569 0.776271471 0.888708722 1.056585832 1.272701915 1.510530862 1.730385534 1.898911356 2.001067417 2.039686310 2.029818276 1.994710138 1.960389907 1.946679791 1.960941481 2.000042454 2.056142600 2.120220873 2.183540980 2.239416381 2.303746677 2.690519583
//
IT	4496
RD	11
LK	-378739.323940
QD	-212.640776 -> -183.364832
RI	0.0172710618
TR	0.079935	0.024868
MT	8.175009
MM	C_pi: 1.605017, n_recomb: 46843.902151
RS	0	0.000000	1.295630	256.669446	0.005479	0.000193
RS	1	0.007261	1.295630	273.736999	0.005844	0.002182
RS	2	0.015049	1.295630	291.818394	0.006230	0.005478
RS	3	0.023402	1.295630	310.955738	0.006638	0.007411
RS	4	0.032362	0.652436	655.292913	0.013989	0.013220
RS	5	0.041972	0.652436	692.310834	0.014779	0.012427
RS	6	0.052281	0.722132	660.640179	0.014103	0.011749
RS	7	0.063337	0.722132	697.553044	0.014891	0.012533
RS	8	0.075197	0.688795	770.967166	0.016458	0.014182
RS	9	0.087917	0.688795	811.403729	0.017321	0.015323
RS	10	0.101562	0.688831	852.740940	0.018204	0.016343
RS	11	0.116196	0.688831	894.909072	0.019104	0.017414
RS	12	0.131894	0.699128	924.030673	0.019726	0.018109
RS	13	0.148731	0.699128	966.905155	0.020641	0.019241
RS	14	0.166791	0.720579	980.290834	0.020927	0.019694
RS	15	0.186162	0.720579	1022.838402	0.021835	0.020933
RS	16	0.206939	0.778631	986.817293	0.021066	0.020450
RS	17	0.229225	0.778631	1027.832601	0.021942	0.021659
RS	18	0.253129	0.889880	936.638419	0.019995	0.019990
RS	19	0.278769	0.889880	975.417366	0.020823	0.021061
RS	20	0.306271	1.060369	852.911318	0.018208	0.018614
RS	21	0.335769	1.060369	889.182510	0.018982	0.019505
RS	22	0.367409	1.283625	766.307339	0.016359	0.016928
RS	23	0.401346	1.283625	800.083948	0.017080	0.017664
RS	24	0.437748	1.532308	700.127437	0.014946	0.015509
RS	25	0.476792	1.532308	731.760328	0.015621	0.016156
RS	26	0.518671	1.763813	664.460453	0.014185	0.014689
RS	27	0.563591	1.763813	694.543173	0.014827	0.015306
RS	28	0.611773	1.941434	659.211470	0.014073	0.014536
RS	29	0.663453	1.941434	688.293722	0.014693	0.015156
RS	30	0.718885	2.048102	680.439694	0.014526	0.014994
RS	31	0.778342	2.048102	708.755915	0.015130	0.015629
RS	32	0.842117	2.086421	723.371134	0.015442	0.015969
RS	33	0.910521	2.086421	750.633083	0.016024	0.016613
RS	34	0.983892	2.072618	782.129725	0.016697	0.017337
RS	35	1.062591	2.072618	807.363022	0.017235	0.017968
RS	36	1.147004	2.031954	847.357541	0.018089	0.018896
RS	37	1.237545	2.031954	868.875149	0.018548	0.019462
RS	38	1.334661	1.992627	905.103896	0.019322	0.020313
RS	39	1.438828	1.992627	920.855487	0.019658	0.020737
RS	40	1.550558	1.976000	940.910641	0.020086	0.021210
RS	41	1.670401	1.976000	949.204668	0.020263	0.021421
RS	42	1.798945	1.989965	946.856114	0.020213	0.021360
RS	43	1.936822	1.989965	946.907468	0.020214	0.021334
RS	44	2.084710	2.031149	923.787948	0.019721	0.020784
RS	45	2.243336	2.031149	915.680881	0.019547	0.020544
RS	46	2.413480	2.091098	877.699360	0.018737	0.019656
RS	47	2.595977	2.091098	862.019776	0.018402	0.019241
RS	48	2.791725	2.160020	815.662274	0.017412	0.018179
RS	49	3.001685	2.160020	793.160152	0.016932	0.017625
RS	50	3.226890	2.228320	743.581904	0.015874	0.016512
RS	51	3.468447	2.228320	715.002786	0.015264	0.015849
RS	52	3.727542	2.288591	665.191928	0.014200	0.014751
RS	53	4.005450	2.288591	631.328460	0.013477	0.013999
RS	54	4.303536	2.357896	577.588774	0.012330	0.012836
RS	55	4.623265	2.357896	540.468941	0.011538	0.012030
RS	56	4.966209	2.357896	500.742378	0.010690	0.011172
RS	57	5.334053	2.357896	459.024927	0.009799	0.010273
RS	58	5.728605	2.780465	357.496652	0.007632	0.008102
RS	59	6.151805	2.780465	329.207953	0.007028	0.007481
RS	60	6.605732	2.780465	299.813572	0.006400	0.006831
RS	61	7.092617	2.780465	269.813773	0.005760	0.006163
RS	62	7.614854	2.780465	239.735547	0.005118	0.005488
RS	63	8.175009	2.780465	1111.479735	0.023727	0.025590
PA	4+25*2+4+6 0.079934604 0.024867817 8.175009020 1.295630128 0.652435792 0.722131743 0.688794552 0.688831103 0.699128109 0.720578900 0.778631210 0.889879597 1.060369012 1.283624693 1.532308084 1.763813302 1.941434108 2.048101975 2.086421113 2.072618494 2.031954394 1.992626963 1.975999704 1.989965425 2.031149110 2.091098412 2.160019650 2.228320109 2.288591340 2.357895905 2.780465043
//
IT	4612
RD	12
LK	-378681.952829
QD	-197.157696 -> -170.655215
RI	0.0163508443
TR	0.078463	0.025196
MT	8.271605
MM	C_pi: 1.638223, n_recomb: 48412.509692
RS	0	0.000000	1.352660	254.629939	0.005260	0.000187
RS	1	0.007280	1.352660	271.674564	0.005612	0.002118
RS	2	0.015091	1.352660	289.744449	0.005985	0.005307
RS	3	0.023470	1.352660	308.883907	0.006380	0.007209
RS	4	0.032459	0.654755	677.390007	0.013992	0.013406
RS	5	0.042103	0.654755	715.789523	0.014785	0.012569
RS	6	0.052449	0.743865	665.698532	0.013751	0.011566
RS	7	0.063548	0.743865	703.308646	0.014527	0.012321
RS	8	0.075455	0.707913	779.571111	0.016103	0.013974
RS	9	0.088229	0.707913	820.970946	0.016958	0.015090
RS	10	0.101933	0.704574	867.452872	0.017918	0.016176
RS	11	0.116635	0.704574	910.875746	0.018815	0.017229
RS	12	0.132407	0.710671	946.885139	0.019559	0.018028
RS	13	0.149327	0.710671	991.285654	0.020476	0.019143
RS	14	0.167480	0.726992	1012.976065	0.020924	0.019735
RS	15	0.186954	0.726992	1057.243844	0.021838	0.020965
RS	16	0.207845	0.781093	1026.053308	0.021194	0.020588
RS	17	0.230258	0.781093	1068.819469	0.022077	0.021795
RS	18	0.254302	0.890993	975.924770	0.020159	0.020144
RS	19	0.280097	0.890993	1016.375622	0.020994	0.021218
RS	20	0.307770	1.063754	887.067569	0.018323	0.018709
RS	21	0.337458	1.063754	924.880205	0.019104	0.019606
RS	22	0.369307	1.293668	793.531386	0.016391	0.016935
RS	23	0.403475	1.293668	828.688887	0.017117	0.017676
RS	24	0.440130	1.552741	721.419107	0.014902	0.015437
RS	25	0.479454	1.552741	754.279967	0.015580	0.016087
RS	26	0.521642	1.795621	682.025357	0.014088	0.014562
RS	27	0.566900	1.795621	713.235430	0.014732	0.015180
RS	28	0.615454	1.982282	675.301552	0.013949	0.014379
RS	29	0.667543	1.982282	705.481771	0.014572	0.014998
RS	30	0.723423	2.093586	697.037666	0.014398	0.014827
RS	31	0.783373	2.093586	726.485827	0.015006	0.015460
RS	32	0.847687	2.131832	742.249285	0.015332	0.015809
RS	33	0.916683	2.131832	770.712714	0.015920	0.016452
RS	34	0.990702	2.114339	804.849501	0.016625	0.017204
RS	35	1.070111	2.114339	831.340178	0.017172	0.017834
RS	36	1.155301	2.068325	874.969412	0.018073	0.018805
RS	37	1.246693	2.068325	897.718942	0.018543	0.019374
RS	38	1.344739	2.024107	937.612536	0.019367	0.020272
RS	39	1.449923	2.024107	954.436298	0.019715	0.020703
RS	40	1.562765	2.004538	977.021169	0.020181	0.021214
RS	41	1.683823	2.004538	986.106536	0.020369	0.021437
RS	42	1.813694	2.018050	984.455490	0.020335	0.021396
RS	43	1.953020	2.018050	984.974694	0.020345	0.021386
RS	44	2.102490	2.061057	960.827693	0.019847	0.020835
RS	45	2.262843	2.061057	952.900425	0.019683	0.020612
RS	46	2.434869	2.124540	912.772689	0.018854	0.019713
RS	47	2.619420	2.124540	897.050919	0.018529	0.019316
RS	48	2.817408	2.197968	848.117784	0.017519	0.018238
RS	49	3.029810	2.197968	825.401362	0.017049	0.017703
RS	50	3.257675	2.270930	773.342535	0.015974	0.016576
RS	51	3.502131	2.270930	744.386521	0.015376	0.015932
RS	52	3.764384	2.335318	692.435135	0.014303	0.014828
RS	53	4.045730	2.335318	658.005011	0.013592	0.014091
RS	54	4.347560	2.409271	602.012888	0.012435	0.012920
RS	55	4.671364	2.409271	564.174479	0.011653	0.012128
RS	56	5.018743	2.409271	523.531077	0.010814	0.011281
RS	57	5.391413	2.409271	480.707441	0.009929	0.010390
RS	58	5.791215	2.866792	371.868649	0.007681	0.008134
RS	59	6.220125	2.866792	343.464022	0.007095	0.007533
RS	60	6.680261	2.866792	313.783456	0.006481	0.006900
RS	61	7.173898	2.866792	283.328019	0.005852	0.006245
RS	62	7.703474	2.866792	252.631754	0.005218	0.005581
RS	63	8.271605	2.866792	1194.332234	0.024670	0.026533
PA	4+25*2+4+6 0.078463191 0.025196447 8.271605129 1.352660287 0.654754773 0.743865059 0.707912553 0.704573546 0.710670720 0.726991828 0.781092798 0.890993032 1.063753654 1.293667701 1.552741031 1.795621037 1.982281810 2.093585685 2.131831558 2.114338654 2.068325388 2.024106667 2.004537969 2.018050418 2.061057235 2.124539602 2.197968146 2.270930321 2.335317998 2.409271149 2.866791761
//
IT	4268
RD	13
LK	-378629.997471
QD	-183.177335 -> -159.135336
RI	0.0155348667
TR	0.077088	0.025509
MT	8.363154
MM	C_pi: 1.670214, n_recomb: 49936.848197
RS	0	0.000000	1.408928	252.660929	0.005060	0.000181
RS	1	0.007299	1.408928	269.676945	0.005400	0.002058
RS	2	0.015131	1.408928	287.728182	0.005762	0.005145
RS	3	0.023534	1.408928	306.860958	0.006145	0.007015
RS	4	0.032551	0.655358	700.498042	0.014028	0.013604
RS	5	0.042226	0.655358	740.309622	0.014825	0.012728
RS	6	0.052607	0.764819	670.480654	0.013427	0.011392
RS	7	0.063746	0.764819	708.745922	0.014193	0.012123
RS	8	0.075698	0.726669	787.322191	0.015766	0.013771
RS	9	0.088522	0.726669	829.618651	0.016613	0.014867
RS	10	0.102282	0.720139	880.867257	0.017640	0.016009
RS	11	0.117047	0.720139	925.471250	0.018533	0.017046
RS	12	0.132889	0.722179	968.130259	0.019387	0.017940
RS	13	0.149888	0.722179	1013.988372	0.020305	0.019039
RS	14	0.168127	0.733441	1044.084977	0.020908	0.019765
RS	15	0.187698	0.733441	1090.019494	0.021828	0.020985
RS	16	0.208697	0.783584	1064.066983	0.021308	0.020715
RS	17	0.231229	0.783584	1108.541848	0.022199	0.021921
RS	18	0.255405	0.892004	1014.350832	0.020313	0.020292
RS	19	0.281346	0.892004	1056.437001	0.021155	0.021369
RS	20	0.309181	1.066735	920.555085	0.018434	0.018803
RS	21	0.339047	1.066735	959.876435	0.019222	0.019706
RS	22	0.371093	1.302865	820.149640	0.016424	0.016945
RS	23	0.405478	1.302865	856.656884	0.017155	0.017692
RS	24	0.442373	1.571901	742.106923	0.014861	0.015371
RS	25	0.481961	1.571901	776.163184	0.015543	0.016025
RS	26	0.524438	1.825897	698.955662	0.013997	0.014445
RS	27	0.570016	1.825897	731.257505	0.014644	0.015063
RS	28	0.618921	2.021556	690.687892	0.013831	0.014232
RS	29	0.671395	2.021556	721.927390	0.014457	0.014849
RS	30	0.727699	2.137627	712.818215	0.014274	0.014668
RS	31	0.788113	2.137627	743.357909	0.014886	0.015299
RS	32	0.852937	2.176018	760.163382	0.015222	0.015656
RS	33	0.922492	2.176018	789.789687	0.015816	0.016297
RS	34	0.997123	2.155072	826.453024	0.016550	0.017073
RS	35	1.077203	2.155072	854.170041	0.017105	0.017704
RS	36	1.163127	2.103913	901.347600	0.018050	0.018713
RS	37	1.255323	2.103913	925.311975	0.018530	0.019285
RS	38	1.354248	2.054915	968.851717	0.019402	0.020227
RS	39	1.460394	2.054915	986.747941	0.019760	0.020666
RS	40	1.574287	2.032399	1011.917289	0.020264	0.021214
RS	41	1.696494	2.032399	1021.809878	0.020462	0.021448
RS	42	1.827620	2.045326	1020.963402	0.020445	0.021427
RS	43	1.968318	2.045326	1021.976543	0.020465	0.021431
RS	44	2.119285	2.089925	996.927551	0.019964	0.020883
RS	45	2.281271	2.089925	989.210777	0.019809	0.020677
RS	46	2.455080	2.156653	947.054883	0.018965	0.019767
RS	47	2.641576	2.156653	931.322354	0.018650	0.019387
RS	48	2.841684	2.234286	879.913909	0.017621	0.018295
RS	49	3.056398	2.234286	857.013367	0.017162	0.017778
RS	50	3.286784	2.311617	802.558414	0.016071	0.016640
RS	51	3.533986	2.311617	773.253662	0.015485	0.016012
RS	52	3.799231	2.379858	719.231972	0.014403	0.014902
RS	53	4.083837	2.379858	684.261731	0.013703	0.014181
RS	54	4.389216	2.458157	626.082967	0.012537	0.013003
RS	55	4.716885	2.458157	587.549277	0.011766	0.012224
RS	56	5.068470	2.458157	546.016128	0.010934	0.011387
RS	57	5.445718	2.458157	502.116541	0.010055	0.010503
RS	58	5.850501	2.949758	385.974149	0.007729	0.008166
RS	59	6.284829	2.949758	357.468333	0.007158	0.007583
RS	60	6.750859	2.949758	327.523496	0.006559	0.006965
RS	61	7.250904	2.949758	296.640522	0.005940	0.006324
RS	62	7.787448	2.949758	265.359159	0.005314	0.005669
RS	63	8.363154	2.949758	1277.493431	0.025582	0.027449
PA	4+25*2+4+6 0.077087987 0.025508556 8.363154157 1.408928360 0.655358434 0.764818577 0.726668681 0.720138890 0.722179227 0.733441030 0.783583771 0.892003771 1.066734688 1.302865215 1.571901222 1.825897363 2.021555934 2.137626663 2.176018367 2.155071758 2.103913392 2.054914870 2.032398740 2.045326285 2.089924687 2.156652573 2.234285968 2.311616769 2.379857870 2.458157312 2.949758486
//
IT	4883
RD	14
LK	-378582.848209
QD	-170.519845 -> -148.667645
RI	0.0147958908
TR	0.075800	0.025805
MT	8.450081
MM	C_pi: 1.701085, n_recomb: 51418.602182
RS	0	0.000000	1.465412	250.591949	0.004874	0.000175
RS	1	0.007316	1.465412	267.564336	0.005204	0.002001
RS	2	0.015168	1.465412	285.580141	0.005554	0.004991
RS	3	0.023594	1.465412	304.687507	0.005926	0.006827
RS	4	0.032637	0.654585	724.455019	0.014089	0.013811
RS	5	0.042341	0.654585	765.703363	0.014892	0.012901
RS	6	0.052756	0.785094	674.969954	0.013127	0.011226
RS	7	0.063932	0.785094	713.850808	0.013883	0.011937
RS	8	0.075926	0.745068	794.330989	0.015448	0.013575
RS	9	0.088797	0.745068	837.463774	0.016287	0.014652
RS	10	0.102610	0.735505	893.143515	0.017370	0.015843
RS	11	0.117434	0.735505	938.860909	0.018259	0.016866
RS	12	0.133343	0.733620	987.928684	0.019213	0.017847
RS	13	0.150415	0.733620	1035.179988	0.020132	0.018931
RS	14	0.168737	0.739888	1073.745940	0.020882	0.019785
RS	15	0.188398	0.739888	1121.296187	0.021807	0.020995
RS	16	0.209499	0.786066	1100.949992	0.021412	0.020833
RS	17	0.232143	0.786066	1147.093291	0.022309	0.022037
RS	18	0.256444	0.892889	1051.985921	0.020459	0.020435
RS	19	0.282523	0.892889	1095.672344	0.021309	0.021514
RS	20	0.310510	1.069323	953.429260	0.018542	0.018897
RS	21	0.340545	1.069323	994.227942	0.019336	0.019804
RS	22	0.372777	1.311266	846.211939	0.016457	0.016959
RS	23	0.407367	1.311266	884.039245	0.017193	0.017710
RS	24	0.444488	1.589862	762.240550	0.014824	0.015312
RS	25	0.484326	1.589862	797.461401	0.015509	0.015969
RS	26	0.527077	1.854723	715.303528	0.013911	0.014335
RS	27	0.572957	1.854723	748.663574	0.014560	0.014955
RS	28	0.622193	2.059333	705.427003	0.013719	0.014093
RS	29	0.675032	2.059333	737.689161	0.014347	0.014710
RS	30	0.731737	2.180289	727.844910	0.014155	0.014517
RS	31	0.792590	2.180289	759.437530	0.014770	0.015146
RS	32	0.857896	2.219036	777.181340	0.015115	0.015508
RS	33	0.927979	2.219036	807.932967	0.015713	0.016147
RS	34	1.003191	2.194863	847.008879	0.016473	0.016946
RS	35	1.083905	2.194863	875.921089	0.017035	0.017576
RS	36	1.170524	2.138753	926.556135	0.018020	0.018621
RS	37	1.263481	2.138753	951.716901	0.018509	0.019196
RS	38	1.363239	2.085087	998.873031	0.019426	0.020180
RS	39	1.470296	2.085087	1017.839786	0.019795	0.020625
RS	40	1.585186	2.059624	1045.637657	0.020336	0.021209
RS	41	1.708481	2.059624	1056.350823	0.020544	0.021454
RS	42	1.840797	2.071851	1056.407760	0.020545	0.021453
RS	43	1.982794	2.071851	1057.938444	0.020575	0.021471
RS	44	2.135180	2.117837	1032.105840	0.020073	0.020927
RS	45	2.298715	2.117837	1024.628109	0.019927	0.020736
RS	46	2.474216	2.187553	980.557983	0.019070	0.019819
RS	47	2.662556	2.187553	964.844360	0.018764	0.019455
RS	48	2.864677	2.269111	911.060834	0.017719	0.018351
RS	49	3.081585	2.269111	888.004703	0.017270	0.017850
RS	50	3.314363	2.350540	831.237221	0.016166	0.016703
RS	51	3.564172	2.350540	801.610496	0.015590	0.016091
RS	52	3.832259	2.422390	745.587842	0.014500	0.014976
RS	53	4.119960	2.422390	710.102851	0.013810	0.014268
RS	54	4.428710	2.504751	649.803407	0.012638	0.013084
RS	55	4.760049	2.504751	610.596609	0.011875	0.012317
RS	56	5.115631	2.504751	568.199506	0.011050	0.011489
RS	57	5.497229	2.504751	523.252782	0.010176	0.010612
RS	58	5.906746	3.029541	399.826082	0.007776	0.008197
RS	59	6.346225	3.029541	371.231563	0.007220	0.007631
RS	60	6.817858	3.029541	341.041529	0.006633	0.007028
RS	61	7.323998	3.029541	309.755865	0.006024	0.006399
RS	62	7.867169	3.029541	277.918891	0.005405	0.005754
RS	63	8.450081	3.029541	1360.840243	0.026466	0.028336
PA	4+25*2+4+6 0.075800096 0.025805113 8.450081088 1.465412416 0.654584686 0.785094100 0.745067971 0.735505247 0.733619963 0.739887638 0.786066247 0.892889330 1.069323252 1.311266440 1.589862471 1.854723032 2.059333252 2.180288693 2.219036491 2.194863194 2.138753358 2.085086712 2.059623592 2.071850816 2.117837160 2.187553097 2.269111455 2.350539943 2.422390349 2.504751226 3.029540892
//
IT	4308
RD	15
LK	-378539.979175
QD	-159.030388 -> -139.132689
RI	0.0141185766
TR	0.074591	0.026087
MT	8.532795
MM	C_pi: 1.730908, n_recomb: 52858.964377
RS	0	0.000000	1.522678	248.348355	0.004698	0.000170
RS	1	0.007333	1.522678	265.258211	0.005018	0.001945
RS	2	0.015203	1.522678	283.217811	0.005358	0.004843
RS	3	0.023651	1.522678	302.276955	0.005719	0.006642
RS	4	0.032718	0.652680	749.153887	0.014173	0.014027
RS	5	0.042450	0.652680	791.859645	0.014981	0.013086
RS	6	0.052896	0.804747	679.174271	0.012849	0.011068
RS	7	0.064107	0.804747	718.633990	0.013595	0.011762
RS	8	0.076141	0.763126	800.668623	0.015147	0.013385
RS	9	0.089057	0.763126	844.582065	0.015978	0.014445
RS	10	0.102920	0.750672	904.385925	0.017109	0.015679
RS	11	0.117800	0.750672	951.153192	0.017994	0.016688
RS	12	0.133771	0.744967	1006.409275	0.019040	0.017749
RS	13	0.150913	0.744967	1054.992534	0.019959	0.018820
RS	14	0.169312	0.746300	1102.061744	0.020849	0.019797
RS	15	0.189060	0.746300	1151.178457	0.021778	0.020998
RS	16	0.210257	0.788518	1136.761594	0.021506	0.020944
RS	17	0.233007	0.788518	1184.534098	0.022409	0.022145
RS	18	0.257426	0.893648	1088.861632	0.020599	0.020573
RS	19	0.283635	0.893648	1134.113920	0.021455	0.021654
RS	20	0.311767	1.071540	985.720972	0.018648	0.018991
RS	21	0.341961	1.071540	1027.966264	0.019447	0.019901
RS	22	0.374369	1.318925	871.747974	0.016492	0.016976
RS	23	0.409154	1.318925	910.866500	0.017232	0.017731
RS	24	0.446489	1.606698	781.852527	0.014791	0.015259
RS	25	0.486562	1.606698	818.208321	0.015479	0.015918
RS	26	0.529574	1.882178	731.104804	0.013831	0.014233
RS	27	0.575739	1.882178	765.490921	0.014482	0.014853
RS	28	0.625290	2.095690	719.559511	0.013613	0.013963
RS	29	0.678474	2.095690	752.809247	0.014242	0.014578
RS	30	0.735559	2.221642	742.163001	0.014040	0.014374
RS	31	0.796829	2.221642	774.771265	0.014657	0.015000
RS	32	0.862591	2.260938	793.355709	0.015009	0.015366
RS	33	0.933177	2.260938	825.195836	0.015611	0.016004
RS	34	1.008938	2.233755	866.570972	0.016394	0.016821
RS	35	1.090254	2.233755	896.646933	0.016963	0.017452
RS	36	1.177533	2.172873	950.646746	0.017985	0.018529
RS	37	1.271213	2.172873	976.983940	0.018483	0.019106
RS	38	1.371761	2.114648	1027.717666	0.019443	0.020129
RS	39	1.479683	2.114648	1047.750610	0.019822	0.020581
RS	40	1.595518	2.086247	1078.209007	0.020398	0.021200
RS	41	1.719848	2.086247	1089.753416	0.020616	0.021455
RS	42	1.853294	2.097679	1090.800944	0.020636	0.021475
RS	43	1.996526	2.097679	1092.870382	0.020675	0.021507
RS	44	2.150260	2.144872	1066.366819	0.020174	0.020967
RS	45	2.315268	2.144872	1059.154609	0.020037	0.020791
RS	46	2.492375	2.217340	1013.282594	0.019170	0.019868
RS	47	2.682470	2.217340	997.615683	0.018873	0.019520
RS	48	2.886503	2.302569	941.555057	0.017813	0.018406
RS	49	3.105498	2.302569	918.370477	0.017374	0.017920
RS	50	3.340552	2.387848	859.372509	0.016258	0.016764
RS	51	3.592842	2.387848	829.449688	0.015692	0.016167
RS	52	3.863631	2.463082	771.494995	0.014595	0.015048
RS	53	4.154277	2.463082	735.520074	0.013915	0.014353
RS	54	4.466236	2.549235	673.167038	0.012735	0.013164
RS	55	4.801070	2.549235	633.308865	0.011981	0.012407
RS	56	5.160457	2.549235	590.073064	0.011163	0.011588
RS	57	5.546197	2.549235	544.107423	0.010294	0.010717
RS	58	5.960223	3.106318	413.427794	0.007821	0.008228
RS	59	6.404609	3.106318	384.755791	0.007279	0.007677
RS	60	6.881580	3.106318	354.337866	0.006703	0.007089
RS	61	7.393527	3.106318	322.672230	0.006104	0.006471
RS	62	7.943015	3.106318	290.306797	0.005492	0.005834
RS	63	8.532795	3.106318	1444.235351	0.027322	0.029197
PA	4+25*2+4+6 0.074591430 0.026086955 8.532794818 1.522678148 0.652680067 0.804747359 0.763126300 0.750672321 0.744967335 0.746300239 0.788517607 0.893648465 1.071540267 1.318924632 1.606698478 1.882178372 2.095689584 2.221641520 2.260938006 2.233754565 2.172873027 2.114647658 2.086246987 2.097679400 2.144872215 2.217340049 2.302568955 2.387847716 2.463081709 2.549235106 3.106318188
//
IT	4229
RD	16
LK	-378500.931687
QD	-148.575763 -> -130.427245
RI	0.0134897563
TR	0.073455	0.026355
MT	8.611664
MM	C_pi: 1.759747, n_recomb: 54259.058332
RS	0	0.000000	1.581318	245.865461	0.004531	0.000165
RS	1	0.007348	1.581318	262.690358	0.004841	0.001891
RS	2	0.015237	1.581318	280.569332	0.005171	0.004698
RS	3	0.023705	1.581318	299.553682	0.005521	0.006460
RS	4	0.032795	0.649859	774.495414	0.014274	0.014251
RS	5	0.042553	0.649859	818.675269	0.015088	0.013281
RS	6	0.053028	0.823848	683.085746	0.012589	0.010917
RS	7	0.064273	0.823848	723.089407	0.013327	0.011596
RS	8	0.076345	0.780863	806.393417	0.014862	0.013203
RS	9	0.089303	0.780863	851.035900	0.015685	0.014246
RS	10	0.103213	0.765629	914.701943	0.016858	0.015517
RS	11	0.118146	0.765629	962.459964	0.017738	0.016514
RS	12	0.134176	0.756212	1023.673362	0.018866	0.017649
RS	13	0.151384	0.756212	1073.530106	0.019785	0.018707
RS	14	0.169857	0.752665	1129.111124	0.020810	0.019802
RS	15	0.189687	0.752665	1179.746561	0.021743	0.020994
RS	16	0.210974	0.790927	1171.549823	0.021592	0.021047
RS	17	0.233825	0.790927	1220.913323	0.022502	0.022246
RS	18	0.258356	0.894279	1125.013495	0.020734	0.020707
RS	19	0.284689	0.894279	1171.798072	0.021596	0.021790
RS	20	0.312957	1.073407	1017.459658	0.018752	0.019084
RS	21	0.343303	1.073407	1061.121570	0.019557	0.019998
RS	22	0.375878	1.325893	896.783923	0.016528	0.016995
RS	23	0.410847	1.325893	937.165677	0.017272	0.017755
RS	24	0.448386	1.622481	800.972350	0.014762	0.015211
RS	25	0.488683	1.622481	838.434600	0.015452	0.015873
RS	26	0.531941	1.908338	746.393402	0.013756	0.014138
RS	27	0.578378	1.908338	781.774901	0.014408	0.014759
RS	28	0.628228	2.130693	733.124768	0.013512	0.013839
RS	29	0.681740	2.130693	767.328570	0.014142	0.014454
RS	30	0.739185	2.261737	755.819750	0.013930	0.014237
RS	31	0.800851	2.261737	789.407820	0.014549	0.014862
RS	32	0.867048	2.301763	808.739394	0.014905	0.015230
RS	33	0.938110	2.301763	841.632098	0.015511	0.015866
RS	34	1.014394	2.271774	885.195753	0.016314	0.016700
RS	35	1.096283	2.271774	916.403955	0.016889	0.017330
RS	36	1.184190	2.206294	973.672552	0.017945	0.018437
RS	37	1.278556	2.206294	1001.164972	0.018452	0.019017
RS	38	1.379857	2.143617	1055.429677	0.019452	0.020077
RS	39	1.488601	2.143617	1076.522268	0.019840	0.020535
RS	40	1.605337	2.112293	1109.663957	0.020451	0.021187
RS	41	1.730651	2.112293	1122.047585	0.020679	0.021452
RS	42	1.865173	2.122846	1124.165777	0.020718	0.021493
RS	43	2.009580	2.122846	1126.792322	0.020767	0.021537
RS	44	2.164599	2.171085	1099.722483	0.020268	0.021004
RS	45	2.331009	2.171085	1092.799698	0.020140	0.020842
RS	46	2.509647	2.246097	1045.231300	0.019264	0.019915
RS	47	2.701412	2.246097	1029.636914	0.018976	0.019581
RS	48	2.907269	2.334764	971.394604	0.017903	0.018458
RS	49	3.128253	2.334764	948.107135	0.017474	0.017987
RS	50	3.365475	2.423663	886.960183	0.016347	0.016824
RS	51	3.620129	2.423663	856.765837	0.015790	0.016240
RS	52	3.893496	2.502073	796.946574	0.014688	0.015118
RS	53	4.186951	2.502073	760.505665	0.014016	0.014435
RS	54	4.501970	2.591773	696.164599	0.012830	0.013241
RS	55	4.840138	2.591773	655.676467	0.012084	0.012495
RS	56	5.203155	2.591773	611.626843	0.011272	0.011684
RS	57	5.592848	2.591773	564.670102	0.010407	0.010819
RS	58	6.011176	3.180254	426.780753	0.007866	0.008258
RS	59	6.460245	3.180254	398.041387	0.007336	0.007722
RS	60	6.942313	3.180254	367.411358	0.006771	0.007146
RS	61	7.459805	3.180254	335.386636	0.006181	0.006539
RS	62	8.015324	3.180254	302.517890	0.005575	0.005911
RS	63	8.611664	3.180254	1527.542847	0.028153	0.030030
PA	4+25*2+4+6 0.073454794 0.026354846 8.611663539 1.581318427 0.649858527 0.823848075 0.780862879 0.765628839 0.756211725 0.752665217 0.790926980 0.894279130 1.073407279 1.325892980 1.622480829 1.908338486 2.130693158 2.261737283 2.301763468 2.271773571 2.206293682 2.143617341 2.112292843 2.122845728 2.171085420 2.246096770 2.334764156 2.423662836 2.502072684 2.591772764 3.180254349
//
IT	3902
RD	17
LK	-378465.305745
QD	-139.040838 -> -122.461671
RI	0.0129015443
TR	0.072384	0.026610
MT	8.686941
MM	C_pi: 1.787647, n_recomb: 55619.939548
RS	0	0.000000	1.641737	243.119624	0.004371	0.000160
RS	1	0.007363	1.641737	259.835975	0.004672	0.001838
RS	2	0.015268	1.641737	277.608719	0.004991	0.004557
RS	3	0.023755	1.641737	296.490494	0.005331	0.006279
RS	4	0.032867	0.646289	800.401184	0.014391	0.014482
RS	5	0.042650	0.646289	846.068395	0.015212	0.013485
RS	6	0.053154	0.842443	686.708277	0.012346	0.010772
RS	7	0.064430	0.842443	727.222797	0.013075	0.011438
RS	8	0.076537	0.798281	811.565588	0.014591	0.013026
RS	9	0.089536	0.798281	856.889319	0.015406	0.014056
RS	10	0.103491	0.780372	924.172048	0.016616	0.015359
RS	11	0.118474	0.780372	972.865155	0.017491	0.016345
RS	12	0.134560	0.767342	1039.810385	0.018695	0.017547
RS	13	0.151831	0.767342	1090.884516	0.019613	0.018592
RS	14	0.170373	0.758969	1154.963106	0.020765	0.019801
RS	15	0.190281	0.758969	1207.070678	0.021702	0.020984
RS	16	0.211654	0.793283	1205.354270	0.021671	0.021144
RS	17	0.234601	0.793283	1256.271184	0.022587	0.022341
RS	18	0.259238	0.894785	1160.460117	0.020864	0.020838
RS	19	0.285689	0.894785	1208.743761	0.021732	0.021921
RS	20	0.314087	1.074954	1048.655471	0.018854	0.019176
RS	21	0.344576	1.074954	1093.704264	0.019664	0.020093
RS	22	0.377310	1.332223	921.334613	0.016565	0.017017
RS	23	0.412454	1.332223	962.952069	0.017313	0.017781
RS	24	0.450186	1.637276	819.620036	0.014736	0.015168
RS	25	0.490696	1.637276	858.161048	0.015429	0.015832
RS	26	0.534189	1.933272	761.194426	0.013686	0.014049
RS	27	0.580884	1.933272	797.541704	0.014339	0.014671
RS	28	0.631018	2.164406	746.153196	0.013415	0.013723
RS	29	0.684842	2.164406	781.278798	0.014047	0.014337
RS	30	0.742630	2.300619	768.854294	0.013823	0.014107
RS	31	0.804673	2.300619	803.387546	0.014444	0.014730
RS	32	0.871284	2.341544	823.377383	0.014804	0.015099
RS	33	0.942799	2.341544	857.287520	0.015413	0.015733
RS	34	1.019580	2.308939	902.931996	0.016234	0.016581
RS	35	1.102015	2.308939	935.240876	0.016815	0.017212
RS	36	1.190519	2.239022	995.682620	0.017902	0.018346
RS	37	1.285540	2.239022	1024.307919	0.018416	0.018929
RS	38	1.387557	2.172000	1082.050585	0.019454	0.020023
RS	39	1.497085	2.172000	1104.194203	0.019852	0.020487
RS	40	1.614678	2.137767	1140.034703	0.020497	0.021171
RS	41	1.740930	2.137767	1153.262883	0.020735	0.021446
RS	42	1.876477	2.147369	1156.522557	0.020793	0.021508
RS	43	2.022005	2.147369	1159.721907	0.020851	0.021564
RS	44	2.178248	2.196513	1132.183354	0.020356	0.021039
RS	45	2.345995	2.196513	1125.571510	0.020237	0.020889
RS	46	2.526093	2.273874	1076.409979	0.019353	0.019959
RS	47	2.719452	2.273874	1060.911673	0.019074	0.019639
RS	48	2.927047	2.365767	1000.579885	0.017990	0.018509
RS	49	3.149928	2.365767	977.213256	0.017569	0.018052
RS	50	3.389220	2.458075	913.996183	0.016433	0.016882
RS	51	3.646131	2.458075	883.553575	0.015886	0.016311
RS	52	3.921958	2.539470	821.935264	0.014778	0.015186
RS	53	4.218094	2.539470	785.051508	0.014115	0.014514
RS	54	4.536034	2.632485	718.788103	0.012923	0.013317
RS	55	4.877384	2.632485	677.690895	0.012184	0.012580
RS	56	5.243868	2.632485	632.851768	0.011378	0.011777
RS	57	5.637337	2.632485	584.931200	0.010517	0.010917
RS	58	6.059776	3.251475	439.885227	0.007909	0.008288
RS	59	6.513319	3.251475	411.087740	0.007391	0.007766
RS	60	7.000256	3.251475	380.260154	0.006837	0.007202
RS	61	7.523047	3.251475	347.895726	0.006255	0.006605
RS	62	8.084331	3.251475	314.547148	0.005655	0.005985
RS	63	8.686941	3.251475	1610.637190	0.028958	0.030838
PA	4+25*2+4+6 0.072384330 0.026609692 8.686941352 1.641736700 0.646289367 0.842442828 0.798281151 0.780371876 0.767341692 0.758968555 0.793283371 0.894784870 1.074953549 1.332222917 1.637276286 1.933272484 2.164406368 2.300619196 2.341543663 2.308938805 2.239021681 2.172000068 2.137766941 2.147368538 2.196513333 2.273874272 2.365767399 2.458074736 2.539469815 2.632484870 3.251475244
//
IT	4724
RD	18
LK	-378432.750443
QD	-130.325780 -> -115.157931
RI	0.0123469219
TR	0.071375	0.026852
MT	8.758867
MM	C_pi: 1.814649, n_recomb: 56942.597670
RS	0	0.000000	1.704358	240.091496	0.004216	0.000155
RS	1	0.007377	1.704358	256.674736	0.004508	0.001786
RS	2	0.015298	1.704358	274.314637	0.004817	0.004418
RS	3	0.023803	1.704358	293.065021	0.005147	0.006098
RS	4	0.032936	0.642119	826.796901	0.014520	0.014719
RS	5	0.042743	0.642119	873.961395	0.015348	0.013695
RS	6	0.053273	0.860573	690.047508	0.012118	0.010633
RS	7	0.064579	0.860573	731.041505	0.012838	0.011287
RS	8	0.076720	0.815381	816.241381	0.014334	0.012857
RS	9	0.089757	0.815381	862.202190	0.015142	0.013872
RS	10	0.103755	0.794895	932.872875	0.016383	0.015204
RS	11	0.118785	0.794895	982.448799	0.017253	0.016179
RS	12	0.134925	0.778348	1054.901699	0.018526	0.017443
RS	13	0.152255	0.778348	1107.139436	0.019443	0.018477
RS	14	0.170864	0.765208	1179.668428	0.020717	0.019795
RS	15	0.190845	0.765208	1233.202482	0.021657	0.020969
RS	16	0.212300	0.795585	1238.202474	0.021745	0.021235
RS	17	0.235338	0.795585	1290.635773	0.022666	0.022429
RS	18	0.260076	0.895175	1195.212963	0.020990	0.020964
RS	19	0.286638	0.895175	1244.962801	0.021863	0.022049
RS	20	0.315160	1.076203	1079.321545	0.018955	0.019268
RS	21	0.345786	1.076203	1125.727832	0.019770	0.020188
RS	22	0.378671	1.337954	945.419616	0.016603	0.017042
RS	23	0.413982	1.337954	988.245831	0.017355	0.017808
RS	24	0.451897	1.651148	837.813652	0.014713	0.015130
RS	25	0.492610	1.651148	877.406498	0.015409	0.015796
RS	26	0.536326	1.957046	775.530781	0.013620	0.013966
RS	27	0.583267	1.957046	812.815284	0.014274	0.014588
RS	28	0.633671	2.196875	758.677470	0.013324	0.013613
RS	29	0.687793	2.196875	794.693909	0.013956	0.014225
RS	30	0.745908	2.338330	781.302267	0.013721	0.013982
RS	31	0.808309	2.338330	816.747278	0.014343	0.014604
RS	32	0.875314	2.380305	837.312780	0.014705	0.014972
RS	33	0.947262	2.380305	872.206059	0.015317	0.015606
RS	34	1.024517	2.345260	919.829046	0.016154	0.016466
RS	35	1.107471	2.345260	953.207136	0.016740	0.017097
RS	36	1.196545	2.271064	1016.724081	0.017855	0.018255
RS	37	1.292189	2.271064	1046.458986	0.018377	0.018841
RS	38	1.394889	2.199794	1107.624664	0.019452	0.019968
RS	39	1.505166	2.199794	1130.808714	0.019859	0.020437
RS	40	1.623577	2.162674	1169.354050	0.020536	0.021153
RS	41	1.750723	2.162674	1183.429615	0.020783	0.021437
RS	42	1.887248	2.171264	1187.892618	0.020861	0.021520
RS	43	2.033845	2.171264	1191.677892	0.020928	0.021587
RS	44	2.191256	2.221183	1163.763593	0.020437	0.021070
RS	45	2.360279	2.221183	1157.481620	0.020327	0.020933
RS	46	2.541771	2.300723	1106.822623	0.019438	0.020001
RS	47	2.736651	2.300723	1091.441950	0.019167	0.019694
RS	48	2.945908	2.395646	1029.110135	0.018073	0.018558
RS	49	3.170600	2.395646	1005.686448	0.017661	0.018113
RS	50	3.411869	2.491167	940.476101	0.016516	0.016938
RS	51	3.670935	2.491167	909.807289	0.015978	0.016380
RS	52	3.949112	2.575369	846.454617	0.014865	0.015252
RS	53	4.247810	2.575369	809.150248	0.014210	0.014591
RS	54	4.568543	2.671483	741.029134	0.013014	0.013390
RS	55	4.912935	2.671483	699.343265	0.012282	0.012662
RS	56	5.282733	2.671483	653.738477	0.011481	0.011866
RS	57	5.679811	2.671483	604.880898	0.010623	0.011011
RS	58	6.106180	3.320102	452.740591	0.007951	0.008317
RS	59	6.564002	3.320102	423.893480	0.007444	0.007808
RS	60	7.055598	3.320102	392.881825	0.006900	0.007255
RS	61	7.583457	3.320102	360.195776	0.006326	0.006668
RS	62	8.150256	3.320102	326.389409	0.005732	0.006055
RS	63	8.758867	3.320102	1693.398087	0.029739	0.031621
PA	4+25*2+4+6 0.071374742 0.026852296 8.758867492 1.704357722 0.642119146 0.860572716 0.815381477 0.794895341 0.778347874 0.765207787 0.795585126 0.895175270 1.076203214 1.337954173 1.651148016 1.957046232 2.196875270 2.338330381 2.380305293 2.345260393 2.271063955 2.199793854 2.162674147 2.171264345 2.221183303 2.300722910 2.395645879 2.491166674 2.575368559 2.671483492 3.320102253
//
IT	4369
RD	19
LK	-378402.957821
QD	-122.343827 -> -108.447960
RI	0.0118210471
TR	0.070421	0.027083
MT	8.827680
MM	C_pi: 1.840791, n_recomb: 58227.896273
RS	0	0.000000	1.769549	236.776638	0.004066	0.000150
RS	1	0.007390	1.769549	253.202114	0.004348	0.001734
RS	2	0.015326	1.769549	270.682482	0.004649	0.004282
RS	3	0.023849	1.769549	289.272595	0.004968	0.005919
RS	4	0.033001	0.637447	853.646687	0.014660	0.014961
RS	5	0.042830	0.637447	902.316557	0.015496	0.013911
RS	6	0.053386	0.878264	693.116041	0.011904	0.010500
RS	7	0.064721	0.878264	734.559952	0.012615	0.011144
RS	8	0.076894	0.832178	820.454498	0.014090	0.012693
RS	9	0.089966	0.832178	867.010867	0.014890	0.013696
RS	10	0.104005	0.809204	940.859453	0.016158	0.015053
RS	11	0.119081	0.809204	991.268639	0.017024	0.016017
RS	12	0.135271	0.789230	1069.009263	0.018359	0.017338
RS	13	0.152658	0.789230	1122.358728	0.019275	0.018361
RS	14	0.171330	0.771375	1203.282577	0.020665	0.019783
RS	15	0.191381	0.771375	1258.198493	0.021608	0.020950
RS	16	0.212914	0.797834	1270.114544	0.021813	0.021321
RS	17	0.236039	0.797834	1324.027617	0.022739	0.022512
RS	18	0.260873	0.895459	1229.281548	0.021112	0.021088
RS	19	0.287541	0.895459	1280.464990	0.021991	0.022173
RS	20	0.316181	1.077182	1109.464790	0.019054	0.019359
RS	21	0.346937	1.077182	1157.199410	0.019874	0.020282
RS	22	0.379966	1.343136	969.046672	0.016642	0.017068
RS	23	0.415436	1.343136	1013.055051	0.017398	0.017838
RS	24	0.453527	1.664148	855.571802	0.014694	0.015095
RS	25	0.494433	1.664148	896.190293	0.015391	0.015763
RS	26	0.538362	1.979712	789.425793	0.013558	0.013888
RS	27	0.585537	1.979712	827.619975	0.014213	0.014511
RS	28	0.636199	2.228158	770.721126	0.013236	0.013508
RS	29	0.690604	2.228158	807.598516	0.013870	0.014120
RS	30	0.749030	2.374906	793.197282	0.013622	0.013864
RS	31	0.811774	2.374906	829.521771	0.014246	0.014484
RS	32	0.879155	2.418072	850.584768	0.014608	0.014850
RS	33	0.951515	2.418072	886.427722	0.015223	0.015483
RS	34	1.029223	2.380757	935.928399	0.016074	0.016354
RS	35	1.112673	2.380757	970.344373	0.016665	0.016985
RS	36	1.202290	2.302429	1036.839776	0.017807	0.018166
RS	37	1.298530	2.302429	1067.660205	0.018336	0.018754
RS	38	1.401883	2.227010	1132.187166	0.019444	0.019912
RS	39	1.512873	2.227010	1156.399414	0.019860	0.020387
RS	40	1.632065	2.187024	1197.651286	0.020568	0.021133
RS	41	1.760066	2.187024	1212.574780	0.020825	0.021425
RS	42	1.897526	2.194552	1218.295144	0.020923	0.021529
RS	43	2.045144	2.194552	1222.677030	0.020998	0.021607
RS	44	2.203672	2.245130	1194.472053	0.020514	0.021099
RS	45	2.373915	2.245130	1188.536729	0.020412	0.020974
RS	46	2.556739	2.326688	1136.473735	0.019518	0.020041
RS	47	2.753073	2.326688	1121.230177	0.019256	0.019746
RS	48	2.963917	2.424460	1056.984847	0.018153	0.018605
RS	49	3.190343	2.424460	1033.524464	0.017750	0.018173
RS	50	3.433501	2.523018	966.394047	0.016597	0.016993
RS	51	3.694629	2.523018	935.519940	0.016067	0.016446
RS	52	3.975055	2.609862	870.495955	0.014950	0.015316
RS	53	4.276204	2.609862	832.792483	0.014302	0.014665
RS	54	4.599609	2.708878	762.877155	0.013102	0.013462
RS	55	4.946913	2.708878	720.622782	0.012376	0.012742
RS	56	5.319883	2.708878	674.275923	0.011580	0.011952
RS	57	5.720416	2.708878	624.507925	0.010725	0.011102
RS	58	6.150548	3.386263	465.344076	0.007992	0.008345
RS	59	6.612468	3.386263	436.455378	0.007496	0.007848
RS	60	7.108523	3.386263	405.272412	0.006960	0.007306
RS	61	7.641238	3.386263	372.281879	0.006394	0.006728
RS	62	8.213321	3.386263	338.038683	0.005805	0.006123
RS	63	8.827680	3.386263	1775.708800	0.030496	0.032380
PA	4+25*2+4+6 0.070421148 0.027083341 8.827680388 1.769548946 0.637446897 0.878264267 0.832178207 0.809203937 0.789230222 0.771375163 0.797833809 0.895458701 1.077181579 1.343135578 1.664147994 1.979712075 2.228158309 2.374905818 2.418072450 2.380757144 2.302429331 2.227010266 2.187023866 2.194551719 2.245130255 2.326688366 2.424460372 2.523017917 2.609862120 2.708878366 3.386262606
//
IT	4636
RD	20
LK	-378375.656285
QD	-115.019300 -> -102.272187
RI	0.0113204619
TR	0.069519	0.027303
MT	8.893591
MM	C_pi: 1.866121, n_recomb: 59477.066210
RS	0	0.000000	1.837616	233.185462	0.003921	0.000145
RS	1	0.007403	1.837616	249.429363	0.004194	0.001684
RS	2	0.015353	1.837616	266.724404	0.004484	0.004149
RS	3	0.023892	1.837616	285.126317	0.004794	0.005741
RS	4	0.033064	0.632396	880.870092	0.014810	0.015207
RS	5	0.042914	0.632396	931.049858	0.015654	0.014133
RS	6	0.053493	0.895561	695.915969	0.011701	0.010371
RS	7	0.064856	0.895561	737.781504	0.012404	0.011006
RS	8	0.077059	0.848693	824.233927	0.013858	0.012535
RS	9	0.090166	0.848693	871.346822	0.014650	0.013526
RS	10	0.104243	0.823294	948.198977	0.015942	0.014905
RS	11	0.119363	0.823294	999.395158	0.016803	0.015860
RS	12	0.135601	0.799993	1082.193090	0.018195	0.017233
RS	13	0.153042	0.799993	1136.604532	0.019110	0.018245
RS	14	0.171774	0.777473	1225.854437	0.020611	0.019768
RS	15	0.191892	0.777473	1282.108862	0.021556	0.020927
RS	16	0.213500	0.800032	1301.119739	0.021876	0.021401
RS	17	0.236707	0.800032	1356.476879	0.022807	0.022590
RS	18	0.261632	0.895652	1262.673676	0.021230	0.021208
RS	19	0.288402	0.895652	1315.258780	0.022114	0.022294
RS	20	0.317154	1.077925	1139.087955	0.019152	0.019450
RS	21	0.348034	1.077925	1188.122283	0.019976	0.020376
RS	22	0.381200	1.347818	992.228353	0.016683	0.017096
RS	23	0.416822	1.347818	1037.393021	0.017442	0.017869
RS	24	0.455080	1.676355	872.904767	0.014676	0.015064
RS	25	0.496170	1.676355	914.523524	0.015376	0.015734
RS	26	0.540302	2.001358	802.894488	0.013499	0.013815
RS	27	0.587701	2.001358	841.971855	0.014156	0.014438
RS	28	0.638609	2.258323	782.310857	0.013153	0.013409
RS	29	0.693286	2.258323	820.020699	0.013787	0.014020
RS	30	0.752009	2.410403	804.572468	0.013527	0.013750
RS	31	0.815080	2.410403	841.745603	0.014152	0.014369
RS	32	0.882820	2.454889	863.233758	0.014514	0.014733
RS	33	0.955574	2.454889	899.994184	0.015132	0.015365
RS	34	1.033714	2.415447	951.282045	0.015994	0.016245
RS	35	1.117639	2.415447	986.705316	0.016590	0.016876
RS	36	1.207776	2.333131	1056.083260	0.017756	0.018078
RS	37	1.304585	2.333131	1087.964976	0.018292	0.018669
RS	38	1.408561	2.253650	1155.793637	0.019433	0.019855
RS	39	1.520234	2.253650	1181.020613	0.019857	0.020336
RS	40	1.640173	2.210825	1224.972163	0.020596	0.021110
RS	41	1.768991	2.210825	1240.742269	0.020861	0.021411
RS	42	1.907345	2.217248	1247.766569	0.020979	0.021536
RS	43	2.055941	2.217248	1252.753598	0.021063	0.021624
RS	44	2.215537	2.268380	1224.338151	0.020585	0.021125
RS	45	2.386947	2.268380	1218.763929	0.020491	0.021012
RS	46	2.571046	2.351812	1165.384056	0.019594	0.020079
RS	47	2.768773	2.351812	1150.294994	0.019340	0.019795
RS	48	2.981137	2.452270	1084.217216	0.018229	0.018650
RS	49	3.209221	2.452270	1060.738798	0.017834	0.018229
RS	50	3.454189	2.553700	991.759160	0.016675	0.017046
RS	51	3.717292	2.553700	960.699151	0.016152	0.016509
RS	52	3.999871	2.643036	894.063773	0.015032	0.015378
RS	53	4.303368	2.643036	855.981566	0.014392	0.014737
RS	54	4.629332	2.744770	784.333526	0.013187	0.013531
RS	55	4.979426	2.744770	741.530011	0.012467	0.012819
RS	56	5.355436	2.744770	694.463816	0.011676	0.012036
RS	57	5.759280	2.744770	643.811110	0.010825	0.011190
RS	58	6.193019	3.450077	477.699824	0.008032	0.008373
RS	59	6.658867	3.450077	448.776816	0.007545	0.007887
RS	60	7.159199	3.450077	417.434253	0.007018	0.007356
RS	61	7.696568	3.450077	384.155107	0.006459	0.006786
RS	62	8.273717	3.450077	349.494621	0.005876	0.006188
RS	63	8.893591	3.450077	1857.490221	0.031230	0.033115
PA	4+25*2+4+6 0.069519205 0.027303472 8.893590641 1.837615531 0.632396021 0.895561092 0.848692989 0.823293946 0.799993383 0.777472889 0.800032163 0.895651913 1.077925330 1.347817639 1.676355226 2.001358001 2.258323388 2.410402821 2.454889172 2.415447041 2.333130555 2.253650153 2.210824928 2.217248039 2.268380175 2.351812450 2.452270281 2.553699778 2.643036203 2.744770017 3.450077203
//
IT	4674
RD	21
LK	-378350.604940
QD	-108.285255 -> -96.577649
RI	0.0108429855
TR	0.068665	0.027513
MT	8.956821
MM	C_pi: 1.890663, n_recomb: 60690.662588
RS	0	0.000000	1.908808	229.335888	0.003779	0.000141
RS	1	0.007415	1.908808	245.375725	0.004043	0.001633
RS	2	0.015379	1.908808	262.461048	0.004325	0.004017
RS	3	0.023934	1.908808	280.648318	0.004624	0.005563
RS	4	0.033123	0.627032	908.438458	0.014968	0.015457
RS	5	0.042993	0.627032	960.131021	0.015820	0.014358
RS	6	0.053596	0.912488	698.453724	0.011508	0.010247
RS	7	0.064984	0.912488	740.713835	0.012205	0.010874
RS	8	0.077217	0.864909	827.631154	0.013637	0.012383
RS	9	0.090357	0.864909	875.264694	0.014422	0.013363
RS	10	0.104471	0.837170	954.930823	0.015734	0.014761
RS	11	0.119631	0.837170	1006.869861	0.016590	0.015706
RS	12	0.135916	0.810628	1094.512776	0.018034	0.017128
RS	13	0.153408	0.810628	1149.938290	0.018948	0.018130
RS	14	0.172197	0.783501	1247.417053	0.020554	0.019749
RS	15	0.192379	0.783501	1304.967184	0.021502	0.020900
RS	16	0.214058	0.802181	1331.230813	0.021935	0.021477
RS	17	0.237344	0.802181	1387.996460	0.022870	0.022663
RS	18	0.262356	0.895756	1295.398547	0.021344	0.021325
RS	19	0.289223	0.895756	1349.353446	0.022233	0.022411
RS	20	0.318083	1.078448	1168.197066	0.019248	0.019540
RS	21	0.349082	1.078448	1218.502503	0.020077	0.020468
RS	22	0.382379	1.352041	1014.963597	0.016724	0.017126
RS	23	0.418145	1.352041	1061.258697	0.017486	0.017902
RS	24	0.456563	1.687808	889.824998	0.014662	0.015036
RS	25	0.497830	1.687808	932.419078	0.015363	0.015708
RS	26	0.542156	2.022013	815.957295	0.013445	0.013746
RS	27	0.589769	2.022013	855.892122	0.014103	0.014370
RS	28	0.640913	2.287405	793.466423	0.013074	0.013315
RS	29	0.695848	2.287405	831.981032	0.013709	0.013926
RS	30	0.754857	2.444856	815.448980	0.013436	0.013642
RS	31	0.818240	2.444856	853.440688	0.014062	0.014259
RS	32	0.886324	2.490772	875.288654	0.014422	0.014621
RS	33	0.959455	2.490772	912.934929	0.015042	0.015251
RS	34	1.038009	2.449358	965.915102	0.015915	0.016139
RS	35	1.122387	2.449358	1002.315108	0.016515	0.016771
RS	36	1.213022	2.363182	1074.483023	0.017704	0.017992
RS	37	1.310376	2.363182	1107.401058	0.018247	0.018585
RS	38	1.414949	2.279727	1178.467547	0.019418	0.019798
RS	39	1.527276	2.279727	1204.694306	0.019850	0.020284
RS	40	1.647931	2.234093	1251.332524	0.020618	0.021087
RS	41	1.777532	2.234093	1267.945982	0.020892	0.021395
RS	42	1.916743	2.239373	1276.316105	0.021030	0.021541
RS	43	2.066275	2.239373	1281.914632	0.021122	0.021639
RS	44	2.226895	2.290967	1253.361152	0.020652	0.021149
RS	45	2.399423	2.290967	1248.160636	0.020566	0.021046
RS	46	2.584744	2.376142	1193.546880	0.019666	0.020114
RS	47	2.783806	2.376142	1178.628201	0.019420	0.019842
RS	48	2.997627	2.479137	1110.796367	0.018303	0.018693
RS	49	3.227302	2.479137	1087.317500	0.017916	0.018284
RS	50	3.474007	2.583283	1016.559308	0.016750	0.017097
RS	51	3.739003	2.583283	985.331941	0.016235	0.016571
RS	52	4.023648	2.674975	917.143258	0.015112	0.015439
RS	53	4.329398	2.674975	878.702348	0.014478	0.014806
RS	54	4.657818	2.779259	805.381976	0.013270	0.013599
RS	55	5.010589	2.779259	762.048880	0.012556	0.012894
RS	56	5.389516	2.779259	714.286321	0.011769	0.012116
RS	57	5.796538	2.779259	662.774909	0.010921	0.011275
RS	58	6.233740	3.511666	489.801311	0.008070	0.008400
RS	59	6.703358	3.511666	460.851111	0.007593	0.007925
RS	60	7.207797	3.511666	429.360308	0.007075	0.007403
RS	61	7.749637	3.511666	395.807908	0.006522	0.006842
RS	62	8.331652	3.511666	360.749061	0.005944	0.006250
RS	63	8.956821	3.511666	1938.622649	0.031943	0.033827
PA	4+25*2+4+6 0.068664814 0.027513225 8.956820887 1.908808114 0.627031900 0.912487870 0.864909054 0.837169781 0.810628290 0.783500879 0.802181164 0.895756067 1.078447549 1.352041394 1.687808291 2.022013344 2.287405136 2.444856325 2.490772204 2.449357597 2.363181619 2.279727117 2.234093308 2.239372657 2.290967012 2.376142468 2.479136889 2.583283013 2.674975302 2.779259080 3.511666364
//
IT	3997
RD	22
LK	-378327.590323
QD	-102.083839 -> -91.318603
RI	0.0103860849
TR	0.067855	0.027713
MT	9.017434
MM	C_pi: 1.914437, n_recomb: 61869.707757
RS	0	0.000000	1.983447	225.240578	0.003641	0.000136
RS	1	0.007426	1.983447	241.054784	0.003896	0.001584
RS	2	0.015403	1.983447	257.906978	0.004169	0.003887
RS	3	0.023973	1.983447	275.854199	0.004459	0.005387
RS	4	0.033179	0.621428	936.303633	0.015133	0.015709
RS	5	0.043069	0.621428	989.509398	0.015993	0.014587
RS	6	0.053693	0.929077	700.731253	0.011326	0.010128
RS	7	0.065106	0.929077	743.359732	0.012015	0.010747
RS	8	0.077367	0.880842	830.666717	0.013426	0.012236
RS	9	0.090538	0.880842	878.786815	0.014204	0.013206
RS	10	0.104687	0.850825	961.107334	0.015534	0.014621
RS	11	0.119887	0.850825	1013.747632	0.016385	0.015557
RS	12	0.136216	0.821137	1106.015194	0.017877	0.017023
RS	13	0.153757	0.821137	1162.408460	0.018788	0.018015
RS	14	0.172601	0.789459	1268.008347	0.020495	0.019726
RS	15	0.192844	0.789459	1326.812163	0.021445	0.020870
RS	16	0.214590	0.804281	1360.468529	0.021989	0.021548
RS	17	0.237952	0.804281	1418.607561	0.022929	0.022731
RS	18	0.263048	0.895781	1327.459004	0.021456	0.021438
RS	19	0.290007	0.895781	1382.752083	0.022349	0.022526
RS	20	0.318969	1.078766	1196.797323	0.019344	0.019629
RS	21	0.350081	1.078766	1248.345512	0.020177	0.020560
RS	22	0.383504	1.355832	1037.265813	0.016765	0.017157
RS	23	0.419409	1.355832	1084.665917	0.017531	0.017935
RS	24	0.457979	1.698548	906.346099	0.014649	0.015011
RS	25	0.499414	1.698548	949.891142	0.015353	0.015685
RS	26	0.543927	2.041733	828.626688	0.013393	0.013682
RS	27	0.591744	2.041733	869.393947	0.014052	0.014306
RS	28	0.643112	2.315440	804.209491	0.012998	0.013225
RS	29	0.698295	2.315440	843.502174	0.013634	0.013836
RS	30	0.757576	2.478282	825.856995	0.013348	0.013538
RS	31	0.821259	2.478282	864.638322	0.013975	0.014154
RS	32	0.889671	2.525733	886.782995	0.014333	0.014512
RS	33	0.963163	2.525733	925.284431	0.014955	0.015141
RS	34	1.042113	2.482481	979.870310	0.015838	0.016036
RS	35	1.126925	2.482481	1017.216992	0.016441	0.016668
RS	36	1.218036	2.392565	1092.085710	0.017651	0.017907
RS	37	1.315912	2.392565	1126.014804	0.018200	0.018502
RS	38	1.421057	2.305225	1200.252325	0.019400	0.019741
RS	39	1.534009	2.305225	1227.462789	0.019839	0.020232
RS	40	1.655349	2.256810	1276.772883	0.020636	0.021061
RS	41	1.785700	2.256810	1294.224512	0.020919	0.021377
RS	42	1.925731	2.260913	1303.975760	0.021076	0.021543
RS	43	2.076160	2.260913	1310.189904	0.021177	0.021651
RS	44	2.237760	2.312885	1281.565242	0.020714	0.021171
RS	45	2.411360	2.312885	1276.748729	0.020636	0.021079
RS	46	2.597852	2.399683	1220.978935	0.019735	0.020148
RS	47	2.798192	2.399683	1206.244389	0.019497	0.019887
RS	48	3.013410	2.505073	1136.733701	0.018373	0.018735
RS	49	3.244609	2.505073	1113.270010	0.017994	0.018336
RS	50	3.492977	2.611796	1040.798825	0.016822	0.017146
RS	51	3.759789	2.611796	1009.421277	0.016315	0.016630
RS	52	4.046414	2.705712	939.736772	0.015189	0.015497
RS	53	4.354323	2.705712	900.955898	0.014562	0.014873
RS	54	4.685098	2.812386	826.022141	0.013351	0.013664
RS	55	5.040436	2.812386	782.178028	0.012642	0.012966
RS	56	5.422160	2.812386	733.741097	0.011859	0.012194
RS	57	5.832232	2.812386	681.396046	0.011013	0.011357
RS	58	6.272754	3.571087	501.649285	0.008108	0.008427
RS	59	6.745990	3.571087	472.678450	0.007640	0.007962
RS	60	7.254368	3.571087	441.050021	0.007129	0.007449
RS	61	7.800498	3.571087	407.238837	0.006582	0.006895
RS	62	8.387183	3.571087	371.799572	0.006009	0.006309
RS	63	9.017434	3.571087	2019.027270	0.032634	0.034518
PA	4+25*2+4+6 0.067855147 0.027713439 9.017434138 1.983447387 0.621427592 0.929077237 0.880841693 0.850825398 0.821136703 0.789459089 0.804280760 0.895780841 1.078766380 1.355832251 1.698547671 2.041732571 2.315439906 2.478282095 2.525733128 2.482480510 2.392565433 2.305225163 2.256809737 2.260912643 2.312885291 2.399682929 2.505073142 2.611795611 2.705711691 2.812386455 3.571087214
//
IT	5017
RD	23
LK	-378306.422996
QD	-96.363381 -> -86.453921
RI	0.0099479601
TR	0.067087	0.027904
MT	9.075663
MM	C_pi: 1.937483, n_recomb: 63015.082552
RS	0	0.000000	2.061821	220.919442	0.003506	0.000132
RS	1	0.007437	2.061821	236.487928	0.003753	0.001535
RS	2	0.015427	2.061821	253.085151	0.004016	0.003760
RS	3	0.024011	2.061821	270.768585	0.004297	0.005212
RS	4	0.033233	0.615651	964.414169	0.015304	0.015964
RS	5	0.043141	0.615651	1019.131206	0.016173	0.014819
RS	6	0.053786	0.945367	702.748282	0.011152	0.010012
RS	7	0.065223	0.945367	745.719769	0.011834	0.010625
RS	8	0.077510	0.896497	833.370549	0.013225	0.012095
RS	9	0.090711	0.896497	881.945465	0.013996	0.013055
RS	10	0.104894	0.864269	966.765718	0.015342	0.014485
RS	11	0.120132	0.864269	1020.067961	0.016188	0.015412
RS	12	0.136502	0.831524	1116.745967	0.017722	0.016919
RS	13	0.154091	0.831524	1174.062544	0.018631	0.017902
RS	14	0.172987	0.795347	1287.673307	0.020434	0.019701
RS	15	0.193288	0.795347	1347.690045	0.021387	0.020838
RS	16	0.215099	0.806335	1388.855267	0.022040	0.021616
RS	17	0.238533	0.806335	1448.333334	0.022984	0.022796
RS	18	0.263709	0.895736	1358.865794	0.021564	0.021549
RS	19	0.290757	0.895736	1415.466043	0.022462	0.022637
RS	20	0.319817	1.078905	1224.893776	0.019438	0.019717
RS	21	0.351037	1.078905	1277.656841	0.020275	0.020650
RS	22	0.384580	1.359232	1059.141048	0.016808	0.017189
RS	23	0.420617	1.359232	1107.621245	0.017577	0.017970
RS	24	0.459334	1.708631	922.476785	0.014639	0.014989
RS	25	0.500931	1.708631	966.949088	0.015345	0.015665
RS	26	0.545621	2.060579	840.915938	0.013345	0.013621
RS	27	0.593634	2.060579	882.491472	0.014004	0.014246
RS	28	0.645218	2.342488	814.558089	0.012926	0.013140
RS	29	0.700638	2.342488	854.603212	0.013562	0.013750
RS	30	0.760180	2.510732	835.819862	0.013264	0.013439
RS	31	0.824149	2.510732	875.363005	0.013891	0.014054
RS	32	0.892876	2.559809	897.747501	0.014247	0.014407
RS	33	0.966714	2.559809	937.074487	0.014871	0.015036
RS	34	1.046044	2.514844	993.183780	0.015761	0.015937
RS	35	1.131272	2.514844	1031.447772	0.016368	0.016569
RS	36	1.222839	2.421313	1108.926229	0.017598	0.017824
RS	37	1.321216	2.421313	1143.841194	0.018152	0.018421
RS	38	1.426909	2.330168	1221.183896	0.019379	0.019685
RS	39	1.540461	2.330168	1249.361290	0.019826	0.020180
RS	40	1.662459	2.279000	1301.324284	0.020651	0.021035
RS	41	1.793529	2.279000	1319.607629	0.020941	0.021359
RS	42	1.934347	2.281899	1330.769929	0.021118	0.021544
RS	43	2.085636	2.281899	1337.602234	0.021227	0.021661
RS	44	2.248177	2.334175	1308.967544	0.020772	0.021192
RS	45	2.422806	2.334175	1304.543756	0.020702	0.021109
RS	46	2.610422	2.422486	1247.691074	0.019800	0.020180
RS	47	2.811990	2.422486	1233.152992	0.019569	0.019929
RS	48	3.028548	2.530141	1162.036047	0.018441	0.018775
RS	49	3.261211	2.530141	1138.601868	0.018069	0.018386
RS	50	3.511177	2.639313	1064.480012	0.016892	0.017193
RS	51	3.779732	2.639313	1032.968483	0.016392	0.016687
RS	52	4.068259	2.735334	961.842668	0.015264	0.015553
RS	53	4.378243	2.735334	922.739983	0.014643	0.014938
RS	54	4.711280	2.844255	846.250002	0.013429	0.013727
RS	55	5.069085	2.844255	801.913200	0.012726	0.013036
RS	56	5.453498	2.844255	752.823615	0.011947	0.012269
RS	57	5.866499	2.844255	699.669698	0.011103	0.011436
RS	58	6.310215	3.628472	513.243886	0.008145	0.008453
RS	59	6.786928	3.628472	484.258649	0.007685	0.007997
RS	60	7.299093	3.628472	452.502682	0.007181	0.007492
RS	61	7.849348	3.628472	418.446487	0.006640	0.006946
RS	62	8.440523	3.628472	382.643926	0.006072	0.006366
RS	63	9.075663	3.628472	2098.628868	0.033304	0.035186
PA	4+25*2+4+6 0.067086578 0.027904445 9.075662676 2.061820510 0.615651134 0.945367029 0.896497446 0.864268844 0.831523702 0.795347041 0.806334845 0.895735564 1.078905267 1.359231607 1.708631308 2.060579016 2.342487849 2.510732002 2.559809386 2.514843933 2.421312926 2.330168046 2.278999553 2.281898688 2.334175225 2.422485702 2.530141170 2.639312750 2.735334313 2.844255175 3.628472274
//
IT	4360
RD	24
LK	-378286.933694
QD	-91.078405 -> -81.947352
RI	0.0095266908
TR	0.066356	0.028087
MT	9.131645
MM	C_pi: 1.959827, n_recomb: 64127.629034
RS	0	0.000000	2.144345	216.380458	0.003374	0.000127
RS	1	0.007447	2.144345	231.683788	0.003613	0.001486
RS	2	0.015449	2.144345	248.004897	0.003867	0.003634
RS	3	0.024047	2.144345	265.401549	0.004139	0.005039
RS	4	0.033284	0.609758	992.722396	0.015480	0.016220
RS	5	0.043210	0.609758	1048.946506	0.016357	0.015052
RS	6	0.053875	0.961346	704.537964	0.010986	0.009899
RS	7	0.065335	0.961346	747.829375	0.011662	0.010507
RS	8	0.077648	0.911877	835.772425	0.013033	0.011959
RS	9	0.090877	0.911877	884.772586	0.013797	0.012909
RS	10	0.105092	0.877494	971.952063	0.015157	0.014352
RS	11	0.120366	0.877494	1025.879369	0.015997	0.015272
RS	12	0.136777	0.841782	1126.759363	0.017571	0.016815
RS	13	0.154410	0.841782	1184.956779	0.018478	0.017789
RS	14	0.173356	0.801166	1306.445214	0.020373	0.019673
RS	15	0.193713	0.801166	1367.634953	0.021327	0.020802
RS	16	0.215587	0.808348	1416.404371	0.022087	0.021679
RS	17	0.239089	0.808348	1477.187558	0.023035	0.022856
RS	18	0.264341	0.895630	1389.621137	0.021670	0.021657
RS	19	0.291474	0.895630	1447.497865	0.022572	0.022745
RS	20	0.320628	1.078882	1252.489446	0.019531	0.019805
RS	21	0.351953	1.078882	1306.439792	0.020372	0.020740
RS	22	0.385610	1.362274	1080.591954	0.016851	0.017222
RS	23	0.421774	1.362274	1130.127630	0.017623	0.018006
RS	24	0.460632	1.718100	938.226901	0.014631	0.014969
RS	25	0.502383	1.718100	983.603298	0.015338	0.015647
RS	26	0.547243	2.078587	852.842435	0.013299	0.013564
RS	27	0.595444	2.078587	895.202912	0.013960	0.014189
RS	28	0.647235	2.368594	824.527793	0.012858	0.013059
RS	29	0.702883	2.368594	865.300572	0.013493	0.013669
RS	30	0.762675	2.542237	845.359939	0.013182	0.013344
RS	31	0.826920	2.542237	885.638076	0.013811	0.013958
RS	32	0.895949	2.593025	908.208830	0.014163	0.014306
RS	33	0.970119	2.593025	948.332644	0.014788	0.014934
RS	34	1.049812	2.546464	1005.886837	0.015686	0.015840
RS	35	1.135440	2.546464	1045.039330	0.016296	0.016472
RS	36	1.227445	2.449429	1125.040907	0.017544	0.017742
RS	37	1.326302	2.449429	1160.916491	0.018103	0.018341
RS	38	1.432521	2.354561	1241.296280	0.019357	0.019628
RS	39	1.546650	2.354561	1270.423060	0.019811	0.020128
RS	40	1.669279	2.300673	1325.014460	0.020662	0.021008
RS	41	1.801040	2.300673	1344.121806	0.020960	0.021338
RS	42	1.942613	2.302344	1356.721007	0.021157	0.021544
RS	43	2.094729	2.302344	1364.172452	0.021273	0.021669
RS	44	2.258174	2.354857	1335.583866	0.020827	0.021210
RS	45	2.433791	2.354857	1331.559943	0.020764	0.021137
RS	46	2.622486	2.444579	1273.694231	0.019862	0.020211
RS	47	2.825234	2.444579	1259.363424	0.019638	0.019969
RS	48	3.043080	2.554384	1186.707238	0.018505	0.018814
RS	49	3.277150	2.554384	1163.315871	0.018141	0.018434
RS	50	3.528652	2.665882	1087.605311	0.016960	0.017239
RS	51	3.798883	2.665882	1055.974971	0.016467	0.016741
RS	52	4.089239	2.763899	983.460732	0.015336	0.015608
RS	53	4.401218	2.763899	944.053569	0.014721	0.015000
RS	54	4.736430	2.874932	866.062660	0.013505	0.013789
RS	55	5.096606	2.874932	821.251030	0.012807	0.013103
RS	56	5.483606	2.874932	771.530034	0.012031	0.012342
RS	57	5.899425	2.874932	717.591562	0.011190	0.011512
RS	58	6.346211	3.683913	524.584925	0.008180	0.008478
RS	59	6.826271	3.683913	495.591186	0.007728	0.008031
RS	60	7.342080	3.683913	463.717269	0.007231	0.007535
RS	61	7.896303	3.683913	429.429205	0.006696	0.006995
RS	62	8.491800	3.683913	393.279742	0.006133	0.006421
RS	63	9.131645	3.683913	2177.356797	0.033953	0.035834
PA	4+25*2+4+6 0.066356268 0.028086751 9.131644680 2.144345359 0.609758397 0.961345820 0.911876585 0.877493631 0.841781589 0.801166268 0.808347845 0.895629638 1.078881602 1.362273940 1.718100203 2.078587387 2.368594028 2.542236591 2.593024686 2.546463674 2.449429063 2.354561371 2.300672931 2.302343976 2.354857390 2.444578741 2.554383884 2.665882360 2.763899007 2.874932455 3.683912549
//
IT	4480
RD	25
LK	-378268.971116
QD	-86.188659 -> -77.766730
RI	0.0091225897
TR	0.065662	0.028261
MT	9.185481
MM	C_pi: 1.981489, n_recomb: 65208.191750
RS	0	0.000000	2.231110	211.667326	0.003246	0.000123
RS	1	0.007457	2.231110	226.689100	0.003476	0.001439
RS	2	0.015470	2.231110	242.716170	0.003722	0.003510
RS	3	0.024081	2.231110	259.806453	0.003984	0.004867
RS	4	0.033334	0.603801	1021.171931	0.015660	0.016477
RS	5	0.043276	0.603801	1078.896271	0.016545	0.015287
RS	6	0.053961	0.977058	706.088624	0.010828	0.009790
RS	7	0.065442	0.977058	749.676900	0.011497	0.010392
RS	8	0.077779	0.926992	837.887271	0.012849	0.011827
RS	9	0.091036	0.926992	887.284543	0.013607	0.012768
RS	10	0.105282	0.890498	976.702789	0.014978	0.014224
RS	11	0.120590	0.890498	1031.220323	0.015814	0.015135
RS	12	0.137039	0.851915	1136.089922	0.017423	0.016712
RS	13	0.154715	0.851915	1195.127115	0.018328	0.017677
RS	14	0.173710	0.806915	1324.360412	0.020310	0.019643
RS	15	0.194120	0.806915	1386.684135	0.021265	0.020765
RS	16	0.216053	0.810321	1443.132820	0.022131	0.021738
RS	17	0.239621	0.810321	1505.187676	0.023083	0.022913
RS	18	0.264947	0.895470	1419.729100	0.021772	0.021763
RS	19	0.292161	0.895470	1478.851937	0.022679	0.022851
RS	20	0.321405	1.078714	1279.582578	0.019623	0.019892
RS	21	0.352830	1.078714	1334.692820	0.020468	0.020828
RS	22	0.386597	1.364979	1101.629898	0.016894	0.017256
RS	23	0.422883	1.364979	1152.196863	0.017670	0.018043
RS	24	0.461875	1.726993	953.604250	0.014624	0.014952
RS	25	0.503775	1.726993	999.862025	0.015333	0.015632
RS	26	0.548798	2.095803	864.416580	0.013256	0.013510
RS	27	0.597180	2.095803	907.539288	0.013918	0.014136
RS	28	0.649169	2.393789	834.136481	0.012792	0.012982
RS	29	0.705035	2.393789	875.613007	0.013428	0.013591
RS	30	0.765067	2.572826	854.496879	0.013104	0.013252
RS	31	0.829576	2.572826	895.484099	0.013733	0.013866
RS	32	0.898895	2.625397	918.192563	0.014081	0.014209
RS	33	0.973383	2.625397	959.085357	0.014708	0.014836
RS	34	1.053426	2.577355	1018.007859	0.015612	0.015746
RS	35	1.139438	2.577355	1058.020634	0.016225	0.016378
RS	36	1.231863	2.476921	1140.462378	0.017490	0.017662
RS	37	1.331181	2.476921	1177.273395	0.018054	0.018263
RS	38	1.437906	2.378406	1260.623753	0.019332	0.019572
RS	39	1.552588	2.378406	1290.681738	0.019793	0.020076
RS	40	1.675823	2.321827	1347.876856	0.020670	0.020981
RS	41	1.808247	2.321827	1367.799145	0.020976	0.021318
RS	42	1.950546	2.322254	1381.853361	0.021191	0.021542
RS	43	2.103457	2.322254	1389.923407	0.021315	0.021675
RS	44	2.267770	2.374941	1361.433801	0.020878	0.021227
RS	45	2.444337	2.374941	1357.815186	0.020823	0.021163
RS	46	2.634070	2.465981	1299.001198	0.019921	0.020240
RS	47	2.837951	2.465981	1284.886956	0.019704	0.020008
RS	48	3.057036	2.577824	1210.757461	0.018568	0.018851
RS	49	3.292459	2.577824	1187.420620	0.018210	0.018480
RS	50	3.545437	2.691539	1110.178612	0.017025	0.017284
RS	51	3.817279	2.691539	1078.443517	0.016538	0.016794
RS	52	4.109393	2.791452	1004.590645	0.015406	0.015661
RS	53	4.423291	2.791452	964.895631	0.014797	0.015060
RS	54	4.760596	2.904469	885.458809	0.013579	0.013848
RS	55	5.123054	2.904469	840.189584	0.012885	0.013169
RS	56	5.512540	2.904469	789.857791	0.012113	0.012411
RS	57	5.931071	2.904469	735.158463	0.011274	0.011585
RS	58	6.380813	3.737479	535.672754	0.008215	0.008502
RS	59	6.864091	3.737479	506.676003	0.007770	0.008064
RS	60	7.383408	3.737479	474.693180	0.007280	0.007575
RS	61	7.941451	3.737479	440.185724	0.006750	0.007042
RS	62	8.541108	3.737479	403.705009	0.006191	0.006474
RS	63	9.185481	3.737479	2255.144774	0.034584	0.036462
PA	4+25*2+4+6 0.065661793 0.028260897 9.185481338 2.231109897 0.603801399 0.977058123 0.926991681 0.890498173 0.851914749 0.806915375 0.810321350 0.895469914 1.078714406 1.364978803 1.726993206 2.095802631 2.393789434 2.572826076 2.625397434 2.577355370 2.476920948 2.378406173 2.321826727 2.322254459 2.374941284 2.465980952 2.577823560 2.691539459 2.791451646 2.904469320 3.737478894
//
CC
CC	Brief Description of the file format:
CC	  CC  comments
CC	  MM  useful-messages
CC	  RD  round-of-iterations
CC	  LL  \log[P(sequence)]
CC	  QD  Q-before-opt Q-after-opt
CC	  TR  \theta_0 \rho_0
CC	  RS  k t_k \lambda_k \pi_k \sum_{l\not=k}A_{kl} A_{kk}
CC	  DC  begin end best-k t_k+\Delta_k max-prob
CC
MM	Version: 0.6.5-r67
MM	pattern:4+25*2+4+6, n:63, n_free_lambdas:28
MM	n_iterations:25, skip:1, max_t:5, theta/rho:5
MM	is_decoding:0
MM	n_seqs:16, sum_L:1239807, sum_n:134895
RD	0
LK	0.000000
QD	0.000000 -> 0.000000
RI	inf
TR	0.115190	0.023038
MT	5.000000
MM	C_pi: 1.000000, n_recomb: 28237.413895
RS	0	0.000000	1.000000	179.203151	0.006346	0.000000
RS	1	0.006440	1.000000	189.494421	0.006711	0.000000
RS	2	0.013294	1.000000	200.291933	0.007093	0.000000
RS	3	0.020590	1.000000	211.609372	0.007494	0.000000
RS	4	0.028356	1.000000	223.459154	0.007914	0.000000
RS	5	0.036622	1.000000	235.852135	0.008352	0.000000
RS	6	0.045421	1.000000	248.797270	0.008811	0.000000
RS	7	0.054785	1.000000	262.301250	0.009289	0.000000
RS	8	0.064753	1.000000	276.368087	0.009787	0.000000
RS	9	0.075363	1.000000	290.998669	0.010305	0.000000
RS	10	0.086656	1.000000	306.190261	0.010843	0.000000
RS	11	0.098677	1.000000	321.935976	0.011401	0.000000
RS	12	0.111471	1.000000	338.224190	0.011978	0.000000
RS	13	0.125090	1.000000	355.037929	0.012573	0.000000
RS	14	0.139585	1.000000	372.354203	0.013187	0.000000
RS	15	0.155014	1.000000	390.143316	0.013817	0.000000
RS	16	0.171437	1.000000	408.368139	0.014462	0.000000
RS	17	0.188917	1.000000	426.983363	0.015121	0.000000
RS	18	0.207523	1.000000	445.934738	0.015792	0.000000
RS	19	0.227327	1.000000	465.158318	0.016473	0.000000
RS	20	0.248406	1.000000	484.579715	0.017161	0.000000
RS	21	0.270843	1.000000	504.113395	0.017853	0.000000
RS	22	0.294725	1.000000	523.662034	0.018545	0.000000
RS	23	0.320144	1.000000	543.115956	0.019234	0.000000
RS	24	0.347201	1.000000	562.352705	0.019915	0.000000
RS	25	0.376000	1.000000	581.236754	0.020584	0.000000
RS	26	0.406654	1.000000	599.619435	0.021235	0.000000
RS	27	0.439282	1.000000	617.339098	0.021862	0.000000
RS	28	0.474011	1.000000	634.221566	0.022460	0.000000
RS	29	0.510976	1.000000	650.080946	0.023022	0.000000
RS	30	0.550322	1.000000	664.720828	0.023540	0.000000
RS	31	0.592202	1.000000	677.935942	0.024008	0.000000
RS	32	0.636779	1.000000	689.514315	0.024418	0.000000
RS	33	0.684227	1.000000	699.239981	0.024763	0.000000
RS	34	0.734730	1.000000	706.896267	0.025034	0.000000
RS	35	0.788485	1.000000	712.269679	0.025224	0.000000
RS	36	0.845702	1.000000	715.154400	0.025326	0.000000
RS	37	0.906604	1.000000	715.357358	0.025334	0.000000
RS	38	0.971428	1.000000	712.703831	0.025240	0.000000
RS	39	1.040426	1.000000	707.043484	0.025039	0.000000
RS	40	1.113868	1.000000	698.256716	0.024728	0.000000
RS	41	1.192040	1.000000	686.261140	0.024303	0.000000
RS	42	1.275245	1.000000	671.017975	0.023763	0.000000
RS	43	1.363809	1.000000	652.538081	0.023109	0.000000
RS	44	1.458076	1.000000	630.887320	0.022342	0.000000
RS	45	1.558414	1.000000	606.190897	0.021468	0.000000
RS	46	1.665214	1.000000	578.636317	0.020492	0.000000
RS	47	1.778891	1.000000	548.474569	0.019424	0.000000
RS	48	1.899889	1.000000	516.019196	0.018274	0.000000
RS	49	2.028679	1.000000	481.642941	0.017057	0.000000
RS	50	2.165763	1.000000	445.771742	0.015787	0.000000
RS	51	2.311675	1.000000	408.875990	0.014480	0.000000
RS	52	2.466983	1.000000	371.459083	0.013155	0.000000
RS	53	2.632293	1.000000	334.043525	0.011830	0.000000
RS	54	2.808249	1.000000	297.155001	0.010523	0.000000
RS	55	2.995536	1.000000	261.305078	0.009254	0.000000
RS	56	3.194884	1.000000	226.973376	0.008038	0.000000
RS	57	3.407070	1.000000	194.590204	0.006891	0.000000
RS	58	3.632920	1.000000	164.520759	0.005826	0.000000
RS	59	3.873315	1.000000	137.051987	0.004854	0.000000
RS	60	4.129191	1.000000	112.383138	0.003980	0.000000
RS	61	4.401545	1.000000	90.620799	0.003209	0.000000
RS	62	4.691438	1.000000	71.778936	0.002542	0.000000
RS	63	5.000000	1.000000	201.095563	0.007122	0.000000
PA	4+25*2+4+6 0.115190029 0.023038006 5.000000000 1.000000000 1.000000000 1.000000000 1.000000000 1.000000000 1.000000000 1.000000000 1.000000000 1.000000000 1.000000000 1.000000000 1.000000000 1.000000000 1.000000000 1.000000000 1.000000000 1.000000000 1.000000000 1.000000000 1.000000000 1.000000000 1.000000000 1.000000000 1.000000000 1.000000000 1.000000000 1.000000000 1.000000000
//
IT	4466
RD	1
LK	-367417.227601
QD	-1404.800434 -> -683.395165
RI	0.0532416735
TR	0.099736	0.020152
MT	6.217422
MM	C_pi: 1.097163, n_recomb: 27111.989790
RS	0	0.000000	0.396405	456.233937	0.016828	0.000557
RS	1	0.006802	0.396405	478.732963	0.017658	0.006649
RS	2	0.014067	0.396405	501.738137	0.018506	0.015612
RS	3	0.021826	0.396405	525.174262	0.019371	0.020287
RS	4	0.030113	0.416201	523.119325	0.019295	0.020261
RS	5	0.038963	0.416201	546.603747	0.020161	0.019272
RS	6	0.048416	0.493766	481.619232	0.017764	0.018833
RS	7	0.058511	0.493766	503.673388	0.018578	0.018751
RS	8	0.069293	0.572496	454.375705	0.016759	0.018543
RS	9	0.080809	0.572496	475.352050	0.017533	0.018114
RS	10	0.093108	0.652987	435.998898	0.016081	0.017633
RS	11	0.106243	0.652987	456.133926	0.016824	0.017259
RS	12	0.120272	0.727414	428.271845	0.015796	0.017055
RS	13	0.135256	0.727414	447.835438	0.016518	0.016992
RS	14	0.151258	0.799669	425.817553	0.015706	0.016984
RS	15	0.168349	0.799669	444.922374	0.016411	0.016957
RS	16	0.186603	0.875593	424.387693	0.015653	0.016890
RS	17	0.206098	0.875593	443.030457	0.016341	0.016795
RS	18	0.226919	0.955006	423.822095	0.015632	0.016685
RS	19	0.249156	0.955006	441.986223	0.016302	0.016561
RS	20	0.272907	1.035507	424.843420	0.015670	0.016424
RS	21	0.298272	1.035507	442.511509	0.016322	0.016275
RS	22	0.325363	1.114115	428.084340	0.015789	0.016119
RS	23	0.354297	1.114115	445.224577	0.016422	0.015962
RS	24	0.385199	1.187536	434.033830	0.016009	0.015811
RS	25	0.418203	1.187536	450.581959	0.016619	0.015675
RS	26	0.453452	1.252261	443.089404	0.016343	0.015564
RS	27	0.491099	1.252261	458.926242	0.016927	0.015494
RS	28	0.531306	1.305541	455.296657	0.016793	0.015480
RS	29	0.574248	1.305541	470.218260	0.017344	0.015536
RS	30	0.620112	1.346247	470.136470	0.017341	0.015667
RS	31	0.669095	1.346247	483.824842	0.017845	0.015869
RS	32	0.721410	1.374807	486.547281	0.017946	0.016138
RS	33	0.777283	1.374807	498.550924	0.018389	0.016465
RS	34	0.836958	1.392667	503.028646	0.018554	0.016843
RS	35	0.900691	1.392667	512.758536	0.018913	0.017260
RS	36	0.968759	1.402083	517.611863	0.019092	0.017704
RS	37	1.041458	1.402083	524.363149	0.019341	0.018156
RS	38	1.119102	1.406010	527.861510	0.019470	0.018593
RS	39	1.202027	1.406010	530.876956	0.019581	0.018989
RS	40	1.290593	1.407498	531.187705	0.019592	0.019317
RS	41	1.385183	1.407498	529.763561	0.019540	0.019552
RS	42	1.486207	1.408908	525.381506	0.019378	0.019677
RS	43	1.594104	1.408908	518.990855	0.019142	0.019677
RS	44	1.709339	1.411509	509.064806	0.018776	0.019547
RS	45	1.832413	1.411509	497.465788	0.018349	0.019287
RS	46	1.963859	1.415604	481.872676	0.017773	0.018901
RS	47	2.104245	1.415604	465.183630	0.017158	0.018397
RS	48	2.254181	1.420895	444.428211	0.016392	0.017787
RS	49	2.414316	1.420895	423.165930	0.015608	0.017082
RS	50	2.585344	1.426847	398.223567	0.014688	0.016294
RS	51	2.768005	1.426847	373.304669	0.013769	0.015435
RS	52	2.963091	1.432976	345.477028	0.012743	0.014517
RS	53	3.171447	1.432976	318.178252	0.011736	0.013554
RS	54	3.393976	1.441905	288.447573	0.010639	0.012557
RS	55	3.631642	1.441905	260.455306	0.009607	0.011541
RS	56	3.885474	1.441905	232.510189	0.008576	0.010516
RS	57	4.156571	1.441905	205.048372	0.007563	0.009495
RS	58	4.446110	1.489072	173.404875	0.006396	0.008489
RS	59	4.755343	1.489072	149.908563	0.005529	0.007507
RS	60	5.085611	1.489072	127.746622	0.004712	0.006560
RS	61	5.438344	1.489072	107.202804	0.003954	0.005655
RS	62	5.815070	1.489072	88.500089	0.003264	0.004803
RS	63	6.217422	1.489072	289.877593	0.010692	0.017142
PA	4+25*2+4+6 0.099736047 0.020151653 6.217422485 0.396405220 0.416200638 0.493765831 0.572496414 0.652986526 0.727414131 0.799669266 0.875593185 0.955005646 1.035507202 1.114114761 1.187536240 1.252261162 1.305541098 1.346246719 1.374807358 1.392667055 1.402082920 1.406009674 1.407498121 1.408908010 1.411508560 1.415603757 1.420894623 1.426846981 1.432975650 1.441905022 1.489072382
//
IT	5102
RD	2
LK	-366311.307536
QD	-692.517071 -> -477.125526
RI	0.0663211585
TR	0.092460	0.019483
MT	6.886383
MM	C_pi: 1.179048, n_recomb: 28157.294054
RS	0	0.000000	0.356122	539.779579	0.019170	0.000521
RS	1	0.006973	0.356122	565.876691	0.020097	0.006236
RS	2	0.014432	0.356122	592.401039	0.021039	0.014400
RS	3	0.022411	0.356122	619.235509	0.021992	0.019809
RS	4	0.030947	0.334680	687.085850	0.024402	0.020666
RS	5	0.040078	0.334680	714.603445	0.025379	0.021254
RS	6	0.049845	0.412009	604.305637	0.021462	0.018640
RS	7	0.060294	0.412009	629.767329	0.022366	0.019731
RS	8	0.071471	0.491853	550.049876	0.019535	0.018024
RS	9	0.083428	0.491853	573.857854	0.020380	0.018918
RS	10	0.096218	0.577289	510.247417	0.018121	0.017285
RS	11	0.109900	0.577289	532.677104	0.018918	0.018002
RS	12	0.124536	0.658225	487.695294	0.017320	0.016899
RS	13	0.140193	0.658225	509.098618	0.018081	0.017749
RS	14	0.156941	0.740140	472.526795	0.016782	0.016973
RS	15	0.174858	0.740140	493.061137	0.017511	0.017787
RS	16	0.194023	0.833825	456.598039	0.016216	0.016940
RS	17	0.214525	0.833825	476.264642	0.016914	0.017585
RS	18	0.236457	0.940923	440.161183	0.015632	0.016680
RS	19	0.259918	0.940923	458.969117	0.016300	0.017207
RS	20	0.285014	1.058623	425.284628	0.015104	0.016325
RS	21	0.311861	1.058623	443.276436	0.015743	0.016745
RS	22	0.340580	1.182350	413.556849	0.014687	0.015920
RS	23	0.371301	1.182350	430.791381	0.015299	0.016245
RS	24	0.404165	1.305511	406.224110	0.014427	0.015518
RS	25	0.439320	1.305511	422.758331	0.015014	0.015777
RS	26	0.476926	1.419282	404.418856	0.014363	0.015195
RS	27	0.517154	1.419282	420.284694	0.014926	0.015431
RS	28	0.560188	1.515048	408.756960	0.014517	0.015049
RS	29	0.606223	1.515048	423.921752	0.015055	0.015341
RS	30	0.655467	1.587347	419.048850	0.014882	0.015216
RS	31	0.708145	1.587347	433.366412	0.015391	0.015612
RS	32	0.764496	1.635118	434.294346	0.015424	0.015729
RS	33	0.824777	1.635118	447.460057	0.015891	0.016217
RS	34	0.889261	1.660663	452.892642	0.016084	0.016529
RS	35	0.958241	1.660663	464.412701	0.016494	0.017079
RS	36	1.032031	1.669049	472.493905	0.016781	0.017524
RS	37	1.110967	1.669049	481.683846	0.017107	0.018080
RS	38	1.195407	1.667503	489.848539	0.017397	0.018553
RS	39	1.285735	1.667503	495.893001	0.017612	0.019017
RS	40	1.382361	1.663456	501.265138	0.017802	0.019373
RS	41	1.485725	1.663456	503.350085	0.017876	0.019634
RS	42	1.596296	1.662192	503.588557	0.017885	0.019744
RS	43	1.714577	1.662192	501.060377	0.017795	0.019734
RS	44	1.841106	1.665925	494.966441	0.017579	0.019548
RS	45	1.976458	1.665925	487.452470	0.017312	0.019262
RS	46	2.121248	1.674455	474.972009	0.016869	0.018798
RS	47	2.276133	1.674455	462.438961	0.016423	0.018276
RS	48	2.441819	1.686320	444.306357	0.015779	0.017590
RS	49	2.619058	1.686320	427.074324	0.015167	0.016885
RS	50	2.808656	1.699722	404.436232	0.014363	0.016041
RS	51	3.011474	1.699722	383.172106	0.013608	0.015205
RS	52	3.228435	1.713152	357.331175	0.012691	0.014258
RS	53	3.460524	1.713152	333.032661	0.011828	0.013336
RS	54	3.708796	1.731475	304.408460	0.010811	0.012311
RS	55	3.974381	1.731475	278.594275	0.009894	0.011352
RS	56	4.258484	1.731475	252.211089	0.008957	0.010380
RS	57	4.562398	1.731475	225.685429	0.008015	0.009403
RS	58	4.887503	1.832540	189.465188	0.006729	0.008192
RS	59	5.235277	1.832540	167.128329	0.005936	0.007313
RS	60	5.607302	1.832540	145.456164	0.005166	0.006449
RS	61	6.005267	1.832540	124.786826	0.004432	0.005609
RS	62	6.430983	1.832540	105.420411	0.003744	0.004804
RS	63	6.886383	1.832540	380.760539	0.013523	0.018094
PA	4+25*2+4+6 0.092459898 0.019483420 6.886382887 0.356122254 0.334679650 0.412008656 0.491852612 0.577288548 0.658224961 0.740140358 0.833825366 0.940923407 1.058623459 1.182349743 1.305511141 1.419281704 1.515047515 1.587346717 1.635118129 1.660662652 1.669049041 1.667503155 1.663455536 1.662192095 1.665925054 1.674454755 1.686320368 1.699721638 1.713151794 1.731475219 1.832539720
//
IT	4547
RD	3
LK	-365950.952907
QD	-516.050851 -> -410.376841
RI	0.0643041670
TR	0.087926	0.019495
MT	7.294374
MM	C_pi: 1.259831, n_recomb: 30081.297526
RS	0	0.000000	0.390297	533.417360	0.017733	0.000457
RS	1	0.007069	0.390297	560.557015	0.018635	0.005562
RS	2	0.014638	0.390297	588.300211	0.019557	0.012915
RS	3	0.022743	0.390297	616.544253	0.020496	0.017934
RS	4	0.031420	0.320459	783.741471	0.026054	0.021231
RS	5	0.040710	0.320459	814.413726	0.027074	0.022038
RS	6	0.050657	0.399665	679.358558	0.022584	0.018732
RS	7	0.061308	0.399665	707.669177	0.023525	0.019981
RS	8	0.072711	0.478603	615.923854	0.020475	0.017953
RS	9	0.084921	0.478603	642.357063	0.021354	0.019154
RS	10	0.097994	0.562914	569.770287	0.018941	0.017302
RS	11	0.111990	0.562914	594.630786	0.019767	0.018319
RS	12	0.126977	0.640982	544.948536	0.018116	0.017062
RS	13	0.143022	0.640982	568.638775	0.018903	0.018193
RS	14	0.160202	0.720049	528.070861	0.017555	0.017275
RS	15	0.178597	0.720049	550.747736	0.018309	0.018392
RS	16	0.198292	0.815987	506.792213	0.016847	0.017297
RS	17	0.219379	0.815987	528.407517	0.017566	0.018236
RS	18	0.241957	0.933007	481.831322	0.016018	0.016973
RS	19	0.266131	0.933007	502.362601	0.016700	0.017772
RS	20	0.292014	1.069083	457.103457	0.015196	0.016488
RS	21	0.319727	1.069083	476.591960	0.015843	0.017156
RS	22	0.349399	1.219704	435.525661	0.014478	0.015932
RS	23	0.381169	1.219704	454.053953	0.015094	0.016472
RS	24	0.415184	1.376580	419.345254	0.013940	0.015382
RS	25	0.451604	1.376580	437.020018	0.014528	0.015823
RS	26	0.490599	1.526435	410.551766	0.013648	0.014942
RS	27	0.532350	1.526435	427.482360	0.014211	0.015322
RS	28	0.577053	1.654560	410.329317	0.013641	0.014719
RS	29	0.624916	1.654560	426.580460	0.014181	0.015117
RS	30	0.676163	1.750204	418.745520	0.013920	0.014853
RS	31	0.731033	1.750204	434.270197	0.014437	0.015329
RS	32	0.789781	1.809995	434.768449	0.014453	0.015389
RS	33	0.852683	1.809995	449.338255	0.014937	0.015936
RS	34	0.920031	1.836837	456.600322	0.015179	0.016260
RS	35	0.992141	1.836837	469.749551	0.015616	0.016852
RS	36	1.069348	1.838844	481.401486	0.016003	0.017364
RS	37	1.152013	1.838844	492.404720	0.016369	0.017948
RS	38	1.240522	1.828011	504.933339	0.016786	0.018511
RS	39	1.335288	1.828011	512.868417	0.017049	0.018990
RS	40	1.436753	1.816463	522.192271	0.017359	0.019419
RS	41	1.545391	1.816463	526.116099	0.017490	0.019679
RS	42	1.661709	1.812270	528.975143	0.017585	0.019817
RS	43	1.786251	1.812270	528.139740	0.017557	0.019795
RS	44	1.919596	1.818092	523.091894	0.017389	0.019588
RS	45	2.062368	1.818092	517.085468	0.017190	0.019292
RS	46	2.215233	1.832700	504.398028	0.016768	0.018779
RS	47	2.378904	1.832700	493.178150	0.016395	0.018256
RS	48	2.554146	1.853038	474.126001	0.015761	0.017516
RS	49	2.741777	1.853038	457.990974	0.015225	0.016824
RS	50	2.942672	1.875712	434.187611	0.014434	0.015938
RS	51	3.157768	1.875712	413.740261	0.013754	0.015128
RS	52	3.388071	1.897943	386.732440	0.012856	0.014161
RS	53	3.634654	1.897943	362.864124	0.012063	0.013275
RS	54	3.898669	1.926955	332.591893	0.011056	0.012233
RS	55	4.181349	1.926955	306.803516	0.010199	0.011316
RS	56	4.484012	1.926955	280.049335	0.009310	0.010380
RS	57	4.808071	1.926955	252.761557	0.008403	0.009434
RS	58	5.155038	2.084319	209.853344	0.006976	0.008062
RS	59	5.526535	2.084319	187.527450	0.006234	0.007252
RS	60	5.924293	2.084319	165.448679	0.005500	0.006445
RS	61	6.350171	2.084319	143.985560	0.004787	0.005652
RS	62	6.806155	2.084319	123.484294	0.004105	0.004883
RS	63	7.294374	2.084319	477.825911	0.015884	0.019312
PA	4+25*2+4+6 0.087925844 0.019495349 7.294373963 0.390296645 0.320459109 0.399664617 0.478603340 0.562913811 0.640982412 0.720048963 0.815987488 0.933007122 1.069082729 1.219704100 1.376580083 1.526435459 1.654560491 1.750204104 1.809995256 1.836836528 1.838843571 1.828010766 1.816463317 1.812269950 1.818092346 1.832699621 1.853037682 1.875711531 1.897942709 1.926955088 2.084318828
//
IT	4241
RD	4
LK	-365757.555713
QD	-446.056279 -> -371.083681
RI	0.0571330641
TR	0.084580	0.019756
MT	7.574298
MM	C_pi: 1.330786, n_recomb: 32173.251429
RS	0	0.000000	0.444934	505.019355	0.015697	0.000404
RS	1	0.007133	0.444934	532.171263	0.016541	0.005007
RS	2	0.014774	0.444934	560.122352	0.017410	0.011655
RS	3	0.022960	0.444934	588.797521	0.018301	0.016147
RS	4	0.031730	0.320542	854.476098	0.026559	0.021835
RS	5	0.041126	0.320542	888.139682	0.027605	0.022538
RS	6	0.051192	0.405239	731.171920	0.022726	0.018789
RS	7	0.061975	0.405239	762.116600	0.023688	0.019960
RS	8	0.073528	0.485026	664.056990	0.020640	0.017870
RS	9	0.085905	0.485026	692.956069	0.021538	0.019110
RS	10	0.099165	0.568158	617.467014	0.019192	0.017287
RS	11	0.113370	0.568158	644.694499	0.020038	0.018368
RS	12	0.128589	0.641662	595.895121	0.018521	0.017189
RS	13	0.144893	0.641662	621.922856	0.019330	0.018395
RS	14	0.162360	0.714476	582.713131	0.018112	0.017559
RS	15	0.181073	0.714476	607.687922	0.018888	0.018789
RS	16	0.201120	0.807439	560.658080	0.017426	0.017662
RS	17	0.222598	0.807439	584.456856	0.018166	0.018726
RS	18	0.245607	0.927299	530.522139	0.016490	0.017300
RS	19	0.270257	0.927299	553.068923	0.017190	0.018220
RS	20	0.296666	1.073022	498.329581	0.015489	0.016700
RS	21	0.324958	1.073022	519.643729	0.016151	0.017485
RS	22	0.355268	1.240869	468.624971	0.014566	0.015996
RS	23	0.387740	1.240869	488.789568	0.015192	0.016643
RS	24	0.422528	1.421919	444.904818	0.013828	0.015297
RS	25	0.459798	1.421919	464.051212	0.014424	0.015830
RS	26	0.499725	1.599447	430.192296	0.013371	0.014740
RS	27	0.542501	1.599447	448.482842	0.013940	0.015195
RS	28	0.588327	1.753160	426.299181	0.013250	0.014442
RS	29	0.637422	1.753160	443.873240	0.013796	0.014893
RS	30	0.690019	1.866909	433.552964	0.013476	0.014544
RS	31	0.746367	1.866909	450.441800	0.014001	0.015054
RS	32	0.806734	1.934637	450.889838	0.014014	0.015090
RS	33	0.871407	1.934637	466.921328	0.014513	0.015659
RS	34	0.940693	1.959648	476.312778	0.014805	0.016017
RS	35	1.014920	1.959648	491.028671	0.015262	0.016623
RS	36	1.094442	1.953091	506.470297	0.015742	0.017213
RS	37	1.179635	1.953091	519.080621	0.016134	0.017807
RS	38	1.270905	1.931747	536.039159	0.016661	0.018467
RS	39	1.368685	1.931747	545.489259	0.016955	0.018952
RS	40	1.473439	1.912324	558.527816	0.017360	0.019460
RS	41	1.585665	1.912324	563.728720	0.017522	0.019725
RS	42	1.705895	1.905394	568.555161	0.017672	0.019898
RS	43	1.834700	1.905394	568.672485	0.017675	0.019880
RS	44	1.972693	1.913801	563.618555	0.017518	0.019661
RS	45	2.120528	1.913801	558.240082	0.017351	0.019373
RS	46	2.278907	1.935127	544.029171	0.016909	0.018815
RS	47	2.448582	1.935127	533.164834	0.016572	0.018307
RS	48	2.630360	1.964638	511.789990	0.015907	0.017515
RS	49	2.825103	1.964638	495.787710	0.015410	0.016846
RS	50	3.033736	1.997279	469.485117	0.014592	0.015917
RS	51	3.257250	1.997279	448.954772	0.013954	0.015137
RS	52	3.496706	2.028918	419.628009	0.013043	0.014144
RS	53	3.753241	2.028918	395.417222	0.012290	0.013292
RS	54	4.028074	2.069210	362.519128	0.011268	0.012228
RS	55	4.322509	2.069210	336.168993	0.010449	0.011346
RS	56	4.637944	2.069210	308.540846	0.009590	0.010440
RS	57	4.975878	2.069210	280.076742	0.008705	0.009519
RS	58	5.337915	2.283202	229.653376	0.007138	0.007998
RS	59	5.725775	2.283202	207.153375	0.006439	0.007243
RS	60	6.141298	2.283202	184.578859	0.005737	0.006483
RS	61	6.586459	2.283202	162.316422	0.005045	0.005728
RS	62	7.063371	2.283202	140.742804	0.004375	0.004989
RS	63	7.574298	2.283202	574.368693	0.017852	0.020599
PA	4+25*2+4+6 0.084579732 0.019756245 7.574298319 0.444934308 0.320542389 0.405238552 0.485025591 0.568157630 0.641662165 0.714475769 0.807439111 0.927298707 1.073022296 1.240869405 1.421919257 1.599446756 1.753160257 1.866909303 1.934637021 1.959647784 1.953090874 1.931746563 1.912324400 1.905394495 1.913801424 1.935127171 1.964638109 1.997279038 2.028917510 2.069209565 2.283202425
//
IT	5339
RD	5
LK	-365614.359226
QD	-401.036120 -> -339.146097
RI	0.0500025996
TR	0.081858	0.020112
MT	7.787083
MM	C_pi: 1.391988, n_recomb: 34229.596110
RS	0	0.000000	0.505944	475.625642	0.013895	0.000363
RS	1	0.007179	0.505944	502.370934	0.014677	0.004567
RS	2	0.014873	0.505944	530.063475	0.015486	0.010636
RS	3	0.023120	0.505944	558.653683	0.016321	0.014656
RS	4	0.031959	0.322714	917.105937	0.026793	0.022463
RS	5	0.041432	0.322714	953.603789	0.027859	0.023012
RS	6	0.051586	0.415742	770.895842	0.022521	0.018784
RS	7	0.062468	0.415742	804.230361	0.023495	0.019842
RS	8	0.074132	0.498229	700.478344	0.020464	0.017719
RS	9	0.086633	0.498229	731.601772	0.021373	0.018929
RS	10	0.100031	0.581040	655.329487	0.019145	0.017191
RS	11	0.114392	0.581040	684.726659	0.020004	0.018267
RS	12	0.129783	0.649992	639.338179	0.018678	0.017234
RS	13	0.146279	0.649992	667.573457	0.019503	0.018445
RS	14	0.163959	0.715682	632.731666	0.018485	0.017773
RS	15	0.182909	0.715682	659.940620	0.019280	0.019041
RS	16	0.203219	0.803839	612.651638	0.017898	0.017979
RS	17	0.224987	0.803839	638.617216	0.018657	0.019098
RS	18	0.248318	0.923577	579.386058	0.016926	0.017602
RS	19	0.273324	0.923577	603.965292	0.017645	0.018580
RS	20	0.300125	1.074793	541.107366	0.015808	0.016906
RS	21	0.328850	1.074793	564.288231	0.016485	0.017751
RS	22	0.359637	1.254735	504.184405	0.014729	0.016070
RS	23	0.392635	1.254735	526.039683	0.015368	0.016773
RS	24	0.428001	1.454470	473.536054	0.013834	0.015235
RS	25	0.465906	1.454470	494.209131	0.014438	0.015817
RS	26	0.506533	1.654601	453.349751	0.013244	0.014567
RS	27	0.550076	1.654601	473.044026	0.013820	0.015065
RS	28	0.596745	1.829835	446.109183	0.013033	0.014201
RS	29	0.646765	1.829835	465.028863	0.013586	0.014680
RS	30	0.700375	1.958739	452.411760	0.013217	0.014270
RS	31	0.757834	1.958739	470.659313	0.013750	0.014795
RS	32	0.819418	2.032382	471.178655	0.013765	0.014820
RS	33	0.885423	2.032382	488.633588	0.014275	0.015396
RS	34	0.956167	2.054230	500.259741	0.014615	0.015791
RS	35	1.031990	2.054230	516.467456	0.015088	0.016400
RS	36	1.113255	2.038340	535.826138	0.015654	0.017067
RS	37	1.200355	2.038340	549.925498	0.016066	0.017663
RS	38	1.293708	2.006167	571.441779	0.016694	0.018419
RS	39	1.393763	2.006167	582.233669	0.017010	0.018909
RS	40	1.501000	1.978784	599.021661	0.017500	0.019497
RS	41	1.615936	1.978784	605.259409	0.017682	0.019770
RS	42	1.739124	1.969043	611.891376	0.017876	0.019981
RS	43	1.871155	1.969043	612.654714	0.017898	0.019978
RS	44	2.012664	1.979865	607.217631	0.017740	0.019750
RS	45	2.164333	1.979865	602.112009	0.017590	0.019479
RS	46	2.326890	2.007694	585.847541	0.017115	0.018882
RS	47	2.501117	2.007694	574.965760	0.016797	0.018396
RS	48	2.687852	2.046175	550.691456	0.016088	0.017554
RS	49	2.887992	2.046175	534.464308	0.015614	0.016912
RS	50	3.102501	2.088644	505.126849	0.014757	0.015940
RS	51	3.332409	2.088644	484.202238	0.014146	0.015190
RS	52	3.578822	2.129611	452.120163	0.013208	0.014170
RS	53	3.842925	2.129611	427.328062	0.012484	0.013349
RS	54	4.125989	2.181112	391.457609	0.011436	0.012258
RS	55	4.429373	2.181112	364.402380	0.010646	0.011408
RS	56	4.754538	2.181112	335.801479	0.009810	0.010528
RS	57	5.103046	2.181112	306.107074	0.008943	0.009627
RS	58	5.476574	2.451149	247.850783	0.007241	0.007964
RS	59	5.876918	2.451149	225.216189	0.006580	0.007257
RS	60	6.306002	2.451149	202.236421	0.005908	0.006537
RS	61	6.765890	2.451149	179.307995	0.005238	0.005814
RS	62	7.258794	2.451149	156.828123	0.004582	0.005100
RS	63	7.787083	2.451149	668.660542	0.019535	0.021886
PA	4+25*2+4+6 0.081858263 0.020111716 7.787082933 0.505944499 0.322714032 0.415742349 0.498229265 0.581040354 0.649992230 0.715682488 0.803839010 0.923576627 1.074793397 1.254735130 1.454470169 1.654601170 1.829834769 1.958739094 2.032382154 2.054229678 2.038340325 2.006167301 1.978784254 1.969042960 1.979865223 2.007693794 2.046175455 2.088643883 2.129610844 2.181111698 2.451149487
//
IT	4488
RD	6
LK	-365494.486640
QD	-364.570019 -> -310.919565
RI	0.0440295612
TR	0.079518	0.020498
MT	7.962107
MM	C_pi: 1.445996, n_recomb: 36210.796272
RS	0	0.000000	0.568812	449.845033	0.012423	0.000329
RS	1	0.007216	0.568812	476.046245	0.013147	0.004207
RS	2	0.014953	0.568812	503.298771	0.013899	0.009797
RS	3	0.023249	0.568812	531.573792	0.014680	0.013422
RS	4	0.032143	0.323839	978.873809	0.027033	0.023111
RS	5	0.041679	0.323839	1018.085392	0.028116	0.023527
RS	6	0.051903	0.427191	804.203090	0.022209	0.018733
RS	7	0.062865	0.427191	839.716822	0.023190	0.019696
RS	8	0.074618	0.513899	729.274958	0.020140	0.017514
RS	9	0.087219	0.513899	762.392628	0.021054	0.018684
RS	10	0.100729	0.597267	685.857550	0.018941	0.017032
RS	11	0.115215	0.597267	717.216756	0.019807	0.018085
RS	12	0.130745	0.662060	676.309469	0.018677	0.017209
RS	13	0.147397	0.662060	706.590646	0.019513	0.018402
RS	14	0.165250	0.720526	677.851242	0.018720	0.017921
RS	15	0.184391	0.720526	707.182917	0.019530	0.019198
RS	16	0.204914	0.803252	661.531579	0.018269	0.018244
RS	17	0.226918	0.803252	689.586717	0.019044	0.019388
RS	18	0.250509	0.921593	626.515114	0.017302	0.017872
RS	19	0.275803	0.921593	653.072250	0.018035	0.018878
RS	20	0.302923	1.076224	583.074936	0.016102	0.017096
RS	21	0.331999	1.076224	608.085041	0.016793	0.017974
RS	22	0.363174	1.265423	539.519832	0.014899	0.016143
RS	23	0.396598	1.265423	563.039279	0.015549	0.016879
RS	24	0.432434	1.480609	502.311318	0.013872	0.015184
RS	25	0.470857	1.480609	524.487790	0.014484	0.015796
RS	26	0.512052	1.700292	476.889583	0.013170	0.014414
RS	27	0.556220	1.700292	497.960207	0.013752	0.014938
RS	28	0.603575	1.894667	466.439643	0.012881	0.013985
RS	29	0.654348	1.894667	486.668252	0.013440	0.014482
RS	30	0.708784	2.037210	471.824317	0.013030	0.014022
RS	31	0.767149	2.037210	491.382151	0.013570	0.014553
RS	32	0.829726	2.115914	491.982822	0.013587	0.014571
RS	33	0.896818	2.115914	510.801920	0.014106	0.015147
RS	34	0.968752	2.134187	524.663307	0.014489	0.015578
RS	35	1.045877	2.134187	542.295839	0.014976	0.016185
RS	36	1.128568	2.108846	565.618927	0.015620	0.016923
RS	37	1.217226	2.108846	581.134230	0.016049	0.017519
RS	38	1.312282	2.065868	607.322054	0.016772	0.018364
RS	39	1.414197	2.065868	619.372079	0.017105	0.018859
RS	40	1.523467	2.030487	640.038001	0.017675	0.019525
RS	41	1.640623	2.030487	647.209224	0.017873	0.019810
RS	42	1.766232	2.017686	655.700235	0.018108	0.020062
RS	43	1.900906	2.017686	656.981991	0.018143	0.020075
RS	44	2.045299	2.030453	651.093015	0.017981	0.019844
RS	45	2.200112	2.030453	646.114781	0.017843	0.019595
RS	46	2.366096	2.064176	627.631522	0.017333	0.018964
RS	47	2.544059	2.064176	616.582684	0.017028	0.018503
RS	48	2.734864	2.111023	589.197803	0.016271	0.017615
RS	49	2.939438	2.111023	572.607933	0.015813	0.017000
RS	50	3.158775	2.162793	540.034058	0.014914	0.015987
RS	51	3.393940	2.162793	518.603252	0.014322	0.015266
RS	52	3.646076	2.212665	483.609491	0.013355	0.014218
RS	53	3.916407	2.212665	458.161905	0.012653	0.013426
RS	54	4.206245	2.274958	419.201694	0.011577	0.012307
RS	55	4.517000	2.274958	391.415284	0.010809	0.011485
RS	56	4.850179	2.274958	361.841462	0.009993	0.010628
RS	57	5.207403	2.274958	330.941925	0.009139	0.009745
RS	58	5.590404	2.600096	264.699508	0.007310	0.007947
RS	59	6.001045	2.600096	241.990383	0.006683	0.007280
RS	60	6.441318	2.600096	218.698131	0.006040	0.006595
RS	61	6.913364	2.600096	195.223894	0.005391	0.005901
RS	62	7.419474	2.600096	171.978695	0.004749	0.005210
RS	63	7.962107	2.600096	761.341093	0.021025	0.023148
PA	4+25*2+4+6 0.079518172 0.020497734 7.962106937 0.568812172 0.323839218 0.427191187 0.513898710 0.597267023 0.662060071 0.720525707 0.803251794 0.921593085 1.076224301 1.265423239 1.480608509 1.700292309 1.894667476 2.037210003 2.115914080 2.134187002 2.108846043 2.065867737 2.030487451 2.017686157 2.030453391 2.064176074 2.111022905 2.162792837 2.212664725 2.274958225 2.600096430
//
IT	5295
RD	7
LK	-365390.115617
QD	-332.945926 -> -285.666654
RI	0.0391667983
TR	0.077443	0.020886
MT	8.113881
MM	C_pi: 1.494979, n_recomb: 38117.553845
RS	0	0.000000	0.632524	427.637332	0.011219	0.000301
RS	1	0.007248	0.632524	453.255134	0.011891	0.003903
RS	2	0.015022	0.632524	479.997074	0.012593	0.009086
RS	3	0.023358	0.632524	507.850962	0.013323	0.012381
RS	4	0.032300	0.323404	1042.326548	0.027345	0.023775
RS	5	0.041889	0.323404	1084.168935	0.028443	0.024089
RS	6	0.052173	0.438346	833.848806	0.021876	0.018651
RS	7	0.063203	0.438346	871.378230	0.022860	0.019544
RS	8	0.075032	0.530400	753.022897	0.019755	0.017275
RS	9	0.087718	0.530400	787.942831	0.020671	0.018411
RS	10	0.101324	0.615035	711.095450	0.018655	0.016831
RS	11	0.115917	0.615035	744.235094	0.019525	0.017859
RS	12	0.131567	0.676077	708.207235	0.018580	0.017135
RS	13	0.148351	0.676077	740.385573	0.019424	0.018304
RS	14	0.166352	0.727417	718.786862	0.018857	0.018019
RS	15	0.185657	0.727417	750.133310	0.019679	0.019293
RS	16	0.206362	0.804522	707.449389	0.018560	0.018467
RS	17	0.228567	0.804522	737.513380	0.019348	0.019622
RS	18	0.252382	0.920884	671.663589	0.017621	0.018112
RS	19	0.277923	0.920884	700.134314	0.018368	0.019133
RS	20	0.305315	1.077797	623.716093	0.016363	0.017272
RS	21	0.334693	1.077797	650.503316	0.017066	0.018168
RS	22	0.366200	1.274555	573.928240	0.015057	0.016214
RS	23	0.399991	1.274555	599.067924	0.015716	0.016971
RS	24	0.436231	1.503161	530.391882	0.013915	0.015142
RS	25	0.475097	1.503161	554.030551	0.014535	0.015773
RS	26	0.516781	1.740455	499.872862	0.013114	0.014278
RS	27	0.561486	1.740455	522.276336	0.013702	0.014820
RS	28	0.609431	1.952555	486.263645	0.012757	0.013789
RS	29	0.660852	1.952555	507.752039	0.013321	0.014297
RS	30	0.715999	2.108001	490.687903	0.012873	0.013795
RS	31	0.775144	2.108001	511.500566	0.013419	0.014329
RS	32	0.838575	2.191551	512.125930	0.013435	0.014339
RS	33	0.906604	2.191551	532.250325	0.013963	0.014913
RS	34	0.979564	2.206325	548.276100	0.014384	0.015374
RS	35	1.057812	2.206325	567.277269	0.014882	0.015978
RS	36	1.141731	2.171714	594.549214	0.015598	0.016780
RS	37	1.231733	2.171714	611.432964	0.016041	0.017375
RS	38	1.328259	2.118096	642.370446	0.016852	0.018303
RS	39	1.431781	2.118096	655.639952	0.017200	0.018802
RS	40	1.542806	2.074702	680.335242	0.017848	0.019544
RS	41	1.661878	2.074702	688.402899	0.018060	0.019840
RS	42	1.789581	2.058548	698.898591	0.018335	0.020135
RS	43	1.926540	2.058548	700.655869	0.018381	0.020166
RS	44	2.073426	2.072709	694.394859	0.018217	0.019939
RS	45	2.230959	2.072709	689.494374	0.018089	0.019710
RS	46	2.399909	2.111619	668.800731	0.017546	0.019053
RS	47	2.581105	2.111619	657.533332	0.017250	0.018615
RS	48	2.775435	2.166099	627.001879	0.016449	0.017688
RS	49	2.983850	2.166099	610.002655	0.016003	0.017097
RS	50	3.207371	2.226511	574.143190	0.015062	0.016048
RS	51	3.447093	2.226511	552.171049	0.014486	0.015353
RS	52	3.704190	2.284742	514.226953	0.013491	0.014280
RS	53	3.979922	2.284742	488.106417	0.012805	0.013512
RS	54	4.275639	2.357260	446.031811	0.011701	0.012368
RS	55	4.592790	2.357260	417.518864	0.010953	0.011570
RS	56	4.932929	2.357260	386.992663	0.010153	0.010733
RS	57	5.297721	2.357260	354.923744	0.009311	0.009865
RS	58	5.688954	2.736384	280.595917	0.007361	0.007939
RS	59	6.108544	2.736384	257.856571	0.006765	0.007308
RS	60	6.558546	2.736384	234.319306	0.006147	0.006655
RS	61	7.041165	2.736384	210.386408	0.005519	0.005987
RS	62	7.558765	2.736384	186.478208	0.004892	0.005315
RS	63	8.113881	2.736384	853.335813	0.022387	0.024374
PA	4+25*2+4+6 0.077442673 0.020886418 8.113880956 0.632523740 0.323403758 0.438345629 0.530400353 0.615035355 0.676076922 0.727416759 0.804522272 0.920884197 1.077796696 1.274554504 1.503160559 1.740455054 1.952555107 2.108000591 2.191550761 2.206324952 2.171713659 2.118095826 2.074702298 2.058548316 2.072708837 2.111619154 2.166098792 2.226510675 2.284741512 2.357259749 2.736384083
//
IT	3936
RD	8
LK	-365297.989170
QD	-305.033452 -> -263.075101
RI	0.0351656708
TR	0.075568	0.021265
MT	8.250070
MM	C_pi: 1.540361, n_recomb: 39956.694382
RS	0	0.000000	0.697421	408.029716	0.010212	0.000278
RS	1	0.007276	0.697421	433.046109	0.010838	0.003636
RS	2	0.015082	0.697421	459.237552	0.011493	0.008464
RS	3	0.023455	0.697421	486.605351	0.012178	0.011477
RS	4	0.032438	0.321639	1108.049675	0.027731	0.024449
RS	5	0.042074	0.321639	1152.460217	0.028843	0.024687
RS	6	0.052412	0.448870	861.143332	0.021552	0.018549
RS	7	0.063501	0.448870	900.561267	0.022538	0.019394
RS	8	0.075398	0.547080	773.249244	0.019352	0.017019
RS	9	0.088160	0.547080	809.814087	0.020267	0.018128
RS	10	0.101851	0.633496	732.471308	0.018332	0.016606
RS	11	0.116538	0.633496	767.238460	0.019202	0.017613
RS	12	0.132293	0.691103	736.204566	0.018425	0.017028
RS	13	0.149195	0.691103	770.151550	0.019275	0.018174
RS	14	0.167327	0.735458	756.328499	0.018929	0.018081
RS	15	0.186778	0.735458	789.595064	0.019761	0.019346
RS	16	0.207644	0.806904	750.858243	0.018792	0.018658
RS	17	0.230028	0.806904	782.859318	0.019593	0.019818
RS	18	0.254042	0.920990	715.040427	0.017895	0.018331
RS	19	0.279802	0.920990	745.365518	0.018654	0.019359
RS	20	0.307437	1.079499	663.063369	0.016595	0.017436
RS	21	0.337082	1.079499	691.577396	0.017308	0.018343
RS	22	0.368885	1.282698	607.319587	0.015199	0.016284
RS	23	0.403002	1.282698	634.035193	0.015868	0.017054
RS	24	0.439601	1.523316	557.609325	0.013955	0.015108
RS	25	0.478863	1.523316	582.667792	0.014582	0.015752
RS	26	0.520981	1.776905	522.062562	0.013066	0.014157
RS	27	0.566164	1.776905	545.754302	0.013659	0.014711
RS	28	0.614635	2.005826	505.298082	0.012646	0.013611
RS	29	0.666633	2.005826	527.997148	0.013214	0.014127
RS	30	0.722414	2.173868	508.678335	0.012731	0.013586
RS	31	0.782254	2.173868	530.692016	0.013282	0.014119
RS	32	0.846448	2.262394	531.243628	0.013295	0.014122
RS	33	0.915312	2.262394	552.618232	0.013830	0.014691
RS	34	0.989187	2.273974	570.696114	0.014283	0.015178
RS	35	1.068438	2.273974	591.016782	0.014791	0.015777
RS	36	1.153455	2.230430	622.169524	0.015571	0.016637
RS	37	1.244657	2.230430	640.386859	0.016027	0.017230
RS	38	1.342496	2.166406	676.110658	0.016921	0.018235
RS	39	1.447454	2.166406	690.582387	0.017283	0.018738
RS	40	1.560048	2.115020	719.443422	0.018006	0.019553
RS	41	1.680835	2.115020	728.402732	0.018230	0.019861
RS	42	1.810411	2.095242	741.079871	0.018547	0.020201
RS	43	1.949414	2.095242	743.311486	0.018603	0.020249
RS	44	2.098532	2.110268	736.826579	0.018441	0.020029
RS	45	2.258500	2.110268	732.001114	0.018320	0.019821
RS	46	2.430107	2.153677	709.192762	0.017749	0.019142
RS	47	2.614200	2.153677	697.702190	0.017461	0.018727
RS	48	2.811688	2.215061	664.075356	0.016620	0.017765
RS	49	3.023546	2.215061	646.662376	0.016184	0.017199
RS	50	3.250818	2.283440	607.543443	0.015205	0.016117
RS	51	3.494628	2.283440	585.028668	0.014642	0.015445
RS	52	3.756177	2.349457	544.152248	0.013619	0.014349
RS	53	4.036756	2.349457	517.364062	0.012948	0.013604
RS	54	4.337751	2.431591	472.192447	0.011818	0.012434
RS	55	4.660647	2.431591	442.966785	0.011086	0.011659
RS	56	5.007037	2.431591	411.512421	0.010299	0.010840
RS	57	5.378631	2.431591	378.308078	0.009468	0.009985
RS	58	5.777262	2.863496	295.821656	0.007404	0.007936
RS	59	6.204898	2.863496	273.081849	0.006834	0.007338
RS	60	6.663649	2.863496	249.346845	0.006240	0.006713
RS	61	7.155780	2.863496	225.017716	0.005632	0.006068
RS	62	7.683718	2.863496	200.520919	0.005018	0.005415
RS	63	8.250070	2.863496	945.250564	0.023657	0.025560
PA	4+25*2+4+6 0.075567807 0.021265135 8.250070237 0.697421039 0.321639430 0.448870179 0.547080071 0.633496222 0.691102666 0.735458346 0.806903823 0.920989584 1.079498843 1.282698420 1.523315930 1.776904861 2.005826112 2.173867568 2.262394271 2.273974367 2.230430463 2.166405514 2.115020280 2.095242200 2.110267908 2.153677304 2.215061264 2.283440242 2.349457000 2.431590666 2.863495863
//
IT	4607
RD	9
LK	-365216.163379
QD	-280.259739 -> -242.868962
RI	0.0317998605
TR	0.073855	0.021628
MT	8.374878
MM	C_pi: 1.583036, n_recomb: 41734.836646
RS	0	0.000000	0.764378	390.092852	0.009347	0.000257
RS	1	0.007301	0.764378	414.485388	0.009931	0.003396
RS	2	0.015136	0.764378	440.087605	0.010545	0.007905
RS	3	0.023542	0.764378	466.911963	0.011188	0.010672
RS	4	0.032563	0.318927	1175.877857	0.028175	0.025127
RS	5	0.042242	0.318927	1222.801167	0.029299	0.025310
RS	6	0.052627	0.458764	886.665133	0.021245	0.018434
RS	7	0.063771	0.458764	927.867820	0.022232	0.019248
RS	8	0.075729	0.563684	790.856548	0.018950	0.016756
RS	9	0.088559	0.563684	828.935018	0.019862	0.017844
RS	10	0.102327	0.652229	750.939154	0.017993	0.016368
RS	11	0.117099	0.652229	787.204596	0.018862	0.017358
RS	12	0.132950	0.706643	761.142679	0.018238	0.016901
RS	13	0.149959	0.706643	796.747470	0.019091	0.018024
RS	14	0.168209	0.744127	791.124304	0.018956	0.018116
RS	15	0.187792	0.744127	826.229276	0.019797	0.019371
RS	16	0.208805	0.809921	792.200717	0.018982	0.018824
RS	17	0.231352	0.809921	826.077114	0.019793	0.019986
RS	18	0.255546	0.921565	756.928483	0.018137	0.018531
RS	19	0.281505	0.921565	789.056195	0.018906	0.019564
RS	20	0.309360	1.081215	701.283276	0.016803	0.017591
RS	21	0.339249	1.081215	731.479112	0.017527	0.018506
RS	22	0.371321	1.290039	639.786618	0.015330	0.016352
RS	23	0.405734	1.290039	668.037769	0.016007	0.017132
RS	24	0.442659	1.541618	583.998761	0.013993	0.015080
RS	25	0.482281	1.541618	610.437815	0.014627	0.015734
RS	26	0.524795	1.810500	543.461434	0.013022	0.014048
RS	27	0.570414	1.810500	568.400073	0.013619	0.014611
RS	28	0.619363	2.055623	523.516742	0.012544	0.013448
RS	29	0.671887	2.055623	547.380863	0.013116	0.013970
RS	30	0.728245	2.236166	525.751183	0.012597	0.013392
RS	31	0.788718	2.236166	548.915932	0.013152	0.013925
RS	32	0.853607	2.329955	549.276898	0.013161	0.013917
RS	33	0.923233	2.329955	571.850696	0.013702	0.014482
RS	34	0.997943	2.338775	591.838753	0.014181	0.014989
RS	35	1.078108	2.338775	613.434165	0.014698	0.015584
RS	36	1.164127	2.286694	648.366589	0.015535	0.016494
RS	37	1.256425	2.286694	667.888427	0.016003	0.017086
RS	38	1.355463	2.212526	708.397791	0.016974	0.018161
RS	39	1.461732	2.212526	724.063840	0.017349	0.018668
RS	40	1.575760	2.153193	757.203978	0.018143	0.019552
RS	41	1.698113	2.153193	767.064890	0.018379	0.019871
RS	42	1.829400	2.129563	782.101770	0.018740	0.020257
RS	43	1.970273	2.129563	784.826440	0.018805	0.020321
RS	44	2.121431	2.144982	778.294038	0.018649	0.020113
RS	45	2.283626	2.144982	773.563482	0.018535	0.019925
RS	46	2.457664	2.192264	748.777332	0.017941	0.019230
RS	47	2.644409	2.192264	737.081388	0.017661	0.018836
RS	48	2.844788	2.259877	700.453212	0.016783	0.017845
RS	49	3.059798	2.259877	682.641827	0.016357	0.017300
RS	50	3.290507	2.335579	640.327511	0.015343	0.016189
RS	51	3.538061	2.335579	617.283945	0.014791	0.015540
RS	52	3.803689	2.408825	573.520983	0.013742	0.014422
RS	53	4.088712	2.408825	546.079729	0.013085	0.013697
RS	54	4.394546	2.499968	497.849169	0.011929	0.012504
RS	55	4.722710	2.499968	467.926737	0.011212	0.011748
RS	56	5.074834	2.499968	435.567466	0.010437	0.010945
RS	57	5.452668	2.499968	401.257678	0.009614	0.010102
RS	58	5.858089	2.983375	310.557935	0.007441	0.007938
RS	59	6.293112	2.983375	287.836963	0.006897	0.007369
RS	60	6.759897	2.983375	263.937454	0.006324	0.006769
RS	61	7.260764	2.983375	239.257623	0.005733	0.006146
RS	62	7.798201	2.983375	214.227734	0.005133	0.005510
RS	63	8.374878	2.983375	1037.399289	0.024857	0.026705
PA	4+25*2+4+6 0.073855241 0.021628462 8.374878419 0.764377917 0.318927242 0.458763870 0.563683804 0.652229073 0.706642616 0.744127498 0.809921125 0.921565325 1.081215004 1.290039302 1.541618366 1.810500078 2.055622850 2.236166076 2.329954802 2.338775229 2.286694498 2.212525844 2.153192772 2.129562917 2.144981663 2.192264049 2.259876828 2.335579371 2.408824943 2.499967674 2.983374556
//
IT	4596
RD	10
LK	-365143.202640
QD	-258.200238 -> -224.775321
RI	0.0289094080
TR	0.072280	0.021974
MT	8.490725
MM	C_pi: 1.623535, n_recomb: 43456.538756
RS	0	0.000000	0.834316	373.195668	0.008588	0.000238
RS	1	0.007325	0.834316	396.935178	0.009134	0.003175
RS	2	0.015185	0.834316	421.906075	0.009709	0.007394
RS	3	0.023622	0.834316	448.130142	0.010312	0.009943
RS	4	0.032677	0.315613	1245.362901	0.028658	0.025805
RS	5	0.042395	0.315613	1294.742787	0.029794	0.025944
RS	6	0.052825	0.468108	910.677975	0.020956	0.018312
RS	7	0.064018	0.468108	953.575742	0.021943	0.019107
RS	8	0.076032	0.580098	806.409703	0.018557	0.016492
RS	9	0.088925	0.580098	845.889046	0.019465	0.017564
RS	10	0.102763	0.671017	767.115780	0.017652	0.016126
RS	11	0.117614	0.671017	804.767430	0.018519	0.017102
RS	12	0.133554	0.722411	783.605004	0.018032	0.016760
RS	13	0.150660	0.722411	820.769838	0.018887	0.017863
RS	14	0.169020	0.753111	823.638554	0.018953	0.018131
RS	15	0.188724	0.753111	860.509504	0.019802	0.019376
RS	16	0.209872	0.813276	831.806939	0.019141	0.018972
RS	17	0.232568	0.813276	867.504067	0.019963	0.020134
RS	18	0.256927	0.922369	797.559446	0.018353	0.018719
RS	19	0.283071	0.922369	831.443624	0.019133	0.019753
RS	20	0.311129	1.082818	738.536902	0.016995	0.017739
RS	21	0.341242	1.082818	770.373849	0.017727	0.018659
RS	22	0.373561	1.296636	671.435023	0.015451	0.016421
RS	23	0.408246	1.296636	701.184700	0.016135	0.017208
RS	24	0.445473	1.558313	609.639911	0.014029	0.015059
RS	25	0.485426	1.558313	637.423465	0.014668	0.015721
RS	26	0.528306	1.841679	564.124329	0.012981	0.013950
RS	27	0.574326	1.841679	590.271598	0.013583	0.014521
RS	28	0.623717	2.102527	540.960892	0.012448	0.013298
RS	29	0.676726	2.102527	565.947717	0.013023	0.013824
RS	30	0.733617	2.295567	541.943647	0.012471	0.013211
RS	31	0.794675	2.295567	566.212824	0.013029	0.013743
RS	32	0.860206	2.394975	566.257324	0.013030	0.013724
RS	33	0.930536	2.394975	589.982147	0.013576	0.014285
RS	34	1.006018	2.401513	611.725938	0.014077	0.014807
RS	35	1.087028	2.401513	634.553336	0.014602	0.015398
RS	36	1.173972	2.341325	673.137532	0.015490	0.016352
RS	37	1.267284	2.341325	693.936323	0.015969	0.016941
RS	38	1.367431	2.257288	739.198490	0.017010	0.018081
RS	39	1.474913	2.257288	756.053545	0.017398	0.018592
RS	40	1.590267	2.190066	793.560191	0.018261	0.019543
RS	41	1.714071	2.190066	804.337962	0.018509	0.019872
RS	42	1.846943	2.162399	821.901981	0.018913	0.020304
RS	43	1.989547	2.162399	825.146865	0.018988	0.020384
RS	44	2.142596	2.177801	818.750831	0.018841	0.020192
RS	45	2.306855	2.177801	814.145444	0.018735	0.020021
RS	46	2.483145	2.228400	787.537755	0.018122	0.019316
RS	47	2.672347	2.228400	775.664777	0.017849	0.018941
RS	48	2.875408	2.301627	736.152175	0.016940	0.017926
RS	49	3.093342	2.301627	717.967001	0.016521	0.017401
RS	50	3.327238	2.384058	672.541245	0.015476	0.016264
RS	51	3.578266	2.384058	648.989876	0.014934	0.015634
RS	52	3.847681	2.464009	602.400987	0.013862	0.014497
RS	53	4.136829	2.464009	574.325636	0.013216	0.013791
RS	54	4.447156	2.563575	523.086933	0.012037	0.012576
RS	55	4.780212	2.563575	492.484394	0.011333	0.011838
RS	56	5.137663	2.563575	459.242521	0.010568	0.011049
RS	57	5.521296	2.563575	423.854703	0.009754	0.010216
RS	58	5.933028	3.097151	324.905277	0.007477	0.007943
RS	59	6.374918	3.097151	302.216367	0.006954	0.007400
RS	60	6.849173	3.097151	278.177139	0.006401	0.006823
RS	61	7.358166	3.097151	253.181775	0.005826	0.006219
RS	62	7.904439	3.097151	227.662595	0.005239	0.005599
RS	63	8.490725	3.097151	1129.859435	0.026000	0.027808
PA	4+25*2+4+6 0.072279838 0.021974461 8.490724504 0.834315797 0.315612738 0.468107799 0.580097990 0.671017320 0.722411027 0.753111379 0.813275662 0.922369494 1.082818406 1.296636050 1.558312508 1.841678653 2.102527254 2.295566797 2.394975494 2.401512760 2.341324762 2.257288000 2.190066477 2.162399169 2.177801493 2.228399811 2.301627101 2.384058341 2.464009109 2.563574545 3.097150856
//
IT	4478
RD	11
LK	-365077.948108
QD	-238.499830 -> -208.539757
RI	0.0263794197
TR	0.070823	0.022303
MT	8.599165
MM	C_pi: 1.662193, n_recomb: 45124.923178
RS	0	0.000000	0.908218	356.908032	0.007909	0.000221
RS	1	0.007346	0.908218	379.959269	0.008420	0.002970
RS	2	0.015231	0.908218	404.252752	0.008959	0.006919
RS	3	0.023696	0.908218	429.818095	0.009525	0.009272
RS	4	0.032783	0.311948	1316.061861	0.029165	0.026478
RS	5	0.042537	0.311948	1367.838857	0.030312	0.026583
RS	6	0.053007	0.476994	933.312900	0.020683	0.018184
RS	7	0.064247	0.476994	977.824894	0.021669	0.018968
RS	8	0.076312	0.596281	820.268696	0.018178	0.016231
RS	9	0.089264	0.596281	861.049383	0.019081	0.017290
RS	10	0.103167	0.689735	781.428653	0.017317	0.015884
RS	11	0.118092	0.689735	820.367454	0.018180	0.016848
RS	12	0.134112	0.738229	804.012173	0.017817	0.016612
RS	13	0.151310	0.738229	842.649257	0.018674	0.017696
RS	14	0.169771	0.762221	854.201468	0.018930	0.018133
RS	15	0.189588	0.762221	892.772527	0.019784	0.019367
RS	16	0.210861	0.816780	869.915605	0.019278	0.019104
RS	17	0.233696	0.816780	907.383819	0.020108	0.020266
RS	18	0.258209	0.923249	837.100742	0.018551	0.018895
RS	19	0.284523	0.923249	872.699026	0.019340	0.019931
RS	20	0.312769	1.084231	774.941782	0.017173	0.017882
RS	21	0.343091	1.084231	808.382066	0.017914	0.018805
RS	22	0.375639	1.302510	702.358230	0.015565	0.016489
RS	23	0.410579	1.302510	733.571962	0.016256	0.017282
RS	24	0.448086	1.573564	634.599987	0.014063	0.015044
RS	25	0.488348	1.573564	663.694285	0.014708	0.015712
RS	26	0.531567	1.870704	584.112383	0.012944	0.013863
RS	27	0.577961	1.870704	611.432599	0.013550	0.014439
RS	28	0.627763	2.146865	557.690024	0.012359	0.013160
RS	29	0.681224	2.146865	583.760048	0.012937	0.013690
RS	30	0.738611	2.352434	557.315668	0.012351	0.013042
RS	31	0.800215	2.352434	582.645431	0.012912	0.013573
RS	32	0.866343	2.457851	582.244387	0.012903	0.013541
RS	33	0.937330	2.457851	607.074232	0.013453	0.014098
RS	34	1.013531	2.462594	630.413641	0.013970	0.014632
RS	35	1.095329	2.462594	654.431231	0.014503	0.015218
RS	36	1.183137	2.394721	696.526069	0.015436	0.016210
RS	37	1.277394	2.394721	718.573909	0.015924	0.016798
RS	38	1.378576	2.301100	768.528196	0.017031	0.017997
RS	39	1.487190	2.301100	786.566329	0.017431	0.018512
RS	40	1.603783	2.226066	828.499594	0.018360	0.019526
RS	41	1.728941	2.226066	840.210173	0.018620	0.019864
RS	42	1.863293	2.194211	860.452891	0.019068	0.020343
RS	43	2.007514	2.194211	864.247825	0.019152	0.020437
RS	44	2.162329	2.209246	858.169202	0.019018	0.020263
RS	45	2.328517	2.209246	853.723430	0.018919	0.020110
RS	46	2.506913	2.262669	825.458098	0.018293	0.019398
RS	47	2.698413	2.262669	813.441059	0.018026	0.019040
RS	48	2.903981	2.340957	771.173134	0.017090	0.018005
RS	49	3.124650	2.340957	752.642968	0.016679	0.017498
RS	50	3.361528	2.429574	704.200658	0.015606	0.016339
RS	51	3.615808	2.429574	680.165802	0.015073	0.015727
RS	52	3.888767	2.515746	630.819753	0.013979	0.014573
RS	53	4.181776	2.515746	602.131458	0.013344	0.013884
RS	54	4.496310	2.623180	547.943286	0.012143	0.012649
RS	55	4.833949	2.623180	516.677770	0.011450	0.011927
RS	56	5.196391	2.623180	482.575139	0.010694	0.011150
RS	57	5.585457	2.623180	446.135359	0.009887	0.010327
RS	58	6.003104	3.205551	338.919550	0.007511	0.007950
RS	59	6.451430	3.205551	316.272207	0.007009	0.007431
RS	60	6.932690	3.205551	292.112653	0.006473	0.006874
RS	61	7.449303	3.205551	266.830175	0.005913	0.006289
RS	62	8.003865	3.205551	240.857798	0.005338	0.005683
RS	63	8.599165	3.205551	1222.575276	0.027093	0.028871
PA	4+25*2+4+6 0.070823196 0.022302687 8.599164696 0.908217810 0.311948464 0.476993837 0.596281468 0.689734691 0.738229201 0.762220601 0.816779823 0.923249134 1.084231338 1.302509750 1.573563841 1.870704286 2.146864606 2.352433508 2.457851321 2.462594022 2.394721407 2.301100109 2.226065762 2.194211045 2.209245961 2.262669202 2.340957158 2.429573844 2.515746319 2.623180362 3.205550848
//
IT	5878
RD	12
LK	-365019.432270
QD	-220.854883 -> -193.935189
RI	0.0241331932
TR	0.069471	0.022614
MT	8.701224
MM	C_pi: 1.699232, n_recomb: 46742.349808
RS	0	0.000000	0.987001	340.991698	0.007295	0.000205
RS	1	0.007366	0.987001	363.317919	0.007773	0.002777
RS	2	0.015274	0.987001	386.887851	0.008277	0.006475
RS	3	0.023765	0.987001	411.737672	0.008809	0.008649
RS	4	0.032881	0.308122	1387.526101	0.029685	0.027142
RS	5	0.042669	0.308122	1441.636517	0.030842	0.027219
RS	6	0.053177	0.485512	954.626381	0.020423	0.018054
RS	7	0.064460	0.485512	1000.677090	0.021408	0.018832
RS	8	0.076574	0.612223	832.680278	0.017814	0.015977
RS	9	0.089580	0.612223	874.672635	0.018713	0.017024
RS	10	0.103544	0.708316	794.171436	0.016990	0.015646
RS	11	0.118536	0.708316	834.308109	0.017849	0.016598
RS	12	0.134633	0.754000	822.655143	0.017600	0.016460
RS	13	0.151916	0.754000	862.684005	0.018456	0.017526
RS	14	0.170471	0.771341	883.050827	0.018892	0.018123
RS	15	0.190393	0.771341	923.260824	0.019752	0.019347
RS	16	0.211783	0.820327	906.687493	0.019398	0.019225
RS	17	0.234748	0.820327	945.880426	0.020236	0.020385
RS	18	0.259405	0.924114	875.668450	0.018734	0.019062
RS	19	0.285878	0.924114	912.941028	0.019531	0.020099
RS	20	0.314300	1.085411	810.582842	0.017342	0.018020
RS	21	0.344817	1.085411	845.590691	0.018090	0.018946
RS	22	0.377581	1.307693	732.623991	0.015674	0.016558
RS	23	0.412758	1.307693	765.269087	0.016372	0.017356
RS	24	0.450527	1.587474	658.944118	0.014097	0.015033
RS	25	0.491077	1.587474	689.317377	0.014747	0.015707
RS	26	0.534614	1.897758	603.482540	0.012911	0.013784
RS	27	0.581358	1.897758	631.942171	0.013520	0.014365
RS	28	0.631546	2.188857	573.760037	0.012275	0.013033
RS	29	0.685429	2.188857	600.876148	0.012855	0.013566
RS	30	0.743282	2.406997	571.927736	0.012236	0.012884
RS	31	0.805396	2.406997	598.276656	0.012799	0.013414
RS	32	0.872085	2.518781	597.311048	0.012779	0.013367
RS	33	0.943687	2.518781	623.201867	0.013333	0.013921
RS	34	1.020562	2.522204	647.978304	0.013863	0.014463
RS	35	1.103100	2.522204	673.144950	0.014401	0.015045
RS	36	1.191717	2.447071	718.597186	0.015374	0.016070
RS	37	1.286862	2.447071	741.865168	0.015871	0.016657
RS	38	1.389015	2.344139	796.432979	0.017039	0.017910
RS	39	1.498692	2.344139	815.646139	0.017450	0.018427
RS	40	1.616447	2.261382	862.040291	0.018442	0.019502
RS	41	1.742877	2.261382	874.697818	0.018713	0.019849
RS	42	1.878618	2.225221	897.752763	0.019206	0.020374
RS	43	2.024358	2.225221	902.126946	0.019300	0.020482
RS	44	2.180833	2.239590	896.537906	0.019180	0.020329
RS	45	2.348834	2.239590	892.286753	0.019089	0.020191
RS	46	2.529209	2.295407	862.528056	0.018453	0.019475
RS	47	2.722870	2.295407	850.401077	0.018193	0.019135
RS	48	2.930795	2.378261	805.511005	0.017233	0.018083
RS	49	3.154036	2.378261	786.665976	0.016830	0.017593
RS	50	3.393720	2.472570	735.307550	0.015731	0.016414
RS	51	3.651059	2.472570	710.814711	0.015207	0.015819
RS	52	3.927353	2.564515	658.785931	0.014094	0.014649
RS	53	4.223997	2.564515	629.506512	0.013468	0.013975
RS	54	4.542492	2.679299	572.432282	0.012247	0.012723
RS	55	4.884447	2.679299	540.520935	0.011564	0.012014
RS	56	5.251589	2.679299	505.578883	0.010816	0.011249
RS	57	5.645773	2.679299	468.112222	0.010015	0.010435
RS	58	6.068993	3.309062	352.631597	0.007544	0.007959
RS	59	6.523385	3.309062	330.032967	0.007061	0.007461
RS	60	7.011247	3.309062	305.768883	0.006542	0.006924
RS	61	7.535044	3.309062	280.223106	0.005995	0.006355
RS	62	8.097422	3.309062	253.828298	0.005430	0.005763
RS	63	8.701224	3.309062	1315.424423	0.028142	0.029894
PA	4+25*2+4+6 0.069471346 0.022613540 8.701223683 0.987000535 0.308121608 0.485512461 0.612222666 0.708316053 0.754000182 0.771340780 0.820327125 0.924114205 1.085411136 1.307692705 1.587474278 1.897757508 2.188856978 2.406996588 2.518780989 2.522203971 2.447071453 2.344138644 2.261382490 2.225221255 2.239590078 2.295406746 2.378261296 2.472569666 2.564514911 2.679298844 3.309062421
//
IT	4503
RD	13
LK	-364966.833565
QD	-205.004142 -> -180.762080
RI	0.0221177868
TR	0.068213	0.022908
MT	8.797656
MM	C_pi: 1.734800, n_recomb: 48310.460293
RS	0	0.000000	1.071545	325.326523	0.006734	0.000190
RS	1	0.007384	1.071545	346.892746	0.007180	0.002595
RS	2	0.015314	1.071545	369.695899	0.007653	0.006056
RS	3	0.023829	1.071545	393.777594	0.008151	0.008067
RS	4	0.032973	0.304249	1459.405823	0.030209	0.027795
RS	5	0.042792	0.304249	1515.782156	0.031376	0.027847
RS	6	0.053336	0.493718	974.686065	0.020175	0.017922
RS	7	0.064659	0.493718	1022.204191	0.021159	0.018698
RS	8	0.076818	0.627923	843.815489	0.017467	0.015729
RS	9	0.089875	0.627923	886.937128	0.018359	0.016767
RS	10	0.103896	0.726715	805.562927	0.016675	0.015414
RS	11	0.118952	0.726715	846.815881	0.017529	0.016356
RS	12	0.135121	0.769664	839.744148	0.017382	0.016306
RS	13	0.152483	0.769664	881.089711	0.018238	0.017356
RS	14	0.171127	0.780412	910.342245	0.018844	0.018105
RS	15	0.191148	0.780412	952.132854	0.019709	0.019319
RS	16	0.212647	0.823849	942.232856	0.019504	0.019335
RS	17	0.235734	0.823849	983.106059	0.020350	0.020494
RS	18	0.260525	0.924918	913.328654	0.018905	0.019222
RS	19	0.287148	0.924918	952.236960	0.019711	0.020259
RS	20	0.315736	1.086342	845.509589	0.017502	0.018154
RS	21	0.346435	1.086342	882.050180	0.018258	0.019082
RS	22	0.379402	1.312233	762.268084	0.015779	0.016628
RS	23	0.414802	1.312233	796.312666	0.016483	0.017430
RS	24	0.452817	1.600150	682.710147	0.014132	0.015028
RS	25	0.493639	1.600150	714.331663	0.014786	0.015706
RS	26	0.537475	1.922985	622.276167	0.012881	0.013713
RS	27	0.584548	1.922985	651.843157	0.013493	0.014299
RS	28	0.635097	2.228661	589.217844	0.012196	0.012915
RS	29	0.689379	2.228661	617.344762	0.012779	0.013451
RS	30	0.747669	2.459393	585.835887	0.012126	0.012736
RS	31	0.810264	2.459393	613.164491	0.012692	0.013265
RS	32	0.877481	2.577894	611.518727	0.012658	0.013203
RS	33	0.949661	2.577894	638.427945	0.013215	0.013753
RS	34	1.027172	2.580455	664.486122	0.013754	0.014300
RS	35	1.110406	2.580455	690.761011	0.014298	0.014879
RS	36	1.199786	2.498465	739.414372	0.015305	0.015932
RS	37	1.295766	2.498465	763.872219	0.015812	0.016518
RS	38	1.398834	2.386489	822.958458	0.017035	0.017820
RS	39	1.509513	2.386489	843.335880	0.017457	0.018341
RS	40	1.628364	2.296104	894.205388	0.018510	0.019471
RS	41	1.755992	2.296104	907.821006	0.018791	0.019828
RS	42	1.893045	2.255547	933.801816	0.019329	0.020398
RS	43	2.040218	2.255547	938.782291	0.019432	0.020519
RS	44	2.198258	2.268993	933.844639	0.019330	0.020388
RS	45	2.367969	2.268993	929.821943	0.019247	0.020265
RS	46	2.550212	2.326825	898.730776	0.018603	0.019549
RS	47	2.745912	2.326825	886.527579	0.018351	0.019225
RS	48	2.956064	2.413802	839.150458	0.017370	0.018158
RS	49	3.181733	2.413802	820.020679	0.016974	0.017684
RS	50	3.424067	2.513352	765.850190	0.015853	0.016488
RS	51	3.684295	2.513352	740.925017	0.015337	0.015908
RS	52	3.963740	2.610661	686.289966	0.014206	0.014725
RS	53	4.263820	2.610661	656.441642	0.013588	0.014064
RS	54	4.586058	2.732312	596.548552	0.012348	0.012796
RS	55	4.932092	2.732312	564.008803	0.011675	0.012100
RS	56	5.303678	2.732312	528.248689	0.010934	0.011345
RS	57	5.702703	2.732312	489.780019	0.010138	0.010538
RS	58	6.131193	3.408057	366.054600	0.007577	0.007969
RS	59	6.591325	3.408057	343.510519	0.007110	0.007491
RS	60	7.085434	3.408057	319.155454	0.006606	0.006971
RS	61	7.616029	3.408057	293.367165	0.006073	0.006418
RS	62	8.185806	3.408057	266.577100	0.005518	0.005839
RS	63	8.797656	3.408057	1408.240721	0.029150	0.030879
PA	4+25*2+4+6 0.068212940 0.022907754 8.797656293 1.071544629 0.304249284 0.493718115 0.627923273 0.726715061 0.769663697 0.780411561 0.823849152 0.924917954 1.086341717 1.312233443 1.600149686 1.922984904 2.228661123 2.459393461 2.577894488 2.580454601 2.498464980 2.386488805 2.296103976 2.255546583 2.268993113 2.326824695 2.413802215 2.513351729 2.610660911 2.732311771 3.408056689
//
IT	4253
RD	14
LK	-364919.448068
QD	-190.724131 -> -168.847954
RI	0.0202950406
TR	0.067039	0.023186
MT	8.889024
MM	C_pi: 1.769005, n_recomb: 49830.647302
RS	0	0.000000	1.162734	309.863465	0.006218	0.000176
RS	1	0.007402	1.162734	330.638549	0.006635	0.002423
RS	2	0.015351	1.162734	352.636505	0.007077	0.005661
RS	3	0.023889	1.162734	375.903376	0.007544	0.007521
RS	4	0.033059	0.300419	1531.350914	0.030731	0.028434
RS	5	0.042908	0.300419	1589.922400	0.031907	0.028464
RS	6	0.053486	0.501668	993.523281	0.019938	0.017789
RS	7	0.064846	0.501668	1042.440233	0.020920	0.018566
RS	8	0.077048	0.643372	853.832455	0.017135	0.015490
RS	9	0.090152	0.643372	898.007747	0.018021	0.016520
RS	10	0.104227	0.744904	815.770884	0.016371	0.015187
RS	11	0.119343	0.744904	858.064918	0.017220	0.016120
RS	12	0.135579	0.785181	855.445176	0.017167	0.016152
RS	13	0.153015	0.785181	898.036902	0.018022	0.017187
RS	14	0.171743	0.789384	936.210226	0.018788	0.018080
RS	15	0.191857	0.789384	979.525577	0.019657	0.019284
RS	16	0.213459	0.827309	976.626678	0.019599	0.019436
RS	17	0.236661	0.827309	1019.136951	0.020452	0.020594
RS	18	0.261579	0.925634	950.127795	0.019067	0.019375
RS	19	0.288342	0.925634	990.634069	0.019880	0.020412
RS	20	0.317087	1.087027	879.751307	0.017655	0.018285
RS	21	0.347958	1.087027	917.790354	0.018418	0.019214
RS	22	0.381115	1.316165	791.325072	0.015880	0.016697
RS	23	0.416726	1.316165	826.737935	0.016591	0.017504
RS	24	0.454972	1.611689	705.925097	0.014166	0.015026
RS	25	0.496050	1.611689	738.764933	0.014826	0.015709
RS	26	0.540168	1.946508	640.528776	0.012854	0.013649
RS	27	0.587552	1.946508	671.172304	0.013469	0.014239
RS	28	0.638443	2.266401	604.105364	0.012123	0.012806
RS	29	0.693100	2.266401	633.209421	0.012707	0.013344
RS	30	0.751803	2.509722	599.091757	0.012023	0.012597
RS	31	0.814852	2.509722	627.362364	0.012590	0.013125
RS	32	0.882566	2.635262	624.928873	0.012541	0.013046
RS	33	0.955293	2.635262	652.815375	0.013101	0.013593
RS	34	1.033404	2.637406	680.002073	0.013646	0.014142
RS	35	1.117295	2.637406	707.344779	0.014195	0.014719
RS	36	1.207396	2.548943	759.041889	0.015232	0.015796
RS	37	1.304166	2.548943	784.658090	0.015746	0.016381
RS	38	1.408099	2.428180	848.156595	0.017021	0.017727
RS	39	1.519724	2.428180	869.684742	0.017453	0.018252
RS	40	1.639612	2.330265	925.025467	0.018563	0.019436
RS	41	1.768374	2.330265	939.606970	0.018856	0.019801
RS	42	1.906666	2.285243	968.609612	0.019438	0.020416
RS	43	2.055194	2.285243	974.220502	0.019551	0.020549
RS	44	2.214716	2.297544	970.085570	0.019468	0.020441
RS	45	2.386045	2.297544	966.322970	0.019392	0.020333
RS	46	2.570055	2.357058	934.054414	0.018745	0.019619
RS	47	2.767686	2.357058	921.807293	0.018499	0.019309
RS	48	2.979945	2.447762	872.076878	0.017501	0.018232
RS	49	3.207914	2.447762	852.691630	0.017112	0.017772
RS	50	3.452757	2.552146	795.813478	0.015970	0.016561
RS	51	3.715723	2.552146	770.481339	0.015462	0.015995
RS	52	3.998153	2.654440	713.319156	0.014315	0.014799
RS	53	4.301487	2.654440	682.924031	0.013705	0.014151
RS	54	4.627274	2.782509	620.281741	0.012448	0.012868
RS	55	4.977174	2.782509	587.131077	0.011783	0.012184
RS	56	5.352974	2.782509	550.574181	0.011049	0.011439
RS	57	5.756588	2.782509	511.128181	0.010257	0.010639
RS	58	6.190078	3.502827	379.194505	0.007610	0.007981
RS	59	6.655653	3.502827	356.709939	0.007158	0.007520
RS	60	7.155689	3.502827	332.275823	0.006668	0.007017
RS	61	7.692736	3.502827	306.263569	0.006146	0.006477
RS	62	8.269534	3.502827	279.102718	0.005601	0.005910
RS	63	8.889024	3.502827	1500.851055	0.030119	0.031828
PA	4+25*2+4+6 0.067038654 0.023186221 8.889024469 1.162734030 0.300419386 0.501667649 0.643371701 0.744904145 0.785180637 0.789384341 0.827309303 0.925633755 1.087027041 1.316164852 1.611689462 1.946508356 2.266401088 2.509722350 2.635261697 2.637406287 2.548942943 2.428180485 2.330264943 2.285242999 2.297544434 2.357058465 2.447762192 2.552145863 2.654440152 2.782509312 3.502827152
//
IT	4222
RD	15
LK	-364876.671775
QD	-177.823824 -> -158.044331
RI	0.0186369888
TR	0.065940	0.023450
MT	8.975865
MM	C_pi: 1.801942, n_recomb: 51304.104564
RS	0	0.000000	1.261479	294.597445	0.005742	0.000163
RS	1	0.007418	1.261479	314.555464	0.006131	0.002260
RS	2	0.015387	1.261479	335.715917	0.006544	0.005286
RS	3	0.023946	1.261479	358.128360	0.006981	0.007006
RS	4	0.033141	0.296678	1603.123863	0.031247	0.029058
RS	5	0.043017	0.296678	1663.817763	0.032430	0.029067
RS	6	0.053626	0.509390	1011.199763	0.019710	0.017655
RS	7	0.065022	0.509390	1061.449994	0.020689	0.018436
RS	8	0.077264	0.658577	862.835565	0.016818	0.015259
RS	9	0.090414	0.658577	907.994012	0.017698	0.016281
RS	10	0.104539	0.762870	824.923170	0.016079	0.014968
RS	11	0.119712	0.762870	868.188422	0.016922	0.015892
RS	12	0.136010	0.800537	869.879145	0.016955	0.015999
RS	13	0.153518	0.800537	913.650094	0.017809	0.017020
RS	14	0.172324	0.798245	960.742149	0.018726	0.018050
RS	15	0.192526	0.798245	1005.528028	0.019599	0.019244
RS	16	0.214225	0.830700	1009.910477	0.019685	0.019530
RS	17	0.237535	0.830700	1054.015374	0.020544	0.020686
RS	18	0.262574	0.926256	986.091986	0.019221	0.019521
RS	19	0.289470	0.926256	1028.158990	0.020040	0.020558
RS	20	0.318362	1.087481	913.326879	0.017802	0.018412
RS	21	0.349396	1.087481	952.830469	0.018572	0.019343
RS	22	0.382733	1.319558	819.801381	0.015979	0.016767
RS	23	0.418543	1.319558	856.551559	0.016696	0.017577
RS	24	0.457009	1.622194	728.608400	0.014202	0.015028
RS	25	0.498329	1.622194	762.637258	0.014865	0.015715
RS	26	0.542713	1.968463	658.264098	0.012831	0.013591
RS	27	0.590391	1.968463	689.954337	0.013448	0.014185
RS	28	0.641605	2.302226	618.450972	0.012055	0.012705
RS	29	0.696618	2.302226	648.499828	0.012640	0.013246
RS	30	0.755712	2.558118	611.732119	0.011924	0.012466
RS	31	0.819190	2.558118	640.908595	0.012492	0.012994
RS	32	0.887377	2.690964	637.594662	0.012428	0.012897
RS	33	0.960621	2.690964	666.418811	0.012990	0.013442
RS	34	1.039300	2.693091	694.593851	0.013539	0.013991
RS	35	1.123814	2.693091	722.964597	0.014092	0.014564
RS	36	1.214599	2.598525	777.547285	0.015156	0.015663
RS	37	1.312117	2.598525	804.289390	0.015677	0.016246
RS	38	1.416870	2.469228	872.084058	0.016998	0.017634
RS	39	1.529393	2.469228	894.746822	0.017440	0.018161
RS	40	1.650264	2.363886	954.537462	0.018605	0.019397
RS	41	1.780101	2.363886	970.089241	0.018909	0.019769
RS	42	1.919569	2.314351	1002.192317	0.019534	0.020428
RS	43	2.069383	2.314351	1008.454482	0.019656	0.020573
RS	44	2.230311	2.325321	1005.259248	0.019594	0.020490
RS	45	2.403176	2.325321	1001.785916	0.019526	0.020395
RS	46	2.588865	2.386222	968.489425	0.018877	0.019685
RS	47	2.788329	2.386222	956.228822	0.018638	0.019389
RS	48	3.002589	2.480297	904.276197	0.017626	0.018303
RS	49	3.232743	2.480297	884.663538	0.017244	0.017857
RS	50	3.479970	2.589146	825.182000	0.016084	0.016633
RS	51	3.745537	2.589146	799.467531	0.015583	0.016079
RS	52	4.030804	2.696083	739.856922	0.014421	0.014873
RS	53	4.337232	2.696083	708.936955	0.013818	0.014236
RS	54	4.666392	2.830158	643.616556	0.012545	0.012939
RS	55	5.019969	2.830158	609.872694	0.011887	0.012266
RS	56	5.399775	2.830158	572.540441	0.011160	0.011529
RS	57	5.807755	2.830158	532.141884	0.010372	0.010735
RS	58	6.246000	3.593660	392.052161	0.007642	0.007993
RS	59	6.716755	3.593660	369.631550	0.007205	0.007549
RS	60	7.222431	3.593660	345.129175	0.006727	0.007060
RS	61	7.765618	3.593660	318.909840	0.006216	0.006534
RS	62	8.349100	3.593660	291.400622	0.005680	0.005978
RS	63	8.975865	3.593660	1593.078233	0.031052	0.032740
PA	4+25*2+4+6 0.065940032 0.023449698 8.975865258 1.261479420 0.296677953 0.509389948 0.658577120 0.762870414 0.800537163 0.798244981 0.830699566 0.926256095 1.087481103 1.319557638 1.622193503 1.968463230 2.302226434 2.558118066 2.690964007 2.693090889 2.598525223 2.469228466 2.363886328 2.314350765 2.325320850 2.386222280 2.480297446 2.589145949 2.696082857 2.830157823 3.593660427
//
IT	4386
RD	16
LK	-364837.981671
QD	-166.139063 -> -148.222938
RI	0.0171232052
TR	0.064910	0.023699
MT	9.058521
MM	C_pi: 1.833673, n_recomb: 52731.963728
RS	0	0.000000	1.368704	279.555365	0.005301	0.000151
RS	1	0.007434	1.368704	298.676667	0.005664	0.002106
RS	2	0.015420	1.368704	318.974428	0.006049	0.004931
RS	3	0.024000	1.368704	340.500883	0.006457	0.006522
RS	4	0.033217	0.293063	1674.466154	0.031754	0.029665
RS	5	0.043120	0.293063	1737.208110	0.032944	0.029654
RS	6	0.053759	0.516913	1027.761306	0.019490	0.017523
RS	7	0.065189	0.516913	1079.281549	0.020467	0.018307
RS	8	0.077468	0.673533	870.931863	0.016516	0.015037
RS	9	0.090661	0.673533	917.007967	0.017390	0.016051
RS	10	0.104833	0.780597	833.132578	0.015799	0.014757
RS	11	0.120060	0.780597	877.303993	0.016637	0.015671
RS	12	0.136418	0.815715	883.156595	0.016748	0.015848
RS	13	0.153993	0.815715	928.043146	0.017599	0.016855
RS	14	0.172873	0.806981	984.014141	0.018661	0.018016
RS	15	0.193158	0.806981	1030.217664	0.019537	0.019200
RS	16	0.214950	0.834005	1042.127325	0.019763	0.019616
RS	17	0.238362	0.834005	1087.784953	0.020629	0.020771
RS	18	0.263514	0.926786	1021.233087	0.019366	0.019662
RS	19	0.290536	0.926786	1064.823713	0.020193	0.020699
RS	20	0.319567	1.087724	946.241134	0.017944	0.018537
RS	21	0.350756	1.087724	987.175369	0.018721	0.019469
RS	22	0.384264	1.322448	847.712264	0.016076	0.016837
RS	23	0.420262	1.322448	885.769005	0.016798	0.017650
RS	24	0.458936	1.631739	750.776479	0.014238	0.015033
RS	25	0.500485	1.631739	785.965477	0.014905	0.015724
RS	26	0.545123	1.988952	675.503744	0.012810	0.013540
RS	27	0.593078	1.988952	708.211646	0.013430	0.014137
RS	28	0.644599	2.336222	632.287700	0.011991	0.012611
RS	29	0.699949	2.336222	663.250267	0.012578	0.013154
RS	30	0.759414	2.604637	623.799296	0.011830	0.012343
RS	31	0.823300	2.604637	653.847001	0.012399	0.012871
RS	32	0.891934	2.745040	649.565093	0.012318	0.012756
RS	33	0.965670	2.745040	679.288551	0.012882	0.013298
RS	34	1.044888	2.747524	708.318387	0.013432	0.013845
RS	35	1.129994	2.747524	737.677961	0.013989	0.014416
RS	36	1.221427	2.647205	794.991583	0.015076	0.015532
RS	37	1.319656	2.647205	822.826308	0.015604	0.016115
RS	38	1.425187	2.509621	894.793527	0.016969	0.017540
RS	39	1.538564	2.509621	918.572402	0.017420	0.018070
RS	40	1.660368	2.396958	982.778159	0.018637	0.019353
RS	41	1.791226	2.396958	999.301254	0.018951	0.019734
RS	42	1.931812	2.342876	1034.567457	0.019619	0.020436
RS	43	2.082849	2.342876	1041.498424	0.019751	0.020591
RS	44	2.245113	2.352353	1039.368295	0.019710	0.020533
RS	45	2.419439	2.352353	1036.210600	0.019651	0.020451
RS	46	2.606723	2.414379	1002.029036	0.019002	0.019747
RS	47	2.807930	2.414379	989.783232	0.018770	0.019464
RS	48	3.024094	2.511506	935.736101	0.017745	0.018371
RS	49	3.256326	2.511506	915.922584	0.017369	0.017938
RS	50	3.505822	2.624482	853.941293	0.016194	0.016703
RS	51	3.773863	2.624482	827.868162	0.015700	0.016161
RS	52	4.061831	2.735747	765.887850	0.014524	0.014944
RS	53	4.371204	2.735747	734.464528	0.013928	0.014319
RS	54	4.703575	2.875448	666.537694	0.012640	0.013009
RS	55	5.060653	2.875448	632.218383	0.011989	0.012346
RS	56	5.444275	2.875448	594.132222	0.011267	0.011617
RS	57	5.856413	2.875448	552.805913	0.010483	0.010829
RS	58	6.299188	3.680769	404.626125	0.007673	0.008006
RS	59	6.774878	3.680769	382.273579	0.007249	0.007577
RS	60	7.285928	3.680769	357.712908	0.006784	0.007102
RS	61	7.834968	3.680769	331.302123	0.006283	0.006588
RS	62	8.424820	3.680769	303.465372	0.005755	0.006043
RS	63	9.058521	3.680769	1684.757753	0.031949	0.033618
PA	4+25*2+4+6 0.064910435 0.023699183 9.058520587 1.368704016 0.293062621 0.516912924 0.673532678 0.780597408 0.815714583 0.806980505 0.834005091 0.926786103 1.087723785 1.322448247 1.631738766 1.988951786 2.336221608 2.604636578 2.745039866 2.747524110 2.647205319 2.509621033 2.396958049 2.342875802 2.352353379 2.414379255 2.511506480 2.624482082 2.735746920 2.875447525 3.680768889
//
IT	5203
RD	17
LK	-364802.924350
QD	-155.528800 -> -139.273050
RI	0.0157357767
TR	0.063944	0.023936
MT	9.137329
MM	C_pi: 1.864261, n_recomb: 54115.339917
RS	0	0.000000	1.485475	264.761190	0.004893	0.000140
RS	1	0.007448	1.485475	283.031672	0.005230	0.001960
RS	2	0.015451	1.485475	302.447860	0.005589	0.004594
RS	3	0.024050	1.485475	323.063919	0.005970	0.006065
RS	4	0.033290	0.289595	1745.168013	0.032249	0.030253
RS	5	0.043217	0.289595	1809.883169	0.033445	0.030225
RS	6	0.053885	0.524250	1043.274307	0.019279	0.017391
RS	7	0.065346	0.524250	1096.004093	0.020253	0.018180
RS	8	0.077661	0.688229	878.220439	0.016229	0.014824
RS	9	0.090894	0.688229	925.153533	0.017096	0.015831
RS	10	0.105112	0.798077	840.491947	0.015531	0.014553
RS	11	0.120389	0.798077	885.508798	0.016363	0.015458
RS	12	0.136804	0.830704	895.369617	0.016546	0.015698
RS	13	0.154442	0.830704	941.311204	0.017395	0.016693
RS	14	0.173393	0.815586	1006.091303	0.018592	0.017977
RS	15	0.193756	0.815586	1053.660879	0.019471	0.019152
RS	16	0.215636	0.837226	1073.305108	0.019834	0.019697
RS	17	0.239145	0.837226	1120.474041	0.020705	0.020850
RS	18	0.264405	0.927230	1055.559717	0.019506	0.019797
RS	19	0.291547	0.927230	1100.637066	0.020339	0.020834
RS	20	0.320710	1.087779	978.496182	0.018082	0.018658
RS	21	0.352045	1.087779	1020.827262	0.018864	0.019591
RS	22	0.385715	1.324895	875.058048	0.016170	0.016907
RS	23	0.421892	1.324895	914.390694	0.016897	0.017723
RS	24	0.460763	1.640407	772.441696	0.014274	0.015041
RS	25	0.502530	1.640407	808.762389	0.014945	0.015736
RS	26	0.547408	2.008074	692.267611	0.012792	0.013493
RS	27	0.595628	2.008074	725.964944	0.013415	0.014094
RS	28	0.647440	2.368495	645.640232	0.011931	0.012524
RS	29	0.703111	2.368495	677.486559	0.012519	0.013069
RS	30	0.762928	2.649369	635.325601	0.011740	0.012227
RS	31	0.827200	2.649369	666.211274	0.012311	0.012755
RS	32	0.896260	2.797545	660.883981	0.012213	0.012621
RS	33	0.970464	2.797545	691.469797	0.012778	0.013162
RS	34	1.050194	2.800740	721.227755	0.013328	0.013705
RS	35	1.135863	2.800740	751.537749	0.013888	0.014273
RS	36	1.227912	2.694994	811.432746	0.014995	0.015405
RS	37	1.326818	2.694994	840.326409	0.015528	0.015987
RS	38	1.433090	2.549351	916.341364	0.016933	0.017446
RS	39	1.547278	2.549351	941.215903	0.017393	0.017979
RS	40	1.669970	2.429476	1009.790245	0.018660	0.019307
RS	41	1.801801	2.429476	1027.282698	0.018983	0.019695
RS	42	1.943451	2.370823	1065.762038	0.019694	0.020439
RS	43	2.095652	2.370823	1073.376036	0.019835	0.020605
RS	44	2.259188	2.378666	1072.426069	0.019817	0.020572
RS	45	2.434905	2.378666	1069.607305	0.019765	0.020502
RS	46	2.623710	2.441589	1034.672803	0.019120	0.019806
RS	47	2.826577	2.441589	1022.467829	0.018894	0.019535
RS	48	3.044555	2.541479	966.450413	0.017859	0.018437
RS	49	3.278768	2.541479	946.460865	0.017490	0.018015
RS	50	3.530425	2.658279	882.080063	0.016300	0.016770
RS	51	3.800826	2.658279	855.670963	0.015812	0.016240
RS	52	4.091368	2.773582	791.399557	0.014624	0.015015
RS	53	4.403549	2.773582	759.493798	0.014035	0.014399
RS	54	4.738983	2.918555	689.032950	0.012733	0.013078
RS	55	5.099400	2.918555	654.155725	0.012088	0.012423
RS	56	5.486661	2.918555	615.336880	0.011371	0.011701
RS	57	5.902767	2.918555	573.107410	0.010590	0.010919
RS	58	6.349865	3.764360	416.915432	0.007704	0.008019
RS	59	6.830264	3.764360	394.634669	0.007292	0.007604
RS	60	7.346444	3.764360	370.024847	0.006838	0.007142
RS	61	7.901071	3.764360	343.437056	0.006346	0.006640
RS	62	8.497006	3.764360	315.292135	0.005826	0.006104
RS	63	9.137329	3.764360	1775.736063	0.032814	0.034464
PA	4+25*2+4+6 0.063943790 0.023935503 9.137328755 1.485475311 0.289595174 0.524249623 0.688228725 0.798077130 0.830704440 0.815586134 0.837225938 0.927230460 1.087778764 1.324894946 1.640406507 2.008074499 2.368494666 2.649369242 2.797545256 2.800740266 2.694994199 2.549351426 2.429475509 2.370822933 2.378665972 2.441589421 2.541479203 2.658278756 2.773581502 2.918554859 3.764359683
//
IT	4252
RD	18
LK	-364771.106346
QD	-145.871780 -> -131.099142
RI	0.0144609676
TR	0.063035	0.024159
MT	9.212618
MM	C_pi: 1.893761, n_recomb: 55455.210575
RS	0	0.000000	1.612957	250.247575	0.004513	0.000129
RS	1	0.007462	1.612957	267.658784	0.004827	0.001821
RS	2	0.015481	1.612957	286.180895	0.005161	0.004275
RS	3	0.024098	1.612957	305.869316	0.005516	0.005635
RS	4	0.033358	0.286284	1815.073557	0.032730	0.030822
RS	5	0.043310	0.286284	1881.687183	0.033932	0.030778
RS	6	0.054004	0.531417	1057.785668	0.019075	0.017261
RS	7	0.065495	0.531417	1111.666743	0.020046	0.018055
RS	8	0.077845	0.702667	884.773285	0.015955	0.014619
RS	9	0.091116	0.702667	932.506666	0.016815	0.015620
RS	10	0.105377	0.815299	847.085476	0.015275	0.014356
RS	11	0.120702	0.815299	892.891136	0.016101	0.015253
RS	12	0.137171	0.845504	906.595474	0.016348	0.015552
RS	13	0.154869	0.845504	953.534287	0.017195	0.016534
RS	14	0.173887	0.824061	1027.029376	0.018520	0.017936
RS	15	0.194325	0.824061	1075.914590	0.019402	0.019101
RS	16	0.216287	0.840365	1103.465987	0.019898	0.019772
RS	17	0.239889	0.840365	1152.105192	0.020775	0.020923
RS	18	0.265251	0.927593	1089.082164	0.019639	0.019927
RS	19	0.292507	0.927593	1135.609564	0.020478	0.020964
RS	20	0.321796	1.087664	1010.096001	0.018215	0.018777
RS	21	0.353270	1.087664	1053.790239	0.019003	0.019711
RS	22	0.387094	1.326934	901.847613	0.016263	0.016977
RS	23	0.423441	1.326934	942.425708	0.016994	0.017796
RS	24	0.462500	1.648272	793.612244	0.014311	0.015052
RS	25	0.504474	1.648272	831.036505	0.014986	0.015751
RS	26	0.549580	2.025928	708.570632	0.012777	0.013451
RS	27	0.598052	2.025928	743.229824	0.013402	0.014056
RS	28	0.650141	2.399142	658.530494	0.011875	0.012443
RS	29	0.706117	2.399142	691.231649	0.012465	0.012990
RS	30	0.766270	2.692385	646.342711	0.011655	0.012118
RS	31	0.830911	2.692385	678.034415	0.012227	0.012645
RS	32	0.900376	2.848514	671.594103	0.012111	0.012493
RS	33	0.975025	2.848514	703.006679	0.012677	0.013032
RS	34	1.055244	2.852746	733.374543	0.013225	0.013570
RS	35	1.141449	2.852746	764.597389	0.013788	0.014136
RS	36	1.234086	2.741890	826.926101	0.014912	0.015280
RS	37	1.333636	2.741890	856.844699	0.015451	0.015861
RS	38	1.440615	2.588416	936.777865	0.016893	0.017352
RS	39	1.555576	2.588416	962.725845	0.017360	0.017887
RS	40	1.679116	2.461436	1035.612046	0.018675	0.019259
RS	41	1.811875	2.461436	1054.069034	0.019008	0.019654
RS	42	1.954540	2.398200	1095.798414	0.019760	0.020438
RS	43	2.107850	2.398200	1104.106500	0.019910	0.020614
RS	44	2.272601	2.404291	1104.438110	0.019916	0.020607
RS	45	2.449646	2.404291	1101.978890	0.019872	0.020549
RS	46	2.639902	2.467908	1066.417351	0.019230	0.019861
RS	47	2.844354	2.467908	1054.277012	0.019011	0.019602
RS	48	3.064063	2.570304	996.407741	0.017968	0.018500
RS	49	3.300167	2.570304	976.265543	0.017605	0.018090
RS	50	3.553889	2.690650	909.584150	0.016402	0.016836
RS	51	3.826544	2.690650	882.860827	0.015920	0.016316
RS	52	4.119545	2.809728	816.375462	0.014721	0.015083
RS	53	4.434409	2.809728	784.007860	0.014138	0.014477
RS	54	4.772769	2.959648	711.086040	0.012823	0.013145
RS	55	5.136377	2.959648	675.668529	0.012184	0.012499
RS	56	5.527118	2.959648	636.138331	0.011471	0.011783
RS	57	5.947016	2.959648	593.030434	0.010694	0.011006
RS	58	6.398248	3.844644	428.915457	0.007734	0.008033
RS	59	6.883150	3.844644	406.710138	0.007334	0.007631
RS	60	7.404236	3.844644	382.059901	0.006890	0.007181
RS	61	7.964205	3.844644	355.308822	0.006407	0.006689
RS	62	8.565960	3.844644	326.874121	0.005894	0.006162
RS	63	9.212618	3.844644	1865.861682	0.033646	0.035277
PA	4+25*2+4+6 0.063034547 0.024159398 9.212618024 1.612956971 0.286283506 0.531417098 0.702667354 0.815299429 0.845503930 0.824061276 0.840365408 0.927593013 1.087663614 1.326933949 1.648272378 2.025927544 2.399141691 2.692385209 2.848513717 2.852745856 2.741890382 2.588415551 2.461435798 2.398200166 2.404291489 2.467908243 2.570303572 2.690649859 2.809727861 2.959648251 3.844644271
//
IT	3844
RD	19
LK	-364742.182065
QD	-137.062640 -> -123.617897
RI	0.0132881888
TR	0.062178	0.024372
MT	9.284594
MM	C_pi: 1.922215, n_recomb: 56752.736673
RS	0	0.000000	1.752374	236.058639	0.004159	0.000120
RS	1	0.007475	1.752374	252.608135	0.004451	0.001690
RS	2	0.015509	1.752374	270.230384	0.004762	0.003973
RS	3	0.024144	1.752374	288.981423	0.005092	0.005228
RS	4	0.033424	0.283134	1884.021264	0.033197	0.031371
RS	5	0.043397	0.283134	1952.459250	0.034403	0.031311
RS	6	0.054116	0.538427	1071.347641	0.018877	0.017132
RS	7	0.065637	0.538427	1126.324002	0.019846	0.017932
RS	8	0.078019	0.716842	890.665648	0.015694	0.014423
RS	9	0.091326	0.716842	939.146588	0.016548	0.015417
RS	10	0.105628	0.832259	852.983816	0.015030	0.014167
RS	11	0.120999	0.832259	899.525275	0.015850	0.015056
RS	12	0.137519	0.860105	916.910613	0.016156	0.015408
RS	13	0.155274	0.860105	964.791610	0.017000	0.016378
RS	14	0.174356	0.832404	1046.882314	0.018446	0.017892
RS	15	0.194865	0.832404	1097.033918	0.019330	0.019048
RS	16	0.216906	0.843427	1132.630503	0.019957	0.019841
RS	17	0.240596	0.843427	1182.699319	0.020840	0.020990
RS	18	0.266056	0.927884	1121.801754	0.019766	0.020053
RS	19	0.293419	0.927884	1169.742675	0.020611	0.021089
RS	20	0.322828	1.087402	1041.036727	0.018343	0.018893
RS	21	0.354435	1.087402	1086.060495	0.019137	0.019827
RS	22	0.388405	1.328609	928.081547	0.016353	0.017047
RS	23	0.424914	1.328609	969.874755	0.017089	0.017868
RS	24	0.464152	1.655403	814.296989	0.014348	0.015065
RS	25	0.506324	1.655403	852.797050	0.015027	0.015767
RS	26	0.551648	2.042595	724.428081	0.012765	0.013414
RS	27	0.600359	2.042595	760.022236	0.013392	0.014021
RS	28	0.652712	2.428246	670.980244	0.011823	0.012368
RS	29	0.708979	2.428246	704.508309	0.012414	0.012916
RS	30	0.769452	2.733746	656.880646	0.011574	0.012015
RS	31	0.834445	2.733746	689.347750	0.012147	0.012542
RS	32	0.904296	2.897987	681.732668	0.012012	0.012371
RS	33	0.979369	2.897987	713.937742	0.012580	0.012908
RS	34	1.060054	2.903558	744.805230	0.013124	0.013440
RS	35	1.146770	2.903558	776.904340	0.013689	0.014004
RS	36	1.239968	2.787891	841.525292	0.014828	0.015159
RS	37	1.340133	2.787891	872.434851	0.015373	0.015739
RS	38	1.447786	2.626796	956.158191	0.016848	0.017258
RS	39	1.563486	2.626796	983.156049	0.017324	0.017797
RS	40	1.687834	2.492821	1060.290037	0.018683	0.019209
RS	41	1.821478	2.492821	1079.704241	0.019025	0.019610
RS	42	1.965112	2.425002	1124.707768	0.019818	0.020434
RS	43	2.119483	2.425002	1133.718142	0.019976	0.020619
RS	44	2.285393	2.429238	1135.423099	0.020006	0.020639
RS	45	2.463706	2.429238	1133.341290	0.019970	0.020591
RS	46	2.655348	2.493365	1097.271397	0.019334	0.019913
RS	47	2.861315	2.493365	1085.217147	0.019122	0.019665
RS	48	3.082678	2.598031	1025.609879	0.018072	0.018561
RS	49	3.320589	2.598031	1005.336539	0.017714	0.018161
RS	50	3.576284	2.721672	936.450175	0.016501	0.016900
RS	51	3.851093	2.721672	909.433063	0.016024	0.016390
RS	52	4.146445	2.844284	840.809125	0.014815	0.015150
RS	53	4.463874	2.844284	807.999441	0.014237	0.014552
RS	54	4.805032	2.998851	732.688752	0.012910	0.013210
RS	55	5.171692	2.998851	696.748246	0.012277	0.012572
RS	56	5.565760	2.998851	656.527696	0.011568	0.011862
RS	57	5.989286	2.998851	612.565801	0.010794	0.011089
RS	58	6.444471	3.921779	440.626058	0.007764	0.008046
RS	59	6.933682	3.921779	418.499527	0.007374	0.007656
RS	60	7.459463	3.921779	393.816976	0.006939	0.007218
RS	61	8.024546	3.921779	366.915419	0.006465	0.006736
RS	62	8.631871	3.921779	338.208193	0.005959	0.006218
RS	63	9.284594	3.921779	1955.014701	0.034448	0.036060
PA	4+25*2+4+6 0.062178270 0.024371725 9.284593799 1.752374189 0.283134479 0.538426633 0.716841895 0.832259305 0.860105051 0.832404242 0.843427089 0.927884496 1.087402220 1.328609422 1.655402585 2.042595072 2.428246193 2.733745696 2.897986926 2.903558324 2.787891183 2.626795564 2.492820645 2.425001570 2.429238361 2.493364572 2.598031301 2.721671560 2.844283535 2.998850516 3.921778846
//
IT	4505
RD	20
LK	-364715.849860
QD	-129.010016 -> -116.756778
RI	0.0122085689
TR	0.061371	0.024573
MT	9.353482
MM	C_pi: 1.949665, n_recomb: 58008.934181
RS	0	0.000000	1.905033	222.241120	0.003831	0.000110
RS	1	0.007488	1.905033	237.932419	0.004102	0.001566
RS	2	0.015536	1.905033	254.655659	0.004390	0.003687
RS	3	0.024187	1.905033	272.466965	0.004697	0.004846
RS	4	0.033486	0.280147	1951.892348	0.033648	0.031899
RS	5	0.043481	0.280147	2022.081597	0.034858	0.031826
RS	6	0.054224	0.545282	1084.018142	0.018687	0.017005
RS	7	0.065772	0.545282	1140.036184	0.019653	0.017812
RS	8	0.078184	0.730744	895.964914	0.015445	0.014235
RS	9	0.091526	0.730744	945.144388	0.016293	0.015223
RS	10	0.105867	0.848949	858.251159	0.014795	0.013985
RS	11	0.121281	0.848949	905.478809	0.015609	0.014866
RS	12	0.137850	0.874512	926.371063	0.015969	0.015267
RS	13	0.155659	0.874512	975.141440	0.016810	0.016225
RS	14	0.174802	0.840622	1065.688764	0.018371	0.017845
RS	15	0.195379	0.840622	1117.058396	0.019257	0.018993
RS	16	0.217496	0.846414	1160.817889	0.020011	0.019906
RS	17	0.241268	0.846414	1212.276003	0.020898	0.021052
RS	18	0.266822	0.928116	1153.716473	0.019889	0.020174
RS	19	0.294288	0.928116	1203.034478	0.020739	0.021209
RS	20	0.323811	1.087013	1071.315853	0.018468	0.019006
RS	21	0.355544	1.087013	1117.635582	0.019267	0.019941
RS	22	0.389654	1.329963	953.757670	0.016442	0.017116
RS	23	0.426317	1.329963	996.735714	0.017182	0.017940
RS	24	0.465726	1.661862	834.500535	0.014386	0.015080
RS	25	0.508086	1.661862	874.048881	0.015067	0.015785
RS	26	0.553617	2.058159	739.851256	0.012754	0.013381
RS	27	0.602558	2.058159	776.354031	0.013383	0.013991
RS	28	0.655163	2.455896	683.005760	0.011774	0.012298
RS	29	0.711707	2.455896	717.333664	0.012366	0.012848
RS	30	0.772485	2.773521	666.963295	0.011498	0.011917
RS	31	0.837814	2.773521	700.176305	0.012070	0.012445
RS	32	0.908034	2.946007	691.332823	0.011918	0.012254
RS	33	0.983512	2.946007	724.297385	0.012486	0.012790
RS	34	1.064642	2.953194	755.562645	0.013025	0.013315
RS	35	1.151846	2.953194	788.502403	0.013593	0.013878
RS	36	1.245580	2.832999	855.278745	0.014744	0.015041
RS	37	1.346333	2.832999	887.145410	0.015293	0.015621
RS	38	1.454629	2.664487	974.530332	0.016800	0.017166
RS	39	1.571034	2.664487	1002.553382	0.017283	0.017706
RS	40	1.696156	2.523626	1083.864236	0.018684	0.019157
RS	41	1.830646	2.523626	1104.226147	0.019035	0.019565
RS	42	1.975206	2.451227	1152.519247	0.019868	0.020426
RS	43	2.130590	2.451227	1162.237381	0.020035	0.020621
RS	44	2.297609	2.453522	1165.396931	0.020090	0.020667
RS	45	2.477134	2.453522	1163.707812	0.020061	0.020630
RS	46	2.670101	2.517994	1127.240242	0.019432	0.019963
RS	47	2.877517	2.517994	1115.291412	0.019226	0.019725
RS	48	3.100463	2.624720	1054.055258	0.018171	0.018619
RS	49	3.340103	2.624720	1033.670661	0.017819	0.018230
RS	50	3.597686	2.751422	962.672790	0.016595	0.016963
RS	51	3.874556	2.751422	935.381116	0.016125	0.016461
RS	52	4.172157	2.877346	864.692186	0.014906	0.015215
RS	53	4.492041	2.877346	831.459449	0.014333	0.014625
RS	54	4.835878	3.036284	753.830936	0.012995	0.013274
RS	55	5.205459	3.036284	717.384503	0.012367	0.012643
RS	56	5.602714	3.036284	676.494398	0.011662	0.011939
RS	57	6.029714	3.036284	631.702765	0.010890	0.011170
RS	58	6.488686	3.995928	452.044803	0.007793	0.008060
RS	59	6.982024	3.995928	430.000261	0.007413	0.007681
RS	60	7.512302	3.995928	405.293088	0.006987	0.007253
RS	61	8.082285	3.995928	378.253209	0.006521	0.006781
RS	62	8.694946	3.995928	349.289870	0.006021	0.006271
RS	63	9.353482	3.995928	2043.075601	0.035220	0.036814
PA	4+25*2+4+6 0.061370770 0.024573193 9.353481643 1.905032771 0.280146864 0.545282410 0.730744270 0.848949320 0.874511689 0.840622100 0.846414061 0.928116340 1.087013335 1.329962642 1.661861897 2.058159356 2.455896320 2.773520964 2.946006834 2.953193527 2.832999369 2.664487411 2.523626204 2.451227154 2.453522034 2.517994422 2.624720205 2.751421544 2.877346443 3.036284097 3.995928427
//
IT	4644
RD	21
LK	-364691.844423
QD	-121.634440 -> -110.452519
RI	0.0112125874
TR	0.060608	0.024764
MT	9.419553
MM	C_pi: 1.976163, n_recomb: 59224.874562
RS	0	0.000000	2.072580	208.815793	0.003526	0.000102
RS	1	0.007500	2.072580	223.656448	0.003776	0.001449
RS	2	0.015562	2.072580	239.486133	0.004044	0.003416
RS	3	0.024228	2.072580	256.360583	0.004329	0.004486
RS	4	0.033545	0.277327	2018.521306	0.034082	0.032407
RS	5	0.043560	0.277327	2090.390805	0.035296	0.032322
RS	6	0.054326	0.551990	1095.856135	0.018503	0.016881
RS	7	0.065900	0.551990	1152.864970	0.019466	0.017694
RS	8	0.078342	0.744365	900.741305	0.015209	0.014055
RS	9	0.091717	0.744365	950.574303	0.016050	0.015037
RS	10	0.106094	0.865357	862.957916	0.014571	0.013810
RS	11	0.121551	0.865357	910.825991	0.015379	0.014684
RS	12	0.138166	0.888721	935.043506	0.015788	0.015129
RS	13	0.156027	0.888721	984.653292	0.016626	0.016076
RS	14	0.175228	0.848715	1083.502825	0.018295	0.017797
RS	15	0.195869	0.848715	1136.043667	0.019182	0.018936
RS	16	0.218058	0.849335	1188.049087	0.020060	0.019966
RS	17	0.241910	0.849335	1240.856888	0.020952	0.021110
RS	18	0.267552	0.928297	1184.836744	0.020006	0.020290
RS	19	0.295117	0.928297	1235.495956	0.020861	0.021325
RS	20	0.324749	1.086514	1100.939958	0.018589	0.019116
RS	21	0.356603	1.086514	1148.522551	0.019393	0.020052
RS	22	0.390846	1.331031	978.881508	0.016528	0.017185
RS	23	0.427657	1.331031	1023.014535	0.017273	0.018010
RS	24	0.467229	1.667712	854.232373	0.014424	0.015097
RS	25	0.509769	1.667712	894.802031	0.015109	0.015805
RS	26	0.555499	2.072698	754.855780	0.012746	0.013351
RS	27	0.604658	2.072698	792.241639	0.013377	0.013963
RS	28	0.657504	2.482173	694.627872	0.011729	0.012232
RS	29	0.714314	2.482173	729.729625	0.012321	0.012784
RS	30	0.775384	2.811787	676.615670	0.011425	0.011825
RS	31	0.841033	2.811787	710.546373	0.011997	0.012353
RS	32	0.911606	2.992620	700.429269	0.011827	0.012143
RS	33	0.987472	2.992620	734.121748	0.012395	0.012678
RS	34	1.069028	3.001683	765.688669	0.012928	0.013194
RS	35	1.156699	3.001683	799.434647	0.013498	0.013756
RS	36	1.250946	2.877223	868.237813	0.014660	0.014925
RS	37	1.352261	2.877223	901.028167	0.015214	0.015505
RS	38	1.461174	2.701503	991.943162	0.016749	0.017074
RS	39	1.578255	2.701503	1020.965998	0.017239	0.017617
RS	40	1.704116	2.553857	1106.380213	0.018681	0.019105
RS	41	1.839417	2.553857	1127.678420	0.019041	0.019518
RS	42	1.984864	2.476892	1179.265225	0.019912	0.020417
RS	43	2.141219	2.476892	1189.694198	0.020088	0.020621
RS	44	2.309300	2.477172	1194.379504	0.020167	0.020693
RS	45	2.489987	2.477172	1193.096005	0.020145	0.020665
RS	46	2.684224	2.541847	1156.333218	0.019524	0.020009
RS	47	2.893028	2.541847	1144.507182	0.019325	0.019781
RS	48	3.117491	2.650440	1081.746330	0.018265	0.018676
RS	49	3.358788	2.650440	1061.268828	0.017919	0.018295
RS	50	3.618182	2.779995	988.248126	0.016686	0.017023
RS	51	3.897028	2.779995	960.700237	0.016221	0.016530
RS	52	4.196787	2.909032	888.017966	0.014994	0.015278
RS	53	4.519026	2.909032	854.380751	0.014426	0.014695
RS	54	4.865432	3.072086	774.505181	0.013077	0.013336
RS	55	5.237817	3.072086	737.569716	0.012454	0.012711
RS	56	5.638129	3.072086	696.030665	0.011752	0.012013
RS	57	6.068462	3.072086	650.433365	0.010982	0.011248
RS	58	6.531068	4.067280	463.170819	0.007821	0.008074
RS	59	7.028368	4.067280	441.211317	0.007450	0.007706
RS	60	7.562963	4.067280	416.486814	0.007032	0.007287
RS	61	8.137650	4.067280	389.320145	0.006574	0.006824
RS	62	8.755436	4.067280	360.116283	0.006080	0.006322
RS	63	9.419553	4.067280	2129.941014	0.035964	0.037540
PA	4+25*2+4+6 0.060607920 0.024764304 9.419553380 2.072579932 0.277327431 0.551989911 0.744365024 0.865357102 0.888720536 0.848714656 0.849334523 0.928296904 1.086513666 1.331030594 1.667711671 2.072697917 2.482172623 2.811786696 2.992619763 3.001683224 2.877223107 2.701502934 2.553856982 2.476892459 2.477172179 2.541846998 2.650439848 2.779995157 2.909032348 3.072085619 4.067280447
//
IT	4211
RD	22
LK	-364669.932010
QD	-114.866477 -> -104.649668
RI	0.0102940379
TR	0.059887	0.024946
MT	9.482905
MM	C_pi: 2.001732, n_recomb: 60401.620435
RS	0	0.000000	2.256692	195.818457	0.003242	0.000094
RS	1	0.007511	2.256692	209.820768	0.003474	0.001339
RS	2	0.015586	2.256692	224.767672	0.003721	0.003161
RS	3	0.024267	2.256692	240.714099	0.003985	0.004147
RS	4	0.033601	0.274664	2083.862552	0.034500	0.032892
RS	5	0.043635	0.274664	2157.342736	0.035717	0.032797
RS	6	0.054424	0.558547	1106.919307	0.018326	0.016759
RS	7	0.066022	0.558547	1164.870316	0.019285	0.017578
RS	8	0.078492	0.757708	905.033502	0.014984	0.013884
RS	9	0.091898	0.757708	955.477550	0.015819	0.014859
RS	10	0.106311	0.881486	867.143873	0.014356	0.013642
RS	11	0.121807	0.881486	915.609050	0.015159	0.014508
RS	12	0.138467	0.902734	942.974448	0.015612	0.014994
RS	13	0.156378	0.902734	993.375615	0.016446	0.015931
RS	14	0.175634	0.856686	1100.360317	0.018217	0.017747
RS	15	0.196336	0.856686	1154.026379	0.019106	0.018877
RS	16	0.218594	0.852191	1214.340632	0.020104	0.020021
RS	17	0.242523	0.852191	1268.458776	0.021000	0.021164
RS	18	0.268249	0.928433	1215.161462	0.020118	0.020402
RS	19	0.295908	0.928433	1267.126075	0.020978	0.021437
RS	20	0.325644	1.085920	1129.902162	0.018706	0.019224
RS	21	0.357614	1.085920	1178.714515	0.019515	0.020160
RS	22	0.391984	1.331838	1003.454931	0.016613	0.017253
RS	23	0.428937	1.331838	1048.713188	0.017362	0.018081
RS	24	0.468664	1.672992	873.500447	0.014462	0.015115
RS	25	0.511376	1.672992	915.064715	0.015150	0.015826
RS	26	0.557296	2.086278	769.449471	0.012739	0.013325
RS	27	0.606664	2.086278	807.693277	0.013372	0.013939
RS	28	0.659741	2.507137	705.861827	0.011686	0.012171
RS	29	0.716804	2.507137	741.712178	0.012280	0.012724
RS	30	0.778153	2.848588	685.859393	0.011355	0.011738
RS	31	0.844110	2.848588	720.480583	0.011928	0.012266
RS	32	0.915020	3.037855	709.049273	0.011739	0.012037
RS	33	0.991257	3.037855	743.439203	0.012308	0.012571
RS	34	1.073220	3.049019	775.222876	0.012834	0.013079
RS	35	1.161339	3.049019	809.741659	0.013406	0.013638
RS	36	1.256076	2.920556	880.444582	0.014577	0.014814
RS	37	1.357929	2.920556	914.125548	0.015134	0.015393
RS	38	1.467432	2.737815	1008.445375	0.016696	0.016984
RS	39	1.585160	2.737815	1038.441820	0.017192	0.017529
RS	40	1.711730	2.583494	1127.878551	0.018673	0.019051
RS	41	1.847806	2.583494	1150.099893	0.019041	0.019470
RS	42	1.994103	2.501981	1204.977922	0.019949	0.020405
RS	43	2.151389	2.501981	1216.118444	0.020134	0.020617
RS	44	2.320487	2.500180	1222.393342	0.020238	0.020716
RS	45	2.502287	2.500180	1221.525896	0.020223	0.020697
RS	46	2.697741	2.564929	1184.562277	0.019611	0.020053
RS	47	2.907875	2.564929	1172.874279	0.019418	0.019834
RS	48	3.133792	2.675214	1108.687629	0.018355	0.018730
RS	49	3.376678	2.675214	1088.133912	0.018015	0.018358
RS	50	3.637806	2.807429	1013.176955	0.016774	0.017081
RS	51	3.918548	2.807429	985.389837	0.016314	0.016596
RS	52	4.220375	2.939389	910.784724	0.015079	0.015339
RS	53	4.544873	2.939389	876.760506	0.014516	0.014763
RS	54	4.893743	3.106325	794.706082	0.013157	0.013396
RS	55	5.268816	3.106325	757.298008	0.012538	0.012778
RS	56	5.672060	3.106325	715.130177	0.011840	0.012084
RS	57	6.105591	3.106325	668.750889	0.011072	0.011322
RS	58	6.571685	4.135935	474.003780	0.007848	0.008087
RS	59	7.072785	4.135935	452.132095	0.007485	0.007729
RS	60	7.611523	4.135935	427.397077	0.007076	0.007320
RS	61	8.190725	4.135935	400.114493	0.006624	0.006865
RS	62	8.813430	4.135935	370.684905	0.006137	0.006370
RS	63	9.482905	4.135935	2215.518155	0.036680	0.038238
PA	4+25*2+4+6 0.059886808 0.024945869 9.482905055 2.256692384 0.274664117 0.558546981 0.757707785 0.881486156 0.902733927 0.856685602 0.852190542 0.928433350 1.085920323 1.331837755 1.672991977 2.086277700 2.507136948 2.848587996 3.037855063 3.049019287 2.920555652 2.737815032 2.583493946 2.501980840 2.500179743 2.564929223 2.675214040 2.807429215 2.939389444 3.106325098 4.135935073
//
IT	5702
RD	23
LK	-364649.905400
QD	-108.644873 -> -99.299092
RI	0.0094460489
TR	0.059204	0.025118
MT	9.543796
MM	C_pi: 2.026425, n_recomb: 61540.298026
RS	0	0.000000	2.459362	183.270819	0.002978	0.000086
RS	1	0.007522	2.459362	196.450763	0.003192	0.001235
RS	2	0.015609	2.459362	210.529837	0.003421	0.002920
RS	3	0.024305	2.459362	225.561811	0.003665	0.003828
RS	4	0.033655	0.272154	2147.831197	0.034901	0.033357
RS	5	0.043708	0.272154	2222.855109	0.036120	0.033253
RS	6	0.054517	0.564969	1117.238894	0.018155	0.016639
RS	7	0.066139	0.564969	1176.085407	0.019111	0.017465
RS	8	0.078636	0.770768	908.896592	0.014769	0.013720
RS	9	0.092072	0.770768	959.912670	0.015598	0.014689
RS	10	0.106519	0.897337	870.857451	0.014151	0.013481
RS	11	0.122053	0.897337	919.879477	0.014948	0.014340
RS	12	0.138755	0.916550	950.222363	0.015441	0.014862
RS	13	0.156713	0.916550	1001.369612	0.016272	0.015789
RS	14	0.176022	0.864544	1116.301546	0.018139	0.017696
RS	15	0.196784	0.864544	1171.048255	0.019029	0.018818
RS	16	0.219107	0.854993	1239.711119	0.020145	0.020073
RS	17	0.243109	0.854993	1295.101087	0.021045	0.021213
RS	18	0.268916	0.928537	1244.699681	0.020226	0.020510
RS	19	0.296665	0.928537	1297.934607	0.021091	0.021545
RS	20	0.326501	1.085253	1158.206237	0.018820	0.019329
RS	21	0.358581	1.085253	1208.215856	0.019633	0.020265
RS	22	0.393074	1.332415	1027.486890	0.016696	0.017321
RS	23	0.430161	1.332415	1073.841249	0.017449	0.018150
RS	24	0.470038	1.677767	892.309888	0.014500	0.015135
RS	25	0.512915	1.677767	934.842624	0.015191	0.015848
RS	26	0.559016	2.098976	783.645366	0.012734	0.013301
RS	27	0.608585	2.098976	822.722796	0.013369	0.013918
RS	28	0.661883	2.530872	716.725369	0.011646	0.012114
RS	29	0.719189	2.530872	753.300120	0.012241	0.012669
RS	30	0.780805	2.883991	694.719534	0.011289	0.011656
RS	31	0.847057	2.883991	730.005340	0.011862	0.012183
RS	32	0.918291	3.081764	717.224005	0.011655	0.011936
RS	33	0.994884	3.081764	752.282382	0.012224	0.012469
RS	34	1.077237	3.095250	784.200731	0.012743	0.012967
RS	35	1.165785	3.095250	819.460202	0.013316	0.013526
RS	36	1.260993	2.963020	891.945097	0.014494	0.014705
RS	37	1.363363	2.963020	926.484378	0.015055	0.015284
RS	38	1.473432	2.773447	1024.083326	0.016641	0.016895
RS	39	1.591780	2.773447	1055.027024	0.017144	0.017443
RS	40	1.719031	2.612555	1148.404157	0.018661	0.018997
RS	41	1.855852	2.612555	1171.534227	0.019037	0.019422
RS	42	2.002965	2.526517	1229.692455	0.019982	0.020392
RS	43	2.161143	2.526517	1241.543425	0.020174	0.020612
RS	44	2.331219	2.522583	1249.462084	0.020303	0.020736
RS	45	2.514087	2.522583	1249.019307	0.020296	0.020727
RS	46	2.710710	2.587293	1211.942919	0.019693	0.020095
RS	47	2.922122	2.587293	1200.406544	0.019506	0.019885
RS	48	3.149436	2.699112	1134.887789	0.018441	0.018782
RS	49	3.393848	2.699112	1114.273215	0.018106	0.018418
RS	50	3.656644	2.833811	1037.463130	0.016858	0.017137
RS	51	3.939206	2.833811	1009.452774	0.016403	0.016660
RS	52	4.243022	2.968525	932.991992	0.015161	0.015398
RS	53	4.569689	2.968525	898.597706	0.014602	0.014829
RS	54	4.920928	3.139128	814.431730	0.013234	0.013455
RS	55	5.298586	3.139128	776.567151	0.012619	0.012842
RS	56	5.704649	3.139128	733.790342	0.011924	0.012153
RS	57	6.141256	3.139128	686.652347	0.011158	0.011394
RS	58	6.610703	4.202076	484.544846	0.007874	0.008100
RS	59	7.115460	4.202076	462.763634	0.007520	0.007751
RS	60	7.658183	4.202076	438.024583	0.007118	0.007351
RS	61	8.241727	4.202076	410.636427	0.006673	0.006904
RS	62	8.869165	4.202076	380.995201	0.006191	0.006416
RS	63	9.543796	4.202076	2299.733332	0.037370	0.038911
PA	4+25*2+4+6 0.059203914 0.025118253 9.543795634 2.459362461 0.272153814 0.564968608 0.770767813 0.897337466 0.916549877 0.864543907 0.854993180 0.928536945 1.085253388 1.332415033 1.677767277 2.098975516 2.530872327 2.883991056 3.081763879 3.095249944 2.963019710 2.773447129 2.612554606 2.526517445 2.522583163 2.587292757 2.699111907 2.833810711 2.968525064 3.139128002 4.202075902
//
IT	4097
RD	24
LK	-364631.581091
QD	-102.915904 -> -94.357601
RI	0.0086636473
TR	0.058557	0.025282
MT	9.602336
MM	C_pi: 2.050264, n_recomb: 62641.781271
RS	0	0.000000	2.682753	171.195520	0.002733	0.000079
RS	1	0.007532	2.682753	183.572579	0.002931	0.001137
RS	2	0.015631	2.682753	196.802748	0.003142	0.002694
RS	3	0.024341	2.682753	210.938330	0.003367	0.003530
RS	4	0.033706	0.269794	2210.327155	0.035285	0.033800
RS	5	0.043777	0.269794	2286.829995	0.036506	0.033690
RS	6	0.054606	0.571236	1126.900034	0.017990	0.016522
RS	7	0.066251	0.571236	1186.598601	0.018943	0.017355
RS	8	0.078773	0.783523	912.392273	0.014565	0.013563
RS	9	0.092238	0.783523	963.944742	0.015388	0.014527
RS	10	0.106717	0.912892	874.152207	0.013955	0.013326
RS	11	0.122287	0.912892	923.693773	0.014746	0.014178
RS	12	0.139030	0.930165	956.831792	0.015275	0.014734
RS	13	0.157034	0.930165	1008.681789	0.016102	0.015650
RS	14	0.176394	0.872283	1131.369856	0.018061	0.017643
RS	15	0.197212	0.872283	1187.153717	0.018951	0.018757
RS	16	0.219598	0.857739	1264.181597	0.020181	0.020120
RS	17	0.243670	0.857739	1320.805209	0.021085	0.021258
RS	18	0.269555	0.928610	1273.454162	0.020329	0.020615
RS	19	0.297390	0.928610	1327.924409	0.021199	0.021649
RS	20	0.327321	1.084519	1185.852292	0.018931	0.019431
RS	21	0.359507	1.084519	1237.026733	0.019748	0.020368
RS	22	0.394117	1.332796	1050.965697	0.016777	0.017388
RS	23	0.431334	1.332796	1098.386889	0.017534	0.018219
RS	24	0.471354	1.682075	910.663523	0.014538	0.015156
RS	25	0.514388	1.682075	954.138725	0.015232	0.015872
RS	26	0.560664	2.110838	797.452403	0.012730	0.013280
RS	27	0.610425	2.110838	837.339516	0.013367	0.013900
RS	28	0.663935	2.553436	727.228995	0.011609	0.012061
RS	29	0.721474	2.553436	764.504503	0.012204	0.012617
RS	30	0.783348	2.918057	703.208128	0.011226	0.011578
RS	31	0.849881	2.918057	739.133386	0.011799	0.012106
RS	32	0.921426	3.124379	724.974042	0.011573	0.011840
RS	33	0.998360	3.124379	760.672788	0.012143	0.012371
RS	34	1.081089	3.140390	792.649972	0.012654	0.012860
RS	35	1.170048	3.140390	828.618880	0.013228	0.013417
RS	36	1.265708	3.004618	902.773155	0.014412	0.014600
RS	37	1.368573	3.004618	938.138864	0.014976	0.015178
RS	38	1.479186	2.808390	1038.895162	0.016585	0.016808
RS	39	1.598130	2.808390	1070.759288	0.017093	0.017357
RS	40	1.726034	2.641033	1167.989958	0.018646	0.018943
RS	41	1.863571	2.641033	1192.013008	0.019029	0.019373
RS	42	2.011467	2.550495	1253.436340	0.020010	0.020377
RS	43	2.170502	2.550495	1265.994656	0.020210	0.020604
RS	44	2.341516	2.544384	1275.603585	0.020363	0.020754
RS	45	2.525411	2.544384	1275.592010	0.020363	0.020754
RS	46	2.723157	2.608948	1238.485441	0.019771	0.020134
RS	47	2.935798	2.608948	1227.112332	0.019589	0.019933
RS	48	3.164454	2.722161	1160.348676	0.018524	0.018832
RS	49	3.410333	2.722161	1139.687227	0.018194	0.018476
RS	50	3.674731	2.859183	1061.103546	0.016939	0.017192
RS	51	3.959043	2.859183	1032.885056	0.016489	0.016721
RS	52	4.264771	2.996494	954.634720	0.015240	0.015455
RS	53	4.593525	2.996494	919.886688	0.014685	0.014893
RS	54	4.947041	3.170565	833.675355	0.013309	0.013512
RS	55	5.327184	3.170565	795.370145	0.012697	0.012904
RS	56	5.735960	3.170565	752.003959	0.012005	0.012219
RS	57	6.175524	3.170565	704.130380	0.011241	0.011464
RS	58	6.648197	4.265808	494.792466	0.007899	0.008113
RS	59	7.156471	4.265808	473.104242	0.007553	0.007773
RS	60	7.703028	4.265808	448.367346	0.007158	0.007381
RS	61	8.290752	4.265808	420.883528	0.006719	0.006941
RS	62	8.922744	4.265808	391.044202	0.006243	0.006460
RS	63	9.602336	4.265808	2382.502975	0.038034	0.039558
PA	4+25*2+4+6 0.058556691 0.025282066 9.602336455 2.682753019 0.269793761 0.571235883 0.783522600 0.912891900 0.930164704 0.872283426 0.857739397 0.928609557 1.084518553 1.332796240 1.682074595 2.110837821 2.553436128 2.918057020 3.124379366 3.140389793 3.004617661 2.808389766 2.641033374 2.550495333 2.544383823 2.608948198 2.722161450 2.859183437 2.996493989 3.170564906 4.265807526
//
IT	3981
RD	25
LK	-364614.796534
QD	-97.632534 -> -89.787310
RI	0.0079409197
TR	0.057943	0.025438
MT	9.658602
MM	C_pi: 2.073279, n_recomb: 63707.400419
RS	0	0.000000	2.929459	159.602409	0.002505	0.000073
RS	1	0.007542	2.929459	171.198524	0.002687	0.001046
RS	2	0.015653	2.929459	183.601551	0.002882	0.002481
RS	3	0.024375	2.929459	196.862082	0.003090	0.003250
RS	4	0.033755	0.267579	2271.285903	0.035652	0.034221
RS	5	0.043843	0.267579	2349.205705	0.036875	0.034106
RS	6	0.054691	0.577357	1135.939658	0.017831	0.016409
RS	7	0.066358	0.577357	1196.448796	0.018780	0.017248
RS	8	0.078904	0.795978	915.554084	0.014371	0.013413
RS	9	0.092397	0.795978	967.609758	0.015188	0.014372
RS	10	0.106907	0.928148	877.069648	0.013767	0.013178
RS	11	0.122512	0.928148	927.096091	0.014552	0.014023
RS	12	0.139294	0.943586	962.843049	0.015114	0.014608
RS	13	0.157341	0.943586	1015.354519	0.015938	0.015515
RS	14	0.176749	0.879913	1145.600291	0.017982	0.017589
RS	15	0.197621	0.879913	1202.379072	0.018873	0.018695
RS	16	0.220067	0.860436	1287.775074	0.020214	0.020165
RS	17	0.244206	0.860436	1345.595013	0.021121	0.021300
RS	18	0.270166	0.928659	1301.435954	0.020428	0.020715
RS	19	0.298083	0.928659	1357.107269	0.021302	0.021749
RS	20	0.328106	1.083730	1212.846226	0.019038	0.019531
RS	21	0.360394	1.083730	1265.153703	0.019859	0.020469
RS	22	0.395116	1.332993	1073.909416	0.016857	0.017454
RS	23	0.432457	1.332993	1122.368942	0.017618	0.018287
RS	24	0.472614	1.685944	928.578073	0.014576	0.015178
RS	25	0.515800	1.685944	972.970497	0.015272	0.015896
RS	26	0.562243	2.121918	810.885481	0.012728	0.013262
RS	27	0.612188	2.121918	851.559133	0.013367	0.013884
RS	28	0.665900	2.574885	737.391172	0.011575	0.012011
RS	29	0.723664	2.574885	775.344790	0.012170	0.012569
RS	30	0.785783	2.950823	711.350544	0.011166	0.011504
RS	31	0.852588	2.950823	747.891358	0.011739	0.012032
RS	32	0.924431	3.165731	732.328282	0.011495	0.011747
RS	33	1.001692	3.165731	768.640688	0.012065	0.012278
RS	34	1.084780	3.184442	800.609335	0.012567	0.012757
RS	35	1.174135	3.184442	837.257810	0.013142	0.013313
RS	36	1.270228	3.045344	912.974486	0.014331	0.014497
RS	37	1.373569	3.045344	949.135692	0.014898	0.015076
RS	38	1.484704	2.842634	1052.930355	0.016528	0.016722
RS	39	1.604220	2.842634	1085.688211	0.017042	0.017274
RS	40	1.732750	2.668918	1186.686136	0.018627	0.018889
RS	41	1.870974	2.668918	1211.585536	0.019018	0.019324
RS	42	2.019622	2.573909	1276.252201	0.020033	0.020361
RS	43	2.179481	2.573909	1289.513269	0.020241	0.020595
RS	44	2.351397	2.565581	1300.853514	0.020419	0.020771
RS	45	2.536278	2.565581	1301.277848	0.020426	0.020778
RS	46	2.735102	2.629908	1264.215935	0.019844	0.020172
RS	47	2.948922	2.629908	1253.016092	0.019668	0.019978
RS	48	3.178868	2.744381	1185.091922	0.018602	0.018880
RS	49	3.426156	2.744381	1164.395900	0.018277	0.018532
RS	50	3.692094	2.883577	1084.114120	0.017017	0.017244
RS	51	3.978089	2.883577	1055.701162	0.016571	0.016781
RS	52	4.285653	3.023336	975.724734	0.015316	0.015511
RS	53	4.616413	3.023336	940.638022	0.014765	0.014954
RS	54	4.972119	3.200688	852.445169	0.013381	0.013567
RS	55	5.354651	3.200688	813.714215	0.012773	0.012964
RS	56	5.766034	3.200688	769.777217	0.012083	0.012283
RS	57	6.208442	3.200688	721.190116	0.011320	0.011531
RS	58	6.684217	4.327215	504.753038	0.007923	0.008126
RS	59	7.195874	4.327215	483.159841	0.007584	0.007794
RS	60	7.746119	4.327215	458.430635	0.007196	0.007410
RS	61	8.337863	4.327215	430.860248	0.006763	0.006977
RS	62	8.974235	4.327215	400.835408	0.006292	0.006502
RS	63	9.658602	4.327215	2463.789493	0.038674	0.040182
PA	4+25*2+4+6 0.057942976 0.025437943 9.658602435 2.929458861 0.267579413 0.577356816 0.795977539 0.928148321 0.943586137 0.879913377 0.860435538 0.928659151 1.083730434 1.332993253 1.685943808 2.121917658 2.574884898 2.950822603 3.165730814 3.184441910 3.045343612 2.842634372 2.668917743 2.573909360 2.565581239 2.629907842 2.744381089 2.883577444 3.023336171 3.200688381 4.327215091
//
CC
CC	Brief Description of the file format:
CC	  CC  comments
CC	  MM  useful-messages
CC	  RD  round-of-iterations
CC	  LL  \log[P(sequence)]
CC	  QD  Q-before-opt Q-after-opt
CC	  TR  \theta_0 \rho_0
CC	  RS  k t_k \lambda_k \pi_k \sum_{l\not=k}A_{kl} A_{kk}
CC	  DC  begin end best-k t_k+\Delta_k max-prob
CC
MM	Version: 0.6.5-r67
MM	pattern:4+25*2+4+6, n:63, n_free_lambdas:28
MM	n_iterations:25, skip:1, max_t:5, theta/rho:5
MM	is_decoding:0
MM	n_seqs:33, sum_L:1144340, sum_n:134430
RD	0
LK	0.000000
QD	0.000000 -> 0.000000
RI	inf
TR	0.124967	0.024993
MT	5.000000
MM	C_pi: 1.000000, n_recomb: 28247.904165
RS	0	0.000000	1.000000	179.097183	0.006340	0.000000
RS	1	0.006440	1.000000	189.383599	0.006704	0.000000
RS	2	0.013294	1.000000	200.176180	0.007086	0.000000
RS	3	0.020590	1.000000	211.488634	0.007487	0.000000
RS	4	0.028356	1.000000	223.333404	0.007906	0.000000
RS	5	0.036622	1.000000	235.721375	0.008345	0.000000
RS	6	0.045421	1.000000	248.661539	0.008803	0.000000
RS	7	0.054785	1.000000	262.160626	0.009281	0.000000
RS	8	0.064753	1.000000	276.222696	0.009779	0.000000
RS	9	0.075363	1.000000	290.848688	0.010296	0.000000
RS	10	0.086656	1.000000	306.035931	0.010834	0.000000
RS	11	0.098677	1.000000	321.777603	0.011391	0.000000
RS	12	0.111471	1.000000	338.062157	0.011968	0.000000
RS	13	0.125090	1.000000	354.872702	0.012563	0.000000
RS	14	0.139585	1.000000	372.186343	0.013176	0.000000
RS	15	0.155014	1.000000	389.973485	0.013805	0.000000
RS	16	0.171437	1.000000	408.197111	0.014451	0.000000
RS	17	0.188917	1.000000	426.812032	0.015110	0.000000
RS	18	0.207523	1.000000	445.764130	0.015780	0.000000
RS	19	0.227327	1.000000	464.989595	0.016461	0.000000
RS	20	0.248406	1.000000	484.414189	0.017149	0.000000
RS	21	0.270843	1.000000	503.952530	0.017840	0.000000
RS	22	0.294725	1.000000	523.507455	0.018533	0.000000
RS	23	0.320144	1.000000	542.969453	0.019222	0.000000
RS	24	0.347201	1.000000	562.216231	0.019903	0.000000
RS	25	0.376000	1.000000	581.112430	0.020572	0.000000
RS	26	0.406654	1.000000	599.509539	0.021223	0.000000
RS	27	0.439282	1.000000	617.246057	0.021851	0.000000
RS	28	0.474011	1.000000	634.147946	0.022449	0.000000
RS	29	0.510976	1.000000	650.029429	0.023012	0.000000
RS	30	0.550322	1.000000	664.694186	0.023531	0.000000
RS	31	0.592202	1.000000	677.937005	0.024000	0.000000
RS	32	0.636779	1.000000	689.545931	0.024411	0.000000
RS	33	0.684227	1.000000	699.304966	0.024756	0.000000
RS	34	0.734730	1.000000	706.997348	0.025028	0.000000
RS	35	0.788485	1.000000	712.409431	0.025220	0.000000
RS	36	0.845702	1.000000	715.335169	0.025323	0.000000
RS	37	0.906604	1.000000	715.581185	0.025332	0.000000
RS	38	0.971428	1.000000	712.972366	0.025240	0.000000
RS	39	1.040426	1.000000	707.357894	0.025041	0.000000
RS	40	1.113868	1.000000	698.617596	0.024732	0.000000
RS	41	1.192040	1.000000	686.668425	0.024309	0.000000
RS	42	1.275245	1.000000	671.470855	0.023771	0.000000
RS	43	1.363809	1.000000	653.034932	0.023118	0.000000
RS	44	1.458076	1.000000	631.425642	0.022353	0.000000
RS	45	1.558414	1.000000	606.767281	0.021480	0.000000
RS	46	1.665214	1.000000	579.246435	0.020506	0.000000
RS	47	1.778891	1.000000	549.113193	0.019439	0.000000
RS	48	1.899889	1.000000	516.680255	0.018291	0.000000
RS	49	2.028679	1.000000	482.319614	0.017075	0.000000
RS	50	2.165763	1.000000	446.456599	0.015805	0.000000
RS	51	2.311675	1.000000	409.561163	0.014499	0.000000
RS	52	2.466983	1.000000	372.136476	0.013174	0.000000
RS	53	2.632293	1.000000	334.705058	0.011849	0.000000
RS	54	2.808249	1.000000	297.792868	0.010542	0.000000
RS	55	2.995536	1.000000	261.912018	0.009272	0.000000
RS	56	3.194884	1.000000	227.542934	0.008055	0.000000
RS	57	3.407070	1.000000	195.116972	0.006907	0.000000
RS	58	3.632920	1.000000	165.000568	0.005841	0.000000
RS	59	3.873315	1.000000	137.482060	0.004867	0.000000
RS	60	4.129191	1.000000	112.762157	0.003992	0.000000
RS	61	4.401545	1.000000	90.948906	0.003220	0.000000
RS	62	4.691438	1.000000	72.057656	0.002551	0.000000
RS	63	5.000000	1.000000	202.078745	0.007154	0.000000
PA	4+25*2+4+6 0.124966834 0.024993367 5.000000000 1.000000000 1.000000000 1.000000000 1.000000000 1.000000000 1.000000000 1.000000000 1.000000000 1.000000000 1.000000000 1.000000000 1.000000000 1.000000000 1.000000000 1.000000000 1.000000000 1.000000000 1.000000000 1.000000000 1.000000000 1.000000000 1.000000000 1.000000000 1.000000000 1.000000000 1.000000000 1.000000000 1.000000000
//
IT	4796
RD	1
LK	-362969.295606
QD	-957.992113 -> -512.459106
RI	0.0322060635
TR	0.109917	0.022446
MT	6.033010
MM	C_pi: 1.100752, n_recomb: 27929.091608
RS	0	0.000000	0.559833	330.746252	0.011842	0.000571
RS	1	0.006752	0.559833	348.730865	0.012486	0.006023
RS	2	0.013960	0.559833	367.385990	0.013154	0.013887
RS	3	0.021654	0.559833	386.693630	0.013846	0.014147
RS	4	0.029868	0.626335	363.755119	0.013024	0.011801
RS	5	0.038637	0.626335	382.775558	0.013705	0.011242
RS	6	0.047998	0.651550	386.946413	0.013855	0.011891
RS	7	0.057990	0.651550	406.622998	0.014559	0.013019
RS	8	0.068658	0.670563	414.846208	0.014854	0.014171
RS	9	0.080045	0.670563	435.207786	0.015583	0.015133
RS	10	0.092202	0.702637	435.406768	0.015590	0.015882
RS	11	0.105179	0.702637	456.084284	0.016330	0.016512
RS	12	0.119033	0.743126	451.394539	0.016162	0.017105
RS	13	0.133822	0.743126	472.142154	0.016905	0.017663
RS	14	0.149609	0.793861	461.979238	0.016541	0.018132
RS	15	0.166463	0.793861	482.561743	0.017278	0.018459
RS	16	0.184454	0.857258	466.515274	0.016704	0.018617
RS	17	0.203660	0.857258	486.721952	0.017427	0.018605
RS	18	0.224163	0.929920	467.865230	0.016752	0.018451
RS	19	0.246051	0.929920	487.574427	0.017458	0.018204
RS	20	0.269416	1.004494	470.093448	0.016832	0.017916
RS	21	0.294359	1.004494	489.258820	0.017518	0.017632
RS	22	0.320985	1.074326	475.727212	0.017033	0.017377
RS	23	0.349410	1.074326	494.310235	0.017699	0.017170
RS	24	0.379754	1.135414	485.490972	0.017383	0.017023
RS	25	0.412147	1.135414	503.399694	0.018024	0.016945
RS	26	0.446726	1.185936	499.095129	0.017870	0.016939
RS	27	0.483641	1.185936	516.145116	0.018481	0.017003
RS	28	0.523048	1.225741	515.632863	0.018462	0.017131
RS	29	0.565116	1.225741	531.522396	0.019031	0.017318
RS	30	0.610024	1.255459	533.915671	0.019117	0.017561
RS	31	0.657965	1.255459	548.211534	0.019629	0.017856
RS	32	0.709142	1.276217	552.475993	0.019781	0.018201
RS	33	0.763775	1.276217	564.608660	0.020216	0.018587
RS	34	0.822096	1.289883	569.362053	0.020386	0.019003
RS	35	0.884356	1.289883	578.642927	0.020718	0.019431
RS	36	0.950819	1.298931	582.153750	0.020844	0.019849
RS	37	1.021769	1.298931	587.829265	0.021047	0.020232
RS	38	1.097511	1.305807	588.316514	0.021065	0.020554
RS	39	1.178366	1.305807	589.656471	0.021113	0.020793
RS	40	1.264680	1.312271	585.690564	0.020971	0.020931
RS	41	1.356823	1.312271	582.089161	0.020842	0.020956
RS	42	1.455186	1.319137	572.845361	0.020511	0.020863
RS	43	1.560192	1.319137	563.911710	0.020191	0.020650
RS	44	1.672287	1.326465	549.173381	0.019663	0.020320
RS	45	1.791951	1.326465	534.804213	0.019149	0.019879
RS	46	1.919694	1.333902	514.851112	0.018434	0.019334
RS	47	2.056062	1.333902	495.286674	0.017734	0.018696
RS	48	2.201638	1.340902	470.800546	0.016857	0.017973
RS	49	2.357044	1.340902	446.659183	0.015993	0.017174
RS	50	2.522942	1.346988	418.617313	0.014989	0.016311
RS	51	2.700041	1.346988	390.907055	0.013996	0.015390
RS	52	2.889098	1.352008	360.503116	0.012908	0.014420
RS	53	3.090920	1.352008	330.600824	0.011837	0.013411
RS	54	3.306369	1.358243	298.821571	0.010699	0.012373
RS	55	3.536365	1.358243	268.503117	0.009614	0.011316
RS	56	3.781891	1.358243	238.471014	0.008538	0.010253
RS	57	4.043994	1.358243	209.184734	0.007490	0.009196
RS	58	4.323793	1.397306	176.539677	0.006321	0.008157
RS	59	4.622485	1.397306	151.631948	0.005429	0.007150
RS	60	4.941345	1.397306	128.341265	0.004595	0.006185
RS	61	5.281733	1.397306	106.939780	0.003829	0.005275
RS	62	5.645105	1.397306	87.629601	0.003138	0.004432
RS	63	6.033010	1.397306	278.483539	0.009971	0.015317
PA	4+25*2+4+6 0.109917451 0.022446302 6.033010483 0.559832573 0.626335144 0.651549816 0.670562744 0.702636719 0.743125916 0.793861389 0.857257843 0.929920197 1.004493713 1.074325502 1.135414124 1.185935974 1.225741386 1.255459309 1.276216984 1.289882660 1.298931122 1.305807114 1.312271118 1.319136620 1.326465487 1.333902240 1.340901852 1.346987605 1.352007866 1.358242989 1.397305548
//
IT	4853
RD	2
LK	-362268.555412
QD	-531.291263 -> -373.615156
RI	0.0372440385
TR	0.102318	0.021776
MT	6.630920
MM	C_pi: 1.187503, n_recomb: 29213.494848
RS	0	0.000000	0.534876	370.189132	0.012672	0.000509
RS	1	0.006910	0.534876	390.544721	0.013369	0.005474
RS	2	0.014297	0.534876	411.641567	0.014091	0.012618
RS	3	0.022194	0.534876	433.452463	0.014837	0.014426
RS	4	0.030638	0.597542	408.485025	0.013983	0.011387
RS	5	0.039664	0.597542	429.982395	0.014719	0.011049
RS	6	0.049315	0.610371	442.703247	0.015154	0.011434
RS	7	0.059632	0.610371	465.142880	0.015922	0.012825
RS	8	0.070662	0.609902	488.505494	0.016722	0.013988
RS	9	0.082454	0.609902	511.986006	0.017526	0.015471
RS	10	0.095061	0.631736	517.535233	0.017716	0.016072
RS	11	0.108539	0.631736	541.300210	0.018529	0.017310
RS	12	0.122949	0.668588	534.498772	0.018296	0.017537
RS	13	0.138354	0.668588	558.069133	0.019103	0.018728
RS	14	0.154823	0.723392	538.190420	0.018423	0.018625
RS	15	0.172431	0.723392	561.182979	0.019210	0.019637
RS	16	0.191255	0.802301	527.413226	0.018054	0.018999
RS	17	0.211379	0.802301	549.538045	0.018811	0.019666
RS	18	0.232895	0.903038	508.622634	0.017411	0.018607
RS	19	0.255897	0.903038	529.763649	0.018134	0.018973
RS	20	0.280488	1.015188	490.727441	0.016798	0.017833
RS	21	0.306779	1.015188	510.918585	0.017489	0.018068
RS	22	0.334886	1.126676	479.124857	0.016401	0.017106
RS	23	0.364935	1.126676	498.460626	0.017063	0.017329
RS	24	0.397061	1.228245	475.394601	0.016273	0.016633
RS	25	0.431406	1.228245	493.942949	0.016908	0.016908
RS	26	0.468124	1.313985	479.278544	0.016406	0.016495
RS	27	0.507380	1.313985	497.021717	0.017013	0.016849
RS	28	0.549348	1.381478	489.616073	0.016760	0.016688
RS	29	0.594216	1.381478	506.408552	0.017335	0.017115
RS	30	0.642184	1.430471	505.001494	0.017287	0.017166
RS	31	0.693467	1.430471	520.540476	0.017818	0.017661
RS	32	0.748293	1.462327	523.778864	0.017929	0.017896
RS	33	0.806907	1.462327	537.581202	0.018402	0.018448
RS	34	0.869572	1.480668	543.531820	0.018606	0.018818
RS	35	0.936566	1.480668	554.935606	0.018996	0.019384
RS	36	1.008189	1.490953	560.981856	0.019203	0.019787
RS	37	1.084762	1.490953	569.203544	0.019484	0.020276
RS	38	1.166625	1.498738	572.561216	0.019599	0.020578
RS	39	1.254145	1.498738	576.810018	0.019745	0.020886
RS	40	1.347712	1.507834	575.333225	0.019694	0.020972
RS	41	1.447744	1.507834	574.939327	0.019681	0.021033
RS	42	1.554689	1.519670	567.584240	0.019429	0.020853
RS	43	1.669022	1.519670	562.092065	0.019241	0.020655
RS	44	1.791256	1.533857	548.810940	0.018786	0.020224
RS	45	1.921936	1.533857	538.028489	0.018417	0.019794
RS	46	2.061646	1.549091	519.398014	0.017779	0.019156
RS	47	2.211009	1.549091	503.422723	0.017233	0.018537
RS	48	2.370692	1.563704	480.358116	0.016443	0.017746
RS	49	2.541409	1.563704	459.592095	0.015732	0.016982
RS	50	2.723922	1.576282	433.093729	0.014825	0.016083
RS	51	2.919046	1.576282	408.267470	0.013975	0.015209
RS	52	3.127653	1.586296	379.289751	0.012983	0.014234
RS	53	3.350674	1.586296	351.497555	0.012032	0.013277
RS	54	3.589104	1.597999	320.363036	0.010966	0.012233
RS	55	3.844010	1.597999	291.239201	0.009969	0.011229
RS	56	4.116529	1.597999	261.814230	0.008962	0.010210
RS	57	4.407877	1.597999	232.560922	0.007961	0.009188
RS	58	4.719358	1.679801	194.970973	0.006674	0.007969
RS	59	5.052360	1.679801	170.435696	0.005834	0.007047
RS	60	5.408372	1.679801	146.930337	0.005030	0.006149
RS	61	5.788983	1.679801	124.797423	0.004272	0.005289
RS	62	6.195893	1.679801	104.327094	0.003571	0.004480
RS	63	6.630920	1.679801	359.780926	0.012316	0.016189
PA	4+25*2+4+6 0.102318038 0.021775744 6.630919901 0.534876047 0.597541943 0.610370627 0.609901678 0.631736197 0.668588028 0.723391519 0.802301256 0.903037828 1.015188377 1.126676248 1.228244961 1.313985439 1.381477580 1.430470942 1.462326991 1.480667819 1.490953361 1.498738429 1.507834151 1.519669537 1.533856649 1.549090650 1.563704328 1.576281975 1.586295717 1.597998570 1.679801246
//
IT	5694
RD	3
LK	-361997.471340
QD	-409.158346 -> -321.558206
RI	0.0360920848
TR	0.097483	0.021753
MT	7.008142
MM	C_pi: 1.263515, n_recomb: 31026.568373
RS	0	0.000000	0.574498	370.790079	0.011951	0.000459
RS	1	0.007002	0.574498	391.811299	0.012628	0.005041
RS	2	0.014495	0.574498	413.661043	0.013332	0.011724
RS	3	0.022512	0.574498	436.319293	0.014063	0.013995
RS	4	0.031091	0.635543	415.914272	0.013405	0.011140
RS	5	0.040270	0.635543	438.480149	0.014132	0.010604
RS	6	0.050092	0.637518	460.371309	0.014838	0.011004
RS	7	0.060602	0.637518	484.331823	0.015610	0.012264
RS	8	0.071848	0.612801	529.262079	0.017058	0.013787
RS	9	0.083881	0.612801	555.005057	0.017888	0.015325
RS	10	0.096757	0.618886	575.527244	0.018549	0.016220
RS	11	0.110534	0.618886	601.895092	0.019399	0.017603
RS	12	0.125276	0.645091	603.245108	0.019443	0.017966
RS	13	0.141051	0.645091	629.468027	0.020288	0.019355
RS	14	0.157930	0.694355	609.759091	0.019653	0.019200
RS	15	0.175991	0.694355	635.256544	0.020475	0.020477
RS	16	0.195316	0.776034	591.978301	0.019080	0.019535
RS	17	0.215995	0.776034	616.344769	0.019865	0.020491
RS	18	0.238122	0.889789	559.689431	0.018039	0.018944
RS	19	0.261798	0.889789	582.769317	0.018783	0.019583
RS	20	0.287132	1.024071	527.275185	0.016994	0.017924
RS	21	0.314240	1.024071	549.117822	0.017698	0.018396
RS	22	0.343246	1.163042	503.485842	0.016228	0.016990
RS	23	0.374283	1.163042	524.249102	0.016897	0.017413
RS	24	0.407494	1.292899	490.854707	0.015820	0.016379
RS	25	0.443030	1.292899	510.700161	0.016460	0.016816
RS	26	0.481054	1.403578	489.091906	0.015764	0.016165
RS	27	0.521741	1.403578	508.104755	0.016376	0.016652
RS	28	0.565277	1.490017	496.682439	0.016008	0.016339
RS	29	0.611862	1.490017	514.810225	0.016593	0.016874
RS	30	0.661708	1.550742	511.920032	0.016499	0.016846
RS	31	0.715045	1.550742	528.928010	0.017048	0.017427
RS	32	0.772117	1.587129	532.903791	0.017176	0.017645
RS	33	0.833184	1.587129	548.335065	0.017673	0.018267
RS	34	0.898528	1.604566	556.687048	0.017942	0.018666
RS	35	0.968448	1.604566	569.849318	0.018366	0.019287
RS	36	1.043263	1.611700	579.005045	0.018662	0.019740
RS	37	1.123318	1.611700	589.035189	0.018985	0.020270
RS	38	1.208978	1.617360	595.092938	0.019180	0.020607
RS	39	1.300636	1.617360	601.110023	0.019374	0.020942
RS	40	1.398712	1.627357	601.146460	0.019375	0.021025
RS	41	1.503656	1.627357	602.423098	0.019416	0.021100
RS	42	1.615948	1.643497	595.249612	0.019185	0.020878
RS	43	1.736103	1.643497	591.315788	0.019058	0.020690
RS	44	1.864672	1.664639	577.240307	0.018605	0.020194
RS	45	2.002243	1.664639	567.906640	0.018304	0.019778
RS	46	2.149448	1.688234	548.041678	0.017664	0.019074
RS	47	2.306960	1.688234	533.385836	0.017191	0.018478
RS	48	2.475501	1.711200	509.125643	0.016409	0.017638
RS	49	2.655845	1.711200	489.474625	0.015776	0.016905
RS	50	2.848816	1.730923	462.057756	0.014892	0.015985
RS	51	3.055300	1.730923	438.006805	0.014117	0.015148
RS	52	3.276242	1.746359	408.302788	0.013160	0.014174
RS	53	3.512656	1.746359	380.788557	0.012273	0.013256
RS	54	3.765623	1.763695	348.528692	0.011233	0.012216
RS	55	4.036304	1.763695	319.133400	0.010286	0.011249
RS	56	4.325939	1.763695	289.047149	0.009316	0.010261
RS	57	4.635855	1.763695	258.759435	0.008340	0.009263
RS	58	4.967472	1.889119	214.967390	0.006928	0.007903
RS	59	5.322309	1.889119	190.135731	0.006128	0.007039
RS	60	5.701993	1.889119	165.944839	0.005348	0.006188
RS	61	6.108264	1.889119	142.779925	0.004602	0.005364
RS	62	6.542983	1.889119	120.987386	0.003899	0.004581
RS	63	7.008142	1.889119	442.700901	0.014268	0.017250
PA	4+25*2+4+6 0.097483490 0.021753347 7.008141939 0.574498129 0.635543084 0.637518073 0.612801046 0.618886101 0.645090632 0.694354646 0.776034011 0.889788636 1.024070753 1.163042098 1.292899142 1.403578089 1.490017485 1.550741500 1.587128983 1.604565739 1.611700099 1.617359587 1.627357475 1.643496599 1.664638987 1.688234446 1.711200096 1.730922669 1.746359280 1.763695277 1.889118688
//
IT	5266
RD	4
LK	-361835.004968
QD	-354.870927 -> -289.617896
RI	0.0333319358
TR	0.093914	0.021989
MT	7.271124
MM	C_pi: 1.327198, n_recomb: 32915.960279
RS	0	0.000000	0.621909	366.429765	0.011132	0.000426
RS	1	0.007064	0.621909	387.759283	0.011780	0.004757
RS	2	0.014627	0.621909	409.992021	0.012456	0.011154
RS	3	0.022724	0.621909	433.116814	0.013158	0.013619
RS	4	0.031393	0.688678	413.093372	0.012550	0.010931
RS	5	0.040675	0.688678	436.192352	0.013252	0.010193
RS	6	0.050612	0.686313	461.705671	0.014027	0.010574
RS	7	0.061251	0.686313	486.509770	0.014780	0.011649
RS	8	0.072642	0.636493	551.768881	0.016763	0.013528
RS	9	0.084838	0.636493	579.224131	0.017597	0.014993
RS	10	0.097895	0.625991	617.273088	0.018753	0.016256
RS	11	0.111874	0.625991	645.877450	0.019622	0.017635
RS	12	0.126841	0.640263	659.859910	0.020047	0.018277
RS	13	0.142865	0.640263	688.529891	0.020918	0.019707
RS	14	0.160020	0.681478	674.351234	0.020487	0.019692
RS	15	0.178388	0.681478	702.268434	0.021335	0.021070
RS	16	0.198054	0.761571	654.205789	0.019875	0.020035
RS	17	0.219108	0.761571	680.821080	0.020684	0.021125
RS	18	0.241650	0.882102	611.798500	0.018587	0.019284
RS	19	0.265784	0.882102	636.899412	0.019349	0.020057
RS	20	0.291623	1.031153	567.346434	0.017236	0.018044
RS	21	0.319287	1.031153	590.972027	0.017954	0.018634
RS	22	0.348905	1.190143	533.402506	0.016205	0.016919
RS	23	0.380616	1.190143	555.745800	0.016884	0.017441
RS	24	0.414566	1.341398	513.627357	0.015604	0.016176
RS	25	0.450915	1.341398	534.919174	0.016251	0.016694
RS	26	0.489832	1.470964	507.723524	0.015425	0.015889
RS	27	0.531497	1.470964	528.130758	0.016045	0.016439
RS	28	0.576106	1.571145	513.811273	0.015610	0.016038
RS	29	0.623866	1.571145	533.354302	0.016204	0.016624
RS	30	0.675000	1.639192	529.880613	0.016098	0.016565
RS	31	0.729746	1.639192	548.372721	0.016660	0.017186
RS	32	0.788359	1.676477	553.793606	0.016824	0.017423
RS	33	0.851113	1.676477	570.783821	0.017341	0.018074
RS	34	0.918299	1.690136	582.075187	0.017684	0.018530
RS	35	0.990231	1.690136	596.818645	0.018132	0.019173
RS	36	1.067245	1.691995	609.415267	0.018514	0.019697
RS	37	1.149699	1.691995	620.945989	0.018865	0.020246
RS	38	1.237978	1.694063	629.737697	0.019132	0.020636
RS	39	1.332492	1.694063	637.067871	0.019354	0.020988
RS	40	1.433683	1.704015	638.276693	0.019391	0.021084
RS	41	1.542022	1.704015	640.622501	0.019462	0.021176
RS	42	1.658015	1.723902	632.929447	0.019229	0.020926
RS	43	1.782200	1.723902	629.830193	0.019134	0.020756
RS	44	1.915159	1.751753	613.999764	0.018654	0.020207
RS	45	2.057509	1.751753	605.310960	0.018390	0.019813
RS	46	2.209915	1.783709	583.127226	0.017716	0.019052
RS	47	2.373087	1.783709	568.960447	0.017285	0.018483
RS	48	2.547786	1.815187	542.429540	0.016479	0.017599
RS	49	2.734825	1.815187	523.094959	0.015892	0.016898
RS	50	2.935076	1.842261	493.798849	0.015002	0.015956
RS	51	3.149473	1.842261	469.813139	0.014273	0.015154
RS	52	3.379016	1.863264	438.606294	0.013325	0.014178
RS	53	3.624773	1.863264	410.795713	0.012480	0.013294
RS	54	3.887890	1.886287	376.817084	0.011448	0.012254
RS	55	4.169594	1.886287	346.746859	0.010534	0.011318
RS	56	4.471197	1.886287	315.681330	0.009591	0.010355
RS	57	4.794106	1.886287	284.126350	0.008632	0.009376
RS	58	5.139824	2.055026	233.685025	0.007099	0.007887
RS	59	5.509965	2.055026	208.495212	0.006334	0.007070
RS	60	5.906252	2.055026	183.639808	0.005579	0.006257
RS	61	6.330532	2.055026	159.531998	0.004847	0.005462
RS	62	6.784784	2.055026	136.557567	0.004149	0.004699
RS	63	7.271124	2.055026	523.481903	0.015904	0.018365
PA	4+25*2+4+6 0.093914432 0.021989080 7.271123706 0.621908733 0.688677545 0.686313094 0.636492549 0.625991119 0.640263107 0.681478396 0.761571295 0.882102302 1.031153273 1.190143396 1.341398150 1.470963694 1.571144727 1.639191692 1.676477036 1.690136376 1.691994912 1.694062531 1.704015434 1.723902192 1.751752749 1.783709381 1.815186521 1.842260925 1.863263710 1.886287183 2.055025808
//
IT	4518
RD	5
LK	-361709.691164
QD	-318.726651 -> -263.952762
RI	0.0309359743
TR	0.091025	0.022331
MT	7.471920
MM	C_pi: 1.381140, n_recomb: 34758.297052
RS	0	0.000000	0.661542	365.922808	0.010528	0.000406
RS	1	0.007110	0.661542	387.633069	0.011152	0.004580
RS	2	0.014725	0.661542	410.309059	0.011805	0.010802
RS	3	0.022881	0.661542	433.946402	0.012485	0.013399
RS	4	0.031618	0.741004	409.671404	0.011786	0.010743
RS	5	0.040975	0.741004	433.144056	0.012462	0.009870
RS	6	0.050998	0.742370	456.703371	0.013139	0.010154
RS	7	0.061734	0.742370	481.962980	0.013866	0.011070
RS	8	0.073232	0.667861	564.245591	0.016233	0.013233
RS	9	0.085549	0.667861	593.015232	0.017061	0.014600
RS	10	0.098741	0.641090	648.118521	0.018646	0.016204
RS	11	0.112870	0.641090	678.645553	0.019525	0.017533
RS	12	0.128005	0.643555	706.784139	0.020334	0.018477
RS	13	0.144215	0.643555	737.683645	0.021223	0.019890
RS	14	0.161578	0.676180	731.945467	0.021058	0.020086
RS	15	0.180175	0.676180	762.137505	0.021927	0.021498
RS	16	0.200095	0.753058	712.271069	0.020492	0.020470
RS	17	0.221431	0.753058	741.038964	0.021320	0.021625
RS	18	0.244283	0.877465	661.809730	0.019040	0.019592
RS	19	0.268761	0.877465	688.875636	0.019819	0.020437
RS	20	0.294978	1.037477	606.712666	0.017455	0.018159
RS	21	0.323060	1.037477	632.093194	0.018185	0.018813
RS	22	0.353138	1.212403	563.668516	0.016217	0.016862
RS	23	0.385355	1.212403	587.577042	0.016905	0.017437
RS	24	0.419862	1.381191	537.608910	0.015467	0.015999
RS	25	0.456822	1.381191	560.333833	0.016121	0.016558
RS	26	0.496411	1.526243	528.257109	0.015198	0.015643
RS	27	0.538813	1.526243	550.038345	0.015825	0.016226
RS	28	0.584231	1.637282	533.377716	0.015345	0.015768
RS	29	0.632877	1.637282	554.301437	0.015947	0.016378
RS	30	0.684983	1.710298	550.668768	0.015843	0.016309
RS	31	0.740792	1.710298	570.590210	0.016416	0.016948
RS	32	0.800570	1.746646	577.789780	0.016623	0.017216
RS	33	0.864597	1.746646	596.258195	0.017154	0.017880
RS	34	0.933177	1.755177	610.770091	0.017572	0.018399
RS	35	1.006632	1.755177	626.980474	0.018038	0.019053
RS	36	1.085310	1.750785	643.250814	0.018506	0.019652
RS	37	1.169582	1.750785	656.123199	0.018877	0.020212
RS	38	1.259845	1.748517	667.773270	0.019212	0.020662
RS	39	1.356525	1.748517	676.202497	0.019454	0.021027
RS	40	1.460079	1.757771	678.532221	0.019521	0.021146
RS	41	1.570996	1.757771	681.676438	0.019612	0.021254
RS	42	1.689798	1.780796	673.220329	0.019369	0.020987
RS	43	1.817047	1.780796	670.639432	0.019294	0.020838
RS	44	1.953342	1.814816	652.668085	0.018777	0.020245
RS	45	2.099328	1.814816	644.283293	0.018536	0.019876
RS	46	2.255693	1.854723	619.326709	0.017818	0.019064
RS	47	2.423175	1.854723	605.309064	0.017415	0.018524
RS	48	2.602564	1.894445	576.059864	0.016573	0.017598
RS	49	2.794707	1.894445	556.729490	0.016017	0.016930
RS	50	3.000511	1.928703	525.173679	0.015109	0.015964
RS	51	3.220947	1.928703	500.993872	0.014414	0.015196
RS	52	3.457056	1.955141	468.004005	0.013465	0.014215
RS	53	3.709951	1.955141	439.711659	0.012651	0.013362
RS	54	3.980825	1.983662	403.833464	0.011618	0.012320
RS	55	4.270958	1.983662	372.990332	0.010731	0.011411
RS	56	4.581719	1.983662	340.893095	0.009808	0.010469
RS	57	4.914574	1.983662	308.062531	0.008863	0.009506
RS	58	5.271093	2.194955	250.816991	0.007216	0.007895
RS	59	5.652960	2.194955	225.332607	0.006483	0.007117
RS	60	6.061976	2.194955	199.921586	0.005752	0.006337
RS	61	6.500072	2.194955	175.015885	0.005035	0.005567
RS	62	6.969315	2.194955	151.030086	0.004345	0.004821
RS	63	7.471920	2.194955	601.832069	0.017315	0.019484
PA	4+25*2+4+6 0.091024998 0.022331191 7.471919766 0.661542236 0.741003721 0.742370370 0.667861436 0.641090232 0.643554560 0.676179693 0.753057712 0.877464555 1.037477418 1.212403196 1.381190717 1.526243231 1.637281604 1.710297909 1.746645745 1.755176524 1.750785254 1.748517403 1.757771315 1.780795884 1.814816289 1.854722576 1.894444787 1.928702995 1.955140741 1.983661837 2.194955499
//
IT	5311
RD	6
LK	-361603.216825
QD	-289.447365 -> -241.546312
RI	0.0292016801
TR	0.088552	0.022713
MT	7.636703
MM	C_pi: 1.428317, n_recomb: 36531.908230
RS	0	0.000000	0.690689	370.044655	0.010129	0.000393
RS	1	0.007146	0.690689	392.296087	0.010738	0.004472
RS	2	0.014803	0.690689	415.569699	0.011376	0.010587
RS	3	0.023007	0.690689	439.865858	0.012041	0.013303
RS	4	0.031798	0.787311	408.429322	0.011180	0.010578
RS	5	0.041216	0.787311	432.276207	0.011833	0.009631
RS	6	0.051308	0.800284	449.753972	0.012311	0.009753
RS	7	0.062121	0.800284	475.258836	0.013009	0.010547
RS	8	0.073707	0.702002	571.334368	0.015639	0.012923
RS	9	0.086120	0.702002	601.142642	0.016455	0.014199
RS	10	0.099421	0.659619	671.837538	0.018390	0.016093
RS	11	0.113672	0.659619	704.039477	0.019272	0.017362
RS	12	0.128942	0.650788	746.485935	0.020434	0.018593
RS	13	0.145303	0.650788	779.427142	0.021336	0.019971
RS	14	0.162833	0.674886	783.716044	0.021453	0.020399
RS	15	0.181615	0.674886	816.046489	0.022338	0.021817
RS	16	0.201740	0.747920	766.360388	0.020978	0.020845
RS	17	0.223303	0.747920	797.175069	0.021821	0.022035
RS	18	0.246408	0.874712	709.222284	0.019414	0.019866
RS	19	0.271163	0.874712	738.171848	0.020206	0.020754
RS	20	0.297687	1.043530	644.359277	0.017638	0.018264
RS	21	0.326107	1.043530	671.431045	0.018379	0.018955
RS	22	0.356558	1.232024	592.828976	0.016228	0.016811
RS	23	0.389185	1.232024	618.247233	0.016923	0.017416
RS	24	0.424143	1.416115	560.958384	0.015355	0.015839
RS	25	0.461600	1.416115	585.062407	0.016015	0.016421
RS	26	0.501733	1.574753	548.510052	0.015015	0.015420
RS	27	0.544735	1.574753	571.608865	0.015647	0.016018
RS	28	0.590809	1.695119	552.897157	0.015135	0.015521
RS	29	0.640176	1.695119	575.140632	0.015744	0.016142
RS	30	0.693072	1.771926	571.548841	0.015645	0.016072
RS	31	0.749747	1.771926	592.833686	0.016228	0.016717
RS	32	0.810472	1.806507	601.953032	0.016477	0.017021
RS	33	0.875537	1.806507	621.829411	0.017022	0.017689
RS	34	0.945251	1.809354	639.699623	0.017511	0.018272
RS	35	1.019948	1.809354	657.301932	0.017993	0.018929
RS	36	1.099982	1.798324	677.402446	0.018543	0.019603
RS	37	1.185736	1.798324	691.532159	0.018930	0.020170
RS	38	1.277619	1.791339	706.188738	0.019331	0.020680
RS	39	1.376067	1.791339	715.615934	0.019589	0.021058
RS	40	1.481551	1.799412	719.144822	0.019685	0.021204
RS	41	1.594573	1.799412	722.965748	0.019790	0.021330
RS	42	1.715672	1.824979	713.725061	0.019537	0.021052
RS	43	1.845424	1.824979	711.523626	0.019477	0.020925
RS	44	1.984450	1.864543	691.299173	0.018923	0.020296
RS	45	2.133410	1.864543	683.071865	0.018698	0.019952
RS	46	2.293016	1.911827	655.182094	0.017935	0.019095
RS	47	2.464028	1.911827	641.171217	0.017551	0.018583
RS	48	2.647260	1.959335	609.037801	0.016671	0.017620
RS	49	2.843587	1.959335	589.585832	0.016139	0.016981
RS	50	3.053944	2.000430	555.633717	0.015210	0.015994
RS	51	3.279333	2.000430	531.162725	0.014540	0.015256
RS	52	3.520830	2.032022	496.304521	0.013586	0.014271
RS	53	3.779584	2.032022	467.472229	0.012796	0.013445
RS	54	4.056830	2.065709	429.662529	0.011761	0.012399
RS	55	4.353888	2.065709	398.032315	0.010895	0.011514
RS	56	4.672175	2.065709	364.915630	0.009989	0.010591
RS	57	5.013208	2.065709	330.846817	0.009056	0.009642
RS	58	5.378612	2.318653	266.727707	0.007301	0.007914
RS	59	5.770129	2.318653	241.013623	0.006597	0.007172
RS	60	6.189624	2.318653	215.140995	0.005889	0.006420
RS	61	6.639098	2.318653	189.554589	0.005189	0.005672
RS	62	7.120693	2.318653	164.690791	0.004508	0.004941
RS	63	7.636703	2.318653	678.639112	0.018577	0.020588
PA	4+25*2+4+6 0.088551979 0.022713323 7.636703381 0.690689151 0.787310801 0.800283983 0.702002382 0.659618751 0.650787503 0.674886435 0.747920270 0.874712269 1.043530168 1.232024262 1.416115120 1.574752706 1.695119440 1.771926152 1.806507126 1.809353837 1.798324353 1.791338800 1.799412472 1.824978838 1.864543151 1.911826556 1.959334529 2.000430004 2.032022454 2.065709442 2.318653131
//
IT	4574
RD	7
LK	-361509.714766
QD	-264.128933 -> -221.611165
RI	0.0280031215
TR	0.086364	0.023105
MT	7.779035
MM	C_pi: 1.470884, n_recomb: 38239.980298
RS	0	0.000000	0.711057	377.644846	0.009876	0.000385
RS	1	0.007177	0.711057	400.574106	0.010475	0.004404
RS	2	0.014870	0.711057	424.579454	0.011103	0.010457
RS	3	0.023114	0.711057	449.664575	0.011759	0.013288
RS	4	0.031950	0.826432	409.777052	0.010716	0.010440
RS	5	0.041421	0.826432	434.054781	0.011351	0.009461
RS	6	0.051571	0.857885	442.646779	0.011575	0.009378
RS	7	0.062450	0.857885	468.287033	0.012246	0.010083
RS	8	0.074109	0.736893	575.530567	0.015050	0.012614
RS	9	0.086606	0.736893	606.188467	0.015852	0.013811
RS	10	0.099999	0.679605	690.870262	0.018067	0.015946
RS	11	0.114353	0.679605	724.557179	0.018948	0.017158
RS	12	0.129738	0.660057	780.893850	0.020421	0.018649
RS	13	0.146227	0.660057	815.724427	0.021332	0.019987
RS	14	0.163899	0.675876	830.910388	0.021729	0.020650
RS	15	0.182840	0.675876	865.266289	0.022627	0.022061
RS	16	0.203140	0.744813	817.168248	0.021369	0.021172
RS	17	0.224898	0.744813	849.938539	0.022226	0.022381
RS	18	0.248217	0.873117	754.343310	0.019727	0.020114
RS	19	0.273209	0.873117	785.101612	0.020531	0.021030
RS	20	0.299995	1.049390	680.294219	0.017790	0.018359
RS	21	0.328704	1.049390	708.993901	0.018541	0.019075
RS	22	0.359473	1.249945	620.656725	0.016231	0.016765
RS	23	0.392451	1.249945	647.526166	0.016933	0.017389
RS	24	0.427796	1.447976	583.242385	0.015252	0.015692
RS	25	0.465677	1.447976	608.667124	0.015917	0.016288
RS	26	0.506277	1.619123	567.869310	0.014850	0.015215
RS	27	0.549792	1.619123	592.225534	0.015487	0.015821
RS	28	0.596429	1.748023	571.608721	0.014948	0.015292
RS	29	0.646414	1.748023	595.110007	0.015563	0.015917
RS	30	0.699986	1.828102	591.627691	0.015471	0.015849
RS	31	0.757403	1.828102	614.214012	0.016062	0.016496
RS	32	0.818942	1.860614	625.285653	0.016352	0.016834
RS	33	0.884897	1.860614	646.511747	0.016907	0.017502
RS	34	0.955585	1.857639	667.782940	0.017463	0.018145
RS	35	1.031348	1.857639	686.725958	0.017958	0.018803
RS	36	1.112548	1.839879	710.751077	0.018587	0.019548
RS	37	1.199576	1.839879	726.093278	0.018988	0.020120
RS	38	1.292850	1.827995	743.893067	0.019453	0.020692
RS	39	1.392819	1.827995	754.274479	0.019725	0.021080
RS	40	1.499963	1.834532	759.132311	0.019852	0.021256
RS	41	1.614797	1.834532	763.581950	0.019968	0.021399
RS	42	1.737872	1.862120	753.636230	0.019708	0.021117
RS	43	1.869782	1.862120	751.761006	0.019659	0.021011
RS	44	2.011159	1.906618	729.306807	0.019072	0.020351
RS	45	2.162682	1.906618	721.181310	0.018859	0.020032
RS	46	2.325082	1.960686	690.339745	0.018053	0.019135
RS	47	2.499137	1.960686	676.282489	0.017685	0.018651
RS	48	2.685684	2.015472	641.231126	0.016769	0.017653
RS	49	2.885620	2.015472	621.612510	0.016256	0.017043
RS	50	3.099907	2.062993	585.239472	0.015304	0.016036
RS	51	3.329573	2.062993	560.446138	0.014656	0.015326
RS	52	3.575724	2.099406	523.716621	0.013696	0.014335
RS	53	3.839541	2.099406	494.332700	0.012927	0.013535
RS	54	4.122293	2.137867	454.618594	0.011889	0.012485
RS	55	4.425339	2.137867	422.210146	0.011041	0.011621
RS	56	4.750135	2.137867	388.099068	0.010149	0.010715
RS	57	5.098243	2.137867	352.832142	0.009227	0.009778
RS	58	5.471336	2.431517	281.792746	0.007369	0.007939
RS	59	5.871206	2.431517	255.896005	0.006692	0.007228
RS	60	6.299777	2.431517	229.629392	0.006005	0.006502
RS	61	6.759107	2.431517	203.446463	0.005320	0.005774
RS	62	7.251404	2.431517	177.800594	0.004650	0.005058
RS	63	7.779035	2.431517	754.778971	0.019738	0.021667
PA	4+25*2+4+6 0.086364351 0.023104771 7.779035462 0.711057240 0.826431718 0.857885370 0.736893087 0.679605291 0.660057372 0.675876487 0.744813256 0.873116775 1.049390083 1.249945186 1.447976413 1.619122672 1.748023217 1.828102363 1.860614209 1.857638816 1.839878756 1.827995161 1.834532257 1.862119513 1.906618136 1.960686161 2.015471654 2.062993043 2.099406198 2.137867117 2.431516891
//
IT	4816
RD	8
LK	-361426.582897
QD	-241.793937 -> -203.801458
RI	0.0271687824
TR	0.084391	0.023491
MT	7.906158
MM	C_pi: 1.510204, n_recomb: 39889.546095
RS	0	0.000000	0.725318	387.402858	0.009712	0.000379
RS	1	0.007205	0.725318	411.097686	0.010306	0.004360
RS	2	0.014928	0.725318	435.921247	0.010928	0.010374
RS	3	0.023208	0.725318	461.879665	0.011579	0.013316
RS	4	0.032085	0.858707	413.435390	0.010365	0.010331
RS	5	0.041601	0.858707	438.212911	0.010986	0.009346
RS	6	0.051802	0.914338	436.026923	0.010931	0.009032
RS	7	0.062739	0.914338	461.745520	0.011576	0.009670
RS	8	0.074464	0.771641	578.161657	0.014494	0.012312
RS	9	0.087033	0.771641	609.537432	0.015281	0.013445
RS	10	0.100508	0.700135	706.721646	0.017717	0.015778
RS	11	0.114953	0.700135	741.746374	0.018595	0.016939
RS	12	0.130440	0.670415	811.353375	0.020340	0.018662
RS	13	0.147042	0.670415	847.949759	0.021257	0.019961
RS	14	0.164840	0.678226	874.527859	0.021924	0.020851
RS	15	0.183920	0.678226	910.817571	0.022833	0.022251
RS	16	0.204375	0.742966	865.364334	0.021694	0.021462
RS	17	0.226304	0.742966	900.015416	0.022563	0.022682
RS	18	0.249813	0.872198	797.613810	0.019996	0.020341
RS	19	0.275015	0.872198	830.117652	0.020810	0.021276
RS	20	0.302033	1.054973	714.786679	0.017919	0.018449
RS	21	0.330997	1.054973	745.059262	0.018678	0.019182
RS	22	0.362049	1.266538	647.274463	0.016227	0.016724
RS	23	0.395337	1.266538	675.542611	0.016935	0.017361
RS	24	0.431024	1.477599	604.466315	0.015154	0.015558
RS	25	0.469281	1.477599	631.158282	0.015823	0.016162
RS	26	0.510295	1.660608	586.243604	0.014697	0.015026
RS	27	0.554264	1.660608	611.801593	0.015337	0.015636
RS	28	0.601401	1.797652	589.338106	0.014774	0.015078
RS	29	0.651933	1.797652	614.040129	0.015394	0.015704
RS	30	0.706107	1.880821	610.665863	0.015309	0.015638
RS	31	0.764183	1.880821	634.497833	0.015906	0.016285
RS	32	0.826443	1.911250	647.485159	0.016232	0.016653
RS	33	0.893189	1.911250	670.011266	0.016797	0.017320
RS	34	0.964743	1.902530	694.662779	0.017415	0.018018
RS	35	1.041453	1.902530	714.908334	0.017922	0.018676
RS	36	1.123689	1.878097	742.903367	0.018624	0.019488
RS	37	1.211850	1.878097	759.433270	0.019038	0.020064
RS	38	1.306362	1.861248	780.489854	0.019566	0.020695
RS	39	1.407684	1.861248	791.810447	0.019850	0.021093
RS	40	1.516305	1.865986	798.139549	0.020009	0.021302
RS	41	1.632752	1.865986	803.206725	0.020136	0.021461
RS	42	1.757588	1.895151	792.681074	0.019872	0.021178
RS	43	1.891419	1.895151	791.121010	0.019833	0.021092
RS	44	2.034891	1.944040	766.522286	0.019216	0.020408
RS	45	2.188699	1.944040	758.487151	0.019015	0.020112
RS	46	2.353589	2.004334	724.745186	0.018169	0.019181
RS	47	2.530358	2.004334	710.630755	0.017815	0.018721
RS	48	2.719863	2.065897	672.692752	0.016864	0.017693
RS	49	2.923020	2.065897	652.899504	0.016368	0.017110
RS	50	3.140814	2.119433	614.131910	0.015396	0.016085
RS	51	3.374299	2.119433	589.014219	0.014766	0.015400
RS	52	3.624605	2.160324	550.447588	0.013799	0.014405
RS	53	3.892945	2.160324	520.519042	0.013049	0.013627
RS	54	4.180618	2.203156	478.952237	0.012007	0.012575
RS	55	4.489016	2.203156	445.780735	0.011175	0.011730
RS	56	4.819632	2.203156	410.701003	0.010296	0.010839
RS	57	5.174068	2.203156	374.271331	0.009383	0.009912
RS	58	5.554039	2.536548	296.273454	0.007427	0.007968
RS	59	5.961385	2.536548	270.226167	0.006774	0.007284
RS	60	6.398078	2.536548	243.613225	0.006107	0.006582
RS	61	6.866233	2.536548	216.894146	0.005437	0.005872
RS	62	7.368117	2.536548	190.535818	0.004777	0.005169
RS	63	7.906158	2.536548	830.830927	0.020828	0.022718
PA	4+25*2+4+6 0.084390876 0.023491156 7.906158482 0.725317660 0.858707113 0.914338072 0.771641210 0.700134559 0.670414517 0.678226252 0.742966097 0.872197509 1.054972914 1.266538391 1.477599435 1.660608428 1.797651976 1.880821468 1.911249945 1.902529607 1.878096681 1.861247967 1.865986475 1.895151314 1.944040419 2.004334210 2.065896960 2.119432520 2.160323607 2.203155517 2.536548169
//
IT	4323
RD	9
LK	-361352.235025
QD	-221.946280 -> -187.861203
RI	0.0265626508
TR	0.082589	0.023866
MT	8.022158
MM	C_pi: 1.547113, n_recomb: 41486.595824
RS	0	0.000000	0.735839	398.240462	0.009599	0.000375
RS	1	0.007229	0.735839	422.742498	0.010190	0.004329
RS	2	0.014981	0.735839	448.424876	0.010809	0.010316
RS	3	0.023293	0.735839	475.295663	0.011457	0.013361
RS	4	0.032205	0.884956	418.995514	0.010100	0.010252
RS	5	0.041762	0.884956	444.338058	0.010710	0.009275
RS	6	0.052010	0.969327	430.086509	0.010367	0.008715
RS	7	0.062999	0.969327	455.854248	0.010988	0.009303
RS	8	0.074783	0.805852	579.927583	0.013979	0.012025
RS	9	0.087418	0.805852	611.926101	0.014750	0.013102
RS	10	0.100966	0.720763	720.313016	0.017363	0.015598
RS	11	0.115494	0.720763	756.558261	0.018236	0.016716
RS	12	0.131072	0.681358	838.765708	0.020218	0.018643
RS	13	0.147776	0.681358	877.025161	0.021140	0.019905
RS	14	0.165688	0.681410	915.293336	0.022062	0.021016
RS	15	0.184894	0.681410	953.441104	0.022982	0.022402
RS	16	0.205489	0.741909	911.479670	0.021970	0.021722
RS	17	0.227573	0.741909	947.949714	0.022850	0.022950
RS	18	0.251253	0.871643	839.414692	0.020233	0.020552
RS	19	0.276645	0.871643	873.611031	0.021058	0.021502
RS	20	0.303873	1.060176	748.116986	0.018033	0.018534
RS	21	0.333069	1.060176	779.915733	0.018799	0.019282
RS	22	0.364376	1.281933	672.880675	0.016219	0.016688
RS	23	0.397945	1.281933	702.502167	0.016933	0.017335
RS	24	0.433942	1.505348	624.759549	0.015059	0.015435
RS	25	0.472540	1.505348	652.671607	0.015732	0.016045
RS	26	0.513929	1.699795	603.708071	0.014552	0.014851
RS	27	0.558310	1.699795	630.418037	0.015196	0.015462
RS	28	0.605899	1.844811	606.111982	0.014610	0.014878
RS	29	0.656929	1.844811	631.963089	0.015233	0.015504
RS	30	0.711647	1.931074	628.652323	0.015153	0.015439
RS	31	0.770321	1.931074	653.679305	0.015756	0.016084
RS	32	0.833237	1.959555	668.504191	0.016114	0.016479
RS	33	0.900700	1.959555	692.285923	0.016687	0.017143
RS	34	0.973041	1.945269	720.257889	0.017361	0.017891
RS	35	1.050611	1.945269	741.774226	0.017880	0.018548
RS	36	1.133789	1.914307	773.742620	0.018650	0.019423
RS	37	1.222979	1.914307	791.444715	0.019077	0.020002
RS	38	1.318617	1.892497	815.843598	0.019665	0.020690
RS	39	1.421169	1.892497	828.101923	0.019961	0.021098
RS	40	1.531135	1.895247	836.038773	0.020152	0.021340
RS	41	1.649049	1.895247	841.730221	0.020289	0.021513
RS	42	1.775488	1.925623	830.763763	0.020025	0.021235
RS	43	1.911067	1.925623	829.528725	0.019995	0.021168
RS	44	2.056447	1.978423	802.901708	0.019353	0.020463
RS	45	2.212336	1.978423	794.967112	0.019162	0.020190
RS	46	2.379495	2.044438	758.409115	0.018281	0.019228
RS	47	2.558738	2.044438	744.247338	0.017939	0.018792
RS	48	2.750938	2.112315	703.484760	0.016957	0.017737
RS	49	2.957032	2.112315	683.526886	0.016476	0.017178
RS	50	3.178025	2.171470	642.417318	0.015485	0.016137
RS	51	3.414993	2.171470	616.986951	0.014872	0.015475
RS	52	3.669092	2.216510	576.634453	0.013899	0.014477
RS	53	3.941560	2.216510	546.176646	0.013165	0.013720
RS	54	4.233724	2.263322	502.819754	0.012120	0.012665
RS	55	4.547009	2.263322	468.902373	0.011303	0.011837
RS	56	4.882941	2.263322	432.878546	0.010434	0.010959
RS	57	5.243157	2.263322	395.317271	0.009529	0.010043
RS	58	5.629414	2.635478	310.330794	0.007480	0.007997
RS	59	6.043593	2.635478	284.155378	0.006849	0.007340
RS	60	6.487713	2.635478	257.230889	0.006200	0.006658
RS	61	6.963939	2.635478	230.020736	0.005544	0.005966
RS	62	7.474591	2.635478	203.002695	0.004893	0.005275
RS	63	8.022158	2.635478	907.105804	0.021865	0.023739
PA	4+25*2+4+6 0.082588706 0.023865755 8.022157963 0.735839365 0.884956178 0.969326922 0.805852204 0.720763161 0.681358393 0.681409836 0.741908944 0.871642911 1.060176466 1.281933236 1.505348390 1.699794997 1.844810990 1.931073518 1.959555405 1.945269464 1.914307199 1.892497271 1.895246617 1.925623356 1.978422505 2.044438059 2.112314704 2.171469559 2.216509582 2.263322411 2.635477717
//
IT	4498
RD	10
LK	-361285.495214
QD	-204.237409 -> -173.565466
RI	0.0260955812
TR	0.080929	0.024226
MT	8.129502
MM	C_pi: 1.582134, n_recomb: 43035.618128
RS	0	0.000000	0.744272	409.426841	0.009514	0.000372
RS	1	0.007251	0.744272	434.744558	0.010102	0.004303
RS	2	0.015029	0.744272	461.293090	0.010719	0.010269
RS	3	0.023370	0.744272	489.082194	0.011365	0.013407
RS	4	0.032316	0.906022	426.104418	0.009901	0.010203
RS	5	0.041910	0.906022	452.069795	0.010505	0.009240
RS	6	0.052201	1.022785	424.823722	0.009871	0.008426
RS	7	0.063237	1.022785	450.625407	0.010471	0.008975
RS	8	0.075074	0.839385	581.179684	0.013505	0.011752
RS	9	0.087769	0.839385	613.728520	0.014261	0.012783
RS	10	0.101385	0.741272	732.215254	0.017014	0.015414
RS	11	0.115988	0.741272	769.584319	0.017882	0.016492
RS	12	0.131650	0.692615	863.730469	0.020070	0.018602
RS	13	0.148448	0.692615	903.564741	0.020996	0.019830
RS	14	0.166464	0.685130	953.693613	0.022161	0.021150
RS	15	0.185786	0.685130	993.634516	0.023089	0.022522
RS	16	0.206510	0.741362	955.885437	0.022211	0.021958
RS	17	0.228736	0.741362	994.121775	0.023100	0.023191
RS	18	0.252573	0.871255	880.034883	0.020449	0.020750
RS	19	0.278140	0.871255	915.878211	0.021282	0.021713
RS	20	0.305560	1.064927	780.512201	0.018136	0.018618
RS	21	0.334969	1.064927	813.796873	0.018910	0.019376
RS	22	0.366510	1.296202	697.646010	0.016211	0.016658
RS	23	0.400338	1.296202	728.581330	0.016930	0.017312
RS	24	0.436619	1.531431	644.250770	0.014970	0.015322
RS	25	0.475531	1.531431	673.341242	0.015646	0.015936
RS	26	0.517265	1.737014	620.359484	0.014415	0.014688
RS	27	0.562025	1.737014	648.176745	0.015061	0.015300
RS	28	0.610031	1.889924	622.010305	0.014453	0.014691
RS	29	0.661518	1.889924	648.963599	0.015080	0.015315
RS	30	0.716738	1.979387	645.645387	0.015003	0.015250
RS	31	0.775962	1.979387	671.820835	0.015611	0.015892
RS	32	0.839481	2.006127	688.384407	0.015996	0.016310
RS	33	0.907606	2.006127	713.380754	0.016577	0.016972
RS	34	0.980671	1.986509	744.586362	0.017302	0.017764
RS	35	1.059035	1.986509	767.344790	0.017830	0.018421
RS	36	1.143080	1.949193	803.263032	0.018665	0.019354
RS	37	1.233220	1.949193	822.125605	0.019103	0.019936
RS	38	1.329897	1.922461	849.929420	0.019749	0.020679
RS	39	1.433584	1.922461	863.129703	0.020056	0.021094
RS	40	1.544789	1.923088	872.795714	0.020281	0.021371
RS	41	1.664058	1.923088	879.126272	0.020428	0.021558
RS	42	1.791976	1.954369	867.861232	0.020166	0.021286
RS	43	1.929170	1.954369	866.970722	0.020145	0.021236
RS	44	2.076312	2.010666	838.441056	0.019482	0.020517
RS	45	2.234124	2.010666	830.627506	0.019301	0.020263
RS	46	2.403380	2.081951	791.354189	0.018388	0.019276
RS	47	2.584909	2.081951	777.164650	0.018059	0.018862
RS	48	2.779601	2.155718	733.654907	0.017048	0.017783
RS	49	2.988410	2.155718	713.550818	0.016580	0.017246
RS	50	3.212362	2.220131	670.162350	0.015572	0.016192
RS	51	3.452553	2.220131	644.437585	0.014975	0.015551
RS	52	3.710161	2.269012	602.358600	0.013997	0.014550
RS	53	3.986448	2.269012	571.390791	0.013277	0.013811
RS	54	4.282771	2.319436	526.311669	0.012230	0.012755
RS	55	4.600581	2.319436	491.666190	0.011425	0.011943
RS	56	4.941436	2.319436	454.721597	0.010566	0.011077
RS	57	5.307008	2.319436	416.056895	0.009668	0.010169
RS	58	5.699089	2.729362	324.060795	0.007530	0.008028
RS	59	6.119602	2.729362	297.773635	0.006919	0.007393
RS	60	6.570606	2.729362	270.564226	0.006287	0.006732
RS	61	7.054315	2.729362	242.898289	0.005644	0.006055
RS	62	7.573099	2.729362	215.262436	0.005002	0.005375
RS	63	8.129502	2.729362	983.735702	0.022859	0.024730
PA	4+25*2+4+6 0.080929451 0.024225554 8.129502493 0.744271606 0.906021630 1.022785101 0.839385062 0.741272147 0.692614774 0.685129538 0.741362193 0.871254711 1.064927452 1.296202191 1.531430591 1.737014324 1.889924214 1.979386912 2.006127213 1.986508599 1.949193079 1.922460993 1.923087642 1.954368799 2.010665530 2.081951315 2.155718265 2.220130974 2.269011791 2.319436220 2.729361691
//
IT	4567
RD	11
LK	-361225.409059
QD	-188.384789 -> -160.713247
RI	0.0257084246
TR	0.079394	0.024570
MT	8.229639
MM	C_pi: 1.615574, n_recomb: 44539.714269
RS	0	0.000000	0.751732	420.455527	0.009440	0.000370
RS	1	0.007272	0.751732	446.573259	0.010026	0.004280
RS	2	0.015073	0.751732	473.970928	0.010642	0.010225
RS	3	0.023441	0.751732	502.659888	0.011286	0.013446
RS	4	0.032417	0.922624	434.498529	0.009755	0.010182
RS	5	0.042047	0.922624	461.137528	0.010353	0.009235
RS	6	0.052376	1.074747	420.166987	0.009434	0.008162
RS	7	0.063457	1.074747	445.994143	0.010013	0.008680
RS	8	0.075343	0.872175	582.115054	0.013070	0.011495
RS	9	0.088094	0.872175	615.156885	0.013811	0.012486
RS	10	0.101772	0.761547	742.792585	0.016677	0.015228
RS	11	0.116445	0.761547	781.202975	0.017539	0.016272
RS	12	0.132185	0.704025	886.650648	0.019907	0.018543
RS	13	0.149069	0.704025	927.981223	0.020835	0.019740
RS	14	0.167181	0.689198	990.064642	0.022229	0.021261
RS	15	0.186610	0.689198	1031.740770	0.023165	0.022619
RS	16	0.207453	0.741149	998.832899	0.022426	0.022175
RS	17	0.229810	0.741149	1038.788759	0.023323	0.023412
RS	18	0.253794	0.870902	919.679560	0.020649	0.020939
RS	19	0.279522	0.870902	957.129300	0.021489	0.021912
RS	20	0.307120	1.069187	812.131405	0.018234	0.018701
RS	21	0.336726	1.069187	846.866079	0.019014	0.019469
RS	22	0.368484	1.309377	721.707178	0.016204	0.016633
RS	23	0.402552	1.309377	753.921087	0.016927	0.017293
RS	24	0.439097	1.555948	663.053157	0.014887	0.015219
RS	25	0.478300	1.555948	693.284563	0.015566	0.015836
RS	26	0.520354	1.772427	636.294508	0.014286	0.014537
RS	27	0.565465	1.772427	665.178417	0.014935	0.015149
RS	28	0.613858	1.933206	637.117784	0.014304	0.014515
RS	29	0.665769	1.933206	665.130013	0.014933	0.015138
RS	30	0.721455	2.026011	661.724984	0.014857	0.015070
RS	31	0.781191	2.026011	689.005312	0.015469	0.015710
RS	32	0.845271	2.051244	707.198001	0.015878	0.016147
RS	33	0.914010	2.051244	733.369850	0.016466	0.016807
RS	34	0.987748	2.026550	767.704742	0.017236	0.017639
RS	35	1.066849	2.026550	791.677420	0.017775	0.018294
RS	36	1.151701	1.983073	831.500806	0.018669	0.019281
RS	37	1.242724	1.983073	851.512639	0.019118	0.019865
RS	38	1.340366	1.951484	882.761219	0.019820	0.020660
RS	39	1.445109	1.951484	896.908912	0.020137	0.021084
RS	40	1.557468	1.949884	908.413576	0.020396	0.021395
RS	41	1.677998	1.949884	915.400382	0.020552	0.021595
RS	42	1.807293	1.981816	903.971798	0.020296	0.021332
RS	43	1.945990	1.981816	903.448755	0.020284	0.021299
RS	44	2.094774	2.041250	873.144597	0.019604	0.020567
RS	45	2.254376	2.041250	865.476496	0.019432	0.020332
RS	46	2.425585	2.117402	823.594778	0.018491	0.019323
RS	47	2.609244	2.117402	809.400911	0.018173	0.018929
RS	48	2.806258	2.196675	763.227853	0.017136	0.017829
RS	49	3.017600	2.196675	742.999428	0.016682	0.017312
RS	50	3.244310	2.266011	697.400929	0.015658	0.016246
RS	51	3.487506	2.266011	671.402699	0.015074	0.015625
RS	52	3.748387	2.318446	627.660042	0.014092	0.014622
RS	53	4.028239	2.318446	596.203023	0.013386	0.013901
RS	54	4.328442	2.372138	549.471345	0.012337	0.012844
RS	55	4.650476	2.372138	514.115739	0.011543	0.012046
RS	56	4.995928	2.372138	476.272903	0.010693	0.011192
RS	57	5.366501	2.372138	436.531212	0.009801	0.010292
RS	58	5.764021	2.818822	337.515809	0.007578	0.008059
RS	59	6.190449	2.818822	311.129647	0.006985	0.007446
RS	60	6.647887	2.818822	283.656855	0.006369	0.006802
RS	61	7.138589	2.818822	255.564230	0.005738	0.006140
RS	62	7.664975	2.818822	227.345567	0.005104	0.005471
RS	63	8.229639	2.818822	1060.725534	0.023815	0.025691
PA	4+25*2+4+6 0.079393885 0.024569735 8.229638921 0.751731882 0.922623910 1.074746817 0.872175142 0.761546963 0.704024751 0.689197873 0.741148673 0.870902412 1.069186853 1.309377128 1.555947770 1.772426514 1.933206379 2.026010979 2.051244107 2.026550375 1.983073306 1.951483741 1.949884206 1.981815579 2.041249975 2.117402480 2.196674971 2.266010885 2.318446047 2.372137910 2.818821685
//
IT	4940
RD	12
LK	-361171.178041
QD	-174.150916 -> -149.128547
RI	0.0253650316
TR	0.077967	0.024898
MT	8.323588
MM	C_pi: 1.647642, n_recomb: 46001.170599
RS	0	0.000000	0.758901	431.012710	0.009370	0.000367
RS	1	0.007291	0.758901	457.899421	0.009954	0.004257
RS	2	0.015114	0.758901	486.113655	0.010567	0.010180
RS	3	0.023507	0.758901	515.668364	0.011210	0.013473
RS	4	0.032512	0.935354	443.990074	0.009652	0.010187
RS	5	0.042173	0.935354	471.347982	0.010246	0.009255
RS	6	0.052539	1.125227	416.050461	0.009044	0.007922
RS	7	0.063661	1.125227	441.898943	0.009606	0.008414
RS	8	0.075593	0.904202	582.843707	0.012670	0.011253
RS	9	0.088396	0.904202	616.331591	0.013398	0.012209
RS	10	0.102132	0.781543	752.273833	0.016353	0.015043
RS	11	0.116869	0.781543	791.652914	0.017209	0.016056
RS	12	0.132681	0.715506	907.794576	0.019734	0.018470
RS	13	0.149646	0.715506	950.549575	0.020664	0.019640
RS	14	0.167848	0.693499	1024.638927	0.022274	0.021351
RS	15	0.187377	0.693499	1067.997078	0.023217	0.022695
RS	16	0.208330	0.741159	1040.490637	0.022619	0.022376
RS	17	0.230810	0.741159	1082.123198	0.023524	0.023615
RS	18	0.254929	0.870523	958.475773	0.020836	0.021121
RS	19	0.280807	0.870523	997.494558	0.021684	0.022103
RS	20	0.308572	1.072939	843.091922	0.018328	0.018784
RS	21	0.338361	1.072939	879.243775	0.019114	0.019560
RS	22	0.370323	1.321503	745.162213	0.016199	0.016614
RS	23	0.404614	1.321503	778.622603	0.016926	0.017279
RS	24	0.441406	1.578990	681.251762	0.014809	0.015125
RS	25	0.480880	1.578990	712.589845	0.015491	0.015745
RS	26	0.523232	1.806144	651.593454	0.014165	0.014396
RS	27	0.568672	1.806144	681.506638	0.014815	0.015008
RS	28	0.617425	1.974794	651.510853	0.014163	0.014351
RS	29	0.669733	1.974794	680.541785	0.014794	0.014971
RS	30	0.725854	2.071092	676.968593	0.014716	0.014900
RS	31	0.786068	2.071092	705.312635	0.015332	0.015537
RS	32	0.850671	2.095069	725.018087	0.015761	0.015990
RS	33	0.919985	2.095069	752.327663	0.016355	0.016647
RS	34	0.994352	2.065558	789.679973	0.017167	0.017515
RS	35	1.074142	2.065558	814.839132	0.017713	0.018169
RS	36	1.159749	2.016120	858.505328	0.018663	0.019205
RS	37	1.251598	2.016120	879.654462	0.019122	0.019792
RS	38	1.350143	1.979753	914.368615	0.019877	0.020636
RS	39	1.455874	1.979753	929.468486	0.020205	0.021067
RS	40	1.569313	1.975851	942.906265	0.020497	0.021413
RS	41	1.691024	1.975851	950.566458	0.020664	0.021624
RS	42	1.821608	2.008216	939.102623	0.020415	0.021373
RS	43	1.961713	2.008216	938.970617	0.020412	0.021355
RS	44	2.112033	2.070473	907.018571	0.019717	0.020614
RS	45	2.273313	2.070473	899.521357	0.019554	0.020397
RS	46	2.446353	2.151133	855.139221	0.018590	0.019369
RS	47	2.632008	2.151133	840.965721	0.018281	0.018993
RS	48	2.831200	2.235562	792.215692	0.017222	0.017875
RS	49	3.044915	2.235562	771.886086	0.016780	0.017378
RS	50	3.274212	2.309512	724.149191	0.015742	0.016301
RS	51	3.520227	2.309512	697.899447	0.015171	0.015698
RS	52	3.784179	2.365242	652.555959	0.014186	0.014694
RS	53	4.067376	2.365242	620.631347	0.013492	0.013988
RS	54	4.371221	2.421884	572.317274	0.012441	0.012932
RS	55	4.697219	2.421884	536.269866	0.011658	0.012146
RS	56	5.046986	2.421884	497.551058	0.010816	0.011302
RS	57	5.422255	2.421884	456.758004	0.009929	0.010410
RS	58	5.824885	2.904302	350.725720	0.007624	0.008090
RS	59	6.256870	2.904302	324.251073	0.007049	0.007496
RS	60	6.720352	2.904302	296.533124	0.006446	0.006870
RS	61	7.217626	2.904302	268.038763	0.005827	0.006221
RS	62	7.751157	2.904302	239.267604	0.005201	0.005563
RS	63	8.323588	2.904302	1138.023759	0.024739	0.026622
PA	4+25*2+4+6 0.077967062 0.024898256 8.323588136 0.758901315 0.935354493 1.125227045 0.904202069 0.781543294 0.715505532 0.693499050 0.741158922 0.870522848 1.072939187 1.321503442 1.578989819 1.806144125 1.974793576 2.071092252 2.095069277 2.065557676 2.016120241 1.979752615 1.975851490 2.008216137 2.070472677 2.151132569 2.235561785 2.309512007 2.365241655 2.421883590 2.904302440
//
IT	4547
RD	13
LK	-361122.120303
QD	-161.333226 -> -138.658337
RI	0.0250434204
TR	0.076637	0.025211
MT	8.412144
MM	C_pi: 1.678491, n_recomb: 47421.780808
RS	0	0.000000	0.766189	440.908292	0.009298	0.000364
RS	1	0.007309	0.766189	468.523403	0.009880	0.004233
RS	2	0.015152	0.766189	497.511950	0.010491	0.010131
RS	3	0.023568	0.766189	527.888542	0.011132	0.013485
RS	4	0.032600	0.944679	454.456500	0.009583	0.010217
RS	5	0.042291	0.944679	482.575024	0.010176	0.009298
RS	6	0.052691	1.174268	412.402870	0.008696	0.007702
RS	7	0.063851	1.174268	438.270739	0.009242	0.008172
RS	8	0.075826	0.935477	583.423385	0.012303	0.011026
RS	9	0.088677	0.935477	617.317631	0.013018	0.011951
RS	10	0.102468	0.801236	760.827009	0.016044	0.014861
RS	11	0.117266	0.801236	801.109919	0.016893	0.015846
RS	12	0.133145	0.726999	927.371015	0.019556	0.018388
RS	13	0.150185	0.726999	971.483797	0.020486	0.019531
RS	14	0.168471	0.697973	1057.563877	0.022301	0.021424
RS	15	0.188093	0.697973	1102.553901	0.023250	0.022755
RS	16	0.209150	0.741329	1080.968407	0.022795	0.022562
RS	17	0.231745	0.741329	1124.237586	0.023707	0.023803
RS	18	0.255992	0.870078	996.516006	0.021014	0.021295
RS	19	0.282010	0.870078	1037.068774	0.021869	0.022285
RS	20	0.309931	1.076205	873.466006	0.018419	0.018867
RS	21	0.339892	1.076205	911.004313	0.019211	0.019650
RS	22	0.372043	1.332655	768.072406	0.016197	0.016599
RS	23	0.406544	1.332655	802.749386	0.016928	0.017270
RS	24	0.443567	1.600656	698.906566	0.014738	0.015040
RS	25	0.483295	1.600656	731.319574	0.015422	0.015661
RS	26	0.525927	1.838282	666.315285	0.014051	0.014266
RS	27	0.571676	1.838282	697.223012	0.014703	0.014877
RS	28	0.620767	2.014799	665.253173	0.014028	0.014195
RS	29	0.673447	2.014799	695.265170	0.014661	0.014814
RS	30	0.729977	2.114755	691.440225	0.014581	0.014737
RS	31	0.790639	2.114755	720.808908	0.015200	0.015372
RS	32	0.855734	2.137711	741.915548	0.015645	0.015838
RS	33	0.925588	2.137711	770.326268	0.016244	0.016493
RS	34	1.000546	2.103635	810.579235	0.017093	0.017392
RS	35	1.080984	2.103635	836.897024	0.017648	0.018045
RS	36	1.167300	2.048434	884.333833	0.018648	0.019126
RS	37	1.259925	2.048434	906.607135	0.019118	0.019716
RS	38	1.359320	2.007370	944.794521	0.019923	0.020608
RS	39	1.465979	2.007370	960.849694	0.020262	0.021046
RS	40	1.580434	2.001113	976.300972	0.020588	0.021425
RS	41	1.703255	2.001113	984.650248	0.020764	0.021648
RS	42	1.835052	2.033730	973.268636	0.020524	0.021409
RS	43	1.976482	2.033730	973.550320	0.020530	0.021405
RS	44	2.128249	2.098531	940.072810	0.019824	0.020658
RS	45	2.291108	2.098531	932.771343	0.019670	0.020457
RS	46	2.465871	2.183376	885.995915	0.018683	0.019413
RS	47	2.653406	2.183376	871.867107	0.018385	0.019055
RS	48	2.854649	2.272646	820.626227	0.017305	0.017921
RS	49	3.070600	2.272646	800.218428	0.016874	0.017441
RS	50	3.302334	2.350931	750.413794	0.015824	0.016355
RS	51	3.551006	2.350931	723.934582	0.015266	0.015769
RS	52	3.817852	2.409717	677.052864	0.014277	0.014764
RS	53	4.104202	2.409717	644.682363	0.013595	0.014073
RS	54	4.411481	2.469017	594.855632	0.012544	0.013018
RS	55	4.741218	2.469017	558.134794	0.011770	0.012244
RS	56	5.095055	2.469017	518.561959	0.010935	0.011409
RS	57	5.474754	2.469017	476.742518	0.010053	0.010523
RS	58	5.882205	2.986146	363.707351	0.007670	0.008120
RS	59	6.319435	2.986146	337.153168	0.007110	0.007545
RS	60	6.788622	2.986146	309.205893	0.006520	0.006934
RS	61	7.292101	2.986146	280.331711	0.005911	0.006298
RS	62	7.832378	2.986146	251.034922	0.005294	0.005649
RS	63	8.412144	2.986146	1215.541342	0.025633	0.027525
PA	4+25*2+4+6 0.076636652 0.025211405 8.412143881 0.766188519 0.944679262 1.174268056 0.935477346 0.801235909 0.726999191 0.697972572 0.741328736 0.870078278 1.076205352 1.332654906 1.600656063 1.838282031 2.014798845 2.114754863 2.137710887 2.103635250 2.048433509 2.007369909 2.001112668 2.033729502 2.098530880 2.183375678 2.272645755 2.350930989 2.409716987 2.469017108 2.986146211
//
IT	3658
RD	14
LK	-361077.648439
QD	-149.758320 -> -129.170267
RI	0.0247320857
TR	0.075393	0.025510
MT	8.495834
MM	C_pi: 1.708208, n_recomb: 48802.708982
RS	0	0.000000	0.773801	450.047371	0.009222	0.000362
RS	1	0.007326	0.773801	478.345277	0.009802	0.004207
RS	2	0.015188	0.773801	508.060756	0.010411	0.010078
RS	3	0.023626	0.773801	539.210160	0.011049	0.013481
RS	4	0.032682	0.950996	465.803155	0.009545	0.010269
RS	5	0.042402	0.950996	494.720826	0.010137	0.009361
RS	6	0.052833	1.221930	409.150557	0.008384	0.007502
RS	7	0.064029	1.221930	435.036461	0.008914	0.007953
RS	8	0.076045	0.966021	583.881348	0.011964	0.010813
RS	9	0.088941	0.966021	618.147219	0.012666	0.011709
RS	10	0.102782	0.820615	768.566641	0.015748	0.014682
RS	11	0.117637	0.820615	809.694107	0.016591	0.015642
RS	12	0.133580	0.738473	945.524262	0.019374	0.018297
RS	13	0.150691	0.738473	990.931611	0.020305	0.019416
RS	14	0.169055	0.702560	1088.965372	0.022314	0.021482
RS	15	0.188765	0.702560	1135.539065	0.023268	0.022800
RS	16	0.209919	0.741608	1120.340661	0.022957	0.022736
RS	17	0.232622	0.741608	1165.207816	0.023876	0.023978
RS	18	0.256988	0.869548	1033.851848	0.021184	0.021464
RS	19	0.283139	0.869548	1075.904599	0.022046	0.022461
RS	20	0.311206	1.078997	903.305561	0.018509	0.018950
RS	21	0.341329	1.078997	942.200736	0.019306	0.019740
RS	22	0.373659	1.342868	790.490876	0.016198	0.016590
RS	23	0.408357	1.342868	826.356045	0.016933	0.017265
RS	24	0.445597	1.621001	716.067629	0.014673	0.014961
RS	25	0.485564	1.621001	749.525564	0.015358	0.015584
RS	26	0.528460	1.868899	680.510240	0.013944	0.014144
RS	27	0.574498	1.868899	712.379696	0.014597	0.014755
RS	28	0.623908	2.053290	678.393529	0.013901	0.014049
RS	29	0.676938	2.053290	709.350746	0.014535	0.014666
RS	30	0.733853	2.157047	705.197293	0.014450	0.014583
RS	31	0.794937	2.157047	735.552996	0.015072	0.015215
RS	32	0.860496	2.179214	757.949256	0.015531	0.015691
RS	33	0.930857	2.179214	787.425090	0.016135	0.016344
RS	34	1.006373	2.140822	830.459123	0.017017	0.017271
RS	35	1.087420	2.140822	857.906988	0.017579	0.017923
RS	36	1.174405	2.080046	909.034199	0.018627	0.019047
RS	37	1.267762	2.080046	932.416649	0.019106	0.019638
RS	38	1.367957	2.034374	974.070783	0.019959	0.020575
RS	39	1.475493	2.034374	991.081940	0.020308	0.021019
RS	40	1.590906	2.025724	1008.613200	0.020667	0.021432
RS	41	1.714773	2.025724	1017.664937	0.020853	0.021665
RS	42	1.847715	2.058435	1006.474769	0.020623	0.021440
RS	43	1.990395	2.058435	1007.190794	0.020638	0.021450
RS	44	2.143527	2.125537	972.304639	0.019923	0.020699
RS	45	2.307877	2.125537	965.222254	0.019778	0.020514
RS	46	2.484266	2.214278	916.157620	0.018773	0.019455
RS	47	2.673577	2.214278	902.096827	0.018485	0.019114
RS	48	2.876756	2.308099	848.451226	0.017385	0.017965
RS	49	3.094819	2.308099	827.987576	0.016966	0.017502
RS	50	3.328856	2.390462	776.185877	0.015905	0.016408
RS	51	3.580037	2.390462	749.498936	0.015358	0.015837
RS	52	3.849619	2.452087	701.140863	0.014367	0.014833
RS	53	4.138949	2.452087	668.346238	0.013695	0.014156
RS	54	4.449474	2.513779	617.075719	0.012644	0.013102
RS	55	4.782746	2.513779	579.700319	0.011878	0.012339
RS	56	5.140432	2.513779	539.295742	0.011051	0.011513
RS	57	5.524321	2.513779	496.475093	0.010173	0.010633
RS	58	5.936332	3.064595	376.463654	0.007714	0.008151
RS	59	6.378524	3.064595	349.838266	0.007168	0.007592
RS	60	6.853109	3.064595	321.676249	0.006591	0.006996
RS	61	7.362461	3.064595	292.442425	0.005992	0.006372
RS	62	7.909124	3.064595	262.644809	0.005382	0.005732
RS	63	8.495834	3.064595	1293.156898	0.026498	0.028400
PA	4+25*2+4+6 0.075393119 0.025509904 8.495834034 0.773800892 0.950995586 1.221929693 0.966020676 0.820614709 0.738472951 0.702560153 0.741607996 0.869548054 1.078997022 1.342868010 1.621001316 1.868898560 2.053289570 2.157046894 2.179214334 2.140821856 2.080045668 2.034374112 2.025723520 2.058435052 2.125536624 2.214278043 2.308099494 2.390462330 2.452086784 2.513778781 3.064595037
//
IT	3654
RD	15
LK	-361037.255245
QD	-139.278155 -> -120.550645
RI	0.0244225576
TR	0.074228	0.025795
MT	8.575074
MM	C_pi: 1.736872, n_recomb: 50145.227486
RS	0	0.000000	0.781881	458.368552	0.009141	0.000359
RS	1	0.007341	0.781881	487.300232	0.009718	0.004180
RS	2	0.015221	0.781881	517.691759	0.010324	0.010019
RS	3	0.023680	0.781881	549.561330	0.010959	0.013463
RS	4	0.032759	0.954642	477.965439	0.009532	0.010342
RS	5	0.042505	0.954642	507.718592	0.010125	0.009441
RS	6	0.052967	1.268237	406.243955	0.008101	0.007317
RS	7	0.064196	1.268237	432.147428	0.008618	0.007751
RS	8	0.076250	0.995845	584.242423	0.011651	0.010612
RS	9	0.089189	0.995845	618.849459	0.012341	0.011483
RS	10	0.103078	0.839678	775.584305	0.015467	0.014507
RS	11	0.117986	0.839678	817.501835	0.016303	0.015444
RS	12	0.133989	0.749910	962.369330	0.019192	0.018200
RS	13	0.151166	0.749910	1009.010945	0.020122	0.019296
RS	14	0.169605	0.707232	1118.931078	0.022314	0.021528
RS	15	0.189397	0.707232	1167.041719	0.023273	0.022833
RS	16	0.210642	0.741970	1158.656903	0.023106	0.022899
RS	17	0.233446	0.741970	1205.084620	0.024032	0.024141
RS	18	0.257925	0.868928	1070.519576	0.021348	0.021627
RS	19	0.284201	0.868928	1114.039264	0.022216	0.022630
RS	20	0.312406	1.081343	932.646435	0.018599	0.019033
RS	21	0.342681	1.081343	972.869875	0.019401	0.019829
RS	22	0.375179	1.352207	812.450628	0.016202	0.016584
RS	23	0.410063	1.352207	849.476793	0.016940	0.017263
RS	24	0.447507	1.640106	732.770125	0.014613	0.014890
RS	25	0.487700	1.640106	767.244525	0.015300	0.015515
RS	26	0.530844	1.898079	694.215575	0.013844	0.014030
RS	27	0.577156	1.898079	727.015692	0.014498	0.014641
RS	28	0.626867	2.090321	690.982007	0.013780	0.013911
RS	29	0.680227	2.090321	722.850536	0.014415	0.014526
RS	30	0.737505	2.198021	718.293138	0.014324	0.014435
RS	31	0.798987	2.198021	749.599849	0.014949	0.015065
RS	32	0.864983	2.219620	773.178135	0.015419	0.015550
RS	33	0.935824	2.219620	803.683941	0.016027	0.016200
RS	34	1.011865	2.177143	849.381464	0.016938	0.017152
RS	35	1.093489	2.177143	877.930586	0.017508	0.017804
RS	36	1.181105	2.110973	932.663404	0.018599	0.018966
RS	37	1.275153	2.110973	957.138497	0.019087	0.019560
RS	38	1.376105	2.060785	1002.241612	0.019987	0.020538
RS	39	1.484468	2.060785	1020.207217	0.020345	0.020989
RS	40	1.600786	2.049714	1039.874553	0.020737	0.021435
RS	41	1.725643	2.049714	1049.639682	0.020932	0.021678
RS	42	1.859666	2.082385	1038.740515	0.020715	0.021467
RS	43	2.003528	2.082385	1039.909288	0.020738	0.021490
RS	44	2.157952	2.151568	1003.725464	0.020016	0.020737
RS	45	2.323711	2.151568	996.883539	0.019880	0.020566
RS	46	2.501639	2.243943	945.631276	0.018858	0.019495
RS	47	2.692630	2.243943	931.660106	0.018579	0.019169
RS	48	2.897641	2.342053	875.693227	0.017463	0.018008
RS	49	3.117702	2.342053	855.194771	0.017054	0.017560
RS	50	3.353918	2.428259	801.464246	0.015983	0.016459
RS	51	3.607476	2.428259	774.590499	0.015447	0.015904
RS	52	3.879647	2.492522	724.816567	0.014454	0.014900
RS	53	4.171799	2.492522	691.619081	0.013792	0.014236
RS	54	4.485398	2.556360	638.972505	0.012742	0.013184
RS	55	4.822019	2.556360	600.961261	0.011984	0.012431
RS	56	5.183352	2.556360	559.746956	0.011163	0.011613
RS	57	5.571210	2.556360	515.949921	0.010289	0.010739
RS	58	5.987542	3.139844	388.999345	0.007757	0.008181
RS	59	6.434438	3.139844	362.310222	0.007225	0.007638
RS	60	6.914141	3.139844	333.946665	0.006660	0.007055
RS	61	7.429059	3.139844	304.371588	0.006070	0.006442
RS	62	7.981779	3.139844	274.095900	0.005466	0.005811
RS	63	8.575074	3.139844	1370.761528	0.027336	0.029247
PA	4+25*2+4+6 0.074228430 0.025794556 8.575074124 0.781881489 0.954641939 1.268237297 0.995844921 0.839678042 0.749910177 0.707232157 0.741970109 0.868927763 1.081343169 1.352207213 1.640105639 1.898078712 2.090320514 2.198020615 2.219619879 2.177142753 2.110973318 2.060785107 2.049713612 2.082384587 2.151568253 2.243943206 2.342052621 2.428258990 2.492521652 2.556360090 3.139844061
//
IT	4284
RD	16
LK	-361000.500307
QD	-129.765237 -> -112.700999
RI	0.0241144821
TR	0.073135	0.026066
MT	8.650275
MM	C_pi: 1.764538, n_recomb: 51450.094780
RS	0	0.000000	0.790415	465.898602	0.009055	0.000356
RS	1	0.007356	0.790415	495.416207	0.009629	0.004151
RS	2	0.015253	0.790415	526.434064	0.010232	0.009955
RS	3	0.023731	0.790415	558.972307	0.010864	0.013429
RS	4	0.032832	0.955904	490.896469	0.009541	0.010434
RS	5	0.042603	0.955904	521.519737	0.010136	0.009537
RS	6	0.053093	1.313230	403.631844	0.007845	0.007148
RS	7	0.064354	1.313230	429.552481	0.008349	0.007567
RS	8	0.076444	1.024978	584.510008	0.011361	0.010422
RS	9	0.089423	1.024978	619.430544	0.012039	0.011271
RS	10	0.103356	0.858432	781.942158	0.015198	0.014337
RS	11	0.118315	0.858432	824.598823	0.016027	0.015252
RS	12	0.134374	0.761300	977.993738	0.019009	0.018097
RS	13	0.151614	0.761300	1025.811433	0.019938	0.019173
RS	14	0.170122	0.711968	1147.521108	0.022304	0.021562
RS	15	0.189992	0.711968	1197.122680	0.023268	0.022855
RS	16	0.211323	0.742395	1195.946342	0.023245	0.023051
RS	17	0.234224	0.742395	1243.897724	0.024177	0.024293
RS	18	0.258809	0.868219	1106.532883	0.021507	0.021786
RS	19	0.285202	0.868219	1151.486735	0.022381	0.022795
RS	20	0.313537	1.083278	961.502405	0.018688	0.019117
RS	21	0.343957	1.083278	1003.025815	0.019495	0.019919
RS	22	0.376613	1.360734	833.969162	0.016209	0.016583
RS	23	0.411672	1.360734	872.129742	0.016951	0.017266
RS	24	0.449310	1.658040	749.037001	0.014559	0.014824
RS	25	0.489717	1.658040	784.500391	0.015248	0.015451
RS	26	0.533096	1.925886	707.460846	0.013750	0.013924
RS	27	0.579665	1.925886	741.161853	0.014405	0.014534
RS	28	0.629660	2.125964	703.047396	0.013665	0.013781
RS	29	0.683333	2.125964	735.794599	0.014301	0.014395
RS	30	0.740954	2.237727	730.766023	0.014203	0.014295
RS	31	0.802813	2.237727	762.988862	0.014830	0.014923
RS	32	0.869223	2.258967	787.645269	0.015309	0.015414
RS	33	0.940518	2.258967	819.146419	0.015921	0.016062
RS	34	1.017057	2.212623	867.392087	0.016859	0.017036
RS	35	1.099226	2.212623	897.013141	0.017435	0.017687
RS	36	1.187439	2.141238	955.260639	0.018567	0.018884
RS	37	1.282141	2.141238	980.810272	0.019063	0.019481
RS	38	1.383810	2.086621	1029.337296	0.020007	0.020499
RS	39	1.492957	2.086621	1048.253424	0.020374	0.020956
RS	40	1.610132	2.073110	1070.102381	0.020799	0.021433
RS	41	1.735927	2.073110	1080.589243	0.021003	0.021686
RS	42	1.870975	2.105625	1070.071323	0.020798	0.021491
RS	43	2.015957	2.105625	1071.708879	0.020830	0.021526
RS	44	2.171604	2.176696	1034.332648	0.020104	0.020772
RS	45	2.338700	2.176696	1027.750543	0.019976	0.020614
RS	46	2.518087	2.272468	974.408136	0.018939	0.019533
RS	47	2.710670	2.272468	960.546684	0.018669	0.019222
RS	48	2.917419	2.374626	902.340105	0.017538	0.018050
RS	49	3.139376	2.374626	881.826853	0.017139	0.017616
RS	50	3.377660	2.464461	826.234621	0.016059	0.016509
RS	51	3.633471	2.464461	799.194408	0.015533	0.015968
RS	52	3.908100	2.531182	748.063155	0.014540	0.014965
RS	53	4.202930	2.531182	714.484089	0.013887	0.014313
RS	54	4.519448	2.596943	660.528449	0.012838	0.013264
RS	55	4.859248	2.596943	621.900603	0.012087	0.012520
RS	56	5.224043	2.596943	579.899071	0.011271	0.011709
RS	57	5.615672	2.596943	535.150946	0.010401	0.010841
RS	58	6.036108	3.212094	401.309545	0.007800	0.008210
RS	59	6.487472	3.212094	374.564079	0.007280	0.007682
RS	60	6.972037	3.212094	346.011685	0.006725	0.007112
RS	61	7.492245	3.212094	316.112907	0.006144	0.006510
RS	62	8.050720	3.212094	285.380827	0.005547	0.005887
RS	63	8.650275	3.212094	1448.225069	0.028148	0.030068
PA	4+25*2+4+6 0.073135197 0.026066006 8.650275385 0.790414825 0.955903550 1.313230152 1.024977565 0.858432295 0.761299797 0.711968280 0.742394668 0.868219247 1.083278050 1.360733819 1.658040305 1.925886220 2.125964026 2.237726756 2.258967384 2.212623352 2.141238475 2.086620684 2.073110125 2.105624528 2.176695764 2.272468216 2.374625677 2.464461105 2.531182056 2.596942565 3.212094354
//
IT	4494
RD	17
LK	-360966.999107
QD	-121.109932 -> -105.536381
RI	0.0238026750
TR	0.072107	0.026325
MT	8.721733
MM	C_pi: 1.791266, n_recomb: 52718.549391
RS	0	0.000000	0.799488	472.609319	0.008965	0.000353
RS	1	0.007370	0.799488	502.663248	0.009535	0.004120
RS	2	0.015283	0.799488	534.255900	0.010134	0.009886
RS	3	0.023779	0.799488	567.409445	0.010763	0.013382
RS	4	0.032901	0.955054	504.558608	0.009571	0.010542
RS	5	0.042695	0.955054	536.085147	0.010169	0.009648
RS	6	0.053211	1.356966	401.271279	0.007612	0.006991
RS	7	0.064503	1.356966	427.208645	0.008104	0.007397
RS	8	0.076626	1.053430	584.702359	0.011091	0.010243
RS	9	0.089643	1.053430	619.911895	0.011759	0.011071
RS	10	0.103619	0.876889	787.699589	0.014942	0.014170
RS	11	0.118625	0.876889	831.048008	0.015764	0.015067
RS	12	0.134737	0.772636	992.485598	0.018826	0.017991
RS	13	0.152037	0.772636	1041.423711	0.019754	0.019046
RS	14	0.170611	0.716755	1174.801002	0.022284	0.021585
RS	15	0.190554	0.716755	1225.848723	0.023253	0.022867
RS	16	0.211967	0.742871	1232.241596	0.023374	0.023194
RS	17	0.234958	0.742871	1281.680785	0.024312	0.024436
RS	18	0.259644	0.867428	1141.915369	0.021661	0.021940
RS	19	0.286149	0.867428	1188.271452	0.022540	0.022954
RS	20	0.314607	1.084844	989.888159	0.018777	0.019201
RS	21	0.345162	1.084844	1032.683962	0.019589	0.020008
RS	22	0.377969	1.368507	855.071480	0.016220	0.016585
RS	23	0.413194	1.368507	894.340952	0.016964	0.017271
RS	24	0.451015	1.674887	764.892080	0.014509	0.014765
RS	25	0.491623	1.674887	801.318249	0.015200	0.015393
RS	26	0.535224	1.952402	720.274996	0.013663	0.013824
RS	27	0.582038	1.952402	754.848654	0.014318	0.014434
RS	28	0.632303	2.160283	714.627616	0.013556	0.013658
RS	29	0.686271	2.160283	748.222579	0.014193	0.014270
RS	30	0.744217	2.276211	742.661958	0.014087	0.014161
RS	31	0.806434	2.276211	775.767678	0.014715	0.014787
RS	32	0.873235	2.297278	801.407471	0.015202	0.015282
RS	33	0.944960	2.297278	833.870495	0.015817	0.015929
RS	34	1.021971	2.247279	884.549693	0.016779	0.016922
RS	35	1.104657	2.247279	915.213550	0.017360	0.017573
RS	36	1.193436	2.170845	976.884861	0.018530	0.018803
RS	37	1.288759	2.170845	1003.489965	0.019035	0.019401
RS	38	1.391107	2.111882	1055.410013	0.020020	0.020458
RS	39	1.500997	2.111882	1075.270831	0.020396	0.020921
RS	40	1.618986	2.095924	1099.337065	0.020853	0.021429
RS	41	1.745670	2.095924	1110.551689	0.021066	0.021691
RS	42	1.881691	2.128178	1100.497848	0.020875	0.021511
RS	43	2.027736	2.128178	1102.617790	0.020915	0.021558
RS	44	2.184544	2.200965	1064.146788	0.020185	0.020804
RS	45	2.352909	2.200965	1057.841666	0.020066	0.020660
RS	46	2.533681	2.299919	1002.502430	0.019016	0.019570
RS	47	2.727776	2.299919	988.768818	0.018756	0.019273
RS	48	2.936175	2.405901	928.402007	0.017611	0.018090
RS	49	3.159932	2.405901	907.892161	0.017221	0.017670
RS	50	3.400180	2.499170	850.502060	0.016133	0.016558
RS	51	3.658134	2.499170	823.314301	0.015617	0.016029
RS	52	3.935097	2.568183	770.882120	0.014623	0.015028
RS	53	4.232473	2.568183	736.941600	0.013979	0.014387
RS	54	4.551764	2.635663	681.740648	0.012932	0.013341
RS	55	4.894585	2.635663	642.514903	0.012188	0.012606
RS	56	5.262672	2.635663	599.748047	0.011376	0.011802
RS	57	5.657886	2.635663	554.073501	0.010510	0.010939
RS	58	6.082226	3.281499	413.397240	0.007842	0.008239
RS	59	6.537838	3.281499	386.602126	0.007333	0.007724
RS	60	7.027028	3.281499	357.872519	0.006788	0.007166
RS	61	7.552270	3.281499	327.666214	0.006215	0.006574
RS	62	8.116221	3.281499	296.497849	0.005624	0.005959
RS	63	8.721733	3.281499	1525.451083	0.028936	0.030863
PA	4+25*2+4+6 0.072107386 0.026325044 8.721732948 0.799488296 0.955053919 1.356965624 1.053429995 0.876889094 0.772635699 0.716755130 0.742871331 0.867427681 1.084844221 1.368507023 1.674886735 1.952401740 2.160282627 2.276211373 2.297278180 2.247279469 2.170845052 2.111882187 2.095923558 2.128178279 2.200964630 2.299918986 2.405901205 2.499169648 2.568182673 2.635662933 3.281498784
//
IT	3997
RD	18
LK	-360936.415051
QD	-113.216980 -> -98.982616
RI	0.0234872848
TR	0.071139	0.026572
MT	8.789805
MM	C_pi: 1.817099, n_recomb: 53951.092916
RS	0	0.000000	0.809099	478.521977	0.008870	0.000350
RS	1	0.007383	0.809099	509.063514	0.009436	0.004088
RS	2	0.015311	0.809099	541.180295	0.010031	0.009812
RS	3	0.023824	0.809099	574.896613	0.010656	0.013322
RS	4	0.032966	0.952317	518.928048	0.009618	0.010667
RS	5	0.042782	0.952317	551.390031	0.010220	0.009773
RS	6	0.053324	1.399480	399.126585	0.007398	0.006845
RS	7	0.064643	1.399480	425.080188	0.007879	0.007239
RS	8	0.076798	1.081234	584.815536	0.010840	0.010074
RS	9	0.089851	1.081234	620.291367	0.011497	0.010883
RS	10	0.103867	0.895049	792.908239	0.014697	0.014008
RS	11	0.118919	0.895049	836.904118	0.015512	0.014887
RS	12	0.135081	0.783906	1005.920804	0.018645	0.017881
RS	13	0.152437	0.783906	1055.925727	0.019572	0.018918
RS	14	0.171074	0.721573	1200.830720	0.022258	0.021600
RS	15	0.191086	0.721573	1253.280520	0.023230	0.022870
RS	16	0.212577	0.743387	1267.563301	0.023495	0.023329
RS	17	0.235654	0.743387	1318.454757	0.024438	0.024570
RS	18	0.260434	0.866554	1176.677140	0.021810	0.022091
RS	19	0.287045	0.866554	1224.403653	0.022695	0.023109
RS	20	0.315620	1.086057	1017.822578	0.018866	0.019285
RS	21	0.346304	1.086057	1061.863465	0.019682	0.020097
RS	22	0.379254	1.375575	875.769509	0.016233	0.016590
RS	23	0.414636	1.375575	916.122743	0.016981	0.017280
RS	24	0.452631	1.690701	780.352260	0.014464	0.014710
RS	25	0.493431	1.690701	817.715721	0.015157	0.015340
RS	26	0.537242	1.977688	732.675737	0.013580	0.013731
RS	27	0.584289	1.977688	768.094706	0.014237	0.014341
RS	28	0.634809	2.193324	725.747549	0.013452	0.013541
RS	29	0.689058	2.193324	760.160425	0.014090	0.014152
RS	30	0.747313	2.313518	754.009073	0.013976	0.014033
RS	31	0.809869	2.313518	787.965346	0.014605	0.014657
RS	32	0.877043	2.334593	814.495238	0.015097	0.015155
RS	33	0.949176	2.334593	847.887122	0.015716	0.015800
RS	34	1.026635	2.281133	900.890473	0.016698	0.016811
RS	35	1.109812	2.281133	932.567647	0.017285	0.017461
RS	36	1.199130	2.199808	997.569294	0.018490	0.018721
RS	37	1.295043	2.199808	1025.209425	0.019003	0.019322
RS	38	1.398036	2.136591	1080.481436	0.020027	0.020414
RS	39	1.508633	2.136591	1101.279067	0.020413	0.020883
RS	40	1.627396	2.118181	1127.589711	0.020900	0.021421
RS	41	1.754926	2.118181	1139.535815	0.021122	0.021692
RS	42	1.891872	2.150088	1130.020432	0.020945	0.021529
RS	43	2.038929	2.150088	1132.634226	0.020994	0.021586
RS	44	2.196842	2.224431	1093.162438	0.020262	0.020834
RS	45	2.366413	2.224431	1087.149500	0.020151	0.020702
RS	46	2.548504	2.326373	1029.902938	0.019090	0.019605
RS	47	2.744039	2.326373	1016.313760	0.018838	0.019320
RS	48	2.954009	2.435984	953.861348	0.017680	0.018128
RS	49	3.179481	2.435984	933.372364	0.017300	0.017722
RS	50	3.421599	2.532504	874.248171	0.016204	0.016605
RS	51	3.681592	2.532504	846.931362	0.015698	0.016089
RS	52	3.960780	2.603659	793.253113	0.014703	0.015089
RS	53	4.260580	2.603659	758.971387	0.014068	0.014459
RS	54	4.582514	2.672675	702.588192	0.013023	0.013416
RS	55	4.928215	2.672675	662.783885	0.012285	0.012690
RS	56	5.299439	2.672675	619.274261	0.011478	0.011892
RS	57	5.698070	2.672675	572.698645	0.010615	0.011033
RS	58	6.126131	3.348238	425.254124	0.007882	0.008268
RS	59	6.585795	3.348238	398.416165	0.007385	0.007765
RS	60	7.079395	3.348238	369.520787	0.006849	0.007218
RS	61	7.609437	3.348238	339.022709	0.006284	0.006636
RS	62	8.178610	3.348238	307.437576	0.005698	0.006028
RS	63	8.789805	3.348238	1602.308062	0.029699	0.031633
PA	4+25*2+4+6 0.071139022 0.026572158 8.789804945 0.809098996 0.952316934 1.399479504 1.081234110 0.895048623 0.783906078 0.721572797 0.743387088 0.866554111 1.086056759 1.375574847 1.690700768 1.977688025 2.193324212 2.313518128 2.334592826 2.281132757 2.199808258 2.136590525 2.118180763 2.150087692 2.224431488 2.326373266 2.435983976 2.532503795 2.603659478 2.672675164 3.348238294
//
IT	4229
RD	19
LK	-360908.453260
QD	-106.004785 -> -92.976148
RI	0.0231668083
TR	0.070226	0.026808
MT	8.854586
MM	C_pi: 1.842067, n_recomb: 55149.045394
RS	0	0.000000	0.819277	483.644917	0.008770	0.000346
RS	1	0.007395	0.819277	514.625415	0.009332	0.004054
RS	2	0.015337	0.819277	547.215688	0.009922	0.009734
RS	3	0.023867	0.819277	581.442232	0.010543	0.013251
RS	4	0.033027	0.947933	533.971476	0.009682	0.010806
RS	5	0.042864	0.947933	567.399322	0.010288	0.009910
RS	6	0.053430	1.440824	397.166792	0.007202	0.006709
RS	7	0.064776	1.440824	423.135897	0.007673	0.007093
RS	8	0.076962	1.108407	584.858390	0.010605	0.009913
RS	9	0.090048	1.108407	620.579839	0.011253	0.010705
RS	10	0.104103	0.912921	797.612314	0.014463	0.013850
RS	11	0.119196	0.912921	842.214073	0.015272	0.014712
RS	12	0.135406	0.795110	1018.365064	0.018466	0.017768
RS	13	0.152815	0.795110	1069.385133	0.019391	0.018788
RS	14	0.171511	0.726417	1225.656522	0.022224	0.021607
RS	15	0.191590	0.726417	1279.465144	0.023200	0.022866
RS	16	0.213154	0.743938	1301.931319	0.023608	0.023455
RS	17	0.236312	0.743938	1354.240218	0.024556	0.024696
RS	18	0.261183	0.865610	1210.826116	0.021956	0.022237
RS	19	0.287893	0.865610	1259.891804	0.022845	0.023260
RS	20	0.316579	1.086952	1045.313398	0.018954	0.019369
RS	21	0.347385	1.086952	1090.572546	0.019775	0.020186
RS	22	0.380470	1.381990	896.078719	0.016248	0.016599
RS	23	0.416002	1.381990	937.491321	0.016999	0.017291
RS	24	0.454162	1.705543	795.438219	0.014423	0.014660
RS	25	0.495143	1.705543	833.714517	0.015117	0.015291
RS	26	0.539155	2.001796	744.690833	0.013503	0.013644
RS	27	0.586422	2.001796	780.929114	0.014160	0.014253
RS	28	0.637184	2.225137	736.437432	0.013354	0.013431
RS	29	0.691700	2.225137	771.639813	0.013992	0.014040
RS	30	0.750248	2.349671	764.847698	0.013869	0.013911
RS	31	0.813125	2.349671	799.623686	0.014499	0.014533
RS	32	0.880653	2.370915	826.958420	0.014995	0.015033
RS	33	0.953174	2.370915	861.247325	0.015617	0.015677
RS	34	1.031058	2.314176	916.469763	0.016618	0.016702
RS	35	1.114702	2.314176	949.131201	0.017210	0.017352
RS	36	1.204532	2.228114	1017.370006	0.018448	0.018640
RS	37	1.301004	2.228114	1046.024171	0.018967	0.019243
RS	38	1.404611	2.160721	1104.607659	0.020029	0.020370
RS	39	1.515880	2.160721	1126.332650	0.020423	0.020844
RS	40	1.635378	2.139860	1154.908792	0.020942	0.021411
RS	41	1.763712	2.139860	1167.587907	0.021171	0.021690
RS	42	1.901537	2.171339	1158.679006	0.021010	0.021544
RS	43	2.049555	2.171339	1161.795650	0.021066	0.021611
RS	44	2.208519	2.247098	1121.409382	0.020334	0.020862
RS	45	2.379238	2.247098	1115.701507	0.020231	0.020741
RS	46	2.562582	2.351847	1056.632457	0.019160	0.019637
RS	47	2.759486	2.351847	1043.202147	0.018916	0.019365
RS	48	2.970950	2.464898	978.737276	0.017747	0.018165
RS	49	3.198053	2.464898	958.284421	0.017376	0.017771
RS	50	3.441950	2.564503	897.485334	0.016274	0.016651
RS	51	3.703884	2.564503	870.056202	0.015776	0.016146
RS	52	3.985189	2.637662	815.183808	0.014781	0.015148
RS	53	4.287297	2.637662	780.579636	0.014154	0.014528
RS	54	4.611746	2.708041	723.074862	0.013111	0.013489
RS	55	4.960189	2.708041	682.710189	0.012379	0.012770
RS	56	5.334399	2.708041	638.479195	0.011577	0.011979
RS	57	5.736284	2.708041	591.026715	0.010717	0.011124
RS	58	6.167888	3.412387	436.885145	0.007922	0.008295
RS	59	6.631411	3.412387	410.010345	0.007435	0.007805
RS	60	7.129212	3.412387	380.959560	0.006908	0.007268
RS	61	7.663826	3.412387	350.184166	0.006350	0.006695
RS	62	8.237976	3.412387	318.200341	0.005770	0.006094
RS	63	8.854586	3.412387	1678.725187	0.030440	0.032378
PA	4+25*2+4+6 0.070226265 0.026808388 8.854585765 0.819277010 0.947933052 1.440823552 1.108406849 0.912920557 0.795110226 0.726416653 0.743937941 0.865609524 1.086951642 1.381989795 1.705542707 2.001795775 2.225137135 2.349671262 2.370914988 2.314175784 2.228114182 2.160720940 2.139859988 2.171338902 2.247098467 2.351847259 2.464897718 2.564502566 2.637662271 2.708041257 3.412387255
//
IT	4890
RD	20
LK	-360882.852863
QD	-99.400907 -> -87.460115
RI	0.0228433931
TR	0.069364	0.027034
MT	8.916382
MM	C_pi: 1.866208, n_recomb: 56312.919429
RS	0	0.000000	0.829968	488.033849	0.008666	0.000343
RS	1	0.007407	0.829968	519.407453	0.009224	0.004019
RS	2	0.015362	0.829968	552.423402	0.009810	0.009651
RS	3	0.023907	0.829968	587.110461	0.010426	0.013168
RS	4	0.033085	0.942086	549.673970	0.009761	0.010959
RS	5	0.042942	0.942086	584.097273	0.010372	0.010058
RS	6	0.053530	1.481065	395.357141	0.007021	0.006583
RS	7	0.064902	1.481065	421.340392	0.007482	0.006957
RS	8	0.077116	1.134956	584.837306	0.010385	0.009761
RS	9	0.090235	1.134956	620.785513	0.011024	0.010537
RS	10	0.104326	0.930504	801.852743	0.014239	0.013697
RS	11	0.119460	0.930504	847.021391	0.015041	0.014543
RS	12	0.135715	0.806246	1029.872465	0.018288	0.017654
RS	13	0.153174	0.806246	1081.857656	0.019212	0.018657
RS	14	0.171927	0.731276	1249.323379	0.022185	0.021607
RS	15	0.192068	0.731276	1304.448116	0.023164	0.022855
RS	16	0.213701	0.744517	1335.358759	0.023713	0.023575
RS	17	0.236937	0.744517	1389.050498	0.024667	0.024814
RS	18	0.261893	0.864604	1244.357466	0.022097	0.022381
RS	19	0.288699	0.864604	1294.731085	0.022992	0.023407
RS	20	0.317489	1.087558	1072.360219	0.019043	0.019454
RS	21	0.348412	1.087558	1118.810837	0.019868	0.020275
RS	22	0.381626	1.387803	916.001842	0.016266	0.016610
RS	23	0.417299	1.387803	958.449641	0.017020	0.017305
RS	24	0.455615	1.719476	810.157145	0.014387	0.014615
RS	25	0.496769	1.719476	849.322322	0.015082	0.015247
RS	26	0.540972	2.024789	756.332147	0.013431	0.013562
RS	27	0.588448	2.024789	793.364486	0.014088	0.014171
RS	28	0.639441	2.255778	746.714156	0.013260	0.013326
RS	29	0.694210	2.255778	782.678533	0.013899	0.013934
RS	30	0.753037	2.384720	775.199045	0.013766	0.013794
RS	31	0.816221	2.384720	810.764781	0.014397	0.014415
RS	32	0.884084	2.406283	838.823619	0.014896	0.014915
RS	33	0.956975	2.406283	873.978302	0.015520	0.015557
RS	34	1.035264	2.346437	931.317486	0.016538	0.016596
RS	35	1.119352	2.346437	964.934101	0.017135	0.017246
RS	36	1.209668	2.255780	1036.318165	0.018403	0.018560
RS	37	1.306674	2.255780	1065.964454	0.018929	0.019165
RS	38	1.410866	2.184297	1127.810612	0.020028	0.020324
RS	39	1.522774	2.184297	1150.451957	0.020430	0.020803
RS	40	1.642972	2.160988	1181.308336	0.020978	0.021399
RS	41	1.772072	2.160988	1194.720086	0.021216	0.021686
RS	42	1.910735	2.191972	1186.477298	0.021069	0.021556
RS	43	2.059669	2.191972	1190.104019	0.021134	0.021633
RS	44	2.219634	2.269016	1148.886626	0.020402	0.020887
RS	45	2.391447	2.269016	1143.494987	0.020306	0.020777
RS	46	2.575986	2.376411	1082.683228	0.019226	0.019669
RS	47	2.774195	2.376411	1069.424994	0.018991	0.019408
RS	48	2.987084	2.492730	1003.018449	0.017812	0.018201
RS	49	3.215742	2.492730	982.616162	0.017449	0.017819
RS	50	3.461336	2.595267	920.200353	0.016341	0.016695
RS	51	3.725121	2.595267	892.675111	0.015852	0.016201
RS	52	4.008445	2.670306	836.658980	0.014857	0.015205
RS	53	4.312754	2.670306	801.751019	0.014237	0.014594
RS	54	4.639603	2.741893	743.183856	0.013197	0.013560
RS	55	4.990662	2.741893	702.277442	0.012471	0.012848
RS	56	5.367723	2.741893	657.346918	0.011673	0.012062
RS	57	5.772713	2.741893	609.042254	0.010815	0.011212
RS	58	6.207700	3.474112	448.282974	0.007961	0.008322
RS	59	6.674906	3.474112	421.377503	0.007483	0.007843
RS	60	7.176718	3.474112	392.181616	0.006964	0.007316
RS	61	7.715698	3.474112	361.143111	0.006413	0.006751
RS	62	8.294601	3.474112	328.778278	0.005838	0.006158
RS	63	8.916382	3.474112	1754.591660	0.031158	0.033100
PA	4+25*2+4+6 0.069364247 0.027034127 8.916381818 0.829968249 0.942086306 1.481064754 1.134955946 0.930503778 0.806245512 0.731275706 0.744516872 0.864603641 1.087557533 1.387802694 1.719475582 2.024788508 2.255777504 2.384719945 2.406282813 2.346437272 2.255780319 2.184296540 2.160987661 2.191971857 2.269016001 2.376411460 2.492730120 2.595267029 2.670305535 2.741892547 3.474112288
//
IT	4315
RD	21
LK	-360859.384186
QD	-93.343130 -> -82.385732
RI	0.0225156499
TR	0.068549	0.027250
MT	8.975406
MM	C_pi: 1.889563, n_recomb: 57443.672888
RS	0	0.000000	0.841212	491.694323	0.008560	0.000339
RS	1	0.007418	0.841212	523.415266	0.009112	0.003982
RS	2	0.015386	0.841212	556.809135	0.009693	0.009565
RS	3	0.023946	0.841212	591.907022	0.010304	0.013075
RS	4	0.033140	0.934981	566.007638	0.009853	0.011124
RS	5	0.043017	0.934981	601.454411	0.010470	0.010217
RS	6	0.053626	1.520210	393.687129	0.006853	0.006464
RS	7	0.065022	1.520210	419.683705	0.007306	0.006829
RS	8	0.077263	1.160913	584.751481	0.010180	0.009616
RS	9	0.090412	1.160913	620.908901	0.010809	0.010378
RS	10	0.104537	0.947804	805.668799	0.014025	0.013547
RS	11	0.119710	0.947804	851.367939	0.014821	0.014380
RS	12	0.136008	0.817307	1040.507131	0.018114	0.017538
RS	13	0.153515	0.817307	1093.409602	0.019034	0.018526
RS	14	0.172321	0.736149	1271.872911	0.022141	0.021600
RS	15	0.192522	0.736149	1328.271973	0.023123	0.022837
RS	16	0.214221	0.745121	1367.867884	0.023812	0.023687
RS	17	0.237531	0.745121	1422.908645	0.024771	0.024925
RS	18	0.262569	0.863543	1277.283399	0.022235	0.022520
RS	19	0.289464	0.863543	1328.934327	0.023135	0.023550
RS	20	0.318355	1.087902	1098.972675	0.019131	0.019538
RS	21	0.349389	1.087902	1146.588502	0.019960	0.020364
RS	22	0.382724	1.393061	935.550162	0.016286	0.016623
RS	23	0.418533	1.393061	979.009641	0.017043	0.017321
RS	24	0.456998	1.732564	824.521414	0.014354	0.014573
RS	25	0.498316	1.732564	864.552332	0.015050	0.015207
RS	26	0.542700	2.046738	767.614373	0.013363	0.013484
RS	27	0.590376	2.046738	805.416514	0.014021	0.014094
RS	28	0.641588	2.285301	756.600670	0.013171	0.013227
RS	29	0.696599	2.285301	793.300783	0.013810	0.013834
RS	30	0.755691	2.418701	785.094708	0.013667	0.013682
RS	31	0.819167	2.418701	821.421556	0.014300	0.014302
RS	32	0.887351	2.440721	850.128919	0.014799	0.014802
RS	33	0.960593	2.440721	886.119233	0.015426	0.015442
RS	34	1.039269	2.377930	945.477804	0.016459	0.016493
RS	35	1.123780	2.377930	980.021021	0.017061	0.017143
RS	36	1.214561	2.282817	1054.457806	0.018356	0.018481
RS	37	1.312075	2.282817	1085.073983	0.018889	0.019087
RS	38	1.416824	2.207320	1150.133959	0.020022	0.020277
RS	39	1.529342	2.207320	1173.679418	0.020432	0.020761
RS	40	1.650208	2.181570	1206.824819	0.021009	0.021385
RS	41	1.780039	2.181570	1220.967037	0.021255	0.021680
RS	42	1.919501	2.211999	1213.444677	0.021124	0.021566
RS	43	2.069308	2.211999	1217.586606	0.021196	0.021653
RS	44	2.230228	2.290217	1175.611218	0.020465	0.020911
RS	45	2.403086	2.290217	1170.545275	0.020377	0.020811
RS	46	2.588766	2.400106	1108.069398	0.019290	0.019698
RS	47	2.788220	2.400106	1094.994616	0.019062	0.019449
RS	48	3.002469	2.519540	1026.711675	0.017873	0.018235
RS	49	3.232612	2.519540	1006.373019	0.017519	0.017864
RS	50	3.479826	2.624865	942.397098	0.016406	0.016737
RS	51	3.745379	2.624865	914.790688	0.015925	0.016253
RS	52	4.030631	2.701669	857.678277	0.014931	0.015260
RS	53	4.337043	2.701669	822.484251	0.014318	0.014658
RS	54	4.666185	2.774327	762.910388	0.013281	0.013628
RS	55	5.019743	2.774327	721.480539	0.012560	0.012923
RS	56	5.399527	2.774327	675.871991	0.011766	0.012143
RS	57	5.807485	2.774327	626.739494	0.010911	0.011296
RS	58	6.245705	3.533538	459.447440	0.007998	0.008349
RS	59	6.716432	3.533538	432.517124	0.007529	0.007880
RS	60	7.222078	3.533538	403.185877	0.007019	0.007363
RS	61	7.765232	3.533538	371.897725	0.006474	0.006806
RS	62	8.348679	3.533538	339.168696	0.005904	0.006218
RS	63	8.975406	3.533538	1829.827865	0.031854	0.033800
PA	4+25*2+4+6 0.068549024 0.027249927 8.975405518 0.841211782 0.934981190 1.520210194 1.160913002 0.947804037 0.817307229 0.736148781 0.745120839 0.863543063 1.087901681 1.393061337 1.732563803 2.046737575 2.285301092 2.418700594 2.440721028 2.377930063 2.282817065 2.207320085 2.181570427 2.211999195 2.290217374 2.400106146 2.519539885 2.624865098 2.701669483 2.774327262 3.533538371
//
IT	3979
RD	22
LK	-360837.842916
QD	-87.776316 -> -77.709548
RI	0.0221843377
TR	0.067777	0.027456
MT	9.031830
MM	C_pi: 1.912166, n_recomb: 58542.319044
RS	0	0.000000	0.853001	494.660239	0.008450	0.000336
RS	1	0.007429	0.853001	526.684384	0.008997	0.003945
RS	2	0.015409	0.853001	560.410056	0.009573	0.009474
RS	3	0.023982	0.853001	595.870721	0.010178	0.012973
RS	4	0.033193	0.926781	582.959925	0.009958	0.011301
RS	5	0.043087	0.926781	619.457273	0.010581	0.010386
RS	6	0.053716	1.558334	392.130257	0.006698	0.006353
RS	7	0.065135	1.558334	418.138764	0.007143	0.006710
RS	8	0.077402	1.186297	584.604970	0.009986	0.009479
RS	9	0.090581	1.186297	620.955426	0.010607	0.010226
RS	10	0.104739	0.964839	809.084308	0.013821	0.013402
RS	11	0.119948	0.964839	855.279441	0.014610	0.014221
RS	12	0.136287	0.828301	1050.315710	0.017941	0.017422
RS	13	0.153840	0.828301	1104.089347	0.018860	0.018395
RS	14	0.172696	0.741032	1293.349219	0.022093	0.021587
RS	15	0.192954	0.741032	1350.981750	0.023077	0.022814
RS	16	0.214716	0.745750	1399.473578	0.023905	0.023794
RS	17	0.238096	0.745750	1455.830234	0.024868	0.025030
RS	18	0.263211	0.862436	1309.611977	0.022370	0.022657
RS	19	0.290193	0.862436	1362.510164	0.023274	0.023689
RS	20	0.319179	1.088018	1125.149907	0.019219	0.019623
RS	21	0.350318	1.088018	1173.905072	0.020052	0.020452
RS	22	0.383770	1.397812	954.732248	0.016308	0.016638
RS	23	0.419708	1.397812	999.180480	0.017068	0.017339
RS	24	0.458315	1.744860	838.545593	0.014324	0.014535
RS	25	0.499790	1.744860	879.419958	0.015022	0.015170
RS	26	0.544346	2.067693	778.556868	0.013299	0.013412
RS	27	0.592212	2.067693	817.105631	0.013958	0.014021
RS	28	0.643634	2.313751	766.120641	0.013087	0.013132
RS	29	0.698875	2.313751	803.531455	0.013726	0.013738
RS	30	0.758221	2.451658	794.560015	0.013572	0.013575
RS	31	0.821975	2.451658	831.620540	0.014205	0.014193
RS	32	0.890464	2.474258	860.907735	0.014706	0.014692
RS	33	0.964042	2.474258	897.704607	0.015334	0.015331
RS	34	1.043086	2.408677	958.988023	0.016381	0.016393
RS	35	1.128001	2.408677	994.429869	0.016987	0.017042
RS	36	1.219225	2.309236	1071.830370	0.018309	0.018402
RS	37	1.317225	2.309236	1103.394060	0.018848	0.019011
RS	38	1.422505	2.229802	1171.616218	0.020013	0.020230
RS	39	1.535606	2.229802	1196.052701	0.020431	0.020719
RS	40	1.657109	2.201627	1231.488455	0.021036	0.021369
RS	41	1.787637	2.201627	1246.357797	0.021290	0.021672
RS	42	1.927863	2.231445	1239.605684	0.021175	0.021574
RS	43	2.078505	2.231445	1244.266597	0.021254	0.021670
RS	44	2.240338	2.310728	1201.605800	0.020525	0.020933
RS	45	2.414192	2.310728	1196.873352	0.020445	0.020843
RS	46	2.600962	2.422974	1132.805758	0.019350	0.019726
RS	47	2.801606	2.422974	1119.924463	0.019130	0.019487
RS	48	3.017155	2.545375	1049.829762	0.017933	0.018268
RS	49	3.248716	2.545375	1029.566355	0.017587	0.017907
RS	50	3.497479	2.653360	964.082698	0.016468	0.016778
RS	51	3.764722	2.653360	936.408992	0.015995	0.016304
RS	52	4.051817	2.731825	878.245955	0.015002	0.015313
RS	53	4.360240	2.731825	842.782631	0.014396	0.014720
RS	54	4.691573	2.805426	782.255878	0.013362	0.013694
RS	55	5.047521	2.805426	740.320163	0.012646	0.012995
RS	56	5.429910	2.805426	694.054330	0.011856	0.012220
RS	57	5.840706	2.805426	644.117573	0.011003	0.011377
RS	58	6.282018	3.590775	470.380917	0.008035	0.008374
RS	59	6.756113	3.590775	443.431135	0.007575	0.007915
RS	60	7.265427	3.590775	413.973617	0.007071	0.007407
RS	61	7.812576	3.590775	382.448459	0.006533	0.006858
RS	62	8.400371	3.590775	349.371102	0.005968	0.006277
RS	63	9.031830	3.590775	1904.371839	0.032530	0.034477
PA	4+25*2+4+6 0.067777176 0.027456346 9.031830492 0.853001130 0.926780524 1.558333752 1.186297346 0.964839320 0.828300520 0.741032214 0.745750433 0.862435815 1.088017882 1.397812149 1.744860232 2.067693400 2.313751410 2.451658047 2.474257852 2.408676500 2.309235736 2.229802174 2.201626521 2.231444813 2.310728459 2.422973597 2.545375161 2.653359780 2.731824989 2.805426050 3.590775395
//
IT	4660
RD	23
LK	-360818.047211
QD	-82.651745 -> -73.393009
RI	0.0218500787
TR	0.067046	0.027654
MT	9.085824
MM	C_pi: 1.934042, n_recomb: 59609.501016
RS	0	0.000000	0.865333	496.961526	0.008337	0.000332
RS	1	0.007439	0.865333	529.246164	0.008879	0.003906
RS	2	0.015431	0.865333	563.258952	0.009449	0.009380
RS	3	0.024017	0.865333	599.035767	0.010049	0.012862
RS	4	0.033242	0.917652	600.504047	0.010074	0.011489
RS	5	0.043154	0.917652	638.077344	0.010704	0.010564
RS	6	0.053803	1.595494	390.665151	0.006554	0.006247
RS	7	0.065243	1.595494	416.683754	0.006990	0.006598
RS	8	0.077535	1.211124	584.400408	0.009804	0.009347
RS	9	0.090742	1.211124	620.928860	0.010417	0.010083
RS	10	0.104930	0.981604	812.135761	0.013624	0.013261
RS	11	0.120174	0.981604	858.794671	0.014407	0.014068
RS	12	0.136552	0.839220	1059.348066	0.017771	0.017305
RS	13	0.154149	0.839220	1113.948464	0.018687	0.018264
RS	14	0.173054	0.745919	1313.793859	0.022040	0.021569
RS	15	0.193366	0.745919	1372.619692	0.023027	0.022786
RS	16	0.215188	0.746400	1430.193348	0.023993	0.023894
RS	17	0.238634	0.746400	1487.833156	0.024960	0.025128
RS	18	0.263824	0.861289	1341.342064	0.022502	0.022790
RS	19	0.290887	0.861289	1395.457655	0.023410	0.023825
RS	20	0.319964	1.087923	1150.896326	0.019307	0.019707
RS	21	0.351204	1.087923	1200.765155	0.020144	0.020539
RS	22	0.384767	1.402094	973.550907	0.016332	0.016655
RS	23	0.420828	1.402094	1018.965219	0.017094	0.017359
RS	24	0.459570	1.756412	852.237354	0.014297	0.014501
RS	25	0.501195	1.756412	893.933358	0.014996	0.015137
RS	26	0.545916	2.087701	789.171934	0.013239	0.013343
RS	27	0.593963	2.087701	828.444853	0.013898	0.013952
RS	28	0.645585	2.341183	775.285150	0.013006	0.013042
RS	29	0.701046	2.341183	813.382380	0.013645	0.013647
RS	30	0.760633	2.483630	803.613601	0.013481	0.013473
RS	31	0.824653	2.483630	841.381248	0.014115	0.014090
RS	32	0.893435	2.506919	871.184760	0.014615	0.014586
RS	33	0.967333	2.506919	908.759881	0.015245	0.015225
RS	34	1.046728	2.438683	971.881134	0.016304	0.016295
RS	35	1.132030	2.438683	1008.193972	0.016913	0.016944
RS	36	1.223676	2.335040	1088.469640	0.018260	0.018325
RS	37	1.322140	2.335040	1120.958082	0.018805	0.018936
RS	38	1.427928	2.251747	1192.287426	0.020002	0.020183
RS	39	1.541586	2.251747	1217.600760	0.020426	0.020676
RS	40	1.663698	2.221155	1255.327216	0.021059	0.021353
RS	41	1.794893	2.221155	1270.918599	0.021321	0.021662
RS	42	1.935848	2.250317	1264.979602	0.021221	0.021581
RS	43	2.087288	2.250317	1270.161393	0.021308	0.021685
RS	44	2.249993	2.330572	1226.880087	0.020582	0.020953
RS	45	2.424801	2.330572	1222.487308	0.020508	0.020873
RS	46	2.612613	2.445047	1156.896788	0.019408	0.019753
RS	47	2.814395	2.445047	1144.217577	0.019195	0.019524
RS	48	3.031187	2.570281	1072.372441	0.017990	0.018299
RS	49	3.264106	2.570281	1052.194778	0.017651	0.017949
RS	50	3.514350	2.680807	985.253425	0.016528	0.016817
RS	51	3.783210	2.680807	957.525465	0.016063	0.016353
RS	52	4.072069	2.760835	898.356526	0.015071	0.015364
RS	53	4.382415	2.760835	862.639991	0.014472	0.014779
RS	54	4.715847	2.835265	801.211505	0.013441	0.013758
RS	55	5.074082	2.835265	758.787351	0.012729	0.013065
RS	56	5.458964	2.835265	711.884853	0.011942	0.012295
RS	57	5.872477	2.835265	661.167330	0.011092	0.011455
RS	58	6.316749	3.645926	481.079874	0.008071	0.008399
RS	59	6.794070	3.645926	454.115854	0.007618	0.007949
RS	60	7.306897	3.645926	424.540857	0.007122	0.007450
RS	61	7.857871	3.645926	392.790911	0.006589	0.006908
RS	62	8.449830	3.645926	359.380584	0.006029	0.006332
RS	63	9.085824	3.645926	1978.138849	0.033185	0.035133
PA	4+25*2+4+6 0.067045546 0.027653862 9.085823745 0.865333364 0.917651933 1.595493640 1.211123782 0.981603855 0.839220498 0.745918714 0.746399939 0.861288863 1.087923459 1.402093930 1.756411917 2.087701345 2.341183430 2.483630167 2.506918756 2.438683425 2.335039603 2.251746643 2.221155223 2.250316552 2.330571517 2.445046823 2.570281496 2.680807475 2.760834685 2.835265486 3.645925631
//
IT	4492
RD	24
LK	-360799.836481
QD	-77.927143 -> -69.402678
RI	0.0215130663
TR	0.066351	0.027843
MT	9.137553
MM	C_pi: 1.955222, n_recomb: 60646.017527
RS	0	0.000000	0.878218	498.623426	0.008222	0.000328
RS	1	0.007448	0.878218	531.127069	0.008758	0.003866
RS	2	0.015451	0.878218	565.383513	0.009323	0.009283
RS	3	0.024050	0.878218	601.431068	0.009917	0.012743
RS	4	0.033290	0.907744	618.618212	0.010200	0.011686
RS	5	0.043218	0.907744	657.291347	0.010838	0.010751
RS	6	0.053885	1.631735	389.277486	0.006419	0.006148
RS	7	0.065347	1.631735	415.304221	0.006848	0.006492
RS	8	0.077662	1.235413	584.139433	0.009632	0.009222
RS	9	0.090895	1.235413	620.831861	0.010237	0.009946
RS	10	0.105113	0.998100	814.852714	0.013436	0.013124
RS	11	0.120390	0.998100	861.945239	0.014213	0.013919
RS	12	0.136806	0.850065	1067.652035	0.017605	0.017187
RS	13	0.154443	0.850065	1123.036610	0.018518	0.018133
RS	14	0.173395	0.750803	1333.250444	0.021984	0.021546
RS	15	0.193758	0.750803	1393.230340	0.022973	0.022754
RS	16	0.215638	0.747068	1460.044525	0.024075	0.023989
RS	17	0.239147	0.747068	1518.935344	0.025046	0.025221
RS	18	0.264408	0.860108	1372.480128	0.022631	0.022920
RS	19	0.291550	0.860108	1427.783733	0.023543	0.023958
RS	20	0.320713	1.087635	1176.220480	0.019395	0.019791
RS	21	0.352049	1.087635	1227.177715	0.020235	0.020626
RS	22	0.385719	1.405937	992.016839	0.016357	0.016674
RS	23	0.421896	1.405937	1038.375083	0.017122	0.017381
RS	24	0.460768	1.767270	865.604097	0.014273	0.014469
RS	25	0.502536	1.767270	908.100498	0.014974	0.015107
RS	26	0.547414	2.106819	799.468998	0.013183	0.013279
RS	27	0.595635	2.106819	839.444323	0.013842	0.013888
RS	28	0.647448	2.367628	784.115112	0.012929	0.012957
RS	29	0.703120	2.367628	822.875524	0.013569	0.013561
RS	30	0.762938	2.514640	812.280571	0.013394	0.013375
RS	31	0.827212	2.514640	850.729867	0.014028	0.013990
RS	32	0.896272	2.538729	880.986197	0.014527	0.014484
RS	33	0.970477	2.538729	919.312154	0.015159	0.015122
RS	34	1.050209	2.467979	984.183772	0.016228	0.016200
RS	35	1.135879	2.467979	1021.340487	0.016841	0.016849
RS	36	1.227931	2.360243	1104.407879	0.018211	0.018249
RS	37	1.326838	2.360243	1137.798236	0.018761	0.018862
RS	38	1.433113	2.273165	1212.178744	0.019988	0.020135
RS	39	1.547302	2.273165	1238.354021	0.020419	0.020633
RS	40	1.669998	2.240173	1278.366027	0.021079	0.021335
RS	41	1.801831	2.240173	1294.673254	0.021348	0.021651
RS	42	1.943484	2.268635	1289.586099	0.021264	0.021586
RS	43	2.095688	2.268635	1295.289352	0.021358	0.021699
RS	44	2.259228	2.349775	1251.448675	0.020635	0.020971
RS	45	2.434949	2.349775	1247.400405	0.020569	0.020900
RS	46	2.623758	2.466364	1180.352317	0.019463	0.019778
RS	47	2.826630	2.466364	1167.882563	0.019257	0.019558
RS	48	3.044613	2.594308	1094.345137	0.018045	0.018329
RS	49	3.278831	2.594308	1074.262711	0.017714	0.017988
RS	50	3.530495	2.707265	1005.912435	0.016587	0.016854
RS	51	3.800903	2.707265	978.142323	0.016129	0.016399
RS	52	4.091452	2.788767	918.009069	0.015137	0.015413
RS	53	4.403641	2.788767	882.054832	0.014544	0.014836
RS	54	4.739083	2.863924	819.773807	0.013517	0.013820
RS	55	5.099510	2.863924	776.878379	0.012810	0.013133
RS	56	5.486782	2.863924	729.359560	0.012027	0.012367
RS	57	5.902899	2.863924	677.884491	0.011178	0.011531
RS	58	6.350010	3.699097	491.544015	0.008105	0.008423
RS	59	6.830422	3.699097	464.570772	0.007660	0.007982
RS	60	7.346617	3.699097	434.886712	0.007171	0.007491
RS	61	7.901259	3.699097	402.923690	0.006644	0.006955
RS	62	8.497212	3.699097	369.195140	0.006088	0.006386
RS	63	9.137553	3.699097	2051.066419	0.033820	0.035768
PA	4+25*2+4+6 0.066351198 0.027842902 9.137553298 0.878217933 0.907744024 1.631734663 1.235412648 0.998100345 0.850065146 0.750802936 0.747067628 0.860107705 1.087635027 1.405936873 1.767269558 2.106818804 2.367627843 2.514639542 2.538729333 2.467979228 2.360243287 2.273165139 2.240172949 2.268635398 2.349774835 2.466363941 2.594308424 2.707264628 2.788766857 2.863924333 3.699096958
//
IT	4266
RD	25
LK	-360783.066157
QD	-73.564707 -> -65.708523
RI	0.0211736732
TR	0.065692	0.028024
MT	9.187094
MM	C_pi: 1.975724, n_recomb: 61652.789669
RS	0	0.000000	0.891660	499.674240	0.008105	0.000324
RS	1	0.007457	0.891660	532.356756	0.008635	0.003825
RS	2	0.015471	0.891660	566.814753	0.009194	0.009182
RS	3	0.024082	0.891660	603.088992	0.009782	0.012617
RS	4	0.033335	0.897172	637.293969	0.010337	0.011893
RS	5	0.043278	0.897172	677.089898	0.010982	0.010946
RS	6	0.053963	1.667138	387.945633	0.006292	0.006053
RS	7	0.065445	1.667138	413.977820	0.006715	0.006391
RS	8	0.077783	1.259176	583.826387	0.009470	0.009102
RS	9	0.091041	1.259176	620.669759	0.010067	0.009815
RS	10	0.105287	1.014345	817.250318	0.013256	0.012991
RS	11	0.120596	1.014345	864.747629	0.014026	0.013775
RS	12	0.137047	0.860833	1075.270244	0.017441	0.017069
RS	13	0.154724	0.860833	1131.398025	0.018351	0.018003
RS	14	0.173720	0.755684	1351.753516	0.021925	0.021519
RS	15	0.194132	0.755684	1412.848980	0.022916	0.022717
RS	16	0.216067	0.747751	1489.044633	0.024152	0.024078
RS	17	0.239637	0.747751	1549.154884	0.025127	0.025309
RS	18	0.264965	0.858897	1403.031885	0.022757	0.023047
RS	19	0.292182	0.858897	1459.494555	0.023673	0.024088
RS	20	0.321428	1.087173	1201.124123	0.019482	0.019874
RS	21	0.352856	1.087173	1253.144818	0.020326	0.020713
RS	22	0.386627	1.409379	1010.132502	0.016384	0.016695
RS	23	0.422916	1.409379	1057.412874	0.017151	0.017403
RS	24	0.461912	1.777470	878.657622	0.014252	0.014441
RS	25	0.503816	1.777470	921.933814	0.014954	0.015079
RS	26	0.548845	2.125083	809.462694	0.013129	0.013218
RS	27	0.597232	2.125083	850.119481	0.013789	0.013827
RS	28	0.649227	2.393134	792.622740	0.012856	0.012875
RS	29	0.705099	2.393134	832.023915	0.013495	0.013478
RS	30	0.765138	2.544724	820.578586	0.013310	0.013281
RS	31	0.829655	2.544724	859.685006	0.013944	0.013895
RS	32	0.898983	2.569708	890.338621	0.014441	0.014386
RS	33	0.973481	2.569708	929.388956	0.015075	0.015022
RS	34	1.053534	2.496560	995.932954	0.016154	0.016108
RS	35	1.139557	2.496560	1033.907083	0.016770	0.016756
RS	36	1.231996	2.384850	1119.680104	0.018161	0.018175
RS	37	1.331327	2.384850	1153.949624	0.018717	0.018789
RS	38	1.438067	2.294051	1231.328373	0.019972	0.020088
RS	39	1.552766	2.294051	1258.350036	0.020410	0.020590
RS	40	1.676019	2.258676	1300.638440	0.021096	0.021316
RS	41	1.808463	2.258676	1317.654183	0.021372	0.021638
RS	42	1.950784	2.286403	1313.452507	0.021304	0.021590
RS	43	2.103718	2.286403	1319.676462	0.021405	0.021710
RS	44	2.268058	2.368345	1275.334143	0.020686	0.020989
RS	45	2.444652	2.368345	1271.633761	0.020626	0.020926
RS	46	2.634416	2.486940	1203.189402	0.019516	0.019802
RS	47	2.838332	2.486940	1190.935125	0.019317	0.019591
RS	48	3.057454	2.617476	1115.761714	0.018098	0.018358
RS	49	3.292917	2.617476	1095.782653	0.017773	0.018026
RS	50	3.545939	2.732760	1026.069145	0.016643	0.016890
RS	51	3.817830	2.732760	998.267808	0.016192	0.016444
RS	52	4.109997	2.815657	937.209285	0.015201	0.015460
RS	53	4.423952	2.815657	901.031864	0.014615	0.014890
RS	54	4.761319	2.891443	837.946101	0.013591	0.013880
RS	55	5.123846	2.891443	794.595678	0.012888	0.013198
RS	56	5.513407	2.891443	746.479984	0.012108	0.012436
RS	57	5.932019	2.891443	694.269702	0.011261	0.011603
RS	58	6.381849	3.750355	501.775391	0.008139	0.008447
RS	59	6.865224	3.750355	474.797569	0.007701	0.008014
RS	60	7.384646	3.750355	445.012356	0.007218	0.007530
RS	61	7.942803	3.750355	412.847344	0.006696	0.007001
RS	62	8.542585	3.750355	378.814607	0.006144	0.006437
RS	63	9.187094	3.750355	2123.107646	0.034437	0.036383
PA	4+25*2+4+6 0.065691930 0.028024054 9.187093809 0.891660352 0.897172191 1.667138094 1.259176271 1.014344833 0.860833478 0.755683518 0.747751233 0.858896998 1.087172673 1.409378722 1.777469596 2.125082604 2.393133599 2.544724298 2.569707576 2.496560169 2.384849600 2.294051379 2.258676270 2.286403465 2.368345338 2.486940181 2.617476133 2.732759739 2.815657158 2.891443053 3.750355151
//
CC
CC	Brief Description of the file format:
CC	  CC  comments
CC	  MM  useful-messages
CC	  RD  round-of-iterations
CC	  LL  \log[P(sequence)]
CC	  QD  Q-before-opt Q-after-opt
CC	  TR  \theta_0 \rho_0
CC	  RS  k t_k \lambda_k \pi_k \sum_{l\not=k}A_{kl} A_{kk}
CC	  DC  begin end best-k t_k+\Delta_k max-prob
CC
MM	Version: 0.6.5-r67
MM	pattern:4+25*2+4+6, n:63, n_free_lambdas:28
MM	n_iterations:25, skip:1, max_t:5, theta/rho:5
MM	is_decoding:0
MM	n_seqs:34, sum_L:1229976, sum_n:160580
RD	0
LK	0.000000
QD	0.000000 -> 0.000000
RI	inf
TR	0.139901	0.027980
MT	5.000000
MM	C_pi: 1.000000, n_recomb: 33940.065596
RS	0	0.000000	1.000000	214.870699	0.006331	0.000000
RS	1	0.006440	1.000000	227.214015	0.006695	0.000000
RS	2	0.013294	1.000000	240.165011	0.007076	0.000000
RS	3	0.020590	1.000000	253.740185	0.007476	0.000000
RS	4	0.028356	1.000000	267.954528	0.007895	0.000000
RS	5	0.036622	1.000000	282.821166	0.008333	0.000000
RS	6	0.045421	1.000000	298.350961	0.008791	0.000000
RS	7	0.054785	1.000000	314.552071	0.009268	0.000000
RS	8	0.064753	1.000000	331.429456	0.009765	0.000000
RS	9	0.075363	1.000000	348.984342	0.010282	0.000000
RS	10	0.086656	1.000000	367.213631	0.010819	0.000000
RS	11	0.098677	1.000000	386.109255	0.011376	0.000000
RS	12	0.111471	1.000000	405.657487	0.011952	0.000000
RS	13	0.125090	1.000000	425.838200	0.012547	0.000000
RS	14	0.139585	1.000000	446.624069	0.013159	0.000000
RS	15	0.155014	1.000000	467.979744	0.013788	0.000000
RS	16	0.171437	1.000000	489.860977	0.014433	0.000000
RS	17	0.188917	1.000000	512.213727	0.015092	0.000000
RS	18	0.207523	1.000000	534.973244	0.015762	0.000000
RS	19	0.227327	1.000000	558.063161	0.016443	0.000000
RS	20	0.248406	1.000000	581.394596	0.017130	0.000000
RS	21	0.270843	1.000000	604.865306	0.017822	0.000000
RS	22	0.294725	1.000000	628.358906	0.018514	0.000000
RS	23	0.320144	1.000000	651.744194	0.019203	0.000000
RS	24	0.347201	1.000000	674.874619	0.019884	0.000000
RS	25	0.376000	1.000000	697.587940	0.020554	0.000000
RS	26	0.406654	1.000000	719.706113	0.021205	0.000000
RS	27	0.439282	1.000000	741.035478	0.021834	0.000000
RS	28	0.474011	1.000000	761.367296	0.022433	0.000000
RS	29	0.510976	1.000000	780.478695	0.022996	0.000000
RS	30	0.550322	1.000000	798.134093	0.023516	0.000000
RS	31	0.592202	1.000000	814.087173	0.023986	0.000000
RS	32	0.636779	1.000000	828.083445	0.024398	0.000000
RS	33	0.684227	1.000000	839.863474	0.024745	0.000000
RS	34	0.734730	1.000000	849.166805	0.025020	0.000000
RS	35	0.788485	1.000000	855.736604	0.025213	0.000000
RS	36	0.845702	1.000000	859.325033	0.025319	0.000000
RS	37	0.906604	1.000000	859.699318	0.025330	0.000000
RS	38	0.971428	1.000000	856.648457	0.025240	0.000000
RS	39	1.040426	1.000000	849.990466	0.025044	0.000000
RS	40	1.113868	1.000000	839.579988	0.024737	0.000000
RS	41	1.192040	1.000000	825.316086	0.024317	0.000000
RS	42	1.275245	1.000000	807.149938	0.023782	0.000000
RS	43	1.363809	1.000000	785.092109	0.023132	0.000000
RS	44	1.458076	1.000000	759.219038	0.022369	0.000000
RS	45	1.558414	1.000000	729.678318	0.021499	0.000000
RS	46	1.665214	1.000000	696.692319	0.020527	0.000000
RS	47	1.778891	1.000000	660.559708	0.019463	0.000000
RS	48	1.899889	1.000000	621.654440	0.018316	0.000000
RS	49	2.028679	1.000000	580.421847	0.017101	0.000000
RS	50	2.165763	1.000000	537.371551	0.015833	0.000000
RS	51	2.311675	1.000000	493.067083	0.014528	0.000000
RS	52	2.466983	1.000000	448.112251	0.013203	0.000000
RS	53	2.632293	1.000000	403.134536	0.011878	0.000000
RS	54	2.808249	1.000000	358.766029	0.010571	0.000000
RS	55	2.995536	1.000000	315.622685	0.009299	0.000000
RS	56	3.194884	1.000000	274.282890	0.008081	0.000000
RS	57	3.407070	1.000000	235.266539	0.006932	0.000000
RS	58	3.632920	1.000000	199.015940	0.005864	0.000000
RS	59	3.873315	1.000000	165.879873	0.004887	0.000000
RS	60	4.129191	1.000000	136.102034	0.004010	0.000000
RS	61	4.401545	1.000000	109.814845	0.003236	0.000000
RS	62	4.691438	1.000000	87.039264	0.002564	0.000000
RS	63	5.000000	1.000000	244.462342	0.007203	0.000000
PA	4+25*2+4+6 0.139900654 0.027980131 5.000000000 1.000000000 1.000000000 1.000000000 1.000000000 1.000000000 1.000000000 1.000000000 1.000000000 1.000000000 1.000000000 1.000000000 1.000000000 1.000000000 1.000000000 1.000000000 1.000000000 1.000000000 1.000000000 1.000000000 1.000000000 1.000000000 1.000000000 1.000000000 1.000000000 1.000000000 1.000000000 1.000000000 1.000000000
//
IT	5417
RD	1
LK	-424531.225682
QD	-713.215486 -> -421.019180
RI	0.0264939884
TR	0.126603	0.026015
MT	5.759035
MM	C_pi: 1.079459, n_recomb: 34061.621299
RS	0	0.000000	0.802782	278.129754	0.008165	0.000291
RS	1	0.006675	0.802782	294.181919	0.008637	0.004116
RS	2	0.013795	0.802782	310.984020	0.009130	0.009674
RS	3	0.021390	0.802782	328.546839	0.009646	0.008588
RS	4	0.029492	0.762074	365.301693	0.010725	0.007645
RS	5	0.038135	0.762074	385.188473	0.011309	0.007941
RS	6	0.047355	0.736356	419.923500	0.012328	0.008938
RS	7	0.057190	0.736356	441.869905	0.012973	0.010301
RS	8	0.067682	0.724716	471.943210	0.013856	0.011733
RS	9	0.078874	0.724716	495.547834	0.014549	0.013018
RS	10	0.090813	0.736264	511.702424	0.015023	0.014109
RS	11	0.103549	0.736264	536.278116	0.015744	0.015071
RS	12	0.117134	0.764980	540.496230	0.015868	0.015936
RS	13	0.131627	0.764980	565.504881	0.016602	0.016680
RS	14	0.147087	0.808464	559.447084	0.016425	0.017279
RS	15	0.163579	0.808464	584.469661	0.017159	0.017744
RS	16	0.181172	0.863091	571.586736	0.016781	0.018094
RS	17	0.199939	0.863091	596.341361	0.017508	0.018339
RS	18	0.219958	0.924213	580.633479	0.017047	0.018481
RS	19	0.241314	0.924213	604.948333	0.017760	0.018523
RS	20	0.264095	0.987173	589.647160	0.017311	0.018475
RS	21	0.288397	0.987173	613.405638	0.018009	0.018363
RS	22	0.314320	1.046754	601.269222	0.017652	0.018224
RS	23	0.341974	1.046754	624.360908	0.018330	0.018103
RS	24	0.371474	1.097949	617.429391	0.018127	0.018037
RS	25	0.402942	1.097949	639.690521	0.018780	0.018048
RS	26	0.436511	1.138166	638.457247	0.018744	0.018145
RS	27	0.472321	1.138166	659.603117	0.019365	0.018325
RS	28	0.510521	1.167435	663.242238	0.019472	0.018583
RS	29	0.551270	1.167435	682.821302	0.020047	0.018907
RS	30	0.594739	1.187233	689.845698	0.020253	0.019287
RS	31	0.641110	1.187233	707.222724	0.020763	0.019711
RS	32	0.690576	1.199662	715.789077	0.021015	0.020169
RS	33	0.743343	1.199662	730.155886	0.021436	0.020646
RS	34	0.799632	1.207085	738.136680	0.021671	0.021124
RS	35	0.859678	1.207085	748.557683	0.021977	0.021580
RS	36	0.923732	1.211866	753.665199	0.022127	0.021991
RS	37	0.992061	1.211866	759.165416	0.022288	0.022329
RS	38	1.064951	1.215874	759.353502	0.022294	0.022572
RS	39	1.142706	1.215874	759.035192	0.022284	0.022703
RS	40	1.225651	1.220047	752.939820	0.022105	0.022715
RS	41	1.314132	1.220047	746.095239	0.021904	0.022602
RS	42	1.408519	1.224566	733.078800	0.021522	0.022365
RS	43	1.509205	1.224566	719.289661	0.021117	0.022009
RS	44	1.616612	1.229311	699.248376	0.020529	0.021537
RS	45	1.731188	1.229311	678.482730	0.019919	0.020954
RS	46	1.853411	1.234154	651.749950	0.019134	0.020266
RS	47	1.983792	1.234154	624.451753	0.018333	0.019481
RS	48	2.122875	1.238977	591.847222	0.017376	0.018608
RS	49	2.271242	1.238977	558.990299	0.016411	0.017655
RS	50	2.429511	1.243592	521.871935	0.015321	0.016637
RS	51	2.598344	1.243592	484.946745	0.014237	0.015566
RS	52	2.778446	1.247736	445.131875	0.013068	0.014457
RS	53	2.970569	1.247736	406.053703	0.011921	0.013324
RS	54	3.175515	1.252560	365.266093	0.010724	0.012180
RS	55	3.394140	1.252560	326.312237	0.009580	0.011038
RS	56	3.627357	1.252560	288.082577	0.008458	0.009909
RS	57	3.876141	1.252560	251.140870	0.007373	0.008805
RS	58	4.141529	1.275332	212.563357	0.006241	0.007736
RS	59	4.424631	1.275332	180.970400	0.005313	0.006711
RS	60	4.726629	1.275332	151.772074	0.004456	0.005741
RS	61	5.048784	1.275332	125.258030	0.003677	0.004836
RS	62	5.392441	1.275332	101.621088	0.002983	0.004006
RS	63	5.759035	1.275332	310.577210	0.009118	0.013039
PA	4+25*2+4+6 0.126602791 0.026014652 5.759035349 0.802782059 0.762074471 0.736356497 0.724716187 0.736263752 0.764980316 0.808463573 0.863090992 0.924213409 0.987173438 1.046754122 1.097949266 1.138166428 1.167434692 1.187232971 1.199661970 1.207084656 1.211866140 1.215873718 1.220046997 1.224565506 1.229310870 1.234153748 1.238977432 1.243591785 1.247735977 1.252560377 1.275332034
//
IT	4149
RD	2
LK	-424060.665028
QD	-453.942715 -> -335.281595
RI	0.0266741401
TR	0.119586	0.025538
MT	6.194856
MM	C_pi: 1.147908, n_recomb: 35536.271642
RS	0	0.000000	0.879942	269.463338	0.007583	0.000258
RS	1	0.006796	0.879942	285.513042	0.008034	0.003554
RS	2	0.014054	0.879942	302.356412	0.008508	0.008740
RS	3	0.021805	0.879942	320.009995	0.009005	0.008232
RS	4	0.030083	0.777172	382.993116	0.010778	0.007487
RS	5	0.038924	0.777172	404.286452	0.011377	0.007591
RS	6	0.048365	0.711371	465.591510	0.013102	0.008733
RS	7	0.058448	0.711371	490.065083	0.013791	0.010058
RS	8	0.069216	0.667625	548.792250	0.015443	0.011757
RS	9	0.080717	0.667625	575.830710	0.016204	0.013285
RS	10	0.092998	0.663215	607.450024	0.017094	0.014492
RS	11	0.106115	0.663215	635.713041	0.017889	0.015842
RS	12	0.120122	0.687538	641.126378	0.018041	0.016515
RS	13	0.135082	0.687538	669.599555	0.018843	0.017729
RS	14	0.151058	0.737131	651.840934	0.018343	0.017843
RS	15	0.168120	0.737131	679.832402	0.019131	0.018819
RS	16	0.186342	0.808048	646.503782	0.018193	0.018463
RS	17	0.205802	0.808048	673.635102	0.018956	0.019218
RS	18	0.226585	0.894595	633.777015	0.017835	0.018573
RS	19	0.248780	0.894595	659.901608	0.018570	0.019109
RS	20	0.272483	0.990299	620.475709	0.017460	0.018305
RS	21	0.297797	0.990299	645.576268	0.018167	0.018641
RS	22	0.324832	1.086142	612.119514	0.017225	0.017846
RS	23	0.353704	1.086142	636.240563	0.017904	0.018101
RS	24	0.384538	1.171413	612.717132	0.017242	0.017524
RS	25	0.417468	1.171413	635.889722	0.017894	0.017843
RS	26	0.452635	1.238843	623.346173	0.017541	0.017582
RS	27	0.490193	1.238843	645.486491	0.018164	0.018017
RS	28	0.530303	1.286677	642.626964	0.018084	0.018049
RS	29	0.573139	1.286677	663.454346	0.018670	0.018584
RS	30	0.618886	1.316892	667.992188	0.018797	0.018841
RS	31	0.667742	1.316892	686.986561	0.019332	0.019440
RS	32	0.719918	1.333377	696.180697	0.019591	0.019850
RS	33	0.775641	1.333377	712.577194	0.020052	0.020469
RS	34	0.835150	1.340972	723.235546	0.020352	0.020947
RS	35	0.898703	1.340972	736.069242	0.020713	0.021518
RS	36	0.966576	1.344717	744.659043	0.020955	0.021941
RS	37	1.039062	1.344717	752.877789	0.021186	0.022363
RS	38	1.116473	1.348561	756.263094	0.021281	0.022599
RS	39	1.199146	1.348561	758.884264	0.021355	0.022783
RS	40	1.287437	1.354279	755.206426	0.021252	0.022755
RS	41	1.381728	1.354279	751.448186	0.021146	0.022671
RS	42	1.482428	1.361884	740.129054	0.020827	0.022373
RS	43	1.589971	1.361884	729.495212	0.020528	0.022033
RS	44	1.704823	1.370775	710.671436	0.019998	0.021493
RS	45	1.827480	1.370775	693.026503	0.019502	0.020927
RS	46	1.958473	1.380392	667.212364	0.018776	0.020177
RS	47	2.098369	1.380392	642.860502	0.018090	0.019414
RS	48	2.247772	1.390220	610.976591	0.017193	0.018493
RS	49	2.407328	1.390220	580.713348	0.016341	0.017573
RS	50	2.577728	1.399620	544.151217	0.015313	0.016528
RS	51	2.759709	1.399620	509.258104	0.014331	0.015497
RS	52	2.954057	1.407850	469.783155	0.013220	0.014381
RS	53	3.161613	1.407850	431.963712	0.012156	0.013291
RS	54	3.383275	1.416802	390.887216	0.011000	0.012141
RS	55	3.620002	1.416802	352.324502	0.009915	0.011040
RS	56	3.872816	1.416802	313.927007	0.008834	0.009943
RS	57	4.142812	1.416802	276.292386	0.007775	0.008862
RS	58	4.431157	1.462776	233.218597	0.006563	0.007682
RS	59	4.739099	1.462776	201.167777	0.005661	0.006707
RS	60	5.067968	1.462776	171.021412	0.004813	0.005775
RS	61	5.419187	1.462776	143.156547	0.004028	0.004896
RS	62	5.794276	1.462776	117.864593	0.003317	0.004082
RS	63	6.194856	1.462776	381.575542	0.010738	0.013725
PA	4+25*2+4+6 0.119586399 0.025538037 6.194855903 0.879942312 0.777172408 0.711370821 0.667624992 0.663214970 0.687537965 0.737131183 0.808048133 0.894594891 0.990299025 1.086141568 1.171412821 1.238843167 1.286676970 1.316891833 1.333377116 1.340972126 1.344716800 1.348560743 1.354278509 1.361884413 1.370775128 1.380391544 1.390219795 1.399619666 1.407849893 1.416801726 1.462775759
//
IT	5299
RD	3
LK	-423851.477454
QD	-371.221470 -> -297.778049
RI	0.0238906541
TR	0.115003	0.025610
MT	6.470455
MM	C_pi: 1.205906, n_recomb: 37408.240751
RS	0	0.000000	1.016181	248.182371	0.006634	0.000230
RS	1	0.006869	1.016181	263.405534	0.007041	0.003215
RS	2	0.014209	1.016181	279.429997	0.007470	0.008109
RS	3	0.022054	1.016181	296.279213	0.007920	0.007785
RS	4	0.030438	0.856571	372.173816	0.009949	0.007297
RS	5	0.039397	0.856571	393.504538	0.010519	0.007122
RS	6	0.048972	0.749571	474.696038	0.012690	0.008432
RS	7	0.059204	0.749571	500.257241	0.013373	0.009573
RS	8	0.070140	0.668902	589.654175	0.015763	0.011664
RS	9	0.081826	0.668902	618.967460	0.016546	0.013177
RS	10	0.094315	0.643863	673.914078	0.018015	0.014744
RS	11	0.107662	0.643863	705.051858	0.018848	0.016192
RS	12	0.121926	0.657636	721.304967	0.019282	0.017016
RS	13	0.137170	0.657636	752.742003	0.020122	0.018399
RS	14	0.153460	0.704745	732.488092	0.019581	0.018412
RS	15	0.170870	0.704745	763.230589	0.020403	0.019603
RS	16	0.189475	0.781026	717.328188	0.019176	0.018918
RS	17	0.209359	0.781026	746.875735	0.019966	0.019899
RS	18	0.230608	0.880637	689.573766	0.018434	0.018806
RS	19	0.253316	0.880637	717.760813	0.019187	0.019567
RS	20	0.277585	0.996614	660.090060	0.017646	0.018292
RS	21	0.303520	0.996614	686.932746	0.018363	0.018837
RS	22	0.331237	1.117502	637.391205	0.017039	0.017624
RS	23	0.360857	1.117502	663.011958	0.017724	0.018056
RS	24	0.392513	1.227506	627.540488	0.016775	0.017160
RS	25	0.426342	1.227506	652.090542	0.017432	0.017622
RS	26	0.462495	1.314406	632.238224	0.016901	0.017153
RS	27	0.501131	1.314406	655.767854	0.017530	0.017704
RS	28	0.542422	1.374206	649.712168	0.017368	0.017627
RS	29	0.586548	1.374206	672.050485	0.017965	0.018254
RS	30	0.633705	1.409152	676.706114	0.018090	0.018481
RS	31	0.684102	1.409152	697.390443	0.018643	0.019152
RS	32	0.737960	1.424920	709.141711	0.018957	0.019591
RS	33	0.795517	1.424920	727.395207	0.019445	0.020266
RS	34	0.857028	1.428890	741.999425	0.019835	0.020805
RS	35	0.922764	1.428890	756.776139	0.020230	0.021419
RS	36	0.993015	1.428843	769.399269	0.020568	0.021905
RS	37	1.068091	1.428843	779.529049	0.020838	0.022358
RS	38	1.148324	1.430753	785.884234	0.021008	0.022631
RS	39	1.234069	1.430753	790.283359	0.021126	0.022835
RS	40	1.325702	1.437059	788.036796	0.021066	0.022805
RS	41	1.423630	1.437059	785.869955	0.021008	0.022734
RS	42	1.528285	1.447384	774.642209	0.020708	0.022405
RS	43	1.640127	1.447384	765.394368	0.020461	0.022078
RS	44	1.759652	1.460452	745.752689	0.019936	0.021493
RS	45	1.887387	1.460452	729.277607	0.019495	0.020943
RS	46	2.023896	1.475111	702.129951	0.018769	0.020149
RS	47	2.169781	1.475111	678.708216	0.018143	0.019408
RS	48	2.325686	1.490314	645.279066	0.017250	0.018453
RS	49	2.492301	1.490314	615.654685	0.016458	0.017562
RS	50	2.670359	1.504823	577.560460	0.015439	0.016498
RS	51	2.860648	1.504823	542.924987	0.014514	0.015502
RS	52	3.064008	1.517317	502.015618	0.013420	0.014383
RS	53	3.281335	1.517317	463.956595	0.012403	0.013327
RS	54	3.513591	1.530355	421.194401	0.011259	0.012178
RS	55	3.761799	1.530355	381.859083	0.010208	0.011106
RS	56	4.027056	1.530355	342.308265	0.009151	0.010032
RS	57	4.310534	1.530355	303.171532	0.008104	0.008967
RS	58	4.613482	1.599516	254.729374	0.006809	0.007698
RS	59	4.937239	1.599516	221.747227	0.005928	0.006760
RS	60	5.283235	1.599516	190.335127	0.005088	0.005855
RS	61	5.652995	1.599516	160.931496	0.004302	0.004995
RS	62	6.048154	1.599516	133.898413	0.003579	0.004192
RS	63	6.470455	1.599516	452.711479	0.012102	0.014544
PA	4+25*2+4+6 0.115003320 0.025610158 6.470455316 1.016180982 0.856570918 0.749570904 0.668901570 0.643863273 0.657635674 0.704744665 0.781025853 0.880637002 0.996613554 1.117502086 1.227505716 1.314406089 1.374206383 1.409151568 1.424920220 1.428890392 1.428843434 1.430753003 1.437059160 1.447383547 1.460452097 1.475111332 1.490314331 1.504823126 1.517316555 1.530355102 1.599515588
//
IT	4389
RD	4
LK	-423713.427910
QD	-329.778904 -> -272.134423
RI	0.0210433063
TR	0.111541	0.025904
MT	6.664956
MM	C_pi: 1.254369, n_recomb: 39326.894002
RS	0	0.000000	1.150832	231.947217	0.005898	0.000211
RS	1	0.006918	1.150832	246.479193	0.006267	0.003003
RS	2	0.014315	1.150832	261.810636	0.006657	0.007712
RS	3	0.022224	1.150832	277.969727	0.007068	0.007479
RS	4	0.030679	0.954635	355.321768	0.009035	0.007102
RS	5	0.039720	0.954635	376.245455	0.009567	0.006703
RS	6	0.049386	0.810670	468.388846	0.011910	0.008100
RS	7	0.059721	0.810670	494.300114	0.012569	0.009052
RS	8	0.070771	0.691041	610.628124	0.015527	0.011491
RS	9	0.082586	0.691041	641.529021	0.016313	0.012914
RS	10	0.095217	0.644293	721.510528	0.018346	0.014875
RS	11	0.108723	0.644293	755.014959	0.019198	0.016314
RS	12	0.123163	0.646141	786.671627	0.020003	0.017399
RS	13	0.138602	0.646141	820.730214	0.020869	0.018835
RS	14	0.155109	0.688208	803.228740	0.020424	0.018899
RS	15	0.172758	0.688208	836.512637	0.021271	0.020184
RS	16	0.191628	0.765825	782.615623	0.019900	0.019340
RS	17	0.211804	0.765825	814.482953	0.020711	0.020431
RS	18	0.233375	0.873179	743.415040	0.018903	0.019048
RS	19	0.256439	0.873179	773.660960	0.019673	0.019922
RS	20	0.281098	1.003373	700.722667	0.017818	0.018318
RS	21	0.307463	1.003373	729.366824	0.018546	0.018971
RS	22	0.335652	1.143346	666.222624	0.016941	0.017458
RS	23	0.365792	1.143346	693.430853	0.017632	0.017983
RS	24	0.398017	1.272853	648.099610	0.016480	0.016864
RS	25	0.432471	1.272853	674.112754	0.017141	0.017398
RS	26	0.469308	1.374821	648.670533	0.016494	0.016796
RS	27	0.508694	1.374821	673.648923	0.017129	0.017400
RS	28	0.550805	1.442887	665.757187	0.016929	0.017268
RS	29	0.595830	1.442887	689.619429	0.017536	0.017935
RS	30	0.643969	1.479530	695.425377	0.017683	0.018170
RS	31	0.695438	1.479530	717.747140	0.018251	0.018872
RS	32	0.750469	1.492216	732.819121	0.018634	0.019364
RS	33	0.809306	1.492216	752.791891	0.019142	0.020062
RS	34	0.872214	1.490860	771.857353	0.019627	0.020681
RS	35	0.939475	1.490860	788.332993	0.020046	0.021313
RS	36	1.011388	1.485899	805.225765	0.020475	0.021876
RS	37	1.088277	1.485899	816.896916	0.020772	0.022344
RS	38	1.170484	1.485190	826.115060	0.021006	0.022665
RS	39	1.258380	1.485190	831.789218	0.021151	0.022883
RS	40	1.352356	1.491700	830.511448	0.021118	0.022863
RS	41	1.452833	1.491700	829.311514	0.021088	0.022805
RS	42	1.560262	1.504567	817.424874	0.020785	0.022455
RS	43	1.675123	1.504567	808.847845	0.020567	0.022144
RS	44	1.797930	1.521781	787.461838	0.020023	0.021523
RS	45	1.929234	1.521781	771.395380	0.019615	0.020991
RS	46	2.069621	1.541553	741.923723	0.018866	0.020158
RS	47	2.219721	1.541553	718.677641	0.018274	0.019443
RS	48	2.380205	1.562242	682.758467	0.017361	0.018455
RS	49	2.551792	1.562242	653.078521	0.016606	0.017594
RS	50	2.735249	1.581956	612.639555	0.015578	0.016511
RS	51	2.931399	1.581956	577.674514	0.014689	0.015548
RS	52	3.141118	1.598761	534.703034	0.013596	0.014424
RS	53	3.365347	1.598761	495.959694	0.012611	0.013399
RS	54	3.605088	1.615869	451.072628	0.011470	0.012248
RS	55	3.861415	1.615869	410.682108	0.010443	0.011202
RS	56	4.135476	1.615869	369.773848	0.009403	0.010147
RS	57	4.428496	1.615869	329.005836	0.008366	0.009095
RS	58	4.741789	1.708024	274.923390	0.006991	0.007742
RS	59	5.076756	1.708024	241.029814	0.006129	0.006835
RS	60	5.434896	1.708024	208.432491	0.005300	0.005952
RS	61	5.817814	1.708024	177.616336	0.004516	0.005108
RS	62	6.227223	1.708024	148.998511	0.003789	0.004314
RS	63	6.664956	1.708024	521.875375	0.013270	0.015407
PA	4+25*2+4+6 0.111541091 0.025904000 6.664956002 1.150832405 0.954635257 0.810670266 0.691041021 0.644293098 0.646140897 0.688208393 0.765825070 0.873179215 1.003373117 1.143346112 1.272853409 1.374820514 1.442886985 1.479530126 1.492216152 1.490860359 1.485899006 1.485189994 1.491700453 1.504566583 1.521781242 1.541553353 1.562242191 1.581956404 1.598760956 1.615868533 1.708023738
//
IT	5386
RD	5
LK	-423602.123975
QD	-300.138580 -> -250.589404
RI	0.0188862282
TR	0.108676	0.026287
MT	6.816435
MM	C_pi: 1.295900, n_recomb: 41197.393958
RS	0	0.000000	1.259948	223.024695	0.005414	0.000200
RS	1	0.006956	1.259948	237.201583	0.005758	0.002872
RS	2	0.014396	1.259948	252.181081	0.006121	0.007468
RS	3	0.022353	1.259948	267.994515	0.006505	0.007318
RS	4	0.030863	1.054164	340.003799	0.008253	0.006910
RS	5	0.039966	1.054164	360.463793	0.008750	0.006361
RS	6	0.049702	0.881041	456.525404	0.011081	0.007765
RS	7	0.060115	0.881041	482.413890	0.011710	0.008559
RS	8	0.071252	0.721791	620.794488	0.015069	0.011272
RS	9	0.083164	0.721791	652.839915	0.015847	0.012593
RS	10	0.095905	0.653266	756.915481	0.018373	0.014915
RS	11	0.109531	0.653266	792.426733	0.019235	0.016310
RS	12	0.124106	0.643075	841.339145	0.020422	0.017682
RS	13	0.139695	0.643075	877.759104	0.021306	0.019122
RS	14	0.156367	0.679327	866.027096	0.021021	0.019305
RS	15	0.174200	0.679327	901.666601	0.021886	0.020631
RS	16	0.193273	0.756583	842.621055	0.020453	0.019712
RS	17	0.213672	0.756583	876.681338	0.021280	0.020858
RS	18	0.235491	0.869066	794.115003	0.019276	0.019271
RS	19	0.258827	0.869066	826.341981	0.020058	0.020207
RS	20	0.283786	1.010214	739.901137	0.017960	0.018350
RS	21	0.310482	1.010214	770.302544	0.018698	0.019064
RS	22	0.339034	1.165878	694.971131	0.016869	0.017319
RS	23	0.369573	1.165878	723.737573	0.017568	0.017897
RS	24	0.402236	1.311874	669.685695	0.016256	0.016609
RS	25	0.437170	1.311874	697.132191	0.016922	0.017181
RS	26	0.474535	1.426424	666.980756	0.016190	0.016484
RS	27	0.514499	1.426424	693.367593	0.016830	0.017114
RS	28	0.557242	1.500769	684.277648	0.016610	0.016951
RS	29	0.602959	1.500769	709.606189	0.017225	0.017635
RS	30	0.651856	1.537592	717.004616	0.017404	0.017892
RS	31	0.704153	1.537592	740.883749	0.017984	0.018605
RS	32	0.760089	1.546121	759.591673	0.018438	0.019159
RS	33	0.819915	1.546121	781.175765	0.018962	0.019866
RS	34	0.883903	1.538770	804.927205	0.019538	0.020567
RS	35	0.952342	1.538770	822.958067	0.019976	0.021206
RS	36	1.025541	1.528503	844.248633	0.020493	0.021849
RS	37	1.103832	1.528503	857.272251	0.020809	0.022326
RS	38	1.187568	1.524923	869.334489	0.021102	0.022698
RS	39	1.277129	1.524923	876.044942	0.021265	0.022928
RS	40	1.372920	1.531421	875.550415	0.021253	0.022923
RS	41	1.475374	1.531421	875.034467	0.021240	0.022880
RS	42	1.584955	1.546634	862.161219	0.020928	0.022515
RS	43	1.702157	1.546634	853.943942	0.020728	0.022221
RS	44	1.827512	1.567832	830.401766	0.020157	0.021567
RS	45	1.961587	1.567832	814.427255	0.019769	0.021058
RS	46	2.104987	1.592591	782.200803	0.018987	0.020188
RS	47	2.258363	1.592591	758.832878	0.018419	0.019499
RS	48	2.422406	1.618668	720.031085	0.017478	0.018480
RS	49	2.597861	1.618668	690.040991	0.016750	0.017649
RS	50	2.785520	1.643498	646.947325	0.015704	0.016547
RS	51	2.986232	1.643498	611.460734	0.014842	0.015614
RS	52	3.200905	1.664521	566.221377	0.013744	0.014484
RS	53	3.430510	1.664521	526.678295	0.012784	0.013487
RS	54	3.676087	1.685593	479.556198	0.011640	0.012334
RS	55	3.938745	1.685593	438.078358	0.010634	0.011310
RS	56	4.219673	1.685593	395.821047	0.009608	0.010272
RS	57	4.520143	1.685593	353.467269	0.008580	0.009231
RS	58	4.841512	1.800492	293.659813	0.007128	0.007799
RS	59	5.185236	1.800492	258.968988	0.006286	0.006918
RS	60	5.552868	1.800492	225.330272	0.005470	0.006055
RS	61	5.946072	1.800492	193.265347	0.004691	0.005224
RS	62	6.366627	1.800492	163.236393	0.003962	0.004437
RS	63	6.816435	1.800492	589.337174	0.014305	0.016279
PA	4+25*2+4+6 0.108676403 0.026286717 6.816434514 1.259948460 1.054164360 0.881040777 0.721791107 0.653266157 0.643075263 0.679326652 0.756582885 0.869066160 1.010213932 1.165877720 1.311873826 1.426424172 1.500768739 1.537591654 1.546121311 1.538769882 1.528503027 1.524923205 1.531421479 1.546633999 1.567832469 1.592591463 1.618668047 1.643497554 1.664521340 1.685592984 1.800491921
//
IT	5033
RD	6
LK	-423505.565233
QD	-275.356255 -> -231.414784
RI	0.0173798210
TR	0.106176	0.026699
MT	6.943639
MM	C_pi: 1.332757, n_recomb: 43002.290192
RS	0	0.000000	1.338153	220.034536	0.005117	0.000193
RS	1	0.006987	1.338153	234.161879	0.005445	0.002792
RS	2	0.014462	1.338153	249.103889	0.005793	0.007324
RS	3	0.022459	1.338153	264.894257	0.006160	0.007266
RS	4	0.031015	1.147826	328.067972	0.007629	0.006724
RS	5	0.040169	1.147826	348.148548	0.008096	0.006088
RS	6	0.049962	0.955143	443.329938	0.010309	0.007442
RS	7	0.060439	0.955143	469.018370	0.010907	0.008112
RS	8	0.071649	0.756345	625.095609	0.014536	0.011029
RS	9	0.083642	0.756345	657.994520	0.015301	0.012254
RS	10	0.096472	0.666327	784.344521	0.018240	0.014892
RS	11	0.110199	0.666327	821.600727	0.019106	0.016234
RS	12	0.124885	0.644352	888.308857	0.020657	0.017887
RS	13	0.140598	0.644352	926.893205	0.021555	0.019312
RS	14	0.157408	0.674619	922.723544	0.021458	0.019641
RS	15	0.175392	0.674619	960.569949	0.022338	0.020985
RS	16	0.194633	0.750730	898.256756	0.020889	0.020037
RS	17	0.215219	0.750730	934.396327	0.021729	0.021213
RS	18	0.237242	0.866914	841.833909	0.019576	0.019473
RS	19	0.260805	0.866914	875.957419	0.020370	0.020443
RS	20	0.286013	1.017083	777.156128	0.018072	0.018382
RS	21	0.312983	1.017083	809.250323	0.018819	0.019133
RS	22	0.341837	1.186368	722.619055	0.016804	0.017197
RS	23	0.372708	1.186368	752.887515	0.017508	0.017807
RS	24	0.405735	1.347027	690.808509	0.016064	0.016382
RS	25	0.441069	1.347027	719.631427	0.016735	0.016977
RS	26	0.478873	1.472747	685.260607	0.015935	0.016205
RS	27	0.519317	1.472747	712.993467	0.016580	0.016848
RS	28	0.562587	1.552331	703.010578	0.016348	0.016666
RS	29	0.608881	1.552331	729.736021	0.016970	0.017356
RS	30	0.658409	1.588617	738.900421	0.017183	0.017639
RS	31	0.711397	1.588617	764.261214	0.017773	0.018354
RS	32	0.768088	1.592577	786.704866	0.018294	0.018969
RS	33	0.828739	1.592577	809.819346	0.018832	0.019677
RS	34	0.893628	1.579052	838.334247	0.019495	0.020458
RS	35	0.963051	1.579052	857.833058	0.019949	0.021101
RS	36	1.037324	1.563415	883.589681	0.020548	0.021820
RS	37	1.116786	1.563415	897.867812	0.020880	0.022304
RS	38	1.201800	1.556880	912.804449	0.021227	0.022728
RS	39	1.292754	1.556880	920.438604	0.021404	0.022970
RS	40	1.390063	1.563216	920.682135	0.021410	0.022981
RS	41	1.494170	1.563216	920.724653	0.021411	0.022954
RS	42	1.605551	1.580569	906.748651	0.021086	0.022576
RS	43	1.724714	1.580569	898.760160	0.020900	0.022302
RS	44	1.852203	1.605524	872.904566	0.020299	0.021619
RS	45	1.988599	1.605524	856.896040	0.019927	0.021132
RS	46	2.134525	1.635047	821.750767	0.019109	0.020229
RS	47	2.290646	1.635047	798.151024	0.018561	0.019565
RS	48	2.457675	1.666305	756.326630	0.017588	0.018517
RS	49	2.636374	1.666305	725.942262	0.016881	0.017714
RS	50	2.827559	1.696061	680.098795	0.015815	0.016594
RS	51	3.032101	1.696061	644.040560	0.014977	0.015690
RS	52	3.250934	1.721136	596.492144	0.013871	0.014554
RS	53	3.485056	1.721136	556.139266	0.012933	0.013582
RS	54	3.735536	1.746004	506.787574	0.011785	0.012425
RS	55	4.003517	1.746004	464.254691	0.010796	0.011422
RS	56	4.290220	1.746004	420.703449	0.009783	0.010399
RS	57	4.596955	1.746004	376.839130	0.008763	0.009368
RS	58	4.925121	1.883377	311.269171	0.007238	0.007859
RS	59	5.276215	1.883377	275.887877	0.006416	0.007002
RS	60	5.651840	1.883377	241.332195	0.005612	0.006158
RS	61	6.053708	1.883377	208.153855	0.004841	0.005339
RS	62	6.483654	1.883377	176.853100	0.004113	0.004558
RS	63	6.943639	1.883377	655.909434	0.015253	0.017145
PA	4+25*2+4+6 0.106175602 0.026699490 6.943639400 1.338152725 1.147826132 0.955143455 0.756344738 0.666327107 0.644352121 0.674619328 0.750730075 0.866913751 1.017083081 1.186367773 1.347026619 1.472746609 1.552330757 1.588617375 1.592576787 1.579052354 1.563414800 1.556880283 1.563216070 1.580568982 1.605523510 1.635046859 1.666304534 1.696061370 1.721135965 1.746003991 1.883377337
//
IT	4479
RD	7
LK	-423419.656522
QD	-253.566368 -> -214.136385
RI	0.0163479384
TR	0.103925	0.027116
MT	7.055975
MM	C_pi: 1.366443, n_recomb: 44743.920648
RS	0	0.000000	1.389259	221.231900	0.004944	0.000189
RS	1	0.007014	1.389259	235.537643	0.005264	0.002744
RS	2	0.014519	1.389259	250.678296	0.005603	0.007242
RS	3	0.022551	1.389259	266.689565	0.005960	0.007285
RS	4	0.031147	1.232863	319.449873	0.007140	0.006551
RS	5	0.040345	1.232863	339.269063	0.007582	0.005871
RS	6	0.050188	1.030506	430.482290	0.009621	0.007134
RS	7	0.060722	1.030506	455.894047	0.010189	0.007710
RS	8	0.071994	0.792621	626.150193	0.013994	0.010776
RS	9	0.084057	0.792621	659.705836	0.014744	0.011918
RS	10	0.096966	0.681488	806.379593	0.018022	0.014826
RS	11	0.110781	0.681488	845.184402	0.018889	0.016116
RS	12	0.125564	0.648075	929.617926	0.020776	0.018033
RS	13	0.141385	0.648075	970.215058	0.021684	0.019437
RS	14	0.158314	0.672389	974.747258	0.021785	0.019924
RS	15	0.176432	0.672389	1014.684345	0.022678	0.021273
RS	16	0.195820	0.746950	950.436204	0.021242	0.020324
RS	17	0.216567	0.746950	988.562065	0.022094	0.021517
RS	18	0.238770	0.865963	887.064187	0.019825	0.019655
RS	19	0.262531	0.865963	923.010131	0.020629	0.020648
RS	20	0.287957	1.023896	812.632205	0.018162	0.018413
RS	21	0.315167	1.023896	846.357930	0.018916	0.019189
RS	22	0.344285	1.205417	749.026302	0.016740	0.017088
RS	23	0.375446	1.205417	780.740071	0.017449	0.017720
RS	24	0.408792	1.379566	711.077515	0.015892	0.016178
RS	25	0.444477	1.379566	741.218516	0.016566	0.016787
RS	26	0.482665	1.515624	702.912416	0.015710	0.015953
RS	27	0.523531	1.515624	731.928928	0.016358	0.016601
RS	28	0.567263	1.599920	721.188163	0.016118	0.016405
RS	29	0.614063	1.599920	749.244701	0.016745	0.017096
RS	30	0.664145	1.635389	760.204813	0.016990	0.017404
RS	31	0.717739	1.635389	786.981115	0.017589	0.018119
RS	32	0.775093	1.634698	813.144719	0.018173	0.018790
RS	33	0.836468	1.634698	837.727364	0.018723	0.019498
RS	34	0.902149	1.615048	871.001996	0.019466	0.020353
RS	35	0.972436	1.615048	891.912972	0.019934	0.020997
RS	36	1.047653	1.594116	922.164092	0.020610	0.021789
RS	37	1.128146	1.594116	937.646057	0.020956	0.022279
RS	38	1.214284	1.584624	955.500506	0.021355	0.022753
RS	39	1.306463	1.584624	964.009500	0.021545	0.023006
RS	40	1.405107	1.590680	965.016595	0.021568	0.023035
RS	41	1.510670	1.590680	965.569420	0.021580	0.023024
RS	42	1.623637	1.609969	950.485266	0.021243	0.022637
RS	43	1.744527	1.609969	942.680322	0.021068	0.022381
RS	44	1.873896	1.638433	914.483808	0.020438	0.021673
RS	45	2.012338	1.638433	898.402888	0.020079	0.021208
RS	46	2.160490	1.672469	860.304954	0.019227	0.020274
RS	47	2.319033	1.672469	836.446074	0.018694	0.019635
RS	48	2.488696	1.708665	791.577139	0.017691	0.018561
RS	49	2.670258	1.708665	760.785653	0.017003	0.017784
RS	50	2.864554	1.743121	712.194783	0.015917	0.016647
RS	51	3.072477	1.743121	675.569184	0.015099	0.015769
RS	52	3.294984	1.772047	625.738023	0.013985	0.014628
RS	53	3.533096	1.772047	584.599731	0.013065	0.013679
RS	54	3.787909	1.800508	533.067674	0.011914	0.012520
RS	55	4.060594	1.800508	489.524340	0.010941	0.011535
RS	56	4.352403	1.800508	444.737635	0.009940	0.010525
RS	57	4.664679	1.800508	399.432955	0.008927	0.009504
RS	58	4.998857	1.960072	328.072239	0.007332	0.007920
RS	59	5.356473	1.960072	292.083969	0.006528	0.007086
RS	60	5.739171	1.960072	256.707042	0.005737	0.006258
RS	61	6.148711	1.960072	222.518353	0.004973	0.005450
RS	62	6.586973	1.960072	190.051102	0.004248	0.004676
RS	63	7.055975	1.960072	722.261745	0.016142	0.017999
PA	4+25*2+4+6 0.103925387 0.027115524 7.055974509 1.389259180 1.232863101 1.030505507 0.792620688 0.681487889 0.648074774 0.672388774 0.746949848 0.865962984 1.023896123 1.205417298 1.379566162 1.515623815 1.599920273 1.635389183 1.634697656 1.615047921 1.594115745 1.584624448 1.590680315 1.609969051 1.638433112 1.672468552 1.708664694 1.743120730 1.772047367 1.800508129 1.960071916
//
IT	3957
RD	8
LK	-423342.463334
QD	-234.105530 -> -198.524935
RI	0.0156371043
TR	0.101865	0.027523
MT	7.158338
MM	C_pi: 1.397881, n_recomb: 46427.993115
RS	0	0.000000	1.420181	225.186485	0.004850	0.000187
RS	1	0.007038	1.420181	239.825367	0.005166	0.002715
RS	2	0.014571	1.420181	255.325497	0.005499	0.007198
RS	3	0.022634	1.420181	271.724445	0.005853	0.007347
RS	4	0.031265	1.308712	313.593024	0.006754	0.006395
RS	5	0.040503	1.308712	333.263078	0.007178	0.005700
RS	6	0.050391	1.105973	418.568748	0.009015	0.006847
RS	7	0.060975	1.105973	443.677179	0.009556	0.007351
RS	8	0.072305	0.829642	625.362656	0.013470	0.010523
RS	9	0.084431	0.829642	659.436998	0.014203	0.011593
RS	10	0.097411	0.697775	824.607563	0.017761	0.014732
RS	11	0.111304	0.697775	864.808157	0.018627	0.015972
RS	12	0.126175	0.653257	966.637848	0.020820	0.018136
RS	13	0.142093	0.653257	1009.127426	0.021735	0.019515
RS	14	0.159131	0.671714	1023.127434	0.022037	0.020164
RS	15	0.177368	0.671714	1065.062897	0.022940	0.021514
RS	16	0.196889	0.744495	999.884397	0.021536	0.020580
RS	17	0.217783	0.744495	1039.921022	0.022399	0.021785
RS	18	0.240148	0.865745	930.287302	0.020037	0.019822
RS	19	0.264087	0.865745	967.993407	0.020849	0.020831
RS	20	0.289710	1.030540	846.609731	0.018235	0.018444
RS	21	0.317137	1.030540	881.913527	0.018995	0.019237
RS	22	0.346495	1.223295	774.302807	0.016677	0.016991
RS	23	0.377918	1.223295	807.410780	0.017391	0.017639
RS	24	0.411553	1.410117	730.463219	0.015733	0.015992
RS	25	0.447555	1.410117	761.868897	0.016410	0.016610
RS	26	0.486090	1.556000	719.794304	0.015503	0.015722
RS	27	0.527338	1.556000	750.037307	0.016155	0.016373
RS	28	0.571489	1.644760	738.580414	0.015908	0.016165
RS	29	0.618747	1.644760	767.908438	0.016540	0.016854
RS	30	0.669330	1.679358	780.617187	0.016814	0.017185
RS	31	0.723474	1.679358	808.750922	0.017419	0.017897
RS	32	0.781429	1.674096	838.557319	0.018061	0.018619
RS	33	0.843462	1.674096	864.557287	0.018621	0.019326
RS	34	0.909860	1.648477	902.535673	0.019439	0.020250
RS	35	0.980932	1.648477	924.819814	0.019919	0.020894
RS	36	1.057006	1.622387	959.563557	0.020668	0.021754
RS	37	1.138433	1.622387	976.222809	0.021027	0.022250
RS	38	1.225592	1.609971	997.039979	0.021475	0.022772
RS	39	1.318884	1.609971	1006.406868	0.021677	0.023036
RS	40	1.418742	1.615656	1008.232482	0.021716	0.023083
RS	41	1.525627	1.615656	1009.285831	0.021739	0.023088
RS	42	1.640036	1.636693	993.141834	0.021391	0.022694
RS	43	1.762495	1.636693	985.517009	0.021227	0.022457
RS	44	1.893574	1.668429	955.016763	0.020570	0.021726
RS	45	2.033877	1.668429	938.866762	0.020222	0.021282
RS	46	2.184055	1.706724	897.848195	0.019339	0.020321
RS	47	2.344801	1.706724	873.740784	0.018819	0.019705
RS	48	2.516861	1.747606	825.865539	0.017788	0.018607
RS	49	2.701030	1.747606	794.684802	0.017117	0.017855
RS	50	2.898161	1.786526	743.393317	0.016012	0.016703
RS	51	3.109165	1.786526	706.226125	0.015211	0.015850
RS	52	3.335019	1.819096	654.168411	0.014090	0.014704
RS	53	3.576768	1.819096	612.279701	0.013188	0.013776
RS	54	3.835531	1.850936	558.632144	0.012032	0.012614
RS	55	4.112505	1.850936	514.122130	0.011074	0.011646
RS	56	4.408971	1.850936	468.152869	0.010083	0.010649
RS	57	4.726303	1.850936	421.468119	0.009078	0.009636
RS	58	5.065968	2.032384	344.291919	0.007416	0.007980
RS	59	5.429537	2.032384	307.760436	0.006629	0.007166
RS	60	5.818694	2.032384	271.635513	0.005851	0.006355
RS	61	6.235238	2.032384	236.515479	0.005094	0.005558
RS	62	6.681099	2.032384	202.962547	0.004372	0.004789
RS	63	7.158338	2.032384	788.802635	0.016990	0.018836
PA	4+25*2+4+6 0.101865341 0.027522512 7.158337603 1.420181040 1.308712489 1.105973385 0.829641744 0.697775471 0.653256988 0.671714189 0.744494923 0.865744961 1.030540224 1.223295496 1.410117029 1.555999940 1.644759805 1.679358234 1.674095925 1.648477067 1.622387395 1.609970557 1.615656055 1.636692831 1.668428836 1.706724159 1.747606308 1.786526443 1.819096166 1.850936303 2.032383584
//
IT	4506
RD	9
LK	-423272.755822
QD	-216.621076 -> -184.401090
RI	0.0151383363
TR	0.099960	0.027915
MT	7.253372
MM	C_pi: 1.427624, n_recomb: 48059.694356
RS	0	0.000000	1.437541	230.858065	0.004804	0.000186
RS	1	0.007060	1.437541	245.928034	0.005117	0.002699
RS	2	0.014618	1.437541	261.889608	0.005449	0.007175
RS	3	0.022710	1.437541	278.782139	0.005801	0.007433
RS	4	0.031373	1.375669	309.941559	0.006449	0.006257
RS	5	0.040648	1.375669	329.559236	0.006857	0.005564
RS	6	0.050578	1.181025	407.714211	0.008483	0.006580
RS	7	0.061208	1.181025	432.516156	0.009000	0.007030
RS	8	0.072589	0.866927	623.497407	0.012973	0.010275
RS	9	0.084774	0.866927	657.989332	0.013691	0.011282
RS	10	0.097819	0.714685	840.015138	0.017479	0.014618
RS	11	0.111785	0.714685	881.487550	0.018342	0.015813
RS	12	0.126736	0.659358	1000.271209	0.020813	0.018205
RS	13	0.142744	0.659358	1044.553593	0.021735	0.019560
RS	14	0.159881	0.672059	1068.583043	0.022234	0.020371
RS	15	0.178228	0.672059	1112.441064	0.023147	0.021718
RS	16	0.197871	0.742907	1047.140497	0.021788	0.020813
RS	17	0.218900	0.742907	1089.025172	0.022660	0.022025
RS	18	0.241414	0.865950	971.895900	0.020223	0.019978
RS	19	0.265518	0.865950	1011.309421	0.021043	0.020998
RS	20	0.291323	1.036913	879.352683	0.018297	0.018475
RS	21	0.318950	1.036913	916.188274	0.019064	0.019281
RS	22	0.348527	1.240120	798.606972	0.016617	0.016904
RS	23	0.380193	1.240120	833.064023	0.017334	0.017563
RS	24	0.414094	1.438996	749.041054	0.015586	0.015824
RS	25	0.450388	1.438996	781.663612	0.016264	0.016448
RS	26	0.489245	1.594367	735.918898	0.015313	0.015511
RS	27	0.530845	1.594367	767.336822	0.015966	0.016162
RS	28	0.575382	1.687494	755.153184	0.015713	0.015942
RS	29	0.623063	1.687494	785.698747	0.016348	0.016629
RS	30	0.674111	1.721281	800.071990	0.016647	0.016980
RS	31	0.728762	1.721281	829.510963	0.017260	0.017689
RS	32	0.787272	1.711614	862.845270	0.017954	0.018456
RS	33	0.849912	1.711614	890.218330	0.018523	0.019161
RS	34	0.916975	1.680227	932.813724	0.019409	0.020147
RS	35	0.988772	1.680227	956.440502	0.019901	0.020793
RS	36	1.065638	1.649139	995.652915	0.020717	0.021716
RS	37	1.147931	1.649139	1013.474557	0.021088	0.022216
RS	38	1.236033	1.633850	1037.289113	0.021583	0.022785
RS	39	1.330356	1.633850	1047.512542	0.021796	0.023059
RS	40	1.431337	1.639088	1050.226046	0.021853	0.023126
RS	41	1.539448	1.639088	1051.788611	0.021885	0.023145
RS	42	1.655191	1.661704	1034.658519	0.021529	0.022747
RS	43	1.779105	1.661704	1027.230249	0.021374	0.022528
RS	44	1.911768	1.696493	994.494880	0.020693	0.021778
RS	45	2.053797	1.696493	978.298509	0.020356	0.021354
RS	46	2.205852	1.738805	934.426615	0.019443	0.020368
RS	47	2.368643	1.738805	910.097988	0.018937	0.019774
RS	48	2.542926	1.784132	859.281495	0.017879	0.018654
RS	49	2.729513	1.784132	827.742406	0.017223	0.017926
RS	50	2.929274	1.827286	773.818314	0.016101	0.016760
RS	51	3.143137	1.827286	736.143364	0.015317	0.015930
RS	52	3.372099	1.863295	681.927045	0.014189	0.014779
RS	53	3.617225	1.863295	639.325544	0.013303	0.013871
RS	54	3.879657	1.898297	583.634525	0.012144	0.012707
RS	55	4.160616	1.898297	538.197965	0.011199	0.011755
RS	56	4.461411	1.898297	491.092872	0.010218	0.010770
RS	57	4.783441	1.898297	443.079905	0.009219	0.009765
RS	58	5.128206	2.101292	360.068413	0.007492	0.008038
RS	59	5.497312	2.101292	323.043309	0.006722	0.007244
RS	60	5.892475	2.101292	286.227965	0.005956	0.006447
RS	61	6.315537	2.101292	250.239172	0.005207	0.005660
RS	62	6.768467	2.101292	215.664970	0.004487	0.004898
RS	63	7.253372	2.101292	855.733166	0.017806	0.019655
PA	4+25*2+4+6 0.099960167 0.027915096 7.253372410 1.437540936 1.375669155 1.181025406 0.866926630 0.714684902 0.659358440 0.672058830 0.742907350 0.865950132 1.036912698 1.240119986 1.438996446 1.594367360 1.687494187 1.721280690 1.711613870 1.680226620 1.649138601 1.633849672 1.639087918 1.661704243 1.696493323 1.738804504 1.784131716 1.827285599 1.863294744 1.898297244 2.101291730
//
IT	4375
RD	10
LK	-423209.600604
QD	-200.858502 -> -171.602970
RI	0.0147776751
TR	0.098187	0.028291
MT	7.342579
MM	C_pi: 1.456011, n_recomb: 49643.213581
RS	0	0.000000	1.446587	237.507441	0.004784	0.000186
RS	1	0.007080	1.446587	253.064534	0.005098	0.002689
RS	2	0.014662	1.446587	269.545886	0.005430	0.007164
RS	3	0.022781	1.446587	286.992588	0.005781	0.007528
RS	4	0.031474	1.434465	308.018180	0.006205	0.006140
RS	5	0.040783	1.434465	327.663026	0.006600	0.005457
RS	6	0.050751	1.255380	397.887818	0.008015	0.006333
RS	7	0.061424	1.255380	422.391625	0.008509	0.006741
RS	8	0.072854	0.904230	620.983027	0.012509	0.010034
RS	9	0.085093	0.904230	655.815390	0.013211	0.010987
RS	10	0.098198	0.731932	853.248574	0.017188	0.014490
RS	11	0.112231	0.731932	895.888861	0.018047	0.015646
RS	12	0.127258	0.666054	1031.144972	0.020771	0.018247
RS	13	0.143348	0.666054	1077.134779	0.021698	0.019579
RS	14	0.160578	0.673096	1111.611746	0.022392	0.020551
RS	15	0.179028	0.673096	1157.327727	0.023313	0.021893
RS	16	0.198785	0.741901	1092.589048	0.022009	0.021026
RS	17	0.219940	0.741901	1136.268072	0.022889	0.022243
RS	18	0.242593	0.866387	1012.175172	0.020389	0.020125
RS	19	0.266850	0.866387	1053.250313	0.021216	0.021154
RS	20	0.292824	1.042945	911.070578	0.018352	0.018507
RS	21	0.320637	1.042945	949.397347	0.019124	0.019324
RS	22	0.350420	1.255954	822.084233	0.016560	0.016826
RS	23	0.382311	1.255954	857.850344	0.017280	0.017495
RS	24	0.416461	1.466381	766.906860	0.015448	0.015669
RS	25	0.453028	1.466381	800.703526	0.016129	0.016298
RS	26	0.492185	1.631002	751.345682	0.015135	0.015316
RS	27	0.534114	1.631002	783.891950	0.015791	0.015966
RS	28	0.579011	1.728474	770.945714	0.015530	0.015735
RS	29	0.627088	1.728474	802.659688	0.016169	0.016418
RS	30	0.678569	1.761577	818.588548	0.016489	0.016786
RS	31	0.733694	1.761577	849.284944	0.017108	0.017491
RS	32	0.792723	1.747705	886.016245	0.017848	0.018300
RS	33	0.855931	1.747705	914.722182	0.018426	0.019002
RS	34	0.923615	1.710764	961.830002	0.019375	0.020046
RS	35	0.996090	1.710764	986.773086	0.019877	0.020692
RS	36	1.073698	1.674840	1030.414521	0.020756	0.021674
RS	37	1.156800	1.674840	1049.388939	0.021139	0.022179
RS	38	1.245786	1.656736	1076.228934	0.021679	0.022792
RS	39	1.341073	1.656736	1087.314369	0.021903	0.023076
RS	40	1.443106	1.661464	1090.986576	0.021977	0.023163
RS	41	1.552364	1.661464	1093.075251	0.022019	0.023196
RS	42	1.669358	1.685512	1075.042633	0.021655	0.022795
RS	43	1.794635	1.685512	1067.836091	0.021510	0.022593
RS	44	1.928782	1.723150	1032.951640	0.020808	0.021827
RS	45	2.072428	1.723150	1016.739561	0.020481	0.021421
RS	46	2.226244	1.769255	970.094339	0.019541	0.020414
RS	47	2.390951	1.769255	945.578641	0.019047	0.019841
RS	48	2.567319	1.818795	891.901570	0.017966	0.018701
RS	49	2.756176	1.818795	860.039428	0.017324	0.017995
RS	50	2.958404	1.865964	803.559260	0.016187	0.016817
RS	51	3.174950	1.865964	765.412317	0.015418	0.016008
RS	52	3.406829	1.905215	709.110501	0.014284	0.014854
RS	53	3.655126	1.905215	665.832798	0.013412	0.013964
RS	54	3.921003	1.943170	608.171063	0.012251	0.012798
RS	55	4.205705	1.943170	561.844150	0.011318	0.011861
RS	56	4.510565	1.943170	513.644616	0.010347	0.010887
RS	57	4.837011	1.943170	464.348762	0.009354	0.009889
RS	58	5.186570	2.167343	375.488845	0.007564	0.008095
RS	59	5.560879	2.167343	338.009610	0.006809	0.007319
RS	60	5.961690	2.167343	300.550425	0.006054	0.006536
RS	61	6.390881	2.167343	263.744104	0.005313	0.005759
RS	62	6.850460	2.167343	228.201859	0.004597	0.005002
RS	63	7.342579	2.167343	923.123072	0.018595	0.020455
PA	4+25*2+4+6 0.098187147 0.028291270 7.342578620 1.446586780 1.434465074 1.255380125 0.904230297 0.731931688 0.666053571 0.673096488 0.741900583 0.866386585 1.042944847 1.255953579 1.466381370 1.631001701 1.728473908 1.761577243 1.747704514 1.710763747 1.674840336 1.656735933 1.661464497 1.685511561 1.723149878 1.769255007 1.818795129 1.865963826 1.905214504 1.943169666 2.167342731
//
IT	4920
RD	11
LK	-423152.232542
QD	-186.609202 -> -159.984156
RI	0.0145072000
TR	0.096531	0.028651
MT	7.426811
MM	C_pi: 1.483242, n_recomb: 51181.608883
RS	0	0.000000	1.450905	244.642552	0.004780	0.000186
RS	1	0.007100	1.450905	260.714245	0.005094	0.002683
RS	2	0.014703	1.450905	277.743912	0.005427	0.007157
RS	3	0.022846	1.450905	295.774345	0.005779	0.007625
RS	4	0.031568	1.485782	307.480528	0.006008	0.006043
RS	5	0.040909	1.485782	327.218716	0.006393	0.005374
RS	6	0.050912	1.328894	388.993344	0.007600	0.006106
RS	7	0.061626	1.328894	413.212109	0.008073	0.006480
RS	8	0.073101	0.941429	618.058127	0.012076	0.009802
RS	9	0.085390	0.941429	653.169400	0.012762	0.010708
RS	10	0.098552	0.749345	864.740312	0.016896	0.014355
RS	11	0.112648	0.749345	908.458470	0.017750	0.015473
RS	12	0.127745	0.673141	1059.687476	0.020704	0.018269
RS	13	0.143914	0.673141	1107.308688	0.021635	0.019579
RS	14	0.161231	0.674616	1152.558317	0.022519	0.020708
RS	15	0.179777	0.674616	1200.074927	0.023447	0.022046
RS	16	0.199640	0.741285	1136.498652	0.022205	0.021224
RS	17	0.220913	0.741285	1181.924197	0.023093	0.022443
RS	18	0.243696	0.866921	1051.333117	0.020541	0.020265
RS	19	0.268097	0.866921	1094.028708	0.021375	0.021300
RS	20	0.294230	1.048587	941.918814	0.018403	0.018540
RS	21	0.322218	1.048587	981.700029	0.019181	0.019367
RS	22	0.352194	1.270835	844.846041	0.016507	0.016756
RS	23	0.384297	1.270835	881.884861	0.017231	0.017433
RS	24	0.418680	1.492379	784.141556	0.015321	0.015528
RS	25	0.455504	1.492379	819.073342	0.016003	0.016160
RS	26	0.494942	1.666059	766.137589	0.014969	0.015135
RS	27	0.537180	1.666059	799.769492	0.015626	0.015784
RS	28	0.582416	1.767900	786.009142	0.015357	0.015542
RS	29	0.630864	1.767900	818.846018	0.015999	0.016221
RS	30	0.682752	1.800469	836.216668	0.016338	0.016603
RS	31	0.738324	1.800469	868.125692	0.016962	0.017305
RS	32	0.797841	1.782603	908.114309	0.017743	0.018150
RS	33	0.861583	1.782603	938.115062	0.018329	0.018850
RS	34	0.929851	1.740327	989.618443	0.019335	0.019946
RS	35	1.002965	1.740327	1015.853047	0.019848	0.020592
RS	36	1.081270	1.699731	1063.869540	0.020786	0.021630
RS	37	1.165134	1.699731	1083.988772	0.021179	0.022139
RS	38	1.254953	1.678867	1113.875097	0.021763	0.022794
RS	39	1.351148	1.678867	1125.830205	0.021997	0.023088
RS	40	1.454172	1.683035	1130.528304	0.022089	0.023195
RS	41	1.564510	1.683035	1133.162855	0.022140	0.023241
RS	42	1.682682	1.708377	1114.316374	0.021772	0.022839
RS	43	1.809244	1.708377	1107.359662	0.021636	0.022653
RS	44	1.944791	1.748681	1070.417073	0.020914	0.021872
RS	45	2.089961	1.748681	1054.222704	0.020598	0.021485
RS	46	2.245438	1.798371	1004.893750	0.019634	0.020458
RS	47	2.411952	1.798371	980.226871	0.019152	0.019905
RS	48	2.590289	1.851910	923.774042	0.018049	0.018748
RS	49	2.781286	1.851910	891.625149	0.017421	0.018062
RS	50	2.985843	1.902883	832.670822	0.016269	0.016873
RS	51	3.204923	1.902883	794.087274	0.015515	0.016084
RS	52	3.439556	1.945186	735.774587	0.014376	0.014927
RS	53	3.690847	1.945186	691.855576	0.013518	0.014055
RS	54	3.959978	1.985889	632.296550	0.012354	0.012887
RS	55	4.248217	1.985889	585.112197	0.011432	0.011964
RS	56	4.556919	1.985889	535.855583	0.010470	0.011000
RS	57	4.887537	1.985889	485.317553	0.009482	0.010009
RS	58	5.241628	2.230837	390.604775	0.007632	0.008150
RS	59	5.620857	2.230837	352.703787	0.006891	0.007391
RS	60	6.027010	2.230837	314.639663	0.006148	0.006621
RS	61	6.461997	2.230837	277.059194	0.005413	0.005853
RS	62	6.927867	2.230837	240.594492	0.004701	0.005102
RS	63	7.426811	2.230837	990.956182	0.019362	0.021236
PA	4+25*2+4+6 0.096530775 0.028650791 7.426810834 1.450904842 1.485781958 1.328894454 0.941429056 0.749345304 0.673141192 0.674615901 0.741285031 0.866921169 1.048587382 1.270835281 1.492379084 1.666059085 1.767899543 1.800468571 1.782602735 1.740326734 1.699731116 1.678866804 1.683035033 1.708377139 1.748681378 1.798370936 1.851909848 1.902882674 1.945185679 1.985888966 2.230837163
//
IT	4647
RD	12
LK	-423100.004665
QD	-173.695651 -> -149.414418
RI	0.0142949606
TR	0.094979	0.028994
MT	7.506648
MM	C_pi: 1.509451, n_recomb: 52677.349445
RS	0	0.000000	1.452879	251.928227	0.004782	0.000186
RS	1	0.007117	1.452879	268.522229	0.005097	0.002679
RS	2	0.014741	1.452879	286.108096	0.005431	0.007152
RS	3	0.022908	1.452879	304.730283	0.005785	0.007718
RS	4	0.031656	1.530300	308.069402	0.005848	0.005964
RS	5	0.041027	1.530300	327.956286	0.006226	0.005312
RS	6	0.051064	1.401463	380.931264	0.007231	0.005898
RS	7	0.061816	1.401463	404.880234	0.007686	0.006243
RS	8	0.073333	0.978417	614.891184	0.011673	0.009580
RS	9	0.085670	0.978417	650.231967	0.012344	0.010444
RS	10	0.098885	0.766842	874.770454	0.016606	0.014214
RS	11	0.113041	0.766842	919.486139	0.017455	0.015299
RS	12	0.128204	0.680501	1086.196037	0.020620	0.018274
RS	13	0.144446	0.680501	1135.379138	0.021553	0.019563
RS	14	0.161844	0.676475	1191.677310	0.022622	0.020847
RS	15	0.180481	0.676475	1240.942428	0.023557	0.022179
RS	16	0.200444	0.740939	1179.057723	0.022383	0.021408
RS	17	0.221828	0.740939	1226.186109	0.023277	0.022629
RS	18	0.244734	0.867473	1089.517179	0.020683	0.020399
RS	19	0.269270	0.867473	1133.795379	0.021523	0.021440
RS	20	0.295553	1.053818	972.013207	0.018452	0.018575
RS	21	0.323706	1.053818	1013.215083	0.019234	0.019410
RS	22	0.353863	1.284801	866.982170	0.016458	0.016694
RS	23	0.386166	1.284801	905.260335	0.017185	0.017378
RS	24	0.420769	1.517078	800.810650	0.015202	0.015397
RS	25	0.457834	1.517078	836.841675	0.015886	0.016033
RS	26	0.497538	1.699659	780.349390	0.014814	0.014967
RS	27	0.540067	1.699659	815.027455	0.015472	0.015615
RS	28	0.585624	1.805905	800.398078	0.015194	0.015360
RS	29	0.634423	1.805905	834.315450	0.015838	0.016037
RS	30	0.686695	1.838100	853.012057	0.016193	0.016430
RS	31	0.742687	1.838100	886.091418	0.016821	0.017128
RS	32	0.802665	1.816454	929.195969	0.017639	0.018005
RS	33	0.866912	1.816454	960.455028	0.018233	0.018703
RS	34	0.935731	1.769054	1016.231758	0.019292	0.019846
RS	35	1.009449	1.769054	1043.733693	0.019814	0.020493
RS	36	1.088414	1.723936	1096.066470	0.020807	0.021582
RS	37	1.172998	1.723936	1117.322525	0.021211	0.022096
RS	38	1.263603	1.700369	1150.265953	0.021836	0.022791
RS	39	1.360657	1.700369	1163.098399	0.022080	0.023094
RS	40	1.464618	1.703935	1168.884932	0.022190	0.023221
RS	41	1.575979	1.703935	1172.085245	0.022250	0.023281
RS	42	1.695266	1.730452	1152.511791	0.021879	0.022879
RS	43	1.823043	1.730452	1145.833174	0.021752	0.022708
RS	44	1.959915	1.773253	1106.926249	0.021013	0.021915
RS	45	2.106528	1.773253	1090.782801	0.020707	0.021545
RS	46	2.263577	1.826333	1038.862044	0.019721	0.020501
RS	47	2.431803	1.826333	1014.079250	0.019251	0.019966
RS	48	2.612003	1.883668	954.938523	0.018128	0.018793
RS	49	2.805028	1.883668	922.537926	0.017513	0.018127
RS	50	3.011792	1.938250	861.190475	0.016348	0.016929
RS	51	3.233272	1.938250	822.204217	0.015608	0.016158
RS	52	3.470516	1.983426	761.954739	0.014465	0.014999
RS	53	3.724646	1.983426	717.427299	0.013619	0.014143
RS	54	3.996863	2.026683	656.043235	0.012454	0.012975
RS	55	4.288455	2.026683	608.031779	0.011543	0.012064
RS	56	4.600801	2.026683	557.752424	0.010588	0.011110
RS	57	4.935378	2.026683	506.009577	0.009606	0.010125
RS	58	5.293768	2.291975	405.448315	0.007697	0.008204
RS	59	5.677666	2.291975	367.152852	0.006970	0.007460
RS	60	6.088889	2.291975	328.517144	0.006236	0.006702
RS	61	6.529379	2.291975	290.200226	0.005509	0.005943
RS	62	7.001222	2.291975	252.853136	0.004800	0.005197
RS	63	7.506648	2.291975	1059.178257	0.020107	0.021997
PA	4+25*2+4+6 0.094978920 0.028994070 7.506647691 1.452878677 1.530299759 1.401462547 0.978417309 0.766842338 0.680500592 0.676475222 0.740939335 0.867473445 1.053817938 1.284800730 1.517078054 1.699658884 1.805904942 1.838099672 1.816453582 1.769053737 1.723935737 1.700369471 1.703934614 1.730451650 1.773252865 1.826333277 1.883668419 1.938249954 1.983426166 2.026682911 2.291975036
//
IT	5708
RD	13
LK	-423052.358976
QD	-161.964123 -> -139.778347
RI	0.0141189168
TR	0.093522	0.029322
MT	7.582511
MM	C_pi: 1.534735, n_recomb: 54132.355822
RS	0	0.000000	1.454108	259.123678	0.004787	0.000187
RS	1	0.007134	1.454108	276.233296	0.005103	0.002675
RS	2	0.014778	1.454108	294.368187	0.005438	0.007146
RS	3	0.022966	1.454108	313.574433	0.005793	0.007804
RS	4	0.031739	1.568614	309.596768	0.005719	0.005904
RS	5	0.041138	1.568614	329.679604	0.006090	0.005266
RS	6	0.051207	1.473022	373.602619	0.006902	0.005706
RS	7	0.061995	1.473022	397.297433	0.007339	0.006029
RS	8	0.073552	1.015166	611.564312	0.011298	0.009368
RS	9	0.085933	1.015166	647.093069	0.011954	0.010195
RS	10	0.099199	0.784350	883.569931	0.016322	0.014070
RS	11	0.113410	0.784350	929.211082	0.017166	0.015124
RS	12	0.128635	0.688040	1110.910857	0.020522	0.018265
RS	13	0.144947	0.688040	1161.591473	0.021458	0.019534
RS	14	0.162422	0.678582	1229.148868	0.022706	0.020969
RS	15	0.181144	0.678582	1280.113977	0.023648	0.022296
RS	16	0.201202	0.740776	1220.411108	0.022545	0.021580
RS	17	0.222691	0.740776	1269.201669	0.023446	0.022803
RS	18	0.245713	0.867989	1126.838487	0.020816	0.020529
RS	19	0.270377	0.867989	1172.663851	0.021663	0.021574
RS	20	0.296801	1.058637	1001.432031	0.018500	0.018612
RS	21	0.325110	1.058637	1044.022837	0.019286	0.019453
RS	22	0.355438	1.297893	888.556709	0.016415	0.016638
RS	23	0.387931	1.297893	928.043088	0.017144	0.017328
RS	24	0.422741	1.540548	816.968716	0.015092	0.015277
RS	25	0.460035	1.540548	854.065649	0.015777	0.015915
RS	26	0.499990	1.731883	794.032313	0.014668	0.014810
RS	27	0.542795	1.731883	829.719815	0.015328	0.015457
RS	28	0.588655	1.842584	814.162888	0.015040	0.015190
RS	29	0.637785	1.842584	849.120944	0.015686	0.015863
RS	30	0.690421	1.874563	869.030530	0.016054	0.016265
RS	31	0.746813	1.874563	903.239987	0.016686	0.016960
RS	32	0.807227	1.849344	949.320723	0.017537	0.017866
RS	33	0.871951	1.849344	981.802646	0.018137	0.018561
RS	34	0.941293	1.797021	1041.728917	0.019244	0.019748
RS	35	1.015583	1.797021	1070.473933	0.019775	0.020396
RS	36	1.095172	1.747527	1127.054889	0.020820	0.021532
RS	37	1.180439	1.747527	1149.438987	0.021234	0.022051
RS	38	1.271790	1.721314	1185.443524	0.021899	0.022784
RS	39	1.369658	1.721314	1199.159832	0.022152	0.023096
RS	40	1.474508	1.724239	1206.092353	0.022280	0.023243
RS	41	1.586838	1.724239	1209.877046	0.022350	0.023314
RS	42	1.707183	1.751822	1189.661263	0.021977	0.022914
RS	43	1.836113	1.751822	1183.287588	0.021859	0.022758
RS	44	1.974242	1.796967	1142.508335	0.021106	0.021955
RS	45	2.122225	1.796967	1126.447516	0.020809	0.021601
RS	46	2.280765	1.853260	1072.026880	0.019804	0.020541
RS	47	2.450617	1.853260	1047.161758	0.019344	0.020024
RS	48	2.632586	1.914203	985.420329	0.018204	0.018837
RS	49	2.827537	1.914203	952.801347	0.017601	0.018189
RS	50	3.036397	1.972208	889.141684	0.016425	0.016983
RS	51	3.260158	1.972208	849.784727	0.015698	0.016230
RS	52	3.499883	2.020091	787.670390	0.014551	0.015069
RS	53	3.756710	2.020091	742.565590	0.013718	0.014228
RS	54	4.031860	2.065714	679.428342	0.012551	0.013060
RS	55	4.326640	2.065714	630.617995	0.011650	0.012160
RS	56	4.642451	2.065714	579.347861	0.010702	0.011215
RS	57	4.980792	2.065714	526.435016	0.009725	0.010236
RS	58	5.343272	2.350896	420.038587	0.007759	0.008255
RS	59	5.731613	2.350896	381.372098	0.007045	0.007526
RS	60	6.147659	2.350896	342.193994	0.006321	0.006780
RS	61	6.593387	2.350896	303.174052	0.005601	0.006030
RS	62	7.070914	2.350896	264.980516	0.004895	0.005289
RS	63	7.582511	2.350896	1127.706895	0.020832	0.022739
PA	4+25*2+4+6 0.093521646 0.029321795 7.582510523 1.454107940 1.568614225 1.473022340 1.015165950 0.784349722 0.688040395 0.678581756 0.740776107 0.867988845 1.058637412 1.297893169 1.540547836 1.731882794 1.842583921 1.874563410 1.849343993 1.797020812 1.747526955 1.721314040 1.724238973 1.751822045 1.796967240 1.853259508 1.914202833 1.972208229 2.020090882 2.065713782 2.350895536
//
IT	4483
RD	14
LK	-423008.812627
QD	-151.282093 -> -130.975252
RI	0.0139667324
TR	0.092150	0.029635
MT	7.654758
MM	C_pi: 1.559160, n_recomb: 55548.015842
RS	0	0.000000	1.455405	266.098685	0.004790	0.000187
RS	1	0.007150	1.455405	283.709363	0.005107	0.002671
RS	2	0.014812	1.455405	302.377872	0.005444	0.007137
RS	3	0.023021	1.455405	322.151891	0.005800	0.007881
RS	4	0.031817	1.601197	311.932709	0.005616	0.005859
RS	5	0.041243	1.601197	332.253156	0.005981	0.005236
RS	6	0.051342	1.543476	366.929423	0.006606	0.005530
RS	7	0.062163	1.543476	390.385947	0.007028	0.005833
RS	8	0.073758	1.051612	608.153974	0.010948	0.009166
RS	9	0.086182	1.051612	643.836231	0.011591	0.009960
RS	10	0.099495	0.801823	891.302770	0.016046	0.013924
RS	11	0.113759	0.801823	937.803541	0.016883	0.014949
RS	12	0.129043	0.695698	1134.010020	0.020415	0.018245
RS	13	0.145421	0.695698	1186.127428	0.021353	0.019495
RS	14	0.162969	0.680862	1265.117059	0.022775	0.021078
RS	15	0.181772	0.680862	1317.736130	0.023722	0.022399
RS	16	0.201919	0.740741	1260.646557	0.022695	0.021742
RS	17	0.223507	0.740741	1311.060370	0.023602	0.022966
RS	18	0.246638	0.868442	1163.360181	0.020943	0.020654
RS	19	0.271424	0.868442	1210.698586	0.021796	0.021703
RS	20	0.297982	1.063051	1030.230846	0.018547	0.018650
RS	21	0.326438	1.063051	1074.180167	0.019338	0.019497
RS	22	0.356930	1.310159	909.611012	0.016375	0.016589
RS	23	0.389601	1.310159	950.275949	0.017107	0.017284
RS	24	0.424609	1.562856	832.651446	0.014990	0.015166
RS	25	0.462120	1.562856	870.782762	0.015676	0.015806
RS	26	0.502312	1.762810	807.219336	0.014532	0.014663
RS	27	0.545379	1.762810	843.881556	0.015192	0.015309
RS	28	0.591525	1.878012	827.342067	0.014894	0.015029
RS	29	0.640971	1.878012	863.302982	0.015542	0.015699
RS	30	0.693952	1.909935	884.314863	0.015920	0.016108
RS	31	0.750722	1.909935	919.615682	0.016555	0.016800
RS	32	0.811550	1.881338	968.536935	0.017436	0.017731
RS	33	0.876728	1.881338	1002.206904	0.018042	0.018425
RS	34	0.946567	1.824287	1066.155290	0.019193	0.019650
RS	35	1.021399	1.824287	1096.118719	0.019733	0.020299
RS	36	1.101582	1.770556	1156.874004	0.020827	0.021480
RS	37	1.187498	1.770556	1180.376143	0.021250	0.022004
RS	38	1.279557	1.741751	1219.437640	0.021953	0.022773
RS	39	1.378198	1.741751	1234.042790	0.022216	0.023094
RS	40	1.483893	1.744002	1242.174972	0.022362	0.023260
RS	41	1.597145	1.744002	1246.560924	0.022441	0.023343
RS	42	1.718495	1.772554	1225.783003	0.022067	0.022946
RS	43	1.848522	1.772554	1219.739428	0.021958	0.022804
RS	44	1.987846	1.819901	1177.180078	0.021192	0.021992
RS	45	2.137132	1.819901	1161.231712	0.020905	0.021653
RS	46	2.297092	1.879241	1104.401434	0.019882	0.020580
RS	47	2.468490	1.879241	1079.485793	0.019433	0.020079
RS	48	2.652143	1.943618	1015.229814	0.018277	0.018880
RS	49	2.848928	1.943618	982.424147	0.017686	0.018249
RS	50	3.059784	2.004876	916.531683	0.016500	0.017035
RS	51	3.285716	2.004876	876.834704	0.015785	0.016299
RS	52	3.527802	2.055307	812.926745	0.014635	0.015137
RS	53	3.787199	2.055307	767.274403	0.013813	0.014311
RS	54	4.065143	2.103120	702.455047	0.012646	0.013143
RS	55	4.362961	2.103120	652.872867	0.011753	0.012254
RS	56	4.682073	2.103120	600.642593	0.010813	0.011318
RS	57	5.024003	2.103120	546.593162	0.009840	0.010344
RS	58	5.390381	2.407720	434.384534	0.007820	0.008306
RS	59	5.782957	2.407720	395.367859	0.007118	0.007590
RS	60	6.203602	2.407720	355.673629	0.006403	0.006855
RS	61	6.654325	2.407720	315.981062	0.005688	0.006113
RS	62	7.137275	2.407720	276.974082	0.004986	0.005377
RS	63	7.654758	2.407720	1196.443183	0.021539	0.023463
PA	4+25*2+4+6 0.092150256 0.029634685 7.654757898 1.455404894 1.601196701 1.543475748 1.051611977 0.801822585 0.695697529 0.680861975 0.740741491 0.868441640 1.063051362 1.310158825 1.562855879 1.762809981 1.878012212 1.909934850 1.881338324 1.824286505 1.770555641 1.741751213 1.744001743 1.772554196 1.819900690 1.879240818 1.943617991 2.004875674 2.055307463 2.103119503 2.407719721
//
IT	4289
RD	15
LK	-422968.943209
QD	-141.534577 -> -122.917044
RI	0.0138300733
TR	0.090858	0.029934
MT	7.723613
MM	C_pi: 1.582777, n_recomb: 56925.764388
RS	0	0.000000	1.457192	272.780201	0.004792	0.000187
RS	1	0.007165	1.457192	290.872871	0.005110	0.002666
RS	2	0.014844	1.457192	310.054868	0.005447	0.007126
RS	3	0.023073	1.457192	330.375432	0.005804	0.007948
RS	4	0.031891	1.628446	314.985185	0.005533	0.005830
RS	5	0.041342	1.628446	335.580910	0.005895	0.005218
RS	6	0.051469	1.612767	360.835729	0.006339	0.005368
RS	7	0.062322	1.612767	384.069154	0.006747	0.005655
RS	8	0.073953	1.087752	604.686996	0.010622	0.008973
RS	9	0.086418	1.087752	640.492614	0.011251	0.009737
RS	10	0.099775	0.819232	898.097206	0.015777	0.013778
RS	11	0.114089	0.819232	945.396864	0.016608	0.014777
RS	12	0.129429	0.703434	1155.625749	0.020301	0.018215
RS	13	0.145869	0.703434	1209.121936	0.021240	0.019447
RS	14	0.163486	0.683280	1299.665016	0.022831	0.021176
RS	15	0.182365	0.683280	1353.893594	0.023783	0.022490
RS	16	0.202598	0.740797	1299.834342	0.022834	0.021896
RS	17	0.224279	0.740797	1351.833925	0.023747	0.023120
RS	18	0.247515	0.868817	1199.132344	0.021065	0.020775
RS	19	0.272415	0.868817	1247.950775	0.021922	0.021828
RS	20	0.299100	1.067078	1058.448200	0.018593	0.018690
RS	21	0.327697	1.067078	1103.726669	0.019389	0.019541
RS	22	0.358342	1.321649	930.175981	0.016340	0.016545
RS	23	0.391184	1.321649	971.991065	0.017075	0.017245
RS	24	0.426378	1.584072	847.886617	0.014895	0.015062
RS	25	0.464095	1.584072	887.022363	0.015582	0.015704
RS	26	0.504514	1.792507	819.942611	0.014404	0.014526
RS	27	0.547829	1.792507	857.546721	0.015064	0.015171
RS	28	0.594248	1.912255	839.972241	0.014756	0.014877
RS	29	0.643992	1.912255	876.900091	0.015404	0.015544
RS	30	0.697301	1.944264	898.912326	0.015791	0.015958
RS	31	0.754430	1.944264	935.267349	0.016430	0.016647
RS	32	0.815653	1.912484	986.894413	0.017337	0.017600
RS	33	0.881262	1.912484	1021.718385	0.017948	0.018293
RS	34	0.951572	1.850878	1089.567470	0.019140	0.019554
RS	35	1.026920	1.850878	1120.724337	0.019687	0.020204
RS	36	1.107667	1.793038	1185.579054	0.020827	0.021426
RS	37	1.194199	1.793038	1210.187892	0.021259	0.021955
RS	38	1.286932	1.761693	1252.297498	0.021999	0.022759
RS	39	1.386310	1.761693	1267.794430	0.022271	0.023088
RS	40	1.492808	1.763241	1277.173135	0.022436	0.023274
RS	41	1.606937	1.763241	1282.174887	0.022524	0.023368
RS	42	1.729244	1.792674	1260.911331	0.022150	0.022975
RS	43	1.860314	1.792674	1255.220425	0.022050	0.022845
RS	44	2.000776	1.842094	1210.967632	0.021273	0.022026
RS	45	2.151302	1.842094	1195.159087	0.020995	0.021702
RS	46	2.312614	1.904329	1136.007492	0.019956	0.020617
RS	47	2.485485	1.904329	1111.070681	0.019518	0.020132
RS	48	2.670742	1.971976	1044.384541	0.018346	0.018921
RS	49	2.869273	1.971976	1011.421549	0.017767	0.018307
RS	50	3.082030	2.036324	943.373668	0.016572	0.017087
RS	51	3.310031	2.036324	903.365231	0.015869	0.016366
RS	52	3.554369	2.089156	837.732981	0.014716	0.015203
RS	53	3.816215	2.089156	791.561022	0.013905	0.014391
RS	54	4.096822	2.138991	725.128432	0.012738	0.013224
RS	55	4.397536	2.138991	674.799933	0.011854	0.012346
RS	56	4.719797	2.138991	621.638527	0.010920	0.011417
RS	57	5.065149	2.138991	566.484263	0.009951	0.010448
RS	58	5.435246	2.462523	448.494634	0.007879	0.008354
RS	59	5.831862	2.462523	409.146151	0.007187	0.007652
RS	60	6.256896	2.462523	368.959351	0.006481	0.006927
RS	61	6.712385	2.462523	328.621760	0.005773	0.006192
RS	62	7.200511	2.462523	288.831623	0.005074	0.005461
RS	63	7.723613	2.462523	1265.294629	0.022227	0.024167
PA	4+25*2+4+6 0.090857917 0.029933710 7.723612875 1.457191921 1.628446376 1.612767413 1.087752313 0.819231618 0.703434239 0.683280045 0.740797298 0.868816820 1.067078195 1.321648904 1.584071768 1.792507435 1.912254570 1.944263828 1.912483565 1.850878099 1.793037620 1.761693110 1.763240920 1.792673806 1.842093712 1.904328701 1.971975889 2.036324224 2.089156325 2.138991287 2.462522516
//
IT	4373
RD	16
LK	-422932.381048
QD	-132.620566 -> -115.525608
RI	0.0137015083
TR	0.089638	0.030220
MT	7.789301
MM	C_pi: 1.605625, n_recomb: 58266.683601
RS	0	0.000000	1.459905	279.084378	0.004790	0.000187
RS	1	0.007179	1.459905	297.634777	0.005108	0.002660
RS	2	0.014874	1.459905	317.304687	0.005446	0.007112
RS	3	0.023122	1.459905	338.144877	0.005803	0.008007
RS	4	0.031961	1.650770	318.677464	0.005469	0.005814
RS	5	0.041436	1.650770	339.582675	0.005828	0.005213
RS	6	0.051590	1.680857	355.255116	0.006097	0.005218
RS	7	0.062473	1.680857	378.279774	0.006492	0.005491
RS	8	0.074138	1.123537	601.209001	0.010318	0.008790
RS	9	0.086640	1.123537	637.112711	0.010934	0.009527
RS	10	0.100040	0.836550	904.064190	0.015516	0.013632
RS	11	0.114402	0.836550	952.106676	0.016340	0.014606
RS	12	0.129795	0.711217	1175.877690	0.020181	0.018178
RS	13	0.146293	0.711217	1230.697180	0.021122	0.019392
RS	14	0.163976	0.685791	1332.895213	0.022876	0.021262
RS	15	0.182928	0.685791	1388.690505	0.023833	0.022570
RS	16	0.203241	0.740912	1338.035457	0.022964	0.022041
RS	17	0.225012	0.740912	1391.584457	0.023883	0.023266
RS	18	0.248346	0.869098	1234.203294	0.021182	0.020894
RS	19	0.273356	0.869098	1284.469630	0.022045	0.021949
RS	20	0.300161	1.070729	1086.121045	0.018641	0.018730
RS	21	0.328890	1.070729	1132.700150	0.019440	0.019587
RS	22	0.359682	1.332399	950.282473	0.016309	0.016506
RS	23	0.392685	1.332399	993.220369	0.017046	0.017210
RS	24	0.428058	1.604244	862.702467	0.014806	0.014966
RS	25	0.465970	1.604244	902.814069	0.015495	0.015610
RS	26	0.506603	1.821037	832.226039	0.014283	0.014397
RS	27	0.550154	1.821037	870.740706	0.014944	0.015041
RS	28	0.596832	1.945358	852.086797	0.014624	0.014733
RS	29	0.646861	1.945358	889.947262	0.015274	0.015397
RS	30	0.700482	1.977598	912.859296	0.015667	0.015815
RS	31	0.757953	1.977598	950.232603	0.016308	0.016501
RS	32	0.819550	1.942806	1004.441122	0.017239	0.017474
RS	33	0.885569	1.942806	1040.385572	0.017856	0.018165
RS	34	0.956327	1.876815	1112.013558	0.019085	0.019460
RS	35	1.032166	1.876815	1144.338372	0.019640	0.020111
RS	36	1.113450	1.814989	1213.212610	0.020822	0.021372
RS	37	1.200570	1.814989	1238.915383	0.021263	0.021904
RS	38	1.293944	1.781153	1284.058810	0.022038	0.022742
RS	39	1.394023	1.781153	1300.448435	0.022319	0.023079
RS	40	1.501286	1.781975	1311.114242	0.022502	0.023284
RS	41	1.616250	1.781975	1316.744057	0.022599	0.023389
RS	42	1.739469	1.812206	1295.067882	0.022227	0.023000
RS	43	1.871533	1.812206	1289.749755	0.022135	0.022883
RS	44	2.013079	1.863581	1243.887712	0.021348	0.022057
RS	45	2.164788	1.863581	1228.243825	0.021080	0.021748
RS	46	2.327388	1.928568	1166.856655	0.020026	0.020651
RS	47	2.501663	1.928568	1141.925618	0.019598	0.020182
RS	48	2.688449	1.999335	1072.890042	0.018413	0.018961
RS	49	2.888646	1.999335	1039.797135	0.017845	0.018362
RS	50	3.103215	2.066623	969.669102	0.016642	0.017136
RS	51	3.333190	2.066623	929.376220	0.015950	0.016430
RS	52	3.579676	2.121718	862.086733	0.014796	0.015268
RS	53	3.843858	2.121718	815.422000	0.013995	0.014468
RS	54	4.127008	2.173419	747.444007	0.012828	0.013302
RS	55	4.430486	2.173419	696.393943	0.011952	0.012434
RS	56	4.755752	2.173419	642.329600	0.011024	0.011512
RS	57	5.104370	2.173419	586.101441	0.010059	0.010549
RS	58	5.478018	2.515386	462.370289	0.007935	0.008401
RS	59	5.878492	2.515386	422.706851	0.007255	0.007711
RS	60	6.307718	2.515386	382.049273	0.006557	0.006996
RS	61	6.767760	2.515386	341.092386	0.005854	0.006269
RS	62	7.260830	2.515386	300.547544	0.005158	0.005542
RS	63	7.789301	2.515386	1334.160398	0.022897	0.024853
PA	4+25*2+4+6 0.089638275 0.030219694 7.789301179 1.459904589 1.650770082 1.680857102 1.123537134 0.836550255 0.711217450 0.685791414 0.740911748 0.869097704 1.070728551 1.332399048 1.604243992 1.821036752 1.945357793 1.977597609 1.942805677 1.876814992 1.814988555 1.781153494 1.781975153 1.812206294 1.863580612 1.928568313 1.999335189 2.066623275 2.121717705 2.173418952 2.515386148
//
IT	4317
RD	17
LK	-422898.801082
QD	-124.453094 -> -108.733582
RI	0.0135791158
TR	0.088486	0.030493
MT	7.851997
MM	C_pi: 1.627735, n_recomb: 59571.818689
RS	0	0.000000	1.463492	285.015684	0.004784	0.000187
RS	1	0.007193	1.463492	303.999698	0.005103	0.002654
RS	2	0.014903	1.463492	324.132096	0.005441	0.007095
RS	3	0.023168	1.463492	345.465141	0.005799	0.008055
RS	4	0.032028	1.668516	322.954059	0.005421	0.005811
RS	5	0.041524	1.668516	344.200458	0.005778	0.005218
RS	6	0.051704	1.747694	350.132178	0.005877	0.005080
RS	7	0.062616	1.747694	372.961566	0.006261	0.005341
RS	8	0.074313	1.158961	597.731220	0.010034	0.008616
RS	9	0.086852	1.158961	633.710652	0.010638	0.009328
RS	10	0.100292	0.853760	909.289646	0.015264	0.013488
RS	11	0.114699	0.853760	958.022692	0.016082	0.014439
RS	12	0.130142	0.719023	1194.860965	0.020057	0.018133
RS	13	0.146696	0.719023	1250.950214	0.020999	0.019331
RS	14	0.164441	0.688377	1364.859357	0.022911	0.021339
RS	15	0.183462	0.688377	1422.179366	0.023873	0.022641
RS	16	0.203851	0.741067	1375.284566	0.023086	0.022180
RS	17	0.225707	0.741067	1430.347281	0.024010	0.023404
RS	18	0.249135	0.869285	1268.592031	0.021295	0.021009
RS	19	0.274248	0.869285	1320.274579	0.022163	0.022067
RS	20	0.301168	1.074027	1113.265668	0.018688	0.018772
RS	21	0.330023	1.074027	1161.117360	0.019491	0.019633
RS	22	0.360955	1.342458	969.945006	0.016282	0.016471
RS	23	0.394111	1.342458	1013.979064	0.017021	0.017180
RS	24	0.429652	1.623434	877.113949	0.014724	0.014877
RS	25	0.467750	1.623434	918.173837	0.015413	0.015522
RS	26	0.508588	1.848448	844.092738	0.014169	0.014276
RS	27	0.552364	1.848448	883.488003	0.014831	0.014918
RS	28	0.599288	1.977372	863.711642	0.014499	0.014596
RS	29	0.649588	1.977372	902.471796	0.015149	0.015258
RS	30	0.703505	2.009969	926.192604	0.015547	0.015678
RS	31	0.761301	2.009969	964.549471	0.016191	0.016362
RS	32	0.823254	1.972332	1021.217811	0.017143	0.017352
RS	33	0.889663	1.972332	1058.249760	0.017764	0.018042
RS	34	0.960850	1.902117	1133.535896	0.019028	0.019367
RS	35	1.037156	1.902117	1167.002822	0.019590	0.020019
RS	36	1.118951	1.836417	1239.817263	0.020812	0.021316
RS	37	1.206630	1.836417	1266.599921	0.021262	0.021853
RS	38	1.300616	1.800140	1314.757696	0.022070	0.022722
RS	39	1.401362	1.800140	1332.039031	0.022360	0.023067
RS	40	1.509354	1.800213	1344.028817	0.022561	0.023291
RS	41	1.625114	1.800213	1350.296652	0.022667	0.023406
RS	42	1.749201	1.831169	1328.275478	0.022297	0.023022
RS	43	1.882214	1.831169	1323.347871	0.022214	0.022917
RS	44	2.024794	1.884389	1275.956697	0.021419	0.022087
RS	45	2.177629	1.884389	1260.500012	0.021159	0.021791
RS	46	2.341458	1.951998	1196.959489	0.020093	0.020685
RS	47	2.517072	1.951998	1172.059128	0.019675	0.020229
RS	48	2.705317	2.025743	1100.753235	0.018478	0.019000
RS	49	2.907102	2.025743	1067.555984	0.017920	0.018415
RS	50	3.123402	2.095828	995.421532	0.016710	0.017184
RS	51	3.355260	2.095828	954.869649	0.016029	0.016492
RS	52	3.603796	2.153057	885.987717	0.014873	0.015330
RS	53	3.870209	2.153057	838.855902	0.014081	0.014542
RS	54	4.155784	2.206476	769.399177	0.012915	0.013379
RS	55	4.461902	2.206476	717.651454	0.012047	0.012519
RS	56	4.790038	2.206476	662.711479	0.011125	0.011605
RS	57	5.141776	2.206476	605.439481	0.010163	0.010646
RS	58	5.518816	2.566378	476.013671	0.007991	0.008447
RS	59	5.922975	2.566378	436.050686	0.007320	0.007768
RS	60	6.356206	2.566378	394.942461	0.006630	0.007063
RS	61	6.820598	2.566378	353.390244	0.005932	0.006343
RS	62	7.318395	2.566378	312.117406	0.005239	0.005621
RS	63	7.851997	2.566378	1402.949678	0.023551	0.025521
PA	4+25*2+4+6 0.088485917 0.030493496 7.851997352 1.463492478 1.668516345 1.747693780 1.158960544 0.853760271 0.719022979 0.688376761 0.741067197 0.869285436 1.074026789 1.342457709 1.623433858 1.848448445 1.977371776 2.009968639 1.972331844 1.902116598 1.836417196 1.800140046 1.800213371 1.831168919 1.884388643 1.951998214 2.025743187 2.095828350 2.153056553 2.206475948 2.566377648
//
IT	4212
RD	18
LK	-422867.915865
QD	-116.955032 -> -102.480740
RI	0.0134595094
TR	0.087396	0.030756
MT	7.911903
MM	C_pi: 1.649142, n_recomb: 60842.184160
RS	0	0.000000	1.468077	290.547157	0.004775	0.000187
RS	1	0.007206	1.468077	309.938931	0.005094	0.002647
RS	2	0.014931	1.468077	330.506566	0.005432	0.007074
RS	3	0.023212	1.468077	352.303782	0.005790	0.008095
RS	4	0.032091	1.682050	327.766512	0.005387	0.005819
RS	5	0.041609	1.682050	349.383546	0.005742	0.005232
RS	6	0.051813	1.813206	345.426178	0.005677	0.004952
RS	7	0.062752	1.813206	368.073414	0.006050	0.005202
RS	8	0.074479	1.193998	594.275080	0.009767	0.008451
RS	9	0.087052	1.193998	630.311056	0.010360	0.009139
RS	10	0.100530	0.870859	913.840133	0.015020	0.013345
RS	11	0.114980	0.870859	963.214783	0.015831	0.014274
RS	12	0.130471	0.726835	1212.661814	0.019931	0.018084
RS	13	0.147078	0.726835	1269.969329	0.020873	0.019266
RS	14	0.164882	0.691011	1395.632366	0.022939	0.021408
RS	15	0.183969	0.691011	1454.436418	0.023905	0.022703
RS	16	0.204431	0.741251	1411.617190	0.023201	0.022311
RS	17	0.226367	0.741251	1468.158779	0.024131	0.023535
RS	18	0.249884	0.869382	1302.322388	0.021405	0.021121
RS	19	0.275096	0.869382	1355.390118	0.022277	0.022181
RS	20	0.302125	1.076997	1139.900474	0.018735	0.018815
RS	21	0.331101	1.076997	1188.997345	0.019542	0.019680
RS	22	0.362165	1.351870	989.180519	0.016258	0.016440
RS	23	0.395467	1.351870	1034.284926	0.016999	0.017153
RS	24	0.431169	1.641697	891.139464	0.014647	0.014794
RS	25	0.469444	1.641697	933.121200	0.015337	0.015440
RS	26	0.510476	1.874806	855.560294	0.014062	0.014161
RS	27	0.554465	1.874806	895.807489	0.014723	0.014802
RS	28	0.601625	2.008351	874.871348	0.014379	0.014467
RS	29	0.652182	2.008351	914.499689	0.015031	0.015126
RS	30	0.706382	2.041420	938.945015	0.015432	0.015547
RS	31	0.764488	2.041420	978.251990	0.016079	0.016229
RS	32	0.826780	2.001096	1037.263930	0.017048	0.017234
RS	33	0.893562	2.001096	1075.351140	0.017674	0.017923
RS	34	0.965155	1.926802	1154.180690	0.018970	0.019275
RS	35	1.041908	1.926802	1188.763758	0.019538	0.019929
RS	36	1.124190	1.857339	1265.436292	0.020799	0.021260
RS	37	1.212402	1.857339	1293.283783	0.021256	0.021801
RS	38	1.306971	1.818664	1344.434195	0.022097	0.022701
RS	39	1.408353	1.818664	1362.604517	0.022396	0.023053
RS	40	1.517041	1.817972	1375.948468	0.022615	0.023295
RS	41	1.633561	1.817972	1382.862237	0.022729	0.023421
RS	42	1.758477	1.849585	1360.559048	0.022362	0.023042
RS	43	1.892394	1.849585	1356.037500	0.022288	0.022949
RS	44	2.035960	1.904548	1307.194386	0.021485	0.022114
RS	45	2.189872	1.904548	1291.945148	0.021234	0.021830
RS	46	2.354874	1.974658	1226.330436	0.020156	0.020716
RS	47	2.531766	1.974658	1201.483450	0.019748	0.020274
RS	48	2.721404	2.051250	1127.983081	0.018539	0.019036
RS	49	2.924707	2.051250	1094.705150	0.017993	0.018466
RS	50	3.142660	2.124001	1020.634553	0.016775	0.017231
RS	51	3.376317	2.124001	979.847684	0.016105	0.016552
RS	52	3.626811	2.183241	909.436695	0.014947	0.015391
RS	53	3.895356	2.183241	861.862269	0.014166	0.014614
RS	54	4.183250	2.238242	790.991242	0.013001	0.013453
RS	55	4.491890	2.238242	738.569007	0.012139	0.012602
RS	56	4.822770	2.238242	682.779903	0.011222	0.011694
RS	57	5.177491	2.238242	624.493318	0.010264	0.010740
RS	58	5.557774	2.615580	489.425606	0.008044	0.008492
RS	59	5.965458	2.615580	449.177407	0.007383	0.007824
RS	60	6.402519	2.615580	407.637368	0.006700	0.007127
RS	61	6.871073	2.615580	365.512371	0.006008	0.006414
RS	62	7.373390	2.615580	323.536820	0.005318	0.005696
RS	63	7.911903	2.615580	1471.577413	0.024187	0.026172
PA	4+25*2+4+6 0.087395582 0.030755763 7.911903338 1.468076639 1.682049681 1.813206296 1.193997631 0.870858614 0.726834630 0.691010547 0.741250949 0.869381601 1.076996921 1.351870396 1.641696745 1.874806097 2.008351184 2.041420404 2.001095518 1.926801506 1.857338641 1.818663750 1.817972022 1.849584935 1.904548433 1.974658182 2.051250052 2.124001057 2.183241435 2.238241717 2.615579661
//
IT	3589
RD	19
LK	-422839.471211
QD	-110.059169 -> -96.714477
RI	0.0133414033
TR	0.086362	0.031007
MT	7.969218
MM	C_pi: 1.669879, n_recomb: 62078.598947
RS	0	0.000000	1.473638	295.679247	0.004763	0.000187
RS	1	0.007218	1.473638	315.452866	0.005082	0.002639
RS	2	0.014957	1.473638	336.428417	0.005419	0.007051
RS	3	0.023254	1.473638	358.661042	0.005778	0.008127
RS	4	0.032150	1.691662	333.085133	0.005366	0.005838
RS	5	0.041689	1.691662	355.100961	0.005720	0.005255
RS	6	0.051916	1.877360	341.094844	0.005495	0.004834
RS	7	0.062881	1.877360	363.572229	0.005857	0.005074
RS	8	0.074637	1.228646	590.845681	0.009518	0.008293
RS	9	0.087243	1.228646	626.921186	0.010099	0.008960
RS	10	0.100757	0.887829	917.786040	0.014784	0.013204
RS	11	0.115248	0.887829	967.756778	0.015589	0.014113
RS	12	0.130784	0.734638	1229.356863	0.019803	0.018029
RS	13	0.147442	0.734638	1287.832984	0.020745	0.019196
RS	14	0.165302	0.693682	1425.257564	0.022959	0.021469
RS	15	0.184451	0.693682	1485.505780	0.023929	0.022758
RS	16	0.204982	0.741452	1447.064183	0.023310	0.022437
RS	17	0.226996	0.741452	1505.050470	0.024244	0.023660
RS	18	0.250598	0.869388	1335.412580	0.021512	0.021231
RS	19	0.275903	0.869388	1389.834938	0.022388	0.022293
RS	20	0.303036	1.079661	1166.038567	0.018783	0.018859
RS	21	0.332126	1.079661	1216.353668	0.019594	0.019727
RS	22	0.363316	1.360680	1008.000231	0.016237	0.016413
RS	23	0.396758	1.360680	1054.149791	0.016981	0.017129
RS	24	0.432613	1.659088	904.790907	0.014575	0.014716
RS	25	0.471057	1.659088	947.668930	0.015266	0.015363
RS	26	0.512275	1.900159	866.646508	0.013960	0.014053
RS	27	0.556468	1.900159	907.718131	0.014622	0.014693
RS	28	0.603851	2.038341	885.588085	0.014266	0.014343
RS	29	0.654654	2.038341	926.054356	0.014917	0.015000
RS	30	0.709124	2.071990	951.145127	0.015322	0.015422
RS	31	0.767525	2.071990	991.369851	0.015970	0.016101
RS	32	0.830142	2.029122	1052.615370	0.016956	0.017120
RS	33	0.897279	2.029122	1091.726203	0.017586	0.017808
RS	34	0.969261	1.950892	1173.984372	0.018911	0.019186
RS	35	1.046439	1.950892	1209.657446	0.019486	0.019840
RS	36	1.129187	1.877767	1290.106427	0.020782	0.021203
RS	37	1.217908	1.877767	1319.002680	0.021247	0.021748
RS	38	1.313033	1.836739	1373.119072	0.022119	0.022677
RS	39	1.415024	1.836739	1392.174059	0.022426	0.023036
RS	40	1.524376	1.835268	1406.897884	0.022663	0.023297
RS	41	1.641622	1.835268	1414.463549	0.022785	0.023432
RS	42	1.767330	1.867474	1391.938992	0.022422	0.023059
RS	43	1.902111	1.867474	1387.836793	0.022356	0.022977
RS	44	2.046621	1.924092	1337.612380	0.021547	0.022139
RS	45	2.201561	1.924092	1322.588849	0.021305	0.021868
RS	46	2.367684	1.996590	1254.975938	0.020216	0.020745
RS	47	2.545799	1.996590	1230.203241	0.019817	0.020317
RS	48	2.736769	2.075905	1154.582461	0.018599	0.019072
RS	49	2.941523	2.075905	1121.245924	0.018062	0.018514
RS	50	3.161056	2.151201	1045.306814	0.016838	0.017276
RS	51	3.396435	2.151201	1004.307795	0.016178	0.016610
RS	52	3.648803	2.212341	932.429078	0.015020	0.015450
RS	53	3.919387	2.212341	884.435733	0.014247	0.014684
RS	54	4.209501	2.268795	812.213253	0.013084	0.013525
RS	55	4.520555	2.268795	759.139290	0.012229	0.012682
RS	56	4.854060	2.268795	702.527168	0.011317	0.011781
RS	57	5.211638	2.268795	643.254859	0.010362	0.010831
RS	58	5.595025	2.663073	502.604712	0.008096	0.008535
RS	59	6.006084	2.663073	462.084774	0.007444	0.007877
RS	60	6.446813	2.663073	420.130708	0.006768	0.007189
RS	61	6.919354	2.663073	377.454331	0.006080	0.006482
RS	62	7.426001	2.663073	334.800184	0.005393	0.005768
RS	63	7.969218	2.663073	1539.954670	0.024807	0.026805
PA	4+25*2+4+6 0.086362424 0.031007056 7.969218036 1.473637705 1.691661614 1.877359923 1.228646104 0.887829368 0.734637572 0.693681800 0.741451712 0.869388234 1.079661230 1.360680445 1.659087919 1.900159291 2.038341154 2.071989845 2.029122184 1.950891670 1.877766999 1.836738934 1.835267944 1.867474425 1.924092025 1.996589705 2.075905328 2.151200884 2.212340882 2.268794650 2.663073093
//
IT	4244
RD	20
LK	-422813.241335
QD	-103.706413 -> -91.388385
RI	0.0132237521
TR	0.085383	0.031248
MT	8.024037
MM	C_pi: 1.689966, n_recomb: 63282.087225
RS	0	0.000000	1.480146	300.416577	0.004747	0.000187
RS	1	0.007229	1.480146	320.546281	0.005065	0.002631
RS	2	0.014981	1.480146	341.902578	0.005403	0.007026
RS	3	0.023294	1.480146	364.541999	0.005761	0.008150
RS	4	0.032207	1.697676	338.878123	0.005355	0.005866
RS	5	0.041765	1.697676	361.319320	0.005710	0.005286
RS	6	0.052014	1.940172	337.093663	0.005327	0.004723
RS	7	0.063003	1.940172	359.412200	0.005680	0.004955
RS	8	0.074788	1.262886	587.455412	0.009283	0.008142
RS	9	0.087424	1.262886	623.555663	0.009854	0.008791
RS	10	0.100973	0.904666	921.182105	0.014557	0.013065
RS	11	0.115502	0.904666	971.706230	0.015355	0.013955
RS	12	0.131082	0.742423	1245.010889	0.019674	0.017970
RS	13	0.147788	0.742423	1304.607526	0.020616	0.019123
RS	14	0.165701	0.696376	1453.786524	0.022973	0.021523
RS	15	0.184910	0.696376	1515.439897	0.023947	0.022806
RS	16	0.205507	0.741662	1481.649664	0.023413	0.022557
RS	17	0.227593	0.741662	1541.047054	0.024352	0.023779
RS	18	0.251277	0.869309	1367.877882	0.021616	0.021338
RS	19	0.276672	0.869309	1423.624756	0.022496	0.022402
RS	20	0.303903	1.082038	1191.694585	0.018831	0.018904
RS	21	0.333102	1.082038	1243.201434	0.019645	0.019774
RS	22	0.364413	1.368923	1026.417473	0.016220	0.016389
RS	23	0.397987	1.368923	1073.587612	0.016965	0.017108
RS	24	0.433989	1.675659	918.078701	0.014508	0.014643
RS	25	0.472593	1.675659	961.828225	0.015199	0.015291
RS	26	0.513988	1.924554	877.367323	0.013864	0.013951
RS	27	0.558376	1.924554	919.236936	0.014526	0.014590
RS	28	0.605972	2.067375	895.885420	0.014157	0.014226
RS	29	0.657010	2.067375	937.160598	0.014809	0.014881
RS	30	0.711737	2.101705	962.821698	0.015215	0.015302
RS	31	0.770420	2.101705	1003.932926	0.015864	0.015979
RS	32	0.833346	2.056430	1067.307928	0.016866	0.017009
RS	33	0.900822	2.056430	1107.411470	0.017500	0.017696
RS	34	0.973175	1.974394	1192.988800	0.018852	0.019098
RS	35	1.050759	1.974394	1229.725757	0.019432	0.019753
RS	36	1.133952	1.897702	1313.870909	0.020762	0.021147
RS	37	1.223159	1.897702	1343.799027	0.021235	0.021696
RS	38	1.318815	1.854362	1400.853100	0.022137	0.022652
RS	39	1.421387	1.854362	1420.786886	0.022452	0.023018
RS	40	1.531374	1.852098	1436.913337	0.022706	0.023297
RS	41	1.649313	1.852098	1445.134808	0.022836	0.023441
RS	42	1.775777	1.884844	1422.441698	0.022478	0.023074
RS	43	1.911385	1.884844	1418.770133	0.022420	0.023003
RS	44	2.056795	1.943027	1367.235179	0.021605	0.022162
RS	45	2.212719	1.943027	1352.453233	0.021372	0.021903
RS	46	2.379914	2.017809	1282.913470	0.020273	0.020773
RS	47	2.559197	2.017809	1258.233806	0.019883	0.020357
RS	48	2.751440	2.099733	1180.563074	0.018656	0.019105
RS	49	2.957582	2.099733	1147.188134	0.018128	0.018561
RS	50	3.178627	2.177460	1069.445378	0.016900	0.017319
RS	51	3.415652	2.177460	1028.255492	0.016249	0.016665
RS	52	3.669812	2.240396	954.967230	0.015091	0.015507
RS	53	3.942346	2.240396	906.577570	0.014326	0.014751
RS	54	4.234583	2.298182	833.065132	0.013164	0.013595
RS	55	4.547947	2.298182	779.361393	0.012316	0.012760
RS	56	4.883965	2.298182	721.951513	0.011408	0.011864
RS	57	5.244276	2.298182	661.721510	0.010457	0.010919
RS	58	5.630634	2.708907	515.553101	0.008147	0.008577
RS	59	6.044924	2.708907	474.773921	0.007503	0.007929
RS	60	6.489165	2.708907	432.422464	0.006833	0.007249
RS	61	6.965521	2.708907	389.214855	0.006150	0.006548
RS	62	7.476316	2.708907	345.904964	0.005466	0.005838
RS	63	8.024037	2.708907	1608.014682	0.025410	0.027422
PA	4+25*2+4+6 0.085382805 0.031248175 8.024037115 1.480145975 1.697675974 1.940172173 1.262886347 0.904665999 0.742422695 0.696376279 0.741662429 0.869308639 1.082037651 1.368923092 1.675658609 1.924554227 2.067375447 2.101704986 2.056429654 1.974393699 1.897701942 1.854362292 1.852098327 1.884844152 1.943026948 2.017808955 2.099733449 2.177459635 2.240395593 2.298181904 2.708906980
//
IT	4437
RD	21
LK	-422789.024513
QD	-97.844113 -> -86.460884
RI	0.0131057543
TR	0.084453	0.031480
MT	8.076501
MM	C_pi: 1.709426, n_recomb: 64453.496843
RS	0	0.000000	1.487566	304.766420	0.004728	0.000186
RS	1	0.007240	1.487566	325.226801	0.005046	0.002621
RS	2	0.015005	1.487566	346.937040	0.005383	0.006998
RS	3	0.023332	1.487566	369.955018	0.005740	0.008167
RS	4	0.032261	1.700407	345.117703	0.005355	0.005903
RS	5	0.041838	1.700407	368.009441	0.005710	0.005325
RS	6	0.052107	2.001604	333.394457	0.005173	0.004621
RS	7	0.063120	2.001604	355.564626	0.005517	0.004845
RS	8	0.074931	1.296725	584.103058	0.009062	0.007999
RS	9	0.087596	1.296725	620.214699	0.009623	0.008629
RS	10	0.101179	0.921367	924.072997	0.014337	0.012928
RS	11	0.115745	0.921367	975.110324	0.015129	0.013801
RS	12	0.131365	0.750180	1259.688601	0.019544	0.017908
RS	13	0.148117	0.750180	1320.359370	0.020485	0.019046
RS	14	0.166082	0.699086	1481.260197	0.022982	0.021570
RS	15	0.185347	0.699086	1544.280522	0.023960	0.022848
RS	16	0.206007	0.741875	1515.403066	0.023512	0.022672
RS	17	0.228163	0.741875	1576.178621	0.024455	0.023893
RS	18	0.251923	0.869149	1399.728179	0.021717	0.021443
RS	19	0.277404	0.869149	1456.769873	0.022602	0.022508
RS	20	0.304729	1.084150	1216.875104	0.018880	0.018949
RS	21	0.334033	1.084150	1269.547603	0.019697	0.019822
RS	22	0.365458	1.376635	1044.442840	0.016205	0.016369
RS	23	0.399159	1.376635	1092.609576	0.016952	0.017090
RS	24	0.435300	1.691446	931.019461	0.014445	0.014574
RS	25	0.474057	1.691446	975.616616	0.015137	0.015224
RS	26	0.515621	1.948033	887.738944	0.013773	0.013854
RS	27	0.560194	1.948033	930.381154	0.014435	0.014492
RS	28	0.607995	2.095493	905.782636	0.014053	0.014114
RS	29	0.659256	2.095493	947.838821	0.014706	0.014767
RS	30	0.714229	2.130592	974.002431	0.015112	0.015186
RS	31	0.773182	2.130592	1015.970005	0.015763	0.015861
RS	32	0.836403	2.083037	1081.375024	0.016778	0.016902
RS	33	0.904202	2.083037	1122.441063	0.017415	0.017588
RS	34	0.976910	1.997320	1211.230842	0.018792	0.019011
RS	35	1.054882	1.997320	1249.005602	0.019378	0.019668
RS	36	1.138499	1.917154	1336.765409	0.020740	0.021090
RS	37	1.228171	1.917154	1367.707812	0.021220	0.021643
RS	38	1.324335	1.871541	1427.669818	0.022150	0.022626
RS	39	1.427462	1.871541	1448.475202	0.022473	0.022999
RS	40	1.538055	1.868475	1466.020924	0.022745	0.023294
RS	41	1.656656	1.868475	1474.900519	0.022883	0.023448
RS	42	1.783844	1.901708	1452.090296	0.022529	0.023087
RS	43	1.920241	1.901708	1448.858713	0.022479	0.023026
RS	44	2.066514	1.961376	1396.078619	0.021660	0.022183
RS	45	2.223377	1.961376	1381.552338	0.021435	0.021935
RS	46	2.391597	2.038344	1310.155186	0.020327	0.020800
RS	47	2.571998	2.038344	1285.585492	0.019946	0.020395
RS	48	2.765460	2.122772	1205.931217	0.018710	0.019138
RS	49	2.972929	2.122772	1172.536656	0.018192	0.018605
RS	50	3.195420	2.202821	1093.053385	0.016959	0.017361
RS	51	3.434019	2.202821	1051.692695	0.016317	0.016719
RS	52	3.689895	2.267454	977.051767	0.015159	0.015562
RS	53	3.964296	2.267454	928.287341	0.014402	0.014816
RS	54	4.258566	2.326461	853.544271	0.013243	0.013663
RS	55	4.574141	2.326461	799.232072	0.012400	0.012835
RS	56	4.912565	2.326461	741.049037	0.011497	0.011945
RS	57	5.275492	2.326461	679.888722	0.010549	0.011004
RS	58	5.664696	2.753147	528.270551	0.008196	0.008618
RS	59	6.082081	2.753147	487.243920	0.007560	0.007980
RS	60	6.529685	2.753147	444.510838	0.006897	0.007307
RS	61	7.009697	2.753147	400.791178	0.006218	0.006611
RS	62	7.524464	2.753147	356.847400	0.005537	0.005906
RS	63	8.076501	2.753147	1675.686731	0.025998	0.028022
PA	4+25*2+4+6 0.084452975 0.031479681 8.076501408 1.487566284 1.700407278 2.001603730 1.296724671 0.921367459 0.750179865 0.699085873 0.741874620 0.869149464 1.084149974 1.376634721 1.691445573 1.948032637 2.095493462 2.130592065 2.083036767 1.997320237 1.917153560 1.871541090 1.868475448 1.901707655 1.961375501 2.038343508 2.122771773 2.202820996 2.267454395 2.326461081 2.753146509
//
IT	4005
RD	22
LK	-422766.641418
QD	-92.426041 -> -81.895399
RI	0.0129871360
TR	0.083569	0.031702
MT	8.126782
MM	C_pi: 1.728285, n_recomb: 65593.483409
RS	0	0.000000	1.495858	308.738335	0.004707	0.000186
RS	1	0.007251	1.495858	329.504511	0.005023	0.002611
RS	2	0.015027	1.495858	351.542430	0.005359	0.006967
RS	3	0.023368	1.495858	374.911291	0.005716	0.008176
RS	4	0.032313	1.700123	351.786215	0.005363	0.005948
RS	5	0.041907	1.700123	375.152821	0.005719	0.005370
RS	6	0.052196	2.061632	329.970133	0.005031	0.004525
RS	7	0.063231	2.061632	352.001794	0.005366	0.004743
RS	8	0.075067	1.330137	580.800231	0.008855	0.007862
RS	9	0.087761	1.330137	616.911858	0.009405	0.008476
RS	10	0.101375	0.937924	926.507103	0.014125	0.012794
RS	11	0.115976	0.937924	978.020130	0.014910	0.013650
RS	12	0.131636	0.757901	1273.447398	0.019414	0.017843
RS	13	0.148431	0.757901	1335.147509	0.020355	0.018968
RS	14	0.166444	0.701801	1507.721082	0.022986	0.021613
RS	15	0.185764	0.701801	1572.070940	0.023967	0.022884
RS	16	0.206484	0.742087	1548.338202	0.023605	0.022782
RS	17	0.228706	0.742087	1610.459436	0.024552	0.024002
RS	18	0.252540	0.868911	1430.981122	0.021816	0.021546
RS	19	0.278102	0.868911	1489.288370	0.022705	0.022612
RS	20	0.305517	1.086015	1241.589503	0.018929	0.018994
RS	21	0.334921	1.086015	1295.401915	0.019749	0.019871
RS	22	0.366456	1.383850	1062.083175	0.016192	0.016350
RS	23	0.400277	1.383850	1111.222975	0.016941	0.017075
RS	24	0.436552	1.706497	943.619159	0.014386	0.014510
RS	25	0.475456	1.706497	989.040678	0.015078	0.015161
RS	26	0.517181	1.970646	897.769702	0.013687	0.013762
RS	27	0.561931	1.970646	941.159905	0.014348	0.014399
RS	28	0.609926	2.122736	915.294979	0.013954	0.014007
RS	29	0.661402	2.122736	958.105246	0.014607	0.014658
RS	30	0.716609	2.158685	984.707872	0.015012	0.015075
RS	31	0.775820	2.158685	1027.502551	0.015665	0.015748
RS	32	0.839324	2.108971	1094.841988	0.016691	0.016798
RS	33	0.907432	2.108971	1136.840920	0.017332	0.017484
RS	34	0.980479	2.019690	1228.740428	0.018733	0.018927
RS	35	1.058822	2.019690	1267.526935	0.019324	0.019585
RS	36	1.142846	1.936132	1358.823083	0.020716	0.021033
RS	37	1.232962	1.936132	1390.761438	0.021203	0.021590
RS	38	1.329612	1.888290	1453.594680	0.022161	0.022599
RS	39	1.433270	1.888290	1475.263252	0.022491	0.022978
RS	40	1.544444	1.884413	1494.243582	0.022780	0.023291
RS	41	1.663679	1.884413	1503.781921	0.022926	0.023453
RS	42	1.791559	1.918086	1480.899469	0.022577	0.023099
RS	43	1.928712	1.918086	1478.115539	0.022534	0.023047
RS	44	2.075810	1.979168	1424.150589	0.021712	0.022203
RS	45	2.233573	1.979168	1409.892560	0.021494	0.021966
RS	46	2.402776	2.058230	1336.705446	0.020379	0.020825
RS	47	2.584246	2.058230	1312.261256	0.020006	0.020432
RS	48	2.778875	2.145063	1230.688325	0.018762	0.019169
RS	49	2.987616	2.145063	1197.291655	0.018253	0.018648
RS	50	3.211493	2.227335	1116.128929	0.017016	0.017402
RS	51	3.451602	2.227335	1074.616516	0.016383	0.016770
RS	52	3.709121	2.293579	998.676235	0.015225	0.015615
RS	53	3.985312	2.293579	949.558224	0.014476	0.014879
RS	54	4.281529	2.353700	873.643272	0.013319	0.013729
RS	55	4.599225	2.353700	818.743768	0.012482	0.012908
RS	56	4.939955	2.353700	759.812002	0.011584	0.012023
RS	57	5.305391	2.353700	697.748588	0.010637	0.011086
RS	58	5.697325	2.795873	540.753556	0.008244	0.008658
RS	59	6.117676	2.795873	499.491002	0.007615	0.008028
RS	60	6.568507	2.795873	456.391636	0.006958	0.007362
RS	61	7.052026	2.795873	412.178570	0.006284	0.006673
RS	62	7.570603	2.795873	367.622176	0.005605	0.005971
RS	63	8.126782	2.795873	1742.897297	0.026571	0.028606
PA	4+25*2+4+6 0.083569198 0.031701959 8.126782361 1.495858315 1.700123492 2.061632219 1.330136562 0.937923632 0.757900756 0.701801009 0.742086872 0.868910745 1.086015176 1.383850206 1.706497299 1.970645641 2.122735900 2.158684989 2.108971030 2.019690126 1.936131731 1.888290035 1.884412803 1.918086365 1.979167825 2.058229767 2.145062804 2.227334926 2.293578642 2.353699891 2.795872817
//
IT	4035
RD	23
LK	-422745.931615
QD	-87.411488 -> -77.659681
RI	0.0128678533
TR	0.082729	0.031916
MT	8.174974
MM	C_pi: 1.746563, n_recomb: 66702.944838
RS	0	0.000000	1.504957	312.349122	0.004683	0.000185
RS	1	0.007261	1.504957	333.397157	0.004998	0.002600
RS	2	0.015049	1.504957	355.737483	0.005333	0.006935
RS	3	0.023402	1.504957	379.430575	0.005688	0.008178
RS	4	0.032362	1.697132	358.858546	0.005380	0.006000
RS	5	0.041972	1.697132	382.722952	0.005738	0.005421
RS	6	0.052281	2.120296	326.788531	0.004899	0.004435
RS	7	0.063337	2.120296	348.690422	0.005228	0.004647
RS	8	0.075197	1.363137	577.541155	0.008658	0.007731
[truncated: 9,986,068 more chars]
