# Supplementary material for: Recent speciation associated with range expansion and a shift to self-fertilization in North American Arabidopsis
Source: Nat Commun. 2022 Dec 8;13:7564. doi: 10.1038/s41467-022-35368-1 (PMC9732334; doi:10.1038/s41467-022-35368-1)
Supplement: Supplementary file 5 — Source Data [file 41467_2022_35368_MOESM5_ESM.zip › Source Data/SuppFig19-7_lyrIN1_30.psmc]

CC
CC	Brief Description of the file format:
CC	  CC  comments
CC	  MM  useful-messages
CC	  RD  round-of-iterations
CC	  LL  \log[P(sequence)]
CC	  QD  Q-before-opt Q-after-opt
CC	  TR  \theta_0 \rho_0
CC	  RS  k t_k \lambda_k \pi_k \sum_{l\not=k}A_{kl} A_{kk}
CC	  DC  begin end best-k t_k+\Delta_k max-prob
CC
MM	Version: 0.6.5-r67
MM	pattern:4+25*2+4+6, n:63, n_free_lambdas:28
MM	n_iterations:25, skip:1, max_t:5, theta/rho:5
MM	is_decoding:0
MM	n_seqs:25, sum_L:1201236, sum_n:158647
RD	0
LK	0.000000
QD	0.000000 -> 0.000000
RI	inf
TR	0.141644	0.028329
MT	5.000000
MM	C_pi: 1.000000, n_recomb: 33554.294153
RS	0	0.000000	1.000000	212.392027	0.006330	0.000000
RS	1	0.006440	1.000000	224.593215	0.006693	0.000000
RS	2	0.013294	1.000000	237.395120	0.007075	0.000000
RS	3	0.020590	1.000000	250.814057	0.007475	0.000000
RS	4	0.028356	1.000000	264.864850	0.007894	0.000000
RS	5	0.036622	1.000000	279.560482	0.008332	0.000000
RS	6	0.045421	1.000000	294.911699	0.008789	0.000000
RS	7	0.054785	1.000000	310.926572	0.009266	0.000000
RS	8	0.064753	1.000000	327.610016	0.009764	0.000000
RS	9	0.075363	1.000000	344.963255	0.010281	0.000000
RS	10	0.086656	1.000000	362.983237	0.010818	0.000000
RS	11	0.098677	1.000000	381.662001	0.011374	0.000000
RS	12	0.111471	1.000000	400.985995	0.011950	0.000000
RS	13	0.125090	1.000000	420.935337	0.012545	0.000000
RS	14	0.139585	1.000000	441.483036	0.013157	0.000000
RS	15	0.155014	1.000000	462.594167	0.013786	0.000000
RS	16	0.171437	1.000000	484.225012	0.014431	0.000000
RS	17	0.188917	1.000000	506.322172	0.015090	0.000000
RS	18	0.207523	1.000000	528.821666	0.015760	0.000000
RS	19	0.227327	1.000000	551.648029	0.016440	0.000000
RS	20	0.248406	1.000000	574.713425	0.017128	0.000000
RS	21	0.270843	1.000000	597.916813	0.017819	0.000000
RS	22	0.294725	1.000000	621.143173	0.018512	0.000000
RS	23	0.320144	1.000000	644.262837	0.019201	0.000000
RS	24	0.347201	1.000000	667.130964	0.019882	0.000000
RS	25	0.376000	1.000000	689.587202	0.020551	0.000000
RS	26	0.406654	1.000000	711.455577	0.021203	0.000000
RS	27	0.439282	1.000000	732.544674	0.021832	0.000000
RS	28	0.474011	1.000000	752.648170	0.022431	0.000000
RS	29	0.510976	1.000000	771.545763	0.022994	0.000000
RS	30	0.550322	1.000000	789.004586	0.023514	0.000000
RS	31	0.592202	1.000000	804.781147	0.023984	0.000000
RS	32	0.636779	1.000000	818.623871	0.024397	0.000000
RS	33	0.684227	1.000000	830.276283	0.024744	0.000000
RS	34	0.734730	1.000000	839.480884	0.025019	0.000000
RS	35	0.788485	1.000000	845.983746	0.025212	0.000000
RS	36	0.845702	1.000000	849.539814	0.025318	0.000000
RS	37	0.906604	1.000000	849.918911	0.025330	0.000000
RS	38	0.971428	1.000000	846.912367	0.025240	0.000000
RS	39	1.040426	1.000000	840.340172	0.025044	0.000000
RS	40	1.113868	1.000000	830.058513	0.024738	0.000000
RS	41	1.192040	1.000000	815.967468	0.024318	0.000000
RS	42	1.275245	1.000000	798.018614	0.023783	0.000000
RS	43	1.363809	1.000000	776.222223	0.023133	0.000000
RS	44	1.458076	1.000000	750.653677	0.022371	0.000000
RS	45	1.558414	1.000000	721.458689	0.021501	0.000000
RS	46	1.665214	1.000000	688.856892	0.020530	0.000000
RS	47	1.778891	1.000000	653.143351	0.019465	0.000000
RS	48	1.899889	1.000000	614.687566	0.018319	0.000000
RS	49	2.028679	1.000000	573.929621	0.017105	0.000000
RS	50	2.165763	1.000000	531.373183	0.015836	0.000000
RS	51	2.311675	1.000000	487.575249	0.014531	0.000000
RS	52	2.466983	1.000000	443.132676	0.013206	0.000000
RS	53	2.632293	1.000000	398.665776	0.011881	0.000000
RS	54	2.808249	1.000000	354.799471	0.010574	0.000000
RS	55	2.995536	1.000000	312.142791	0.009303	0.000000
RS	56	3.194884	1.000000	271.267679	0.008084	0.000000
RS	57	3.407070	1.000000	232.688309	0.006935	0.000000
RS	58	3.632920	1.000000	196.842195	0.005866	0.000000
RS	59	3.873315	1.000000	164.074422	0.004890	0.000000
RS	60	4.129191	1.000000	134.626209	0.004012	0.000000
RS	61	4.401545	1.000000	108.628773	0.003237	0.000000
RS	62	4.691438	1.000000	86.103123	0.002566	0.000000
RS	63	5.000000	1.000000	241.875359	0.007208	0.000000
PA	4+25*2+4+6 0.141643984 0.028328797 5.000000000 1.000000000 1.000000000 1.000000000 1.000000000 1.000000000 1.000000000 1.000000000 1.000000000 1.000000000 1.000000000 1.000000000 1.000000000 1.000000000 1.000000000 1.000000000 1.000000000 1.000000000 1.000000000 1.000000000 1.000000000 1.000000000 1.000000000 1.000000000 1.000000000 1.000000000 1.000000000 1.000000000 1.000000000
//
IT	5068
RD	1
LK	-420717.453020
QD	-702.950374 -> -429.957187
RI	0.0430124555
TR	0.128778	0.026620
MT	5.703640
MM	C_pi: 1.072841, n_recomb: 33823.378304
RS	0	0.000000	1.107665	199.865738	0.005909	0.000070
RS	1	0.006658	1.107665	211.873132	0.006264	0.000593
RS	2	0.013760	1.107665	224.510398	0.006638	0.001637
RS	3	0.021335	1.107665	237.798052	0.007031	0.003243
RS	4	0.029414	0.761645	365.483976	0.010806	0.005267
RS	5	0.038031	0.761645	385.334880	0.011393	0.007373
RS	6	0.047222	0.691459	446.865295	0.013212	0.009011
RS	7	0.057024	0.691459	469.752386	0.013888	0.010557
RS	8	0.067480	0.673908	506.076928	0.014962	0.012342
RS	9	0.078631	0.673908	530.705052	0.015690	0.014105
RS	10	0.090525	0.690269	542.848528	0.016050	0.015633
RS	11	0.103211	0.690269	568.202397	0.016799	0.016847
RS	12	0.116742	0.732823	559.842094	0.016552	0.017728
RS	13	0.131174	0.732823	585.208201	0.017302	0.018298
RS	14	0.146566	0.792170	565.609525	0.016722	0.018617
RS	15	0.162984	0.792170	590.623321	0.017462	0.018758
RS	16	0.180494	0.859637	568.061473	0.016795	0.018776
RS	17	0.199171	0.859637	592.588665	0.017520	0.018714
RS	18	0.219091	0.928950	571.730754	0.016903	0.018601
RS	19	0.240337	0.928950	595.731967	0.017613	0.018459
RS	20	0.262999	0.995022	579.120159	0.017122	0.018312
RS	21	0.287169	0.995022	602.571409	0.017815	0.018181
RS	22	0.312948	1.053517	591.636397	0.017492	0.018091
RS	23	0.340444	1.053517	614.473544	0.018167	0.018057
RS	24	0.369771	1.101719	609.585058	0.018023	0.018086
RS	25	0.401050	1.101719	631.650121	0.018675	0.018178
RS	26	0.434412	1.138634	632.405798	0.018697	0.018336
RS	27	0.469996	1.138634	653.402281	0.019318	0.018560
RS	28	0.507949	1.164366	659.037852	0.019485	0.018853
RS	29	0.548429	1.164366	678.496111	0.020060	0.019217
RS	30	0.591604	1.180176	687.731115	0.020333	0.019648
RS	31	0.637654	1.180176	704.985434	0.020843	0.020137
RS	32	0.686770	1.188479	715.840465	0.021164	0.020668
RS	33	0.739157	1.188479	730.038166	0.021584	0.021217
RS	34	0.795032	1.192273	739.995565	0.021878	0.021758
RS	35	0.854627	1.192273	750.156090	0.022179	0.022260
RS	36	0.918190	1.194273	756.653782	0.022371	0.022696
RS	37	0.985986	1.194273	761.772737	0.022522	0.023042
RS	38	1.058295	1.196365	762.691255	0.022549	0.023277
RS	39	1.135420	1.196365	761.866148	0.022525	0.023387
RS	40	1.217680	1.199516	755.809942	0.022346	0.023362
RS	41	1.305417	1.199516	748.363161	0.022126	0.023201
RS	42	1.398995	1.203934	734.735246	0.021723	0.022904
RS	43	1.498805	1.203934	720.317859	0.021296	0.022475
RS	44	1.605261	1.209364	699.224734	0.020673	0.021923
RS	45	1.718805	1.209364	677.897617	0.020042	0.021255
RS	46	1.839909	1.215296	650.037315	0.019219	0.020483
RS	47	1.969076	1.215296	622.324406	0.018399	0.019619
RS	48	2.106845	1.221059	588.896086	0.017411	0.018678
RS	49	2.253786	1.221059	555.799631	0.016432	0.017672
RS	50	2.410512	1.225942	518.375544	0.015326	0.016615
RS	51	2.577673	1.225942	481.349997	0.014231	0.015520
RS	52	2.755964	1.229412	441.709048	0.013059	0.014398
RS	53	2.946127	1.229412	402.596526	0.011903	0.013258
RS	54	3.148952	1.231861	362.467589	0.010716	0.012108
RS	55	3.365281	1.231861	323.421616	0.009562	0.010959
RS	56	3.596015	1.231861	285.174270	0.008431	0.009820
RS	57	3.842112	1.231861	248.284614	0.007341	0.008701
RS	58	4.104596	1.247347	210.904522	0.006235	0.007614
RS	59	4.384556	1.247347	179.086223	0.005295	0.006573
RS	60	4.683158	1.247347	149.777875	0.004428	0.005589
RS	61	5.001642	1.247347	123.254813	0.003644	0.004676
RS	62	5.341332	1.247347	99.692673	0.002947	0.003845
RS	63	5.703640	1.247347	301.054748	0.008901	0.012160
PA	4+25*2+4+6 0.128777874 0.026620182 5.703639984 1.107664585 0.761644840 0.691459179 0.673908234 0.690269470 0.732823372 0.792170048 0.859637260 0.928949833 0.995021820 1.053517342 1.101718903 1.138634205 1.164365768 1.180176258 1.188479424 1.192273140 1.194272995 1.196365356 1.199515820 1.203933716 1.209363937 1.215295792 1.221059322 1.225941658 1.229412079 1.231861115 1.247346818
//
IT	4733
RD	2
LK	-420273.875050
QD	-475.687225 -> -359.120882
RI	0.0340147764
TR	0.122103	0.026329
MT	6.093418
MM	C_pi: 1.137101, n_recomb: 35432.834978
RS	0	0.000000	1.692329	139.352533	0.003933	0.000044
RS	1	0.006769	1.692329	148.184399	0.004182	0.000376
RS	2	0.013995	1.692329	157.532898	0.004446	0.001030
RS	3	0.021711	1.692329	167.422244	0.004725	0.002035
RS	4	0.029949	0.799011	375.657192	0.010602	0.004771
RS	5	0.038745	0.799011	396.592698	0.011193	0.006622
RS	6	0.048136	0.646155	516.582583	0.014579	0.009035
RS	7	0.058162	0.646155	542.844850	0.015320	0.010679
RS	8	0.068868	0.594989	618.361810	0.017452	0.012880
RS	9	0.080298	0.594989	647.335078	0.018269	0.014915
RS	10	0.092501	0.598594	672.730773	0.018986	0.016460
RS	11	0.105531	0.598594	702.408169	0.019824	0.018162
RS	12	0.119442	0.643330	681.951435	0.019246	0.018492
RS	13	0.134295	0.643330	711.081740	0.020068	0.019652
RS	14	0.150154	0.716789	665.297019	0.018776	0.019072
RS	15	0.167085	0.716789	693.352704	0.019568	0.019821
RS	16	0.185163	0.807962	640.972863	0.018090	0.018859
RS	17	0.204465	0.807962	667.839647	0.018848	0.019377
RS	18	0.225072	0.908336	618.844467	0.017465	0.018356
RS	19	0.247075	0.908336	644.584663	0.018192	0.018740
RS	20	0.270567	1.009715	603.807464	0.017041	0.017828
RS	21	0.295649	1.009715	628.546979	0.017739	0.018152
RS	22	0.322429	1.103457	598.405754	0.016888	0.017459
RS	23	0.351021	1.103457	622.264298	0.017562	0.017802
RS	24	0.381549	1.182594	603.288588	0.017026	0.017386
RS	25	0.414142	1.182594	626.306762	0.017676	0.017788
RS	26	0.448942	1.243165	617.820377	0.017436	0.017641
RS	27	0.486098	1.243165	639.891872	0.018059	0.018116
RS	28	0.525768	1.283692	640.852228	0.018086	0.018228
RS	29	0.568124	1.283692	661.664583	0.018674	0.018793
RS	30	0.613346	1.305669	670.342151	0.018919	0.019148
RS	31	0.661629	1.305669	689.322674	0.019454	0.019799
RS	32	0.713180	1.313649	702.834304	0.019836	0.020335
RS	33	0.768221	1.313649	719.134890	0.020296	0.021017
RS	34	0.826987	1.313892	733.564773	0.020703	0.021608
RS	35	0.889730	1.313892	746.127045	0.021058	0.022215
RS	36	0.956721	1.312169	757.383063	0.021375	0.022703
RS	37	1.028245	1.312169	765.084333	0.021593	0.023123
RS	38	1.104611	1.312351	769.869056	0.021728	0.023376
RS	39	1.186146	1.312351	771.700606	0.021779	0.023530
RS	40	1.273199	1.316214	768.057348	0.021676	0.023476
RS	41	1.366145	1.316214	763.278183	0.021542	0.023338
RS	42	1.465382	1.323855	750.669999	0.021186	0.022972
RS	43	1.571335	1.323855	738.902133	0.020854	0.022556
RS	44	1.684460	1.334392	717.871250	0.020260	0.021917
RS	45	1.805242	1.334392	699.144368	0.019732	0.021265
RS	46	1.934200	1.346418	670.942659	0.018936	0.020411
RS	47	2.071886	1.346418	645.702101	0.018223	0.019573
RS	48	2.218891	1.358230	611.997150	0.017272	0.018574
RS	49	2.375846	1.358230	581.085456	0.016400	0.017606
RS	50	2.543425	1.368094	543.677519	0.015344	0.016523
RS	51	2.722346	1.368094	508.308707	0.014346	0.015473
RS	52	2.913378	1.374788	468.862584	0.013232	0.014352
RS	53	3.117340	1.374788	430.614597	0.012153	0.013255
RS	54	3.335107	1.378741	390.446139	0.011019	0.012119
RS	55	3.567614	1.378741	351.293275	0.009914	0.011004
RS	56	3.815858	1.378741	312.426477	0.008817	0.009891
RS	57	4.080905	1.378741	274.444631	0.007745	0.008790
RS	58	4.363892	1.409673	233.237684	0.006583	0.007629
RS	59	4.666033	1.409673	200.356070	0.005655	0.006623
RS	60	4.988624	1.409673	169.595788	0.004786	0.005665
RS	61	5.333050	1.409673	141.320123	0.003988	0.004769
RS	62	5.700788	1.409673	115.799776	0.003268	0.003946
RS	63	6.093418	1.409673	367.659398	0.010376	0.012849
PA	4+25*2+4+6 0.122103479 0.026328813 6.093417582 1.692329130 0.799010672 0.646154575 0.594988598 0.598594044 0.643330004 0.716789407 0.807961926 0.908336349 1.009715121 1.103456950 1.182593761 1.243164868 1.283691701 1.305668805 1.313649482 1.313891536 1.312168581 1.312350761 1.316213901 1.323855222 1.334391687 1.346417833 1.358229892 1.368093817 1.374787728 1.378740947 1.409672527
//
IT	4348
RD	3
LK	-420065.645224
QD	-400.238634 -> -324.326469
RI	0.0245696624
TR	0.117732	0.026542
MT	6.335719
MM	C_pi: 1.191401, n_recomb: 37393.979903
RS	0	0.000000	2.808299	89.471953	0.002393	0.000028
RS	1	0.006834	2.808299	95.354818	0.002550	0.000233
RS	2	0.014134	2.808299	101.607663	0.002717	0.000635
RS	3	0.021934	2.808299	108.251387	0.002895	0.001246
RS	4	0.030266	0.921571	350.239435	0.009366	0.004226
RS	5	0.039168	0.921571	370.499660	0.009908	0.005801
RS	6	0.048678	0.666842	540.146044	0.014445	0.008818
RS	7	0.058838	0.666842	568.116147	0.015193	0.010340
RS	8	0.069693	0.578020	687.703219	0.018391	0.013112
RS	9	0.081289	0.578020	719.728293	0.019247	0.015160
RS	10	0.093677	0.564831	769.544961	0.020579	0.017081
RS	11	0.106913	0.564831	802.597736	0.021463	0.018951
RS	12	0.121052	0.604849	781.092244	0.020888	0.019207
RS	13	0.136158	0.604849	813.363645	0.021751	0.020604
RS	14	0.152296	0.682333	750.685016	0.020075	0.019610
RS	15	0.169537	0.682333	781.486069	0.020899	0.020619
RS	16	0.187956	0.784884	707.329315	0.018916	0.019118
RS	17	0.207634	0.784884	736.525667	0.019696	0.019891
RS	18	0.228656	0.903167	666.562195	0.017825	0.018343
RS	19	0.251115	0.903167	694.248435	0.018566	0.018961
RS	20	0.275109	1.027350	635.661866	0.016999	0.017592
RS	21	0.300743	1.027350	662.035707	0.017704	0.018119
RS	22	0.328128	1.145504	618.213304	0.016532	0.017067
RS	23	0.357385	1.145504	643.502716	0.017209	0.017576
RS	24	0.388640	1.246660	615.106666	0.016449	0.016901
RS	25	0.422032	1.246660	639.481502	0.017101	0.017436
RS	26	0.457706	1.323578	625.575411	0.016729	0.017128
RS	27	0.495817	1.323578	649.056972	0.017357	0.017707
RS	28	0.536533	1.372801	648.356882	0.017339	0.017747
RS	29	0.580031	1.372801	670.734531	0.017937	0.018390
RS	30	0.626502	1.395780	681.163848	0.018216	0.018754
RS	31	0.676148	1.395780	701.908852	0.018771	0.019463
RS	32	0.729187	1.399198	719.776648	0.019248	0.020069
RS	33	0.785850	1.399198	737.998280	0.019736	0.020795
RS	34	0.846386	1.392670	758.013946	0.020271	0.021488
RS	35	0.911058	1.392670	772.528618	0.020659	0.022128
RS	36	0.980150	1.385032	789.003412	0.021100	0.022712
RS	37	1.053963	1.385032	798.530948	0.021355	0.023154
RS	38	1.132820	1.382006	806.900862	0.021578	0.023462
RS	39	1.217066	1.382006	810.312480	0.021670	0.023630
RS	40	1.307070	1.385966	808.068755	0.021610	0.023579
RS	41	1.403223	1.385966	804.583926	0.021516	0.023449
RS	42	1.505948	1.396702	791.377776	0.021163	0.023042
RS	43	1.615692	1.396702	780.651532	0.020876	0.022636
RS	44	1.732935	1.412534	757.676572	0.020262	0.021933
RS	45	1.858191	1.412534	739.797849	0.019784	0.021297
RS	46	1.992006	1.431017	709.095935	0.018963	0.020380
RS	47	2.134965	1.431017	684.537692	0.018306	0.019569
RS	48	2.287694	1.449274	648.458582	0.017341	0.018524
RS	49	2.450860	1.449274	618.013292	0.016527	0.017592
RS	50	2.625176	1.464433	578.746635	0.015477	0.016492
RS	51	2.811403	1.464433	543.489533	0.014534	0.015480
RS	52	3.010357	1.474517	502.685972	0.013443	0.014367
RS	53	3.222907	1.474517	464.011486	0.012409	0.013305
RS	54	3.449981	1.479987	422.613544	0.011302	0.012189
RS	55	3.692573	1.479987	382.363290	0.010225	0.011100
RS	56	3.951742	1.479987	342.039946	0.009147	0.010007
RS	57	4.228623	1.479987	302.279243	0.008084	0.008920
RS	58	4.524424	1.526506	256.468753	0.006859	0.007699
RS	59	4.840438	1.526506	222.146100	0.005941	0.006720
RS	60	5.178049	1.526506	189.678036	0.005072	0.005781
RS	61	5.538730	1.526506	159.493912	0.004265	0.004896
RS	62	5.924058	1.526506	131.936646	0.003528	0.004076
RS	63	6.335719	1.526506	435.347544	0.011642	0.013666
PA	4+25*2+4+6 0.117731988 0.026541675 6.335718702 2.808298546 0.921571245 0.666842039 0.578020311 0.564831163 0.604849265 0.682332689 0.784884091 0.903166527 1.027350392 1.145504189 1.246660096 1.323577637 1.372801115 1.395780194 1.399197758 1.392670446 1.385031519 1.382006066 1.385966298 1.396701752 1.412533524 1.431017079 1.449274487 1.464432737 1.474517185 1.479987075 1.526506130
//
IT	4650
RD	4
LK	-419921.863681
QD	-359.040375 -> -298.016218
RI	0.0176600578
TR	0.114381	0.026947
MT	6.507097
MM	C_pi: 1.236925, n_recomb: 39381.833715
RS	0	0.000000	4.715079	56.468468	0.001434	0.000017
RS	1	0.006878	4.715079	60.267250	0.001530	0.000146
RS	2	0.014229	4.715079	64.315334	0.001633	0.000394
RS	3	0.022086	4.715079	68.628193	0.001743	0.000769
RS	4	0.030484	1.089030	316.021406	0.008025	0.003731
RS	5	0.039459	1.089030	334.932913	0.008505	0.005070
RS	6	0.049051	0.711668	541.537580	0.013751	0.008515
RS	7	0.059303	0.711668	570.307084	0.014481	0.009868
RS	8	0.070260	0.582759	731.389918	0.018572	0.013167
RS	9	0.081971	0.582759	765.741837	0.019444	0.015143
RS	10	0.094487	0.552027	844.602196	0.021446	0.017529
RS	11	0.107864	0.552027	880.516460	0.022358	0.019444
RS	12	0.122161	0.585747	864.319166	0.021947	0.019806
RS	13	0.137442	0.585747	899.369080	0.022837	0.021302
RS	14	0.153774	0.664032	825.434485	0.020960	0.020099
RS	15	0.171229	0.664032	858.756751	0.021806	0.021229
RS	16	0.189884	0.773143	767.534794	0.019490	0.019390
RS	17	0.209823	0.773143	798.957792	0.020287	0.020289
RS	18	0.231133	0.903427	711.945287	0.018078	0.018389
RS	19	0.253909	0.903427	741.565087	0.018830	0.019125
RS	20	0.278252	1.044232	668.371422	0.016972	0.017446
RS	21	0.304269	1.044232	696.422538	0.017684	0.018073
RS	22	0.332075	1.181118	641.483704	0.016289	0.016777
RS	23	0.361794	1.181118	668.269870	0.016969	0.017365
RS	24	0.393557	1.299509	632.460346	0.016060	0.016521
RS	25	0.427505	1.299509	658.253034	0.016715	0.017115
RS	26	0.463788	1.388887	640.452253	0.016263	0.016710
RS	27	0.502566	1.388887	665.377592	0.016896	0.017333
RS	28	0.544012	1.443706	664.129748	0.016864	0.017346
RS	29	0.588308	1.443706	688.060899	0.017472	0.018019
RS	30	0.635651	1.465260	701.046008	0.017801	0.018419
RS	31	0.686250	1.465260	723.483844	0.018371	0.019146
RS	32	0.740330	1.462360	746.291731	0.018950	0.019840
RS	33	0.798129	1.462360	766.287867	0.019458	0.020578
RS	34	0.859904	1.447941	792.290914	0.020118	0.021384
RS	35	0.925928	1.447941	808.517325	0.020530	0.022034
RS	36	0.996494	1.433772	830.371398	0.021085	0.022720
RS	37	1.071912	1.433772	841.371897	0.021364	0.023171
RS	38	1.152519	1.427254	853.158395	0.021664	0.023543
RS	39	1.238669	1.427254	857.678682	0.021779	0.023719
RS	40	1.330745	1.431199	856.312672	0.021744	0.023680
RS	41	1.429155	1.431199	853.548943	0.021674	0.023559
RS	42	1.534333	1.445013	838.938513	0.021303	0.023119
RS	43	1.646745	1.445013	828.614757	0.021041	0.022727
RS	44	1.766889	1.466194	802.736738	0.020383	0.021967
RS	45	1.895297	1.466194	785.047296	0.019934	0.021352
RS	46	2.032538	1.491245	750.874298	0.019067	0.020377
RS	47	2.179217	1.491245	726.367031	0.018444	0.019595
RS	48	2.335986	1.516091	687.041407	0.017446	0.018509
RS	49	2.503538	1.516091	656.502358	0.016670	0.017612
RS	50	2.682614	1.536684	614.674001	0.015608	0.016494
RS	51	2.874007	1.536684	579.076658	0.014704	0.015519
RS	52	3.078565	1.550274	536.412161	0.013621	0.014411
RS	53	3.297192	1.550274	496.993888	0.012620	0.013381
RS	54	3.530857	1.557383	454.050950	0.011529	0.012282
RS	55	3.780594	1.557383	412.532639	0.010475	0.011217
RS	56	4.047508	1.557383	370.646525	0.009412	0.010142
RS	57	4.332782	1.557383	329.060435	0.008356	0.009068
RS	58	4.637676	1.619613	278.432654	0.007070	0.007790
RS	59	4.963542	1.619613	242.757546	0.006164	0.006833
RS	60	5.311822	1.619613	208.709011	0.005300	0.005910
RS	61	5.684057	1.619613	176.769358	0.004489	0.005033
RS	62	6.081895	1.619613	147.340703	0.003741	0.004217
RS	63	6.507097	1.619613	502.002623	0.012747	0.014529
PA	4+25*2+4+6 0.114381178 0.026946504 6.507096988 4.715078747 1.089029741 0.711668256 0.582758659 0.552026557 0.585746989 0.664032076 0.773143121 0.903426540 1.044232107 1.181118211 1.299508827 1.388887073 1.443705703 1.465259985 1.462360252 1.447940912 1.433772245 1.427253764 1.431198924 1.445012841 1.466194457 1.491245430 1.516091427 1.536684022 1.550273628 1.557382513 1.619612889
//
IT	4654
RD	5
LK	-419803.667586
QD	-327.851177 -> -274.963672
RI	0.0130247803
TR	0.111559	0.027419
MT	6.642715
MM	C_pi: 1.276386, n_recomb: 41317.282132
RS	0	0.000000	7.836121	35.807233	0.000867	0.000011
RS	1	0.006913	7.836121	38.251292	0.000926	0.000092
RS	2	0.014303	7.836121	40.859872	0.000989	0.000247
RS	3	0.022205	7.836121	43.643717	0.001056	0.000482
RS	4	0.030652	1.287652	282.845417	0.006846	0.003305
RS	5	0.039684	1.287652	300.249704	0.007267	0.004453
RS	6	0.049340	0.767260	533.186902	0.012905	0.008189
RS	7	0.059663	0.767260	562.247172	0.013608	0.009378
RS	8	0.070700	0.596635	760.051005	0.018395	0.013119
RS	9	0.082500	0.596635	796.268210	0.019272	0.014998
RS	10	0.095115	0.548379	905.451335	0.021915	0.017848
RS	11	0.108603	0.548379	943.904054	0.022845	0.019760
RS	12	0.123023	0.575524	936.561946	0.022668	0.020298
RS	13	0.138440	0.575524	974.151515	0.023577	0.021834
RS	14	0.154922	0.653387	892.427576	0.021599	0.020521
RS	15	0.172544	0.653387	928.099291	0.022463	0.021713
RS	16	0.191384	0.766785	822.750188	0.019913	0.019639
RS	17	0.211527	0.766785	856.288169	0.020725	0.020606
RS	18	0.233061	0.905969	754.609053	0.018264	0.018449
RS	19	0.256085	0.905969	786.096563	0.019026	0.019251
RS	20	0.280700	1.059963	700.141073	0.016945	0.017339
RS	21	0.307016	1.059963	729.831206	0.017664	0.018022
RS	22	0.335152	1.212376	665.156900	0.016099	0.016543
RS	23	0.365232	1.212376	693.411937	0.016783	0.017172
RS	24	0.397392	1.345358	651.187875	0.015761	0.016202
RS	25	0.431775	1.345358	678.367150	0.016418	0.016825
RS	26	0.468535	1.445168	657.354833	0.015910	0.016352
RS	27	0.507836	1.445168	683.679445	0.016547	0.016993
RS	28	0.549853	1.504081	682.318801	0.016514	0.016995
RS	29	0.594776	1.504081	707.740134	0.017129	0.017678
RS	30	0.642803	1.523193	723.536946	0.017512	0.018121
RS	31	0.694151	1.523193	747.583497	0.018094	0.018852
RS	32	0.749047	1.513383	775.506765	0.018770	0.019633
RS	33	0.807739	1.513383	797.170364	0.019294	0.020371
RS	34	0.870488	1.490829	829.303594	0.020072	0.021287
RS	35	0.937575	1.490829	847.104910	0.020502	0.021939
RS	36	1.009299	1.470097	874.414566	0.021163	0.022726
RS	37	1.085981	1.470097	886.711600	0.021461	0.023183
RS	38	1.167963	1.460097	901.854502	0.021828	0.023618
RS	39	1.255613	1.460097	907.263475	0.021958	0.023803
RS	40	1.349322	1.463995	906.534841	0.021941	0.023777
RS	41	1.449509	1.463995	904.237930	0.021885	0.023669
RS	42	1.556621	1.480795	887.836255	0.021488	0.023199
RS	43	1.671138	1.480795	877.646578	0.021242	0.022825
RS	44	1.793570	1.507213	848.408553	0.020534	0.022011
RS	45	1.924466	1.507213	830.649705	0.020104	0.021421
RS	46	2.064411	1.538737	792.562541	0.019182	0.020390
RS	47	2.214029	1.538737	767.878734	0.018585	0.019639
RS	48	2.373990	1.570116	724.938892	0.017546	0.018511
RS	49	2.545008	1.570116	694.127294	0.016800	0.017649
RS	50	2.727849	1.596125	649.474607	0.015719	0.016513
RS	51	2.923328	1.596125	613.421794	0.014847	0.015573
RS	52	3.132320	1.613230	568.748246	0.013765	0.014468
RS	53	3.355760	1.613230	528.544828	0.012792	0.013468
RS	54	3.594645	1.622033	484.009114	0.011714	0.012384
RS	55	3.850043	1.622033	441.258212	0.010680	0.011341
RS	56	4.123096	1.622033	397.876322	0.009630	0.010283
RS	57	4.415024	1.622033	354.559080	0.008581	0.009221
RS	58	4.727132	1.700057	299.047264	0.007238	0.007885
RS	59	5.060815	1.700057	262.178937	0.006346	0.006950
RS	60	5.417564	1.700057	226.723615	0.005487	0.006041
RS	61	5.798975	1.700057	193.207759	0.004676	0.005172
RS	62	6.206750	1.700057	162.084154	0.003923	0.004358
RS	63	6.642715	1.700057	567.937089	0.013746	0.015405
PA	4+25*2+4+6 0.111558535 0.027419234 6.642714515 7.836121102 1.287652135 0.767259788 0.596635479 0.548378695 0.575523833 0.653386565 0.766784784 0.905969047 1.059962670 1.212375870 1.345357808 1.445167692 1.504081117 1.523192598 1.513382955 1.490828997 1.470096970 1.460096682 1.463994685 1.480794901 1.507212940 1.538737213 1.570115529 1.596125093 1.613229617 1.622032595 1.700056810
//
IT	4152
RD	6
LK	-419700.466351
QD	-301.202633 -> -254.173221
RI	0.0099322194
TR	0.109055	0.027907
MT	6.758974
MM	C_pi: 1.311920, n_recomb: 43188.939496
RS	0	0.000000	12.813312	22.972083	0.000532	0.000007
RS	1	0.006942	12.813312	24.555423	0.000569	0.000059
RS	2	0.014365	12.813312	26.247055	0.000608	0.000157
RS	3	0.022304	12.813312	28.054265	0.000650	0.000306
RS	4	0.030794	1.511225	253.561591	0.005871	0.002946
RS	5	0.039873	1.511225	269.517933	0.006240	0.003940
RS	6	0.049583	0.828268	521.000510	0.012063	0.007866
RS	7	0.059966	0.828268	550.068895	0.012736	0.008911
RS	8	0.071071	0.614858	779.701403	0.018053	0.013010
RS	9	0.082946	0.614858	817.469691	0.018928	0.014788
RS	10	0.095645	0.549299	956.782911	0.022153	0.018074
RS	11	0.109226	0.549299	997.554512	0.023097	0.019963
RS	12	0.123750	0.569963	1001.102954	0.023180	0.020703
RS	13	0.139282	0.569963	1041.068046	0.024105	0.022253
RS	14	0.155893	0.646889	953.793210	0.022084	0.020885
RS	15	0.173656	0.646889	991.687462	0.022962	0.022110
RS	16	0.192652	0.763348	874.156277	0.020240	0.019861
RS	17	0.212967	0.763348	909.716028	0.021064	0.020870
RS	18	0.234692	0.909598	794.936619	0.018406	0.018511
RS	19	0.257925	0.909598	828.225091	0.019177	0.019354
RS	20	0.282771	1.074669	730.672251	0.016918	0.017256
RS	21	0.309342	1.074669	761.950183	0.017642	0.017972
RS	22	0.337757	1.240658	688.353317	0.015938	0.016345
RS	23	0.368145	1.240658	718.030662	0.016625	0.016997
RS	24	0.400642	1.386713	669.926751	0.015512	0.015925
RS	25	0.435395	1.386713	698.442518	0.016172	0.016562
RS	26	0.472560	1.495900	674.533508	0.015618	0.016036
RS	27	0.512306	1.495900	702.199040	0.016259	0.016684
RS	28	0.554810	1.558255	700.861482	0.016228	0.016682
RS	29	0.600265	1.558255	727.705613	0.016849	0.017365
RS	30	0.648875	1.574581	746.341019	0.017281	0.017850
RS	31	0.700859	1.574581	771.923040	0.017873	0.018578
RS	32	0.756452	1.557781	804.959572	0.018638	0.019440
RS	33	0.815904	1.557781	828.215372	0.019177	0.020175
RS	34	0.879483	1.527195	866.505339	0.020063	0.021193
RS	35	0.947476	1.527195	885.803752	0.020510	0.021846
RS	36	1.020188	1.500049	918.618199	0.021270	0.022728
RS	37	1.097948	1.500049	932.125758	0.021583	0.023190
RS	38	1.181105	1.486648	950.633408	0.022011	0.023686
RS	39	1.270036	1.486648	956.832700	0.022155	0.023881
RS	40	1.365139	1.490456	956.661164	0.022151	0.023869
RS	41	1.466844	1.490456	954.723983	0.022106	0.023775
RS	42	1.575609	1.510094	936.366231	0.021681	0.023279
RS	43	1.691925	1.510094	926.205416	0.021445	0.022923
RS	44	1.816314	1.541546	893.405615	0.020686	0.022060
RS	45	1.949338	1.541546	875.485531	0.020271	0.021494
RS	46	2.091597	1.579346	833.294894	0.019294	0.020411
RS	47	2.243730	1.579346	808.364989	0.018717	0.019690
RS	48	2.406424	1.617100	761.668112	0.017636	0.018524
RS	49	2.580412	1.617100	730.543239	0.016915	0.017694
RS	50	2.766478	1.648424	682.983005	0.015814	0.016541
RS	51	2.965459	1.648424	646.469233	0.014968	0.015634
RS	52	3.178253	1.668983	599.767902	0.013887	0.014531
RS	53	3.405819	1.668983	558.813936	0.012939	0.013560
RS	54	3.649181	1.679472	512.719562	0.011872	0.012488
RS	55	3.909437	1.679472	468.811781	0.010855	0.011466
RS	56	4.187759	1.679472	424.026704	0.009818	0.010424
RS	57	4.485401	1.679472	379.084355	0.008777	0.009372
RS	58	4.803705	1.773332	318.649277	0.007378	0.007980
RS	59	5.144104	1.773332	280.727139	0.006500	0.007065
RS	60	5.508132	1.773332	244.011015	0.005650	0.006170
RS	61	5.897431	1.773332	209.065246	0.004841	0.005308
RS	62	6.313753	1.773332	176.387263	0.004084	0.004496
RS	63	6.758974	1.773332	633.898463	0.014677	0.016280
PA	4+25*2+4+6 0.109054794 0.027907135 6.758974182 12.813311541 1.511225025 0.828268435 0.614857859 0.549299130 0.569962760 0.646888690 0.763348214 0.909597844 1.074668649 1.240657965 1.386712534 1.495899945 1.558254952 1.574580825 1.557780963 1.527194910 1.500049164 1.486648046 1.490455675 1.510093733 1.541545816 1.579346072 1.617100283 1.648424274 1.668983161 1.679471552 1.773331588
//
IT	4496
RD	7
LK	-419608.451421
QD	-277.624310 -> -235.369811
RI	0.0078221360
TR	0.106772	0.028387
MT	6.863803
MM	C_pi: 1.344871, n_recomb: 45000.625611
RS	0	0.000000	20.602410	14.931685	0.000332	0.000005
RS	1	0.006967	20.602410	15.968083	0.000355	0.000038
RS	2	0.014420	20.602410	17.076123	0.000379	0.000102
RS	3	0.022392	20.602410	18.260713	0.000406	0.000198
RS	4	0.030920	1.756314	228.518994	0.005078	0.002642
RS	5	0.040042	1.756314	243.163220	0.005404	0.003513
RS	6	0.049799	0.892237	507.678808	0.011282	0.007558
RS	7	0.060236	0.892237	536.599420	0.011924	0.008480
RS	8	0.071401	0.635346	793.684088	0.017637	0.012865
RS	9	0.083343	0.635346	832.776867	0.018506	0.014546
RS	10	0.096117	0.552740	1001.430015	0.022254	0.018230
RS	11	0.109781	0.552740	1044.360658	0.023208	0.020090
RS	12	0.124398	0.567112	1060.032444	0.023556	0.021040
RS	13	0.140032	0.567112	1102.254783	0.024494	0.022593
RS	14	0.156756	0.642867	1010.974347	0.022466	0.021201
RS	15	0.174646	0.642867	1050.996280	0.023355	0.022445
RS	16	0.193782	0.761629	922.676657	0.020504	0.020061
RS	17	0.214251	0.761629	960.184467	0.021337	0.021096
RS	18	0.236146	0.913737	833.404625	0.018520	0.018574
RS	19	0.259566	0.913737	868.437225	0.019298	0.019443
RS	20	0.284619	1.088466	760.069208	0.016890	0.017190
RS	21	0.311417	1.088466	792.887511	0.017619	0.017927
RS	22	0.340082	1.266750	710.873776	0.015797	0.016175
RS	23	0.370744	1.266750	741.927566	0.016487	0.016840
RS	24	0.403543	1.424950	688.243406	0.015294	0.015682
RS	25	0.438627	1.424950	718.045829	0.015956	0.016324
RS	26	0.476156	1.542989	691.368659	0.015364	0.015753
RS	27	0.516299	1.542989	720.318664	0.016007	0.016402
RS	28	0.559239	1.608552	719.006337	0.015978	0.016396
RS	29	0.605171	1.608552	747.211493	0.016604	0.017077
RS	30	0.654303	1.622084	768.601693	0.017080	0.017599
RS	31	0.706859	1.622084	795.657319	0.017681	0.018322
RS	32	0.763076	1.598435	833.718401	0.018527	0.019258
RS	33	0.823210	1.598435	858.511230	0.019078	0.019988
RS	34	0.887534	1.560036	902.927637	0.020065	0.021100
RS	35	0.956340	1.560036	923.677634	0.020526	0.021753
RS	36	1.029939	1.526675	962.028355	0.021378	0.022724
RS	37	1.108667	1.526675	976.707526	0.021704	0.023192
RS	38	1.192880	1.509962	998.622384	0.022191	0.023747
RS	39	1.282960	1.509962	1005.575269	0.022346	0.023952
RS	40	1.379317	1.513620	1005.968234	0.022355	0.023955
RS	41	1.482387	1.513620	1004.355994	0.022319	0.023876
RS	42	1.592639	1.535920	983.999508	0.021866	0.023355
RS	43	1.710572	1.535920	973.839183	0.021641	0.023019
RS	44	1.836722	1.572175	937.408411	0.020831	0.022110
RS	45	1.971662	1.572175	919.310139	0.020429	0.021568
RS	46	2.116004	1.616016	872.954230	0.019399	0.020436
RS	47	2.270402	1.616016	847.775284	0.018839	0.019744
RS	48	2.435558	1.659950	797.284884	0.017717	0.018542
RS	49	2.612221	1.659950	765.859589	0.017019	0.017744
RS	50	2.801193	1.696443	715.389265	0.015897	0.016573
RS	51	3.003331	1.696443	678.445839	0.015076	0.015697
RS	52	3.219553	1.720363	629.746581	0.013994	0.014595
RS	53	3.450841	1.720363	588.095369	0.013069	0.013651
RS	54	3.698243	1.732485	540.502789	0.012011	0.012591
RS	55	3.962882	1.732485	495.513541	0.011011	0.011588
RS	56	4.245960	1.732485	449.410510	0.009987	0.010561
RS	57	4.548762	1.732485	402.935387	0.008954	0.009520
RS	58	4.872661	1.842190	337.538565	0.007501	0.008073
RS	59	5.219127	1.842190	298.672866	0.006637	0.007176
RS	60	5.589733	1.842190	260.810023	0.005796	0.006294
RS	61	5.986161	1.842190	224.547514	0.004990	0.005440
RS	62	6.410209	1.842190	190.422849	0.004232	0.004629
RS	63	6.863803	1.842190	700.449663	0.015565	0.017146
PA	4+25*2+4+6 0.106771641 0.028387125 6.863803204 20.602410132 1.756313978 0.892236772 0.635345771 0.552739793 0.567112338 0.642866673 0.761628712 0.913737364 1.088466148 1.266749530 1.424950493 1.542989203 1.608552214 1.622083619 1.598434837 1.560036142 1.526674805 1.509961989 1.513619672 1.535920441 1.572174559 1.616015573 1.659949949 1.696442843 1.720363445 1.732485190 1.842189599
//
IT	4968
RD	8
LK	-419525.679047
QD	-256.536313 -> -218.363979
RI	0.0063360584
TR	0.104659	0.028850
MT	6.961087
MM	C_pi: 1.376016, n_recomb: 46757.962315
RS	0	0.000000	32.604464	9.830060	0.000210	0.000003
RS	1	0.006991	32.604464	10.516041	0.000225	0.000025
RS	2	0.014471	32.604464	11.249800	0.000241	0.000066
RS	3	0.022473	32.604464	12.034652	0.000257	0.000129
RS	4	0.031035	2.020779	207.278064	0.004433	0.002386
RS	5	0.040196	2.020779	220.760996	0.004721	0.003156
RS	6	0.049997	0.957923	494.416155	0.010574	0.007268
RS	7	0.060483	0.957923	523.103592	0.011187	0.008086
RS	8	0.071703	0.657122	803.869747	0.017192	0.012697
RS	9	0.083706	0.657122	844.113486	0.018053	0.014288
RS	10	0.096549	0.557697	1041.091375	0.022266	0.018333
RS	11	0.110290	0.557697	1086.055963	0.023227	0.020162
RS	12	0.124991	0.565971	1114.656170	0.023839	0.021324
RS	13	0.140721	0.565971	1159.045081	0.024788	0.022874
RS	14	0.157549	0.640423	1064.927848	0.022775	0.021479
RS	15	0.175555	0.640423	1107.003583	0.023675	0.022734
RS	16	0.194818	0.760969	968.956907	0.020723	0.020242
RS	17	0.215429	0.760969	1008.353425	0.021565	0.021296
RS	18	0.237481	0.918063	870.403584	0.018615	0.018635
RS	19	0.261074	0.918063	907.132858	0.019401	0.019524
RS	20	0.286317	1.101407	788.511529	0.016864	0.017136
RS	21	0.313324	1.101407	822.828990	0.017598	0.017889
RS	22	0.342219	1.291058	732.733898	0.015671	0.016025
RS	23	0.373135	1.291058	765.122912	0.016363	0.016699
RS	24	0.406212	1.460809	706.023146	0.015100	0.015464
RS	25	0.441601	1.460809	737.066566	0.015763	0.016109
RS	26	0.479464	1.587438	707.659349	0.015135	0.015496
RS	27	0.519974	1.587438	737.842167	0.015780	0.016145
RS	28	0.563316	1.656203	736.485916	0.015751	0.016134
RS	29	0.609689	1.656203	765.996291	0.016382	0.016810
RS	30	0.659303	1.667084	790.007502	0.016896	0.017365
RS	31	0.712386	1.667084	818.482761	0.017505	0.018082
RS	32	0.769179	1.636814	861.437536	0.018423	0.019083
RS	33	0.829943	1.636814	887.723344	0.018986	0.019810
RS	34	0.894956	1.590857	938.200895	0.020065	0.021008
RS	35	0.964513	1.590857	960.373430	0.020539	0.021660
RS	36	1.038933	1.551478	1004.277090	0.021478	0.022715
RS	37	1.118555	1.551478	1020.112540	0.021817	0.023188
RS	38	1.203744	1.531528	1045.495217	0.022360	0.023799
RS	39	1.294889	1.531528	1053.195415	0.022524	0.024015
RS	40	1.392405	1.534970	1054.203686	0.022546	0.024034
RS	41	1.496739	1.534970	1052.916822	0.022518	0.023969
RS	42	1.608366	1.559756	1030.583264	0.022041	0.023428
RS	43	1.727798	1.559756	1020.431400	0.021824	0.023110
RS	44	1.855579	1.600574	980.372953	0.020967	0.022159
RS	45	1.992293	1.600574	962.113091	0.020576	0.021640
RS	46	2.138565	1.650215	911.594899	0.019496	0.020464
RS	47	2.295063	1.650215	886.191961	0.018953	0.019799
RS	48	2.462501	1.700121	831.924205	0.017792	0.018562
RS	49	2.641645	1.700121	800.231595	0.017114	0.017794
RS	50	2.833313	1.741624	746.884026	0.015973	0.016608
RS	51	3.038380	1.741624	709.553603	0.015175	0.015760
RS	52	3.257784	1.768797	658.906341	0.014092	0.014660
RS	53	3.492526	1.768797	616.612819	0.013187	0.013740
RS	54	3.743678	1.782480	567.588873	0.012139	0.012692
RS	55	4.012389	1.782480	521.585629	0.011155	0.011707
RS	56	4.299885	1.782480	474.238498	0.010142	0.010694
RS	57	4.607481	1.782480	426.308610	0.009117	0.009663
RS	58	4.936580	1.907998	355.911920	0.007612	0.008161
RS	59	5.288686	1.907998	316.190031	0.006762	0.007282
RS	60	5.665408	1.907998	277.270805	0.005930	0.006412
RS	61	6.068466	1.907998	239.781066	0.005128	0.005566
RS	62	6.499703	1.907998	204.294715	0.004369	0.004758
RS	63	6.961087	1.907998	767.895622	0.016423	0.018000
PA	4+25*2+4+6 0.104659019 0.028849576 6.961086554 32.604464276 2.020779194 0.957923102 0.657122131 0.557697025 0.565971164 0.640423221 0.760969190 0.918063250 1.101406512 1.291058244 1.460808808 1.587437609 1.656202599 1.667083702 1.636813928 1.590856710 1.551478470 1.531527968 1.534970483 1.559755968 1.600574355 1.650215097 1.700121467 1.741624246 1.768796738 1.782479709 1.907997755
//
IT	4448
RD	9
LK	-419450.849480
QD	-237.581951 -> -202.968985
RI	0.0052538208
TR	0.102689	0.029291
MT	7.052726
MM	C_pi: 1.405780, n_recomb: 48465.480103
RS	0	0.000000	50.858485	6.547979	0.000135	0.000002
RS	1	0.007013	50.858485	7.006926	0.000145	0.000016
RS	2	0.014518	50.858485	7.498021	0.000155	0.000044
RS	3	0.022549	50.858485	8.023513	0.000166	0.000085
RS	4	0.031143	2.302921	189.250887	0.003905	0.002167
RS	5	0.040340	2.302921	201.715527	0.004162	0.002855
RS	6	0.050181	1.024602	481.731722	0.009940	0.006998
RS	7	0.060714	1.024602	510.140887	0.010526	0.007728
RS	8	0.071984	0.679691	811.345613	0.016741	0.012515
RS	9	0.084045	0.679691	852.600004	0.017592	0.014024
RS	10	0.096952	0.563627	1076.824934	0.022218	0.018397
RS	11	0.110764	0.563627	1123.718882	0.023186	0.020195
RS	12	0.125545	0.565964	1165.823034	0.024055	0.021564
RS	13	0.141362	0.565964	1212.304338	0.025014	0.023109
RS	14	0.158288	0.639031	1116.283399	0.023033	0.021725
RS	15	0.176402	0.639031	1160.351948	0.023942	0.022988
RS	16	0.195786	0.760970	1013.441331	0.020911	0.020408
RS	17	0.216529	0.760970	1054.676527	0.021761	0.021476
RS	18	0.238726	0.922366	906.223510	0.018698	0.018697
RS	19	0.262481	0.922366	944.608650	0.019490	0.019600
RS	20	0.287901	1.113506	816.155293	0.016840	0.017094
RS	21	0.315104	1.113506	851.935590	0.017578	0.017857
RS	22	0.344215	1.313809	753.990190	0.015557	0.015894
RS	23	0.375367	1.313809	787.677288	0.016252	0.016574
RS	24	0.408704	1.494688	723.252713	0.014923	0.015267
RS	25	0.444379	1.494688	755.495387	0.015588	0.015914
RS	26	0.482556	1.629790	723.346863	0.014925	0.015262
RS	27	0.523410	1.629790	754.714961	0.015572	0.015907
RS	28	0.567129	1.701859	753.214393	0.015541	0.015890
RS	29	0.613914	1.701859	783.978614	0.016176	0.016562
RS	30	0.663980	1.710302	810.455369	0.016722	0.017144
RS	31	0.717556	1.710302	840.301031	0.017338	0.017855
RS	32	0.774891	1.673674	887.994216	0.018322	0.018916
RS	33	0.836246	1.673674	915.734507	0.018895	0.019638
RS	34	0.901904	1.620407	972.188743	0.020059	0.020914
RS	35	0.972166	1.620407	995.762372	0.020546	0.021567
RS	36	1.047356	1.575191	1045.225390	0.021566	0.022700
RS	37	1.127818	1.575191	1062.212691	0.021917	0.023179
RS	38	1.213924	1.552062	1091.128944	0.022514	0.023844
RS	39	1.306068	1.552062	1099.584561	0.022688	0.024070
RS	40	1.404674	1.555219	1101.282707	0.022723	0.024106
RS	41	1.510194	1.555219	1100.338126	0.022704	0.024055
RS	42	1.623116	1.582315	1076.085173	0.022203	0.023496
RS	43	1.743956	1.582315	1065.966115	0.021994	0.023196
RS	44	1.873270	1.627468	1022.322219	0.021094	0.022207
RS	45	2.011653	1.627468	1003.931653	0.020714	0.021710
RS	46	2.159741	1.682671	949.289643	0.019587	0.020492
RS	47	2.318214	1.682671	923.698498	0.019059	0.019853
RS	48	2.487800	1.738339	865.697226	0.017862	0.018585
RS	49	2.669279	1.738339	833.776712	0.017204	0.017844
RS	50	2.863486	1.784687	777.601522	0.016044	0.016643
RS	51	3.071311	1.784687	739.928334	0.015267	0.015822
RS	52	3.293712	1.814996	687.389978	0.014183	0.014724
RS	53	3.531709	1.814996	644.505830	0.013298	0.013827
RS	54	3.786396	1.830157	594.118139	0.012259	0.012789
RS	55	4.058945	1.830157	547.160227	0.011290	0.011822
RS	56	4.350606	1.830157	498.633113	0.010288	0.010822
RS	57	4.662722	1.830157	449.315464	0.009271	0.009800
RS	58	4.996726	1.971414	373.884851	0.007714	0.008246
RS	59	5.354153	1.971414	333.377948	0.006879	0.007383
RS	60	5.736647	1.971414	293.476388	0.006055	0.006526
RS	61	6.145964	1.971414	254.833163	0.005258	0.005687
RS	62	6.583986	1.971414	218.055436	0.004499	0.004882
RS	63	7.052726	1.971414	836.344889	0.017257	0.018839
PA	4+25*2+4+6 0.102689281 0.029291230 7.052725919 50.858484863 2.302921000 1.024602416 0.679690776 0.563627279 0.565963878 0.639031310 0.760969916 0.922365621 1.113505875 1.313809265 1.494688479 1.629789675 1.701858987 1.710301523 1.673673524 1.620406609 1.575190622 1.552062064 1.555219353 1.582315381 1.627467703 1.682670909 1.738338595 1.784687498 1.814996351 1.830156948 1.971413726
//
IT	5197
RD	10
LK	-419382.961848
QD	-220.484841 -> -189.006887
RI	0.0044397910
TR	0.100845	0.029712
MT	7.139722
MM	C_pi: 1.434399, n_recomb: 50126.415471
RS	0	0.000000	78.335136	4.406791	0.000088	0.000001
RS	1	0.007033	78.335136	4.716811	0.000094	0.000011
RS	2	0.014562	78.335136	5.048646	0.000101	0.000029
RS	3	0.022619	78.335136	5.403832	0.000108	0.000057
RS	4	0.031243	2.601165	173.889433	0.003469	0.001980
RS	5	0.040474	2.601165	185.463660	0.003700	0.002600
RS	6	0.050354	1.091850	469.810157	0.009373	0.006749
RS	7	0.060930	1.091850	497.918586	0.009933	0.007403
RS	8	0.072248	0.702763	816.801664	0.016295	0.012326
RS	9	0.084363	0.702763	858.949198	0.017136	0.013759
RS	10	0.097330	0.570210	1109.327610	0.022131	0.018428
RS	11	0.111209	0.570210	1158.059012	0.023103	0.020196
RS	12	0.126065	0.566741	1214.091963	0.024221	0.021770
RS	13	0.141965	0.566741	1262.601358	0.025188	0.023307
RS	14	0.158983	0.638362	1165.462298	0.023250	0.021946
RS	15	0.177199	0.638362	1211.470566	0.024168	0.023214
RS	16	0.196695	0.761378	1056.433588	0.021075	0.020562
RS	17	0.217563	0.761378	1099.463282	0.021934	0.021641
RS	18	0.239898	0.926518	941.063051	0.018774	0.018759
RS	19	0.263805	0.926518	981.067519	0.019572	0.019674
RS	20	0.289393	1.124769	843.123561	0.016820	0.017061
RS	21	0.316780	1.124769	880.333891	0.017562	0.017833
RS	22	0.346094	1.335135	774.702797	0.015455	0.015778
RS	23	0.377470	1.335135	809.653991	0.016152	0.016462
RS	24	0.411052	1.526818	739.953372	0.014762	0.015089
RS	25	0.446997	1.526818	773.356737	0.015428	0.015735
RS	26	0.485469	1.670347	738.430203	0.014731	0.015046
RS	27	0.526648	1.670347	770.939353	0.015380	0.015689
RS	28	0.570723	1.745874	769.181383	0.015345	0.015663
RS	29	0.617898	1.745874	801.151320	0.015983	0.016330
RS	30	0.668390	1.752129	829.924491	0.016557	0.016935
RS	31	0.722434	1.752129	861.094142	0.017178	0.017641
RS	32	0.780280	1.709404	913.362514	0.018221	0.018753
RS	33	0.842193	1.709404	942.521240	0.018803	0.019471
RS	34	0.908462	1.649062	1004.853591	0.020046	0.020821
RS	35	0.979391	1.649062	1029.809715	0.020544	0.021474
RS	36	1.055309	1.598169	1084.827174	0.021642	0.022680
RS	37	1.136567	1.598169	1102.966182	0.022004	0.023165
RS	38	1.223540	1.571912	1135.479146	0.022652	0.023882
RS	39	1.316630	1.571912	1144.704409	0.022836	0.024118
RS	40	1.416267	1.574710	1147.179978	0.022886	0.024171
RS	41	1.522913	1.574710	1146.601596	0.022874	0.024134
RS	42	1.637059	1.603951	1120.506369	0.022354	0.023560
RS	43	1.759234	1.603951	1110.451160	0.022153	0.023277
RS	44	1.890001	1.653217	1063.287085	0.021212	0.022253
RS	45	2.029966	1.653217	1044.801841	0.020843	0.021777
RS	46	2.179776	1.713753	986.094894	0.019672	0.020521
RS	47	2.340122	1.713753	960.354268	0.019159	0.019905
RS	48	2.511746	1.774979	898.676358	0.017928	0.018609
RS	49	2.695441	1.774979	866.568150	0.017288	0.017893
RS	50	2.892056	1.826011	807.623151	0.016112	0.016679
RS	51	3.102500	1.826011	769.649845	0.015354	0.015883
RS	52	3.327745	1.859339	715.279826	0.014270	0.014787
RS	53	3.568833	1.859339	671.852725	0.013403	0.013912
RS	54	3.826877	1.875887	620.168218	0.012372	0.012883
RS	55	4.103071	1.875887	572.308466	0.011417	0.011932
RS	56	4.398690	1.875887	522.658263	0.010427	0.010945
RS	57	4.715102	1.875887	472.012159	0.009416	0.009932
RS	58	5.053768	2.032767	391.520427	0.007811	0.008326
RS	59	5.416254	2.032767	350.288579	0.006988	0.007480
RS	60	5.804236	2.032767	309.467770	0.006174	0.006634
RS	61	6.219505	2.032767	269.734423	0.005381	0.005803
RS	62	6.663983	2.032767	231.726212	0.004623	0.005000
RS	63	7.139722	2.032767	905.785471	0.018070	0.019663
PA	4+25*2+4+6 0.100844760 0.029711558 7.139721730 78.335136154 2.601165265 1.091850390 0.702762612 0.570209643 0.566741111 0.638362158 0.761377769 0.926517505 1.124769018 1.335135192 1.526818032 1.670347281 1.745873645 1.752128801 1.709403904 1.649062432 1.598168937 1.571911773 1.574710468 1.603951428 1.653217389 1.713753434 1.774978657 1.826010614 1.859338834 1.875887266 2.032766945
//
IT	5357
RD	11
LK	-419321.197080
QD	-205.014733 -> -176.316004
RI	0.0038091239
TR	0.099112	0.030111
MT	7.222675
MM	C_pi: 1.462025, n_recomb: 51743.297513
RS	0	0.000000	119.322547	2.992582	0.000058	0.000001
RS	1	0.007053	119.322547	3.203798	0.000062	0.000007
RS	2	0.014603	119.322547	3.429934	0.000066	0.000020
RS	3	0.022686	119.322547	3.672044	0.000071	0.000038
RS	4	0.031338	2.914374	160.707398	0.003106	0.001819
RS	5	0.040601	2.914374	171.501317	0.003314	0.002382
RS	6	0.050518	1.159305	458.726577	0.008865	0.006518
RS	7	0.061133	1.159305	486.526837	0.009403	0.007108
RS	8	0.072498	0.726187	820.668425	0.015860	0.012134
RS	9	0.084664	0.726187	863.607253	0.016690	0.013497
RS	10	0.097688	0.577250	1139.074887	0.022014	0.018435
RS	11	0.111630	0.577250	1189.560177	0.022990	0.020174
RS	12	0.126556	0.568086	1259.837304	0.024348	0.021946
RS	13	0.142534	0.568086	1310.316740	0.025323	0.023476
RS	14	0.159640	0.638208	1212.751280	0.023438	0.022146
RS	15	0.177951	0.638208	1260.651338	0.024364	0.023417
RS	16	0.197555	0.762032	1098.147765	0.021223	0.020707
RS	17	0.218541	0.762032	1142.931765	0.022088	0.021795
RS	18	0.241007	0.930449	975.061513	0.018844	0.018821
RS	19	0.265057	0.930449	1016.651763	0.019648	0.019747
RS	20	0.290804	1.135221	869.503689	0.016804	0.017036
RS	21	0.318366	1.135221	908.113845	0.017550	0.017815
RS	22	0.347873	1.355133	794.927280	0.015363	0.015675
RS	23	0.379460	1.355133	831.111237	0.016062	0.016362
RS	24	0.413275	1.557346	756.160362	0.014614	0.014927
RS	25	0.449475	1.557346	790.688690	0.015281	0.015572
RS	26	0.488229	1.709306	752.930298	0.014551	0.014846
RS	27	0.529715	1.709306	786.539148	0.015201	0.015486
RS	28	0.574128	1.788470	784.404525	0.015160	0.015451
RS	29	0.621672	1.788470	817.534747	0.015800	0.016113
RS	30	0.672570	1.792790	848.437943	0.016397	0.016736
RS	31	0.727058	1.792790	880.887278	0.017024	0.017437
RS	32	0.785388	1.744225	937.562049	0.018119	0.018595
RS	33	0.847833	1.744225	968.104413	0.018710	0.019310
RS	34	0.914681	1.677024	1036.208618	0.020026	0.020726
RS	35	0.986245	1.677024	1062.529438	0.020535	0.021380
RS	36	1.062855	1.620597	1123.086142	0.021705	0.022655
RS	37	1.144869	1.620597	1142.377910	0.022078	0.023146
RS	38	1.232666	1.591248	1178.548273	0.022777	0.023913
RS	39	1.326656	1.591248	1188.559303	0.022970	0.024160
RS	40	1.427275	1.593618	1191.902760	0.023035	0.024231
RS	41	1.534991	1.593618	1191.716841	0.023031	0.024207
RS	42	1.650303	1.624846	1163.868489	0.022493	0.023620
RS	43	1.773748	1.624846	1153.909965	0.022301	0.023353
RS	44	1.905899	1.678019	1103.302928	0.021323	0.022297
RS	45	2.047371	1.678019	1084.759801	0.020964	0.021841
RS	46	2.198820	1.743670	1022.057547	0.019752	0.020549
RS	47	2.360950	1.743670	996.205647	0.019253	0.019956
RS	48	2.534516	1.810254	930.916229	0.017991	0.018633
RS	49	2.720322	1.810254	898.658622	0.017368	0.017942
RS	50	2.919233	1.865811	837.004475	0.016176	0.016715
RS	51	3.132173	1.865811	798.770638	0.015437	0.015943
RS	52	3.360131	1.902042	742.628473	0.014352	0.014848
RS	53	3.604166	1.902042	698.701768	0.013503	0.013993
RS	54	3.865413	1.919891	645.783994	0.012481	0.012975
RS	55	4.145084	1.919891	597.069986	0.011539	0.012039
RS	56	4.444481	1.919891	546.348014	0.010559	0.011063
RS	57	4.764993	1.919891	494.427040	0.009555	0.010059
RS	58	5.108110	2.092236	408.855915	0.007902	0.008403
RS	59	5.475426	2.092236	366.950751	0.007092	0.007572
RS	60	5.868648	2.092236	325.265566	0.006286	0.006737
RS	61	6.289604	2.092236	284.497810	0.005498	0.005913
RS	62	6.740248	2.092236	245.313219	0.004741	0.005114
RS	63	7.222675	2.092236	976.145151	0.018865	0.020470
PA	4+25*2+4+6 0.099112383 0.030111112 7.222675403 119.322547443 2.914373965 1.159305401 0.726187005 0.577249876 0.568086382 0.638207526 0.762031628 0.930448623 1.135221317 1.355133392 1.557345991 1.709305686 1.788470457 1.792789947 1.744225288 1.677024477 1.620596550 1.591248184 1.593618389 1.624846410 1.678019371 1.743670033 1.810254330 1.865810755 1.902042012 1.919890942 2.092236214
//
IT	4752
RD	12
LK	-419264.864774
QD	-190.975399 -> -164.752577
RI	0.0033083570
TR	0.097482	0.030491
MT	7.301916
MM	C_pi: 1.488743, n_recomb: 53318.089912
RS	0	0.000000	179.780271	2.050621	0.000038	0.000001
RS	1	0.007071	179.780271	2.195778	0.000041	0.000005
RS	2	0.014642	179.780271	2.351221	0.000044	0.000013
RS	3	0.022749	179.780271	2.517682	0.000047	0.000026
RS	4	0.031428	3.240798	149.344609	0.002801	0.001680
RS	5	0.040722	3.240798	159.454194	0.002991	0.002194
RS	6	0.050672	1.226737	448.461541	0.008411	0.006305
RS	7	0.061326	1.226737	475.954376	0.008927	0.006839
RS	8	0.072734	0.749869	823.244427	0.015440	0.011941
RS	9	0.084948	0.749869	866.884425	0.016259	0.013240
RS	10	0.098026	0.584627	1166.395439	0.021876	0.018421
RS	11	0.112028	0.584627	1218.556377	0.022854	0.020133
RS	12	0.127021	0.569847	1303.339094	0.024445	0.022097
RS	13	0.143074	0.569847	1355.734535	0.025427	0.023619
RS	14	0.160261	0.638422	1258.357940	0.023601	0.022328
RS	15	0.178665	0.638422	1308.105113	0.024534	0.023602
RS	16	0.198369	0.762831	1138.722644	0.021357	0.020843
RS	17	0.219467	0.762831	1185.223099	0.022229	0.021939
RS	18	0.242057	0.934108	1008.326136	0.018912	0.018885
RS	19	0.266244	0.934108	1051.470635	0.019721	0.019818
RS	20	0.292141	1.144887	895.360226	0.016793	0.017018
RS	21	0.319870	1.144887	935.341747	0.017543	0.017804
RS	22	0.349559	1.373885	814.702718	0.015280	0.015584
RS	23	0.381348	1.373885	852.089938	0.015981	0.016273
RS	24	0.415384	1.586394	771.897199	0.014477	0.014778
RS	25	0.451827	1.586394	807.516769	0.015145	0.015422
RS	26	0.490847	1.746797	766.871143	0.014383	0.014660
RS	27	0.532627	1.746797	801.540588	0.015033	0.015297
RS	28	0.577360	1.829788	798.911874	0.014984	0.015251
RS	29	0.625257	1.829788	833.159065	0.015626	0.015908
RS	30	0.676540	1.832416	866.031437	0.016243	0.016547
RS	31	0.731450	1.832416	899.717629	0.016875	0.017242
RS	32	0.790242	1.778252	960.631983	0.018017	0.018442
RS	33	0.853192	1.778252	992.523614	0.018615	0.019154
RS	34	0.920593	1.704391	1066.287031	0.019999	0.020631
RS	35	0.992759	1.704391	1093.954331	0.020518	0.021286
RS	36	1.070029	1.642552	1160.028994	0.021757	0.022626
RS	37	1.152763	1.642552	1180.473885	0.022140	0.023123
RS	38	1.241346	1.610143	1220.356593	0.022888	0.023938
RS	39	1.336194	1.610143	1231.169052	0.023091	0.024195
RS	40	1.437748	1.612017	1235.471398	0.023172	0.024284
RS	41	1.546483	1.612017	1235.703815	0.023176	0.024274
RS	42	1.662907	1.645084	1206.196711	0.022623	0.023676
RS	43	1.787563	1.645084	1196.366928	0.022438	0.023424
RS	44	1.921034	1.701969	1142.401104	0.021426	0.022339
RS	45	2.063943	1.701969	1123.835386	0.021078	0.021901
RS	46	2.216957	1.772526	1057.213872	0.019828	0.020577
RS	47	2.380790	1.772526	1031.286608	0.019342	0.020005
RS	48	2.556209	1.844280	962.453881	0.018051	0.018657
RS	49	2.744031	1.844280	930.082348	0.017444	0.017988
RS	50	2.945134	1.904206	865.780938	0.016238	0.016751
RS	51	3.160458	1.904206	827.322801	0.015517	0.016000
RS	52	3.391007	1.943227	769.466585	0.014432	0.014907
RS	53	3.637858	1.943227	725.079799	0.013599	0.014071
RS	54	3.902165	1.962287	670.991058	0.012585	0.013063
RS	55	4.185161	1.962287	621.465816	0.011656	0.012141
RS	56	4.488167	1.962287	569.718739	0.010685	0.011177
RS	57	4.812600	1.962287	516.571887	0.009688	0.010181
RS	58	5.159973	2.149907	425.911376	0.007988	0.008476
RS	59	5.531909	2.149907	383.378198	0.007190	0.007660
RS	60	5.930145	2.149907	340.877399	0.006393	0.006836
RS	61	6.356541	2.149907	299.125325	0.005610	0.006019
RS	62	6.813087	2.149907	258.813560	0.004854	0.005223
RS	63	7.301916	2.149907	1047.318675	0.019643	0.021261
PA	4+25*2+4+6 0.097482423 0.030491129 7.301915875 179.780271312 3.240797713 1.226737038 0.749868655 0.584627239 0.569847403 0.638422376 0.762831031 0.934108034 1.144887050 1.373885477 1.586393735 1.746796837 1.829787569 1.832415683 1.778252266 1.704390702 1.642552225 1.610142982 1.612017002 1.645083850 1.701969321 1.772526429 1.844279811 1.904206126 1.943227261 1.962286605 2.149906840
//
IT	4608
RD	13
LK	-419213.374784
QD	-178.199369 -> -154.191120
RI	0.0029012417
TR	0.095947	0.030853
MT	7.377680
MM	C_pi: 1.514609, n_recomb: 54852.283322
RS	0	0.000000	268.470759	1.415246	0.000026	0.000000
RS	1	0.007088	268.470759	1.515694	0.000028	0.000003
RS	2	0.014679	268.470759	1.623281	0.000030	0.000009
RS	3	0.022808	268.470759	1.738517	0.000032	0.000018
RS	4	0.031513	3.579133	139.485224	0.002543	0.001559
RS	5	0.040835	3.579133	148.992337	0.002716	0.002031
RS	6	0.050818	1.293942	438.974877	0.008003	0.006109
RS	7	0.061509	1.293942	466.166377	0.008499	0.006595
RS	8	0.072957	0.773729	824.764154	0.015036	0.011749
RS	9	0.085217	0.773729	869.025139	0.015843	0.012988
RS	10	0.098346	0.592250	1191.557029	0.021723	0.018391
RS	11	0.112405	0.592250	1245.319593	0.022703	0.020076
RS	12	0.127462	0.571922	1344.796257	0.024517	0.022228
RS	13	0.143585	0.571922	1399.056193	0.025506	0.023742
RS	14	0.160851	0.638905	1302.434461	0.023744	0.022494
RS	15	0.179341	0.638905	1353.986201	0.024684	0.023770
RS	16	0.199142	0.763699	1178.271753	0.021481	0.020973
RS	17	0.220346	0.763699	1226.452469	0.022359	0.022075
RS	18	0.243054	0.937477	1040.922947	0.018977	0.018949
RS	19	0.267371	0.937477	1085.591318	0.019791	0.019890
RS	20	0.293411	1.153794	920.740770	0.016786	0.017006
RS	21	0.321298	1.153794	962.066434	0.017539	0.017798
RS	22	0.351161	1.391466	834.056783	0.015206	0.015502
RS	23	0.383141	1.391466	872.619109	0.015909	0.016193
RS	24	0.417388	1.614050	787.188689	0.014351	0.014641
RS	25	0.454062	1.614050	823.867474	0.015020	0.015284
RS	26	0.493336	1.782910	780.280594	0.014225	0.014487
RS	27	0.535394	1.782910	815.973461	0.014876	0.015120
RS	28	0.580433	1.869909	812.738487	0.014817	0.015062
RS	29	0.628665	1.869909	848.061145	0.015461	0.015715
RS	30	0.680315	1.871088	882.744414	0.016093	0.016365
RS	31	0.735627	1.871088	917.625770	0.016729	0.017056
RS	32	0.794859	1.811552	982.615539	0.017914	0.018293
RS	33	0.858290	1.811552	1015.822107	0.018519	0.019002
RS	34	0.926217	1.731214	1095.127409	0.019965	0.020535
RS	35	0.998959	1.731214	1124.121982	0.020494	0.021192
RS	36	1.076858	1.664077	1195.684541	0.021798	0.022593
RS	37	1.160278	1.664077	1217.281492	0.022192	0.023096
RS	38	1.249611	1.628631	1260.925667	0.022988	0.023958
RS	39	1.345276	1.628631	1272.553788	0.023200	0.024224
RS	40	1.447723	1.629942	1277.905769	0.023297	0.024333
RS	41	1.557432	1.629942	1278.580875	0.023310	0.024334
RS	42	1.674917	1.664709	1247.511924	0.022743	0.023727
RS	43	1.800729	1.664709	1237.841108	0.022567	0.023491
RS	44	1.935460	1.725122	1180.606280	0.021523	0.022379
RS	45	2.079741	1.725122	1162.050797	0.021185	0.021959
RS	46	2.234249	1.800390	1091.588189	0.019901	0.020604
RS	47	2.399710	1.800390	1065.618746	0.019427	0.020053
RS	48	2.576899	1.877129	993.313314	0.018109	0.018681
RS	49	2.766647	1.877129	960.860303	0.017517	0.018034
RS	50	2.969846	1.941274	893.974308	0.016298	0.016786
RS	51	3.187448	1.941274	855.324807	0.015593	0.016056
RS	52	3.420475	1.982976	795.810401	0.014508	0.014965
RS	53	3.670019	1.982976	750.999720	0.013691	0.014147
RS	54	3.937253	2.003158	695.800136	0.012685	0.013148
RS	55	4.223428	2.003158	645.503195	0.011768	0.012240
RS	56	4.529889	2.003158	592.774185	0.010807	0.011286
RS	57	4.858073	2.003158	538.447074	0.009816	0.010298
RS	58	5.209520	2.205829	442.696876	0.008071	0.008547
RS	59	5.585878	2.205829	399.575934	0.007285	0.007744
RS	60	5.988915	2.205829	356.303424	0.006496	0.006931
RS	61	6.420520	2.205829	313.612691	0.005717	0.006121
RS	62	6.882719	2.205829	272.219152	0.004963	0.005328
RS	63	7.377680	2.205829	1119.179394	0.020404	0.022034
PA	4+25*2+4+6 0.095946628 0.030852925 7.377680383 268.470758532 3.579132870 1.293942380 0.773728983 0.592249980 0.571921747 0.638905192 0.763698838 0.937477171 1.153794358 1.391466268 1.614049601 1.782909681 1.869909101 1.871088473 1.811552438 1.731213607 1.664076950 1.628631028 1.629942377 1.664708898 1.725121568 1.800389505 1.877128719 1.941273597 1.982976327 2.003157830 2.205828686
//
IT	4855
RD	14
LK	-419166.219412
QD	-166.543707 -> -144.523109
RI	0.0025647956
TR	0.094498	0.031198
MT	7.450154
MM	C_pi: 1.539664, n_recomb: 56347.047200
RS	0	0.000000	397.523856	0.983493	0.000017	0.000000
RS	1	0.007105	397.523856	1.053469	0.000019	0.000002
RS	2	0.014714	397.523856	1.128432	0.000020	0.000006
RS	3	0.022865	397.523856	1.208738	0.000021	0.000012
RS	4	0.031594	3.927528	130.895418	0.002323	0.001454
RS	5	0.040943	3.927528	139.871189	0.002482	0.001890
RS	6	0.050957	1.360649	430.245197	0.007636	0.005928
RS	7	0.061682	1.360649	457.146395	0.008113	0.006372
RS	8	0.073169	0.797713	825.400170	0.014649	0.011559
RS	9	0.085472	0.797713	870.209943	0.015444	0.012743
RS	10	0.098650	0.600048	1214.777273	0.021559	0.018348
RS	11	0.112763	0.600048	1270.070775	0.022540	0.020006
RS	12	0.127880	0.574227	1384.377941	0.024569	0.022340
RS	13	0.144070	0.574227	1440.452596	0.025564	0.023847
RS	14	0.161411	0.639586	1345.083934	0.023871	0.022648
RS	15	0.179983	0.639586	1398.398868	0.024818	0.023924
RS	16	0.199876	0.764590	1216.863055	0.021596	0.021097
RS	17	0.221181	0.764590	1266.688638	0.022480	0.022204
RS	18	0.244000	0.940544	1072.902212	0.019041	0.019014
RS	19	0.268441	0.940544	1119.064775	0.019860	0.019961
RS	20	0.294618	1.161977	945.675340	0.016783	0.017001
RS	21	0.322654	1.161977	988.318641	0.017540	0.017797
RS	22	0.352683	1.407938	853.011039	0.015139	0.015429
RS	23	0.384845	1.407938	892.721294	0.015843	0.016122
RS	24	0.419292	1.640390	802.052515	0.014234	0.014515
RS	25	0.456187	1.640390	839.759750	0.014903	0.015157
RS	26	0.495702	1.817728	793.176117	0.014077	0.014325
RS	27	0.538026	1.817728	829.856653	0.014728	0.014955
RS	28	0.583356	1.908910	825.910473	0.014658	0.014882
RS	29	0.631907	1.908910	862.268495	0.015303	0.015532
RS	30	0.683907	1.908865	898.614111	0.015948	0.016191
RS	31	0.739602	1.908865	934.649811	0.016587	0.016878
RS	32	0.799254	1.844172	1003.552570	0.017810	0.018147
RS	33	0.863144	1.844172	1038.039576	0.018422	0.018855
RS	34	0.931573	1.757520	1122.769209	0.019926	0.020439
RS	35	1.004864	1.757520	1153.070570	0.020464	0.021098
RS	36	1.083362	1.685189	1230.082508	0.021830	0.022557
RS	37	1.167437	1.685189	1252.828580	0.022234	0.023065
RS	38	1.257486	1.646726	1300.276989	0.023076	0.023973
RS	39	1.353932	1.646726	1312.732971	0.023297	0.024248
RS	40	1.457230	1.647413	1319.221395	0.023412	0.024376
RS	41	1.567868	1.647413	1320.361528	0.023433	0.024390
RS	42	1.686366	1.683746	1287.829828	0.022855	0.023776
RS	43	1.813284	1.683746	1278.345878	0.022687	0.023554
RS	44	1.949218	1.747514	1217.932974	0.021615	0.022418
RS	45	2.094810	1.747514	1199.418064	0.021286	0.022014
RS	46	2.250747	1.827304	1125.196627	0.019969	0.020631
RS	47	2.417762	1.827304	1099.215304	0.019508	0.020099
RS	48	2.596643	1.908854	1023.508261	0.018164	0.018705
RS	49	2.788233	1.908854	991.003377	0.017587	0.018078
RS	50	2.993436	1.977073	921.594207	0.016356	0.016820
RS	51	3.213217	1.977073	882.783646	0.015667	0.016110
RS	52	3.448614	2.021352	821.666112	0.014582	0.015021
RS	53	3.700735	2.021352	776.465021	0.013780	0.014220
RS	54	3.970768	2.042570	720.212702	0.012782	0.013230
RS	55	4.259987	2.042570	669.180958	0.011876	0.012335
RS	56	4.569754	2.042570	615.510584	0.010924	0.011392
RS	57	4.901530	2.042570	560.046366	0.009939	0.010411
RS	58	5.256877	2.260041	459.215570	0.008150	0.008614
RS	59	5.637471	2.260041	415.543283	0.007375	0.007825
RS	60	6.045105	2.260041	371.539270	0.006594	0.007021
RS	61	6.481701	2.260041	327.952161	0.005820	0.006218
RS	62	6.949316	2.260041	285.519368	0.005067	0.005429
RS	63	7.450154	2.260041	1191.594999	0.021147	0.022791
PA	4+25*2+4+6 0.094497793 0.031197815 7.450153715 397.523856354 3.927527753 1.360649314 0.797713397 0.600047832 0.574227267 0.639586398 0.764589938 0.940544426 1.161977341 1.407938389 1.640390490 1.817728310 1.908909528 1.908865304 1.844171623 1.757520038 1.685188644 1.646725811 1.647412663 1.683746485 1.747513619 1.827303678 1.908853878 1.977073475 2.021351986 2.042570470 2.260040991
//
IT	3896
RD	15
LK	-419122.956487
QD	-155.885721 -> -135.654527
RI	0.0022819091
TR	0.093130	0.031527
MT	7.519471
MM	C_pi: 1.563938, n_recomb: 57803.655423
RS	0	0.000000	584.199101	0.687604	0.000012	0.000000
RS	1	0.007120	584.199101	0.736639	0.000013	0.000002
RS	2	0.014748	584.199101	0.789178	0.000014	0.000004
RS	3	0.022918	584.199101	0.845470	0.000015	0.000009
RS	4	0.031670	4.284562	123.369656	0.002134	0.001361
RS	5	0.041045	4.284562	131.875000	0.002281	0.001766
RS	6	0.051088	1.426691	422.217608	0.007304	0.005762
RS	7	0.061846	1.426691	448.841622	0.007765	0.006169
RS	8	0.073370	0.821782	825.290437	0.014277	0.011372
RS	9	0.085715	0.821782	870.583755	0.015061	0.012505
RS	10	0.098938	0.607982	1236.215282	0.021386	0.018293
RS	11	0.113103	0.607982	1292.971601	0.022368	0.019927
RS	12	0.128277	0.576714	1422.203061	0.024604	0.022437
RS	13	0.144531	0.576714	1480.044018	0.025605	0.023937
RS	14	0.161942	0.640409	1386.410462	0.023985	0.022790
RS	15	0.180593	0.640409	1441.448535	0.024937	0.024066
RS	16	0.200572	0.765469	1254.564112	0.021704	0.021216
RS	17	0.221974	0.765469	1306.000126	0.022594	0.022328
RS	18	0.244900	0.943313	1104.301723	0.019104	0.019080
RS	19	0.269458	0.943313	1151.929472	0.019928	0.020033
RS	20	0.295764	1.169477	970.188209	0.016784	0.017000
RS	21	0.323944	1.169477	1014.123368	0.017544	0.017801
RS	22	0.354130	1.423361	871.588568	0.015078	0.015364
RS	23	0.386465	1.423361	912.420658	0.015785	0.016059
RS	24	0.421103	1.665483	816.510617	0.014126	0.014398
RS	25	0.458207	1.665483	855.216907	0.014795	0.015039
RS	26	0.497953	1.851311	805.585688	0.013937	0.014172
RS	27	0.540530	1.851311	843.219775	0.014588	0.014800
RS	28	0.586137	1.946837	838.463999	0.014505	0.014712
RS	29	0.634992	1.946837	875.818888	0.015152	0.015358
RS	30	0.687326	1.945791	913.681950	0.015807	0.016024
RS	31	0.743386	1.945791	950.832239	0.016449	0.016707
RS	32	0.803438	1.876135	1023.493374	0.017706	0.018005
RS	33	0.867766	1.876135	1059.226413	0.018325	0.018711
RS	34	0.936673	1.783327	1149.258938	0.019882	0.020343
RS	35	1.010488	1.783327	1180.845613	0.020429	0.021003
RS	36	1.089558	1.705890	1263.266485	0.021854	0.022518
RS	37	1.174258	1.705890	1287.156891	0.022268	0.023032
RS	38	1.264989	1.664428	1338.445491	0.023155	0.023983
RS	39	1.362181	1.664428	1351.739355	0.023385	0.024267
RS	40	1.466293	1.664430	1359.449050	0.023518	0.024416
RS	41	1.577817	1.664430	1361.074065	0.023547	0.024440
RS	42	1.697283	1.702211	1327.174258	0.022960	0.023821
RS	43	1.825255	1.702211	1317.902629	0.022800	0.023612
RS	44	1.962340	1.769167	1254.405086	0.021701	0.022454
RS	45	2.109185	1.769167	1235.958233	0.021382	0.022067
RS	46	2.266485	1.853302	1158.059218	0.020034	0.020658
RS	47	2.434986	1.853302	1132.093530	0.019585	0.020143
RS	48	2.615485	1.939493	1053.057190	0.018218	0.018729
RS	49	2.808836	1.939493	1020.527125	0.017655	0.018121
RS	50	3.015955	2.011649	948.654812	0.016412	0.016854
RS	51	3.237820	2.011649	909.710709	0.015738	0.016162
RS	52	3.475483	2.058401	847.043562	0.014654	0.015075
RS	53	3.730069	2.058401	801.482746	0.013866	0.014291
RS	54	4.002782	2.080575	744.233193	0.012875	0.013310
RS	55	4.294912	2.080575	692.500883	0.011980	0.012427
RS	56	4.607844	2.080575	637.927079	0.011036	0.011493
RS	57	4.943057	2.080575	581.366392	0.010058	0.010519
RS	58	5.302138	2.312572	475.471922	0.008226	0.008679
RS	59	5.686787	2.312572	431.281207	0.007461	0.007902
RS	60	6.098824	2.312572	386.582476	0.006688	0.007108
RS	61	6.540200	2.312572	342.138105	0.005919	0.006311
RS	62	7.013003	2.312572	298.705824	0.005168	0.005526
RS	63	7.519471	2.312572	1264.447342	0.021875	0.023530
PA	4+25*2+4+6 0.093129748 0.031527116 7.519470737 584.199101356 4.284562280 1.426691496 0.821782283 0.607981509 0.576714036 0.640408620 0.765468587 0.943313382 1.169477287 1.423360809 1.665483438 1.851311376 1.946837367 1.945791024 1.876134948 1.783326976 1.705889871 1.664427812 1.664429588 1.702210956 1.769167114 1.853302312 1.939493450 2.011649484 2.058400794 2.080574916 2.312572224
//
IT	4316
RD	16
LK	-419083.198877
QD	-146.118144 -> -127.502309
RI	0.0020413758
TR	0.091837	0.031842
MT	7.585789
MM	C_pi: 1.587461, n_recomb: 59223.016744
RS	0	0.000000	852.085570	0.483712	0.000008	0.000000
RS	1	0.007135	852.085570	0.518282	0.000009	0.000001
RS	2	0.014779	852.085570	0.555326	0.000009	0.000003
RS	3	0.022969	852.085570	0.595023	0.000010	0.000006
RS	4	0.031743	4.648214	116.757356	0.001971	0.001279
RS	5	0.041143	4.648214	124.845676	0.002108	0.001657
RS	6	0.051213	1.491872	414.850426	0.007005	0.005608
RS	7	0.062002	1.491872	441.212273	0.007450	0.005983
RS	8	0.073561	0.845890	824.557348	0.013923	0.011189
RS	9	0.085945	0.845890	870.275455	0.014695	0.012274
RS	10	0.099212	0.616010	1256.024129	0.021208	0.018229
RS	11	0.113426	0.616010	1314.177707	0.022190	0.019839
RS	12	0.128654	0.579332	1458.394635	0.024625	0.022521
RS	13	0.144969	0.579332	1517.954601	0.025631	0.024013
RS	14	0.162447	0.641337	1426.473656	0.024086	0.022922
RS	15	0.181173	0.641337	1483.195403	0.025044	0.024197
RS	16	0.201235	0.766315	1291.413327	0.021806	0.021331
RS	17	0.222728	0.766315	1344.425735	0.022701	0.022446
RS	18	0.245755	0.945790	1135.147495	0.019167	0.019147
RS	19	0.270424	0.945790	1184.211755	0.019996	0.020104
RS	20	0.296854	1.176332	994.295784	0.016789	0.017004
RS	21	0.325170	1.176332	1039.497450	0.017552	0.017809
RS	22	0.355506	1.437799	889.798375	0.015025	0.015306
RS	23	0.388007	1.437799	931.726808	0.015733	0.016002
RS	24	0.422826	1.689397	830.574817	0.014025	0.014289
RS	25	0.460130	1.689397	870.251720	0.014694	0.014929
RS	26	0.500096	1.883721	817.527048	0.013804	0.014028
RS	27	0.542913	1.883721	856.081792	0.014455	0.014653
RS	28	0.588785	1.983744	850.424876	0.014360	0.014550
RS	29	0.637930	1.983744	888.739384	0.015007	0.015193
RS	30	0.690582	1.981895	927.987058	0.015669	0.015862
RS	31	0.746990	1.981895	966.213060	0.016315	0.016543
RS	32	0.807423	1.907469	1042.477475	0.017603	0.017866
RS	33	0.872169	1.907469	1079.422083	0.018226	0.018570
RS	34	0.941533	1.808646	1174.636902	0.019834	0.020248
RS	35	1.015847	1.808646	1207.486276	0.020389	0.020909
RS	36	1.095463	1.726187	1295.269005	0.021871	0.022476
RS	37	1.180760	1.726187	1320.297073	0.022294	0.022995
RS	38	1.272143	1.681739	1375.456825	0.023225	0.023990
RS	39	1.370046	1.681739	1389.596308	0.023464	0.024283
RS	40	1.474935	1.681001	1398.605980	0.023616	0.024451
RS	41	1.587307	1.681001	1400.733428	0.023652	0.024487
RS	42	1.707697	1.720115	1365.561102	0.023058	0.023863
RS	43	1.836677	1.720115	1356.524624	0.022905	0.023667
RS	44	1.974860	1.790109	1290.032613	0.021783	0.022489
RS	45	2.122902	1.790109	1271.678884	0.021473	0.022117
RS	46	2.281507	1.878418	1190.185995	0.020097	0.020683
RS	47	2.451429	1.878418	1164.260840	0.019659	0.020185
RS	48	2.633475	1.969091	1081.965678	0.018269	0.018753
RS	49	2.828509	1.969091	1049.434880	0.017720	0.018163
RS	50	3.037460	2.045048	975.160026	0.016466	0.016887
RS	51	3.261319	2.045048	936.107645	0.015806	0.016213
RS	52	3.501151	2.094175	871.942089	0.014723	0.015128
RS	53	3.758094	2.094175	826.050268	0.013948	0.014359
RS	54	4.033371	2.117228	767.857076	0.012966	0.013387
RS	55	4.328289	2.117228	715.456667	0.012081	0.012515
RS	56	4.644250	2.117228	660.015631	0.011145	0.011591
RS	57	4.982754	2.117228	602.397490	0.010172	0.010624
RS	58	5.345411	2.363462	491.464511	0.008299	0.008741
RS	59	5.733944	2.363462	446.785705	0.007544	0.007976
RS	60	6.150198	2.363462	401.426502	0.006778	0.007191
RS	61	6.596153	2.363462	356.161635	0.006014	0.006401
RS	62	7.073926	2.363462	311.767606	0.005264	0.005619
RS	63	7.585789	2.363462	1337.610433	0.022586	0.024253
PA	4+25*2+4+6 0.091836539 0.031841906 7.585789311 852.085570261 4.648213940 1.491872354 0.845890068 0.616010226 0.579332024 0.641336947 0.766315487 0.945790468 1.176331923 1.437798696 1.689397317 1.883720659 1.983743831 1.981894569 1.907468693 1.808646343 1.726186618 1.681739146 1.681001248 1.720114936 1.790108755 1.878418173 1.969090777 2.045047927 2.094175307 2.117227882 2.363462356
//
IT	4909
RD	17
LK	-419046.607306
QD	-137.148847 -> -119.994859
RI	0.0018345300
TR	0.090612	0.032143
MT	7.649336
MM	C_pi: 1.610270, n_recomb: 60606.069921
RS	0	0.000000	1234.642332	0.342098	0.000006	0.000000
RS	1	0.007149	1234.642332	0.366596	0.000006	0.000001
RS	2	0.014809	1234.642332	0.392852	0.000006	0.000002
RS	3	0.023017	1234.642332	0.420992	0.000007	0.000004
RS	4	0.031811	5.016793	110.925434	0.001830	0.001207
RS	5	0.041235	5.016793	118.643141	0.001958	0.001562
RS	6	0.051332	1.556034	408.098451	0.006734	0.005467
RS	7	0.062150	1.556034	434.214211	0.007165	0.005813
RS	8	0.073743	0.870013	823.292505	0.013584	0.011010
RS	9	0.086164	0.870013	869.382199	0.014345	0.012051
RS	10	0.099473	0.624106	1274.336305	0.021027	0.018158
RS	11	0.113733	0.624106	1333.824265	0.022008	0.019745
RS	12	0.129013	0.582054	1493.040840	0.024635	0.022593
RS	13	0.145385	0.582054	1554.273692	0.025646	0.024077
RS	14	0.162928	0.642342	1465.342262	0.024178	0.023045
RS	15	0.181725	0.642342	1523.709259	0.025141	0.024319
RS	16	0.201865	0.767120	1327.448088	0.021903	0.021441
RS	17	0.223446	0.767120	1382.003586	0.022803	0.022559
RS	18	0.246569	0.947993	1165.460055	0.019230	0.019214
RS	19	0.271346	0.947993	1215.932703	0.020063	0.020176
RS	20	0.297893	1.182588	1018.011162	0.016797	0.017012
RS	21	0.326339	1.182588	1064.454595	0.017563	0.017820
RS	22	0.356818	1.451319	907.652562	0.014976	0.015254
RS	23	0.389476	1.451319	950.652704	0.015686	0.015951
RS	24	0.424469	1.712204	844.259847	0.013930	0.014188
RS	25	0.461964	1.712204	884.880083	0.014601	0.014827
RS	26	0.502139	1.915022	829.020654	0.013679	0.013893
RS	27	0.545186	1.915022	868.464578	0.014330	0.014515
RS	28	0.591310	2.019681	861.823173	0.014220	0.014396
RS	29	0.640733	2.019681	901.061550	0.014868	0.015035
RS	30	0.693688	2.017224	941.565106	0.015536	0.015707
RS	31	0.750429	2.017224	980.829059	0.016184	0.016384
RS	32	0.811227	1.938204	1060.549145	0.017499	0.017731
RS	33	0.876371	1.938204	1098.671168	0.018128	0.018433
RS	34	0.946172	1.833500	1198.947373	0.019783	0.020152
RS	35	1.020963	1.833500	1233.036091	0.020345	0.020816
RS	36	1.101101	1.746093	1326.130027	0.021881	0.022432
RS	37	1.186969	1.746093	1352.287473	0.022313	0.022957
RS	38	1.278975	1.698676	1411.340418	0.023287	0.023993
RS	39	1.377558	1.698676	1426.331306	0.023534	0.024294
RS	40	1.483190	1.697148	1436.714641	0.023706	0.024483
RS	41	1.596373	1.697148	1439.359950	0.023749	0.024529
RS	42	1.717647	1.737488	1403.007543	0.023150	0.023903
RS	43	1.847592	1.737488	1394.226846	0.023005	0.023719
RS	44	1.986826	1.810374	1324.832167	0.021860	0.022523
RS	45	2.136015	1.810374	1306.594080	0.021559	0.022164
RS	46	2.295868	1.902701	1221.587326	0.020156	0.020708
RS	47	2.467150	1.902701	1195.725400	0.019729	0.020226
RS	48	2.650677	1.997704	1110.241633	0.018319	0.018776
RS	49	2.847324	1.997704	1077.732425	0.017783	0.018203
RS	50	3.058030	2.077338	1001.112568	0.016518	0.016919
RS	51	3.283799	2.077338	961.975487	0.015873	0.016261
RS	52	3.525709	2.128748	896.362160	0.014790	0.015179
RS	53	3.784912	2.128748	850.166312	0.014028	0.014425
RS	54	4.062647	2.152607	791.080741	0.013053	0.013461
RS	55	4.360236	2.152607	738.043176	0.012178	0.012601
RS	56	4.679101	2.152607	681.769572	0.011249	0.011685
RS	57	5.020761	2.152607	623.131516	0.010282	0.010725
RS	58	5.386847	2.412781	507.192139	0.008369	0.008801
RS	59	5.779104	2.412781	462.053388	0.007624	0.008047
RS	60	6.199404	2.412781	416.065752	0.006865	0.007272
RS	61	6.649752	2.412781	370.015065	0.006105	0.006487
RS	62	7.132295	2.412781	324.695181	0.005357	0.005708
RS	63	7.649336	2.412781	1410.967247	0.023281	0.024959
PA	4+25*2+4+6 0.090612053 0.032142917 7.649335587 1234.642331779 5.016792584 1.556033866 0.870012927 0.624106156 0.582053609 0.642341849 0.767120115 0.947993094 1.182588411 1.451318646 1.712203736 1.915022109 2.019681329 2.017223980 1.938204273 1.833499845 1.746092606 1.698675706 1.697147950 1.737487802 1.810374271 1.902701484 1.997703902 2.077337741 2.128747665 2.152607229 2.412781406
//
IT	4767
RD	18
LK	-419012.881044
QD	-128.896776 -> -113.068773
RI	0.0016553651
TR	0.089452	0.032431
MT	7.710219
MM	C_pi: 1.632387, n_recomb: 61953.678601
RS	0	0.000000	1776.970741	0.243288	0.000004	0.000000
RS	1	0.007162	1776.970741	0.260744	0.000004	0.000001
RS	2	0.014838	1776.970741	0.279454	0.000005	0.000001
RS	3	0.023063	1776.970741	0.299509	0.000005	0.000003
RS	4	0.031877	5.388358	105.769142	0.001707	0.001144
RS	5	0.041323	5.388358	113.157035	0.001826	0.001477
RS	6	0.051445	1.618979	401.930403	0.006488	0.005337
RS	7	0.062292	1.618979	427.817312	0.006905	0.005658
RS	8	0.073915	0.894119	821.578774	0.013261	0.010836
RS	9	0.086372	0.894119	867.991882	0.014010	0.011836
RS	10	0.099721	0.632245	1291.264447	0.020842	0.018081
RS	11	0.114025	0.632245	1352.026055	0.021823	0.019645
RS	12	0.129355	0.584852	1526.222581	0.024635	0.022655
RS	13	0.145782	0.584852	1589.082934	0.025650	0.024131
RS	14	0.163385	0.643403	1503.060751	0.024261	0.023160
RS	15	0.182250	0.643403	1563.035035	0.025229	0.024433
RS	16	0.202466	0.767874	1362.695015	0.021995	0.021548
RS	17	0.224130	0.767874	1418.760613	0.022900	0.022668
RS	18	0.247345	0.949934	1195.254056	0.019293	0.019282
RS	19	0.272223	0.949934	1247.107180	0.020130	0.020248
RS	20	0.298883	1.188285	1041.342760	0.016808	0.017023
RS	21	0.327452	1.188285	1089.003498	0.017578	0.017834
RS	22	0.358068	1.463973	925.160356	0.014933	0.015208
RS	23	0.390877	1.463973	969.208127	0.015644	0.015906
RS	24	0.426035	1.733960	857.576587	0.013842	0.014094
RS	25	0.463711	1.733960	899.113698	0.014513	0.014732
RS	26	0.504086	1.945262	840.084729	0.013560	0.013764
RS	27	0.547353	1.945262	880.387480	0.014210	0.014384
RS	28	0.593719	2.054685	872.684915	0.014086	0.014249
RS	29	0.643406	2.054685	912.812613	0.014734	0.014884
RS	30	0.696651	2.051800	954.451699	0.015406	0.015558
RS	31	0.753710	2.051800	994.716759	0.016056	0.016232
RS	32	0.814856	1.968352	1077.750016	0.017396	0.017599
RS	33	0.880381	1.968352	1117.015461	0.018030	0.018300
RS	34	0.950600	1.857889	1222.232897	0.019728	0.020057
RS	35	1.025848	1.857889	1257.536753	0.020298	0.020723
RS	36	1.106485	1.765609	1355.883672	0.021885	0.022386
RS	37	1.192898	1.765609	1383.160629	0.022326	0.022916
RS	38	1.285500	1.715233	1446.126915	0.023342	0.023992
RS	39	1.384734	1.715233	1461.972827	0.023598	0.024302
RS	40	1.491076	1.712869	1473.798155	0.023789	0.024511
RS	41	1.605035	1.712869	1476.974417	0.023840	0.024568
RS	42	1.727155	1.754335	1439.531816	0.023236	0.023940
RS	43	1.858023	1.754335	1431.025074	0.023098	0.023768
RS	44	1.998264	1.829981	1358.815410	0.021933	0.022555
RS	45	2.148549	1.829981	1340.713278	0.021641	0.022210
RS	46	2.309598	1.926174	1252.274733	0.020213	0.020732
RS	47	2.482182	1.926174	1226.496325	0.019797	0.020266
RS	48	2.667127	2.025363	1137.891974	0.018367	0.018799
RS	49	2.865319	2.025363	1105.424615	0.017843	0.018241
RS	50	3.077706	2.108552	1026.517167	0.016569	0.016951
RS	51	3.305305	2.108552	987.316934	0.015936	0.016308
RS	52	3.549205	2.162159	920.303325	0.014855	0.015229
RS	53	3.810574	2.162159	873.828808	0.014105	0.014488
RS	54	4.090663	2.186756	813.900820	0.013137	0.013533
RS	55	4.390814	2.186756	760.255508	0.012271	0.012683
RS	56	4.712462	2.186756	703.182493	0.011350	0.011776
RS	57	5.057148	2.186756	643.560648	0.010388	0.010822
RS	58	5.426522	2.460560	522.654106	0.008436	0.008858
RS	59	5.822351	2.460560	477.081404	0.007701	0.008116
RS	60	6.246531	2.460560	430.495230	0.006949	0.007348
RS	61	6.701093	2.460560	383.691377	0.006193	0.006570
RS	62	7.188211	2.460560	337.479752	0.005447	0.005795
RS	63	7.710219	2.460560	1484.406629	0.023960	0.025649
PA	4+25*2+4+6 0.089451708 0.032431124 7.710219447 1776.970741060 5.388357588 1.618978553 0.894119292 0.632245434 0.584852371 0.643402846 0.767873645 0.949934147 1.188284950 1.463973338 1.733960292 1.945262107 2.054684676 2.051799983 1.968351932 1.857888783 1.765608793 1.715232747 1.712869102 1.754335324 1.829981353 1.926173693 2.025362999 2.108552011 2.162158562 2.186756094 2.460559673
//
IT	4215
RD	19
LK	-418981.755640
QD	-121.291340 -> -106.668578
RI	0.0014987045
TR	0.088351	0.032707
MT	7.768573
MM	C_pi: 1.653836, n_recomb: 63266.833090
RS	0	0.000000	2556.530701	0.172895	0.000003	0.000000
RS	1	0.007175	2556.530701	0.185323	0.000003	0.000000
RS	2	0.014865	2556.530701	0.198645	0.000003	0.000001
RS	3	0.023106	2556.530701	0.212927	0.000003	0.000002
RS	4	0.031939	5.761312	101.195351	0.001600	0.001087
RS	5	0.041406	5.761312	108.289050	0.001712	0.001402
RS	6	0.051552	1.680568	396.306580	0.006264	0.005217
RS	7	0.062426	1.680568	421.982111	0.006670	0.005516
RS	8	0.074080	0.918186	819.485755	0.012953	0.010666
RS	9	0.086570	0.918186	866.178697	0.013691	0.011628
RS	10	0.099957	0.640414	1306.904515	0.020657	0.017999
RS	11	0.114304	0.640414	1368.881192	0.021637	0.019541
RS	12	0.129680	0.587708	1558.018098	0.024626	0.022707
RS	13	0.146160	0.587708	1622.461602	0.025645	0.024175
RS	14	0.163822	0.644506	1539.671498	0.024336	0.023267
RS	15	0.182751	0.644506	1601.215832	0.025309	0.024539
RS	16	0.203038	0.768574	1397.178545	0.022084	0.021651
RS	17	0.224781	0.768574	1454.721804	0.022993	0.022774
RS	18	0.248084	0.951634	1224.540246	0.019355	0.019350
RS	19	0.273060	0.951634	1277.746317	0.020196	0.020319
RS	20	0.299827	1.193458	1064.303488	0.016822	0.017038
RS	21	0.328514	1.193458	1113.157622	0.017595	0.017852
RS	22	0.359260	1.475818	942.331819	0.014895	0.015166
RS	23	0.392212	1.475818	987.403835	0.015607	0.015866
RS	24	0.427529	1.754723	870.539379	0.013760	0.014005
RS	25	0.465379	1.754723	912.967912	0.014430	0.014643
RS	26	0.505945	1.974492	850.738404	0.013447	0.013643
RS	27	0.549422	1.974492	891.870869	0.014097	0.014260
RS	28	0.596018	2.088795	883.036739	0.013957	0.014108
RS	29	0.645957	2.088795	924.020555	0.014605	0.014740
RS	30	0.699480	2.085652	966.682241	0.015279	0.015413
RS	31	0.756843	2.085652	1007.912700	0.015931	0.016084
RS	32	0.818322	1.997929	1094.123286	0.017294	0.017470
RS	33	0.884211	1.997929	1134.498643	0.017932	0.018170
RS	34	0.954829	1.881822	1244.538855	0.019671	0.019963
RS	35	1.030513	1.881822	1281.033191	0.020248	0.020630
RS	36	1.111628	1.784736	1384.574040	0.021885	0.022338
RS	37	1.198562	1.784736	1412.959285	0.022333	0.022874
RS	38	1.291734	1.731414	1479.851440	0.023391	0.023990
RS	39	1.391591	1.731414	1496.554213	0.023655	0.024307
RS	40	1.498614	1.728170	1509.886404	0.023865	0.024537
RS	41	1.613314	1.728170	1513.604602	0.023924	0.024603
RS	42	1.736245	1.770671	1475.157178	0.023316	0.023975
RS	43	1.867996	1.770671	1466.940422	0.023187	0.023814
RS	44	2.009200	1.848949	1392.003533	0.022002	0.022585
RS	45	2.160536	1.848949	1374.055281	0.021718	0.022253
RS	46	2.322730	1.948865	1282.262685	0.020268	0.020756
RS	47	2.496561	1.948865	1256.586061	0.019862	0.020304
RS	48	2.682865	2.052103	1164.929139	0.018413	0.018821
RS	49	2.882537	2.052103	1132.521840	0.017901	0.018279
RS	50	3.096534	2.138733	1051.381648	0.016618	0.016982
RS	51	3.325886	2.138733	1012.138042	0.015998	0.016354
RS	52	3.571694	2.194454	943.770329	0.014917	0.015277
RS	53	3.835139	2.194454	897.040736	0.014179	0.014549
RS	54	4.117487	2.219725	836.317778	0.013219	0.013602
RS	55	4.420092	2.219725	782.092570	0.012362	0.012763
RS	56	4.744410	2.219725	724.251739	0.011448	0.011863
RS	57	5.091997	2.219725	663.680715	0.010490	0.010915
RS	58	5.464524	2.506841	537.851717	0.008501	0.008914
RS	59	5.863780	2.506841	491.869084	0.007775	0.008181
RS	60	6.291683	2.506841	444.712258	0.007029	0.007422
RS	61	6.750288	2.506841	397.185960	0.006278	0.006650
RS	62	7.241797	2.506841	350.114950	0.005534	0.005878
RS	63	7.768573	2.506841	1557.832922	0.024623	0.026322
PA	4+25*2+4+6 0.088351045 0.032707349 7.768573159 2556.530700983 5.761311793 1.680567846 0.918185857 0.640413984 0.587708096 0.644506093 0.768573726 0.951633667 1.193458176 1.475818307 1.754723313 1.974491795 2.088794672 2.085651740 1.997928570 1.881821653 1.784736098 1.731413817 1.728170277 1.770671126 1.848948690 1.948865443 2.052103193 2.138733187 2.194453529 2.219725022 2.506841270
//
IT	5059
RD	20
LK	-418952.994194
QD	-114.269696 -> -100.744605
RI	0.0013611900
TR	0.087307	0.032973
MT	7.824433
MM	C_pi: 1.674623, n_recomb: 64546.261412
RS	0	0.000000	3643.265956	0.123916	0.000002	0.000000
RS	1	0.007187	3643.265956	0.132838	0.000002	0.000000
RS	2	0.014891	3643.265956	0.142404	0.000002	0.000001
RS	3	0.023148	3643.265956	0.152660	0.000002	0.000001
RS	4	0.031999	6.133741	97.131918	0.001505	0.001036
RS	5	0.041485	6.133741	103.962998	0.001611	0.001335
RS	6	0.051654	1.740683	391.185854	0.006061	0.005106
RS	7	0.062554	1.740683	416.667141	0.006455	0.005385
RS	8	0.074236	0.942181	817.075572	0.012659	0.010501
RS	9	0.086759	0.942181	864.008837	0.013386	0.011428
RS	10	0.100181	0.648593	1321.346661	0.020471	0.017913
RS	11	0.114568	0.648593	1384.481622	0.021449	0.019433
RS	12	0.129990	0.590603	1588.489417	0.024610	0.022751
RS	13	0.146519	0.590603	1654.472123	0.025632	0.024212
RS	14	0.164237	0.645635	1575.212031	0.024404	0.023368
RS	15	0.183227	0.645635	1638.289377	0.025382	0.024637
RS	16	0.203583	0.769212	1430.921016	0.022169	0.021751
RS	17	0.225402	0.769212	1489.909595	0.023083	0.022875
RS	18	0.248789	0.953093	1253.337858	0.019418	0.019418
RS	19	0.273856	0.953093	1307.869472	0.020263	0.020390
RS	20	0.300726	1.198133	1086.900756	0.016839	0.017055
RS	21	0.329526	1.198133	1136.924464	0.017614	0.017872
RS	22	0.360396	1.486884	959.178508	0.014860	0.015129
RS	23	0.393485	1.486884	1005.251795	0.015574	0.015830
RS	24	0.428952	1.774531	883.157610	0.013683	0.013923
RS	25	0.466968	1.774531	926.452668	0.014353	0.014560
RS	26	0.507717	2.002739	860.997031	0.013339	0.013527
RS	27	0.551394	2.002739	902.930922	0.013989	0.014143
RS	28	0.598210	2.122022	892.903055	0.013834	0.013973
RS	29	0.648390	2.122022	934.710758	0.014481	0.014603
RS	30	0.702178	2.118788	978.284603	0.015156	0.015274
RS	31	0.759831	2.118788	1020.445439	0.015810	0.015942
RS	32	0.821627	2.026928	1109.705509	0.017192	0.017344
RS	33	0.887865	2.026928	1151.157365	0.017835	0.018043
RS	34	0.958863	1.905290	1265.900608	0.019612	0.019870
RS	35	1.034965	1.905290	1303.559980	0.020196	0.020539
RS	36	1.116535	1.803460	1412.235048	0.021879	0.022290
RS	37	1.203968	1.803460	1441.715721	0.022336	0.022831
RS	38	1.297685	1.747206	1512.539752	0.023433	0.023984
RS	39	1.398138	1.747206	1530.099161	0.023705	0.024309
RS	40	1.505810	1.743040	1544.999054	0.023936	0.024560
RS	41	1.621220	1.743040	1549.267898	0.024002	0.024636
RS	42	1.744925	1.786490	1509.897029	0.023392	0.024007
RS	43	1.877521	1.786490	1501.984064	0.023270	0.023858
RS	44	2.019647	1.867277	1424.406338	0.022068	0.022615
RS	45	2.171987	1.867277	1406.627717	0.021793	0.022295
RS	46	2.335276	1.970781	1311.559471	0.020320	0.020779
RS	47	2.510301	1.970781	1286.000699	0.019924	0.020340
RS	48	2.697905	2.077935	1191.357195	0.018457	0.018843
RS	49	2.898992	2.077935	1159.026322	0.017957	0.018315
RS	50	3.114531	2.167897	1075.706303	0.016666	0.017011
RS	51	3.345561	2.167897	1036.437602	0.016057	0.016398
RS	52	3.593196	2.225651	966.761175	0.014978	0.015323
RS	53	3.858628	2.225651	919.798697	0.014250	0.014608
RS	54	4.143137	2.251535	858.326938	0.013298	0.013670
RS	55	4.448093	2.251535	803.548445	0.012449	0.012839
RS	56	4.774967	2.251535	744.970198	0.011542	0.011948
RS	57	5.125334	2.251535	683.483513	0.010589	0.011006
RS	58	5.500882	2.551639	552.782355	0.008564	0.008967
RS	59	5.903421	2.551639	506.412350	0.007846	0.008245
RS	60	6.334890	2.551639	458.711284	0.007107	0.007494
RS	61	6.797369	2.551639	410.491858	0.006360	0.006727
RS	62	7.293087	2.551639	362.592577	0.005618	0.005958
RS	63	7.824433	2.551639	1631.148263	0.025271	0.026980
PA	4+25*2+4+6 0.087306782 0.032972601 7.824432819 3643.265955777 6.133741105 1.740683259 0.942181356 0.648593405 0.590602670 0.645635203 0.769211775 0.953093005 1.198133211 1.486883679 1.774530921 2.002738657 2.122021730 2.118788027 2.026928350 1.905290226 1.803459576 1.747205528 1.743040363 1.786490339 1.867277259 1.970780923 2.077935118 2.167897448 2.225650809 2.251534541 2.551639442
//
IT	4666
RD	21
LK	-418926.387628
QD	-107.777249 -> -95.253617
RI	0.0012396371
TR	0.086315	0.033227
MT	7.877995
MM	C_pi: 1.694785, n_recomb: 65792.917661
RS	0	0.000000	5147.267214	0.089498	0.000001	0.000000
RS	1	0.007199	5147.267214	0.095952	0.000001	0.000000
RS	2	0.014915	5147.267214	0.102873	0.000002	0.000001
RS	3	0.023187	5147.267214	0.110293	0.000002	0.000001
RS	4	0.032055	6.504206	93.512449	0.001421	0.000991
RS	5	0.041561	6.504206	100.108663	0.001522	0.001276
RS	6	0.051751	1.799180	386.543345	0.005875	0.005005
RS	7	0.062675	1.799180	411.847937	0.006260	0.005266
RS	8	0.074385	0.966095	814.395467	0.012378	0.010342
RS	9	0.086939	0.966095	861.533286	0.013095	0.011235
RS	10	0.100395	0.656771	1334.682817	0.020286	0.017823
RS	11	0.114821	0.656771	1398.921849	0.021262	0.019323
RS	12	0.130285	0.593525	1617.702033	0.024588	0.022788
RS	13	0.146862	0.593525	1685.181215	0.025613	0.024241
RS	14	0.164632	0.646777	1609.736621	0.024467	0.023462
RS	15	0.183682	0.646777	1674.311013	0.025448	0.024730
RS	16	0.204103	0.769795	1463.935874	0.022251	0.021848
RS	17	0.225994	0.769795	1524.338084	0.023169	0.022974
RS	18	0.249461	0.954344	1281.643773	0.019480	0.019486
RS	19	0.274617	0.954344	1337.473899	0.020329	0.020462
RS	20	0.301583	1.202360	1109.134850	0.016858	0.017075
RS	21	0.330492	1.202360	1160.304769	0.017636	0.017894
RS	22	0.361481	1.497239	975.700875	0.014830	0.015096
RS	23	0.394700	1.497239	1022.753045	0.015545	0.015798
RS	24	0.430311	1.793442	895.445044	0.013610	0.013845
RS	25	0.468486	1.793442	939.582801	0.014281	0.014481
RS	26	0.509409	2.030056	870.879587	0.013237	0.013417
RS	27	0.553277	2.030056	913.587922	0.013886	0.014031
RS	28	0.600303	2.154424	902.304216	0.013714	0.013843
RS	29	0.650715	2.154424	944.904897	0.014362	0.014470
RS	30	0.704755	2.151231	989.298801	0.015037	0.015139
RS	31	0.762685	2.151231	1032.356390	0.015691	0.015805
RS	32	0.824786	2.055384	1124.534051	0.017092	0.017222
RS	33	0.891357	2.055384	1167.029775	0.017738	0.017919
RS	34	0.962720	1.928314	1286.362063	0.019552	0.019778
RS	35	1.039220	1.928314	1325.160994	0.020141	0.020448
RS	36	1.121227	1.821801	1438.904434	0.021870	0.022240
RS	37	1.209137	1.821801	1469.466959	0.022335	0.022786
RS	38	1.303376	1.762626	1544.227099	0.023471	0.023977
RS	39	1.404398	1.762626	1562.641607	0.023751	0.024309
RS	40	1.512693	1.757501	1579.165021	0.024002	0.024581
RS	41	1.628783	1.757501	1583.991657	0.024075	0.024665
RS	42	1.753229	1.801819	1543.777257	0.023464	0.024038
RS	43	1.886634	1.801819	1536.180008	0.023349	0.023899
RS	44	2.029643	1.885006	1456.041298	0.022131	0.022643
RS	45	2.182945	1.885006	1438.446492	0.021863	0.022334
RS	46	2.347284	1.991968	1340.178539	0.020370	0.020801
RS	47	2.523452	1.991968	1314.752259	0.019983	0.020375
RS	48	2.712302	2.102917	1217.185638	0.018500	0.018864
RS	49	2.914746	2.102917	1184.946363	0.018010	0.018350
RS	50	3.131763	2.196103	1099.501018	0.016712	0.017040
RS	51	3.364402	2.196103	1060.223948	0.016115	0.016440
RS	52	3.613788	2.255815	989.281367	0.015036	0.015368
RS	53	3.881125	2.255815	942.106818	0.014319	0.014664
RS	54	4.167707	2.282255	879.929981	0.013374	0.013734
RS	55	4.474919	2.282255	824.623571	0.012534	0.012913
RS	56	4.804246	2.282255	765.337010	0.011633	0.012029
RS	57	5.157279	2.282255	702.966875	0.010685	0.011093
RS	58	5.535725	2.595028	567.447618	0.008625	0.009019
RS	59	5.941414	2.595028	520.711299	0.007914	0.008306
RS	60	6.376306	2.595028	472.490815	0.007181	0.007562
RS	61	6.842504	2.595028	423.605993	0.006438	0.006801
RS	62	7.342262	2.595028	374.908062	0.005698	0.006036
RS	63	7.877995	2.595028	1704.271632	0.025904	0.027621
PA	4+25*2+4+6 0.086314509 0.033227322 7.877994773 5147.267214112 6.504205962 1.799179921 0.966094720 0.656770904 0.593525336 0.646777067 0.769794969 0.954343707 1.202359795 1.497239353 1.793441802 2.030056343 2.154423978 2.151231322 2.055383994 1.928314221 1.821800729 1.762625978 1.757501480 1.801818797 1.885005758 1.991968337 2.102916587 2.196102881 2.255815372 2.282254970 2.595027705
//
IT	4930
RD	22
LK	-418901.746077
QD	-101.764677 -> -90.156354
RI	0.0011317518
TR	0.085371	0.033472
MT	7.929326
MM	C_pi: 1.714333, n_recomb: 67007.521215
RS	0	0.000000	7273.118576	0.064572	0.000001	0.000000
RS	1	0.007209	7273.118576	0.069236	0.000001	0.000000
RS	2	0.014939	7273.118576	0.074237	0.000001	0.000000
RS	3	0.023225	7273.118576	0.079601	0.000001	0.000001
RS	4	0.032109	6.870941	90.286000	0.001347	0.000951
RS	5	0.041633	6.870941	96.672151	0.001443	0.001222
RS	6	0.051844	1.855923	382.353027	0.005706	0.004911
RS	7	0.062791	1.855923	407.498447	0.006081	0.005157
RS	8	0.074528	0.989905	811.488459	0.012110	0.010187
RS	9	0.087110	0.989905	858.798315	0.012816	0.011049
RS	10	0.100600	0.664931	1346.994303	0.020102	0.017731
RS	11	0.115062	0.664931	1412.285207	0.021077	0.019211
RS	12	0.130566	0.596464	1645.711498	0.024560	0.022818
RS	13	0.147189	0.596464	1714.645023	0.025589	0.024263
RS	14	0.165010	0.647929	1643.260920	0.024524	0.023551
RS	15	0.184116	0.647929	1709.296612	0.025509	0.024816
RS	16	0.204599	0.770321	1496.240579	0.022329	0.021942
RS	17	0.226559	0.770321	1558.024986	0.023251	0.023069
RS	18	0.250102	0.955393	1309.470711	0.019542	0.019554
RS	19	0.275342	0.955393	1366.572531	0.020394	0.020533
RS	20	0.302402	1.206162	1131.013018	0.016879	0.017096
RS	21	0.331413	1.206162	1183.306008	0.017659	0.017919
RS	22	0.362515	1.506923	991.904617	0.014803	0.015067
RS	23	0.395860	1.506923	1039.913632	0.015519	0.015770
RS	24	0.431609	1.811496	907.410006	0.013542	0.013772
RS	25	0.469935	1.811496	952.367221	0.014213	0.014408
RS	26	0.511024	2.056479	880.398952	0.013139	0.013312
RS	27	0.555075	2.056479	923.855566	0.013787	0.013924
RS	28	0.602302	2.186014	911.264299	0.013599	0.013719
RS	29	0.652934	2.186014	954.628101	0.014247	0.014344
RS	30	0.707217	2.183002	999.748068	0.014920	0.015009
RS	31	0.765412	2.183002	1043.669588	0.015575	0.015672
RS	32	0.827804	2.083294	1138.645300	0.016993	0.017102
RS	33	0.894693	2.083294	1182.152646	0.017642	0.017798
RS	34	0.966405	1.950892	1305.958495	0.019490	0.019686
RS	35	1.043286	1.950892	1345.871119	0.020085	0.020358
RS	36	1.125711	1.839752	1464.618097	0.021858	0.022190
RS	37	1.214078	1.839752	1496.247670	0.022330	0.022741
RS	38	1.308815	1.777668	1574.943269	0.023504	0.023968
RS	39	1.410383	1.777668	1594.209590	0.023792	0.024307
RS	40	1.519273	1.771552	1612.405464	0.024063	0.024600
RS	41	1.636013	1.771552	1617.795193	0.024143	0.024693
RS	42	1.761170	1.816660	1576.813537	0.023532	0.024067
RS	43	1.895350	1.816660	1569.542070	0.023423	0.023937
RS	44	2.039203	1.902139	1486.923118	0.022190	0.022670
RS	45	2.193428	1.902139	1469.524211	0.021931	0.022372
RS	46	2.358771	2.012441	1368.128771	0.020418	0.020822
RS	47	2.536034	2.012441	1342.847864	0.020040	0.020409
RS	48	2.726077	2.127063	1242.422128	0.018542	0.018884
RS	49	2.929822	2.127063	1210.287815	0.018062	0.018383
RS	50	3.148255	2.223374	1122.767659	0.016756	0.017068
RS	51	3.382435	2.223374	1083.497668	0.016170	0.016481
RS	52	3.633499	2.284976	1011.329439	0.015093	0.015411
RS	53	3.902663	2.284976	963.962604	0.014386	0.014719
RS	54	4.191233	2.311918	901.123332	0.013448	0.013797
RS	55	4.500606	2.311918	845.313439	0.012615	0.012985
RS	56	4.832284	2.311918	785.346742	0.011720	0.012108
RS	57	5.187874	2.311918	722.124498	0.010777	0.011177
RS	58	5.569099	2.637034	581.846049	0.008683	0.009069
RS	59	5.977809	2.637034	534.763264	0.007981	0.008365
RS	60	6.415985	2.637034	486.046936	0.007254	0.007628
RS	61	6.885751	2.637034	436.523231	0.006515	0.006872
RS	62	7.389384	2.637034	387.055153	0.005776	0.006110
RS	63	7.929326	2.637034	1777.119353	0.026521	0.028247
PA	4+25*2+4+6 0.085371199 0.033472255 7.929325749 7273.118576227 6.870941225 1.855922904 0.989905363 0.664931090 0.596463739 0.647928660 0.770320609 0.955393091 1.206162119 1.506923227 1.811496355 2.056479043 2.186013743 2.183001998 2.083293831 1.950892344 1.839751593 1.777668148 1.771552092 1.816660172 1.902139461 2.012441285 2.127062778 2.223373633 2.284976422 2.311917781 2.637034069
//
IT	4050
RD	23
LK	-418878.901895
QD	-96.188927 -> -85.418474
RI	0.0010357929
TR	0.084473	0.033708
MT	7.978569
MM	C_pi: 1.733292, n_recomb: 68190.804871
RS	0	0.000000	10139.970995	0.047178	0.000001	0.000000
RS	1	0.007220	10139.970995	0.050590	0.000001	0.000000
RS	2	0.014961	10139.970995	0.054250	0.000001	0.000000
RS	3	0.023261	10139.970995	0.058175	0.000001	0.000001
RS	4	0.032160	7.231952	87.412915	0.001282	0.000915
RS	5	0.041702	7.231952	93.611539	0.001373	0.001175
RS	6	0.051933	1.910840	378.582017	0.005552	0.004825
RS	7	0.062902	1.910840	403.585193	0.005918	0.005056
RS	8	0.074663	1.013580	808.406217	0.011855	0.010037
RS	9	0.087274	1.013580	855.859337	0.012551	0.010870
RS	10	0.100794	0.673068	1358.345279	0.019920	0.017637
RS	11	0.115291	0.673068	1424.637793	0.020892	0.019097
RS	12	0.130835	0.599410	1672.569666	0.024528	0.022842
RS	13	0.147501	0.599410	1742.916295	0.025559	0.024280
RS	14	0.165370	0.649082	1675.823350	0.024576	0.023634
RS	15	0.184529	0.649082	1743.285306	0.025565	0.024898
RS	16	0.205072	0.770791	1527.850561	0.022406	0.022033
RS	17	0.227098	0.770791	1590.986210	0.023331	0.023161
RS	18	0.250714	0.956257	1336.825335	0.019604	0.019622
RS	19	0.276035	0.956257	1395.172372	0.020460	0.020603
RS	20	0.303184	1.209571	1152.539785	0.016902	0.017120
RS	21	0.332293	1.209571	1205.933059	0.017685	0.017945
RS	22	0.363504	1.515971	1007.800277	0.014779	0.015041
RS	23	0.396968	1.515971	1056.744719	0.015497	0.015745
RS	24	0.432848	1.828743	919.060441	0.013478	0.013704
RS	25	0.471319	1.828743	964.814568	0.014149	0.014339
RS	26	0.512567	2.082045	889.569826	0.013045	0.013213
RS	27	0.556794	2.082045	933.749527	0.013693	0.013823
RS	28	0.604213	2.216824	919.802574	0.013489	0.013600
RS	29	0.655056	2.216824	963.900722	0.014135	0.014222
RS	30	0.709570	2.214122	1009.659781	0.014806	0.014883
RS	31	0.768020	2.214122	1054.413431	0.015463	0.015543
RS	32	0.830689	2.110676	1152.070856	0.016895	0.016985
RS	33	0.897884	2.110676	1196.558165	0.017547	0.017680
RS	34	0.969929	1.973036	1324.724618	0.019427	0.019596
RS	35	1.047177	1.973036	1365.724943	0.020028	0.020269
RS	36	1.130001	1.857325	1489.405970	0.021842	0.022139
RS	37	1.218805	1.857325	1522.087015	0.022321	0.022694
RS	38	1.314021	1.792346	1604.712183	0.023533	0.023957
RS	39	1.416111	1.792346	1624.825877	0.023828	0.024303
RS	40	1.525571	1.785206	1644.742214	0.024120	0.024617
RS	41	1.642935	1.785206	1650.698790	0.024207	0.024718
RS	42	1.768772	1.831036	1609.019688	0.023596	0.024095
RS	43	1.903694	1.831036	1602.082690	0.023494	0.023974
RS	44	2.048358	1.918707	1517.062179	0.022247	0.022695
RS	45	2.203466	1.918707	1499.869920	0.021995	0.022409
RS	46	2.369772	2.032234	1395.418411	0.020463	0.020843
RS	47	2.548086	2.032234	1370.294454	0.020095	0.020441
RS	48	2.739273	2.150415	1267.071882	0.018581	0.018904
RS	49	2.944264	2.150415	1235.054784	0.018112	0.018416
RS	50	3.164055	2.249760	1145.507638	0.016799	0.017095
RS	51	3.399715	2.249760	1106.259384	0.016223	0.016520
RS	52	3.652389	2.313185	1032.906081	0.015147	0.015452
RS	53	3.923305	2.313185	985.365815	0.014450	0.014771
RS	54	4.213781	2.340579	921.904836	0.013519	0.013858
RS	55	4.525229	2.340579	865.615128	0.012694	0.013054
RS	56	4.859163	2.340579	804.995680	0.011805	0.012183
RS	57	5.217207	2.340579	740.951874	0.010866	0.011258
RS	58	5.601101	2.677720	595.976634	0.008740	0.009117
RS	59	6.012711	2.677720	548.566297	0.008045	0.008421
RS	60	6.454039	2.677720	499.376677	0.007323	0.007692
RS	61	6.927230	2.677720	449.239560	0.006588	0.006941
RS	62	7.434585	2.677720	399.028847	0.005852	0.006182
RS	63	7.978569	2.677720	1849.617493	0.027124	0.028858
PA	4+25*2+4+6 0.084473396 0.033707837 7.978569456 10139.970995097 7.231951974 1.910840346 1.013580181 0.673068375 0.599410289 0.649081685 0.770790775 0.956256732 1.209571494 1.515971296 1.828742762 2.082045393 2.216824322 2.214121834 2.110675685 1.973036204 1.857324904 1.792346198 1.785205549 1.831036475 1.918706920 2.032234135 2.150415159 2.249759571 2.313185310 2.340579019 2.677719820
//
IT	4500
RD	24
LK	-418857.702991
QD	-91.011403 -> -81.009094
RI	0.0009499813
TR	0.083618	0.033934
MT	8.025910
MM	C_pi: 1.751692, n_recomb: 69343.422788
RS	0	0.000000	14295.786143	0.034059	0.000000	0.000000
RS	1	0.007230	14295.786143	0.036526	0.000001	0.000000
RS	2	0.014982	14295.786143	0.039172	0.000001	0.000000
RS	3	0.023295	14295.786143	0.042010	0.000001	0.000000
RS	4	0.032209	7.587203	84.837694	0.001223	0.000882
RS	5	0.041768	7.587203	90.867862	0.001310	0.001132
RS	6	0.052017	1.963799	375.215282	0.005411	0.004746
RS	7	0.063008	1.963799	400.093444	0.005770	0.004965
RS	8	0.074793	1.037111	805.176743	0.011611	0.009892
RS	9	0.087430	1.037111	852.747072	0.012297	0.010698
RS	10	0.100981	0.681177	1368.801219	0.019739	0.017541
RS	11	0.115511	0.681177	1436.047269	0.020709	0.018983
RS	12	0.131092	0.602356	1698.337892	0.024492	0.022860
RS	13	0.147800	0.602356	1770.057594	0.025526	0.024291
RS	14	0.165715	0.650237	1707.444686	0.024623	0.023713
RS	15	0.184926	0.650237	1776.298594	0.025616	0.024974
RS	16	0.205525	0.771211	1558.778133	0.022479	0.022122
RS	17	0.227614	0.771211	1623.234685	0.023409	0.023251
RS	18	0.251300	0.956950	1363.717257	0.019666	0.019690
RS	19	0.276698	0.956950	1423.283564	0.020525	0.020673
RS	20	0.303932	1.212616	1173.723792	0.016926	0.017146
RS	21	0.333136	1.212616	1228.195111	0.017712	0.017973
RS	22	0.364451	1.524430	1023.392447	0.014758	0.015019
RS	23	0.398029	1.524430	1073.251456	0.015477	0.015723
RS	24	0.434036	1.845231	930.405012	0.013417	0.013639
RS	25	0.472645	1.845231	976.934283	0.014088	0.014274
RS	26	0.514046	2.106801	898.405503	0.012956	0.013117
RS	27	0.558441	2.106801	943.284102	0.013603	0.013726
RS	28	0.606044	2.246887	927.940797	0.013382	0.013485
RS	29	0.657090	2.246887	972.745724	0.014028	0.014104
RS	30	0.711826	2.244621	1019.059521	0.014696	0.014761
RS	31	0.770519	2.244621	1064.614598	0.015353	0.015419
RS	32	0.833456	2.137556	1164.840550	0.016798	0.016871
RS	33	0.900943	2.137556	1210.276880	0.017453	0.017564
RS	34	0.973309	1.994763	1342.695294	0.019363	0.019507
RS	35	1.050906	1.994763	1384.757382	0.019970	0.020182
RS	36	1.134114	1.874535	1513.302304	0.021823	0.022088
RS	37	1.223338	1.874535	1547.018542	0.022310	0.022648
RS	38	1.319013	1.806675	1633.562733	0.023558	0.023944
RS	39	1.421604	1.806675	1654.518123	0.023860	0.024298
RS	40	1.531613	1.798484	1676.194714	0.024172	0.024632
RS	41	1.649575	1.798484	1682.720594	0.024266	0.024741
RS	42	1.776066	1.844973	1640.412287	0.023656	0.024121
RS	43	1.911701	1.844973	1633.816911	0.023561	0.024009
RS	44	2.057143	1.934744	1546.467451	0.022302	0.022720
RS	45	2.213099	1.934744	1529.491382	0.022057	0.022444
RS	46	2.380332	2.051389	1422.054890	0.020507	0.020863
RS	47	2.559654	2.051389	1397.098208	0.020148	0.020473
RS	48	2.751941	2.173027	1291.136596	0.018619	0.018923
RS	49	2.958131	2.173027	1259.248208	0.018160	0.018447
RS	50	3.179227	2.275316	1167.723054	0.016840	0.017121
RS	51	3.416308	2.275316	1128.510224	0.016274	0.016558
RS	52	3.670529	2.340504	1054.010340	0.015200	0.015493
RS	53	3.943130	2.340504	1006.314691	0.014512	0.014822
RS	54	4.235440	2.368306	942.270432	0.013588	0.013916
RS	55	4.548883	2.368306	885.524016	0.012770	0.013120
RS	56	4.884987	2.368306	824.278592	0.011887	0.012256
RS	57	5.245391	2.368306	759.443156	0.010952	0.011336
RS	58	5.631851	2.717158	609.837576	0.008794	0.009163
RS	59	6.046251	2.717158	562.117701	0.008106	0.008476
RS	60	6.490612	2.717158	512.476363	0.007390	0.007754
RS	61	6.967099	2.717158	461.750311	0.006659	0.007008
RS	62	7.478035	2.717158	410.823527	0.005924	0.006252
RS	63	8.025910	2.717158	1921.686658	0.027713	0.029454
PA	4+25*2+4+6 0.083617526 0.033934295 8.025910483 14295.786143490 7.587203193 1.963798883 1.037111468 0.681176705 0.602355676 0.650236762 0.771211243 0.956949819 1.212616256 1.524430338 1.845230774 2.106801273 2.246887492 2.244621079 2.137555914 1.994763431 1.874534801 1.806675381 1.798484235 1.844972996 1.934744390 2.051388516 2.173027489 2.275316146 2.340503625 2.368306229 2.717157941
//
IT	4504
RD	25
LK	-418838.012706
QD	-86.197714 -> -76.900640
RI	0.0008731747
TR	0.082802	0.034152
MT	8.071361
MM	C_pi: 1.769543, n_recomb: 70466.355156
RS	0	0.000000	19817.830343	0.024987	0.000000	0.000000
RS	1	0.007239	19817.830343	0.026800	0.000000	0.000000
RS	2	0.015003	19817.830343	0.028744	0.000000	0.000000
RS	3	0.023328	19817.830343	0.030829	0.000000	0.000000
RS	4	0.032256	7.934328	82.540211	0.001171	0.000853
RS	5	0.041830	7.934328	88.419884	0.001255	0.001093
RS	6	0.052098	2.014798	372.215206	0.005282	0.004673
RS	7	0.063109	2.014798	396.984249	0.005634	0.004881
RS	8	0.074917	1.060489	801.824582	0.011379	0.009751
RS	9	0.087579	1.060489	849.488327	0.012055	0.010532
RS	10	0.101159	0.689253	1378.413459	0.019561	0.017444
RS	11	0.115721	0.689253	1446.566558	0.020528	0.018868
RS	12	0.131338	0.605301	1723.041944	0.024452	0.022874
RS	13	0.148085	0.605301	1796.095218	0.025489	0.024298
RS	14	0.166045	0.651391	1738.151278	0.024666	0.023787
RS	15	0.185304	0.651391	1808.363411	0.025663	0.025045
RS	16	0.205958	0.771585	1589.036086	0.022550	0.022208
RS	17	0.228107	0.771585	1654.783655	0.023483	0.023337
RS	18	0.251860	0.957489	1390.147532	0.019728	0.019758
RS	19	0.277332	0.957489	1450.907416	0.020590	0.020743
RS	20	0.304648	1.215325	1194.567559	0.016952	0.017173
RS	21	0.333942	1.215325	1250.094972	0.017740	0.018002
RS	22	0.365356	1.532334	1038.689070	0.014740	0.014999
RS	23	0.399044	1.532334	1089.442288	0.015460	0.015704
RS	24	0.435172	1.860984	941.460359	0.013360	0.013579
RS	25	0.473914	1.860984	988.743866	0.014031	0.014212
RS	26	0.515461	2.130773	906.922139	0.012870	0.013026
RS	27	0.560016	2.130773	952.476382	0.013517	0.013633
RS	28	0.607797	2.276225	935.698998	0.013279	0.013374
RS	29	0.659036	2.276225	981.184196	0.013924	0.013992
RS	30	0.713985	2.274504	1027.977618	0.014588	0.014643
RS	31	0.772912	2.274504	1074.304536	0.015246	0.015299
RS	32	0.836104	2.163930	1176.992659	0.016703	0.016759
RS	33	0.903871	2.163930	1223.347868	0.017361	0.017452
RS	34	0.976544	2.016070	1359.910690	0.019299	0.019419
RS	35	1.054478	2.016070	1403.008785	0.019910	0.020096
RS	36	1.138054	1.891375	1536.347806	0.021803	0.022037
RS	37	1.227680	1.891375	1571.082455	0.022295	0.022601
RS	38	1.323795	1.820647	1661.534888	0.023579	0.023931
RS	39	1.426867	1.820647	1683.325175	0.023888	0.024291
RS	40	1.537401	1.811381	1706.799100	0.024221	0.024645
RS	41	1.655937	1.811381	1713.895233	0.024322	0.024762
RS	42	1.783055	1.858465	1671.023007	0.023714	0.024145
RS	43	1.919374	1.858465	1664.774692	0.023625	0.024043
RS	44	2.065562	1.950249	1575.167287	0.022353	0.022744
RS	45	2.222333	1.950249	1558.415063	0.022116	0.022477
RS	46	2.390453	2.069907	1448.060384	0.020550	0.020882
RS	47	2.570744	2.069907	1423.279633	0.020198	0.020503
RS	48	2.764087	2.194902	1314.636649	0.018656	0.018942
RS	49	2.971426	2.194902	1282.886625	0.018206	0.018477
RS	50	3.193775	2.300051	1189.428870	0.016879	0.017146
RS	51	3.432221	2.300051	1150.263557	0.016324	0.016594
RS	52	3.687928	2.366942	1074.653070	0.015251	0.015531
RS	53	3.962147	2.366942	1026.818593	0.014572	0.014871
RS	54	4.256217	2.395111	962.227974	0.013655	0.013973
RS	55	4.571575	2.395111	905.046412	0.012844	0.013184
RS	56	4.909763	2.395111	843.200229	0.011966	0.012327
RS	57	5.272434	2.395111	777.601560	0.011035	0.011411
RS	58	5.661360	2.755359	623.433945	0.008847	0.009208
RS	59	6.078440	2.755359	575.421102	0.008166	0.008529
RS	60	6.525715	2.755359	525.348128	0.007455	0.007813
RS	61	7.005369	2.755359	474.056136	0.006727	0.007072
RS	62	7.519746	2.755359	422.438436	0.005995	0.006319
RS	63	8.071361	2.755359	1993.276788	0.028287	0.030036
PA	4+25*2+4+6 0.082801646 0.034152385 8.071360556 19817.830343233 7.934327854 2.014797769 1.060489417 0.689253439 0.605301461 0.651390795 0.771584869 0.957489177 1.215324930 1.532333976 1.860984049 2.130773065 2.276224552 2.274504378 2.163930444 2.016069803 1.891374894 1.820647026 1.811380585 1.858464868 1.950248900 2.069907387 2.194902290 2.300050957 2.366942313 2.395111209 2.755358808
//
CC
CC	Brief Description of the file format:
CC	  CC  comments
CC	  MM  useful-messages
CC	  RD  round-of-iterations
CC	  LL  \log[P(sequence)]
CC	  QD  Q-before-opt Q-after-opt
CC	  TR  \theta_0 \rho_0
CC	  RS  k t_k \lambda_k \pi_k \sum_{l\not=k}A_{kl} A_{kk}
CC	  DC  begin end best-k t_k+\Delta_k max-prob
CC
MM	Version: 0.6.5-r67
MM	pattern:4+25*2+4+6, n:63, n_free_lambdas:28
MM	n_iterations:25, skip:1, max_t:5, theta/rho:5
MM	is_decoding:0
MM	n_seqs:52, sum_L:1171032, sum_n:154711
RD	0
LK	0.000000
QD	0.000000 -> 0.000000
RI	inf
TR	0.141696	0.028339
MT	5.000000
MM	C_pi: 1.000000, n_recomb: 32722.484149
RS	0	0.000000	1.000000	207.125772	0.006330	0.000000
RS	1	0.006440	1.000000	219.024440	0.006693	0.000000
RS	2	0.013294	1.000000	231.508931	0.007075	0.000000
RS	3	0.020590	1.000000	244.595156	0.007475	0.000000
RS	4	0.028356	1.000000	258.297573	0.007894	0.000000
RS	5	0.036622	1.000000	272.628841	0.008332	0.000000
RS	6	0.045421	1.000000	287.599441	0.008789	0.000000
RS	7	0.054785	1.000000	303.217245	0.009266	0.000000
RS	8	0.064753	1.000000	319.487046	0.009764	0.000000
RS	9	0.075363	1.000000	336.410037	0.010281	0.000000
RS	10	0.086656	1.000000	353.983242	0.010818	0.000000
RS	11	0.098677	1.000000	372.198900	0.011374	0.000000
RS	12	0.111471	1.000000	391.043793	0.011950	0.000000
RS	13	0.125090	1.000000	410.498533	0.012545	0.000000
RS	14	0.139585	1.000000	430.536799	0.013157	0.000000
RS	15	0.155014	1.000000	451.124533	0.013786	0.000000
RS	16	0.171437	1.000000	472.219101	0.014431	0.000000
RS	17	0.188917	1.000000	493.768429	0.015090	0.000000
RS	18	0.207523	1.000000	515.710122	0.015760	0.000000
RS	19	0.227327	1.000000	537.970587	0.016440	0.000000
RS	20	0.248406	1.000000	560.464168	0.017128	0.000000
RS	21	0.270843	1.000000	583.092329	0.017819	0.000000
RS	22	0.294725	1.000000	605.742902	0.018512	0.000000
RS	23	0.320144	1.000000	628.289435	0.019201	0.000000
RS	24	0.347201	1.000000	650.590680	0.019882	0.000000
RS	25	0.376000	1.000000	672.490260	0.020551	0.000000
RS	26	0.406654	1.000000	693.816565	0.021203	0.000000
RS	27	0.439282	1.000000	714.382928	0.021832	0.000000
RS	28	0.474011	1.000000	733.988139	0.022431	0.000000
RS	29	0.510976	1.000000	752.417361	0.022994	0.000000
RS	30	0.550322	1.000000	769.443500	0.023514	0.000000
RS	31	0.592202	1.000000	784.829101	0.023984	0.000000
RS	32	0.636779	1.000000	798.328826	0.024397	0.000000
RS	33	0.684227	1.000000	809.692558	0.024744	0.000000
RS	34	0.734730	1.000000	818.669182	0.025019	0.000000
RS	35	0.788485	1.000000	825.011064	0.025212	0.000000
RS	36	0.845702	1.000000	828.479223	0.025318	0.000000
RS	37	0.906604	1.000000	828.849187	0.025330	0.000000
RS	38	0.971428	1.000000	825.917456	0.025240	0.000000
RS	39	1.040426	1.000000	819.508482	0.025044	0.000000
RS	40	1.113868	1.000000	809.482011	0.024738	0.000000
RS	41	1.192040	1.000000	795.740595	0.024318	0.000000
RS	42	1.275245	1.000000	778.237008	0.023783	0.000000
RS	43	1.363809	1.000000	756.981262	0.023133	0.000000
RS	44	1.458076	1.000000	732.046865	0.022371	0.000000
RS	45	1.558414	1.000000	703.575910	0.021501	0.000000
RS	46	1.665214	1.000000	671.782582	0.020530	0.000000
RS	47	1.778891	1.000000	636.954623	0.019465	0.000000
RS	48	1.899889	1.000000	599.452368	0.018319	0.000000
RS	49	2.028679	1.000000	559.704986	0.017105	0.000000
RS	50	2.165763	1.000000	518.203653	0.015836	0.000000
RS	51	2.311675	1.000000	475.491555	0.014531	0.000000
RS	52	2.466983	1.000000	432.150751	0.013207	0.000000
RS	53	2.632293	1.000000	388.786171	0.011881	0.000000
RS	54	2.808249	1.000000	346.007250	0.010574	0.000000
RS	55	2.995536	1.000000	304.407919	0.009303	0.000000
RS	56	3.194884	1.000000	264.545948	0.008085	0.000000
RS	57	3.407070	1.000000	226.922770	0.006935	0.000000
RS	58	3.632920	1.000000	191.965060	0.005866	0.000000
RS	59	3.873315	1.000000	160.009356	0.004890	0.000000
RS	60	4.129191	1.000000	131.290906	0.004012	0.000000
RS	61	4.401545	1.000000	105.937681	0.003237	0.000000
RS	62	4.691438	1.000000	83.970181	0.002566	0.000000
RS	63	5.000000	1.000000	235.884869	0.007209	0.000000
PA	4+25*2+4+6 0.141696167 0.028339233 5.000000000 1.000000000 1.000000000 1.000000000 1.000000000 1.000000000 1.000000000 1.000000000 1.000000000 1.000000000 1.000000000 1.000000000 1.000000000 1.000000000 1.000000000 1.000000000 1.000000000 1.000000000 1.000000000 1.000000000 1.000000000 1.000000000 1.000000000 1.000000000 1.000000000 1.000000000 1.000000000 1.000000000 1.000000000
//
IT	4158
RD	1
LK	-410108.858482
QD	-695.712034 -> -423.479816
RI	0.0439871203
TR	0.128868	0.026641
MT	5.702209
MM	C_pi: 1.070343, n_recomb: 32923.087740
RS	0	0.000000	1.068950	201.561671	0.006122	0.000075
RS	1	0.006658	1.068950	213.622160	0.006489	0.000618
RS	2	0.013759	1.068950	226.308681	0.006874	0.001687
RS	3	0.021333	1.068950	239.640643	0.007279	0.003340
RS	4	0.029412	0.738414	366.510159	0.011132	0.005445
RS	5	0.038028	0.738414	386.273624	0.011733	0.007644
RS	6	0.047218	0.674088	445.315364	0.013526	0.009342
RS	7	0.057020	0.674088	467.945257	0.014213	0.010886
RS	8	0.067474	0.663701	498.861813	0.015152	0.012597
RS	9	0.078625	0.663701	523.000174	0.015886	0.014226
RS	10	0.090518	0.685387	530.510183	0.016114	0.015617
RS	11	0.103202	0.685387	555.211679	0.016864	0.016749
RS	12	0.116732	0.730017	545.201148	0.016560	0.017609
RS	13	0.131162	0.730017	569.858462	0.017309	0.018173
RS	14	0.146553	0.790500	549.788794	0.016699	0.018463
RS	15	0.162968	0.790500	574.076274	0.017437	0.018558
RS	16	0.180477	0.858780	551.513214	0.016752	0.018546
RS	17	0.199151	0.858780	575.312504	0.017474	0.018486
RS	18	0.219068	0.928356	554.852806	0.016853	0.018406
RS	19	0.240312	0.928356	578.136445	0.017560	0.018310
RS	20	0.262970	0.994697	561.832939	0.017065	0.018200
RS	21	0.287137	0.994697	584.579289	0.017756	0.018095
RS	22	0.312912	1.053358	573.866712	0.017431	0.018024
RS	23	0.340404	1.053358	596.015749	0.018103	0.018012
RS	24	0.369727	1.101351	591.378413	0.017962	0.018071
RS	25	0.401001	1.101351	612.779066	0.018612	0.018200
RS	26	0.434358	1.138123	613.576322	0.018637	0.018394
RS	27	0.469936	1.138123	633.939568	0.019255	0.018648
RS	28	0.507882	1.164286	639.159766	0.019414	0.018960
RS	29	0.548355	1.164286	658.031262	0.019987	0.019329
RS	30	0.591523	1.180991	666.491829	0.020244	0.019752
RS	31	0.637564	1.180991	683.234878	0.020752	0.020223
RS	32	0.686672	1.190156	693.290559	0.021058	0.020731
RS	33	0.739048	1.190156	707.089997	0.021477	0.021258
RS	34	0.794912	1.194504	716.466449	0.021762	0.021778
RS	35	0.854496	1.194504	726.378828	0.022063	0.022263
RS	36	0.918047	1.196859	732.542288	0.022250	0.022684
RS	37	0.985828	1.196859	737.597912	0.022404	0.023015
RS	38	1.058123	1.199291	738.394105	0.022428	0.023237
RS	39	1.135231	1.199291	737.723083	0.022407	0.023335
RS	40	1.217473	1.202870	731.747574	0.022226	0.023300
RS	41	1.305191	1.202870	724.700178	0.022012	0.023128
RS	42	1.398749	1.207821	711.378915	0.021607	0.022820
RS	43	1.498536	1.207821	697.623385	0.021189	0.022380
RS	44	1.604967	1.213763	677.142100	0.020567	0.021818
RS	45	1.718484	1.213763	656.732176	0.019947	0.021145
RS	46	1.839560	1.219929	629.887099	0.019132	0.020373
RS	47	1.968696	1.219929	603.298851	0.018324	0.019518
RS	48	2.106430	1.225384	571.305423	0.017353	0.018593
RS	49	2.253335	1.225384	539.449228	0.016385	0.017612
RS	50	2.410021	1.229279	503.760516	0.015301	0.016585
RS	51	2.577139	1.229279	467.973331	0.014214	0.015523
RS	52	2.755383	1.231191	430.130233	0.013065	0.014432
RS	53	2.945495	1.231191	392.149109	0.011911	0.013318
RS	54	3.148265	1.230989	353.860445	0.010748	0.012188
RS	55	3.364536	1.230989	315.716119	0.009590	0.011048
RS	56	3.595205	1.230989	278.356279	0.008455	0.009910
RS	57	3.841233	1.230989	242.326805	0.007360	0.008785
RS	58	4.103642	1.240322	206.732658	0.006279	0.007688
RS	59	4.383521	1.240322	175.325401	0.005325	0.006633
RS	60	4.682035	1.240322	146.438214	0.004448	0.005634
RS	61	5.000424	1.240322	120.336410	0.003655	0.004704
RS	62	5.340012	1.240322	97.185763	0.002952	0.003857
RS	63	5.702209	1.240322	291.661459	0.008859	0.012025
PA	4+25*2+4+6 0.128867876 0.026641395 5.702209473 1.068949699 0.738414288 0.674088478 0.663701057 0.685386658 0.730017185 0.790500164 0.858779907 0.928356171 0.994696617 1.053357601 1.101350784 1.138122559 1.164285660 1.180991173 1.190155983 1.194503784 1.196858883 1.199291229 1.202869892 1.207820892 1.213763475 1.219928741 1.225383759 1.229278564 1.231191158 1.230988503 1.240322173
//
IT	5601
RD	2
LK	-409668.844627
QD	-467.880896 -> -354.141916
RI	0.0356125693
TR	0.122315	0.026383
MT	6.084039
MM	C_pi: 1.132841, n_recomb: 34484.058243
RS	0	0.000000	1.602609	143.147045	0.004151	0.000048
RS	1	0.006766	1.602609	152.180791	0.004413	0.000398
RS	2	0.013990	1.602609	161.737881	0.004690	0.001078
RS	3	0.021702	1.602609	171.842122	0.004983	0.002127
RS	4	0.029937	0.762627	382.392926	0.011089	0.004979
RS	5	0.038728	0.762627	403.477426	0.011700	0.006934
RS	6	0.048114	0.621560	521.152577	0.015113	0.009432
RS	7	0.058136	0.621560	547.291548	0.015871	0.011132
RS	8	0.068835	0.581816	612.932633	0.017774	0.013203
RS	9	0.080259	0.581816	641.355448	0.018599	0.015149
RS	10	0.092455	0.593378	657.266630	0.019060	0.016448
RS	11	0.105476	0.593378	686.119629	0.019897	0.018070
RS	12	0.119379	0.641020	662.611332	0.019215	0.018325
RS	13	0.134222	0.641020	690.850912	0.020034	0.019489
RS	14	0.150069	0.715842	644.857181	0.018700	0.018882
RS	15	0.166989	0.715842	672.025195	0.019488	0.019604
RS	16	0.185053	0.808035	620.365712	0.017990	0.018611
RS	17	0.204340	0.808035	646.367241	0.018744	0.019123
RS	18	0.224932	0.908532	598.872808	0.017367	0.018137
RS	19	0.246917	0.908532	623.783761	0.018089	0.018558
RS	20	0.270389	1.009872	584.359128	0.016946	0.017688
RS	21	0.295449	1.009872	608.303452	0.017640	0.018041
RS	22	0.322205	1.103260	579.325997	0.016800	0.017375
RS	23	0.350772	1.103260	602.421573	0.017470	0.017745
RS	24	0.381271	1.181214	584.619293	0.016953	0.017368
RS	25	0.413833	1.181214	606.907413	0.017600	0.017811
RS	26	0.448599	1.240753	599.123810	0.017374	0.017708
RS	27	0.485717	1.240753	620.495036	0.017994	0.018220
RS	28	0.525347	1.281637	621.185858	0.018014	0.018349
RS	29	0.567658	1.281637	641.332714	0.018598	0.018925
RS	30	0.612831	1.305201	648.923451	0.018818	0.019260
RS	31	0.661061	1.305201	667.301113	0.019351	0.019896
RS	32	0.712555	1.314834	679.548277	0.019706	0.020397
RS	33	0.767532	1.314834	695.354555	0.020165	0.021058
RS	34	0.826229	1.316119	708.810173	0.020555	0.021620
RS	35	0.888897	1.316119	721.034826	0.020909	0.022210
RS	36	0.955806	1.315045	731.654727	0.021217	0.022676
RS	37	1.027242	1.315045	739.220429	0.021437	0.023082
RS	38	1.103511	1.315903	743.610918	0.021564	0.023315
RS	39	1.184940	1.315903	745.554108	0.021620	0.023458
RS	40	1.271879	1.320693	741.724395	0.021509	0.023386
RS	41	1.364700	1.320693	737.346885	0.021382	0.023237
RS	42	1.463801	1.329541	724.799603	0.021018	0.022852
RS	43	1.569608	1.329541	713.755345	0.020698	0.022427
RS	44	1.682573	1.341256	693.211311	0.020102	0.021772
RS	45	1.803181	1.341256	675.526217	0.019590	0.021118
RS	46	1.931950	1.353844	648.458766	0.018805	0.020266
RS	47	2.069432	1.353844	624.509397	0.018110	0.019441
RS	48	2.216215	1.365011	592.652838	0.017186	0.018468
RS	49	2.372930	1.365011	563.142183	0.016331	0.017528
RS	50	2.540248	1.372751	528.095937	0.015314	0.016492
RS	51	2.718886	1.372751	494.061473	0.014327	0.015475
RS	52	2.909611	1.376119	457.068073	0.013254	0.014404
RS	53	3.113241	1.376119	419.940147	0.012178	0.013330
RS	54	3.330648	1.374498	382.341032	0.011087	0.012234
RS	55	3.562765	1.374498	343.909642	0.009973	0.011121
RS	56	3.810587	1.374498	305.774956	0.008867	0.010003
RS	57	4.075177	1.374498	268.523928	0.007787	0.008892
RS	58	4.357669	1.392473	230.024681	0.006670	0.007750
RS	59	4.659274	1.392473	197.131405	0.005717	0.006716
RS	60	4.981285	1.392473	166.448581	0.004827	0.005731
RS	61	5.325084	1.392473	138.328164	0.004011	0.004809
RS	62	5.692144	1.392473	113.026741	0.003278	0.003963
RS	63	6.084039	1.392473	354.538890	0.010281	0.012659
PA	4+25*2+4+6 0.122315278 0.026382902 6.084039485 1.602609260 0.762626676 0.621559995 0.581815714 0.593377799 0.641019676 0.715841572 0.808035303 0.908531869 1.009871637 1.103259877 1.181214198 1.240752933 1.281636537 1.305201096 1.314833521 1.316118752 1.315045125 1.315903125 1.320692984 1.329541063 1.341255833 1.353843882 1.365011289 1.372750532 1.376118625 1.374498108 1.392473079
//
IT	5055
RD	3
LK	-409466.205056
QD	-393.962850 -> -320.625686
RI	0.0260886435
TR	0.118054	0.026627
MT	6.318030
MM	C_pi: 1.185815, n_recomb: 36400.653054
RS	0	0.000000	2.621737	93.223355	0.002561	0.000030
RS	1	0.006829	2.621737	99.330962	0.002729	0.000250
RS	2	0.014124	2.621737	105.819926	0.002907	0.000673
RS	3	0.021918	2.621737	112.711414	0.003096	0.001318
RS	4	0.030243	0.869708	360.589878	0.009906	0.004443
RS	5	0.039138	0.869708	381.208712	0.010473	0.006122
RS	6	0.048639	0.634941	550.436564	0.015122	0.009267
RS	7	0.058790	0.634941	578.465646	0.015892	0.010873
RS	8	0.069633	0.562148	685.066816	0.018820	0.013500
RS	9	0.081218	0.562148	716.534405	0.019685	0.015487
RS	10	0.093593	0.559441	751.944340	0.020657	0.017085
RS	11	0.106813	0.559441	784.046071	0.021539	0.018872
RS	12	0.120936	0.603131	757.780802	0.020818	0.019011
RS	13	0.136024	0.603131	789.022000	0.021676	0.020410
RS	14	0.152142	0.682150	726.307064	0.019953	0.019390
RS	15	0.169360	0.682150	756.095909	0.020771	0.020376
RS	16	0.187755	0.785910	683.275950	0.018771	0.018851
RS	17	0.207405	0.785910	711.498639	0.019546	0.019613
RS	18	0.228398	0.904203	644.031783	0.017693	0.018106
RS	19	0.250824	0.904203	670.798699	0.018428	0.018754
RS	20	0.274782	1.027970	614.536763	0.016883	0.017437
RS	21	0.300375	1.027970	640.042513	0.017583	0.017989
RS	22	0.327717	1.145058	598.271001	0.016436	0.016975
RS	23	0.356925	1.145058	622.738789	0.017108	0.017510
RS	24	0.388128	1.243735	596.406564	0.016385	0.016889
RS	25	0.421462	1.243735	620.003472	0.017033	0.017466
RS	26	0.457073	1.318366	607.439877	0.016688	0.017212
RS	27	0.495115	1.318366	630.174114	0.017312	0.017830
RS	28	0.535755	1.367620	629.325164	0.017289	0.017888
RS	29	0.579170	1.367620	650.978464	0.017884	0.018545
RS	30	0.625550	1.392813	659.958224	0.018130	0.018881
RS	31	0.675098	1.392813	680.025447	0.018682	0.019576
RS	32	0.728029	1.398703	696.092895	0.019123	0.020137
RS	33	0.784574	1.398703	713.736628	0.019608	0.020841
RS	34	0.844981	1.393732	732.323292	0.020118	0.021498
RS	35	0.909513	1.393732	746.419723	0.020506	0.022120
RS	36	0.978452	1.387057	761.903479	0.020931	0.022676
RS	37	1.052099	1.387057	771.229343	0.021187	0.023104
RS	38	1.130775	1.385080	778.878431	0.021397	0.023387
RS	39	1.214824	1.385080	782.363694	0.021493	0.023543
RS	40	1.304613	1.390535	779.600558	0.021417	0.023465
RS	41	1.400533	1.390535	776.524135	0.021333	0.023325
RS	42	1.503004	1.403253	763.062891	0.020963	0.022889
RS	43	1.612472	1.403253	753.128014	0.020690	0.022475
RS	44	1.729415	1.421050	730.457288	0.020067	0.021750
RS	45	1.854345	1.421050	713.752599	0.019608	0.021115
RS	46	1.987806	1.440544	684.270971	0.018798	0.020200
RS	47	2.130381	1.440544	661.178975	0.018164	0.019406
RS	48	2.282693	1.457920	627.353700	0.017235	0.018396
RS	49	2.445405	1.457920	598.479674	0.016441	0.017494
RS	50	2.619229	1.469890	562.210949	0.015445	0.016455
RS	51	2.804924	1.469890	528.395435	0.014516	0.015478
RS	52	3.003299	1.474945	490.719796	0.013481	0.014429
RS	53	3.215222	1.474945	453.166365	0.012449	0.013388
RS	54	3.441616	1.472007	415.105441	0.011404	0.012333
RS	55	3.683471	1.472007	375.404992	0.010313	0.011241
RS	56	3.941842	1.472007	335.661202	0.009221	0.010138
RS	57	4.217857	1.472007	296.499792	0.008145	0.009039
RS	58	4.512721	1.498689	254.393620	0.006989	0.007864
RS	59	4.827721	1.498689	219.621650	0.006033	0.006845
RS	60	5.164232	1.498689	186.864140	0.005134	0.005868
RS	61	5.523723	1.498689	156.540705	0.004300	0.004948
RS	62	5.907764	1.498689	128.978789	0.003543	0.004100
RS	63	6.318030	1.498689	418.244563	0.011490	0.013427
PA	4+25*2+4+6 0.118053553 0.026627250 6.318030292 2.621736796 0.869708137 0.634941090 0.562148328 0.559441425 0.603131037 0.682150304 0.785909764 0.904202684 1.027969999 1.145057612 1.243734595 1.318366255 1.367620355 1.392813138 1.398703412 1.393732124 1.387056969 1.385079977 1.390535386 1.403253287 1.421049974 1.440544294 1.457920358 1.469889976 1.474945342 1.472006502 1.498689179
//
IT	4783
RD	4
LK	-409327.295405
QD	-354.008757 -> -295.239449
RI	0.0189502216
TR	0.114789	0.027058
MT	6.482275
MM	C_pi: 1.230187, n_recomb: 38341.925967
RS	0	0.000000	4.347347	59.570087	0.001554	0.000019
RS	1	0.006872	4.347347	63.565730	0.001658	0.000158
RS	2	0.014216	4.347347	67.822206	0.001769	0.000422
RS	3	0.022064	4.347347	72.355526	0.001887	0.000822
RS	4	0.030453	1.018052	328.481066	0.008567	0.003949
RS	5	0.039417	1.018052	347.914505	0.009074	0.005386
RS	6	0.048997	0.671483	556.899153	0.014525	0.009005
RS	7	0.059236	0.671483	585.939490	0.015282	0.010457
RS	8	0.070179	0.563855	732.168601	0.019096	0.013617
RS	9	0.081873	0.563855	766.001402	0.019978	0.015552
RS	10	0.094371	0.546269	825.673205	0.021534	0.017551
RS	11	0.107728	0.546269	860.538172	0.022444	0.019382
RS	12	0.122002	0.584456	837.592607	0.021845	0.019586
RS	13	0.137258	0.584456	871.494618	0.022730	0.021080
RS	14	0.153562	0.664461	797.545544	0.020801	0.019851
RS	15	0.170986	0.664461	829.747849	0.021641	0.020961
RS	16	0.189607	0.774983	740.346786	0.019309	0.019102
RS	17	0.209509	0.774983	770.699168	0.020101	0.019986
RS	18	0.230778	0.905253	687.044816	0.017919	0.018135
RS	19	0.253508	0.905253	715.661869	0.018665	0.018894
RS	20	0.277800	1.045316	645.681332	0.016840	0.017276
RS	21	0.303762	1.045316	672.795690	0.017547	0.017925
RS	22	0.331508	1.180382	620.753711	0.016190	0.016679
RS	23	0.361160	1.180382	646.663871	0.016866	0.017292
RS	24	0.392850	1.294863	613.792917	0.016008	0.016516
RS	25	0.426718	1.294863	638.766168	0.016660	0.017152
RS	26	0.462913	1.380509	622.951349	0.016247	0.016813
RS	27	0.501595	1.380509	647.091260	0.016877	0.017476
RS	28	0.542935	1.434896	645.816300	0.016844	0.017509
RS	29	0.587116	1.434896	668.974007	0.017448	0.018197
RS	30	0.634334	1.459265	680.127690	0.017738	0.018563
RS	31	0.684795	1.459265	701.820944	0.018304	0.019278
RS	32	0.738725	1.459697	722.253638	0.018837	0.019916
RS	33	0.796360	1.459697	741.593886	0.019342	0.020632
RS	34	0.857957	1.447380	765.676228	0.019970	0.021394
RS	35	0.923785	1.447380	781.407449	0.020380	0.022026
RS	36	0.994138	1.434508	801.885795	0.020914	0.022681
RS	37	1.069325	1.434508	812.621050	0.021194	0.023118
RS	38	1.149678	1.429426	823.327504	0.021473	0.023458
RS	39	1.235554	1.429426	827.885942	0.021592	0.023622
RS	40	1.327330	1.435466	825.620652	0.021533	0.023547
RS	41	1.425413	1.435466	823.276566	0.021472	0.023417
RS	42	1.530237	1.452085	808.044057	0.021075	0.022937
RS	43	1.642263	1.452085	798.587351	0.020828	0.022539
RS	44	1.761988	1.476090	772.789083	0.020155	0.021749
RS	45	1.889940	1.476090	756.417271	0.019728	0.021139
RS	46	2.026685	1.502703	723.525431	0.018870	0.020164
RS	47	2.172826	1.502703	700.673515	0.018274	0.019403
RS	48	2.329010	1.526552	663.999310	0.017318	0.018358
RS	49	2.495927	1.526552	635.218626	0.016567	0.017493
RS	50	2.674314	1.543027	597.027933	0.015571	0.016449
RS	51	2.864959	1.543027	563.000677	0.014684	0.015508
RS	52	3.068705	1.550010	524.157558	0.013671	0.014479
RS	53	3.286452	1.550010	485.885925	0.012672	0.013470
RS	54	3.519162	1.546030	447.084202	0.011660	0.012450
RS	55	3.767863	1.546030	405.967722	0.010588	0.011378
RS	56	4.033655	1.546030	364.527755	0.009507	0.010290
RS	57	4.317712	1.546030	323.424112	0.008435	0.009201
RS	58	4.621288	1.581599	277.569284	0.007239	0.007993
RS	59	4.945725	1.581599	241.011417	0.006286	0.006987
RS	60	5.292457	1.581599	206.302590	0.005381	0.006018
RS	61	5.663016	1.581599	173.918809	0.004536	0.005100
RS	62	6.059039	1.581599	144.247376	0.003762	0.004248
RS	63	6.482275	1.581599	480.699616	0.012537	0.014243
PA	4+25*2+4+6 0.114789485 0.027058435 6.482275123 4.347347146 1.018052091 0.671483434 0.563854755 0.546269495 0.584455750 0.664460895 0.774983150 0.905252983 1.045316287 1.180382017 1.294863386 1.380508542 1.434895617 1.459264836 1.459696917 1.447379943 1.434508472 1.429426402 1.435466249 1.452085237 1.476090155 1.502702675 1.526552355 1.543026596 1.550010012 1.546030358 1.581599113
//
IT	5049
RD	5
LK	-409213.367531
QD	-323.776551 -> -272.908119
RI	0.0140997411
TR	0.112033	0.027552
MT	6.612146
MM	C_pi: 1.268615, n_recomb: 40228.217233
RS	0	0.000000	7.144568	38.194560	0.000949	0.000012
RS	1	0.006905	7.144568	40.795083	0.001014	0.000100
RS	2	0.014287	7.144568	43.569954	0.001083	0.000267
RS	3	0.022178	7.144568	46.530474	0.001157	0.000519
RS	4	0.030614	1.193857	296.425318	0.007369	0.003519
RS	5	0.039633	1.193857	314.466894	0.007817	0.004757
RS	6	0.049275	0.717852	552.943516	0.013745	0.008711
RS	7	0.059582	0.717852	582.494302	0.014480	0.010009
RS	8	0.070601	0.574371	764.569052	0.019006	0.013627
RS	9	0.082381	0.574371	800.338726	0.019895	0.015481
RS	10	0.094975	0.542078	885.784466	0.022019	0.017891
RS	11	0.108437	0.542078	923.107429	0.022947	0.019718
RS	12	0.122830	0.574523	906.802797	0.022541	0.020059
RS	13	0.138216	0.574523	943.137793	0.023445	0.021590
RS	14	0.154665	0.654311	861.278572	0.021410	0.020248
RS	15	0.172249	0.654311	895.730397	0.022266	0.021422
RS	16	0.191048	0.769360	792.559533	0.019702	0.019331
RS	17	0.211145	0.769360	824.934438	0.020506	0.020281
RS	18	0.232629	0.908587	727.373157	0.018081	0.018178
RS	19	0.255597	0.908587	757.776149	0.018837	0.018997
RS	20	0.280151	1.061591	675.865296	0.016801	0.017155
RS	21	0.306400	1.061591	704.550330	0.017514	0.017856
RS	22	0.334462	1.211453	643.597705	0.015999	0.016439
RS	23	0.364461	1.211453	670.923163	0.016678	0.017091
RS	24	0.396532	1.339042	632.515366	0.015723	0.016205
RS	25	0.430817	1.339042	658.836634	0.016377	0.016867
RS	26	0.467470	1.433555	640.473925	0.015921	0.016473
RS	27	0.506653	1.433555	665.980498	0.016555	0.017154
RS	28	0.548542	1.491485	664.734049	0.016524	0.017181
RS	29	0.593324	1.491485	689.339402	0.017136	0.017880
RS	30	0.641198	1.513993	702.928752	0.017474	0.018284
RS	31	0.692377	1.513993	726.169302	0.018051	0.019002
RS	32	0.747090	1.508396	751.129951	0.018672	0.019720
RS	33	0.805581	1.508396	772.062728	0.019192	0.020436
RS	34	0.868111	1.488521	801.761059	0.019930	0.021301
RS	35	0.934959	1.488521	818.991284	0.020359	0.021936
RS	36	1.006422	1.469421	844.527718	0.020993	0.022687
RS	37	1.082820	1.469421	856.495344	0.021291	0.023129
RS	38	1.164493	1.461241	870.178967	0.021631	0.023527
RS	39	1.251805	1.461241	875.589336	0.021766	0.023701
RS	40	1.345147	1.467831	873.549210	0.021715	0.023630
RS	41	1.444934	1.467831	871.682910	0.021668	0.023513
RS	42	1.551610	1.488274	854.250496	0.021235	0.022993
RS	43	1.665653	1.488274	845.005929	0.021005	0.022614
RS	44	1.787571	1.518419	815.584898	0.020274	0.021762
RS	45	1.917906	1.518419	799.292669	0.019869	0.021178
RS	46	2.057242	1.552136	762.521559	0.018955	0.020146
RS	47	2.206198	1.552136	739.690241	0.018387	0.019417
RS	48	2.365440	1.582521	699.782129	0.017395	0.018337
RS	49	2.535677	1.582521	670.927926	0.016678	0.017509
RS	50	2.717669	1.603617	630.545243	0.015674	0.016457
RS	51	2.912228	1.603617	596.208836	0.014821	0.015552
RS	52	3.120220	1.612674	556.055178	0.013823	0.014540
RS	53	3.342575	1.612674	517.047904	0.012853	0.013559
RS	54	3.580283	1.607860	477.483035	0.011869	0.012572
RS	55	3.834404	1.607860	435.012460	0.010814	0.011518
RS	56	4.106073	1.607860	391.966185	0.009744	0.010446
RS	57	4.396500	1.607860	349.033680	0.008676	0.009366
RS	58	4.706981	1.652464	299.426136	0.007443	0.008125
RS	59	5.038900	1.652464	261.253907	0.006494	0.007132
RS	60	5.393739	1.652464	224.771922	0.005587	0.006169
RS	61	5.773078	1.652464	190.505074	0.004736	0.005252
RS	62	6.178611	1.652464	158.893539	0.003950	0.004397
RS	63	6.612146	1.652464	542.262746	0.013480	0.015074
PA	4+25*2+4+6 0.112032889 0.027552225 6.612146144 7.144567952 1.193856993 0.717851816 0.574370677 0.542078346 0.574523230 0.654310620 0.769360217 0.908587328 1.061590537 1.211452745 1.339041763 1.433555198 1.491485386 1.513992695 1.508395893 1.488520652 1.469420865 1.461240933 1.467831374 1.488274125 1.518418566 1.552135645 1.582520793 1.603617455 1.612674067 1.607860087 1.652464154
//
IT	4496
RD	6
LK	-409114.011018
QD	-297.914194 -> -252.718291
RI	0.0108368014
TR	0.109577	0.028056
MT	6.724062
MM	C_pi: 1.303248, n_recomb: 42048.772101
RS	0	0.000000	11.567134	24.744139	0.000588	0.000008
RS	1	0.006933	11.567134	26.445909	0.000629	0.000065
RS	2	0.014347	11.567134	28.263700	0.000672	0.000172
RS	3	0.022274	11.567134	30.205276	0.000718	0.000333
RS	4	0.030752	1.391160	267.622944	0.006365	0.003151
RS	5	0.039817	1.391160	284.291790	0.006761	0.004229
RS	6	0.049510	0.768865	544.535478	0.012950	0.008412
RS	7	0.059876	0.768865	574.309173	0.013658	0.009572
RS	8	0.070960	0.588969	788.111694	0.018743	0.013570
RS	9	0.082813	0.588969	825.528980	0.019633	0.015339
RS	10	0.095487	0.542329	936.821519	0.022279	0.018138
RS	11	0.109040	0.542329	976.396094	0.023221	0.019944
RS	12	0.123533	0.569167	968.583961	0.023035	0.020449
RS	13	0.139030	0.569167	1007.194509	0.023953	0.021991
RS	14	0.155603	0.648243	919.539487	0.021868	0.020589
RS	15	0.173323	0.648243	956.118473	0.022738	0.021797
RS	16	0.192273	0.766618	841.030727	0.020001	0.019533
RS	17	0.212536	0.766618	875.337493	0.020817	0.020522
RS	18	0.234204	0.913049	765.345024	0.018201	0.018224
RS	19	0.257375	0.913049	797.467662	0.018965	0.019078
RS	20	0.282152	1.076979	704.742085	0.016760	0.017058
RS	21	0.308646	1.076979	734.945997	0.017478	0.017789
RS	22	0.336978	1.239744	665.885506	0.015836	0.016235
RS	23	0.367274	1.239744	694.579657	0.016518	0.016908
RS	24	0.399670	1.378905	651.184617	0.015486	0.015935
RS	25	0.434312	1.378905	678.805831	0.016143	0.016610
RS	26	0.471356	1.481159	658.234690	0.015654	0.016175
RS	27	0.510968	1.481159	685.054062	0.016292	0.016863
RS	28	0.553326	1.541898	684.005356	0.016267	0.016889
RS	29	0.598622	1.541898	709.996773	0.016885	0.017590
RS	30	0.647057	1.562180	726.066702	0.017267	0.018032
RS	31	0.698851	1.562180	750.786276	0.017855	0.018748
RS	32	0.754235	1.550490	780.272399	0.018556	0.019540
RS	33	0.813459	1.550490	802.725254	0.019090	0.020253
RS	34	0.876789	1.523168	838.060988	0.019931	0.021214
RS	35	0.944510	1.523168	856.712878	0.020374	0.021849
RS	36	1.016926	1.497987	887.349998	0.021103	0.022691
RS	37	1.094363	1.497987	900.462364	0.021415	0.023139
RS	38	1.177168	1.486775	917.120603	0.021811	0.023593
RS	39	1.265715	1.486775	923.281382	0.021957	0.023776
RS	40	1.360400	1.493860	921.360581	0.021912	0.023710
RS	41	1.461649	1.493860	919.861839	0.021876	0.023608
RS	42	1.569919	1.517979	900.028284	0.021404	0.023050
RS	43	1.685694	1.517979	890.889128	0.021187	0.022691
RS	44	1.809497	1.554089	857.608527	0.020396	0.021781
RS	45	1.941882	1.554089	841.304655	0.020008	0.021224
RS	46	2.083446	1.594783	800.435926	0.019036	0.020137
RS	47	2.234825	1.594783	777.558704	0.018492	0.019441
RS	48	2.396698	1.631656	734.250134	0.017462	0.018326
RS	49	2.569795	1.631656	705.288930	0.016773	0.017534
RS	50	2.754892	1.657399	662.616034	0.015758	0.016473
RS	51	2.952822	1.657399	627.978684	0.014935	0.015602
RS	52	3.164474	1.668594	586.493305	0.013948	0.014603
RS	53	3.390801	1.668594	546.805691	0.013004	0.013651
RS	54	3.632818	1.663071	506.529184	0.012046	0.012693
RS	55	3.891615	1.663071	462.805222	0.011006	0.011657
RS	56	4.168354	1.663071	418.267319	0.009947	0.010598
RS	57	4.464279	1.663071	373.630954	0.008886	0.009528
RS	58	4.780721	1.716829	320.284189	0.007617	0.008255
RS	59	5.119102	1.716829	280.652216	0.006674	0.007273
RS	60	5.480943	1.716829	242.550959	0.005768	0.006317
RS	61	5.867870	1.716829	206.548904	0.004912	0.005402
RS	62	6.281623	1.716829	173.134303	0.004117	0.004543
RS	63	6.724062	1.716829	603.720980	0.014358	0.015904
PA	4+25*2+4+6 0.109576692 0.028055986 6.724062085 11.567133570 1.391159868 0.768864550 0.588969097 0.542329043 0.569166881 0.648243475 0.766617576 0.913048917 1.076979194 1.239744500 1.378904899 1.481159179 1.541897778 1.562179943 1.550489819 1.523167948 1.497987363 1.486775086 1.493859870 1.517979258 1.554089041 1.594782606 1.631656124 1.657399360 1.668593640 1.663070783 1.716829252
//
IT	4919
RD	7
LK	-409025.501225
QD	-275.009886 -> -234.429769
RI	0.0085984021
TR	0.107327	0.028547
MT	6.825696
MM	C_pi: 1.335419, n_recomb: 43808.062940
RS	0	0.000000	18.435412	16.223012	0.000370	0.000005
RS	1	0.006958	18.435412	17.346834	0.000396	0.000042
RS	2	0.014400	18.435412	18.548134	0.000423	0.000112
RS	3	0.022360	18.435412	19.832202	0.000453	0.000216
RS	4	0.030874	1.606967	242.635755	0.005539	0.002837
RS	5	0.039981	1.606967	258.035987	0.005890	0.003785
RS	6	0.049721	0.822232	534.445738	0.012200	0.008122
RS	7	0.060139	0.822232	564.274634	0.012881	0.009163
RS	8	0.071281	0.605631	806.027755	0.018399	0.013473
RS	9	0.083199	0.605631	844.884700	0.019286	0.015159
RS	10	0.095946	0.545022	981.493436	0.022404	0.018317
RS	11	0.109580	0.545022	1023.170116	0.023356	0.020096
RS	12	0.124163	0.566468	1024.955971	0.023397	0.020773
RS	13	0.139761	0.566468	1065.728355	0.024327	0.022315
RS	14	0.156444	0.644609	973.729315	0.022227	0.020884
RS	15	0.174287	0.644609	1012.343740	0.023109	0.022112
RS	16	0.193372	0.765578	886.642636	0.020239	0.019713
RS	17	0.213786	0.765578	922.809147	0.021065	0.020728
RS	18	0.235619	0.918073	801.415949	0.018294	0.018268
RS	19	0.258972	0.918073	835.201439	0.019065	0.019145
RS	20	0.283949	1.091601	732.408130	0.016719	0.016977
RS	21	0.310665	1.091601	764.082709	0.017442	0.017726
RS	22	0.339240	1.266046	687.420887	0.015692	0.016058
RS	23	0.369802	1.266046	717.437645	0.016377	0.016742
RS	24	0.402492	1.415857	669.370169	0.015280	0.015696
RS	25	0.437456	1.415857	698.243115	0.015939	0.016377
RS	26	0.474852	1.525261	675.622076	0.015422	0.015908
RS	27	0.514851	1.525261	703.701815	0.016063	0.016597
RS	28	0.557633	1.588515	702.881616	0.016045	0.016624
RS	29	0.603392	1.588515	730.202694	0.016668	0.017323
RS	30	0.652335	1.606532	748.696999	0.017090	0.017800
RS	31	0.704683	1.606532	774.838561	0.017687	0.018512
RS	32	0.760674	1.588894	808.771451	0.018462	0.019371
RS	33	0.820560	1.588894	832.691990	0.019008	0.020080
RS	34	0.884614	1.554349	873.636255	0.019942	0.021130
RS	35	0.953124	1.554349	893.664590	0.020400	0.021764
RS	36	1.026402	1.523278	929.433847	0.021216	0.022692
RS	37	1.104778	1.523278	943.649792	0.021541	0.023145
RS	38	1.188608	1.509098	963.322734	0.021990	0.023653
RS	39	1.278271	1.509098	970.192561	0.022146	0.023847
RS	40	1.374172	1.516600	968.377353	0.022105	0.023788
RS	41	1.476747	1.516600	967.205872	0.022078	0.023700
RS	42	1.586458	1.544213	944.896233	0.021569	0.023108
RS	43	1.703804	1.544213	935.829296	0.021362	0.022769
RS	44	1.829314	1.586075	898.585751	0.020512	0.021804
RS	45	1.963558	1.586075	882.249939	0.020139	0.021273
RS	46	2.107143	1.633569	837.190069	0.019110	0.020134
RS	47	2.260718	1.633569	814.262947	0.018587	0.019470
RS	48	2.424979	1.676830	767.491114	0.017519	0.018321
RS	49	2.600670	1.676830	738.438734	0.016856	0.017561
RS	50	2.788586	1.707193	693.451954	0.015829	0.016492
RS	51	2.989577	1.707193	658.554744	0.015033	0.015652
RS	52	3.204553	1.720545	615.760177	0.014056	0.014665
RS	53	3.434487	1.720545	575.462656	0.013136	0.013740
RS	54	3.680420	1.714382	534.545852	0.012202	0.012809
RS	55	3.943466	1.714382	489.666545	0.011178	0.011791
RS	56	4.224815	1.714382	443.742590	0.010129	0.010746
RS	57	4.525740	1.714382	397.512501	0.009074	0.009685
RS	58	4.847604	1.777379	340.434826	0.007771	0.008379
RS	59	5.191863	1.777379	299.469058	0.006836	0.007409
RS	60	5.560077	1.777379	259.871734	0.005932	0.006460
RS	61	5.953911	1.777379	222.250910	0.005073	0.005547
RS	62	6.375148	1.777379	187.139335	0.004272	0.004685
RS	63	6.825696	1.777379	665.658258	0.015195	0.016728
PA	4+25*2+4+6 0.107326986 0.028547497 6.825696035 18.435412146 1.606967222 0.822232421 0.605630912 0.545022131 0.566468080 0.644608962 0.765577946 0.918073152 1.091600810 1.266046223 1.415857135 1.525260552 1.588514932 1.606531614 1.588893637 1.554348865 1.523277729 1.509097871 1.516599514 1.544212989 1.586074963 1.633569440 1.676830350 1.707192520 1.720544644 1.714381957 1.777379015
//
IT	5392
RD	8
LK	-408945.939832
QD	-254.510237 -> -217.869085
RI	0.0070162635
TR	0.105236	0.029018
MT	6.920793
MM	C_pi: 1.365896, n_recomb: 45512.052508
RS	0	0.000000	28.951459	10.760614	0.000236	0.000003
RS	1	0.006981	28.951459	11.510175	0.000253	0.000028
RS	2	0.014450	28.951459	12.311823	0.000271	0.000073
RS	3	0.022440	28.951459	13.169162	0.000289	0.000142
RS	4	0.030988	1.839637	221.165175	0.004859	0.002568
RS	5	0.040132	1.839637	235.423569	0.005173	0.003410
RS	6	0.049915	0.876835	523.951749	0.011512	0.007845
RS	7	0.060381	0.876835	553.736094	0.012167	0.008784
RS	8	0.071578	0.623413	820.132204	0.018020	0.013349
RS	9	0.083556	0.623413	860.269836	0.018902	0.014958
RS	10	0.096371	0.549164	1021.454717	0.022444	0.018445
RS	11	0.110080	0.549164	1065.117813	0.023403	0.020195
RS	12	0.124746	0.565431	1077.206549	0.023669	0.021046
RS	13	0.140436	0.565431	1120.053857	0.024610	0.022583
RS	14	0.157222	0.642522	1024.780241	0.022517	0.021141
RS	15	0.175179	0.642522	1065.358632	0.023408	0.022383
RS	16	0.194390	0.765586	930.031441	0.020435	0.019875
RS	17	0.214942	0.765586	967.999633	0.021269	0.020908
RS	18	0.236929	0.923332	835.969721	0.018368	0.018312
RS	19	0.260451	0.923332	871.370510	0.019146	0.019205
RS	20	0.285615	1.105504	759.036519	0.016678	0.016908
RS	21	0.312536	1.105504	792.139578	0.017405	0.017670
RS	22	0.341336	1.290766	708.217943	0.015561	0.015901
RS	23	0.372147	1.290766	739.515620	0.016249	0.016592
RS	24	0.405109	1.450651	686.955030	0.015094	0.015483
RS	25	0.440372	1.450651	717.035228	0.015755	0.016165
RS	26	0.478097	1.566892	692.430539	0.015214	0.015666
RS	27	0.518455	1.566892	721.722431	0.015858	0.016354
RS	28	0.561631	1.632590	721.095135	0.015844	0.016381
RS	29	0.607822	1.632590	749.695019	0.016472	0.017077
RS	30	0.657236	1.648458	770.506891	0.016930	0.017584
RS	31	0.710101	1.648458	798.021152	0.017534	0.018292
RS	32	0.766656	1.625098	836.285193	0.018375	0.019210
RS	33	0.827160	1.625098	861.632246	0.018932	0.019915
RS	34	0.891887	1.583587	908.124520	0.019953	0.021047
RS	35	0.961134	1.583587	929.500733	0.020423	0.021681
RS	36	1.035214	1.546804	970.428222	0.021322	0.022689
RS	37	1.114466	1.546804	985.730018	0.021659	0.023148
RS	38	1.199252	1.529711	1008.476680	0.022158	0.023708
RS	39	1.289956	1.529711	1016.044220	0.022325	0.023912
RS	40	1.386992	1.537541	1014.370358	0.022288	0.023861
RS	41	1.490803	1.537541	1013.519928	0.022269	0.023787
RS	42	1.601861	1.568461	988.726040	0.021724	0.023164
RS	43	1.720673	1.568461	979.732770	0.021527	0.022845
RS	44	1.847778	1.615853	938.495152	0.020621	0.021829
RS	45	1.983758	1.615853	922.138703	0.020261	0.021323
RS	46	2.129231	1.669956	872.860526	0.019179	0.020135
RS	47	2.284859	1.669956	849.905138	0.018674	0.019499
RS	48	2.451352	1.719483	799.657480	0.017570	0.018318
RS	49	2.629469	1.719483	770.547634	0.016931	0.017590
RS	50	2.820020	1.754412	723.256780	0.015892	0.016512
RS	51	3.023874	1.754412	688.149561	0.015120	0.015702
RS	52	3.241960	1.769919	644.084236	0.014152	0.014726
RS	53	3.475271	1.769919	603.246546	0.013255	0.013826
RS	54	3.724870	1.763153	561.763478	0.012343	0.012920
RS	55	3.991895	1.763153	515.817098	0.011334	0.011920
RS	56	4.277561	1.763153	468.599933	0.010296	0.010888
RS	57	4.583170	1.763153	420.871019	0.009247	0.009836
RS	58	4.910114	1.835444	360.065436	0.007911	0.008497
RS	59	5.259883	1.835444	317.869475	0.006984	0.007539
RS	60	5.634071	1.835444	276.876704	0.006084	0.006597
RS	61	6.034381	1.835444	237.731477	0.005223	0.005686
RS	62	6.462638	1.835444	201.008130	0.004417	0.004823
RS	63	6.920793	1.835444	728.392473	0.016004	0.017541
PA	4+25*2+4+6 0.105236193 0.029017659 6.920793189 28.951459110 1.839637218 0.876834577 0.623412991 0.549163687 0.565431252 0.642521895 0.765585613 0.923331662 1.105504308 1.290765840 1.450651479 1.566891983 1.632590186 1.648457747 1.625097632 1.583586591 1.546804381 1.529710640 1.537541100 1.568460972 1.615853498 1.669955984 1.719482880 1.754411858 1.769918727 1.763153283 1.835444224
//
IT	4852
RD	9
LK	-408874.051765
QD	-236.072745 -> -202.860014
RI	0.0058604037
TR	0.103279	0.029464
MT	7.011130
MM	C_pi: 1.395104, n_recomb: 47165.775664
RS	0	0.000000	44.870584	7.212752	0.000153	0.000002
RS	1	0.007003	44.870584	7.717436	0.000164	0.000018
RS	2	0.014496	44.870584	8.257402	0.000175	0.000049
RS	3	0.022515	44.870584	8.835112	0.000187	0.000094
RS	4	0.031094	2.088080	202.713842	0.004298	0.002338
RS	5	0.040275	2.088080	215.955254	0.004579	0.003090
RS	6	0.050098	0.932110	513.613330	0.010890	0.007585
RS	7	0.060609	0.932110	543.291630	0.011519	0.008436
RS	8	0.071857	0.641849	831.474369	0.017629	0.013208
RS	9	0.083892	0.641849	872.763915	0.018504	0.014746
RS	10	0.096770	0.554234	1057.707831	0.022425	0.018532
RS	11	0.110550	0.554234	1103.261516	0.023391	0.020255
RS	12	0.125294	0.565500	1126.155557	0.023877	0.021278
RS	13	0.141072	0.565500	1171.007135	0.024827	0.022808
RS	14	0.157954	0.641465	1073.315322	0.022756	0.021370
RS	15	0.176018	0.641465	1115.799152	0.023657	0.022620
RS	16	0.195348	0.766245	971.642641	0.020601	0.020022
RS	17	0.216031	0.766245	1011.364031	0.021443	0.021069
RS	18	0.238162	0.928617	869.295895	0.018431	0.018356
RS	19	0.261844	0.928617	906.271358	0.019215	0.019261
RS	20	0.287184	1.118687	784.798301	0.016639	0.016850
RS	21	0.314298	1.118687	819.293008	0.017370	0.017621
RS	22	0.343311	1.314120	728.343149	0.015442	0.015762
RS	23	0.374356	1.314120	760.884365	0.016132	0.016458
RS	24	0.407575	1.483665	703.946476	0.014925	0.015290
RS	25	0.443121	1.483665	735.193596	0.015587	0.015972
RS	26	0.481155	1.606598	708.611962	0.015024	0.015446
RS	27	0.521853	1.606598	739.071857	0.015670	0.016131
RS	28	0.565402	1.674784	738.567006	0.015659	0.016157
RS	29	0.611999	1.674784	768.399221	0.016291	0.016848
RS	30	0.661861	1.688690	791.398200	0.016779	0.017381
RS	31	0.715214	1.688690	820.240774	0.017391	0.018084
RS	32	0.772303	1.659859	862.701762	0.018291	0.019056
RS	33	0.833390	1.659859	889.440105	0.018858	0.019758
RS	34	0.898755	1.611628	941.405432	0.019960	0.020964
RS	35	0.968697	1.611628	964.108991	0.020441	0.021599
RS	36	1.043538	1.569302	1010.209329	0.021418	0.022682
RS	37	1.123620	1.569302	1026.590625	0.021766	0.023147
RS	38	1.209310	1.549332	1052.479507	0.022314	0.023757
RS	39	1.301000	1.549332	1060.747961	0.022490	0.023971
RS	40	1.399112	1.557400	1059.277235	0.022459	0.023929
RS	41	1.504094	1.557400	1058.757886	0.022448	0.023870
RS	42	1.616429	1.591436	1031.513531	0.021870	0.023218
RS	43	1.736630	1.591436	1022.610747	0.021681	0.022917
RS	44	1.865248	1.644138	977.389357	0.020722	0.021854
RS	45	2.002874	1.644138	961.036288	0.020376	0.021372
RS	46	2.150138	1.704655	907.546444	0.019242	0.020138
RS	47	2.307715	1.704655	884.593458	0.018755	0.019529
RS	48	2.476326	1.760315	830.883714	0.017616	0.018318
RS	49	2.656746	1.760315	801.754471	0.016999	0.017619
RS	50	2.849800	1.799748	752.183406	0.015948	0.016532
RS	51	3.056374	1.799748	716.915453	0.015200	0.015750
RS	52	3.277414	1.817390	671.623455	0.014240	0.014784
RS	53	3.513933	1.817390	630.309451	0.013364	0.013908
RS	54	3.767016	1.810043	588.329991	0.012474	0.013026
RS	55	4.037822	1.810043	541.394535	0.011479	0.012042
RS	56	4.327593	1.810043	492.965487	0.010452	0.011023
RS	57	4.637656	1.810043	443.820238	0.009410	0.009980
RS	58	4.969433	1.891654	379.287603	0.008042	0.008609
RS	59	5.324444	1.891654	335.948725	0.007123	0.007663
RS	60	5.704316	1.891654	293.645299	0.006226	0.006728
RS	61	6.110791	1.891654	253.055163	0.005365	0.005820
RS	62	6.545731	1.891654	214.791708	0.004554	0.004955
RS	63	7.011130	1.891654	792.054911	0.016793	0.018341
PA	4+25*2+4+6 0.103278701 0.029463685 7.011129890 44.870584188 2.088079893 0.932109617 0.641849459 0.554234376 0.565500274 0.641464890 0.766245275 0.928617210 1.118686637 1.314119808 1.483664724 1.606597899 1.674783784 1.688689935 1.659859183 1.611628464 1.569301857 1.549332115 1.557400116 1.591435726 1.644137746 1.704654629 1.760315383 1.799748029 1.817389959 1.810042867 1.891653692
//
IT	4814
RD	10
LK	-408808.856689
QD	-219.429132 -> -189.231161
RI	0.0049887957
TR	0.101439	0.029886
MT	7.097584
MM	C_pi: 1.423270, n_recomb: 48772.723384
RS	0	0.000000	68.739914	4.879583	0.000100	0.000002
RS	1	0.007024	68.739914	5.222316	0.000107	0.000012
RS	2	0.014540	68.739914	5.589122	0.000115	0.000033
RS	3	0.022585	68.739914	5.981694	0.000123	0.000063
RS	4	0.031195	2.351535	186.784493	0.003830	0.002139
RS	5	0.040409	2.351535	199.122497	0.004083	0.002817
RS	6	0.050271	0.987740	503.669263	0.010327	0.007341
RS	7	0.060825	0.987740	533.202532	0.010932	0.008117
RS	8	0.072121	0.660692	840.693433	0.017237	0.013057
RS	9	0.084210	0.660692	883.025589	0.018105	0.014529
RS	10	0.097148	0.559915	1090.933376	0.022368	0.018588
RS	11	0.110994	0.559915	1138.294348	0.023339	0.020284
RS	12	0.125813	0.566331	1172.350727	0.024037	0.021477
RS	13	0.141673	0.566331	1219.145669	0.024996	0.022999
RS	14	0.158647	0.641112	1119.753192	0.022959	0.021574
RS	15	0.176814	0.641112	1164.091782	0.023868	0.022831
RS	16	0.196256	0.767303	1011.781500	0.020745	0.020159
RS	17	0.217063	0.767303	1053.213548	0.021594	0.021216
RS	18	0.239332	0.933782	901.608673	0.018486	0.018400
RS	19	0.263165	0.933782	940.122789	0.019276	0.019314
RS	20	0.288672	1.131134	809.824432	0.016604	0.016801
RS	21	0.315970	1.131134	845.677638	0.017339	0.017579
RS	22	0.345186	1.336212	747.869425	0.015334	0.015638
RS	23	0.376454	1.336212	781.620090	0.016026	0.016337
RS	24	0.409917	1.515126	720.365143	0.014770	0.015115
RS	25	0.445731	1.515126	752.741773	0.015434	0.015796
RS	26	0.484061	1.644682	724.165577	0.014848	0.015242
RS	27	0.525082	1.644682	755.752278	0.015495	0.015924
RS	28	0.568985	1.715455	755.283648	0.015486	0.015947
RS	29	0.615971	1.715455	786.304631	0.016122	0.016635
RS	30	0.666257	1.727607	811.354879	0.016635	0.017189
RS	31	0.720075	1.727607	841.484125	0.017253	0.017888
RS	32	0.777673	1.693567	887.994465	0.018207	0.018908
RS	33	0.839317	1.693567	916.091503	0.018783	0.019607
RS	34	0.905290	1.638845	973.444603	0.019959	0.020882
RS	35	0.975896	1.638845	997.458156	0.020451	0.021517
RS	36	1.051462	1.591122	1048.736403	0.021503	0.022671
RS	37	1.132335	1.591122	1066.195515	0.021860	0.023143
RS	38	1.218888	1.568301	1095.297804	0.022457	0.023800
RS	39	1.311520	1.568301	1104.276598	0.022641	0.024025
RS	40	1.410658	1.576512	1103.086359	0.022617	0.023993
RS	41	1.516759	1.576512	1102.914908	0.022613	0.023947
RS	42	1.630312	1.613482	1073.274837	0.022006	0.023270
RS	43	1.751841	1.613482	1064.485539	0.021825	0.022987
RS	44	1.881905	1.671279	1015.314917	0.020817	0.021880
RS	45	2.021104	1.671279	998.993626	0.020483	0.021419
RS	46	2.170080	1.738020	941.319026	0.019300	0.020142
RS	47	2.329519	1.738020	918.401176	0.018830	0.019559
RS	48	2.500156	1.799679	861.257024	0.017659	0.018320
RS	49	2.682778	1.799679	832.145978	0.017062	0.017648
RS	50	2.878227	1.843543	780.326725	0.015999	0.016552
RS	51	3.087402	1.843543	744.943931	0.015274	0.015796
RS	52	3.311270	1.863295	698.468960	0.014321	0.014840
RS	53	3.550860	1.863295	656.736615	0.013465	0.013987
RS	54	3.807278	1.855376	614.326687	0.012596	0.013127
RS	55	4.081706	1.855376	566.471976	0.011615	0.012159
RS	56	4.375408	1.855376	516.903794	0.010598	0.011152
RS	57	4.689739	1.855376	466.415959	0.009563	0.010118
RS	58	5.026146	1.946302	398.159372	0.008164	0.008716
RS	59	5.386181	1.946302	353.753503	0.007253	0.007781
RS	60	5.771503	1.946302	310.213591	0.006360	0.006853
RS	61	6.183888	1.946302	268.248445	0.005500	0.005948
RS	62	6.625237	1.946302	228.508214	0.004685	0.005082
RS	63	7.097584	1.946302	856.647411	0.017564	0.019127
PA	4+25*2+4+6 0.101438681 0.029885504 7.097584195 68.739913880 2.351535255 0.987739683 0.660692205 0.559914800 0.566331340 0.641111911 0.767302760 0.933782020 1.131133724 1.336211963 1.515125758 1.644681545 1.715454841 1.727606706 1.693566940 1.638845106 1.591122327 1.568301008 1.576512345 1.613482002 1.671279340 1.738019686 1.799679335 1.843543229 1.863295445 1.855376106 1.946301677
//
IT	4842
RD	11
LK	-408749.555650
QD	-204.356798 -> -176.827605
RI	0.0043124945
TR	0.099705	0.030284
MT	7.180597
MM	C_pi: 1.450527, n_recomb: 50335.724314
RS	0	0.000000	104.234475	3.328085	0.000066	0.000001
RS	1	0.007043	104.234475	3.562626	0.000071	0.000008
RS	2	0.014582	104.234475	3.813706	0.000076	0.000022
RS	3	0.022652	104.234475	4.082494	0.000081	0.000043
RS	4	0.031290	2.629150	172.964539	0.003436	0.001966
RS	5	0.040537	2.629150	184.500272	0.003665	0.002581
RS	6	0.050435	1.043481	494.233752	0.009819	0.007113
RS	7	0.061030	1.043481	523.598004	0.010402	0.007823
RS	8	0.072372	0.679791	848.218898	0.016851	0.012898
RS	9	0.084512	0.679791	891.498289	0.017711	0.014310
RS	10	0.097507	0.566026	1121.560971	0.022282	0.018619
RS	11	0.111417	0.566026	1170.653448	0.023257	0.020290
RS	12	0.126307	0.567705	1216.169277	0.024161	0.021648
RS	13	0.142246	0.567705	1264.852852	0.025128	0.023162
RS	14	0.159307	0.641251	1164.385420	0.023132	0.021759
RS	15	0.177570	0.641251	1210.533163	0.024049	0.023021
RS	16	0.197120	0.768597	1050.659430	0.020873	0.020287
RS	17	0.218046	0.768597	1093.763486	0.021729	0.021353
RS	18	0.240446	0.938746	933.051272	0.018537	0.018445
RS	19	0.264423	0.938746	973.071045	0.019332	0.019367
RS	20	0.290089	1.142853	834.207480	0.016573	0.016761
RS	21	0.317563	1.142853	871.388651	0.017312	0.017544
RS	22	0.346972	1.357126	766.853601	0.015235	0.015527
RS	23	0.378452	1.357126	801.782132	0.015929	0.016227
RS	24	0.412150	1.545175	736.246082	0.014627	0.014955
RS	25	0.448220	1.545175	769.717342	0.015292	0.015634
RS	26	0.486831	1.681325	739.114936	0.014684	0.015055
RS	27	0.528162	1.681325	771.789779	0.015333	0.015733
RS	28	0.572403	1.754817	771.262479	0.015322	0.015751
RS	29	0.619760	1.754817	803.431005	0.015961	0.016435
RS	30	0.670453	1.765428	830.395400	0.016497	0.017007
RS	31	0.724716	1.765428	861.771596	0.017120	0.017702
RS	32	0.782801	1.726425	912.183864	0.018122	0.018765
RS	33	0.844976	1.726425	941.608309	0.018707	0.019461
RS	34	0.911531	1.665424	1004.255214	0.019951	0.020799
RS	35	0.982772	1.665424	1029.562496	0.020454	0.021435
RS	36	1.059032	1.612431	1086.018540	0.021576	0.022657
RS	37	1.140662	1.612431	1104.555273	0.021944	0.023134
RS	38	1.228042	1.586777	1136.938509	0.022587	0.023838
RS	39	1.321576	1.586777	1146.639367	0.022780	0.024073
RS	40	1.421697	1.595035	1145.816688	0.022763	0.024052
RS	41	1.528870	1.595035	1146.012249	0.022767	0.024020
RS	42	1.643591	1.634769	1114.042098	0.022132	0.023319
RS	43	1.766392	1.634769	1105.391053	0.021960	0.023053
RS	44	1.897842	1.697454	1052.321896	0.020906	0.021905
RS	45	2.038549	1.697454	1036.061078	0.020583	0.021465
RS	46	2.189167	1.770230	974.241074	0.019355	0.020147
RS	47	2.350393	1.770230	951.389806	0.018901	0.019589
RS	48	2.522973	1.837754	890.845951	0.017698	0.018322
RS	49	2.707709	1.837754	861.787926	0.017121	0.017676
RS	50	2.905455	1.885972	807.755570	0.016047	0.016572
RS	51	3.117129	1.885972	772.299430	0.015343	0.015841
RS	52	3.343711	1.907802	724.685057	0.014397	0.014893
RS	53	3.586251	1.907802	682.586135	0.013561	0.014061
RS	54	3.845873	1.899316	639.805574	0.012711	0.013223
RS	55	4.123780	1.899316	591.094309	0.011743	0.012270
RS	56	4.421260	1.899316	540.452567	0.010737	0.011275
RS	57	4.739692	1.899316	488.688864	0.009709	0.010250
RS	58	5.080551	1.999524	416.714666	0.008279	0.008817
RS	59	5.445416	1.999524	371.308994	0.007377	0.007893
RS	60	5.835979	1.999524	326.598770	0.006488	0.006972
RS	61	6.254049	1.999524	283.321486	0.005629	0.006071
RS	62	6.701564	1.999524	242.161922	0.004811	0.005204
RS	63	7.180597	1.999524	922.118065	0.018319	0.019899
PA	4+25*2+4+6 0.099705146 0.030284290 7.180596559 104.234475258 2.629149921 1.043481466 0.679791347 0.566026160 0.567705343 0.641251313 0.768596506 0.938745800 1.142853081 1.357125956 1.545174658 1.681324621 1.754816646 1.765427594 1.726424764 1.665424199 1.612431351 1.586776752 1.595035211 1.634768881 1.697453646 1.770229976 1.837753911 1.885972417 1.907801611 1.899316225 1.999523531
//
IT	5149
RD	12
LK	-408695.475374
QD	-190.665860 -> -165.511309
RI	0.0037738565
TR	0.098069	0.030661
MT	7.260478
MM	C_pi: 1.476962, n_recomb: 51856.824424
RS	0	0.000000	156.581738	2.286931	0.000044	0.000001
RS	1	0.007062	156.581738	2.448583	0.000047	0.000006
RS	2	0.014622	156.581738	2.621674	0.000051	0.000015
RS	3	0.022716	156.581738	2.807015	0.000054	0.000029
RS	4	0.031381	2.920340	160.895467	0.003103	0.001814
RS	5	0.040659	2.920340	171.716791	0.003311	0.002376
RS	6	0.050592	1.099181	485.334422	0.009359	0.006900
RS	7	0.061226	1.099181	514.515010	0.009922	0.007554
RS	8	0.072611	0.699065	854.337213	0.016475	0.012736
RS	9	0.084800	0.699065	898.478532	0.017326	0.014092
RS	10	0.097849	0.572446	1149.914838	0.022175	0.018630
RS	11	0.111820	0.572446	1200.668486	0.023154	0.020277
RS	12	0.126778	0.569476	1257.882357	0.024257	0.021796
RS	13	0.142792	0.569476	1308.403925	0.025231	0.023302
RS	14	0.159937	0.641741	1207.419500	0.023284	0.021928
RS	15	0.178292	0.641741	1255.334165	0.024208	0.023193
RS	16	0.197944	0.770017	1088.432225	0.020989	0.020407
RS	17	0.218984	0.770017	1133.172328	0.021852	0.021481
RS	18	0.241509	0.943454	963.734029	0.018585	0.018491
RS	19	0.265624	0.943454	1005.228672	0.019385	0.019420
RS	20	0.291443	1.153851	858.023338	0.016546	0.016727
RS	21	0.319085	1.153851	896.503993	0.017288	0.017516
RS	22	0.348679	1.376928	785.341734	0.015144	0.015427
RS	23	0.380362	1.376928	821.418507	0.015840	0.016128
RS	24	0.414283	1.573909	751.624005	0.014494	0.014808
RS	25	0.450599	1.573909	786.157095	0.015160	0.015485
RS	26	0.489480	1.716656	753.485790	0.014530	0.014880
RS	27	0.531106	1.716656	787.212132	0.015180	0.015555
RS	28	0.575672	1.793005	786.531767	0.015167	0.015567
RS	29	0.623385	1.793005	819.808472	0.015809	0.016247
RS	30	0.674467	1.802290	848.549791	0.016363	0.016834
RS	31	0.729156	1.802290	881.134535	0.016992	0.017525
RS	32	0.787707	1.758558	935.300395	0.018036	0.018626
RS	33	0.850393	1.758558	966.021483	0.018629	0.019320
RS	34	0.917505	1.691470	1033.864717	0.019937	0.020716
RS	35	0.989356	1.691470	1060.449365	0.020450	0.021354
RS	36	1.066282	1.633321	1122.073903	0.021638	0.022638
RS	37	1.148639	1.633321	1141.688018	0.022016	0.023122
RS	38	1.236812	1.604841	1177.418456	0.022705	0.023872
RS	39	1.331211	1.604841	1187.853274	0.022906	0.024116
RS	40	1.432277	1.613058	1187.485383	0.022899	0.024107
RS	41	1.540479	1.613058	1188.067429	0.022911	0.024087
RS	42	1.656321	1.655387	1153.846017	0.022251	0.023366
RS	43	1.780345	1.655387	1145.357363	0.022087	0.023117
RS	44	1.913126	1.722763	1088.448529	0.020989	0.021930
RS	45	2.055283	1.722763	1072.275392	0.020678	0.021510
RS	46	2.207479	1.801393	1006.357145	0.019406	0.020153
RS	47	2.370422	1.801393	983.601403	0.018968	0.019618
RS	48	2.544872	1.874647	919.697316	0.017735	0.018325
RS	49	2.731640	1.874647	890.723662	0.017177	0.017703
RS	50	2.931597	1.927142	834.514191	0.016093	0.016591
RS	51	3.145674	1.927142	799.021793	0.015408	0.015883
RS	52	3.374868	1.951017	750.307640	0.014469	0.014944
RS	53	3.620247	1.951017	707.888947	0.013651	0.014132
RS	54	3.882953	1.941968	664.793334	0.012820	0.013315
RS	55	4.164210	1.941968	615.282666	0.011865	0.012376
RS	56	4.465328	1.941968	563.627483	0.010869	0.011392
RS	57	4.787710	1.941968	510.649427	0.009847	0.010375
RS	58	5.132857	2.051400	434.968511	0.008388	0.008913
RS	59	5.502377	2.051400	388.623731	0.007494	0.008000
RS	60	5.897990	2.051400	342.803548	0.006611	0.007087
RS	61	6.321539	2.051400	298.272029	0.005752	0.006188
RS	62	6.774998	2.051400	255.746587	0.004932	0.005322
RS	63	7.260478	2.051400	988.371964	0.019060	0.020656
PA	4+25*2+4+6 0.098068783 0.030661387 7.260477901 156.581737773 2.920340080 1.099180529 0.699065293 0.572445516 0.569475741 0.641741467 0.770017042 0.943454408 1.153850814 1.376928075 1.573908992 1.716655534 1.793004780 1.802290115 1.758558469 1.691470277 1.633320703 1.604841013 1.613057726 1.655387146 1.722762651 1.801392882 1.874646973 1.927142001 1.951017418 1.941968045 2.051400470
//
IT	4763
RD	13
LK	-408646.043574
QD	-178.195145 -> -155.162452
RI	0.0033352799
TR	0.096523	0.031019
MT	7.337363
MM	C_pi: 1.502626, n_recomb: 53337.881166
RS	0	0.000000	233.224800	1.582183	0.000030	0.000000
RS	1	0.007079	233.224800	1.694328	0.000032	0.000004
RS	2	0.014660	233.224800	1.814432	0.000034	0.000010
RS	3	0.022776	233.224800	1.943063	0.000036	0.000020
RS	4	0.031468	3.224228	150.302640	0.002818	0.001682
RS	5	0.040775	3.224228	160.486526	0.003009	0.002197
RS	6	0.050741	1.154702	476.971348	0.008942	0.006702
RS	7	0.061412	1.154702	505.960154	0.009486	0.007306
RS	8	0.072839	0.718456	859.265655	0.016110	0.012571
RS	9	0.085074	0.718456	904.191666	0.016952	0.013875
RS	10	0.098176	0.579091	1176.235543	0.022053	0.018624
RS	11	0.112205	0.579091	1228.583811	0.023034	0.020249
RS	12	0.127227	0.571542	1297.688532	0.024330	0.021925
RS	13	0.143313	0.571542	1350.000111	0.025310	0.023423
RS	14	0.160538	0.642486	1249.003167	0.023417	0.022083
RS	15	0.178982	0.642486	1298.644712	0.024348	0.023351
RS	16	0.198731	0.771495	1125.207814	0.021096	0.020521
RS	17	0.219879	0.771495	1171.549729	0.021965	0.021601
RS	18	0.242524	0.947885	993.729457	0.018631	0.018538
RS	19	0.266772	0.947885	1036.669585	0.019436	0.019473
RS	20	0.292737	1.164160	881.314933	0.016523	0.016700
RS	21	0.320539	1.164160	921.067837	0.017269	0.017493
RS	22	0.350310	1.395679	803.369313	0.015062	0.015336
RS	23	0.382188	1.395679	840.566225	0.015759	0.016039
RS	24	0.416323	1.601414	766.526180	0.014371	0.014673
RS	25	0.452875	1.601414	802.089958	0.015038	0.015348
RS	26	0.492014	1.750762	767.308112	0.014386	0.014717
RS	27	0.533923	1.750762	802.051106	0.015037	0.015388
RS	28	0.578800	1.830112	801.123454	0.015020	0.015393
RS	29	0.626853	1.830112	835.470594	0.015664	0.016069
RS	30	0.678309	1.838283	865.854037	0.016233	0.016668
RS	31	0.733407	1.838283	899.610041	0.016866	0.017356
RS	32	0.792405	1.790031	957.389161	0.017950	0.018490
RS	33	0.855580	1.790031	989.376407	0.018549	0.019182
RS	34	0.923227	1.717030	1062.315466	0.019917	0.020632
RS	35	0.995664	1.717030	1090.160582	0.020439	0.021272
RS	36	1.073228	1.653819	1156.941261	0.021691	0.022617
RS	37	1.156283	1.653819	1177.631544	0.022079	0.023106
RS	38	1.245217	1.622521	1216.769087	0.022812	0.023901
RS	39	1.340448	1.622521	1227.948856	0.023022	0.024155
RS	40	1.442420	1.630604	1228.128342	0.023025	0.024158
RS	41	1.551610	1.630604	1229.114957	0.023044	0.024151
RS	42	1.668531	1.675373	1192.722615	0.022362	0.023411
RS	43	1.793729	1.675373	1184.418763	0.022206	0.023177
RS	44	1.927789	1.747250	1123.735870	0.021068	0.021954
RS	45	2.071340	1.747250	1107.675068	0.020767	0.021553
RS	46	2.225053	1.831558	1037.709357	0.019455	0.020160
RS	47	2.389648	1.831558	1015.074961	0.019031	0.019646
RS	48	2.565895	1.910409	947.852682	0.017771	0.018328
RS	49	2.754619	1.910409	918.991012	0.017230	0.017729
RS	50	2.956703	1.967101	860.640042	0.016136	0.016610
RS	51	3.173092	1.967101	825.144162	0.015470	0.015924
RS	52	3.404801	1.992988	775.368248	0.014537	0.014992
RS	53	3.652912	1.992988	732.671507	0.013736	0.014200
RS	54	3.918588	1.983374	689.311720	0.012923	0.013402
RS	55	4.203071	1.983374	639.053426	0.011981	0.012477
RS	56	4.507693	1.983374	586.439715	0.010995	0.011505
RS	57	4.833880	1.983374	532.303935	0.009980	0.010496
RS	58	5.183159	2.101952	452.931563	0.008492	0.009004
RS	59	5.557164	2.101952	405.702540	0.007606	0.008102
RS	60	5.957645	2.101952	358.827551	0.006727	0.007196
RS	61	6.386477	2.101952	313.095296	0.005870	0.006301
RS	62	6.845667	2.101952	269.253939	0.005048	0.005435
RS	63	7.337363	2.101952	1055.305287	0.019785	0.021398
PA	4+25*2+4+6 0.096522587 0.031018522 7.337363455 233.224800381 3.224228389 1.154702157 0.718455699 0.579090535 0.571541672 0.642485980 0.771494545 0.947884769 1.164160442 1.395679071 1.601413629 1.750761870 1.830112244 1.838283460 1.790031198 1.717030033 1.653819456 1.622520917 1.630603938 1.675373293 1.747249655 1.831558228 1.910408837 1.967101339 1.992987766 1.983374248 2.101951672
//
IT	4522
RD	14
LK	-408600.767638
QD	-166.806189 -> -145.676407
RI	0.0029712822
TR	0.095060	0.031357
MT	7.411369
MM	C_pi: 1.527551, n_recomb: 54780.277170
RS	0	0.000000	344.441682	1.102209	0.000020	0.000000
RS	1	0.007096	344.441682	1.180533	0.000022	0.000003
RS	2	0.014696	344.441682	1.264431	0.000023	0.000007
RS	3	0.022834	344.441682	1.354301	0.000025	0.000014
RS	4	0.031551	3.540063	140.953771	0.002573	0.001565
RS	5	0.040886	3.540063	150.567062	0.002749	0.002040
RS	6	0.050883	1.209942	469.122868	0.008564	0.006517
RS	7	0.061590	1.209942	497.916083	0.009089	0.007078
RS	8	0.073056	0.737922	863.169551	0.015757	0.012406
RS	9	0.085336	0.737922	908.809613	0.016590	0.013662
RS	10	0.098488	0.585894	1200.727423	0.021919	0.018604
RS	11	0.112572	0.585894	1254.606899	0.022903	0.020208
RS	12	0.127656	0.573829	1335.742527	0.024384	0.022037
RS	13	0.143811	0.573829	1389.797912	0.025370	0.023527
RS	14	0.161112	0.643410	1289.256984	0.023535	0.022226
RS	15	0.179640	0.643410	1340.586860	0.024472	0.023495
RS	16	0.199484	0.772979	1161.066631	0.021195	0.020631
RS	17	0.220735	0.772979	1208.977216	0.022070	0.021716
RS	18	0.243494	0.952018	1023.097410	0.018676	0.018587
RS	19	0.267869	0.952018	1067.454624	0.019486	0.019526
RS	20	0.293973	1.173789	904.131700	0.016505	0.016679
RS	21	0.321929	1.173789	945.130793	0.017253	0.017475
RS	22	0.351869	1.413422	820.967411	0.014987	0.015254
RS	23	0.383934	1.413422	859.257543	0.015686	0.015958
RS	24	0.418274	1.627746	780.978575	0.014257	0.014547
RS	25	0.455051	1.627746	817.543227	0.014924	0.015220
RS	26	0.494438	1.783714	780.604592	0.014250	0.014564
RS	27	0.536619	1.783714	816.330714	0.014902	0.015232
RS	28	0.581794	1.866200	815.067623	0.014879	0.015228
RS	29	0.630174	1.866200	850.448690	0.015525	0.015901
RS	30	0.681987	1.873456	882.345819	0.016107	0.016508
RS	31	0.737477	1.873456	917.236541	0.016744	0.017194
RS	32	0.796904	1.820886	978.487200	0.017862	0.018358
RS	33	0.860549	1.820886	1011.710004	0.018469	0.019049
RS	34	0.928710	1.742128	1089.643857	0.019891	0.020549
RS	35	1.001707	1.742128	1118.731551	0.020422	0.021190
RS	36	1.079884	1.673944	1190.648386	0.021735	0.022592
RS	37	1.163609	1.673944	1212.412247	0.022132	0.023087
RS	38	1.253275	1.639827	1255.013971	0.022910	0.023925
RS	39	1.349304	1.639827	1266.948149	0.023128	0.024189
RS	40	1.452147	1.647693	1267.763413	0.023143	0.024206
RS	41	1.562287	1.647693	1269.171268	0.023168	0.024210
RS	42	1.680243	1.694750	1230.694400	0.022466	0.023454
RS	43	1.806570	1.694750	1222.595784	0.022318	0.023234
RS	44	1.941860	1.770947	1158.207875	0.021143	0.021978
RS	45	2.086751	1.770947	1142.281705	0.020852	0.021595
RS	46	2.241923	1.860762	1068.323942	0.019502	0.020167
RS	47	2.408106	1.860762	1045.833854	0.019091	0.019673
RS	48	2.586082	1.945078	975.337152	0.017805	0.018333
RS	49	2.776687	1.945078	946.611920	0.017280	0.017755
RS	50	2.980817	2.005889	886.154755	0.016177	0.016628
RS	51	3.199432	2.005889	850.684693	0.015529	0.015963
RS	52	3.433561	2.033749	799.883575	0.014602	0.015039
RS	53	3.684303	2.033749	756.946572	0.013818	0.014264
RS	54	3.952838	2.023572	713.369002	0.013022	0.013485
RS	55	4.240428	2.023572	662.410943	0.012092	0.012574
RS	56	4.548425	2.023572	608.889865	0.011115	0.011612
RS	57	4.878278	2.023572	553.649517	0.010107	0.010611
RS	58	5.231538	2.151192	470.606594	0.008591	0.009092
RS	59	5.609864	2.151192	422.543706	0.007713	0.008200
RS	60	6.015037	2.151192	374.665097	0.006839	0.007300
RS	61	6.448961	2.151192	327.782289	0.005984	0.006410
RS	62	6.913677	2.151192	282.672422	0.005160	0.005544
RS	63	7.411369	2.151192	1122.803325	0.020496	0.022125
PA	4+25*2+4+6 0.095060177 0.031357290 7.411368540 344.441682328 3.540063025 1.209942144 0.737922142 0.585894424 0.573828763 0.643409965 0.772979298 0.952017961 1.173789258 1.413422277 1.627746173 1.783714213 1.866200454 1.873456381 1.820885873 1.742128417 1.673944200 1.639826552 1.647692548 1.694750134 1.770947250 1.860762346 1.945077921 2.005888978 2.033748872 2.023571904 2.151192235
//
IT	4734
RD	15
LK	-408559.220259
QD	-156.380556 -> -136.962828
RI	0.0026642702
TR	0.093676	0.031679
MT	7.482614
MM	C_pi: 1.551766, n_recomb: 56185.223003
RS	0	0.000000	505.628070	0.771370	0.000014	0.000000
RS	1	0.007112	505.628070	0.826314	0.000015	0.000002
RS	2	0.014730	505.628070	0.885179	0.000016	0.000005
RS	3	0.022890	505.628070	0.948245	0.000017	0.000010
RS	4	0.031630	3.866838	132.668189	0.002361	0.001461
RS	5	0.040991	3.866838	141.769577	0.002523	0.001902
RS	6	0.051019	1.264746	461.784809	0.008219	0.006345
RS	7	0.061759	1.264746	490.382958	0.008728	0.006867
RS	8	0.073264	0.757430	866.187075	0.015417	0.012242
RS	9	0.085586	0.757430	912.476443	0.016241	0.013453
RS	10	0.098785	0.592818	1223.535769	0.021777	0.018573
RS	11	0.112923	0.592818	1278.885259	0.022762	0.020156
RS	12	0.128066	0.576278	1372.179109	0.024422	0.022135
RS	13	0.144286	0.576278	1427.933569	0.025415	0.023617
RS	14	0.161660	0.644460	1328.273362	0.023641	0.022358
RS	15	0.180270	0.644460	1381.254121	0.024584	0.023629
RS	16	0.200203	0.774436	1196.073533	0.021288	0.020736
RS	17	0.221553	0.774436	1245.520502	0.022168	0.021826
RS	18	0.244422	0.955849	1051.880875	0.018722	0.018636
RS	19	0.268918	0.955849	1097.627498	0.019536	0.019579
RS	20	0.295155	1.182775	926.494864	0.016490	0.016663
RS	21	0.323259	1.182775	968.714708	0.017241	0.017462
RS	22	0.353362	1.430214	838.155056	0.014918	0.015180
RS	23	0.385605	1.430214	877.512387	0.015618	0.015884
RS	24	0.420142	1.652973	794.998590	0.014150	0.014431
RS	25	0.457134	1.652973	832.535396	0.014818	0.015102
RS	26	0.496758	1.815573	793.398582	0.014121	0.014420
RS	27	0.539200	1.815573	830.075583	0.014774	0.015085
RS	28	0.584660	1.901326	828.392395	0.014744	0.015071
RS	29	0.633354	1.901326	864.772057	0.015391	0.015741
RS	30	0.685510	1.907853	898.060573	0.015984	0.016355
RS	31	0.741376	1.907853	934.050225	0.016624	0.017038
RS	32	0.801216	1.851150	998.636005	0.017774	0.018229
RS	33	0.865311	1.851150	1033.063706	0.018387	0.018919
RS	34	0.933964	1.766784	1115.887914	0.019861	0.020465
RS	35	1.007500	1.766784	1146.199352	0.020400	0.021109
RS	36	1.086266	1.693708	1223.224414	0.021771	0.022565
RS	37	1.170635	1.693708	1246.057868	0.022178	0.023066
RS	38	1.261003	1.656766	1292.177186	0.022999	0.023946
RS	39	1.357798	1.656766	1304.873651	0.023224	0.024218
RS	40	1.461478	1.664334	1306.412854	0.023252	0.024250
RS	41	1.572531	1.664334	1308.256819	0.023285	0.024265
RS	42	1.691483	1.713537	1267.782564	0.022564	0.023496
RS	43	1.818894	1.713537	1259.907574	0.022424	0.023289
RS	44	1.955367	1.793883	1191.886521	0.021214	0.022002
RS	45	2.101546	1.793883	1176.114895	0.020933	0.021635
RS	46	2.258122	1.889038	1098.223702	0.019546	0.020175
RS	47	2.425833	1.889038	1075.898148	0.019149	0.019700
RS	48	2.605472	1.978690	1002.171517	0.017837	0.018337
RS	49	2.797887	1.978690	973.604288	0.017328	0.017779
RS	50	3.003986	2.043540	911.076406	0.016216	0.016645
RS	51	3.224744	2.043540	875.658230	0.015585	0.016000
RS	52	3.461202	2.073338	823.865334	0.014663	0.015083
RS	53	3.714477	2.073338	780.722535	0.013896	0.014326
RS	54	3.985765	2.062597	736.970329	0.013117	0.013565
RS	55	4.276347	2.062597	685.356922	0.012198	0.012666
RS	56	4.587596	2.062597	630.976339	0.011230	0.011715
RS	57	4.920981	2.062597	574.681532	0.010228	0.010722
RS	58	5.278077	2.199143	487.993781	0.008685	0.009175
RS	59	5.660569	2.199143	439.143653	0.007816	0.008293
RS	60	6.070264	2.199143	390.309273	0.006947	0.007401
RS	61	6.509098	2.199143	342.323305	0.006093	0.006514
RS	62	6.979141	2.199143	295.990183	0.005268	0.005649
RS	63	7.482614	2.199143	1190.752031	0.021193	0.022836
PA	4+25*2+4+6 0.093675587 0.031679079 7.482614301 505.628069656 3.866838476 1.264745608 0.757429742 0.592818485 0.576278235 0.644460454 0.774435947 0.955849362 1.182775343 1.430213622 1.652973246 1.815572510 1.901325550 1.907853299 1.851150154 1.766783520 1.693707602 1.656766289 1.664334058 1.713537304 1.793883451 1.889037762 1.978689993 2.043539712 2.073338156 2.062597379 2.199142676
//
IT	4430
RD	16
LK	-408521.029265
QD	-146.816028 -> -128.943072
RI	0.0024020668
TR	0.092364	0.031985
MT	7.551177
MM	C_pi: 1.575293, n_recomb: 57553.891858
RS	0	0.000000	737.673557	0.542446	0.000009	0.000000
RS	1	0.007127	737.673557	0.581171	0.000010	0.000001
RS	2	0.014763	737.673557	0.622666	0.000011	0.000003
RS	3	0.022942	737.673557	0.667128	0.000012	0.000007
RS	4	0.031705	4.203450	125.297814	0.002177	0.001369
RS	5	0.041092	4.203450	133.938986	0.002327	0.001779
RS	6	0.051148	1.319010	454.931123	0.007904	0.006185
RS	7	0.061921	1.319010	483.337193	0.008398	0.006672
RS	8	0.073462	0.776951	868.432016	0.015089	0.012080
RS	9	0.085825	0.776951	915.311121	0.015904	0.013248
RS	10	0.099069	0.599827	1244.797522	0.021628	0.018532
RS	11	0.113258	0.599827	1301.558009	0.022615	0.020096
RS	12	0.128457	0.578850	1407.100071	0.024448	0.022220
RS	13	0.144740	0.578850	1464.509914	0.025446	0.023695
RS	14	0.162184	0.645599	1366.125787	0.023736	0.022482
RS	15	0.180871	0.645599	1420.720814	0.024685	0.023754
RS	16	0.200890	0.775841	1230.278283	0.021376	0.020837
RS	17	0.222335	0.775841	1281.229989	0.022261	0.021931
RS	18	0.245309	0.959385	1080.108640	0.018767	0.018686
RS	19	0.269921	0.959385	1127.217472	0.019585	0.019634
RS	20	0.296286	1.191146	948.429272	0.016479	0.016651
RS	21	0.324531	1.191146	991.845097	0.017233	0.017453
RS	22	0.354789	1.446100	854.951019	0.014855	0.015112
RS	23	0.387203	1.446100	895.350357	0.015557	0.015818
RS	24	0.421928	1.677149	808.604473	0.014050	0.014322
RS	25	0.459128	1.677149	847.085736	0.014718	0.014991
RS	26	0.498979	1.846388	805.711876	0.013999	0.014284
RS	27	0.541671	1.846388	843.308661	0.014653	0.014946
RS	28	0.587405	1.935531	841.125951	0.014615	0.014922
RS	29	0.636399	1.935531	878.469989	0.015263	0.015589
RS	30	0.688885	1.941508	913.032727	0.015864	0.016208
RS	31	0.745111	1.941508	950.086260	0.016508	0.016888
RS	32	0.805345	1.880845	1017.874971	0.017686	0.018104
RS	33	0.869873	1.880845	1053.476915	0.018304	0.018792
RS	34	0.938999	1.791003	1141.087662	0.019826	0.020382
RS	35	1.013053	1.791003	1172.603136	0.020374	0.021027
RS	36	1.092384	1.713103	1254.708167	0.021801	0.022536
RS	37	1.177370	1.713103	1278.605616	0.022216	0.023042
RS	38	1.268412	1.673336	1328.288284	0.023079	0.023964
RS	39	1.365944	1.673336	1341.753118	0.023313	0.024244
RS	40	1.470428	1.680530	1344.100509	0.023354	0.024291
RS	41	1.582358	1.680530	1346.393582	0.023394	0.024317
RS	42	1.702266	1.731741	1304.011356	0.022657	0.023535
RS	43	1.830720	1.731741	1296.376125	0.022525	0.023341
RS	44	1.968329	1.816072	1224.795295	0.021281	0.022025
RS	45	2.115747	1.816072	1209.195604	0.021010	0.021674
RS	46	2.273672	1.916406	1127.429456	0.019589	0.020183
RS	47	2.442852	1.916406	1105.286145	0.019204	0.019726
RS	48	2.624090	2.011269	1028.375069	0.017868	0.018342
RS	49	2.818246	2.011269	999.984730	0.017375	0.017803
RS	50	3.026241	2.080077	935.421145	0.016253	0.016663
RS	51	3.249059	2.080077	900.078045	0.015639	0.016036
RS	52	3.487759	2.111778	847.325224	0.014722	0.015125
RS	53	3.743472	2.111778	804.007923	0.013970	0.014385
RS	54	4.017411	2.100473	760.120956	0.013207	0.013641
RS	55	4.310874	2.100473	707.893373	0.012300	0.012754
RS	56	4.625253	2.100473	652.698030	0.011341	0.011813
RS	57	4.962040	2.100473	595.395983	0.010345	0.010828
RS	58	5.322830	2.245811	505.093383	0.008776	0.009255
RS	59	5.709335	2.245811	455.499217	0.007914	0.008382
RS	60	6.123388	2.245811	405.753851	0.007050	0.007497
RS	61	6.566952	2.245811	356.709525	0.006198	0.006614
RS	62	7.042131	2.245811	309.196385	0.005372	0.005750
RS	63	7.551177	2.245811	1259.043492	0.021876	0.023533
PA	4+25*2+4+6 0.092363732 0.031985288 7.551176769 737.673556511 4.203450302 1.319009861 0.776951015 0.599826918 0.578849728 0.645598857 0.775841426 0.959385339 1.191145819 1.446100323 1.677148887 1.846388148 1.935530610 1.941508048 1.880844970 1.791002791 1.713103469 1.673335911 1.680530180 1.731741399 1.816072275 1.916406331 2.011268550 2.080077152 2.111778144 2.100472853 2.245811168
//
IT	4364
RD	17
LK	-408485.867608
QD	-138.023433 -> -121.547965
RI	0.0021755081
TR	0.091120	0.032277
MT	7.617141
MM	C_pi: 1.598150, n_recomb: 58887.335568
RS	0	0.000000	1069.461194	0.383389	0.000007	0.000000
RS	1	0.007142	1069.461194	0.410816	0.000007	0.000001
RS	2	0.014794	1069.461194	0.440210	0.000007	0.000002
RS	3	0.022993	1069.461194	0.471710	0.000008	0.000005
RS	4	0.031777	4.549084	118.710386	0.002016	0.001287
RS	5	0.041188	4.549084	126.936362	0.002156	0.001670
RS	6	0.051272	1.372643	448.534325	0.007617	0.006036
RS	7	0.062076	1.372643	476.753085	0.008096	0.006493
RS	8	0.073651	0.796463	870.001219	0.014774	0.011920
RS	9	0.086053	0.796463	917.415195	0.015579	0.013049
RS	10	0.099341	0.606890	1264.634550	0.021475	0.018484
RS	11	0.113578	0.606890	1322.749104	0.022462	0.020028
RS	12	0.128831	0.581511	1440.595718	0.024464	0.022295
RS	13	0.145174	0.581511	1499.618189	0.025466	0.023762
RS	14	0.162685	0.646796	1402.876795	0.023823	0.022598
RS	15	0.181446	0.646796	1459.050194	0.024777	0.023869
RS	16	0.201546	0.777182	1263.718636	0.021460	0.020934
RS	17	0.223083	0.777182	1316.143937	0.022350	0.022032
RS	18	0.246157	0.962632	1107.808492	0.018812	0.018737
RS	19	0.270880	0.962632	1156.252819	0.019635	0.019688
RS	20	0.297368	1.198929	969.954878	0.016471	0.016643
RS	21	0.325748	1.198929	1014.542489	0.017229	0.017448
RS	22	0.356154	1.461130	871.370162	0.014797	0.015051
RS	23	0.388733	1.461130	912.787032	0.015501	0.015757
RS	24	0.423638	1.700319	821.815090	0.013956	0.014220
RS	25	0.461036	1.700319	861.214105	0.014625	0.014888
RS	26	0.501105	1.876207	817.565308	0.013884	0.014156
RS	27	0.544036	1.876207	856.051871	0.014537	0.014815
RS	28	0.590032	1.968853	853.295134	0.014490	0.014780
RS	29	0.639314	1.968853	891.570392	0.015140	0.015443
RS	30	0.692116	1.974444	927.297881	0.015747	0.016066
RS	31	0.748689	1.974444	965.380999	0.016394	0.016744
RS	32	0.809302	1.909982	1036.244725	0.017597	0.017981
RS	33	0.874244	1.909982	1072.990293	0.018221	0.018669
RS	34	0.943824	1.814791	1165.282233	0.019788	0.020298
RS	35	1.018374	1.814791	1197.981201	0.020344	0.020946
RS	36	1.098248	1.732135	1285.130239	0.021824	0.022504
RS	37	1.183826	1.732135	1310.084734	0.022247	0.023016
RS	38	1.275516	1.689537	1363.372078	0.023152	0.023979
RS	39	1.373755	1.689537	1377.609776	0.023394	0.024267
RS	40	1.479011	1.696283	1380.849606	0.023449	0.024330
RS	41	1.591783	1.696283	1383.602909	0.023496	0.024366
RS	42	1.712610	1.749376	1339.398302	0.022745	0.023573
RS	43	1.842066	1.749376	1332.017186	0.022620	0.023391
RS	44	1.980767	1.837531	1256.954047	0.021345	0.022048
RS	45	2.129375	1.837531	1241.541472	0.021083	0.021711
RS	46	2.288597	1.942889	1155.960894	0.019630	0.020192
RS	47	2.459189	1.942889	1134.015106	0.019257	0.019752
RS	48	2.641966	2.042839	1053.964308	0.017898	0.018347
RS	49	2.837796	2.042839	1025.767367	0.017419	0.017827
RS	50	3.047613	2.115526	959.202812	0.016289	0.016679
RS	51	3.272414	2.115526	923.955406	0.015690	0.016070
RS	52	3.513271	2.149095	870.272481	0.014779	0.015165
RS	53	3.771330	2.149095	826.809228	0.014041	0.014441
RS	54	4.047819	2.137225	782.824211	0.013294	0.013714
RS	55	4.344055	2.137225	730.020858	0.012397	0.012839
RS	56	4.661448	2.137225	674.052836	0.011446	0.011907
RS	57	5.001509	2.137225	615.788290	0.010457	0.010929
RS	58	5.365858	2.291210	521.905379	0.008863	0.009331
RS	59	5.756228	2.291210	471.607284	0.008009	0.008468
RS	60	6.174478	2.291210	420.992921	0.007149	0.007589
RS	61	6.622599	2.291210	370.932657	0.006299	0.006710
RS	62	7.102725	2.291210	322.280846	0.005473	0.005847
RS	63	7.617141	2.291210	1327.573410	0.022544	0.024214
PA	4+25*2+4+6 0.091119835 0.032277132 7.617141257 1069.461193664 4.549084368 1.372643191 0.796462669 0.606890462 0.581511085 0.646795760 0.777182125 0.962631550 1.198929453 1.461129763 1.700318575 1.876206542 1.968853103 1.974443595 1.909982052 1.814790572 1.732134939 1.689536849 1.696282907 1.749376300 1.837530921 1.942888654 2.042838598 2.115526284 2.149094597 2.137224708 2.291210184
//
IT	4256
RD	18
LK	-408453.447645
QD	-129.925117 -> -114.716911
RI	0.0019780214
TR	0.089939	0.032556
MT	7.680603
MM	C_pi: 1.620356, n_recomb: 60186.517322
RS	0	0.000000	1541.450535	0.272240	0.000005	0.000000
RS	1	0.007156	1541.450535	0.291755	0.000005	0.000001
RS	2	0.014824	1541.450535	0.312671	0.000005	0.000002
RS	3	0.023041	1541.450535	0.335090	0.000006	0.000003
RS	4	0.031845	4.902250	112.812548	0.001874	0.001214
RS	5	0.041280	4.902250	120.663745	0.002005	0.001573
RS	6	0.051390	1.425534	442.575754	0.007353	0.005897
RS	7	0.062223	1.425534	470.613737	0.007819	0.006327
RS	8	0.073832	0.815944	870.977693	0.014471	0.011762
RS	9	0.086271	0.815944	918.875959	0.015267	0.012854
RS	10	0.099600	0.613993	1283.137731	0.021319	0.018429
RS	11	0.113883	0.613993	1342.551039	0.022307	0.019955
RS	12	0.129189	0.584237	1472.744381	0.024470	0.022359
RS	13	0.145589	0.584237	1533.337565	0.025476	0.023820
RS	14	0.163163	0.648032	1438.572990	0.023902	0.022706
RS	15	0.181995	0.648032	1496.289435	0.024861	0.023978
RS	16	0.202174	0.778448	1296.427781	0.021540	0.021029
RS	17	0.223797	0.778448	1350.296009	0.022435	0.022130
RS	18	0.246968	0.965599	1135.000970	0.018858	0.018789
RS	19	0.271797	0.965599	1184.754473	0.019685	0.019743
RS	20	0.298402	1.206161	991.083532	0.016467	0.016639
RS	21	0.326911	1.206161	1036.819156	0.017227	0.017447
RS	22	0.357461	1.475341	887.429157	0.014745	0.014995
RS	23	0.390196	1.475341	929.839838	0.015449	0.015701
RS	24	0.425274	1.722534	834.643714	0.013868	0.014125
RS	25	0.462862	1.722534	874.934615	0.014537	0.014791
RS	26	0.503140	1.905070	828.978768	0.013773	0.014034
RS	27	0.546300	1.905070	868.326144	0.014427	0.014691
RS	28	0.592549	2.001329	864.924907	0.014371	0.014643
RS	29	0.642107	2.001329	904.099251	0.015022	0.015304
RS	30	0.695211	2.006688	940.886848	0.015633	0.015929
RS	31	0.752116	2.006688	979.966000	0.016282	0.016605
RS	32	0.813092	1.938581	1053.779598	0.017509	0.017861
RS	33	0.878432	1.938581	1091.638304	0.018138	0.018548
RS	34	0.948448	1.838154	1188.508979	0.019747	0.020215
RS	35	1.023474	1.838154	1222.370222	0.020310	0.020865
RS	36	1.103868	1.750800	1314.526270	0.021841	0.022470
RS	37	1.190016	1.750800	1340.529466	0.022273	0.022988
RS	38	1.282328	1.705368	1397.456966	0.023219	0.023990
RS	39	1.381246	1.705368	1412.470322	0.023468	0.024287
RS	40	1.487243	1.711598	1416.681277	0.023538	0.024366
RS	41	1.600824	1.711598	1419.904209	0.023592	0.024412
RS	42	1.722533	1.766450	1373.965090	0.022828	0.023609
RS	43	1.852952	1.766450	1366.850321	0.022710	0.023439
RS	44	1.992703	1.858280	1288.378999	0.021406	0.022070
RS	45	2.142455	1.858280	1273.166796	0.021154	0.021748
RS	46	2.302923	1.968511	1183.832602	0.019669	0.020201
RS	47	2.474874	1.968511	1162.097693	0.019308	0.019776
RS	48	2.659129	2.073427	1078.953746	0.017927	0.018353
RS	49	2.856569	2.073427	1050.964557	0.017462	0.017849
RS	50	3.068139	2.149917	982.431879	0.016323	0.016695
RS	51	3.294847	2.149917	947.298691	0.015739	0.016103
RS	52	3.537779	2.185317	892.714520	0.014832	0.015204
RS	53	3.798095	2.185317	849.131501	0.014108	0.014494
RS	54	4.077039	2.172884	805.082096	0.013376	0.013783
RS	55	4.375943	2.172884	751.739018	0.012490	0.012920
RS	56	4.696237	2.172884	695.038109	0.011548	0.011997
RS	57	5.039451	2.172884	635.853666	0.010565	0.011027
RS	58	5.407225	2.335360	538.429147	0.008946	0.009404
RS	59	5.801317	2.335360	487.464572	0.008099	0.008550
RS	60	6.223609	2.335360	436.020778	0.007244	0.007678
RS	61	6.676120	2.335360	384.984903	0.006397	0.006803
RS	62	7.161012	2.335360	335.234101	0.005570	0.005941
RS	63	7.680603	2.335360	1396.243424	0.023199	0.024880
PA	4+25*2+4+6 0.089939399 0.032555662 7.680602845 1541.450534937 4.902250049 1.425534068 0.815944017 0.613993271 0.584237361 0.648031893 0.778448428 0.965598645 1.206161383 1.475341478 1.722533812 1.905069579 2.001328845 2.006687678 1.938581437 1.838153550 1.750799673 1.705367556 1.711597686 1.766450043 1.858279628 1.968511247 2.073426599 2.149917487 2.185317078 2.172883811 2.335359899
//
IT	4326
RD	19
LK	-408423.515109
QD	-122.453068 -> -108.396546
RI	0.0018046903
TR	0.088818	0.032822
MT	7.741705
MM	C_pi: 1.641934, n_recomb: 61452.251202
RS	0	0.000000	2209.105385	0.194209	0.000003	0.000000
RS	1	0.007169	2209.105385	0.208157	0.000003	0.000000
RS	2	0.014852	2209.105385	0.223109	0.000004	0.000001
RS	3	0.023086	2209.105385	0.239136	0.000004	0.000002
RS	4	0.031911	5.262190	107.507671	0.001749	0.001148
RS	5	0.041368	5.262190	115.019313	0.001872	0.001486
RS	6	0.051503	1.477555	437.043555	0.007112	0.005768
RS	7	0.062364	1.477555	464.909078	0.007565	0.006173
RS	8	0.074004	0.835368	871.443037	0.014181	0.011607
RS	9	0.086479	0.835368	919.779396	0.014967	0.012665
RS	10	0.099848	0.621112	1300.411506	0.021161	0.018368
RS	11	0.114176	0.621112	1361.070383	0.022148	0.019876
RS	12	0.129530	0.587008	1503.618471	0.024468	0.022416
RS	13	0.145986	0.587008	1565.741306	0.025479	0.023869
RS	14	0.163621	0.649288	1473.264796	0.023974	0.022808
RS	15	0.182521	0.649288	1532.489597	0.024938	0.024079
RS	16	0.202775	0.779636	1328.431916	0.021617	0.021121
RS	17	0.224482	0.779636	1383.712820	0.022517	0.022225
RS	18	0.247744	0.968299	1161.703132	0.018904	0.018841
RS	19	0.272675	0.968299	1212.739856	0.019735	0.019799
RS	20	0.299393	1.212872	1011.827740	0.016465	0.016638
RS	21	0.328026	1.212872	1058.688050	0.017228	0.017448
RS	22	0.358712	1.488788	903.133856	0.014697	0.014944
RS	23	0.391598	1.488788	946.515117	0.015402	0.015651
RS	24	0.426842	1.743840	847.104251	0.013785	0.014036
RS	25	0.464612	1.743840	888.262005	0.014455	0.014701
RS	26	0.505090	1.933023	839.968106	0.013669	0.013919
RS	27	0.548470	1.933023	880.148261	0.014322	0.014573
RS	28	0.594961	2.032995	876.037496	0.014256	0.014513
RS	29	0.644784	2.032995	916.079753	0.014907	0.015171
RS	30	0.698179	2.038266	953.829026	0.015521	0.015796
RS	31	0.755402	2.038266	993.871394	0.016173	0.016470
RS	32	0.816727	1.966659	1070.514349	0.017420	0.017743
RS	33	0.882450	1.966659	1109.455841	0.018054	0.018430
RS	34	0.952883	1.861104	1210.800494	0.019703	0.020133
RS	35	1.028367	1.861104	1245.802147	0.020273	0.020784
RS	36	1.109262	1.769110	1342.921364	0.021853	0.022435
RS	37	1.195956	1.769110	1369.963748	0.022293	0.022958
RS	38	1.288866	1.720839	1430.562308	0.023279	0.023999
RS	39	1.388436	1.720839	1446.352688	0.023536	0.024304
RS	40	1.495146	1.726489	1451.610524	0.023622	0.024399
RS	41	1.609505	1.726489	1455.310942	0.023682	0.024455
RS	42	1.732063	1.782986	1407.722607	0.022908	0.023644
RS	43	1.863407	1.782986	1400.884908	0.022796	0.023485
RS	44	2.004168	1.878348	1319.081056	0.021465	0.022092
RS	45	2.155020	1.878348	1304.080805	0.021221	0.021783
RS	46	2.316687	1.993310	1211.054552	0.019707	0.020210
RS	47	2.489944	1.993310	1189.542170	0.019357	0.019800
RS	48	2.675622	2.103075	1103.350193	0.017955	0.018358
RS	49	2.874612	2.103075	1075.581609	0.017503	0.017871
RS	50	3.087868	2.183293	1005.114484	0.016356	0.016710
RS	51	3.316413	2.183293	970.112298	0.015786	0.016134
RS	52	3.561343	2.220491	914.653757	0.014884	0.015240
RS	53	3.823832	2.220491	870.975378	0.014173	0.014546
RS	54	4.105140	2.207496	826.893021	0.013456	0.013850
RS	55	4.406615	2.207496	773.044420	0.012580	0.012997
RS	56	4.729703	2.207496	715.648617	0.011646	0.012084
RS	57	5.075954	2.207496	655.585198	0.010668	0.011120
RS	58	5.447029	2.378302	554.661248	0.009026	0.009474
RS	59	5.844707	2.378302	503.065653	0.008186	0.008629
RS	60	6.270895	2.378302	450.830162	0.007336	0.007763
RS	61	6.727638	2.378302	398.857427	0.006491	0.006892
RS	62	7.217125	2.378302	348.046061	0.005664	0.006032
RS	63	7.741705	2.378302	1464.955673	0.023839	0.025532
PA	4+25*2+4+6 0.088817816 0.032821677 7.741704901 2209.105384557 5.262190136 1.477555323 0.835368458 0.621112383 0.587007900 0.649288310 0.779635504 0.968298626 1.212872075 1.488788132 1.743839896 1.933023108 2.032994691 2.038266199 1.966658672 1.861103824 1.769109523 1.720839169 1.726489221 1.782986254 1.878347948 1.993309569 2.103075340 2.183293382 2.220491151 2.207496160 2.378302156
//
IT	4246
RD	20
LK	-408395.842937
QD	-115.547540 -> -102.539836
RI	0.0016515198
TR	0.087752	0.033076
MT	7.800496
MM	C_pi: 1.662896, n_recomb: 62685.444374
RS	0	0.000000	3147.830227	0.139200	0.000002	0.000000
RS	1	0.007182	3147.830227	0.149215	0.000002	0.000000
RS	2	0.014880	3147.830227	0.159952	0.000003	0.000001
RS	3	0.023130	3147.830227	0.171464	0.000003	0.000002
RS	4	0.031973	5.627589	102.726294	0.001639	0.001089
RS	5	0.041451	5.627589	109.929910	0.001754	0.001408
RS	6	0.051610	1.528653	431.905167	0.006890	0.005647
RS	7	0.062499	1.528653	459.606766	0.007332	0.006031
RS	8	0.074169	0.854727	871.451733	0.013902	0.011456
RS	9	0.086678	0.854727	920.183231	0.014679	0.012481
RS	10	0.100085	0.628233	1316.539516	0.021002	0.018303
RS	11	0.114455	0.628233	1378.392481	0.021989	0.019794
RS	12	0.129857	0.589809	1533.273856	0.024460	0.022464
RS	13	0.146365	0.589809	1596.885899	0.025475	0.023911
RS	14	0.164059	0.650553	1506.988847	0.024040	0.022904
RS	15	0.183023	0.650553	1567.687778	0.025009	0.024175
RS	16	0.203350	0.780737	1359.759102	0.021692	0.021210
RS	17	0.225136	0.780737	1416.422841	0.022596	0.022317
RS	18	0.248487	0.970749	1187.922163	0.018951	0.018894
RS	19	0.273515	0.970749	1240.216332	0.019785	0.019855
RS	20	0.300341	1.219089	1032.199065	0.016466	0.016640
RS	21	0.329093	1.219089	1080.161130	0.017231	0.017452
RS	22	0.359910	1.501506	918.496557	0.014652	0.014897
RS	23	0.392940	1.501506	962.825756	0.015360	0.015605
RS	24	0.428343	1.764272	859.212025	0.013707	0.013952
RS	25	0.466288	1.764272	901.212410	0.014377	0.014615
RS	26	0.506958	1.960100	850.551356	0.013569	0.013809
RS	27	0.550550	1.960100	891.537184	0.014222	0.014461
RS	28	0.597272	2.063874	886.657046	0.014145	0.014388
RS	29	0.647349	2.063874	927.537018	0.014797	0.015044
RS	30	0.701023	2.069193	966.155358	0.015413	0.015668
RS	31	0.758552	2.069193	1007.128906	0.016066	0.016340
RS	32	0.820212	1.994218	1086.485417	0.017332	0.017629
RS	33	0.886301	1.994218	1126.479599	0.017970	0.018315
RS	34	0.957136	1.883636	1232.196821	0.019657	0.020050
RS	35	1.033059	1.883636	1268.316486	0.020233	0.020704
RS	36	1.114434	1.787056	1370.352125	0.021861	0.022399
RS	37	1.201654	1.787056	1398.422959	0.022309	0.022927
RS	38	1.295137	1.735944	1462.718414	0.023334	0.024006
RS	39	1.395335	1.735944	1479.285593	0.023599	0.024318
RS	40	1.502728	1.740954	1485.662387	0.023700	0.024431
RS	41	1.617835	1.740954	1489.846378	0.023767	0.024495
RS	42	1.741208	1.798987	1440.692064	0.022983	0.023677
RS	43	1.873442	1.798987	1434.140292	0.022878	0.023529
RS	44	2.015173	1.897744	1349.078778	0.021521	0.022114
RS	45	2.167083	1.897744	1334.300145	0.021286	0.021817
RS	46	2.329903	2.017299	1237.641563	0.019744	0.020219
RS	47	2.504416	2.017299	1216.361625	0.019404	0.019824
RS	48	2.691463	2.131799	1127.168091	0.017981	0.018364
RS	49	2.891944	2.131799	1099.631054	0.017542	0.017892
RS	50	3.106822	2.215671	1027.261616	0.016388	0.016725
RS	51	3.337133	2.215671	992.405324	0.015832	0.016164
RS	52	3.583985	2.254634	936.098006	0.014933	0.015276
RS	53	3.848566	2.254634	892.346593	0.014235	0.014594
RS	54	4.132148	2.241079	848.260340	0.013532	0.013914
RS	55	4.436098	2.241079	793.938261	0.012665	0.013072
RS	56	4.761876	2.241079	735.883455	0.011739	0.012167
RS	57	5.111052	2.241079	674.979996	0.010768	0.011210
RS	58	5.485305	2.420043	570.602733	0.009103	0.009541
RS	59	5.886436	2.420043	518.409092	0.008270	0.008704
RS	60	6.316377	2.420043	465.417341	0.007425	0.007845
RS	61	6.777196	2.420043	412.544475	0.006581	0.006978
RS	62	7.271110	2.420043	360.709308	0.005754	0.006119
RS	63	7.800496	2.420043	1533.622486	0.024465	0.026169
PA	4+25*2+4+6 0.087751693 0.033076160 7.800496248 3147.830227419 5.627588503 1.528653050 0.854726729 0.628232890 0.589809211 0.650553355 0.780737398 0.970749440 1.219089256 1.501506160 1.764272402 1.960100062 2.063874195 2.069192727 1.994218266 1.883635791 1.787055784 1.735944038 1.740953591 1.798986907 1.897743821 2.017298599 2.131799241 2.215670828 2.254633625 2.241078827 2.420042615
//
IT	4297
RD	21
LK	-408370.231066
QD	-109.155625 -> -97.104828
RI	0.0015153648
TR	0.086737	0.033320
MT	7.857142
MM	C_pi: 1.683274, n_recomb: 63887.030757
RS	0	0.000000	4472.820601	0.099959	0.000002	0.000000
RS	1	0.007194	4472.820601	0.107163	0.000002	0.000000
RS	2	0.014906	4472.820601	0.114887	0.000002	0.000001
RS	3	0.023172	4472.820601	0.123170	0.000002	0.000001
RS	4	0.032033	5.997344	98.405401	0.001540	0.001036
RS	5	0.041532	5.997344	105.329073	0.001649	0.001337
RS	6	0.051714	1.578698	427.155625	0.006686	0.005535
RS	7	0.062628	1.578698	454.703412	0.007117	0.005899
RS	8	0.074328	0.874003	871.063774	0.013634	0.011309
RS	9	0.086869	0.874003	920.151151	0.014403	0.012303
RS	10	0.100312	0.635351	1331.586311	0.020843	0.018234
RS	11	0.114723	0.635351	1394.583596	0.021829	0.019708
RS	12	0.130170	0.592631	1561.769551	0.024446	0.022506
RS	13	0.146729	0.592631	1626.831430	0.025464	0.023946
RS	14	0.164479	0.651823	1539.776785	0.024102	0.022995
RS	15	0.183505	0.651823	1601.916418	0.025074	0.024265
RS	16	0.203901	0.781766	1390.417259	0.021764	0.021297
RS	17	0.225764	0.781766	1448.434528	0.022672	0.022406
RS	18	0.249199	0.972964	1213.678758	0.018997	0.018948
RS	19	0.274321	0.972964	1267.205313	0.019835	0.019911
RS	20	0.301250	1.224849	1052.208178	0.016470	0.016645
RS	21	0.330116	1.224849	1101.249694	0.017237	0.017459
RS	22	0.361059	1.513537	933.531919	0.014612	0.014855
RS	23	0.394228	1.513537	978.787275	0.015321	0.015562
RS	24	0.429783	1.783892	870.975781	0.013633	0.013873
RS	25	0.467896	1.783892	913.795403	0.014303	0.014535
RS	26	0.508751	1.986349	860.746124	0.013473	0.013705
RS	27	0.552545	1.986349	902.511622	0.014127	0.014355
RS	28	0.599489	2.094010	896.806251	0.014037	0.014268
RS	29	0.649811	2.094010	938.494892	0.014690	0.014921
RS	30	0.703753	2.099503	977.894429	0.015307	0.015544
RS	31	0.761575	2.099503	1019.768135	0.015962	0.016214
RS	32	0.823557	2.021290	1101.725688	0.017245	0.017516
RS	33	0.889999	2.021290	1142.743039	0.017887	0.018202
RS	34	0.961220	1.905772	1252.733180	0.019609	0.019969
RS	35	1.037565	1.905772	1289.948389	0.020191	0.020624
RS	36	1.119402	1.804653	1396.854070	0.021864	0.022362
RS	37	1.207127	1.804653	1425.941874	0.022320	0.022894
RS	38	1.301162	1.750699	1493.954476	0.023384	0.024011
RS	39	1.401963	1.750699	1511.297173	0.023656	0.024330
RS	40	1.510015	1.755014	1518.859456	0.023774	0.024461
RS	41	1.625840	1.755014	1523.532004	0.023847	0.024534
RS	42	1.749999	1.814482	1472.892987	0.023055	0.023709
RS	43	1.883089	1.814482	1466.634794	0.022957	0.023571
RS	44	2.025753	1.916504	1378.390312	0.021575	0.022135
RS	45	2.178682	1.916504	1363.841629	0.021348	0.021850
RS	46	2.342611	2.040519	1263.610986	0.019779	0.020228
RS	47	2.518334	2.040519	1242.571931	0.019450	0.019847
RS	48	2.706699	2.159647	1150.421153	0.018007	0.018369
RS	49	2.908615	2.159647	1123.125265	0.017580	0.017912
RS	50	3.125057	2.247103	1048.883979	0.016418	0.016739
RS	51	3.357070	2.247103	1014.187122	0.015875	0.016192
RS	52	3.605773	2.287798	957.056113	0.014980	0.015309
RS	53	3.872369	2.287798	913.252292	0.014295	0.014641
RS	54	4.158144	2.273686	869.188796	0.013605	0.013975
RS	55	4.464478	2.273686	814.423444	0.012748	0.013143
RS	56	4.792849	2.273686	755.743667	0.011829	0.012247
RS	57	5.144844	2.273686	694.037285	0.010864	0.011297
RS	58	5.522162	2.460634	586.255006	0.009176	0.009605
RS	59	5.926624	2.460634	533.494293	0.008351	0.008777
RS	60	6.360183	2.460634	479.779807	0.007510	0.007924
RS	61	6.824933	2.460634	426.041794	0.006669	0.007061
RS	62	7.323118	2.460634	373.218091	0.005842	0.006203
RS	63	7.857142	2.460634	1602.167396	0.025078	0.026792
PA	4+25*2+4+6 0.086736858 0.033319647 7.857141526 4472.820600774 5.997344181 1.578697684 0.874003352 0.635351448 0.592631203 0.651822881 0.781765648 0.972964366 1.224848847 1.513537386 1.783892095 1.986348732 2.094010282 2.099503167 2.021289932 1.905771623 1.804653215 1.750698907 1.755013865 1.814481778 1.916503609 2.040519419 2.159646836 2.247103181 2.287797559 2.273685924 2.460634387
//
IT	4233
RD	22
LK	-408346.498332
QD	-103.229991 -> -92.053832
RI	0.0013938443
TR	0.085770	0.033553
MT	7.911686
MM	C_pi: 1.703075, n_recomb: 65057.789148
RS	0	0.000000	6354.196372	0.071731	0.000001	0.000000
RS	1	0.007206	6354.196372	0.076909	0.000001	0.000000
RS	2	0.014931	6354.196372	0.082462	0.000001	0.000000
RS	3	0.023212	6354.196372	0.088416	0.000001	0.000001
RS	4	0.032090	6.370315	94.491475	0.001452	0.000987
RS	5	0.041608	6.370315	101.160275	0.001555	0.001274
RS	6	0.051812	1.627638	422.767322	0.006498	0.005431
RS	7	0.062751	1.627638	450.171358	0.006920	0.005777
RS	8	0.074479	0.893186	870.324754	0.013378	0.011164
RS	9	0.087051	0.893186	919.731638	0.014137	0.012129
RS	10	0.100530	0.642454	1345.627012	0.020684	0.018161
RS	11	0.114979	0.642454	1409.720546	0.021669	0.019620
RS	12	0.130470	0.595459	1589.165709	0.024427	0.022541
RS	13	0.147077	0.595459	1655.638745	0.025449	0.023974
RS	14	0.164880	0.653088	1571.659097	0.024158	0.023081
RS	15	0.183967	0.653088	1635.206366	0.025135	0.024350
RS	16	0.204429	0.782715	1420.430763	0.021833	0.021381
RS	17	0.226365	0.782715	1479.772585	0.022746	0.022492
RS	18	0.249882	0.974958	1238.978396	0.019044	0.019001
RS	19	0.275093	0.974958	1293.712385	0.019886	0.019967
RS	20	0.302121	1.230175	1071.862088	0.016476	0.016652
RS	21	0.331097	1.230175	1121.960998	0.017246	0.017468
RS	22	0.362160	1.524915	948.247577	0.014575	0.014816
RS	23	0.395462	1.524915	994.407715	0.015285	0.015524
RS	24	0.431163	1.802722	882.410734	0.013563	0.013798
RS	25	0.469437	1.802722	926.026917	0.014234	0.014459
RS	26	0.510469	2.011791	870.569390	0.013381	0.013605
RS	27	0.554458	2.011791	913.089368	0.014035	0.014253
RS	28	0.601616	2.123414	906.508038	0.013934	0.014153
RS	29	0.652172	2.123414	948.977184	0.014587	0.014803
RS	30	0.706372	2.129201	989.074610	0.015203	0.015424
RS	31	0.764476	2.129201	1031.818162	0.015860	0.016092
RS	32	0.826768	2.047867	1116.270530	0.017158	0.017407
RS	33	0.893548	2.047867	1158.281773	0.017804	0.018092
RS	34	0.965140	1.927508	1272.441251	0.019559	0.019888
RS	35	1.041890	1.927508	1310.729096	0.020147	0.020545
RS	36	1.124171	1.821898	1422.454592	0.021864	0.022323
RS	37	1.212381	1.821898	1452.546890	0.022327	0.022860
RS	38	1.306948	1.765101	1524.292690	0.023430	0.024014
RS	39	1.408328	1.765101	1542.408324	0.023708	0.024340
RS	40	1.517013	1.768668	1551.221364	0.023844	0.024489
RS	41	1.633530	1.768668	1556.385901	0.023923	0.024570
RS	42	1.758443	1.829474	1504.340784	0.023123	0.023741
RS	43	1.892357	1.829474	1498.382271	0.023032	0.023612
RS	44	2.035920	1.934637	1407.027543	0.021627	0.022156
RS	45	2.189828	1.934637	1392.715709	0.021407	0.021882
RS	46	2.354826	2.062986	1288.973396	0.019813	0.020237
RS	47	2.531713	2.062986	1268.182256	0.019493	0.019869
RS	48	2.721346	2.186634	1173.118691	0.018032	0.018375
RS	49	2.924643	2.186634	1146.072149	0.017616	0.017931
RS	50	3.142590	2.277602	1069.991158	0.016447	0.016752
RS	51	3.376241	2.277602	1035.465505	0.015916	0.016220
RS	52	3.626728	2.320001	977.532151	0.015026	0.015341
RS	53	3.895264	2.320001	933.695032	0.014352	0.014686
RS	54	4.183151	2.305335	889.679249	0.013675	0.014034
RS	55	4.491781	2.305335	834.499218	0.012827	0.013211
RS	56	4.822651	2.305335	775.226923	0.011916	0.012323
RS	57	5.177362	2.305335	712.753246	0.010956	0.011380
RS	58	5.557632	2.500090	601.617081	0.009247	0.009667
RS	59	5.965304	2.500090	548.318561	0.008428	0.008847
RS	60	6.402351	2.500090	493.913259	0.007592	0.008000
RS	61	6.870890	2.500090	439.343659	0.006753	0.007140
RS	62	7.373191	2.500090	385.565504	0.005927	0.006285
RS	63	7.911686	2.500090	1670.512667	0.025677	0.027401
PA	4+25*2+4+6 0.085770440 0.033552987 7.911686068 6354.196372392 6.370315061 1.627637905 0.893186273 0.642454174 0.595459349 0.653088280 0.782714733 0.974957592 1.230175414 1.524915158 1.802722404 2.011790527 2.123414167 2.129201425 2.047866836 1.927508295 1.821898366 1.765100847 1.768667691 1.829474178 1.934637450 2.062985885 2.186633771 2.277602154 2.320000857 2.305335246 2.500090416
//
IT	4830
RD	23
LK	-408324.483656
QD	-97.729002 -> -87.353610
RI	0.0012850074
TR	0.084850	0.033777
MT	7.964155
MM	C_pi: 1.722308, n_recomb: 66198.523305
RS	0	0.000000	8954.102199	0.051850	0.000001	0.000000
RS	1	0.007217	8954.102199	0.055598	0.000001	0.000000
RS	2	0.014954	8954.102199	0.059619	0.000001	0.000000
RS	3	0.023250	8954.102199	0.063931	0.000001	0.000001
RS	4	0.032145	6.745173	90.941293	0.001374	0.000944
RS	5	0.041682	6.745173	97.377855	0.001471	0.001216
RS	6	0.051907	1.675359	418.732394	0.006325	0.005334
RS	7	0.062870	1.675359	446.003589	0.006737	0.005664
RS	8	0.074624	0.912262	869.276904	0.013131	0.011024
RS	9	0.087226	0.912262	918.969635	0.013882	0.011962
RS	10	0.100737	0.649533	1358.721309	0.020525	0.018086
RS	11	0.115224	0.649533	1423.864416	0.021509	0.019529
RS	12	0.130757	0.598288	1615.499693	0.024404	0.022571
RS	13	0.147410	0.598288	1683.345640	0.025429	0.023998
RS	14	0.165265	0.654341	1602.666982	0.024210	0.023162
RS	15	0.184409	0.654341	1667.589194	0.025191	0.024430
RS	16	0.204934	0.783588	1449.808867	0.021901	0.021464
RS	17	0.226940	0.783588	1510.446431	0.022817	0.022576
RS	18	0.250535	0.976737	1263.833160	0.019092	0.019055
RS	19	0.275832	0.976737	1319.749870	0.019936	0.020023
RS	20	0.302955	1.235092	1091.167071	0.016483	0.016661
RS	21	0.332036	1.235092	1142.301543	0.017256	0.017479
RS	22	0.363215	1.535672	962.649666	0.014542	0.014780
RS	23	0.396644	1.535672	1009.693566	0.015253	0.015489
RS	24	0.432486	1.820795	893.526868	0.013498	0.013728
RS	25	0.470914	1.820795	937.917506	0.014168	0.014388
RS	26	0.512116	2.036448	880.036247	0.013294	0.013510
RS	27	0.556291	2.036448	923.286274	0.013947	0.014156
RS	28	0.603655	2.152102	915.781941	0.013834	0.014041
RS	29	0.654436	2.152102	959.004246	0.014487	0.014690
RS	30	0.708882	2.158299	999.719396	0.015102	0.015307
RS	31	0.767257	2.158299	1043.303179	0.015760	0.015974
RS	32	0.829846	2.073951	1130.149862	0.017072	0.017299
RS	33	0.896951	2.073951	1173.126067	0.017721	0.017984
RS	34	0.968899	1.948838	1291.356289	0.019507	0.019808
RS	35	1.046039	1.948838	1330.693559	0.020102	0.020467
RS	36	1.128746	1.838785	1447.184315	0.021861	0.022284
RS	37	1.217422	1.838785	1478.267767	0.022331	0.022826
RS	38	1.312498	1.779142	1553.761524	0.023471	0.024016
RS	39	1.414435	1.779142	1572.646190	0.023757	0.024348
RS	40	1.523729	1.781912	1582.769863	0.023909	0.024515
RS	41	1.640910	1.781912	1588.428446	0.023995	0.024604
RS	42	1.766548	1.843966	1535.053309	0.023189	0.023771
RS	43	1.901253	1.843966	1529.399181	0.023103	0.023652
RS	44	2.045680	1.952150	1435.006851	0.021677	0.022176
RS	45	2.200529	1.952150	1420.937291	0.021465	0.021913
RS	46	2.366554	2.084708	1313.742035	0.019845	0.020246
RS	47	2.544560	2.084708	1293.204526	0.019535	0.019891
RS	48	2.735413	2.212770	1195.273201	0.018056	0.018381
RS	49	2.940039	2.212770	1168.482794	0.017651	0.017950
RS	50	3.159432	2.307184	1090.591247	0.016475	0.016765
RS	51	3.394659	2.307184	1056.247418	0.015956	0.016246
RS	52	3.646862	2.351253	997.534868	0.015069	0.015372
RS	53	3.917265	2.351253	953.681823	0.014406	0.014729
RS	54	4.207183	2.336038	909.736347	0.013743	0.014090
RS	55	4.518024	2.336038	854.168459	0.012903	0.013277
RS	56	4.851297	2.336038	794.334347	0.011999	0.012397
RS	57	5.208622	2.336038	731.127321	0.011044	0.011460
RS	58	5.591735	2.538416	616.690881	0.009316	0.009727
RS	59	6.002496	2.538416	562.881923	0.008503	0.008914
RS	60	6.442901	2.538416	507.815926	0.007671	0.008073
RS	61	6.915089	2.538416	452.446669	0.006835	0.007217
RS	62	7.421354	2.538416	397.746748	0.006008	0.006364
RS	63	7.964155	2.538416	1738.590524	0.026263	0.027995
PA	4+25*2+4+6 0.084849957 0.033776993 7.964155192 8954.102198664 6.745173488 1.675358893 0.912261680 0.649532912 0.598287931 0.654341343 0.783587712 0.976737214 1.235092239 1.535672411 1.820794525 2.036448284 2.152101974 2.158299418 2.073951077 1.948838024 1.838785106 1.779141514 1.781911918 1.843965843 1.952150323 2.084708132 2.212770336 2.307183857 2.351253329 2.336037844 2.538415503
//
IT	3917
RD	24
LK	-408304.043298
QD	-92.615585 -> -82.974426
RI	0.0011871729
TR	0.083972	0.033992
MT	8.014709
MM	C_pi: 1.740996, n_recomb: 67309.901246
RS	0	0.000000	12430.501363	0.038013	0.000001	0.000000
RS	1	0.007227	12430.501363	0.040766	0.000001	0.000000
RS	2	0.014977	12430.501363	0.043718	0.000001	0.000000
RS	3	0.023287	12430.501363	0.046885	0.000001	0.000000
RS	4	0.032198	7.120647	87.716941	0.001303	0.000904
RS	5	0.041752	7.120647	93.941746	0.001396	0.001164
RS	6	0.051997	1.721842	415.022622	0.006166	0.005244
RS	7	0.062983	1.721842	442.171508	0.006569	0.005559
RS	8	0.074762	0.931209	867.969652	0.012895	0.010887
RS	9	0.087393	0.931209	917.917814	0.013637	0.011799
RS	10	0.100937	0.656582	1370.928315	0.020367	0.018009
RS	11	0.115459	0.656582	1437.076109	0.021350	0.019436
RS	12	0.131031	0.601109	1640.825521	0.024377	0.022597
RS	13	0.147729	0.601109	1710.007161	0.025405	0.024017
RS	14	0.165634	0.655580	1632.826494	0.024258	0.023239
RS	15	0.184832	0.655580	1699.091626	0.025243	0.024506
RS	16	0.205418	0.784382	1478.579817	0.021967	0.021544
RS	17	0.227492	0.784382	1540.484997	0.022886	0.022658
RS	18	0.251161	0.978321	1288.248631	0.019139	0.019109
RS	19	0.276541	0.978321	1345.323724	0.019987	0.020079
RS	20	0.303755	1.239625	1110.132253	0.016493	0.016672
RS	21	0.332937	1.239625	1162.280955	0.017268	0.017492
RS	22	0.364227	1.545848	976.744867	0.014511	0.014748
RS	23	0.397779	1.545848	1024.652051	0.015223	0.015457
RS	24	0.433755	1.838149	904.334135	0.013435	0.013662
RS	25	0.472332	1.838149	949.477846	0.014106	0.014320
RS	26	0.513697	2.060367	889.156720	0.013210	0.013419
RS	27	0.558051	2.060367	933.113145	0.013863	0.014063
RS	28	0.605612	2.180107	924.645444	0.013737	0.013935
RS	29	0.656609	2.180107	968.594496	0.014390	0.014581
RS	30	0.711293	2.186817	1009.854560	0.015003	0.015194
RS	31	0.769928	2.186817	1054.249851	0.015663	0.015859
RS	32	0.832802	2.099568	1143.388109	0.016987	0.017195
RS	33	0.900220	2.099568	1187.300840	0.017639	0.017879
RS	34	0.972510	1.969780	1309.505365	0.019455	0.019729
RS	35	1.050025	1.969780	1349.868805	0.020055	0.020390
RS	36	1.133142	1.855329	1471.069656	0.021855	0.022244
RS	37	1.222267	1.855329	1503.130295	0.022331	0.022790
RS	38	1.317833	1.792841	1582.379341	0.023509	0.024016
RS	39	1.420306	1.792841	1602.028326	0.023801	0.024355
RS	40	1.530185	1.794768	1613.521000	0.023972	0.024540
RS	41	1.648005	1.794768	1619.674646	0.024063	0.024636
RS	42	1.774341	1.857983	1565.043392	0.023251	0.023800
RS	43	1.909808	1.857983	1559.697253	0.023172	0.023689
RS	44	2.055065	1.969077	1462.337332	0.021725	0.022197
RS	45	2.210821	1.969077	1448.514498	0.021520	0.021944
RS	46	2.377835	2.105727	1337.924768	0.019877	0.020256
RS	47	2.556918	2.105727	1317.645643	0.019576	0.019911
RS	48	2.748946	2.238104	1216.889993	0.018079	0.018386
RS	49	2.954851	2.238104	1190.361706	0.017685	0.017968
RS	50	3.175639	2.335898	1110.688851	0.016501	0.016778
RS	51	3.412383	2.335898	1076.536516	0.015994	0.016271
RS	52	3.666239	2.381610	1017.065596	0.015110	0.015401
RS	53	3.938441	2.381610	973.213125	0.014459	0.014770
RS	54	4.230317	2.365849	929.358973	0.013807	0.014144
RS	55	4.543288	2.365849	873.429089	0.012976	0.013340
RS	56	4.878878	2.365849	813.062867	0.012079	0.012468
RS	57	5.238723	2.365849	749.155454	0.011130	0.011537
RS	58	5.624576	2.575667	631.474682	0.009382	0.009784
RS	59	6.038316	2.575667	577.181476	0.008575	0.008979
RS	60	6.481959	2.575667	521.483751	0.007748	0.008143
RS	61	6.957666	2.575667	465.345698	0.006913	0.007292
RS	62	7.467754	2.575667	409.755770	0.006088	0.006440
RS	63	8.014709	2.575667	1806.330046	0.026836	0.028576
PA	4+25*2+4+6 0.083971988 0.033991994 8.014708912 12430.501362567 7.120646896 1.721842139 0.931208551 0.656582171 0.601108553 0.655580040 0.784381705 0.978320746 1.239624705 1.545847975 1.838148556 2.060367292 2.180107032 2.186817368 2.099568500 1.969780242 1.855328588 1.792840844 1.794767604 1.857983188 1.969077042 2.105726670 2.238104034 2.335897798 2.381609712 2.365849408 2.575666955
//
IT	4256
RD	25
LK	-408285.046154
QD	-87.856554 -> -78.889637
RI	0.0010986603
TR	0.083136	0.034199
MT	8.063138
MM	C_pi: 1.759118, n_recomb: 68393.056645
RS	0	0.000000	17456.493567	0.027530	0.000000	0.000000
RS	1	0.007238	17456.493567	0.029526	0.000000	0.000000
RS	2	0.014999	17456.493567	0.031667	0.000000	0.000000
RS	3	0.023322	17456.493567	0.033964	0.000000	0.000000
RS	4	0.032248	7.495997	84.779040	0.001240	0.000868
RS	5	0.041819	7.495997	90.810157	0.001328	0.001116
RS	6	0.052083	1.766991	411.628989	0.006019	0.005160
RS	7	0.063090	1.766991	438.666374	0.006414	0.005462
RS	8	0.074894	0.950022	866.425545	0.012668	0.010754
RS	9	0.087552	0.950022	916.600255	0.013402	0.011642
RS	10	0.101127	0.663591	1382.303103	0.020211	0.017930
RS	11	0.115683	0.663591	1449.411714	0.021192	0.019343
RS	12	0.131293	0.603916	1665.172789	0.024347	0.022617
RS	13	0.148033	0.603916	1735.652891	0.025378	0.024031
RS	14	0.165985	0.656796	1662.161214	0.024303	0.023312
RS	15	0.185236	0.656796	1729.737209	0.025291	0.024577
RS	16	0.205880	0.785100	1506.743651	0.022031	0.021623
RS	17	0.228018	0.785100	1569.888090	0.022954	0.022738
RS	18	0.251759	0.979710	1312.235302	0.019187	0.019164
RS	19	0.277217	0.979710	1370.444390	0.020038	0.020135
RS	20	0.304519	1.243786	1128.761975	0.016504	0.016685
RS	21	0.333796	1.243786	1181.903509	0.017281	0.017507
RS	22	0.365192	1.555448	990.545893	0.014483	0.014718
RS	23	0.398861	1.555448	1039.296158	0.015196	0.015428
RS	24	0.434966	1.854790	914.845316	0.013376	0.013599
RS	25	0.473685	1.854790	960.721117	0.014047	0.014256
RS	26	0.515206	2.083532	897.952189	0.013129	0.013332
RS	27	0.559732	2.083532	942.592051	0.013782	0.013974
RS	28	0.607480	2.207411	933.121083	0.013644	0.013831
RS	29	0.658685	2.207411	977.771157	0.014296	0.014476
RS	30	0.713595	2.214730	1019.507551	0.014907	0.015085
RS	31	0.772479	2.214730	1064.686248	0.015567	0.015748
RS	32	0.835625	2.124675	1156.024882	0.016903	0.017092
RS	33	0.903342	2.124675	1200.846052	0.017558	0.017776
RS	34	0.975959	1.990294	1326.928746	0.019402	0.019650
RS	35	1.053833	1.990294	1368.294852	0.020006	0.020313
RS	36	1.137342	1.871485	1494.152736	0.021847	0.022204
RS	37	1.226895	1.871485	1527.175691	0.022329	0.022754
RS	38	1.322930	1.806154	1610.186564	0.023543	0.024015
RS	39	1.425916	1.806154	1630.593761	0.023842	0.024360
RS	40	1.536355	1.807195	1643.508256	0.024030	0.024563
RS	41	1.654787	1.807195	1650.156563	0.024128	0.024667
RS	42	1.781791	1.871485	1594.343212	0.023311	0.023828
RS	43	1.917987	1.871485	1589.307039	0.023238	0.023726
RS	44	2.064040	1.985375	1489.049360	0.021772	0.022216
RS	45	2.220664	1.985375	1475.475969	0.021573	0.021973
RS	46	2.388623	2.125997	1361.549201	0.019908	0.020265
RS	47	2.568739	2.125997	1341.531504	0.019615	0.019932
RS	48	2.761891	2.262586	1237.994450	0.018101	0.018391
RS	49	2.969022	2.262586	1211.732518	0.017717	0.017985
RS	50	3.191144	2.363688	1130.308181	0.016527	0.016790
RS	51	3.429343	2.363688	1096.354953	0.016030	0.016295
RS	52	3.684781	2.411010	1036.145443	0.015150	0.015429
RS	53	3.958707	2.411010	992.307733	0.014509	0.014809
RS	54	4.252459	2.394707	948.564940	0.013869	0.014195
RS	55	4.567471	2.394707	892.296225	0.013047	0.013400
RS	56	4.905282	2.394707	831.424953	0.012157	0.012536
RS	57	5.267542	2.394707	766.847573	0.011212	0.011611
RS	58	5.656022	2.611768	645.979310	0.009445	0.009840
RS	59	6.072617	2.611768	591.225508	0.008645	0.009042
RS	60	6.519365	2.611768	534.922610	0.007821	0.008211
RS	61	6.998445	2.611768	478.044398	0.006990	0.007363
RS	62	7.512200	2.611768	421.594249	0.006164	0.006513
RS	63	8.063138	2.611768	1873.701564	0.027396	0.029144
PA	4+25*2+4+6 0.083136374 0.034199480 8.063137634 17456.493566933 7.495996967 1.766991036 0.950021863 0.663590842 0.603915529 0.656796386 0.785099828 0.979709515 1.243786191 1.555448197 1.854789738 2.083531726 2.207410972 2.214729855 2.124675397 1.990293777 1.871484790 1.806154308 1.807195062 1.871485370 1.985374973 2.125996711 2.262585858 2.363687899 2.411010296 2.394706843 2.611768047
//
CC
CC	Brief Description of the file format:
CC	  CC  comments
CC	  MM  useful-messages
CC	  RD  round-of-iterations
CC	  LL  \log[P(sequence)]
CC	  QD  Q-before-opt Q-after-opt
CC	  TR  \theta_0 \rho_0
CC	  RS  k t_k \lambda_k \pi_k \sum_{l\not=k}A_{kl} A_{kk}
CC	  DC  begin end best-k t_k+\Delta_k max-prob
CC
MM	Version: 0.6.5-r67
MM	pattern:4+25*2+4+6, n:63, n_free_lambdas:28
MM	n_iterations:25, skip:1, max_t:5, theta/rho:5
MM	is_decoding:0
MM	n_seqs:16, sum_L:1227561, sum_n:169223
RD	0
LK	0.000000
QD	0.000000 -> 0.000000
RI	inf
TR	0.148330	0.029666
MT	5.000000
MM	C_pi: 1.000000, n_recomb: 35884.434883
RS	0	0.000000	1.000000	226.992207	0.006326	0.000000
RS	1	0.006440	1.000000	240.033192	0.006689	0.000000
RS	2	0.013294	1.000000	253.716381	0.007070	0.000000
RS	3	0.020590	1.000000	268.059238	0.007470	0.000000
RS	4	0.028356	1.000000	283.077635	0.007889	0.000000
RS	5	0.036622	1.000000	298.785479	0.008326	0.000000
RS	6	0.045421	1.000000	315.194289	0.008784	0.000000
RS	7	0.054785	1.000000	332.312731	0.009261	0.000000
RS	8	0.064753	1.000000	350.146100	0.009758	0.000000
RS	9	0.075363	1.000000	368.695750	0.010275	0.000000
RS	10	0.086656	1.000000	387.958471	0.010811	0.000000
RS	11	0.098677	1.000000	407.925811	0.011368	0.000000
RS	12	0.111471	1.000000	428.583343	0.011943	0.000000
RS	13	0.125090	1.000000	449.909886	0.012538	0.000000
RS	14	0.139585	1.000000	471.876660	0.013150	0.000000
RS	15	0.155014	1.000000	494.446413	0.013779	0.000000
RS	16	0.171437	1.000000	517.572501	0.014423	0.000000
RS	17	0.188917	1.000000	541.197934	0.015082	0.000000
RS	18	0.207523	1.000000	565.254418	0.015752	0.000000
RS	19	0.227327	1.000000	589.661389	0.016432	0.000000
RS	20	0.248406	1.000000	614.325062	0.017120	0.000000
RS	21	0.270843	1.000000	639.137541	0.017811	0.000000
RS	22	0.294725	1.000000	663.975986	0.018503	0.000000
RS	23	0.320144	1.000000	688.701902	0.019192	0.000000
RS	24	0.347201	1.000000	713.160574	0.019874	0.000000
RS	25	0.376000	1.000000	737.180698	0.020543	0.000000
RS	26	0.406654	1.000000	760.574265	0.021195	0.000000
RS	27	0.439282	1.000000	783.136752	0.021824	0.000000
RS	28	0.474011	1.000000	804.647679	0.022423	0.000000
RS	29	0.510976	1.000000	824.871607	0.022987	0.000000
RS	30	0.550322	1.000000	843.559640	0.023508	0.000000
RS	31	0.592202	1.000000	860.451493	0.023978	0.000000
RS	32	0.636779	1.000000	875.278201	0.024392	0.000000
RS	33	0.684227	1.000000	887.765523	0.024740	0.000000
RS	34	0.734730	1.000000	897.638071	0.025015	0.000000
RS	35	0.788485	1.000000	904.624218	0.025209	0.000000
RS	36	0.845702	1.000000	908.461763	0.025316	0.000000
RS	37	0.906604	1.000000	908.904342	0.025329	0.000000
RS	38	0.971428	1.000000	905.728510	0.025240	0.000000
RS	39	1.040426	1.000000	898.741390	0.025045	0.000000
RS	40	1.113868	1.000000	887.788724	0.024740	0.000000
RS	41	1.192040	1.000000	872.763107	0.024321	0.000000
RS	42	1.275245	1.000000	853.612123	0.023788	0.000000
RS	43	1.363809	1.000000	830.346049	0.023139	0.000000
RS	44	1.458076	1.000000	803.044725	0.022379	0.000000
RS	45	1.558414	1.000000	771.863156	0.021510	0.000000
RS	46	1.665214	1.000000	737.035373	0.020539	0.000000
RS	47	1.778891	1.000000	698.876070	0.019476	0.000000
RS	48	1.899889	1.000000	657.779582	0.018330	0.000000
RS	49	2.028679	1.000000	614.215784	0.017116	0.000000
RS	50	2.165763	1.000000	568.722655	0.015849	0.000000
RS	51	2.311675	1.000000	521.895344	0.014544	0.000000
RS	52	2.466983	1.000000	474.371797	0.013219	0.000000
RS	53	2.632293	1.000000	426.815247	0.011894	0.000000
RS	54	2.808249	1.000000	379.894084	0.010587	0.000000
RS	55	2.995536	1.000000	334.259937	0.009315	0.000000
RS	56	3.194884	1.000000	290.525010	0.008096	0.000000
RS	57	3.407070	1.000000	249.239948	0.006946	0.000000
RS	58	3.632920	1.000000	210.873606	0.005876	0.000000
RS	59	3.873315	1.000000	175.796139	0.004899	0.000000
RS	60	4.129191	1.000000	144.266717	0.004020	0.000000
RS	61	4.401545	1.000000	116.426898	0.003244	0.000000
RS	62	4.691438	1.000000	92.300339	0.002572	0.000000
RS	63	5.000000	1.000000	259.457428	0.007230	0.000000
PA	4+25*2+4+6 0.148329521 0.029665904 5.000000000 1.000000000 1.000000000 1.000000000 1.000000000 1.000000000 1.000000000 1.000000000 1.000000000 1.000000000 1.000000000 1.000000000 1.000000000 1.000000000 1.000000000 1.000000000 1.000000000 1.000000000 1.000000000 1.000000000 1.000000000 1.000000000 1.000000000 1.000000000 1.000000000 1.000000000 1.000000000 1.000000000 1.000000000
//
IT	4719
RD	1
LK	-442628.305442
QD	-648.895754 -> -404.229653
RI	0.0435153812
TR	0.136106	0.028109
MT	5.628203
MM	C_pi: 1.067235, n_recomb: 36281.197541
RS	0	0.000000	1.190386	198.730260	0.005478	0.000061
RS	1	0.006636	1.190386	210.721809	0.005808	0.000512
RS	2	0.013713	1.190386	223.352978	0.006156	0.001373
RS	3	0.021259	1.190386	236.646428	0.006523	0.002616
RS	4	0.029306	0.804061	370.399528	0.010209	0.004178
RS	5	0.037888	0.804061	390.697955	0.010769	0.006027
RS	6	0.047038	0.704357	469.701003	0.012946	0.008157
RS	7	0.056796	0.704357	493.824131	0.013611	0.010464
RS	8	0.067202	0.676096	540.202273	0.014889	0.012714
RS	9	0.078298	0.676096	566.458287	0.015613	0.014659
RS	10	0.090130	0.694280	577.930331	0.015929	0.016160
RS	11	0.102748	0.694280	604.931498	0.016673	0.017187
RS	12	0.116202	0.741949	592.173306	0.016322	0.017792
RS	13	0.130550	0.741949	619.110304	0.017064	0.018084
RS	14	0.145850	0.804238	596.864521	0.016451	0.018193
RS	15	0.162166	0.804238	623.421408	0.017183	0.018220
RS	16	0.179564	0.871560	600.569525	0.016553	0.018207
RS	17	0.198116	0.871560	626.663846	0.017272	0.018162
RS	18	0.217900	0.938871	606.661418	0.016721	0.018093
RS	19	0.238997	0.938871	632.270136	0.017427	0.018011
RS	20	0.261494	1.001814	617.113453	0.017009	0.017934
RS	21	0.285484	1.001814	642.210310	0.017701	0.017879
RS	22	0.311066	1.056692	633.039812	0.017448	0.017858
RS	23	0.338345	1.056692	657.544487	0.018124	0.017881
RS	24	0.367435	1.101007	654.750005	0.018047	0.017954
RS	25	0.398455	1.101007	678.476719	0.018701	0.018088
RS	26	0.431534	1.133478	681.936394	0.018796	0.018294
RS	27	0.466809	1.133478	704.544461	0.019419	0.018579
RS	28	0.504424	1.154394	713.441867	0.019664	0.018947
RS	29	0.544535	1.154394	734.389690	0.020242	0.019394
RS	30	0.587308	1.165718	746.999380	0.020589	0.019912
RS	31	0.632920	1.165718	765.521327	0.021100	0.020483
RS	32	0.681559	1.170441	779.347297	0.021481	0.021086
RS	33	0.733426	1.170441	794.475981	0.021898	0.021694
RS	34	0.788734	1.171747	806.604388	0.022232	0.022278
RS	35	0.847713	1.171747	817.248322	0.022525	0.022807
RS	36	0.910606	1.172297	824.851513	0.022735	0.023252
RS	37	0.977673	1.172297	829.918755	0.022875	0.023590
RS	38	1.049191	1.173767	830.793724	0.022899	0.023802
RS	39	1.125454	1.173767	829.331061	0.022858	0.023877
RS	40	1.206779	1.176793	822.209951	0.022662	0.023810
RS	41	1.293501	1.176793	813.525932	0.022423	0.023603
RS	42	1.385978	1.181227	798.061619	0.021997	0.023259
RS	43	1.484592	1.181227	781.821434	0.021549	0.022787
RS	44	1.589750	1.186565	758.346602	0.020902	0.022194
RS	45	1.701887	1.186565	734.648897	0.020249	0.021491
RS	46	1.821465	1.192179	704.017558	0.019404	0.020688
RS	47	1.948979	1.192179	673.450534	0.018562	0.019798
RS	48	2.084956	1.197359	636.980389	0.017557	0.018833
RS	49	2.229956	1.197359	600.640720	0.016555	0.017807
RS	50	2.384578	1.201408	560.004438	0.015435	0.016732
RS	51	2.549462	1.201408	519.474525	0.014318	0.015620
RS	52	2.725289	1.203863	476.542271	0.013135	0.014480
RS	53	2.912783	1.203863	433.827858	0.011957	0.013321
RS	54	3.112720	1.204831	390.532191	0.010764	0.012150
RS	55	3.325926	1.204831	347.951859	0.009590	0.010977
RS	56	3.553281	1.204831	306.339848	0.008443	0.009811
RS	57	3.795723	1.204831	266.297075	0.007340	0.008666
RS	58	4.054255	1.217235	226.298010	0.006237	0.007554
RS	59	4.329944	1.217235	191.743926	0.005285	0.006492
RS	60	4.623928	1.217235	160.006327	0.004410	0.005493
RS	61	4.937422	1.217235	131.367522	0.003621	0.004573
RS	62	5.271720	1.217235	105.999963	0.002922	0.003741
RS	63	5.628203	1.217235	317.238204	0.008744	0.011660
PA	4+25*2+4+6 0.136106192 0.028108925 5.628203154 1.190386057 0.804060936 0.704357147 0.676096439 0.694279671 0.741949081 0.804237604 0.871559620 0.938871384 1.001813889 1.056691885 1.101007462 1.133478165 1.154394150 1.165717900 1.170441151 1.171747208 1.172296524 1.173767090 1.176793098 1.181227207 1.186565042 1.192178726 1.197359085 1.201408148 1.203863025 1.204831004 1.217235267
//
IT	4481
RD	2
LK	-442228.218117
QD	-449.028735 -> -341.278643
RI	0.0334627274
TR	0.129679	0.027874
MT	5.974322
MM	C_pi: 1.125448, n_recomb: 37915.287382
RS	0	0.000000	1.899676	132.131220	0.003485	0.000037
RS	1	0.006736	1.899676	140.528811	0.003706	0.000312
RS	2	0.013925	1.899676	149.424195	0.003941	0.000830
RS	3	0.021599	1.899676	158.841899	0.004189	0.001572
RS	4	0.029789	0.869655	367.739937	0.009699	0.003695
RS	5	0.038531	0.869655	388.501290	0.010247	0.005291
RS	6	0.047862	0.658967	540.298476	0.014250	0.008125
RS	7	0.057822	0.658967	567.833720	0.014976	0.010424
RS	8	0.068452	0.589946	665.229697	0.017545	0.013312
RS	9	0.079798	0.589946	696.175806	0.018361	0.015598
RS	10	0.091909	0.596907	719.200910	0.018969	0.017106
RS	11	0.104835	0.596907	750.792706	0.019802	0.018655
RS	12	0.118632	0.650628	718.712562	0.018956	0.018583
RS	13	0.133358	0.650628	749.543947	0.019769	0.019453
RS	14	0.149077	0.730577	696.045888	0.018358	0.018604
RS	15	0.165853	0.730577	725.678742	0.019139	0.019190
RS	16	0.183760	0.823708	670.958784	0.017696	0.018217
RS	17	0.202874	0.823708	699.373659	0.018446	0.018701
RS	18	0.223274	0.922856	650.553564	0.017158	0.017782
RS	19	0.245049	0.922856	677.856075	0.017878	0.018179
RS	20	0.268290	1.020667	638.402499	0.016838	0.017396
RS	21	0.293097	1.020667	664.736207	0.017532	0.017753
RS	22	0.319574	1.109415	636.427105	0.016786	0.017179
RS	23	0.347835	1.109415	661.911581	0.017458	0.017546
RS	24	0.378000	1.182540	645.296001	0.017019	0.017218
RS	25	0.410196	1.182540	669.958718	0.017670	0.017633
RS	26	0.444561	1.235500	664.948340	0.017538	0.017577
RS	27	0.481241	1.235500	688.652092	0.018163	0.018084
RS	28	0.520391	1.267240	694.218850	0.018310	0.018317
RS	29	0.562179	1.267240	716.580103	0.018900	0.018940
RS	30	0.606781	1.280878	730.282764	0.019261	0.019428
RS	31	0.654387	1.280878	750.609533	0.019797	0.020142
RS	32	0.705200	1.282368	768.668834	0.020273	0.020791
RS	33	0.759435	1.282368	785.963899	0.020729	0.021516
RS	34	0.817324	1.278400	803.754735	0.021199	0.022180
RS	35	0.879111	1.278400	816.814354	0.021543	0.022800
RS	36	0.945061	1.274563	829.769775	0.021885	0.023311
RS	37	1.015453	1.274563	837.366878	0.022085	0.023711
RS	38	1.090585	1.274229	842.062196	0.022209	0.023940
RS	39	1.170779	1.274229	843.148627	0.022238	0.024048
RS	40	1.256374	1.278424	837.950113	0.022101	0.023943
RS	41	1.347735	1.278424	831.801525	0.021938	0.023750
RS	42	1.445249	1.286482	816.731879	0.021541	0.023329
RS	43	1.549332	1.286482	803.012893	0.021179	0.022867
RS	44	1.660425	1.297022	779.076362	0.020548	0.022184
RS	45	1.779001	1.297022	757.866363	0.019988	0.021496
RS	46	1.905564	1.308440	726.571714	0.019163	0.020615
RS	47	2.040652	1.308440	698.373292	0.018419	0.019751
RS	48	2.184838	1.319018	661.509622	0.017447	0.018735
RS	49	2.338737	1.319018	627.238394	0.016543	0.017747
RS	50	2.503002	1.327131	586.645865	0.015473	0.016655
RS	51	2.678331	1.327131	547.618186	0.014443	0.015584
RS	52	2.865469	1.331766	504.958676	0.013318	0.014454
RS	53	3.065213	1.331766	462.900439	0.012209	0.013332
RS	54	3.278410	1.332928	419.683291	0.011069	0.012183
RS	55	3.505968	1.332928	376.720735	0.009936	0.011036
RS	56	3.748854	1.332928	334.234917	0.008815	0.009890
RS	57	4.008099	1.332928	292.871732	0.007724	0.008758
RS	58	4.284806	1.357725	249.100334	0.006570	0.007586
RS	59	4.580151	1.357725	213.246692	0.005624	0.006553
RS	60	4.895389	1.357725	179.861452	0.004744	0.005575
RS	61	5.231861	1.357725	149.316313	0.003938	0.004667
RS	62	5.590996	1.357725	121.878227	0.003214	0.003841
RS	63	5.974322	1.357725	381.123385	0.010052	0.012292
PA	4+25*2+4+6 0.129679218 0.027874366 5.974321953 1.899676443 0.869655016 0.658967189 0.589945526 0.596906804 0.650627678 0.730576773 0.823708356 0.922855766 1.020666879 1.109414822 1.182540159 1.235500020 1.267240247 1.280878395 1.282367845 1.278400323 1.274563458 1.274229121 1.278424010 1.286482159 1.297021601 1.308440130 1.319018109 1.327130523 1.331766353 1.332927947 1.357725422
//
IT	4874
RD	3
LK	-442034.982732
QD	-381.037049 -> -309.690679
RI	0.0240138067
TR	0.125440	0.028118
MT	6.188767
MM	C_pi: 1.174006, n_recomb: 39864.383787
RS	0	0.000000	3.280170	81.152893	0.002036	0.000023
RS	1	0.006794	3.280170	86.489905	0.002170	0.000187
RS	2	0.014051	3.280170	92.165110	0.002312	0.000492
RS	3	0.021800	3.280170	98.198146	0.002463	0.000921
RS	4	0.030075	1.032245	331.445176	0.008314	0.003156
RS	5	0.038913	1.032245	350.890523	0.008802	0.004466
RS	6	0.048352	0.679949	562.191749	0.014103	0.007840
RS	7	0.058431	0.679949	591.344413	0.014834	0.009980
RS	8	0.069196	0.565401	745.979604	0.018713	0.013622
RS	9	0.080692	0.565401	780.223357	0.019572	0.015980
RS	10	0.092969	0.556943	827.113860	0.020748	0.017868
RS	11	0.106080	0.556943	862.237333	0.021629	0.019618
RS	12	0.120082	0.609070	821.516334	0.020608	0.019330
RS	13	0.135035	0.609070	855.531424	0.021461	0.020444
RS	14	0.151004	0.696008	779.690702	0.019559	0.019086
RS	15	0.168059	0.696008	812.038926	0.020370	0.019918
RS	16	0.186272	0.802568	733.543864	0.018401	0.018394
RS	17	0.205722	0.802568	764.215361	0.019170	0.019114
RS	18	0.226494	0.920809	693.991574	0.017409	0.017691
RS	19	0.248678	0.920809	723.145501	0.018140	0.018306
RS	20	0.272369	1.041731	666.001552	0.016707	0.017098
RS	21	0.297669	1.041731	693.870515	0.017406	0.017642
RS	22	0.324688	1.154399	652.132434	0.016359	0.016736
RS	23	0.353544	1.154399	678.957979	0.017032	0.017255
RS	24	0.384359	1.248308	653.277360	0.016387	0.016694
RS	25	0.417269	1.248308	679.228833	0.017038	0.017229
RS	26	0.452415	1.315277	669.544884	0.016796	0.017039
RS	27	0.489948	1.315277	694.626546	0.017425	0.017636
RS	28	0.530032	1.352425	699.786627	0.017554	0.017828
RS	29	0.572839	1.352425	723.721521	0.018155	0.018516
RS	30	0.618555	1.363805	740.723107	0.018581	0.019046
RS	31	0.667376	1.363805	762.847811	0.019136	0.019806
RS	32	0.719515	1.358396	786.755183	0.019736	0.020556
RS	33	0.775197	1.358396	805.996824	0.020218	0.021317
RS	34	0.834662	1.346485	830.492810	0.020833	0.022105
RS	35	0.898167	1.346485	845.487446	0.021209	0.022752
RS	36	0.965986	1.336546	864.168090	0.021678	0.023365
RS	37	1.038414	1.336546	873.515599	0.021912	0.023782
RS	38	1.115763	1.333472	881.637880	0.022116	0.024060
RS	39	1.198368	1.333472	884.186797	0.022180	0.024177
RS	40	1.286584	1.338461	879.788108	0.022070	0.024060
RS	41	1.380795	1.338461	874.812512	0.021945	0.023872
RS	42	1.481407	1.350142	858.460093	0.021535	0.023398
RS	43	1.588855	1.350142	845.690243	0.021214	0.022943
RS	44	1.703603	1.366104	819.299832	0.020552	0.022191
RS	45	1.826148	1.366104	798.884725	0.020040	0.021520
RS	46	1.957019	1.383654	764.846852	0.019186	0.020576
RS	47	2.096782	1.383654	737.304278	0.018495	0.019740
RS	48	2.246041	1.399950	698.068293	0.017511	0.018685
RS	49	2.405441	1.399950	664.235843	0.016662	0.017732
RS	50	2.575672	1.412366	621.940543	0.015601	0.016629
RS	51	2.757469	1.412366	582.964656	0.014624	0.015596
RS	52	2.951618	1.419320	539.144688	0.013524	0.014479
RS	53	3.158959	1.419320	496.547134	0.012456	0.013389
RS	54	3.380387	1.420749	452.319719	0.011346	0.012266
RS	55	3.616860	1.420749	408.076703	0.010237	0.011140
RS	56	3.869400	1.420749	363.965991	0.009130	0.010011
RS	57	4.139099	1.420749	320.674458	0.008044	0.008890
RS	58	4.427122	1.458095	272.448725	0.006834	0.007667
RS	59	4.734715	1.458095	234.981549	0.005895	0.006655
RS	60	5.063207	1.458095	199.745521	0.005011	0.005692
RS	61	5.414018	1.458095	167.180732	0.004194	0.004792
RS	62	5.788665	1.458095	137.627041	0.003452	0.003967
RS	63	6.188767	1.458095	445.309995	0.011171	0.013033
PA	4+25*2+4+6 0.125440261 0.028117800 6.188766619 3.280170083 1.032245494 0.679948918 0.565400844 0.556942848 0.609069947 0.696008051 0.802567647 0.920808644 1.041730904 1.154398676 1.248307632 1.315276931 1.352425008 1.363805137 1.358395679 1.346485293 1.336546389 1.333472380 1.338461083 1.350141541 1.366104487 1.383654231 1.399949760 1.412365742 1.419319993 1.420748629 1.458095380
//
IT	4702
RD	4
LK	-441899.720775
QD	-343.187233 -> -285.489302
RI	0.0173780620
TR	0.122173	0.028543
MT	6.340388
MM	C_pi: 1.214595, n_recomb: 41832.499139
RS	0	0.000000	5.741045	48.927158	0.001170	0.000014
RS	1	0.006835	5.741045	52.212199	0.001248	0.000113
RS	2	0.014137	5.741045	55.713497	0.001332	0.000293
RS	3	0.021938	5.741045	59.444681	0.001421	0.000542
RS	4	0.030272	1.259514	288.282171	0.006891	0.002671
RS	5	0.039176	1.259514	305.782592	0.007310	0.003737
RS	6	0.048688	0.727210	559.831709	0.013383	0.007462
RS	7	0.058851	0.727210	589.602576	0.014094	0.009413
RS	8	0.069708	0.563019	799.404778	0.019110	0.013753
RS	9	0.081308	0.563019	836.184055	0.019989	0.016086
RS	10	0.093700	0.538366	912.898195	0.021823	0.018462
RS	11	0.106939	0.538366	950.991646	0.022733	0.020287
RS	12	0.121083	0.586967	908.130379	0.021709	0.019970
RS	13	0.136193	0.586967	944.924389	0.022588	0.021194
RS	14	0.152337	0.677230	852.288483	0.020374	0.019526
RS	15	0.169584	0.677230	887.101705	0.021206	0.020477
RS	16	0.188009	0.792147	789.638496	0.018876	0.018590
RS	17	0.207694	0.792147	822.446128	0.019660	0.019431
RS	18	0.228724	0.923568	734.923069	0.017568	0.017668
RS	19	0.251192	0.923568	765.902601	0.018309	0.018394
RS	20	0.275196	1.061658	694.438264	0.016600	0.016895
RS	21	0.300840	1.061658	723.873889	0.017304	0.017532
RS	22	0.328236	1.192970	671.387515	0.016049	0.016401
RS	23	0.357506	1.192970	699.608119	0.016724	0.016993
RS	24	0.388775	1.303366	666.917358	0.015943	0.016278
RS	25	0.422182	1.303366	694.204502	0.016595	0.016867
RS	26	0.457873	1.380969	681.347253	0.016288	0.016599
RS	27	0.496002	1.380969	707.823442	0.016920	0.017232
RS	28	0.536738	1.420884	713.620227	0.017059	0.017419
RS	29	0.580258	1.420884	739.098789	0.017668	0.018128
RS	30	0.626753	1.428003	760.122733	0.018171	0.018720
RS	31	0.676425	1.428003	783.956476	0.018740	0.019492
RS	32	0.729492	1.414314	814.243577	0.019464	0.020353
RS	33	0.786187	1.414314	835.269059	0.019967	0.021122
RS	34	0.846756	1.393667	866.829321	0.020721	0.022039
RS	35	0.911466	1.393667	883.501756	0.021120	0.022693
RS	36	0.980598	1.377263	908.009378	0.021706	0.023415
RS	37	1.054455	1.377263	918.737245	0.021962	0.023837
RS	38	1.133360	1.371324	930.032584	0.022232	0.024171
RS	39	1.217658	1.371324	933.559783	0.022317	0.024293
RS	40	1.307718	1.377092	929.343332	0.022216	0.024172
RS	41	1.403933	1.377092	924.964954	0.022111	0.023992
RS	42	1.506724	1.392433	906.460440	0.021669	0.023470
RS	43	1.616541	1.392433	894.011388	0.021371	0.023028
RS	44	1.733864	1.413896	864.197852	0.020659	0.022212
RS	45	1.859206	1.413896	843.941243	0.020174	0.021562
RS	46	1.993114	1.437678	806.228015	0.019273	0.020560
RS	47	2.136175	1.437678	778.739467	0.018616	0.019755
RS	48	2.289014	1.459810	736.319801	0.017602	0.018663
RS	49	2.452299	1.459810	702.398806	0.016791	0.017745
RS	50	2.626745	1.476642	657.762317	0.015724	0.016632
RS	51	2.813113	1.476642	618.419941	0.014783	0.015634
RS	52	3.012220	1.486019	572.990909	0.013697	0.014528
RS	53	3.224935	1.486019	529.569671	0.012659	0.013468
RS	54	3.452189	1.487870	484.059305	0.011571	0.012368
RS	55	3.694975	1.487870	438.395756	0.010480	0.011262
RS	56	3.954355	1.487870	392.581378	0.009385	0.010148
RS	57	4.231464	1.487870	347.338855	0.008303	0.009038
RS	58	4.527512	1.537889	294.489092	0.007040	0.007764
RS	59	4.843795	1.537889	255.512726	0.006108	0.006772
RS	60	5.181695	1.537889	218.563553	0.005225	0.005821
RS	61	5.542691	1.537889	184.137590	0.004402	0.004927
RS	62	5.928359	1.537889	152.635456	0.003649	0.004102
RS	63	6.340388	1.537889	508.225515	0.012149	0.013814
PA	4+25*2+4+6 0.122173279 0.028543210 6.340387789 5.741045289 1.259514022 0.727210210 0.563018892 0.538365888 0.586967276 0.677230140 0.792146888 0.923568236 1.061657966 1.192969971 1.303366092 1.380968904 1.420883579 1.428002733 1.414314191 1.393666648 1.377263169 1.371324481 1.377092385 1.392432609 1.413896439 1.437678483 1.459810130 1.476641572 1.486019137 1.487869902 1.537889115
//
IT	4609
RD	5
LK	-441787.989203
QD	-314.258751 -> -264.143008
RI	0.0130106126
TR	0.119408	0.029032
MT	6.460644
MM	C_pi: 1.249828, n_recomb: 43748.112975
RS	0	0.000000	9.975297	29.567487	0.000676	0.000008
RS	1	0.006866	9.975297	31.578421	0.000722	0.000068
RS	2	0.014204	9.975297	33.724711	0.000771	0.000176
RS	3	0.022045	9.975297	36.015268	0.000823	0.000322
RS	4	0.030425	1.544327	247.814742	0.005665	0.002258
RS	5	0.039381	1.544327	263.281986	0.006018	0.003128
RS	6	0.048951	0.787934	546.275105	0.012487	0.007057
RS	7	0.059178	0.787934	576.087268	0.013168	0.008828
RS	8	0.070107	0.570251	836.311120	0.019117	0.013769
RS	9	0.081787	0.570251	875.154600	0.020004	0.016043
RS	10	0.094269	0.529394	984.174271	0.022496	0.018925
RS	11	0.107608	0.529394	1024.902254	0.023427	0.020772
RS	12	0.121863	0.573989	983.741355	0.022486	0.020509
RS	13	0.137097	0.573989	1023.058433	0.023385	0.021784
RS	14	0.153376	0.666052	917.084733	0.020963	0.019910
RS	15	0.170774	0.666052	954.182598	0.021811	0.020924
RS	16	0.189365	0.786804	840.788254	0.019219	0.018775
RS	17	0.209234	0.786804	875.617584	0.020015	0.019683
RS	18	0.230467	0.928200	773.298618	0.017676	0.017669
RS	19	0.253157	0.928200	806.037848	0.018425	0.018458
RS	20	0.277406	1.080088	722.189941	0.016508	0.016742
RS	21	0.303319	1.080088	753.154730	0.017216	0.017429
RS	22	0.331012	1.227040	691.351287	0.015803	0.016128
RS	23	0.360606	1.227040	720.939017	0.016479	0.016758
RS	24	0.392232	1.351554	682.246912	0.015595	0.015929
RS	25	0.426030	1.351554	710.836164	0.016248	0.016543
RS	26	0.462148	1.438079	695.445959	0.015897	0.016221
RS	27	0.500747	1.438079	723.267123	0.016533	0.016868
RS	28	0.541995	1.479579	730.051824	0.016688	0.017062
RS	29	0.586076	1.479579	757.004157	0.017304	0.017775
RS	30	0.633183	1.481687	782.232573	0.017880	0.018430
RS	31	0.683525	1.481687	807.684934	0.018462	0.019200
RS	32	0.737324	1.459357	844.479870	0.019303	0.020170
RS	33	0.794816	1.459357	867.176341	0.019822	0.020936
RS	34	0.856256	1.429919	905.913073	0.020707	0.021978
RS	35	0.921915	1.429919	924.119632	0.021124	0.022632
RS	36	0.992082	1.407144	954.493669	0.021818	0.023458
RS	37	1.067066	1.407144	966.416916	0.022090	0.023885
RS	38	1.147200	1.398429	980.759895	0.022418	0.024273
RS	39	1.232835	1.398429	985.038217	0.022516	0.024402
RS	40	1.324350	1.404985	980.689744	0.022417	0.024278
RS	41	1.422149	1.404985	976.653166	0.022324	0.024109
RS	42	1.526663	1.423930	955.554237	0.021842	0.023542
RS	43	1.638353	1.423930	943.164917	0.021559	0.023118
RS	44	1.757712	1.450814	909.458191	0.020789	0.022240
RS	45	1.885267	1.450814	889.115239	0.020324	0.021615
RS	46	2.021580	1.480760	847.303682	0.019368	0.020558
RS	47	2.167252	1.480760	819.658638	0.018736	0.019783
RS	48	2.322926	1.508681	773.726731	0.017686	0.018656
RS	49	2.489289	1.508681	739.555603	0.016905	0.017773
RS	50	2.667075	1.529915	692.353984	0.015826	0.016649
RS	51	2.857069	1.529915	652.546417	0.014916	0.015685
RS	52	3.060107	1.541736	605.390855	0.013838	0.014588
RS	53	3.277087	1.541736	561.120043	0.012826	0.013556
RS	54	3.508965	1.544093	514.302249	0.011756	0.012476
RS	55	3.756764	1.544093	467.267079	0.010681	0.011390
RS	56	4.021578	1.544093	419.827048	0.009596	0.010290
RS	57	4.304574	1.544093	372.736183	0.008520	0.009190
RS	58	4.607002	1.606857	315.221146	0.007205	0.007867
RS	59	4.930195	1.606857	274.898128	0.006284	0.006892
RS	60	5.275578	1.606857	236.408989	0.005404	0.005952
RS	61	5.644677	1.606857	200.297408	0.004578	0.005064
RS	62	6.039119	1.606857	167.016958	0.003818	0.004238
RS	63	6.460644	1.606857	570.347453	0.013037	0.014607
PA	4+25*2+4+6 0.119407619 0.029031826 6.460643862 9.975297238 1.544327338 0.787934277 0.570251429 0.529394287 0.573988879 0.666051647 0.786804344 0.928200495 1.080088065 1.227039680 1.351553892 1.438078892 1.479579366 1.481686841 1.459357204 1.429919291 1.407144395 1.398428573 1.404984856 1.423930378 1.450813518 1.480759609 1.508680989 1.529915107 1.541735855 1.544092693 1.606856738
//
IT	4972
RD	6
LK	-441690.239545
QD	-289.425148 -> -244.804260
RI	0.0101161939
TR	0.116944	0.029533
MT	6.564093
MM	C_pi: 1.281638, n_recomb: 45601.190770
RS	0	0.000000	17.102732	18.034152	0.000395	0.000005
RS	1	0.006893	17.102732	19.271195	0.000423	0.000042
RS	2	0.014261	17.102732	20.592651	0.000452	0.000107
RS	3	0.022136	17.102732	22.004214	0.000483	0.000194
RS	4	0.030555	1.887422	212.600727	0.004662	0.001913
RS	5	0.039554	1.887422	226.167787	0.004960	0.002630
RS	6	0.049173	0.857136	527.900804	0.011576	0.006656
RS	7	0.059455	0.857136	557.416488	0.012224	0.008265
RS	8	0.070446	0.582250	862.938628	0.018924	0.013713
RS	9	0.082194	0.582250	903.528856	0.019814	0.015916
RS	10	0.094752	0.525355	1045.686785	0.022931	0.019290
RS	11	0.108176	0.525355	1088.832235	0.023877	0.021136
RS	12	0.122525	0.565902	1051.716062	0.023063	0.020967
RS	13	0.137863	0.565902	1093.385911	0.023977	0.022266
RS	14	0.154259	0.659022	976.346028	0.021411	0.020243
RS	15	0.171784	0.659022	1015.599627	0.022271	0.021294
RS	16	0.190518	0.784173	888.304899	0.019480	0.018943
RS	17	0.210542	0.784173	925.064563	0.020286	0.019892
RS	18	0.231947	0.933596	809.586551	0.017754	0.017681
RS	19	0.254827	0.933596	844.022258	0.018509	0.018508
RS	20	0.279285	1.097180	748.996923	0.016425	0.016618
RS	21	0.305428	1.097180	781.443423	0.017136	0.017336
RS	22	0.333373	1.257918	711.159573	0.015595	0.015897
RS	23	0.363244	1.257918	742.070849	0.016273	0.016547
RS	24	0.395175	1.395192	697.906776	0.015305	0.015626
RS	25	0.429306	1.395192	727.749108	0.015959	0.016252
RS	26	0.465790	1.489801	710.090397	0.015572	0.015888
RS	27	0.504788	1.489801	739.196801	0.016210	0.016538
RS	28	0.546475	1.532441	747.029824	0.016382	0.016742
RS	29	0.591035	1.532441	775.385771	0.017004	0.017451
RS	30	0.638666	1.529372	804.773988	0.017648	0.018166
RS	31	0.689580	1.529372	831.769283	0.018240	0.018930
RS	32	0.744004	1.498468	875.024578	0.019189	0.019998
RS	33	0.802179	1.498468	899.315185	0.019721	0.020760
RS	34	0.864364	1.460448	945.236232	0.020728	0.021917
RS	35	0.930836	1.460448	964.896860	0.021159	0.022570
RS	36	1.001889	1.431521	1001.161960	0.021955	0.023495
RS	37	1.077839	1.431521	1014.190605	0.022240	0.023926
RS	38	1.159025	1.420144	1031.542857	0.022621	0.024366
RS	39	1.245806	1.420144	1036.470179	0.022729	0.024503
RS	40	1.338569	1.427467	1031.850611	0.022628	0.024378
RS	41	1.437726	1.427467	1028.048942	0.022544	0.024221
RS	42	1.543718	1.449899	1004.144871	0.022020	0.023613
RS	43	1.657016	1.449899	991.716040	0.021748	0.023206
RS	44	1.778122	1.482039	953.899052	0.020918	0.022272
RS	45	1.907577	1.482039	933.388164	0.020469	0.021671
RS	46	2.045954	1.517988	887.302776	0.019458	0.020562
RS	47	2.193870	1.517988	859.443190	0.018847	0.019818
RS	48	2.351980	1.551571	809.882959	0.017760	0.018657
RS	49	2.520989	1.551571	775.431984	0.017005	0.017807
RS	50	2.701648	1.577123	725.609539	0.015912	0.016672
RS	51	2.894758	1.577123	685.341353	0.015029	0.015740
RS	52	3.101180	1.591346	636.460924	0.013957	0.014652
RS	53	3.321829	1.591346	591.384463	0.012969	0.013646
RS	54	3.557688	1.594226	543.309854	0.011914	0.012585
RS	55	3.809803	1.594226	494.986531	0.010855	0.011518
RS	56	4.079296	1.594226	446.019288	0.009781	0.010431
RS	57	4.367365	1.594226	397.189998	0.008710	0.009340
RS	58	4.675289	1.669767	334.988734	0.007346	0.007968
RS	59	5.004438	1.669767	293.459176	0.006435	0.007010
RS	60	5.356275	1.669767	253.573773	0.005561	0.006081
RS	61	5.732362	1.669767	215.918020	0.004735	0.005197
RS	62	6.134373	1.669767	180.992991	0.003969	0.004371
RS	63	6.564093	1.669767	632.435943	0.013869	0.015398
PA	4+25*2+4+6 0.116943727 0.029533167 6.564092931 17.102732238 1.887421515 0.857136342 0.582249769 0.525354571 0.565902435 0.659021929 0.784173224 0.933595795 1.097179722 1.257917648 1.395192321 1.489800722 1.532441039 1.529371515 1.498468204 1.460447935 1.431521053 1.420144321 1.427467005 1.449898759 1.482038684 1.517988446 1.551571328 1.577123100 1.591345716 1.594226051 1.669766999
//
IT	5061
RD	7
LK	-441602.972630
QD	-267.377539 -> -227.243898
RI	0.0081367854
TR	0.114688	0.030025
MT	6.657705
MM	C_pi: 1.311205, n_recomb: 47395.203642
RS	0	0.000000	28.908002	11.119948	0.000235	0.000003
RS	1	0.006916	28.908002	11.887386	0.000251	0.000026
RS	2	0.014311	28.908002	12.707664	0.000268	0.000065
RS	3	0.022217	28.908002	13.584404	0.000287	0.000118
RS	4	0.030671	2.293019	182.739856	0.003856	0.001627
RS	5	0.039708	2.293019	194.611162	0.004106	0.002221
RS	6	0.049371	0.932611	507.768596	0.010714	0.006271
RS	7	0.059702	0.932611	536.788083	0.011326	0.007737
RS	8	0.070748	0.596864	882.842583	0.018627	0.013609
RS	9	0.082558	0.596864	924.949591	0.019516	0.015740
RS	10	0.095184	0.524121	1100.292392	0.023215	0.019579
RS	11	0.108684	0.524121	1145.703409	0.024173	0.021414
RS	12	0.123117	0.560714	1114.159831	0.023508	0.021359
RS	13	0.138549	0.560714	1158.062313	0.024434	0.022669
RS	14	0.155048	0.654479	1031.546173	0.021765	0.020535
RS	15	0.172688	0.654479	1072.860510	0.022636	0.021608
RS	16	0.191549	0.783110	933.115104	0.019688	0.019097
RS	17	0.211713	0.783110	971.733774	0.020503	0.020072
RS	18	0.233273	0.939239	844.254101	0.017813	0.017700
RS	19	0.256323	0.939239	880.333212	0.018574	0.018553
RS	20	0.280968	1.113079	774.937994	0.016351	0.016517
RS	21	0.307318	1.113079	808.822697	0.017065	0.017254
RS	22	0.335489	1.286381	730.568348	0.015414	0.015698
RS	23	0.365610	1.286381	762.760430	0.016094	0.016359
RS	24	0.397813	1.435602	713.410000	0.015052	0.015359
RS	25	0.432244	1.435602	744.457070	0.015707	0.015991
RS	26	0.469056	1.537901	724.620656	0.015289	0.015590
RS	27	0.508415	1.537901	754.955399	0.015929	0.016239
RS	28	0.550495	1.581598	763.768885	0.016115	0.016451
RS	29	0.595486	1.581598	793.464976	0.016741	0.017153
RS	30	0.643589	1.573462	826.863661	0.017446	0.017921
RS	31	0.695019	1.573462	855.338774	0.018047	0.018677
RS	32	0.750006	1.534219	904.926230	0.019093	0.019835
RS	33	0.808796	1.534219	930.755726	0.019638	0.020591
RS	34	0.871652	1.487900	983.816928	0.020758	0.021855
RS	35	0.938855	1.487900	1004.885926	0.021202	0.022507
RS	36	1.010707	1.453056	1047.059958	0.022092	0.023524
RS	37	1.087528	1.453056	1061.153326	0.022389	0.023959
RS	38	1.169663	1.439118	1081.527454	0.022819	0.024450
RS	39	1.257478	1.439118	1087.064653	0.022936	0.024596
RS	40	1.351367	1.447160	1082.132685	0.022832	0.024470
RS	41	1.451750	1.447160	1078.531362	0.022756	0.024326
RS	42	1.559076	1.472927	1051.740552	0.022191	0.023681
RS	43	1.673824	1.472927	1039.248150	0.021927	0.023292
RS	44	1.796509	1.510129	997.237362	0.021041	0.022304
RS	45	1.927680	1.510129	976.548742	0.020604	0.021728
RS	46	2.067923	1.551889	926.135368	0.019541	0.020570
RS	47	2.217866	1.551889	898.066208	0.018948	0.019854
RS	48	2.378179	1.590971	844.861181	0.017826	0.018662
RS	49	2.549581	1.590971	810.150535	0.017094	0.017844
RS	50	2.732837	1.620721	757.724378	0.015987	0.016699
RS	51	2.928768	1.620721	717.033800	0.015129	0.015797
RS	52	3.138251	1.637275	666.473586	0.014062	0.014716
RS	53	3.362222	1.637275	620.651554	0.013095	0.013736
RS	54	3.601684	1.640657	571.392406	0.012056	0.012693
RS	55	3.857708	1.640657	521.862602	0.011011	0.011642
RS	56	4.131440	1.640657	471.458191	0.009947	0.010569
RS	57	4.424105	1.640657	420.986100	0.008882	0.009486
RS	58	4.737011	1.728971	354.077483	0.007471	0.008065
RS	59	5.071559	1.728971	311.452490	0.006571	0.007123
RS	60	5.429246	1.728971	270.283347	0.005703	0.006205
RS	61	5.811673	1.728971	231.192932	0.004878	0.005326
RS	62	6.220549	1.728971	194.725698	0.004109	0.004500
RS	63	6.657705	1.728971	695.017747	0.014664	0.016182
PA	4+25*2+4+6 0.114688430 0.030025248 6.657705073 28.908001891 2.293019205 0.932610883 0.596863540 0.524121067 0.560714495 0.654478872 0.783110255 0.939239255 1.113078650 1.286381445 1.435602065 1.537901387 1.581597811 1.573461915 1.534218764 1.487899859 1.453055965 1.439117652 1.447160129 1.472926764 1.510128773 1.551889179 1.590970948 1.620720775 1.637275135 1.640657465 1.728970857
//
IT	4860
RD	8
LK	-441524.380971
QD	-247.597520 -> -211.302698
RI	0.0067290646
TR	0.112596	0.030499
MT	6.744766
MM	C_pi: 1.339186, n_recomb: 49135.381990
RS	0	0.000000	48.211744	6.929425	0.000141	0.000002
RS	1	0.006938	48.211744	7.409907	0.000151	0.000016
RS	2	0.014358	48.211744	7.923683	0.000161	0.000040
RS	3	0.022292	48.211744	8.473058	0.000172	0.000073
RS	4	0.030777	2.767273	157.609245	0.003208	0.001388
RS	5	0.039850	2.767273	167.997624	0.003419	0.001886
RS	6	0.049553	1.013390	487.297744	0.009917	0.005908
RS	7	0.059930	1.013390	515.700223	0.010495	0.007249
RS	8	0.071026	0.613061	898.054948	0.018277	0.013473
RS	9	0.082892	0.613061	941.499759	0.019161	0.015533
RS	10	0.095581	0.524615	1149.728816	0.023399	0.019809
RS	11	0.109151	0.524615	1197.290318	0.024367	0.021630
RS	12	0.123662	0.557374	1172.394644	0.023860	0.021698
RS	13	0.139180	0.557374	1218.439085	0.024798	0.023014
RS	14	0.155775	0.651523	1083.639059	0.022054	0.020794
RS	15	0.173521	0.651523	1126.940328	0.022935	0.021882
RS	16	0.192498	0.782985	975.850432	0.019860	0.019238
RS	17	0.212792	0.782985	1016.270717	0.020683	0.020232
RS	18	0.234494	0.944849	877.659019	0.017862	0.017724
RS	19	0.257702	0.944849	915.337150	0.018629	0.018595
RS	20	0.282519	1.127880	800.141473	0.016284	0.016432
RS	21	0.309059	1.127880	835.426228	0.017003	0.017182
RS	22	0.337440	1.312868	749.532545	0.015254	0.015523
RS	23	0.367791	1.312868	782.966552	0.015935	0.016192
RS	24	0.400247	1.473510	728.586189	0.014828	0.015121
RS	25	0.434955	1.473510	760.793453	0.015484	0.015754
RS	26	0.472071	1.583344	738.782037	0.015036	0.015320
RS	27	0.511762	1.583344	770.292927	0.015677	0.015965
RS	28	0.554207	1.628193	779.960897	0.015874	0.016183
RS	29	0.599596	1.628193	810.939815	0.016504	0.016878
RS	30	0.648136	1.615220	848.155863	0.017262	0.017692
RS	31	0.700042	1.615220	878.055891	0.017870	0.018439
RS	32	0.755551	1.567918	933.813651	0.019005	0.019679
RS	33	0.814910	1.567918	961.138532	0.019561	0.020429
RS	34	0.878388	1.513592	1021.266194	0.020785	0.021791
RS	35	0.946270	1.513592	1043.715436	0.021242	0.022443
RS	36	1.018862	1.473043	1091.813598	0.022221	0.023547
RS	37	1.096490	1.473043	1106.955810	0.022529	0.023987
RS	38	1.179504	1.456616	1130.393410	0.023006	0.024525
RS	39	1.268278	1.456616	1136.532565	0.023131	0.024681
RS	40	1.363211	1.465314	1131.303440	0.023024	0.024555
RS	41	1.464731	1.465314	1127.902603	0.022955	0.024425
RS	42	1.573295	1.494258	1098.211169	0.022351	0.023744
RS	43	1.689390	1.494258	1085.665957	0.022095	0.023373
RS	44	1.813541	1.536317	1039.451599	0.021155	0.022336
RS	45	1.946305	1.536317	1018.606571	0.020731	0.021782
RS	46	2.088281	1.583685	963.873309	0.019617	0.020579
RS	47	2.240107	1.583685	935.624710	0.019042	0.019891
RS	48	2.402468	1.628089	878.807021	0.017885	0.018670
RS	49	2.576093	1.628089	843.874320	0.017174	0.017882
RS	50	2.761764	1.661906	788.891750	0.016055	0.016727
RS	51	2.960318	1.661906	747.825988	0.015220	0.015854
RS	52	3.172647	1.680705	695.647866	0.014158	0.014780
RS	53	3.399708	1.680705	649.140029	0.013211	0.013824
RS	54	3.642524	1.684544	598.773216	0.012186	0.012796
RS	55	3.902186	1.684544	548.109144	0.011155	0.011762
RS	56	4.179863	1.684544	496.345120	0.010102	0.010701
RS	57	4.476807	1.684544	444.310835	0.009043	0.009627
RS	58	4.794353	1.785592	372.672087	0.007585	0.008159
RS	59	5.133930	1.785592	329.040178	0.006697	0.007232
RS	60	5.497068	1.785592	286.676817	0.005834	0.006324
RS	61	5.885401	1.785592	246.238687	0.005011	0.005450
RS	62	6.300678	1.785592	208.310253	0.004240	0.004624
RS	63	6.744766	1.785592	758.371071	0.015434	0.016955
PA	4+25*2+4+6 0.112595928 0.030499318 6.744766432 48.211744053 2.767273490 1.013390388 0.613061078 0.524615410 0.557373980 0.651522852 0.782984787 0.944849202 1.127880409 1.312867819 1.473509618 1.583344289 1.628193117 1.615219783 1.567917920 1.513591764 1.473042524 1.456616383 1.465314220 1.494258424 1.536316843 1.583685431 1.628089396 1.661905893 1.680704673 1.684544414 1.785591889
//
IT	4177
RD	9
LK	-441453.251329
QD	-229.765998 -> -196.820502
RI	0.0056879725
TR	0.110639	0.030952
MT	6.826995
MM	C_pi: 1.365957, n_recomb: 50825.865737
RS	0	0.000000	79.433132	4.360269	0.000086	0.000001
RS	1	0.006958	79.433132	4.663772	0.000092	0.000010
RS	2	0.014401	79.433132	4.988408	0.000098	0.000025
RS	3	0.022362	79.433132	5.335649	0.000105	0.000045
RS	4	0.030876	3.317970	136.449369	0.002685	0.001190
RS	5	0.039983	3.317970	145.551389	0.002864	0.001609
RS	6	0.049724	1.099017	467.167235	0.009192	0.005569
RS	7	0.060142	1.099017	494.879832	0.009737	0.006799
RS	8	0.071285	0.630299	909.801365	0.017900	0.013315
RS	9	0.083204	0.630299	954.436829	0.018779	0.015308
RS	10	0.095952	0.526249	1195.067454	0.023513	0.019994
RS	11	0.109587	0.526249	1244.685661	0.024489	0.021799
RS	12	0.124171	0.555286	1227.250649	0.024146	0.021995
RS	13	0.139770	0.555286	1275.363902	0.025093	0.023312
RS	14	0.156454	0.649631	1133.241512	0.022297	0.021026
RS	15	0.174299	0.649631	1178.469031	0.023186	0.022124
RS	16	0.193386	0.783426	1016.933682	0.020008	0.019369
RS	17	0.213801	0.783426	1059.107331	0.020838	0.020377
RS	18	0.235637	0.950266	910.052749	0.017905	0.017752
RS	19	0.258992	0.950266	949.291723	0.018677	0.018637
RS	20	0.283972	1.141648	824.722513	0.016226	0.016362
RS	21	0.310691	1.141648	861.373644	0.016948	0.017122
RS	22	0.339268	1.337633	768.068785	0.015112	0.015369
RS	23	0.369835	1.337633	802.709652	0.015793	0.016042
RS	24	0.402528	1.509333	743.382380	0.014626	0.014906
RS	25	0.437496	1.509333	776.709150	0.015282	0.015539
RS	26	0.474897	1.626672	752.480761	0.014805	0.015072
RS	27	0.514901	1.626672	785.119900	0.015447	0.015714
RS	28	0.557688	1.672860	795.490678	0.015651	0.015935
RS	29	0.603453	1.672860	827.699798	0.016285	0.016623
RS	30	0.652402	1.655316	868.528395	0.017088	0.017476
RS	31	0.704757	1.655316	899.803461	0.017704	0.018215
RS	32	0.760756	1.600255	961.546936	0.018918	0.019528
RS	33	0.820651	1.600255	990.329659	0.019485	0.020272
RS	34	0.884714	1.538192	1057.434129	0.020805	0.021725
RS	35	0.953234	1.538192	1081.243799	0.021273	0.022377
RS	36	1.026523	1.492123	1135.274933	0.022337	0.023562
RS	37	1.104911	1.492123	1151.461948	0.022655	0.024007
RS	38	1.188754	1.473267	1178.014460	0.023177	0.024592
RS	39	1.278431	1.473267	1184.762829	0.023310	0.024757
RS	40	1.374348	1.482549	1179.281897	0.023202	0.024633
RS	41	1.476939	1.482549	1176.098304	0.023140	0.024516
RS	42	1.586669	1.514508	1143.536832	0.022499	0.023803
RS	43	1.704035	1.514508	1130.964914	0.022252	0.023450
RS	44	1.829567	1.561225	1080.573990	0.021260	0.022366
RS	45	1.963835	1.561225	1059.606836	0.020848	0.021835
RS	46	2.107445	1.614000	1000.596386	0.019687	0.020589
RS	47	2.261049	1.614000	972.207569	0.019128	0.019928
RS	48	2.425340	1.663552	911.830885	0.017940	0.018679
RS	49	2.601064	1.663552	876.718954	0.017249	0.017919
RS	50	2.789016	1.701299	819.241944	0.016119	0.016756
RS	51	2.990046	1.701299	777.848821	0.015304	0.015909
RS	52	3.205064	1.722251	724.119084	0.014247	0.014842
RS	53	3.435045	1.722251	676.981366	0.013320	0.013908
RS	54	3.681028	1.726494	625.582856	0.012308	0.012897
RS	55	3.944128	1.726494	573.848418	0.011290	0.011878
RS	56	4.225536	1.726494	520.792640	0.010247	0.010829
RS	57	4.526525	1.726494	467.266013	0.009193	0.009763
RS	58	4.848458	1.840203	390.877289	0.007691	0.008248
RS	59	5.192793	1.840203	346.311521	0.006814	0.007336
RS	60	5.561088	1.840203	302.828170	0.005958	0.006437
RS	61	5.955011	1.840203	261.114686	0.005137	0.005569
RS	62	6.376344	1.840203	221.792664	0.004364	0.004744
RS	63	6.826995	1.840203	822.588076	0.016184	0.017715
PA	4+25*2+4+6 0.110639373 0.030952077 6.826995482 79.433131895 3.317969824 1.099017361 0.630299211 0.526249304 0.555286039 0.649631491 0.783426094 0.950266485 1.141648480 1.337633334 1.509332910 1.626672080 1.672859983 1.655316229 1.600254538 1.538192162 1.492122556 1.473266587 1.482548756 1.514508183 1.561225422 1.613999821 1.663552311 1.701299004 1.722251213 1.726493518 1.840203136
//
IT	5145
RD	10
LK	-441388.648466
QD	-213.635446 -> -183.642390
RI	0.0048905318
TR	0.108804	0.031383
MT	6.905141
MM	C_pi: 1.391706, n_recomb: 52469.820250
RS	0	0.000000	129.413342	2.768589	0.000053	0.000001
RS	1	0.006977	129.413342	2.961937	0.000056	0.000006
RS	2	0.014442	129.413342	3.168800	0.000060	0.000016
RS	3	0.022427	129.413342	3.390125	0.000065	0.000028
RS	4	0.030969	3.953926	118.577597	0.002260	0.001024
RS	5	0.040108	3.953926	126.567044	0.002412	0.001379
RS	6	0.049884	1.189286	447.691793	0.008532	0.005252
RS	7	0.060342	1.189286	474.671444	0.009047	0.006385
RS	8	0.071529	0.648268	918.858139	0.017512	0.013143
RS	9	0.083498	0.648268	964.557751	0.018383	0.015072
RS	10	0.096301	0.528668	1237.008128	0.023576	0.020141
RS	11	0.109998	0.528668	1288.601652	0.024559	0.021929
RS	12	0.124651	0.554081	1279.273742	0.024381	0.022258
RS	13	0.140326	0.554081	1329.392882	0.025336	0.023573
RS	14	0.157094	0.648477	1180.756897	0.022504	0.021235
RS	15	0.175033	0.648477	1227.857655	0.023401	0.022341
RS	16	0.194223	0.784197	1056.649607	0.020138	0.019492
RS	17	0.214753	0.784197	1100.533835	0.020975	0.020511
RS	18	0.236715	0.955390	941.607648	0.017946	0.017784
RS	19	0.260209	0.955390	982.373082	0.018723	0.018680
RS	20	0.285342	1.154422	848.766852	0.016176	0.016304
RS	21	0.312229	1.154422	886.753596	0.016900	0.017071
RS	22	0.340993	1.360832	786.203518	0.014984	0.015232
RS	23	0.371763	1.360832	822.018897	0.015667	0.015908
RS	24	0.404680	1.543315	757.785466	0.014442	0.014711
RS	25	0.439894	1.543315	792.193940	0.015098	0.015344
RS	26	0.477565	1.668183	765.688464	0.014593	0.014845
RS	27	0.517864	1.668183	799.411219	0.015236	0.015482
RS	28	0.560975	1.715936	810.325144	0.015444	0.015703
RS	29	0.607095	1.715936	843.715109	0.016080	0.016384
RS	30	0.656432	1.694106	887.946538	0.016923	0.017271
RS	31	0.709212	1.694106	920.549641	0.017544	0.018003
RS	32	0.765674	1.631572	988.088174	0.018832	0.019380
RS	33	0.826077	1.631572	1018.293797	0.019407	0.020121
RS	34	0.890693	1.562015	1092.277797	0.020817	0.021657
RS	35	0.959819	1.562015	1117.431276	0.021297	0.022309
RS	36	1.033767	1.510587	1177.395890	0.022439	0.023571
RS	37	1.112876	1.510587	1194.628525	0.022768	0.024022
RS	38	1.197504	1.489340	1224.355680	0.023334	0.024651
RS	39	1.288037	1.489340	1231.726761	0.023475	0.024826
RS	40	1.384886	1.499131	1226.057355	0.023367	0.024705
RS	41	1.488494	1.499131	1223.114311	0.023311	0.024600
RS	42	1.599331	1.533948	1187.735968	0.022637	0.023858
RS	43	1.717901	1.533948	1175.169056	0.022397	0.023521
RS	44	1.844745	1.585129	1120.653944	0.021358	0.022395
RS	45	1.980439	1.585129	1099.602371	0.020957	0.021885
RS	46	2.125601	1.643113	1036.374177	0.019752	0.020600
RS	47	2.280891	1.643113	1007.885703	0.019209	0.019963
RS	48	2.447017	1.697640	944.016086	0.017992	0.018689
RS	49	2.624735	1.697640	908.766755	0.017320	0.017955
RS	50	2.814852	1.739179	848.862974	0.016178	0.016784
RS	51	3.018235	1.739179	807.187066	0.015384	0.015962
RS	52	3.235809	1.762191	751.972200	0.014332	0.014903
RS	53	3.468564	1.762191	704.255088	0.013422	0.013990
RS	54	3.717560	1.766777	651.897307	0.012424	0.012994
RS	55	3.983929	1.766777	599.149032	0.011419	0.011990
RS	56	4.268884	1.766777	544.861495	0.010384	0.010952
RS	57	4.573722	1.766777	489.904271	0.009337	0.009893
RS	58	4.899830	1.893041	408.751282	0.007790	0.008334
RS	59	5.248691	1.893041	363.313607	0.006924	0.007435
RS	60	5.621895	1.893041	318.773823	0.006075	0.006546
RS	61	6.021138	1.893041	275.847489	0.005257	0.005683
RS	62	6.448239	1.893041	235.190761	0.004482	0.004859
RS	63	6.905141	1.893041	887.653499	0.016917	0.018461
PA	4+25*2+4+6 0.108803642 0.031383495 6.905140522 129.413342396 3.953926486 1.189285634 0.648268199 0.528668320 0.554080624 0.648477294 0.784196575 0.955389714 1.154422367 1.360831969 1.543315269 1.668183049 1.715936396 1.694106389 1.631572080 1.562015268 1.510587391 1.489339976 1.499130607 1.533948018 1.585128883 1.643113013 1.697640267 1.739178963 1.762191077 1.766776991 1.893040537
//
IT	4249
RD	11
LK	-441329.808206
QD	-198.999360 -> -171.626234
RI	0.0042599110
TR	0.107077	0.031794
MT	6.979659
MM	C_pi: 1.416551, n_recomb: 54069.700133
RS	0	0.000000	208.824673	1.771466	0.000033	0.000000
RS	1	0.006995	208.824673	1.895540	0.000035	0.000004
RS	2	0.014480	208.824673	2.028316	0.000038	0.000010
RS	3	0.022489	208.824673	2.170405	0.000040	0.000018
RS	4	0.031057	4.685033	103.419548	0.001913	0.000884
RS	5	0.040225	4.685033	110.446968	0.002043	0.001186
RS	6	0.050035	1.284123	429.009430	0.007934	0.004958
RS	7	0.060530	1.284123	455.232655	0.008419	0.006004
RS	8	0.071760	0.666792	925.736601	0.017121	0.012961
RS	9	0.083775	0.666792	972.388278	0.017984	0.014831
RS	10	0.096631	0.531649	1276.035126	0.023600	0.020257
RS	11	0.110387	0.531649	1329.530570	0.024589	0.022029
RS	12	0.125104	0.553516	1328.847292	0.024577	0.022490
RS	13	0.140851	0.553516	1380.916051	0.025540	0.023804
RS	14	0.157700	0.647845	1226.469601	0.022683	0.021427
RS	15	0.175727	0.647845	1275.395675	0.023588	0.022537
RS	16	0.195015	0.785153	1095.187354	0.020255	0.019608
RS	17	0.215653	0.785153	1140.742924	0.021098	0.020637
RS	18	0.237734	0.960165	972.444626	0.017985	0.017819
RS	19	0.261360	0.960165	1014.704796	0.018767	0.018724
RS	20	0.286639	1.166242	872.341246	0.016134	0.016256
RS	21	0.313686	1.166242	911.635110	0.016860	0.017029
RS	22	0.342625	1.382596	803.955496	0.014869	0.015110
RS	23	0.373589	1.382596	840.915113	0.015552	0.015788
RS	24	0.406718	1.575636	771.795470	0.014274	0.014532
RS	25	0.442166	1.575636	807.250258	0.014930	0.015164
RS	26	0.480092	1.708089	778.398107	0.014396	0.014634
RS	27	0.520672	1.708089	813.162547	0.015039	0.015267
RS	28	0.564091	1.757636	824.467180	0.015248	0.015485
RS	29	0.610547	1.757636	858.991357	0.015887	0.016160
RS	30	0.660253	1.731809	906.416303	0.016764	0.017075
RS	31	0.713436	1.731809	940.302510	0.017391	0.017801
RS	32	0.770340	1.662063	1013.449192	0.018743	0.019237
RS	33	0.831224	1.662063	1045.044033	0.019328	0.019973
RS	34	0.896367	1.585236	1125.798951	0.020821	0.021587
RS	35	0.966067	1.585236	1152.280749	0.021311	0.022240
RS	36	1.040643	1.528584	1218.177229	0.022530	0.023575
RS	37	1.120437	1.528584	1236.457911	0.022868	0.024030
RS	38	1.205811	1.504972	1269.420373	0.023477	0.024703
RS	39	1.297159	1.504972	1277.429938	0.023626	0.024887
RS	40	1.394896	1.515192	1271.647608	0.023519	0.024770
RS	41	1.499471	1.515192	1268.970427	0.023469	0.024678
RS	42	1.611361	1.552715	1230.842760	0.022764	0.023910
RS	43	1.731078	1.552715	1218.313551	0.022532	0.023588
RS	44	1.859170	1.608175	1159.738689	0.021449	0.022423
RS	45	1.996223	1.608175	1138.640102	0.021059	0.021932
RS	46	2.142863	1.671180	1071.262937	0.019813	0.020611
RS	47	2.299761	1.671180	1042.713741	0.019285	0.019997
RS	48	2.467635	1.730512	975.422970	0.018040	0.018700
RS	49	2.647252	1.730512	940.075224	0.017386	0.017991
RS	50	2.839434	1.775710	877.812415	0.016235	0.016813
RS	51	3.045061	1.775710	835.894599	0.015460	0.016014
RS	52	3.265072	1.800688	779.260158	0.014412	0.014962
RS	53	3.500473	1.800688	731.009236	0.013520	0.014068
RS	54	3.752342	1.805556	677.761127	0.012535	0.013087
RS	55	4.021831	1.805556	624.049665	0.011542	0.012097
RS	56	4.310171	1.805556	568.584312	0.010516	0.011070
RS	57	4.618682	1.805556	512.252198	0.009474	0.010018
RS	58	4.948775	1.944234	426.327511	0.007885	0.008415
RS	59	5.301959	1.944234	380.071634	0.007029	0.007530
RS	60	5.679849	1.944234	334.531150	0.006187	0.006650
RS	61	6.084175	1.944234	290.447367	0.005372	0.005792
RS	62	6.516786	1.944234	248.508669	0.004596	0.004969
RS	63	6.979659	1.944234	953.499790	0.017635	0.019192
PA	4+25*2+4+6 0.107077125 0.031794354 6.979659269 208.824672751 4.685032890 1.284122729 0.666792117 0.531649017 0.553516279 0.647845252 0.785152725 0.960165405 1.166242090 1.382595915 1.575636439 1.708089268 1.757636274 1.731808632 1.662063326 1.585235899 1.528584191 1.504972296 1.515191659 1.552715393 1.608174700 1.671180239 1.730512360 1.775709855 1.800687582 1.805556493 1.944233666
//
IT	4309
RD	12
LK	-441276.086209
QD	-185.681796 -> -160.645204
RI	0.0037484827
TR	0.105450	0.032186
MT	7.050852
MM	C_pi: 1.440565, n_recomb: 55627.151827
RS	0	0.000000	334.090829	1.141190	0.000021	0.000000
RS	1	0.007012	334.090829	1.221331	0.000022	0.000003
RS	2	0.014517	334.090829	1.307109	0.000023	0.000006
RS	3	0.022547	334.090829	1.398922	0.000025	0.000011
RS	4	0.031141	5.522595	90.499040	0.001627	0.000766
RS	5	0.040337	5.522595	96.693253	0.001738	0.001025
RS	6	0.050178	1.383493	411.176972	0.007392	0.004685
RS	7	0.060709	1.383493	436.633989	0.007849	0.005653
RS	8	0.071978	0.685738	930.826041	0.016733	0.012774
RS	9	0.084038	0.685738	978.329356	0.017587	0.014587
RS	10	0.096944	0.535038	1312.503208	0.023595	0.020349
RS	11	0.110754	0.535038	1367.832351	0.024589	0.022104
RS	12	0.125533	0.553432	1376.231453	0.024740	0.022699
RS	13	0.141349	0.553432	1430.197538	0.025710	0.024010
RS	14	0.158273	0.647588	1270.578354	0.022841	0.021602
RS	15	0.176385	0.647588	1321.284909	0.023753	0.022717
RS	16	0.195766	0.786194	1132.683913	0.020362	0.019720
RS	17	0.216506	0.786194	1179.873782	0.021210	0.020755
RS	18	0.238701	0.964565	1002.644955	0.018024	0.017858
RS	19	0.262452	0.964565	1046.369698	0.018810	0.018770
RS	20	0.287869	1.177155	895.484291	0.016098	0.016218
RS	21	0.315068	1.177155	936.058081	0.016827	0.016995
RS	22	0.344174	1.403021	821.341897	0.014765	0.015000
RS	23	0.375322	1.403021	859.416975	0.015450	0.015680
RS	24	0.408653	1.606418	785.419434	0.014119	0.014369
RS	25	0.444322	1.606418	821.887005	0.014775	0.014999
RS	26	0.482493	1.746521	790.618002	0.014213	0.014437
RS	27	0.523340	1.746521	826.384359	0.014856	0.015067
RS	28	0.567051	1.798096	837.929977	0.015063	0.015280
RS	29	0.613827	1.798096	873.543734	0.015704	0.015948
RS	30	0.663884	1.768542	923.963488	0.016610	0.016888
RS	31	0.717451	1.768542	959.089140	0.017241	0.017607
RS	32	0.774774	1.691840	1037.652016	0.018654	0.019096
RS	33	0.836117	1.691840	1070.602595	0.019246	0.019829
RS	34	0.901762	1.607936	1158.019612	0.020818	0.021515
RS	35	0.972010	1.607936	1185.813669	0.021317	0.022169
RS	36	1.047184	1.546182	1257.630271	0.022608	0.023572
RS	37	1.127629	1.546182	1276.960946	0.022956	0.024034
RS	38	1.213716	1.520225	1313.216695	0.023607	0.024749
RS	39	1.305840	1.520225	1321.880324	0.023763	0.024942
RS	40	1.404423	1.530794	1316.065463	0.023659	0.024830
RS	41	1.509920	1.530794	1313.679089	0.023616	0.024750
RS	42	1.622815	1.570881	1272.877361	0.022882	0.023957
RS	43	1.743626	1.570881	1260.417551	0.022658	0.023651
RS	44	1.872909	1.630443	1197.855685	0.021534	0.022449
RS	45	2.011258	1.630443	1176.745599	0.021154	0.021977
RS	46	2.159308	1.698291	1105.293279	0.019870	0.020622
RS	47	2.317741	1.698291	1076.719780	0.019356	0.020030
RS	48	2.487284	1.762263	1006.083301	0.018086	0.018711
RS	49	2.668715	1.762263	970.673032	0.017450	0.018025
RS	50	2.862870	1.810989	906.119363	0.016289	0.016841
RS	51	3.070639	1.810989	863.996994	0.015532	0.016064
RS	52	3.292978	1.837844	806.005055	0.014489	0.015019
RS	53	3.530908	1.837844	757.262305	0.013613	0.014144
RS	54	3.785523	1.842933	703.190902	0.012641	0.013177
RS	55	4.057993	1.842933	648.562783	0.011659	0.012200
RS	56	4.349570	1.842933	591.969453	0.010642	0.011183
RS	57	4.661593	1.842933	534.314203	0.009605	0.010139
RS	58	4.995497	1.993856	443.618783	0.007975	0.008493
RS	59	5.352815	1.993856	396.592681	0.007129	0.007620
RS	60	5.735190	1.993856	350.101873	0.006294	0.006750
RS	61	6.144379	1.993856	304.911282	0.005481	0.005896
RS	62	6.582263	1.993856	261.739380	0.004705	0.005076
RS	63	7.050852	1.993856	1020.016756	0.018337	0.019909
PA	4+25*2+4+6 0.105450406 0.032185796 7.050851959 334.090828570 5.522594956 1.383493276 0.685738196 0.535037622 0.553431753 0.647587847 0.786193529 0.964564814 1.177155145 1.403020855 1.606418101 1.746520528 1.798095855 1.768542280 1.691840397 1.607936313 1.546181679 1.520224734 1.530794401 1.570881106 1.630442893 1.698290921 1.762262526 1.810988628 1.837843713 1.842933195 1.993856355
//
IT	4939
RD	13
LK	-441226.932776
QD	-173.533239 -> -150.588902
RI	0.0033250613
TR	0.103916	0.032559
MT	7.118918
MM	C_pi: 1.463796, n_recomb: 57143.755014
RS	0	0.000000	530.217482	0.739900	0.000013	0.000000
RS	1	0.007029	530.217482	0.791988	0.000014	0.000002
RS	2	0.014551	530.217482	0.847748	0.000015	0.000004
RS	3	0.022602	530.217482	0.907441	0.000016	0.000007
RS	4	0.031219	6.478515	79.441367	0.001390	0.000665
RS	5	0.040442	6.478515	84.912912	0.001486	0.000889
RS	6	0.050313	1.487386	394.207411	0.006899	0.004432
RS	7	0.060878	1.487386	418.898241	0.007331	0.005330
RS	8	0.072185	0.705031	934.398928	0.016352	0.012584
RS	9	0.084288	0.705031	982.662304	0.017196	0.014342
RS	10	0.097240	0.538729	1346.682139	0.023567	0.020419
RS	11	0.111103	0.538729	1403.780538	0.024566	0.022158
RS	12	0.125941	0.553708	1421.640089	0.024878	0.022886
RS	13	0.141821	0.553708	1477.454193	0.025855	0.024194
RS	14	0.158818	0.647610	1313.217146	0.022981	0.021764
RS	15	0.177009	0.647610	1365.661435	0.023899	0.022881
RS	16	0.196478	0.787259	1169.232548	0.020461	0.019827
RS	17	0.217316	0.787259	1218.021194	0.021315	0.020868
RS	18	0.239619	0.968587	1032.261036	0.018064	0.017899
RS	19	0.263489	0.968587	1077.421268	0.018855	0.018818
RS	20	0.289037	1.187212	918.225940	0.016069	0.016187
RS	21	0.316381	1.187212	960.053564	0.016801	0.016968
RS	22	0.345646	1.422190	838.380830	0.014671	0.014901
RS	23	0.376969	1.422190	877.543984	0.015357	0.015582
RS	24	0.410493	1.635773	798.663519	0.013976	0.014217
RS	25	0.446373	1.635773	836.111942	0.014632	0.014847
RS	26	0.484775	1.783589	802.359172	0.014041	0.014254
RS	27	0.525876	1.783589	839.089623	0.014684	0.014879
RS	28	0.569865	1.837420	850.734759	0.014888	0.015086
RS	29	0.616947	1.837420	887.395356	0.015529	0.015749
RS	30	0.667338	1.804395	940.622201	0.016461	0.016708
RS	31	0.721271	1.804395	976.944897	0.017096	0.017422
RS	32	0.778994	1.720969	1060.737519	0.018563	0.018959
RS	33	0.840774	1.720969	1095.010501	0.019162	0.019689
RS	34	0.906897	1.630171	1188.971991	0.020807	0.021441
RS	35	0.977667	1.630171	1218.061612	0.021316	0.022096
RS	36	1.053411	1.563412	1295.786828	0.022676	0.023565
RS	37	1.134479	1.563412	1316.168359	0.023033	0.024033
RS	38	1.221244	1.535121	1355.774174	0.023726	0.024789
RS	39	1.314108	1.535121	1365.106193	0.023889	0.024991
RS	40	1.413500	1.545968	1359.338121	0.023788	0.024885
RS	41	1.519876	1.545968	1357.266126	0.023752	0.024816
RS	42	1.633730	1.588480	1313.872413	0.022992	0.024002
RS	43	1.755585	1.588480	1301.511517	0.022776	0.023710
RS	44	1.886006	1.651975	1235.041110	0.021613	0.022474
RS	45	2.025593	1.651975	1213.952042	0.021244	0.022020
RS	46	2.174991	1.724491	1138.502894	0.019923	0.020633
RS	47	2.334889	1.724491	1109.937784	0.019424	0.020062
RS	48	2.506026	1.792949	1036.027778	0.018130	0.018723
RS	49	2.689191	1.792949	1000.587395	0.017510	0.018058
RS	50	2.885230	1.845080	933.808666	0.016341	0.016869
RS	51	3.095048	1.845080	891.515662	0.015601	0.016113
RS	52	3.319613	1.873722	832.227633	0.014564	0.015074
RS	53	3.559962	1.873722	783.031099	0.013703	0.014217
RS	54	3.817203	1.878974	728.199003	0.012743	0.013264
RS	55	4.092525	1.878974	672.696976	0.011772	0.012299
RS	56	4.387198	1.878974	615.021778	0.010763	0.011292
RS	57	4.702582	1.878974	556.091602	0.009731	0.010255
RS	58	5.040132	2.041952	460.634107	0.008061	0.008567
RS	59	5.401408	2.041952	412.880850	0.007225	0.007707
RS	60	5.788076	2.041952	365.485495	0.006396	0.006845
RS	61	6.201921	2.041952	319.234646	0.005587	0.005997
RS	62	6.644854	2.041952	274.874896	0.004810	0.005178
RS	63	7.118918	2.041952	1087.092627	0.019024	0.020610
PA	4+25*2+4+6 0.103915729 0.032559144 7.118917839 530.217482374 6.478515296 1.487386289 0.705030992 0.538728782 0.553707525 0.647610235 0.787259331 0.968586992 1.187212441 1.422190070 1.635772747 1.783589134 1.837420456 1.804395041 1.720969486 1.630171303 1.563411840 1.535121060 1.545968386 1.588479767 1.651975307 1.724491456 1.792948839 1.845079724 1.873722447 1.878974339 2.041952039
//
IT	4518
RD	14
LK	-441181.872491
QD	-162.424366 -> -141.360046
RI	0.0029682869
TR	0.102466	0.032916
MT	7.183998
MM	C_pi: 1.486279, n_recomb: 58620.777209
RS	0	0.000000	835.684555	0.482328	0.000008	0.000000
RS	1	0.007044	835.684555	0.516360	0.000009	0.000001
RS	2	0.014584	835.684555	0.552797	0.000009	0.000003
RS	3	0.022655	835.684555	0.591810	0.000010	0.000005
RS	4	0.031294	7.566293	69.935757	0.001193	0.000580
RS	5	0.040542	7.566293	74.778986	0.001276	0.000774
RS	6	0.050442	1.595835	378.080367	0.006450	0.004196
RS	7	0.061039	1.595835	402.011604	0.006858	0.005033
RS	8	0.072382	0.724601	936.687276	0.015979	0.012393
RS	9	0.084524	0.724601	985.627202	0.016814	0.014100
RS	10	0.097521	0.542649	1378.776625	0.023520	0.020472
RS	11	0.111434	0.542649	1437.582454	0.024523	0.022195
RS	12	0.126327	0.554261	1465.225852	0.024995	0.023054
RS	13	0.142269	0.554261	1522.840591	0.025978	0.024359
RS	14	0.159334	0.647832	1354.509886	0.023106	0.021915
RS	15	0.177601	0.647832	1408.650779	0.024030	0.023034
RS	16	0.197155	0.788309	1204.901767	0.020554	0.019930
RS	17	0.218086	0.788309	1255.254634	0.021413	0.020976
RS	18	0.240491	0.972230	1061.338086	0.018105	0.017943
RS	19	0.264474	0.972230	1107.905521	0.018900	0.018867
RS	20	0.290147	1.196463	940.586034	0.016045	0.016162
RS	21	0.317628	1.196463	983.642105	0.016780	0.016947
RS	22	0.347045	1.440187	855.079048	0.014587	0.014812
RS	23	0.378534	1.440187	895.303782	0.015273	0.015494
RS	24	0.412241	1.663781	811.539372	0.013844	0.014077
RS	25	0.448322	1.663781	849.938124	0.014499	0.014705
RS	26	0.486945	1.819378	813.635558	0.013880	0.014081
RS	27	0.528288	1.819378	851.293923	0.014522	0.014704
RS	28	0.572543	1.875673	862.909973	0.014720	0.014901
RS	29	0.619915	1.875673	900.576338	0.015363	0.015559
RS	30	0.670624	1.839430	956.424504	0.016315	0.016535
RS	31	0.724905	1.839430	993.902798	0.016955	0.017245
RS	32	0.783010	1.749489	1082.747477	0.018470	0.018824
RS	33	0.845207	1.749489	1118.309413	0.019077	0.019552
RS	34	0.911786	1.651958	1218.698668	0.020790	0.021366
RS	35	0.983053	1.651958	1249.065953	0.021308	0.022023
RS	36	1.059341	1.580287	1332.677415	0.022734	0.023554
RS	37	1.141003	1.580287	1354.109106	0.023099	0.024027
RS	38	1.228416	1.549670	1397.116984	0.023833	0.024823
RS	39	1.321987	1.549670	1407.130076	0.024004	0.025034
RS	40	1.422148	1.560721	1401.492294	0.023908	0.024936
RS	41	1.529365	1.560721	1399.756066	0.023878	0.024878
RS	42	1.644134	1.605528	1353.853260	0.023095	0.024043
RS	43	1.766987	1.605528	1341.618270	0.022886	0.023766
RS	44	1.898493	1.672798	1271.319909	0.021687	0.022498
RS	45	2.039263	1.672798	1250.281470	0.021328	0.022060
RS	46	2.189948	1.749815	1170.915448	0.019974	0.020644
RS	47	2.351247	1.749815	1142.388287	0.019488	0.020092
RS	48	2.523907	1.822609	1065.277881	0.018172	0.018735
RS	49	2.708729	1.822609	1029.836507	0.017568	0.018090
RS	50	2.906570	1.878021	960.898607	0.016392	0.016896
RS	51	3.118346	1.878021	918.465383	0.015668	0.016160
RS	52	3.345039	1.908371	857.937325	0.014635	0.015128
RS	53	3.587700	1.908371	808.322069	0.013789	0.014287
RS	54	3.847453	1.913727	752.789938	0.012842	0.013348
RS	55	4.125503	1.913727	696.453656	0.011881	0.012395
RS	56	4.423138	1.913727	637.739702	0.010879	0.011397
RS	57	4.741738	1.913727	577.580010	0.009853	0.010366
RS	58	5.082779	2.088548	477.376704	0.008143	0.008639
RS	59	5.447842	2.088548	428.935452	0.007317	0.007790
RS	60	5.838620	2.088548	380.677665	0.006494	0.006936
RS	61	6.256923	2.088548	333.409872	0.005688	0.006093
RS	62	6.704690	2.088548	287.904960	0.004911	0.005276
RS	63	7.183998	2.088548	1154.609142	0.019696	0.021296
PA	4+25*2+4+6 0.102466452 0.032915740 7.183997582 835.684555373 7.566293321 1.595834831 0.724601160 0.542648668 0.554260995 0.647832343 0.788308934 0.972230130 1.196462629 1.440186981 1.663780888 1.819377505 1.875673180 1.839430420 1.749489390 1.651958398 1.580287003 1.549670346 1.560720920 1.605527986 1.672797982 1.749815468 1.822608792 1.878021292 1.908371068 1.913727021 2.088547550
//
IT	4767
RD	15
LK	-441140.492524
QD	-152.243810 -> -132.873915
RI	0.0026639833
TR	0.101097	0.033257
MT	7.246206
MM	C_pi: 1.508037, n_recomb: 60059.312969
RS	0	0.000000	1307.449884	0.316314	0.000005	0.000000
RS	1	0.007058	1307.449884	0.338680	0.000006	0.000001
RS	2	0.014615	1307.449884	0.362630	0.000006	0.000002
RS	3	0.022704	1307.449884	0.388277	0.000006	0.000003
RS	4	0.031365	8.799376	61.740314	0.001028	0.000507
RS	5	0.040637	8.799376	66.036552	0.001100	0.000675
RS	6	0.050564	1.708836	362.773409	0.006040	0.003977
RS	7	0.061191	1.708836	385.956893	0.006426	0.004757
RS	8	0.072568	0.744390	937.882683	0.015616	0.012202
RS	9	0.084748	0.744390	987.422845	0.016441	0.013860
RS	10	0.097788	0.546729	1408.986134	0.023460	0.020510
RS	11	0.111749	0.546729	1469.440062	0.024466	0.022217
RS	12	0.126694	0.555031	1507.104638	0.025094	0.023207
RS	13	0.142695	0.555031	1566.473861	0.026082	0.024507
RS	14	0.159825	0.648204	1394.532680	0.023219	0.022055
RS	15	0.178164	0.648204	1450.329930	0.024148	0.023175
RS	16	0.197797	0.789316	1239.739067	0.020642	0.020029
RS	17	0.218817	0.789316	1291.622165	0.021506	0.021080
RS	18	0.241319	0.975508	1089.899544	0.018147	0.017989
RS	19	0.265410	0.975508	1137.846243	0.018945	0.018918
RS	20	0.291202	1.204950	962.580475	0.016027	0.016144
RS	21	0.318814	1.204950	1006.840146	0.016764	0.016932
RS	22	0.348375	1.457074	871.448260	0.014510	0.014732
RS	23	0.380022	1.457074	912.708931	0.015197	0.015414
RS	24	0.413903	1.690517	824.054880	0.013721	0.013947
RS	25	0.450175	1.690517	863.374553	0.014375	0.014574
RS	26	0.489008	1.853944	824.465039	0.013728	0.013919
RS	27	0.530582	1.853944	863.016643	0.014369	0.014538
RS	28	0.575090	1.912910	874.479239	0.014560	0.014726
RS	29	0.622739	1.912910	913.111708	0.015203	0.015379
RS	30	0.673751	1.873683	971.408355	0.016174	0.016369
RS	31	0.728365	1.873683	1010.001669	0.016817	0.017074
RS	32	0.786832	1.777427	1103.721064	0.018377	0.018692
RS	33	0.849427	1.777427	1140.538309	0.018990	0.019418
RS	34	0.916440	1.673307	1247.239455	0.020767	0.021290
RS	35	0.988183	1.673307	1278.865251	0.021293	0.021948
RS	36	1.064989	1.596810	1368.332711	0.022783	0.023539
RS	37	1.147216	1.596810	1390.812099	0.023157	0.024018
RS	38	1.235248	1.563871	1437.270472	0.023931	0.024853
RS	39	1.329493	1.563871	1447.975290	0.024109	0.025072
RS	40	1.430390	1.575055	1442.549235	0.024019	0.024982
RS	41	1.538408	1.575055	1441.167964	0.023996	0.024935
RS	42	1.654050	1.622034	1392.842001	0.023191	0.024082
RS	43	1.777855	1.622034	1380.757208	0.022990	0.023818
RS	44	1.910399	1.692926	1306.713667	0.021757	0.022520
RS	45	2.052297	1.692926	1285.752396	0.021408	0.022098
RS	46	2.204211	1.774288	1202.548242	0.020023	0.020655
RS	47	2.366848	1.774288	1174.085645	0.019549	0.020121
RS	48	2.540963	1.851272	1093.847874	0.018213	0.018746
RS	49	2.727369	1.851272	1058.431745	0.017623	0.018121
RS	50	2.926931	1.909851	987.397134	0.016440	0.016922
RS	51	3.140578	1.909851	944.851681	0.015732	0.016205
RS	52	3.369306	1.941826	883.139894	0.014704	0.015179
RS	53	3.614177	1.941826	833.138231	0.013872	0.014354
RS	54	3.876332	1.947232	776.963282	0.012937	0.013428
RS	55	4.156991	1.947232	719.829970	0.011985	0.012487
RS	56	4.457459	1.947232	660.118029	0.010991	0.011497
RS	57	4.779135	1.947232	598.772069	0.009970	0.010473
RS	58	5.123515	2.133665	493.847071	0.008223	0.008707
RS	59	5.492203	2.133665	444.753729	0.007405	0.007869
RS	60	5.886913	2.133665	395.672566	0.006588	0.007024
RS	61	6.309483	2.133665	347.428428	0.005785	0.006186
RS	62	6.761879	2.133665	300.818810	0.005009	0.005370
RS	63	7.246206	2.133665	1222.448625	0.020354	0.021966
PA	4+25*2+4+6 0.101096704 0.033256880 7.246206424 1307.449883955 8.799376252 1.708835642 0.744390287 0.546728977 0.555031407 0.648203962 0.789316332 0.975507750 1.204949653 1.457074130 1.690516869 1.853944040 1.912910241 1.873683272 1.777427469 1.673307053 1.596809865 1.563871303 1.575055144 1.622033792 1.692925939 1.774287746 1.851272170 1.909851311 1.941825655 1.947231699 2.133664551
//
IT	4651
RD	16
LK	-441102.431179
QD	-142.895100 -> -125.056489
RI	0.0024008415
TR	0.099801	0.033584
MT	7.305692
MM	C_pi: 1.529101, n_recomb: 61460.497196
RS	0	0.000000	2037.962457	0.207947	0.000003	0.000000
RS	1	0.007072	2037.962457	0.222679	0.000004	0.000000
RS	2	0.014644	2037.962457	0.238458	0.000004	0.000001
RS	3	0.022752	2037.962457	0.255356	0.000004	0.000002
RS	4	0.031432	10.194180	54.642747	0.000889	0.000445
RS	5	0.040727	10.194180	58.461280	0.000951	0.000591
RS	6	0.050679	1.826445	348.246158	0.005666	0.003774
RS	7	0.061335	1.826445	370.696991	0.006031	0.004503
RS	8	0.072745	0.764373	938.121581	0.015264	0.012013
RS	9	0.084961	0.764373	988.191470	0.016078	0.013624
RS	10	0.098042	0.550936	1437.440639	0.023388	0.020536
RS	11	0.112047	0.550936	1499.485207	0.024398	0.022227
RS	12	0.127043	0.555967	1547.400164	0.025177	0.023346
RS	13	0.143099	0.555967	1608.479320	0.026171	0.024641
RS	14	0.160291	0.648686	1433.361141	0.023322	0.022186
RS	15	0.178699	0.648686	1490.775669	0.024256	0.023307
RS	16	0.198408	0.790259	1273.800186	0.020726	0.020126
RS	17	0.219511	0.790259	1327.180484	0.021594	0.021180
RS	18	0.242107	0.978433	1117.974871	0.018190	0.018037
RS	19	0.266300	0.978433	1167.273587	0.018992	0.018970
RS	20	0.292205	1.212722	984.223646	0.016014	0.016131
RS	21	0.319941	1.212722	1029.662739	0.016753	0.016922
RS	22	0.349639	1.472932	887.491850	0.014440	0.014659
RS	23	0.381437	1.472932	929.763569	0.015128	0.015342
RS	24	0.415484	1.716061	836.218428	0.013606	0.013826
RS	25	0.451939	1.716061	876.430798	0.014260	0.014451
RS	26	0.490972	1.887368	834.859649	0.013584	0.013766
RS	27	0.532765	1.887368	874.271249	0.014225	0.014382
RS	28	0.577514	1.949188	885.470000	0.014407	0.014559
RS	29	0.625427	1.949188	925.030498	0.015051	0.015208
RS	30	0.676729	1.907190	985.615135	0.016037	0.016209
RS	31	0.731658	1.907190	1025.284045	0.016682	0.016909
RS	32	0.790473	1.804806	1123.707118	0.018283	0.018563
RS	33	0.853446	1.804806	1161.746176	0.018902	0.019286
RS	34	0.920874	1.694234	1274.637680	0.020739	0.021213
RS	35	0.993069	1.694234	1307.502000	0.021274	0.021873
RS	36	1.070370	1.612985	1402.793616	0.022824	0.023521
RS	37	1.153138	1.612985	1426.316659	0.023207	0.024005
RS	38	1.241759	1.577726	1476.270340	0.024020	0.024879
RS	39	1.336647	1.577726	1487.675548	0.024205	0.025106
RS	40	1.438246	1.588978	1482.539502	0.024122	0.025025
RS	41	1.547030	1.588978	1481.530123	0.024105	0.024988
RS	42	1.663507	1.638013	1430.865115	0.023281	0.024119
RS	43	1.788221	1.638013	1418.952349	0.023087	0.023867
RS	44	1.921754	1.712383	1341.247248	0.021823	0.022541
RS	45	2.064732	1.712383	1320.386916	0.021484	0.022135
RS	46	2.217820	1.797938	1233.423705	0.020069	0.020665
RS	47	2.381735	1.797938	1205.049368	0.019607	0.020149
RS	48	2.557241	1.878977	1121.754894	0.018252	0.018758
RS	49	2.745160	1.878977	1086.387560	0.017676	0.018151
RS	50	2.946367	1.940610	1013.317641	0.016487	0.016948
RS	51	3.161804	1.940610	970.685230	0.015794	0.016248
RS	52	3.392477	1.974134	907.841884	0.014771	0.015229
RS	53	3.639463	1.974134	857.483764	0.013952	0.014419
RS	54	3.903915	1.979538	800.720738	0.013028	0.013506
RS	55	4.187069	1.979538	742.825324	0.012086	0.012575
RS	56	4.490248	1.979538	682.153918	0.011099	0.011595
RS	57	4.814867	1.979538	619.662820	0.010082	0.010576
RS	58	5.162443	2.177343	510.046192	0.008299	0.008773
RS	59	5.534600	2.177343	460.333888	0.007490	0.007946
RS	60	5.933075	2.177343	410.465736	0.006679	0.007108
RS	61	6.359730	2.177343	361.283438	0.005878	0.006275
RS	62	6.816558	2.177343	313.607523	0.005103	0.005461
RS	63	7.305692	2.177343	1290.505639	0.020997	0.022622
PA	4+25*2+4+6 0.099800704 0.033583583 7.305692188 2037.962456768 10.194180325 1.826445451 0.764372718 0.550935643 0.555966978 0.648686100 0.790258776 0.978432666 1.212722365 1.472931950 1.716060605 1.887368307 1.949188139 1.907190467 1.804805666 1.694234243 1.612985435 1.577726072 1.588978013 1.638013186 1.712382682 1.797938125 1.878976564 1.940610256 1.974133829 1.979538360 2.177342876
//
IT	4556
RD	17
LK	-441067.370037
QD	-134.293428 -> -117.842075
RI	0.0021718307
TR	0.098574	0.033897
MT	7.362545
MM	C_pi: 1.549491, n_recomb: 62825.354201
RS	0	0.000000	3134.915122	0.138361	0.000002	0.000000
RS	1	0.007085	3134.915122	0.148181	0.000002	0.000000
RS	2	0.014672	3134.915122	0.158701	0.000003	0.000001
RS	3	0.022796	3134.915122	0.169968	0.000003	0.000001
RS	4	0.031496	11.767290	48.477401	0.000772	0.000391
RS	5	0.040813	11.767290	51.877928	0.000826	0.000519
RS	6	0.050789	1.948649	334.468870	0.005324	0.003585
RS	7	0.061472	1.948649	356.205113	0.005670	0.004268
RS	8	0.072913	0.784504	937.545002	0.014923	0.011826
RS	9	0.085163	0.784504	988.080198	0.015727	0.013393
RS	10	0.098282	0.555230	1464.277810	0.023307	0.020550
RS	11	0.112330	0.555230	1527.857378	0.024319	0.022227
RS	12	0.127374	0.557034	1586.191561	0.025248	0.023472
RS	13	0.143483	0.557034	1648.936929	0.026246	0.024763
RS	14	0.160734	0.649250	1471.049000	0.023415	0.022308
RS	15	0.179206	0.649250	1530.042381	0.024354	0.023430
RS	16	0.198988	0.791132	1307.107365	0.020805	0.020219
RS	17	0.220171	0.791132	1361.952141	0.021678	0.021277
RS	18	0.242855	0.981026	1145.575268	0.018234	0.018086
RS	19	0.267146	0.981026	1196.198971	0.019040	0.019023
RS	20	0.293158	1.219829	1005.521553	0.016005	0.016123
RS	21	0.321013	1.219829	1052.116232	0.016747	0.016916
RS	22	0.350842	1.487816	903.219690	0.014377	0.014592
RS	23	0.382783	1.487816	946.478298	0.015065	0.015276
RS	24	0.416988	1.740475	848.038903	0.013498	0.013713
RS	25	0.453617	1.740475	889.116723	0.014152	0.014336
RS	26	0.492840	1.919699	844.837126	0.013447	0.013621
RS	27	0.534842	1.919699	885.076812	0.014088	0.014234
RS	28	0.579820	1.984544	895.908923	0.014260	0.014399
RS	29	0.627985	1.984544	936.360750	0.014904	0.015044
RS	30	0.679562	1.939980	999.079738	0.015902	0.016054
RS	31	0.734794	1.939980	1039.785758	0.016550	0.016750
RS	32	0.793939	1.831637	1142.748458	0.018189	0.018436
RS	33	0.857273	1.831637	1181.975890	0.018814	0.019158
RS	34	0.925096	1.714741	1300.937189	0.020707	0.021135
RS	35	0.997723	1.714741	1335.019069	0.021250	0.021798
RS	36	1.075496	1.628808	1436.099292	0.022859	0.023500
RS	37	1.158779	1.628808	1460.660236	0.023250	0.023989
RS	38	1.247963	1.591230	1514.147254	0.024101	0.024901
RS	39	1.343465	1.591230	1526.259543	0.024294	0.025136
RS	40	1.445733	1.602488	1521.489531	0.024218	0.025064
RS	41	1.555248	1.602488	1520.866748	0.024208	0.025037
RS	42	1.672521	1.653469	1467.948360	0.023366	0.024153
RS	43	1.798103	1.653469	1456.226771	0.023179	0.023913
RS	44	1.932582	1.731179	1374.942028	0.021885	0.022562
RS	45	2.076589	1.731179	1354.203690	0.021555	0.022170
RS	46	2.230799	1.820785	1263.559118	0.020112	0.020676
RS	47	2.395934	1.820785	1235.294131	0.019662	0.020176
RS	48	2.572769	1.905745	1149.012458	0.018289	0.018770
RS	49	2.762133	1.905745	1113.715007	0.017727	0.018180
RS	50	2.964914	1.970326	1038.669068	0.016533	0.016974
RS	51	3.182061	1.970326	995.972720	0.015853	0.016290
RS	52	3.414592	2.005326	932.048130	0.014836	0.015277
RS	53	3.663599	2.005326	881.361291	0.014029	0.014482
RS	54	3.930247	2.010682	824.061729	0.013117	0.013582
RS	55	4.215787	2.010682	765.437241	0.012184	0.012661
RS	56	4.521558	2.010682	703.843040	0.011203	0.011688
RS	57	4.848992	2.010682	640.246209	0.010191	0.010676
RS	58	5.199625	2.219604	525.974630	0.008372	0.008836
RS	59	5.575100	2.219604	475.673949	0.007571	0.008019
RS	60	5.977177	2.219604	425.052754	0.006766	0.007189
RS	61	6.407741	2.219604	374.968261	0.005968	0.006360
RS	62	6.868810	2.219604	326.262581	0.005193	0.005549
RS	63	7.362545	2.219604	1358.678794	0.021626	0.023262
PA	4+25*2+4+6 0.098573689 0.033896959 7.362544956 3134.915122454 11.767290348 1.948649049 0.784503750 0.555230107 0.557033764 0.649250141 0.791131502 0.981026467 1.219828738 1.487816124 1.740474851 1.919698734 1.984544240 1.939980488 1.831637403 1.714741313 1.628808006 1.591230187 1.602488272 1.653468521 1.731179149 1.820784945 1.905745336 1.970326184 2.005326084 2.010681972 2.219604223
//
IT	4796
RD	18
LK	-441035.028138
QD	-126.364894 -> -111.173122
RI	0.0019707874
TR	0.097411	0.034198
MT	7.416919
MM	C_pi: 1.569232, n_recomb: 64154.712030
RS	0	0.000000	4851.080140	0.091413	0.000001	0.000000
RS	1	0.007097	4851.080140	0.097913	0.000002	0.000000
RS	2	0.014698	4851.080140	0.104876	0.000002	0.000000
RS	3	0.022839	4851.080140	0.112335	0.000002	0.000001
RS	4	0.031557	13.535811	43.108836	0.000672	0.000345
RS	5	0.040894	13.535811	46.143044	0.000719	0.000457
RS	6	0.050893	2.075394	321.413949	0.005010	0.003408
RS	7	0.061603	2.075394	342.456105	0.005338	0.004049
RS	8	0.073072	0.804749	936.268477	0.014594	0.011642
RS	9	0.085356	0.804749	987.210075	0.015388	0.013167
RS	10	0.098511	0.559582	1489.621117	0.023219	0.020556
RS	11	0.112600	0.559582	1554.681930	0.024233	0.022218
RS	12	0.127688	0.558201	1623.562707	0.025307	0.023587
RS	13	0.143848	0.558201	1687.931543	0.026310	0.024873
RS	14	0.161155	0.649875	1507.642544	0.023500	0.022424
RS	15	0.179690	0.649875	1568.177025	0.024444	0.023545
RS	16	0.199540	0.791928	1339.687848	0.020882	0.020310
RS	17	0.220799	0.791928	1395.964850	0.021759	0.021370
RS	18	0.243567	0.983306	1172.716685	0.018280	0.018137
RS	19	0.267951	0.983306	1224.638721	0.019089	0.019078
RS	20	0.294065	1.226316	1026.478037	0.016000	0.016119
RS	21	0.322033	1.226316	1074.204798	0.016744	0.016914
RS	22	0.351986	1.501789	918.635293	0.014319	0.014532
RS	23	0.384065	1.501789	962.857211	0.015008	0.015216
RS	24	0.418420	1.763825	859.522700	0.013398	0.013607
RS	25	0.455214	1.763825	901.439616	0.014051	0.014229
RS	26	0.494619	1.950990	854.411142	0.013318	0.013484
RS	27	0.536821	1.950990	895.448213	0.013958	0.014094
RS	28	0.582017	2.019020	905.819817	0.014119	0.014247
RS	29	0.630422	2.019020	947.127583	0.014763	0.014887
RS	30	0.682262	1.972084	1011.834976	0.015772	0.015904
RS	31	0.737781	1.972084	1053.540565	0.016422	0.016597
RS	32	0.797241	1.857943	1160.883151	0.018095	0.018312
RS	33	0.860921	1.857943	1201.265636	0.018725	0.019032
RS	34	0.929120	1.734838	1326.177273	0.020672	0.021058
RS	35	1.002159	1.734838	1361.454872	0.021221	0.021722
RS	36	1.080383	1.644284	1468.281632	0.022887	0.023477
RS	37	1.164158	1.644284	1493.873199	0.023285	0.023971
RS	38	1.253878	1.604389	1550.927531	0.024175	0.024920
RS	39	1.349967	1.604389	1563.751674	0.024375	0.025163
RS	40	1.452875	1.615595	1559.419944	0.024307	0.025100
RS	41	1.563087	1.615595	1559.196355	0.024304	0.025083
RS	42	1.681120	1.668419	1504.106342	0.023445	0.024186
RS	43	1.807531	1.668419	1492.593013	0.023266	0.023957
RS	44	1.942914	1.749340	1407.811791	0.021944	0.022581
RS	45	2.087905	1.749340	1387.214201	0.021623	0.022203
RS	46	2.243187	1.842862	1292.963819	0.020154	0.020686
RS	47	2.409489	1.842862	1264.827203	0.019715	0.020201
RS	48	2.587594	1.931619	1175.626650	0.018325	0.018781
RS	49	2.778340	1.931619	1140.418297	0.017776	0.018208
RS	50	2.982624	1.999046	1063.453160	0.016576	0.016998
RS	51	3.201406	1.999046	1020.714347	0.015910	0.016330
RS	52	3.435716	2.035454	955.757133	0.014898	0.015324
RS	53	3.686655	2.035454	904.767875	0.014103	0.014542
RS	54	3.955405	2.040716	846.981462	0.013202	0.013654
RS	55	4.243228	2.040716	787.659598	0.012278	0.012743
RS	56	4.551478	2.040716	725.177976	0.011304	0.011778
RS	57	4.881606	2.040716	660.513603	0.010296	0.010771
RS	58	5.235165	2.260498	541.629463	0.008443	0.008897
RS	59	5.613816	2.260498	490.769216	0.007650	0.008089
RS	60	6.019341	2.260498	439.427182	0.006849	0.007267
RS	61	6.453647	2.260498	388.474858	0.006055	0.006443
RS	62	6.918777	2.260498	338.774584	0.005281	0.005634
RS	63	7.416919	2.260498	1426.867046	0.022241	0.023888
PA	4+25*2+4+6 0.097410609 0.034197767 7.416919220 4851.080140323 13.535810587 2.075393930 0.804749363 0.559581610 0.558200873 0.649874887 0.791928424 0.983305540 1.226315988 1.501789372 1.763824737 1.950990439 2.019019530 1.972083590 1.857943120 1.734837573 1.644284055 1.604388563 1.615595324 1.668418830 1.749339941 1.842861990 1.931618702 1.999046281 2.035453518 2.040716335 2.260497890
//
IT	4356
RD	19
LK	-441005.156094
QD	-119.044866 -> -104.999120
RI	0.0017933266
TR	0.096307	0.034487
MT	7.468949
MM	C_pi: 1.588349, n_recomb: 65449.501059
RS	0	0.000000	7453.569155	0.060763	0.000001	0.000000
RS	1	0.007109	7453.569155	0.065091	0.000001	0.000000
RS	2	0.014723	7453.569155	0.069728	0.000001	0.000000
RS	3	0.022879	7453.569155	0.074696	0.000001	0.000001
RS	4	0.031615	15.522391	38.411769	0.000587	0.000305
RS	5	0.040971	15.522391	41.123654	0.000628	0.000403
RS	6	0.050993	2.206706	309.039115	0.004722	0.003244
RS	7	0.061727	2.206706	329.408649	0.005033	0.003847
RS	8	0.073224	0.825081	934.391533	0.014277	0.011462
RS	9	0.085538	0.825081	985.685726	0.015060	0.012947
RS	10	0.098728	0.563968	1513.575868	0.023126	0.020554
RS	11	0.112856	0.563968	1580.065971	0.024142	0.022201
RS	12	0.127988	0.559444	1659.590034	0.025357	0.023693
RS	13	0.144195	0.559444	1725.540640	0.026364	0.024974
RS	14	0.161555	0.650544	1543.185478	0.023578	0.022532
RS	15	0.180149	0.650544	1605.224084	0.024526	0.023653
RS	16	0.200065	0.792650	1371.561604	0.020956	0.020399
RS	17	0.221397	0.792650	1429.239086	0.021837	0.021461
RS	18	0.244245	0.985297	1199.403232	0.018326	0.018189
RS	19	0.268717	0.985297	1252.597230	0.019138	0.019133
RS	20	0.294929	1.232227	1047.100484	0.015999	0.016119
RS	21	0.323005	1.232227	1095.936311	0.016745	0.016916
RS	22	0.353076	1.514914	933.742514	0.014267	0.014477
RS	23	0.385285	1.514914	978.904781	0.014957	0.015161
RS	24	0.419784	1.786163	870.682816	0.013303	0.013507
RS	25	0.456736	1.786163	913.413543	0.013956	0.014128
RS	26	0.496314	1.981292	863.598631	0.013195	0.013354
RS	27	0.538706	1.981292	905.403677	0.013834	0.013961
RS	28	0.584112	2.052654	915.227336	0.013984	0.014100
RS	29	0.632745	2.052654	957.357027	0.014627	0.014737
RS	30	0.684836	2.003522	1023.918316	0.015644	0.015759
RS	31	0.740630	2.003522	1066.587065	0.016296	0.016449
RS	32	0.800390	1.883738	1178.153640	0.018001	0.018191
RS	33	0.864399	1.883738	1219.658202	0.018635	0.018909
RS	34	0.932958	1.754534	1350.398440	0.020633	0.020980
RS	35	1.006391	1.754534	1386.849358	0.021190	0.021646
RS	36	1.085044	1.659416	1499.380756	0.022909	0.023451
RS	37	1.169289	1.659416	1525.994288	0.023316	0.023951
RS	38	1.259523	1.617207	1586.641365	0.024242	0.024936
RS	39	1.356171	1.617207	1600.180513	0.024449	0.025186
RS	40	1.459691	1.628308	1596.356881	0.024391	0.025134
RS	41	1.570569	1.628308	1596.543176	0.024394	0.025125
RS	42	1.689330	1.682877	1539.363145	0.023520	0.024216
RS	43	1.816533	1.682877	1528.072921	0.023347	0.023999
RS	44	1.952780	1.766887	1439.875301	0.022000	0.022600
RS	45	2.098712	1.766887	1419.435051	0.021687	0.022235
RS	46	2.255018	1.864197	1321.653945	0.020193	0.020696
RS	47	2.422436	1.864197	1293.662521	0.019766	0.020226
RS	48	2.601756	1.956632	1201.608763	0.018359	0.018792
RS	49	2.793824	1.956632	1166.506793	0.017823	0.018234
RS	50	2.999546	2.026810	1087.677636	0.016619	0.017022
RS	51	3.219893	2.026810	1044.915989	0.015965	0.016369
RS	52	3.455904	2.064563	978.970966	0.014958	0.015369
RS	53	3.708693	2.064563	927.704120	0.014174	0.014600
RS	54	3.979453	2.069691	869.478591	0.013285	0.013724
RS	55	4.269461	2.069691	809.489666	0.012368	0.012823
RS	56	4.580086	2.069691	746.154614	0.011400	0.011865
RS	57	4.912794	2.069691	680.459574	0.010397	0.010864
RS	58	5.269153	2.300070	557.010182	0.008511	0.008956
RS	59	5.650846	2.300070	505.617399	0.007725	0.008157
RS	60	6.059674	2.300070	453.584963	0.006930	0.007341
RS	61	6.497565	2.300070	401.797518	0.006139	0.006522
RS	62	6.966586	2.300070	351.136375	0.005365	0.005715
RS	63	7.468949	2.300070	1494.981952	0.022842	0.024499
PA	4+25*2+4+6 0.096306963 0.034486737 7.468949275 7453.569154958 15.522391322 2.206705656 0.825081146 0.563968284 0.559444457 0.650544315 0.792650435 0.985297269 1.232227257 1.514914217 1.786163216 1.981292441 2.052653938 2.003521797 1.883738042 1.754534245 1.659415841 1.617207441 1.628308260 1.682877411 1.766887440 1.864197042 1.956631673 2.026809753 2.064562664 2.069690558 2.300069500
//
IT	4765
RD	20
LK	-440977.531676
QD	-112.275760 -> -99.274731
RI	0.0016361377
TR	0.095258	0.034764
MT	7.518781
MM	C_pi: 1.606866, n_recomb: 66710.552775
RS	0	0.000000	11325.761545	0.040802	0.000001	0.000000
RS	1	0.007120	11325.761545	0.043713	0.000001	0.000000
RS	2	0.014747	11325.761545	0.046831	0.000001	0.000000
RS	3	0.022917	11325.761545	0.050173	0.000001	0.000000
RS	4	0.031669	17.744819	34.299817	0.000514	0.000270
RS	5	0.041044	17.744819	36.728113	0.000551	0.000357
RS	6	0.051087	2.342551	297.311083	0.004457	0.003091
RS	7	0.061845	2.342551	317.030436	0.004752	0.003659
RS	8	0.073368	0.845474	931.999608	0.013971	0.011286
RS	9	0.085712	0.845474	983.597267	0.014744	0.012733
RS	10	0.098935	0.568372	1536.236361	0.023028	0.020546
RS	11	0.113100	0.568372	1604.105527	0.024046	0.022178
RS	12	0.128273	0.560750	1694.326824	0.025398	0.023789
RS	13	0.144526	0.560750	1761.818340	0.026410	0.025065
RS	14	0.161937	0.651247	1577.714434	0.023650	0.022635
RS	15	0.180587	0.651247	1641.220911	0.024602	0.023754
RS	16	0.200566	0.793298	1402.749955	0.021027	0.020485
RS	17	0.221966	0.793298	1461.796720	0.021913	0.021548
RS	18	0.244891	0.987019	1225.647788	0.018373	0.018242
RS	19	0.269448	0.987019	1280.087821	0.019189	0.019188
RS	20	0.295753	1.237602	1067.395234	0.016000	0.016122
RS	21	0.323931	1.237602	1117.317556	0.016749	0.016921
RS	22	0.354116	1.527243	948.547734	0.014219	0.014427
RS	23	0.386449	1.527243	994.628032	0.014910	0.015111
RS	24	0.421085	1.807555	881.523798	0.013214	0.013413
RS	25	0.458187	1.807555	925.043838	0.013867	0.014033
RS	26	0.497931	2.010655	872.413268	0.013078	0.013230
RS	27	0.540505	2.010655	914.958028	0.013715	0.013834
RS	28	0.586110	2.085486	924.153882	0.013853	0.013960
RS	29	0.634962	2.085486	967.072770	0.014497	0.014593
RS	30	0.687292	2.034322	1035.361458	0.015520	0.015619
RS	31	0.743349	2.034322	1078.958018	0.016174	0.016305
RS	32	0.803396	1.909040	1194.598392	0.017907	0.018071
RS	33	0.867720	1.909040	1237.192439	0.018546	0.018789
RS	34	0.936623	1.773839	1373.642062	0.020591	0.020902
RS	35	1.010432	1.773839	1411.243353	0.021155	0.021570
RS	36	1.089496	1.674216	1529.426940	0.022926	0.023424
RS	37	1.174190	1.674216	1557.052733	0.023340	0.023928
RS	38	1.264915	1.629694	1621.318550	0.024304	0.024949
RS	39	1.362099	1.629694	1635.574224	0.024517	0.025206
RS	40	1.466203	1.640638	1632.324302	0.024469	0.025165
RS	41	1.577719	1.640638	1632.929343	0.024478	0.025165
RS	42	1.697175	1.696863	1573.737737	0.023591	0.024245
RS	43	1.825137	1.696863	1562.683564	0.023425	0.024038
RS	44	1.962209	1.783847	1471.147891	0.022053	0.022618
RS	45	2.109042	1.783847	1450.879666	0.021749	0.022265
RS	46	2.266329	1.884824	1349.640881	0.020231	0.020706
RS	47	2.434815	1.884824	1321.809725	0.019814	0.020250
RS	48	2.615298	1.980822	1226.967705	0.018392	0.018803
RS	49	2.808632	1.980822	1191.987709	0.017868	0.018260
RS	50	3.015731	2.053662	1111.346436	0.016659	0.017045
RS	51	3.237576	2.053662	1068.580251	0.016018	0.016406
RS	52	3.475216	2.092699	1001.692186	0.015015	0.015413
RS	53	3.729777	2.092699	950.171004	0.014243	0.014656
RS	54	4.002463	2.097656	891.550752	0.013364	0.013792
RS	55	4.294565	2.097656	830.923846	0.012456	0.012900
RS	56	4.607465	2.097656	766.768122	0.011494	0.011949
RS	57	4.942644	2.097656	700.078117	0.010494	0.010953
RS	58	5.301688	2.338368	572.115584	0.008576	0.009012
RS	59	5.686297	2.338368	520.215679	0.007798	0.008223
RS	60	6.098290	2.338368	467.521665	0.007008	0.007414
RS	61	6.539618	2.338368	414.930297	0.006220	0.006599
RS	62	7.012370	2.338368	363.340685	0.005447	0.005794
RS	63	7.518781	2.338368	1562.934795	0.023429	0.025096
PA	4+25*2+4+6 0.095258484 0.034764469 7.518781399 11325.761544870 17.744819043 2.342550664 0.845473770 0.568372202 0.560750267 0.651247004 0.793297606 0.987019182 1.237602363 1.527243404 1.807554632 2.010655391 2.085486190 2.034322398 1.909039562 1.773839207 1.674215776 1.629693814 1.640638385 1.696862658 1.783847319 1.884823505 1.980822359 2.053662432 2.092699275 2.097656001 2.338368174
//
IT	4327
RD	21
LK	-440951.956879
QD	-106.006954 -> -93.959984
RI	0.0014961029
TR	0.094262	0.035032
MT	7.566508
MM	C_pi: 1.624805, n_recomb: 67938.791513
RS	0	0.000000	17033.059091	0.027657	0.000000	0.000000
RS	1	0.007131	17033.059091	0.029633	0.000000	0.000000
RS	2	0.014770	17033.059091	0.031750	0.000000	0.000000
RS	3	0.022954	17033.059091	0.034019	0.000001	0.000000
RS	4	0.031722	20.227644	30.686985	0.000452	0.000240
RS	5	0.041114	20.227644	32.864994	0.000484	0.000317
RS	6	0.051177	2.482875	286.198279	0.004213	0.002948
RS	7	0.061957	2.482875	305.290513	0.004494	0.003483
RS	8	0.073506	0.865910	929.160604	0.013676	0.011115
RS	9	0.085878	0.865910	981.016602	0.014440	0.012525
RS	10	0.099133	0.572780	1557.685723	0.022928	0.020532
RS	11	0.113332	0.572780	1626.885320	0.023946	0.022150
RS	12	0.128545	0.562103	1727.835232	0.025432	0.023878
RS	13	0.144842	0.562103	1796.827710	0.026448	0.025148
RS	14	0.162301	0.651975	1611.260693	0.023716	0.022731
RS	15	0.181005	0.651975	1676.199443	0.024672	0.023849
RS	16	0.201043	0.793876	1433.263953	0.021096	0.020568
RS	17	0.222509	0.793876	1493.649214	0.021985	0.021633
RS	18	0.245507	0.988494	1251.454778	0.018420	0.018296
RS	19	0.270144	0.988494	1307.115220	0.019240	0.019245
RS	20	0.296538	1.242484	1087.363603	0.016005	0.016128
RS	21	0.324814	1.242484	1138.350177	0.016756	0.016928
RS	22	0.355107	1.538828	963.056333	0.014175	0.014381
RS	23	0.387560	1.538828	1010.032931	0.014867	0.015066
RS	24	0.422326	1.828040	892.059629	0.013130	0.013325
RS	25	0.459572	1.828040	936.345475	0.013782	0.013944
RS	26	0.499474	2.039119	880.871527	0.012966	0.013111
RS	27	0.542221	2.039119	924.128910	0.013602	0.013714
RS	28	0.588017	2.117541	932.625641	0.013727	0.013825
RS	29	0.637078	2.117541	976.302339	0.014370	0.014455
RS	30	0.689637	2.064509	1046.195209	0.015399	0.015484
RS	31	0.745944	2.064509	1090.685319	0.016054	0.016166
RS	32	0.806266	1.933858	1210.257146	0.017814	0.017955
RS	33	0.870890	1.933858	1253.908592	0.018456	0.018671
RS	34	0.940122	1.792759	1395.948582	0.020547	0.020825
RS	35	1.014291	1.792759	1434.676992	0.021117	0.021494
RS	36	1.093749	1.688681	1558.462552	0.022939	0.023395
RS	37	1.178872	1.688681	1587.089741	0.023361	0.023904
RS	38	1.270066	1.641848	1654.994312	0.024360	0.024959
RS	39	1.367762	1.641848	1669.966480	0.024580	0.025223
RS	40	1.472425	1.652590	1667.351005	0.024542	0.025194
RS	41	1.584551	1.652590	1668.381924	0.024557	0.025203
RS	42	1.704672	1.710381	1607.257580	0.023657	0.024273
RS	43	1.833360	1.710381	1596.450283	0.023498	0.024075
RS	44	1.971223	1.800235	1501.650072	0.022103	0.022635
RS	45	2.118917	1.800235	1481.566642	0.021807	0.022294
RS	46	2.277143	1.904761	1376.942152	0.020267	0.020715
RS	47	2.446652	1.904761	1349.284424	0.019860	0.020272
RS	48	2.628248	2.004216	1251.716665	0.018424	0.018814
RS	49	2.822793	2.004216	1216.872516	0.017911	0.018285
RS	50	3.031211	2.079633	1134.469328	0.016698	0.017067
RS	51	3.254491	2.079633	1091.715234	0.016069	0.016442
RS	52	3.493692	2.119898	1023.925521	0.015071	0.015454
RS	53	3.749950	2.119898	972.171859	0.014310	0.014710
RS	54	4.024482	2.124650	913.199112	0.013441	0.013858
RS	55	4.318589	2.124650	851.962007	0.012540	0.012973
RS	56	4.633669	2.124650	787.017073	0.011584	0.012030
RS	57	4.971216	2.124650	719.366545	0.010588	0.011039
RS	58	5.332833	2.375430	586.946731	0.008639	0.009067
RS	59	5.720236	2.375430	534.563581	0.007868	0.008286
RS	60	6.135264	2.375430	481.235267	0.007083	0.007483
RS	61	6.579887	2.375430	427.869692	0.006298	0.006673
RS	62	7.056214	2.375430	375.382676	0.005525	0.005870
RS	63	7.566508	2.375430	1630.653809	0.024002	0.025679
PA	4+25*2+4+6 0.094261681 0.035031657 7.566508039 17033.059091017 20.227644443 2.482874582 0.865910417 0.572779680 0.562102574 0.651974751 0.793875608 0.988493956 1.242483958 1.538827983 1.828040490 2.039118915 2.117540882 2.064508604 1.933858463 1.792758787 1.688681485 1.641847636 1.652590238 1.710381150 1.800235069 1.904761461 2.004216471 2.079633454 2.119898402 2.124650487 2.375430491
//
IT	4314
RD	22
LK	-440928.254494
QD	-100.193042 -> -89.018794
RI	0.0013709015
TR	0.093314	0.035289
MT	7.612120
MM	C_pi: 1.642168, n_recomb: 69135.107190
RS	0	0.000000	25764.531156	0.018623	0.000000	0.000000
RS	1	0.007141	25764.531156	0.019955	0.000000	0.000000
RS	2	0.014792	25764.531156	0.021383	0.000000	0.000000
RS	3	0.022989	25764.531156	0.022914	0.000000	0.000000
RS	4	0.031771	22.991891	27.509341	0.000398	0.000213
RS	5	0.041181	22.991891	29.466318	0.000426	0.000281
RS	6	0.051262	2.627661	275.663192	0.003987	0.002815
RS	7	0.062064	2.627661	294.151192	0.004255	0.003320
RS	8	0.073637	0.886360	925.946173	0.013393	0.010947
RS	9	0.086036	0.886360	978.019370	0.014146	0.012322
RS	10	0.099320	0.577175	1578.003963	0.022825	0.020513
RS	11	0.113553	0.577175	1648.486644	0.023844	0.022117
RS	12	0.128803	0.563486	1760.169446	0.025460	0.023959
RS	13	0.145141	0.563486	1830.623406	0.026479	0.025224
RS	14	0.162647	0.652716	1643.854734	0.023777	0.022822
RS	15	0.181402	0.652716	1710.190457	0.024737	0.023939
RS	16	0.201496	0.794384	1463.114368	0.021163	0.020650
RS	17	0.223026	0.794384	1524.807441	0.022055	0.021716
RS	18	0.246093	0.989733	1276.831634	0.018469	0.018350
RS	19	0.270807	0.989733	1333.686937	0.019291	0.019301
RS	20	0.297286	1.246897	1107.011118	0.016012	0.016136
RS	21	0.325655	1.246897	1159.039856	0.016765	0.016938
RS	22	0.356051	1.549694	977.278742	0.014136	0.014340
RS	23	0.388617	1.549694	1025.130368	0.014828	0.015025
RS	24	0.423508	1.847656	902.297031	0.013051	0.013241
RS	25	0.460891	1.847656	947.325719	0.013703	0.013859
RS	26	0.500943	2.066702	888.988600	0.012859	0.012998
RS	27	0.543856	2.066702	932.932400	0.013494	0.013599
RS	28	0.589833	2.148826	940.664649	0.013606	0.013695
RS	29	0.639093	2.148826	985.068780	0.014248	0.014322
RS	30	0.691871	2.094073	1056.452675	0.015281	0.015352
RS	31	0.748417	2.094073	1101.802945	0.015937	0.016032
RS	32	0.809001	1.958188	1225.165178	0.017721	0.017841
RS	33	0.873912	1.958188	1269.842185	0.018368	0.018555
RS	34	0.943457	1.811281	1417.355292	0.020501	0.020748
RS	35	1.017969	1.811281	1457.187020	0.021077	0.021419
RS	36	1.097802	1.702799	1586.522529	0.022948	0.023365
RS	37	1.183335	1.702799	1616.139023	0.023377	0.023879
RS	38	1.274977	1.653657	1687.696496	0.024412	0.024968
RS	39	1.373162	1.653657	1703.383623	0.024638	0.025239
RS	40	1.478358	1.664152	1701.462827	0.024611	0.025221
RS	41	1.591067	1.664152	1702.924924	0.024632	0.025238
RS	42	1.711823	1.723428	1639.941777	0.023721	0.024299
RS	43	1.841203	1.723428	1629.390504	0.023568	0.024111
RS	44	1.979822	1.816044	1531.402530	0.022151	0.022652
RS	45	2.128339	1.816044	1511.514573	0.021863	0.022322
RS	46	2.287462	1.924008	1403.574166	0.020302	0.020724
RS	47	2.457947	1.924008	1376.101104	0.019905	0.020294
RS	48	2.640607	2.026817	1275.866993	0.018455	0.018824
RS	49	2.836310	2.026817	1241.170993	0.017953	0.018308
RS	50	3.045987	2.104726	1157.055526	0.016736	0.017089
RS	51	3.270638	2.104726	1114.328561	0.016118	0.016477
RS	52	3.511331	2.146165	1045.676833	0.015125	0.015495
RS	53	3.769211	2.146165	993.711020	0.014373	0.014761
RS	54	4.045506	2.150679	934.426650	0.013516	0.013921
RS	55	4.341531	2.150679	872.605579	0.012622	0.013045
RS	56	4.658694	2.150679	806.901382	0.011671	0.012108
RS	57	4.998506	2.150679	738.323348	0.010679	0.011121
RS	58	5.362584	2.411257	601.505513	0.008700	0.009120
RS	59	5.752659	2.411257	548.661394	0.007936	0.008347
RS	60	6.170590	2.411257	494.724470	0.007156	0.007550
RS	61	6.618364	2.411257	440.612913	0.006373	0.006744
RS	62	7.098113	2.411257	387.258229	0.005601	0.005943
RS	63	7.612120	2.411257	1698.073663	0.024562	0.026247
PA	4+25*2+4+6 0.093314318 0.035289306 7.612120276 25764.531155738 22.991891230 2.627660845 0.886360030 0.577174770 0.563486085 0.652716369 0.794384378 0.989732666 1.246896619 1.549693838 1.847656288 2.066701907 2.148826114 2.094073138 1.958188088 1.811281336 1.702798708 1.653657200 1.664152015 1.723427876 1.816044142 1.924008421 2.026816746 2.104726077 2.146165118 2.150679369 2.411256596
//
IT	4135
RD	23
LK	-440906.265876
QD	-94.793784 -> -84.419079
RI	0.0012586680
TR	0.092411	0.035537
MT	7.655910
MM	C_pi: 1.658999, n_recomb: 70300.101401
RS	0	0.000000	36988.233113	0.013202	0.000000	0.000000
RS	1	0.007150	36988.233113	0.014148	0.000000	0.000000
RS	2	0.014812	36988.233113	0.015162	0.000000	0.000000
RS	3	0.023022	36988.233113	0.016248	0.000000	0.000000
RS	4	0.031819	26.064601	24.706048	0.000351	0.000190
RS	5	0.041244	26.064601	26.467326	0.000376	0.000251
RS	6	0.051344	2.776841	265.677502	0.003779	0.002690
RS	7	0.062166	2.776841	283.584411	0.004034	0.003168
RS	8	0.073761	0.906805	922.416434	0.013121	0.010785
RS	9	0.086186	0.906805	974.669808	0.013864	0.012126
RS	10	0.099499	0.581546	1597.275735	0.022721	0.020491
RS	11	0.113765	0.581546	1668.996460	0.023741	0.022081
RS	12	0.129050	0.564898	1791.369390	0.025482	0.024033
RS	13	0.145428	0.564898	1863.246595	0.026504	0.025293
RS	14	0.162977	0.653471	1675.525362	0.023834	0.022908
RS	15	0.181782	0.653471	1743.223875	0.024797	0.024023
RS	16	0.201930	0.794827	1492.327707	0.021228	0.020729
RS	17	0.223520	0.794827	1555.298952	0.022124	0.021796
RS	18	0.246653	0.990763	1301.781399	0.018517	0.018405
RS	19	0.271440	0.990763	1359.806649	0.019343	0.019358
RS	20	0.298000	1.250883	1126.343073	0.016022	0.016147
RS	21	0.326459	1.250883	1179.392593	0.016777	0.016951
RS	22	0.356953	1.559903	991.217300	0.014100	0.014302
RS	23	0.389628	1.559903	1039.923417	0.014793	0.014987
RS	24	0.424638	1.866467	912.243367	0.012976	0.013162
RS	25	0.462153	1.866467	957.992921	0.013627	0.013779
RS	26	0.502349	2.093471	896.774509	0.012756	0.012890
RS	27	0.545420	2.093471	941.379687	0.013391	0.013488
RS	28	0.591571	2.179401	948.287877	0.013489	0.013570
RS	29	0.641022	2.179401	993.390397	0.014131	0.014194
RS	30	0.694008	2.123071	1066.156580	0.015166	0.015225
RS	31	0.750784	2.123071	1112.334841	0.015823	0.015901
RS	32	0.811619	1.982068	1239.354711	0.017629	0.017729
RS	33	0.876804	1.982068	1285.026228	0.018279	0.018443
RS	34	0.946651	1.829439	1437.897195	0.020454	0.020671
RS	35	1.021492	1.829439	1478.808455	0.021036	0.021344
RS	36	1.101684	1.716602	1613.634667	0.022954	0.023333
RS	37	1.187610	1.716602	1644.227817	0.023389	0.023852
RS	38	1.279680	1.665155	1719.449842	0.024459	0.024975
RS	39	1.378334	1.665155	1735.849328	0.024692	0.025252
RS	40	1.484043	1.675363	1734.677059	0.024675	0.025246
RS	41	1.597309	1.675363	1736.574457	0.024702	0.025270
RS	42	1.718675	1.736051	1671.801805	0.023781	0.024323
RS	43	1.848720	1.736051	1661.514546	0.023635	0.024145
RS	44	1.988063	1.831333	1560.411258	0.022196	0.022667
RS	45	2.137369	1.831333	1540.728507	0.021916	0.022348
RS	46	2.297352	1.942633	1429.540002	0.020335	0.020733
RS	47	2.468775	1.942633	1402.262025	0.019947	0.020315
RS	48	2.652455	2.048700	1299.419622	0.018484	0.018834
RS	49	2.849269	2.048700	1264.883343	0.017993	0.018331
RS	50	3.060156	2.129028	1179.101602	0.016772	0.017109
RS	51	3.286123	2.129028	1136.416467	0.016165	0.016510
RS	52	3.528247	2.171592	1066.941351	0.015177	0.015534
RS	53	3.787685	2.171592	1014.783348	0.014435	0.014811
RS	54	4.065674	2.175841	955.225536	0.013588	0.013982
RS	55	4.363540	2.175841	892.846650	0.012701	0.013114
RS	56	4.682705	2.175841	826.412969	0.011756	0.012183
RS	57	5.024692	2.175841	756.940223	0.010767	0.011201
RS	58	5.391133	2.445957	615.787227	0.008759	0.009170
RS	59	5.783776	2.445957	562.503906	0.008001	0.008405
RS	60	6.204494	2.445957	507.983451	0.007226	0.007615
RS	61	6.655297	2.445957	453.153485	0.006446	0.006813
RS	62	7.138334	2.445957	398.960246	0.005675	0.006014
RS	63	7.655910	2.445957	1765.115100	0.025108	0.026802
PA	4+25*2+4+6 0.092411427 0.035537253 7.655910389 36988.233112791 26.064601376 2.776841209 0.906805271 0.581546339 0.564898057 0.653471125 0.794826807 0.990763267 1.250882742 1.559903194 1.866466744 2.093471493 2.179401376 2.123070504 1.982068408 1.829439476 1.716601989 1.665155474 1.675363000 1.736050639 1.831333484 1.942632885 2.048699852 2.129028031 2.171591800 2.175841365 2.445957002
//
IT	4523
RD	24
LK	-440885.846664
QD	-89.773518 -> -80.132435
RI	0.0011577173
TR	0.091551	0.035776
MT	7.697842
MM	C_pi: 1.675302, n_recomb: 71434.792175
RS	0	0.000000	54188.366825	0.009164	0.000000	0.000000
RS	1	0.007160	54188.366825	0.009822	0.000000	0.000000
RS	2	0.014832	54188.366825	0.010526	0.000000	0.000000
RS	3	0.023054	54188.366825	0.011282	0.000000	0.000000
RS	4	0.031864	29.472341	22.228165	0.000311	0.000170
RS	5	0.041305	29.472341	23.815887	0.000333	0.000224
RS	6	0.051422	2.930351	256.210404	0.003587	0.002573
RS	7	0.062263	2.930351	273.559006	0.003829	0.003027
RS	8	0.073880	0.927223	918.623490	0.012860	0.010627
RS	9	0.086330	0.927223	971.023260	0.013593	0.011936
RS	10	0.099670	0.585890	1615.551047	0.022616	0.020465
RS	11	0.113966	0.585890	1688.465749	0.023636	0.022041
RS	12	0.129285	0.566327	1821.487344	0.025499	0.024101
RS	13	0.145701	0.566327	1894.750178	0.026524	0.025356
RS	14	0.163293	0.654234	1706.295119	0.023886	0.022989
RS	15	0.182144	0.654234	1775.322617	0.024852	0.024103
RS	16	0.202344	0.795212	1520.901672	0.021291	0.020806
RS	17	0.223991	0.795212	1585.121538	0.022190	0.021874
RS	18	0.247188	0.991597	1326.312363	0.018567	0.018460
RS	19	0.272045	0.991597	1385.482873	0.019395	0.019416
RS	20	0.298682	1.254470	1145.361739	0.016034	0.016160
RS	21	0.327226	1.254470	1199.410832	0.016790	0.016965
RS	22	0.357814	1.569493	1004.875607	0.014067	0.014267
RS	23	0.390592	1.569493	1054.416005	0.014761	0.014953
RS	24	0.425717	1.884509	921.905125	0.012906	0.013088
RS	25	0.463357	1.884509	968.354122	0.013556	0.013704
RS	26	0.503691	2.119448	904.244711	0.012658	0.012787
RS	27	0.546913	2.119448	949.487138	0.013292	0.013383
RS	28	0.593230	2.209277	955.517150	0.013376	0.013450
RS	29	0.642863	2.209277	1001.290082	0.014017	0.014071
RS	30	0.696050	2.151493	1075.340810	0.015053	0.015101
RS	31	0.753044	2.151493	1122.315950	0.015711	0.015775
RS	32	0.814119	2.005490	1252.864379	0.017539	0.017620
RS	33	0.879567	2.005490	1299.499928	0.018191	0.018332
RS	34	0.949701	1.847220	1457.616452	0.020405	0.020596
RS	35	1.024856	1.847220	1499.583328	0.020992	0.021270
RS	36	1.105392	1.730074	1639.842753	0.022956	0.023301
RS	37	1.191694	1.730074	1671.399029	0.023398	0.023824
RS	38	1.284175	1.676328	1750.292527	0.024502	0.024980
RS	39	1.383277	1.676328	1767.400507	0.024741	0.025263
RS	40	1.489475	1.686210	1767.028866	0.024736	0.025270
RS	41	1.603276	1.686210	1769.364100	0.024769	0.025301
RS	42	1.725225	1.748238	1702.869486	0.023838	0.024347
RS	43	1.855904	1.748238	1692.852442	0.023698	0.024177
RS	44	1.995941	1.846092	1588.705659	0.022240	0.022683
RS	45	2.146003	1.846092	1569.235866	0.021967	0.022373
RS	46	2.306809	1.960628	1454.863864	0.020366	0.020741
RS	47	2.479129	1.960628	1427.789570	0.019987	0.020335
RS	48	2.663786	2.069861	1322.394220	0.018512	0.018843
RS	49	2.861663	2.069861	1288.027578	0.018031	0.018353
RS	50	3.073708	2.152533	1200.625469	0.016807	0.017129
RS	51	3.300935	2.152533	1157.994975	0.016211	0.016541
RS	52	3.544431	2.196174	1087.732354	0.015227	0.015571
RS	53	3.805360	2.196174	1035.400310	0.014494	0.014859
RS	54	4.084970	2.200132	975.605826	0.013657	0.014040
RS	55	4.384600	2.200132	912.693323	0.012777	0.013180
RS	56	4.705682	2.200132	845.558005	0.011837	0.012255
RS	57	5.049753	2.200132	775.221479	0.010852	0.011278
RS	58	5.418458	2.479521	629.798233	0.008816	0.009219
RS	59	5.813561	2.479521	576.095600	0.008065	0.008462
RS	60	6.236952	2.479521	521.014835	0.007294	0.007677
RS	61	6.690657	2.479521	465.492262	0.006516	0.006879
RS	62	7.176845	2.479521	410.487967	0.005746	0.006082
RS	63	7.697842	2.479521	1831.730205	0.025642	0.027344
PA	4+25*2+4+6 0.091551428 0.035776456 7.697842352 54188.366824571 29.472341393 2.930350867 0.927223234 0.585889942 0.566326766 0.654233920 0.795211874 0.991596639 1.254469897 1.569492518 1.884509061 2.119447824 2.209276860 2.151493492 2.005490468 1.847220478 1.730074333 1.676327961 1.686209530 1.748237708 1.846092246 1.960627569 2.069861377 2.152532949 2.196174467 2.200131831 2.479521304
//
IT	3971
RD	25
LK	-440866.868678
QD	-85.099637 -> -76.132599
RI	0.0010666092
TR	0.090731	0.036007
MT	7.738131
MM	C_pi: 1.691112, n_recomb: 72539.796194
RS	0	0.000000	82908.135094	0.006087	0.000000	0.000000
RS	1	0.007168	82908.135094	0.006524	0.000000	0.000000
RS	2	0.014851	82908.135094	0.006993	0.000000	0.000000
RS	3	0.023084	82908.135094	0.007495	0.000000	0.000000
RS	4	0.031907	33.250781	20.029273	0.000276	0.000152
RS	5	0.041363	33.250781	21.462517	0.000296	0.000200
RS	6	0.051496	3.088169	247.229739	0.003408	0.002464
RS	7	0.062356	3.088169	264.042282	0.003640	0.002894
RS	8	0.073994	0.947600	914.611361	0.012608	0.010473
RS	9	0.086467	0.947600	967.127073	0.013332	0.011752
RS	10	0.099834	0.590196	1632.905585	0.022510	0.020436
RS	11	0.114159	0.590196	1706.972320	0.023532	0.021999
RS	12	0.129510	0.567765	1850.576404	0.025511	0.024164
RS	13	0.145963	0.567765	1925.188487	0.026540	0.025413
RS	14	0.163594	0.655003	1736.192357	0.023934	0.023066
RS	15	0.182490	0.655003	1806.515997	0.024904	0.024178
RS	16	0.202740	0.795544	1548.853612	0.021352	0.020881
RS	17	0.224442	0.795544	1614.293348	0.022254	0.021950
RS	18	0.247699	0.992252	1350.431397	0.018616	0.018516
RS	19	0.272624	0.992252	1410.723069	0.019448	0.019473
RS	20	0.299335	1.257690	1164.072657	0.016047	0.016175
RS	21	0.327961	1.257690	1219.100693	0.016806	0.016982
RS	22	0.358639	1.578501	1018.262762	0.014037	0.014236
RS	23	0.391516	1.578501	1068.617995	0.014731	0.014921
RS	24	0.426750	1.901820	931.296173	0.012838	0.013017
RS	25	0.464510	1.901820	978.424196	0.013488	0.013632
RS	26	0.504976	2.144673	911.412397	0.012564	0.012688
RS	27	0.548344	2.144673	957.269021	0.013196	0.013282
RS	28	0.594820	2.238487	962.371661	0.013267	0.013334
RS	29	0.644628	2.238487	1008.788246	0.013907	0.013953
RS	30	0.698006	2.179380	1084.026416	0.014944	0.014981
RS	31	0.755210	2.179380	1131.768382	0.015602	0.015652
RS	32	0.816515	2.028484	1265.721652	0.017449	0.017513
RS	33	0.882215	2.028484	1313.291443	0.018104	0.018224
RS	34	0.952624	1.864653	1476.539341	0.020355	0.020520
RS	35	1.028081	1.864653	1519.538011	0.020948	0.021197
RS	36	1.108947	1.743241	1665.171704	0.022955	0.023269
RS	37	1.195609	1.743241	1697.677090	0.023403	0.023796
RS	38	1.288484	1.687201	1780.244685	0.024542	0.024984
RS	39	1.388017	1.687201	1798.056470	0.024787	0.025273
RS	40	1.494684	1.696722	1798.533073	0.024794	0.025292
RS	41	1.608998	1.696722	1801.307729	0.024832	0.025331
RS	42	1.731506	1.760026	1733.154719	0.023892	0.024370
RS	43	1.862796	1.760026	1723.413184	0.023758	0.024208
RS	44	2.003498	1.860367	1616.290618	0.022281	0.022697
RS	45	2.154286	1.860367	1597.040874	0.022016	0.022398
RS	46	2.315883	1.978045	1479.549907	0.020396	0.020749
RS	47	2.489063	1.978045	1452.687189	0.020026	0.020354
RS	48	2.674659	2.090359	1344.793704	0.018539	0.018852
RS	49	2.873558	2.090359	1310.605904	0.018067	0.018373
RS	50	3.086715	2.175309	1221.625420	0.016841	0.017148
RS	51	3.315153	2.175309	1179.062086	0.016254	0.016572
RS	52	3.559966	2.219986	1108.046434	0.015275	0.015607
RS	53	3.822328	2.219986	1055.558267	0.014551	0.014905
RS	54	4.103497	2.223629	995.561772	0.013724	0.014097
RS	55	4.404822	2.223629	932.139821	0.012850	0.013244
RS	56	4.727747	2.223629	864.330609	0.011915	0.012325
RS	57	5.073820	2.223629	793.161076	0.010934	0.011353
RS	58	5.444702	2.512038	643.535567	0.008871	0.009267
RS	59	5.842170	2.512038	589.433096	0.008126	0.008516
RS	60	6.268130	2.512038	533.814726	0.007359	0.007737
RS	61	6.724625	2.512038	477.624782	0.006584	0.006943
RS	62	7.213843	2.512038	421.836367	0.005815	0.006149
RS	63	7.738131	2.512038	1897.856353	0.026163	0.027872
PA	4+25*2+4+6 0.090730526 0.036006930 7.738131047 82908.135093684 33.250781478 3.088168936 0.947600329 0.590195656 0.567765029 0.655002909 0.795544042 0.992251509 1.257690487 1.578500917 1.901819767 2.144673186 2.238487346 2.179379834 2.028483561 1.864652854 1.743240754 1.687200522 1.696721645 1.760025995 1.860366954 1.978044757 2.090359120 2.175308935 2.219986101 2.223628626 2.512037538
//
CC
CC	Brief Description of the file format:
CC	  CC  comments
CC	  MM  useful-messages
CC	  RD  round-of-iterations
CC	  LL  \log[P(sequence)]
CC	  QD  Q-before-opt Q-after-opt
CC	  TR  \theta_0 \rho_0
CC	  RS  k t_k \lambda_k \pi_k \sum_{l\not=k}A_{kl} A_{kk}
CC	  DC  begin end best-k t_k+\Delta_k max-prob
CC
MM	Version: 0.6.5-r67
MM	pattern:4+25*2+4+6, n:63, n_free_lambdas:28
MM	n_iterations:25, skip:1, max_t:5, theta/rho:5
MM	is_decoding:0
MM	n_seqs:15, sum_L:1242298, sum_n:162410
RD	0
LK	0.000000
QD	0.000000 -> 0.000000
RI	inf
TR	0.140106	0.028021
MT	5.000000
MM	C_pi: 1.000000, n_recomb: 34329.594267
RS	0	0.000000	1.000000	217.332383	0.006331	0.000000
RS	1	0.006440	1.000000	229.817143	0.006694	0.000000
RS	2	0.013294	1.000000	242.916550	0.007076	0.000000
RS	3	0.020590	1.000000	256.647292	0.007476	0.000000
RS	4	0.028356	1.000000	271.024534	0.007895	0.000000
RS	5	0.036622	1.000000	286.061552	0.008333	0.000000
RS	6	0.045421	1.000000	301.769334	0.008790	0.000000
RS	7	0.054785	1.000000	318.156131	0.009268	0.000000
RS	8	0.064753	1.000000	335.226964	0.009765	0.000000
RS	9	0.075363	1.000000	352.983073	0.010282	0.000000
RS	10	0.086656	1.000000	371.421325	0.010819	0.000000
RS	11	0.098677	1.000000	390.533562	0.011376	0.000000
RS	12	0.111471	1.000000	410.305902	0.011952	0.000000
RS	13	0.125090	1.000000	430.717988	0.012547	0.000000
RS	14	0.139585	1.000000	451.742186	0.013159	0.000000
RS	15	0.155014	1.000000	473.342741	0.013788	0.000000
RS	16	0.171437	1.000000	495.474902	0.014433	0.000000
RS	17	0.188917	1.000000	518.084011	0.015091	0.000000
RS	18	0.207523	1.000000	541.104578	0.015762	0.000000
RS	19	0.227327	1.000000	564.459363	0.016442	0.000000
RS	20	0.248406	1.000000	588.058470	0.017130	0.000000
RS	21	0.270843	1.000000	611.798487	0.017821	0.000000
RS	22	0.294725	1.000000	635.561697	0.018514	0.000000
RS	23	0.320144	1.000000	659.215398	0.019203	0.000000
RS	24	0.347201	1.000000	682.611364	0.019884	0.000000
RS	25	0.376000	1.000000	705.585494	0.020553	0.000000
RS	26	0.406654	1.000000	727.957709	0.021205	0.000000
RS	27	0.439282	1.000000	749.532131	0.021833	0.000000
RS	28	0.474011	1.000000	770.097631	0.022432	0.000000
RS	29	0.510976	1.000000	789.428781	0.022996	0.000000
RS	30	0.550322	1.000000	807.287303	0.023516	0.000000
RS	31	0.592202	1.000000	823.424054	0.023986	0.000000
RS	32	0.636779	1.000000	837.581626	0.024398	0.000000
RS	33	0.684227	1.000000	849.497609	0.024745	0.000000
RS	34	0.734730	1.000000	858.908558	0.025019	0.000000
RS	35	0.788485	1.000000	865.554689	0.025213	0.000000
RS	36	0.845702	1.000000	869.185315	0.025319	0.000000
RS	37	0.906604	1.000000	869.564986	0.025330	0.000000
RS	38	0.971428	1.000000	866.480270	0.025240	0.000000
RS	39	1.040426	1.000000	859.747083	0.025044	0.000000
RS	40	1.113868	1.000000	849.218385	0.024737	0.000000
RS	41	1.192040	1.000000	834.792068	0.024317	0.000000
RS	42	1.275245	1.000000	816.418728	0.023782	0.000000
RS	43	1.363809	1.000000	794.109032	0.023132	0.000000
RS	44	1.458076	1.000000	767.940273	0.022370	0.000000
RS	45	1.558414	1.000000	738.061715	0.021499	0.000000
RS	46	1.665214	1.000000	704.698252	0.020527	0.000000
RS	47	1.778891	1.000000	668.151956	0.019463	0.000000
RS	48	1.899889	1.000000	628.801049	0.018317	0.000000
RS	49	2.028679	1.000000	587.095952	0.017102	0.000000
RS	50	2.165763	1.000000	543.552115	0.015833	0.000000
RS	51	2.311675	1.000000	498.739522	0.014528	0.000000
RS	52	2.466983	1.000000	453.268901	0.013203	0.000000
RS	53	2.632293	1.000000	407.774929	0.011878	0.000000
RS	54	2.808249	1.000000	362.896954	0.010571	0.000000
RS	55	2.995536	1.000000	319.258008	0.009300	0.000000
RS	56	3.194884	1.000000	277.443133	0.008082	0.000000
RS	57	3.407070	1.000000	237.978213	0.006932	0.000000
RS	58	3.632920	1.000000	201.310660	0.005864	0.000000
RS	59	3.873315	1.000000	167.793289	0.004888	0.000000
RS	60	4.129191	1.000000	137.672628	0.004010	0.000000
RS	61	4.401545	1.000000	111.082656	0.003236	0.000000
RS	62	4.691438	1.000000	88.044605	0.002565	0.000000
RS	63	5.000000	1.000000	247.291074	0.007203	0.000000
PA	4+25*2+4+6 0.140105558 0.028021112 5.000000000 1.000000000 1.000000000 1.000000000 1.000000000 1.000000000 1.000000000 1.000000000 1.000000000 1.000000000 1.000000000 1.000000000 1.000000000 1.000000000 1.000000000 1.000000000 1.000000000 1.000000000 1.000000000 1.000000000 1.000000000 1.000000000 1.000000000 1.000000000 1.000000000 1.000000000 1.000000000 1.000000000 1.000000000
//
IT	4760
RD	1
LK	-433532.733003
QD	-719.224642 -> -450.611548
RI	0.0436094122
TR	0.127587	0.026442
MT	5.684052
MM	C_pi: 1.070299, n_recomb: 34666.886661
RS	0	0.000000	1.111145	204.061341	0.005886	0.000080
RS	1	0.006653	1.111145	216.314433	0.006240	0.000625
RS	2	0.013748	1.111145	229.210312	0.006612	0.001595
RS	3	0.021315	1.111145	242.769980	0.007003	0.002943
RS	4	0.029386	0.774233	368.233899	0.010622	0.004568
RS	5	0.037994	0.774233	388.291673	0.011201	0.006380
RS	6	0.047174	0.690418	458.448581	0.013224	0.008357
RS	7	0.056965	0.690418	481.900461	0.013901	0.010445
RS	8	0.067408	0.668527	522.496753	0.015072	0.012478
RS	9	0.078545	0.668527	547.830902	0.015803	0.014256
RS	10	0.090423	0.686901	558.535774	0.016112	0.015673
RS	11	0.103091	0.686901	584.551569	0.016862	0.016739
RS	12	0.116602	0.732492	573.353961	0.016539	0.017506
RS	13	0.131012	0.732492	599.312303	0.017288	0.018025
RS	14	0.146381	0.794289	577.435620	0.016657	0.018343
RS	15	0.162772	0.794289	602.994447	0.017394	0.018503
RS	16	0.180253	0.863186	579.152477	0.016706	0.018548
RS	17	0.198898	0.863186	604.204127	0.017429	0.018520
RS	18	0.218783	0.932747	583.007233	0.016817	0.018456
RS	19	0.239991	0.932747	607.532625	0.017525	0.018373
RS	20	0.262609	0.998472	591.004725	0.017048	0.018279
RS	21	0.286733	0.998472	614.985927	0.017740	0.018188
RS	22	0.312461	1.056564	604.219128	0.017429	0.018124
RS	23	0.339901	1.056564	627.589878	0.018103	0.018108
RS	24	0.369166	1.104269	623.002616	0.017971	0.018150
RS	25	0.400378	1.104269	645.601044	0.018623	0.018255
RS	26	0.433667	1.140442	646.888184	0.018660	0.018424
RS	27	0.469170	1.140442	668.410046	0.019281	0.018659
RS	28	0.507036	1.164964	674.936896	0.019469	0.018967
RS	29	0.547420	1.164964	694.896171	0.020045	0.019353
RS	30	0.590491	1.178970	705.453588	0.020349	0.019814
RS	31	0.636428	1.178970	723.152555	0.020860	0.020342
RS	32	0.685420	1.185182	735.553991	0.021218	0.020917
RS	33	0.737672	1.185182	750.091561	0.021637	0.021511
RS	34	0.793400	1.187109	761.430923	0.021964	0.022092
RS	35	0.852835	1.187109	771.773587	0.022263	0.022624
RS	36	0.916225	1.187715	779.225404	0.022478	0.023079
RS	37	0.983831	1.187715	784.324452	0.022625	0.023431
RS	38	1.055936	1.188757	785.755329	0.022666	0.023664
RS	39	1.132837	1.188757	784.674677	0.022635	0.023766
RS	40	1.214854	1.190978	778.771830	0.022464	0.023732
RS	41	1.302328	1.190978	770.808964	0.022235	0.023557
RS	42	1.395621	1.194600	756.939425	0.021835	0.023243
RS	43	1.495120	1.194600	741.741490	0.021396	0.022790
RS	44	1.601239	1.199587	719.900604	0.020766	0.022204
RS	45	1.714418	1.199587	697.565014	0.020122	0.021494
RS	46	1.835126	1.205613	668.442194	0.019282	0.020670
RS	47	1.963864	1.205613	639.572842	0.018449	0.019749
RS	48	2.101167	1.212016	604.528188	0.017438	0.018747
RS	49	2.247605	1.212016	570.229734	0.016449	0.017682
RS	50	2.403784	1.217923	531.086543	0.015320	0.016572
RS	51	2.570354	1.217923	492.907938	0.014218	0.015431
RS	52	2.748006	1.222580	451.667551	0.013029	0.014272
RS	53	2.937475	1.222580	411.516217	0.011871	0.013105
RS	54	3.139550	1.226611	369.911631	0.010670	0.011941
RS	55	3.355068	1.226611	330.007562	0.009519	0.010785
RS	56	3.584924	1.226611	290.932588	0.008392	0.009648
RS	57	3.830072	1.226611	253.256467	0.007305	0.008537
RS	58	4.091529	1.244745	214.675147	0.006193	0.007464
RS	59	4.370380	1.244745	182.352042	0.005260	0.006440
RS	60	4.667781	1.244745	152.568947	0.004401	0.005476
RS	61	4.984969	1.244745	125.606292	0.003623	0.004583
RS	62	5.323257	1.244745	101.643696	0.002932	0.003770
RS	63	5.684052	1.244745	307.644599	0.008874	0.011949
PA	4+25*2+4+6 0.127586527 0.026441514 5.684051514 1.111145020 0.774232864 0.690418243 0.668526888 0.686901093 0.732492447 0.794288635 0.863185883 0.932746887 0.998472214 1.056564331 1.104269028 1.140441895 1.164963722 1.178970337 1.185181618 1.187108994 1.187714577 1.188756943 1.190978050 1.194600224 1.199586868 1.205613375 1.212015867 1.217923164 1.222579956 1.226611137 1.244745195
//
IT	5016
RD	2
LK	-433093.653296
QD	-500.456308 -> -382.536308
RI	0.0350921665
TR	0.121061	0.026212
MT	6.062505
MM	C_pi: 1.133641, n_recomb: 36374.188772
RS	0	0.000000	1.706150	141.736368	0.003897	0.000050
RS	1	0.006760	1.706150	150.713114	0.004143	0.000394
RS	2	0.013977	1.706150	160.215017	0.004405	0.001000
RS	3	0.021682	1.706150	170.266765	0.004681	0.001837
RS	4	0.029908	0.827395	371.998544	0.010227	0.004083
RS	5	0.038690	0.827395	392.858964	0.010800	0.005692
RS	6	0.048065	0.646879	529.385694	0.014554	0.008348
RS	7	0.058075	0.646879	556.279960	0.015293	0.010463
RS	8	0.068760	0.587231	642.651302	0.017668	0.013047
RS	9	0.080169	0.587231	672.558202	0.018490	0.015178
RS	10	0.092348	0.593555	695.501947	0.019121	0.016617
RS	11	0.105351	0.593555	726.021066	0.019960	0.018198
RS	12	0.119233	0.643142	699.053840	0.019218	0.018332
RS	13	0.134053	0.643142	728.889805	0.020039	0.019415
RS	14	0.149876	0.720906	677.892872	0.018637	0.018766
RS	15	0.166767	0.720906	706.562220	0.019425	0.019513
RS	16	0.184801	0.814835	651.493288	0.017911	0.018559
RS	17	0.204054	0.814835	678.929852	0.018665	0.019100
RS	18	0.224608	0.915910	629.347097	0.017302	0.018136
RS	19	0.246552	0.915910	655.650672	0.018025	0.018569
RS	20	0.269979	1.016811	615.084444	0.016910	0.017726
RS	21	0.294990	1.016811	640.395292	0.017606	0.018090
RS	22	0.321691	1.109946	610.480921	0.016783	0.017437
RS	23	0.350198	1.109946	634.919387	0.017455	0.017798
RS	24	0.380632	1.188369	616.261778	0.016942	0.017403
RS	25	0.413123	1.188369	639.868500	0.017591	0.017814
RS	26	0.447810	1.247777	632.024836	0.017376	0.017684
RS	27	0.484842	1.247777	654.691555	0.017999	0.018163
RS	28	0.524378	1.286130	656.936619	0.018061	0.018300
RS	29	0.566587	1.286130	678.339321	0.018649	0.018877
RS	30	0.611648	1.304572	689.163370	0.018946	0.019282
RS	31	0.659756	1.304572	708.693528	0.019483	0.019964
RS	32	0.711116	1.308355	724.875584	0.019928	0.020572
RS	33	0.765948	1.308355	741.617450	0.020389	0.021293
RS	34	0.824487	1.304912	758.513583	0.020853	0.021952
RS	35	0.886983	1.304912	771.327289	0.021205	0.022585
RS	36	0.953704	1.300556	784.329292	0.021563	0.023112
RS	37	1.024935	1.300556	792.023415	0.021774	0.023533
RS	38	1.100981	1.298820	797.821969	0.021934	0.023798
RS	39	1.182168	1.298820	799.337498	0.021975	0.023940
RS	40	1.268844	1.300940	796.171135	0.021888	0.023888
RS	41	1.361378	1.300940	790.728606	0.021739	0.023732
RS	42	1.460169	1.307046	777.990331	0.021389	0.023358
RS	43	1.565637	1.307046	765.206023	0.021037	0.022915
RS	44	1.678235	1.316753	743.202879	0.020432	0.022244
RS	45	1.798445	1.316753	723.168710	0.019881	0.021545
RS	46	1.926781	1.329084	693.118677	0.019055	0.020632
RS	47	2.063793	1.329084	666.413555	0.018321	0.019734
RS	48	2.210067	1.342347	630.291318	0.017328	0.018661
RS	49	2.366229	1.342347	597.919915	0.016438	0.017633
RS	50	2.532948	1.354464	557.989165	0.015340	0.016483
RS	51	2.710937	1.354464	521.301371	0.014332	0.015389
RS	52	2.900958	1.363722	479.614489	0.013186	0.014221
RS	53	3.103825	1.363722	440.263849	0.012104	0.013101
RS	54	3.320406	1.371036	398.078442	0.010944	0.011938
RS	55	3.551628	1.371036	358.120062	0.009845	0.010822
RS	56	3.798480	1.371036	318.466203	0.008755	0.009715
RS	57	4.062020	1.371036	279.726220	0.007690	0.008625
RS	58	4.343376	1.407573	236.834271	0.006511	0.007468
RS	59	4.643751	1.407573	203.619727	0.005598	0.006485
RS	60	4.964432	1.407573	172.519995	0.004743	0.005552
RS	61	5.306791	1.407573	143.904329	0.003956	0.004678
RS	62	5.672294	1.407573	118.049645	0.003245	0.003876
RS	63	6.062505	1.407573	376.777638	0.010358	0.012688
PA	4+25*2+4+6 0.121060770 0.026211812 6.062504797 1.706150185 0.827395262 0.646878792 0.587230730 0.593554823 0.643142355 0.720905775 0.814835130 0.915909736 1.016811205 1.109945932 1.188368526 1.247777052 1.286129638 1.304571892 1.308354713 1.304912389 1.300555920 1.298819950 1.300939822 1.307046282 1.316753472 1.329083712 1.342346532 1.354464408 1.363722324 1.371035739 1.407573458
//
IT	4164
RD	3
LK	-432881.532407
QD	-425.561008 -> -346.905307
RI	0.0257930681
TR	0.116744	0.026456
MT	6.299651
MM	C_pi: 1.187531, n_recomb: 38426.663867
RS	0	0.000000	2.838325	90.853754	0.002364	0.000031
RS	1	0.006824	2.838325	96.821719	0.002520	0.000245
RS	2	0.014114	2.838325	103.164858	0.002685	0.000616
RS	3	0.021901	2.838325	109.904384	0.002860	0.001118
RS	4	0.030220	0.972368	340.678918	0.008866	0.003535
RS	5	0.039106	0.972368	360.547944	0.009383	0.004878
RS	6	0.048599	0.670009	552.121329	0.014368	0.008078
RS	7	0.058739	0.670009	580.720546	0.015112	0.010044
RS	8	0.069572	0.567868	718.788437	0.018705	0.013313
RS	9	0.081143	0.567868	751.948641	0.019568	0.015503
RS	10	0.093505	0.557964	799.296378	0.020801	0.017332
RS	11	0.106710	0.557964	833.350932	0.021687	0.019103
RS	12	0.120816	0.604333	801.688782	0.020863	0.019089
RS	13	0.135884	0.604333	834.771400	0.021724	0.020403
RS	14	0.151981	0.687716	763.808180	0.019877	0.019277
RS	15	0.169177	0.687716	795.293641	0.020696	0.020274
RS	16	0.187545	0.794268	717.102994	0.018662	0.018765
RS	17	0.207168	0.794268	746.918423	0.019438	0.019554
RS	18	0.228129	0.913785	676.294397	0.017600	0.018073
RS	19	0.250521	0.913785	704.585614	0.018336	0.018733
RS	20	0.274441	1.037496	646.499878	0.016824	0.017450
RS	21	0.299993	1.037496	673.487080	0.017527	0.018013
RS	22	0.327289	1.155025	630.026650	0.016396	0.017013
RS	23	0.356447	1.155025	655.940213	0.017070	0.017536
RS	24	0.387595	1.255533	627.869772	0.016339	0.016889
RS	25	0.420869	1.255533	652.882080	0.016990	0.017428
RS	26	0.456414	1.331244	639.651625	0.016646	0.017140
RS	27	0.494384	1.331244	663.787482	0.017274	0.017718
RS	28	0.534945	1.377699	664.655167	0.017297	0.017789
RS	29	0.578274	1.377699	687.699433	0.017896	0.018438
RS	30	0.624560	1.395722	700.987057	0.018242	0.018865
RS	31	0.674005	1.395722	722.375850	0.018799	0.019597
RS	32	0.726823	1.393101	743.962172	0.019361	0.020298
RS	33	0.783246	1.393101	762.721415	0.019849	0.021057
RS	34	0.843520	1.381340	786.248671	0.020461	0.021841
RS	35	0.907906	1.381340	801.084836	0.020847	0.022502
RS	36	0.976687	1.370106	820.062902	0.021341	0.023141
RS	37	1.050161	1.370106	829.601625	0.021589	0.023581
RS	38	1.128648	1.364519	839.458202	0.021846	0.023913
RS	39	1.212492	1.364519	842.503469	0.021925	0.024064
RS	40	1.302058	1.366071	841.043891	0.021887	0.024026
RS	41	1.397735	1.366071	836.763693	0.021776	0.023875
RS	42	1.499942	1.374601	823.535620	0.021431	0.023467
RS	43	1.609123	1.374601	811.577966	0.021120	0.023030
RS	44	1.725755	1.389233	787.397875	0.020491	0.022296
RS	45	1.850346	1.389233	767.940896	0.019985	0.021611
RS	46	1.983439	1.408220	734.789435	0.019122	0.020627
RS	47	2.125614	1.408220	708.493289	0.018438	0.019755
RS	48	2.277492	1.428728	669.183871	0.017415	0.018624
RS	49	2.439734	1.428728	637.059823	0.016579	0.017633
RS	50	2.613047	1.447360	594.467878	0.015470	0.016452
RS	51	2.798188	1.447360	557.763012	0.014515	0.015399
RS	52	2.995962	1.461378	514.086837	0.013378	0.014227
RS	53	3.207233	1.461378	474.278057	0.012342	0.013146
RS	54	3.432921	1.471966	430.328571	0.011199	0.011992
RS	55	3.674011	1.471966	389.351853	0.010132	0.010907
RS	56	3.931552	1.471966	348.307153	0.009064	0.009823
RS	57	4.206668	1.471966	307.839822	0.008011	0.008752
RS	58	4.500558	1.527129	259.841480	0.006762	0.007524
RS	59	4.814504	1.527129	225.375517	0.005865	0.006574
RS	60	5.149874	1.527129	192.721864	0.005015	0.005663
RS	61	5.508129	1.527129	162.315491	0.004224	0.004804
RS	62	5.890832	1.527129	134.506628	0.003500	0.004008
RS	63	6.299651	1.527129	447.526494	0.011646	0.013547
PA	4+25*2+4+6 0.116744476 0.026456437 6.299650945 2.838324546 0.972368314 0.670009279 0.567868081 0.557963644 0.604333045 0.687716263 0.794267571 0.913784996 1.037496019 1.155025418 1.255533398 1.331244133 1.377698866 1.395722324 1.393100882 1.381339744 1.370106122 1.364519250 1.366071427 1.374601404 1.389233079 1.408219619 1.428727983 1.447359594 1.461378444 1.471966271 1.527129246
//
IT	3645
RD	4
LK	-432732.109682
QD	-382.656408 -> -318.843400
RI	0.0189271447
TR	0.113412	0.026880
MT	6.469023
MM	C_pi: 1.232920, n_recomb: 40499.207771
RS	0	0.000000	4.767692	57.353831	0.001416	0.000020
RS	1	0.006868	4.767692	61.207689	0.001511	0.000153
RS	2	0.014209	4.767692	65.314248	0.001613	0.000382
RS	3	0.022053	4.767692	69.689190	0.001721	0.000686
RS	4	0.030436	1.172010	301.579257	0.007447	0.003039
RS	5	0.039395	1.172010	319.794613	0.007896	0.004150
RS	6	0.048969	0.718386	551.425772	0.013616	0.007714
RS	7	0.059201	0.718386	580.765190	0.014340	0.009500
RS	8	0.070135	0.570195	768.243187	0.018969	0.013397
RS	9	0.081821	0.570195	803.921091	0.019850	0.015547
RS	10	0.094309	0.543264	881.173978	0.021758	0.017863
RS	11	0.107655	0.543264	918.242910	0.022673	0.019698
RS	12	0.121917	0.584651	888.474851	0.021938	0.019725
RS	13	0.137159	0.584651	924.436028	0.022826	0.021138
RS	14	0.153448	0.670231	839.082638	0.020718	0.019744
RS	15	0.170856	0.670231	873.158928	0.021560	0.020859
RS	16	0.189459	0.784460	776.560852	0.019175	0.018993
RS	17	0.209340	0.784460	808.651462	0.019967	0.019903
RS	18	0.230587	0.916489	720.972285	0.017802	0.018080
RS	19	0.253293	0.916489	751.236731	0.018549	0.018853
RS	20	0.277559	1.056860	678.895149	0.016763	0.017275
RS	21	0.303491	1.056860	707.598847	0.017472	0.017935
RS	22	0.331204	1.193186	653.170606	0.016128	0.016700
RS	23	0.360821	1.193186	680.620878	0.016806	0.017302
RS	24	0.392472	1.311168	645.107128	0.015929	0.016488
RS	25	0.426296	1.311168	671.579299	0.016583	0.017084
RS	26	0.462445	1.399562	654.409131	0.016159	0.016699
RS	27	0.501075	1.399562	680.037740	0.016791	0.017317
RS	28	0.542359	1.451318	680.539735	0.016804	0.017364
RS	29	0.586479	1.451318	705.201838	0.017413	0.018038
RS	30	0.633629	1.466781	721.655970	0.017819	0.018511
RS	31	0.684018	1.466781	744.821266	0.018391	0.019256
RS	32	0.737867	1.456256	772.327112	0.019070	0.020061
RS	33	0.795415	1.456256	792.951107	0.019579	0.020827
RS	34	0.856915	1.435293	823.476240	0.020333	0.021741
RS	35	0.922640	1.435293	840.092977	0.020743	0.022409
RS	36	0.992879	1.416774	865.188908	0.021363	0.023164
RS	37	1.067942	1.416774	876.221753	0.021636	0.023611
RS	38	1.148160	1.407202	889.957363	0.021975	0.024016
RS	39	1.233889	1.407202	894.067686	0.022076	0.024175
RS	40	1.325505	1.408171	893.797120	0.022069	0.024155
RS	41	1.423414	1.408171	890.116749	0.021979	0.024012
RS	42	1.528048	1.419144	875.610626	0.021620	0.023578
RS	43	1.639868	1.419144	863.855320	0.021330	0.023153
RS	44	1.759369	1.438732	836.556226	0.020656	0.022361
RS	45	1.887078	1.438732	817.037335	0.020174	0.021696
RS	46	2.023558	1.464419	779.824933	0.019255	0.020647
RS	47	2.169412	1.464419	753.331144	0.018601	0.019804
RS	48	2.325284	1.492229	709.976488	0.017531	0.018620
RS	49	2.491861	1.492229	677.566335	0.016730	0.017665
RS	50	2.669880	1.517435	631.626117	0.015596	0.016454
RS	51	2.860126	1.517435	594.477393	0.014679	0.015440
RS	52	3.063438	1.536261	548.325130	0.013539	0.014262
RS	53	3.280715	1.536261	507.762280	0.012538	0.013216
RS	54	3.512916	1.550164	461.744791	0.011401	0.012070
RS	55	3.761064	1.550164	419.596241	0.010361	0.011012
RS	56	4.026257	1.550164	377.071739	0.009311	0.009950
RS	57	4.309664	1.550164	334.847396	0.008268	0.008893
RS	58	4.612536	1.624079	281.520865	0.006951	0.007599
RS	59	4.936211	1.624079	245.903118	0.006072	0.006676
RS	60	5.282117	1.624079	211.836006	0.005231	0.005785
RS	61	5.651781	1.624079	179.806092	0.004440	0.004938
RS	62	6.046835	1.624079	150.222886	0.003709	0.004147
RS	63	6.469023	1.624079	517.589974	0.012780	0.014448
PA	4+25*2+4+6 0.113411731 0.026879621 6.469023274 4.767691800 1.172009761 0.718386385 0.570194628 0.543264482 0.584651140 0.670231106 0.784459816 0.916489116 1.056859724 1.193186410 1.311167996 1.399561779 1.451317967 1.466780538 1.456255525 1.435293058 1.416773899 1.407202118 1.408170996 1.419143914 1.438731768 1.464419423 1.492229215 1.517435155 1.536260822 1.550163988 1.624079178
//
IT	4950
RD	5
LK	-432608.447390
QD	-349.304693 -> -293.896962
RI	0.0142678278
TR	0.110595	0.027365
MT	6.603953
MM	C_pi: 1.272409, n_recomb: 42515.622278
RS	0	0.000000	7.918658	36.413490	0.000856	0.000013
RS	1	0.006903	7.918658	38.895779	0.000915	0.000097
RS	2	0.014282	7.918658	41.544977	0.000977	0.000239
RS	3	0.022171	7.918658	44.371979	0.001044	0.000427
RS	4	0.030604	1.415669	264.378668	0.006218	0.002614
RS	5	0.039620	1.415669	280.808398	0.006605	0.003539
RS	6	0.049258	0.778993	540.180375	0.012705	0.007324
RS	7	0.059561	0.778993	569.704465	0.013400	0.008941
RS	8	0.070575	0.581750	801.756475	0.018858	0.013371
RS	9	0.082349	0.581750	839.482655	0.019745	0.015448
RS	10	0.094937	0.537744	948.658427	0.022313	0.018258
RS	11	0.108393	0.537744	988.418294	0.023248	0.020106
RS	12	0.122778	0.573740	964.382236	0.022683	0.020254
RS	13	0.138156	0.573740	1002.980541	0.023591	0.021710
RS	14	0.154596	0.660129	906.701567	0.021326	0.020150
RS	15	0.172170	0.660129	943.196463	0.022185	0.021324
RS	16	0.190958	0.779646	831.114908	0.019548	0.019205
RS	17	0.211042	0.779646	865.368830	0.020354	0.020182
RS	18	0.232513	0.921037	763.042483	0.017947	0.018109
RS	19	0.255466	0.921037	795.213537	0.018704	0.018943
RS	20	0.280004	1.074624	710.487544	0.016711	0.017146
RS	21	0.306235	1.074624	740.868399	0.017426	0.017860
RS	22	0.334277	1.226558	676.854711	0.015920	0.016450
RS	23	0.364254	1.226558	705.811967	0.016601	0.017091
RS	24	0.396301	1.359456	663.820278	0.015614	0.016153
RS	25	0.430560	1.359456	691.717312	0.016270	0.016776
RS	26	0.467184	1.458675	671.227637	0.015788	0.016323
RS	27	0.506336	1.458675	698.298144	0.016425	0.016957
RS	28	0.548190	1.514450	698.785612	0.016436	0.016993
RS	29	0.592934	1.514450	724.994040	0.017052	0.017673
RS	30	0.640767	1.526551	744.781662	0.017518	0.018196
RS	31	0.691901	1.526551	769.631906	0.018102	0.018941
RS	32	0.746565	1.507730	803.164859	0.018891	0.019845
RS	33	0.805002	1.507730	825.542737	0.019417	0.020608
RS	34	0.867473	1.477497	863.174410	0.020303	0.021646
RS	35	0.934257	1.477497	881.435526	0.020732	0.022314
RS	36	1.005650	1.451793	912.712874	0.021468	0.023181
RS	37	1.081972	1.451793	925.067903	0.021758	0.023633
RS	38	1.163562	1.438338	942.622811	0.022171	0.024110
RS	39	1.250784	1.438338	947.586004	0.022288	0.024276
RS	40	1.344027	1.438744	948.280942	0.022304	0.024278
RS	41	1.443706	1.438744	944.956559	0.022226	0.024146
RS	42	1.550266	1.452087	928.810686	0.021846	0.023687
RS	43	1.664182	1.452087	917.002158	0.021569	0.023278
RS	44	1.785961	1.476482	886.155880	0.020843	0.022434
RS	45	1.916147	1.476482	866.331362	0.020377	0.021792
RS	46	2.055319	1.508699	824.638984	0.019396	0.020681
RS	47	2.204098	1.508699	797.736465	0.018763	0.019868
RS	48	2.363147	1.543655	749.990429	0.017640	0.018633
RS	49	2.533174	1.543655	717.130826	0.016867	0.017714
RS	50	2.714939	1.575324	667.598394	0.015702	0.016474
RS	51	2.909251	1.575324	629.902301	0.014816	0.015496
RS	52	3.116976	1.598886	581.139023	0.013669	0.014312
RS	53	3.339039	1.598886	539.787864	0.012696	0.013298
RS	54	3.576432	1.616072	491.660617	0.011564	0.012157
RS	55	3.830211	1.616072	448.378723	0.010546	0.011124
RS	56	4.101509	1.616072	404.445357	0.009513	0.010082
RS	57	4.391534	1.616072	360.562861	0.008481	0.009039
RS	58	4.701579	1.708791	301.832735	0.007099	0.007679
RS	59	5.033026	1.708791	265.221777	0.006238	0.006782
RS	60	5.387352	1.708791	229.917560	0.005408	0.005908
RS	61	5.766137	1.708791	196.448679	0.004621	0.005072
RS	62	6.171069	1.708791	165.274532	0.003887	0.004286
RS	63	6.603953	1.708791	587.216685	0.013812	0.015358
PA	4+25*2+4+6 0.110595212 0.027364765 6.603952939 7.918657591 1.415668969 0.778992974 0.581749680 0.537743637 0.573740394 0.660128832 0.779646417 0.921037142 1.074623961 1.226557933 1.359456370 1.458675464 1.514450048 1.526551185 1.507729767 1.477497334 1.451792768 1.438337647 1.438744457 1.452087050 1.476482447 1.508698665 1.543655092 1.575323607 1.598886200 1.616071858 1.708790897
//
IT	4576
RD	6
LK	-432500.371552
QD	-320.544229 -> -271.305607
RI	0.0111100679
TR	0.108097	0.027863
MT	6.719862
MM	C_pi: 1.308041, n_recomb: 44466.077877
RS	0	0.000000	12.936306	23.395736	0.000526	0.000008
RS	1	0.006932	12.936306	25.006152	0.000562	0.000062
RS	2	0.014344	12.936306	26.726576	0.000601	0.000152
RS	3	0.022271	12.936306	28.564403	0.000642	0.000270
RS	4	0.030747	1.700446	231.704313	0.005211	0.002257
RS	5	0.039810	1.700446	246.435597	0.005542	0.003034
RS	6	0.049501	0.846772	524.535446	0.011796	0.006939
RS	7	0.059865	0.846772	553.921430	0.012457	0.008406
RS	8	0.070947	0.597772	825.493254	0.018565	0.013277
RS	9	0.082797	0.597772	864.945060	0.019452	0.015272
RS	10	0.095468	0.536839	1006.435540	0.022634	0.018553
RS	11	0.109018	0.536839	1048.668835	0.023584	0.020393
RS	12	0.123507	0.567436	1032.700753	0.023224	0.020696
RS	13	0.139000	0.567436	1073.770990	0.024148	0.022170
RS	14	0.155568	0.653993	968.817068	0.021788	0.020502
RS	15	0.173283	0.653993	1007.603319	0.022660	0.021708
RS	16	0.192227	0.777473	881.968055	0.019835	0.019396
RS	17	0.212484	0.777473	918.292000	0.020652	0.020412
RS	18	0.234146	0.926341	802.888611	0.018056	0.018145
RS	19	0.257309	0.926341	836.899156	0.018821	0.019017
RS	20	0.282077	1.091008	740.966169	0.016664	0.017046
RS	21	0.308563	1.091008	772.972588	0.017383	0.017791
RS	22	0.336884	1.256584	700.184148	0.015746	0.016239
RS	23	0.367169	1.256584	730.601045	0.016431	0.016903
RS	24	0.399553	1.402916	682.640801	0.015352	0.015865
RS	25	0.434181	1.402916	711.910420	0.016010	0.016501
RS	26	0.471211	1.512016	688.367420	0.015481	0.015991
RS	27	0.510807	1.512016	716.817079	0.016121	0.016631
RS	28	0.553148	1.571307	717.360343	0.016133	0.016662
RS	29	0.598424	1.571307	745.041520	0.016755	0.017340
RS	30	0.646838	1.579868	768.111643	0.017274	0.017909
RS	31	0.698609	1.579868	794.567702	0.017869	0.018647
RS	32	0.753968	1.552822	834.060427	0.018757	0.019642
RS	33	0.813165	1.552822	858.114144	0.019298	0.020399
RS	34	0.876465	1.513544	902.845663	0.020304	0.021551
RS	35	0.944153	1.513544	922.674909	0.020750	0.022218
RS	36	1.016533	1.480886	960.175573	0.021593	0.023190
RS	37	1.093931	1.480886	973.772160	0.021899	0.023647
RS	38	1.176694	1.463685	995.158986	0.022380	0.024192
RS	39	1.265194	1.463685	1000.885280	0.022509	0.024368
RS	40	1.359829	1.463520	1002.486225	0.022545	0.024391
RS	41	1.461024	1.463520	999.421514	0.022476	0.024272
RS	42	1.569233	1.479091	981.502273	0.022073	0.023793
RS	43	1.684944	1.479091	969.547257	0.021804	0.023401
RS	44	1.808676	1.508059	934.983855	0.021027	0.022508
RS	45	1.940984	1.508059	914.774458	0.020572	0.021890
RS	46	2.082465	1.546529	868.443145	0.019530	0.020722
RS	47	2.233752	1.546529	841.074124	0.018915	0.019939
RS	48	2.395527	1.588382	788.817848	0.017740	0.018656
RS	49	2.568516	1.588382	755.477071	0.016990	0.017771
RS	50	2.753497	1.626315	702.288882	0.015794	0.016503
RS	51	2.951301	1.626315	664.043849	0.014934	0.015558
RS	52	3.162816	1.654478	612.659919	0.013778	0.014368
RS	53	3.388993	1.654478	570.554208	0.012831	0.013384
RS	54	3.630849	1.674855	520.353263	0.011702	0.012247
RS	55	3.889470	1.674855	476.009029	0.010705	0.011238
RS	56	4.166018	1.674855	430.755955	0.009687	0.010213
RS	57	4.461737	1.674855	385.319110	0.008665	0.009183
RS	58	4.777955	1.786367	321.136867	0.007222	0.007759
RS	59	5.116094	1.786367	283.665292	0.006379	0.006885
RS	60	5.477671	1.786367	247.266909	0.005561	0.006029
RS	61	5.864314	1.786367	212.505503	0.004779	0.005203
RS	62	6.277758	1.786367	179.883633	0.004045	0.004421
RS	63	6.719862	1.786367	657.107374	0.014778	0.016265
PA	4+25*2+4+6 0.108096710 0.027862789 6.719861704 12.936306044 1.700445549 0.846771780 0.597771742 0.536839257 0.567435863 0.653993258 0.777472711 0.926341176 1.091007842 1.256584492 1.402916278 1.512015853 1.571306774 1.579868145 1.552821783 1.513543683 1.480886054 1.463685396 1.463520180 1.479090657 1.508058717 1.546529222 1.588381778 1.626314721 1.654477967 1.674854619 1.786367498
//
IT	4616
RD	7
LK	-432404.099704
QD	-295.036555 -> -250.860778
RI	0.0089155727
TR	0.105823	0.028353
MT	6.824116
MM	C_pi: 1.341081, n_recomb: 46354.847007
RS	0	0.000000	20.782239	15.227875	0.000329	0.000005
RS	1	0.006958	20.782239	16.283407	0.000351	0.000040
RS	2	0.014400	20.782239	17.411809	0.000376	0.000098
RS	3	0.022359	20.782239	18.618068	0.000402	0.000173
RS	4	0.030873	2.026355	203.757361	0.004396	0.001958
RS	5	0.039978	2.026355	216.952174	0.004680	0.002618
RS	6	0.049718	0.919466	507.360021	0.010945	0.006572
RS	7	0.060135	0.919466	536.418288	0.011572	0.007908
RS	8	0.071276	0.616198	842.898418	0.018184	0.013141
RS	9	0.083193	0.616198	883.838592	0.019067	0.015055
RS	10	0.095939	0.538510	1057.322236	0.022809	0.018773
RS	11	0.109572	0.538510	1101.871104	0.023770	0.020596
RS	12	0.124154	0.563811	1095.494719	0.023633	0.021071
RS	13	0.139750	0.563811	1138.917556	0.024570	0.022551
RS	14	0.156431	0.650195	1026.868763	0.022152	0.020810
RS	15	0.174272	0.650195	1067.850629	0.023036	0.022035
RS	16	0.193355	0.776800	930.027848	0.020063	0.019568
RS	17	0.213766	0.776800	968.347376	0.020890	0.020610
RS	18	0.235597	0.931896	840.963721	0.018142	0.018184
RS	19	0.258947	0.931896	876.756116	0.018914	0.019080
RS	20	0.283922	1.106190	770.409293	0.016620	0.016964
RS	21	0.310634	1.106190	803.993253	0.017344	0.017729
RS	22	0.339205	1.284092	722.938706	0.015596	0.016059
RS	23	0.369763	1.284092	754.768692	0.016282	0.016736
RS	24	0.402448	1.442942	701.118079	0.015125	0.015611
RS	25	0.437407	1.442942	731.708639	0.015785	0.016253
RS	26	0.474798	1.561449	705.210798	0.015213	0.015695
RS	27	0.514791	1.561449	734.979556	0.015856	0.016335
RS	28	0.557567	1.624145	735.522114	0.015867	0.016360
RS	29	0.603318	1.624145	764.608833	0.016495	0.017035
RS	30	0.652253	1.629278	790.812961	0.017060	0.017643
RS	31	0.704593	1.629278	818.807486	0.017664	0.018374
RS	32	0.760574	1.594261	864.112144	0.018641	0.019450
RS	33	0.820450	1.594261	889.783625	0.019195	0.020199
RS	34	0.884493	1.546249	941.549248	0.020312	0.021456
RS	35	0.952991	1.546249	962.902372	0.020772	0.022121
RS	36	1.026255	1.506892	1006.650688	0.021716	0.023191
RS	37	1.104617	1.506892	1021.455073	0.022036	0.023653
RS	38	1.188431	1.486064	1046.727254	0.022581	0.024263
RS	39	1.278076	1.486064	1053.187999	0.022720	0.024449
RS	40	1.373959	1.485292	1055.722024	0.022775	0.024494
RS	41	1.476513	1.485292	1052.892348	0.022714	0.024389
RS	42	1.586202	1.502917	1033.189402	0.022289	0.023892
RS	43	1.703523	1.502917	1021.070343	0.022027	0.023518
RS	44	1.829007	1.536193	982.755553	0.021201	0.022582
RS	45	1.963222	1.536193	962.154703	0.020756	0.021986
RS	46	2.106775	1.580614	911.153189	0.019656	0.020766
RS	47	2.260316	1.580614	883.323403	0.019056	0.020011
RS	48	2.424541	1.629078	826.545202	0.017831	0.018684
RS	49	2.600191	1.629078	792.741163	0.017102	0.017831
RS	50	2.788063	1.673046	735.910892	0.015876	0.016537
RS	51	2.989006	1.673046	697.148404	0.015039	0.015624
RS	52	3.203930	1.705643	643.181715	0.013875	0.014428
RS	53	3.433809	1.705643	600.370248	0.012952	0.013471
RS	54	3.679681	1.729083	548.155822	0.011825	0.012338
RS	55	3.942661	1.729083	502.816786	0.010847	0.011351
RS	56	4.223938	1.729083	456.322796	0.009844	0.010342
RS	57	4.524785	1.729083	409.418920	0.008832	0.009324
RS	58	4.846565	1.859321	339.739243	0.007329	0.007837
RS	59	5.190733	1.859321	301.507897	0.006504	0.006985
RS	60	5.558847	1.859321	264.123823	0.005698	0.006145
RS	61	5.952574	1.859321	228.180842	0.004922	0.005329
RS	62	6.373695	1.859321	194.219539	0.004190	0.004552
RS	63	6.824116	1.859321	727.769854	0.015700	0.017161
PA	4+25*2+4+6 0.105823216 0.028352631 6.824116151 20.782239269 2.026355252 0.919465724 0.616197853 0.538510070 0.563810706 0.650194634 0.776800211 0.931896170 1.106190324 1.284091931 1.442941649 1.561448771 1.624145159 1.629278198 1.594260682 1.546248869 1.506891833 1.486064131 1.485292041 1.502917313 1.536192725 1.580613819 1.629078365 1.673045682 1.705643349 1.729083391 1.859320990
//
IT	4268
RD	8
LK	-432317.630873
QD	-272.224881 -> -232.383691
RI	0.0073388761
TR	0.103727	0.028826
MT	6.920330
MM	C_pi: 1.372257, n_recomb: 48187.616994
RS	0	0.000000	32.873276	10.034355	0.000208	0.000003
RS	1	0.006981	32.873276	10.733627	0.000223	0.000026
RS	2	0.014450	32.873276	11.481537	0.000238	0.000064
RS	3	0.022440	32.873276	12.281454	0.000255	0.000112
RS	4	0.030987	2.395030	179.994492	0.003735	0.001707
RS	5	0.040132	2.395030	191.826969	0.003981	0.002273
RS	6	0.049914	0.995992	489.968347	0.010168	0.006227
RS	7	0.060380	0.995992	518.585661	0.010762	0.007451
RS	8	0.071577	0.636030	855.957725	0.017763	0.012977
RS	9	0.083555	0.636030	898.201253	0.018640	0.014814
RS	10	0.096369	0.541730	1103.043497	0.022891	0.018938
RS	11	0.110078	0.541730	1149.784670	0.023861	0.020740
RS	12	0.124744	0.561862	1154.065609	0.023949	0.021394
RS	13	0.140433	0.561862	1199.749141	0.024897	0.022873
RS	14	0.157218	0.647863	1081.793865	0.022450	0.021083
RS	15	0.175175	0.647863	1124.895784	0.023344	0.022319
RS	16	0.194385	0.777011	975.920626	0.020253	0.019726
RS	17	0.214937	0.777011	1016.174917	0.021088	0.020785
RS	18	0.236923	0.937426	877.630633	0.018213	0.018225
RS	19	0.260444	0.937426	915.155965	0.018992	0.019139
RS	20	0.285607	1.120276	798.964021	0.016580	0.016898
RS	21	0.312527	1.120276	834.083124	0.017309	0.017677
RS	22	0.341326	1.309542	745.100607	0.015462	0.015902
RS	23	0.372136	1.309542	778.301319	0.016151	0.016587
RS	24	0.405096	1.480292	719.117828	0.014923	0.015385
RS	25	0.440358	1.480292	750.981823	0.015585	0.016029
RS	26	0.478081	1.607987	721.539800	0.014974	0.015427
RS	27	0.518438	1.607987	752.572539	0.015618	0.016066
RS	28	0.561612	1.674162	753.004143	0.015627	0.016083
RS	29	0.607800	1.674162	783.435477	0.016258	0.016752
RS	30	0.657213	1.676110	812.582123	0.016863	0.017394
RS	31	0.710075	1.676110	842.055702	0.017475	0.018117
RS	32	0.766627	1.633445	892.982728	0.018531	0.019264
RS	33	0.827128	1.633445	920.224686	0.019097	0.020008
RS	34	0.891852	1.577015	978.928837	0.020315	0.021359
RS	35	0.961095	1.577015	1001.777446	0.020789	0.022023
RS	36	1.035171	1.531196	1051.782969	0.021827	0.023184
RS	37	1.114419	1.531196	1067.784378	0.022159	0.023651
RS	38	1.199200	1.506838	1097.010989	0.022765	0.024324
RS	39	1.289899	1.506838	1104.207608	0.022915	0.024521
RS	40	1.386930	1.505408	1107.747916	0.022988	0.024588
RS	41	1.490735	1.505408	1105.163339	0.022935	0.024497
RS	42	1.601786	1.524910	1083.730467	0.022490	0.023985
RS	43	1.720591	1.524910	1071.465477	0.022235	0.023629
RS	44	1.847689	1.562226	1029.437491	0.021363	0.022653
RS	45	1.983660	1.562226	1008.471146	0.020928	0.022079
RS	46	2.129123	1.612292	952.834709	0.019773	0.020811
RS	47	2.284742	1.612292	924.576259	0.019187	0.020083
RS	48	2.451224	1.667080	863.317019	0.017916	0.018715
RS	49	2.629329	1.667080	829.086020	0.017205	0.017891
RS	50	2.819867	1.716841	768.663116	0.015951	0.016574
RS	51	3.023708	1.716841	729.424078	0.015137	0.015690
RS	52	3.241778	1.753696	672.930925	0.013965	0.014488
RS	53	3.475073	1.753696	629.462665	0.013063	0.013557
RS	54	3.724654	1.780055	575.301182	0.011939	0.012427
RS	55	3.991659	1.780055	529.025716	0.010978	0.011460
RS	56	4.277304	1.780055	481.357003	0.009989	0.010467
RS	57	4.582890	1.780055	433.057920	0.008987	0.009460
RS	58	4.909810	1.928890	357.838206	0.007426	0.007913
RS	59	5.259552	1.928890	318.924099	0.006618	0.007081
RS	60	5.633710	1.928890	280.637906	0.005824	0.006255
RS	61	6.033989	1.928890	243.599399	0.005055	0.005450
RS	62	6.462212	1.928890	208.383054	0.004324	0.004677
RS	63	6.920330	1.928890	799.463608	0.016591	0.018043
PA	4+25*2+4+6 0.103726598 0.028825695 6.920330191 32.873276375 2.395029520 0.995992435 0.636029935 0.541730112 0.561861842 0.647863156 0.777010602 0.937425820 1.120275954 1.309541682 1.480291657 1.607986549 1.674162416 1.676109753 1.633444572 1.577015295 1.531195798 1.506837759 1.505407543 1.524909771 1.562225532 1.612292390 1.667079671 1.716840881 1.753695574 1.780055087 1.928889641
//
IT	4647
RD	9
LK	-432239.592135
QD	-251.742864 -> -215.679332
RI	0.0061673126
TR	0.101778	0.029279
MT	7.010397
MM	C_pi: 1.401979, n_recomb: 49968.682854
RS	0	0.000000	51.296589	6.684215	0.000134	0.000002
RS	1	0.007003	51.296589	7.152046	0.000143	0.000017
RS	2	0.014496	51.296589	7.652601	0.000153	0.000042
RS	3	0.022514	51.296589	8.188167	0.000164	0.000074
RS	4	0.031093	2.808710	159.762173	0.003197	0.001496
RS	5	0.040274	2.808710	170.396361	0.003410	0.001984
RS	6	0.050097	1.075755	472.970456	0.009465	0.005906
RS	7	0.060608	1.075755	501.079376	0.010028	0.007032
RS	8	0.071855	0.656746	865.856820	0.017328	0.012797
RS	9	0.083889	0.656746	909.251951	0.018196	0.014562
RS	10	0.096767	0.545942	1144.671353	0.022908	0.019058
RS	11	0.110546	0.545942	1193.501753	0.023885	0.020839
RS	12	0.125290	0.561022	1209.239506	0.024200	0.021673
RS	13	0.141066	0.561022	1257.108056	0.025158	0.023150
RS	14	0.157948	0.646487	1134.212732	0.022698	0.021328
RS	15	0.176011	0.646487	1179.371627	0.023602	0.022571
RS	16	0.195340	0.777738	1020.068465	0.020414	0.019871
RS	17	0.216022	0.777738	1062.205507	0.021257	0.020943
RS	18	0.238152	0.942764	913.151381	0.018274	0.018268
RS	19	0.261833	0.942764	952.366905	0.019059	0.019194
RS	20	0.287171	1.133324	826.761944	0.016546	0.016844
RS	21	0.314284	1.133324	863.378322	0.017278	0.017634
RS	22	0.343295	1.333197	766.706738	0.015344	0.015764
RS	23	0.374338	1.333197	801.239697	0.016035	0.016455
RS	24	0.407555	1.515402	736.608379	0.014741	0.015181
RS	25	0.443098	1.515402	769.702167	0.015404	0.015827
RS	26	0.481130	1.652186	737.286833	0.014755	0.015182
RS	27	0.521826	1.652186	769.532781	0.015400	0.015818
RS	28	0.565371	1.722013	769.716180	0.015404	0.015826
RS	29	0.611966	1.722013	801.435874	0.016039	0.016490
RS	30	0.661823	1.721070	833.318145	0.016677	0.017159
RS	31	0.715172	1.721070	864.216128	0.017295	0.017874
RS	32	0.772257	1.671089	920.560578	0.018423	0.019085
RS	33	0.833339	1.671089	949.330830	0.018999	0.019823
RS	34	0.898699	1.606551	1014.851906	0.020310	0.021259
RS	35	0.968636	1.606551	1039.174551	0.020797	0.021923
RS	36	1.043471	1.554477	1095.434534	0.021922	0.023169
RS	37	1.123546	1.554477	1112.632430	0.022267	0.023642
RS	38	1.209228	1.526668	1145.884564	0.022932	0.024375
RS	39	1.300911	1.526668	1153.832394	0.023091	0.024582
RS	40	1.399014	1.524518	1158.477035	0.023184	0.024672
RS	41	1.503987	1.524518	1156.163590	0.023138	0.024595
RS	42	1.616311	1.545726	1133.087482	0.022676	0.024072
RS	43	1.736500	1.545726	1120.710750	0.022428	0.023732
RS	44	1.865107	1.586826	1075.047039	0.021514	0.022720
RS	45	2.002719	1.586826	1053.754975	0.021088	0.022168
RS	46	2.149969	1.642247	993.553435	0.019884	0.020856
RS	47	2.307529	1.642247	964.908684	0.019310	0.020154
RS	48	2.476124	1.703075	899.236791	0.017996	0.018748
RS	49	2.656525	1.703075	864.621061	0.017303	0.017952
RS	50	2.849559	1.758394	800.670698	0.016023	0.016613
RS	51	3.056110	1.758394	760.997692	0.015229	0.015756
RS	52	3.277126	1.799326	702.042442	0.014050	0.014549
RS	53	3.513620	1.799326	657.963376	0.013168	0.013642
RS	54	3.766674	1.828453	601.923273	0.012046	0.012515
RS	55	4.037450	1.828453	554.761979	0.011102	0.011567
RS	56	4.327187	1.828453	505.975259	0.010126	0.010588
RS	57	4.637214	1.828453	456.341960	0.009133	0.009592
RS	58	4.968952	1.995700	375.546724	0.007516	0.007985
RS	59	5.323920	1.995700	336.010837	0.006724	0.007172
RS	60	5.703746	1.995700	296.889623	0.005942	0.006361
RS	61	6.110171	1.995700	258.825449	0.005180	0.005565
RS	62	6.545057	1.995700	222.423216	0.004451	0.004797
RS	63	7.010397	1.995700	872.253062	0.017456	0.018908
PA	4+25*2+4+6 0.101778353 0.029278845 7.010396858 51.296589371 2.808710047 1.075754747 0.656745963 0.545942230 0.561021655 0.646487357 0.777737908 0.942763887 1.133324193 1.333196647 1.515401743 1.652185723 1.722013487 1.721070116 1.671088963 1.606550794 1.554477487 1.526668089 1.524517727 1.545726062 1.586826193 1.642247373 1.703074694 1.758394097 1.799325985 1.828453034 1.995699968
//
IT	5072
RD	10
LK	-432168.916202
QD	-233.295804 -> -200.555472
RI	0.0052694483
TR	0.099960	0.029712
MT	7.095318
MM	C_pi: 1.430480, n_recomb: 51701.338057
RS	0	0.000000	79.063739	4.496928	0.000087	0.000002
RS	1	0.007023	79.063739	4.812823	0.000093	0.000012
RS	2	0.014539	79.063739	5.150914	0.000100	0.000028
RS	3	0.022583	79.063739	5.512762	0.000107	0.000049
RS	4	0.031192	3.270162	142.454594	0.002755	0.001317
RS	5	0.040406	3.270162	152.036680	0.002941	0.001742
RS	6	0.050266	1.158421	456.627888	0.008832	0.005608
RS	7	0.060820	1.158421	484.188767	0.009365	0.006649
RS	8	0.072114	0.678058	873.337428	0.016892	0.012608
RS	9	0.084201	0.678058	917.754731	0.017751	0.014305
RS	10	0.097138	0.550819	1182.911549	0.022880	0.019144
RS	11	0.110983	0.550819	1233.740493	0.023863	0.020903
RS	12	0.125800	0.560944	1261.566805	0.024401	0.021918
RS	13	0.141658	0.560944	1311.554606	0.025368	0.023391
RS	14	0.158629	0.645761	1184.524150	0.022911	0.021550
RS	15	0.176793	0.645761	1231.684558	0.023823	0.022797
RS	16	0.196232	0.778757	1062.758615	0.020556	0.020006
RS	17	0.217036	0.778757	1106.732061	0.021406	0.021088
RS	18	0.239301	0.947813	947.710737	0.018330	0.018312
RS	19	0.263130	0.947813	988.577885	0.019121	0.019249
RS	20	0.288633	1.145385	853.903353	0.016516	0.016801
RS	21	0.315927	1.145385	891.982426	0.017253	0.017598
RS	22	0.345137	1.355238	787.796871	0.015237	0.015642
RS	23	0.376399	1.355238	823.626610	0.015930	0.016337
RS	24	0.409856	1.548534	753.600183	0.014576	0.014997
RS	25	0.445663	1.548534	787.883455	0.015239	0.015643
RS	26	0.483985	1.694378	752.442055	0.014554	0.014957
RS	27	0.524998	1.694378	785.854042	0.015200	0.015590
RS	28	0.568891	1.768054	785.652248	0.015196	0.015587
RS	29	0.615867	1.768054	818.607792	0.015833	0.016245
RS	30	0.666142	1.764543	853.010753	0.016499	0.016937
RS	31	0.719948	1.764543	885.281616	0.017123	0.017645
RS	32	0.777533	1.707571	946.831262	0.018313	0.018911
RS	33	0.839162	1.707571	977.090024	0.018899	0.019643
RS	34	0.905119	1.635205	1049.295558	0.020295	0.021158
RS	35	0.975708	1.635205	1075.073213	0.020794	0.021822
RS	36	1.051255	1.577064	1137.570292	0.022003	0.023147
RS	37	1.132107	1.577064	1155.967936	0.022359	0.023626
RS	38	1.218637	1.545862	1193.317841	0.023081	0.024416
RS	39	1.311245	1.545862	1202.037567	0.023250	0.024634
RS	40	1.410356	1.542932	1207.889946	0.023363	0.024748
RS	41	1.516428	1.542932	1205.880293	0.023324	0.024684
RS	42	1.629949	1.565683	1181.267382	0.022848	0.024152
RS	43	1.751443	1.565683	1168.819288	0.022607	0.023828
RS	44	1.881469	1.610328	1119.617442	0.021655	0.022785
RS	45	2.020627	1.610328	1098.044196	0.021238	0.022253
RS	46	2.169558	1.670825	1033.367898	0.019987	0.020901
RS	47	2.328948	1.670825	1004.381631	0.019427	0.020222
RS	48	2.499532	1.737421	934.379234	0.018073	0.018783
RS	49	2.682097	1.737421	899.421194	0.017396	0.018012
RS	50	2.877482	1.798067	832.017241	0.016093	0.016652
RS	51	3.086590	1.798067	791.950722	0.015318	0.015821
RS	52	3.310383	1.842901	730.598965	0.014131	0.014609
RS	53	3.549893	1.842901	685.950971	0.013268	0.013724
RS	54	3.806224	1.874643	628.099764	0.012149	0.012601
RS	55	4.080557	1.874643	580.096894	0.011220	0.011670
RS	56	4.374156	1.874643	530.241665	0.010256	0.010705
RS	57	4.688374	1.874643	479.327324	0.009271	0.009718
RS	58	5.024660	2.060061	392.930751	0.007600	0.008054
RS	59	5.384563	2.060061	352.822686	0.006824	0.007259
RS	60	5.769742	2.060061	312.921997	0.006052	0.006462
RS	61	6.181972	2.060061	273.890813	0.005298	0.005675
RS	62	6.623153	2.060061	236.361482	0.004572	0.004911
RS	63	7.095318	2.060061	946.098203	0.018299	0.019756
PA	4+25*2+4+6 0.099960143 0.029711644 7.095317800 79.063738885 3.270161924 1.158420726 0.678058440 0.550818648 0.560943608 0.645761075 0.778757016 0.947813175 1.145385087 1.355238251 1.548534211 1.694378400 1.768053687 1.764543068 1.707570964 1.635204619 1.577064328 1.545861801 1.542932468 1.565682688 1.610327981 1.670825261 1.737421199 1.798066717 1.842900708 1.874642539 2.060061266
//
IT	5206
RD	11
LK	-432104.725005
QD	-216.632324 -> -186.833516
RI	0.0045610788
TR	0.098259	0.030125
MT	7.175631
MM	C_pi: 1.457894, n_recomb: 53388.055051
RS	0	0.000000	120.615772	3.050014	0.000057	0.000001
RS	1	0.007042	120.615772	3.264952	0.000061	0.000008
RS	2	0.014580	120.615772	3.495049	0.000065	0.000019
RS	3	0.022648	120.615772	3.741375	0.000070	0.000033
RS	4	0.031285	3.782492	127.562528	0.002389	0.001165
RS	5	0.040530	3.782492	136.219839	0.002552	0.001537
RS	6	0.050425	1.243797	441.035110	0.008261	0.005332
RS	7	0.061018	1.243797	468.025655	0.008766	0.006298
RS	8	0.072357	0.699794	878.895764	0.016462	0.012413
RS	9	0.084494	0.699794	924.221856	0.017311	0.014047
RS	10	0.097485	0.556160	1218.238049	0.022819	0.019203
RS	11	0.111392	0.556160	1270.982501	0.023806	0.020940
RS	12	0.126278	0.561407	1311.420807	0.024564	0.022134
RS	13	0.142212	0.561407	1363.468154	0.025539	0.023602
RS	14	0.159268	0.645478	1233.015665	0.023095	0.021752
RS	15	0.177525	0.645478	1282.126977	0.024015	0.023002
RS	16	0.197068	0.779920	1104.193417	0.020682	0.020134
RS	17	0.217987	0.779920	1149.960510	0.021540	0.021224
RS	18	0.240379	0.952521	981.434326	0.018383	0.018359
RS	19	0.264348	0.952521	1023.917156	0.019179	0.019303
RS	20	0.290005	1.156500	880.463697	0.016492	0.016767
RS	21	0.317468	1.156500	919.973164	0.017232	0.017570
RS	22	0.346866	1.375782	808.414900	0.015142	0.015534
RS	23	0.378333	1.375782	845.508340	0.015837	0.016231
RS	24	0.412017	1.579872	770.109103	0.014425	0.014830
RS	25	0.448072	1.579872	805.544058	0.015088	0.015474
RS	26	0.486666	1.734762	767.022152	0.014367	0.014749
RS	27	0.527978	1.734762	801.555956	0.015014	0.015379
RS	28	0.572199	1.812505	800.827805	0.015000	0.015363
RS	29	0.619534	1.812505	834.969514	0.015640	0.016016
RS	30	0.670203	1.806734	871.689728	0.016327	0.016725
RS	31	0.724439	1.806734	905.284089	0.016957	0.017427
RS	32	0.782495	1.743082	971.825363	0.018203	0.018742
RS	33	0.844638	1.743082	1003.533760	0.018797	0.019469
RS	34	0.911158	1.663145	1082.282439	0.020272	0.021056
RS	35	0.982362	1.663145	1109.496191	0.020782	0.021720
RS	36	1.058580	1.599103	1178.202234	0.022069	0.023119
RS	37	1.140165	1.599103	1197.803190	0.022436	0.023604
RS	38	1.227496	1.564554	1239.317224	0.023213	0.024449
RS	39	1.320976	1.564554	1248.830600	0.023392	0.024677
RS	40	1.421038	1.560785	1255.998171	0.023526	0.024816
RS	41	1.528147	1.560785	1254.326370	0.023495	0.024765
RS	42	1.642798	1.584919	1228.294582	0.023007	0.024226
RS	43	1.765523	1.584919	1215.816296	0.022773	0.023918
RS	44	1.896890	1.632886	1163.184245	0.021787	0.022847
RS	45	2.037507	1.632886	1141.374178	0.021379	0.022333
RS	46	2.188027	1.698199	1072.322053	0.020085	0.020945
RS	47	2.349146	1.698199	1043.037841	0.019537	0.020288
RS	48	2.521610	1.770305	968.793626	0.018146	0.018817
RS	49	2.706219	1.770305	933.533501	0.017486	0.018070
RS	50	2.903828	1.836055	862.751894	0.016160	0.016693
RS	51	3.115353	1.836055	822.329458	0.015403	0.015885
RS	52	3.341772	1.884618	758.647836	0.014210	0.014669
RS	53	3.584136	1.884618	713.468876	0.013364	0.013804
RS	54	3.843566	1.918822	653.873113	0.012248	0.012685
RS	55	4.121265	1.918822	605.067898	0.011333	0.011770
RS	56	4.418519	1.918822	554.188220	0.010380	0.010818
RS	57	4.736705	1.918822	502.040352	0.009404	0.009840
RS	58	5.077298	2.122122	410.027125	0.007680	0.008121
RS	59	5.441874	2.122122	369.388387	0.006919	0.007343
RS	60	5.832123	2.122122	328.755574	0.006158	0.006558
RS	61	6.249853	2.122122	288.808152	0.005410	0.005780
RS	62	6.696998	2.122122	250.203308	0.004687	0.005021
RS	63	7.175631	2.122122	1020.900777	0.019122	0.020586
PA	4+25*2+4+6 0.098259103 0.030124927 7.175630840 120.615772301 3.782492262 1.243796829 0.699793860 0.556159717 0.561406613 0.645477786 0.779920425 0.952520769 1.156500443 1.375781838 1.579871942 1.734761794 1.812504747 1.806734004 1.743082120 1.663145039 1.599102524 1.564553892 1.560784896 1.584919051 1.632886296 1.698199175 1.770304917 1.836054554 1.884617700 1.918821720 2.122122007
//
IT	4714
RD	12
LK	-432046.278753
QD	-201.536745 -> -174.353996
RI	0.0039897854
TR	0.096664	0.030520
MT	7.251782
MM	C_pi: 1.484313, n_recomb: 55030.434167
RS	0	0.000000	182.293852	2.083981	0.000038	0.000001
RS	1	0.007060	182.293852	2.231259	0.000041	0.000005
RS	2	0.014617	182.293852	2.388958	0.000043	0.000013
RS	3	0.022709	182.293852	2.557816	0.000046	0.000022
RS	4	0.031371	4.348648	114.682837	0.002084	0.001034
RS	5	0.040646	4.348648	122.526045	0.002227	0.001362
RS	6	0.050575	1.331659	426.240553	0.007746	0.005077
RS	7	0.061204	1.331659	452.651531	0.008225	0.005977
RS	8	0.072585	0.721828	882.895853	0.016044	0.012216
RS	9	0.084768	0.721828	929.030202	0.016882	0.013791
RS	10	0.097812	0.561824	1251.012379	0.022733	0.019239
RS	11	0.111777	0.561824	1305.594738	0.023725	0.020954
RS	12	0.126727	0.562257	1359.075967	0.024697	0.022325
RS	13	0.142733	0.562257	1413.127004	0.025679	0.023788
RS	14	0.159869	0.645504	1279.877055	0.023258	0.021939
RS	15	0.178214	0.645504	1330.891532	0.024185	0.023190
RS	16	0.197855	0.781139	1144.502680	0.020798	0.020255
RS	17	0.218882	0.781139	1192.022734	0.021661	0.021351
RS	18	0.241393	0.956861	1014.406901	0.018434	0.018407
RS	19	0.265494	0.956861	1058.471069	0.019234	0.019358
RS	20	0.291296	1.166717	906.492551	0.016473	0.016740
RS	21	0.318920	1.166717	947.401561	0.017216	0.017548
RS	22	0.348494	1.394940	828.582719	0.015057	0.015437
RS	23	0.380155	1.394940	866.908287	0.015753	0.016137
RS	24	0.414052	1.609545	786.154994	0.014286	0.014676
RS	25	0.450341	1.609545	822.705851	0.014950	0.015320
RS	26	0.489193	1.773485	781.043205	0.014193	0.014556
RS	27	0.530787	1.773485	816.656862	0.014840	0.015183
RS	28	0.575317	1.855511	815.268390	0.014815	0.015152
RS	29	0.622991	1.855511	850.548803	0.015456	0.015800
RS	30	0.674031	1.847784	889.387343	0.016162	0.016523
RS	31	0.728674	1.847784	924.257249	0.016795	0.017219
RS	32	0.787174	1.777748	995.576769	0.018091	0.018577
RS	33	0.849805	1.777748	1028.696021	0.018693	0.019300
RS	34	0.916856	1.690470	1113.843408	0.020240	0.020952
RS	35	0.988641	1.690470	1142.473272	0.020761	0.021616
RS	36	1.065494	1.620669	1217.351791	0.022121	0.023085
RS	37	1.147772	1.620669	1238.158136	0.022500	0.023577
RS	38	1.235859	1.582818	1283.890536	0.023331	0.024475
RS	39	1.330164	1.582818	1294.218293	0.023518	0.024713
RS	40	1.431127	1.578152	1302.805930	0.023674	0.024876
RS	41	1.539217	1.578152	1301.505357	0.023651	0.024837
RS	42	1.654938	1.603527	1274.173672	0.023154	0.024294
RS	43	1.778828	1.603527	1261.705775	0.022927	0.024002
RS	44	1.911464	1.654607	1205.760086	0.021911	0.022905
RS	45	2.053464	1.654607	1183.756239	0.021511	0.022410
RS	46	2.205488	1.724491	1110.433894	0.020179	0.020988
RS	47	2.368244	1.724491	1080.893362	0.019642	0.020352
RS	48	2.542490	1.801862	1002.499973	0.018217	0.018852
RS	49	2.729038	1.801862	966.975734	0.017572	0.018128
RS	50	2.928754	1.872502	892.894648	0.016225	0.016733
RS	51	3.142569	1.872502	852.151381	0.015485	0.015947
RS	52	3.371479	1.924629	786.206172	0.014287	0.014727
RS	53	3.616549	1.924629	740.531483	0.013457	0.013882
RS	54	3.878919	1.961147	679.256827	0.012343	0.012766
RS	55	4.159812	1.961147	629.685394	0.011442	0.011866
RS	56	4.460534	1.961147	577.821985	0.010500	0.010926
RS	57	4.782485	1.961147	524.484675	0.009531	0.009957
RS	58	5.127165	2.182001	426.851158	0.007757	0.008185
RS	59	5.496178	2.182001	385.717856	0.007009	0.007422
RS	60	5.891241	2.182001	344.394756	0.006258	0.006650
RS	61	6.314194	2.182001	303.576548	0.005517	0.005880
RS	62	6.767005	2.182001	263.942954	0.004796	0.005127
RS	63	7.251782	2.182001	1096.521175	0.019926	0.021397
PA	4+25*2+4+6 0.096663914 0.030519604 7.251782135 182.293852375 4.348648108 1.331659338 0.721828094 0.561824338 0.562256827 0.645503640 0.781138753 0.956861079 1.166716836 1.394940360 1.609544563 1.773484629 1.855510803 1.847783609 1.777748405 1.690470348 1.620669018 1.582818380 1.578152486 1.603527463 1.654606704 1.724490608 1.801861671 1.872502454 1.924628999 1.961147109 2.182001203
//
IT	4195
RD	13
LK	-431992.945356
QD	-187.825651 -> -162.978659
RI	0.0035191931
TR	0.095166	0.030897
MT	7.324039
MM	C_pi: 1.509799, n_recomb: 56630.119096
RS	0	0.000000	273.123852	1.433802	0.000025	0.000000
RS	1	0.007076	273.123852	1.535392	0.000027	0.000004
RS	2	0.014653	273.123852	1.644191	0.000029	0.000009
RS	3	0.022766	273.123852	1.760710	0.000031	0.000015
RS	4	0.031453	4.972129	103.477286	0.001827	0.000922
RS	5	0.040755	4.972129	110.601520	0.001953	0.001212
RS	6	0.050715	1.421919	412.218847	0.007279	0.004840
RS	7	0.061380	1.421919	438.048425	0.007735	0.005682
RS	8	0.072799	0.744084	885.601507	0.015638	0.012019
RS	9	0.085027	0.744084	932.453799	0.016466	0.013539
RS	10	0.098119	0.567720	1281.505662	0.022629	0.019256
RS	11	0.112139	0.567720	1337.852371	0.023624	0.020950
RS	12	0.127150	0.563396	1404.724261	0.024805	0.022496
RS	13	0.143223	0.563396	1460.725816	0.025794	0.023952
RS	14	0.160434	0.645745	1325.258123	0.023402	0.022111
RS	15	0.178863	0.645745	1378.130268	0.024336	0.023363
RS	16	0.198595	0.782355	1183.786236	0.020904	0.020371
RS	17	0.219725	0.782355	1233.020200	0.021773	0.021471
RS	18	0.242349	0.960829	1046.692518	0.018483	0.018456
RS	19	0.266574	0.960829	1092.304974	0.019288	0.019412
RS	20	0.292513	1.176090	932.025766	0.016458	0.016720
RS	21	0.320288	1.176090	974.304649	0.017205	0.017532
RS	22	0.350028	1.412809	848.324622	0.014980	0.015351
RS	23	0.381873	1.412809	887.852197	0.015678	0.016053
RS	24	0.415970	1.637665	801.758419	0.014158	0.014535
RS	25	0.452481	1.637665	839.391248	0.014822	0.015178
RS	26	0.491576	1.810660	794.530006	0.014030	0.014376
RS	27	0.533436	1.810660	831.183751	0.014677	0.015000
RS	28	0.578259	1.897173	829.010190	0.014639	0.014954
RS	29	0.626254	1.897173	865.384071	0.015281	0.015597
RS	30	0.677644	1.887776	906.152984	0.016001	0.016330
RS	31	0.732672	1.887776	942.252021	0.016639	0.017020
RS	32	0.791593	1.811631	1018.144301	0.017979	0.018416
RS	33	0.854683	1.811631	1052.635793	0.018588	0.019136
RS	34	0.922238	1.717229	1144.030126	0.020202	0.020847
RS	35	0.994573	1.717229	1174.054954	0.020732	0.021512
RS	36	1.072026	1.641799	1255.059913	0.022162	0.023047
RS	37	1.154960	1.641799	1277.071921	0.022551	0.023544
RS	38	1.243763	1.600679	1327.073293	0.023434	0.024494
RS	39	1.338850	1.600679	1338.234075	0.023631	0.024742
RS	40	1.440665	1.595059	1348.344833	0.023810	0.024930
RS	41	1.549684	1.595059	1347.446591	0.023794	0.024903
RS	42	1.666418	1.621542	1318.934069	0.023290	0.024358
RS	43	1.791412	1.621542	1306.514584	0.023071	0.024079
RS	44	1.925251	1.675540	1247.372233	0.022027	0.022960
RS	45	2.068561	1.675540	1225.214846	0.021635	0.022482
RS	46	2.222011	1.749765	1147.730339	0.020267	0.021030
RS	47	2.386320	1.749765	1117.971982	0.019742	0.020414
RS	48	2.562255	1.832169	1035.523328	0.018286	0.018887
RS	49	2.750640	1.832169	999.769736	0.017654	0.018183
RS	50	2.952355	1.907496	922.467324	0.016289	0.016773
RS	51	3.168344	1.907496	881.435137	0.015565	0.016007
RS	52	3.399617	1.963027	813.290918	0.014361	0.014785
RS	53	3.647255	1.963027	767.152615	0.013547	0.013958
RS	54	3.912416	2.001718	704.262049	0.012436	0.012846
RS	55	4.196340	2.001718	653.957516	0.011548	0.011960
RS	56	4.500355	2.001718	601.147944	0.010615	0.011031
RS	57	4.825882	2.001718	546.662116	0.009653	0.010070
RS	58	5.174444	2.239761	443.415719	0.007830	0.008246
RS	59	5.547671	2.239761	401.819174	0.007096	0.007499
RS	60	5.947309	2.239761	359.842727	0.006354	0.006738
RS	61	6.375224	2.239761	318.194464	0.005619	0.005976
RS	62	6.833420	2.239761	277.574588	0.004902	0.005227
RS	63	7.324039	2.239761	1172.824060	0.020710	0.022190
PA	4+25*2+4+6 0.095165801 0.030896960 7.324038814 273.123851900 4.972128702 1.421918518 0.744083707 0.567720254 0.563395737 0.645744955 0.782354515 0.960828776 1.176089950 1.412809202 1.637665421 1.810659990 1.897173159 1.887776370 1.811630834 1.717228949 1.641798785 1.600678704 1.595059204 1.621541945 1.675539867 1.749764857 1.832168901 1.907496158 1.963027016 2.001718497 2.239761388
//
IT	4687
RD	14
LK	-431944.179425
QD	-175.339781 -> -152.585433
RI	0.0031252085
TR	0.093757	0.031258
MT	7.392657
MM	C_pi: 1.534403, n_recomb: 58188.337585
RS	0	0.000000	405.963091	0.992734	0.000017	0.000000
RS	1	0.007092	405.963091	1.063239	0.000018	0.000002
RS	2	0.014686	405.963091	1.138759	0.000020	0.000006
RS	3	0.022820	405.963091	1.219653	0.000021	0.000010
RS	4	0.031530	5.656206	93.681130	0.001610	0.000825
RS	5	0.040858	5.656206	100.168729	0.001721	0.001083
RS	6	0.050847	1.514419	398.952244	0.006856	0.004622
RS	7	0.061545	1.514419	424.204895	0.007290	0.005411
RS	8	0.073001	0.766495	887.226017	0.015247	0.011824
RS	9	0.085270	0.766495	934.714906	0.016064	0.013293
RS	10	0.098409	0.573779	1309.936288	0.022512	0.019258
RS	11	0.112480	0.573779	1367.976977	0.023509	0.020932
RS	12	0.127548	0.564750	1448.518325	0.024894	0.022649
RS	13	0.143685	0.564750	1506.419087	0.025889	0.024099
RS	14	0.160967	0.646139	1369.261797	0.023532	0.022272
RS	15	0.179474	0.646139	1423.947523	0.024471	0.023523
RS	16	0.199294	0.783531	1222.114415	0.021003	0.020481
RS	17	0.220519	0.783531	1273.024283	0.021878	0.021585
RS	18	0.243250	0.964432	1078.332468	0.018532	0.018507
RS	19	0.267592	0.964432	1125.460938	0.019342	0.019468
RS	20	0.293661	1.184670	957.090564	0.016448	0.016706
RS	21	0.321579	1.184670	1000.710511	0.017198	0.017522
RS	22	0.351476	1.429473	867.658279	0.014911	0.015274
RS	23	0.383494	1.429473	908.358844	0.015611	0.015978
RS	24	0.417782	1.664338	816.933046	0.014039	0.014405
RS	25	0.454502	1.664338	855.615340	0.014704	0.015047
RS	26	0.493826	1.846384	807.503482	0.013877	0.014208
RS	27	0.535939	1.846384	845.159363	0.014525	0.014829
RS	28	0.581038	1.937573	842.085652	0.014472	0.014765
RS	29	0.629336	1.937573	879.509634	0.015115	0.015404
RS	30	0.681059	1.926779	922.030822	0.015846	0.016144
RS	31	0.736450	1.926779	959.313844	0.016486	0.016830
RS	32	0.795769	1.844777	1039.579863	0.017866	0.018259
RS	33	0.859295	1.844777	1075.404976	0.018481	0.018976
RS	34	0.927326	1.743448	1172.894316	0.020157	0.020742
RS	35	1.000182	1.743448	1204.291520	0.020696	0.021408
RS	36	1.078204	1.662507	1291.368814	0.022193	0.023004
RS	37	1.161760	1.662507	1314.584421	0.022592	0.023508
RS	38	1.251241	1.618149	1368.894963	0.023525	0.024506
RS	39	1.347068	1.618149	1380.904885	0.023732	0.024764
RS	40	1.449691	1.611523	1392.636476	0.023933	0.024977
RS	41	1.559591	1.611523	1392.169108	0.023925	0.024963
RS	42	1.677286	1.638990	1362.593186	0.023417	0.024417
RS	43	1.803327	1.638990	1350.257458	0.023205	0.024152
RS	44	1.938306	1.695726	1288.036605	0.022136	0.023013
RS	45	2.082859	1.695726	1265.762991	0.021753	0.022551
RS	46	2.237662	1.774077	1184.225304	0.020352	0.021071
RS	47	2.403444	1.774077	1154.284644	0.019837	0.020473
RS	48	2.580983	1.861296	1067.873966	0.018352	0.018921
RS	49	2.771112	1.861296	1031.923129	0.017734	0.018237
RS	50	2.974725	1.941116	951.476795	0.016352	0.016813
RS	51	3.192777	1.941116	910.185285	0.015642	0.016066
RS	52	3.426294	1.999900	839.905224	0.014434	0.014841
RS	53	3.676371	1.999900	793.333356	0.013634	0.014031
RS	54	3.944182	2.040627	728.889590	0.012526	0.012923
RS	55	4.230987	2.040627	677.882886	0.011650	0.012050
RS	56	4.538131	2.040627	624.162443	0.010727	0.011132
RS	57	4.867057	2.040627	568.566760	0.009771	0.010179
RS	58	5.219309	2.295469	459.725198	0.007901	0.008306
RS	59	5.596543	2.295469	417.693274	0.007178	0.007572
RS	60	6.000529	2.295469	375.096836	0.006446	0.006822
RS	61	6.433165	2.295469	332.655748	0.005717	0.006069
RS	62	6.896482	2.295469	291.088867	0.005003	0.005324
RS	63	7.392657	2.295469	1249.664911	0.021476	0.022964
PA	4+25*2+4+6 0.093756711 0.031258121 7.392656976 405.963090861 5.656205615 1.514419241 0.766494722 0.573779017 0.564749723 0.646139087 0.783531132 0.964431737 1.184670242 1.429473349 1.664337832 1.846383613 1.937573143 1.926778586 1.844776870 1.743448160 1.662507280 1.618148651 1.611522795 1.638990235 1.695726382 1.774077067 1.861296266 1.941115956 1.999900138 2.040627481 2.295468744
//
IT	4267
RD	15
LK	-431899.507800
QD	-163.942759 -> -143.068946
RI	0.0027910439
TR	0.092430	0.031604
MT	7.457857
MM	C_pi: 1.558162, n_recomb: 59706.132209
RS	0	0.000000	598.809652	0.691583	0.000012	0.000000
RS	1	0.007107	598.809652	0.740807	0.000012	0.000002
RS	2	0.014718	598.809652	0.793541	0.000013	0.000004
RS	3	0.022870	598.809652	0.850036	0.000014	0.000007
RS	4	0.031602	6.403674	85.085265	0.001425	0.000741
RS	5	0.040955	6.403674	91.008054	0.001524	0.000972
RS	6	0.050972	1.609004	386.413268	0.006472	0.004419
RS	7	0.061700	1.609004	411.098036	0.006885	0.005161
RS	8	0.073192	0.789011	887.936715	0.014872	0.011633
RS	9	0.085499	0.789011	935.988520	0.015677	0.013052
RS	10	0.098682	0.579950	1336.482572	0.022384	0.019248
RS	11	0.112801	0.579950	1396.149507	0.023384	0.020902
RS	12	0.127924	0.566261	1490.589303	0.024965	0.022787
RS	13	0.144122	0.566261	1550.339414	0.025966	0.024230
RS	14	0.161470	0.646637	1411.975421	0.023649	0.022422
RS	15	0.180051	0.646637	1468.431702	0.024594	0.023673
RS	16	0.199953	0.784645	1259.540107	0.021096	0.020588
RS	17	0.221269	0.784645	1312.088582	0.021976	0.021694
RS	18	0.244101	0.967680	1109.359152	0.018580	0.018559
RS	19	0.268554	0.967680	1157.971917	0.019395	0.019523
RS	20	0.294745	1.192511	981.702632	0.016442	0.016697
RS	21	0.322798	1.192511	1026.635376	0.017195	0.017516
RS	22	0.352844	1.445013	886.595151	0.014849	0.015205
RS	23	0.385026	1.445013	928.440515	0.015550	0.015910
RS	24	0.419494	1.689651	831.691278	0.013930	0.014285
RS	25	0.456412	1.689651	871.391737	0.014595	0.014926
RS	26	0.495953	1.880734	819.984039	0.013734	0.014050
RS	27	0.538305	1.880734	858.605698	0.014381	0.014669
RS	28	0.583666	1.976776	854.525324	0.014312	0.014587
RS	29	0.632251	1.976776	892.957705	0.014956	0.015222
RS	30	0.684288	1.964834	937.066202	0.015695	0.015966
RS	31	0.740023	1.964834	975.489245	0.016338	0.016647
RS	32	0.799720	1.877219	1059.933755	0.017753	0.018106
RS	33	0.863658	1.877219	1097.053834	0.018374	0.018820
RS	34	0.932141	1.769147	1200.484320	0.020107	0.020636
RS	35	1.005490	1.769147	1233.229898	0.020655	0.021304
RS	36	1.084052	1.682802	1326.319442	0.022214	0.022958
RS	37	1.168196	1.682802	1350.734192	0.022623	0.023467
RS	38	1.258321	1.635233	1409.385568	0.023605	0.024514
RS	39	1.354850	1.635233	1422.257973	0.023821	0.024781
RS	40	1.458239	1.627552	1435.701387	0.024046	0.025020
RS	41	1.568975	1.627552	1435.690622	0.024046	0.025017
RS	42	1.687581	1.655890	1405.166427	0.023535	0.024471
RS	43	1.814616	1.655890	1392.946880	0.023330	0.024219
RS	44	1.950678	1.715197	1327.764557	0.022238	0.023063
RS	45	2.096410	1.715197	1305.409091	0.021864	0.022616
RS	46	2.252498	1.797473	1219.926054	0.020432	0.021110
RS	47	2.419678	1.797473	1189.835908	0.019928	0.020530
RS	48	2.598739	1.889302	1099.556660	0.018416	0.018955
RS	49	2.790525	1.889302	1063.438233	0.017811	0.018290
RS	50	2.995940	1.973428	979.925521	0.016412	0.016852
RS	51	3.215954	1.973428	938.402072	0.015717	0.016124
RS	52	3.451602	2.035324	866.047165	0.014505	0.014897
RS	53	3.703997	2.035324	819.070011	0.013718	0.014102
RS	54	3.974328	2.077957	753.133983	0.012614	0.012998
RS	55	4.263871	2.077957	701.454587	0.011748	0.012138
RS	56	4.573989	2.077957	646.857050	0.010834	0.011230
RS	57	4.906147	2.077957	590.188684	0.009885	0.010284
RS	58	5.261909	2.349189	475.779516	0.007969	0.008363
RS	59	5.642953	2.349189	433.337574	0.007258	0.007643
RS	60	6.051076	2.349189	390.151829	0.006535	0.006904
RS	61	6.488203	2.349189	346.952501	0.005811	0.006157
RS	62	6.956394	2.349189	304.475455	0.005100	0.005417
RS	63	7.457857	2.349189	1326.903055	0.022224	0.023720
PA	4+25*2+4+6 0.092429548 0.031604156 7.457857106 598.809651520 6.403674166 1.609004008 0.789011294 0.579950319 0.566260999 0.646636981 0.784644510 0.967680308 1.192510981 1.445013059 1.689651075 1.880734249 1.976776359 1.964833609 1.877218663 1.769146569 1.682801558 1.635232501 1.627552327 1.655890071 1.715197117 1.797473391 1.889301552 1.973427595 2.035323555 2.077957456 2.349188753
//
IT	4812
RD	16
LK	-431858.517281
QD	-153.516726 -> -134.337479
RI	0.0025040151
TR	0.091177	0.031936
MT	7.519891
MM	C_pi: 1.581124, n_recomb: 61184.581866
RS	0	0.000000	878.417786	0.483771	0.000008	0.000000
RS	1	0.007120	878.417786	0.518274	0.000008	0.000001
RS	2	0.014748	878.417786	0.555242	0.000009	0.000003
RS	3	0.022918	878.417786	0.594852	0.000010	0.000005
RS	4	0.031671	7.218580	77.501382	0.001267	0.000667
RS	5	0.041046	7.218580	82.921051	0.001355	0.000874
RS	6	0.051089	1.705533	374.567055	0.006122	0.004231
RS	7	0.061847	1.705533	398.696197	0.006516	0.004931
RS	8	0.073371	0.811592	887.875936	0.014511	0.011445
RS	9	0.085716	0.811592	936.424122	0.015305	0.012818
RS	10	0.098940	0.586196	1361.303913	0.022249	0.019227
RS	11	0.113105	0.586196	1422.532122	0.023250	0.020861
RS	12	0.128279	0.567892	1531.039647	0.025023	0.022910
RS	13	0.144534	0.567892	1592.590671	0.026029	0.024348
RS	14	0.161945	0.647209	1453.464427	0.023755	0.022563
RS	15	0.180597	0.647209	1511.649352	0.024706	0.023812
RS	16	0.200577	0.785683	1296.108137	0.021184	0.020690
RS	17	0.221979	0.785683	1350.258808	0.022069	0.021799
RS	18	0.244905	0.970597	1139.796566	0.018629	0.018611
RS	19	0.269464	0.970597	1189.862576	0.019447	0.019579
RS	20	0.295771	1.199671	1005.874535	0.016440	0.016692
RS	21	0.323952	1.199671	1052.092477	0.017195	0.017514
RS	22	0.354139	1.459510	905.146988	0.014794	0.015143
RS	23	0.386475	1.459510	948.109923	0.015496	0.015849
RS	24	0.421114	1.713694	846.047490	0.013828	0.014173
RS	25	0.458220	1.713694	886.736141	0.014493	0.014814
RS	26	0.497967	1.913794	831.992943	0.013598	0.013901
RS	27	0.540545	1.913794	871.545704	0.014245	0.014517
RS	28	0.586154	2.014846	866.363163	0.014160	0.014418
RS	29	0.635011	2.014846	905.764084	0.014804	0.015049
RS	30	0.687347	2.001994	951.302820	0.015548	0.015795
RS	31	0.743409	2.001994	990.823317	0.016194	0.016472
RS	32	0.803463	1.908991	1079.259708	0.017639	0.017957
RS	33	0.867793	1.908991	1117.636444	0.018267	0.018668
RS	34	0.936704	1.794346	1226.853673	0.020052	0.020531
RS	35	1.010522	1.794346	1260.922626	0.020609	0.021200
RS	36	1.089595	1.702697	1359.957358	0.022227	0.022908
RS	37	1.174299	1.702697	1385.564813	0.022646	0.023424
RS	38	1.265035	1.651940	1448.583281	0.023676	0.024517
RS	39	1.362231	1.651940	1462.328930	0.023900	0.024793
RS	40	1.466347	1.643163	1477.567891	0.024149	0.025057
RS	41	1.577878	1.643163	1478.036723	0.024157	0.025065
RS	42	1.697349	1.672266	1446.675254	0.023644	0.024522
RS	43	1.825328	1.672266	1434.601485	0.023447	0.024283
RS	44	1.962419	1.733988	1366.573373	0.022335	0.023110
RS	45	2.109272	1.733988	1344.167487	0.021969	0.022678
RS	46	2.266581	1.820005	1254.844467	0.020509	0.021148
RS	47	2.435091	1.820005	1224.634958	0.020015	0.020584
RS	48	2.615600	1.916249	1130.579136	0.018478	0.018988
RS	49	2.808961	1.916249	1094.320416	0.017886	0.018341
RS	50	3.016091	2.004509	1007.815800	0.016472	0.016891
RS	51	3.237969	2.004509	966.086058	0.015790	0.016179
RS	52	3.475646	2.069381	891.716857	0.014574	0.014950
RS	53	3.730247	2.069381	844.361030	0.013800	0.014171
RS	54	4.002976	2.113800	776.991890	0.012699	0.013071
RS	55	4.295124	2.113800	724.667857	0.011844	0.012223
RS	56	4.608075	2.113800	669.225502	0.010938	0.011324
RS	57	4.943309	2.113800	611.520116	0.009995	0.010385
RS	58	5.302413	2.401005	491.578965	0.008034	0.008418
RS	59	5.687086	2.401005	448.750194	0.007334	0.007711
RS	60	6.099150	2.401005	405.003473	0.006619	0.006981
RS	61	6.540555	2.401005	361.078116	0.005901	0.006242
RS	62	7.013389	2.401005	317.725514	0.005193	0.005507
RS	63	7.519891	2.401005	1404.408781	0.022954	0.024458
PA	4+25*2+4+6 0.091177476 0.031935880 7.519891169 878.417785976 7.218579974 1.705532840 0.811592236 0.586195741 0.567891919 0.647209262 0.785683051 0.970596519 1.199671215 1.459510374 1.713694429 1.913794030 2.014846105 2.001994099 1.908990546 1.794346433 1.702696817 1.651940469 1.643163124 1.672266166 1.733988185 1.820004892 1.916248724 2.004508944 2.069380970 2.113799996 2.401004521
//
IT	4588
RD	17
LK	-431820.844692
QD	-143.958806 -> -126.310427
RI	0.0022554998
TR	0.089995	0.032254
MT	7.578913
MM	C_pi: 1.603314, n_recomb: 62624.611068
RS	0	0.000000	1282.113130	0.339672	0.000005	0.000000
RS	1	0.007134	1282.113130	0.363944	0.000006	0.000001
RS	2	0.014776	1282.113130	0.389953	0.000006	0.000002
RS	3	0.022963	1282.113130	0.417825	0.000007	0.000003
RS	4	0.031735	8.104467	70.783516	0.001130	0.000603
RS	5	0.041132	8.104467	75.753746	0.001210	0.000790
RS	6	0.051200	1.803839	363.380517	0.005803	0.004057
RS	7	0.061986	1.803839	386.968693	0.006179	0.004718
RS	8	0.073541	0.834192	887.168689	0.014166	0.011262
RS	9	0.085921	0.834192	936.153204	0.014949	0.012592
RS	10	0.099184	0.592485	1384.530467	0.022108	0.019198
RS	11	0.113393	0.592485	1447.257085	0.023110	0.020812
RS	12	0.128615	0.569610	1569.958776	0.025069	0.023022
RS	13	0.144923	0.569610	1633.263205	0.026080	0.024453
RS	14	0.162395	0.647831	1493.781383	0.023853	0.022695
RS	15	0.181113	0.647831	1553.653666	0.024809	0.023943
RS	16	0.201166	0.786639	1331.849611	0.021267	0.020789
RS	17	0.222650	0.786639	1387.566484	0.022157	0.021900
RS	18	0.245666	0.973198	1169.662122	0.018677	0.018664
RS	19	0.270325	0.973198	1221.150638	0.019500	0.019635
RS	20	0.296742	1.206193	1029.619821	0.016441	0.016692
RS	21	0.325043	1.206193	1077.095811	0.017199	0.017516
RS	22	0.355364	1.473037	923.319008	0.014744	0.015087
RS	23	0.387847	1.473037	967.372835	0.015447	0.015794
RS	24	0.422648	1.736534	860.015673	0.013733	0.014069
RS	25	0.459931	1.736534	901.663587	0.014398	0.014709
RS	26	0.499874	1.945623	843.549316	0.013470	0.013761
RS	27	0.542666	1.945623	883.999847	0.014116	0.014375
RS	28	0.588511	2.051831	877.626589	0.014014	0.014256
RS	29	0.637626	2.051831	917.957641	0.014658	0.014884
RS	30	0.690245	2.038289	964.781251	0.015406	0.015631
RS	31	0.746617	2.038289	1005.357780	0.016054	0.016304
RS	32	0.807011	1.940105	1097.607733	0.017527	0.017811
RS	33	0.871713	1.940105	1137.202984	0.018159	0.018519
RS	34	0.941030	1.819046	1252.055671	0.019993	0.020426
RS	35	1.015292	1.819046	1287.421813	0.020558	0.021096
RS	36	1.094852	1.722185	1392.329823	0.022233	0.022857
RS	37	1.180087	1.722185	1419.121227	0.022661	0.023378
RS	38	1.271402	1.668268	1486.520901	0.023737	0.024515
RS	39	1.369232	1.668268	1501.147855	0.023971	0.024801
RS	40	1.474040	1.658352	1518.261601	0.024244	0.025090
RS	41	1.586324	1.658352	1519.230005	0.024259	0.025109
RS	42	1.706619	1.688126	1487.135485	0.023747	0.024568
RS	43	1.835494	1.688126	1475.234239	0.023557	0.024341
RS	44	1.973563	1.752120	1404.472194	0.022427	0.023155
RS	45	2.121481	1.752120	1382.044714	0.022069	0.022736
RS	46	2.279951	1.841701	1288.987697	0.020583	0.021185
RS	47	2.449726	1.841701	1258.686355	0.020099	0.020637
RS	48	2.631611	1.942177	1160.945036	0.018538	0.019021
RS	49	2.826471	1.942177	1124.571065	0.017957	0.018390
RS	50	3.035232	2.034409	1035.147196	0.016529	0.016929
RS	51	3.258884	2.034409	993.235044	0.015860	0.016233
RS	52	3.498491	2.102128	916.910880	0.014641	0.015003
RS	53	3.755190	2.102128	869.201526	0.013880	0.014237
RS	54	4.030201	2.148219	800.456537	0.012782	0.013142
RS	55	4.324830	2.148219	747.514827	0.011936	0.012305
RS	56	4.640477	2.148219	691.258800	0.011038	0.011415
RS	57	4.978640	2.148219	632.550963	0.010101	0.010483
RS	58	5.340926	2.450968	507.122097	0.008098	0.008472
RS	59	5.729056	2.450968	463.927819	0.007408	0.007776
RS	60	6.144873	2.450968	419.646435	0.006701	0.007056
RS	61	6.590352	2.450968	375.025233	0.005988	0.006324
RS	62	7.067610	2.450968	330.829791	0.005283	0.005593
RS	63	7.578913	2.450968	1482.055166	0.023666	0.025178
PA	4+25*2+4+6 0.089995070 0.032254288 7.578913285 1282.113129733 8.104466934 1.803838763 0.834192107 0.592485498 0.569609823 0.647831118 0.786638577 0.973197548 1.206192560 1.473036835 1.736533758 1.945622581 2.051830791 2.038288948 1.940105429 1.819046213 1.722184665 1.668268347 1.658352467 1.688126425 1.752120050 1.841700824 1.942177085 2.034409041 2.102128005 2.148218572 2.450967584
//
IT	3923
RD	18
LK	-431786.171024
QD	-135.179697 -> -118.917496
RI	0.0020386204
TR	0.088877	0.032560
MT	7.635117
MM	C_pi: 1.624767, n_recomb: 64027.219073
RS	0	0.000000	1861.253682	0.239499	0.000004	0.000000
RS	1	0.007146	1861.253682	0.256643	0.000004	0.000001
RS	2	0.014802	1861.253682	0.275017	0.000004	0.000001
RS	3	0.023006	1861.253682	0.294709	0.000005	0.000002
RS	4	0.031796	9.063855	64.818583	0.001012	0.000547
RS	5	0.041214	9.063855	69.386779	0.001084	0.000715
RS	6	0.051305	1.903813	352.809724	0.005510	0.003895
RS	7	0.062117	1.903813	375.872724	0.005871	0.004521
RS	8	0.073702	0.856786	885.907963	0.013836	0.011083
RS	9	0.086115	0.856786	935.274239	0.014607	0.012372
RS	10	0.099414	0.598797	1406.281468	0.021964	0.019161
RS	11	0.113664	0.598797	1470.445963	0.022966	0.020756
RS	12	0.128933	0.571392	1607.426827	0.025105	0.023123
RS	13	0.145292	0.571392	1672.438297	0.026121	0.024547
RS	14	0.162821	0.648484	1532.980358	0.023943	0.022820
RS	15	0.181602	0.648484	1594.499637	0.024903	0.024066
RS	16	0.201725	0.787512	1366.789174	0.021347	0.020885
RS	17	0.223286	0.787512	1424.036860	0.022241	0.021997
RS	18	0.246387	0.975510	1198.965640	0.018726	0.018718
RS	19	0.271140	0.975510	1251.846341	0.019552	0.019691
RS	20	0.297661	1.212128	1052.944794	0.016445	0.016695
RS	21	0.326078	1.212128	1101.652169	0.017206	0.017521
RS	22	0.356525	1.485658	941.122776	0.014699	0.015037
RS	23	0.389148	1.485658	986.241648	0.015403	0.015745
RS	24	0.424102	1.758248	873.605843	0.013644	0.013972
RS	25	0.461554	1.758248	916.185133	0.014309	0.014611
RS	26	0.501682	1.976283	854.674041	0.013349	0.013629
RS	27	0.544678	1.976283	895.990489	0.013994	0.014240
RS	28	0.590746	2.087773	888.348789	0.013875	0.014102
RS	29	0.640107	2.087773	929.573259	0.014518	0.014727
RS	30	0.692994	2.073753	977.542895	0.015268	0.015473
RS	31	0.749661	2.073753	1019.135406	0.015917	0.016142
RS	32	0.810377	1.970586	1115.027434	0.017415	0.017669
RS	33	0.875432	1.970586	1155.803573	0.018052	0.018375
RS	34	0.945135	1.843262	1276.139789	0.019931	0.020321
RS	35	1.019820	1.843262	1312.776275	0.020503	0.020993
RS	36	1.099842	1.741276	1423.480728	0.022232	0.022803
RS	37	1.185581	1.741276	1451.445702	0.022669	0.023330
RS	38	1.277448	1.684220	1523.239406	0.023790	0.024511
RS	39	1.375880	1.684220	1538.753283	0.024033	0.024804
RS	40	1.481345	1.673132	1557.810767	0.024330	0.025119
RS	41	1.594347	1.673132	1559.296256	0.024354	0.025148
RS	42	1.715423	1.703485	1526.572503	0.023843	0.024612
RS	43	1.845152	1.703485	1514.867634	0.023660	0.024397
RS	44	1.984151	1.769618	1441.479114	0.022514	0.023198
RS	45	2.133083	1.769618	1419.056092	0.022163	0.022792
RS	46	2.292658	1.862600	1322.367263	0.020653	0.021221
RS	47	2.463635	1.862600	1291.999209	0.020179	0.020688
RS	48	2.646831	1.967139	1190.659909	0.018596	0.019054
RS	49	2.843117	1.967139	1154.193888	0.018027	0.018438
RS	50	3.053430	2.063187	1061.923056	0.016585	0.016966
RS	51	3.278772	2.063187	1019.850699	0.015928	0.016286
RS	52	3.520217	2.133634	941.628396	0.014707	0.015054
RS	53	3.778915	2.133634	893.589382	0.013956	0.014302
RS	54	4.056099	2.181288	823.524443	0.012862	0.013211
RS	55	4.353091	2.181288	769.990913	0.012026	0.012384
RS	56	4.671305	2.181288	712.951195	0.011135	0.011503
RS	57	5.012259	2.181288	653.274303	0.010203	0.010577
RS	58	5.377578	2.499153	522.408261	0.008159	0.008524
RS	59	5.769001	2.499153	478.868293	0.007479	0.007839
RS	60	6.188396	2.499153	434.076872	0.006780	0.007128
RS	61	6.637760	2.499153	388.788259	0.006072	0.006403
RS	62	7.119236	2.499153	343.781005	0.005369	0.005676
RS	63	7.635117	2.499153	1559.731488	0.024360	0.025881
PA	4+25*2+4+6 0.088876994 0.032560128 7.635116774 1861.253682157 9.063854973 1.903812527 0.856786454 0.598797116 0.571391592 0.648483535 0.787511807 0.975510407 1.212128185 1.485657535 1.758248380 1.976282702 2.087772895 2.073752800 1.970586096 1.843261974 1.741275961 1.684219559 1.673131848 1.703485088 1.769618258 1.862600022 1.967139244 2.063187488 2.133633583 2.181288446 2.499152867
//
IT	4256
RD	19
LK	-431754.213646
QD	-127.100903 -> -112.096572
RI	0.0018479585
TR	0.087819	0.032854
MT	7.688591
MM	C_pi: 1.645502, n_recomb: 65393.382982
RS	0	0.000000	2708.754101	0.168258	0.000003	0.000000
RS	1	0.007158	2708.754101	0.180323	0.000003	0.000000
RS	2	0.014828	2708.754101	0.193254	0.000003	0.000001
RS	3	0.023047	2708.754101	0.207115	0.000003	0.000002
RS	4	0.031854	10.099800	59.504948	0.000910	0.000497
RS	5	0.041291	10.099800	63.712638	0.000974	0.000650
RS	6	0.051405	2.005238	342.830680	0.005243	0.003744
RS	7	0.062242	2.005238	365.385943	0.005588	0.004339
RS	8	0.073854	0.879345	884.178589	0.013521	0.010910
RS	9	0.086298	0.879345	933.877088	0.014281	0.012160
RS	10	0.099633	0.605111	1426.661409	0.021817	0.019118
RS	11	0.113922	0.605111	1492.205178	0.022819	0.020694
RS	12	0.129233	0.573220	1643.504055	0.025133	0.023214
RS	13	0.145641	0.573220	1710.176874	0.026152	0.024632
RS	14	0.163223	0.649156	1571.092959	0.024025	0.022937
RS	15	0.182064	0.649156	1634.219336	0.024991	0.024181
RS	16	0.202253	0.788302	1400.947630	0.021423	0.020978
RS	17	0.223887	0.788302	1459.691097	0.022322	0.022091
RS	18	0.247070	0.977550	1227.722800	0.018774	0.018772
RS	19	0.271912	0.977550	1281.965701	0.019604	0.019747
RS	20	0.298532	1.217515	1075.859395	0.016452	0.016701
RS	21	0.327057	1.217515	1125.771869	0.017215	0.017529
RS	22	0.357625	1.497427	958.566651	0.014658	0.014992
RS	23	0.390380	1.497427	1004.725283	0.015364	0.015701
RS	24	0.425480	1.778890	886.832747	0.013562	0.013882
RS	25	0.463091	1.778890	930.316477	0.014226	0.014520
RS	26	0.503396	2.005824	865.384519	0.013234	0.013504
RS	27	0.546584	2.005824	907.536214	0.013878	0.014113
RS	28	0.592865	2.122708	898.555981	0.013741	0.013955
RS	29	0.642457	2.122708	940.638523	0.014384	0.014577
RS	30	0.695600	2.108402	989.626920	0.015133	0.015320
RS	31	0.752546	2.108402	1032.196568	0.015784	0.015986
RS	32	0.813568	2.000437	1131.566743	0.017304	0.017530
RS	33	0.878958	2.000437	1173.486575	0.017945	0.018235
RS	34	0.949029	1.866987	1299.158420	0.019867	0.020218
RS	35	1.024114	1.866987	1337.037660	0.020446	0.020890
RS	36	1.104575	1.759958	1453.459922	0.022226	0.022748
RS	37	1.190794	1.759958	1482.586219	0.022672	0.023280
RS	38	1.283184	1.699785	1558.776849	0.023837	0.024503
RS	39	1.382187	1.699785	1575.180906	0.024088	0.024805
RS	40	1.488277	1.687491	1596.249297	0.024410	0.025145
RS	41	1.601960	1.687491	1598.266466	0.024441	0.025183
RS	42	1.723781	1.718343	1565.007644	0.023932	0.024653
RS	43	1.854320	1.718343	1553.520405	0.023757	0.024448
RS	44	1.994204	1.786490	1477.611324	0.022596	0.023239
RS	45	2.144099	1.786490	1455.216160	0.022253	0.022846
RS	46	2.304724	1.882719	1354.995734	0.020721	0.021256
RS	47	2.476846	1.882719	1324.583629	0.020256	0.020736
RS	48	2.661287	1.991158	1219.732696	0.018652	0.019085
RS	49	2.858930	1.991158	1183.195607	0.018094	0.018484
RS	50	3.070720	2.090877	1088.146982	0.016640	0.017002
RS	51	3.297669	2.090877	1045.934967	0.015995	0.016336
RS	52	3.540862	2.163937	965.869462	0.014770	0.015103
RS	53	3.801462	2.163937	917.523314	0.014031	0.014364
RS	54	4.080714	2.213054	846.192973	0.012940	0.013278
RS	55	4.379955	2.213054	792.092344	0.012113	0.012461
RS	56	4.700614	2.213054	734.297754	0.011229	0.011587
RS	57	5.044225	2.213054	673.684071	0.010302	0.010668
RS	58	5.412431	2.545599	537.437614	0.008219	0.008574
RS	59	5.806991	2.545599	493.570278	0.007548	0.007900
RS	60	6.229792	2.545599	448.291806	0.006855	0.007198
RS	61	6.682856	2.545599	402.362533	0.006153	0.006479
RS	62	7.168349	2.545599	356.572884	0.005453	0.005756
RS	63	7.688591	2.545599	1637.336721	0.025038	0.026566
PA	4+25*2+4+6 0.087819214 0.032854374 7.688591484 2708.754101127 10.099799685 2.005238346 0.879344819 0.605110726 0.573220349 0.649155782 0.788301890 0.977549667 1.217515031 1.497427170 1.778889742 2.005823961 2.122707953 2.108401714 2.000436856 1.866987089 1.759957825 1.699785214 1.687490858 1.718343405 1.786490434 1.882718552 1.991158271 2.090876911 2.163936716 2.213053691 2.545599093
//
IT	4273
RD	20
LK	-431724.722504
QD	-119.653484 -> -105.792859
RI	0.0016795030
TR	0.086817	0.033137
MT	7.739588
MM	C_pi: 1.665557, n_recomb: 66723.814712
RS	0	0.000000	3915.789225	0.118880	0.000002	0.000000
RS	1	0.007169	3915.789225	0.127417	0.000002	0.000000
RS	2	0.014851	3915.789225	0.136569	0.000002	0.000001
RS	3	0.023085	3915.789225	0.146380	0.000002	0.000001
RS	4	0.031908	11.217700	54.745363	0.000820	0.000453
RS	5	0.041365	11.217700	58.628219	0.000879	0.000592
RS	6	0.051499	2.107996	333.403187	0.004997	0.003604
RS	7	0.062359	2.107996	355.468489	0.005327	0.004170
RS	8	0.073998	0.901838	882.059222	0.013220	0.010742
RS	9	0.086472	0.901838	932.045492	0.013969	0.011956
RS	10	0.099840	0.611409	1445.774336	0.021668	0.019070
RS	11	0.114166	0.611409	1512.641245	0.022670	0.020628
RS	12	0.129519	0.575078	1678.267851	0.025152	0.023297
RS	13	0.145972	0.575078	1746.557580	0.026176	0.024708
RS	14	0.163605	0.649838	1608.160314	0.024102	0.023049
RS	15	0.182502	0.649838	1672.854768	0.025071	0.024290
RS	16	0.202754	0.789012	1434.346559	0.021497	0.021067
RS	17	0.224458	0.789012	1494.551430	0.022399	0.022181
RS	18	0.247718	0.979336	1255.946095	0.018823	0.018826
RS	19	0.272645	0.979336	1311.521745	0.019656	0.019804
RS	20	0.299359	1.222399	1098.368701	0.016461	0.016709
RS	21	0.327988	1.222399	1149.460472	0.017227	0.017540
RS	22	0.358669	1.508406	975.658090	0.014622	0.014951
RS	23	0.391550	1.508406	1022.831904	0.015329	0.015661
RS	24	0.426788	1.798529	899.704478	0.013484	0.013797
RS	25	0.464552	1.798529	944.066631	0.014149	0.014434
RS	26	0.505023	2.034300	875.700148	0.013124	0.013385
RS	27	0.548395	2.034300	918.657772	0.013768	0.013992
RS	28	0.594877	2.156687	908.271990	0.013612	0.013815
RS	29	0.644691	2.156687	951.178694	0.014255	0.014433
RS	30	0.698076	2.142270	1001.068397	0.015003	0.015173
RS	31	0.755288	2.142270	1044.577637	0.015655	0.015835
RS	32	0.816602	2.029683	1147.268199	0.017194	0.017395
RS	33	0.882311	2.029683	1190.295118	0.017839	0.018098
RS	34	0.952730	1.890246	1321.151891	0.019800	0.020115
RS	35	1.028198	1.890246	1360.245843	0.020386	0.020789
RS	36	1.109075	1.778249	1482.304002	0.022216	0.022691
RS	37	1.195751	1.778249	1512.577960	0.022669	0.023228
RS	38	1.288640	1.714984	1593.161835	0.023877	0.024492
RS	39	1.388188	1.714984	1610.457329	0.024136	0.024802
RS	40	1.494872	1.701455	1633.594709	0.024483	0.025167
RS	41	1.609205	1.701455	1636.156105	0.024521	0.025215
RS	42	1.731733	1.732732	1602.453603	0.024016	0.024691
RS	43	1.863045	1.732732	1591.203022	0.023848	0.024497
RS	44	2.003771	1.802778	1512.874518	0.022674	0.023278
RS	45	2.154585	1.802778	1490.528641	0.022339	0.022896
RS	46	2.316210	1.902112	1386.872783	0.020785	0.021290
RS	47	2.489422	1.902112	1356.437786	0.020329	0.020783
RS	48	2.675052	2.014301	1248.160183	0.018706	0.019116
RS	49	2.873988	2.014301	1211.571844	0.018158	0.018529
RS	50	3.087186	2.117553	1113.813879	0.016693	0.017037
RS	51	3.315667	2.117553	1071.481834	0.016058	0.016385
RS	52	3.560527	2.193121	989.626788	0.014832	0.015151
RS	53	3.822941	2.193121	940.995366	0.014103	0.014424
RS	54	4.104167	2.243608	868.452199	0.013016	0.013342
RS	55	4.405553	2.243608	813.808898	0.012197	0.012535
RS	56	4.728544	2.243608	755.287896	0.011320	0.011669
RS	57	5.074691	2.243608	693.769298	0.010398	0.010756
RS	58	5.445651	2.590411	552.204800	0.008276	0.008623
RS	59	5.843204	2.590411	508.027791	0.007614	0.007959
RS	60	6.269258	2.590411	462.284435	0.006928	0.007264
RS	61	6.725854	2.590411	415.740335	0.006231	0.006552
RS	62	7.215182	2.590411	369.196777	0.005533	0.005833
RS	63	7.739588	2.590411	1714.762990	0.025699	0.027234
PA	4+25*2+4+6 0.086816558 0.033137368 7.739588411 3915.789225434 11.217699533 2.107996494 0.901837978 0.611409106 0.575077918 0.649837779 0.789011573 0.979335885 1.222398671 1.508406079 1.798529060 2.034299910 2.156686532 2.142270426 2.029682897 1.890245729 1.778249318 1.714984099 1.701454899 1.732731542 1.802778093 1.902111751 2.014300841 2.117553101 2.193121432 2.243607870 2.590410740
//
IT	4791
RD	21
LK	-431697.473841
QD	-112.777130 -> -99.958385
RI	0.0015303606
TR	0.085865	0.033410
MT	7.788274
MM	C_pi: 1.684964, n_recomb: 68019.427299
RS	0	0.000000	5618.416972	0.084542	0.000001	0.000000
RS	1	0.007179	5618.416972	0.090622	0.000001	0.000000
RS	2	0.014874	5618.416972	0.097141	0.000001	0.000000
RS	3	0.023121	5618.416972	0.104130	0.000002	0.000001
RS	4	0.031960	12.417462	50.485533	0.000742	0.000414
RS	5	0.041434	12.417462	54.076141	0.000795	0.000540
RS	6	0.051588	2.211900	324.499961	0.004771	0.003474
RS	7	0.062471	2.211900	346.093729	0.005088	0.004013
RS	8	0.074135	0.924239	879.616722	0.012932	0.010579
RS	9	0.086637	0.924239	929.850811	0.013670	0.011759
RS	10	0.100036	0.617683	1463.702684	0.021519	0.019019
RS	11	0.114397	0.617683	1531.838632	0.022521	0.020558
RS	12	0.129789	0.576959	1711.760387	0.025166	0.023372
RS	13	0.146287	0.576959	1781.623456	0.026193	0.024776
RS	14	0.163968	0.650524	1644.215576	0.024173	0.023154
RS	15	0.182919	0.650524	1710.439897	0.025146	0.024393
RS	16	0.203231	0.789645	1467.004770	0.021567	0.021154
RS	17	0.225000	0.789645	1528.637300	0.022474	0.022268
RS	18	0.248333	0.980896	1283.638098	0.018872	0.018881
RS	19	0.273341	0.980896	1340.517424	0.019708	0.019860
RS	20	0.300144	1.226822	1120.477617	0.016473	0.016720
RS	21	0.328872	1.226822	1172.723362	0.017241	0.017552
RS	22	0.359662	1.518654	992.402173	0.014590	0.014914
RS	23	0.392662	1.518654	1040.567214	0.015298	0.015625
RS	24	0.428031	1.817228	912.231606	0.013411	0.013717
RS	25	0.465940	1.817228	957.447099	0.014076	0.014354
RS	26	0.506571	2.061777	885.632835	0.013020	0.013272
RS	27	0.550118	2.061777	929.368193	0.013663	0.013878
RS	28	0.596792	2.189753	917.521361	0.013489	0.013680
RS	29	0.646817	2.189753	961.219763	0.014132	0.014296
RS	30	0.700433	2.175394	1011.900108	0.014877	0.015031
RS	31	0.757898	2.175394	1056.312741	0.015530	0.015690
RS	32	0.819489	2.058350	1162.172293	0.017086	0.017264
RS	33	0.885501	2.058350	1206.270491	0.017734	0.017964
RS	34	0.956253	1.913046	1342.171003	0.019732	0.020014
RS	35	1.032085	1.913046	1382.451418	0.020324	0.020689
RS	36	1.113360	1.796159	1510.058612	0.022200	0.022633
RS	37	1.200471	1.796159	1541.465414	0.022662	0.023175
RS	38	1.293835	1.729823	1626.434311	0.023911	0.024479
RS	39	1.393902	1.729823	1644.620645	0.024179	0.024796
RS	40	1.501154	1.715033	1669.880266	0.024550	0.025187
RS	41	1.616105	1.715033	1672.996161	0.024596	0.025244
RS	42	1.739309	1.746665	1638.935733	0.024095	0.024726
RS	43	1.871358	1.746665	1627.938481	0.023933	0.024542
RS	44	2.012887	1.818507	1547.286270	0.022748	0.023315
RS	45	2.164577	1.818507	1525.008945	0.022420	0.022945
RS	46	2.327157	1.920813	1418.011554	0.020847	0.021322
RS	47	2.501410	1.920813	1387.572780	0.020400	0.020828
RS	48	2.688172	2.036610	1275.950456	0.018759	0.019145
RS	49	2.888343	2.036610	1239.329002	0.018220	0.018572
RS	50	3.102884	2.143270	1138.926878	0.016744	0.017072
RS	51	3.332828	2.143270	1096.493219	0.016120	0.016433
RS	52	3.579281	2.221248	1012.900737	0.014891	0.015198
RS	53	3.843426	2.221248	964.004867	0.014172	0.014482
RS	54	4.126536	2.273020	890.299037	0.013089	0.013405
RS	55	4.429971	2.273020	835.136797	0.012278	0.012606
RS	56	4.755190	2.273020	775.917085	0.011407	0.011748
RS	57	5.103757	2.273020	713.524670	0.010490	0.010840
RS	58	5.477349	2.633660	566.709877	0.008332	0.008670
RS	59	5.877763	2.633660	522.239763	0.007678	0.008015
RS	60	6.306923	2.633660	476.052408	0.006999	0.007329
RS	61	6.766894	2.633660	428.917957	0.006306	0.006622
RS	62	7.259887	2.633660	381.647637	0.005611	0.005907
RS	63	7.788274	2.633660	1791.920904	0.026344	0.027885
PA	4+25*2+4+6 0.085864967 0.033409642 7.788273795 5618.416972091 12.417462419 2.211899519 0.924239308 0.617682519 0.576959057 0.650523825 0.789645145 0.980895610 1.226821603 1.518654153 1.817228290 2.061776974 2.189753072 2.175394043 2.058349969 1.913046011 1.796158561 1.729823320 1.715033099 1.746665098 1.818506557 1.920813134 2.036610463 2.143270116 2.221248242 2.273019790 2.633659713
//
IT	5056
RD	22
LK	-431672.268602
QD	-106.418197 -> -94.550247
RI	0.0013974419
TR	0.084961	0.033672
MT	7.834770
MM	C_pi: 1.703746, n_recomb: 69281.142553
RS	0	0.000000	8042.797818	0.060206	0.000001	0.000000
RS	1	0.007189	8042.797818	0.064542	0.000001	0.000000
RS	2	0.014895	8042.797818	0.069191	0.000001	0.000000
RS	3	0.023156	8042.797818	0.074176	0.000001	0.000001
RS	4	0.032010	13.703990	46.654447	0.000673	0.000379
RS	5	0.041500	13.703990	49.980966	0.000721	0.000495
RS	6	0.051673	2.316814	316.086548	0.004562	0.003352
RS	7	0.062577	2.316814	337.227058	0.004868	0.003868
RS	8	0.074265	0.946526	876.907318	0.012657	0.010421
RS	9	0.086794	0.946526	927.353266	0.013385	0.011569
RS	10	0.100223	0.623922	1480.524586	0.021370	0.018963
RS	11	0.114617	0.623922	1549.877483	0.022371	0.020485
RS	12	0.130047	0.578852	1744.043087	0.025173	0.023439
RS	13	0.146585	0.578852	1815.436977	0.026204	0.024837
RS	14	0.164313	0.651210	1679.287622	0.024239	0.023254
RS	15	0.183315	0.651210	1747.004330	0.025216	0.024491
RS	16	0.203684	0.790208	1498.936893	0.021636	0.021239
RS	17	0.225516	0.790208	1561.963894	0.022545	0.022353
RS	18	0.248919	0.982244	1310.812739	0.018920	0.018935
RS	19	0.274003	0.982244	1368.967208	0.019760	0.019915
RS	20	0.300891	1.230823	1142.189120	0.016486	0.016733
RS	21	0.329713	1.230823	1195.563901	0.017257	0.017567
RS	22	0.360606	1.528222	1008.805293	0.014561	0.014881
RS	23	0.393720	1.528222	1057.938195	0.015270	0.015592
RS	24	0.429215	1.835039	924.425976	0.013343	0.013643
RS	25	0.467262	1.835039	970.470621	0.014008	0.014279
RS	26	0.508044	2.088298	895.200658	0.012921	0.013165
RS	27	0.551758	2.088298	939.686745	0.013563	0.013769
RS	28	0.598614	2.221937	926.330260	0.013371	0.013552
RS	29	0.648840	2.221937	970.789304	0.014012	0.014164
RS	30	0.702676	2.207792	1022.156507	0.014754	0.014894
RS	31	0.760382	2.207792	1067.437654	0.015407	0.015551
RS	32	0.822238	2.086449	1176.321848	0.016979	0.017136
RS	33	0.888540	2.086449	1221.456306	0.017630	0.017835
RS	34	0.959609	1.935395	1362.260955	0.019663	0.019913
RS	35	1.035787	1.935395	1403.699472	0.020261	0.020590
RS	36	1.117442	1.813688	1536.768310	0.022182	0.022575
RS	37	1.204967	1.813688	1569.292073	0.022651	0.023122
RS	38	1.298785	1.744304	1658.634047	0.023941	0.024464
RS	39	1.399347	1.744304	1677.708845	0.024216	0.024789
RS	40	1.507139	1.728231	1705.136796	0.024612	0.025204
RS	41	1.622681	1.728231	1708.815446	0.024665	0.025270
RS	42	1.746529	1.760156	1674.477385	0.024169	0.024760
RS	43	1.879281	1.760156	1663.748083	0.024014	0.024585
RS	44	2.021577	1.833693	1580.866040	0.022818	0.023350
RS	45	2.174104	1.833693	1558.674369	0.022498	0.022991
RS	46	2.337595	1.938848	1448.426097	0.020906	0.021354
RS	47	2.512841	1.938848	1418.000711	0.020467	0.020872
RS	48	2.700685	2.058121	1303.112387	0.018809	0.019174
RS	49	2.902034	2.058121	1266.474377	0.018280	0.018614
RS	50	3.117858	2.168067	1163.492006	0.016794	0.017105
RS	51	3.349199	2.168067	1120.973729	0.016180	0.016478
RS	52	3.597172	2.248363	1035.693684	0.014949	0.015243
RS	53	3.862971	2.248363	986.553018	0.014240	0.014538
RS	54	4.147880	2.301341	911.732985	0.013160	0.013466
RS	55	4.453272	2.301341	856.074533	0.012357	0.012676
RS	56	4.780620	2.301341	796.182767	0.011492	0.011825
RS	57	5.131501	2.301341	732.946583	0.010579	0.010922
RS	58	5.507608	2.675406	580.952381	0.008385	0.008715
RS	59	5.910754	2.675406	536.204833	0.007740	0.008070
RS	60	6.342884	2.675406	489.593321	0.007067	0.007391
RS	61	6.806081	2.675406	441.891877	0.006378	0.006690
[truncated: 10,012,783 more chars]
