# Supplementary material for: Recent speciation associated with range expansion and a shift to self-fertilization in North American Arabidopsis
Source: Nat Commun. 2022 Dec 8;13:7564. doi: 10.1038/s41467-022-35368-1 (PMC9732334; doi:10.1038/s41467-022-35368-1)
Supplement: Supplementary file 5 — Source Data [file 41467_2022_35368_MOESM5_ESM.zip › Source Data/SuppFig19-8_lyrOH1_02.psmc]

CC
CC	Brief Description of the file format:
CC	  CC  comments
CC	  MM  useful-messages
CC	  RD  round-of-iterations
CC	  LL  \log[P(sequence)]
CC	  QD  Q-before-opt Q-after-opt
CC	  TR  \theta_0 \rho_0
CC	  RS  k t_k \lambda_k \pi_k \sum_{l\not=k}A_{kl} A_{kk}
CC	  DC  begin end best-k t_k+\Delta_k max-prob
CC
MM	Version: 0.6.5-r67
MM	pattern:4+25*2+4+6, n:63, n_free_lambdas:28
MM	n_iterations:25, skip:1, max_t:5, theta/rho:5
MM	is_decoding:0
MM	n_seqs:23, sum_L:1145992, sum_n:38148
RD	0
LK	0.000000
QD	0.000000 -> 0.000000
RI	inf
TR	0.033855	0.006771
MT	5.000000
MM	C_pi: 1.000000, n_recomb: 7733.297239
RS	0	0.000000	1.000000	49.474373	0.006398	0.000000
RS	1	0.006440	1.000000	52.312757	0.006765	0.000000
RS	2	0.013294	1.000000	55.290390	0.007150	0.000000
RS	3	0.020590	1.000000	58.410981	0.007553	0.000000
RS	4	0.028356	1.000000	61.677882	0.007976	0.000000
RS	5	0.036622	1.000000	65.094005	0.008417	0.000000
RS	6	0.045421	1.000000	68.661729	0.008879	0.000000
RS	7	0.054785	1.000000	72.382799	0.009360	0.000000
RS	8	0.064753	1.000000	76.258209	0.009861	0.000000
RS	9	0.075363	1.000000	80.288080	0.010382	0.000000
RS	10	0.086656	1.000000	84.471523	0.010923	0.000000
RS	11	0.098677	1.000000	88.806490	0.011484	0.000000
RS	12	0.111471	1.000000	93.289614	0.012063	0.000000
RS	13	0.125090	1.000000	97.916037	0.012662	0.000000
RS	14	0.139585	1.000000	102.679230	0.013278	0.000000
RS	15	0.155014	1.000000	107.570800	0.013910	0.000000
RS	16	0.171437	1.000000	112.580290	0.014558	0.000000
RS	17	0.188917	1.000000	117.694975	0.015219	0.000000
RS	18	0.207523	1.000000	122.899654	0.015892	0.000000
RS	19	0.227327	1.000000	128.176438	0.016575	0.000000
RS	20	0.248406	1.000000	133.504554	0.017264	0.000000
RS	21	0.270843	1.000000	138.860150	0.017956	0.000000
RS	22	0.294725	1.000000	144.216121	0.018649	0.000000
RS	23	0.320144	1.000000	149.541960	0.019337	0.000000
RS	24	0.347201	1.000000	154.803644	0.020018	0.000000
RS	25	0.376000	1.000000	159.963566	0.020685	0.000000
RS	26	0.406654	1.000000	164.980515	0.021334	0.000000
RS	27	0.439282	1.000000	169.809737	0.021958	0.000000
RS	28	0.474011	1.000000	174.403069	0.022552	0.000000
RS	29	0.510976	1.000000	178.709175	0.023109	0.000000
RS	30	0.550322	1.000000	182.673888	0.023622	0.000000
RS	31	0.592202	1.000000	186.240682	0.024083	0.000000
RS	32	0.636779	1.000000	189.351286	0.024485	0.000000
RS	33	0.684227	1.000000	191.946442	0.024821	0.000000
RS	34	0.734730	1.000000	193.966827	0.025082	0.000000
RS	35	0.788485	1.000000	195.354144	0.025261	0.000000
RS	36	0.845702	1.000000	196.052371	0.025352	0.000000
RS	37	0.906604	1.000000	196.009171	0.025346	0.000000
RS	38	0.971428	1.000000	195.177446	0.025239	0.000000
RS	39	1.040426	1.000000	193.517001	0.025024	0.000000
RS	40	1.113868	1.000000	190.996295	0.024698	0.000000
RS	41	1.192040	1.000000	187.594213	0.024258	0.000000
RS	42	1.275245	1.000000	183.301811	0.023703	0.000000
RS	43	1.363809	1.000000	178.123948	0.023033	0.000000
RS	44	1.458076	1.000000	172.080724	0.022252	0.000000
RS	45	1.558414	1.000000	165.208628	0.021363	0.000000
RS	46	1.665214	1.000000	157.561284	0.020374	0.000000
RS	47	1.778891	1.000000	149.209712	0.019294	0.000000
RS	48	1.899889	1.000000	140.241987	0.018135	0.000000
RS	49	2.028679	1.000000	130.762225	0.016909	0.000000
RS	50	2.165763	1.000000	120.888851	0.015632	0.000000
RS	51	2.311675	1.000000	110.752095	0.014321	0.000000
RS	52	2.466983	1.000000	100.490770	0.012995	0.000000
RS	53	2.632293	1.000000	90.248388	0.011670	0.000000
RS	54	2.808249	1.000000	80.168730	0.010367	0.000000
RS	55	2.995536	1.000000	70.391085	0.009102	0.000000
RS	56	3.194884	1.000000	61.045361	0.007894	0.000000
RS	57	3.407070	1.000000	52.247372	0.006756	0.000000
RS	58	3.632920	1.000000	44.094586	0.005702	0.000000
RS	59	3.873315	1.000000	36.662647	0.004741	0.000000
RS	60	4.129191	1.000000	30.002933	0.003880	0.000000
RS	61	4.401545	1.000000	24.141369	0.003122	0.000000
RS	62	4.691438	1.000000	19.078620	0.002467	0.000000
RS	63	5.000000	1.000000	52.985601	0.006852	0.000000
PA	4+25*2+4+6 0.033854853 0.006770971 5.000000000 1.000000000 1.000000000 1.000000000 1.000000000 1.000000000 1.000000000 1.000000000 1.000000000 1.000000000 1.000000000 1.000000000 1.000000000 1.000000000 1.000000000 1.000000000 1.000000000 1.000000000 1.000000000 1.000000000 1.000000000 1.000000000 1.000000000 1.000000000 1.000000000 1.000000000 1.000000000 1.000000000 1.000000000
//
IT	6842
RD	1
LK	-134670.756438
QD	-5123.855183 -> -1740.044270
RI	0.0910862419
TR	0.020355	0.004292
MT	10.405903
MM	C_pi: 1.685066, n_recomb: 8258.720885
RS	0	0.000000	0.602077	104.138375	0.012610	0.000182
RS	1	0.007668	0.602077	110.652646	0.013398	0.002087
RS	2	0.015924	0.602077	117.455422	0.014222	0.005652
RS	3	0.024813	0.602077	124.540583	0.015080	0.010058
RS	4	0.034383	0.421627	187.662245	0.022723	0.014931
RS	5	0.044688	0.421627	196.994435	0.023853	0.019797
RS	6	0.055782	0.399594	217.599964	0.026348	0.024252
RS	7	0.067727	0.399594	227.132317	0.027502	0.028307
RS	8	0.080588	0.415689	227.513748	0.027548	0.031981
RS	9	0.094436	0.415689	236.640282	0.028653	0.034572
RS	10	0.109345	0.459746	222.365687	0.026925	0.035452
RS	11	0.125397	0.459746	230.902159	0.027959	0.035038
RS	12	0.142681	0.524446	210.124753	0.025443	0.034105
RS	13	0.161289	0.524446	218.064299	0.026404	0.033076
RS	14	0.181324	0.601929	197.135781	0.023870	0.032078
RS	15	0.202896	0.601929	204.510436	0.024763	0.031095
RS	16	0.226122	0.691227	184.718660	0.022366	0.030078
RS	17	0.251129	0.691227	191.562723	0.023195	0.029016
RS	18	0.278053	0.795331	172.631408	0.020903	0.027926
RS	19	0.307041	0.795331	178.978796	0.021671	0.026795
RS	20	0.338253	0.918347	160.689547	0.019457	0.025588
RS	21	0.371858	0.918347	166.574652	0.020170	0.024288
RS	22	0.408039	1.061996	149.310397	0.018079	0.022917
RS	23	0.446995	1.061996	154.766272	0.018740	0.021527
RS	24	0.488938	1.223294	139.251195	0.016861	0.020173
RS	25	0.534098	1.223294	144.306408	0.017473	0.018893
RS	26	0.582720	1.397494	130.867357	0.015846	0.017704
RS	27	0.635070	1.397494	135.543828	0.016412	0.016608
RS	28	0.691434	1.580730	124.055270	0.015021	0.015603
RS	29	0.752121	1.580730	128.366565	0.015543	0.014683
RS	30	0.817460	1.769802	118.556292	0.014355	0.013846
RS	31	0.887810	1.769802	122.506230	0.014834	0.013086
RS	32	0.963555	1.962067	114.079472	0.013813	0.012399
RS	33	1.045107	1.962067	117.661430	0.014247	0.011775
RS	34	1.132913	2.155849	110.321194	0.013358	0.011209
RS	35	1.227451	2.155849	113.518606	0.013745	0.010692
RS	36	1.329239	2.350438	106.989898	0.012955	0.010217
RS	37	1.438831	2.350438	109.777916	0.013292	0.009778
RS	38	1.556827	2.545645	103.831062	0.012572	0.009372
RS	39	1.683871	2.545645	106.178874	0.012857	0.008996
RS	40	1.820657	2.741249	100.640130	0.012186	0.008648
RS	41	1.967931	2.741249	102.513363	0.012413	0.008328
RS	42	2.126498	2.936810	97.254198	0.011776	0.008036
RS	43	2.297223	2.936810	98.617465	0.011941	0.007773
RS	44	2.481040	3.131757	93.538887	0.011326	0.007539
RS	45	2.678952	3.131757	94.358870	0.011425	0.007334
RS	46	2.892039	3.325850	89.373197	0.010822	0.007158
RS	47	3.121465	3.325850	89.623135	0.010852	0.007009
RS	48	3.368484	3.519551	84.649681	0.010250	0.006886
RS	49	3.634444	3.519551	84.315391	0.010209	0.006787
RS	50	3.920798	3.714550	79.279881	0.009600	0.006711
RS	51	4.229108	3.714550	78.367436	0.009489	0.006655
RS	52	4.561060	3.914666	73.202663	0.008864	0.006616
RS	53	4.918465	3.914666	71.747725	0.008688	0.006592
RS	54	5.303276	4.249071	64.586419	0.007820	0.006578
RS	55	5.717594	4.249071	62.904216	0.007617	0.006569
RS	56	6.163682	4.249071	60.796829	0.007362	0.006560
RS	57	6.643974	4.249071	58.275917	0.007056	0.006544
RS	58	7.161096	5.937118	40.354087	0.004886	0.006516
RS	59	7.717869	5.937118	39.467498	0.004779	0.006470
RS	60	8.317336	5.937118	38.317119	0.004640	0.006405
RS	61	8.962769	5.937118	36.906444	0.004469	0.006325
RS	62	9.657693	5.937118	35.245514	0.004268	0.006241
RS	63	10.405903	5.937118	265.907635	0.032197	0.043889
PA	4+25*2+4+6 0.020355154 0.004292221 10.405902863 0.602076530 0.421627283 0.399594307 0.415688515 0.459746361 0.524446487 0.601928711 0.691226959 0.795330882 0.918347359 1.061995506 1.223294258 1.397494197 1.580730438 1.769802094 1.962066650 2.155849457 2.350438118 2.545644760 2.741249084 2.936810493 3.131756902 3.325849533 3.519551158 3.714550257 3.914665937 4.249071121 5.937117517
//
IT	6155
RD	2
LK	-129164.303851
QD	-2258.228939 -> -1050.860141
RI	0.0599850359
TR	0.015988	0.004577
MT	12.786603
MM	C_pi: 2.824649, n_recomb: 14721.351796
RS	0	0.000000	1.287046	90.833938	0.006170	0.000078
RS	1	0.008018	1.287046	97.484812	0.006622	0.000758
RS	2	0.016678	1.287046	104.568494	0.007103	0.002176
RS	3	0.026033	1.287046	112.104179	0.007615	0.004145
RS	4	0.036137	0.570165	269.689315	0.018320	0.009299
RS	5	0.047052	0.570165	285.577023	0.019399	0.013155
RS	6	0.058842	0.450003	381.404221	0.025908	0.018340
RS	7	0.071577	0.450003	400.047884	0.027175	0.023012
RS	8	0.085334	0.421338	446.596308	0.030337	0.026722
RS	9	0.100193	0.421338	465.048655	0.031590	0.031387
RS	10	0.116243	0.439217	463.573730	0.031490	0.032582
RS	11	0.133581	0.439217	480.623947	0.032648	0.036487
RS	12	0.152308	0.487536	448.457770	0.030463	0.034927
RS	13	0.172537	0.487536	463.980511	0.031518	0.037368
RS	14	0.194388	0.555155	421.348106	0.028622	0.034411
RS	15	0.217990	0.555155	435.472503	0.029581	0.036156
RS	16	0.243485	0.638811	391.007379	0.026561	0.032993
RS	17	0.271024	0.638811	403.868841	0.027434	0.034493
RS	18	0.300771	0.743042	358.605393	0.024360	0.031234
RS	19	0.332903	0.743042	370.353519	0.025158	0.032388
RS	20	0.367612	0.877592	323.922617	0.022004	0.028923
RS	21	0.405102	0.877592	334.720904	0.022737	0.029623
RS	22	0.445599	1.052375	288.594125	0.019604	0.026032
RS	23	0.489343	1.052375	298.576972	0.020282	0.026236
RS	24	0.536594	1.271998	255.748617	0.017373	0.022777
RS	25	0.587633	1.271998	264.996643	0.018001	0.022639
RS	26	0.642764	1.535668	227.583847	0.015459	0.019612
RS	27	0.702315	1.535668	236.148460	0.016041	0.019356
RS	28	0.766641	1.841272	204.469672	0.013889	0.016852
RS	29	0.836124	1.841272	212.399434	0.014428	0.016571
RS	30	0.911179	2.186286	185.877734	0.012626	0.014537
RS	31	0.992250	2.186286	193.223218	0.013125	0.014272
RS	32	1.079822	2.566733	171.106018	0.011623	0.012640
RS	33	1.174414	2.566733	177.915719	0.012086	0.012416
RS	34	1.276591	2.978552	159.402456	0.010828	0.011105
RS	35	1.386959	2.978552	165.717904	0.011257	0.010917
RS	36	1.506177	3.418404	150.069825	0.010194	0.009844
RS	37	1.634953	3.418404	155.922282	0.010592	0.009679
RS	38	1.774053	3.881941	142.585849	0.009686	0.008786
RS	39	1.924306	3.881941	147.994742	0.010053	0.008641
RS	40	2.086606	4.361207	136.628015	0.009281	0.007898
RS	41	2.261917	4.361207	141.599422	0.009619	0.007786
RS	42	2.451285	4.843848	131.997629	0.008966	0.007182
RS	43	2.655835	4.843848	136.521445	0.009274	0.007122
RS	44	2.876785	5.315698	128.498036	0.008729	0.006650
RS	45	3.115450	5.315698	132.544281	0.009004	0.006652
RS	46	3.373250	5.765531	125.840685	0.008548	0.006295
RS	47	3.651719	5.765531	129.357269	0.008787	0.006356
RS	48	3.952514	6.188345	123.631377	0.008398	0.006091
RS	49	4.277426	6.188345	126.545724	0.008596	0.006201
RS	50	4.628387	6.587957	121.371105	0.008245	0.006003
RS	51	5.007487	6.587957	123.598631	0.008396	0.006149
RS	52	5.416982	6.981481	118.434031	0.008045	0.005986
RS	53	5.859308	6.981481	119.898862	0.008145	0.006142
RS	54	6.337098	7.664919	110.344688	0.007496	0.005805
RS	55	6.853194	7.664919	111.267900	0.007558	0.005944
RS	56	7.410669	7.664919	111.581831	0.007580	0.006039
RS	57	8.012839	7.664919	111.232133	0.007556	0.006077
RS	58	8.663289	12.753491	67.421472	0.004580	0.004407
RS	59	9.365889	12.753491	68.885442	0.004679	0.004499
RS	60	10.124820	12.753491	70.067831	0.004760	0.004543
RS	61	10.944598	12.753491	70.927792	0.004818	0.004539
RS	62	11.830103	12.753491	71.425418	0.004852	0.004490
RS	63	12.786603	12.753491	944.107209	0.064132	0.047572
PA	4+25*2+4+6 0.015988471 0.004577202 12.786602859 1.287045555 0.570164836 0.450003467 0.421338059 0.439217335 0.487535833 0.555154749 0.638811066 0.743042330 0.877592080 1.052374876 1.271997907 1.535668168 1.841272389 2.186285797 2.566732792 2.978552369 3.418404495 3.881940990 4.361207257 4.843848131 5.315697736 5.765531454 6.188344799 6.587956895 6.981480796 7.664918658 12.753490753
//
IT	4856
RD	3
LK	-127172.315220
QD	-1418.184616 -> -909.109331
RI	0.0408160566
TR	0.013458	0.005173
MT	14.009809
MM	C_pi: 3.853296, n_recomb: 22616.512385
RS	0	0.000000	3.107283	58.824711	0.002601	0.000041
RS	1	0.008173	3.107283	63.459953	0.002806	0.000350
RS	2	0.017014	3.107283	68.445248	0.003026	0.000961
RS	3	0.026578	3.107283	73.804455	0.003263	0.001802
RS	4	0.036923	0.885489	277.937372	0.012289	0.006300
RS	5	0.048114	0.885489	296.733745	0.013120	0.008799
RS	6	0.060220	0.584623	477.508686	0.021113	0.014613
RS	7	0.073315	0.584623	504.652244	0.022313	0.018293
RS	8	0.087480	0.490724	632.603737	0.027971	0.023604
RS	9	0.102803	0.490724	662.455797	0.029291	0.027707
RS	10	0.119378	0.477292	710.986785	0.031437	0.030522
RS	11	0.137308	0.477292	739.647287	0.032704	0.034374
RS	12	0.156704	0.506640	723.495576	0.031990	0.034274
RS	13	0.177685	0.506640	749.661645	0.033147	0.037322
RS	14	0.200380	0.559836	702.099328	0.031044	0.035252
RS	15	0.224931	0.559836	725.653257	0.032085	0.037601
RS	16	0.251488	0.629791	666.093222	0.029452	0.034695
RS	17	0.280215	0.629791	687.186649	0.030384	0.036733
RS	18	0.311291	0.720028	619.755838	0.027403	0.033360
RS	19	0.344906	0.720028	638.677857	0.028239	0.035131
RS	20	0.381269	0.842270	562.636306	0.024877	0.031203
RS	21	0.420603	0.842270	579.814417	0.025637	0.032565
RS	22	0.463153	1.010891	498.126286	0.022025	0.028178
RS	23	0.509180	1.010891	513.968916	0.022725	0.029044
RS	24	0.558969	1.236453	433.988083	0.019189	0.024605
RS	25	0.612828	1.236453	448.720024	0.019840	0.025046
RS	26	0.671088	1.523847	376.857966	0.016663	0.021016
RS	27	0.734110	1.523847	390.553610	0.017269	0.021218
RS	28	0.802283	1.875949	329.109685	0.014552	0.017819
RS	29	0.876028	1.875949	341.806820	0.015113	0.017908
RS	30	0.955800	2.295203	290.394373	0.012840	0.015133
RS	31	1.042091	2.295203	302.146274	0.013360	0.015168
RS	32	1.135436	2.781627	259.565994	0.011477	0.012939
RS	33	1.236410	2.781627	270.445406	0.011958	0.012956
RS	34	1.345636	3.333587	235.225852	0.010401	0.011177
RS	35	1.463790	3.333587	245.314903	0.010847	0.011189
RS	36	1.591600	3.948768	216.027708	0.009552	0.009756
RS	37	1.729857	3.948768	225.406422	0.009966	0.009760
RS	38	1.879414	4.620837	200.987979	0.008887	0.008594
RS	39	2.041194	4.620837	209.727250	0.009273	0.008592
RS	40	2.216196	5.333143	189.574588	0.008382	0.007648
RS	41	2.405502	5.333143	197.732251	0.008743	0.007657
RS	42	2.610280	6.055836	181.535080	0.008027	0.006914
RS	43	2.831794	6.055836	189.149814	0.008363	0.006954
RS	44	3.071413	6.751913	176.612081	0.007809	0.006396
RS	45	3.330617	6.751913	183.692270	0.008122	0.006481
RS	46	3.611006	7.389902	174.338151	0.007708	0.006081
RS	47	3.914311	7.389902	180.848372	0.007996	0.006214
RS	48	4.242406	7.953737	174.000622	0.007694	0.005939
RS	49	4.597316	7.953737	179.851959	0.007952	0.006113
RS	50	4.981233	8.449345	174.611448	0.007721	0.005926
RS	51	5.396529	8.449345	179.663409	0.007944	0.006127
RS	52	5.845767	8.912957	174.789491	0.007728	0.005981
RS	53	6.331722	8.912957	178.877630	0.007909	0.006182
RS	54	6.857395	9.755020	166.957669	0.007382	0.005812
RS	55	7.426032	9.755020	170.230613	0.007527	0.005980
RS	56	8.041144	9.755020	172.730573	0.007637	0.006104
RS	57	8.706530	9.755020	174.352981	0.007709	0.006170
RS	58	9.426299	18.675625	93.150030	0.004119	0.003775
RS	59	10.204895	18.675625	96.682576	0.004275	0.003872
RS	60	11.047128	18.675625	100.010224	0.004422	0.003932
RS	61	11.958196	18.675625	103.074501	0.004557	0.003954
RS	62	12.943728	18.675625	105.812879	0.004679	0.003937
RS	63	14.009809	18.675625	1887.725506	0.083467	0.050254
PA	4+25*2+4+6 0.013458442 0.005172714 14.009808552 3.107283352 0.885489356 0.584622751 0.490723912 0.477292016 0.506640180 0.559836029 0.629790989 0.720027757 0.842269780 1.010891128 1.236453085 1.523846503 1.875949367 2.295202789 2.781626925 3.333586553 3.948768106 4.620836742 5.333143214 6.055835683 6.751913159 7.389902377 7.953736556 8.449345484 8.912957058 9.755020083 18.675624925
//
IT	5243
RD	4
LK	-126286.855623
QD	-1090.521171 -> -800.019480
RI	0.0295393489
TR	0.011684	0.005738
MT	14.902413
MM	C_pi: 4.562676, n_recomb: 29616.794809
RS	0	0.000000	7.214233	33.527962	0.001132	0.000023
RS	1	0.008279	7.214233	36.261115	0.001224	0.000182
RS	2	0.017242	7.214233	39.213271	0.001324	0.000469
RS	3	0.026948	7.214233	42.401325	0.001432	0.000845
RS	4	0.037458	1.364532	241.554808	0.008156	0.004466
RS	5	0.048837	1.364532	259.299225	0.008755	0.006100
RS	6	0.061159	0.765609	493.850276	0.016675	0.011886
RS	7	0.074500	0.765609	525.139289	0.017731	0.014670
RS	8	0.088946	0.581933	731.210671	0.024689	0.020896
RS	9	0.104588	0.581933	769.928857	0.025996	0.024329
RS	10	0.121525	0.531437	884.359499	0.029860	0.028517
RS	11	0.139864	0.531437	923.828821	0.031193	0.031919
RS	12	0.159721	0.541108	945.341358	0.031919	0.033158
RS	13	0.181222	0.541108	982.183493	0.033163	0.036072
RS	14	0.204503	0.580265	949.832505	0.032071	0.035145
RS	15	0.229711	0.580265	983.059815	0.033193	0.037538
RS	16	0.257006	0.636858	925.653709	0.031254	0.035462
RS	17	0.286561	0.636858	955.096339	0.032248	0.037557
RS	18	0.318563	0.712498	879.863214	0.029708	0.034710
RS	19	0.353213	0.712498	905.762829	0.030583	0.036581
RS	20	0.390732	0.819148	810.619101	0.027370	0.032866
RS	21	0.431358	0.819148	833.660389	0.028148	0.034410
RS	22	0.475346	0.972946	722.041436	0.024379	0.029890
RS	23	0.522976	0.972946	743.075281	0.025090	0.031005
RS	24	0.574549	1.187432	627.174607	0.021176	0.026162
RS	25	0.630392	1.187432	646.756017	0.021837	0.026872
RS	26	0.690858	1.471221	538.964419	0.018198	0.022303
RS	27	0.756329	1.471221	557.271219	0.018816	0.022743
RS	28	0.827220	1.831272	463.500477	0.015650	0.018792
RS	29	0.903980	1.831272	480.551268	0.016226	0.019082
RS	30	0.987094	2.274793	401.555176	0.013558	0.015813
RS	31	1.077089	2.274793	417.364988	0.014092	0.016018
RS	32	1.174535	2.806968	351.898010	0.011882	0.013377
RS	33	1.280047	2.806968	366.521270	0.012375	0.013534
RS	34	1.394294	3.430825	312.574588	0.010554	0.011422
RS	35	1.518000	3.430825	326.101040	0.011011	0.011550
RS	36	1.651946	4.147715	281.566288	0.009507	0.009857
RS	37	1.796981	4.147715	294.102767	0.009930	0.009962
RS	38	1.954022	4.952355	257.370657	0.008690	0.008600
RS	39	2.124064	4.952355	269.026552	0.009084	0.008687
RS	40	2.308184	5.822527	239.201002	0.008077	0.007603
RS	41	2.507545	5.822527	250.080598	0.008444	0.007685
RS	42	2.723411	6.712960	226.716615	0.007655	0.006850
RS	43	2.957147	6.712960	236.909522	0.007999	0.006948
RS	44	3.210233	7.563477	219.576789	0.007414	0.006338
RS	45	3.484271	7.563477	229.138526	0.007737	0.006466
RS	46	3.780995	8.319880	217.130217	0.007331	0.006048
RS	47	4.102283	8.319880	226.054772	0.007633	0.006213
RS	48	4.450169	8.952647	218.348999	0.007372	0.005948
RS	49	4.826855	8.952647	226.543361	0.007649	0.006145
RS	50	5.234725	9.469029	221.738926	0.007487	0.005988
RS	51	5.676360	9.469029	229.013236	0.007733	0.006207
RS	52	6.154556	9.924098	225.078545	0.007600	0.006098
RS	53	6.672340	9.924098	231.178085	0.007806	0.006311
RS	54	7.232988	10.791396	217.937228	0.007359	0.005957
RS	55	7.840049	10.791396	222.951902	0.007528	0.006134
RS	56	8.497367	10.791396	227.011863	0.007665	0.006269
RS	57	9.209100	10.791396	229.971671	0.007765	0.006349
RS	58	9.979754	23.414015	109.012805	0.003681	0.003387
RS	59	10.814206	23.414015	114.013137	0.003850	0.003492
RS	60	11.717739	23.414015	118.900200	0.004015	0.003570
RS	61	12.696071	23.414015	123.610883	0.004174	0.003617
RS	62	13.755394	23.414015	128.075106	0.004324	0.003633
RS	63	14.902413	23.414015	2719.536887	0.091824	0.053275
PA	4+25*2+4+6 0.011683535 0.005738328 14.902413177 7.214233396 1.364532244 0.765609198 0.581932627 0.531436722 0.541107576 0.580264692 0.636857831 0.712497670 0.819147797 0.972945570 1.187432040 1.471220933 1.831272001 2.274793436 2.806967805 3.430825010 4.147715483 4.952354994 5.822527267 6.712960293 7.563477279 8.319879907 8.952647014 9.469029405 9.924098485 10.791396075 23.414015342
//
IT	4709
RD	5
LK	-125750.792770
QD	-893.622912 -> -684.305295
RI	0.0222201501
TR	0.010312	0.006227
MT	15.698970
MM	C_pi: 5.070850, n_recomb: 35622.437750
RS	0	0.000000	15.686112	18.702023	0.000525	0.000014
RS	1	0.008367	15.686112	20.256196	0.000569	0.000103
RS	2	0.017435	15.686112	21.938553	0.000616	0.000247
RS	3	0.027261	15.686112	23.759497	0.000667	0.000425
RS	4	0.037910	2.042424	197.127319	0.005534	0.003277
RS	5	0.049449	2.042424	212.376103	0.005962	0.004366
RS	6	0.061955	0.990212	470.047086	0.013195	0.009814
RS	7	0.075506	0.990212	502.189629	0.014098	0.011928
RS	8	0.090191	0.688851	767.641424	0.021549	0.018541
RS	9	0.106106	0.688851	812.135159	0.022798	0.021397
RS	10	0.123351	0.595000	990.626174	0.027809	0.026525
RS	11	0.142040	0.595000	1039.025660	0.029168	0.029519
RS	12	0.162293	0.584160	1106.606854	0.031065	0.031824
RS	13	0.184240	0.584160	1153.262651	0.032375	0.034506
RS	14	0.208024	0.610177	1147.956890	0.032226	0.034566
RS	15	0.233797	0.610177	1190.568424	0.033422	0.036857
RS	16	0.261728	0.655023	1147.940140	0.032225	0.035630
RS	17	0.291995	0.655023	1185.659195	0.033284	0.037664
RS	18	0.324795	0.718030	1115.308028	0.031309	0.035500
RS	19	0.360340	0.718030	1148.029706	0.032228	0.037338
RS	20	0.398859	0.810812	1045.433013	0.029348	0.034080
RS	21	0.440600	0.810812	1073.911841	0.030147	0.035648
RS	22	0.485835	0.950142	941.320067	0.026425	0.031292
RS	23	0.534854	0.950142	966.874431	0.027142	0.032494
RS	24	0.587975	1.150914	820.496260	0.023033	0.027539
RS	25	0.645541	1.150914	844.176073	0.023698	0.028374
RS	26	0.707924	1.423821	702.933814	0.019733	0.023515
RS	27	0.775527	1.423821	725.157706	0.020357	0.024081
RS	28	0.848786	1.778544	599.718898	0.016835	0.019769
RS	29	0.928175	1.778544	620.536868	0.017420	0.020172
RS	30	1.014208	2.225887	513.734798	0.014422	0.016549
RS	31	1.107438	2.225887	533.117367	0.014966	0.016853
RS	32	1.208470	2.775559	444.206785	0.012470	0.013899
RS	33	1.317956	2.775559	462.162210	0.012974	0.014141
RS	34	1.436603	3.435420	388.877899	0.010917	0.011767
RS	35	1.565177	3.435420	405.473721	0.011383	0.011968
RS	36	1.704510	4.211310	345.160026	0.009689	0.010066
RS	37	1.855502	4.211310	360.505771	0.010120	0.010234
RS	38	2.019127	5.100523	311.065022	0.008732	0.008712
RS	39	2.196444	5.100523	325.291076	0.009132	0.008855
RS	40	2.388598	6.078022	285.540401	0.008016	0.007656
RS	41	2.596830	6.078022	298.785565	0.008388	0.007787
RS	42	2.822487	7.086532	268.128909	0.007527	0.006876
RS	43	3.067024	7.086532	280.526545	0.007875	0.007012
RS	44	3.332024	8.045449	258.376176	0.007253	0.006360
RS	45	3.619197	8.045449	270.025636	0.007580	0.006516
RS	46	3.930399	8.878902	255.434638	0.007171	0.006084
RS	47	4.267640	8.878902	266.358238	0.007477	0.006266
RS	48	4.633101	9.543673	257.969022	0.007242	0.006012
RS	49	5.029141	9.543673	268.067788	0.007525	0.006220
RS	50	5.458319	10.047677	263.981380	0.007411	0.006093
RS	51	5.923409	10.047677	273.009657	0.007664	0.006315
RS	52	6.427415	10.462748	270.376087	0.007590	0.006243
RS	53	6.973593	10.462748	277.976835	0.007803	0.006455
RS	54	7.565473	11.296404	264.127805	0.007415	0.006127
RS	55	8.206878	11.296404	270.341522	0.007589	0.006301
RS	56	8.901952	11.296404	275.381707	0.007731	0.006435
RS	57	9.655186	11.296404	279.066173	0.007834	0.006516
RS	58	10.471447	27.466977	118.329411	0.003322	0.003074
RS	59	11.356008	27.466977	124.344444	0.003491	0.003185
RS	60	12.314584	27.466977	130.328151	0.003659	0.003275
RS	61	13.353368	27.466977	136.217781	0.003824	0.003341
RS	62	14.479073	27.466977	141.941908	0.003985	0.003383
RS	63	15.698970	27.466977	3386.491616	0.095066	0.056415
PA	4+25*2+4+6 0.010311842 0.006226789 15.698970082 15.686112032 2.042423982 0.990211777 0.688851459 0.594999753 0.584160310 0.610177355 0.655022754 0.718029743 0.810812391 0.950142158 1.150913649 1.423821167 1.778543573 2.225887295 2.775559349 3.435420379 4.211309672 5.100522872 6.078022458 7.086531704 8.045449009 8.878901989 9.543673128 10.047677464 10.462748214 11.296404011 27.466977086
//
IT	5325
RD	6
LK	-125353.843550
QD	-741.137240 -> -575.741710
RI	0.0172600833
TR	0.009188	0.006636
MT	16.483510
MM	C_pi: 5.492562, n_recomb: 41019.600933
RS	0	0.000000	31.760139	10.718025	0.000261	0.000009
RS	1	0.008451	31.760139	11.620906	0.000283	0.000061
RS	2	0.017616	31.760139	12.599580	0.000307	0.000139
RS	3	0.027555	31.760139	13.660365	0.000333	0.000229
RS	4	0.038335	2.958953	158.680847	0.003868	0.002478
RS	5	0.050025	2.958953	171.390491	0.004178	0.003219
RS	6	0.062704	1.259947	433.237540	0.010562	0.008212
RS	7	0.076454	1.259947	464.558407	0.011325	0.009835
RS	8	0.091366	0.809955	771.411179	0.018806	0.016518
RS	9	0.107538	0.809955	819.420199	0.019976	0.018907
RS	10	0.125076	0.665946	1054.119265	0.025698	0.024629
RS	11	0.144097	0.665946	1109.750455	0.027054	0.027283
RS	12	0.164725	0.633348	1224.319920	0.029847	0.030396
RS	13	0.187097	0.633348	1279.902140	0.031202	0.032870
RS	14	0.211359	0.646740	1306.799292	0.031858	0.033735
RS	15	0.237671	0.646740	1358.534940	0.033119	0.035908
RS	16	0.266208	0.681157	1337.778901	0.032613	0.035430
RS	17	0.297155	0.681157	1383.900331	0.033738	0.037384
RS	18	0.330718	0.733392	1326.853376	0.032347	0.035892
RS	19	0.367118	0.733392	1366.635898	0.033317	0.037674
RS	20	0.406593	0.814525	1265.530305	0.030852	0.034944
RS	21	0.449404	0.814525	1299.533405	0.031681	0.036493
RS	22	0.495834	0.941548	1153.864156	0.028130	0.032433
RS	23	0.546187	0.941548	1183.764113	0.028858	0.033662
RS	24	0.600795	1.129978	1012.432516	0.024682	0.028751
RS	25	0.660018	1.129978	1039.855374	0.025350	0.029647
RS	26	0.724246	1.391662	868.188296	0.021165	0.024641
RS	27	0.793902	1.391662	893.929381	0.021793	0.025279
RS	28	0.869444	1.738078	738.036554	0.017992	0.020722
RS	29	0.951371	1.738078	762.262459	0.018583	0.021192
RS	30	1.040220	2.182681	627.842316	0.015306	0.017299
RS	31	1.136579	2.182681	650.505554	0.015858	0.017665
RS	32	1.241080	2.738883	537.854454	0.013112	0.014459
RS	33	1.354413	2.738883	558.910734	0.013625	0.014755
RS	34	1.477323	3.418949	465.822371	0.011356	0.012163
RS	35	1.610620	3.418949	485.299143	0.011831	0.012411
RS	36	1.755182	4.233222	408.741493	0.009965	0.010330
RS	37	1.911961	4.233222	426.732818	0.010403	0.010541
RS	38	2.081989	5.182210	364.203364	0.008879	0.008880
RS	39	2.266385	5.182210	380.845969	0.009284	0.009062
RS	40	2.466365	6.239674	330.903238	0.008067	0.007762
RS	41	2.683244	6.239674	346.359717	0.008444	0.007927
RS	42	2.918452	7.339002	308.246573	0.007515	0.006949
RS	43	3.173537	7.339002	322.686783	0.007867	0.007113
RS	44	3.450179	8.381912	295.636735	0.007207	0.006423
RS	45	3.750199	8.381912	309.199193	0.007538	0.006598
RS	46	4.075574	9.272568	292.013098	0.007119	0.006154
RS	47	4.428445	9.272568	304.744779	0.007429	0.006349
RS	48	4.811137	9.954529	295.732622	0.007210	0.006104
RS	49	5.226170	9.954529	307.523244	0.007497	0.006318
RS	50	5.676277	10.435822	304.295043	0.007418	0.006216
RS	51	6.164421	10.435822	314.832706	0.007675	0.006438
RS	52	6.693818	10.803115	313.701313	0.007648	0.006398
RS	53	7.267953	10.803115	322.510288	0.007862	0.006606
RS	54	7.890608	11.584285	308.457132	0.007520	0.006303
RS	55	8.565882	11.584285	315.528165	0.007692	0.006472
RS	56	9.298223	11.584285	321.169433	0.007830	0.006599
RS	57	10.092452	11.584285	325.163140	0.007927	0.006673
RS	58	10.953801	31.277798	124.309550	0.003030	0.002813
RS	59	11.887942	31.277798	131.090321	0.003196	0.002927
RS	60	12.901024	31.277798	137.912633	0.003362	0.003026
RS	61	13.999721	31.277798	144.716061	0.003528	0.003106
RS	62	15.191268	31.277798	151.430403	0.003692	0.003168
RS	63	16.483510	31.277798	3951.391929	0.096329	0.059427
PA	4+25*2+4+6 0.009188339 0.006635564 16.483509859 31.760139228 2.958952530 1.259947021 0.809955217 0.665946274 0.633347667 0.646740099 0.681156799 0.733391624 0.814525252 0.941547551 1.129977814 1.391661571 1.738078066 2.182681465 2.738883461 3.418948920 4.233222157 5.182210448 6.239673964 7.339001932 8.381912001 9.272568288 9.954528741 10.435821727 10.803114612 11.584285225 31.277797961
//
IT	4530
RD	7
LK	-125037.595052
QD	-616.492736 -> -482.200847
RI	0.0138224350
TR	0.008242	0.006970
MT	17.286514
MM	C_pi: 5.886681, n_recomb: 46077.399443
RS	0	0.000000	59.966975	6.423868	0.000139	0.000006
RS	1	0.008532	59.966975	6.971152	0.000151	0.000038
RS	2	0.017793	59.966975	7.564987	0.000164	0.000083
RS	3	0.027843	59.966975	8.209318	0.000178	0.000131
RS	4	0.038751	4.153357	128.451089	0.002788	0.001922
RS	5	0.050589	4.153357	139.003173	0.003017	0.002437
RS	6	0.063438	1.577636	394.826611	0.008569	0.006949
RS	7	0.077383	1.577636	424.604918	0.009215	0.008210
RS	8	0.092518	0.945125	758.983052	0.016472	0.014774
RS	9	0.108944	0.945125	808.998809	0.017557	0.016791
RS	10	0.126772	0.743585	1091.322256	0.023685	0.022859
RS	11	0.146121	0.743585	1152.820653	0.025019	0.025232
RS	12	0.167120	0.687542	1312.380074	0.028482	0.028947
RS	13	0.189912	0.687542	1376.091581	0.029865	0.031249
RS	14	0.214648	0.688340	1437.024280	0.031187	0.032764
RS	15	0.241495	0.688340	1497.646325	0.032503	0.034838
RS	16	0.270632	0.713112	1502.592552	0.032610	0.034999
RS	17	0.302255	0.713112	1557.312112	0.033798	0.036887
RS	18	0.336577	0.755860	1518.989492	0.032966	0.036008
RS	19	0.373827	0.755860	1566.261945	0.033992	0.037742
RS	20	0.414255	0.827049	1473.197846	0.031972	0.035542
RS	21	0.458133	0.827049	1513.123768	0.032839	0.037068
RS	22	0.505754	0.943746	1360.766759	0.029532	0.033362
RS	23	0.557439	0.943746	1395.194066	0.030279	0.034599
RS	24	0.613533	1.121769	1203.734646	0.026124	0.029818
RS	25	0.674414	1.121769	1234.864751	0.026800	0.030748
RS	26	0.740489	1.373625	1035.564515	0.022474	0.025683
RS	27	0.812202	1.373625	1064.675190	0.023106	0.026366
RS	28	0.890034	1.712041	879.468997	0.019087	0.021636
RS	29	0.974506	1.712041	906.938280	0.019683	0.022151
RS	30	1.066186	2.152511	745.024007	0.016169	0.018044
RS	31	1.165688	2.152511	770.832743	0.016729	0.018451
RS	32	1.273680	2.711515	634.059314	0.013761	0.015031
RS	33	1.390887	2.711515	658.120452	0.014283	0.015366
RS	34	1.518093	3.405242	544.661925	0.011821	0.012583
RS	35	1.656154	3.405242	566.955235	0.012304	0.012866
RS	36	1.805994	4.248345	473.581758	0.010278	0.010625
RS	37	1.968618	4.248345	494.173608	0.010725	0.010867
RS	38	2.145119	5.244758	418.070579	0.009073	0.009080
RS	39	2.336678	5.244758	437.092792	0.009486	0.009292
RS	40	2.544583	6.367981	376.594182	0.008173	0.007898
RS	41	2.770226	6.367981	394.224656	0.008556	0.008090
RS	42	3.015122	7.543863	348.407301	0.007561	0.007050
RS	43	3.280913	7.543863	364.846781	0.007918	0.007235
RS	44	3.569381	8.658555	332.743376	0.007221	0.006509
RS	45	3.882463	8.658555	348.165991	0.007556	0.006700
RS	46	4.222258	9.597692	328.311154	0.007125	0.006244
RS	47	4.591046	9.597692	342.785420	0.007439	0.006448
RS	48	4.991299	10.292123	333.152869	0.007230	0.006211
RS	49	5.425703	10.292123	346.551826	0.007521	0.006428
RS	50	5.897171	10.749572	344.261878	0.007471	0.006348
RS	51	6.408867	10.749572	356.196378	0.007730	0.006570
RS	52	6.964221	11.069888	356.709799	0.007742	0.006558
RS	53	7.566960	11.069888	366.567576	0.007955	0.006760
RS	54	8.221127	11.795074	352.580320	0.007652	0.006483
RS	55	8.931109	11.795074	360.294456	0.007819	0.006643
RS	56	9.701668	11.795074	366.288283	0.007949	0.006761
RS	57	10.537974	11.795074	370.308300	0.008037	0.006826
RS	58	11.445636	35.092151	128.557351	0.002790	0.002594
RS	59	12.430742	35.092151	135.967837	0.002951	0.002709
RS	60	13.499900	35.092151	143.487012	0.003114	0.002814
RS	61	14.660282	35.092151	151.057756	0.003278	0.002904
RS	62	15.919671	35.092151	158.612407	0.003442	0.002980
RS	63	17.286514	35.092151	4464.147056	0.096884	0.062189
PA	4+25*2+4+6 0.008241834 0.006970369 17.286513790 59.966974763 4.153357134 1.577636127 0.945124898 0.743584837 0.687542231 0.688340021 0.713112008 0.755859688 0.827049466 0.943745683 1.121769500 1.373625033 1.712041107 2.152511229 2.711514895 3.405241510 4.248345191 5.244758184 6.367981164 7.543863179 8.658555001 9.597691507 10.292123363 10.749571598 11.069887644 11.795074107 35.092150607
//
IT	4959
RD	8
LK	-124780.269460
QD	-514.767039 -> -404.834695
RI	0.0113847751
TR	0.007436	0.007240
MT	18.114191
MM	C_pi: 6.275921, n_recomb: 50914.517651
RS	0	0.000000	106.036424	4.043384	0.000079	0.000004
RS	1	0.008612	106.036424	4.391389	0.000086	0.000025
RS	2	0.017967	106.036424	4.769324	0.000094	0.000052
RS	3	0.028126	106.036424	5.179759	0.000102	0.000080
RS	4	0.039161	5.659827	105.287488	0.002068	0.001526
RS	5	0.051146	5.659827	114.108158	0.002241	0.001891
RS	6	0.064164	1.946359	358.692139	0.007045	0.005941
RS	7	0.078302	1.946359	386.664351	0.007594	0.006932
RS	8	0.093658	1.094706	738.151969	0.014498	0.013267
RS	9	0.110337	1.094706	789.135621	0.015499	0.014985
RS	10	0.128452	0.827703	1111.049899	0.021822	0.021228
RS	11	0.148127	0.827703	1177.277986	0.023123	0.023365
RS	12	0.169497	0.746162	1378.731369	0.027079	0.027523
RS	13	0.192707	0.746162	1449.804227	0.028475	0.029681
RS	14	0.217917	0.734009	1545.004435	0.030345	0.031723
RS	15	0.245297	0.734009	1614.212660	0.031704	0.033718
RS	16	0.275035	0.749471	1646.962967	0.032348	0.034424
RS	17	0.307335	0.749471	1710.407769	0.033594	0.036262
RS	18	0.342417	0.783499	1694.461076	0.033281	0.035933
RS	19	0.380519	0.783499	1749.650176	0.034364	0.037634
RS	20	0.421904	0.845879	1669.632021	0.032793	0.035942
RS	21	0.466852	0.845879	1715.977269	0.033703	0.037452
RS	22	0.515672	0.953706	1562.263822	0.030684	0.034120
RS	23	0.568696	0.953706	1601.566211	0.031456	0.035364
RS	24	0.626287	1.122940	1394.307151	0.027385	0.030761
RS	25	0.688838	1.122940	1429.279329	0.028072	0.031716
RS	26	0.756777	1.366481	1204.991519	0.023667	0.026647
RS	27	0.830566	1.366481	1237.462301	0.024305	0.027362
RS	28	0.910710	1.697970	1024.079210	0.020114	0.022510
RS	29	0.997757	1.697970	1054.728847	0.020716	0.023058
RS	30	1.092300	2.134550	865.460235	0.016998	0.018772
RS	31	1.194986	2.134550	894.354296	0.017566	0.019211
RS	32	1.306516	2.695314	733.078063	0.014398	0.015603
RS	33	1.427651	2.695314	760.107214	0.014929	0.015967
RS	34	1.559219	3.399982	625.697313	0.012289	0.013012
RS	35	1.702118	3.399982	650.793453	0.012782	0.013321
RS	36	1.857324	4.267273	540.009767	0.010606	0.010934
RS	37	2.025897	4.267273	563.203626	0.011062	0.011201
RS	38	2.208989	5.304594	473.016060	0.009290	0.009298
RS	39	2.407849	5.304594	494.425709	0.009711	0.009533
RS	40	2.623836	6.485748	422.981564	0.008308	0.008053
RS	41	2.858424	6.485748	442.793227	0.008697	0.008266
RS	42	3.113216	7.730261	389.000896	0.007640	0.007166
RS	43	3.389952	7.730261	407.441750	0.008002	0.007370
RS	44	3.690522	8.910205	370.114157	0.007269	0.006610
RS	45	4.016977	8.910205	387.391325	0.007609	0.006814
RS	46	4.371549	9.893817	364.779820	0.007165	0.006345
RS	47	4.756658	9.893817	380.980903	0.007483	0.006557
RS	48	5.174934	10.599648	370.716572	0.007281	0.006325
RS	49	5.629234	10.599648	385.693000	0.007575	0.006546
RS	50	6.122660	11.034735	384.406599	0.007550	0.006486
RS	51	6.658583	11.034735	397.681105	0.007811	0.006706
RS	52	7.240661	11.310820	399.968970	0.007856	0.006721
RS	53	7.872870	11.310820	410.774315	0.008068	0.006917
RS	54	8.559527	11.980475	397.097932	0.007799	0.006664
RS	55	9.305323	11.980475	405.296031	0.007960	0.006816
RS	56	10.115350	11.980475	411.451598	0.008081	0.006924
RS	57	10.995139	11.980475	415.275084	0.008156	0.006978
RS	58	11.950700	39.008652	131.776259	0.002588	0.002408
RS	59	12.988558	39.008652	139.730568	0.002744	0.002524
RS	60	14.115800	39.008652	147.856733	0.002904	0.002632
RS	61	15.340126	39.008652	156.101534	0.003066	0.002730
RS	62	16.669896	39.008652	164.400671	0.003229	0.002816
RS	63	18.114191	39.008652	4948.387476	0.097190	0.064653
PA	4+25*2+4+6 0.007436167 0.007240005 18.114190935 106.036423723 5.659826742 1.946358711 1.094705648 0.827703467 0.746162023 0.734009400 0.749470604 0.783498648 0.845878562 0.953706271 1.122939864 1.366480670 1.697969835 2.134550302 2.695314219 3.399982198 4.267272962 5.304593987 6.485748394 7.730260793 8.910204660 9.893817409 10.599647584 11.034734960 11.310819719 11.980474508 39.008651508
//
IT	4898
RD	9
LK	-124569.473462
QD	-432.190988 -> -341.848227
RI	0.0096139425
TR	0.006748	0.007454
MT	18.962948
MM	C_pi: 6.665798, n_recomb: 55562.067778
RS	0	0.000000	176.382213	2.671350	0.000048	0.000003
RS	1	0.008691	176.382213	2.903465	0.000052	0.000017
RS	2	0.018137	176.382213	3.155744	0.000057	0.000034
RS	3	0.028405	176.382213	3.429937	0.000062	0.000051
RS	4	0.039564	7.500263	87.601585	0.001577	0.001239
RS	5	0.051694	7.500263	95.058965	0.001711	0.001503
RS	6	0.064877	2.368204	325.965188	0.005867	0.005132
RS	7	0.079207	2.368204	352.084594	0.006337	0.005919
RS	8	0.094782	1.258934	712.750112	0.012828	0.011967
RS	9	0.111710	1.258934	763.952559	0.013750	0.013442
RS	10	0.130110	0.918132	1118.124284	0.020124	0.019740
RS	11	0.150108	0.918132	1188.086293	0.021383	0.021677
RS	12	0.171845	0.808797	1427.792434	0.025697	0.026155
RS	13	0.195471	0.808797	1505.440618	0.027095	0.028190
RS	14	0.221151	0.783064	1634.228825	0.029413	0.030660
RS	15	0.249062	0.783064	1711.611361	0.030805	0.032589
RS	16	0.279399	0.789247	1773.184645	0.031914	0.033760
RS	17	0.312372	0.789247	1845.339206	0.033212	0.035562
RS	18	0.348211	0.814956	1854.270618	0.033373	0.035724
RS	19	0.387165	0.814956	1917.692267	0.034514	0.037403
RS	20	0.429505	0.869236	1854.661207	0.033380	0.036189
RS	21	0.475524	0.869236	1907.889518	0.034338	0.037692
RS	22	0.525543	0.969190	1757.440157	0.031630	0.034739
RS	23	0.579908	0.969190	1802.004940	0.032432	0.035991
RS	24	0.638999	1.130834	1582.988586	0.028490	0.031595
RS	25	0.703225	1.130834	1622.004931	0.029193	0.032571
RS	26	0.773033	1.367306	1375.398690	0.024754	0.027538
RS	27	0.848908	1.367306	1411.277847	0.025400	0.028279
RS	28	0.931378	1.692943	1171.003641	0.021076	0.023339
RS	29	1.021015	1.692943	1204.807558	0.021684	0.023913
RS	30	1.118442	2.126282	988.485773	0.017791	0.019478
RS	31	1.224336	2.126282	1020.424948	0.018365	0.019941
RS	32	1.339434	2.688697	834.402200	0.015017	0.016166
RS	33	1.464535	2.688697	864.372417	0.015557	0.016553
RS	34	1.600508	3.403134	708.535314	0.012752	0.013439
RS	35	1.748299	3.403134	736.425762	0.013254	0.013771
RS	36	1.908934	4.292124	607.722583	0.010938	0.011247
RS	37	2.083530	4.292124	633.523488	0.011402	0.011536
RS	38	2.273301	5.366535	528.806555	0.009517	0.009522
RS	39	2.479564	5.366535	552.615014	0.009946	0.009777
RS	40	2.703753	6.600816	469.886426	0.008457	0.008214
RS	41	2.947426	6.600816	491.890896	0.008853	0.008446
RS	42	3.212277	7.908999	429.891500	0.007737	0.007290
RS	43	3.500147	7.908999	450.341704	0.008105	0.007509
RS	44	3.813035	9.150157	407.647786	0.007337	0.006716
RS	45	4.153116	9.150157	426.781650	0.007681	0.006932
RS	46	4.522753	10.175991	401.345372	0.007223	0.006450
RS	47	4.924515	10.175991	419.267462	0.007546	0.006670
RS	48	5.361195	10.893034	408.372443	0.007350	0.006442
RS	49	5.835826	10.893034	424.907940	0.007647	0.006667
RS	50	6.351707	11.307373	424.696073	0.007644	0.006624
RS	51	6.912424	11.307373	439.268937	0.007906	0.006844
RS	52	7.521872	11.541612	443.465769	0.007981	0.006883
RS	53	8.184287	11.541612	455.135046	0.008191	0.007075
RS	54	8.904272	12.156010	442.043350	0.007956	0.006845
RS	55	9.686832	12.156010	450.581328	0.008110	0.006988
RS	56	10.537403	12.156010	456.725195	0.008220	0.007086
RS	57	11.461897	12.156010	460.149325	0.008282	0.007128
RS	58	12.466739	43.044362	134.284023	0.002417	0.002249
RS	59	13.558912	43.044362	142.717372	0.002569	0.002365
RS	60	14.746004	43.044362	151.382222	0.002725	0.002475
RS	61	16.036267	43.044362	160.229636	0.002884	0.002577
RS	62	17.438667	43.044362	169.199219	0.003045	0.002671
RS	63	18.962948	43.044362	5411.721922	0.097400	0.066814
PA	4+25*2+4+6 0.006748420 0.007454226 18.962948134 176.382212756 7.500262856 2.368203937 1.258934372 0.918131904 0.808796575 0.783064065 0.789247025 0.814955875 0.869235542 0.969190028 1.130834477 1.367305581 1.692943395 2.126282445 2.688696590 3.403133884 4.292123650 5.366534608 6.600816467 7.908998599 9.150157307 10.175990733 10.893034242 11.307373001 11.541612214 12.156009729 43.044361578
//
IT	5733
RD	10
LK	-124396.142801
QD	-365.218115 -> -290.709189
RI	0.0082982274
TR	0.006161	0.007622
MT	19.826202
MM	C_pi: 7.054804, n_recomb: 60011.851712
RS	0	0.000000	277.157787	1.848668	0.000031	0.000002
RS	1	0.008767	277.157787	2.010753	0.000034	0.000012
RS	2	0.018304	277.157787	2.187048	0.000036	0.000024
RS	3	0.028676	277.157787	2.378801	0.000040	0.000034
RS	4	0.039957	9.675172	74.073098	0.001234	0.001028
RS	5	0.052228	9.675172	80.464732	0.001341	0.001224
RS	6	0.065574	2.843154	296.877981	0.004947	0.004482
RS	7	0.080091	2.843154	321.208715	0.005352	0.005112
RS	8	0.095880	1.437545	685.005691	0.011415	0.010850
RS	9	0.113054	1.437545	735.880631	0.012262	0.012125
RS	10	0.131733	1.014528	1115.654515	0.018591	0.018397
RS	11	0.152050	1.014528	1188.465189	0.019804	0.020161
RS	12	0.174148	0.875010	1462.463595	0.024370	0.024865
RS	13	0.198184	0.875010	1545.877974	0.025760	0.026790
RS	14	0.224327	0.834942	1706.859209	0.028442	0.029606
RS	15	0.252762	0.834942	1791.886610	0.029859	0.031479
RS	16	0.283690	0.831694	1882.493021	0.031369	0.033048
RS	17	0.317330	0.831694	1963.177462	0.032713	0.034822
RS	18	0.353919	0.849252	1998.593197	0.033303	0.035420
RS	19	0.393716	0.849252	2070.405307	0.034500	0.037087
RS	20	0.437002	0.895858	2027.444989	0.033784	0.036318
RS	21	0.484083	0.895858	2087.918654	0.034792	0.037821
RS	22	0.535292	0.988606	1944.769177	0.032406	0.035242
RS	23	0.590991	0.988606	1994.951118	0.033243	0.036504
RS	24	0.651573	1.143522	1768.017840	0.029461	0.032334
RS	25	0.717467	1.143522	1811.287381	0.030182	0.033329
RS	26	0.789137	1.373879	1545.120325	0.025747	0.028359
RS	27	0.867092	1.373879	1584.468640	0.026403	0.029122
RS	28	0.951881	1.694572	1318.810814	0.021976	0.024123
RS	29	1.044103	1.694572	1355.745674	0.022591	0.024718
RS	30	1.144412	2.125334	1112.924783	0.018545	0.020155
RS	31	1.253514	2.125334	1147.860886	0.019127	0.020639
RS	32	1.372183	2.689602	937.068745	0.015615	0.016712
RS	33	1.501255	2.689602	969.938736	0.016162	0.017119
RS	34	1.641644	3.413271	792.391055	0.013204	0.013858
RS	35	1.794341	3.413271	823.050396	0.013715	0.014209
RS	36	1.960425	4.322505	676.072223	0.011266	0.011556
RS	37	2.141071	4.322505	704.468218	0.011739	0.011863
RS	38	2.337555	5.431539	584.905129	0.009746	0.009745
RS	39	2.551266	5.431539	611.107896	0.010183	0.010018
RS	40	2.783713	6.715689	516.857687	0.008613	0.008377
RS	41	3.036540	6.715689	541.052409	0.009016	0.008624
RS	42	3.311534	8.084030	470.693681	0.007843	0.007415
RS	43	3.610637	8.084030	493.149046	0.008218	0.007648
RS	44	3.935964	9.383477	445.004106	0.007415	0.006823
RS	45	4.289814	9.383477	465.986782	0.007765	0.007050
RS	46	4.674687	10.449818	437.697313	0.007294	0.006555
RS	47	5.093303	10.449818	457.326833	0.007621	0.006783
RS	48	5.548622	11.177857	445.825187	0.007429	0.006558
RS	49	6.043860	11.177857	463.896063	0.007730	0.006788
RS	50	6.582517	11.572449	464.843336	0.007746	0.006761
RS	51	7.168401	11.572449	480.670404	0.008010	0.006981
RS	52	7.805652	11.766311	486.920918	0.008114	0.007044
RS	53	8.498773	11.766311	499.370699	0.008321	0.007230
RS	54	9.252663	12.324466	487.188027	0.008118	0.007025
RS	55	10.072650	12.324466	495.919675	0.008264	0.007158
RS	56	10.964528	12.324466	501.878839	0.008363	0.007246
RS	57	11.934601	12.324466	504.704366	0.008410	0.007276
RS	58	12.989725	47.177101	136.245803	0.002270	0.002111
RS	59	14.137355	47.177101	145.103119	0.002418	0.002226
RS	60	15.385603	47.177101	154.247979	0.002570	0.002337
RS	61	16.743290	47.177101	163.635938	0.002727	0.002443
RS	62	18.220010	47.177101	173.210848	0.002886	0.002542
RS	63	19.826202	47.177101	5854.287776	0.097552	0.068684
PA	4+25*2+4+6 0.006160829 0.007622428 19.826201582 277.157786711 9.675172495 2.843153635 1.437545121 1.014528329 0.875009730 0.834941566 0.831693922 0.849251781 0.895858044 0.988606160 1.143522416 1.373878702 1.694572241 2.125334458 2.689601732 3.413271145 4.322505058 5.431538668 6.715688552 8.084030494 9.383477042 10.449817617 11.177857092 11.572448866 11.766310622 12.324465785 47.177100743
//
IT	4292
RD	11
LK	-124253.083396
QD	-310.746684 -> -249.038277
RI	0.0073011369
TR	0.005658	0.007753
MT	20.697621
MM	C_pi: 7.439259, n_recomb: 64243.254740
RS	0	0.000000	413.239401	1.335979	0.000021	0.000001
RS	1	0.008841	413.239401	1.454117	0.000023	0.000008
RS	2	0.018464	413.239401	1.582703	0.000025	0.000017
RS	3	0.028938	413.239401	1.722663	0.000027	0.000024
RS	4	0.040338	12.158257	63.696720	0.000991	0.000871
RS	5	0.052746	12.158257	69.258001	0.001078	0.001020
RS	6	0.066251	3.368304	271.368255	0.004224	0.003959
RS	7	0.080949	3.368304	294.035540	0.004577	0.004467
RS	8	0.096948	1.629645	656.432792	0.010218	0.009895
RS	9	0.114361	1.629645	706.593306	0.010999	0.011002
RS	10	0.133313	1.116332	1106.017368	0.017216	0.017195
RS	11	0.153941	1.116332	1180.900704	0.018382	0.018807
RS	12	0.176393	0.944308	1485.061891	0.023116	0.023667
RS	13	0.200829	0.944308	1573.432346	0.024492	0.025490
RS	14	0.227427	0.889114	1764.669711	0.027469	0.028587
RS	15	0.256376	0.889114	1856.719296	0.028901	0.030407
RS	16	0.287884	0.876198	1975.883782	0.030756	0.032315
RS	17	0.322178	0.876198	2064.766594	0.032140	0.034066
RS	18	0.359504	0.885647	2127.481276	0.033116	0.035053
RS	19	0.400131	0.885647	2207.675784	0.034364	0.036712
RS	20	0.444349	0.924828	2187.096983	0.034044	0.036356
RS	21	0.492477	0.924828	2255.047646	0.035102	0.037862
RS	22	0.544859	1.010818	2122.665842	0.033041	0.035647
RS	23	0.601874	1.010818	2178.749053	0.033914	0.036922
RS	24	0.663929	1.159628	1947.508096	0.030315	0.032988
RS	25	0.731470	1.159628	1995.213843	0.031057	0.034001
RS	26	0.804983	1.384596	1712.304545	0.026653	0.029114
RS	27	0.884996	1.384596	1755.172347	0.027321	0.029896
RS	28	0.972083	1.701079	1465.858195	0.022817	0.024859
RS	29	1.066869	1.701079	1505.888233	0.023440	0.025473
RS	30	1.170036	2.129872	1237.383262	0.019261	0.020801
RS	31	1.282324	2.129872	1275.249647	0.019850	0.021301
RS	32	1.404540	2.696286	1039.923651	0.016187	0.017238
RS	33	1.537562	2.696286	1075.629301	0.016743	0.017661
RS	34	1.682344	3.428980	876.308502	0.013640	0.014263
RS	35	1.839927	3.428980	909.686983	0.014160	0.014630
RS	36	2.011442	4.357553	744.271108	0.011585	0.011856
RS	37	2.198122	4.357553	775.226255	0.012067	0.012179
RS	38	2.401307	5.499535	640.657156	0.009972	0.009963
RS	39	2.622456	5.499535	669.227175	0.010417	0.010251
RS	40	2.863157	6.831202	563.345776	0.008769	0.008536
RS	41	3.125140	6.831202	589.707599	0.009179	0.008798
RS	42	3.410286	8.257106	510.931572	0.007953	0.007538
RS	43	3.720642	8.257106	535.369468	0.008333	0.007783
RS	44	4.058438	9.612521	481.759017	0.007499	0.006927
RS	45	4.426099	9.612521	504.566446	0.007854	0.007165
RS	46	4.826267	10.717856	473.441584	0.007370	0.006657
RS	47	5.261815	10.717856	494.751142	0.007701	0.006893
RS	48	5.735871	11.456382	482.695149	0.007514	0.006671
RS	49	6.251840	11.456382	502.266550	0.007818	0.006905
RS	50	6.813427	11.831582	504.470983	0.007853	0.006894
RS	51	7.424666	11.831582	521.500082	0.008118	0.007114
RS	52	8.089948	11.985621	529.960656	0.008249	0.007200
RS	53	8.814048	11.985621	543.102765	0.008454	0.007383
RS	54	9.602170	12.485394	532.204425	0.008284	0.007202
RS	55	10.459971	12.485394	540.977003	0.008421	0.007327
RS	56	11.393614	12.485394	546.574959	0.008508	0.007403
RS	57	12.409803	12.485394	548.602880	0.008539	0.007421
RS	58	13.515837	51.369634	137.767692	0.002144	0.001992
RS	59	14.719659	51.369634	146.999834	0.002288	0.002106
RS	60	16.029915	51.369634	156.571775	0.002437	0.002218
RS	61	17.456015	51.369634	166.443624	0.002591	0.002325
RS	62	19.008201	51.369634	176.563654	0.002748	0.002428
RS	63	20.697621	51.369634	6273.523453	0.097653	0.070288
PA	4+25*2+4+6 0.005658185 0.007752883 20.697621469 413.239401119 12.158256793 3.368304482 1.629644672 1.116332278 0.944308231 0.889114079 0.876197822 0.885646689 0.924828429 1.010818488 1.159627628 1.384596407 1.701078640 2.129871622 2.696286132 3.428980495 4.357552530 5.499535464 6.831201552 8.257105638 9.612521093 10.717855694 11.456382493 11.831582299 11.985621112 12.485393601 51.369633556
//
IT	4499
RD	12
LK	-124134.483687
QD	-266.227083 -> -214.865177
RI	0.0065333866
TR	0.005227	0.007852
MT	21.572346
MM	C_pi: 7.815481, n_recomb: 68236.693144
RS	0	0.000000	586.345490	1.006338	0.000015	0.000001
RS	1	0.008913	586.345490	1.096051	0.000016	0.000006
RS	2	0.018619	586.345490	1.193764	0.000017	0.000013
RS	3	0.029191	586.345490	1.300190	0.000019	0.000018
RS	4	0.040706	14.889788	55.742082	0.000817	0.000753
RS	5	0.053246	14.889788	60.659849	0.000889	0.000870
RS	6	0.066904	3.937704	249.246844	0.003653	0.003538
RS	7	0.081780	3.937704	270.408498	0.003963	0.003951
RS	8	0.097981	1.833724	628.137308	0.009205	0.009081
RS	9	0.115626	1.833724	677.327848	0.009926	0.010048
RS	10	0.134844	1.222795	1091.194451	0.015991	0.016127
RS	11	0.155774	1.222795	1167.490044	0.017109	0.017604
RS	12	0.178570	1.016152	1497.673119	0.021948	0.022564
RS	13	0.203398	1.016152	1590.219621	0.023304	0.024294
RS	14	0.230438	0.945094	1809.367123	0.026516	0.027615
RS	15	0.259889	0.945094	1907.760830	0.027958	0.029386
RS	16	0.291964	0.922255	2054.437857	0.030108	0.031584
RS	17	0.326898	0.922255	2151.068215	0.031524	0.033312
RS	18	0.364945	0.923572	2241.219473	0.032845	0.034644
RS	19	0.406384	0.923572	2329.638933	0.034141	0.036298
RS	20	0.451515	0.955473	2333.034284	0.034190	0.036322
RS	21	0.500669	0.955473	2408.560014	0.035297	0.037835
RS	22	0.554204	1.035017	2289.828762	0.033557	0.035970
RS	23	0.612510	1.035017	2352.011765	0.034468	0.037259
RS	24	0.676013	1.178177	2119.781341	0.031065	0.033565
RS	25	0.745175	1.178177	2172.064996	0.031831	0.034595
RS	26	0.820502	1.398321	1875.223148	0.027481	0.029807
RS	27	0.902542	1.398321	1921.640783	0.028161	0.030606
RS	28	0.991894	1.711187	1610.563898	0.023603	0.025549
RS	29	1.089209	1.711187	1653.636933	0.024234	0.026178
RS	30	1.195198	2.138551	1360.492459	0.019938	0.021412
RS	31	1.310633	2.138551	1401.203301	0.020534	0.021927
RS	32	1.436356	2.707456	1141.814862	0.016733	0.017738
RS	33	1.573284	2.707456	1180.269994	0.017297	0.018175
RS	34	1.722417	3.449151	959.336787	0.014059	0.014650
RS	35	1.884840	3.449151	995.361265	0.014587	0.015031
RS	36	2.061740	4.396545	811.532913	0.011893	0.012144
RS	37	2.254405	4.396545	844.988131	0.012383	0.012481
RS	38	2.464243	5.570350	695.414915	0.010191	0.010171
RS	39	2.692782	5.570350	726.303158	0.010644	0.010473
RS	40	2.941689	6.947868	608.808639	0.008922	0.008688
RS	41	3.212781	6.947868	637.294163	0.009339	0.008962
RS	42	3.508034	8.429386	550.141293	0.008062	0.007654
RS	43	3.829601	8.429386	576.520866	0.008449	0.007911
RS	44	4.179828	9.838924	517.499908	0.007584	0.007027
RS	45	4.561270	9.838924	542.091959	0.007944	0.007274
RS	46	4.976707	10.981893	508.194323	0.007448	0.006755
RS	47	5.429170	10.981893	531.142793	0.007784	0.006997
RS	48	5.921960	11.730179	518.610235	0.007600	0.006779
RS	49	6.458669	11.730179	539.636338	0.007908	0.007017
RS	50	7.043213	12.085827	543.207192	0.007961	0.007022
RS	51	7.679854	12.085827	561.378671	0.008227	0.007243
RS	52	8.373237	12.199952	572.211987	0.008386	0.007352
RS	53	9.128417	12.199952	585.954767	0.008587	0.007530
RS	54	9.950903	12.638375	576.760732	0.008452	0.007377
RS	55	10.846693	12.638375	585.416843	0.008579	0.007493
RS	56	11.822321	12.638375	590.475865	0.008653	0.007557
RS	57	12.884903	12.638375	591.510084	0.008669	0.007561
RS	58	14.042187	55.582229	138.934002	0.002036	0.001889
RS	59	15.302614	55.582229	148.497009	0.002176	0.002001
RS	60	16.675378	55.582229	158.448177	0.002322	0.002113
RS	61	18.170489	55.582229	168.752121	0.002473	0.002222
RS	62	19.798853	55.582229	179.361561	0.002629	0.002327
RS	63	21.572346	55.582229	6666.591471	0.097698	0.071652
PA	4+25*2+4+6 0.005227179 0.007852480 21.572345948 586.345490132 14.889787764 3.937704236 1.833724029 1.222794552 1.016152406 0.945093893 0.922254829 0.923571749 0.955473443 1.035016606 1.178177007 1.398321206 1.711187035 2.138550956 2.707456202 3.449150660 4.396545331 5.570350291 6.947867542 8.429385909 9.838923789 10.981893444 11.730179476 12.085827226 12.199952149 12.638374727 55.582229143
//
IT	4480
RD	13
LK	-124035.648995
QD	-229.630511 -> -186.637064
RI	0.0059341881
TR	0.004856	0.007927
MT	22.446739
MM	C_pi: 8.180395, n_recomb: 71978.284009
RS	0	0.000000	793.904019	0.788684	0.000011	0.000001
RS	1	0.008981	793.904019	0.859537	0.000012	0.000005
RS	2	0.018768	793.904019	0.936757	0.000013	0.000010
RS	3	0.029435	793.904019	1.020917	0.000014	0.000014
RS	4	0.041059	17.781086	49.660821	0.000690	0.000666
RS	5	0.053728	17.781086	54.083389	0.000751	0.000760
RS	6	0.067534	4.542200	230.273268	0.003199	0.003198
RS	7	0.082580	4.542200	250.102446	0.003475	0.003538
RS	8	0.098978	2.047684	600.929368	0.008349	0.008388
RS	9	0.116848	2.047684	649.002071	0.009017	0.009237
RS	10	0.136323	1.333003	1072.862234	0.014905	0.015182
RS	11	0.157547	1.333003	1150.027369	0.015977	0.016541
RS	12	0.180677	1.089954	1502.232826	0.020871	0.021558
RS	13	0.205884	1.089954	1598.232386	0.022204	0.023202
RS	14	0.233355	1.002412	1842.672294	0.025600	0.026701
RS	15	0.263294	1.002412	1946.714105	0.027046	0.028423
RS	16	0.295921	0.969429	2119.405402	0.029445	0.030866
RS	17	0.331478	0.969429	2223.250058	0.030888	0.032574
RS	18	0.370229	0.962573	2340.399079	0.032515	0.034210
RS	19	0.412460	0.962573	2436.763354	0.033854	0.035860
RS	20	0.458484	0.987286	2465.065060	0.034247	0.036234
RS	21	0.508641	0.987286	2548.140826	0.035402	0.037755
RS	22	0.563303	1.060600	2445.377161	0.033974	0.036224
RS	23	0.622874	1.060600	2513.769646	0.034924	0.037527
RS	24	0.687794	1.198456	2283.526245	0.031725	0.034075
RS	25	0.758546	1.198456	2340.480858	0.032516	0.035121
RS	26	0.835651	1.414220	2032.426430	0.028237	0.030443
RS	27	0.919681	1.414220	2082.399745	0.028931	0.031257
RS	28	1.011258	1.723968	1751.536180	0.024334	0.026193
RS	29	1.111060	1.723968	1797.583560	0.024974	0.026835
RS	30	1.219824	2.150380	1481.024002	0.020576	0.021989
RS	31	1.338357	2.150380	1524.476811	0.021180	0.022515
RS	32	1.467535	2.722127	1241.702812	0.017251	0.018212
RS	33	1.608314	2.722127	1282.802696	0.017822	0.018661
RS	34	1.761736	3.472939	1040.608004	0.014457	0.015017
RS	35	1.928938	3.472939	1079.185751	0.014993	0.015411
RS	36	2.111155	4.438896	877.147622	0.012186	0.012416
RS	37	2.309738	4.438896	913.024159	0.012685	0.012765
RS	38	2.526155	5.643830	748.594319	0.010400	0.010368
RS	39	2.762008	5.643830	781.732873	0.010861	0.010681
RS	40	3.019043	7.066076	652.761504	0.009069	0.008830
RS	41	3.299163	7.066076	683.309796	0.009493	0.009116
RS	42	3.604439	8.601804	587.910909	0.008168	0.007763
RS	43	3.937133	8.601804	616.175484	0.008561	0.008030
RS	44	4.299705	10.064053	551.861297	0.007667	0.007120
RS	45	4.694840	10.064053	578.183958	0.008033	0.007375
RS	46	5.125461	11.243446	541.617193	0.007525	0.006846
RS	47	5.594757	11.243446	566.151809	0.007866	0.007095
RS	48	6.106199	12.000653	553.240838	0.007686	0.006881
RS	49	6.663574	12.000653	575.666999	0.007998	0.007123
RS	50	7.271006	12.336227	580.721062	0.008068	0.007144
RS	51	7.932992	12.336227	599.970215	0.008335	0.007366
RS	52	8.654430	12.409879	613.342108	0.008521	0.007498
RS	53	9.440659	12.409879	627.593388	0.008719	0.007673
RS	54	10.297500	12.783552	620.554258	0.008621	0.007549
RS	55	11.231293	12.783552	628.935787	0.008738	0.007655
RS	56	12.248949	12.783552	633.281162	0.008798	0.007708
RS	57	13.358000	12.783552	633.132964	0.008796	0.007697
RS	58	14.566655	59.777658	139.815771	0.001942	0.001799
RS	59	15.883858	59.777658	149.670696	0.002079	0.001910
RS	60	17.319358	59.777658	159.958281	0.002222	0.002021
RS	61	18.883779	59.777658	170.647507	0.002371	0.002131
RS	62	20.588700	59.777658	181.695456	0.002524	0.002238
RS	63	22.446739	59.777658	7031.264443	0.097686	0.072803
PA	4+25*2+4+6 0.004856375 0.007926895 22.446739265 793.904018763 17.781086039 4.542200358 2.047684309 1.333002513 1.089954393 1.002412027 0.969429340 0.962572982 0.987285680 1.060599948 1.198455829 1.414219706 1.723968194 2.150379946 2.722127305 3.472939358 4.438896487 5.643830025 7.066076260 8.601804499 10.064053202 11.243445958 12.000653222 12.336226897 12.409878503 12.783551827 59.777657749
//
IT	4618
RD	14
LK	-123952.803654
QD	-199.363686 -> -163.150405
RI	0.0054612322
TR	0.004536	0.007981
MT	23.318684
MM	C_pi: 8.531956, n_recomb: 75461.980234
RS	0	0.000000	1028.257947	0.642063	0.000009	0.000001
RS	1	0.009047	1028.257947	0.700168	0.000009	0.000004
RS	2	0.018912	1028.257947	0.763533	0.000010	0.000008
RS	3	0.029669	1028.257947	0.832635	0.000011	0.000011
RS	4	0.041400	20.720069	45.046623	0.000597	0.000600
RS	5	0.054192	20.720069	49.092739	0.000651	0.000678
RS	6	0.068141	5.170365	214.160690	0.002838	0.002923
RS	7	0.083352	5.170365	232.832693	0.003085	0.003205
RS	8	0.099939	2.269047	575.356718	0.007624	0.007799
RS	9	0.118026	2.269047	622.248262	0.008246	0.008548
RS	10	0.137750	1.445966	1052.402677	0.013946	0.014348
RS	11	0.159259	1.445966	1130.008023	0.014975	0.015603
RS	12	0.182713	1.165143	1500.479667	0.019884	0.020644
RS	13	0.208289	1.165143	1599.284761	0.021193	0.022209
RS	14	0.236178	1.060643	1866.287047	0.024731	0.025847
RS	15	0.266591	1.060643	1975.296133	0.026176	0.027523
RS	16	0.299755	1.017353	2172.193570	0.028785	0.030173
RS	17	0.335919	1.017353	2282.674629	0.030249	0.031859
RS	18	0.375355	1.002292	2425.921266	0.032148	0.033764
RS	19	0.418358	1.002292	2529.860295	0.033525	0.035410
RS	20	0.465252	1.019880	2583.433359	0.034235	0.036105
RS	21	0.516388	1.019880	2673.930843	0.035434	0.037634
RS	22	0.572150	1.087129	2588.900766	0.034307	0.036420
RS	23	0.632957	1.087129	2663.530581	0.035296	0.037738
RS	24	0.699264	1.219950	2437.866571	0.032306	0.034524
RS	25	0.771571	1.219950	2499.537378	0.033123	0.035586
RS	26	0.850418	1.431696	2182.827858	0.028926	0.031024
RS	27	0.936399	1.431696	2236.339168	0.029635	0.031852
RS	28	1.030157	1.738752	1887.678784	0.025015	0.026794
RS	29	1.132398	1.738752	1936.618454	0.025663	0.027447
RS	30	1.243888	2.164641	1597.982431	0.021176	0.022531
RS	31	1.365464	2.164641	1644.063016	0.021787	0.023067
RS	32	1.498039	2.739609	1338.724109	0.017740	0.018659
RS	33	1.642607	2.739609	1382.351513	0.018319	0.019119
RS	34	1.800253	3.499747	1119.407309	0.014834	0.015363
RS	35	1.972162	3.499747	1160.431910	0.015378	0.015767
RS	36	2.159622	4.484239	940.528566	0.012464	0.012671
RS	37	2.364040	4.484239	978.733554	0.012970	0.013031
RS	38	2.586952	5.719958	799.719710	0.010598	0.010551
RS	39	2.830030	5.719958	835.026796	0.011066	0.010876
RS	40	3.095098	7.186289	694.814061	0.009207	0.008962
RS	41	3.384145	7.186289	727.351165	0.009639	0.009259
RS	42	3.699341	8.775338	623.911858	0.008268	0.007864
RS	43	4.043052	8.775338	653.993016	0.008667	0.008140
RS	44	4.417858	10.289295	584.555703	0.007746	0.007205
RS	45	4.826570	10.289295	612.544840	0.008117	0.007468
RS	46	5.272256	11.504144	573.443460	0.007599	0.006930
RS	47	5.758263	11.504144	599.503342	0.007944	0.007186
RS	48	6.288236	12.269421	586.327244	0.007770	0.006976
RS	49	6.866154	12.269421	610.093429	0.008085	0.007222
RS	50	7.496353	12.584204	616.749703	0.008173	0.007259
RS	51	8.183564	12.584204	637.010321	0.008441	0.007482
RS	52	8.932945	12.616553	653.084285	0.008654	0.007638
RS	53	9.750119	12.616553	667.755356	0.008849	0.007809
RS	54	10.641219	12.921875	663.341710	0.008790	0.007717
RS	55	11.612933	12.921875	671.294512	0.008896	0.007814
RS	56	12.672555	12.921875	674.759253	0.008942	0.007854
RS	57	13.828036	12.921875	673.251913	0.008922	0.007829
RS	58	15.088049	63.924902	140.477036	0.001862	0.001721
RS	59	16.462050	63.924902	150.590115	0.001996	0.001830
RS	60	17.960351	63.924902	161.176645	0.002136	0.001941
RS	61	19.594197	63.924902	172.209768	0.002282	0.002051
RS	62	21.375851	63.924902	183.650766	0.002434	0.002159
RS	63	23.318684	63.924902	7366.373867	0.097617	0.073768
PA	4+25*2+4+6 0.004535988 0.007980636 23.318684250 1028.257947169 20.720068724 5.170364745 2.269046666 1.445965811 1.165142801 1.060643308 1.017352751 1.002292190 1.019880223 1.087128702 1.219949894 1.431696225 1.738751979 2.164640946 2.739608923 3.499747116 4.484238951 5.719958347 7.186288562 8.775337531 10.289295054 11.504144183 12.269420904 12.584204145 12.616552800 12.921874828 63.924902498
//
IT	5234
RD	15
LK	-123882.918183
QD	-174.179817 -> -143.475059
RI	0.0050841753
TR	0.004258	0.008017
MT	24.187184
MM	C_pi: 8.869016, n_recomb: 78688.570073
RS	0	0.000000	1279.273215	0.541108	0.000007	0.000001
RS	1	0.009110	1279.273215	0.590419	0.000008	0.000003
RS	2	0.019049	1279.273215	0.644226	0.000008	0.000007
RS	3	0.029894	1279.273215	0.702938	0.000009	0.000009
RS	4	0.041727	23.579455	41.601629	0.000529	0.000551
RS	5	0.054638	23.579455	45.367864	0.000577	0.000617
RS	6	0.068725	5.809067	200.613573	0.002549	0.002701
RS	7	0.084095	5.809067	218.298119	0.002774	0.002938
RS	8	0.100865	2.495130	551.744880	0.007012	0.007297
RS	9	0.119163	2.495130	597.454635	0.007593	0.007964
RS	10	0.139128	1.560666	1030.911713	0.013101	0.013614
RS	11	0.160912	1.560666	1108.630724	0.014089	0.014777
RS	12	0.184680	1.241155	1493.951420	0.018986	0.019818
RS	13	0.210614	1.241155	1594.999524	0.020270	0.021309
RS	14	0.238910	1.119411	1881.813073	0.023915	0.025054
RS	15	0.269783	1.119411	1995.147012	0.025355	0.026686
RS	16	0.303469	1.065725	2214.244802	0.028139	0.029509
RS	17	0.340223	1.065725	2330.770603	0.029620	0.031175
RS	18	0.380326	1.042451	2498.879447	0.031757	0.033315
RS	19	0.424082	1.042451	2609.964030	0.033168	0.034958
RS	20	0.471824	1.052968	2688.710328	0.034169	0.035945
RS	21	0.523915	1.052968	2786.420397	0.035411	0.037482
RS	22	0.580752	1.114280	2720.389088	0.034572	0.036569
RS	23	0.642766	1.114280	2801.213504	0.035599	0.037902
RS	24	0.710429	1.242285	2582.329035	0.032817	0.034921
RS	25	0.784256	1.242285	2648.717518	0.033661	0.035998
RS	26	0.864809	1.450316	2325.702237	0.029556	0.031558
RS	27	0.952700	1.450316	2382.712570	0.030280	0.032398
RS	28	1.048597	1.755041	2018.203381	0.025648	0.027353
RS	29	1.153230	1.755041	2069.942896	0.026306	0.028016
RS	30	1.267395	2.180806	1710.616210	0.021739	0.023039
RS	31	1.391959	2.180806	1759.203285	0.022357	0.023584
RS	32	1.527872	2.759373	1432.223369	0.018201	0.019080
RS	33	1.676165	2.759373	1478.253655	0.018786	0.019547
RS	34	1.837967	3.529136	1195.182176	0.015189	0.015687
RS	35	2.014509	3.529136	1238.538911	0.015740	0.016100
RS	36	2.207133	4.532316	1001.225790	0.012724	0.012909
RS	37	2.417305	4.532316	1041.657348	0.013238	0.013279
RS	38	2.646622	5.798788	848.428305	0.010782	0.010720
RS	39	2.896830	5.798788	885.812963	0.011257	0.011055
RS	40	3.169830	7.308967	734.673604	0.009336	0.009083
RS	41	3.467700	7.308967	769.116786	0.009774	0.009389
RS	42	3.792705	8.950907	657.901992	0.008361	0.007955
RS	43	4.147316	8.950907	689.723412	0.008765	0.008239
RS	44	4.534231	10.515987	615.372804	0.007820	0.007282
RS	45	4.956393	10.515987	644.957639	0.008196	0.007553
RS	46	5.417012	11.765596	603.478750	0.007669	0.007007
RS	47	5.919592	11.765596	630.998109	0.008019	0.007268
RS	48	6.467956	12.538167	617.678624	0.007850	0.007064
RS	49	7.066273	12.538167	642.722439	0.008168	0.007314
RS	50	7.719095	12.831328	651.099166	0.008274	0.007367
RS	51	8.431386	12.831328	672.306483	0.008544	0.007592
RS	52	9.208565	12.821393	691.239514	0.008784	0.007772
RS	53	10.056542	12.821393	706.248240	0.008975	0.007940
RS	54	10.981767	13.054815	704.934625	0.008959	0.007882
RS	55	11.991276	13.054815	712.312684	0.009052	0.007969
RS	56	13.092748	13.054815	714.741608	0.009083	0.007997
RS	57	14.294560	13.054815	711.714260	0.009045	0.007956
RS	58	15.605852	67.999481	140.974024	0.001792	0.001652
RS	59	17.036599	67.999481	151.316573	0.001923	0.001761
RS	60	18.597682	67.999481	162.169900	0.002061	0.001871
RS	61	20.300974	67.999481	173.511068	0.002205	0.001981
RS	62	22.159430	67.999481	185.305333	0.002355	0.002090
RS	63	24.187184	67.999481	7671.717737	0.097495	0.074571
PA	4+25*2+4+6 0.004257793 0.008017275 24.187183905 1279.273214628 23.579454501 5.809066839 2.495129904 1.560665958 1.241155497 1.119411433 1.065724684 1.042451227 1.052967758 1.114279549 1.242284644 1.450315802 1.755041337 2.180805936 2.759373305 3.529136311 4.532316206 5.798788225 7.308967470 8.950906880 10.515986581 11.765596270 12.538167272 12.831327520 12.821392986 13.054815078 67.999480554
//
IT	4816
RD	16
LK	-123823.569520
QD	-153.101491 -> -126.888386
RI	0.0047807004
TR	0.004015	0.008040
MT	25.051725
MM	C_pi: 9.191051, n_recomb: 81664.225343
RS	0	0.000000	1535.009273	0.470491	0.000006	0.000000
RS	1	0.009170	1535.009273	0.513653	0.000006	0.000003
RS	2	0.019181	1535.009273	0.560776	0.000007	0.000006
RS	3	0.030111	1535.009273	0.612224	0.000007	0.000008
RS	4	0.042042	26.242447	39.087119	0.000479	0.000516
RS	5	0.055068	26.242447	42.651690	0.000522	0.000573
RS	6	0.069288	6.444605	189.336267	0.002318	0.002521
RS	7	0.084812	6.444605	206.192230	0.002525	0.002723
RS	8	0.101760	2.723064	530.273911	0.006493	0.006870
RS	9	0.120261	2.723064	574.847076	0.007039	0.007467
RS	10	0.140460	1.676089	1009.226875	0.012358	0.012969
RS	11	0.162511	1.676089	1086.821705	0.013308	0.014050
RS	12	0.186583	1.317467	1483.941580	0.018171	0.019072
RS	13	0.212864	1.317467	1586.755431	0.019430	0.020497
RS	14	0.241554	1.178369	1890.725478	0.023152	0.024321
RS	15	0.272875	1.178369	2007.794907	0.024586	0.025911
RS	16	0.307069	1.114279	2246.998529	0.027515	0.028878
RS	17	0.344398	1.114279	2368.986966	0.029009	0.030523
RS	18	0.385151	1.082826	2560.467926	0.031354	0.032871
RS	19	0.429640	1.082826	2678.235289	0.032796	0.034509
RS	20	0.478209	1.086325	2781.686414	0.034062	0.035763
RS	21	0.531232	1.086325	2886.340163	0.035344	0.037309
RS	22	0.589118	1.141807	2840.136520	0.034778	0.036679
RS	23	0.652312	1.141807	2927.054487	0.035843	0.038026
RS	24	0.721300	1.265174	2716.779992	0.033268	0.035273
RS	25	0.796616	1.265174	2787.848831	0.034138	0.036364
RS	26	0.878837	1.469739	2460.651179	0.030131	0.032048
RS	27	0.968599	1.469739	2521.102160	0.030872	0.032900
RS	28	1.066592	1.772453	2142.592125	0.026237	0.027875
RS	29	1.173571	1.772453	2197.031155	0.026903	0.028547
RS	30	1.290361	2.198459	1818.401448	0.022267	0.023516
RS	31	1.417860	2.198459	1869.369953	0.022891	0.024069
RS	32	1.557052	2.780994	1521.733498	0.018634	0.019474
RS	33	1.709007	2.780994	1570.038539	0.019226	0.019949
RS	34	1.874897	3.560740	1267.535406	0.015521	0.015990
RS	35	2.056000	3.560740	1313.105396	0.016079	0.016411
RS	36	2.253710	4.582896	1058.917519	0.012967	0.013129
RS	37	2.469551	4.582896	1101.468789	0.013488	0.013508
RS	38	2.705185	5.880322	894.465565	0.010953	0.010875
RS	39	2.962427	5.880322	933.831424	0.011435	0.011219
RS	40	3.243259	7.434441	772.139900	0.009455	0.009192
RS	41	3.549844	7.434441	808.401083	0.009899	0.009507
RS	42	3.884543	9.129246	689.717838	0.008446	0.008036
RS	43	4.249935	9.129246	723.198383	0.008856	0.008328
RS	44	4.648834	10.745247	644.171751	0.007888	0.007351
RS	45	5.084314	10.745247	675.277637	0.008269	0.007628
RS	46	5.559727	12.029167	631.594068	0.007734	0.007075
RS	47	6.078738	12.029167	660.504699	0.008088	0.007343
RS	48	6.645343	12.808362	647.166843	0.007925	0.007144
RS	49	7.263907	12.808362	673.425766	0.008246	0.007398
RS	50	7.939194	13.079025	683.636216	0.008371	0.007469
RS	51	8.676407	13.079025	705.728978	0.008642	0.007694
RS	52	9.481225	13.025738	727.668948	0.008910	0.007899
RS	53	10.359846	13.025738	742.941809	0.009098	0.008064
RS	54	11.319038	13.183860	745.195892	0.009125	0.008043
RS	55	12.366191	13.183860	751.864197	0.009207	0.008120
RS	56	13.509370	13.183860	753.116583	0.009222	0.008135
RS	57	14.757382	13.183860	748.426530	0.009165	0.008078
RS	58	16.119839	71.982402	141.353849	0.001731	0.001593
RS	59	17.607236	71.982402	151.901859	0.001860	0.001700
RS	60	19.231031	71.982402	162.994806	0.001996	0.001809
RS	61	21.003733	71.982402	174.613407	0.002138	0.001919
RS	62	22.938995	71.982402	186.726639	0.002287	0.002030
RS	63	25.051725	71.982402	7947.866977	0.097324	0.075234
PA	4+25*2+4+6 0.004014985 0.008039732 25.051725116 1535.009272580 26.242446730 6.444605263 2.723063637 1.676088822 1.317467120 1.178369368 1.114278976 1.082825824 1.086324886 1.141807220 1.265173650 1.469739082 1.772453232 2.198459097 2.780994066 3.560739522 4.582896117 5.880322417 7.434441182 9.129246215 10.745246804 12.029166919 12.808361784 13.079025472 13.025737850 13.183859762 71.982402485
//
IT	4549
RD	17
LK	-123772.820451
QD	-135.358340 -> -112.823641
RI	0.0045344750
TR	0.003802	0.008050
MT	25.911951
MM	C_pi: 9.498037, n_recomb: 84399.593451
RS	0	0.000000	1781.291235	0.421163	0.000005	0.000000
RS	1	0.009229	1781.291235	0.460046	0.000005	0.000003
RS	2	0.019309	1781.291235	0.502520	0.000006	0.000005
RS	3	0.030319	1781.291235	0.548917	0.000007	0.000007
RS	4	0.042346	28.597526	37.339609	0.000442	0.000490
RS	5	0.055482	28.597526	40.768165	0.000483	0.000542
RS	6	0.069831	7.063290	180.058734	0.002133	0.002376
RS	7	0.085504	7.063290	196.232442	0.002325	0.002550
RS	8	0.102623	2.950102	510.982687	0.006054	0.006506
RS	9	0.121322	2.950102	554.493936	0.006570	0.007044
RS	10	0.141747	1.791300	987.945479	0.011706	0.012400
RS	11	0.164056	1.791300	1065.250824	0.012622	0.013411
RS	12	0.188425	1.393620	1471.493371	0.017435	0.018399
RS	13	0.215042	1.393620	1575.675384	0.018669	0.019764
RS	14	0.244116	1.237227	1894.310483	0.022445	0.023645
RS	15	0.275873	1.237227	2014.585893	0.023870	0.025195
RS	16	0.310561	1.162808	2271.787302	0.026917	0.028281
RS	17	0.348449	1.162808	2398.682111	0.028421	0.029906
RS	18	0.389835	1.123235	2611.925245	0.030947	0.032435
RS	19	0.435039	1.123235	2735.900597	0.032416	0.034069
RS	20	0.484415	1.119776	2863.312555	0.033926	0.035566
RS	21	0.538348	1.119776	2974.601051	0.035244	0.037120
RS	22	0.597258	1.169518	2948.694289	0.034937	0.036756
RS	23	0.661605	1.169518	3041.559342	0.036038	0.038119
RS	24	0.731890	1.288393	2841.377770	0.033666	0.035585
RS	25	0.808661	1.288393	2917.057378	0.034562	0.036691
RS	26	0.892517	1.489707	2587.549024	0.030658	0.032498
RS	27	0.984112	1.489707	2651.366744	0.031414	0.033362
RS	28	1.084159	1.790683	2260.583777	0.026784	0.028361
RS	29	1.193440	1.790683	2317.616863	0.027460	0.029041
RS	30	1.312805	2.217257	1921.038085	0.022761	0.023963
RS	31	1.443187	2.217257	1974.262173	0.023392	0.024522
RS	32	1.585600	2.804124	1606.964385	0.019040	0.019843
RS	33	1.741156	2.804124	1657.416295	0.019638	0.020325
RS	34	1.911068	3.594227	1336.224259	0.015832	0.016272
RS	35	2.096659	3.594227	1383.888186	0.016397	0.016701
RS	36	2.299379	4.635741	1113.409985	0.013192	0.013332
RS	37	2.520806	4.635741	1157.972807	0.013720	0.013720
RS	38	2.762668	5.964497	937.683584	0.011110	0.011017
RS	39	3.026850	5.964497	978.932332	0.011599	0.011369
RS	40	3.315412	7.562920	807.100554	0.009563	0.009290
RS	41	3.630604	7.562920	845.089508	0.010013	0.009613
RS	42	3.974884	9.310878	719.273733	0.008522	0.008107
RS	43	4.350936	9.310878	754.330352	0.008938	0.008407
RS	44	4.761692	10.977905	670.882545	0.007949	0.007411
RS	45	5.210355	10.977905	703.433559	0.008335	0.007695
RS	46	5.700422	12.295935	657.724721	0.007793	0.007136
RS	47	6.235716	12.295935	687.958274	0.008151	0.007409
RS	48	6.820409	13.081170	674.727152	0.007994	0.007217
RS	49	7.459061	13.081170	702.140479	0.008319	0.007475
RS	50	8.156651	13.328488	714.288709	0.008463	0.007563
RS	51	8.918618	13.328488	737.210832	0.008735	0.007789
RS	52	9.750904	13.230731	762.294591	0.009032	0.008020
RS	53	10.659997	13.230731	777.768142	0.009215	0.008182
RS	54	11.652986	13.310301	784.044747	0.009290	0.008201
RS	55	12.737614	13.310301	789.881191	0.009359	0.008267
RS	56	13.922336	13.310301	789.832290	0.009358	0.008268
RS	57	15.216392	13.310301	783.356011	0.009282	0.008195
RS	58	16.629869	75.859255	141.656826	0.001678	0.001541
RS	59	18.173789	75.859255	152.390584	0.001806	0.001648
RS	60	19.860191	75.859255	163.700585	0.001940	0.001756
RS	61	21.702223	75.859255	175.570927	0.002080	0.001866
RS	62	23.714247	75.859255	187.974035	0.002227	0.001977
RS	63	25.911951	75.859255	8196.087310	0.097111	0.075776
PA	4+25*2+4+6 0.003801975 0.008050432 25.911951188 1781.291234966 28.597526232 7.063290158 2.950101602 1.791299788 1.393619619 1.237226534 1.162808498 1.123234967 1.119775776 1.169518130 1.288392760 1.489706672 1.790682738 2.217256814 2.804124239 3.594227064 4.635740924 5.964497183 7.562919718 9.310877623 10.977905270 12.295934656 13.081170194 13.328488085 13.230730837 13.310301227 75.859255177
//
IT	4947
RD	18
LK	-123729.122727
QD	-120.340926 -> -100.833241
RI	0.0043328841
TR	0.003614	0.008051
MT	26.768182
MM	C_pi: 9.790388, n_recomb: 86907.627664
RS	0	0.000000	2004.554429	0.387282	0.000004	0.000000
RS	1	0.009285	2004.554429	0.423254	0.000005	0.000002
RS	2	0.019431	2004.554429	0.462569	0.000005	0.000005
RS	3	0.030520	2004.554429	0.505538	0.000006	0.000006
RS	4	0.042639	30.571158	36.219778	0.000417	0.000473
RS	5	0.055882	30.571158	39.566941	0.000455	0.000521
RS	6	0.070355	7.653613	172.509165	0.001985	0.002259
RS	7	0.086172	7.653613	188.131394	0.002165	0.002411
RS	8	0.103458	3.173664	493.827583	0.005682	0.006195
RS	9	0.122348	3.173664	536.369791	0.006172	0.006684
RS	10	0.142993	1.905418	967.498346	0.011132	0.011899
RS	11	0.165554	1.905418	1044.408285	0.012017	0.012849
RS	12	0.190210	1.469195	1457.458932	0.016770	0.017792
RS	13	0.217155	1.469195	1562.684644	0.017981	0.019102
RS	14	0.246602	1.295742	1893.668220	0.021789	0.023022
RS	15	0.278783	1.295742	2016.681728	0.023205	0.024535
RS	16	0.313951	1.211139	2289.842736	0.026348	0.027719
RS	17	0.352386	1.211139	2421.124209	0.027859	0.029325
RS	18	0.394388	1.163540	2654.450359	0.030543	0.032011
RS	19	0.440291	1.163540	2784.162721	0.032036	0.033641
RS	20	0.490455	1.153187	2934.603113	0.033767	0.035359
RS	21	0.545277	1.153187	3052.193457	0.035120	0.036922
RS	22	0.605189	1.197272	3046.746630	0.035057	0.036807
RS	23	0.670663	1.197272	3145.378743	0.036192	0.038185
RS	24	0.742217	1.311778	2956.466734	0.034018	0.035863
RS	25	0.820414	1.311778	3036.661586	0.034941	0.036984
RS	26	0.905872	1.510016	2706.486572	0.031142	0.032914
RS	27	0.999264	1.510016	2773.583749	0.031914	0.033789
RS	28	1.101328	1.809496	2372.106659	0.027295	0.028816
RS	29	1.212867	1.809496	2431.624730	0.027979	0.029503
RS	30	1.334763	2.236937	2018.385882	0.023224	0.024383
RS	31	1.467976	2.236937	2073.740684	0.023861	0.024948
RS	32	1.613558	2.828484	1687.767975	0.019420	0.020189
RS	33	1.772657	2.828484	1740.240960	0.020024	0.020676
RS	34	1.946527	3.629344	1401.116303	0.016122	0.016534
RS	35	2.136541	3.629344	1450.756640	0.016693	0.016970
RS	36	2.344197	4.690672	1164.599743	0.013400	0.013519
RS	37	2.571133	4.690672	1211.066923	0.013935	0.013914
RS	38	2.819139	6.051289	978.007431	0.011253	0.011144
RS	39	3.090173	6.051289	1021.040991	0.011749	0.011504
RS	40	3.386370	7.694596	839.506492	0.009660	0.009377
RS	41	3.710069	7.694596	879.132847	0.010116	0.009707
RS	42	4.063822	9.496318	746.534119	0.008590	0.008170
RS	43	4.450420	9.496318	783.083629	0.009011	0.008476
RS	44	4.872913	11.214774	695.479059	0.008003	0.007463
RS	45	5.334633	11.214774	729.399550	0.008393	0.007753
RS	46	5.839222	12.566918	681.848449	0.007846	0.007190
RS	47	6.390660	12.566918	713.337724	0.008208	0.007468
RS	48	6.993298	13.357745	700.333545	0.008058	0.007282
RS	49	7.651889	13.357745	728.843384	0.008386	0.007544
RS	50	8.371628	13.580891	743.023563	0.008550	0.007650
RS	51	9.158193	13.580891	766.724783	0.008822	0.007878
RS	52	10.017788	13.437549	795.075191	0.009149	0.008135
RS	53	10.957193	13.437549	810.696502	0.009328	0.008293
RS	54	11.983820	13.435561	821.426934	0.009452	0.008355
RS	55	13.105765	13.435561	826.323687	0.009508	0.008410
RS	56	14.331880	13.435561	824.865823	0.009491	0.008397
RS	57	15.671836	13.435561	816.499678	0.009395	0.008308
RS	58	17.136203	79.621120	141.914485	0.001633	0.001497
RS	59	18.736531	79.621120	152.817985	0.001758	0.001602
RS	60	20.485445	79.621120	164.326500	0.001891	0.001709
RS	61	22.396741	79.621120	176.427236	0.002030	0.001819
RS	62	24.485494	79.621120	189.095785	0.002176	0.001930
RS	63	26.768182	79.621120	8417.951734	0.096861	0.076214
PA	4+25*2+4+6 0.003614100 0.008051269 26.768182112 2004.554429212 30.571157978 7.653613126 3.173664271 1.905417899 1.469194578 1.295741868 1.211138902 1.163540487 1.153187207 1.197272096 1.311777513 1.510016217 1.809495925 2.236936846 2.828483721 3.629344077 4.690671689 6.051288974 7.694595861 9.496318037 11.214774230 12.566918118 13.357744846 13.580891142 13.437549331 13.435560997 79.621119523
//
IT	5313
RD	19
LK	-123691.234008
QD	-107.563426 -> -90.559802
RI	0.0041663822
TR	0.003448	0.008044
MT	27.620707
MM	C_pi: 10.068746, n_recomb: 89203.098142
RS	0	0.000000	2197.624814	0.364325	0.000004	0.000000
RS	1	0.009339	2197.624814	0.398363	0.000004	0.000002
RS	2	0.019550	2197.624814	0.435582	0.000005	0.000004
RS	3	0.030715	2197.624814	0.476280	0.000005	0.000006
RS	4	0.042922	32.106573	35.639175	0.000400	0.000463
RS	5	0.056269	32.106573	38.952715	0.000437	0.000508
RS	6	0.070863	8.205221	166.464577	0.001866	0.002164
RS	7	0.086820	8.205221	181.652620	0.002036	0.002300
RS	8	0.104267	3.391584	478.688853	0.005366	0.005928
RS	9	0.123343	3.391584	520.362711	0.005833	0.006377
RS	10	0.144201	2.017710	948.144499	0.010629	0.011457
RS	11	0.167006	2.017710	1024.597731	0.011486	0.012354
RS	12	0.191942	1.543830	1442.505197	0.016171	0.017245
RS	13	0.219206	1.543830	1548.514072	0.017359	0.018507
RS	14	0.249016	1.353699	1889.747818	0.021185	0.022449
RS	15	0.281610	1.353699	2015.092092	0.022590	0.023928
RS	16	0.317248	1.259133	2302.254401	0.025809	0.027190
RS	17	0.356215	1.259133	2437.444771	0.027325	0.028777
RS	18	0.398820	1.203634	2689.173183	0.030147	0.031601
RS	19	0.445405	1.203634	2824.166691	0.031660	0.033228
RS	20	0.496339	1.186463	2996.565806	0.033593	0.035147
RS	21	0.552031	1.186463	3120.114485	0.034978	0.036718
RS	22	0.612923	1.224959	3135.073112	0.035145	0.036838
RS	23	0.679502	1.224959	3239.269111	0.036313	0.038230
RS	24	0.752299	1.335199	3062.532756	0.034332	0.036112
RS	25	0.831895	1.335199	3147.127606	0.035280	0.037247
RS	26	0.918923	1.530517	2817.695658	0.031587	0.033300
RS	27	1.014079	1.530517	2887.975600	0.032375	0.034184
RS	28	1.118122	1.828710	2477.238531	0.027771	0.029243
RS	29	1.231881	1.828710	2539.131162	0.028465	0.029936
RS	30	1.356264	2.257278	2110.450127	0.023659	0.024777
RS	31	1.492263	2.257278	2167.813329	0.024302	0.025347
RS	32	1.640963	2.853832	1764.118290	0.019776	0.020512
RS	33	1.803549	2.853832	1818.490459	0.020386	0.021005
RS	34	1.981320	3.665846	1462.186783	0.016392	0.016778
RS	35	2.175692	3.665846	1513.689631	0.016969	0.017219
RS	36	2.388217	4.747492	1212.471348	0.013592	0.013691
RS	37	2.620588	4.747492	1260.738575	0.014133	0.014092
RS	38	2.874661	6.140600	1015.436707	0.011383	0.011259
RS	39	3.152462	6.140600	1060.159117	0.011885	0.011626
RS	40	3.456206	7.829585	869.364659	0.009746	0.009453
RS	41	3.788316	7.829585	910.539667	0.010207	0.009790
RS	42	4.151441	9.685877	771.517282	0.008649	0.008223
RS	43	4.548479	9.685877	809.477983	0.009075	0.008536
RS	44	4.982595	11.456423	717.981412	0.008049	0.007507
RS	45	5.457254	11.456423	753.197387	0.008444	0.007802
RS	46	5.976240	12.842915	703.982671	0.007892	0.007236
RS	47	6.543693	12.842915	736.662732	0.008258	0.007519
RS	48	7.164140	13.638986	723.999453	0.008116	0.007340
RS	49	7.842531	13.638986	753.551530	0.008448	0.007606
RS	50	8.584275	13.837148	769.847745	0.008630	0.007730
RS	51	9.395290	13.837148	794.284021	0.008904	0.007959
RS	52	10.282045	13.647120	826.009197	0.009260	0.008243
RS	53	11.251613	13.647120	841.735886	0.009436	0.008398
RS	54	12.311728	13.560771	857.325020	0.009611	0.008504
RS	55	13.470846	13.560771	861.188867	0.009654	0.008549
RS	56	14.738213	13.560771	858.231341	0.009621	0.008522
RS	57	16.123938	13.560771	847.890970	0.009505	0.008416
RS	58	17.639074	83.262240	142.152627	0.001594	0.001457
RS	59	19.295707	83.262240	153.213101	0.001718	0.001562
RS	60	21.107051	83.262240	164.905127	0.001849	0.001669
RS	61	23.087555	83.262240	177.218757	0.001987	0.001779
RS	62	25.253016	83.262240	190.132471	0.002131	0.001890
RS	63	27.620707	83.262240	8615.334384	0.096581	0.076563
PA	4+25*2+4+6 0.003447542 0.008043837 27.620706703 2197.624814479 32.106573116 8.205220905 3.391584016 2.017710384 1.543830138 1.353699408 1.259132794 1.203633952 1.186462797 1.224958648 1.335198895 1.530516963 1.828709532 2.257277949 2.853831680 3.665846021 4.747492474 6.140600333 7.829584587 9.685877433 11.456422531 12.842914857 13.638985570 13.837147934 13.647120180 13.560771093 83.262240360
//
IT	5042
RD	20
LK	-123658.157323
QD	-96.637443 -> -81.716550
RI	0.0040276356
TR	0.003299	0.008030
MT	28.469527
MM	C_pi: 10.333752, n_recomb: 91301.062954
RS	0	0.000000	2348.440164	0.350569	0.000004	0.000000
RS	1	0.009391	2348.440164	0.383505	0.000004	0.000002
RS	2	0.019664	2348.440164	0.419537	0.000005	0.000004
RS	3	0.030902	2348.440164	0.458956	0.000005	0.000006
RS	4	0.043196	33.194960	35.513579	0.000389	0.000459
RS	5	0.056644	33.194960	38.834470	0.000425	0.000502
RS	6	0.071355	8.710307	161.721637	0.001771	0.002088
RS	7	0.087447	8.710307	176.579409	0.001934	0.002211
RS	8	0.105050	3.601941	465.427810	0.005098	0.005699
RS	9	0.124307	3.601941	506.336562	0.005546	0.006115
RS	10	0.145372	2.127528	930.038890	0.010187	0.011066
RS	11	0.168416	2.127528	1006.007838	0.011019	0.011917
RS	12	0.193624	1.617232	1427.119248	0.015631	0.016751
RS	13	0.221199	1.617232	1533.703575	0.016798	0.017969
RS	14	0.251363	1.410928	1883.308189	0.020627	0.021921
RS	15	0.284361	1.410928	2010.630639	0.022022	0.023369
RS	16	0.320457	1.306676	2309.963778	0.025301	0.026693
RS	17	0.359943	1.306676	2448.628220	0.026819	0.028263
RS	18	0.403137	1.243424	2717.122229	0.029760	0.031206
RS	19	0.450388	1.243424	2856.962526	0.031292	0.032829
RS	20	0.502077	1.219519	3050.175857	0.033408	0.034932
RS	21	0.558619	1.219519	3179.337443	0.034823	0.036511
RS	22	0.620472	1.252489	3214.464939	0.035207	0.036851
RS	23	0.688133	1.252489	3324.006367	0.036407	0.038258
RS	24	0.762149	1.358548	3160.131402	0.034612	0.036336
RS	25	0.843115	1.358548	3248.995812	0.035586	0.037486
RS	26	0.931685	1.551072	2921.518454	0.031999	0.033659
RS	27	1.028574	1.551072	2994.876289	0.032802	0.034553
RS	28	1.134561	1.848148	2576.175347	0.028216	0.029644
RS	29	1.250501	1.848148	2640.330495	0.028919	0.030343
RS	30	1.377330	2.278071	2197.334409	0.024067	0.025149
RS	31	1.516070	2.278071	2256.586154	0.024716	0.025723
RS	32	1.667839	2.879928	1836.074804	0.020110	0.020816
RS	33	1.833862	2.879928	1892.228256	0.020725	0.021313
RS	34	2.015475	3.703482	1519.477484	0.016642	0.017004
RS	35	2.214145	3.703482	1572.733024	0.017226	0.017451
RS	36	2.431472	4.805952	1257.068808	0.013768	0.013847
RS	37	2.669209	4.805952	1307.035202	0.014316	0.014255
RS	38	2.929273	6.232247	1050.016361	0.011501	0.011362
RS	39	3.213759	6.232247	1096.334425	0.012008	0.011735
RS	40	3.524963	7.967798	896.725099	0.009822	0.009519
RS	41	3.865392	7.967798	939.362285	0.010289	0.009862
RS	42	4.237792	9.879661	794.271455	0.008699	0.008267
RS	43	4.645165	9.879661	833.563679	0.009130	0.008586
RS	44	5.090795	11.703141	738.436316	0.008088	0.007543
RS	45	5.578276	11.703141	774.875856	0.008487	0.007844
RS	46	6.111537	13.124339	724.171956	0.007932	0.007275
RS	47	6.694878	13.124339	757.980338	0.008302	0.007562
RS	48	7.333002	13.925397	745.763093	0.008168	0.007392
RS	49	8.031054	13.925397	776.306636	0.008503	0.007661
RS	50	8.794661	14.097786	794.791340	0.008705	0.007803
RS	51	9.629981	14.097786	819.924347	0.008980	0.008034
RS	52	10.543748	13.859992	855.116931	0.009366	0.008344
RS	53	11.543329	13.859992	870.916269	0.009539	0.008497
RS	54	12.636783	13.686670	891.739295	0.009767	0.008650
RS	55	13.832927	13.686670	894.491128	0.009797	0.008683
RS	56	15.141403	13.686670	889.959395	0.009748	0.008643
RS	57	16.572761	13.686670	877.578507	0.009612	0.008520
RS	58	18.138542	86.778698	142.389854	0.001560	0.001423
RS	59	19.851369	86.778698	153.597122	0.001682	0.001527
RS	60	21.725052	86.778698	165.460514	0.001812	0.001634
RS	61	23.774698	86.778698	177.972676	0.001949	0.001744
RS	62	26.016830	86.778698	191.114707	0.002093	0.001855
RS	63	28.469527	86.778698	8790.141656	0.096276	0.076835
PA	4+25*2+4+6 0.003299188 0.008029534 28.469527490 2348.440164394 33.194959876 8.710307201 3.601940783 2.127528363 1.617232211 1.410928276 1.306675721 1.243423883 1.219518978 1.252488723 1.358548220 1.551071623 1.848148300 2.278070956 2.879927990 3.703481585 4.805952350 6.232247348 7.967798286 9.879660612 11.703141133 13.124339252 13.925396514 14.097786398 13.859992015 13.686669556 86.778698412
//
IT	5508
RD	21
LK	-123629.088588
QD	-87.249418 -> -74.070477
RI	0.0039108205
TR	0.003166	0.008009
MT	29.315108
MM	C_pi: 10.586277, n_recomb: 93216.898800
RS	0	0.000000	2473.989180	0.341296	0.000004	0.000000
RS	1	0.009442	2473.989180	0.373535	0.000004	0.000002
RS	2	0.019775	2473.989180	0.408819	0.000004	0.000004
RS	3	0.031084	2473.989180	0.447439	0.000005	0.000005
RS	4	0.043461	33.849791	35.784386	0.000384	0.000459
RS	5	0.057007	33.849791	39.148930	0.000420	0.000502
RS	6	0.071831	9.164380	158.089852	0.001696	0.002028
RS	7	0.088055	9.164380	172.707839	0.001853	0.002141
RS	8	0.105811	3.803236	453.887237	0.004869	0.005502
RS	9	0.125244	3.803236	494.132390	0.005301	0.005891
RS	10	0.146511	2.234346	913.258114	0.009797	0.010719
RS	11	0.169787	2.234346	988.740409	0.010607	0.011532
RS	12	0.195260	1.689155	1411.680586	0.015144	0.016304
RS	13	0.223138	1.689155	1518.678100	0.016292	0.017484
RS	14	0.253648	1.467307	1874.964142	0.020114	0.021436
RS	15	0.287039	1.467307	2003.962084	0.021498	0.022854
RS	16	0.323583	1.353675	2313.806730	0.024822	0.026227
RS	17	0.363577	1.353675	2455.554512	0.026342	0.027781
RS	18	0.407348	1.282848	2739.229528	0.029386	0.030827
RS	19	0.455251	1.282848	2883.509215	0.030933	0.032447
RS	20	0.507677	1.252294	3096.374733	0.033217	0.034717
RS	21	0.565054	1.252294	3230.810072	0.034659	0.036304
RS	22	0.627848	1.279801	3285.723156	0.035248	0.036852
RS	23	0.696570	1.279801	3400.383992	0.036478	0.038273
RS	24	0.771782	1.381749	3249.868708	0.034864	0.036539
RS	25	0.854095	1.381749	3342.862368	0.035861	0.037703
RS	26	0.944179	1.571579	3018.375429	0.032380	0.033994
RS	27	1.042770	1.571579	3094.700855	0.033199	0.034898
RS	28	1.150669	1.867689	2669.186153	0.028634	0.030021
RS	29	1.268756	1.867689	2735.492002	0.029345	0.030727
RS	30	1.397993	2.299170	2279.210493	0.024451	0.025499
RS	31	1.539432	2.299170	2340.234782	0.025105	0.026077
RS	32	1.694226	2.906597	1903.763323	0.020423	0.021101
RS	33	1.863635	2.906597	1961.585200	0.021043	0.021603
RS	34	2.049039	3.742050	1573.093997	0.016876	0.017214
RS	35	2.251950	3.742050	1627.997369	0.017465	0.017666
RS	36	2.474019	4.865872	1298.482157	0.013930	0.013990
RS	37	2.717055	4.865872	1350.051303	0.014483	0.014404
RS	38	2.983039	6.326108	1081.830313	0.011606	0.011453
RS	39	3.274137	6.326108	1129.654619	0.012119	0.011832
RS	40	3.592719	8.109229	921.667147	0.009887	0.009575
RS	41	3.941383	8.109229	965.683270	0.010360	0.009923
RS	42	4.322966	10.077814	814.872248	0.008742	0.008304
RS	43	4.740579	10.077814	855.419232	0.009177	0.008628
RS	44	5.197622	11.955236	756.915761	0.008120	0.007572
RS	45	5.697818	11.955236	794.509747	0.008523	0.007878
RS	46	6.245243	13.411668	742.481448	0.007965	0.007307
RS	47	6.844355	13.411668	777.358679	0.008339	0.007598
RS	48	7.500035	14.217536	765.683365	0.008214	0.007436
RS	49	8.217623	14.217536	797.171357	0.008552	0.007709
RS	50	9.002965	14.363408	817.904458	0.008774	0.007869
RS	51	9.862459	14.363408	843.701490	0.009051	0.008102
RS	52	10.803105	14.076779	882.439379	0.009467	0.008440
RS	53	11.832566	14.076779	898.287764	0.009637	0.008590
RS	54	12.959228	13.814062	924.687268	0.009920	0.008792
RS	55	14.192269	13.814062	926.261891	0.009937	0.008814
RS	56	15.541732	13.814062	920.097004	0.009870	0.008759
RS	57	17.018610	13.814062	905.626409	0.009715	0.008620
RS	58	18.634933	90.170317	142.640346	0.001530	0.001394
RS	59	20.403869	90.170317	153.986432	0.001652	0.001497
RS	60	22.339825	90.170317	166.011497	0.001781	0.001604
RS	61	24.458573	90.170317	178.710542	0.001917	0.001713
RS	62	26.777371	90.170317	192.067031	0.002060	0.001825
RS	63	29.315108	90.170317	8944.328871	0.095952	0.077041
PA	4+25*2+4+6 0.003166407 0.008009440 29.315107557 2473.989179931 33.849790637 9.164379528 3.803236164 2.234346487 1.689154885 1.467307242 1.353674942 1.282847702 1.252294155 1.279800793 1.381749402 1.571579490 1.867688606 2.299169556 2.906596635 3.742050099 4.865872297 6.326107641 8.109228803 10.077814243 11.955235699 13.411667602 14.217536400 14.363408231 14.076779095 13.814062363 90.170317181
//
IT	4627
RD	22
LK	-123603.376021
QD	-79.145792 -> -67.431982
RI	0.0038116667
TR	0.003047	0.007985
MT	30.157405
MM	C_pi: 10.827068, n_recomb: 94965.480170
RS	0	0.000000	2563.802516	0.336993	0.000004	0.000000
RS	1	0.009491	2563.802516	0.368990	0.000004	0.000002
RS	2	0.019883	2563.802516	0.404027	0.000004	0.000004
RS	3	0.031261	2563.802516	0.442392	0.000005	0.000005
RS	4	0.043719	34.106075	36.406002	0.000383	0.000464
RS	5	0.057359	34.106075	39.846860	0.000420	0.000507
RS	6	0.072294	9.565116	155.408484	0.001636	0.001980
RS	7	0.088646	9.565116	169.865431	0.001789	0.002086
RS	8	0.106550	3.994391	443.898505	0.004674	0.005331
RS	9	0.126154	3.994391	483.576356	0.005092	0.005698
RS	10	0.147618	2.337765	897.808103	0.009454	0.010412
RS	11	0.171120	2.337765	972.818221	0.010244	0.011191
RS	12	0.196852	1.759416	1396.445624	0.014705	0.015900
RS	13	0.225026	1.759416	1503.729854	0.015834	0.017045
RS	14	0.255874	1.522714	1865.234958	0.019641	0.020988
RS	15	0.289650	1.522714	1995.650411	0.021014	0.022381
RS	16	0.326631	1.400076	2314.446528	0.024371	0.025790
RS	17	0.367122	1.400076	2458.926948	0.025893	0.027329
RS	18	0.411457	1.321860	2756.298835	0.029024	0.030465
RS	19	0.459999	1.321860	2904.638624	0.030586	0.032081
RS	20	0.513148	1.284748	3135.994523	0.033022	0.034504
RS	21	0.571342	1.284748	3275.375399	0.034490	0.036099
RS	22	0.635059	1.306838	3349.626440	0.035272	0.036841
RS	23	0.704823	1.306838	3469.177899	0.036531	0.038277
RS	24	0.781209	1.404731	3332.368044	0.035090	0.036724
RS	25	0.864844	1.404731	3429.343949	0.036111	0.037902
RS	26	0.956417	1.591952	3108.715748	0.032735	0.034308
RS	27	1.056681	1.591952	3187.894971	0.033569	0.035222
RS	28	1.166461	1.887214	2756.589891	0.029027	0.030379
RS	29	1.286660	1.887214	2824.935321	0.029747	0.031090
RS	30	1.418268	2.320414	2356.317930	0.024812	0.025831
RS	31	1.562366	2.320414	2419.001983	0.025472	0.026412
RS	32	1.720141	2.933640	1967.367169	0.020717	0.021369
RS	33	1.892890	2.933640	2026.749186	0.021342	0.021874
RS	34	2.082034	3.781341	1623.177089	0.017092	0.017410
RS	35	2.289130	3.781341	1679.628468	0.017687	0.017866
RS	36	2.515882	4.927022	1336.836219	0.014077	0.014120
RS	37	2.764154	4.927022	1389.916269	0.014636	0.014539
RS	38	3.035990	6.421958	1110.992418	0.011699	0.011533
RS	39	3.333626	6.421958	1160.237524	0.012217	0.011918
RS	40	3.659510	8.253699	944.295701	0.009944	0.009621
RS	41	4.016324	8.253699	989.610984	0.010421	0.009976
RS	42	4.407002	10.280262	833.415475	0.008776	0.008332
RS	43	4.834760	10.280262	875.143559	0.009215	0.008661
RS	44	5.303117	12.212759	773.507135	0.008145	0.007594
RS	45	5.815925	12.212759	812.189355	0.008552	0.007904
RS	46	6.377403	13.705035	758.992719	0.007992	0.007332
RS	47	6.992171	13.705035	794.882266	0.008370	0.007628
RS	48	7.665286	14.515602	783.834496	0.008254	0.007475
RS	49	8.402287	14.515602	816.223356	0.008595	0.007751
RS	50	9.209236	14.634232	839.253042	0.008837	0.007930
RS	51	10.092772	14.634232	865.686305	0.009116	0.008164
RS	52	11.060164	14.297707	908.033417	0.009562	0.008530
RS	53	12.119372	14.297707	923.915191	0.009729	0.008677
RS	54	13.279108	13.943327	956.201666	0.010069	0.008929
RS	55	14.548914	13.943327	956.546609	0.010073	0.008940
RS	56	15.939237	13.943327	948.703715	0.009990	0.008871
RS	57	17.461516	13.943327	932.109462	0.009815	0.008715
RS	58	19.128273	93.436922	142.914673	0.001505	0.001368
RS	59	20.953221	93.436922	154.393375	0.001626	0.001471
RS	60	22.951375	93.436922	166.572408	0.001754	0.001577
RS	61	25.139173	93.436922	179.448907	0.001890	0.001687
RS	62	27.534614	93.436922	193.008453	0.002032	0.001800
RS	63	30.157405	93.436922	9079.799316	0.095612	0.077190
PA	4+25*2+4+6 0.003047068 0.007984564 30.157405005 2563.802516416 34.106074862 9.565116184 3.994390695 2.337764621 1.759415655 1.522714191 1.400076098 1.321860084 1.284747541 1.306837600 1.404730768 1.591951963 1.887213755 2.320414229 2.933639746 3.781341454 4.927021634 6.421957665 8.253699498 10.280261752 12.212759149 13.705034561 14.515601683 14.634231657 14.297707091 13.943326794 93.436921539
//
IT	4509
RD	23
LK	-123580.490177
QD	-72.120130 -> -61.645473
RI	0.0037266676
TR	0.002939	0.007956
MT	30.996517
MM	C_pi: 11.056907, n_recomb: 96560.907254
RS	0	0.000000	2622.980863	0.336358	0.000003	0.000000
RS	1	0.009539	2622.980863	0.368454	0.000004	0.000002
RS	2	0.019987	2622.980863	0.403615	0.000004	0.000004
RS	3	0.031432	2622.980863	0.442133	0.000005	0.000005
RS	4	0.043968	34.015229	37.340117	0.000387	0.000472
RS	5	0.057701	34.015229	40.886853	0.000423	0.000515
RS	6	0.072743	9.911825	153.546724	0.001590	0.001943
RS	7	0.089220	9.911825	167.911653	0.001739	0.002044
RS	8	0.107269	4.174680	435.298737	0.004508	0.005184
RS	9	0.127040	4.174680	474.498983	0.004914	0.005533
RS	10	0.148696	2.437466	883.664201	0.009151	0.010138
RS	11	0.172418	2.437466	958.228623	0.009924	0.010889
RS	12	0.198402	1.827864	1381.604369	0.014308	0.015533
RS	13	0.226866	1.827864	1489.078528	0.015421	0.016649
RS	14	0.258044	1.577075	1854.510780	0.019206	0.020575
RS	15	0.292196	1.577075	1986.123778	0.020569	0.021944
RS	16	0.329605	1.445824	2312.472663	0.023948	0.025380
RS	17	0.370583	1.445824	2459.373248	0.025470	0.026905
RS	18	0.415470	1.360423	2769.048337	0.028677	0.030118
RS	19	0.464638	1.360423	2921.097773	0.030251	0.031731
RS	20	0.518496	1.316841	3169.811871	0.032827	0.034294
RS	21	0.577492	1.316841	3313.823981	0.034318	0.035896
RS	22	0.642114	1.333563	3406.884797	0.035282	0.036823
RS	23	0.712901	1.333563	3531.099627	0.036569	0.038273
RS	24	0.790440	1.427443	3408.222400	0.035296	0.036894
RS	25	0.875374	1.427443	3509.030311	0.036340	0.038086
RS	26	0.968411	1.612119	3192.999702	0.033067	0.034604
RS	27	1.070321	1.612119	3274.916856	0.033916	0.035528
RS	28	1.181952	1.906626	2838.733075	0.029398	0.030718
RS	29	1.304232	1.906626	2909.007842	0.030126	0.031434
RS	30	1.438174	2.341685	2428.909853	0.025154	0.026145
RS	31	1.584893	2.341685	2493.144529	0.025819	0.026730
RS	32	1.745607	2.960909	2027.082676	0.020993	0.021622
RS	33	1.921651	2.960909	2087.921421	0.021623	0.022130
RS	34	2.114486	3.821161	1669.897298	0.017294	0.017591
RS	35	2.325715	3.821161	1727.801700	0.017893	0.018052
RS	36	2.557093	4.989196	1372.274734	0.014211	0.014238
RS	37	2.810540	4.989196	1426.778419	0.014776	0.014662
RS	38	3.088162	6.519594	1137.631142	0.011781	0.011603
RS	39	3.392266	6.519594	1188.215661	0.012305	0.011993
RS	40	3.725376	8.401059	964.725035	0.009991	0.009660
RS	41	4.090260	8.401059	1011.263273	0.010473	0.010020
RS	42	4.489949	10.486911	850.006714	0.008803	0.008353
RS	43	4.927762	10.486911	892.845441	0.009246	0.008687
RS	44	5.407336	12.475725	788.306437	0.008164	0.007609
RS	45	5.932654	12.475725	828.013612	0.008575	0.007924
RS	46	6.508079	14.004550	773.793579	0.008014	0.007351
RS	47	7.138392	14.004550	810.641744	0.008395	0.007652
RS	48	7.828827	14.819743	800.297603	0.008288	0.007507
RS	49	8.585120	14.819743	833.546865	0.008632	0.007787
RS	50	9.413551	14.910434	858.909607	0.008895	0.007984
RS	51	10.321003	14.910434	885.955577	0.009175	0.008220
RS	52	11.315012	14.522967	931.961902	0.009652	0.008613
RS	53	12.403834	14.522967	947.868344	0.009816	0.008759
RS	54	13.596515	14.074798	986.319508	0.010214	0.009062
RS	55	14.902959	14.074798	985.394181	0.010205	0.009062
RS	56	16.334019	14.074798	975.841423	0.010106	0.008979
RS	57	17.901580	14.074798	957.103436	0.009912	0.008807
RS	58	19.618664	96.580315	143.219547	0.001483	0.001346
RS	59	21.499532	96.580315	154.826060	0.001603	0.001449
RS	60	23.559806	96.580315	167.152939	0.001731	0.001555
RS	61	25.816601	96.580315	180.199242	0.001866	0.001665
RS	62	28.288660	96.580315	193.952442	0.002009	0.001777
RS	63	30.996517	96.580315	9198.338919	0.095259	0.077291
PA	4+25*2+4+6 0.002939372 0.007955719 30.996516761 2622.980863246 34.015229499 9.911825374 4.174679509 2.437466344 1.827864296 1.577074851 1.445823957 1.360422573 1.316841235 1.333563202 1.427443290 1.612119022 1.906626260 2.341684811 2.960909287 3.821160764 4.989195812 6.519593744 8.401058877 10.486910919 12.475724996 14.004549877 14.819742753 14.910433631 14.522966581 14.074798115 96.580314755
//
IT	4227
RD	24
LK	-123559.998898
QD	-66.003690 -> -56.582788
RI	0.0036530884
TR	0.002842	0.007924
MT	31.832675
MM	C_pi: 11.276589, n_recomb: 98016.519202
RS	0	0.000000	2661.182680	0.337931	0.000003	0.000000
RS	1	0.009585	2661.182680	0.370333	0.000004	0.000002
RS	2	0.020088	2661.182680	0.405845	0.000004	0.000004
RS	3	0.031598	2661.182680	0.444763	0.000005	0.000005
RS	4	0.044211	33.630773	38.561003	0.000393	0.000483
RS	5	0.058033	33.630773	42.241172	0.000431	0.000528
RS	6	0.073180	10.206781	152.373757	0.001555	0.001915
RS	7	0.089779	10.206781	166.705433	0.001701	0.002013
RS	8	0.107969	4.343711	427.934252	0.004366	0.005056
RS	9	0.127902	4.343711	466.739271	0.004762	0.005391
RS	10	0.149745	2.533231	870.776884	0.008884	0.009895
RS	11	0.173683	2.533231	944.930051	0.009641	0.010621
RS	12	0.199914	1.894398	1367.284189	0.013950	0.015200
RS	13	0.228660	1.894398	1474.875381	0.015047	0.016289
RS	14	0.260161	1.630332	1843.110987	0.018804	0.020194
RS	15	0.294681	1.630332	1975.735084	0.020157	0.021541
RS	16	0.332510	1.490887	2308.371890	0.023551	0.024994
RS	17	0.373965	1.490887	2457.415195	0.025071	0.026507
RS	18	0.419393	1.398512	2778.103835	0.028343	0.029786
RS	19	0.469175	1.398512	2933.541225	0.029929	0.031397
RS	20	0.523728	1.348558	3198.510261	0.032632	0.034088
RS	21	0.583510	1.348558	3346.855810	0.034146	0.035698
RS	22	0.649023	1.359950	3458.175727	0.035282	0.036798
RS	23	0.720814	1.359950	3586.831439	0.036594	0.038262
RS	24	0.799486	1.449854	3478.003931	0.035484	0.037051
RS	25	0.885699	1.449854	3582.493333	0.036550	0.038257
RS	26	0.980175	1.632032	3271.684452	0.033379	0.034885
RS	27	1.083706	1.632032	3356.223587	0.034241	0.035817
RS	28	1.197160	1.925856	2915.969622	0.029750	0.031041
RS	29	1.321488	1.925856	2988.065536	0.030485	0.031762
RS	30	1.457733	2.362885	2497.263028	0.025478	0.026444
RS	31	1.607036	2.362885	2562.943068	0.026148	0.027031
RS	32	1.770650	2.988276	2083.133879	0.021253	0.021861
RS	33	1.949945	2.988276	2145.330732	0.021887	0.022372
RS	34	2.146426	3.861356	1713.438745	0.017481	0.017760
RS	35	2.361738	3.861356	1772.706238	0.018086	0.018225
RS	36	2.597687	5.052210	1404.959796	0.014334	0.014345
RS	37	2.856251	5.052210	1460.804536	0.014904	0.014774
RS	38	3.139598	6.618840	1161.886836	0.011854	0.011664
RS	39	3.450103	6.618840	1213.733612	0.012383	0.012059
RS	40	3.790368	8.551154	983.081202	0.010030	0.009691
RS	41	4.163246	8.551154	1030.769954	0.010516	0.010055
RS	42	4.571864	10.697704	864.757020	0.008823	0.008368
RS	43	5.019646	10.697704	908.639290	0.009270	0.008706
RS	44	5.510347	12.744148	801.416158	0.008176	0.007619
RS	45	6.048080	12.744148	842.088047	0.008591	0.007938
RS	46	6.637352	14.310290	786.979375	0.008029	0.007365
RS	47	7.283105	14.310290	824.735290	0.008414	0.007669
RS	48	7.990750	15.130101	815.159829	0.008317	0.007534
RS	49	8.766221	15.130101	849.231950	0.008664	0.007817
RS	50	9.616018	15.192158	876.954390	0.008947	0.008033
RS	51	10.547266	15.192158	904.593275	0.009229	0.008271
RS	52	11.567770	14.752727	954.294784	0.009736	0.008692
RS	53	12.686086	14.752727	970.223192	0.009899	0.008836
RS	54	13.911589	14.208757	1015.085692	0.010356	0.009192
RS	55	15.254553	14.208757	1012.860305	0.010334	0.009180
RS	56	16.726234	14.208757	1001.577459	0.010218	0.009083
RS	57	18.338972	14.208757	980.687870	0.010005	0.008894
RS	58	20.106285	99.603567	143.559703	0.001465	0.001327
RS	59	22.042988	99.603567	155.290375	0.001584	0.001429
RS	60	24.165319	99.603567	167.760291	0.001712	0.001535
RS	61	26.491067	99.603567	180.970243	0.001846	0.001645
RS	62	29.039731	99.603567	194.909378	0.001989	0.001759
RS	63	31.832675	99.603567	9301.621486	0.094899	0.077350
PA	4+25*2+4+6 0.002841799 0.007923578 31.832674772 2661.182679803 33.630773349 10.206781241 4.343710919 2.533230791 1.894398266 1.630332049 1.490887030 1.398511968 1.348558357 1.359949879 1.449853955 1.632031900 1.925856493 2.362884623 2.988276300 3.861355660 5.052210474 6.618840136 8.551154328 10.697704053 12.744147803 14.310290382 15.130100935 15.192157835 14.752727221 14.208757394 99.603567240
//
IT	4379
RD	25
LK	-123541.545546
QD	-60.657363 -> -52.137400
RI	0.0035888321
TR	0.002753	0.007889
MT	32.665456
MM	C_pi: 11.486670, n_recomb: 99344.387289
RS	0	0.000000	2682.044231	0.341226	0.000003	0.000000
RS	1	0.009629	2682.044231	0.374098	0.000004	0.000002
RS	2	0.020186	2682.044231	0.410137	0.000004	0.000004
RS	3	0.031759	2682.044231	0.449651	0.000005	0.000005
RS	4	0.044447	33.022128	40.030762	0.000403	0.000496
RS	5	0.058357	33.022128	43.868656	0.000442	0.000543
RS	6	0.073605	10.452554	151.790315	0.001528	0.001893
RS	7	0.090323	10.452554	166.139649	0.001672	0.001990
RS	8	0.108650	4.501523	421.644760	0.004244	0.004944
RS	9	0.128742	4.501523	460.127662	0.004632	0.005269
RS	10	0.150768	2.624962	859.058207	0.008647	0.009677
RS	11	0.174916	2.624962	932.837369	0.009390	0.010383
RS	12	0.201389	1.958948	1353.554976	0.013625	0.014897
RS	13	0.230411	1.958948	1461.208115	0.014709	0.015963
RS	14	0.262227	1.682444	1831.271328	0.018434	0.019841
RS	15	0.297108	1.682444	1964.747381	0.019777	0.021170
RS	16	0.335347	1.535236	2302.540111	0.023177	0.024632
RS	17	0.377269	1.535236	2453.479102	0.024697	0.026133
RS	18	0.423227	1.436106	2783.992622	0.028024	0.029469
RS	19	0.473611	1.436106	2942.522537	0.029619	0.031078
RS	20	0.528847	1.379873	3222.700664	0.032440	0.033886
RS	21	0.589401	1.379873	3375.098091	0.033974	0.035504
RS	22	0.655787	1.385972	3504.094282	0.035272	0.036769
RS	23	0.728565	1.385972	3636.974442	0.036610	0.038247
RS	24	0.808351	1.471916	3542.263839	0.035656	0.037197
RS	25	0.895820	1.471916	3650.284132	0.036744	0.038416
RS	26	0.991712	1.651630	3345.215629	0.033673	0.035152
RS	27	1.096838	1.651630	3432.260354	0.034549	0.036093
RS	28	1.212087	1.944822	2988.651040	0.030084	0.031350
RS	29	1.338434	1.944822	3062.461116	0.030827	0.032075
RS	30	1.476948	2.383898	2561.658614	0.025786	0.026730
RS	31	1.628799	2.383898	2628.681500	0.026460	0.027319
RS	32	1.795273	3.015589	2135.747241	0.021498	0.022086
RS	33	1.977777	3.015589	2199.207395	0.022137	0.022600
RS	34	2.177856	3.901722	1753.994997	0.017656	0.017917
RS	35	2.397201	3.901722	1814.539671	0.018265	0.018386
RS	36	2.637667	5.115821	1435.055620	0.014445	0.014442
RS	37	2.901290	5.115821	1492.162783	0.015020	0.014876
RS	38	3.190298	6.719419	1183.902332	0.011917	0.011716
RS	39	3.507135	6.719419	1236.937844	0.012451	0.012116
RS	40	3.854482	8.703684	999.491490	0.010061	0.009714
RS	41	4.235277	8.703684	1048.261581	0.010552	0.010083
RS	42	4.652741	10.912335	877.781183	0.008836	0.008376
RS	43	5.110404	10.912335	922.642816	0.009287	0.008719
RS	44	5.612137	13.017753	812.939969	0.008183	0.007622
RS	45	6.162185	13.017753	854.518907	0.008602	0.007946
RS	46	6.765199	14.622020	798.644860	0.008039	0.007373
RS	47	7.426280	14.622020	837.259935	0.008428	0.007681
RS	48	8.151019	15.446445	828.509294	0.008340	0.007555
RS	49	8.945547	15.446445	863.368921	0.008691	0.007841
RS	50	9.816583	15.479172	893.468090	0.008994	0.008076
RS	51	10.771496	15.479172	921.682817	0.009278	0.008316
RS	52	11.818362	14.986756	975.103985	0.009815	0.008764
RS	53	12.966034	14.986756	991.056168	0.009976	0.008907
RS	54	14.224222	14.345089	1042.545514	0.010494	0.009317
RS	55	15.603566	14.345089	1038.999541	0.010459	0.009294
RS	56	17.115733	14.345089	1025.976333	0.010327	0.009184
RS	57	18.773514	14.345089	1002.937651	0.010096	0.008978
RS	58	20.590930	102.508669	143.936757	0.001449	0.001311
RS	59	22.583353	102.508669	155.788707	0.001568	0.001413
RS	60	24.767635	102.508669	168.397752	0.001695	0.001519
RS	61	27.162252	102.508669	181.766238	0.001830	0.001629
RS	62	29.787457	102.508669	195.884784	0.001972	0.001743
RS	63	32.665456	102.508669	9391.143747	0.094531	0.077373
PA	4+25*2+4+6 0.002753116 0.007888818 32.665455547 2682.044230733 33.022127732 10.452553621 4.501523048 2.624961646 1.958947670 1.682444476 1.535236461 1.436105673 1.379873252 1.385971869 1.471916132 1.651630038 1.944821636 2.383898068 3.015589189 3.901722038 5.115821071 6.719419016 8.703683713 10.912335096 13.017753393 14.622019885 15.446444664 15.479172459 14.986755908 14.345089246 102.508668514
//
CC
CC	Brief Description of the file format:
CC	  CC  comments
CC	  MM  useful-messages
CC	  RD  round-of-iterations
CC	  LL  \log[P(sequence)]
CC	  QD  Q-before-opt Q-after-opt
CC	  TR  \theta_0 \rho_0
CC	  RS  k t_k \lambda_k \pi_k \sum_{l\not=k}A_{kl} A_{kk}
CC	  DC  begin end best-k t_k+\Delta_k max-prob
CC
MM	Version: 0.6.5-r67
MM	pattern:4+25*2+4+6, n:63, n_free_lambdas:28
MM	n_iterations:25, skip:1, max_t:5, theta/rho:5
MM	is_decoding:0
MM	n_seqs:45, sum_L:1085212, sum_n:32493
RD	0
LK	0.000000
QD	0.000000 -> 0.000000
RI	inf
TR	0.030399	0.006080
MT	5.000000
MM	C_pi: 1.000000, n_recomb: 6577.879861
RS	0	0.000000	1.000000	42.096952	0.006400	0.000000
RS	1	0.006440	1.000000	44.511985	0.006767	0.000000
RS	2	0.013294	1.000000	47.045485	0.007152	0.000000
RS	3	0.020590	1.000000	49.700604	0.007556	0.000000
RS	4	0.028356	1.000000	52.480192	0.007978	0.000000
RS	5	0.036622	1.000000	55.386724	0.008420	0.000000
RS	6	0.045421	1.000000	58.422220	0.008882	0.000000
RS	7	0.054785	1.000000	61.588162	0.009363	0.000000
RS	8	0.064753	1.000000	64.885391	0.009864	0.000000
RS	9	0.075363	1.000000	68.314007	0.010385	0.000000
RS	10	0.086656	1.000000	71.873247	0.010927	0.000000
RS	11	0.098677	1.000000	75.561363	0.011487	0.000000
RS	12	0.111471	1.000000	79.375485	0.012067	0.000000
RS	13	0.125090	1.000000	83.311473	0.012665	0.000000
RS	14	0.139585	1.000000	87.363766	0.013281	0.000000
RS	15	0.155014	1.000000	91.525214	0.013914	0.000000
RS	16	0.171437	1.000000	95.786913	0.014562	0.000000
RS	17	0.188917	1.000000	100.138028	0.015223	0.000000
RS	18	0.207523	1.000000	104.565614	0.015897	0.000000
RS	19	0.227327	1.000000	109.054444	0.016579	0.000000
RS	20	0.248406	1.000000	113.586833	0.017268	0.000000
RS	21	0.270843	1.000000	118.142477	0.017961	0.000000
RS	22	0.294725	1.000000	122.698304	0.018653	0.000000
RS	23	0.320144	1.000000	127.228349	0.019342	0.000000
RS	24	0.347201	1.000000	131.703653	0.020022	0.000000
RS	25	0.376000	1.000000	136.092210	0.020689	0.000000
RS	26	0.406654	1.000000	140.358950	0.021338	0.000000
RS	27	0.439282	1.000000	144.465787	0.021962	0.000000
RS	28	0.474011	1.000000	148.371737	0.022556	0.000000
RS	29	0.510976	1.000000	152.033118	0.023113	0.000000
RS	30	0.550322	1.000000	155.403842	0.023625	0.000000
RS	31	0.592202	1.000000	158.435819	0.024086	0.000000
RS	32	0.636779	1.000000	161.079474	0.024488	0.000000
RS	33	0.684227	1.000000	163.284400	0.024823	0.000000
RS	34	0.734730	1.000000	165.000139	0.025084	0.000000
RS	35	0.788485	1.000000	166.177108	0.025263	0.000000
RS	36	0.845702	1.000000	166.767668	0.025353	0.000000
RS	37	0.906604	1.000000	166.727322	0.025347	0.000000
RS	38	0.971428	1.000000	166.016036	0.025239	0.000000
RS	39	1.040426	1.000000	164.599656	0.025023	0.000000
RS	40	1.113868	1.000000	162.451399	0.024697	0.000000
RS	41	1.192040	1.000000	159.553355	0.024256	0.000000
RS	42	1.275245	1.000000	155.897980	0.023700	0.000000
RS	43	1.363809	1.000000	151.489473	0.023030	0.000000
RS	44	1.458076	1.000000	146.345009	0.022248	0.000000
RS	45	1.558414	1.000000	140.495703	0.021359	0.000000
RS	46	1.665214	1.000000	133.987251	0.020369	0.000000
RS	47	1.778891	1.000000	126.880146	0.019289	0.000000
RS	48	1.899889	1.000000	119.249382	0.018129	0.000000
RS	49	2.028679	1.000000	111.183597	0.016903	0.000000
RS	50	2.165763	1.000000	102.783583	0.015626	0.000000
RS	51	2.311675	1.000000	94.160165	0.014315	0.000000
RS	52	2.466983	1.000000	85.431454	0.012988	0.000000
RS	53	2.632293	1.000000	76.719530	0.011663	0.000000
RS	54	2.808249	1.000000	68.146690	0.010360	0.000000
RS	55	2.995536	1.000000	59.831379	0.009096	0.000000
RS	56	3.194884	1.000000	51.884045	0.007888	0.000000
RS	57	3.407070	1.000000	44.403123	0.006750	0.000000
RS	58	3.632920	1.000000	37.471427	0.005697	0.000000
RS	59	3.873315	1.000000	31.153192	0.004736	0.000000
RS	60	4.129191	1.000000	25.492002	0.003875	0.000000
RS	61	4.401545	1.000000	20.509790	0.003118	0.000000
RS	62	4.691438	1.000000	16.207007	0.002464	0.000000
RS	63	5.000000	1.000000	44.993028	0.006840	0.000000
PA	4+25*2+4+6 0.030399019 0.006079804 5.000000000 1.000000000 1.000000000 1.000000000 1.000000000 1.000000000 1.000000000 1.000000000 1.000000000 1.000000000 1.000000000 1.000000000 1.000000000 1.000000000 1.000000000 1.000000000 1.000000000 1.000000000 1.000000000 1.000000000 1.000000000 1.000000000 1.000000000 1.000000000 1.000000000 1.000000000 1.000000000 1.000000000 1.000000000
//
IT	8500
RD	1
LK	-118874.376151
QD	-4765.519540 -> -1616.681053
RI	0.0881084190
TR	0.017788	0.003842
MT	10.732937
MM	C_pi: 1.776834, n_recomb: 7383.594659
RS	0	0.000000	0.680389	83.024544	0.011244	0.000148
RS	1	0.007720	0.680389	88.387938	0.011971	0.001633
RS	2	0.016037	0.680389	94.012358	0.012733	0.004500
RS	3	0.024995	0.680389	99.896870	0.013530	0.008193
RS	4	0.034645	0.471148	152.613039	0.020669	0.012535
RS	5	0.045040	0.471148	160.674833	0.021761	0.017147
RS	6	0.056238	0.440177	180.583369	0.024457	0.021433
RS	7	0.068300	0.440177	189.072224	0.025607	0.025105
RS	8	0.081293	0.453374	191.864621	0.025985	0.028411
RS	9	0.095289	0.453374	200.162391	0.027109	0.031386
RS	10	0.110366	0.492051	192.198979	0.026031	0.033272
RS	11	0.126607	0.492051	200.068161	0.027096	0.033615
RS	12	0.144102	0.552038	185.522449	0.025126	0.032991
RS	13	0.162947	0.552038	192.892596	0.026124	0.032137
RS	14	0.183247	0.623622	177.450257	0.024033	0.031387
RS	15	0.205115	0.623622	184.323257	0.024964	0.030800
RS	16	0.228671	0.703955	169.528645	0.022960	0.030303
RS	17	0.254045	0.703955	175.916981	0.023825	0.029777
RS	18	0.281378	0.797206	161.119885	0.021821	0.029145
RS	19	0.310822	0.797206	167.038657	0.022623	0.028384
RS	20	0.342539	0.908741	151.867990	0.020568	0.027486
RS	21	0.376704	0.908741	157.340064	0.021309	0.026443
RS	22	0.413507	1.042106	142.114498	0.019247	0.025257
RS	23	0.453151	1.042106	147.168567	0.019932	0.023960
RS	24	0.495856	1.197047	132.648752	0.017965	0.022607
RS	25	0.541858	1.197047	137.312749	0.018597	0.021254
RS	26	0.591411	1.370216	124.142780	0.016813	0.019944
RS	27	0.644790	1.370216	128.439279	0.017395	0.018697
RS	28	0.702290	1.558111	116.812142	0.015820	0.017517
RS	29	0.764230	1.558111	120.757151	0.016355	0.016404
RS	30	0.830951	1.757416	110.613960	0.014981	0.015361
RS	31	0.902823	1.757416	114.216210	0.015469	0.014391
RS	32	0.980244	1.964169	105.438529	0.014280	0.013497
RS	33	1.063642	1.964169	108.698203	0.014722	0.012682
RS	34	1.153479	2.174397	101.120532	0.013695	0.011945
RS	35	1.250251	2.174397	104.028352	0.014089	0.011282
RS	36	1.354495	2.385231	97.434604	0.013196	0.010687
RS	37	1.466786	2.385231	99.972221	0.013540	0.010153
RS	38	1.587747	2.595302	94.125862	0.012748	0.009673
RS	39	1.718046	2.595302	96.267689	0.013038	0.009240
RS	40	1.858404	2.804652	90.940626	0.012317	0.008849
RS	41	2.009599	2.804652	92.657040	0.012549	0.008494
RS	42	2.172466	3.014031	87.659386	0.011872	0.008171
RS	43	2.347908	3.014031	88.920467	0.012043	0.007878
RS	44	2.536894	3.224489	84.105628	0.011391	0.007612
RS	45	2.740470	3.224489	84.885243	0.011496	0.007372
RS	46	2.959762	3.437159	80.147524	0.010855	0.007158
RS	47	3.195985	3.437159	80.427593	0.010893	0.006967
RS	48	3.450445	3.653787	75.685813	0.010251	0.006800
RS	49	3.724550	3.653787	75.461561	0.010220	0.006654
RS	50	4.019817	3.877415	70.651463	0.009569	0.006529
RS	51	4.337879	3.877415	69.937671	0.009472	0.006421
RS	52	4.680497	4.113264	65.011678	0.008805	0.006331
RS	53	5.049566	4.113264	63.849387	0.008647	0.006255
RS	54	5.447128	4.516525	56.963017	0.007715	0.006194
RS	55	5.875383	4.516525	55.656248	0.007538	0.006146
RS	56	6.336700	4.516525	53.971570	0.007310	0.006109
RS	57	6.833633	4.516525	51.915161	0.007031	0.006080
RS	58	7.368930	6.492889	35.098152	0.004754	0.006058
RS	59	7.945554	6.492889	34.517426	0.004675	0.006037
RS	60	8.566695	6.492889	33.708616	0.004565	0.006015
RS	61	9.235790	6.492889	32.670547	0.004425	0.005992
RS	62	9.956542	6.492889	31.407352	0.004254	0.005972
RS	63	10.732937	6.492889	250.473307	0.033923	0.043120
PA	4+25*2+4+6 0.017788330 0.003842256 10.732936859 0.680388927 0.471148491 0.440176964 0.453374386 0.492051125 0.552038193 0.623621941 0.703954697 0.797205925 0.908740997 1.042106152 1.197047234 1.370216370 1.558111191 1.757415771 1.964168549 2.174397469 2.385231018 2.595301628 2.804652214 3.014031410 3.224488735 3.437158585 3.653786659 3.877415180 4.113264084 4.516525269 6.492888868
//
IT	5096
RD	2
LK	-113645.972590
QD	-2211.624113 -> -991.972058
RI	0.0624451543
TR	0.013703	0.004179
MT	13.205123
MM	C_pi: 3.123392, n_recomb: 14072.498476
RS	0	0.000000	1.534729	73.345984	0.005212	0.000061
RS	1	0.008072	1.534729	78.835556	0.005602	0.000565
RS	2	0.016796	1.534729	84.698695	0.006019	0.001634
RS	3	0.026225	1.534729	90.954598	0.006463	0.003168
RS	4	0.036414	0.673675	221.382532	0.015732	0.007321
RS	5	0.047426	0.673675	235.225117	0.016715	0.010572
RS	6	0.059326	0.520624	322.062868	0.022886	0.015286
RS	7	0.072188	0.520624	339.240340	0.024107	0.019562
RS	8	0.086087	0.480044	386.269548	0.027449	0.023242
RS	9	0.101109	0.480044	404.095191	0.028715	0.027463
RS	10	0.117343	0.489043	414.015057	0.029420	0.029185
RS	11	0.134888	0.489043	431.064028	0.030632	0.033020
RS	12	0.153849	0.530293	413.328553	0.029371	0.032648
RS	13	0.174340	0.530293	429.115823	0.030493	0.035456
RS	14	0.196486	0.590298	399.834863	0.028413	0.033513
RS	15	0.220419	0.590298	414.289393	0.029440	0.035438
RS	16	0.246285	0.662844	381.968467	0.027143	0.033086
RS	17	0.274238	0.662844	395.111502	0.028077	0.034853
RS	18	0.304448	0.751490	360.260591	0.025600	0.032400
RS	19	0.337096	0.751490	372.167486	0.026446	0.034006
RS	20	0.372380	0.866420	333.367847	0.023689	0.031143
RS	21	0.410512	0.866420	344.187311	0.024458	0.032278
RS	22	0.451723	1.019397	302.073041	0.021465	0.028938
RS	23	0.496260	1.019397	311.985474	0.022170	0.029489
RS	24	0.544392	1.219322	269.522613	0.019152	0.025925
RS	25	0.596409	1.219322	278.669271	0.019802	0.025960
RS	26	0.652626	1.470368	239.087794	0.016990	0.022550
RS	27	0.713381	1.470368	247.551402	0.017591	0.022298
RS	28	0.779040	1.774418	212.532071	0.015103	0.019303
RS	29	0.849999	1.774418	220.364839	0.015659	0.018924
RS	30	0.926686	2.132270	190.244310	0.013519	0.016384
RS	31	1.009563	2.132270	197.490993	0.014034	0.015948
RS	32	1.099131	2.539978	172.169388	0.012234	0.013859
RS	33	1.195929	2.539978	178.873969	0.012711	0.013451
RS	34	1.300541	2.987836	158.004124	0.011228	0.011799
RS	35	1.413598	2.987836	164.209094	0.011669	0.011477
RS	36	1.535781	3.464725	147.148251	0.010456	0.010198
RS	37	1.667827	3.464725	152.889829	0.010864	0.009963
RS	38	1.810532	3.961909	138.864633	0.009868	0.008966
RS	39	1.964757	3.961909	144.167608	0.010245	0.008797
RS	40	2.131431	4.473431	132.471072	0.009413	0.008001
RS	41	2.311560	4.473431	137.346127	0.009760	0.007877
RS	42	2.506229	4.993126	127.462054	0.009058	0.007231
RS	43	2.716613	4.993126	131.904870	0.009373	0.007149
RS	44	2.943980	5.512893	123.484753	0.008775	0.006627
RS	45	3.189700	5.512893	127.475167	0.009058	0.006594
RS	46	3.455257	6.024411	120.239884	0.008544	0.006180
RS	47	3.742249	6.024411	123.741278	0.008793	0.006200
RS	48	4.052409	6.523844	117.379873	0.008341	0.005874
RS	49	4.387606	6.523844	120.341324	0.008552	0.005940
RS	50	4.749861	7.015951	114.475009	0.008135	0.005679
RS	51	5.141359	7.015951	116.839015	0.008303	0.005780
RS	52	5.564459	7.517960	111.015167	0.007889	0.005558
RS	53	6.021714	7.517960	112.733620	0.008011	0.005678
RS	54	6.515880	8.390091	102.438011	0.007279	0.005294
RS	55	7.049937	8.390091	103.734787	0.007371	0.005424
RS	56	7.627105	8.390091	104.497899	0.007426	0.005527
RS	57	8.250864	8.390091	104.671045	0.007438	0.005589
RS	58	8.924974	14.634575	60.845015	0.004324	0.003967
RS	59	9.653502	14.634575	62.535769	0.004444	0.004083
RS	60	10.440838	14.634575	64.013381	0.004549	0.004158
RS	61	11.291731	14.634575	65.239338	0.004636	0.004188
RS	62	12.211311	14.634575	66.174564	0.004702	0.004174
RS	63	13.205123	14.634575	970.769398	0.068983	0.047105
PA	4+25*2+4+6 0.013702824 0.004178835 13.205123194 1.534729047 0.673674526 0.520623811 0.480044141 0.489043425 0.530293097 0.590297607 0.662844137 0.751490220 0.866420439 1.019396642 1.219321715 1.470368202 1.774418112 2.132269604 2.539977569 2.987836386 3.464725164 3.961909200 4.473431061 4.993125631 5.512893362 6.024411417 6.523844101 7.015950651 7.517960436 8.390091048 14.634575266
//
IT	4792
RD	3
LK	-111621.330652
QD	-1389.088722 -> -861.363226
RI	0.0454301583
TR	0.011304	0.004794
MT	14.459790
MM	C_pi: 4.373785, n_recomb: 22519.950529
RS	0	0.000000	3.887929	47.109459	0.002092	0.000030
RS	1	0.008227	3.887929	50.874019	0.002259	0.000250
RS	2	0.017131	3.887929	54.929545	0.002439	0.000690
RS	3	0.026767	3.887929	59.296842	0.002633	0.001316
RS	4	0.037197	1.096251	226.136421	0.010042	0.004736
RS	5	0.048484	1.096251	242.138220	0.010752	0.006743
RS	6	0.060700	0.704350	401.829789	0.017843	0.011656
RS	7	0.073920	0.704350	426.487396	0.018938	0.014864
RS	8	0.088229	0.578834	548.626707	0.024362	0.019791
RS	9	0.103715	0.578834	577.477431	0.025643	0.023512
RS	10	0.120474	0.548119	639.881614	0.028414	0.026710
RS	11	0.138613	0.548119	669.106851	0.029712	0.030271
RS	12	0.158244	0.566390	675.603115	0.030000	0.031141
RS	13	0.179489	0.566390	703.224334	0.031227	0.034250
RS	14	0.202483	0.609526	679.042905	0.030153	0.033437
RS	15	0.227369	0.609526	704.376058	0.031278	0.035982
RS	16	0.254301	0.666554	667.167726	0.029626	0.034267
RS	17	0.283450	0.666554	689.978072	0.030639	0.036514
RS	18	0.314996	0.738803	642.979973	0.028552	0.034258
RS	19	0.349138	0.738803	663.256346	0.029452	0.036364
RS	20	0.386089	0.837240	603.253324	0.026788	0.033382
RS	21	0.426080	0.837240	621.281576	0.027588	0.035168
RS	22	0.469361	0.977194	548.149902	0.024341	0.031311
RS	23	0.516202	0.977194	564.441298	0.025064	0.032578
RS	24	0.566897	1.173157	484.399906	0.021510	0.028139
RS	25	0.621763	1.173157	499.412588	0.022176	0.028862
RS	26	0.681143	1.436285	420.976700	0.018694	0.024386
RS	27	0.745408	1.436285	434.948838	0.019314	0.024704
RS	28	0.814960	1.776120	363.822104	0.016156	0.020636
RS	29	0.890235	1.776120	376.832839	0.016733	0.020715
RS	30	0.971702	2.201657	315.231879	0.013998	0.017237
RS	31	1.059871	2.201657	327.309516	0.014534	0.017179
RS	32	1.155294	2.715596	275.806654	0.012247	0.014334
RS	33	1.258568	2.715596	286.986213	0.012744	0.014226
RS	34	1.370338	3.309776	245.190730	0.010888	0.011996
RS	35	1.491303	3.309776	255.534237	0.011347	0.011907
RS	36	1.622220	3.969512	222.148005	0.009864	0.010203
RS	37	1.763908	3.969512	231.737136	0.010290	0.010155
RS	38	1.917252	4.680389	205.049859	0.009105	0.008852
RS	39	2.083213	4.680389	213.966171	0.009501	0.008836
RS	40	2.262826	5.429689	192.429063	0.008545	0.007820
RS	41	2.457217	5.429689	200.739036	0.008914	0.007824
RS	42	2.667601	6.200655	183.291054	0.008139	0.007022
RS	43	2.895292	6.200655	191.039273	0.008483	0.007047
RS	44	3.141716	6.968561	177.041709	0.007862	0.006420
RS	45	3.408414	6.968561	184.245836	0.008181	0.006477
RS	46	3.697052	7.705942	173.205848	0.007691	0.006000
RS	47	4.009437	7.705942	179.849356	0.007986	0.006097
RS	48	4.347523	8.395039	171.166367	0.007601	0.005743
RS	49	4.713422	8.395039	177.192191	0.007868	0.005878
RS	50	5.109425	9.038720	170.051761	0.007551	0.005612
RS	51	5.538006	9.038720	175.364779	0.007787	0.005776
RS	52	6.001848	9.669135	168.685127	0.007490	0.005556
RS	53	6.503849	9.669135	173.173380	0.007690	0.005730
RS	54	7.047151	10.786359	159.171957	0.007068	0.005297
RS	55	7.635150	10.786359	163.000259	0.007238	0.005460
RS	56	8.271524	10.786359	166.162933	0.007378	0.005594
RS	57	8.960253	10.786359	168.554958	0.007485	0.005683
RS	58	9.705644	22.031059	84.857218	0.003768	0.003338
RS	59	10.512359	22.031059	88.577700	0.003933	0.003450
RS	60	11.385442	22.031059	92.186389	0.004094	0.003532
RS	61	12.330354	22.031059	95.633344	0.004247	0.003581
RS	62	13.353005	22.031059	98.863632	0.004390	0.003595
RS	63	14.459790	22.031059	2019.465060	0.089674	0.049879
PA	4+25*2+4+6 0.011304448 0.004794299 14.459789731 3.887928610 1.096250816 0.704350231 0.578834048 0.548118947 0.566389861 0.609525784 0.666553520 0.738803426 0.837239844 0.977193666 1.173157133 1.436284705 1.776120482 2.201657393 2.715596355 3.309775574 3.969511589 4.680389125 5.429689364 6.200655421 6.968561063 7.705942068 8.395039083 9.038719741 9.669135033 10.786358617 22.031058859
//
IT	4910
RD	4
LK	-110701.414869
QD	-1058.812949 -> -755.845311
RI	0.0342803291
TR	0.009632	0.005366
MT	15.390224
MM	C_pi: 5.249601, n_recomb: 30146.822107
RS	0	0.000000	9.492447	26.087416	0.000865	0.000016
RS	1	0.008334	9.492447	28.236239	0.000937	0.000125
RS	2	0.017361	9.492447	30.559790	0.001014	0.000323
RS	3	0.027142	9.492447	33.071886	0.001097	0.000591
RS	4	0.037737	1.770033	191.417458	0.006350	0.003216
RS	5	0.049216	1.770033	205.979859	0.006833	0.004474
RS	6	0.061650	0.960273	407.024228	0.013501	0.009116
RS	7	0.075122	0.960273	434.563955	0.014415	0.011440
RS	8	0.089715	0.710267	624.710060	0.020722	0.016899
RS	9	0.105525	0.710267	661.290403	0.021936	0.019934
RS	10	0.122653	0.628618	788.080125	0.026141	0.024247
RS	11	0.141208	0.628618	827.952276	0.027464	0.027366
RS	12	0.161309	0.620880	878.244063	0.029132	0.029427
RS	13	0.183085	0.620880	917.363771	0.030430	0.032279
RS	14	0.206676	0.646484	918.226919	0.030458	0.032576
RS	15	0.232233	0.646484	954.695352	0.031668	0.035093
RS	16	0.259919	0.687840	931.031289	0.030883	0.034372
RS	17	0.289913	0.687840	963.923399	0.031974	0.036660
RS	18	0.322407	0.743459	921.586519	0.030570	0.035182
RS	19	0.357608	0.743459	950.449053	0.031527	0.037329
RS	20	0.395743	0.823685	883.490591	0.029306	0.034867
RS	21	0.437056	0.823685	908.516033	0.030136	0.036776
RS	22	0.481811	0.944753	814.036293	0.027002	0.033104
RS	23	0.530296	0.944753	836.096960	0.027734	0.034604
RS	24	0.582822	1.123310	722.469986	0.023965	0.029975
RS	25	0.639725	1.123310	742.579614	0.024632	0.030996
RS	26	0.701370	1.374137	624.551912	0.020717	0.026041
RS	27	0.768153	1.374137	643.329829	0.021340	0.026653
RS	28	0.840500	1.711951	532.643103	0.017668	0.021962
RS	29	0.918877	1.711951	550.286895	0.018254	0.022294
RS	30	1.003785	2.152332	452.871786	0.015022	0.018195
RS	31	1.095769	2.152332	469.376454	0.015570	0.018359
RS	32	1.195419	2.705021	387.626770	0.012858	0.014983
RS	33	1.303373	2.705021	402.956138	0.013366	0.015062
RS	34	1.420323	3.366779	336.938019	0.011177	0.012414
RS	35	1.547019	3.366779	351.112520	0.011647	0.012472
RS	36	1.684274	4.124033	298.936676	0.009916	0.010454
RS	37	1.832967	4.124033	312.043117	0.010351	0.010520
RS	38	1.994051	4.960434	270.924436	0.008987	0.008988
RS	39	2.168559	4.960434	283.080722	0.009390	0.009064
RS	40	2.357609	5.858958	250.455081	0.008308	0.007886
RS	41	2.562414	5.858958	261.775846	0.008683	0.007967
RS	42	2.784287	6.793933	235.911979	0.007825	0.007053
RS	43	3.024649	6.793933	246.490905	0.008176	0.007141
RS	44	3.285042	7.724608	226.394958	0.007510	0.006444
RS	45	3.567135	7.724608	236.293635	0.007838	0.006549
RS	46	3.872736	8.603088	221.235735	0.007339	0.006035
RS	47	4.203805	8.603088	230.468083	0.007645	0.006168
RS	48	4.562463	9.394837	219.550686	0.007283	0.005804
RS	49	4.951010	9.394837	228.064889	0.007565	0.005967
RS	50	5.371936	10.098116	220.008443	0.007298	0.005711
RS	51	5.827941	10.098116	227.679771	0.007552	0.005896
RS	52	6.321946	10.758131	220.676713	0.007320	0.005696
RS	53	6.857120	10.758131	227.331658	0.007541	0.005885
RS	54	7.436892	11.950761	210.540839	0.006984	0.005450
RS	55	8.064980	11.950761	216.310478	0.007175	0.005621
RS	56	8.745410	11.950761	221.258289	0.007339	0.005763
RS	57	9.482543	11.950761	225.238316	0.007471	0.005863
RS	58	10.281105	28.161845	98.819130	0.003278	0.002948
RS	59	11.146216	28.161845	103.927109	0.003447	0.003060
RS	60	12.083420	28.161845	109.028809	0.003617	0.003152
RS	61	13.098727	28.161845	114.074415	0.003784	0.003219
RS	62	14.198645	28.161845	119.006917	0.003948	0.003260
RS	63	15.390224	28.161845	2957.917509	0.098117	0.053014
PA	4+25*2+4+6 0.009631694 0.005366304 15.390223894 9.492447023 1.770033426 0.960273140 0.710267051 0.628617592 0.620880340 0.646484435 0.687840368 0.743458924 0.823685287 0.944753374 1.123309680 1.374136506 1.711951029 2.152332084 2.705020929 3.366779446 4.124033077 4.960434428 5.858958438 6.793932643 7.724607598 8.603088289 9.394836986 10.098116033 10.758130615 11.950761159 28.161845283
//
IT	4500
RD	5
LK	-110142.007644
QD	-859.641816 -> -642.061237
RI	0.0263482861
TR	0.008364	0.005856
MT	16.222718
MM	C_pi: 5.878331, n_recomb: 36726.197832
RS	0	0.000000	21.688968	14.019821	0.000382	0.000009
RS	1	0.008424	21.688968	15.195029	0.000414	0.000068
RS	2	0.017557	21.688968	16.468223	0.000448	0.000164
RS	3	0.027459	21.688968	17.847481	0.000486	0.000286
RS	4	0.038196	2.772984	151.003708	0.004112	0.002273
RS	5	0.049837	2.772984	163.014719	0.004439	0.003078
RS	6	0.062458	1.292328	376.405325	0.010249	0.007264
RS	7	0.076143	1.292328	403.650397	0.010991	0.008958
RS	8	0.090981	0.869811	640.606302	0.017443	0.014506
RS	9	0.107068	0.869811	681.344236	0.018552	0.016947
RS	10	0.124511	0.724656	866.542389	0.023595	0.021905
RS	11	0.143422	0.724656	914.385399	0.024897	0.024603
RS	12	0.163927	0.687510	1013.844201	0.027605	0.027575
RS	13	0.186159	0.687510	1062.899813	0.028941	0.030155
RS	14	0.210264	0.695197	1099.120226	0.029927	0.031379
RS	15	0.236400	0.695197	1146.023191	0.031205	0.033742
RS	16	0.264736	0.721774	1148.073246	0.031260	0.033915
RS	17	0.295460	0.721774	1190.897640	0.032426	0.036114
RS	18	0.328772	0.762432	1166.636667	0.031766	0.035470
RS	19	0.364890	0.762432	1204.132681	0.032787	0.037548
RS	20	0.404050	0.826480	1144.220991	0.031155	0.035790
RS	21	0.446509	0.826480	1176.108276	0.032024	0.037676
RS	22	0.492545	0.930119	1072.936035	0.029214	0.034471
RS	23	0.542458	0.930119	1100.234652	0.029958	0.036026
RS	24	0.596576	1.090561	962.148908	0.026198	0.031541
RS	25	0.655253	1.090561	986.510668	0.026861	0.032684
RS	26	0.718872	1.324121	833.757858	0.022702	0.027569
RS	27	0.787850	1.324121	856.419507	0.023319	0.028329
RS	28	0.862639	1.648415	707.635308	0.019268	0.023278
RS	29	0.943727	1.648415	729.095533	0.019852	0.023754
RS	30	1.031646	2.083403	595.369966	0.016211	0.019224
RS	31	1.126971	2.083403	615.651955	0.016763	0.019518
RS	32	1.230326	2.644328	502.419810	0.013680	0.015738
RS	33	1.342387	2.644328	521.392008	0.014197	0.015933
RS	34	1.463887	3.333104	429.877941	0.011705	0.012950
RS	35	1.595622	3.333104	447.465767	0.012184	0.013102
RS	36	1.738454	4.139162	375.466110	0.010223	0.010825
RS	37	1.893318	4.139162	391.714571	0.010666	0.010965
RS	38	2.061226	5.046546	335.416428	0.009133	0.009241
RS	39	2.243279	5.046546	350.449011	0.009542	0.009377
RS	40	2.440666	6.036011	306.235105	0.008338	0.008060
RS	41	2.654681	6.036011	320.196745	0.008718	0.008191
RS	42	2.886723	7.075383	285.609443	0.007777	0.007183
RS	43	3.138312	7.075383	298.632646	0.008131	0.007312
RS	44	3.411093	8.110884	272.275028	0.007414	0.006555
RS	45	3.706853	8.110884	284.459171	0.007745	0.006692
RS	46	4.027525	9.076614	265.340201	0.007225	0.006146
RS	47	4.375210	9.076614	276.725716	0.007535	0.006300
RS	48	4.752183	9.921976	263.649629	0.007179	0.005927
RS	49	5.160909	9.921976	274.186234	0.007466	0.006103
RS	50	5.604066	10.639682	265.406931	0.007227	0.005856
RS	51	6.084551	10.639682	274.934307	0.007486	0.006048
RS	52	6.605511	11.285195	267.886101	0.007294	0.005865
RS	53	7.170354	11.285195	276.160618	0.007519	0.006055
RS	54	7.782778	12.473117	257.197485	0.007003	0.005624
RS	55	8.446789	12.473117	264.340608	0.007198	0.005794
RS	56	9.166733	12.473117	270.460223	0.007364	0.005932
RS	57	9.947322	12.473117	275.372251	0.007498	0.006029
RS	58	10.793665	33.530345	106.151149	0.002890	0.002632
RS	59	11.711301	33.530345	112.160505	0.003054	0.002743
RS	60	12.706233	33.530345	118.251772	0.003220	0.002839
RS	61	13.784975	33.530345	124.379100	0.003387	0.002919
RS	62	14.954585	33.530345	130.488416	0.003553	0.002979
RS	63	16.222718	33.530345	3709.296453	0.100999	0.056262
PA	4+25*2+4+6 0.008363530 0.005856242 16.222718152 21.688968095 2.772983890 1.292327733 0.869810527 0.724655725 0.687509561 0.695197067 0.721773990 0.762432237 0.826480194 0.930118642 1.090560908 1.324120777 1.648415066 2.083402923 2.644328115 3.333104459 4.139162285 5.046546248 6.036010760 7.075382572 8.110883652 9.076613566 9.921975919 10.639681550 11.285194639 12.473117453 33.530345090
//
IT	4505
RD	6
LK	-109729.449964
QD	-706.330669 -> -535.721523
RI	0.0206586416
TR	0.007349	0.006265
MT	17.037864
MM	C_pi: 6.396392, n_recomb: 42634.608635
RS	0	0.000000	45.949578	7.738036	0.000181	0.000006
RS	1	0.008507	45.949578	8.394959	0.000197	0.000039
RS	2	0.017739	45.949578	9.107525	0.000214	0.000090
RS	3	0.027755	45.949578	9.880422	0.000232	0.000149
RS	4	0.038624	4.187760	117.459324	0.002755	0.001669
RS	5	0.050417	4.187760	127.083395	0.002981	0.002196
RS	6	0.063214	1.706875	336.447700	0.007891	0.005898
RS	7	0.077100	1.706875	362.004387	0.008491	0.007147
RS	8	0.092166	1.056554	626.947095	0.014705	0.012548
RS	9	0.108515	1.056554	669.435298	0.015702	0.014517
RS	10	0.126254	0.834240	901.867615	0.021153	0.019794
RS	11	0.145503	0.834240	955.398707	0.022409	0.022124
RS	12	0.166389	0.763823	1101.785830	0.025843	0.025727
RS	13	0.189051	0.763823	1159.198860	0.027189	0.028065
RS	14	0.213642	0.752822	1233.870504	0.028941	0.030015
RS	15	0.240325	0.752822	1290.396314	0.030266	0.032225
RS	16	0.269279	0.765184	1323.996752	0.031055	0.033143
RS	17	0.300695	0.765184	1376.597858	0.032288	0.035234
RS	18	0.334784	0.792311	1378.406539	0.032331	0.035343
RS	19	0.371773	0.792311	1424.816051	0.033419	0.037333
RS	20	0.411909	0.842299	1381.907596	0.032413	0.036289
RS	21	0.455459	0.842299	1421.015424	0.033330	0.038117
RS	22	0.502715	0.931036	1319.719008	0.030954	0.035478
RS	23	0.553991	0.931036	1352.345533	0.031719	0.037027
RS	24	0.609629	1.075692	1198.762434	0.028117	0.032850
RS	25	0.670000	1.075692	1227.092747	0.028782	0.034037
RS	26	0.735508	1.293102	1045.471728	0.024522	0.028946
RS	27	0.806588	1.293102	1071.504230	0.025132	0.029781
RS	28	0.883716	1.602439	887.373473	0.020813	0.024535
RS	29	0.967405	1.602439	912.108936	0.021394	0.025094
RS	30	1.058214	2.026498	742.661041	0.017419	0.020259
RS	31	1.156749	2.026498	766.270318	0.017973	0.020635
RS	32	1.263666	2.584618	621.047931	0.014567	0.016535
RS	33	1.379680	2.584618	643.327238	0.015089	0.016804
RS	34	1.505563	3.283205	525.467589	0.012325	0.013541
RS	35	1.642156	3.283205	546.219260	0.012812	0.013757
RS	36	1.790369	4.115115	453.579703	0.010639	0.011256
RS	37	1.951192	4.115115	472.770227	0.011089	0.011447
RS	38	2.125697	5.065837	400.640032	0.009397	0.009554
RS	39	2.315047	5.065837	418.370839	0.009813	0.009731
RS	40	2.520506	6.115173	362.095766	0.008493	0.008291
RS	41	2.743445	6.115173	378.524738	0.008878	0.008457
RS	42	2.985350	7.226234	334.894868	0.007855	0.007363
RS	43	3.247835	7.226234	350.182454	0.008214	0.007522
RS	44	3.532651	8.334793	317.363653	0.007444	0.006709
RS	45	3.841698	8.334793	331.639207	0.007779	0.006869
RS	46	4.177037	9.359756	308.350631	0.007232	0.006293
RS	47	4.540904	9.359756	321.674156	0.007545	0.006463
RS	48	4.935728	10.236177	306.411576	0.007187	0.006081
RS	49	5.364141	10.236177	318.726380	0.007476	0.006264
RS	50	5.829001	10.951107	309.273381	0.007254	0.006024
RS	51	6.333409	10.951107	320.372700	0.007514	0.006216
RS	52	6.880729	11.567901	313.386146	0.007351	0.006046
RS	53	7.474612	11.567901	322.942859	0.007575	0.006232
RS	54	8.119020	12.721704	302.101174	0.007086	0.005806
RS	55	8.818250	12.721704	310.241766	0.007277	0.005968
RS	56	9.576968	12.721704	317.111678	0.007438	0.006098
RS	57	10.400233	12.721704	322.488967	0.007564	0.006187
RS	58	11.293536	38.641284	110.134491	0.002583	0.002369
RS	59	12.262838	38.641284	116.775266	0.002739	0.002478
RS	60	13.314602	38.641284	123.572120	0.002898	0.002577
RS	61	14.455845	38.641284	130.484378	0.003061	0.002665
RS	62	15.694179	38.641284	137.462679	0.003224	0.002738
RS	63	17.037864	38.641284	4339.909144	0.101793	0.059348
PA	4+25*2+4+6 0.007348510 0.006265108 17.037864192 45.949578390 4.187760336 1.706875436 1.056554479 0.834239779 0.763823165 0.752821644 0.765183983 0.792310862 0.842299177 0.931035831 1.075692432 1.293102402 1.602438859 2.026498455 2.584618483 3.283205287 4.115114646 5.065836699 6.115172614 7.226233842 8.334792790 9.359756225 10.236177438 10.951106860 11.567901369 12.721703773 38.641283589
//
IT	5394
RD	7
LK	-109403.396111
QD	-582.337428 -> -445.144710
RI	0.0165871898
TR	0.006513	0.006600
MT	17.865242
MM	C_pi: 6.874971, n_recomb: 48150.185296
RS	0	0.000000	90.172963	4.484268	0.000093	0.000003
RS	1	0.008589	90.172963	4.869069	0.000101	0.000024
RS	2	0.017915	90.172963	5.286858	0.000110	0.000052
RS	3	0.028042	90.172963	5.740459	0.000119	0.000084
RS	4	0.039040	6.087672	92.240242	0.001916	0.001268
RS	5	0.050981	6.087672	99.961885	0.002076	0.001623
RS	6	0.063949	2.209453	297.823580	0.006185	0.004875
RS	7	0.078030	2.209453	321.275969	0.006672	0.005807
RS	8	0.093320	1.270479	600.709737	0.012476	0.010944
RS	9	0.109924	1.270479	643.509875	0.013365	0.012544
RS	10	0.127954	0.956509	912.268959	0.018946	0.017927
RS	11	0.147532	0.956509	969.766262	0.020140	0.019947
RS	12	0.168792	0.848573	1158.121022	0.024052	0.023962
RS	13	0.191877	0.848573	1222.511484	0.025390	0.026090
RS	14	0.216946	0.817669	1335.200195	0.027730	0.028591
RS	15	0.244167	0.817669	1400.541579	0.029087	0.030667
RS	16	0.273727	0.815871	1467.886206	0.030486	0.032190
RS	17	0.305825	0.815871	1530.065557	0.031777	0.034188
RS	18	0.340680	0.830299	1562.293975	0.032446	0.034944
RS	19	0.378529	0.830299	1617.943583	0.033602	0.036861
RS	20	0.419629	0.867713	1598.651562	0.033201	0.036477
RS	21	0.464258	0.867713	1645.573041	0.034176	0.038253
RS	22	0.512720	0.943605	1554.253580	0.032279	0.036195
RS	23	0.565345	0.943605	1592.701508	0.033078	0.037723
RS	24	0.622490	1.074889	1431.326136	0.029726	0.033929
RS	25	0.684542	1.074889	1463.788698	0.030400	0.035132
RS	26	0.751924	1.278450	1258.900602	0.026145	0.030170
RS	27	0.825093	1.278450	1288.167699	0.026753	0.031046
RS	28	0.904547	1.574286	1071.676966	0.022257	0.025711
RS	29	0.990825	1.574286	1099.419509	0.022833	0.026323
RS	30	1.084512	1.987096	895.149868	0.018591	0.021268
RS	31	1.186246	1.987096	921.829613	0.019145	0.021699
RS	32	1.296718	2.539294	744.319742	0.015458	0.017337
RS	33	1.416678	2.539294	769.718643	0.015986	0.017659
RS	34	1.546941	3.241073	624.748259	0.012975	0.014154
RS	35	1.688392	3.241073	648.541901	0.013469	0.014415
RS	36	1.841992	4.088613	534.446158	0.011100	0.011716
RS	37	2.008784	4.088613	556.498485	0.011558	0.011945
RS	38	2.189901	5.069267	467.838701	0.009716	0.009898
RS	39	2.386574	5.069267	488.207283	0.010139	0.010106
RS	40	2.600139	6.162586	419.335188	0.008709	0.008553
RS	41	2.832046	6.162586	438.176256	0.009100	0.008745
RS	42	3.083870	7.328089	385.120772	0.007998	0.007572
RS	43	3.357324	7.328089	402.613359	0.008362	0.007753
RS	44	3.654263	8.492987	363.073770	0.007540	0.006888
RS	45	3.976705	8.492987	379.370263	0.007879	0.007066
RS	46	4.326842	9.563170	351.750586	0.007305	0.006461
RS	47	4.707050	9.563170	366.923837	0.007620	0.006643
RS	48	5.119913	10.460927	349.395643	0.007256	0.006250
RS	49	5.568236	10.460927	363.374051	0.007547	0.006439
RS	50	6.055064	11.167774	353.241863	0.007336	0.006203
RS	51	6.583704	11.167774	365.760020	0.007596	0.006394
RS	52	7.157748	11.753239	358.882605	0.007453	0.006236
RS	53	7.781095	11.753239	369.514467	0.007674	0.006415
RS	54	8.457979	12.863630	346.960220	0.007206	0.005994
RS	55	9.192998	12.863630	355.843773	0.007390	0.006146
RS	56	9.991146	12.863630	363.167173	0.007542	0.006266
RS	57	10.857845	12.863630	368.670026	0.007657	0.006343
RS	58	11.798982	43.779002	112.418091	0.002335	0.002151
RS	59	12.820950	43.779002	119.540255	0.002483	0.002257
RS	60	13.930692	43.779002	126.883325	0.002635	0.002358
RS	61	15.135747	43.779002	134.412217	0.002792	0.002450
RS	62	16.444300	43.779002	142.083008	0.002951	0.002533
RS	63	17.865242	43.779002	4905.415812	0.101877	0.062137
PA	4+25*2+4+6 0.006513059 0.006600179 17.865241554 90.172962597 6.087671594 2.209453182 1.270478910 0.956508906 0.848572617 0.817669458 0.815870738 0.830298980 0.867713321 0.943604958 1.074889183 1.278449537 1.574286271 1.987096208 2.539294191 3.241073091 4.088612639 5.069266821 6.162585823 7.328088961 8.492987376 9.563170003 10.460927492 11.167773714 11.753239145 12.863629662 43.779001847
//
IT	5222
RD	8
LK	-109140.670112
QD	-482.375224 -> -371.219754
RI	0.0136512890
TR	0.005818	0.006871
MT	18.710308
MM	C_pi: 7.340934, n_recomb: 53391.810819
RS	0	0.000000	164.452706	2.744913	0.000051	0.000002
RS	1	0.008668	164.452706	2.982769	0.000056	0.000015
RS	2	0.018087	164.452706	3.241230	0.000061	0.000032
RS	3	0.028323	164.452706	3.522079	0.000066	0.000050
RS	4	0.039446	8.521423	73.811531	0.001382	0.000994
RS	5	0.051533	8.521423	80.094342	0.001500	0.001241
RS	6	0.064668	2.803067	263.731745	0.004940	0.004099
RS	7	0.078941	2.803067	285.087998	0.005340	0.004804
RS	8	0.094452	1.511487	569.786683	0.010672	0.009627
RS	9	0.111307	1.511487	612.051006	0.011463	0.010938
RS	10	0.129623	1.090928	907.687082	0.017000	0.016292
RS	11	0.149527	1.090928	967.838201	0.018127	0.018053
RS	12	0.171155	0.940961	1192.442232	0.022334	0.022322
RS	13	0.194659	0.940961	1262.581322	0.023647	0.024265
RS	14	0.220200	0.888624	1411.178773	0.026431	0.027175
RS	15	0.247955	0.888624	1484.490753	0.027804	0.029136
RS	16	0.278115	0.872313	1585.796094	0.029701	0.031145
RS	17	0.310890	0.872313	1657.218407	0.031039	0.033067
RS	18	0.346506	0.874373	1722.028383	0.032253	0.034372
RS	19	0.385209	0.874373	1787.111870	0.033472	0.036233
RS	20	0.427267	0.900101	1795.800582	0.033634	0.036443
RS	21	0.472970	0.900101	1851.107772	0.034670	0.038180
RS	22	0.522635	0.964565	1775.987672	0.033263	0.036683
RS	23	0.576605	0.964565	1820.885001	0.034104	0.038194
RS	24	0.635253	1.084346	1658.321348	0.031059	0.034813
RS	25	0.698984	1.084346	1695.309150	0.031752	0.036022
RS	26	0.768240	1.276156	1472.435944	0.027578	0.031253
RS	27	0.843498	1.276156	1505.027429	0.028188	0.032153
RS	28	0.925280	1.560418	1259.322912	0.023586	0.026801
RS	29	1.014151	1.560418	1289.972700	0.024160	0.027448
RS	30	1.110725	1.963154	1052.091482	0.019705	0.022233
RS	31	1.215671	1.963154	1081.694137	0.020260	0.022704
RS	32	1.329712	2.509172	871.867764	0.016330	0.018125
RS	33	1.453639	2.509172	900.269855	0.016862	0.018486
RS	34	1.588308	3.211852	727.603624	0.013628	0.014768
RS	35	1.734650	3.211852	754.369431	0.014129	0.015064
RS	36	1.893677	4.070446	618.105999	0.011577	0.012185
RS	37	2.066488	4.070446	642.984078	0.012043	0.012443
RS	38	2.254279	5.074280	537.154520	0.010061	0.010255
RS	39	2.458347	5.074280	560.142170	0.010491	0.010488
RS	40	2.680103	6.203032	478.166816	0.008956	0.008829
RS	41	2.921081	6.203032	499.406507	0.009354	0.009044
RS	42	3.182947	7.413359	436.556094	0.008176	0.007794
RS	43	3.467512	7.413359	456.237371	0.008545	0.007995
RS	44	3.776743	8.625164	409.725897	0.007674	0.007080
RS	45	4.112777	8.625164	428.018054	0.008017	0.007273
RS	46	4.477939	9.732895	395.913044	0.007415	0.006639
RS	47	4.874753	9.732895	412.895545	0.007733	0.006831
RS	48	5.305963	10.647352	393.028066	0.007361	0.006428
RS	49	5.774550	10.647352	408.605943	0.007653	0.006621
RS	50	6.283754	11.344692	397.791932	0.007450	0.006389
RS	51	6.837095	11.344692	411.628419	0.007710	0.006578
RS	52	7.438400	11.899258	404.913156	0.007584	0.006430
RS	53	8.091825	11.899258	416.466502	0.007800	0.006602
RS	54	8.801889	12.962529	392.373866	0.007349	0.006185
RS	55	9.573502	12.962529	401.793281	0.007525	0.006328
RS	56	10.411997	12.962529	409.323341	0.007666	0.006436
RS	57	11.323173	12.962529	414.664741	0.007766	0.006501
RS	58	12.313330	49.048079	113.737531	0.002130	0.001968
RS	59	13.389312	49.048079	121.246006	0.002271	0.002072
RS	60	14.558561	49.048079	129.033299	0.002417	0.002172
RS	61	15.829159	49.048079	137.070040	0.002567	0.002267
RS	62	17.209893	49.048079	145.318046	0.002722	0.002355
RS	63	18.710308	49.048079	5432.016340	0.101739	0.064580
PA	4+25*2+4+6 0.005817578 0.006871094 18.710307606 164.452705769 8.521422928 2.803067150 1.511487103 1.090928119 0.940961194 0.888624338 0.872313463 0.874372505 0.900100638 0.964565239 1.084346190 1.276156480 1.560418242 1.963154121 2.509172378 3.211852228 4.070445756 5.074280124 6.203032024 7.413358741 8.625163834 9.732894847 10.647351827 11.344691817 11.899258493 12.962528899 49.048078852
//
IT	4040
RD	9
LK	-108927.632586
QD	-402.197688 -> -311.757730
RI	0.0115026676
TR	0.005236	0.007088
MT	19.569117
MM	C_pi: 7.799964, n_recomb: 58383.220060
RS	0	0.000000	279.859398	1.775274	0.000030	0.000001
RS	1	0.008745	279.859398	1.930521	0.000033	0.000010
RS	2	0.018255	279.859398	2.099345	0.000036	0.000021
RS	3	0.028596	279.859398	2.282932	0.000039	0.000032
RS	4	0.039842	11.494412	60.413454	0.001035	0.000803
RS	5	0.052071	11.494412	65.626665	0.001124	0.000981
RS	6	0.065370	3.485698	234.723289	0.004020	0.003507
RS	7	0.079831	3.485698	254.160554	0.004353	0.004047
RS	8	0.095557	1.778558	537.895711	0.009213	0.008549
RS	9	0.112659	1.778558	579.130763	0.009919	0.009631
RS	10	0.131256	1.236758	893.677257	0.015307	0.014875
RS	11	0.151479	1.236758	955.457306	0.016365	0.016417
RS	12	0.173471	1.040232	1210.488220	0.020733	0.020826
RS	13	0.197386	1.040232	1285.253901	0.022014	0.022607
RS	14	0.223393	0.964780	1466.735662	0.025123	0.025816
RS	15	0.251673	0.964780	1547.113597	0.026499	0.027673
RS	16	0.282427	0.933355	1681.375136	0.028799	0.030069
RS	17	0.315870	0.933355	1761.530131	0.030172	0.031927
RS	18	0.352238	0.923048	1859.607066	0.031852	0.033693
RS	19	0.391786	0.923048	1934.099831	0.033128	0.035512
RS	20	0.434793	0.937558	1973.512984	0.033803	0.036248
RS	21	0.481561	0.937558	2037.612283	0.034901	0.037959
RS	22	0.532418	0.991512	1983.463575	0.033973	0.036990
RS	23	0.587723	0.991512	2035.396085	0.034863	0.038491
RS	24	0.647864	1.101129	1877.341030	0.032155	0.035531
RS	25	0.713265	1.101129	1919.315434	0.032874	0.036744
RS	26	0.784385	1.282840	1683.483506	0.028835	0.032205
RS	27	0.861724	1.282840	1719.596213	0.029454	0.033123
RS	28	0.945827	1.557253	1448.035966	0.024802	0.027801
RS	29	1.037285	1.557253	1481.579253	0.025377	0.028473
RS	30	1.136740	1.951363	1211.693244	0.020754	0.023145
RS	31	1.244893	1.951363	1244.119256	0.021310	0.023645
RS	32	1.362504	2.491888	1002.346888	0.017168	0.018885
RS	33	1.490400	2.491888	1033.654728	0.017705	0.019276
RS	34	1.629480	3.194920	833.030025	0.014268	0.015369
RS	35	1.780723	3.194920	862.701959	0.014777	0.015693
RS	36	1.945193	4.062503	703.797227	0.012055	0.012649
RS	37	2.124045	4.062503	731.462990	0.012529	0.012932
RS	38	2.318537	5.085909	607.995600	0.010414	0.010612
RS	39	2.530038	5.085909	633.580558	0.010852	0.010867
RS	40	2.760035	6.245128	538.120959	0.009217	0.009109
RS	41	3.010145	6.245128	561.743828	0.009622	0.009342
RS	42	3.282127	7.494401	488.822332	0.008373	0.008021
RS	43	3.577894	7.494401	510.676057	0.008747	0.008238
RS	44	3.899526	8.747178	457.011489	0.007828	0.007275
RS	45	4.249284	8.747178	477.276651	0.008175	0.007481
RS	46	4.629629	9.887589	440.585384	0.007546	0.006820
RS	47	5.043235	9.887589	459.342111	0.007868	0.007021
RS	48	5.493010	10.815900	437.103110	0.007487	0.006608
RS	49	5.982119	10.815900	454.224697	0.007780	0.006806
RS	50	6.514000	11.503056	442.760903	0.007584	0.006575
RS	51	7.092394	11.503056	457.826210	0.007842	0.006764
RS	52	7.721368	12.027207	451.360235	0.007731	0.006624
RS	53	8.405347	12.027207	463.693911	0.007942	0.006790
RS	54	9.149139	13.040076	438.313267	0.007508	0.006379
RS	55	9.957976	13.040076	448.068714	0.007675	0.006512
RS	56	10.837546	13.040076	455.568472	0.007803	0.006608
RS	57	11.794034	13.040076	460.474548	0.007887	0.006659
RS	58	12.834167	54.451224	114.433761	0.001960	0.001813
RS	59	13.965259	54.451224	122.258676	0.002094	0.001915
RS	60	15.195265	54.451224	130.414401	0.002234	0.002014
RS	61	16.532836	54.451224	138.877214	0.002379	0.002110
RS	62	17.987377	54.451224	147.614740	0.002528	0.002202
RS	63	19.569117	54.451224	5927.552968	0.101528	0.066677
PA	4+25*2+4+6 0.005236041 0.007087991 19.569117178 279.859398266 11.494411945 3.485697523 1.778557678 1.236757522 1.040231911 0.964780322 0.933355173 0.923048217 0.937557905 0.991512235 1.101128812 1.282840451 1.557252987 1.951362944 2.491888221 3.194919627 4.062503430 5.085908748 6.245127949 7.494401347 8.747178230 9.887588856 10.815899832 11.503055645 12.027207387 13.040075919 54.451223653
//
IT	5146
RD	10
LK	-108754.151015
QD	-337.863892 -> -263.939573
RI	0.0099032952
TR	0.004748	0.007260
MT	20.435807
MM	C_pi: 8.249680, n_recomb: 63108.186198
RS	0	0.000000	445.954989	1.211781	0.000019	0.000001
RS	1	0.008819	445.954989	1.318670	0.000021	0.000007
RS	2	0.018417	445.954989	1.434989	0.000023	0.000014
RS	3	0.028860	445.954989	1.561571	0.000025	0.000021
RS	4	0.040225	14.949720	50.671037	0.000803	0.000668
RS	5	0.052592	14.949720	55.094922	0.000873	0.000801
RS	6	0.066050	4.248520	210.519296	0.003336	0.003054
RS	7	0.080695	4.248520	228.275629	0.003617	0.003474
RS	8	0.096631	2.069252	506.971180	0.008033	0.007667
RS	9	0.113973	2.069252	546.913163	0.008666	0.008567
RS	10	0.132844	1.392805	873.774326	0.013846	0.013656
RS	11	0.153380	1.392805	936.385531	0.014838	0.015013
RS	12	0.175726	1.145503	1216.190803	0.019272	0.019482
RS	13	0.200044	1.145503	1294.564435	0.020513	0.021118
RS	14	0.226506	1.045273	1505.378975	0.023854	0.024539
RS	15	0.255302	1.045273	1591.880078	0.025225	0.026302
RS	16	0.286638	0.998045	1757.211525	0.027844	0.029004
RS	17	0.320737	0.998045	1845.431867	0.029242	0.030805
RS	18	0.357844	0.975193	1976.362350	0.031317	0.032957
RS	19	0.398223	0.975193	2060.011013	0.032643	0.034742
RS	20	0.442164	0.978700	2131.582603	0.033777	0.035942
RS	21	0.489980	0.978700	2204.658786	0.034935	0.037636
RS	22	0.542013	1.022726	2175.010122	0.034465	0.037156
RS	23	0.598635	1.022726	2234.428513	0.035406	0.038653
RS	24	0.660251	1.123124	2085.732793	0.033050	0.036106
RS	25	0.727301	1.123124	2133.126279	0.033801	0.037326
RS	26	0.800264	1.295987	1889.082000	0.029934	0.033038
RS	27	0.879662	1.295987	1928.944654	0.030566	0.033969
RS	28	0.966063	1.561979	1635.050597	0.025909	0.028714
RS	29	1.060084	1.561979	1671.511468	0.026486	0.029405
RS	30	1.162397	1.948825	1371.633647	0.021735	0.023999
RS	31	1.273734	1.948825	1406.800182	0.022292	0.024521
RS	32	1.394890	2.484825	1133.898194	0.017968	0.019608
RS	33	1.526731	2.484825	1168.009807	0.018508	0.020023
RS	34	1.670200	3.188418	939.552976	0.014888	0.015947
RS	35	1.826321	3.188418	972.048174	0.015403	0.016294
RS	36	1.996212	4.064154	790.341715	0.012524	0.013099
RS	37	2.181087	4.064154	820.735551	0.013005	0.013403
RS	38	2.382266	5.105173	679.400705	0.010766	0.010961
RS	39	2.601189	5.105173	707.539281	0.011212	0.011235
RS	40	2.839419	6.291833	598.397437	0.009482	0.009383
RS	41	3.098659	6.291833	624.367717	0.009894	0.009633
RS	42	3.380763	7.576251	541.236549	0.008576	0.008245
RS	43	3.687748	7.576251	565.228641	0.008957	0.008476
RS	44	4.021806	8.865949	504.334752	0.007992	0.007468
RS	45	4.385327	8.865949	526.535345	0.008343	0.007686
RS	46	4.780908	10.035567	485.234341	0.007689	0.006999
RS	47	5.211378	10.035567	505.718556	0.008014	0.007208
RS	48	5.679812	10.975534	481.133317	0.007624	0.006786
RS	49	6.189560	10.975534	499.734542	0.007919	0.006987
RS	50	6.744265	11.651712	487.697842	0.007728	0.006760
RS	51	7.347891	11.651712	503.897494	0.007985	0.006948
RS	52	8.004755	12.145326	497.809284	0.007888	0.006817
RS	53	8.719550	12.145326	510.779739	0.008094	0.006977
RS	54	9.497386	13.103712	484.461932	0.007677	0.006573
RS	55	10.343822	13.103712	494.346206	0.007833	0.006696
RS	56	11.264910	13.103712	501.574629	0.007948	0.006780
RS	57	12.267233	13.103712	505.771703	0.008014	0.006816
RS	58	13.357955	59.944936	114.691423	0.001817	0.001682
RS	59	14.544873	59.944936	122.776586	0.001945	0.001781
RS	60	15.836471	59.944936	131.239076	0.002080	0.001879
RS	61	17.241981	59.944936	140.060623	0.002219	0.001975
RS	62	18.771448	59.944936	149.214545	0.002364	0.002069
RS	63	20.435807	59.944936	6391.692728	0.101282	0.068450
PA	4+25*2+4+6 0.004748326 0.007260206 20.435806670 445.954988715 14.949720468 4.248519630 2.069251593 1.392805312 1.145503488 1.045273375 0.998045306 0.975192810 0.978700168 1.022725823 1.123123539 1.295987236 1.561978614 1.948824588 2.484825412 3.188417515 4.064153884 5.105172929 6.291833474 7.576251288 8.865949481 10.035566620 10.975534321 11.651712401 12.145325847 13.103712411 59.944936384
//
IT	5191
RD	11
LK	-108612.186224
QD	-286.015086 -> -225.243000
RI	0.0086928061
TR	0.004338	0.007396
MT	21.305566
MM	C_pi: 8.685770, n_recomb: 67541.811129
RS	0	0.000000	667.951910	0.871082	0.000013	0.000001
RS	1	0.008891	667.951910	0.948550	0.000014	0.000005
RS	2	0.018573	667.951910	1.032910	0.000015	0.000010
RS	3	0.029115	667.951910	1.124774	0.000017	0.000015
RS	4	0.040595	18.760618	43.594006	0.000645	0.000572
RS	5	0.053096	18.760618	47.439269	0.000702	0.000675
RS	6	0.066707	5.074832	190.628183	0.002822	0.002706
RS	7	0.081530	5.074832	206.956769	0.003064	0.003037
RS	8	0.097670	2.379590	478.107084	0.007079	0.006949
RS	9	0.115245	2.379590	516.650826	0.007649	0.007703
RS	10	0.134382	1.557425	850.485342	0.012592	0.012613
RS	11	0.155222	1.557425	913.325128	0.013522	0.013814
RS	12	0.177914	1.255731	1212.642272	0.017954	0.018286
RS	13	0.202623	1.255731	1293.725549	0.019154	0.019793
RS	14	0.229530	1.129248	1530.044329	0.022653	0.023361
RS	15	0.258829	1.129248	1621.731397	0.024011	0.025036
RS	16	0.290733	1.065553	1815.637529	0.026882	0.027976
RS	17	0.325473	1.065553	1911.148758	0.028296	0.029724
RS	18	0.363303	1.029919	2073.645354	0.030702	0.032198
RS	19	0.404495	1.029919	2166.002603	0.032069	0.033954
RS	20	0.449351	1.022496	2270.098654	0.033610	0.035561
RS	21	0.498194	1.022496	2352.115182	0.034825	0.037242
RS	22	0.551380	1.056967	2349.373986	0.034784	0.037212
RS	23	0.609296	1.056967	2416.557404	0.035779	0.038709
RS	24	0.672360	1.148823	2281.220073	0.033775	0.036563
RS	25	0.741031	1.148823	2334.383501	0.034562	0.037790
RS	26	0.815809	1.313801	2086.479178	0.030892	0.033764
RS	27	0.897234	1.313801	2130.308551	0.031541	0.034706
RS	28	0.985900	1.572531	1817.658211	0.026912	0.029543
RS	29	1.082448	1.572531	1857.072119	0.027495	0.030248
RS	30	1.187581	1.953324	1529.533273	0.022646	0.024792
RS	31	1.302062	1.953324	1567.361665	0.023206	0.025331
RS	32	1.426721	2.485830	1264.553257	0.018723	0.020289
RS	33	1.562463	2.485830	1301.356291	0.019267	0.020722
RS	34	1.710275	3.190542	1045.581368	0.015481	0.016496
RS	35	1.871229	3.190542	1080.796393	0.016002	0.016862
RS	36	2.046493	4.074305	876.444197	0.012976	0.013529
RS	37	2.237341	4.074305	909.481637	0.013465	0.013851
RS	38	2.445157	5.131973	750.305770	0.011109	0.011296
RS	39	2.671450	5.131973	780.928867	0.011562	0.011585
RS	40	2.917863	6.344307	658.102393	0.009744	0.009647
RS	41	3.186185	6.344307	686.360358	0.010162	0.009911
RS	42	3.478364	7.661412	593.032904	0.008780	0.008460
RS	43	3.796521	7.661412	619.107733	0.009166	0.008704
RS	44	4.142965	8.985251	551.021161	0.008158	0.007654
RS	45	4.520212	8.985251	575.101007	0.008515	0.007883
RS	46	4.931001	10.181505	529.249986	0.007836	0.007172
RS	47	5.378314	10.181505	551.399729	0.008164	0.007389
RS	48	5.865398	11.131300	524.552622	0.007766	0.006958
RS	49	6.395789	11.131300	544.558022	0.008063	0.007163
RS	50	6.973338	11.795518	532.068854	0.007878	0.006939
RS	51	7.602237	11.795518	549.301134	0.008133	0.007126
RS	52	8.287052	12.257904	543.759062	0.008051	0.007006
RS	53	9.032756	12.257904	557.219182	0.008250	0.007160
RS	54	9.844761	13.157121	530.410399	0.007853	0.006767
RS	55	10.728962	13.157121	540.208290	0.007998	0.006879
RS	56	11.691778	13.157121	546.920519	0.008098	0.006950
RS	57	12.740200	13.157121	550.136313	0.008145	0.006971
RS	58	13.881839	65.471337	114.632764	0.001697	0.001570
RS	59	15.124981	65.471337	122.931641	0.001820	0.001666
RS	60	16.478654	65.471337	131.649237	0.001949	0.001762
RS	61	17.952683	65.471337	140.772442	0.002084	0.001859
RS	62	19.557769	65.471337	150.280023	0.002225	0.001953
RS	63	21.305566	65.471337	6821.684063	0.100999	0.069932
PA	4+25*2+4+6 0.004337780 0.007395703 21.305566402 667.951910400 18.760617753 5.074832258 2.379589701 1.557424695 1.255731022 1.129248112 1.065553395 1.029918692 1.022495868 1.056966916 1.148823370 1.313800516 1.572531075 1.953324123 2.485830171 3.190541833 4.074304812 5.131972536 6.344306623 7.661412007 8.985251167 10.181504862 11.131300249 11.795518252 12.257903757 13.157120853 65.471336735
//
IT	5225
RD	12
LK	-108495.308342
QD	-243.959202 -> -193.657895
RI	0.0077624052
TR	0.003990	0.007501
MT	22.175648
MM	C_pi: 9.104563, n_recomb: 71664.762708
RS	0	0.000000	943.809193	0.657890	0.000009	0.000001
RS	1	0.008960	943.809193	0.716855	0.000010	0.000004
RS	2	0.018723	943.809193	0.781107	0.000011	0.000008
RS	3	0.029360	943.809193	0.851120	0.000012	0.000011
RS	4	0.040951	22.733631	38.491928	0.000537	0.000504
RS	5	0.053580	22.733631	41.918548	0.000585	0.000587
RS	6	0.067341	5.941184	174.507159	0.002435	0.002440
RS	7	0.082335	5.941184	189.653469	0.002646	0.002705
RS	8	0.098672	2.704209	451.920990	0.006306	0.006363
RS	9	0.116473	2.704209	489.072416	0.006824	0.007001
RS	10	0.135869	1.728549	825.697926	0.011522	0.011725
RS	11	0.157003	1.728549	888.335563	0.012396	0.012793
RS	12	0.180031	1.369773	1202.399705	0.016778	0.017230
RS	13	0.205122	1.369773	1285.429395	0.017937	0.018622
RS	14	0.232461	1.215881	1543.366630	0.021536	0.022285
RS	15	0.262249	1.215881	1639.352063	0.022875	0.023877
RS	16	0.294707	1.135162	1858.961541	0.025940	0.027003
RS	17	0.330072	1.135162	1960.940443	0.027363	0.028700
RS	18	0.368607	1.086518	2153.086938	0.030044	0.031442
RS	19	0.410594	1.086518	2253.566566	0.031446	0.033170
RS	20	0.456343	1.068181	2389.668743	0.033345	0.035131
RS	21	0.506192	1.068181	2480.400441	0.034611	0.036804
RS	22	0.560507	1.093349	2505.983167	0.034968	0.037183
RS	23	0.619688	1.093349	2581.039773	0.036015	0.038684
RS	24	0.684172	1.177167	2462.212640	0.034357	0.036919
RS	25	0.754434	1.177167	2521.393980	0.035183	0.038156
RS	26	0.830992	1.335003	2273.510814	0.031724	0.034394
RS	27	0.914409	1.335003	2321.487425	0.032394	0.035348
RS	28	1.005300	1.587430	1993.565261	0.027818	0.030292
RS	29	1.104335	1.587430	2035.965002	0.028410	0.031008
RS	30	1.212244	1.963240	1683.282403	0.023488	0.025525
RS	31	1.329821	1.963240	1723.694697	0.024052	0.026076
RS	32	1.457933	2.493271	1392.516869	0.019431	0.020925
RS	33	1.597524	2.493271	1431.891058	0.019980	0.021373
RS	34	1.749622	3.199868	1149.634712	0.016042	0.017012
RS	35	1.915349	3.199868	1187.450181	0.016570	0.017394
RS	36	2.095924	4.091967	960.896188	0.013408	0.013934
RS	37	2.292679	4.091967	996.472603	0.013905	0.014271
RS	38	2.507064	5.166034	819.710948	0.011438	0.011612
RS	39	2.740657	5.166034	852.728348	0.011899	0.011915
RS	40	2.995180	6.403168	716.399354	0.009997	0.009897
RS	41	3.272509	6.403168	746.865045	0.010422	0.010173
RS	42	3.574686	7.751538	643.494826	0.008979	0.008665
RS	43	3.903938	7.751538	671.578486	0.009371	0.008919
RS	44	4.262692	9.107732	596.440658	0.008323	0.007831
RS	45	4.653590	9.107732	622.327964	0.008684	0.008069
RS	46	5.079512	10.328827	572.060894	0.007982	0.007336
RS	47	5.543597	10.328827	595.801903	0.008314	0.007560
RS	48	6.049264	11.286979	566.829341	0.007909	0.007122
RS	49	6.600239	11.286979	588.155195	0.008207	0.007331
RS	50	7.200581	11.938224	575.368929	0.008029	0.007111
RS	51	7.854714	11.938224	593.528641	0.008282	0.007298
RS	52	8.567457	12.368395	588.731828	0.008215	0.007190
RS	53	9.344063	12.368395	602.535764	0.008408	0.007337
RS	54	10.190252	13.203603	575.759177	0.008034	0.006959
RS	55	11.112260	13.203603	585.253099	0.008167	0.007061
RS	56	12.116880	13.203603	591.206769	0.008250	0.007118
RS	57	13.211514	13.203603	593.177342	0.008277	0.007122
RS	58	14.404228	70.974866	114.351766	0.001596	0.001474
RS	59	15.703808	70.974866	122.826082	0.001714	0.001568
RS	60	17.119832	70.974866	131.755801	0.001839	0.001663
RS	61	18.662731	70.974866	141.132618	0.001969	0.001758
RS	62	20.343874	70.974866	150.940422	0.002106	0.001853
RS	63	22.175648	70.974866	7215.027299	0.100677	0.071157
PA	4+25*2+4+6 0.003990449 0.007500910 22.175648270 943.809193272 22.733630896 5.941183932 2.704209384 1.728549276 1.369773313 1.215881065 1.135162472 1.086517879 1.068181105 1.093348739 1.177166628 1.335002730 1.587430045 1.963239994 2.493271119 3.199867824 4.091966624 5.166033932 6.403167961 7.751537584 9.107732216 10.328827405 11.286978539 11.938224117 12.368395168 13.203603468 70.974865976
//
IT	5319
RD	13
LK	-108398.404802
QD	-209.600724 -> -167.647540
RI	0.0070372101
TR	0.003695	0.007581
MT	23.044952
MM	C_pi: 9.503791, n_recomb: 75468.705988
RS	0	0.000000	1263.262637	0.520495	0.000007	0.000000
RS	1	0.009026	1263.262637	0.567492	0.000008	0.000003
RS	2	0.018867	1263.262637	0.618734	0.000008	0.000006
RS	3	0.029596	1263.262637	0.674605	0.000009	0.000009
RS	4	0.041294	26.633750	34.878384	0.000462	0.000456
RS	5	0.054048	26.633750	38.009486	0.000504	0.000526
RS	6	0.067952	6.818681	161.652650	0.002142	0.002235
RS	7	0.083112	6.818681	175.845330	0.002330	0.002451
RS	8	0.099640	3.036772	428.710494	0.005681	0.005887
RS	9	0.117660	3.036772	464.550454	0.006156	0.006431
RS	10	0.137307	1.903924	800.781541	0.010611	0.010970
RS	11	0.158727	1.903924	862.930589	0.011434	0.011925
RS	12	0.182080	1.486438	1187.597838	0.015736	0.016301
RS	13	0.207541	1.486438	1271.951152	0.016854	0.017591
RS	14	0.235301	1.304379	1547.754179	0.020509	0.021309
RS	15	0.265566	1.304379	1647.234021	0.021827	0.022825
RS	16	0.298563	1.206252	1889.486092	0.025037	0.026092
RS	17	0.334538	1.206252	1997.112945	0.026463	0.027740
RS	18	0.373761	1.144428	2216.573578	0.029371	0.030702
RS	19	0.416523	1.144428	2324.508407	0.030801	0.032406
RS	20	0.463146	1.115182	2491.429190	0.033013	0.034674
RS	21	0.513977	1.115182	2590.508413	0.034326	0.036341
RS	22	0.569396	1.131226	2644.996106	0.035048	0.037091
RS	23	0.629817	1.131226	2727.884035	0.036146	0.038598
RS	24	0.695692	1.207390	2627.919171	0.034821	0.037193
RS	25	0.767514	1.207390	2693.261226	0.035687	0.038441
RS	26	0.845818	1.358688	2448.724201	0.032447	0.034941
RS	27	0.931189	1.358688	2500.982281	0.033139	0.035905
RS	28	1.024267	1.605614	2161.061500	0.028635	0.030968
RS	29	1.125746	1.605614	2206.470605	0.029237	0.031694
RS	30	1.236385	1.977384	1831.220512	0.024265	0.026199
RS	31	1.357010	1.977384	1874.139748	0.024833	0.026761
RS	32	1.488524	2.505929	1516.326301	0.020092	0.021517
RS	33	1.631908	2.505929	1558.148877	0.020646	0.021977
RS	34	1.788234	3.215294	1250.486591	0.016570	0.017494
RS	35	1.958670	3.215294	1290.774646	0.017103	0.017889
RS	36	2.144491	4.116355	1042.685123	0.013816	0.014313
RS	37	2.347084	4.116355	1080.683545	0.014320	0.014663
RS	38	2.567964	5.207078	886.781794	0.011750	0.011908
RS	39	2.808781	5.207078	922.089474	0.012218	0.012223
RS	40	3.071335	6.468838	772.591492	0.010237	0.010130
RS	41	3.357587	6.468838	805.171402	0.010669	0.010418
RS	42	3.669677	7.847887	692.027360	0.009170	0.008855
RS	43	4.009938	7.847887	722.033770	0.009567	0.009120
RS	44	4.380911	9.235470	640.073681	0.008481	0.007996
RS	45	4.785369	9.235470	667.686679	0.008847	0.008242
RS	46	5.226334	10.480281	613.198387	0.008125	0.007491
RS	47	5.707102	10.480281	638.449457	0.008460	0.007721
RS	48	6.231265	11.445719	607.526866	0.008050	0.007277
RS	49	6.802741	11.445719	630.086535	0.008349	0.007489
RS	50	7.425799	12.083078	617.183018	0.008178	0.007276
RS	51	8.105096	12.083078	636.167145	0.008430	0.007462
RS	52	8.845708	12.479962	632.334714	0.008379	0.007367
RS	53	9.653169	12.479962	646.344278	0.008564	0.007509
RS	54	10.533514	13.246520	620.176329	0.008218	0.007149
RS	55	11.493321	13.246520	629.153709	0.008337	0.007239
RS	56	12.539763	13.246520	634.116621	0.008402	0.007282
RS	57	13.680659	13.246520	634.594165	0.008409	0.007269
RS	58	14.924535	76.408910	113.926247	0.001510	0.001392
RS	59	16.280686	76.408910	122.545322	0.001624	0.001484
RS	60	17.759247	76.408910	131.652274	0.001744	0.001577
RS	61	19.371266	76.408910	141.243223	0.001872	0.001671
RS	62	21.128790	76.408910	151.306804	0.002005	0.001766
RS	63	23.044952	76.408910	7570.584704	0.100314	0.072162
PA	4+25*2+4+6 0.003694792 0.007580978 23.044952362 1263.262636796 26.633750041 6.818681287 3.036772244 1.903923833 1.486437928 1.304378848 1.206252485 1.144428142 1.115181742 1.131225548 1.207390240 1.358688319 1.605614150 1.977384221 2.505929170 3.215293823 4.116354694 5.207078385 6.468837658 7.847886981 9.235470085 10.480281267 11.445719435 12.083077733 12.479962156 13.246519939 76.408910457
//
IT	4308
RD	14
LK	-108317.435884
QD	-181.324422 -> -146.048525
RI	0.0064644635
TR	0.003441	0.007640
MT	23.913762
MM	C_pi: 9.882615, n_recomb: 78955.825163
RS	0	0.000000	1608.215563	0.430050	0.000005	0.000000
RS	1	0.009090	1608.215563	0.469155	0.000006	0.000002
RS	2	0.019006	1608.215563	0.511819	0.000006	0.000005
RS	3	0.029824	1608.215563	0.558364	0.000007	0.000007
RS	4	0.041625	30.223801	32.405869	0.000410	0.000424
RS	5	0.054499	30.223801	35.337652	0.000448	0.000484
RS	6	0.068543	7.676940	151.591146	0.001920	0.002080
RS	7	0.083864	7.676940	165.036269	0.002090	0.002259
RS	8	0.100577	3.370579	408.535908	0.005174	0.005499
RS	9	0.118809	3.370579	443.191086	0.005613	0.005968
RS	10	0.138699	2.081204	776.705672	0.009837	0.010328
RS	11	0.160397	2.081204	838.196725	0.010616	0.011188
RS	12	0.184067	1.604587	1169.934402	0.014818	0.015486
RS	13	0.209889	1.604587	1255.121297	0.015897	0.016685
RS	14	0.238058	1.394034	1545.303923	0.019572	0.020428
RS	15	0.268788	1.394034	1647.575560	0.020867	0.021875
RS	16	0.302310	1.278301	1909.408765	0.024183	0.025245
RS	17	0.338881	1.278301	2021.905998	0.025608	0.026848
RS	18	0.378775	1.203209	2266.114885	0.028701	0.029989
RS	19	0.422296	1.203209	2380.806859	0.030154	0.031669
RS	20	0.469773	1.163067	2576.900044	0.032637	0.034204
RS	21	0.521565	1.163067	2683.863994	0.033992	0.035865
RS	22	0.578066	1.170135	2767.148121	0.035047	0.036952
RS	23	0.639702	1.170135	2857.706129	0.036194	0.038467
RS	24	0.706941	1.238955	2778.236451	0.035187	0.037399
RS	25	0.780293	1.238955	2849.787180	0.036093	0.038660
RS	26	0.860312	1.384209	2611.365441	0.033074	0.035415
RS	27	0.947604	1.384209	2667.990766	0.033791	0.036390
RS	28	1.042832	1.626307	2319.057598	0.029372	0.031578
RS	29	1.146716	1.626307	2367.486612	0.029985	0.032313
RS	30	1.260042	1.994882	1972.179238	0.024978	0.026819
RS	31	1.383671	1.994882	2017.530350	0.025553	0.027388
RS	32	1.518537	2.522885	1634.905777	0.020707	0.022066
RS	33	1.665663	2.522885	1679.056284	0.021266	0.022534
RS	34	1.826162	3.235968	1347.213235	0.017063	0.017942
RS	35	2.001251	3.235968	1389.844437	0.017603	0.018348
RS	36	2.192255	4.146829	1121.043325	0.014198	0.014665
RS	37	2.400622	4.146829	1161.341810	0.014709	0.015027
RS	38	2.627929	5.254850	950.883869	0.012043	0.012181
RS	39	2.875899	5.254850	988.371142	0.012518	0.012508
RS	40	3.146410	6.541634	826.147684	0.010463	0.010346
RS	41	3.441509	6.541634	860.741399	0.010902	0.010644
RS	42	3.763434	7.951410	738.184529	0.009349	0.009032
RS	43	4.114621	7.951410	770.021482	0.009753	0.009305
RS	44	4.497732	9.370156	681.529383	0.008632	0.008149
RS	45	4.915667	9.370156	710.781880	0.009002	0.008403
RS	46	5.371593	10.638199	652.309134	0.008262	0.007634
RS	47	5.868963	10.638199	678.987300	0.008600	0.007870
RS	48	6.411544	11.610268	646.316445	0.008186	0.007422
RS	49	7.003445	11.610268	670.025370	0.008486	0.007638
RS	50	7.649151	12.232995	657.198845	0.008324	0.007432
RS	51	8.353552	12.232995	676.911623	0.008573	0.007618
RS	52	9.121983	12.595568	674.272346	0.008540	0.007537
RS	53	9.960264	12.595568	688.362525	0.008718	0.007673
RS	54	10.874746	13.289263	663.408069	0.008402	0.007336
RS	55	11.872354	13.289263	671.668089	0.008507	0.007415
RS	56	12.960645	13.289263	675.424931	0.008554	0.007443
RS	57	14.147862	13.289263	674.184258	0.008539	0.007411
RS	58	15.442998	81.738132	113.420529	0.001437	0.001322
RS	59	16.855862	81.738132	122.160580	0.001547	0.001411
RS	60	18.397156	81.738132	131.417322	0.001664	0.001503
RS	61	20.078554	81.738132	141.190911	0.001788	0.001597
RS	62	21.912792	81.738132	151.474334	0.001918	0.001691
RS	63	23.913762	81.738132	7888.632987	0.099912	0.072978
PA	4+25*2+4+6 0.003441359 0.007639959 23.913762116 1608.215562633 30.223800609 7.676940500 3.370578669 2.081203789 1.604587357 1.394034244 1.278301434 1.203209394 1.163066738 1.170135376 1.238955132 1.384208688 1.626307233 1.994882379 2.522885087 3.235967875 4.146828625 5.254849929 6.541633797 7.951410209 9.370156372 10.638198714 11.610267698 12.232995418 12.595568247 13.289263240 81.738132214
//
IT	4458
RD	15
LK	-108249.225586
QD	-157.885335 -> -127.975625
RI	0.0060062650
TR	0.003222	0.007681
MT	24.783216
MM	C_pi: 10.241326, n_recomb: 82136.833340
RS	0	0.000000	1957.183015	0.369537	0.000004	0.000000
RS	1	0.009152	1957.183015	0.403368	0.000005	0.000002
RS	2	0.019141	1957.183015	0.440298	0.000005	0.000004
RS	3	0.030044	1957.183015	0.480611	0.000006	0.000006
RS	4	0.041945	33.292656	30.834850	0.000375	0.000403
RS	5	0.054936	33.292656	33.644769	0.000410	0.000457
RS	6	0.069115	8.486530	143.913783	0.001752	0.001962
RS	7	0.084592	8.486530	156.794704	0.001909	0.002114
RS	8	0.101485	3.698991	391.312428	0.004764	0.005183
RS	9	0.119924	3.698991	424.934655	0.005173	0.005591
RS	10	0.140051	2.258136	754.097987	0.009181	0.009782
RS	11	0.162019	2.258136	814.851070	0.009921	0.010562
RS	12	0.185998	1.723159	1150.728706	0.014010	0.014770
RS	13	0.212172	1.723159	1236.377667	0.015053	0.015891
RS	14	0.240740	1.484219	1537.797424	0.018722	0.019634
RS	15	0.271924	1.484219	1642.264941	0.019994	0.021018
RS	16	0.305961	1.350876	1920.736077	0.023385	0.024462
RS	17	0.343113	1.350876	2037.392334	0.024805	0.026022
RS	18	0.383665	1.262515	2303.714265	0.028047	0.029310
RS	19	0.427928	1.262515	2424.472453	0.029517	0.030967
RS	20	0.476242	1.211518	2647.793449	0.032236	0.033733
RS	21	0.528978	1.211518	2762.125667	0.033628	0.035389
RS	22	0.586540	1.209740	2873.589984	0.034985	0.036779
RS	23	0.649370	1.209740	2971.568789	0.036178	0.038302
RS	24	0.717949	1.271467	2913.617131	0.035473	0.037551
RS	25	0.792805	1.271467	2991.344173	0.036419	0.038824
RS	26	0.874511	1.411088	2761.269227	0.033618	0.035827
RS	27	0.963695	1.411088	2822.301275	0.034361	0.036814
RS	28	1.061040	1.648945	2466.988128	0.030035	0.032130
RS	29	1.167295	1.648945	2518.433857	0.030661	0.032872
RS	30	1.283273	2.015079	2105.442832	0.025633	0.027388
RS	31	1.409865	2.015079	2153.153137	0.026214	0.027964
RS	32	1.548042	2.543436	1747.543112	0.021276	0.022573
RS	33	1.698865	2.543436	1793.906791	0.021840	0.023049
RS	34	1.863491	3.261210	1439.185383	0.017522	0.018357
RS	35	2.043183	3.261210	1484.033773	0.018068	0.018772
RS	36	2.239319	4.182854	1195.439720	0.014554	0.014991
RS	37	2.453405	4.182854	1237.917116	0.015071	0.015362
RS	38	2.687083	5.309109	1011.575587	0.012316	0.012434
RS	39	2.942147	5.309109	1051.130860	0.012797	0.012770
RS	40	3.220553	6.621731	876.703652	0.010674	0.010544
RS	41	3.524439	6.621731	913.209230	0.011118	0.010851
RS	42	3.856134	8.062873	781.655698	0.009517	0.009193
RS	43	4.218185	8.062873	815.229821	0.009925	0.009475
RS	44	4.613370	9.513134	720.540654	0.008772	0.008289
RS	45	5.044721	9.513134	751.346535	0.009147	0.008550
RS	46	5.515547	10.804441	689.154737	0.008390	0.007766
RS	47	6.029461	10.804441	717.179342	0.008732	0.008008
RS	48	6.590408	11.782912	682.973813	0.008315	0.007558
RS	49	7.202690	11.782912	707.753279	0.008617	0.007777
RS	50	7.871005	12.390467	695.202992	0.008464	0.007579
RS	51	8.600483	12.390467	715.559518	0.008712	0.007764
RS	52	9.396720	12.717817	714.342605	0.008697	0.007699
RS	53	10.265825	12.717817	728.405345	0.008868	0.007830
RS	54	11.214468	13.334958	705.275557	0.008587	0.007519
RS	55	12.249928	13.334958	712.634283	0.008676	0.007586
RS	56	13.380148	13.334958	714.991465	0.008705	0.007598
RS	57	14.613803	13.334958	711.834331	0.008666	0.007548
RS	58	15.960357	86.938285	112.885820	0.001374	0.001262
RS	59	17.430143	86.938285	121.729095	0.001482	0.001350
RS	60	19.034438	86.938285	131.114759	0.001596	0.001440
RS	61	20.785553	86.938285	141.046639	0.001717	0.001532
RS	62	22.696924	86.938285	151.521683	0.001845	0.001626
RS	63	24.783216	86.938285	8170.620564	0.099476	0.073635
PA	4+25*2+4+6 0.003222495 0.007681067 24.783215801 1957.183014856 33.292655943 8.486529963 3.698990993 2.258135962 1.723159069 1.484219130 1.350875898 1.262515228 1.211518239 1.209739663 1.271466929 1.411088161 1.648945153 2.015078980 2.543436027 3.261210298 4.182854183 5.309108524 6.621731030 8.062873071 9.513133612 10.804440859 11.782911547 12.390467048 12.717816584 13.334958010 86.938285478
//
IT	5663
RD	16
LK	-108191.282244
QD	-138.320308 -> -112.748623
RI	0.0056351501
TR	0.003032	0.007707
MT	25.654123
MM	C_pi: 10.580745, n_recomb: 85028.340760
RS	0	0.000000	2294.123534	0.328032	0.000004	0.000000
RS	1	0.009211	2294.123534	0.358260	0.000004	0.000002
RS	2	0.019271	2294.123534	0.391274	0.000005	0.000004
RS	3	0.030257	2294.123534	0.427332	0.000005	0.000005
RS	4	0.042256	35.689649	29.994929	0.000353	0.000391
RS	5	0.055359	35.689649	32.746990	0.000385	0.000441
RS	6	0.069670	9.222878	138.256208	0.001626	0.001875
RS	7	0.085298	9.222878	150.733428	0.001773	0.002007
RS	8	0.102367	4.016055	376.846330	0.004432	0.004925
RS	9	0.121007	4.016055	409.596061	0.004817	0.005286
RS	10	0.141365	2.432666	733.316749	0.008624	0.009316
RS	11	0.163598	2.432666	793.316100	0.009330	0.010029
RS	12	0.187878	1.841202	1130.952646	0.013301	0.014141
RS	13	0.214395	1.841202	1216.791298	0.014310	0.015193
RS	14	0.243355	1.574395	1526.676395	0.017955	0.018920
RS	15	0.274983	1.574395	1632.844908	0.019204	0.020246
RS	16	0.309523	1.423621	1925.211099	0.022642	0.023740
RS	17	0.347245	1.423621	2045.391583	0.024055	0.025260
RS	18	0.388442	1.322072	2331.240531	0.027417	0.028666
RS	19	0.433434	1.322072	2457.405798	0.028901	0.030301
RS	20	0.482570	1.260290	2705.866466	0.031823	0.033267
RS	21	0.536232	1.260290	2827.028804	0.033248	0.034919
RS	22	0.594837	1.249775	2965.709541	0.034879	0.036583
RS	23	0.658840	1.249775	3070.799812	0.036115	0.038115
RS	24	0.728739	1.304623	3034.885101	0.035693	0.037658
RS	25	0.805076	1.304623	3118.692123	0.036678	0.038946
RS	26	0.888445	1.438955	2898.715929	0.034091	0.036186
RS	27	0.979494	1.438955	2964.152733	0.034861	0.037185
RS	28	1.078928	1.673071	2604.740461	0.030634	0.032629
RS	29	1.187523	1.673071	2659.184970	0.031274	0.033379
RS	30	1.306120	2.037430	2230.691297	0.026235	0.027911
RS	31	1.435641	2.037430	2280.689691	0.026823	0.028494
RS	32	1.577093	2.566964	1853.860547	0.021803	0.023042
RS	33	1.731574	2.566964	1902.329250	0.022373	0.023525
RS	34	1.900285	3.290388	1526.041635	0.017947	0.018741
RS	35	2.084537	3.290388	1572.987445	0.018500	0.019164
RS	36	2.285760	4.223870	1265.559489	0.014884	0.015291
RS	37	2.505518	4.223870	1310.099000	0.015408	0.015670
RS	38	2.745519	5.369464	1068.595645	0.012568	0.012664
RS	39	3.007627	5.369464	1110.110166	0.013056	0.013010
RS	40	3.293879	6.709023	924.045228	0.010867	0.010724
RS	41	3.606498	6.709023	962.362820	0.011318	0.011040
RS	42	3.947913	8.182550	822.263368	0.009670	0.009339
RS	43	4.320777	8.182550	857.483430	0.010085	0.009629
RS	44	4.727986	9.665133	756.954170	0.008902	0.008417
RS	45	5.172704	9.665133	789.230329	0.009282	0.008684
RS	46	5.658386	10.980174	723.596796	0.008510	0.007887
RS	47	6.188806	10.980174	752.892032	0.008855	0.008133
RS	48	6.768084	11.965084	717.371932	0.008437	0.007683
RS	49	7.400721	11.965084	743.151135	0.008740	0.007905
RS	50	8.091632	12.557127	731.071736	0.008598	0.007717
RS	51	8.846185	12.557127	751.999724	0.008844	0.007902
RS	52	9.670241	12.848479	752.426220	0.008849	0.007854
RS	53	10.570203	12.848479	766.372166	0.009013	0.007979
RS	54	11.553063	13.385833	745.668741	0.008770	0.007699
RS	55	12.626456	13.385833	751.962038	0.008844	0.007753
RS	56	13.798723	13.385833	752.750132	0.008853	0.007750
RS	57	15.078970	13.385833	747.507017	0.008791	0.007680
RS	58	16.477144	91.991777	112.361629	0.001321	0.001211
RS	59	18.004108	91.991777	121.295415	0.001427	0.001297
RS	60	19.671724	91.991777	130.794688	0.001538	0.001386
RS	61	21.492948	91.991777	140.866597	0.001657	0.001477
RS	62	23.481930	91.991777	151.511686	0.001782	0.001571
RS	63	25.654123	91.991777	8418.835676	0.099012	0.074159
PA	4+25*2+4+6 0.003032125 0.007707064 25.654122570 2294.123534253 35.689648684 9.222878330 4.016054621 2.432666345 1.841202111 1.574395362 1.423620800 1.322072491 1.260289724 1.249775279 1.304623316 1.438955301 1.673070531 2.037429650 2.566964441 3.290388006 4.223869910 5.369463928 6.709022927 8.182550192 9.665133124 10.980174176 11.965083956 12.557126543 12.848478585 13.385833196 91.991777075
//
IT	4575
RD	17
LK	-108141.652303
QD	-121.879255 -> -99.838009
RI	0.0053308235
TR	0.002865	0.007720
MT	26.527645
MM	C_pi: 10.902197, n_recomb: 87650.287713
RS	0	0.000000	2591.832585	0.300807	0.000003	0.000000
RS	1	0.009269	2591.832585	0.328700	0.000004	0.000002
RS	2	0.019397	2591.832585	0.359181	0.000004	0.000003
RS	3	0.030464	2591.832585	0.392490	0.000004	0.000005
RS	4	0.042557	37.348948	29.757582	0.000340	0.000386
RS	5	0.055771	37.348948	32.505540	0.000371	0.000434
RS	6	0.070210	9.867558	134.312877	0.001532	0.001812
RS	7	0.085986	9.867558	146.526478	0.001672	0.001929
RS	8	0.103226	4.316618	364.907695	0.004163	0.004714
RS	9	0.122063	4.316618	396.945074	0.004529	0.005038
RS	10	0.142646	2.603008	714.531290	0.008152	0.008918
RS	11	0.165137	2.603008	773.805619	0.008828	0.009576
RS	12	0.189713	1.957893	1111.302290	0.012679	0.013588
RS	13	0.216567	1.957893	1197.138983	0.013658	0.014581
RS	14	0.245910	1.664098	1513.100458	0.017263	0.018276
RS	15	0.277972	1.664098	1620.567334	0.018489	0.019551
RS	16	0.313007	1.496240	1924.330523	0.021955	0.023076
RS	17	0.351289	1.496240	2047.480335	0.023360	0.024559
RS	18	0.393120	1.381664	2350.392572	0.026816	0.028059
RS	19	0.438827	1.381664	2481.353074	0.028310	0.029673
RS	20	0.488772	1.309193	2752.825725	0.031407	0.032811
RS	21	0.543345	1.309193	2880.281999	0.032861	0.034460
RS	22	0.602978	1.290054	3044.965353	0.034740	0.036372
RS	23	0.668137	1.290054	3156.821592	0.036016	0.037913
RS	24	0.739337	1.338199	3143.084736	0.035859	0.037730
RS	25	0.817136	1.338199	3232.826954	0.036883	0.039033
RS	26	0.902146	1.467532	3024.278366	0.034504	0.036500
RS	27	0.995036	1.467532	3094.082795	0.035300	0.037511
RS	28	1.096536	1.698335	2732.512447	0.031175	0.033083
RS	29	1.207444	1.698335	2789.923750	0.031830	0.033841
RS	30	1.328632	2.061504	2347.898516	0.026787	0.028393
RS	31	1.461053	2.061504	2400.114580	0.027383	0.028981
RS	32	1.605749	2.592977	1953.723920	0.022290	0.023475
RS	33	1.763856	2.592977	2004.196437	0.022866	0.023964
RS	34	1.936619	3.322976	1607.623256	0.018341	0.019095
RS	35	2.125395	3.322976	1656.554287	0.018900	0.019525
RS	36	2.331669	4.269380	1331.255614	0.015188	0.015566
RS	37	2.557063	4.269380	1377.746830	0.015719	0.015953
RS	38	2.803348	5.435542	1121.819520	0.012799	0.012875
RS	39	3.072462	5.435542	1165.189671	0.013294	0.013228
RS	40	3.366521	6.803360	968.070365	0.011045	0.010887
RS	41	3.687836	6.803360	1008.104482	0.011501	0.011210
RS	42	4.038934	8.310605	859.924103	0.009811	0.009471
RS	43	4.422576	8.310605	896.703091	0.010230	0.009768
RS	44	4.841778	9.826677	790.699955	0.009021	0.008531
RS	45	5.299836	9.826677	824.368072	0.009405	0.008805
RS	46	5.800352	11.166253	755.573743	0.008620	0.007996
RS	47	6.347261	11.166253	786.070045	0.008968	0.008248
RS	48	6.944863	12.157938	749.450012	0.008550	0.007797
RS	49	7.597859	12.157938	776.167115	0.008855	0.008022
RS	50	8.311380	12.734288	764.744621	0.008725	0.007845
RS	51	9.091039	12.734288	786.185074	0.008970	0.008030
RS	52	9.942965	12.988971	788.464370	0.008996	0.008001
RS	53	10.873857	12.988971	802.223292	0.009153	0.008120
RS	54	11.891034	13.443751	784.523969	0.008951	0.007875
RS	55	13.002495	13.443751	789.609251	0.009009	0.007916
RS	56	14.216978	13.443751	788.684231	0.008998	0.007896
RS	57	15.544032	13.443751	781.214884	0.008913	0.007807
RS	58	16.994092	96.888959	111.876624	0.001276	0.001167
RS	59	18.578559	96.888959	120.892304	0.001379	0.001252
RS	60	20.309893	96.888959	130.494425	0.001489	0.001340
RS	61	22.201705	96.888959	140.693147	0.001605	0.001430
RS	62	24.268871	96.888959	151.492265	0.001728	0.001523
RS	63	26.527645	96.888959	8635.993019	0.098528	0.074570
PA	4+25*2+4+6 0.002865348 0.007720176 26.527645130 2591.832585194 37.348948155 9.867557856 4.316618340 2.603007926 1.957892677 1.664097862 1.496240224 1.381664198 1.309192872 1.290053624 1.338198912 1.467531966 1.698334698 2.061503969 2.592977399 3.322975705 4.269380471 5.435541696 6.803359925 8.310605429 9.826677088 11.166252911 12.157937773 12.734287751 12.988971447 13.443751292 96.888958813
//
IT	5667
RD	18
LK	-108098.799771
QD	-107.975279 -> -88.827999
RI	0.0050780014
TR	0.002718	0.007722
MT	27.404803
MM	C_pi: 11.207175, n_recomb: 90024.068904
RS	0	0.000000	2838.216802	0.283522	0.000003	0.000000
RS	1	0.009325	2838.216802	0.309972	0.000003	0.000002
RS	2	0.019520	2838.216802	0.338890	0.000004	0.000003
RS	3	0.030666	2838.216802	0.370508	0.000004	0.000005
RS	4	0.042851	38.268909	30.037422	0.000334	0.000388
RS	5	0.056172	38.268909	32.828314	0.000365	0.000435
RS	6	0.070736	10.409406	131.825763	0.001464	0.001769
RS	7	0.086657	10.409406	143.897669	0.001598	0.001875
RS	8	0.104064	4.596927	355.223456	0.003946	0.004543
RS	9	0.123094	4.596927	386.700023	0.004296	0.004838
RS	10	0.143898	2.767693	697.774013	0.007751	0.008577
RS	11	0.166642	2.767693	756.380545	0.008402	0.009190
RS	12	0.191507	2.072549	1092.245733	0.012133	0.013100
RS	13	0.218691	2.072549	1177.951744	0.013085	0.014042
RS	14	0.248410	1.752961	1497.949194	0.016639	0.017696
RS	15	0.280901	1.752961	1606.390886	0.017844	0.018925
RS	16	0.316421	1.568500	1919.329324	0.021320	0.022465
RS	17	0.355253	1.568500	2044.970096	0.022716	0.023914
RS	18	0.397707	1.441127	2362.646842	0.026245	0.027487
RS	19	0.444120	1.441127	2497.845195	0.027746	0.029083
RS	20	0.494861	1.358086	2790.246742	0.030994	0.032370
RS	21	0.550334	1.358086	2923.478816	0.032474	0.034016
RS	22	0.610979	1.330424	3112.826340	0.034578	0.036151
RS	23	0.677280	1.330424	3231.085004	0.035891	0.037703
RS	24	0.749764	1.372018	3239.368445	0.035983	0.037775
RS	25	0.829008	1.372018	3334.866335	0.037044	0.039093
RS	26	0.915641	1.496596	3138.723209	0.034865	0.036777
RS	27	1.010352	1.496596	3212.829000	0.035689	0.037801
RS	28	1.113896	1.724452	2850.730024	0.031666	0.033497
RS	29	1.227096	1.724452	2911.062678	0.032336	0.034263
RS	30	1.350852	2.086949	2457.249084	0.027295	0.028839
RS	31	1.486149	2.086949	2511.612378	0.027899	0.029432
RS	32	1.634062	2.621049	2047.192261	0.022740	0.023877
RS	33	1.795769	2.621049	2099.573592	0.023322	0.024371
RS	34	1.972556	3.358497	1683.934187	0.018705	0.019422
RS	35	2.165828	3.358497	1734.745906	0.019270	0.019858
RS	36	2.377124	4.318911	1392.513049	0.015468	0.015818
RS	37	2.608124	4.318911	1440.852723	0.016005	0.016213
RS	38	2.860665	5.506928	1171.232966	0.013010	0.013066
RS	39	3.136757	5.506928	1216.361309	0.013512	0.013426
RS	40	3.438595	6.904475	1008.769405	0.011206	0.011034
RS	41	3.768580	6.904475	1050.430018	0.011668	0.011364
RS	42	4.129338	8.446975	894.634963	0.009938	0.009588
RS	43	4.523737	8.446975	932.891045	0.010363	0.009892
RS	44	4.954915	9.997973	821.777144	0.009128	0.008633
RS	45	5.426303	9.997973	856.764414	0.009517	0.008913
RS	46	5.941648	11.363168	785.083288	0.008721	0.008094
RS	47	6.505052	11.363168	816.717742	0.009072	0.008351
RS	48	7.120994	12.362173	779.203256	0.008655	0.007902
RS	49	7.794375	12.362173	806.805341	0.008962	0.008129
RS	50	8.530551	12.922793	796.212134	0.008844	0.007965
RS	51	9.335378	12.922793	818.118858	0.009088	0.008149
RS	52	10.215257	13.140238	822.443893	0.009136	0.008140
RS	53	11.177188	13.140238	835.963934	0.009286	0.008254
RS	54	12.228823	13.510028	821.813235	0.009129	0.008047
RS	55	13.378525	13.510028	825.569845	0.009171	0.008074
RS	56	14.635441	13.510028	822.812922	0.009140	0.008037
RS	57	16.009569	13.510028	813.005521	0.009031	0.007928
RS	58	17.511838	101.625195	111.450624	0.001238	0.001129
RS	59	19.154199	101.625195	120.542795	0.001339	0.001213
RS	60	20.949715	101.625195	130.240619	0.001447	0.001300
RS	61	22.912669	101.625195	140.556978	0.001561	0.001390
RS	62	25.058675	101.625195	151.498609	0.001683	0.001483
RS	63	27.404803	101.625195	8824.979163	0.098029	0.074888
PA	4+25*2+4+6 0.002718237 0.007722282 27.404802829 2838.216801670 38.268908781 10.409406084 4.596927080 2.767693030 2.072549467 1.752960754 1.568499751 1.441127453 1.358086465 1.330423777 1.372018370 1.496595670 1.724451686 2.086948968 2.621049260 3.358497436 4.318911467 5.506928228 6.904475116 8.446975472 9.997973128 11.363168314 12.362172845 12.922792556 13.140238331 13.510027644 101.625195360
//
IT	4489
RD	19
LK	-108061.512640
QD	-96.145653 -> -79.388344
RI	0.0048652060
TR	0.002588	0.007715
MT	28.286293
MM	C_pi: 11.497165, n_recomb: 92171.256338
RS	0	0.000000	3039.976789	0.272328	0.000003	0.000000
RS	1	0.009380	3039.976789	0.297883	0.000003	0.000001
RS	2	0.019640	3039.976789	0.325837	0.000004	0.000003
RS	3	0.030862	3039.976789	0.356416	0.000004	0.000004
RS	4	0.043137	38.510495	30.770267	0.000334	0.000394
RS	5	0.056564	38.510495	33.646084	0.000365	0.000441
RS	6	0.071250	10.844554	130.575433	0.001417	0.001741
RS	7	0.087313	10.844554	142.611457	0.001547	0.001840
RS	8	0.104883	4.854346	347.530715	0.003770	0.004403
RS	9	0.124101	4.854346	378.586545	0.004107	0.004676
RS	10	0.145122	2.925613	682.979940	0.007410	0.008284
RS	11	0.168115	2.925613	740.991899	0.008039	0.008859
RS	12	0.193264	2.184631	1074.076316	0.011653	0.012668
RS	13	0.220772	2.184631	1159.570382	0.012581	0.013567
RS	14	0.250861	1.840688	1481.886994	0.016078	0.017171
RS	15	0.283772	1.840688	1591.046351	0.017262	0.018361
RS	16	0.319770	1.640222	1911.197253	0.020735	0.021902
RS	17	0.359145	1.640222	2038.920044	0.022121	0.023321
RS	18	0.402213	1.500330	2369.274165	0.025705	0.026951
RS	19	0.449321	1.500330	2508.209360	0.027212	0.028529
RS	20	0.500848	1.406857	2819.549278	0.030590	0.031945
RS	21	0.557208	1.406857	2958.066771	0.032093	0.033588
RS	22	0.618855	1.370769	3170.678257	0.034400	0.035926
RS	23	0.686284	1.370769	3294.971398	0.035748	0.037489
RS	24	0.760038	1.405941	3324.907303	0.036073	0.037799
RS	25	0.840710	1.405941	3425.957997	0.037169	0.039133
RS	26	0.928949	1.525966	3242.910464	0.035184	0.037023
RS	27	1.025466	1.525966	3321.228293	0.036033	0.038061
RS	28	1.131035	1.751185	2959.953570	0.032114	0.033877
RS	29	1.246507	1.751185	3023.150138	0.032799	0.034652
RS	30	1.372811	2.113458	2559.079953	0.027764	0.029251
RS	31	1.510962	2.113458	2615.518958	0.028377	0.029850
RS	32	1.662071	2.650800	2134.463011	0.023158	0.024250
RS	33	1.827355	2.650800	2188.663212	0.023746	0.024749
RS	34	2.008142	3.396518	1755.093096	0.019042	0.019724
RS	35	2.205888	3.396518	1807.688156	0.019612	0.020166
RS	36	2.422182	4.371991	1449.416904	0.015725	0.016048
RS	37	2.658764	4.371991	1499.508843	0.016269	0.016450
RS	38	2.917539	5.583165	1216.905121	0.013203	0.013238
RS	39	3.200586	5.583165	1263.700580	0.013710	0.013606
RS	40	3.510184	7.011999	1046.201344	0.011351	0.011164
RS	41	3.848822	7.011999	1089.404177	0.011819	0.011502
RS	42	4.219225	8.591442	926.448852	0.010051	0.009692
RS	43	4.624371	8.591442	966.105641	0.010482	0.010003
RS	44	5.067521	10.178996	850.233374	0.009224	0.008723
RS	45	5.552239	10.178996	886.472603	0.009618	0.009009
RS	46	6.082423	11.571085	812.167902	0.008812	0.008182
RS	47	6.662339	11.571085	844.884041	0.009166	0.008443
RS	48	7.296652	12.578100	806.668174	0.008752	0.007996
RS	49	7.990464	12.578100	835.110626	0.009060	0.008227
RS	50	8.749356	13.123041	825.503949	0.008956	0.008075
RS	51	9.579432	13.123041	847.842406	0.009199	0.008259
RS	52	10.487371	13.302759	854.387046	0.009270	0.008271
RS	53	11.480474	13.302759	867.633179	0.009413	0.008380
RS	54	12.566732	13.585427	857.536884	0.009304	0.008214
RS	55	13.754881	13.585427	859.865418	0.009329	0.008228
RS	56	15.054480	13.585427	855.181808	0.009278	0.008174
RS	57	16.475983	13.585427	842.951063	0.009145	0.008045
RS	58	18.030823	106.199082	111.096429	0.001205	0.001097
RS	59	19.731508	106.199082	120.262148	0.001305	0.001180
RS	60	21.591719	106.199082	130.051314	0.001411	0.001266
RS	61	23.626420	106.199082	140.479288	0.001524	0.001356
RS	62	25.851977	106.199082	151.555462	0.001644	0.001448
RS	63	28.286293	106.199082	8988.676235	0.097521	0.075128
PA	4+25*2+4+6 0.002587653 0.007715008 28.286292764 3039.976788926 38.510494552 10.844554234 4.854345655 2.925612984 2.184630985 1.840687699 1.640222187 1.500329653 1.406857468 1.370768793 1.405941469 1.525965926 1.751184917 2.113458364 2.650800450 3.396518413 4.371990893 5.583164902 7.011998678 8.591441715 10.178996267 11.571085135 12.578100242 13.123041270 13.302759456 13.585427396 106.199081956
//
IT	5552
RD	20
LK	-108028.829884
QD	-86.023422 -> -71.254676
RI	0.0046839038
TR	0.002471	0.007700
MT	29.172344
MM	C_pi: 11.773527, n_recomb: 94112.835418
RS	0	0.000000	3202.664641	0.265194	0.000003	0.000000
RS	1	0.009433	3202.664641	0.290221	0.000003	0.000001
RS	2	0.019757	3202.664641	0.317611	0.000003	0.000003
RS	3	0.031054	3202.664641	0.347587	0.000004	0.000004
RS	4	0.043417	38.179259	31.903743	0.000339	0.000405
RS	5	0.056946	38.179259	34.902319	0.000371	0.000453
RS	6	0.071752	11.175822	130.370508	0.001385	0.001725
RS	7	0.087954	11.175822	142.461832	0.001514	0.001820
RS	8	0.105684	5.087444	341.575756	0.003629	0.004289
RS	9	0.125087	5.087444	372.337407	0.003956	0.004546
RS	10	0.146321	3.075982	670.029390	0.007119	0.008031
RS	11	0.169557	3.075982	727.527373	0.007730	0.008577
RS	12	0.194986	2.293748	1056.948466	0.011231	0.012285
RS	13	0.222813	2.293748	1142.183349	0.012136	0.013147
RS	14	0.253266	1.927041	1465.406400	0.015571	0.016697
RS	15	0.286591	1.927041	1575.080820	0.016736	0.017851
RS	16	0.323060	1.711260	1900.733498	0.020196	0.021383
RS	17	0.362969	1.711260	2030.191064	0.021572	0.022774
RS	18	0.406643	1.559168	2371.338103	0.025197	0.026447
RS	19	0.454437	1.559168	2513.563630	0.026708	0.028010
RS	20	0.506740	1.455415	2841.980715	0.030198	0.031537
RS	21	0.563976	1.455415	2985.326233	0.031721	0.033179
RS	22	0.626612	1.410991	3219.801004	0.034212	0.035701
RS	23	0.695157	1.410991	3349.765774	0.035593	0.037274
RS	24	0.770167	1.439848	3400.846089	0.036136	0.037806
RS	25	0.852254	1.439848	3507.232256	0.037266	0.039156
RS	26	0.942085	1.555484	3337.745897	0.035465	0.037242
RS	27	1.040390	1.555484	3420.168177	0.036341	0.038294
RS	28	1.147968	1.778327	3060.824015	0.032523	0.034227
RS	29	1.265694	1.778327	3126.816264	0.033224	0.035011
RS	30	1.394526	2.140757	2653.825417	0.028198	0.029636
RS	31	1.535512	2.140757	2712.266606	0.028819	0.030239
RS	32	1.689797	2.681881	2215.827216	0.023544	0.024596
RS	33	1.858637	2.681881	2271.760100	0.024139	0.025100
RS	34	2.043404	3.436614	1821.305927	0.019352	0.020003
RS	35	2.245601	3.436614	1875.593019	0.019929	0.020450
RS	36	2.466872	4.428145	1502.121182	0.015961	0.016259
RS	37	2.709017	4.428145	1553.875649	0.016511	0.016667
RS	38	2.974005	5.663769	1258.959599	0.013377	0.013394
RS	39	3.263990	5.663769	1307.337178	0.013891	0.013768
RS	40	3.581330	7.125461	1080.474956	0.011481	0.011281
RS	41	3.928607	7.125461	1125.141263	0.011955	0.011625
RS	42	4.308644	8.743623	955.460334	0.010152	0.009784
RS	43	4.724531	8.743623	996.446653	0.010588	0.010100
RS	44	5.179651	10.369471	876.153663	0.009310	0.008802
RS	45	5.677705	10.369471	913.582888	0.009707	0.009093
RS	46	6.222742	11.789862	836.902378	0.008893	0.008259
RS	47	6.819195	11.789862	870.649555	0.009251	0.008524
RS	48	7.471915	12.805677	831.910480	0.008840	0.008081
RS	49	8.186208	12.805677	861.155974	0.009150	0.008315
RS	50	8.967884	13.335072	852.675092	0.009060	0.008176
RS	51	9.823299	13.335072	875.420982	0.009302	0.008361
RS	52	10.759409	13.476603	884.340680	0.009397	0.008394
RS	53	11.783827	13.476603	897.292791	0.009534	0.008498
RS	54	12.904882	13.670218	891.715603	0.009475	0.008376
RS	55	14.131692	13.670218	892.536635	0.009484	0.008376
RS	56	15.474233	13.670218	885.853782	0.009413	0.008305
RS	57	16.943421	13.670218	871.138587	0.009256	0.008156
RS	58	18.551205	110.611019	110.821370	0.001178	0.001070
RS	59	20.310659	110.611019	120.059506	0.001276	0.001152
RS	60	22.236089	110.611019	129.937745	0.001381	0.001237
RS	61	24.343155	110.611019	140.473699	0.001493	0.001326
RS	62	26.648989	110.611019	151.679163	0.001612	0.001419
RS	63	29.172344	110.611019	9129.859051	0.097010	0.075302
PA	4+25*2+4+6 0.002471080 0.007699807 29.172343534 3202.664641302 38.179258523 11.175821787 5.087443835 3.075981662 2.293748362 1.927041029 1.711260482 1.559168074 1.455415019 1.410990784 1.439847879 1.555483623 1.778326733 2.140756860 2.681881424 3.436613698 4.428145118 5.663768832 7.125460609 8.743622523 10.369470944 11.789861833 12.805677182 13.335072220 13.476602566 13.670218417 110.611018760
//
IT	5021
RD	21
LK	-107999.985038
QD	-77.315705 -> -64.213772
RI	0.0045274411
TR	0.002366	0.007678
MT	30.063253
MM	C_pi: 12.037563, n_recomb: 95868.302565
RS	0	0.000000	3328.422349	0.261148	0.000003	0.000000
RS	1	0.009486	3328.422349	0.285929	0.000003	0.000001
RS	2	0.019871	3328.422349	0.313063	0.000003	0.000003
RS	3	0.031241	3328.422349	0.342774	0.000004	0.000004
RS	4	0.043690	37.398188	33.395962	0.000348	0.000419
RS	5	0.057320	37.398188	36.551800	0.000381	0.000470
RS	6	0.072243	11.410316	131.053001	0.001367	0.001720
RS	7	0.088581	11.410316	143.278473	0.001495	0.001813
RS	8	0.106469	5.295755	337.128525	0.003517	0.004196
RS	9	0.126053	5.295755	367.708993	0.003836	0.004442
RS	10	0.147496	3.218289	658.777368	0.006872	0.007812
RS	11	0.170972	3.218289	715.843916	0.007467	0.008334
RS	12	0.196675	2.399575	1040.952981	0.010858	0.011944
RS	13	0.224817	2.399575	1125.907463	0.011744	0.012775
RS	14	0.255627	2.011856	1448.850884	0.015113	0.016266
RS	15	0.289361	2.011856	1558.881329	0.016261	0.017389
RS	16	0.326294	1.781502	1888.569801	0.019700	0.020905
RS	17	0.366730	1.781502	2019.468580	0.021065	0.022271
RS	18	0.411002	1.617565	2369.722135	0.024719	0.025975
RS	19	0.459473	1.617565	2514.842480	0.026232	0.027524
RS	20	0.512542	1.503691	2858.614968	0.029818	0.031147
RS	21	0.570645	1.503691	3006.366187	0.031359	0.032787
RS	22	0.634259	1.451018	3261.333259	0.034019	0.035477
RS	23	0.703908	1.451018	3396.618326	0.035430	0.037061
RS	24	0.780163	1.473643	3468.252496	0.036177	0.037801
RS	25	0.863651	1.473643	3579.749307	0.037340	0.039168
RS	26	0.955059	1.585027	3424.101584	0.035717	0.037440
RS	27	1.055137	1.585027	3510.507538	0.036618	0.038507
RS	28	1.164708	1.805706	3154.006110	0.032899	0.034553
RS	29	1.284673	1.805706	3222.716323	0.033616	0.035345
RS	30	1.416016	2.168617	2741.959166	0.028601	0.029994
RS	31	1.559819	2.168617	2802.326595	0.029231	0.030603
RS	32	1.717262	2.714000	2291.618938	0.023904	0.024920
RS	33	1.889639	2.714000	2349.201125	0.024504	0.025427
RS	34	2.078367	3.478427	1882.816528	0.019640	0.020261
RS	35	2.284997	3.478427	1938.709560	0.020223	0.020713
RS	36	2.511227	4.486957	1550.817756	0.016177	0.016452
RS	37	2.758916	4.486957	1604.150713	0.016733	0.016866
RS	38	3.030100	5.748284	1297.555904	0.013535	0.013534
RS	39	3.327008	5.748284	1347.436035	0.014055	0.013914
RS	40	3.652078	7.244424	1111.724529	0.011596	0.011383
RS	41	4.007983	7.244424	1157.780589	0.012077	0.011733
RS	42	4.397648	8.903130	981.786907	0.010241	0.009863
RS	43	4.824274	8.903130	1024.036273	0.010682	0.010185
RS	44	5.291369	10.569107	899.640713	0.009384	0.008870
RS	45	5.802770	10.569107	938.202601	0.009786	0.009166
RS	46	6.362680	12.019286	859.379010	0.008964	0.008326
RS	47	6.975700	12.019286	894.111561	0.009326	0.008596
RS	48	7.646869	13.044791	855.009962	0.008919	0.008157
RS	49	8.381702	13.044791	885.027332	0.009232	0.008394
RS	50	9.186238	13.558798	877.795584	0.009156	0.008269
RS	51	10.067089	13.558798	900.933179	0.009398	0.008454
RS	52	11.031493	13.661727	912.362558	0.009517	0.008510
RS	53	12.087376	13.661727	925.013428	0.009649	0.008609
RS	54	13.243415	13.764536	924.376010	0.009642	0.008533
RS	55	14.509111	13.764536	923.628803	0.009634	0.008519
RS	56	15.894866	13.764536	914.894696	0.009543	0.008432
RS	57	17.412066	13.764536	897.655986	0.009363	0.008263
RS	58	19.073182	114.863967	110.628412	0.001154	0.001046
RS	59	20.891863	114.863967	119.939138	0.001251	0.001128
RS	60	22.883056	114.863967	129.905702	0.001355	0.001213
RS	61	25.063125	114.863967	140.547769	0.001466	0.001302
RS	62	27.449986	114.863967	151.879312	0.001584	0.001394
RS	63	30.063253	114.863967	9251.047489	0.096497	0.075422
PA	4+25*2+4+6 0.002366456 0.007677881 30.063252688 3328.422348841 37.398187900 11.410315846 5.295754648 3.218289222 2.399575247 2.011855931 1.781501531 1.617564611 1.503691460 1.451017765 1.473643061 1.585026954 1.805706062 2.168616837 2.714000125 3.478426898 4.486956843 5.748284395 7.244423732 8.903129952 10.569107113 12.019286484 13.044790758 13.558798420 13.661726947 13.764535761 114.863966576
//
IT	5178
RD	22
LK	-107974.362626
QD	-69.787267 -> -58.092456
RI	0.0043909300
TR	0.002272	0.007650
MT	30.958921
MM	C_pi: 12.290424, n_recomb: 97456.014894
RS	0	0.000000	3432.203828	0.258628	0.000003	0.000000
RS	1	0.009536	3432.203828	0.283302	0.000003	0.000001
RS	2	0.019982	3432.203828	0.310331	0.000003	0.000003
RS	3	0.031424	3432.203828	0.339940	0.000003	0.000004
RS	4	0.043957	36.294299	35.207409	0.000361	0.000437
RS	5	0.057686	36.294299	38.551773	0.000396	0.000490
RS	6	0.072723	11.558982	132.479442	0.001359	0.001723
RS	7	0.089195	11.558982	144.906306	0.001487	0.001816
RS	8	0.107237	5.479954	333.962727	0.003427	0.004121
RS	9	0.127000	5.479954	364.460114	0.003740	0.004359
RS	10	0.148648	3.352272	649.068657	0.006660	0.007622
RS	11	0.172360	3.352272	705.784530	0.007242	0.008126
RS	12	0.198334	2.501938	1026.096062	0.010529	0.011640
RS	13	0.226784	2.501938	1110.765777	0.011398	0.012444
RS	14	0.257947	2.095003	1432.472489	0.014699	0.015874
RS	15	0.292083	2.095003	1542.735309	0.015830	0.016970
RS	16	0.329473	1.850864	1875.199644	0.019241	0.020462
RS	17	0.370430	1.850864	2007.291978	0.020597	0.021807
RS	18	0.415292	1.675460	2365.158717	0.024269	0.025532
RS	19	0.464432	1.675460	2512.825100	0.025784	0.027067
RS	20	0.518259	1.551631	2870.382022	0.029453	0.030774
RS	21	0.577218	1.551631	3022.152208	0.031010	0.032414
RS	22	0.641801	1.490784	3296.307381	0.033824	0.035257
RS	23	0.712542	1.490784	3436.577306	0.035263	0.036852
RS	24	0.790029	1.507248	3528.112722	0.036202	0.037787
RS	25	0.874906	1.507248	3644.493819	0.037396	0.039171
RS	26	0.967877	1.614485	3502.834222	0.035943	0.037621
RS	27	1.069714	1.614485	3593.093693	0.036869	0.038702
RS	28	1.181263	1.833176	3240.166592	0.033247	0.034856
RS	29	1.303450	1.833176	3311.509808	0.033980	0.035658
RS	30	1.437289	2.196839	2823.980310	0.028977	0.030331
RS	31	1.583891	2.196839	2886.196065	0.029615	0.030945
RS	32	1.744474	2.746887	2362.213396	0.024239	0.025222
RS	33	1.920370	2.746887	2421.363675	0.024846	0.025734
RS	34	2.113041	3.521608	1939.914867	0.019906	0.020500
RS	35	2.324086	3.521608	1997.332051	0.020495	0.020957
RS	36	2.555257	4.548011	1595.734901	0.016374	0.016628
RS	37	2.808473	4.548011	1650.567394	0.016937	0.017047
RS	38	3.085837	5.836254	1332.880713	0.013677	0.013659
RS	39	3.389651	5.836254	1384.188868	0.014203	0.014046
RS	40	3.722439	7.368409	1140.109369	0.011699	0.011473
RS	41	4.086962	7.368409	1187.486145	0.012185	0.011829
RS	42	4.486248	9.069495	1005.567704	0.010318	0.009931
RS	43	4.923612	9.069495	1049.017975	0.010764	0.010259
RS	44	5.402684	10.777470	920.818048	0.009449	0.008929
RS	45	5.927443	10.777470	960.459430	0.009855	0.009229
RS	46	6.502245	12.258990	879.706757	0.009027	0.008385
RS	47	7.131862	12.258990	915.383363	0.009393	0.008658
RS	48	7.821522	13.295106	876.064196	0.008989	0.008225
RS	49	8.576951	13.295106	906.827422	0.009305	0.008464
RS	50	9.404421	13.793904	900.951385	0.009245	0.008354
RS	51	10.310802	13.793904	924.472076	0.009486	0.008539
RS	52	11.303619	13.857826	938.526715	0.009630	0.008618
RS	53	12.391115	13.857826	950.879975	0.009757	0.008713
RS	54	13.582320	13.868186	955.559852	0.009805	0.008686
RS	55	14.887122	13.868186	953.200511	0.009781	0.008658
RS	56	16.316356	13.868186	942.381393	0.009670	0.008553
RS	57	17.881888	13.868186	922.599382	0.009467	0.008364
RS	58	19.596715	118.961477	110.518031	0.001134	0.001026
RS	59	21.475075	118.961477	119.902453	0.001230	0.001107
RS	60	23.532563	118.961477	129.957705	0.001334	0.001192
RS	61	25.786261	118.961477	140.705330	0.001444	0.001281
RS	62	28.254882	118.961477	152.161276	0.001561	0.001373
RS	63	30.958921	118.961477	9354.598154	0.095988	0.075495
PA	4+25*2+4+6 0.002272108 0.007650312 30.958920731 3432.203828386 36.294299090 11.558981976 5.479953756 3.352272069 2.501938262 2.095002778 1.850863773 1.675459509 1.551630968 1.490783979 1.507248488 1.614485005 1.833176183 2.196838869 2.746886873 3.521608015 4.548010978 5.836253907 7.368409431 9.069495399 10.777469617 12.258989966 13.295105694 13.793904004 13.857825618 13.868185639 118.961477181
//
IT	6195
RD	23
LK	-107951.464973
QD	-63.247972 -> -52.749223
RI	0.0042704927
TR	0.002187	0.007618
MT	31.859250
MM	C_pi: 12.533124, n_recomb: 98892.391057
RS	0	0.000000	3510.899033	0.257716	0.000003	0.000000
RS	1	0.009586	3510.899033	0.282431	0.000003	0.000001
RS	2	0.020091	3510.899033	0.309517	0.000003	0.000003
RS	3	0.031603	3510.899033	0.339202	0.000003	0.000004
RS	4	0.044219	34.980260	37.303056	0.000377	0.000457
RS	5	0.058044	34.980260	40.864295	0.000413	0.000513
RS	6	0.073194	11.634196	134.526710	0.001360	0.001732
RS	7	0.089797	11.634196	147.212041	0.001489	0.001828
RS	8	0.107991	5.641083	331.892447	0.003356	0.004060
RS	9	0.127929	5.641083	362.392238	0.003665	0.004294
RS	10	0.149778	3.477933	640.734353	0.006479	0.007457
RS	11	0.173723	3.477933	697.175190	0.007050	0.007946
RS	12	0.199962	2.600740	1012.346429	0.010237	0.011367
RS	13	0.228717	2.600740	1096.738377	0.011090	0.012149
RS	14	0.260228	2.176394	1416.439768	0.014323	0.015516
RS	15	0.294759	2.176394	1526.839145	0.015439	0.016589
RS	16	0.332601	1.919319	1860.973656	0.018818	0.020053
RS	17	0.374071	1.919319	1994.049193	0.020164	0.021378
RS	18	0.419516	1.732812	2358.240594	0.023847	0.025116
RS	19	0.469317	1.732812	2508.145821	0.025362	0.026640
RS	20	0.523893	1.599196	2878.059460	0.029103	0.030419
RS	21	0.583700	1.599196	3033.495944	0.030675	0.032058
RS	22	0.649240	1.530245	3325.606089	0.033629	0.035042
RS	23	0.721063	1.530245	3470.543655	0.035094	0.036648
RS	24	0.799771	1.540598	3581.320233	0.036214	0.037766
RS	25	0.886024	1.540598	3702.361321	0.037438	0.039167
RS	26	0.980545	1.643769	3574.732254	0.036148	0.037787
RS	27	1.084128	1.643769	3668.709026	0.037098	0.038883
RS	28	1.197639	1.860607	3319.955682	0.033571	0.035142
RS	29	1.322033	1.860607	3393.840366	0.034319	0.035953
RS	30	1.458350	2.225244	2900.390600	0.029329	0.030649
RS	31	1.607735	2.225244	2964.374039	0.029976	0.031267
RS	32	1.771441	2.780302	2427.992239	0.024552	0.025506
RS	33	1.950839	2.780302	2488.630456	0.025165	0.026022
RS	34	2.147434	3.565857	1992.890725	0.020152	0.020723
RS	35	2.362876	3.565857	2051.753746	0.020747	0.021184
RS	36	2.598970	4.610934	1637.107640	0.016554	0.016788
RS	37	2.857696	4.610934	1693.364879	0.017123	0.017213
RS	38	3.141224	5.927245	1365.129405	0.013804	0.013771
RS	39	3.451931	5.927245	1417.795237	0.014337	0.014163
RS	40	3.792423	7.496952	1165.795841	0.011789	0.011551
RS	41	4.165555	7.496952	1214.428209	0.012280	0.011912
RS	42	4.574456	9.242253	1026.946654	0.010384	0.009989
RS	43	5.022554	9.242253	1071.539283	0.010835	0.010321
RS	44	5.513608	10.994125	939.811503	0.009503	0.008977
RS	45	6.051734	10.994125	980.482587	0.009915	0.009283
RS	46	6.641446	12.508571	897.997563	0.009081	0.008434
RS	47	7.287688	12.508571	934.580304	0.009450	0.008712
RS	48	7.995880	13.556231	895.173788	0.009052	0.008284
RS	49	8.771960	13.556231	926.660769	0.009370	0.008526
RS	50	9.622435	14.040031	922.229215	0.009326	0.008430
RS	51	10.554438	14.040031	946.129952	0.009567	0.008616
RS	52	11.575784	14.064533	962.907573	0.009737	0.008719
RS	53	12.695037	14.064533	974.975693	0.009859	0.008810
RS	54	13.921584	13.980902	985.306972	0.009963	0.008833
RS	55	15.265708	13.980902	981.306821	0.009923	0.008791
RS	56	16.738681	13.980902	968.385273	0.009792	0.008670
RS	57	18.352855	13.980902	946.057243	0.009567	0.008462
RS	58	20.121765	122.908130	110.488209	0.001117	0.001010
RS	59	22.060246	122.908130	119.948027	0.001213	0.001090
RS	60	24.184551	122.908130	130.093065	0.001316	0.001175
RS	61	26.512494	122.908130	140.946587	0.001425	0.001263
RS	62	29.063596	122.908130	152.526333	0.001542	0.001356
RS	63	31.859250	122.908130	9442.558419	0.095483	0.075530
PA	4+25*2+4+6 0.002186653 0.007618018 31.859249619 3510.899032638 34.980259892 11.634196034 5.641082639 3.477933198 2.600740361 2.176393905 1.919318705 1.732811676 1.599195516 1.530245306 1.540598167 1.643768713 1.860607148 2.225244205 2.780301634 3.565857498 4.610933582 5.927245003 7.496951978 9.242253088 10.994124995 12.508571225 13.556230666 14.040031211 14.064533113 13.980901944 122.908129548
//
IT	4953
RD	24
LK	-107930.886412
QD	-57.542970 -> -48.067521
RI	0.0041631126
TR	0.002109	0.007582
MT	32.763625
MM	C_pi: 12.766449, n_recomb: 100192.464823
RS	0	0.000000	3593.040080	0.256266	0.000003	0.000000
RS	1	0.009635	3593.040080	0.280966	0.000003	0.000001
RS	2	0.020198	3593.040080	0.308048	0.000003	0.000003
RS	3	0.031778	3593.040080	0.337742	0.000003	0.000004
RS	4	0.044475	33.551644	39.647202	0.000396	0.000478
RS	5	0.058394	33.551644	43.450579	0.000434	0.000539
RS	6	0.073655	11.648623	137.087661	0.001368	0.001746
RS	7	0.090386	11.648623	150.079463	0.001498	0.001845
RS	8	0.108729	5.780791	330.743184	0.003301	0.004012
RS	9	0.128839	5.780791	361.318237	0.003606	0.004244
RS	10	0.150887	3.595489	633.603547	0.006324	0.007313
RS	11	0.175059	3.595489	689.837719	0.006885	0.007791
RS	12	0.201560	2.695914	999.660937	0.009977	0.011122
RS	13	0.230615	2.695914	1083.790050	0.010817	0.011886
RS	14	0.262468	2.255985	1400.852703	0.013982	0.015189
RS	15	0.297391	2.255985	1511.313862	0.015084	0.016241
RS	16	0.335678	1.986780	1846.225284	0.018427	0.019673
RS	17	0.377654	1.986780	1980.107785	0.019763	0.020980
RS	18	0.423675	1.789572	2349.466204	0.023450	0.024725
RS	19	0.474129	1.789572	2501.339976	0.024965	0.026238
RS	20	0.529444	1.646334	2882.328252	0.028768	0.030081
RS	21	0.590089	1.646334	3041.110238	0.030353	0.031720
RS	22	0.656577	1.569347	3350.018585	0.033436	0.034834
RS	23	0.729470	1.569347	3499.325026	0.034926	0.036451
RS	24	0.809387	1.573627	3628.671641	0.036217	0.037742
RS	25	0.897003	1.573627	3754.152593	0.037469	0.039160
RS	26	0.993061	1.672792	3640.516332	0.036335	0.037941
RS	27	1.098374	1.672792	3738.070122	0.037309	0.039053
RS	28	1.213833	1.887881	3393.971289	0.033875	0.035412
RS	29	1.340416	1.887881	3470.300829	0.034636	0.036232
RS	30	1.479196	2.253669	2971.663821	0.029660	0.030950
RS	31	1.631346	2.253669	3037.331885	0.030315	0.031573
RS	32	1.798155	2.814024	2489.321327	0.024845	0.025774
RS	33	1.981036	2.814024	2551.368145	0.025465	0.026293
RS	34	2.181536	3.610876	2042.037011	0.020381	0.020930
RS	35	2.401355	3.610876	2102.270149	0.020982	0.021396
RS	36	2.642352	4.675348	1675.173465	0.016720	0.016935
RS	37	2.906568	4.675348	1732.784069	0.017295	0.017365
RS	38	3.196240	6.020814	1394.498801	0.013918	0.013870
RS	39	3.513822	6.020814	1448.455512	0.014457	0.014268
RS	40	3.862001	7.629535	1188.954849	0.011867	0.011618
RS	41	4.243726	7.629535	1238.780979	0.012364	0.011985
RS	42	4.662229	9.420864	1046.070647	0.010441	0.010037
RS	43	5.121054	9.420864	1091.750103	0.010897	0.010374
RS	44	5.624085	11.218505	956.751993	0.009549	0.009017
RS	45	6.175581	11.218505	998.405730	0.009965	0.009327
RS	46	6.780211	12.767472	914.367200	0.009126	0.008475
RS	47	7.443096	12.767472	951.820806	0.009500	0.008757
RS	48	8.169847	13.827596	912.442773	0.009107	0.008335
RS	49	8.966619	13.827596	944.634358	0.009428	0.008580
RS	50	9.840157	14.296576	941.722542	0.009399	0.008500
RS	51	10.797857	14.296576	966.004383	0.009641	0.008686
RS	52	11.847828	14.281257	985.583975	0.009837	0.008813
RS	53	12.998960	14.281257	997.386445	0.009955	0.008901
RS	54	14.261000	14.102131	1013.663846	0.010117	0.008975
RS	55	15.644633	14.102131	1008.007445	0.010061	0.008920
RS	56	17.161575	14.102131	992.980125	0.009911	0.008782
RS	57	18.824669	14.102131	968.117863	0.009663	0.008554
RS	58	20.647996	126.707866	110.535378	0.001103	0.000995
RS	59	22.646994	126.707866	120.072626	0.001198	0.001075
RS	60	24.838589	126.707866	130.308986	0.001301	0.001160
RS	61	27.241336	126.707866	141.269305	0.001410	0.001249
RS	62	29.875581	126.707866	152.972948	0.001527	0.001341
RS	63	32.763625	126.707866	9516.783010	0.094985	0.075533
PA	4+25*2+4+6 0.002108964 0.007581865 32.763625167 3593.040079656 33.551644189 11.648622612 5.780790858 3.595488604 2.695914111 2.255984788 1.986779652 1.789571811 1.646333669 1.569346551 1.573626524 1.672791630 1.887881210 2.253668923 2.814024102 3.610876375 4.675347854 6.020814212 7.629535098 9.420864202 11.218505270 12.767471532 13.827595809 14.296576275 14.281256756 14.102130978 126.707866368
//
IT	5185
RD	25
LK	-107912.295038
QD	-52.545626 -> -43.951054
RI	0.0040667961
TR	0.002038	0.007543
MT	33.671629
MM	C_pi: 12.991182, n_recomb: 101369.854517
RS	0	0.000000	3657.490812	0.255817	0.000003	0.000000
RS	1	0.009682	3657.490812	0.280596	0.000003	0.000001
RS	2	0.020302	3657.490812	0.307775	0.000003	0.000003
RS	3	0.031949	3657.490812	0.337589	0.000003	0.000004
RS	4	0.044725	32.087798	42.198129	0.000416	0.000501
RS	5	0.058737	32.087798	46.265170	0.000456	0.000567
RS	6	0.074106	11.615029	140.060858	0.001382	0.001763
RS	7	0.090963	11.615029	153.398339	0.001513	0.001868
RS	8	0.109453	5.900963	330.364814	0.003259	0.003973
RS	9	0.129732	5.900963	361.076827	0.003562	0.004206
RS	10	0.151975	3.705135	627.544544	0.006191	0.007187
RS	11	0.176371	3.705135	683.634979	0.006744	0.007658
RS	12	0.203130	2.787494	987.967249	0.009746	0.010901
RS	13	0.232479	2.787494	1071.852493	0.010574	0.011650
RS	14	0.264670	2.333752	1385.779017	0.013671	0.014890
RS	15	0.299978	2.333752	1496.244320	0.014760	0.015923
RS	16	0.338704	2.053230	1831.171213	0.018064	0.019320
RS	17	0.381180	2.053230	1965.711420	0.019391	0.020611
RS	18	0.427768	1.845721	2339.227822	0.023076	0.024358
RS	19	0.478868	1.845721	2492.832283	0.024591	0.025861
RS	20	0.534914	1.693031	2883.732295	0.028448	0.029759
RS	21	0.596387	1.693031	3045.568798	0.030044	0.031398
RS	22	0.663812	1.608059	3370.216030	0.033247	0.034632
RS	23	0.737765	1.608059	3523.612459	0.034760	0.036260
RS	24	0.818878	1.606291	3670.873459	0.036213	0.037715
RS	25	0.907845	1.606291	3800.581680	0.037492	0.039150
RS	26	1.005425	1.701489	3700.853444	0.036508	0.038087
RS	27	1.112454	1.701489	3801.843088	0.037505	0.039213
RS	28	1.229845	1.914909	3462.779335	0.034160	0.035669
RS	29	1.358601	1.914909	3541.454328	0.034936	0.036498
RS	30	1.499825	2.281981	3038.264501	0.029972	0.031236
RS	31	1.654721	2.281981	3105.532650	0.030636	0.031864
RS	32	1.824615	2.847865	2546.574153	0.025122	0.026027
RS	33	2.010958	2.847865	2609.950968	0.025747	0.026550
RS	34	2.215343	3.656415	2087.649790	0.020594	0.021123
RS	35	2.439517	3.656415	2149.179886	0.021201	0.021593
RS	36	2.685395	4.740945	1710.170416	0.016871	0.017069
RS	37	2.955080	4.740945	1769.066423	0.017452	0.017504
RS	38	3.250876	6.116572	1421.192864	0.014020	0.013958
RS	39	3.575311	6.116572	1476.377059	0.014564	0.014361
RS	40	3.931158	7.765729	1209.758851	0.011934	0.011675
RS	41	4.321459	7.765729	1260.720137	0.012437	0.012047
RS	42	4.749549	9.604847	1063.092245	0.010487	0.010076
RS	43	5.219087	9.604847	1109.805868	0.010948	0.010418
RS	44	5.734086	11.450134	971.772670	0.009586	0.009049
RS	45	6.298948	11.450134	1014.364558	0.010007	0.009363
RS	46	6.918500	13.035198	928.936024	0.009164	0.008509
RS	47	7.598038	13.035198	967.227522	0.009542	0.008795
RS	48	8.343370	14.108717	927.978662	0.009154	0.008378
RS	49	9.160865	14.108717	960.858090	0.009479	0.008627
RS	50	10.057511	14.563051	959.526883	0.009466	0.008561
RS	51	11.040971	14.563051	984.194150	0.009709	0.008749
RS	52	12.119651	14.507479	1006.639892	0.009930	0.008900
RS	53	13.302769	14.507479	1018.201765	0.010044	0.008985
RS	54	14.600439	14.231415	1040.680383	0.010266	0.009112
RS	55	16.023749	14.231415	1033.364169	0.010194	0.009043
RS	56	17.584866	14.231415	1016.240178	0.010025	0.008889
RS	57	19.297132	14.231415	988.868087	0.009755	0.008643
RS	58	21.175182	130.365520	110.656047	0.001092	0.000983
RS	59	23.235065	130.365520	120.273010	0.001186	0.001063
RS	60	25.494389	130.365520	130.602570	0.001288	0.001148
RS	61	27.972463	130.365520	141.671026	0.001398	0.001237
RS	62	30.690466	130.365520	153.499224	0.001514	0.001330
RS	63	33.671629	130.365520	9578.937625	0.094495	0.075508
PA	4+25*2+4+6 0.002038086 0.007542552 33.671628924 3657.490811752 32.087797820 11.615029019 5.900963052 3.705135343 2.787493987 2.333751994 2.053230104 1.845721211 1.693030576 1.608058784 1.606291352 1.701489453 1.914909173 2.281981206 2.847865086 3.656414542 4.740945119 6.116571810 7.765728982 9.604847487 11.450134298 13.035197633 14.108716764 14.563051414 14.507479437 14.231414678 130.365520488
//
CC
CC	Brief Description of the file format:
CC	  CC  comments
CC	  MM  useful-messages
CC	  RD  round-of-iterations
CC	  LL  \log[P(sequence)]
CC	  QD  Q-before-opt Q-after-opt
CC	  TR  \theta_0 \rho_0
CC	  RS  k t_k \lambda_k \pi_k \sum_{l\not=k}A_{kl} A_{kk}
CC	  DC  begin end best-k t_k+\Delta_k max-prob
CC
MM	Version: 0.6.5-r67
MM	pattern:4+25*2+4+6, n:63, n_free_lambdas:28
MM	n_iterations:25, skip:1, max_t:5, theta/rho:5
MM	is_decoding:0
MM	n_seqs:32, sum_L:1043040, sum_n:30812
RD	0
LK	0.000000
QD	0.000000 -> 0.000000
RI	inf
TR	0.029986	0.005997
MT	5.000000
MM	C_pi: 1.000000, n_recomb: 6236.552892
RS	0	0.000000	1.000000	39.914176	0.006400	0.000000
RS	1	0.006440	1.000000	42.203975	0.006767	0.000000
RS	2	0.013294	1.000000	44.606096	0.007152	0.000000
RS	3	0.020590	1.000000	47.123528	0.007556	0.000000
RS	4	0.028356	1.000000	49.758972	0.007979	0.000000
RS	5	0.036622	1.000000	52.514775	0.008420	0.000000
RS	6	0.045421	1.000000	55.392852	0.008882	0.000000
RS	7	0.054785	1.000000	58.394607	0.009363	0.000000
RS	8	0.064753	1.000000	61.520838	0.009865	0.000000
RS	9	0.075363	1.000000	64.771637	0.010386	0.000000
RS	10	0.086656	1.000000	68.146283	0.010927	0.000000
RS	11	0.098677	1.000000	71.643116	0.011488	0.000000
RS	12	0.111471	1.000000	75.259415	0.012067	0.000000
RS	13	0.125090	1.000000	78.991254	0.012666	0.000000
RS	14	0.139585	1.000000	82.833359	0.013282	0.000000
RS	15	0.155014	1.000000	86.778951	0.013915	0.000000
RS	16	0.171437	1.000000	90.819586	0.014562	0.000000
RS	17	0.188917	1.000000	94.944989	0.015224	0.000000
RS	18	0.207523	1.000000	99.142887	0.015897	0.000000
RS	19	0.227327	1.000000	103.398841	0.016579	0.000000
RS	20	0.248406	1.000000	107.696083	0.017269	0.000000
RS	21	0.270843	1.000000	112.015358	0.017961	0.000000
RS	22	0.294725	1.000000	116.334792	0.018654	0.000000
RS	23	0.320144	1.000000	120.629764	0.019342	0.000000
RS	24	0.347201	1.000000	124.872817	0.020023	0.000000
RS	25	0.376000	1.000000	129.033602	0.020690	0.000000
RS	26	0.406654	1.000000	133.078868	0.021339	0.000000
RS	27	0.439282	1.000000	136.972503	0.021963	0.000000
RS	28	0.474011	1.000000	140.675648	0.022557	0.000000
RS	29	0.510976	1.000000	144.146885	0.023113	0.000000
RS	30	0.550322	1.000000	147.342518	0.023626	0.000000
RS	31	0.592202	1.000000	150.216948	0.024087	0.000000
RS	32	0.636779	1.000000	152.723175	0.024488	0.000000
RS	33	0.684227	1.000000	154.813404	0.024824	0.000000
RS	34	0.734730	1.000000	156.439797	0.025084	0.000000
RS	35	0.788485	1.000000	157.555344	0.025263	0.000000
RS	36	0.845702	1.000000	158.114880	0.025353	0.000000
RS	37	0.906604	1.000000	158.076220	0.025347	0.000000
RS	38	0.971428	1.000000	157.401408	0.025239	0.000000
RS	39	1.040426	1.000000	156.058069	0.025023	0.000000
RS	40	1.113868	1.000000	154.020812	0.024696	0.000000
RS	41	1.192040	1.000000	151.272665	0.024256	0.000000
RS	42	1.275245	1.000000	147.806480	0.023700	0.000000
RS	43	1.363809	1.000000	143.626249	0.023030	0.000000
RS	44	1.458076	1.000000	138.748261	0.022248	0.000000
RS	45	1.558414	1.000000	133.202027	0.021358	0.000000
RS	46	1.665214	1.000000	127.030882	0.020369	0.000000
RS	47	1.778891	1.000000	120.292188	0.019288	0.000000
RS	48	1.899889	1.000000	113.057058	0.018128	0.000000
RS	49	2.028679	1.000000	105.409537	0.016902	0.000000
RS	50	2.165763	1.000000	97.445197	0.015625	0.000000
RS	51	2.311675	1.000000	89.269116	0.014314	0.000000
RS	52	2.466983	1.000000	80.993280	0.012987	0.000000
RS	53	2.632293	1.000000	72.733438	0.011662	0.000000
RS	54	2.808249	1.000000	64.605538	0.010359	0.000000
RS	55	2.995536	1.000000	56.721877	0.009095	0.000000
RS	56	3.194884	1.000000	49.187165	0.007887	0.000000
RS	57	3.407070	1.000000	42.094722	0.006750	0.000000
RS	58	3.632920	1.000000	35.523052	0.005696	0.000000
RS	59	3.873315	1.000000	29.533046	0.004735	0.000000
RS	60	4.129191	1.000000	24.166014	0.003875	0.000000
RS	61	4.401545	1.000000	19.442737	0.003118	0.000000
RS	62	4.691438	1.000000	15.363628	0.002463	0.000000
RS	63	5.000000	1.000000	42.649702	0.006839	0.000000
PA	4+25*2+4+6 0.029985684 0.005997137 5.000000000 1.000000000 1.000000000 1.000000000 1.000000000 1.000000000 1.000000000 1.000000000 1.000000000 1.000000000 1.000000000 1.000000000 1.000000000 1.000000000 1.000000000 1.000000000 1.000000000 1.000000000 1.000000000 1.000000000 1.000000000 1.000000000 1.000000000 1.000000000 1.000000000 1.000000000 1.000000000 1.000000000 1.000000000
//
IT	7875
RD	1
LK	-113194.422263
QD	-4643.672620 -> -1538.344855
RI	0.0900169269
TR	0.017273	0.003722
MT	11.024234
MM	C_pi: 1.834937, n_recomb: 7098.861039
RS	0	0.000000	0.716101	76.306960	0.010749	0.000098
RS	1	0.007766	0.716101	81.312809	0.011454	0.001143
RS	2	0.016134	0.716101	86.571391	0.012195	0.003967
RS	3	0.025153	0.716101	92.083325	0.012972	0.008507
RS	4	0.034872	0.473407	147.456181	0.020772	0.013648
RS	5	0.045346	0.473407	155.300268	0.021877	0.018348
RS	6	0.056633	0.445034	173.538074	0.024446	0.022275
RS	7	0.068796	0.445034	181.784423	0.025608	0.025621
RS	8	0.081905	0.456982	185.112537	0.026076	0.028707
RS	9	0.096031	0.456982	193.190095	0.027214	0.031529
RS	10	0.111254	0.494955	185.943016	0.026193	0.033538
RS	11	0.127659	0.494955	193.608174	0.027273	0.034282
RS	12	0.145339	0.557236	178.962991	0.025210	0.033962
RS	13	0.164391	0.557236	186.139170	0.026221	0.033047
RS	14	0.184922	0.636261	169.505637	0.023878	0.031889
RS	15	0.207049	0.636261	176.196622	0.024820	0.030716
RS	16	0.230893	0.726296	160.397031	0.022595	0.029665
RS	17	0.256589	0.726296	166.625024	0.023472	0.028776
RS	18	0.284281	0.827951	151.790402	0.021382	0.028001
RS	19	0.314123	0.827951	157.576864	0.022197	0.027248
RS	20	0.346282	0.946810	143.006604	0.020145	0.026425
RS	21	0.380939	0.946810	148.373199	0.020901	0.025473
RS	22	0.418287	1.087599	133.985042	0.018874	0.024374
RS	23	0.458536	1.087599	138.956431	0.019574	0.023149
RS	24	0.501910	1.250172	125.346513	0.017657	0.021851
RS	25	0.548652	1.250172	129.947453	0.018305	0.020541
RS	26	0.599025	1.429922	117.747464	0.016587	0.019274
RS	27	0.653309	1.429922	121.998499	0.017186	0.018081
RS	28	0.711808	1.621305	111.429815	0.015697	0.016976
RS	29	0.774851	1.621305	115.344378	0.016248	0.015962
RS	30	0.842789	1.819711	106.306027	0.014975	0.015035
RS	31	0.916003	1.819711	109.888597	0.015480	0.014192
RS	32	0.994902	2.021229	102.172588	0.014393	0.013432
RS	33	1.079929	2.021229	105.417448	0.014850	0.012748
RS	34	1.171558	2.222888	98.781578	0.013915	0.012137
RS	35	1.270303	2.222888	101.672507	0.014322	0.011589
RS	36	1.376717	2.423434	95.849060	0.013502	0.011096
RS	37	1.491394	2.423434	98.360791	0.013856	0.010649
RS	38	1.614976	2.623398	93.084094	0.013113	0.010237
RS	39	1.748156	2.623398	95.185624	0.013409	0.009854
RS	40	1.891678	2.824566	90.222343	0.012709	0.009492
RS	41	2.046345	2.824566	91.881516	0.012943	0.009145
RS	42	2.213024	3.028999	87.058298	0.012264	0.008811
RS	43	2.392646	3.028999	88.246389	0.012431	0.008489
RS	44	2.586217	3.238276	83.456561	0.011756	0.008179
RS	45	2.794820	3.238276	84.152016	0.011854	0.007885
RS	46	3.019622	3.453418	79.339893	0.011176	0.007609
RS	47	3.261882	3.453418	79.531540	0.011203	0.007353
RS	48	3.522955	3.675727	74.663634	0.010518	0.007120
RS	49	3.804302	3.675727	74.354724	0.010474	0.006910
RS	50	4.107498	3.908078	69.399821	0.009776	0.006724
RS	51	4.434239	3.908078	68.613772	0.009665	0.006560
RS	52	4.786353	4.156385	63.539922	0.008951	0.006417
RS	53	5.165812	4.156385	62.327265	0.008780	0.006293
RS	54	5.574738	4.590306	55.227215	0.007780	0.006185
RS	55	6.015420	4.590306	53.915493	0.007595	0.006093
RS	56	6.490324	4.590306	52.232747	0.007358	0.006012
RS	57	7.002108	4.590306	50.186001	0.007070	0.005942
RS	58	7.553635	6.860521	32.657059	0.004600	0.005881
RS	59	8.147992	6.860521	32.202138	0.004536	0.005828
RS	60	8.788504	6.860521	31.535380	0.004442	0.005782
RS	61	9.478757	6.860521	30.653834	0.004318	0.005743
RS	62	10.222613	6.860521	29.559330	0.004164	0.005716
RS	63	11.024234	6.860521	241.649440	0.034041	0.041790
PA	4+25*2+4+6 0.017273231 0.003721747 11.024234295 0.716100693 0.473407269 0.445034027 0.456981659 0.494955063 0.557235718 0.636260986 0.726296425 0.827951431 0.946809769 1.087598801 1.250171661 1.429922104 1.621305466 1.819711208 2.021228790 2.222887993 2.423434258 2.623397827 2.824565887 3.028999329 3.238275528 3.453417778 3.675726891 3.908078194 4.156384945 4.590306282 6.860521376
//
IT	4930
RD	2
LK	-107995.159033
QD	-2170.390521 -> -929.289143
RI	0.0622784290
TR	0.013218	0.004056
MT	13.558321
MM	C_pi: 3.290315, n_recomb: 13826.704735
RS	0	0.000000	1.778225	62.555877	0.004524	0.000033
RS	1	0.008117	1.778225	67.314383	0.004868	0.000346
RS	2	0.016894	1.778225	72.407038	0.005237	0.001156
RS	3	0.026382	1.778225	77.852634	0.005631	0.002632
RS	4	0.036641	0.692669	213.753573	0.015459	0.007176
RS	5	0.047732	0.692669	227.291403	0.016439	0.010996
RS	6	0.059724	0.531020	313.941073	0.022705	0.016012
RS	7	0.072690	0.531020	330.919980	0.023933	0.020319
RS	8	0.086707	0.486259	379.646028	0.027457	0.023943
RS	9	0.101863	0.486259	397.379574	0.028740	0.028118
RS	10	0.118249	0.491687	410.352043	0.029678	0.029888
RS	11	0.135965	0.491687	427.355070	0.030908	0.033815
RS	12	0.155119	0.533392	409.688460	0.029630	0.033372
RS	13	0.175827	0.533392	425.428727	0.030769	0.036362
RS	14	0.198217	0.600524	392.091850	0.028358	0.034102
RS	15	0.222424	0.600524	406.530511	0.029402	0.036041
RS	16	0.248597	0.685050	369.303664	0.026709	0.033090
RS	17	0.276893	0.685050	382.510098	0.027665	0.034528
RS	18	0.307487	0.786261	345.052316	0.024955	0.031557
RS	19	0.340564	0.786261	357.111735	0.025828	0.032862
RS	20	0.376326	0.912568	318.384145	0.023027	0.029889
RS	21	0.414990	0.912568	329.412420	0.023824	0.030979
RS	22	0.456794	1.076960	288.850411	0.020891	0.027784
RS	23	0.501990	1.076960	298.984876	0.021624	0.028386
RS	24	0.550856	1.289774	258.535822	0.018698	0.024988
RS	25	0.603688	1.289774	267.890753	0.019375	0.025046
RS	26	0.660808	1.553814	230.550126	0.016674	0.021769
RS	27	0.722565	1.553814	239.199383	0.017300	0.021514
RS	28	0.789335	1.865462	206.817891	0.014958	0.018682
RS	29	0.861525	1.865462	214.815376	0.015536	0.018356
RS	30	0.939575	2.218936	187.639756	0.013571	0.016047
RS	31	1.023961	2.218936	195.036185	0.014106	0.015737
RS	32	1.115196	2.607052	172.559875	0.012480	0.013894
RS	33	1.213837	2.607052	179.403337	0.012975	0.013636
RS	34	1.320485	3.021545	160.905260	0.011637	0.012186
RS	35	1.435790	3.021545	167.235881	0.012095	0.011994
RS	36	1.560455	3.456849	151.865124	0.010983	0.010844
RS	37	1.695239	3.456849	157.710396	0.011406	0.010698
RS	38	1.840964	3.912460	144.616522	0.010459	0.009754
RS	39	1.998518	3.912460	149.990253	0.010848	0.009624
RS	40	2.168861	4.391288	138.486598	0.010016	0.008812
RS	41	2.353031	4.391288	143.391257	0.010371	0.008676
RS	42	2.552151	4.894219	133.078394	0.009625	0.007956
RS	43	2.767434	4.894219	137.507375	0.009945	0.007821
RS	44	3.000192	5.415499	128.250370	0.009276	0.007195
RS	45	3.251844	5.415499	132.187123	0.009560	0.007090
RS	46	3.523923	5.944727	123.931655	0.008963	0.006571
RS	47	3.818088	5.944727	127.347291	0.009210	0.006520
RS	48	4.136131	6.474458	119.936523	0.008674	0.006106
RS	49	4.479990	6.474458	122.790775	0.008881	0.006113
RS	50	4.851762	7.007327	115.910935	0.008383	0.005782
RS	51	5.253711	7.007327	118.160161	0.008546	0.005837
RS	52	5.688288	7.562032	111.356345	0.008054	0.005559
RS	53	6.158141	7.562032	112.971166	0.008171	0.005642
RS	54	6.666133	8.552248	101.237348	0.007322	0.005199
RS	55	7.215361	8.552248	102.499495	0.007413	0.005294
RS	56	7.809171	8.552248	103.225866	0.007466	0.005360
RS	57	8.451182	8.552248	103.360218	0.007475	0.005384
RS	58	9.145307	15.937942	56.311167	0.004073	0.003660
RS	59	9.895776	15.937942	58.061826	0.004199	0.003761
RS	60	10.707163	15.937942	59.636775	0.004313	0.003827
RS	61	11.584413	15.937942	60.999887	0.004412	0.003857
RS	62	12.532872	15.937942	62.113845	0.004492	0.003852
RS	63	13.558321	15.937942	965.062510	0.069797	0.045972
PA	4+25*2+4+6 0.013218134 0.004055724 13.558320729 1.778225390 0.692668565 0.531019744 0.486258942 0.491686519 0.533391637 0.600523732 0.685049795 0.786260762 0.912568169 1.076959827 1.289773657 1.553813794 1.865462402 2.218935761 2.607051589 3.021545453 3.456849474 3.912459847 4.391287647 4.894219271 5.415498969 5.944726615 6.474458151 7.007326693 7.562031936 8.552248026 15.937941579
//
IT	4634
RD	3
LK	-105932.675925
QD	-1350.068860 -> -811.964963
RI	0.0457941531
TR	0.010836	0.004672
MT	14.783252
MM	C_pi: 4.661022, n_recomb: 22469.067272
RS	0	0.000000	5.096111	36.018639	0.001603	0.000012
RS	1	0.008265	5.096111	38.930490	0.001733	0.000120
RS	2	0.017213	5.096111	42.071941	0.001872	0.000394
RS	3	0.026900	5.096111	45.460099	0.002023	0.000891
RS	4	0.037388	1.169695	213.177738	0.009488	0.004164
RS	5	0.048743	1.169695	228.481614	0.010169	0.006507
RS	6	0.061036	0.726295	392.693439	0.017477	0.011869
RS	7	0.074346	0.726295	417.127397	0.018565	0.015326
RS	8	0.088755	0.589023	544.124570	0.024217	0.020479
RS	9	0.104355	0.589023	573.095110	0.025506	0.024182
RS	10	0.121245	0.550672	643.486185	0.028639	0.027588
RS	11	0.139530	0.550672	673.026661	0.029953	0.031255
RS	12	0.159327	0.566842	682.271182	0.030365	0.032161
RS	13	0.180760	0.566842	710.185333	0.031607	0.035397
RS	14	0.203964	0.616254	678.959576	0.030218	0.034181
RS	15	0.229086	0.616254	704.574589	0.031358	0.036764
RS	16	0.256284	0.686025	656.080218	0.029199	0.034379
RS	17	0.285730	0.686025	679.312368	0.030233	0.036455
RS	18	0.317610	0.772868	623.783355	0.027762	0.033556
RS	19	0.352125	0.772868	644.714655	0.028693	0.035372
RS	20	0.389492	0.884889	581.673793	0.025888	0.032082
RS	21	0.429947	0.884889	600.537752	0.026727	0.033700
RS	22	0.473746	1.038122	528.494990	0.023521	0.029898
RS	23	0.521165	1.038122	545.666552	0.024285	0.031140
RS	24	0.572503	1.249152	468.482101	0.020850	0.026905
RS	25	0.628084	1.249152	484.309016	0.021554	0.027635
RS	26	0.688259	1.528124	409.640463	0.018231	0.023393
RS	27	0.753407	1.528124	424.310898	0.018884	0.023712
RS	28	0.823939	1.877213	358.118226	0.015938	0.019926
RS	29	0.900301	1.877213	371.708870	0.016543	0.020042
RS	30	0.982974	2.294313	315.933859	0.014061	0.016910
RS	31	1.072480	2.294313	328.503226	0.014620	0.016949
RS	32	1.169383	2.774371	282.636284	0.012579	0.014445
RS	33	1.274295	2.774371	294.258305	0.013096	0.014460
RS	34	1.387877	3.308916	256.950305	0.011436	0.012491
RS	35	1.510847	3.308916	267.709228	0.011915	0.012513
RS	36	1.643981	3.890932	237.212424	0.010557	0.010964
RS	37	1.788117	3.890932	247.188133	0.011001	0.010999
RS	38	1.944166	4.520138	221.693042	0.009867	0.009750
RS	39	2.113112	4.520138	230.950058	0.010279	0.009780
RS	40	2.296021	5.201483	209.008834	0.009302	0.008732
RS	41	2.494048	5.201483	217.594028	0.009684	0.008739
RS	42	2.708441	5.934371	198.456416	0.008832	0.007836
RS	43	2.940552	5.934371	206.401099	0.009186	0.007825
RS	44	3.191848	6.701134	189.965678	0.008455	0.007062
RS	45	3.463913	6.701134	197.283879	0.008780	0.007062
RS	46	3.758463	7.470565	183.597186	0.008171	0.006450
RS	47	4.077357	7.470565	190.277646	0.008468	0.006490
RS	48	4.422607	8.216072	179.064548	0.007969	0.006020
RS	49	4.796391	8.216072	185.062826	0.008236	0.006107
RS	50	5.201068	8.933280	175.604841	0.007815	0.005748
RS	51	5.639190	8.933280	180.845665	0.008049	0.005877
RS	52	6.113523	9.653386	172.004214	0.007655	0.005582
RS	53	6.627058	9.653386	176.405027	0.007851	0.005730
RS	54	7.183036	10.960051	159.222810	0.007086	0.005208
RS	55	7.784964	10.960051	163.037995	0.007256	0.005349
RS	56	8.436640	10.960051	166.177327	0.007396	0.005458
RS	57	9.142176	10.960051	168.534468	0.007501	0.005521
RS	58	9.906023	24.360547	78.076418	0.003475	0.003027
RS	59	10.733001	24.360547	81.754220	0.003639	0.003126
RS	60	11.628326	24.360547	85.369106	0.003799	0.003200
RS	61	12.597649	24.360547	88.877561	0.003956	0.003247
RS	62	13.647084	24.360547	92.230950	0.004105	0.003267
RS	63	14.783252	24.360547	2040.661846	0.090821	0.048589
PA	4+25*2+4+6 0.010836483 0.004672035 14.783252403 5.096111074 1.169694681 0.726295001 0.589023028 0.550671965 0.566841796 0.616254195 0.686024540 0.772867554 0.884889376 1.038122242 1.249152114 1.528124008 1.877212985 2.294312741 2.774370649 3.308915814 3.890932035 4.520138169 5.201483267 5.934370856 6.701133557 7.470565253 8.216072303 8.933279652 9.653386201 10.960051304 24.360547446
//
IT	4967
RD	4
LK	-104999.079121
QD	-1021.329707 -> -718.206106
RI	0.0351897203
TR	0.009176	0.005233
MT	15.704997
MM	C_pi: 5.624334, n_recomb: 30252.966857
RS	0	0.000000	14.581562	17.105156	0.000565	0.000004
RS	1	0.008368	14.581562	18.525877	0.000612	0.000044
RS	2	0.017436	14.581562	20.063635	0.000663	0.000142
RS	3	0.027264	14.581562	21.727903	0.000718	0.000318
RS	4	0.037913	1.990688	171.915818	0.005683	0.002509
RS	5	0.049454	1.990688	185.185935	0.006121	0.003930
RS	6	0.061960	1.006328	393.098746	0.012994	0.008884
RS	7	0.075513	1.006328	420.074242	0.013885	0.011506
RS	8	0.090201	0.727256	618.558597	0.020446	0.017362
RS	9	0.106117	0.727256	655.239919	0.021659	0.020448
RS	10	0.123365	0.631957	795.709991	0.026302	0.025125
RS	11	0.142056	0.631957	836.177707	0.027640	0.028334
RS	12	0.162312	0.618844	894.688805	0.029574	0.030608
RS	13	0.184262	0.618844	934.446366	0.030888	0.033600
RS	14	0.208050	0.649665	927.716076	0.030665	0.033567
RS	15	0.233828	0.649665	964.714297	0.031888	0.036120
RS	16	0.261763	0.704438	923.657245	0.030531	0.034667
RS	17	0.292036	0.704438	957.215168	0.031640	0.036826
RS	18	0.324842	0.776433	898.735489	0.029707	0.034585
RS	19	0.360393	0.776433	928.676799	0.030697	0.036481
RS	20	0.398919	0.872344	853.213041	0.028203	0.033546
RS	21	0.440669	0.872344	879.752883	0.029080	0.035245
RS	22	0.485913	1.008639	784.230963	0.025922	0.031496
RS	23	0.534943	1.008639	808.009682	0.026708	0.032905
RS	24	0.588075	1.204279	697.524980	0.023056	0.028451
RS	25	0.645654	1.204279	719.288681	0.023776	0.029450
RS	26	0.708051	1.473300	606.857435	0.020059	0.024790
RS	27	0.775670	1.473300	627.058820	0.020727	0.025405
RS	28	0.848947	1.822155	524.479249	0.017336	0.021108
RS	29	0.928356	1.822155	543.264370	0.017957	0.021479
RS	30	1.014410	2.252598	455.682131	0.015062	0.017843
RS	31	1.107665	2.252598	473.093901	0.015638	0.018089
RS	32	1.208724	2.762951	400.794390	0.013248	0.015147
RS	33	1.318239	2.762951	416.891255	0.013780	0.015328
RS	34	1.436919	3.347035	358.178260	0.011839	0.013001
RS	35	1.565530	3.347035	373.053203	0.012331	0.013153
RS	36	1.704903	3.998779	325.326769	0.010754	0.011319
RS	37	1.855940	3.998779	339.089036	0.011208	0.011460
RS	38	2.019615	4.719164	299.513174	0.009900	0.009989
RS	39	2.196987	4.719164	312.265821	0.010322	0.010114
RS	40	2.389201	5.515585	278.532680	0.009207	0.008894
RS	41	2.597500	5.515585	290.361710	0.009598	0.008991
RS	42	2.823230	6.387267	261.321772	0.008638	0.007958
RS	43	3.067849	6.387267	272.295433	0.009001	0.008029
RS	44	3.332938	7.306998	247.900025	0.008194	0.007171
RS	45	3.620210	7.306998	258.066201	0.008530	0.007239
RS	46	3.931521	8.223637	238.512108	0.007884	0.006565
RS	47	4.268883	8.223637	247.885015	0.008194	0.006654
RS	48	4.634476	9.089277	232.805828	0.007695	0.006152
RS	49	5.030662	9.089277	241.346928	0.007978	0.006276
RS	50	5.460002	9.888675	229.594306	0.007589	0.005908
RS	51	5.925269	9.888675	237.204485	0.007841	0.006065
RS	52	6.429470	10.661370	226.848626	0.007498	0.005773
RS	53	6.975863	10.661370	233.395214	0.007715	0.005943
RS	54	7.567979	12.080289	211.747095	0.006999	0.005393
RS	55	8.209644	12.080289	217.489091	0.007189	0.005550
RS	56	8.905004	12.080289	222.386592	0.007351	0.005677
RS	57	9.658553	12.080289	226.291180	0.007480	0.005758
RS	58	10.475159	31.405034	90.100034	0.002978	0.002657
RS	59	11.360100	31.405034	95.037760	0.003141	0.002758
RS	60	12.319094	31.405034	100.019192	0.003306	0.002841
RS	61	13.358337	31.405034	105.003464	0.003471	0.002905
RS	62	14.484546	31.405034	109.942927	0.003634	0.002948
RS	63	15.704997	31.405034	2998.077376	0.099100	0.051513
PA	4+25*2+4+6 0.009176425 0.005232874 15.704996634 14.581562412 1.990688325 1.006328444 0.727255618 0.631957085 0.618844478 0.649664681 0.704437910 0.776433100 0.872344014 1.008639133 1.204278817 1.473299884 1.822155418 2.252597867 2.762950846 3.347034815 3.998779295 4.719163942 5.515584697 6.387267139 7.306997781 8.223636804 9.089276704 9.888675140 10.661370409 12.080289092 31.405034256
//
IT	5701
RD	5
LK	-104442.109669
QD	-827.639897 -> -613.515366
RI	0.0275177061
TR	0.007926	0.005701
MT	16.556435
MM	C_pi: 6.313565, n_recomb: 36878.115295
RS	0	0.000000	40.773464	7.514386	0.000204	0.000002
RS	1	0.008458	40.773464	8.148425	0.000221	0.000017
RS	2	0.017632	40.773464	8.835821	0.000240	0.000053
RS	3	0.027582	40.773464	9.581036	0.000260	0.000118
RS	4	0.038373	3.345714	126.404186	0.003428	0.001549
RS	5	0.050078	3.345714	136.601753	0.003704	0.002419
RS	6	0.062772	1.385425	355.354146	0.009636	0.006712
RS	7	0.076540	1.385425	381.455836	0.010344	0.008692
RS	8	0.091472	0.898180	629.063061	0.017058	0.014694
RS	9	0.107668	0.898180	669.602655	0.018157	0.017246
RS	10	0.125233	0.730135	873.284646	0.023680	0.022692
RS	11	0.144284	0.730135	921.795648	0.024996	0.025473
RS	12	0.164947	0.683378	1036.109321	0.028096	0.028815
RS	13	0.187357	0.683378	1086.067488	0.029450	0.031540
RS	14	0.211663	0.694908	1116.676199	0.030280	0.032565
RS	15	0.238024	0.694908	1164.279048	0.031571	0.034988
RS	16	0.266616	0.735594	1144.351026	0.031031	0.034434
RS	17	0.297626	0.735594	1187.915650	0.032212	0.036537
RS	18	0.331259	0.794544	1139.502523	0.030899	0.035027
RS	19	0.367736	0.794544	1178.285323	0.031951	0.036886
RS	20	0.407299	0.876621	1102.625024	0.029899	0.034494
RS	21	0.450209	0.876621	1136.571510	0.030820	0.036161
RS	22	0.496747	0.997833	1028.387237	0.027886	0.032726
RS	23	0.547223	0.997833	1058.266783	0.028696	0.034152
RS	24	0.601967	1.177818	922.656241	0.025019	0.029766
RS	25	0.661343	1.177818	949.660594	0.025751	0.030861
RS	26	0.725740	1.432335	804.406516	0.021813	0.026058
RS	27	0.795585	1.432335	829.398518	0.022490	0.026820
RS	28	0.871337	1.770322	692.696367	0.018783	0.022246
RS	29	0.953496	1.770322	715.996469	0.019415	0.022764
RS	30	1.042605	2.196308	597.243390	0.016195	0.018803
RS	31	1.139251	2.196308	618.907966	0.016783	0.019174
RS	32	1.244072	2.711512	520.030100	0.014101	0.015922
RS	33	1.357759	2.711512	540.087762	0.014645	0.016207
RS	34	1.481063	3.312348	459.527959	0.012461	0.013610
RS	35	1.614795	3.312348	478.053237	0.012963	0.013845
RS	36	1.759839	3.994440	412.608886	0.011188	0.011788
RS	37	1.917152	3.994440	429.715832	0.011652	0.011996
RS	38	2.087771	4.760317	375.630884	0.010186	0.010344
RS	39	2.272822	4.760317	391.444184	0.010615	0.010528
RS	40	2.473524	5.619513	345.585567	0.009371	0.009164
RS	41	2.691203	5.619513	360.219925	0.009768	0.009318
RS	42	2.927295	6.571624	321.048419	0.008706	0.008174
RS	43	3.183355	6.571624	334.601616	0.009073	0.008299
RS	44	3.461075	7.582785	302.123024	0.008192	0.007363
RS	45	3.762285	7.582785	314.669998	0.008533	0.007476
RS	46	4.088973	8.585976	289.237786	0.007843	0.006751
RS	47	4.443293	8.585976	300.811696	0.008157	0.006873
RS	48	4.827583	9.514221	281.987667	0.007646	0.006345
RS	49	5.244378	9.514221	292.549231	0.007933	0.006490
RS	50	5.696427	10.340977	278.762729	0.007559	0.006116
RS	51	6.186712	10.340977	288.180611	0.007814	0.006283
RS	52	6.718467	11.110824	276.681055	0.007503	0.005995
RS	53	7.295201	11.110824	284.762758	0.007722	0.006169
RS	54	7.920717	12.537723	259.467999	0.007036	0.005604
RS	55	8.599141	12.537723	266.511688	0.007227	0.005763
RS	56	9.334950	12.537723	272.488914	0.007389	0.005890
RS	57	10.132996	12.537723	277.212107	0.007517	0.005973
RS	58	10.998544	37.576603	95.933938	0.002601	0.002361
RS	59	11.937304	37.576603	101.648216	0.002756	0.002462
RS	60	12.955468	37.576603	107.489616	0.002915	0.002550
RS	61	14.059752	37.576603	113.422482	0.003076	0.002625
RS	62	15.257441	37.576603	119.403754	0.003238	0.002683
RS	63	16.556435	37.576603	3748.570865	0.101648	0.054554
PA	4+25*2+4+6 0.007926105 0.005700846 16.556434822 40.773464236 3.345714398 1.385425009 0.898180031 0.730135366 0.683378167 0.694908208 0.735594348 0.794543932 0.876620561 0.997832639 1.177817613 1.432335351 1.770321591 2.196308484 2.711511909 3.312348354 3.994440448 4.760316930 5.619513189 6.571624055 7.582784726 8.585976057 9.514220518 10.340977330 11.110823647 12.537722715 37.576602795
//
IT	4936
RD	6
LK	-104037.410222
QD	-680.359191 -> -514.206468
RI	0.0219290870
TR	0.006933	0.006081
MT	17.412791
MM	C_pi: 6.879111, n_recomb: 42736.345226
RS	0	0.000000	110.887842	3.225612	0.000075	0.000001
RS	1	0.008545	110.887842	3.501046	0.000082	0.000007
RS	2	0.017820	110.887842	3.799981	0.000089	0.000021
RS	3	0.027887	110.887842	4.124421	0.000097	0.000045
RS	4	0.038815	5.522466	89.794560	0.002101	0.000976
RS	5	0.050676	5.522466	97.252895	0.002276	0.001517
RS	6	0.063551	1.884452	307.865682	0.007204	0.005130
RS	7	0.077526	1.884452	331.612734	0.007760	0.006635
RS	8	0.092695	1.102493	608.250070	0.014233	0.012479
RS	9	0.109160	1.102493	650.056690	0.015211	0.014604
RS	10	0.127033	0.843305	904.617422	0.021167	0.020460
RS	11	0.146432	0.843305	958.704655	0.022433	0.022874
RS	12	0.167489	0.757844	1126.578680	0.026361	0.026978
RS	13	0.190345	0.757844	1185.078124	0.027730	0.029456
RS	14	0.215154	0.748911	1257.844544	0.029433	0.031347
RS	15	0.242084	0.748911	1315.205294	0.030775	0.033640
RS	16	0.271314	0.776038	1323.850883	0.030977	0.033879
RS	17	0.303042	0.776038	1377.153798	0.032224	0.035910
RS	18	0.337480	0.823524	1346.957899	0.031518	0.035085
RS	19	0.374862	0.823524	1394.649271	0.032634	0.036888
RS	20	0.415438	0.894145	1327.402332	0.031060	0.035062
RS	21	0.459481	0.894145	1368.906396	0.032031	0.036676
RS	22	0.507287	1.003169	1256.713642	0.029406	0.033643
RS	23	0.559178	1.003169	1292.707959	0.030248	0.035044
RS	24	0.615503	1.170260	1139.551797	0.026665	0.030858
RS	25	0.676641	1.170260	1171.594744	0.027414	0.031982
RS	26	0.743003	1.411884	998.981565	0.023375	0.027183
RS	27	0.815036	1.411884	1028.418213	0.024064	0.028016
RS	28	0.893223	1.738342	860.816896	0.020143	0.023302
RS	29	0.978092	1.738342	888.249427	0.020784	0.023905
RS	30	1.070212	2.156043	739.874485	0.017313	0.019732
RS	31	1.170203	2.156043	765.436074	0.017911	0.020182
RS	32	1.278739	2.668420	640.532101	0.014988	0.016702
RS	33	1.396549	2.668420	664.238877	0.015543	0.017054
RS	34	1.524425	3.274132	561.882587	0.013148	0.014247
RS	35	1.663228	3.274132	583.784010	0.013660	0.014538
RS	36	1.813892	3.970525	500.462819	0.011710	0.012300
RS	37	1.977429	3.970525	520.664445	0.012183	0.012552
RS	38	2.154940	4.761597	451.859444	0.010573	0.010750
RS	39	2.347619	4.761597	470.496157	0.011009	0.010972
RS	40	2.556762	5.658582	412.325859	0.009648	0.009485
RS	41	2.783775	5.658582	429.533180	0.010051	0.009677
RS	42	3.030187	6.661508	380.099142	0.008894	0.008437
RS	43	3.297653	6.661508	395.997930	0.009266	0.008599
RS	44	3.587974	7.731725	355.365158	0.008315	0.007593
RS	45	3.903102	7.731725	370.050001	0.008659	0.007738
RS	46	4.245157	8.789707	338.730127	0.007926	0.006968
RS	47	4.616440	8.789707	352.243965	0.008242	0.007114
RS	48	5.019448	9.752444	329.732513	0.007716	0.006563
RS	49	5.456892	9.752444	342.024075	0.008003	0.006721
RS	50	5.931714	10.582930	326.337859	0.007636	0.006342
RS	51	6.447109	10.582930	337.229353	0.007891	0.006513
RS	52	7.006543	11.328817	324.782519	0.007600	0.006228
RS	53	7.613779	11.328817	334.005822	0.007815	0.006398
RS	54	8.272902	12.721189	305.530378	0.007149	0.005824
RS	55	8.988346	12.721189	313.446247	0.007334	0.005976
RS	56	9.764922	12.721189	320.019738	0.007488	0.006095
RS	57	10.607855	12.721189	325.024578	0.007605	0.006170
RS	58	11.522814	43.431819	98.809492	0.002312	0.002117
RS	59	12.515954	43.431819	105.043884	0.002458	0.002217
RS	60	13.593956	43.431819	111.472137	0.002608	0.002308
RS	61	14.764070	43.431819	118.064200	0.002763	0.002389
RS	62	16.034167	43.431819	124.782454	0.002920	0.002458
RS	63	17.412791	43.431819	4362.996383	0.102091	0.057441
PA	4+25*2+4+6 0.006933163 0.006080701 17.412791251 110.887842316 5.522466352 1.884452355 1.102492827 0.843305456 0.757844369 0.748910956 0.776038231 0.823523550 0.894145013 1.003169253 1.170260357 1.411883877 1.738341618 2.156042605 2.668420483 3.274131963 3.970525064 4.761597151 5.658581650 6.661508080 7.731724845 8.789707279 9.752444414 10.582929785 11.328817359 12.721189452 43.431818613
//
IT	4755
RD	7
LK	-103720.543906
QD	-561.710873 -> -429.025071
RI	0.0178857522
TR	0.006121	0.006383
MT	18.299563
MM	C_pi: 7.400582, n_recomb: 48131.597501
RS	0	0.000000	293.542678	1.382375	0.000029	0.000000
RS	1	0.008630	293.542678	1.501670	0.000031	0.000003
RS	2	0.018005	293.542678	1.631259	0.000034	0.000008
RS	3	0.028188	293.542678	1.772030	0.000037	0.000018
RS	4	0.039251	8.946385	63.119028	0.001311	0.000627
RS	5	0.051268	8.946385	68.472860	0.001423	0.000969
RS	6	0.064322	2.529324	262.177883	0.005447	0.003963
RS	7	0.078503	2.529324	283.156159	0.005883	0.005118
RS	8	0.093907	1.342160	574.341128	0.011933	0.010651
RS	9	0.110641	1.342160	615.879175	0.012796	0.012439
RS	10	0.128820	0.970729	909.543262	0.018897	0.018464
RS	11	0.148566	0.970729	967.357049	0.020098	0.020577
RS	12	0.170017	0.840853	1183.406623	0.024587	0.025203
RS	13	0.193320	0.840853	1249.006599	0.025950	0.027462
RS	14	0.218633	0.809796	1364.548565	0.028350	0.030036
RS	15	0.246131	0.809796	1430.864239	0.029728	0.032214
RS	16	0.276001	0.823334	1471.722110	0.030577	0.033129
RS	17	0.308450	0.823334	1534.519769	0.031882	0.035100
RS	18	0.343698	0.860303	1527.351092	0.031733	0.034885
RS	19	0.381989	0.860303	1584.112819	0.032912	0.036646
RS	20	0.423584	0.921173	1530.934020	0.031807	0.035353
RS	21	0.468769	0.921173	1580.363234	0.032834	0.036927
RS	22	0.517853	1.020347	1470.450903	0.030551	0.034312
RS	23	0.571173	1.020347	1512.904626	0.031433	0.035685
RS	24	0.629094	1.177283	1348.256301	0.028012	0.031756
RS	25	0.692015	1.177283	1385.508959	0.028786	0.032885
RS	26	0.760364	1.408689	1190.310526	0.024730	0.028167
RS	27	0.834613	1.408689	1224.185779	0.025434	0.029039
RS	28	0.915269	1.725631	1028.747775	0.021374	0.024266
RS	29	1.002886	1.725631	1060.206903	0.022027	0.024923
RS	30	1.098063	2.135813	883.813445	0.018362	0.020606
RS	31	1.201455	2.135813	913.136435	0.018972	0.021110
RS	32	1.313769	2.644367	762.849713	0.015849	0.017456
RS	33	1.435776	2.644367	790.075311	0.016415	0.017857
RS	34	1.568311	3.251789	666.039865	0.013838	0.014879
RS	35	1.712285	3.251789	691.201525	0.014361	0.015210
RS	36	1.868683	3.956985	589.876495	0.012255	0.012820
RS	37	2.038578	3.956985	613.068601	0.012737	0.013106
RS	38	2.223135	4.765230	529.337612	0.010998	0.011173
RS	39	2.423618	4.765230	550.700087	0.011442	0.011424
RS	40	2.641404	5.689111	480.015656	0.009973	0.009828
RS	41	2.877984	5.689111	499.700511	0.010382	0.010047
RS	42	3.134981	6.728976	439.843546	0.009138	0.008722
RS	43	3.414156	6.728976	457.990515	0.009515	0.008911
RS	44	3.717423	7.842404	409.096414	0.008500	0.007842
RS	45	4.046863	7.842404	425.813943	0.008847	0.008011
RS	46	4.404732	8.939662	388.554586	0.008073	0.007201
RS	47	4.793485	8.939662	403.887074	0.008391	0.007364
RS	48	5.215788	9.924072	377.697018	0.007847	0.006792
RS	49	5.674534	9.924072	391.569683	0.008135	0.006960
RS	50	6.172870	10.749228	374.057016	0.007772	0.006576
RS	51	6.714211	10.749228	386.229841	0.008024	0.006748
RS	52	7.302270	11.464662	372.962140	0.007749	0.006467
RS	53	7.941078	11.464662	383.072756	0.007959	0.006629
RS	54	8.635013	12.806712	351.723613	0.007308	0.006050
RS	55	9.388835	12.806712	360.207801	0.007484	0.006192
RS	56	10.207711	12.806712	367.023366	0.007625	0.006299
RS	57	11.097255	12.806712	371.905145	0.007727	0.006361
RS	58	12.063565	49.296452	100.288506	0.002084	0.001917
RS	59	13.113267	49.296452	106.908282	0.002221	0.002014
RS	60	14.253557	49.296452	113.778293	0.002364	0.002106
RS	61	15.492252	49.296452	120.874019	0.002511	0.002191
RS	62	16.837846	49.296452	128.163417	0.002663	0.002268
RS	63	18.299563	49.296452	4902.400550	0.101854	0.060044
PA	4+25*2+4+6 0.006121397 0.006382653 18.299562840 293.542678235 8.946384983 2.529323709 1.342160129 0.970728843 0.840852668 0.809795646 0.823334185 0.860302580 0.921172925 1.020346744 1.177283363 1.408688517 1.725631176 2.135813051 2.644366995 3.251789232 3.956984700 4.765229962 5.689110683 6.728975976 7.842403635 8.939662145 9.924071740 10.749227943 11.464662156 12.806712323 49.296452089
//
IT	4436
RD	8
LK	-103466.828034
QD	-466.180551 -> -359.211093
RI	0.0149446808
TR	0.005449	0.006618
MT	19.219414
MM	C_pi: 7.908540, n_recomb: 53201.827864
RS	0	0.000000	757.276890	0.596589	0.000011	0.000000
RS	1	0.008714	757.276890	0.648588	0.000012	0.000001
RS	2	0.018187	757.276890	0.705120	0.000013	0.000003
RS	3	0.028486	757.276890	0.766581	0.000014	0.000007
RS	4	0.039683	14.237249	44.309828	0.000833	0.000408
RS	5	0.051855	14.237249	48.130067	0.000905	0.000628
RS	6	0.065087	3.350920	221.743108	0.004168	0.003093
RS	7	0.079473	3.350920	240.000243	0.004511	0.003989
RS	8	0.095112	1.619665	535.757557	0.010070	0.009143
RS	9	0.112115	1.619665	576.132274	0.010829	0.010662
RS	10	0.130598	1.112148	898.876535	0.016896	0.016701
RS	11	0.150693	1.112148	959.020913	0.018026	0.018566
RS	12	0.172538	0.931586	1216.997914	0.022875	0.023537
RS	13	0.196287	0.931586	1288.425292	0.024218	0.025605
RS	14	0.222106	0.876366	1445.281657	0.027166	0.028711
RS	15	0.250174	0.876366	1519.734828	0.028565	0.030785
RS	16	0.280689	0.875848	1594.316943	0.029967	0.032269
RS	17	0.313862	0.875848	1666.283050	0.031320	0.034194
RS	18	0.349926	0.902703	1685.011670	0.031672	0.034515
RS	19	0.389133	0.902703	1750.931129	0.032911	0.036251
RS	20	0.431756	0.954879	1715.642474	0.032248	0.035444
RS	21	0.478093	0.954879	1773.357321	0.033333	0.036995
RS	22	0.528469	1.045828	1670.390727	0.031397	0.034787
RS	23	0.583234	1.045828	1719.736228	0.032325	0.036143
RS	24	0.642771	1.194704	1548.476898	0.029106	0.032490
RS	25	0.707496	1.194704	1591.266472	0.029910	0.033622
RS	26	0.777862	1.418240	1377.628438	0.025894	0.029026
RS	27	0.854359	1.418240	1416.106638	0.026618	0.029922
RS	28	0.937522	1.727948	1195.687174	0.022475	0.025139
RS	29	1.027932	1.727948	1231.215109	0.023142	0.025833
RS	30	1.126220	2.132464	1028.418349	0.019331	0.021420
RS	31	1.233074	2.132464	1061.483996	0.019952	0.021962
RS	32	1.349238	2.638267	886.543798	0.016664	0.018173
RS	33	1.475525	2.638267	917.249250	0.017241	0.018609
RS	34	1.612817	3.247373	771.743495	0.014506	0.015489
RS	35	1.762073	3.247373	800.123887	0.015039	0.015852
RS	36	1.924334	3.960026	680.748080	0.012796	0.013330
RS	37	2.100736	3.960026	706.890887	0.013287	0.013643
RS	38	2.292508	4.782626	608.086479	0.011430	0.011595
RS	39	2.500993	4.782626	632.136000	0.011882	0.011869
RS	40	2.727644	5.728815	548.778484	0.010315	0.010177
RS	41	2.974046	5.728815	570.901520	0.010731	0.010418
RS	42	3.241919	6.799117	500.490605	0.009407	0.009014
RS	43	3.533135	6.799117	520.843305	0.009790	0.009225
RS	44	3.849728	7.947855	463.600642	0.008714	0.008098
RS	45	4.193909	7.947855	482.300962	0.009065	0.008286
RS	46	4.568082	9.076531	439.064209	0.008253	0.007438
RS	47	4.974860	9.076531	456.150827	0.008574	0.007616
RS	48	5.417085	10.076485	426.299043	0.008013	0.007026
RS	49	5.897846	10.076485	441.662667	0.008302	0.007200
RS	50	6.420500	10.892787	422.400100	0.007940	0.006814
RS	51	6.988699	10.892787	435.722271	0.008190	0.006984
RS	52	7.606411	11.576108	421.761330	0.007928	0.006708
RS	53	8.277950	11.576108	432.565045	0.008131	0.006862
RS	54	9.008007	12.860967	398.648923	0.007493	0.006280
RS	55	9.801682	12.860967	407.447561	0.007659	0.006410
RS	56	10.664519	12.860967	414.204422	0.007786	0.006504
RS	57	11.602543	12.860967	418.615658	0.007868	0.006550
RS	58	12.622306	55.296223	101.035979	0.001899	0.001751
RS	59	13.730933	55.296223	107.960867	0.002029	0.001846
RS	60	14.936165	55.296223	115.185293	0.002165	0.001937
RS	61	16.246422	55.296223	122.690083	0.002306	0.002024
RS	62	17.670855	55.296223	130.448699	0.002452	0.002105
RS	63	19.219414	55.296223	5396.447782	0.101434	0.062317
PA	4+25*2+4+6 0.005449254 0.006618337 19.219413531 757.276890067 14.237248511 3.350920451 1.619665063 1.112148276 0.931586003 0.876366295 0.875847871 0.902703357 0.954879173 1.045827777 1.194703873 1.418240305 1.727948307 2.132464436 2.638266604 3.247373197 3.960026281 4.782626221 5.728814922 6.799116535 7.947855190 9.076530942 10.076485347 10.892786624 11.576107870 12.860967444 55.296223490
//
IT	4544
RD	9
LK	-103262.040695
QD	-389.603765 -> -302.888916
RI	0.0127750964
TR	0.004890	0.006799
MT	20.166658
MM	C_pi: 8.410032, n_recomb: 57984.388245
RS	0	0.000000	1904.608737	0.260367	0.000004	0.000000
RS	1	0.008797	1904.608737	0.283278	0.000005	0.000000
RS	2	0.018367	1904.608737	0.308206	0.000005	0.000001
RS	3	0.028780	1904.608737	0.335329	0.000006	0.000003
RS	4	0.040108	22.277555	31.183191	0.000538	0.000270
RS	5	0.052433	22.277555	33.908166	0.000585	0.000414
RS	6	0.065842	4.383556	187.123521	0.003227	0.002440
RS	7	0.080430	4.383556	202.888569	0.003499	0.003143
RS	8	0.096302	1.937146	496.410638	0.008561	0.007901
RS	9	0.113570	1.937146	535.108548	0.009228	0.009203
RS	10	0.132357	1.267223	878.598348	0.015152	0.015159
RS	11	0.152797	1.267223	939.994386	0.016211	0.016819
RS	12	0.175034	1.029347	1233.548270	0.021274	0.022007
RS	13	0.199228	1.029347	1309.646733	0.022586	0.023907
RS	14	0.225550	0.947711	1505.173196	0.025958	0.027423
RS	15	0.254188	0.947711	1586.896563	0.027368	0.029401
RS	16	0.285345	0.932389	1695.359176	0.029238	0.031361
RS	17	0.319242	0.932389	1776.030475	0.030629	0.033247
RS	18	0.356122	0.949182	1822.244039	0.031426	0.034037
RS	19	0.396245	0.949182	1897.247438	0.032720	0.035758
RS	20	0.439898	0.993265	1882.455152	0.032465	0.035393
RS	21	0.487391	0.993265	1948.685162	0.033607	0.036935
RS	22	0.539062	1.077062	1856.228350	0.032013	0.035111
RS	23	0.595278	1.077062	1912.836694	0.032989	0.036461
RS	24	0.656439	1.219369	1739.033747	0.029991	0.033088
RS	25	0.722981	1.219369	1787.696167	0.030831	0.034224
RS	26	0.795376	1.436840	1559.344681	0.026892	0.029773
RS	27	0.874139	1.436840	1602.635815	0.027639	0.030689
RS	28	0.959831	1.741254	1360.000493	0.023455	0.025926
RS	29	1.053061	1.741254	1399.689284	0.024139	0.026648
RS	30	1.154491	2.141954	1172.209272	0.020216	0.022170
RS	31	1.264845	2.141954	1209.037670	0.020851	0.022743
RS	32	1.384906	2.646529	1010.348375	0.017424	0.018844
RS	33	1.515528	2.646529	1044.520936	0.018014	0.019310
RS	34	1.657640	3.258285	877.934870	0.015141	0.016068
RS	35	1.812254	3.258285	909.509578	0.015685	0.016457
RS	36	1.980469	3.978611	772.198528	0.013317	0.013820
RS	37	2.163481	3.978611	801.264087	0.013819	0.014155
RS	38	2.362592	4.814873	687.379858	0.011855	0.012005
RS	39	2.579218	4.814873	714.087022	0.012315	0.012299
RS	40	2.814899	5.781560	618.014927	0.010658	0.010519
RS	41	3.071313	5.781560	642.545239	0.011081	0.010778
RS	42	3.350283	6.879205	561.546966	0.009684	0.009303
RS	43	3.653793	6.879205	584.071633	0.010073	0.009531
RS	44	3.984002	8.059098	518.473703	0.008942	0.008352
RS	45	4.343258	8.059098	539.116824	0.009298	0.008556
RS	46	4.734117	9.214863	489.928397	0.008449	0.007674
RS	47	5.159358	9.214863	508.716664	0.008773	0.007863
RS	48	5.622006	10.227016	475.269129	0.008197	0.007257
RS	49	6.125352	10.227016	492.048331	0.008486	0.007437
RS	50	6.672975	11.032767	471.150567	0.008125	0.007049
RS	51	7.268771	11.032767	485.507519	0.008373	0.007218
RS	52	7.916977	11.683379	471.018540	0.008123	0.006947
RS	53	8.622204	11.683379	482.339783	0.008318	0.007094
RS	54	9.389467	12.906349	446.243577	0.007696	0.006512
RS	55	10.224224	12.906349	455.112659	0.007849	0.006630
RS	56	11.132412	12.906349	461.523630	0.007959	0.006709
RS	57	12.120490	12.906349	465.135114	0.008022	0.006737
RS	58	13.195485	61.441593	101.342172	0.001748	0.001612
RS	59	14.365045	61.441593	108.516213	0.001871	0.001704
RS	60	15.637487	61.441593	116.033523	0.002001	0.001795
RS	61	17.021861	61.441593	123.880025	0.002136	0.001883
RS	62	18.528014	61.441593	132.034516	0.002277	0.001967
RS	63	20.166658	61.441593	5855.174413	0.100978	0.064260
PA	4+25*2+4+6 0.004889535 0.006799156 20.166658261 1904.608737093 22.277554926 4.383555500 1.937145835 1.267222586 1.029347080 0.947710797 0.932389213 0.949181678 0.993264629 1.077061700 1.219368704 1.436840426 1.741254275 2.141953571 2.646529303 3.258285059 3.978610809 4.814872970 5.781560180 6.879205425 8.059098149 9.214863348 10.227016262 11.032767226 11.683379204 12.906348589 61.441592688
//
IT	4341
RD	10
LK	-103095.840944
QD	-328.191609 -> -257.495676
RI	0.0111475884
TR	0.004422	0.006935
MT	21.134126
MM	C_pi: 8.903081, n_recomb: 62474.176013
RS	0	0.000000	4698.632533	0.114501	0.000002	0.000000
RS	1	0.008877	4698.632533	0.124669	0.000002	0.000000
RS	2	0.018543	4698.632533	0.135740	0.000002	0.000001
RS	3	0.029066	4698.632533	0.147796	0.000002	0.000001
RS	4	0.040523	34.297119	22.042006	0.000353	0.000181
RS	5	0.052998	34.297119	23.990694	0.000384	0.000276
RS	6	0.066580	5.663113	157.961305	0.002528	0.001947
RS	7	0.081367	5.663113	171.524698	0.002746	0.002504
RS	8	0.097468	2.295806	458.283936	0.007336	0.006880
RS	9	0.114998	2.295806	495.035323	0.007924	0.008006
RS	10	0.134083	1.435267	852.431053	0.013645	0.013822
RS	11	0.154863	1.435267	914.245377	0.014634	0.015309
RS	12	0.177488	1.133366	1237.254967	0.019804	0.020621
RS	13	0.202122	1.133366	1316.977506	0.021080	0.022372
RS	14	0.228942	1.023013	1547.798314	0.024775	0.026204
RS	15	0.258142	1.023013	1635.886936	0.026185	0.028091
RS	16	0.289936	0.992022	1777.375202	0.028450	0.030449
RS	17	0.324551	0.992022	1866.155215	0.029871	0.032298
RS	18	0.362239	0.998597	1940.468701	0.031060	0.033497
RS	19	0.403273	0.998597	2024.304151	0.032402	0.035210
RS	20	0.447950	1.034904	2031.681010	0.032520	0.035241
RS	21	0.496593	1.034904	2106.480565	0.033718	0.036783
RS	22	0.549554	1.112253	2027.239888	0.032449	0.035318
RS	23	0.607216	1.112253	2091.352457	0.033475	0.036671
RS	24	0.669997	1.249043	1918.427473	0.030708	0.033571
RS	25	0.738352	1.249043	1973.230188	0.031585	0.034716
RS	26	0.812774	1.461796	1733.557991	0.027748	0.030421
RS	27	0.893803	1.461796	1781.848203	0.028521	0.031354
RS	28	0.982026	1.762447	1519.724101	0.024326	0.026632
RS	29	1.078079	1.762447	1563.660263	0.025029	0.027378
RS	30	1.182660	2.160922	1313.346833	0.021022	0.022856
RS	31	1.296525	2.160922	1353.954578	0.021672	0.023455
RS	32	1.420498	2.665767	1132.625343	0.018129	0.019467
RS	33	1.555476	2.665767	1170.245219	0.018732	0.019957
RS	34	1.702436	3.281389	983.188231	0.015738	0.016611
RS	35	1.862442	3.281389	1017.922314	0.016293	0.017022
RS	36	2.036653	4.010181	862.994044	0.013814	0.014283
RS	37	2.226328	4.010181	894.942139	0.014325	0.014637
RS	38	2.432842	4.860339	766.150852	0.012263	0.012395
RS	39	2.657688	4.860339	795.473750	0.012733	0.012705
RS	40	2.902494	5.847027	686.801486	0.010993	0.010847
RS	41	3.169032	5.847027	713.696342	0.011424	0.011121
RS	42	3.459232	6.970616	622.211301	0.009959	0.009583
RS	43	3.775193	6.970616	646.863663	0.010354	0.009825
RS	44	4.119202	8.179438	573.013454	0.009172	0.008598
RS	45	4.493751	8.179438	595.550903	0.009533	0.008815
RS	46	4.901548	9.359741	540.523848	0.008652	0.007903
RS	47	5.345547	9.359741	560.955607	0.008979	0.008102
RS	48	5.828961	10.382005	524.043838	0.008388	0.007482
RS	49	6.355288	10.382005	542.161078	0.008678	0.007667
RS	50	6.928339	11.176043	519.793882	0.008320	0.007278
RS	51	7.552261	11.176043	535.072640	0.008565	0.007446
RS	52	8.231569	11.793352	520.266707	0.008328	0.007182
RS	53	8.971181	11.793352	531.934256	0.008514	0.007321
RS	54	9.776451	12.949887	494.151915	0.007910	0.006745
RS	55	10.653206	12.949887	502.843614	0.008049	0.006850
RS	56	11.607792	12.949887	508.622286	0.008141	0.006912
RS	57	12.647120	12.949887	511.111392	0.008181	0.006922
RS	58	13.778711	67.689581	101.354972	0.001622	0.001496
RS	59	15.010755	67.689581	108.734876	0.001740	0.001585
RS	60	16.352172	67.689581	116.496955	0.001865	0.001674
RS	61	17.812668	67.689581	124.631934	0.001995	0.001762
RS	62	19.402817	67.689581	133.123692	0.002131	0.001847
RS	63	21.134126	67.689581	6279.911837	0.100520	0.065896
PA	4+25*2+4+6 0.004421585 0.006935285 21.134126120 4698.632533223 34.297119031 5.663113430 2.295805899 1.435266510 1.133365935 1.023012870 0.992021785 0.998597102 1.034903886 1.112253437 1.249042801 1.461795755 1.762446718 2.160922326 2.665766674 3.281388930 4.010181273 4.860338883 5.847027399 6.970616452 8.179437856 9.359740863 10.382005043 11.176043393 11.793352112 12.949886665 67.689580576
//
IT	4408
RD	11
LK	-102960.152411
QD	-278.727488 -> -220.700390
RI	0.0099065917
TR	0.004029	0.007035
MT	22.116078
MM	C_pi: 9.383427, n_recomb: 66655.537789
RS	0	0.000000	11305.344334	0.051114	0.000001	0.000000
RS	1	0.008955	11305.344334	0.055693	0.000001	0.000000
RS	2	0.018713	11305.344334	0.060683	0.000001	0.000000
RS	3	0.029344	11305.344334	0.066120	0.000001	0.000001
RS	4	0.040927	51.968682	15.670683	0.000235	0.000123
RS	5	0.053548	51.968682	17.070512	0.000256	0.000187
RS	6	0.067299	7.225122	133.630646	0.002005	0.001571
RS	7	0.082281	7.225122	145.290689	0.002180	0.002019
RS	8	0.098605	2.695477	422.473346	0.006338	0.006040
RS	9	0.116391	2.695477	457.175095	0.006859	0.007022
RS	10	0.135769	1.615126	822.988124	0.012347	0.012669
RS	11	0.156883	1.615126	884.595862	0.013271	0.014009
RS	12	0.179888	1.242745	1231.362529	0.018474	0.019380
RS	13	0.204953	1.242745	1313.785373	0.019710	0.021000
RS	14	0.232263	1.101490	1576.103529	0.023646	0.025070
RS	15	0.262018	1.101490	1669.652442	0.025049	0.026871
RS	16	0.294438	1.053959	1842.548566	0.027643	0.029560
RS	17	0.329762	1.053959	1938.744536	0.029086	0.031373
RS	18	0.368249	1.050073	2040.978113	0.030620	0.032928
RS	19	0.410182	1.050073	2133.239530	0.032004	0.034634
RS	20	0.455871	1.078767	2163.660202	0.032460	0.035021
RS	21	0.505651	1.078767	2246.911997	0.033709	0.036568
RS	22	0.559889	1.150138	2182.857797	0.032748	0.035434
RS	23	0.618985	1.150138	2254.567887	0.033824	0.036796
RS	24	0.683373	1.282165	2085.357193	0.031286	0.033960
RS	25	0.753527	1.282165	2146.467391	0.032202	0.035117
RS	26	0.829964	1.491207	1898.541325	0.028483	0.030982
RS	27	0.913245	1.491207	1951.959977	0.029284	0.031932
RS	28	1.003985	1.789304	1672.993250	0.025099	0.027264
RS	29	1.102851	1.789304	1721.231578	0.025823	0.028030
RS	30	1.210571	2.186885	1450.031267	0.021754	0.023482
RS	31	1.327938	2.186885	1494.412717	0.022420	0.024102
RS	32	1.455815	2.693343	1251.734795	0.018779	0.020041
RS	33	1.595144	2.693343	1292.762042	0.019395	0.020551
RS	34	1.746951	3.314080	1086.044316	0.016293	0.017115
RS	35	1.912353	3.314080	1123.882926	0.016861	0.017544
RS	36	2.092567	4.052372	951.849596	0.014280	0.014714
RS	37	2.288919	4.052372	986.620592	0.014802	0.015085
RS	38	2.502856	4.917120	843.273449	0.012651	0.012760
RS	39	2.735952	4.917120	875.151817	0.013129	0.013086
RS	40	2.989922	5.924030	754.152612	0.011314	0.011156
RS	41	3.266637	5.924030	783.352418	0.011752	0.011444
RS	42	3.568132	7.073155	681.618047	0.010226	0.009847
RS	43	3.896627	7.073155	708.338824	0.010627	0.010103
RS	44	4.254540	8.309832	626.453236	0.009398	0.008832
RS	45	4.644506	8.309832	650.823932	0.009764	0.009060
RS	46	5.069394	9.513217	590.158737	0.008854	0.008121
RS	47	5.532334	9.513217	612.166443	0.009184	0.008328
RS	48	6.036731	10.544218	571.987485	0.008581	0.007696
RS	49	6.586298	10.544218	591.359948	0.008872	0.007886
RS	50	7.185082	11.325622	567.735783	0.008517	0.007499
RS	51	7.837489	11.325622	583.822892	0.008759	0.007666
RS	52	8.548321	11.908836	568.954391	0.008536	0.007411
RS	53	9.322811	11.908836	580.800724	0.008713	0.007541
RS	54	10.166660	12.994334	541.925190	0.008130	0.006975
RS	55	11.086079	12.994334	550.188127	0.008254	0.007067
RS	56	12.087835	12.994334	555.050086	0.008327	0.007113
RS	57	13.179302	12.994334	556.102974	0.008343	0.007103
RS	58	14.368514	73.980152	101.166746	0.001518	0.001397
RS	59	15.664225	73.980152	108.717618	0.001631	0.001484
RS	60	17.075972	73.980152	116.685259	0.001751	0.001572
RS	61	18.614146	73.980152	125.064868	0.001876	0.001659
RS	62	20.290069	73.980152	133.845092	0.002008	0.001745
RS	63	22.116078	73.980152	6669.211055	0.100055	0.067254
PA	4+25*2+4+6 0.004028588 0.007035211 22.116077511 11305.344333634 51.968681924 7.225121573 2.695476927 1.615126434 1.242744844 1.101489819 1.053958814 1.050073385 1.078766542 1.150138382 1.282164753 1.491206773 1.789304224 2.186884745 2.693342712 3.314080351 4.052372130 4.917119842 5.924029984 7.073155114 8.309831833 9.513216991 10.544217683 11.325622053 11.908836483 12.994334222 73.980152102
//
IT	4688
RD	12
LK	-102848.590269
QD	-238.630322 -> -190.627199
RI	0.0089452500
TR	0.003697	0.007106
MT	23.109320
MM	C_pi: 9.847494, n_recomb: 70517.395931
RS	0	0.000000	27512.874071	0.022365	0.000000	0.000000
RS	1	0.009031	27512.874071	0.024386	0.000000	0.000000
RS	2	0.018878	27512.874071	0.026589	0.000000	0.000000
RS	3	0.029614	27512.874071	0.028991	0.000000	0.000000
RS	4	0.041319	77.507480	11.220036	0.000159	0.000085
RS	5	0.054082	77.507480	12.231797	0.000173	0.000129
RS	6	0.067997	9.102073	113.465880	0.001609	0.001283
RS	7	0.083169	9.102073	123.504663	0.001751	0.001647
RS	8	0.099711	3.134567	389.564506	0.005524	0.005349
RS	9	0.117747	3.134567	422.228007	0.005988	0.006212
RS	10	0.137412	1.805262	792.185566	0.011234	0.011678
RS	11	0.158852	1.805262	853.141770	0.012098	0.012894
RS	12	0.182229	1.356493	1218.548680	0.017280	0.018276
RS	13	0.207718	1.356493	1302.886378	0.018476	0.019779
RS	14	0.235508	1.182396	1592.747857	0.022587	0.024028
RS	15	0.265808	1.182396	1690.894735	0.023978	0.025749
RS	16	0.298844	1.117536	1893.042303	0.026845	0.028712
RS	17	0.334864	1.117536	1995.914921	0.028304	0.030489
RS	18	0.374137	1.102938	2125.246403	0.030138	0.032353
RS	19	0.416956	1.102938	2225.417586	0.031558	0.034052
RS	20	0.463643	1.124103	2279.091154	0.032320	0.034757
RS	21	0.514546	1.124103	2370.535947	0.033616	0.036311
RS	22	0.570046	1.189834	2322.970919	0.032942	0.035482
RS	23	0.630558	1.189834	2402.235292	0.034066	0.036856
RS	24	0.696535	1.317657	2239.021673	0.031751	0.034272
RS	25	0.768470	1.317657	2306.502941	0.032708	0.035442
RS	26	0.846902	1.523763	2053.033100	0.029114	0.031467
RS	27	0.932417	1.523763	2111.643518	0.029945	0.032434
RS	28	1.025656	1.820277	1818.339629	0.025786	0.027828
RS	29	1.127314	1.820277	1870.894885	0.026531	0.028613
RS	30	1.238153	2.218085	1580.775479	0.022417	0.024050
RS	31	1.359003	2.218085	1628.898106	0.023099	0.024689
RS	32	1.490766	2.727367	1366.277288	0.019375	0.020567
RS	33	1.634429	2.727367	1410.650484	0.020004	0.021095
RS	34	1.791066	3.354447	1185.233616	0.016808	0.017578
RS	35	1.961849	3.354447	1226.102786	0.017387	0.018024
RS	36	2.148056	4.103389	1037.633924	0.014715	0.015113
RS	37	2.351079	4.103389	1075.150690	0.015247	0.015498
RS	38	2.572437	4.983718	917.745805	0.013014	0.013099
RS	39	2.813786	4.983718	952.103544	0.013502	0.013437
RS	40	3.076932	6.011561	819.184795	0.011617	0.011443
RS	41	3.363842	6.011561	850.615853	0.012062	0.011743
RS	42	3.676663	7.186513	738.987303	0.010480	0.010093
RS	43	4.017736	7.186513	767.705034	0.010887	0.010360
RS	44	4.389611	8.450827	678.097687	0.009616	0.009051
RS	45	4.795070	8.450827	704.230792	0.009987	0.009289
RS	46	5.237146	9.676649	638.203240	0.009050	0.008325
RS	47	5.719146	9.676649	661.712870	0.009384	0.008541
RS	48	6.244676	10.715615	618.515205	0.008771	0.007900
RS	49	6.817667	10.715615	639.058057	0.009062	0.008094
RS	50	7.442405	11.483662	614.426789	0.008713	0.007709
RS	51	8.123564	11.483662	631.212270	0.008951	0.007875
RS	52	8.866238	12.031972	616.564361	0.008743	0.007632
RS	53	9.675983	12.031972	628.431005	0.008912	0.007753
RS	54	10.558857	13.041995	589.131479	0.008354	0.007203
RS	55	11.521464	13.041995	596.717340	0.008462	0.007281
RS	56	12.571004	13.041995	600.387418	0.008514	0.007309
RS	57	13.715329	13.041995	599.706784	0.008504	0.007278
RS	58	14.962998	80.256249	100.846744	0.001430	0.001314
RS	59	16.323346	80.256249	108.540578	0.001539	0.001398
RS	60	17.806546	80.256249	116.681948	0.001655	0.001484
RS	61	19.423695	80.256249	125.270174	0.001776	0.001571
RS	62	21.186890	80.256249	134.298328	0.001904	0.001657
RS	63	23.109320	80.256249	7021.685679	0.099574	0.068370
PA	4+25*2+4+6 0.003696604 0.007105657 23.109320082 27512.874070726 77.507480114 9.102073486 3.134567470 1.805261634 1.356493089 1.182396444 1.117535515 1.102937769 1.124102831 1.189833653 1.317656805 1.523763494 1.820277335 2.218084959 2.727367298 3.354446938 4.103389285 4.983717720 6.011560576 7.186513013 8.450827214 9.676649199 10.715614793 11.483661624 12.031972139 13.041995250 80.256248960
//
IT	5698
RD	13
LK	-102756.122144
QD	-205.886678 -> -165.832022
RI	0.0081902065
TR	0.003414	0.007152
MT	24.111994
MM	C_pi: 10.293004, n_recomb: 74058.543387
RS	0	0.000000	67492.834065	0.009635	0.000000	0.000000
RS	1	0.009104	67492.834065	0.010513	0.000000	0.000000
RS	2	0.019037	67492.834065	0.011471	0.000000	0.000000
RS	3	0.029875	67492.834065	0.012515	0.000000	0.000000
RS	4	0.041699	113.827908	8.096367	0.000109	0.000059
RS	5	0.054600	113.827908	8.832862	0.000119	0.000090
RS	6	0.068675	11.324243	96.801995	0.001307	0.001059
RS	7	0.084032	11.324243	105.471530	0.001424	0.001359
RS	8	0.100786	3.610248	359.795757	0.004858	0.004778
RS	9	0.119066	3.610248	390.506655	0.005273	0.005543
RS	10	0.139011	2.003876	761.399618	0.010281	0.010828
RS	11	0.160771	2.003876	821.408923	0.011091	0.011937
RS	12	0.184512	1.473598	1201.004691	0.016217	0.017299
RS	13	0.210415	1.473598	1286.613320	0.017373	0.018698
RS	14	0.238676	1.265044	1600.132525	0.021606	0.023078
RS	15	0.269510	1.265044	1702.089780	0.022983	0.024724
RS	16	0.303151	1.182190	1931.014455	0.026074	0.027914
RS	17	0.339855	1.182190	2039.823338	0.027543	0.029655
RS	18	0.379901	1.156666	2194.953862	0.029638	0.031786
RS	19	0.423592	1.156666	2302.455275	0.031090	0.033478
RS	20	0.471262	1.170359	2379.057388	0.032124	0.034467
RS	21	0.523271	1.170359	2478.333236	0.033465	0.036029
RS	22	0.580015	1.230704	2447.994809	0.033055	0.035479
RS	23	0.641926	1.230704	2534.658940	0.034225	0.036866
RS	24	0.709473	1.354756	2379.203432	0.032126	0.034519
RS	25	0.783169	1.354756	2453.027315	0.033123	0.035706
RS	26	0.863575	1.558542	2196.341734	0.029657	0.031887
RS	27	0.951302	1.558542	2260.144771	0.030518	0.032871
RS	28	1.047015	1.854263	1954.809160	0.026395	0.028331
RS	29	1.151442	1.854263	2011.657463	0.027163	0.029134
RS	30	1.265377	2.253250	1704.537089	0.023016	0.024564
RS	31	1.389685	2.253250	1756.343642	0.023716	0.025220
RS	32	1.525310	2.766450	1475.224212	0.019920	0.021046
RS	33	1.673282	2.766450	1522.864218	0.020563	0.021591
RS	34	1.834727	3.401047	1279.799954	0.017281	0.018003
RS	35	2.010870	3.401047	1323.611401	0.017873	0.018464
RS	36	2.203049	4.161849	1119.479679	0.015116	0.015478
RS	37	2.412725	4.161849	1159.652961	0.015659	0.015877
RS	38	2.641490	5.058934	988.792525	0.013351	0.013410
RS	39	2.891083	5.058934	1025.543207	0.013848	0.013760
RS	40	3.163399	6.108765	881.208864	0.011899	0.011707
RS	41	3.460508	6.108765	914.788835	0.012352	0.012018
RS	42	3.784666	7.310337	793.708563	0.010717	0.010321
RS	43	4.138337	7.310337	824.344883	0.011131	0.010598
RS	44	4.524206	8.602696	727.401613	0.009822	0.009253
RS	45	4.945207	8.602696	755.221578	0.010198	0.009501
RS	46	5.404536	9.850952	684.160601	0.009238	0.008516
RS	47	5.905684	9.850952	709.096549	0.009575	0.008739
RS	48	6.452458	10.897568	663.165553	0.008955	0.008090
RS	49	7.049011	10.897568	684.796793	0.009247	0.008288
RS	50	7.699877	11.651785	659.428650	0.008904	0.007909
RS	51	8.409999	11.651785	676.811263	0.009139	0.008073
RS	52	9.184772	12.164392	662.684993	0.008948	0.007843
RS	53	10.030083	12.164392	674.428506	0.009107	0.007957
RS	54	10.952354	13.094844	635.420385	0.008580	0.007427
RS	55	11.958590	13.094844	642.091488	0.008670	0.007491
RS	56	13.056437	13.094844	644.311446	0.008700	0.007500
RS	57	14.254234	13.094844	641.624081	0.008664	0.007446
RS	58	15.561083	86.468774	100.452221	0.001356	0.001243
RS	59	16.986910	86.468774	108.267167	0.001462	0.001325
RS	60	18.542549	86.468774	116.557081	0.001574	0.001410
RS	61	20.239818	86.468774	125.325061	0.001692	0.001496
RS	62	22.091610	86.468774	134.568242	0.001817	0.001582
RS	63	24.111994	86.468774	7337.156747	0.099072	0.069278
PA	4+25*2+4+6 0.003414291 0.007152048 24.111994358 67492.834064606 113.827908388 11.324243120 3.610247513 2.003875948 1.473598486 1.265044236 1.182189611 1.156665799 1.170359298 1.230703632 1.354755863 1.558541583 1.854263148 2.253250480 2.766450227 3.401046698 4.161849295 5.058933549 6.108764793 7.310336875 8.602695847 9.850952379 10.897568405 11.651784866 12.164392411 13.094843529 86.468773778
//
IT	5712
RD	14
LK	-102678.806658
QD	-178.941762 -> -145.215083
RI	0.0075890842
TR	0.003172	0.007179
MT	25.123946
MM	C_pi: 10.719135, n_recomb: 77286.474648
RS	0	0.000000	158519.167368	0.004308	0.000000	0.000000
RS	1	0.009175	158519.167368	0.004703	0.000000	0.000000
RS	2	0.019192	158519.167368	0.005135	0.000000	0.000000
RS	3	0.030128	158519.167368	0.005606	0.000000	0.000000
RS	4	0.042068	164.698674	5.890986	0.000076	0.000042
RS	5	0.055103	164.698674	6.431279	0.000083	0.000064
RS	6	0.069334	13.916564	83.050344	0.001075	0.000884
RS	7	0.084871	13.916564	90.569856	0.001172	0.001134
RS	8	0.101833	4.118692	333.171108	0.004311	0.004303
RS	9	0.120352	4.118692	362.058982	0.004685	0.004988
RS	10	0.140569	2.208994	731.588259	0.009466	0.010098
RS	11	0.162642	2.208994	790.475488	0.010228	0.011116
RS	12	0.186740	1.593062	1180.487635	0.015274	0.016436
RS	13	0.213049	1.593062	1266.858078	0.016392	0.017743
RS	14	0.241772	1.348817	1600.363431	0.020707	0.022217
RS	15	0.273130	1.348817	1705.436599	0.022066	0.023792
RS	16	0.307366	1.247462	1958.519466	0.025341	0.027171
RS	17	0.344742	1.247462	2072.557134	0.026817	0.028876
RS	18	0.385548	1.210851	2251.883710	0.029137	0.031239
RS	19	0.430098	1.210851	2366.112620	0.030615	0.032923
RS	20	0.478736	1.217128	2464.916810	0.031893	0.034164
RS	21	0.531836	1.217128	2571.596730	0.033274	0.035734
RS	22	0.589808	1.272295	2558.754704	0.033107	0.035439
RS	23	0.653100	1.272295	2652.581151	0.034321	0.036841
RS	24	0.722198	1.392924	2506.174737	0.032427	0.034716
RS	25	0.797636	1.392924	2586.237569	0.033463	0.035919
RS	26	0.879996	1.594889	2328.283734	0.030125	0.032252
RS	27	0.969913	1.594889	2397.226068	0.031017	0.033252
RS	28	1.068080	1.890480	2081.921982	0.026938	0.028781
RS	29	1.175253	1.890480	2143.005373	0.027728	0.029600
RS	30	1.292260	2.291477	1820.687404	0.023558	0.025030
RS	31	1.420003	2.291477	1876.099930	0.024275	0.025701
RS	32	1.559467	2.809586	1577.907721	0.020416	0.021483
RS	33	1.711726	2.809586	1628.721958	0.021074	0.022042
RS	34	1.877956	3.452839	1369.090313	0.017714	0.018390
RS	35	2.059437	3.452839	1415.746266	0.018318	0.018864
RS	36	2.257570	4.226751	1196.778947	0.015485	0.015812
RS	37	2.473882	4.226751	1239.512369	0.016038	0.016222
RS	38	2.710041	5.141911	1055.860435	0.013662	0.013693
RS	39	2.967868	5.141911	1094.912280	0.014167	0.014054
RS	40	3.249351	6.215044	939.729787	0.012159	0.011948
RS	41	3.556661	6.215044	975.372458	0.012620	0.012269
RS	42	3.892167	7.444430	845.339629	0.010938	0.010528
RS	43	4.258456	7.444430	877.813801	0.011358	0.010815
RS	44	4.658354	8.765762	773.966507	0.010014	0.009439
RS	45	5.094942	8.765762	803.397344	0.010395	0.009695
RS	46	5.571589	10.036994	727.664881	0.009415	0.008692
RS	47	6.091969	10.036994	753.953964	0.009755	0.008921
RS	48	6.660095	11.091388	705.594098	0.009130	0.008268
RS	49	7.280347	11.091388	728.238451	0.009423	0.008469
RS	50	7.957509	11.831547	702.412065	0.009088	0.008097
RS	51	8.696802	11.831547	720.303279	0.009320	0.008260
RS	52	9.503927	12.307795	707.001832	0.009148	0.008045
RS	53	10.385107	12.307795	718.498516	0.009297	0.008151
RS	54	11.347137	13.155043	680.516026	0.008805	0.007647
RS	55	12.397435	13.155043	686.051981	0.008877	0.007695
RS	56	13.544101	13.155043	686.586996	0.008884	0.007685
RS	57	14.795975	13.155043	681.649844	0.008820	0.007609
RS	58	16.162711	92.581729	100.028079	0.001294	0.001183
RS	59	17.654848	92.581729	107.947630	0.001397	0.001264
RS	60	19.283892	92.581729	116.366745	0.001506	0.001347
RS	61	21.062404	92.581729	125.291958	0.001621	0.001432
RS	62	23.004098	92.581729	134.724119	0.001743	0.001518
RS	63	25.123946	92.581729	7616.533448	0.098549	0.070008
PA	4+25*2+4+6 0.003172407 0.007178579 25.123946369 158519.167368053 164.698673776 13.916564362 4.118692372 2.208994144 1.593061631 1.348817031 1.247461816 1.210851416 1.217128422 1.272294527 1.392924005 1.594888568 1.890479556 2.291477215 2.809586309 3.452838760 4.226751180 5.141911414 6.215044354 7.444430179 8.765761932 10.036993648 11.091387644 11.831546597 12.307795098 13.155042974 92.581728656
//
IT	4573
RD	15
LK	-102613.569246
QD	-156.597382 -> -127.936941
RI	0.0071044013
TR	0.002964	0.007189
MT	26.145603
MM	C_pi: 11.126123, n_recomb: 80216.141742
RS	0	0.000000	340057.549916	0.002097	0.000000	0.000000
RS	1	0.009244	340057.549916	0.002291	0.000000	0.000000
RS	2	0.019343	340057.549916	0.002503	0.000000	0.000000
RS	3	0.030375	340057.549916	0.002734	0.000000	0.000000
RS	4	0.042427	234.978258	4.322363	0.000054	0.000030
RS	5	0.055592	234.978258	4.721880	0.000059	0.000046
RS	6	0.069976	16.900585	71.688083	0.000894	0.000746
RS	7	0.085688	16.900585	78.243437	0.000975	0.000956
RS	8	0.102853	4.655276	309.553013	0.003859	0.003907
RS	9	0.121605	4.655276	336.769844	0.004198	0.004525
RS	10	0.142090	2.418622	703.360958	0.008768	0.009470
RS	11	0.164469	2.418622	761.042047	0.009487	0.010411
RS	12	0.188917	1.713948	1158.351898	0.014440	0.015674
RS	13	0.215624	1.713948	1245.094991	0.015522	0.016900
RS	14	0.244801	1.433180	1595.227475	0.019887	0.021438
RS	15	0.276674	1.433180	1702.821246	0.021228	0.022949
RS	16	0.311494	1.312979	1977.443508	0.024651	0.026481
RS	17	0.349533	1.312979	2096.057383	0.026130	0.028153
RS	18	0.391088	1.265185	2297.807236	0.028645	0.030716
RS	19	0.436484	1.265185	2418.168543	0.030146	0.032392
RS	20	0.486077	1.264112	2538.170989	0.031642	0.033858
RS	21	0.540254	1.264112	2651.795653	0.033058	0.035436
RS	22	0.599439	1.314281	2656.354688	0.033115	0.035373
RS	23	0.664095	1.314281	2757.050985	0.034370	0.036790
RS	24	0.734729	1.431777	2620.583666	0.032669	0.034872
RS	25	0.811891	1.431777	2706.725903	0.033743	0.036092
RS	26	0.896187	1.632333	2449.095571	0.030531	0.032570
RS	27	0.988275	1.632333	2523.081294	0.031454	0.033587
RS	28	1.088875	1.928354	2199.614302	0.027421	0.029185
RS	29	1.198775	1.928354	2264.847834	0.028234	0.030019
RS	30	1.318834	2.332087	1928.985588	0.024047	0.025452
RS	31	1.449992	2.332087	1987.910621	0.024782	0.026138
RS	32	1.593274	2.856011	1674.000843	0.020869	0.021881
RS	33	1.749800	2.856011	1727.888121	0.021540	0.022453
RS	34	1.920797	3.509005	1452.753780	0.018110	0.018743
RS	35	2.107600	3.509005	1502.151624	0.018726	0.019229
RS	36	2.311671	4.297289	1269.186253	0.015822	0.016115
RS	37	2.534606	4.297289	1314.380865	0.016385	0.016536
RS	38	2.778150	5.231929	1118.626480	0.013945	0.013950
RS	39	3.044208	5.231929	1159.886672	0.014460	0.014321
RS	40	3.334859	6.329865	994.451479	0.012397	0.012165
RS	41	3.652379	6.329865	1032.070841	0.012866	0.012496
RS	42	3.999250	7.588573	893.609983	0.011140	0.010716
RS	43	4.378186	7.588573	927.842721	0.011567	0.011011
RS	44	4.792151	8.940204	817.545594	0.010192	0.009607
RS	45	5.244383	8.940204	848.514369	0.010578	0.009871
RS	46	5.738419	10.235374	768.486869	0.009580	0.008853
RS	47	6.278124	10.235374	796.061455	0.009924	0.009088
RS	48	6.867720	11.298052	745.580500	0.009295	0.008432
RS	49	7.511819	11.298052	769.172226	0.009589	0.008636
RS	50	8.215458	12.024155	743.162606	0.009265	0.008273
RS	51	8.984141	12.024155	761.489250	0.009493	0.008435
RS	52	9.823882	12.463505	749.309187	0.009341	0.008238
RS	53	10.741249	12.463505	760.457841	0.009480	0.008335
RS	54	11.743418	13.224405	724.228486	0.009028	0.007863
RS	55	12.838227	13.224405	728.430953	0.009081	0.007894
RS	56	14.034241	13.224405	727.073865	0.009064	0.007864
RS	57	15.340815	13.224405	719.677479	0.008972	0.007764
RS	58	16.768169	98.569488	99.610407	0.001242	0.001131
RS	59	18.327468	98.569488	107.622695	0.001342	0.001211
RS	60	20.030909	98.569488	116.156772	0.001448	0.001293
RS	61	21.891817	98.569488	125.222302	0.001561	0.001377
RS	62	23.924748	98.569488	134.823512	0.001681	0.001463
RS	63	26.145603	98.569488	7861.765091	0.098007	0.070589
PA	4+25*2+4+6 0.002963552 0.007188636 26.145603429 340057.549916311 234.978257571 16.900585070 4.655275687 2.418621658 1.713947786 1.433179839 1.312979449 1.265185084 1.264111861 1.314281450 1.431776927 1.632333412 1.928353565 2.332086525 2.856011459 3.509005476 4.297288670 5.231928798 6.329864681 7.588573471 8.940204461 10.235373826 11.298052236 12.024154954 12.463505005 13.224404608 98.569488131
//
IT	5021
RD	16
LK	-102558.016334
QD	-137.927876 -> -113.351485
RI	0.0067091400
TR	0.002782	0.007185
MT	27.176996
MM	C_pi: 11.514694, n_recomb: 82867.182149
RS	0	0.000000	815515.326107	0.000909	0.000000	0.000000
RS	1	0.009311	815515.326107	0.000993	0.000000	0.000000
RS	2	0.019489	815515.326107	0.001086	0.000000	0.000000
RS	3	0.030614	815515.326107	0.001187	0.000000	0.000000
RS	4	0.042776	330.646077	3.199843	0.000039	0.000022
RS	5	0.056069	330.646077	3.497805	0.000042	0.000033
RS	6	0.070601	20.294395	62.271668	0.000751	0.000636
RS	7	0.086485	20.294395	68.018041	0.000821	0.000814
RS	8	0.103848	5.215192	288.699390	0.003484	0.003574
RS	9	0.122829	5.215192	314.402635	0.003794	0.004137
RS	10	0.143576	2.630838	677.056508	0.008170	0.008928
RS	11	0.166255	2.630838	733.512470	0.008852	0.009803
RS	12	0.191046	1.835419	1135.586895	0.013704	0.015001
RS	13	0.218145	1.835419	1222.413532	0.014751	0.016155
RS	14	0.247767	1.517681	1586.172770	0.019141	0.020733
RS	15	0.280147	1.517681	1695.786471	0.020464	0.022186
RS	16	0.315542	1.378433	1989.446817	0.024008	0.025844
RS	17	0.354233	1.378433	2112.049464	0.025487	0.027484
RS	18	0.396526	1.319421	2334.387611	0.028170	0.030220
RS	19	0.442757	1.319421	2460.313536	0.029690	0.031889
RS	20	0.493292	1.311080	2600.336550	0.031380	0.033554
RS	21	0.548533	1.311080	2720.438188	0.032829	0.035141
RS	22	0.608917	1.356411	2742.048126	0.033090	0.035289
RS	23	0.674924	1.356411	2849.289000	0.034384	0.036722
RS	24	0.747076	1.471010	2723.330463	0.032864	0.034996
RS	25	0.825947	1.471010	2815.352897	0.033974	0.036234
RS	26	0.912160	1.670501	2559.314777	0.030885	0.032850
RS	27	1.006402	1.670501	2638.215452	0.031837	0.033884
RS	28	1.109417	1.967422	2308.135936	0.027853	0.029548
RS	29	1.222025	1.967422	2377.413555	0.028689	0.030398
RS	30	1.345117	2.374518	2029.489543	0.024491	0.025836
RS	31	1.479671	2.374518	2091.821979	0.025243	0.026536
RS	32	1.626752	2.905074	1763.450336	0.021280	0.022244
RS	33	1.787528	2.905074	1820.303934	0.021967	0.022828
RS	34	1.963274	3.568827	1530.680947	0.018471	0.019063
RS	35	2.155383	3.568827	1582.716081	0.019099	0.019561
RS	36	2.365379	4.372710	1336.570467	0.016129	0.016389
RS	37	2.594928	4.372710	1384.127390	0.016703	0.016821
RS	38	2.845850	5.328267	1176.953404	0.014203	0.014181
RS	39	3.120135	5.328267	1220.330578	0.014726	0.014562
RS	40	3.419958	6.452616	1045.239767	0.012613	0.012361
RS	41	3.747697	6.452616	1084.752313	0.013090	0.012700
RS	42	4.105952	7.742331	938.394426	0.011324	0.010885
RS	43	4.497564	7.742331	974.309914	0.011757	0.011188
RS	44	4.925638	9.125851	858.020346	0.010354	0.009760
RS	45	5.393570	9.125851	890.458917	0.010746	0.010030
RS	46	5.905070	10.446225	806.511076	0.009733	0.008999
RS	47	6.464196	10.446225	835.310480	0.010080	0.009239
RS	48	7.075381	11.517920	783.011430	0.009449	0.008583
RS	49	7.743473	11.517920	807.495217	0.009744	0.008790
RS	50	8.473771	12.230139	781.564438	0.009432	0.008438
RS	51	9.272065	12.230139	800.269209	0.009657	0.008598
RS	52	10.144688	12.632169	789.490599	0.009527	0.008420
RS	53	11.098560	12.632169	800.213045	0.009657	0.008509
RS	54	12.141245	13.303941	766.441405	0.009249	0.008073
RS	55	13.281014	13.303941	769.136332	0.009282	0.008088
RS	56	14.526906	13.303941	765.709190	0.009240	0.008037
RS	57	15.888802	13.303941	755.678368	0.009119	0.007913
RS	58	17.377502	104.413132	99.226030	0.001197	0.001088
RS	59	19.004813	104.413132	107.322960	0.001295	0.001166
RS	60	20.783641	104.413132	115.961958	0.001399	0.001247
RS	61	22.728095	104.413132	125.155531	0.001510	0.001331
RS	62	24.853594	104.413132	134.910977	0.001628	0.001416
RS	63	27.176996	104.413132	8075.458986	0.097451	0.071045
PA	4+25*2+4+6 0.002781885 0.007185104 27.176995790 815515.326106693 330.646076739 20.294394837 5.215191841 2.630838019 1.835418810 1.517681433 1.378433179 1.319420609 1.311080129 1.356410612 1.471009687 1.670501131 1.967421733 2.374518083 2.905073553 3.568826588 4.372709636 5.328267147 6.452615766 7.742331359 9.125850530 10.446224571 11.517919994 12.230138969 12.632169113 13.303940767 104.413131761
//
IT	4942
RD	17
LK	-102510.285461
QD	-122.214824 -> -100.966570
RI	0.0064218726
TR	0.002630	0.007188
MT	28.126236
MM	C_pi: 11.860691, n_recomb: 85288.476219
RS	0	0.000000	1229844.858539	0.000623	0.000000	0.000000
RS	1	0.009370	1229844.858539	0.000682	0.000000	0.000000
RS	2	0.019619	1229844.858539	0.000746	0.000000	0.000000
RS	3	0.030827	1229844.858539	0.000816	0.000000	0.000000
RS	4	0.043086	459.643173	2.386495	0.000028	0.000016
RS	5	0.056493	459.643173	2.610168	0.000031	0.000024
RS	6	0.071157	24.109518	54.409228	0.000638	0.000546
RS	7	0.087195	24.109518	59.469677	0.000697	0.000700
RS	8	0.104736	5.791875	270.218928	0.003168	0.003292
RS	9	0.123920	5.791875	294.537428	0.003453	0.003809
RS	10	0.144902	2.842644	652.577399	0.007651	0.008459
RS	11	0.167850	2.842644	707.780789	0.008299	0.009278
RS	12	0.192948	1.955579	1112.558638	0.013045	0.014404
RS	13	0.220398	1.955579	1199.184388	0.014060	0.015497
RS	14	0.250421	1.600740	1573.998277	0.018455	0.020096
RS	15	0.283256	1.600740	1685.127248	0.019758	0.021496
RS	16	0.319168	1.442291	1995.619667	0.023398	0.025257
RS	17	0.358445	1.442291	2121.596122	0.024876	0.026867
RS	18	0.401403	1.371942	2362.926921	0.027705	0.029754
RS	19	0.448385	1.371942	2493.795946	0.029240	0.031415
RS	20	0.499770	1.356245	2652.869866	0.031105	0.033258
RS	21	0.555971	1.356245	2778.903388	0.032582	0.034853
RS	22	0.617437	1.396644	2817.324369	0.033033	0.035194
RS	23	0.684662	1.396644	2930.692215	0.034362	0.036643
RS	24	0.758187	1.508208	2815.823699	0.033015	0.035095
RS	25	0.838602	1.508208	2913.433999	0.034160	0.036351
RS	26	0.926551	1.706413	2660.219560	0.031191	0.033097
RS	27	1.022742	1.706413	2743.824393	0.032171	0.034148
RS	28	1.127946	2.003920	2408.605215	0.028241	0.029877
RS	29	1.243007	2.003920	2481.754508	0.029098	0.030742
RS	30	1.368851	2.413942	2123.177114	0.024894	0.026186
RS	31	1.506486	2.413942	2188.760774	0.025663	0.026900
RS	32	1.657018	2.950536	1847.124314	0.021657	0.022574
RS	33	1.821655	2.950536	1906.798820	0.022357	0.023171
RS	34	2.001719	3.624261	1603.660203	0.018803	0.019355
RS	35	2.198655	3.624261	1658.198709	0.019442	0.019863
RS	36	2.414045	4.442715	1399.663336	0.016411	0.016637
RS	37	2.649618	4.442715	1449.461376	0.016995	0.017078
RS	38	2.907265	5.417843	1231.531708	0.014440	0.014389
RS	39	3.189053	5.417843	1276.917466	0.014972	0.014779
RS	40	3.497246	6.566804	1092.754105	0.012812	0.012536
RS	41	3.834317	6.566804	1134.063337	0.013297	0.012883
RS	42	4.202973	7.885117	980.329347	0.011494	0.011036
RS	43	4.606173	7.885117	1017.841872	0.011934	0.011346
RS	44	5.047154	9.297436	896.015788	0.010506	0.009896
RS	45	5.529456	9.297436	929.848353	0.010902	0.010173
RS	46	6.056950	10.639384	842.367560	0.009877	0.009131
RS	47	6.633873	10.639384	872.324790	0.010228	0.009377
RS	48	7.264854	11.716300	818.537275	0.009597	0.008721
RS	49	7.954961	11.716300	843.851898	0.009894	0.008931
RS	50	8.709732	12.410974	818.310518	0.009595	0.008590
RS	51	9.535227	12.410974	837.328934	0.009818	0.008749
RS	52	10.438073	12.772176	828.294014	0.009712	0.008592
RS	53	11.425518	12.772176	838.500861	0.009831	0.008674
RS	54	12.505489	13.346812	807.999566	0.009474	0.008277
RS	55	13.686656	13.346812	808.984361	0.009485	0.008275
RS	56	14.978502	13.346812	803.280945	0.009418	0.008204
RS	57	16.391397	13.346812	790.413832	0.009268	0.008055
RS	58	17.936684	109.792825	98.906723	0.001160	0.001051
RS	59	19.626769	109.792825	107.079442	0.001255	0.001128
RS	60	21.475219	109.792825	115.812363	0.001358	0.001208
RS	61	23.496873	109.792825	125.120568	0.001467	0.001291
RS	62	25.707962	109.792825	135.014139	0.001583	0.001377
RS	63	28.126236	109.792825	8267.950409	0.096941	0.071397
PA	4+25*2+4+6 0.002630231 0.007188008 28.126236166 1229844.858538686 459.643173353 24.109517757 5.791875152 2.842644019 1.955579268 1.600740064 1.442290695 1.371942263 1.356245347 1.396643673 1.508208384 1.706413107 2.003920061 2.413941624 2.950535975 3.624261066 4.442714834 5.417842622 6.566803711 7.885116626 9.297436286 10.639383530 11.716300002 12.410973866 12.772176048 13.346812257 109.792825107
//
IT	7987
RD	18
LK	-102469.155198
QD	-108.916663 -> -91.061689
RI	0.0064453319
TR	0.002547	0.007306
MT	28.422442
MM	C_pi: 12.006522, n_recomb: 87653.869389
RS	0	0.000000	1538649.304207	0.000512	0.000000	0.000000
RS	1	0.009388	1538649.304207	0.000560	0.000000	0.000000
RS	2	0.019658	1538649.304207	0.000613	0.000000	0.000000
RS	3	0.030892	1538649.304207	0.000671	0.000000	0.000000
RS	4	0.043181	630.122075	1.791653	0.000020	0.000012
RS	5	0.056623	630.122075	1.959917	0.000022	0.000018
RS	6	0.071328	28.262839	47.787427	0.000545	0.000476
RS	7	0.087412	28.262839	52.245972	0.000596	0.000610
RS	8	0.105007	6.357064	253.641307	0.002894	0.003065
RS	9	0.124254	6.357064	276.596433	0.003156	0.003542
RS	10	0.145308	3.039763	629.369921	0.007180	0.008075
RS	11	0.168339	3.039763	683.078760	0.007793	0.008843
RS	12	0.193531	2.063803	1088.825201	0.012422	0.013901
RS	13	0.221089	2.063803	1174.638975	0.013401	0.014935
RS	14	0.251234	1.672815	1558.464233	0.017780	0.019544
RS	15	0.284210	1.672815	1670.172269	0.019054	0.020892
RS	16	0.320281	1.495001	1996.131665	0.022773	0.024737
RS	17	0.359738	1.495001	2124.358974	0.024236	0.026313
RS	18	0.402900	1.412715	2384.165760	0.027200	0.029330
RS	19	0.450115	1.412715	2518.802002	0.028736	0.030979
RS	20	0.501761	1.388740	2697.228850	0.030771	0.032980
RS	21	0.558257	1.388740	2828.078669	0.032264	0.034577
RS	22	0.620057	1.422812	2884.448750	0.032907	0.035093
RS	23	0.687659	1.422812	3002.969008	0.034259	0.036552
RS	24	0.761607	1.529208	2901.048328	0.033097	0.035170
RS	25	0.842498	1.529208	3003.437237	0.034265	0.036439
RS	26	0.930983	1.722940	2755.276795	0.031434	0.033308
RS	27	1.027776	1.722940	2842.917549	0.032433	0.034373
RS	28	1.133656	2.016450	2504.769469	0.028576	0.030165
RS	29	1.249476	2.016450	2581.226848	0.029448	0.031042
RS	30	1.376171	2.423035	2213.904255	0.025257	0.026494
RS	31	1.514759	2.423035	2282.255939	0.026037	0.027218
RS	32	1.666359	2.957089	1928.873502	0.022006	0.022864
RS	33	1.832192	2.957089	1990.953657	0.022714	0.023470
RS	34	2.013593	3.629509	1675.487743	0.019115	0.019609
RS	35	2.212025	3.629509	1732.173856	0.019762	0.020126
RS	36	2.429087	4.448093	1462.187878	0.016681	0.016851
RS	37	2.666528	4.448093	1513.922959	0.017272	0.017301
RS	38	2.926260	5.424571	1286.012986	0.014671	0.014567
RS	39	3.210377	5.424571	1333.146995	0.015209	0.014964
RS	40	3.521168	6.575326	1140.584990	0.013012	0.012685
RS	41	3.861138	6.575326	1183.466627	0.013502	0.013040
RS	42	4.233024	7.894290	1022.960013	0.011670	0.011164
RS	43	4.639826	7.894290	1061.874053	0.012114	0.011481
RS	44	5.084819	9.302996	935.082014	0.010668	0.010013
RS	45	5.571590	9.302996	970.133746	0.011068	0.010296
RS	46	6.104060	10.632316	879.697131	0.010036	0.009246
RS	47	6.686521	10.632316	910.647332	0.010389	0.009497
RS	48	7.323666	11.682518	856.002876	0.009766	0.008844
RS	49	8.020629	11.682518	881.976633	0.010062	0.009056
RS	50	8.783025	12.333259	857.559494	0.009783	0.008731
RS	51	9.616998	12.333259	876.683896	0.010002	0.008888
RS	52	10.529267	12.632697	870.266141	0.009928	0.008754
RS	53	11.527184	12.632697	879.663556	0.010036	0.008828
RS	54	12.618789	13.072849	854.205625	0.009745	0.008477
RS	55	13.812878	13.072849	852.938130	0.009731	0.008457
RS	56	15.119072	13.072849	844.397152	0.009633	0.008364
RS	57	16.547898	13.072849	828.131185	0.009448	0.008191
RS	58	18.110867	112.774568	98.667893	0.001126	0.001019
RS	59	19.820574	112.774568	106.881340	0.001219	0.001095
RS	60	21.690794	112.774568	115.667414	0.001320	0.001174
RS	61	23.736598	112.774568	125.043412	0.001427	0.001257
RS	62	25.974470	112.774568	135.021912	0.001540	0.001342
RS	63	28.422442	112.774568	8483.962725	0.096789	0.071666
PA	4+25*2+4+6 0.002546664 0.007306271 28.422442173 1538649.304206996 630.122075310 28.262838514 6.357063681 3.039763434 2.063802757 1.672814803 1.495001499 1.412714763 1.388739685 1.422812444 1.529207962 1.722939684 2.016449984 2.423035262 2.957088553 3.629509124 4.448092788 5.424570839 6.575325533 7.894289883 9.302995724 10.632316488 11.682518217 12.333259252 12.632697185 13.072848537 112.774567971
//
IT	4092
RD	19
LK	-102434.975780
QD	-97.805341 -> -82.916932
RI	0.0065158159
TR	0.002491	0.007469
MT	28.438069
MM	C_pi: 12.039296, n_recomb: 89761.296745
RS	0	0.000000	1540151.524576	0.000524	0.000000	0.000000
RS	1	0.009389	1540151.524576	0.000573	0.000000	0.000000
RS	2	0.019660	1540151.524576	0.000627	0.000000	0.000000
RS	3	0.030896	1540151.524576	0.000686	0.000000	0.000000
RS	4	0.043186	831.636742	1.388886	0.000015	0.000009
RS	5	0.056630	831.636742	1.519348	0.000017	0.000014
RS	6	0.071337	32.115778	43.028852	0.000479	0.000435
RS	7	0.087424	32.115778	47.047256	0.000524	0.000553
RS	8	0.105022	6.807946	242.386628	0.002700	0.002955
RS	9	0.124272	6.807946	264.381271	0.002945	0.003396
RS	10	0.145330	3.189168	614.243874	0.006843	0.007899
RS	11	0.168364	3.189168	666.915789	0.007430	0.008604
RS	12	0.193562	2.145408	1073.377577	0.011958	0.013637
RS	13	0.221126	2.145408	1158.599214	0.012908	0.014590
RS	14	0.251277	1.726434	1549.251539	0.017260	0.019215
RS	15	0.284260	1.726434	1661.375047	0.018509	0.020485
RS	16	0.320339	1.533100	1999.674803	0.022278	0.024401
RS	17	0.359806	1.533100	2129.602658	0.023725	0.025912
RS	18	0.402979	1.440940	2404.610312	0.026789	0.029035
RS	19	0.450205	1.440940	2542.151467	0.028321	0.030634
RS	20	0.501866	1.409836	2736.891811	0.030491	0.032767
RS	21	0.558377	1.409836	2871.499378	0.031990	0.034328
RS	22	0.620195	1.438098	2943.349727	0.032791	0.034995
RS	23	0.687816	1.438098	3065.909293	0.034156	0.036429
RS	24	0.761787	1.539249	2975.479210	0.033149	0.035197
RS	25	0.842703	1.539249	3081.602167	0.034331	0.036446
RS	26	0.931216	1.727872	2838.182799	0.031619	0.033435
RS	27	1.028041	1.727872	2928.944830	0.032630	0.034483
RS	28	1.133956	2.016180	2588.511436	0.028838	0.030346
RS	29	1.249817	2.016180	2667.497324	0.029718	0.031210
RS	30	1.376556	2.417497	2292.669928	0.025542	0.026689
RS	31	1.515194	2.417497	2363.126168	0.026327	0.027403
RS	32	1.666850	2.946414	1999.528214	0.022276	0.023044
RS	33	1.832746	2.946414	2063.444410	0.022988	0.023644
RS	34	2.014218	3.614033	1737.239084	0.019354	0.019762
RS	35	2.212729	3.614033	1795.579299	0.020004	0.020276
RS	36	2.429879	4.428167	1515.668617	0.016886	0.016976
RS	37	2.667418	4.428167	1568.910238	0.017479	0.017425
RS	38	2.927260	5.400070	1332.447468	0.014844	0.014669
RS	39	3.211500	5.400070	1380.952235	0.015385	0.015067
RS	40	3.522428	6.545047	1181.307447	0.013161	0.012770
RS	41	3.862550	6.545047	1225.429161	0.013652	0.013126
RS	42	4.234607	7.855166	1059.346419	0.011802	0.011240
RS	43	4.641598	7.855166	1099.368603	0.012248	0.011560
RS	44	5.086802	9.249096	968.651017	0.010791	0.010087
RS	45	5.573809	9.249096	1004.663260	0.011193	0.010373
RS	46	6.106542	10.554048	912.132171	0.010162	0.009327
RS	47	6.689295	10.554048	943.848694	0.010515	0.009580
RS	48	7.326765	11.566910	889.047966	0.009905	0.008941
RS	49	8.024089	11.566910	915.483627	0.010199	0.009153
RS	50	8.786887	12.165685	892.795904	0.009946	0.008850
RS	51	9.621307	12.165685	911.852028	0.010159	0.009004
RS	52	10.534073	12.398191	908.663465	0.010123	0.008902
RS	53	11.532542	12.398191	917.080143	0.010217	0.008967
RS	54	12.624761	12.695503	898.078379	0.010005	0.008679
RS	55	13.819532	12.695503	894.245859	0.009962	0.008638
RS	56	15.126484	12.695503	882.589909	0.009833	0.008521
RS	57	16.556150	12.695503	862.697358	0.009611	0.008319
RS	58	18.120052	114.706163	97.982026	0.001092	0.000985
RS	59	19.830794	114.706163	106.180493	0.001183	0.001060
RS	60	21.702164	114.706163	114.958518	0.001281	0.001139
RS	61	23.749243	114.706163	124.335309	0.001385	0.001220
RS	62	25.988529	114.706163	134.325684	0.001496	0.001304
RS	63	28.438069	114.706163	8669.242737	0.096581	0.071892
PA	4+25*2+4+6 0.002491212 0.007469442 28.438068640 1540151.524575555 831.636742135 32.115778446 6.807945984 3.189167776 2.145408087 1.726434423 1.533100244 1.440939560 1.409836221 1.438098173 1.539248815 1.727872135 2.016180279 2.417496740 2.946414476 3.614033340 4.428166904 5.400070214 6.545047366 7.855166197 9.249095935 10.554047625 11.566910335 12.165685078 12.398190750 12.695503366 114.706163003
//
IT	3413
RD	20
LK	-102406.069029
QD	-88.480253 -> -75.297151
RI	0.0064672515
TR	0.002435	0.007611
MT	28.521383
MM	C_pi: 12.062470, n_recomb: 91560.978391
RS	0	0.000000	1528113.215578	0.000538	0.000000	0.000000
RS	1	0.009394	1528113.215578	0.000589	0.000000	0.000000
RS	2	0.019671	1528113.215578	0.000644	0.000000	0.000000
RS	3	0.030914	1528113.215578	0.000705	0.000000	0.000000
RS	4	0.043212	1055.255862	1.116321	0.000012	0.000008
RS	5	0.056666	1055.255862	1.221242	0.000013	0.000012
RS	6	0.071384	35.375897	39.844703	0.000435	0.000409
RS	7	0.087485	35.375897	43.569903	0.000476	0.000518
RS	8	0.105098	7.124355	236.308213	0.002581	0.002912
RS	9	0.124365	7.124355	257.796812	0.002816	0.003323
RS	10	0.145443	3.290700	607.579452	0.006636	0.007837
RS	11	0.168501	3.290700	659.860564	0.007207	0.008484
RS	12	0.193725	2.203470	1067.308509	0.011657	0.013501
RS	13	0.221319	2.203470	1152.495543	0.012587	0.014381
RS	14	0.251505	1.765923	1548.066265	0.016907	0.019009
RS	15	0.284527	1.765923	1660.888272	0.018140	0.020207
RS	16	0.320651	1.561710	2008.336567	0.021934	0.024168
RS	17	0.360168	1.561710	2139.914999	0.023371	0.025617
RS	18	0.403398	1.462470	2426.341951	0.026500	0.028814
RS	19	0.450689	1.462470	2566.428883	0.028030	0.030361
RS	20	0.502423	1.426156	2773.582058	0.030292	0.032593
RS	21	0.559017	1.426156	2911.359110	0.031797	0.034114
RS	22	0.620928	1.450055	2995.138864	0.032712	0.034901
RS	23	0.688655	1.450055	3121.041069	0.034087	0.036303
RS	24	0.762744	1.547208	3039.417366	0.033196	0.035195
RS	25	0.843794	1.547208	3148.589016	0.034388	0.036418
RS	26	0.932458	1.731985	2908.449340	0.031765	0.033508
RS	27	1.029451	1.731985	3001.728321	0.032784	0.034534
RS	28	1.135556	2.016565	2658.712679	0.029038	0.030461
RS	29	1.251629	2.016565	2739.718251	0.029922	0.031306
RS	30	1.378607	2.414454	2357.952952	0.025753	0.026811
RS	31	1.517513	2.414454	2430.086388	0.026541	0.027512
RS	32	1.669469	2.940570	2057.358357	0.022470	0.023153
RS	33	1.835700	2.940570	2122.745189	0.023184	0.023744
RS	34	2.017547	3.606341	1787.101319	0.019518	0.019849
RS	35	2.216478	3.606341	1846.777537	0.020170	0.020358
RS	36	2.434097	4.419658	1558.287467	0.017019	0.017043
RS	37	2.672160	4.419658	1612.755455	0.017614	0.017490
RS	38	2.932588	5.391390	1369.036249	0.014952	0.014721
RS	39	3.217481	5.391390	1418.663863	0.015494	0.015118
RS	40	3.529139	6.535844	1213.150939	0.013250	0.012814
RS	41	3.870075	6.535844	1258.293230	0.013743	0.013171
RS	42	4.243039	7.843210	1087.733662	0.011880	0.011282
RS	43	4.651042	7.843210	1128.670918	0.012327	0.011603
RS	44	5.097373	9.229108	994.949210	0.010867	0.010133
RS	45	5.585635	9.229108	1031.756395	0.011269	0.010421
RS	46	6.119767	10.516566	937.829910	0.010243	0.009385
RS	47	6.704077	10.516566	970.179300	0.010596	0.009639
RS	48	7.343279	11.498534	915.694514	0.010001	0.009018
RS	49	8.042530	11.498534	942.498803	0.010294	0.009230
RS	50	8.807472	12.051114	921.836874	0.010068	0.008954
RS	51	9.644275	12.051114	940.780958	0.010275	0.009105
RS	52	10.559692	12.222075	941.060181	0.010278	0.009039
RS	53	11.561106	12.222075	948.502991	0.010359	0.009093
RS	54	12.656596	12.386547	936.668881	0.010230	0.008879
RS	55	13.855002	12.386547	930.227902	0.010160	0.008815
RS	56	15.165991	12.386547	915.462836	0.009998	0.008671
RS	57	16.600139	12.386547	892.005728	0.009742	0.008441
RS	58	18.169017	116.754637	96.965676	0.001059	0.000954
RS	59	19.885281	116.754637	105.121111	0.001148	0.001027
RS	60	21.762778	116.754637	113.860570	0.001244	0.001104
RS	61	23.816655	116.754637	123.204957	0.001346	0.001184
RS	62	26.063481	116.754637	133.171088	0.001454	0.001267
RS	63	28.521383	116.754637	8805.770233	0.096174	0.072080
PA	4+25*2+4+6 0.002435269 0.007611425 28.521383294 1528113.215578001 1055.255862465 35.375896683 7.124354560 3.290699747 2.203469931 1.765922821 1.561710193 1.462470323 1.426155976 1.450054713 1.547207996 1.731985112 2.016564834 2.414453762 2.940569843 3.606340505 4.419657500 5.391390044 6.535843767 7.843210130 9.229108398 10.516566361 11.498534277 12.051114327 12.222074712 12.386547358 116.754636780
//
IT	4172
RD	21
LK	-102380.603530
QD	-80.398445 -> -68.969135
RI	0.0064147833
TR	0.002391	0.007762
MT	28.525858
MM	C_pi: 12.050136, n_recomb: 93202.584445
RS	0	0.000000	1528089.898421	0.000547	0.000000	0.000000
RS	1	0.009395	1528089.898421	0.000599	0.000000	0.000000
RS	2	0.019672	1528089.898421	0.000655	0.000000	0.000000
RS	3	0.030915	1528089.898421	0.000717	0.000000	0.000000
RS	4	0.043214	1303.866716	0.918951	0.000010	0.000006
RS	5	0.056668	1303.866716	1.005328	0.000011	0.000010
RS	6	0.071387	38.152636	37.578934	0.000403	0.000390
RS	7	0.087488	38.152636	41.093879	0.000441	0.000491
RS	8	0.105102	7.342311	233.252410	0.002503	0.002889
RS	9	0.124370	7.342311	254.485504	0.002730	0.003278
RS	10	0.145449	3.358809	605.662012	0.006498	0.007803
RS	11	0.168508	3.358809	657.878551	0.007059	0.008410
RS	12	0.193734	2.245258	1066.123325	0.011439	0.013394
RS	13	0.221329	2.245258	1151.501145	0.012355	0.014224
RS	14	0.251517	1.795440	1550.594731	0.016637	0.018834
RS	15	0.284541	1.795440	1664.142786	0.017855	0.019983
RS	16	0.320667	1.583281	2018.727671	0.021660	0.023964
RS	17	0.360188	1.583281	2151.771237	0.023087	0.025371
RS	18	0.403421	1.478585	2447.428690	0.026259	0.028615
RS	19	0.450715	1.478585	2589.697574	0.027786	0.030129
RS	20	0.502453	1.438054	2807.168649	0.030119	0.032432
RS	21	0.559052	1.438054	2947.637333	0.031626	0.033928
RS	22	0.620967	1.458227	3041.580122	0.032634	0.034808
RS	23	0.688700	1.458227	3170.314294	0.034015	0.036192
RS	24	0.762796	1.551792	3096.326963	0.033221	0.035183
RS	25	0.843853	1.551792	3208.074679	0.034420	0.036391
RS	26	0.932524	1.732985	2970.775770	0.031874	0.033563
RS	27	1.029527	1.732985	3066.171339	0.032898	0.034575
RS	28	1.135642	2.014003	2720.780104	0.029192	0.030551
RS	29	1.251727	2.014003	2803.477705	0.030079	0.031385
RS	30	1.378717	2.408552	2415.416212	0.025916	0.026907
RS	31	1.517637	2.408552	2488.958064	0.026705	0.027600
RS	32	1.669609	2.931865	2107.967988	0.022617	0.023236
RS	33	1.835858	2.931865	2174.601004	0.023332	0.023822
RS	34	2.017726	3.595672	1830.454619	0.019640	0.019913
RS	35	2.216679	3.595672	1891.276193	0.020292	0.020420
RS	36	2.434323	4.407893	1595.122930	0.017115	0.017089
RS	37	2.672415	4.407893	1650.653703	0.017710	0.017535
RS	38	2.932874	5.378952	1400.535110	0.015027	0.014754
RS	39	3.217802	5.378952	1451.144673	0.015570	0.015153
RS	40	3.529499	6.522072	1240.550864	0.013310	0.012841
RS	41	3.870478	6.522072	1286.592364	0.013804	0.013200
RS	42	4.243492	7.825498	1112.259416	0.011934	0.011309
RS	43	4.651549	7.825498	1154.008053	0.012382	0.011632
RS	44	5.097941	9.201786	1017.885097	0.010921	0.010167
RS	45	5.586270	9.201786	1055.401010	0.011324	0.010457
RS	46	6.120477	10.470060	960.563305	0.010306	0.009432
RS	47	6.704870	10.470060	993.478276	0.010659	0.009687
RS	48	7.344165	11.419788	939.691509	0.010082	0.009084
RS	49	8.043520	11.419788	966.817791	0.010373	0.009297
RS	50	8.808577	11.925760	948.502523	0.010177	0.009048
RS	51	9.645509	11.925760	967.307205	0.010379	0.009195
RS	52	10.561067	12.035962	971.391045	0.010422	0.009166
RS	53	11.562639	12.035962	977.837712	0.010492	0.009211
RS	54	12.658306	12.070309	974.010420	0.010450	0.009072
RS	55	13.856907	12.070309	964.821456	0.010352	0.008986
RS	56	15.168112	12.070309	946.831598	0.010159	0.008816
RS	57	16.602501	12.070309	919.726043	0.009868	0.008558
RS	58	18.171646	118.333014	95.983336	0.001030	0.000926
RS	59	19.888207	118.333014	104.089766	0.001117	0.000998
RS	60	21.766033	118.333014	112.783105	0.001210	0.001073
RS	61	23.820275	118.333014	122.085707	0.001310	0.001152
RS	62	26.067507	118.333014	132.016127	0.001416	0.001234
RS	63	28.525858	118.333014	8927.648017	0.095788	0.072230
PA	4+25*2+4+6 0.002390595 0.007762211 28.525857712 1528089.898420782 1303.866716044 38.152635823 7.342311056 3.358809313 2.245258226 1.795440309 1.583281381 1.478584922 1.438054029 1.458226841 1.551791738 1.732985453 2.014003204 2.408552192 2.931865153 3.595671876 4.407893149 5.378952440 6.522071807 7.825498270 9.201786144 10.470060129 11.419788459 11.925759785 12.035962382 12.070308708 118.333013604
//
IT	4057
RD	22
LK	-102358.326424
QD	-73.462406 -> -63.310678
RI	0.0063481055
TR	0.002351	0.007907
MT	28.529340
MM	C_pi: 12.025132, n_recomb: 94674.804769
RS	0	0.000000	1527786.415677	0.000556	0.000000	0.000000
RS	1	0.009395	1527786.415677	0.000608	0.000000	0.000000
RS	2	0.019672	1527786.415677	0.000665	0.000000	0.000000
RS	3	0.030915	1527786.415677	0.000728	0.000000	0.000000
RS	4	0.043215	1568.369271	0.775493	0.000008	0.000006
RS	5	0.056670	1568.369271	0.848390	0.000009	0.000008
RS	6	0.071389	40.352230	36.067069	0.000381	0.000378
RS	7	0.087490	40.352230	39.441675	0.000417	0.000473
RS	8	0.105105	7.464061	232.927667	0.002460	0.002899
RS	9	0.124374	7.464061	254.143424	0.002684	0.003272
RS	10	0.145454	3.396140	608.157855	0.006424	0.007825
RS	11	0.168514	3.396140	660.643991	0.006978	0.008397
RS	12	0.193741	2.272636	1069.590043	0.011298	0.013349
RS	13	0.221337	2.272636	1155.428512	0.012204	0.014136
RS	14	0.251527	1.816588	1556.819090	0.016444	0.018718
RS	15	0.284552	1.816588	1671.203265	0.017652	0.019827
RS	16	0.320680	1.599335	2031.081308	0.021453	0.023812
RS	17	0.360203	1.599335	2165.514436	0.022873	0.025182
RS	18	0.403438	1.490806	2468.309634	0.026071	0.028455
RS	19	0.450736	1.490806	2612.518427	0.027595	0.029939
RS	20	0.502476	1.447116	2838.198276	0.029978	0.032293
RS	21	0.559078	1.447116	2980.999293	0.031487	0.033766
RS	22	0.620998	1.464315	3083.245461	0.032567	0.034720
RS	23	0.688735	1.464315	3214.404927	0.033952	0.036085
RS	24	0.762836	1.554908	3146.689910	0.033237	0.035159
RS	25	0.843898	1.554908	3260.626118	0.034440	0.036352
RS	26	0.932576	1.733104	3025.489669	0.031957	0.033592
RS	27	1.029586	1.733104	3122.670141	0.032983	0.034590
RS	28	1.135709	2.011209	2774.866267	0.029309	0.030608
RS	29	1.251802	2.011209	2858.985418	0.030198	0.031431
RS	30	1.378802	2.403181	2465.070548	0.026037	0.026967
RS	31	1.517734	2.403181	2539.800629	0.026827	0.027651
RS	32	1.669718	2.924623	2151.260234	0.022723	0.023284
RS	33	1.835981	2.924623	2218.956505	0.023438	0.023864
RS	34	2.017865	3.587592	1867.132359	0.019722	0.019944
RS	35	2.216835	3.587592	1928.943659	0.020374	0.020448
RS	36	2.434499	4.400066	1625.955816	0.017174	0.017105
RS	37	2.672613	4.400066	1682.415117	0.017770	0.017551
RS	38	2.933096	5.372038	1426.682002	0.015069	0.014762
RS	39	3.218052	5.372038	1478.157165	0.015613	0.015161
RS	40	3.529779	6.515651	1263.207362	0.013343	0.012846
RS	41	3.870793	6.515651	1310.047450	0.013837	0.013206
RS	42	4.243844	7.817177	1132.589427	0.011963	0.011317
RS	43	4.651943	7.817177	1175.063713	0.012412	0.011642
RS	44	5.098383	9.186052	1037.079749	0.010954	0.010184
RS	45	5.586764	9.186052	1075.234774	0.011357	0.010476
RS	46	6.121029	10.437339	979.903851	0.010350	0.009464
RS	47	6.705488	10.437339	1013.334196	0.010703	0.009721
RS	48	7.344855	11.357041	960.541526	0.010146	0.009138
RS	49	8.044291	11.357041	987.963999	0.010435	0.009351
RS	50	8.809437	11.818737	972.210701	0.010269	0.009131
RS	51	9.646468	11.818737	990.878457	0.010466	0.009275
RS	52	10.562137	11.870939	998.975121	0.010552	0.009284
RS	53	11.563833	11.870939	1004.450326	0.010609	0.009320
RS	54	12.659636	11.781097	1009.231912	0.010660	0.009261
RS	55	13.858389	11.781097	997.236592	0.010533	0.009152
RS	56	15.169763	11.781097	975.992313	0.010309	0.008956
RS	57	16.604339	11.781097	945.243027	0.009984	0.008669
RS	58	18.173692	119.721344	95.028477	0.001004	0.000901
RS	59	19.890484	119.721344	103.084029	0.001089	0.000971
RS	60	21.768567	119.721344	111.728455	0.001180	0.001045
RS	61	23.823093	119.721344	120.985364	0.001278	0.001123
RS	62	26.070639	119.721344	130.874825	0.001382	0.001204
RS	63	28.529340	119.721344	9029.896773	0.095378	0.072351
PA	4+25*2+4+6 0.002350599 0.007907058 28.529339873 1527786.415677190 1568.369270559 40.352229646 7.464061348 3.396140125 2.272636186 1.816588498 1.599335385 1.490805806 1.447116473 1.464315210 1.554907676 1.733104447 2.011208581 2.403180717 2.924623398 3.587592488 4.400065869 5.372037833 6.515651282 7.817177051 9.186051660 10.437338570 11.357041351 11.818737119 11.870939029 11.781096985 119.721343789
//
IT	4064
RD	23
LK	-102338.516326
QD	-67.415357 -> -57.738726
RI	0.0061804395
TR	0.002300	0.008003
MT	28.739179
MM	C_pi: 12.046894, n_recomb: 95932.536196
RS	0	0.000000	1527879.664360	0.000564	0.000000	0.000000
RS	1	0.009408	1527879.664360	0.000617	0.000000	0.000000
RS	2	0.019700	1527879.664360	0.000675	0.000000	0.000000
RS	3	0.030961	1527879.664360	0.000738	0.000000	0.000000
RS	4	0.043281	1844.561741	0.668927	0.000007	0.000005
RS	5	0.056761	1844.561741	0.731893	0.000008	0.000007
RS	6	0.071508	42.018240	35.147290	0.000366	0.000371
RS	7	0.087643	42.018240	38.440934	0.000401	0.000462
RS	8	0.105295	7.510565	234.957395	0.002449	0.002930
RS	9	0.124608	7.510565	256.390719	0.002673	0.003291
RS	10	0.145739	3.412216	614.529504	0.006406	0.007878
RS	11	0.168857	3.412216	667.654067	0.006960	0.008424
RS	12	0.194150	2.291695	1077.195495	0.011229	0.013338
RS	13	0.221822	2.291695	1163.863092	0.012132	0.014094
RS	14	0.252097	1.834260	1566.436405	0.016329	0.018637
RS	15	0.285221	1.834260	1681.937675	0.017533	0.019715
RS	16	0.321461	1.614358	2045.336097	0.021321	0.023691
RS	17	0.361110	1.614358	2181.313207	0.022738	0.025033
RS	18	0.404490	1.503551	2489.093789	0.025946	0.028320
RS	19	0.451950	1.503551	2635.268160	0.027470	0.029781
RS	20	0.503875	1.457881	2866.867487	0.029884	0.032171
RS	21	0.560685	1.457881	3011.924376	0.031396	0.033625
RS	22	0.622839	1.473183	3120.283915	0.032526	0.034637
RS	23	0.690841	1.473183	3253.737607	0.033917	0.035988
RS	24	0.765240	1.561993	3190.531788	0.033258	0.035130
RS	25	0.846637	1.561993	3306.520751	0.034467	0.036309
RS	26	0.935693	1.738709	3072.424943	0.032027	0.033607
RS	27	1.033126	1.738709	3171.279631	0.033057	0.034594
RS	28	1.139726	2.015917	2820.626805	0.029402	0.030645
RS	29	1.256354	2.015917	2906.086401	0.030293	0.031458
RS	30	1.383954	2.408032	2506.409358	0.026127	0.027005
RS	31	1.523558	2.408032	2582.268201	0.026918	0.027681
RS	32	1.676295	2.931219	2186.614035	0.022793	0.023309
RS	33	1.843401	2.931219	2255.325805	0.023509	0.023885
RS	34	2.026228	3.598059	1896.428332	0.019768	0.019953
RS	35	2.226254	3.598059	1959.187002	0.020423	0.020455
RS	36	2.445098	4.416775	1650.014848	0.017200	0.017102
RS	37	2.684530	4.416775	1707.363396	0.017798	0.017547
RS	38	2.946486	5.397144	1446.649016	0.015080	0.014752
RS	39	3.233086	5.397144	1498.953548	0.015625	0.015152
RS	40	3.546648	6.550452	1280.239326	0.013345	0.012836
RS	41	3.889709	6.550452	1327.845743	0.013841	0.013197
RS	42	4.265044	7.861087	1147.782118	0.011964	0.011312
RS	43	4.675688	7.861087	1190.956037	0.012415	0.011639
RS	44	5.124964	9.234887	1051.523094	0.010961	0.010190
RS	45	5.616506	9.234887	1090.302103	0.011365	0.010484
RS	46	6.154290	10.481710	994.739569	0.010369	0.009486
RS	47	6.742666	10.481710	1028.689265	0.010723	0.009744
RS	48	7.386394	11.382554	976.990289	0.010184	0.009182
RS	49	8.090681	11.382554	1004.744419	0.010473	0.009395
RS	50	8.861225	11.808717	991.516466	0.010336	0.009204
RS	51	9.704258	11.808717	1010.130042	0.010530	0.009346
RS	52	10.626600	11.809474	1022.140094	0.010655	0.009394
RS	53	11.635711	11.809474	1026.786112	0.010703	0.009421
RS	54	12.739756	11.606351	1040.179653	0.010843	0.009445
RS	55	13.947664	11.606351	1025.529173	0.010690	0.009312
RS	56	15.269207	11.606351	1001.214279	0.010437	0.009090
RS	57	16.715075	11.606351	967.037255	0.010080	0.008776
RS	58	18.296964	121.659303	94.130568	0.000981	0.000878
RS	59	20.027670	121.659303	102.146684	0.001065	0.000948
RS	60	21.921194	121.659303	110.754480	0.001155	0.001021
RS	61	23.992851	121.659303	119.978724	0.001251	0.001098
RS	62	26.259402	121.659303	129.840846	0.001353	0.001178
RS	63	28.739179	121.659303	9098.875373	0.094847	0.072444
PA	4+25*2+4+6 0.002300318 0.008002682 28.739179249 1527879.664359786 1844.561741133 42.018240325 7.510565095 3.412215967 2.291694820 1.834260189 1.614357524 1.503551379 1.457881079 1.473182857 1.561992855 1.738708737 2.015917364 2.408031995 2.931219013 3.598058534 4.416774732 5.397143949 6.550451721 7.861087242 9.234887076 10.481710219 11.382553580 11.808716999 11.809474438 11.606351095 121.659303185
//
IT	5388
RD	24
LK	-102320.131856
QD	-61.935428 -> -53.709199
RI	0.0061215493
TR	0.002269	0.008133
MT	28.755953
MM	C_pi: 12.015753, n_recomb: 97183.207822
RS	0	0.000000	1527353.651406	0.000571	0.000000	0.000000
RS	1	0.009409	1527353.651406	0.000625	0.000000	0.000000
RS	2	0.019702	1527353.651406	0.000683	0.000000	0.000000
RS	3	0.030965	1527353.651406	0.000748	0.000000	0.000000
RS	4	0.043287	2153.062122	0.580273	0.000006	0.000004
RS	5	0.056768	2153.062122	0.634900	0.000007	0.000006
RS	6	0.071517	43.466833	34.403343	0.000354	0.000364
RS	7	0.087655	43.466833	37.628163	0.000387	0.000451
RS	8	0.105310	7.525392	237.454503	0.002443	0.002951
RS	9	0.124627	7.525392	259.119601	0.002666	0.003306
RS	10	0.145761	3.418373	621.187019	0.006392	0.007910
RS	11	0.168884	3.418373	674.902060	0.006945	0.008443
RS	12	0.194182	2.305516	1084.370694	0.011158	0.013303
RS	13	0.221860	2.305516	1171.714144	0.012057	0.014045
RS	14	0.252143	1.848108	1574.807600	0.016205	0.018537
RS	15	0.285275	1.848108	1691.177449	0.017402	0.019602
RS	16	0.321523	1.626012	2057.591894	0.021172	0.023558
RS	17	0.361183	1.626012	2194.799860	0.022584	0.024889
RS	18	0.404573	1.512995	2507.318240	0.025800	0.028179
RS	19	0.452047	1.512995	2655.119222	0.027321	0.029633
RS	20	0.503986	1.465214	2892.659596	0.029765	0.032048
RS	21	0.560813	1.465214	3039.645126	0.031277	0.033500
RS	22	0.622986	1.478328	3154.416457	0.032458	0.034558
RS	23	0.691009	1.478328	3289.878842	0.033852	0.035909
RS	24	0.765431	1.564880	3231.698297	0.033254	0.035107
RS	25	0.846856	1.564880	3349.509656	0.034466	0.036286
RS	26	0.935942	1.739372	3117.119770	0.032075	0.033630
RS	27	1.033409	1.739372	3217.469411	0.033107	0.034615
RS	28	1.140046	2.014599	2864.641102	0.029477	0.030690
RS	29	1.256717	2.014599	2951.302103	0.030368	0.031501
RS	30	1.384365	2.405304	2546.477519	0.026203	0.027049
RS	31	1.524022	2.405304	2623.356126	0.026994	0.027725
RS	32	1.676820	2.928088	2221.105070	0.022855	0.023339
RS	33	1.843993	2.928088	2290.746396	0.023571	0.023916
RS	34	2.026895	3.595924	1925.195307	0.019810	0.019967
RS	35	2.227006	3.595924	1988.833737	0.020465	0.020470
RS	36	2.445944	4.417137	1673.824189	0.017223	0.017102
RS	37	2.685481	4.417137	1732.009112	0.017822	0.017549
RS	38	2.947555	5.401128	1466.603731	0.015091	0.014743
RS	39	3.234286	5.401128	1519.696778	0.015637	0.015146
RS	40	3.547995	6.558135	1297.465675	0.013351	0.012825
RS	41	3.891219	6.558135	1345.807472	0.013848	0.013190
RS	42	4.266736	7.870563	1163.355289	0.011971	0.011306
RS	43	4.677584	7.870563	1207.206231	0.012422	0.011636
RS	44	5.127086	9.240946	1066.523686	0.010974	0.010193
RS	45	5.618880	9.240946	1105.911202	0.011380	0.010490
RS	46	6.156945	10.474843	1010.320894	0.010396	0.009503
RS	47	6.745635	10.474843	1044.779917	0.010751	0.009765
RS	48	7.389711	11.349640	994.407505	0.010232	0.009220
RS	49	8.094386	11.349640	1022.484746	0.010521	0.009435
RS	50	8.865361	11.735584	1012.073192	0.010414	0.009271
RS	51	9.708874	11.735584	1030.614956	0.010605	0.009411
RS	52	10.631749	11.682965	1046.918896	0.010773	0.009496
RS	53	11.641453	11.682965	1050.682386	0.010811	0.009516
RS	54	12.746157	11.365828	1073.574387	0.011047	0.009620
RS	55	13.954797	11.365828	1056.038476	0.010866	0.009465
RS	56	15.277153	11.365828	1028.424270	0.010582	0.009219
RS	57	16.723923	11.365828	990.600899	0.010193	0.008877
RS	58	18.306815	122.680570	93.512987	0.000962	0.000861
RS	59	20.038633	122.680570	101.499740	0.001044	0.000929
RS	60	21.933392	122.680570	110.080303	0.001133	0.001002
RS	61	24.006419	122.680570	119.280401	0.001227	0.001078
RS	62	26.274490	122.680570	129.122614	0.001329	0.001157
RS	63	28.755953	122.680570	9183.521783	0.094497	0.072505
PA	4+25*2+4+6 0.002268793 0.008133135 28.755952833 1527353.651406104 2153.062122276 43.466832881 7.525391745 3.418372805 2.305516115 1.848107544 1.626012078 1.512995033 1.465213752 1.478327735 1.564879763 1.739372002 2.014598509 2.405303778 2.928088133 3.595924219 4.417136978 5.401127818 6.558135137 7.870563345 9.240946343 10.474842872 11.349640465 11.735583713 11.682965391 11.365828010 122.680569742
//
IT	4128
RD	25
LK	-102304.083921
QD	-57.328541 -> -48.995993
RI	0.0059288581
TR	0.002218	0.008187
MT	29.107639
MM	C_pi: 12.064038, n_recomb: 98169.518700
RS	0	0.000000	1527119.139136	0.000578	0.000000	0.000000
RS	1	0.009430	1527119.139136	0.000632	0.000000	0.000000
RS	2	0.019748	1527119.139136	0.000692	0.000000	0.000000
RS	3	0.031040	1527119.139136	0.000757	0.000000	0.000000
RS	4	0.043397	2466.144407	0.513033	0.000005	0.000004
RS	5	0.056919	2466.144407	0.561439	0.000006	0.000005
RS	6	0.071715	44.397022	34.123174	0.000348	0.000362
RS	7	0.087907	44.397022	37.329189	0.000380	0.000447
RS	8	0.105626	7.481119	242.077431	0.002466	0.003010
RS	9	0.125016	7.481119	264.208375	0.002691	0.003358
RS	10	0.146234	3.409238	631.445812	0.006432	0.008006
RS	11	0.169453	3.409238	686.146807	0.006989	0.008521
RS	12	0.194862	2.314289	1095.502358	0.011159	0.013339
RS	13	0.222666	2.314289	1183.959090	0.012060	0.014059
RS	14	0.253092	1.860952	1586.620868	0.016162	0.018504
RS	15	0.286387	1.860952	1704.254826	0.017360	0.019548
RS	16	0.322822	1.638875	2072.030048	0.021107	0.023482
RS	17	0.362693	1.638875	2210.769505	0.022520	0.024793
RS	18	0.406323	1.525173	2525.878454	0.025730	0.028082
RS	19	0.454067	1.525173	2675.489586	0.027254	0.029518
RS	20	0.506314	1.476535	2916.551529	0.029709	0.031952
RS	21	0.563487	1.476535	3065.538601	0.031227	0.033390
RS	22	0.626051	1.488710	3184.269894	0.032436	0.034488
RS	23	0.694515	1.488710	3321.735081	0.033837	0.035828
RS	24	0.769434	1.574494	3266.450443	0.033274	0.035076
RS	25	0.851419	1.574494	3386.043865	0.034492	0.036245
RS	26	0.941134	1.748754	3153.848565	0.032127	0.033631
RS	27	1.039309	1.748754	3255.652190	0.033164	0.034607
RS	28	1.146741	2.024739	2899.851031	0.029539	0.030705
RS	29	1.264304	2.024739	2987.684160	0.030434	0.031507
RS	30	1.392952	2.417799	2577.532125	0.026256	0.027060
RS	31	1.533732	2.417799	2655.410199	0.027049	0.027729
RS	32	1.687787	2.945276	2246.809804	0.022887	0.023336
RS	33	1.856368	2.945276	2317.362350	0.023606	0.023909
RS	34	2.040846	3.620854	1945.637420	0.019819	0.019949
RS	35	2.242719	3.620854	2010.134454	0.020476	0.020450
RS	36	2.463629	4.453270	1689.854710	0.017214	0.017073
RS	37	2.705369	4.453270	1748.850948	0.017815	0.017520
RS	38	2.969904	5.451890	1479.327437	0.015069	0.014710
RS	39	3.259384	5.451890	1533.181395	0.015618	0.015113
RS	40	3.576161	6.626254	1307.976743	0.013324	0.012794
RS	41	3.922809	6.626254	1357.026204	0.013823	0.013159
RS	42	4.302145	7.956907	1172.657819	0.011945	0.011281
RS	43	4.717250	7.956907	1217.161906	0.012399	0.011613
RS	44	5.171498	9.342350	1075.576043	0.010956	0.010180
RS	45	5.668580	9.342350	1115.558969	0.011364	0.010479
RS	46	6.212534	10.581911	1020.103840	0.010391	0.009508
RS	47	6.807782	10.581911	1055.081752	0.010748	0.009770
RS	48	7.459159	11.446787	1005.982733	0.010247	0.009247
RS	49	8.171959	11.446787	1034.434544	0.010537	0.009462
RS	50	8.951972	11.804278	1026.580884	0.010457	0.009327
RS	51	9.805538	11.804278	1045.172911	0.010647	0.009466
RS	52	10.739592	11.705800	1065.383207	0.010852	0.009590
RS	53	11.761724	11.705800	1068.491037	0.010884	0.009602
RS	54	12.880239	11.285241	1100.315760	0.011208	0.009792
RS	55	14.104225	11.285241	1080.240879	0.011004	0.009614
RS	56	15.443628	11.285241	1049.714940	0.010693	0.009342
RS	57	16.909332	11.285241	1008.668221	0.010275	0.008973
RS	58	18.513247	124.767999	92.857160	0.000946	0.000844
RS	59	20.268404	124.767999	100.825289	0.001027	0.000912
RS	60	22.189066	124.767999	109.390836	0.001114	0.000983
RS	61	24.290838	124.767999	118.580483	0.001208	0.001058
RS	62	26.590800	124.767999	128.417892	0.001308	0.001137
RS	63	29.107639	124.767999	9220.679794	0.093926	0.072547
PA	4+25*2+4+6 0.002217780 0.008186856 29.107639247 1527119.139136249 2466.144406525 44.397022011 7.481119130 3.409237837 2.314288699 1.860952150 1.638875019 1.525173147 1.476534974 1.488709820 1.574494457 1.748753521 2.024739217 2.417798523 2.945275616 3.620854238 4.453269784 5.451890104 6.626254119 7.956906681 9.342350337 10.581911283 11.446786644 11.804278348 11.705800395 11.285241214 124.767999158
//
CC
CC	Brief Description of the file format:
CC	  CC  comments
CC	  MM  useful-messages
CC	  RD  round-of-iterations
CC	  LL  \log[P(sequence)]
CC	  QD  Q-before-opt Q-after-opt
CC	  TR  \theta_0 \rho_0
CC	  RS  k t_k \lambda_k \pi_k \sum_{l\not=k}A_{kl} A_{kk}
CC	  DC  begin end best-k t_k+\Delta_k max-prob
CC
MM	Version: 0.6.5-r67
MM	pattern:4+25*2+4+6, n:63, n_free_lambdas:28
MM	n_iterations:25, skip:1, max_t:5, theta/rho:5
MM	is_decoding:0
MM	n_seqs:34, sum_L:1171351, sum_n:40524
RD	0
LK	0.000000
QD	0.000000 -> 0.000000
RI	inf
TR	0.035209	0.007042
MT	5.000000
MM	C_pi: 1.000000, n_recomb: 8219.377163
RS	0	0.000000	1.000000	52.577036	0.006397	0.000000
RS	1	0.006440	1.000000	55.593473	0.006764	0.000000
RS	2	0.013294	1.000000	58.757900	0.007149	0.000000
RS	3	0.020590	1.000000	62.074260	0.007552	0.000000
RS	4	0.028356	1.000000	65.546118	0.007975	0.000000
RS	5	0.036622	1.000000	69.176569	0.008416	0.000000
RS	6	0.045421	1.000000	72.968144	0.008878	0.000000
RS	7	0.054785	1.000000	76.922697	0.009359	0.000000
RS	8	0.064753	1.000000	81.041288	0.009860	0.000000
RS	9	0.075363	1.000000	85.324048	0.010381	0.000000
RS	10	0.086656	1.000000	89.770034	0.010922	0.000000
RS	11	0.098677	1.000000	94.377072	0.011482	0.000000
RS	12	0.111471	1.000000	99.141586	0.012062	0.000000
RS	13	0.125090	1.000000	104.058418	0.012660	0.000000
RS	14	0.139585	1.000000	109.120633	0.013276	0.000000
RS	15	0.155014	1.000000	114.319313	0.013909	0.000000
RS	16	0.171437	1.000000	119.643350	0.014556	0.000000
RS	17	0.188917	1.000000	125.079226	0.015218	0.000000
RS	18	0.207523	1.000000	130.610788	0.015891	0.000000
RS	19	0.227327	1.000000	136.219031	0.016573	0.000000
RS	20	0.248406	1.000000	141.881884	0.017262	0.000000
RS	21	0.270843	1.000000	147.574002	0.017954	0.000000
RS	22	0.294725	1.000000	153.266585	0.018647	0.000000
RS	23	0.320144	1.000000	158.927216	0.019336	0.000000
RS	24	0.347201	1.000000	164.519745	0.020016	0.000000
RS	25	0.376000	1.000000	170.004205	0.020683	0.000000
RS	26	0.406654	1.000000	175.336808	0.021332	0.000000
RS	27	0.439282	1.000000	180.469994	0.021957	0.000000
RS	28	0.474011	1.000000	185.352582	0.022551	0.000000
RS	29	0.510976	1.000000	189.930014	0.023108	0.000000
RS	30	0.550322	1.000000	194.144727	0.023620	0.000000
RS	31	0.592202	1.000000	197.936648	0.024082	0.000000
RS	32	0.636779	1.000000	201.243846	0.024484	0.000000
RS	33	0.684227	1.000000	204.003341	0.024820	0.000000
RS	34	0.734730	1.000000	206.152081	0.025081	0.000000
RS	35	0.788485	1.000000	207.628101	0.025261	0.000000
RS	36	0.845702	1.000000	208.371853	0.025351	0.000000
RS	37	0.906604	1.000000	208.327699	0.025346	0.000000
RS	38	0.971428	1.000000	207.445567	0.025239	0.000000
RS	39	1.040426	1.000000	205.682721	0.025024	0.000000
RS	40	1.113868	1.000000	203.005613	0.024698	0.000000
RS	41	1.192040	1.000000	199.391776	0.024259	0.000000
RS	42	1.275245	1.000000	194.831673	0.023704	0.000000
RS	43	1.363809	1.000000	189.330436	0.023035	0.000000
RS	44	1.458076	1.000000	182.909392	0.022253	0.000000
RS	45	1.558414	1.000000	175.607282	0.021365	0.000000
RS	46	1.665214	1.000000	167.481063	0.020376	0.000000
RS	47	1.778891	1.000000	158.606177	0.019297	0.000000
RS	48	1.899889	1.000000	149.076194	0.018137	0.000000
RS	49	2.028679	1.000000	139.001741	0.016911	0.000000
RS	50	2.165763	1.000000	128.508653	0.015635	0.000000
RS	51	2.311675	1.000000	117.735321	0.014324	0.000000
RS	52	2.466983	1.000000	106.829267	0.012997	0.000000
RS	53	2.632293	1.000000	95.943014	0.011673	0.000000
RS	54	2.808249	1.000000	85.229387	0.010369	0.000000
RS	55	2.995536	1.000000	74.836442	0.009105	0.000000
RS	56	3.194884	1.000000	64.902280	0.007896	0.000000
RS	57	3.407070	1.000000	55.550028	0.006758	0.000000
RS	58	3.632920	1.000000	46.883328	0.005704	0.000000
RS	59	3.873315	1.000000	38.982632	0.004743	0.000000
RS	60	4.129191	1.000000	31.902602	0.003881	0.000000
RS	61	4.401545	1.000000	25.670852	0.003123	0.000000
RS	62	4.691438	1.000000	20.288144	0.002468	0.000000
RS	63	5.000000	1.000000	56.353262	0.006856	0.000000
PA	4+25*2+4+6 0.035208560 0.007041712 5.000000000 1.000000000 1.000000000 1.000000000 1.000000000 1.000000000 1.000000000 1.000000000 1.000000000 1.000000000 1.000000000 1.000000000 1.000000000 1.000000000 1.000000000 1.000000000 1.000000000 1.000000000 1.000000000 1.000000000 1.000000000 1.000000000 1.000000000 1.000000000 1.000000000 1.000000000 1.000000000 1.000000000 1.000000000
//
IT	8160
RD	1
LK	-139100.587707
QD	-5368.526969 -> -1810.675060
RI	0.0911279405
TR	0.021487	0.004386
MT	10.300591
MM	C_pi: 1.612437, n_recomb: 8254.037397
RS	0	0.000000	0.452788	137.809229	0.016696	0.000435
RS	1	0.007651	0.452788	145.775512	0.017661	0.004933
RS	2	0.015887	0.452788	153.995721	0.018657	0.010396
RS	3	0.024753	0.452788	162.444875	0.019681	0.014733
RS	4	0.034297	0.345881	223.193470	0.027041	0.020052
RS	5	0.044572	0.345881	232.978793	0.028226	0.026298
RS	6	0.055633	0.337557	248.498412	0.030106	0.031884
RS	7	0.067540	0.337557	257.899474	0.031245	0.036403
RS	8	0.080358	0.366656	246.121485	0.029818	0.039894
RS	9	0.094156	0.366656	254.808997	0.030871	0.041168
RS	10	0.109010	0.427206	226.432555	0.027433	0.039761
RS	11	0.125001	0.427206	234.475551	0.028407	0.037021
RS	12	0.142215	0.511539	202.893062	0.024581	0.034191
RS	13	0.160746	0.511539	210.363991	0.025486	0.031651
RS	14	0.180695	0.609130	183.251797	0.022201	0.029427
RS	15	0.202170	0.609130	190.192286	0.023042	0.027505
RS	16	0.225288	0.714247	168.376946	0.020399	0.025884
RS	17	0.250175	0.714247	174.830149	0.021181	0.024549
RS	18	0.276966	0.826343	156.899142	0.019009	0.023442
RS	19	0.305807	0.826343	162.904115	0.019736	0.022477
RS	20	0.336854	0.950183	147.072829	0.017818	0.021563
RS	21	0.370276	0.950183	152.660021	0.018495	0.020646
RS	22	0.406255	1.089857	138.125182	0.016734	0.019708
RS	23	0.444987	1.089857	143.320035	0.017364	0.018756
RS	24	0.486682	1.245794	130.063056	0.015758	0.017803
RS	25	0.531568	1.245794	134.887856	0.016342	0.016863
RS	26	0.579887	1.416344	123.002817	0.014902	0.015947
RS	27	0.631903	1.416344	127.475650	0.015444	0.015063
RS	28	0.687898	1.598890	116.970200	0.014171	0.014219
RS	29	0.748178	1.598890	121.103294	0.014672	0.013421
RS	30	0.813069	1.790069	111.917107	0.013559	0.012673
RS	31	0.882926	1.790069	115.715149	0.014019	0.011977
RS	32	0.958126	1.986449	107.720854	0.013051	0.011335
RS	33	1.039080	1.986449	111.179651	0.013470	0.010744
RS	34	1.126227	2.185325	104.193253	0.012623	0.010202
RS	35	1.220042	2.185325	107.299311	0.013000	0.009705
RS	36	1.321034	2.384998	101.112854	0.012250	0.009247
RS	37	1.429753	2.384998	103.844105	0.012581	0.008828
RS	38	1.546790	2.584229	98.271586	0.011906	0.008443
RS	39	1.672780	2.584229	100.598664	0.012188	0.008092
RS	40	1.808410	2.781528	95.498157	0.011570	0.007776
RS	41	1.954417	2.781528	97.385557	0.011799	0.007496
RS	42	2.111594	2.975028	92.648560	0.011225	0.007251
RS	43	2.280796	2.975028	94.055919	0.011395	0.007044
RS	44	2.462943	3.162962	89.582680	0.010853	0.006875
RS	45	2.659026	3.162962	90.467212	0.010960	0.006744
RS	46	2.870110	3.344525	86.145532	0.010437	0.006649
RS	47	3.097344	3.344525	86.466965	0.010476	0.006588
RS	48	3.341962	3.520441	82.171979	0.009955	0.006556
RS	49	3.605296	3.520441	81.900436	0.009922	0.006551
RS	50	3.888776	3.692851	77.516142	0.009391	0.006569
RS	51	4.193945	3.692851	76.641725	0.009285	0.006605
RS	52	4.522461	3.865802	72.069488	0.008731	0.006656
RS	53	4.876111	3.865802	70.613554	0.008555	0.006716
RS	54	5.256818	4.151777	64.189388	0.007777	0.006780
RS	55	5.666651	4.151777	62.430591	0.007564	0.006838
RS	56	6.107839	4.151777	60.250533	0.007300	0.006882
RS	57	6.582781	4.151777	57.662834	0.006986	0.006904
RS	58	7.094060	5.689751	40.616302	0.004921	0.006894
RS	59	7.644455	5.689751	39.596822	0.004797	0.006850
RS	60	8.236958	5.689751	38.311360	0.004642	0.006770
RS	61	8.874793	5.689751	36.766340	0.004454	0.006660
RS	62	9.561426	5.689751	34.975016	0.004237	0.006533
RS	63	10.300591	5.689751	255.395270	0.030942	0.045476
PA	4+25*2+4+6 0.021487111 0.004385605 10.300590992 0.452788353 0.345880508 0.337556839 0.366656303 0.427205563 0.511539459 0.609129906 0.714246750 0.826342583 0.950183392 1.089857221 1.245794296 1.416343927 1.598890066 1.790068626 1.986449242 2.185324669 2.384998322 2.584228516 2.781527877 2.975027561 3.162962377 3.344525337 3.520441294 3.692851067 3.865802169 4.151776791 5.689750731
//
IT	5995
RD	2
LK	-133429.427846
QD	-2269.487703 -> -1099.917991
RI	0.0606142218
TR	0.017034	0.004591
MT	12.726718
MM	C_pi: 2.649100, n_recomb: 14161.372109
RS	0	0.000000	0.801182	140.018066	0.009887	0.000229
RS	1	0.008010	0.801182	149.671544	0.010569	0.002073
RS	2	0.016661	0.801182	159.857657	0.011288	0.005172
RS	3	0.026005	0.801182	170.583796	0.012046	0.008216
RS	4	0.036097	0.424276	341.340233	0.024104	0.014557
RS	5	0.046998	0.424276	358.969794	0.025349	0.019058
RS	6	0.058772	0.350078	455.105859	0.032137	0.025157
RS	7	0.071489	0.350078	473.351532	0.033426	0.031267
RS	8	0.085224	0.345177	497.663405	0.035142	0.034410
RS	9	0.100060	0.345177	514.050056	0.036299	0.039894
RS	10	0.116083	0.384431	476.264146	0.033631	0.038672
RS	11	0.133391	0.384431	490.906624	0.034665	0.042267
RS	12	0.152084	0.457965	424.939463	0.030007	0.037289
RS	13	0.172275	0.457965	438.431700	0.030960	0.038428
RS	14	0.194083	0.554583	373.835471	0.026398	0.032866
RS	15	0.217638	0.554583	386.356345	0.027282	0.033381
RS	16	0.243079	0.664923	333.218531	0.023530	0.028957
RS	17	0.270558	0.664923	344.792768	0.024347	0.029549
RS	18	0.300238	0.787019	301.504070	0.021291	0.026162
RS	19	0.332296	0.787019	312.172880	0.022044	0.026888
RS	20	0.366921	0.928943	273.897615	0.019341	0.024066
RS	21	0.404319	0.928943	283.732826	0.020036	0.024731
RS	22	0.444712	1.103120	247.595802	0.017484	0.022062
RS	23	0.488341	1.103120	256.679296	0.018125	0.022439
RS	24	0.535465	1.319215	222.612046	0.015720	0.019837
RS	25	0.586363	1.319215	231.015449	0.016313	0.019923
RS	26	0.641337	1.583030	199.888068	0.014115	0.017503
RS	27	0.700715	1.583030	207.669348	0.014664	0.017395
RS	28	0.764849	1.897438	180.091007	0.012717	0.015247
RS	29	0.834119	1.897438	187.300934	0.013226	0.015032
RS	30	0.908938	2.261612	163.494221	0.011545	0.013199
RS	31	0.989750	2.261612	170.181521	0.012017	0.012951
RS	32	1.077034	2.670746	150.037674	0.010595	0.011438
RS	33	1.171309	2.670746	156.249816	0.011034	0.011203
RS	34	1.273135	3.117716	139.392662	0.009843	0.009973
RS	35	1.383117	3.117716	145.172897	0.010251	0.009766
RS	36	1.501908	3.594308	131.118301	0.009259	0.008763
RS	37	1.630213	3.594308	136.501675	0.009639	0.008584
RS	38	1.768795	4.089134	124.854340	0.008817	0.007766
RS	39	1.918477	4.089134	129.864474	0.009170	0.007625
RS	40	2.080148	4.585008	120.379683	0.008501	0.006975
RS	41	2.254768	4.585008	125.025115	0.008829	0.006894
RS	42	2.443375	5.060559	117.522332	0.008299	0.006403
RS	43	2.647088	5.060559	121.790841	0.008600	0.006402
RS	44	2.867117	5.496671	116.030420	0.008193	0.006062
RS	45	3.104770	5.496671	119.882330	0.008465	0.006145
RS	46	3.361457	5.884365	115.481017	0.008155	0.005930
RS	47	3.638704	5.884365	118.845500	0.008392	0.006084
RS	48	3.938158	6.226815	115.307715	0.008142	0.005956
RS	49	4.261596	6.226815	118.086070	0.008339	0.006155
RS	50	4.610940	6.535531	114.891528	0.008113	0.006078
RS	51	4.988265	6.535531	116.968484	0.008260	0.006302
RS	52	5.395812	6.832365	113.535468	0.008017	0.006241
RS	53	5.836002	6.832365	114.803558	0.008107	0.006457
RS	54	6.311449	7.368200	107.366398	0.007582	0.006204
RS	55	6.824977	7.368200	107.991248	0.007626	0.006372
RS	56	7.379636	7.368200	108.001786	0.007627	0.006480
RS	57	7.978721	7.368200	107.348789	0.007580	0.006516
RS	58	8.625790	11.906353	66.774069	0.004715	0.004805
RS	59	9.324687	11.906353	67.963473	0.004799	0.004884
RS	60	10.079562	11.906353	68.845700	0.004862	0.004907
RS	61	10.894899	11.906353	69.381875	0.004899	0.004874
RS	62	11.775540	11.906353	69.535141	0.004910	0.004789
RS	63	12.726718	11.906353	859.229655	0.060674	0.048090
PA	4+25*2+4+6 0.017034139 0.004591486 12.726717624 0.801181686 0.424276057 0.350077568 0.345176732 0.384431472 0.457964646 0.554582892 0.664922680 0.787019092 0.928942872 1.103120087 1.319215389 1.583029514 1.897437700 2.261612106 2.670746087 3.117716467 3.594308398 4.089133700 4.585007741 5.060559401 5.496671059 5.884365487 6.226814783 6.535531026 6.832365398 7.368199539 11.906352981
//
IT	4928
RD	3
LK	-131518.745057
QD	-1438.273177 -> -965.022498
RI	0.0407264915
TR	0.014477	0.005118
MT	14.035976
MM	C_pi: 3.591386, n_recomb: 21334.124363
RS	0	0.000000	1.582718	108.927810	0.005106	0.000149
RS	1	0.008176	1.582718	117.204743	0.005494	0.001168
RS	2	0.017021	1.582718	126.055397	0.005909	0.002836
RS	3	0.026589	1.582718	135.510206	0.006352	0.004527
RS	4	0.036939	0.602507	380.283440	0.017825	0.011327
RS	5	0.048136	0.602507	403.508792	0.018914	0.014176
RS	6	0.060248	0.427257	600.147404	0.028131	0.021333
RS	7	0.073350	0.427257	628.847674	0.029476	0.026151
RS	8	0.087524	0.380151	737.012268	0.034546	0.031701
RS	9	0.102857	0.380151	764.534679	0.035836	0.036807
RS	10	0.119443	0.397892	755.918497	0.035432	0.037501
RS	11	0.137385	0.397892	780.278581	0.036574	0.041628
RS	12	0.156795	0.458629	698.505215	0.032741	0.037938
RS	13	0.177791	0.458629	720.505728	0.033772	0.040300
RS	14	0.200504	0.547595	622.719668	0.029189	0.034796
RS	15	0.225074	0.547595	642.948622	0.030137	0.036085
RS	16	0.251653	0.651675	558.007496	0.026156	0.031138
RS	17	0.280405	0.651675	576.589522	0.027027	0.032253
RS	18	0.311508	0.766292	506.718549	0.023752	0.028296
RS	19	0.345155	0.766292	523.715303	0.024548	0.029469
RS	20	0.381552	0.900268	460.759921	0.021597	0.026059
RS	21	0.420925	0.900268	476.307989	0.022326	0.027209
RS	22	0.463518	1.070802	414.102443	0.019410	0.023876
RS	23	0.509592	1.070802	428.398447	0.020080	0.024775
RS	24	0.559435	1.295032	366.699471	0.017188	0.021384
RS	25	0.613352	1.295032	379.917580	0.017808	0.021947
RS	26	0.671678	1.587030	321.486872	0.015069	0.018670
RS	27	0.734773	1.587030	333.734565	0.015643	0.018967
RS	28	0.803026	1.958220	281.061749	0.013174	0.016007
RS	29	0.876860	1.958220	292.401135	0.013706	0.016133
RS	30	0.956732	2.415818	246.814463	0.011569	0.013601
RS	31	1.043133	2.415818	257.299424	0.012060	0.013636
RS	32	1.136599	2.960796	219.034173	0.010267	0.011557
RS	33	1.237707	2.960796	228.732115	0.010721	0.011554
RS	34	1.347082	3.588245	197.208189	0.009244	0.009885
RS	35	1.465400	3.588245	206.201105	0.009665	0.009866
RS	36	1.593392	4.287577	180.500627	0.008461	0.008535
RS	37	1.731849	4.287577	188.875503	0.008853	0.008508
RS	38	1.881627	5.036902	168.249865	0.007886	0.007454
RS	39	2.043651	5.036902	176.090206	0.008254	0.007437
RS	40	2.218922	5.796656	160.100797	0.007504	0.006631
RS	41	2.408525	5.796656	167.479171	0.007850	0.006652
RS	42	2.613629	6.514152	155.799873	0.007303	0.006073
RS	43	2.835504	6.514152	162.764820	0.007629	0.006154
RS	44	3.075520	7.141464	154.932490	0.007262	0.005778
RS	45	3.335160	7.141464	161.488409	0.007569	0.005929
RS	46	3.616029	7.656225	156.751155	0.007347	0.005714
RS	47	3.919863	7.656225	162.838153	0.007633	0.005923
RS	48	4.248540	8.065947	160.225470	0.007510	0.005821
RS	49	4.604090	8.065947	165.710280	0.007767	0.006068
RS	50	4.988711	8.397172	164.184585	0.007696	0.006032
RS	51	5.404779	8.397172	168.868278	0.007915	0.006295
RS	52	5.854867	8.697178	167.169420	0.007836	0.006275
RS	53	6.341755	8.697178	170.822738	0.008007	0.006521
RS	54	6.868453	9.307881	162.690696	0.007626	0.006261
RS	55	7.438215	9.307881	165.379401	0.007752	0.006449
RS	56	8.054563	9.307881	167.259695	0.007840	0.006578
RS	57	8.721305	9.307881	168.233222	0.007886	0.006635
RS	58	9.442562	17.171707	92.925188	0.004356	0.004166
RS	59	10.222792	17.171707	96.075185	0.004503	0.004253
RS	60	11.066815	17.171707	98.964748	0.004639	0.004297
RS	61	11.979848	17.171707	101.533550	0.004759	0.004295
RS	62	12.967534	17.171707	103.718400	0.004862	0.004249
RS	63	14.035976	17.171707	1686.393201	0.079047	0.050309
PA	4+25*2+4+6 0.014477114 0.005117982 14.035975593 1.582717697 0.602507236 0.427256648 0.380150789 0.397892381 0.458628941 0.547595178 0.651674652 0.766291630 0.900267771 1.070802115 1.295032156 1.587030205 1.958220068 2.415817637 2.960795853 3.588244942 4.287577440 5.036901623 5.796656344 6.514152214 7.141464072 7.656225189 8.065946564 8.397171594 8.697177634 9.307880653 17.171707101
//
IT	4927
RD	4
LK	-130697.174043
QD	-1126.366636 -> -858.213511
RI	0.0289949564
TR	0.012679	0.005627
MT	15.007051
MM	C_pi: 4.247197, n_recomb: 27665.234198
RS	0	0.000000	2.925470	77.365519	0.002796	0.000107
RS	1	0.008290	2.925470	83.534604	0.003019	0.000756
RS	2	0.017268	2.925470	90.173723	0.003259	0.001728
RS	3	0.026990	2.925470	97.314928	0.003518	0.002686
RS	4	0.037518	0.841775	363.130713	0.013126	0.009113
RS	5	0.048919	0.841775	387.741573	0.014015	0.011000
RS	6	0.061265	0.527217	657.159819	0.023754	0.018539
RS	7	0.074635	0.527217	693.123221	0.025054	0.022119
RS	8	0.089113	0.428803	893.838969	0.032309	0.029272
RS	9	0.104791	0.428803	931.828987	0.033682	0.033688
RS	10	0.121769	0.424258	978.527024	0.035370	0.036260
RS	11	0.140155	0.424258	1012.958019	0.036615	0.040048
RS	12	0.160065	0.473216	939.056004	0.033944	0.037729
RS	13	0.181626	0.473216	969.857841	0.035057	0.040288
RS	14	0.204974	0.554692	854.510005	0.030888	0.035550
RS	15	0.230257	0.554692	882.530177	0.031900	0.037118
RS	16	0.257637	0.651571	775.957247	0.028048	0.032429
RS	17	0.287287	0.651571	801.475692	0.028971	0.033698
RS	18	0.319395	0.756409	712.916897	0.025769	0.029818
RS	19	0.354164	0.756409	736.019307	0.026604	0.031093
RS	20	0.391816	0.877650	654.725782	0.023666	0.027654
RS	21	0.432590	0.877650	675.608902	0.024421	0.028922
RS	22	0.476744	1.034763	591.366126	0.021376	0.025415
RS	23	0.524559	1.034763	610.399391	0.022064	0.026497
RS	24	0.576338	1.249170	522.237122	0.018877	0.022759
RS	25	0.632409	1.249170	539.800314	0.019512	0.023536
RS	26	0.693129	1.540531	452.916256	0.016371	0.019773
RS	27	0.758883	1.540531	469.236696	0.016961	0.020275
RS	28	0.830089	1.927027	389.152466	0.014066	0.016787
RS	29	0.907197	1.927027	404.309971	0.014614	0.017098
RS	30	0.990698	2.423658	334.431748	0.012089	0.014081
RS	31	1.081122	2.423658	348.451235	0.012595	0.014280
RS	32	1.179042	3.039284	289.867536	0.010478	0.011797
RS	33	1.285081	3.039284	302.794254	0.010945	0.011931
RS	34	1.399910	3.775375	254.877859	0.009213	0.009946
RS	35	1.524259	3.775375	266.800031	0.009644	0.010040
RS	36	1.658918	4.623908	228.191391	0.008248	0.008473
RS	37	1.804740	4.623908	239.228645	0.008647	0.008540
RS	38	1.962651	5.556962	208.772349	0.007546	0.007324
RS	39	2.133655	5.556962	219.060408	0.007918	0.007383
RS	40	2.318835	6.514945	196.061284	0.007087	0.006476
RS	41	2.519367	6.514945	205.738891	0.007437	0.006556
RS	42	2.736524	7.413139	189.653591	0.006855	0.005926
RS	43	2.971685	7.413139	198.839746	0.007187	0.006049
RS	44	3.226341	8.172185	188.925533	0.006829	0.005660
RS	45	3.502110	8.172185	197.682881	0.007146	0.005837
RS	46	3.800741	8.753994	192.801623	0.006969	0.005640
RS	47	4.124130	8.753994	201.095811	0.007269	0.005864
RS	48	4.474329	9.169813	199.808321	0.007222	0.005803
RS	49	4.853561	9.169813	207.481526	0.007500	0.006059
RS	50	5.264234	9.461961	208.226606	0.007527	0.006079
RS	51	5.708953	9.461961	214.996617	0.007771	0.006348
RS	52	6.190541	9.702734	215.770741	0.007799	0.006388
RS	53	6.712055	9.702734	221.274835	0.007998	0.006638
RS	54	7.276805	10.280788	213.569920	0.007720	0.006422
RS	55	7.888376	10.280788	217.769165	0.007872	0.006615
RS	56	8.550648	10.280788	220.945677	0.007986	0.006753
RS	57	9.267825	10.280788	222.960380	0.008059	0.006825
RS	58	10.044460	21.319306	110.151331	0.003982	0.003766
RS	59	10.885481	21.319306	114.757234	0.004148	0.003867
RS	60	11.796227	21.319306	119.172269	0.004308	0.003934
RS	61	12.782478	21.319306	123.327264	0.004458	0.003963
RS	62	13.850493	21.319306	127.146960	0.004596	0.003954
RS	63	15.007051	21.319306	2415.827242	0.087324	0.053033
PA	4+25*2+4+6 0.012679320 0.005627351 15.007051478 2.925469915 0.841775483 0.527217475 0.428802575 0.424258003 0.473215652 0.554691727 0.651571485 0.756409121 0.877650236 1.034763071 1.249169603 1.540531396 1.927027146 2.423657820 3.039284434 3.775374522 4.623908093 5.556961850 6.514944620 7.413139462 8.172184948 8.753994275 9.169812692 9.461961487 9.702734056 10.280787709 21.319306218
//
IT	4884
RD	5
LK	-130200.960111
QD	-937.900464 -> -742.742489
RI	0.0216551274
TR	0.011273	0.006070
MT	15.878081
MM	C_pi: 4.724491, n_recomb: 33117.509782
RS	0	0.000000	4.945457	55.322793	0.001670	0.000080
RS	1	0.008387	4.945457	59.858360	0.001807	0.000532
RS	2	0.017477	4.945457	64.756317	0.001955	0.001149
RS	3	0.027330	4.945457	70.043970	0.002115	0.001724
RS	4	0.038009	1.132811	329.401046	0.009946	0.007532
RS	5	0.049583	1.132811	353.259837	0.010667	0.008828
RS	6	0.062129	0.642773	664.041750	0.020051	0.016327
RS	7	0.075726	0.642773	704.076021	0.021260	0.018995
RS	8	0.090464	0.484382	984.819705	0.029737	0.027052
RS	9	0.106438	0.484382	1031.420925	0.031144	0.030829
RS	10	0.123751	0.456518	1141.525905	0.034469	0.034864
RS	11	0.142517	0.456518	1185.475698	0.035796	0.038293
RS	12	0.162857	0.494886	1133.710191	0.034233	0.037152
RS	13	0.184902	0.494886	1173.161013	0.035424	0.039639
RS	14	0.208796	0.570360	1052.866989	0.031792	0.035679
RS	15	0.234695	0.570360	1088.542119	0.032869	0.037332
RS	16	0.262765	0.661476	970.096971	0.029293	0.033101
RS	17	0.293189	0.661476	1002.367924	0.030267	0.034422
RS	18	0.326166	0.757935	903.360577	0.027277	0.030847
RS	19	0.361908	0.757935	932.298462	0.028151	0.032138
RS	20	0.400647	0.867521	840.084844	0.025367	0.028903
RS	21	0.442636	0.867521	865.890816	0.026146	0.030185
RS	22	0.488146	1.010962	765.691755	0.023120	0.026736
RS	23	0.537472	1.010962	788.909128	0.023822	0.027873
RS	24	0.590936	1.212182	678.219767	0.020479	0.024010
RS	25	0.648884	1.212182	699.522655	0.021122	0.024881
RS	26	0.711692	1.494341	585.906153	0.017692	0.020835
RS	27	0.779767	1.494341	605.745642	0.018291	0.021443
RS	28	0.853552	1.880333	498.441241	0.015051	0.017590
RS	29	0.933525	1.880333	516.963727	0.015610	0.018006
RS	30	1.020205	2.391353	422.274450	0.012751	0.014625
RS	31	1.114155	2.391353	439.467769	0.013270	0.014920
RS	32	1.215984	3.043681	359.879935	0.010867	0.012122
RS	33	1.326354	3.043681	375.734045	0.011345	0.012340
RS	34	1.445980	3.846326	310.822147	0.009385	0.010103
RS	35	1.575639	3.846326	325.398364	0.009826	0.010268
RS	36	1.716172	4.796488	273.445622	0.008257	0.008513
RS	37	1.868491	4.796488	286.872332	0.008662	0.008640
RS	38	2.033586	5.864054	246.326477	0.007438	0.007294
RS	39	2.212526	5.864054	258.777482	0.007814	0.007403
RS	40	2.406474	6.973646	228.651752	0.006904	0.006416
RS	41	2.616688	6.973646	240.325530	0.007257	0.006534
RS	42	2.844533	8.011551	219.806105	0.006637	0.005864
RS	43	3.091486	8.011551	230.890911	0.006972	0.006013
RS	44	3.359151	8.868029	218.915824	0.006610	0.005615
RS	45	3.649265	8.868029	229.534231	0.006931	0.005806
RS	46	3.963710	9.488590	224.583251	0.006781	0.005624
RS	47	4.304527	9.488590	234.728821	0.007088	0.005854
RS	48	4.673928	9.886841	234.931879	0.007094	0.005828
RS	49	5.074310	9.886841	244.421856	0.007380	0.006084
RS	50	5.508272	10.119742	247.725547	0.007480	0.006156
RS	51	5.978629	10.119742	256.186439	0.007736	0.006421
RS	52	6.488434	10.282292	259.834103	0.007846	0.006518
RS	53	7.040996	10.282292	266.751565	0.008055	0.006762
RS	54	7.639901	10.785927	260.259700	0.007859	0.006598
RS	55	8.289034	10.785927	265.479186	0.008016	0.006787
RS	56	8.992610	10.785927	269.428080	0.008136	0.006924
RS	57	9.755193	10.785927	271.930834	0.008211	0.006996
RS	58	10.581733	24.849699	121.205693	0.003660	0.003443
RS	59	11.477593	24.849699	126.875751	0.003831	0.003555
RS	60	12.448588	24.849699	132.422785	0.003999	0.003639
RS	61	13.501019	24.849699	137.774264	0.004160	0.003693
RS	62	14.641716	24.849699	142.849422	0.004313	0.003716
RS	63	15.878081	24.849699	3007.215331	0.090804	0.055949
PA	4+25*2+4+6 0.011272760 0.006070141 15.878080767 4.945456734 1.132811407 0.642773183 0.484381543 0.456517886 0.494885869 0.570360302 0.661476394 0.757935355 0.867520953 1.010962038 1.212181793 1.494340841 1.880333434 2.391352815 3.043681439 3.846325536 4.796488411 5.864053819 6.973646423 8.011550669 8.868028988 9.488589837 9.886840509 10.119741790 10.282291598 10.785926549 24.849699498
//
IT	4998
RD	6
LK	-129829.263799
QD	-789.624858 -> -633.055475
RI	0.0168567830
TR	0.010103	0.006442
MT	16.737547
MM	C_pi: 5.127068, n_recomb: 38058.205457
RS	0	0.000000	7.666100	41.378030	0.001087	0.000063
RS	1	0.008477	7.666100	44.835224	0.001178	0.000399
RS	2	0.017673	7.666100	48.576642	0.001276	0.000821
RS	3	0.027648	7.666100	52.624835	0.001383	0.001192
RS	4	0.038469	1.467758	296.771607	0.007798	0.006376
RS	5	0.050207	1.467758	319.269224	0.008389	0.007291
RS	6	0.062940	0.771638	650.111373	0.017082	0.014516
RS	7	0.076752	0.771638	692.218577	0.018188	0.016533
RS	8	0.091735	0.545087	1037.215221	0.027253	0.025040
RS	9	0.107989	0.545087	1090.773177	0.028661	0.028287
RS	10	0.125620	0.492563	1263.729605	0.033205	0.033397
RS	11	0.144746	0.492563	1316.577789	0.034594	0.036536
RS	12	0.165493	0.521101	1293.693645	0.033993	0.036369
RS	13	0.187999	0.521101	1341.702213	0.035254	0.038746
RS	14	0.212413	0.591919	1224.042949	0.032162	0.035469
RS	15	0.238896	0.591919	1267.432546	0.033302	0.037139
RS	16	0.267624	0.678822	1143.665101	0.030050	0.033378
RS	17	0.298788	0.678822	1182.785302	0.031078	0.034722
RS	18	0.332593	0.768662	1079.284221	0.028359	0.031517
RS	19	0.369264	0.768662	1114.132668	0.029274	0.032806
RS	20	0.409044	0.868557	1016.809793	0.026717	0.029868
RS	21	0.452196	0.868557	1047.507065	0.027524	0.031142
RS	22	0.499005	1.000175	936.595599	0.024610	0.027863
RS	23	0.549783	1.000175	963.804107	0.025324	0.029011
RS	24	0.604865	1.189126	834.402509	0.021924	0.025145
RS	25	0.664617	1.189126	859.133754	0.022574	0.026058
RS	26	0.729434	1.460885	720.784495	0.018939	0.021845
RS	27	0.799745	1.460885	743.814399	0.019544	0.022512
RS	28	0.876017	1.841702	609.824747	0.016023	0.018392
RS	29	0.958754	1.841702	631.440044	0.016591	0.018871
RS	30	1.048505	2.357653	511.656376	0.013444	0.015200
RS	31	1.145864	2.357653	531.824909	0.013974	0.015555
RS	32	1.251476	3.031548	430.656922	0.011316	0.012494
RS	33	1.366041	3.031548	449.295391	0.011805	0.012767
RS	34	1.490317	3.879896	366.808157	0.009638	0.010316
RS	35	1.625129	3.879896	383.924992	0.010088	0.010529
RS	36	1.771369	4.906288	318.163791	0.008360	0.008612
RS	37	1.930005	4.906288	333.875298	0.008773	0.008781
RS	38	2.102089	6.080910	282.923063	0.007434	0.007321
RS	39	2.288761	6.080910	297.428214	0.007815	0.007467
RS	40	2.491256	7.316084	259.984943	0.006831	0.006409
RS	41	2.710918	7.316084	273.535744	0.007187	0.006554
RS	42	2.949200	8.472267	248.470777	0.006529	0.005849
RS	43	3.207681	8.472267	261.322850	0.006866	0.006016
RS	44	3.488074	9.410876	247.219785	0.006496	0.005609
RS	45	3.792236	9.410876	259.555848	0.006820	0.005809
RS	46	4.122182	10.060733	254.510695	0.006687	0.005639
RS	47	4.480097	10.060733	266.352597	0.006999	0.005871
RS	48	4.868353	10.436509	268.093121	0.007044	0.005875
RS	49	5.289521	10.436509	279.230704	0.007337	0.006129
RS	50	5.746392	10.608451	285.241207	0.007495	0.006245
RS	51	6.241992	10.608451	295.199632	0.007757	0.006505
RS	52	6.779605	10.692165	301.971119	0.007934	0.006653
RS	53	7.362790	10.692165	310.063615	0.008147	0.006889
RS	54	7.995413	11.111725	305.294048	0.008022	0.006776
RS	55	8.681663	11.111725	311.230639	0.008178	0.006957
RS	56	9.426086	11.111725	315.615532	0.008293	0.007087
RS	57	10.233615	11.111725	318.238133	0.008362	0.007153
RS	58	11.109598	28.179189	129.017085	0.003390	0.003174
RS	59	12.059838	28.179189	135.536396	0.003561	0.003293
RS	60	13.090630	28.179189	141.997119	0.003731	0.003390
RS	61	14.208803	28.179189	148.325847	0.003897	0.003463
RS	62	15.421764	28.179189	154.439348	0.004058	0.003511
RS	63	16.737547	28.179189	3516.265097	0.092392	0.058800
PA	4+25*2+4+6 0.010102561 0.006441773 16.737547365 7.666099716 1.467757895 0.771638180 0.545086643 0.492563423 0.521101179 0.591919284 0.678821622 0.768662236 0.868557394 1.000175368 1.189126070 1.460885210 1.841701524 2.357652948 3.031547871 3.879896371 4.906288472 6.080910218 7.316084342 8.472267398 9.410876251 10.060732504 10.436509234 10.608450806 10.692164683 11.111724583 28.179189024
//
IT	4650
RD	7
LK	-129528.468961
QD	-666.593576 -> -537.286105
RI	0.0136177149
TR	0.009101	0.006746
MT	17.618619
MM	C_pi: 5.508599, n_recomb: 42737.357829
RS	0	0.000000	10.999637	32.658180	0.000764	0.000051
RS	1	0.008565	10.999637	35.427605	0.000829	0.000314
RS	2	0.017863	10.999637	38.429303	0.000899	0.000624
RS	3	0.027958	10.999637	41.682298	0.000975	0.000880
RS	4	0.038918	1.838274	269.776946	0.006312	0.005511
RS	5	0.050816	1.838274	290.925091	0.006807	0.006174
RS	6	0.063733	0.913097	628.819494	0.014714	0.012998
RS	7	0.077757	0.913097	671.864837	0.015721	0.014547
RS	8	0.092981	0.610515	1067.391299	0.024976	0.023210
RS	9	0.109510	0.610515	1126.624936	0.026362	0.026026
RS	10	0.127454	0.531649	1359.054877	0.031800	0.031913
RS	11	0.146935	0.531649	1420.251034	0.033232	0.034822
RS	12	0.168085	0.550643	1429.391495	0.033446	0.035460
RS	13	0.191046	0.550643	1485.922383	0.034769	0.037747
RS	14	0.215974	0.617729	1375.465743	0.032184	0.035060
RS	15	0.243037	0.617729	1426.741657	0.033384	0.036730
RS	16	0.272417	0.701583	1301.950030	0.030464	0.033406
RS	17	0.304314	0.701583	1348.181872	0.031546	0.034767
RS	18	0.338943	0.786176	1244.357636	0.029116	0.031934
RS	19	0.376538	0.786176	1285.410782	0.030077	0.033226
RS	20	0.417353	0.878004	1187.359706	0.027783	0.030614
RS	21	0.461664	0.878004	1223.181887	0.028621	0.031881
RS	22	0.509770	0.999611	1105.786911	0.025874	0.028828
RS	23	0.561996	0.999611	1137.069957	0.026606	0.029978
RS	24	0.618695	1.177938	992.198054	0.023216	0.026179
RS	25	0.680251	1.177938	1020.289788	0.023873	0.027113
RS	26	0.747078	1.440135	858.940378	0.020098	0.022805
RS	27	0.819629	1.440135	885.024228	0.020708	0.023508
RS	28	0.898394	1.814980	724.727503	0.016958	0.019183
RS	29	0.983906	1.814980	749.313775	0.017533	0.019703
RS	30	1.076741	2.332547	603.994077	0.014133	0.015789
RS	31	1.177527	2.332547	627.064772	0.014673	0.016185
RS	32	1.286946	3.021415	503.561855	0.011783	0.012894
RS	33	1.405737	3.021415	524.954558	0.012283	0.013205
RS	34	1.534701	3.905279	424.132900	0.009924	0.010562
RS	35	1.674711	3.905279	443.783513	0.010384	0.010811
RS	36	1.826713	4.994588	363.588196	0.008508	0.008747
RS	37	1.991734	4.994588	381.583363	0.008929	0.008948
RS	38	2.170888	6.261413	319.770026	0.007482	0.007385
RS	39	2.365387	6.261413	336.323047	0.007870	0.007558
RS	40	2.576545	7.608354	291.257827	0.006815	0.006434
RS	41	2.805788	7.608354	306.669672	0.007176	0.006602
RS	42	3.054665	8.872540	276.860400	0.006478	0.005862
RS	43	3.324858	8.872540	291.453569	0.006820	0.006044
RS	44	3.618193	9.887731	275.092547	0.006437	0.005625
RS	45	3.936652	9.887731	289.111196	0.006765	0.005833
RS	46	4.282387	10.565773	283.899092	0.006643	0.005671
RS	47	4.657733	10.565773	297.394409	0.006959	0.005906
RS	48	5.065227	10.921242	300.673407	0.007035	0.005934
RS	49	5.507623	10.921242	313.405859	0.007333	0.006187
RS	50	5.987909	11.036425	322.222186	0.007540	0.006342
RS	51	6.509331	11.036425	333.605924	0.007806	0.006596
RS	52	7.075413	11.046143	343.695715	0.008042	0.006790
RS	53	7.689978	11.046143	352.850407	0.008256	0.007019
RS	54	8.357181	11.383251	350.177753	0.008194	0.006954
RS	55	9.081528	11.383251	356.652170	0.008345	0.007125
RS	56	9.867915	11.383251	361.263447	0.008453	0.007245
RS	57	10.721655	11.383251	363.765988	0.008512	0.007302
RS	58	11.648517	31.537162	135.086444	0.003161	0.002947
RS	59	12.654764	31.537162	142.340231	0.003331	0.003071
RS	60	13.747194	31.537162	149.598420	0.003500	0.003177
RS	61	14.933190	31.537162	156.788152	0.003669	0.003265
RS	62	16.220765	31.537162	163.825464	0.003833	0.003331
RS	63	17.618619	31.537162	3986.691558	0.093284	0.061460
PA	4+25*2+4+6 0.009100793 0.006746451 17.618619191 10.999637206 1.838273764 0.913097134 0.610515302 0.531649033 0.550643139 0.617729130 0.701583318 0.786176349 0.878003565 0.999610932 1.177938208 1.440134759 1.814979906 2.332546945 3.021414533 3.905279451 4.994588245 6.261413463 7.608354158 8.872539889 9.887731220 10.565772735 10.921241741 11.036425497 11.046142984 11.383250652 31.537162177
//
IT	5330
RD	8
LK	-129279.476408
QD	-564.706499 -> -456.953571
RI	0.0113582144
TR	0.008234	0.006991
MT	18.530033
MM	C_pi: 5.890777, n_recomb: 47268.501486
RS	0	0.000000	14.776288	27.109255	0.000574	0.000042
RS	1	0.008651	14.776288	29.437515	0.000623	0.000257
RS	2	0.018051	14.776288	31.964135	0.000676	0.000499
RS	3	0.028264	14.776288	34.705724	0.000734	0.000689
RS	4	0.039361	2.235342	248.508611	0.005257	0.004852
RS	5	0.051417	2.235342	268.504778	0.005680	0.005344
RS	6	0.064517	1.067036	605.349848	0.012807	0.011711
RS	7	0.078750	1.067036	648.666020	0.013723	0.012916
RS	8	0.094214	0.680771	1083.326645	0.022919	0.021543
RS	9	0.111016	0.680771	1147.203931	0.024270	0.024007
RS	10	0.129272	0.573535	1434.898924	0.030356	0.030447
RS	11	0.149107	0.573535	1503.911893	0.031816	0.033170
RS	12	0.170658	0.582890	1546.627987	0.032720	0.034479
RS	13	0.194074	0.582890	1611.618898	0.034095	0.036697
RS	14	0.219515	0.646792	1511.471866	0.031976	0.034526
RS	15	0.247158	0.646792	1570.801357	0.033231	0.036197
RS	16	0.277192	0.728385	1448.083766	0.030635	0.033270
RS	17	0.309824	0.728385	1501.718792	0.031770	0.034649
RS	18	0.345279	0.808668	1400.730398	0.029633	0.032172
RS	19	0.383802	0.808668	1448.353213	0.030641	0.033474
RS	20	0.425657	0.893562	1353.096677	0.028626	0.031194
RS	21	0.471134	0.893562	1394.393787	0.029499	0.032462
RS	22	0.520545	1.006518	1274.114897	0.026955	0.029662
RS	23	0.574230	1.006518	1309.698893	0.027708	0.030814
RS	24	0.632560	1.175654	1152.238243	0.024376	0.027126
RS	25	0.695937	1.175654	1183.757144	0.025043	0.028075
RS	26	0.764796	1.429427	1000.985263	0.021177	0.023719
RS	27	0.839612	1.429427	1030.090742	0.021792	0.024447
RS	28	0.920901	1.798632	843.785431	0.017851	0.019960
RS	29	1.009223	1.798632	871.296180	0.018433	0.020510
RS	30	1.105186	2.316740	699.913370	0.014807	0.016383
RS	31	1.209451	2.316740	725.871053	0.015356	0.016809
RS	32	1.322736	3.017526	579.176114	0.012253	0.013309
RS	33	1.445822	3.017526	603.342267	0.012764	0.013650
RS	34	1.579557	3.931540	483.323420	0.010225	0.010829
RS	35	1.724861	3.931540	505.546176	0.010695	0.011106
RS	36	1.882736	5.076258	410.201687	0.008678	0.008904
RS	37	2.054270	5.076258	430.522370	0.009108	0.009132
RS	38	2.240643	6.426715	357.320141	0.007559	0.007471
RS	39	2.443140	6.426715	375.956643	0.007954	0.007667
RS	40	2.663156	7.877631	322.911622	0.006831	0.006480
RS	41	2.902207	7.877631	340.210349	0.007197	0.006667
RS	42	3.161938	9.244711	305.422422	0.006461	0.005892
RS	43	3.444140	9.244711	321.773230	0.006807	0.006087
RS	44	3.750756	10.335018	303.000714	0.006410	0.005656
RS	45	4.083899	10.335018	318.711247	0.006743	0.005871
RS	46	4.445863	11.042997	313.244480	0.006627	0.005714
RS	47	4.839141	11.042997	328.396987	0.006947	0.005952
RS	48	5.266444	11.382077	333.201705	0.007049	0.006001
RS	49	5.730714	11.382077	347.525972	0.007352	0.006254
RS	50	6.235149	11.445618	359.228079	0.007600	0.006442
RS	51	6.783225	11.445618	372.018359	0.007870	0.006693
RS	52	7.378717	11.386626	385.598542	0.008158	0.006928
RS	53	8.025728	11.386626	395.760169	0.008373	0.007150
RS	54	8.728713	11.645193	395.507987	0.008367	0.007131
RS	55	9.492516	11.645193	402.398930	0.008513	0.007292
RS	56	10.322398	11.645193	407.087242	0.008612	0.007401
RS	57	11.224077	11.645193	409.291870	0.008659	0.007447
RS	58	12.203763	35.022099	140.083699	0.002964	0.002754
RS	59	13.268204	35.022099	148.001269	0.003131	0.002880
RS	60	14.424735	35.022099	155.985770	0.003300	0.002993
RS	61	15.681321	35.022099	163.965907	0.003469	0.003091
RS	62	17.046619	35.022099	171.858215	0.003636	0.003173
RS	63	18.530033	35.022099	4439.692664	0.093925	0.063880
PA	4+25*2+4+6 0.008234496 0.006991407 18.530033109 14.776288480 2.235341921 1.067035807 0.680771000 0.573535225 0.582890318 0.646792402 0.728384735 0.808667535 0.893562193 1.006517614 1.175654398 1.429426894 1.798631559 2.316739718 3.017526022 3.931539947 5.076258253 6.426715337 7.877631192 9.244711095 10.335018439 11.042996667 11.382077447 11.445617889 11.386626065 11.645192996 35.022098736
//
IT	5055
RD	9
LK	-129071.838484
QD	-480.783724 -> -390.638172
RI	0.0097316557
TR	0.007484	0.007185
MT	19.469668
MM	C_pi: 6.279578, n_recomb: 51684.272049
RS	0	0.000000	18.779407	23.508161	0.000455	0.000036
RS	1	0.008736	18.779407	25.550321	0.000494	0.000217
RS	2	0.018236	18.779407	27.768785	0.000537	0.000416
RS	3	0.028565	18.779407	30.178575	0.000584	0.000566
RS	4	0.039797	2.648930	232.044918	0.004490	0.004345
RS	5	0.052010	2.648930	251.117257	0.004859	0.004720
RS	6	0.065290	1.233264	581.644945	0.011254	0.010615
RS	7	0.079730	1.233264	624.811526	0.012089	0.011563
RS	8	0.095432	0.755997	1088.985954	0.021070	0.020028
RS	9	0.112505	0.755997	1156.617018	0.022379	0.022199
RS	10	0.131070	0.618102	1494.989998	0.028925	0.029026
RS	11	0.151257	0.618102	1571.251180	0.030401	0.031592
RS	12	0.173207	0.617448	1648.214832	0.031890	0.033463
RS	13	0.197075	0.617448	1721.513809	0.033308	0.035630
RS	14	0.223028	0.678445	1634.001575	0.031615	0.033916
RS	15	0.251249	0.678445	1701.470472	0.032920	0.035591
RS	16	0.281935	0.758282	1583.265023	0.030633	0.033024
RS	17	0.315302	0.758282	1644.536494	0.031819	0.034423
RS	18	0.351584	0.834864	1548.958532	0.029970	0.032280
RS	19	0.391035	0.834864	1603.491262	0.031025	0.033597
RS	20	0.433933	0.913574	1514.038822	0.029294	0.031643
RS	21	0.480579	0.913574	1561.179021	0.030206	0.032918
RS	22	0.531300	1.018821	1441.259985	0.027886	0.030386
RS	23	0.586451	1.018821	1481.423592	0.028663	0.031545
RS	24	0.646422	1.179833	1314.126668	0.025426	0.027997
RS	25	0.711631	1.179833	1349.197645	0.026105	0.028957
RS	26	0.782537	1.426159	1146.610144	0.022185	0.024590
RS	27	0.859637	1.426159	1178.746824	0.022807	0.025337
RS	28	0.943474	1.790264	966.816245	0.018706	0.020718
RS	29	1.034634	1.790264	997.227658	0.019295	0.021292
RS	30	1.133759	2.308596	799.321187	0.015465	0.016975
RS	31	1.241543	2.308596	828.162075	0.016023	0.017426
RS	32	1.358743	3.019684	657.451110	0.012721	0.013732
RS	33	1.486183	3.019684	684.417131	0.013242	0.014097
RS	34	1.624756	3.960626	544.351437	0.010532	0.011108
RS	35	1.775435	3.960626	569.191027	0.011013	0.011408
RS	36	1.939277	5.155981	457.988384	0.008861	0.009075
RS	37	2.117434	5.155981	480.682926	0.009300	0.009325
RS	38	2.311154	6.584457	395.571366	0.007654	0.007570
RS	39	2.521798	6.584457	416.333980	0.008055	0.007786
RS	40	2.750845	8.134325	354.957857	0.006868	0.006539
RS	41	2.999902	8.134325	374.177095	0.007240	0.006742
RS	42	3.270717	9.601349	334.182895	0.006466	0.005932
RS	43	3.565191	9.601349	352.316687	0.006817	0.006140
RS	44	3.885392	10.766574	330.987274	0.006404	0.005695
RS	45	4.233565	10.766574	348.409038	0.006741	0.005918
RS	46	4.612156	11.506664	342.605636	0.006629	0.005764
RS	47	5.023822	11.506664	359.430584	0.006954	0.006005
RS	48	5.471451	11.833021	365.747533	0.007077	0.006071
RS	49	5.958187	11.833021	381.673804	0.007385	0.006325
RS	50	6.487446	11.849269	396.332848	0.007668	0.006543
RS	51	7.062941	11.849269	410.526558	0.007943	0.006792
RS	52	7.688713	11.725822	427.756287	0.008276	0.007065
RS	53	8.369155	11.725822	438.888212	0.008492	0.007281
RS	54	9.109041	11.908887	441.372258	0.008540	0.007305
RS	55	9.913565	11.908887	448.577073	0.008679	0.007456
RS	56	10.788375	11.908887	453.213512	0.008769	0.007555
RS	57	11.739611	11.908887	454.964678	0.008803	0.007589
RS	58	12.773948	38.659058	144.308047	0.002792	0.002587
RS	59	13.898648	38.659058	152.835555	0.002957	0.002715
RS	60	15.121605	38.659058	161.492018	0.003125	0.002832
RS	61	16.451402	38.659058	170.208495	0.003293	0.002939
RS	62	17.897373	38.659058	178.902975	0.003461	0.003031
RS	63	19.469668	38.659058	4882.387263	0.094466	0.066047
PA	4+25*2+4+6 0.007483802 0.007185045 19.469668310 18.779407139 2.648930145 1.233263560 0.755997074 0.618101726 0.617448178 0.678444997 0.758282466 0.834864228 0.913574490 1.018820524 1.179833079 1.426158603 1.790264283 2.308595814 3.019684325 3.960625985 5.155981440 6.584457239 8.134324939 9.601349460 10.766573980 11.506663597 11.833020907 11.849269079 11.725821938 11.908887246 38.659058350
//
IT	5735
RD	10
LK	-128898.049586
QD	-411.726606 -> -336.088216
RI	0.0085278711
TR	0.006834	0.007336
MT	20.431402
MM	C_pi: 6.674204, n_recomb: 55979.118524
RS	0	0.000000	22.785408	21.145214	0.000378	0.000031
RS	1	0.008819	22.785408	23.001508	0.000411	0.000189
RS	2	0.018416	22.785408	25.019944	0.000447	0.000360
RS	3	0.028859	22.785408	27.214536	0.000486	0.000485
RS	4	0.040223	3.067239	219.508131	0.003921	0.003954
RS	5	0.052590	3.067239	237.874615	0.004249	0.004248
RS	6	0.066047	1.411104	558.546713	0.009978	0.009683
RS	7	0.080691	1.411104	601.289494	0.010741	0.010435
RS	8	0.096626	0.836193	1086.721041	0.019413	0.018660
RS	9	0.113966	0.836193	1157.310913	0.020674	0.020584
RS	10	0.132836	0.665202	1541.501427	0.027537	0.027671
RS	11	0.153370	0.665202	1624.384960	0.029018	0.030099
RS	12	0.175715	0.653993	1735.593987	0.031004	0.032443
RS	13	0.200031	0.653993	1816.933603	0.032457	0.034567
RS	14	0.226491	0.712185	1743.829364	0.031151	0.033261
RS	15	0.255284	0.712185	1819.405989	0.032502	0.034941
RS	16	0.286617	0.790586	1707.694704	0.030506	0.032703
RS	17	0.320713	0.790586	1776.732767	0.031739	0.034122
RS	18	0.357816	0.863863	1688.701952	0.030167	0.032291
RS	19	0.398191	0.863863	1750.407888	0.031269	0.033625
RS	20	0.442127	0.936873	1669.382365	0.029822	0.031986
RS	21	0.489938	0.936873	1722.695885	0.030774	0.033274
RS	22	0.541965	1.035039	1606.149202	0.028692	0.031014
RS	23	0.598580	1.035039	1651.170434	0.029496	0.032184
RS	24	0.660189	1.188695	1476.749656	0.026380	0.028797
RS	25	0.727230	1.188695	1515.512904	0.027073	0.029770
RS	26	0.800184	1.428326	1294.852213	0.023131	0.025417
RS	27	0.879572	1.428326	1330.038062	0.023760	0.026181
RS	28	0.965962	1.787830	1093.063460	0.019526	0.021456
RS	29	1.059970	1.787830	1126.346851	0.020121	0.022049
RS	30	1.162268	2.306301	901.641145	0.016107	0.017560
RS	31	1.273589	2.306301	933.348480	0.016673	0.018032
RS	32	1.394727	3.026691	737.935923	0.013182	0.014155
RS	33	1.526548	3.026691	767.713307	0.013714	0.014541
RS	34	1.669995	3.992366	606.854208	0.010841	0.011391
RS	35	1.826092	3.992366	634.341384	0.011332	0.011712
RS	36	1.995956	5.234955	506.651679	0.009051	0.009252
RS	37	2.180800	5.234955	531.756221	0.009499	0.009522
RS	38	2.381945	6.737336	434.278361	0.007758	0.007676
RS	39	2.600830	6.737336	457.199267	0.008167	0.007910
RS	40	2.839018	8.382406	387.191255	0.006917	0.006604
RS	41	3.098213	8.382406	408.355814	0.007295	0.006822
RS	42	3.380266	9.947188	362.965538	0.006484	0.005978
RS	43	3.687193	9.947188	382.900281	0.006840	0.006197
RS	44	4.021189	11.187272	358.894772	0.006411	0.005738
RS	45	4.384640	11.187272	378.040952	0.006753	0.005968
RS	46	4.780144	11.961245	371.833606	0.006642	0.005815
RS	47	5.210528	11.961245	390.341169	0.006973	0.006061
RS	48	5.678868	12.277666	398.162162	0.007113	0.006142
RS	49	6.188511	12.277666	415.696792	0.007426	0.006398
RS	50	6.743100	12.249804	433.379400	0.007742	0.006643
RS	51	7.346598	12.249804	448.971368	0.008020	0.006891
RS	52	8.003320	12.064856	470.000771	0.008396	0.007199
RS	53	8.717958	12.064856	482.066641	0.008612	0.007410
RS	54	9.495621	12.173851	487.613806	0.008711	0.007476
RS	55	10.341867	12.173851	495.029669	0.008843	0.007618
RS	56	11.262744	12.173851	499.486959	0.008923	0.007705
RS	57	12.264833	12.173851	500.632913	0.008943	0.007728
RS	58	13.355298	42.436203	147.910500	0.002642	0.002442
RS	59	14.541932	42.436203	157.000060	0.002805	0.002570
RS	60	15.833216	42.436203	166.279549	0.002970	0.002691
RS	61	17.238379	42.436203	175.682984	0.003138	0.002803
RS	62	18.767465	42.436203	185.130577	0.003307	0.002904
RS	63	20.431402	42.436203	5315.051227	0.094947	0.067967
PA	4+25*2+4+6 0.006833512 0.007335725 20.431402071 22.785408199 3.067238781 1.411104095 0.836192564 0.665201967 0.653993338 0.712184595 0.790586140 0.863862610 0.936873308 1.035039341 1.188694969 1.428325908 1.787830485 2.306300595 3.026690867 3.992366297 5.234955418 6.737336187 8.382405807 9.947188168 11.187271623 11.961245372 12.277666493 12.249804107 12.064856466 12.173850720 42.436202729
//
IT	5149
RD	11
LK	-128752.149001
QD	-354.758918 -> -291.098573
RI	0.0076177320
TR	0.006270	0.007451
MT	21.408307
MM	C_pi: 7.071274, n_recomb: 60132.540744
RS	0	0.000000	26.564214	19.625233	0.000326	0.000028
RS	1	0.008899	26.564214	21.365024	0.000355	0.000169
RS	2	0.018591	26.564214	23.258396	0.000387	0.000322
RS	3	0.029145	26.564214	25.318786	0.000421	0.000431
RS	4	0.040638	3.477623	210.197251	0.003496	0.003653
RS	5	0.053154	3.477623	228.055814	0.003793	0.003892
RS	6	0.066783	1.599217	536.536724	0.008923	0.008890
RS	7	0.081626	1.599217	578.682247	0.009623	0.009492
RS	8	0.097790	0.921150	1078.277762	0.017932	0.017431
RS	9	0.115392	0.921150	1151.115650	0.019143	0.019144
RS	10	0.134561	0.714614	1576.092554	0.026210	0.026396
RS	11	0.155435	0.714614	1664.925140	0.027688	0.028699
RS	12	0.178167	0.692212	1809.764994	0.030096	0.031442
RS	13	0.202922	0.692212	1898.764996	0.031576	0.033527
RS	14	0.229881	0.747587	1841.347776	0.030621	0.032585
RS	15	0.259238	0.747587	1924.875403	0.032011	0.034270
RS	16	0.291208	0.824757	1821.230120	0.030287	0.032331
RS	17	0.326023	0.824757	1898.045241	0.031564	0.033768
RS	18	0.363937	0.894985	1819.310718	0.030255	0.032226
RS	19	0.405225	0.894985	1888.350927	0.031403	0.033579
RS	20	0.450186	0.962612	1818.007428	0.030233	0.032242
RS	21	0.499150	0.962612	1877.755334	0.031227	0.033545
RS	22	0.552471	1.054121	1767.358307	0.029391	0.031560
RS	23	0.610537	1.054121	1817.484196	0.030225	0.032742
RS	24	0.673770	1.200963	1638.631913	0.027250	0.029531
RS	25	0.742631	1.200963	1681.218846	0.027959	0.030516
RS	26	0.817620	1.434469	1444.381117	0.024020	0.026201
RS	27	0.899283	1.434469	1482.625922	0.024656	0.026979
RS	28	0.988213	1.789775	1221.436754	0.020312	0.022168
RS	29	1.085057	1.789775	1257.546158	0.020913	0.022777
RS	30	1.190520	2.308378	1006.007566	0.016730	0.018133
RS	31	1.305369	2.308378	1040.540965	0.017304	0.018622
RS	32	1.430438	3.037371	819.945564	0.013636	0.014573
RS	33	1.566638	3.037371	852.520938	0.014177	0.014977
RS	34	1.714959	4.026145	670.284072	0.011147	0.011673
RS	35	1.876480	4.026145	700.426320	0.011648	0.012012
RS	36	2.052375	5.313344	555.748685	0.009242	0.009431
RS	37	2.243923	5.313344	583.278520	0.009700	0.009718
RS	38	2.452518	6.886361	473.078202	0.007867	0.007784
RS	39	2.679677	6.886361	498.171137	0.008285	0.008035
RS	40	2.927052	8.623578	419.305349	0.006973	0.006671
RS	41	3.196441	8.623578	442.423701	0.007357	0.006903
RS	42	3.489805	10.284234	391.500910	0.006511	0.006027
RS	43	3.809276	10.284234	413.239949	0.006872	0.006256
RS	44	4.157178	11.598922	386.474618	0.006427	0.005782
RS	45	4.536041	11.598922	407.345099	0.006774	0.006020
RS	46	4.948621	12.407866	400.688305	0.006663	0.005867
RS	47	5.397918	12.407866	420.876449	0.006999	0.006118
RS	48	5.887200	12.716235	430.199074	0.007154	0.006212
RS	49	6.420025	12.716235	449.337376	0.007472	0.006470
RS	50	7.000269	12.646308	470.107226	0.007818	0.006741
RS	51	7.632150	12.646308	487.082973	0.008100	0.006989
RS	52	8.320265	12.401689	512.052415	0.008515	0.007330
RS	53	9.069619	12.401689	525.009039	0.008731	0.007538
RS	54	9.885660	12.436501	533.964954	0.008880	0.007644
RS	55	10.774324	12.436501	541.481738	0.009005	0.007776
RS	56	11.742074	12.436501	545.627439	0.009074	0.007853
RS	57	12.795947	12.436501	546.013944	0.009080	0.007862
RS	58	13.943610	46.324811	150.983188	0.002511	0.002315
RS	59	15.193407	46.324811	160.589202	0.002671	0.002443
RS	60	16.554429	46.324811	170.444404	0.002834	0.002565
RS	61	18.036573	46.324811	180.486215	0.003001	0.002681
RS	62	19.650620	46.324811	190.637654	0.003170	0.002789
RS	63	21.408307	46.324811	5735.080823	0.095374	0.069654
PA	4+25*2+4+6 0.006270395 0.007451057 21.408306930 26.564214310 3.477622989 1.599217485 0.921150070 0.714613660 0.692212221 0.747587486 0.824756815 0.894984949 0.962611556 1.054121279 1.200962523 1.434468558 1.789775047 2.308377985 3.037370833 4.026144751 5.313344254 6.886361238 8.623578362 10.284234430 11.598922177 12.407865979 12.716234871 12.646308010 12.401689374 12.436501233 46.324810808
//
IT	5139
RD	12
LK	-128629.264850
QD	-307.555242 -> -253.789919
RI	0.0069172837
TR	0.005783	0.007538
MT	22.394120
MM	C_pi: 7.466814, n_recomb: 64121.226537
RS	0	0.000000	29.932926	18.701153	0.000292	0.000026
RS	1	0.008977	29.932926	20.374271	0.000318	0.000156
RS	2	0.018760	29.932926	22.196522	0.000346	0.000295
RS	3	0.029421	29.932926	24.181096	0.000377	0.000394
RS	4	0.041039	3.866676	203.632259	0.003176	0.003425
RS	5	0.053699	3.866676	221.165219	0.003449	0.003625
RS	6	0.067497	1.795675	515.932309	0.008046	0.008218
RS	7	0.082533	1.795675	557.382493	0.008693	0.008703
RS	8	0.098919	1.010444	1065.163735	0.016612	0.016332
RS	9	0.116775	1.010444	1139.627654	0.017773	0.017865
RS	10	0.136235	0.766027	1600.341034	0.024958	0.025209
RS	11	0.157442	0.766027	1694.428405	0.026425	0.027396
RS	12	0.180552	0.731776	1871.731842	0.029191	0.030476
RS	13	0.205737	0.731776	1967.920349	0.030691	0.032524
RS	14	0.233182	0.784273	1926.970134	0.030052	0.031907
RS	15	0.263092	0.784273	2018.178415	0.031474	0.033595
RS	16	0.295686	0.860355	1923.753186	0.030002	0.031926
RS	17	0.331206	0.860355	2008.238442	0.031319	0.033380
RS	18	0.369915	0.927715	1940.153558	0.030258	0.032104
RS	19	0.412099	0.927715	2016.580232	0.031449	0.033474
RS	20	0.458070	0.990159	1958.812763	0.030549	0.032425
RS	21	0.508167	0.990159	2025.172380	0.031583	0.033743
RS	22	0.562762	1.075310	1923.418344	0.029997	0.032030
RS	23	0.622257	1.075310	1978.848590	0.030861	0.033227
RS	24	0.687093	1.215726	1798.198105	0.028044	0.030202
RS	25	0.757750	1.215726	1844.719056	0.028769	0.031201
RS	26	0.834749	1.443539	1593.734411	0.024855	0.026941
RS	27	0.918661	1.443539	1635.033020	0.025499	0.027730
RS	28	1.010105	1.794974	1350.700745	0.021065	0.022852
RS	29	1.109758	1.794974	1389.569711	0.021671	0.023475
RS	30	1.218356	2.313733	1111.427040	0.017333	0.018690
RS	31	1.336704	2.313733	1148.720203	0.017915	0.019193
RS	32	1.465675	3.050807	902.694541	0.014078	0.014983
RS	33	1.606224	3.050807	938.027260	0.014629	0.015402
RS	34	1.759390	4.061416	734.017302	0.011447	0.011951
RS	35	1.926306	4.061416	766.796263	0.011959	0.012305
RS	36	2.108205	5.391144	604.780976	0.009432	0.009607
RS	37	2.306433	5.391144	634.727946	0.009899	0.009909
RS	38	2.522456	7.032150	511.565922	0.007978	0.007892
RS	39	2.757872	7.032150	538.823672	0.008403	0.008157
RS	40	3.014420	8.858927	450.963068	0.007033	0.006738
RS	41	3.293998	8.858927	476.025028	0.007424	0.006982
RS	42	3.598674	10.613718	419.495322	0.006542	0.006074
RS	43	3.930700	10.613718	443.025207	0.006909	0.006313
RS	44	4.292531	12.002513	413.455725	0.006448	0.005825
RS	45	4.686844	12.002513	436.034998	0.006800	0.006070
RS	46	5.116554	12.846926	428.904742	0.006689	0.005917
RS	47	5.584839	12.846926	450.757169	0.007030	0.006173
RS	48	6.095161	13.148271	461.587136	0.007199	0.006280
RS	49	6.651294	13.148271	482.311434	0.007522	0.006541
RS	50	7.257350	13.037495	506.224328	0.007895	0.006835
RS	51	7.917812	13.037495	524.558383	0.008181	0.007084
RS	52	8.637562	12.734113	553.598680	0.008634	0.007458
RS	53	9.421924	12.734113	567.394793	0.008849	0.007661
RS	54	10.276697	12.693415	580.123534	0.009047	0.007808
RS	55	11.208203	12.693415	587.623010	0.009164	0.007931
RS	56	12.223328	12.693415	591.319124	0.009222	0.007997
RS	57	13.329580	12.693415	590.789533	0.009214	0.007993
RS	58	14.535140	50.290146	153.596208	0.002395	0.002203
RS	59	15.848921	50.290146	163.674749	0.002553	0.002330
RS	60	17.280638	50.290146	174.059432	0.002715	0.002454
RS	61	18.840880	50.290146	184.691383	0.002880	0.002573
RS	62	20.541183	50.290146	195.496843	0.003049	0.002685
RS	63	22.394120	50.290146	6139.076151	0.095742	0.071127
PA	4+25*2+4+6 0.005782510 0.007537582 22.394120167 29.932925623 3.866675627 1.795675158 1.010444199 0.766027187 0.731776033 0.784273297 0.860354860 0.927714613 0.990158979 1.075310246 1.215726362 1.443539187 1.794974150 2.313732989 3.050807002 4.061415600 5.391143509 7.032149748 8.858927009 10.613718008 12.002512737 12.846925869 13.148270532 13.037495033 12.734112758 12.693414677 50.290146441
//
IT	4458
RD	13
LK	-128525.388334
QD	-268.235815 -> -222.647926
RI	0.0063715244
TR	0.005359	0.007601
MT	23.383704
MM	C_pi: 7.857139, n_recomb: 67924.883300
RS	0	0.000000	32.748272	18.227419	0.000268	0.000024
RS	1	0.009051	32.748272	19.872226	0.000293	0.000146
RS	2	0.018922	32.748272	21.664963	0.000319	0.000278
RS	3	0.029686	32.748272	23.618838	0.000348	0.000371
RS	4	0.041425	4.221650	199.471119	0.002937	0.003255
RS	5	0.054225	4.221650	216.848730	0.003192	0.003429
RS	6	0.068185	1.998022	496.961213	0.007316	0.007648
RS	7	0.083408	1.998022	537.677032	0.007916	0.008041
RS	8	0.100009	1.103500	1048.687352	0.015439	0.015353
RS	9	0.118113	1.103500	1124.247830	0.016551	0.016729
RS	10	0.137855	0.819100	1615.761652	0.023787	0.024112
RS	11	0.159384	0.819100	1714.416739	0.025240	0.026193
RS	12	0.182862	0.772363	1922.588446	0.028305	0.029556
RS	13	0.208465	0.772363	2025.431284	0.029819	0.031567
RS	14	0.236385	0.821904	2001.262413	0.029463	0.031238
RS	15	0.266833	0.821904	2099.789635	0.030913	0.032926
RS	16	0.300036	0.897003	2015.364734	0.029670	0.031502
RS	17	0.336245	0.897003	2107.310172	0.031024	0.032969
RS	18	0.375731	0.961635	2050.833024	0.030193	0.031939
RS	19	0.418792	0.961635	2134.594811	0.031426	0.033325
RS	20	0.465750	1.019045	2090.891729	0.030782	0.032546
RS	21	0.516958	1.019045	2163.953928	0.031858	0.033881
RS	22	0.572801	1.098041	2073.043990	0.030520	0.032435
RS	23	0.633699	1.098041	2133.923012	0.031416	0.033646
RS	24	0.700109	1.232327	1953.974693	0.028767	0.030816
RS	25	0.772530	1.232327	2004.513006	0.029511	0.031827
RS	26	0.851506	1.454784	1741.489192	0.025638	0.027636
RS	27	0.937631	1.454784	1785.820047	0.026291	0.028437
RS	28	1.031551	1.802623	1479.620186	0.021783	0.023507
RS	29	1.133972	1.802623	1521.163461	0.022395	0.024141
RS	30	1.245664	2.321578	1216.896705	0.017915	0.019228
RS	31	1.367465	2.321578	1256.859793	0.018504	0.019743
RS	32	1.500291	3.066349	985.388011	0.014507	0.015380
RS	33	1.645139	3.066349	1023.412156	0.015067	0.015813
RS	34	1.803099	4.097809	797.429412	0.011740	0.012221
RS	35	1.975356	4.097809	832.802292	0.012261	0.012589
RS	36	2.163204	5.468403	653.257607	0.009617	0.009778
RS	37	2.368056	5.468403	685.591108	0.010093	0.010094
RS	38	2.591449	7.175237	549.350610	0.008088	0.007996
RS	39	2.835063	7.175237	578.745813	0.008520	0.008274
RS	40	3.100727	9.089424	481.841812	0.007094	0.006803
RS	41	3.390437	9.089424	508.819198	0.007491	0.007058
RS	42	3.706371	10.936798	446.669429	0.006576	0.006119
RS	43	4.050900	10.936798	471.960509	0.006948	0.006367
RS	44	4.426614	12.399008	439.582724	0.006472	0.005865
RS	45	4.836336	12.399008	463.840497	0.006829	0.006118
RS	46	5.283143	13.278947	456.232775	0.006717	0.005964
RS	47	5.770393	13.278947	479.719576	0.007063	0.006225
RS	48	6.301745	13.573688	492.067075	0.007244	0.006344
RS	49	6.881192	13.573688	514.347495	0.007572	0.006608
RS	50	7.513087	13.422530	541.454557	0.007971	0.006926
RS	51	8.202177	13.422530	561.111500	0.008261	0.007176
RS	52	8.953640	13.060597	594.342625	0.008750	0.007580
RS	53	9.773121	13.060597	608.920387	0.008965	0.007781
RS	54	10.666775	12.942226	625.798518	0.009213	0.007969
RS	55	11.641319	12.942226	633.156562	0.009321	0.008083
RS	56	12.704071	12.942226	636.262052	0.009367	0.008137
RS	57	13.863018	12.942226	634.660117	0.009344	0.008120
RS	58	15.126866	54.296919	155.812197	0.002294	0.002104
RS	59	16.505109	54.296919	166.321489	0.002449	0.002231
RS	60	18.008103	54.296919	177.191139	0.002609	0.002355
RS	61	19.647138	54.296919	188.366146	0.002773	0.002476
RS	62	21.434529	54.296919	199.776241	0.002941	0.002592
RS	63	23.383704	54.296919	6523.872298	0.096045	0.072405
PA	4+25*2+4+6 0.005359168 0.007600735 23.383704090 32.748272204 4.221650179 1.998022035 1.103500473 0.819099855 0.772362757 0.821904468 0.897003239 0.961635011 1.019044785 1.098041385 1.232326751 1.454783797 1.802622565 2.321577542 3.066349425 4.097809308 5.468402610 7.175237085 9.089424060 10.936798031 12.399007640 13.278947484 13.573688450 13.422530192 13.060597331 12.942225705 54.296918882
//
IT	5383
RD	14
LK	-128437.218497
QD	-235.303931 -> -196.479074
RI	0.0059426109
TR	0.004991	0.007645
MT	24.372768
MM	C_pi: 8.239074, n_recomb: 71528.374843
RS	0	0.000000	34.910751	18.118935	0.000253	0.000023
RS	1	0.009123	34.910751	19.767213	0.000276	0.000140
RS	2	0.019078	34.910751	21.564969	0.000301	0.000267
RS	3	0.029941	34.910751	23.525670	0.000329	0.000357
RS	4	0.041795	4.531613	197.465440	0.002761	0.003134
RS	5	0.054731	4.531613	214.848789	0.003004	0.003291
RS	6	0.068847	2.203462	479.762814	0.006707	0.007163
RS	7	0.084251	2.203462	519.750120	0.007266	0.007484
RS	8	0.101060	1.199630	1029.968712	0.014399	0.014482
RS	9	0.119402	1.199630	1106.188180	0.015465	0.015724
RS	10	0.139418	0.873448	1623.838901	0.022702	0.023105
RS	11	0.161259	0.873448	1726.406775	0.024136	0.025088
RS	12	0.185093	0.813651	1963.528235	0.027451	0.028688
RS	13	0.211102	0.813651	2072.458289	0.028974	0.030663
RS	14	0.239483	0.860169	2064.969865	0.028869	0.030588
RS	15	0.270454	0.860169	2170.388070	0.030343	0.032275
RS	16	0.304250	0.934386	2096.365095	0.029308	0.031070
RS	17	0.341129	0.934386	2195.477010	0.030694	0.032548
RS	18	0.381372	0.996410	2151.204498	0.030075	0.031740
RS	19	0.425287	0.996410	2242.158581	0.031346	0.033141
RS	20	0.473208	1.048895	2213.628600	0.030948	0.032616
RS	21	0.525501	1.048895	2293.401214	0.032063	0.033968
RS	22	0.582564	1.121888	2215.200188	0.030970	0.032781
RS	23	0.644833	1.121888	2281.615180	0.031898	0.034007
RS	24	0.712783	1.250264	2104.700809	0.029425	0.031375
RS	25	0.786932	1.250264	2159.309917	0.030188	0.032398
RS	26	0.867845	1.467632	1886.374238	0.026372	0.028289
RS	27	0.956140	1.467632	1933.699373	0.027034	0.029100
RS	28	1.052489	1.812105	1607.063600	0.022467	0.024132
RS	29	1.157629	1.812105	1651.179824	0.023084	0.024775
RS	30	1.272360	2.331315	1321.479685	0.018475	0.019745
RS	31	1.397558	2.331315	1364.003175	0.019069	0.020271
RS	32	1.534178	3.083506	1067.282132	0.014921	0.015764
RS	33	1.683261	3.083506	1107.910121	0.015489	0.016208
RS	34	1.845945	4.135049	859.940921	0.012022	0.012480
RS	35	2.023470	4.135049	897.843491	0.012552	0.012861
RS	36	2.217191	5.545197	700.727309	0.009796	0.009942
RS	37	2.428584	5.545197	735.396749	0.010281	0.010271
RS	38	2.659262	7.316114	586.078653	0.008194	0.008095
RS	39	2.910985	7.316114	617.565893	0.008634	0.008385
RS	40	3.185672	9.315935	511.655419	0.007153	0.006863
RS	41	3.485418	9.315935	540.503934	0.007556	0.007129
RS	42	3.812509	11.254521	472.779275	0.006610	0.006161
RS	43	4.169441	11.254521	499.787460	0.006987	0.006418
RS	44	4.558934	12.789403	464.631924	0.006496	0.005903
RS	45	4.983961	12.789403	490.524759	0.006858	0.006162
RS	46	5.447762	13.704608	482.453506	0.006745	0.006008
RS	47	5.953874	13.704608	507.532797	0.007096	0.006274
RS	48	6.506159	13.992643	521.413353	0.007290	0.006403
RS	49	7.108827	13.992643	545.209543	0.007622	0.006672
RS	50	7.766476	13.801035	575.554560	0.008047	0.007011
RS	51	8.484121	13.801035	596.490955	0.008339	0.007263
RS	52	9.267235	13.380279	634.019758	0.008864	0.007698
RS	53	10.121792	13.380279	649.317171	0.009078	0.007896
RS	54	11.054308	13.181495	670.728889	0.009377	0.008127
RS	55	12.071896	13.181495	677.818608	0.009476	0.008231
RS	56	13.182317	13.181495	680.192736	0.009509	0.008274
RS	57	14.394040	13.181495	677.366118	0.009470	0.008243
RS	58	15.716306	58.311580	157.688415	0.002205	0.002018
RS	59	17.159200	58.311580	168.589377	0.002357	0.002143
RS	60	18.733727	58.311580	179.901899	0.002515	0.002268
RS	61	20.451895	58.311580	191.574914	0.002678	0.002390
RS	62	22.326809	58.311580	203.541787	0.002846	0.002509
RS	63	24.372768	58.311580	6886.940453	0.096283	0.073508
PA	4+25*2+4+6 0.004991010 0.007645037 24.372767542 34.910750762 4.531612995 2.203461835 1.199630130 0.873447703 0.813651153 0.860168951 0.934386358 0.996409559 1.048894632 1.121887890 1.250263827 1.467631722 1.812105202 2.331315118 3.083505554 4.135049383 5.545197199 7.316114039 9.315934554 11.254521059 12.789403221 13.704607582 13.992642955 13.801034750 13.380278523 13.181494500 58.311580147
//
IT	4894
RD	15
LK	-128362.040271
QD	-207.572238 -> -174.347736
RI	0.0056028345
TR	0.004670	0.007674
MT	25.358346
MM	C_pi: 8.610196, n_recomb: 74922.052610
RS	0	0.000000	36.391479	18.315574	0.000244	0.000022
RS	1	0.009191	36.391479	19.994457	0.000267	0.000137
RS	2	0.019227	36.391479	21.826777	0.000291	0.000261
RS	3	0.030186	36.391479	23.826470	0.000318	0.000350
RS	4	0.042151	4.788487	197.426723	0.002635	0.003053
RS	5	0.055217	4.788487	214.969613	0.002869	0.003199
RS	6	0.069483	2.409093	464.391271	0.006198	0.006750
RS	7	0.085061	2.409093	503.688270	0.006723	0.007016
RS	8	0.102070	1.298090	1009.928773	0.013480	0.013706
RS	9	0.120643	1.298090	1086.456267	0.014501	0.014834
RS	10	0.140923	0.928679	1625.961565	0.021702	0.022184
RS	11	0.163067	0.928679	1731.837770	0.023115	0.024077
RS	12	0.187246	0.855340	1995.778771	0.026638	0.027876
RS	13	0.213647	0.855340	2110.222363	0.028166	0.029814
RS	14	0.242475	0.898786	2118.980640	0.028282	0.029964
RS	15	0.273953	0.898786	2230.821154	0.029775	0.031646
RS	16	0.308324	0.972231	2167.269799	0.028927	0.030636
RS	17	0.345854	0.972231	2273.192430	0.030341	0.032122
RS	18	0.386833	1.031761	2241.391342	0.029916	0.031517
RS	19	0.431579	1.031761	2339.319437	0.031223	0.032931
RS	20	0.480438	1.079415	2326.703256	0.031055	0.032644
RS	21	0.533787	1.079415	2413.119603	0.032208	0.034011
RS	22	0.592040	1.146519	2349.158239	0.031355	0.033075
RS	23	0.655647	1.146519	2421.140773	0.032315	0.034317
RS	24	0.725100	1.269165	2249.368329	0.030023	0.031884
RS	25	0.800937	1.269165	2308.071591	0.030806	0.032919
RS	26	0.883744	1.481665	2027.309973	0.027059	0.028901
RS	27	0.974163	1.481665	2077.576679	0.027730	0.029720
RS	28	1.072892	1.822975	1732.039380	0.023118	0.024727
RS	29	1.180695	1.822975	1778.614978	0.023740	0.025376
RS	30	1.298406	2.342512	1424.347415	0.019011	0.020240
RS	31	1.426937	2.342512	1469.306781	0.019611	0.020775
RS	32	1.567282	3.101932	1147.717266	0.015319	0.016131
RS	33	1.720525	3.101932	1190.844377	0.015894	0.016585
RS	34	1.887854	4.172986	921.040434	0.012293	0.012729
RS	35	2.070563	4.172986	961.390980	0.012832	0.013121
RS	36	2.270064	5.621687	746.797759	0.009968	0.010097
RS	37	2.487902	5.621687	783.735925	0.010461	0.010438
RS	38	2.725763	7.455347	621.446583	0.008295	0.008187
RS	39	2.985485	7.455347	654.965282	0.008742	0.008488
RS	40	3.269079	9.539412	540.162682	0.007210	0.006919
RS	41	3.578739	9.539412	570.824502	0.007619	0.007194
RS	42	3.916861	11.568122	497.620689	0.006642	0.006199
RS	43	4.286060	11.568122	526.289783	0.007024	0.006463
RS	44	4.689193	13.174957	488.418803	0.006519	0.005936
RS	45	5.129379	13.174957	515.892360	0.006886	0.006201
RS	46	5.610024	14.124956	507.387240	0.006772	0.006047
RS	47	6.134845	14.124956	534.007358	0.007128	0.006318
RS	48	6.707905	14.405893	549.436790	0.007333	0.006458
RS	49	7.333635	14.405893	574.700141	0.007671	0.006731
RS	50	8.016878	14.173369	608.318689	0.008119	0.007092
RS	51	8.762920	14.173369	630.485492	0.008415	0.007345
RS	52	9.577532	13.693132	672.406171	0.008975	0.007810
RS	53	10.467016	13.693132	688.359815	0.009188	0.008007
RS	54	11.438256	13.410862	714.689576	0.009539	0.008280
RS	55	12.498764	13.410862	721.384892	0.009628	0.008376
RS	56	13.656746	13.410862	722.890903	0.009649	0.008406
RS	57	14.921161	13.410862	718.694867	0.009593	0.008361
RS	58	16.301791	62.304817	159.277885	0.002126	0.001941
RS	59	17.809319	62.304817	170.534612	0.002276	0.002065
RS	60	19.455406	62.304817	182.250962	0.002433	0.002190
RS	61	21.252790	62.304817	194.379772	0.002594	0.002313
RS	62	23.215375	62.304817	206.858075	0.002761	0.002434
RS	63	25.358346	62.304817	7226.485481	0.096453	0.074454
PA	4+25*2+4+6 0.004669874 0.007674070 25.358346164 36.391478568 4.788487346 2.409092860 1.298089915 0.928678749 0.855340284 0.898785564 0.972231387 1.031760767 1.079415403 1.146519488 1.269164872 1.481664539 1.822975317 2.342511734 3.101931730 4.172985761 5.621687346 7.455347355 9.539411934 11.568122167 13.174957179 14.124956311 14.405893084 14.173369156 13.693132316 13.410862280 62.304817104
//
IT	4611
RD	16
LK	-128297.623907
QD	-184.098189 -> -155.519721
RI	0.0053324088
TR	0.004389	0.007691
MT	26.338072
MM	C_pi: 8.968726, n_recomb: 78101.988909
RS	0	0.000000	37.212752	18.778237	0.000240	0.000022
RS	1	0.009257	37.212752	20.511907	0.000263	0.000135
RS	2	0.019370	37.212752	22.405174	0.000287	0.000260
RS	3	0.030420	37.212752	24.472638	0.000313	0.000349
RS	4	0.042493	4.987662	199.204964	0.002551	0.003007
RS	5	0.055683	4.987662	217.054925	0.002779	0.003148
RS	6	0.070094	2.612209	450.812744	0.005772	0.006398
RS	7	0.085839	2.612209	489.477845	0.006267	0.006621
RS	8	0.103041	1.398109	989.307651	0.012667	0.013015
RS	9	0.121836	1.398109	1065.870456	0.013647	0.014045
RS	10	0.142371	0.984416	1623.372090	0.020785	0.021343
RS	11	0.164807	0.984416	1732.012982	0.022176	0.023154
RS	12	0.189319	0.897146	2020.566755	0.025871	0.027119
RS	13	0.216101	0.897146	2139.964864	0.027400	0.029023
RS	14	0.245361	0.937508	2164.255586	0.027711	0.029369
RS	15	0.277330	0.937508	2282.031335	0.029219	0.031044
RS	16	0.312258	1.010303	2228.754760	0.028536	0.030208
RS	17	0.350420	1.010303	2341.091315	0.029975	0.031700
RS	18	0.392114	1.067466	2321.726247	0.029727	0.031277
RS	19	0.437667	1.067466	2426.352135	0.031066	0.032702
RS	20	0.487438	1.110375	2430.068438	0.031114	0.032636
RS	21	0.541815	1.110375	2522.998969	0.032304	0.034018
RS	22	0.601226	1.171684	2474.476621	0.031683	0.033323
RS	23	0.666136	1.171684	2552.008285	0.032675	0.034580
RS	24	0.737055	1.288739	2387.256999	0.030566	0.032347
RS	25	0.814539	1.288739	2450.049545	0.031370	0.033394
RS	26	0.899195	1.496558	2163.456472	0.027700	0.029474
RS	27	0.991688	1.496558	2216.599679	0.028381	0.030301
RS	28	1.092742	1.834886	1853.743895	0.023735	0.025291
RS	29	1.203151	1.834886	1902.657162	0.024361	0.025947
RS	30	1.323780	2.354830	1524.816073	0.019523	0.020714
RS	31	1.455575	2.354830	1572.076824	0.020129	0.021255
RS	32	1.599570	3.121364	1226.146673	0.015699	0.016482
RS	33	1.756894	3.121364	1271.656077	0.016282	0.016945
RS	34	1.928781	4.211505	980.310100	0.012552	0.012965
RS	35	2.116579	4.211505	1023.013930	0.013098	0.013367
RS	36	2.321761	5.698000	791.156941	0.010130	0.010243
RS	37	2.545936	5.698000	830.283964	0.010631	0.010594
RS	38	2.790863	7.593405	655.219341	0.008389	0.008273
RS	39	3.058461	7.593405	690.697263	0.008844	0.008583
RS	40	3.350831	9.760693	567.180763	0.007262	0.006968
RS	41	3.670264	9.760693	599.587645	0.007677	0.007252
RS	42	4.019266	11.878704	521.043105	0.006671	0.006231
RS	43	4.400574	11.878704	551.307677	0.007059	0.006503
RS	44	4.817179	13.556868	510.808585	0.006540	0.005964
RS	45	5.272348	13.556868	539.800288	0.006911	0.006236
RS	46	5.769650	14.541090	530.902685	0.006798	0.006081
RS	47	6.312986	14.541090	559.004735	0.007157	0.006358
RS	48	6.906617	14.814271	576.000444	0.007375	0.006509
RS	49	7.555199	14.814271	602.676563	0.007717	0.006785
RS	50	8.263818	14.540073	639.595896	0.008189	0.007167
RS	51	9.038032	14.540073	662.940859	0.008488	0.007423
RS	52	9.883913	13.999451	709.333575	0.009082	0.007918
RS	53	10.808094	13.999451	725.881094	0.009294	0.008112
RS	54	11.817824	13.630447	757.507755	0.009699	0.008431
RS	55	12.921021	13.630447	763.686434	0.009778	0.008517
RS	56	14.126339	13.630447	764.194480	0.009785	0.008535
RS	57	15.443229	13.630447	758.494614	0.009712	0.008476
RS	58	16.882019	66.251034	160.630619	0.002057	0.001873
RS	59	18.453994	66.251034	172.210737	0.002205	0.001997
RS	60	20.171482	66.251034	184.295395	0.002360	0.002121
RS	61	22.047953	66.251034	196.841235	0.002520	0.002245
RS	62	24.098124	66.251034	209.788910	0.002686	0.002368
RS	63	26.338072	66.251034	7541.556958	0.096560	0.075261
PA	4+25*2+4+6 0.004388811 0.007690770 26.338072307 37.212752323 4.987662108 2.612209355 1.398109253 0.984415806 0.897145732 0.937508114 1.010303285 1.067465860 1.110374932 1.171683685 1.288738975 1.496557827 1.834885950 2.354829973 3.121364360 4.211504980 5.697999504 7.593405262 9.760692511 11.878704011 13.556868176 14.541090335 14.814270895 14.540072589 13.999450688 13.630446835 66.251033906
//
IT	4283
RD	17
LK	-128242.140733
QD	-164.129944 -> -139.414875
RI	0.0051164711
TR	0.004142	0.007697
MT	27.310388
MM	C_pi: 9.313512, n_recomb: 81068.830187
RS	0	0.000000	37.432899	19.482524	0.000240	0.000022
RS	1	0.009319	37.432899	21.293420	0.000263	0.000136
RS	2	0.019507	37.432899	23.272155	0.000287	0.000262
RS	3	0.030645	37.432899	25.434190	0.000314	0.000353
RS	4	0.042820	5.127996	202.678609	0.002500	0.002991
RS	5	0.056130	5.127996	220.977742	0.002726	0.003129
RS	6	0.070680	2.810274	438.960289	0.005415	0.006096
RS	7	0.086586	2.810274	477.065006	0.005885	0.006287
RS	8	0.103975	1.498942	968.665410	0.011949	0.012398
RS	9	0.122984	1.498942	1045.058078	0.012891	0.013345
RS	10	0.143765	1.040300	1617.159988	0.019948	0.020577
RS	11	0.166482	1.040300	1728.087473	0.021316	0.022314
RS	12	0.191316	0.938816	2039.039057	0.025152	0.026418
RS	13	0.218465	0.938816	2162.861965	0.026679	0.028288
RS	14	0.248144	0.976123	2201.776124	0.027159	0.028805
RS	15	0.280589	0.976123	2324.999691	0.028679	0.030473
RS	16	0.316057	1.048412	2281.573756	0.028144	0.029788
RS	17	0.354831	1.048412	2399.904632	0.029603	0.031284
RS	18	0.397218	1.103337	2392.722025	0.029515	0.031026
RS	19	0.443556	1.103337	2503.728099	0.030884	0.032460
RS	20	0.494212	1.141588	2523.902643	0.031133	0.032599
RS	21	0.549589	1.141588	2623.167013	0.032357	0.033995
RS	22	0.610126	1.197183	2590.974408	0.031960	0.033531
RS	23	0.676305	1.197183	2673.993059	0.032984	0.034803
RS	24	0.748652	1.308767	2517.891552	0.031059	0.032767
RS	25	0.827741	1.308767	2584.743230	0.031883	0.033826
RS	26	0.914200	1.512063	2294.196424	0.028299	0.030010
RS	27	1.008717	1.512063	2350.140881	0.028989	0.030844
RS	28	1.112043	1.847566	1971.559701	0.024320	0.025827
RS	29	1.224997	1.847566	2022.683889	0.024950	0.026487
RS	30	1.348478	2.368012	1622.342223	0.020012	0.021166
RS	31	1.483467	2.368012	1671.764092	0.020622	0.021713
RS	32	1.631036	3.141594	1302.139098	0.016062	0.016817
RS	33	1.792358	3.141594	1349.906060	0.016651	0.017287
RS	34	1.968713	4.250536	1037.420283	0.012797	0.013188
RS	35	2.161504	4.250536	1082.373672	0.013351	0.013599
RS	36	2.372261	5.774293	833.561607	0.010282	0.010380
RS	37	2.602660	5.774293	874.788445	0.010791	0.010740
RS	38	2.854531	7.730752	687.220111	0.008477	0.008351
RS	39	3.129874	7.730752	724.576442	0.008938	0.008670
RS	40	3.430878	9.980597	592.576598	0.007310	0.007012
RS	41	3.759933	9.980597	626.652630	0.007730	0.007304
RS	42	4.119653	12.187358	542.941047	0.006697	0.006259
RS	43	4.512898	12.187358	574.728945	0.007089	0.006537
RS	44	4.942790	13.936368	531.708896	0.006559	0.005988
RS	45	5.412746	13.936368	562.150265	0.006934	0.006265
RS	46	5.926499	14.954202	552.910546	0.006820	0.006111
RS	47	6.488129	14.954202	582.430595	0.007184	0.006392
RS	48	7.102101	15.218812	601.009253	0.007414	0.006554
RS	49	7.773290	15.218812	629.040042	0.007759	0.006834
RS	50	8.507030	14.901988	669.277971	0.008256	0.007237
RS	51	9.309150	14.901988	693.747652	0.008558	0.007495
RS	52	10.186022	14.299886	744.679246	0.009186	0.008020
RS	53	11.144613	14.299886	761.761341	0.009396	0.008212
RS	54	12.192539	13.840875	799.050915	0.009856	0.008578
RS	55	13.338124	13.840875	804.597273	0.009925	0.008654
RS	56	14.590471	13.840875	803.986983	0.009917	0.008660
RS	57	15.959528	13.840875	796.661542	0.009827	0.008586
RS	58	17.456173	70.129270	161.791616	0.001996	0.001813
RS	59	19.092295	70.129270	173.666368	0.002142	0.001936
RS	60	20.880894	70.129270	186.087512	0.002295	0.002060
RS	61	22.836178	70.129270	199.015346	0.002455	0.002185
RS	62	24.973682	70.129270	212.394030	0.002620	0.002309
RS	63	27.310388	70.129270	7831.878508	0.096608	0.075944
PA	4+25*2+4+6 0.004141906 0.007697474 27.310387884 37.432898508 5.127996233 2.810274461 1.498941824 1.040299533 0.938816136 0.976123317 1.048411649 1.103336628 1.141588131 1.197182859 1.308767059 1.512063241 1.847565607 2.368012472 3.141594455 4.250536396 5.774293366 7.730751933 9.980597029 12.187358004 13.936368328 14.954202099 15.218811752 14.901988077 14.299886363 13.840874761 70.129269822
//
IT	5304
RD	18
LK	-128194.091556
QD	-147.064679 -> -125.571292
RI	0.0049435318
TR	0.003924	0.007696
MT	28.274261
MM	C_pi: 9.643899, n_recomb: 83826.895471
RS	0	0.000000	37.146112	20.406598	0.000243	0.000022
RS	1	0.009379	37.146112	22.315547	0.000266	0.000138
RS	2	0.019638	37.146112	24.402551	0.000291	0.000267
RS	3	0.030860	37.146112	26.684116	0.000318	0.000361
RS	4	0.043133	5.211732	207.735089	0.002478	0.002999
RS	5	0.056558	5.211732	226.619620	0.002703	0.003139
RS	6	0.071243	3.001354	428.696478	0.005114	0.005836
RS	7	0.087304	3.001354	466.316028	0.005563	0.006003
RS	8	0.104872	1.599925	948.389995	0.011314	0.011846
RS	9	0.124088	1.599925	1024.461740	0.012221	0.012724
RS	10	0.145106	1.096001	1608.251395	0.019185	0.019880
RS	11	0.168095	1.096001	1721.052776	0.020531	0.021550
RS	12	0.193240	0.980129	2052.249514	0.024482	0.025770
RS	13	0.220744	0.980129	2180.006493	0.026006	0.027608
RS	14	0.250828	1.014443	2232.515518	0.026632	0.028274
RS	15	0.283733	1.014443	2360.713148	0.028162	0.029933
RS	16	0.319725	1.086389	2326.548333	0.027754	0.029381
RS	17	0.359093	1.086389	2450.446528	0.029232	0.030880
RS	18	0.402152	1.139226	2454.987619	0.029286	0.030768
RS	19	0.449251	1.139226	2572.029780	0.030683	0.032211
RS	20	0.500767	1.172904	2608.565430	0.031118	0.032539
RS	21	0.557115	1.172904	2713.944424	0.032376	0.033948
RS	22	0.618748	1.222857	2698.697993	0.032194	0.033705
RS	23	0.686162	1.222857	2787.104601	0.033248	0.034992
RS	24	0.759899	1.329069	2641.039591	0.031506	0.033150
RS	25	0.840552	1.329069	2711.897518	0.032351	0.034221
RS	26	0.928769	1.527981	2419.126147	0.028859	0.030512
RS	27	1.025261	1.527981	2477.788073	0.029558	0.031352
RS	28	1.130803	1.860804	2085.034943	0.024873	0.026335
RS	29	1.246245	1.860804	2138.241109	0.025508	0.026999
RS	30	1.372514	2.381848	1716.523011	0.020477	0.021596
RS	31	1.510626	2.381848	1767.963268	0.021091	0.022147
RS	32	1.661692	3.162458	1375.368537	0.016407	0.017135
RS	33	1.826927	3.162458	1425.264099	0.017002	0.017612
RS	34	2.007660	4.290019	1092.127940	0.013028	0.013398
RS	35	2.205345	4.290019	1139.221590	0.013590	0.013818
RS	36	2.421571	5.850695	873.838595	0.010424	0.010506
RS	37	2.658078	5.850695	917.070164	0.010940	0.010875
RS	38	2.916767	7.867794	717.327633	0.008557	0.008421
RS	39	3.199720	7.867794	756.475751	0.009024	0.008749
RS	40	3.509212	10.199824	616.266048	0.007352	0.007050
RS	41	3.847733	10.199824	651.930166	0.007777	0.007349
RS	42	4.218004	12.495065	563.251063	0.006719	0.006281
RS	43	4.623004	12.495065	596.485663	0.007116	0.006566
RS	44	5.065991	14.314610	551.066056	0.006574	0.006007
RS	45	5.550527	14.314610	582.884766	0.006953	0.006289
RS	46	6.080510	15.365474	573.358541	0.006840	0.006136
RS	47	6.660201	15.365474	604.229511	0.007208	0.006422
RS	48	7.294263	15.620594	624.406146	0.007449	0.006594
RS	49	7.987796	15.620594	653.731545	0.007799	0.006878
RS	50	8.746379	15.260053	697.296755	0.008318	0.007302
RS	51	9.576111	15.260053	722.838092	0.008623	0.007562
RS	52	10.483666	14.595256	778.361574	0.009285	0.008117
RS	53	11.476345	14.595256	795.923474	0.009495	0.008308
RS	54	12.562130	14.043002	839.225142	0.010011	0.008721
RS	55	13.749755	14.043002	844.031960	0.010069	0.008788
RS	56	15.048771	14.043002	842.194143	0.010047	0.008781
RS	57	16.469626	14.043002	833.135437	0.009939	0.008692
RS	58	18.023748	73.922668	162.800631	0.001942	0.001761
RS	59	19.723636	73.922668	174.944788	0.002087	0.001883
RS	60	21.582963	73.922668	187.674265	0.002239	0.002006
RS	61	23.616682	73.922668	200.952834	0.002397	0.002131
RS	62	25.841151	73.922668	214.728000	0.002562	0.002256
RS	63	28.274261	73.922668	8097.729588	0.096601	0.076519
PA	4+25*2+4+6 0.003924163 0.007696061 28.274261080 37.146112247 5.211732457 3.001353914 1.599924727 1.096000634 0.980129110 1.014443446 1.086388508 1.139225878 1.172904204 1.222856774 1.329069342 1.527980572 1.860804213 2.381848025 3.162458441 4.290018727 5.850695332 7.867794185 10.199824085 12.495065037 14.314609968 15.365474353 15.620594276 15.260053094 14.595256145 14.043001565 73.922668144
//
IT	4326
RD	19
LK	-128152.246645
QD	-132.415534 -> -113.617429
RI	0.0048047042
TR	0.003731	0.007688
MT	29.228964
MM	C_pi: 9.959604, n_recomb: 86383.234824
RS	0	0.000000	36.464060	21.529052	0.000249	0.000022
RS	1	0.009437	36.464060	23.555219	0.000273	0.000141
RS	2	0.019764	36.464060	25.771508	0.000298	0.000275
RS	3	0.031066	36.464060	28.195648	0.000326	0.000373
RS	4	0.043435	5.243696	214.269595	0.002480	0.003029
RS	5	0.056970	5.243696	233.869572	0.002707	0.003174
RS	6	0.071783	3.183879	419.880169	0.004861	0.005612
RS	7	0.087994	3.183879	457.089937	0.005291	0.005761
RS	8	0.105735	1.700443	928.758907	0.010752	0.011350
RS	9	0.125149	1.700443	1004.403687	0.011627	0.012170
RS	10	0.146396	1.151227	1597.407006	0.018492	0.019245
RS	11	0.169648	1.151227	1711.731022	0.019816	0.020857
RS	12	0.195095	1.020885	2061.147487	0.023861	0.025173
RS	13	0.222942	1.020885	2192.391994	0.025380	0.026981
RS	14	0.253418	1.052311	2257.382930	0.026132	0.027775
RS	15	0.286769	1.052311	2390.103654	0.027669	0.029426
RS	16	0.323268	1.124099	2364.487689	0.027372	0.028988
RS	17	0.363211	1.124099	2493.530184	0.028866	0.030488
RS	18	0.406923	1.175008	2509.204072	0.029047	0.030506
RS	19	0.454760	1.175008	2631.924001	0.030468	0.031957
RS	20	0.507112	1.204207	2684.520566	0.031077	0.032460
RS	21	0.564404	1.204207	2795.766955	0.032365	0.033881
RS	22	0.627103	1.248582	2797.848163	0.032389	0.033848
RS	23	0.695718	1.248582	2891.514069	0.033473	0.035150
RS	24	0.770808	1.349509	2756.640178	0.031912	0.033499
RS	25	0.852985	1.349509	2831.432630	0.032778	0.034581
RS	26	0.942916	1.544150	2538.018741	0.029381	0.030983
RS	27	1.041334	1.544150	2599.307756	0.030090	0.031828
RS	28	1.149040	1.874426	2193.876919	0.025397	0.026817
RS	29	1.266909	1.874426	2249.035815	0.026036	0.027484
RS	30	1.395902	2.396163	1807.078680	0.020919	0.022006
RS	31	1.537068	2.396163	1860.394869	0.021537	0.022561
RS	32	1.691555	3.183807	1445.611318	0.016735	0.017436
RS	33	1.860620	3.183807	1497.505195	0.017336	0.017919
RS	34	2.045641	4.329878	1144.270747	0.013246	0.013595
RS	35	2.248121	4.329878	1193.392645	0.013815	0.014022
RS	36	2.469708	5.927276	911.879188	0.010556	0.010623
RS	37	2.712207	5.927276	957.017012	0.011079	0.011000
RS	38	2.977590	8.004823	745.473385	0.008630	0.008484
RS	39	3.268016	8.004823	786.323268	0.009103	0.008819
RS	40	3.585850	10.418949	638.206370	0.007388	0.007082
RS	41	3.933676	10.418949	675.374467	0.007818	0.007388
RS	42	4.314327	12.802664	581.945593	0.006737	0.006298
RS	43	4.730899	12.802664	616.547698	0.007137	0.006589
RS	44	5.186781	14.692578	568.860660	0.006585	0.006021
RS	45	5.685685	14.692578	601.982284	0.006969	0.006309
RS	46	6.231670	15.775931	592.228456	0.006856	0.006156
RS	47	6.829177	15.775931	624.381705	0.007228	0.006446
RS	48	7.483071	16.020615	646.167323	0.007480	0.006629
RS	49	8.198671	16.020615	676.726684	0.007834	0.006917
RS	50	8.981801	15.615135	723.620381	0.008377	0.007362
RS	51	9.838834	15.615135	750.181794	0.008684	0.007624
RS	52	10.776743	14.886347	810.336876	0.009381	0.008209
RS	53	11.803161	14.886347	828.329144	0.009589	0.008398
RS	54	12.926441	14.237714	877.971034	0.010164	0.008862
RS	55	14.155721	14.237714	881.940686	0.010210	0.008918
RS	56	15.501007	14.237714	878.778181	0.010173	0.008899
RS	57	16.973245	14.237714	867.893060	0.010047	0.008794
RS	58	18.584416	77.618001	163.691640	0.001895	0.001714
RS	59	20.347629	77.618001	176.083261	0.002038	0.001835
RS	60	22.277234	77.618001	189.096386	0.002189	0.001959
RS	61	24.388932	77.618001	202.698051	0.002346	0.002084
RS	62	26.699907	77.618001	216.838914	0.002510	0.002210
RS	63	29.228964	77.618001	8339.812744	0.096544	0.076998
PA	4+25*2+4+6 0.003731388 0.007688063 29.228963922 36.464060220 5.243696427 3.183878678 1.700443374 1.151226805 1.020884944 1.052310838 1.124098532 1.175007580 1.204206788 1.248581553 1.349509036 1.544150346 1.874426495 2.396163064 3.183806881 4.329878029 5.927276137 8.004823443 10.418948771 12.802664449 14.692578381 15.775930647 16.020614883 15.615134686 14.886346721 14.237714394 77.618000515
//
IT	4502
RD	20
LK	-128115.597229
QD	-119.787146 -> -103.251991
RI	0.0046929589
TR	0.003560	0.007675
MT	30.173812
MM	C_pi: 10.260576, n_recomb: 88746.740898
RS	0	0.000000	35.507352	22.822629	0.000257	0.000023
RS	1	0.009492	35.507352	24.982889	0.000282	0.000145
RS	2	0.019885	35.507352	27.346999	0.000308	0.000284
RS	3	0.031264	35.507352	29.934069	0.000337	0.000387
RS	4	0.043724	5.230734	222.168625	0.002503	0.003078
RS	5	0.057366	5.230734	242.606344	0.002734	0.003229
RS	6	0.072303	3.356848	412.347617	0.004646	0.005416
RS	7	0.088658	3.356848	449.218666	0.005062	0.005554
RS	8	0.106565	1.800001	909.929819	0.010253	0.010903
RS	9	0.126172	1.800001	985.075182	0.011100	0.011675
RS	10	0.147640	1.205724	1585.238962	0.017863	0.018666
RS	11	0.171145	1.205724	1700.789931	0.019165	0.020226
RS	12	0.196882	1.060917	2066.548757	0.023286	0.024623
RS	13	0.225062	1.060917	2200.879462	0.024800	0.026404
RS	14	0.255917	1.089589	2277.219986	0.025660	0.027308
RS	15	0.289700	1.089589	2414.041575	0.027201	0.028950
RS	16	0.326690	1.161419	2396.192325	0.027000	0.028611
RS	17	0.367191	1.161419	2529.968754	0.028508	0.030112
RS	18	0.411536	1.210575	2556.077884	0.028802	0.030245
RS	19	0.460091	1.210575	2684.112883	0.030245	0.031702
RS	20	0.513254	1.235394	2752.319152	0.031013	0.032366
RS	21	0.571463	1.235394	2869.166773	0.032330	0.033799
RS	22	0.635198	1.274252	2888.752392	0.032551	0.033965
RS	23	0.704982	1.274252	2987.525534	0.033663	0.035281
RS	24	0.781391	1.369967	2864.789330	0.032281	0.033818
RS	25	0.865051	1.369967	2943.428397	0.033167	0.034911
RS	26	0.956653	1.560442	2650.786476	0.029869	0.031424
RS	27	1.056950	1.560442	2714.607240	0.030588	0.032275
RS	28	1.166766	1.888280	2297.923916	0.025893	0.027275
RS	29	1.287007	1.888280	2354.907237	0.026535	0.027944
RS	30	1.418660	2.410797	1893.839778	0.021340	0.022396
RS	31	1.562810	2.410797	1948.891397	0.021960	0.022953
RS	32	1.720642	3.205495	1512.728221	0.017045	0.017722
RS	33	1.893456	3.205495	1566.490913	0.017651	0.018210
RS	34	2.082673	4.370019	1193.753231	0.013451	0.013781
RS	35	2.289850	4.370019	1244.790794	0.014026	0.014214
RS	36	2.516692	6.004045	947.627381	0.010678	0.010729
RS	37	2.765066	6.004045	994.571628	0.011207	0.011114
RS	38	3.037016	8.142014	771.631349	0.008695	0.008539
RS	39	3.334778	8.142014	814.091439	0.009173	0.008881
RS	40	3.660804	10.638382	658.389231	0.007419	0.007108
RS	41	4.017776	10.638382	696.975828	0.007854	0.007420
RS	42	4.408631	13.110755	599.028393	0.006750	0.006311
RS	43	4.836587	13.110755	634.917765	0.007154	0.006607
RS	44	5.305163	15.071048	585.100038	0.006593	0.006031
RS	45	5.818216	15.071048	619.449376	0.006980	0.006323
RS	46	6.379967	16.186376	609.528688	0.006868	0.006172
RS	47	6.995040	16.186376	642.895186	0.007244	0.006466
RS	48	7.668494	16.419627	666.298080	0.007508	0.006660
RS	49	8.405872	16.419627	698.031136	0.007865	0.006951
RS	50	9.213242	15.967950	748.244803	0.008431	0.007417
RS	51	10.097246	15.967950	775.776905	0.008741	0.007681
RS	52	11.065159	15.173816	840.591178	0.009472	0.008296
RS	53	12.124946	15.173816	858.970109	0.009679	0.008484
RS	54	13.285326	14.425799	915.257131	0.010313	0.008998
RS	55	14.555849	14.425799	918.302204	0.010347	0.009044
RS	56	15.946968	14.425799	913.730220	0.010296	0.009012
RS	57	17.470131	14.425799	900.940074	0.010152	0.008893
RS	58	19.137872	81.204533	164.493722	0.001854	0.001673
RS	59	20.963912	81.204533	177.113865	0.001996	0.001794
RS	60	22.963279	81.204533	190.389144	0.002145	0.001917
RS	61	25.152424	81.204533	204.289638	0.002302	0.002042
RS	62	27.549361	81.204533	218.768940	0.002465	0.002169
RS	63	30.173812	81.204533	8559.133307	0.096444	0.077392
PA	4+25*2+4+6 0.003560091 0.007674770 30.173811946 35.507352273 5.230734408 3.356847772 1.800000888 1.205724138 1.060917090 1.089588643 1.161419436 1.210574617 1.235394459 1.274252125 1.369967062 1.560441902 1.888280336 2.410797223 3.205495278 4.370018890 6.004045333 8.142013959 10.638381664 13.110754691 15.071047741 16.186376017 16.419626855 15.967950096 15.173816236 14.425798825 81.204533311
//
IT	5063
RD	21
LK	-128083.315437
QD	-108.857021 -> -94.229053
RI	0.0046029957
TR	0.003407	0.007657
MT	31.108686
MM	C_pi: 10.547112, n_recomb: 90927.832963
RS	0	0.000000	34.372884	24.266216	0.000267	0.000024
RS	1	0.009545	34.372884	26.575657	0.000292	0.000150
RS	2	0.020001	34.372884	29.104188	0.000320	0.000295
RS	3	0.031454	34.372884	31.872453	0.000351	0.000403
RS	4	0.044001	5.179985	231.345571	0.002544	0.003142
RS	5	0.057746	5.179985	252.737375	0.002780	0.003303
RS	6	0.072803	3.519712	405.938486	0.004464	0.005244
RS	7	0.089296	3.519712	442.535835	0.004867	0.005375
RS	8	0.107364	1.898162	892.006393	0.009810	0.010499
RS	9	0.127156	1.898162	966.606965	0.010630	0.011231
RS	10	0.148838	1.259280	1572.238841	0.017291	0.018139
RS	11	0.172589	1.259280	1688.770997	0.018573	0.019653
RS	12	0.198607	1.100081	2069.175865	0.022756	0.024119
RS	13	0.227108	1.100081	2206.237274	0.024264	0.025874
RS	14	0.258330	1.126165	2292.793493	0.025216	0.026873
RS	15	0.292532	1.126165	2433.326524	0.026761	0.028506
RS	16	0.329998	1.198259	2422.412482	0.026641	0.028251
RS	17	0.371041	1.198259	2560.531650	0.028160	0.029751
RS	18	0.416001	1.245847	2596.312131	0.028554	0.029986
RS	19	0.465252	1.245847	2729.303570	0.030016	0.031448
RS	20	0.519204	1.266390	2812.562764	0.030932	0.032261
RS	21	0.578305	1.266390	2934.735102	0.032275	0.033704
RS	22	0.643048	1.299791	2971.827000	0.032683	0.034060
RS	23	0.713970	1.299791	3075.538484	0.033824	0.035391
RS	24	0.791662	1.390357	2965.694409	0.032616	0.034109
RS	25	0.876769	1.390357	3048.079844	0.033522	0.035213
RS	26	0.969999	1.576752	2757.473996	0.030326	0.031839
RS	27	1.072128	1.576752	2823.727550	0.031055	0.032695
RS	28	1.184005	1.902255	2397.120498	0.026363	0.027710
RS	29	1.306561	1.902255	2455.802434	0.027008	0.028380
RS	30	1.440814	2.425633	1976.726843	0.021740	0.022767
RS	31	1.587881	2.425633	2033.377090	0.022363	0.023327
RS	32	1.748986	3.227423	1576.651014	0.017340	0.017994
RS	33	1.925467	3.227423	1632.155787	0.017950	0.018486
RS	34	2.118794	4.410389	1240.534823	0.013643	0.013954
RS	35	2.330573	4.410389	1293.376892	0.014224	0.014393
RS	36	2.562565	6.081053	981.069369	0.010790	0.010827
RS	37	2.816701	6.081053	1029.720712	0.011325	0.011218
RS	38	3.095094	8.279580	795.808225	0.008752	0.008587
RS	39	3.400058	8.279580	839.787108	0.009236	0.008936
RS	40	3.734131	10.858540	676.834786	0.007444	0.007128
RS	41	4.100091	10.858540	716.754577	0.007883	0.007445
RS	42	4.500980	13.420014	614.524426	0.006758	0.006318
RS	43	4.940133	13.420014	651.621100	0.007166	0.006619
RS	44	5.421202	15.450822	599.813779	0.006597	0.006036
RS	45	5.948189	15.450822	635.316109	0.006987	0.006332
RS	46	6.525475	16.597713	625.287788	0.006877	0.006183
RS	47	7.157862	16.597713	659.799209	0.007256	0.006482
RS	48	7.850609	16.818529	684.823708	0.007532	0.006686
RS	49	8.609476	16.818529	717.671511	0.007893	0.006980
RS	50	9.440776	16.319326	771.189945	0.008481	0.007467
RS	51	10.351422	16.319326	799.646208	0.008794	0.007733
RS	52	11.348987	15.458473	869.134601	0.009559	0.008378
RS	53	12.441767	15.458473	887.862605	0.009764	0.008565
RS	54	13.638851	14.608196	951.075204	0.010460	0.009132
RS	55	14.950194	14.608196	953.119006	0.010482	0.009168
RS	56	16.386701	14.608196	947.065329	0.010416	0.009123
RS	57	17.960320	14.608196	932.305915	0.010253	0.008987
RS	58	19.684137	84.675664	165.230981	0.001817	0.001637
RS	59	21.572489	84.675664	178.063428	0.001958	0.001757
RS	60	23.641080	84.675664	191.582296	0.002107	0.001880
RS	61	25.907113	84.675664	205.760483	0.002263	0.002006
RS	62	28.389433	84.675664	220.554287	0.002426	0.002133
RS	63	31.108686	84.675664	8756.933773	0.096306	0.077713
[truncated: 10,109,270 more chars]
