# Supplementary material for: Recent speciation associated with range expansion and a shift to self-fertilization in North American Arabidopsis
Source: Nat Commun. 2022 Dec 8;13:7564. doi: 10.1038/s41467-022-35368-1 (PMC9732334; doi:10.1038/s41467-022-35368-1)
Supplement: Supplementary file 5 — Source Data [file 41467_2022_35368_MOESM5_ESM.zip › Source Data/SuppFig2.nuclear.ML.tre]

((((Acebennensis1:0.14895387185631495108,(Ahal_CH_01:0.00695387680438364162,Ahal_CH_12:0.00423644653136309550)100:0.26566287615546352319)100:0.05456182149837626033,((((Alyratapetraea10:0.00315778314820041369,Alyrp_PLS:0.02108787768411687566)99:0.01528862857459095496,(Alyrp_BOH:0.02822198222190024780,(Alyratapetraea4:0.02507566906023089154,Alyratapetraea2:0.02325916038127180327)100:0.02063603467081434606)59:0.01026853298829589166)100:0.03716305439752363299,(Alyratapetraea19:0.03073876721129983197,((Alyrp_IC_30:0.01060486416996492265,Alyrp_IC_01:0.01243127902047692045)100:0.03519905353331094500,(Alyratapetraea20:0.00624281063519856964,Alyratapetraea18:0.01903258938836367362)57:0.00974040849441637838)49:0.01011371555072059468)100:0.03003743124659355099)49:0.01329070032370716081,((Alyratapetraea21:0.05408405806110692937,(Apetraeaseptentrionalis2:0.00408918899662147339,Apetraeaseptentrionalis1:0.02826622720954972273)91:0.01283177350190996789)100:0.02798411587428526262,(((((lyrMD4_28:0.01678652076546851418,(((lyrVA2_10:0.00467295285377634928,lyrVA2_27:0.00218319030461943450)100:0.01789207434196484620,(lyrVA1_08:0.00401720897066032770,lyrVA1_29:0.00372784546810433657)100:0.00897512732202467196)100:0.01371206399354605796,(lyrMD1_23:0.00584169192739388086,lyrMD1_04:0.00657998169755709406)100:0.01049514331192086952)98:0.00860363154403610136)29:0.00381097912429980909,(((lyrNY4_24:0.02008690421370137522,((lyrPA3_02:0.01069597139540107850,lyrMD2_09:0.01448895155918025757)51:0.00355240330062893796,(lyrPA1_23:0.00835853223538850915,lyrPA1_11:0.00626040402440979429)100:0.01554121073166384211)67:0.00524251969826296238)25:0.00330138413091750002,((lyrPA2_02:0.00204177972234069298,lyrPA2_29:0.00299457896253596490)100:0.03395883459597763554,((lyrNC4_02:0.00382759100875360719,lyrNC4_07:0.00277365348071570905)100:0.02092380473534887625,(((lyrNC1_13:0.00620214054042097368,lyrNC1_01:0.00352632581733773771)100:0.01609988701557537802,(lyrTN1_08:0.00478633444792875458,lyrTN1_01:0.00564618305878705675)100:0.01688261672127999366)100:0.01228158237646634864,((lyrNC2_03:0.00293812100078243198,lyrNC2_29:0.00202952011457060641)100:0.01887572100367707409,(lyrNC3_16:0.00335079851715050069,lyrNC3_30:0.00241552593601959903)100:0.01942290757079323527)66:0.00512631065397478256)68:0.00742690032825236383)100:0.01010479502725688747)34:0.00468749026027077704)20:0.00344664809440975396,lyrNY6_04:0.01471536296631732917)28:0.00355953697503955330)52:0.00607743977700083652,lyrNJ1_01:0.02207328517570016774)78:0.00768083181685598124,(((lyrSK4:0.01764935484702948032,(lyrAB1:0.01179324058201019348,(lyrSK2:0.01242355323264343614,lyrAB2:0.01800102815282397448)39:0.00550658749477171694)73:0.00911755088614782556)100:0.01630367878090163009,(((lyrMO2_28:0.00082316207419590973,lyrMO2_07:0.00052007615670822047)100:0.02227693558295175749,(lyrMO1_40:0.00240060214924522550,lyrMO1_2:0.00252683583390081240)100:0.01714493458568217693)100:0.01107054647464286549,(lyrMO3_09:0.00557202061841063478,lyrMO3_28:0.00705811517789125750)100:0.02213852584488375935)99:0.00986554530313974408)47:0.00634074167447415838,(((areMB1:0.00189753955021499201,areMB2:0.00432067395651023704)100:0.00422712206243334911,(((areQC5:0.00000100000050002909,areQC6:0.00000100000050002909)100:0.00258974628610845027,(areNU2:0.00148278342430082114,((areQC2:0.00683353790701435489,(((areNT1:0.00697533360300054903,areNU5:0.00560127629262755986)71:0.00258447436969650021,areNU4:0.00508187691839975288)69:0.00278533310214009854,((areNU1:0.00272852898013321117,(areQC4:0.00172266753814059111,(areGL1:0.00484006799232573025,areQC3:0.00411941180361989189)38:0.00140681205810261377)50:0.00155318945194832464)74:0.00306781375147730916,areGL2:0.00448223540854706011)31:0.00136619894074322627)64:0.00412978914253753909)74:0.00376097651163620180,(areQC1_01:0.00000100000050002909,areQC1_21:0.00000100000050002909)100:0.00706030512540106736)90:0.00755241023618170512)55:0.00240810907879278639)66:0.00531737306618585998,(areQC7:0.00027189595314949685,areNU3:0.00213088852380682739)91:0.00280781096547885614)60:0.00289330729540483939)100:0.02272273083065087795,((lyrON5_25:0.00342171644487499621,lyrON5_03:0.00450862515779018765)100:0.00746635133200374002,((((lyrMI1_10:0.00524924920490352481,lyrMI1_12:0.00428033842769817100)80:0.00548884976009436903,(((lyrOH1_30:0.00129844802121420596,lyrOH1_02:0.00158188738333732209)100:0.02120206661133389875,(lyrIL1_01:0.00137946382018816634,lyrIL1_22:0.00127822967623597811)100:0.01525259378440761357)66:0.00327649953895730369,(lyrIN1_30:0.00480881800573247729,lyrIN1_05:0.00457421786127773164)99:0.00671504834088952531)87:0.00617489918154470133)41:0.00351365245864566781,((lyrMI3_24:0.00441970735483317861,lyrMI3_08a:0.00334650595306117734)100:0.01369322596900297319,(lyrMI2_29:0.00516084366049970877,lyrMI2_06:0.00503242735312222581)100:0.00887267222453415154)16:0.00284535030231655890)40:0.00411753691679127894,(lyrON3_27:0.00397688124719063844,lyrON3_02:0.00270004247390386812)100:0.01121916646558205818)46:0.00371103561516849785)98:0.00841642598158912417)94:0.01003871444480358699)73:0.00742232269160507559)100:0.05928232420678708481,Apetraeaumbrosa2:0.07934428256791002665)91:0.02405203079313754030)85:0.01216057054998053236)100:0.22802804511825258693)100:0.04314545181563677473,Acarpatica3:0.04553383785326325928):0.28910320339415129798,Athal_PA_02:0.28910320339415129798);
