# Supplementary material for: Recent speciation associated with range expansion and a shift to self-fertilization in North American Arabidopsis
Source: Nat Commun. 2022 Dec 8;13:7564. doi: 10.1038/s41467-022-35368-1 (PMC9732334; doi:10.1038/s41467-022-35368-1)
Supplement: Supplementary file 5 — Source Data [file 41467_2022_35368_MOESM5_ESM.zip › Source Data/SuppFig20-1_lyrON3_02.psmc]

CC
CC	Brief Description of the file format:
CC	  CC  comments
CC	  MM  useful-messages
CC	  RD  round-of-iterations
CC	  LL  \log[P(sequence)]
CC	  QD  Q-before-opt Q-after-opt
CC	  TR  \theta_0 \rho_0
CC	  RS  k t_k \lambda_k \pi_k \sum_{l\not=k}A_{kl} A_{kk}
CC	  DC  begin end best-k t_k+\Delta_k max-prob
CC
MM	Version: 0.6.5-r67
MM	pattern:4+25*2+4+6, n:63, n_free_lambdas:28
MM	n_iterations:25, skip:1, max_t:5, theta/rho:5
MM	is_decoding:0
MM	n_seqs:19, sum_L:1140435, sum_n:118643
RD	0
LK	0.000000
QD	0.000000 -> 0.000000
RI	inf
TR	0.109852	0.021970
MT	5.000000
MM	C_pi: 1.000000, n_recomb: 24783.520586
RS	0	0.000000	1.000000	157.366480	0.006350	0.000000
RS	1	0.006440	1.000000	166.403125	0.006714	0.000000
RS	2	0.013294	1.000000	175.884216	0.007097	0.000000
RS	3	0.020590	1.000000	185.821757	0.007498	0.000000
RS	4	0.028356	1.000000	196.226636	0.007918	0.000000
RS	5	0.036622	1.000000	207.108366	0.008357	0.000000
RS	6	0.045421	1.000000	218.474794	0.008815	0.000000
RS	7	0.054785	1.000000	230.331773	0.009294	0.000000
RS	8	0.064753	1.000000	242.682803	0.009792	0.000000
RS	9	0.075363	1.000000	255.528636	0.010310	0.000000
RS	10	0.086656	1.000000	268.866845	0.010849	0.000000
RS	11	0.098677	1.000000	282.691349	0.011406	0.000000
RS	12	0.111471	1.000000	296.991910	0.011983	0.000000
RS	13	0.125090	1.000000	311.753585	0.012579	0.000000
RS	14	0.139585	1.000000	326.956148	0.013192	0.000000
RS	15	0.155014	1.000000	342.573480	0.013823	0.000000
RS	16	0.171437	1.000000	358.572935	0.014468	0.000000
RS	17	0.188917	1.000000	374.914678	0.015128	0.000000
RS	18	0.207523	1.000000	391.551025	0.015799	0.000000
RS	19	0.227327	1.000000	408.425771	0.016480	0.000000
RS	20	0.248406	1.000000	425.473544	0.017168	0.000000
RS	21	0.270843	1.000000	442.619184	0.017859	0.000000
RS	22	0.294725	1.000000	459.777175	0.018552	0.000000
RS	23	0.320144	1.000000	476.851161	0.019241	0.000000
RS	24	0.347201	1.000000	493.733560	0.019922	0.000000
RS	25	0.376000	1.000000	510.305321	0.020591	0.000000
RS	26	0.406654	1.000000	526.435857	0.021241	0.000000
RS	27	0.439282	1.000000	541.983189	0.021869	0.000000
RS	28	0.474011	1.000000	556.794349	0.022466	0.000000
RS	29	0.510976	1.000000	570.706093	0.023028	0.000000
RS	30	0.550322	1.000000	583.545955	0.023546	0.000000
RS	31	0.592202	1.000000	595.133710	0.024013	0.000000
RS	32	0.636779	1.000000	605.283266	0.024423	0.000000
RS	33	0.684227	1.000000	613.805050	0.024767	0.000000
RS	34	0.734730	1.000000	620.508895	0.025037	0.000000
RS	35	0.788485	1.000000	625.207457	0.025227	0.000000
RS	36	0.845702	1.000000	627.720165	0.025328	0.000000
RS	37	0.906604	1.000000	627.877677	0.025334	0.000000
RS	38	0.971428	1.000000	625.526797	0.025240	0.000000
RS	39	1.040426	1.000000	620.535785	0.025038	0.000000
RS	40	1.113868	1.000000	612.799920	0.024726	0.000000
RS	41	1.192040	1.000000	602.247196	0.024300	0.000000
RS	42	1.275245	1.000000	588.843925	0.023759	0.000000
RS	43	1.363809	1.000000	572.600033	0.023104	0.000000
RS	44	1.458076	1.000000	553.573756	0.022336	0.000000
RS	45	1.558414	1.000000	531.875443	0.021461	0.000000
RS	46	1.665214	1.000000	507.670140	0.020484	0.000000
RS	47	1.778891	1.000000	481.178611	0.019415	0.000000
RS	48	1.899889	1.000000	452.676508	0.018265	0.000000
RS	49	2.028679	1.000000	422.491407	0.017047	0.000000
RS	50	2.165763	1.000000	390.997517	0.015777	0.000000
RS	51	2.311675	1.000000	358.607986	0.014470	0.000000
RS	52	2.466983	1.000000	325.764837	0.013144	0.000000
RS	53	2.632293	1.000000	292.926749	0.011819	0.000000
RS	54	2.808249	1.000000	260.555068	0.010513	0.000000
RS	55	2.995536	1.000000	229.098619	0.009244	0.000000
RS	56	3.194884	1.000000	198.978056	0.008029	0.000000
RS	57	3.407070	1.000000	170.570629	0.006882	0.000000
RS	58	3.632920	1.000000	144.196333	0.005818	0.000000
RS	59	3.873315	1.000000	120.106403	0.004846	0.000000
RS	60	4.129191	1.000000	98.475051	0.003973	0.000000
RS	61	4.401545	1.000000	79.395145	0.003204	0.000000
RS	62	4.691438	1.000000	62.878284	0.002537	0.000000
RS	63	5.000000	1.000000	176.062466	0.007104	0.000000
PA	4+25*2+4+6 0.109851820 0.021970364 5.000000000 1.000000000 1.000000000 1.000000000 1.000000000 1.000000000 1.000000000 1.000000000 1.000000000 1.000000000 1.000000000 1.000000000 1.000000000 1.000000000 1.000000000 1.000000000 1.000000000 1.000000000 1.000000000 1.000000000 1.000000000 1.000000000 1.000000000 1.000000000 1.000000000 1.000000000 1.000000000 1.000000000 1.000000000
//
IT	5652
RD	1
LK	-329470.403184
QD	-1638.892137 -> -773.998617
RI	0.0549178105
TR	0.092467	0.018589
MT	6.479387
MM	C_pi: 1.149767, n_recomb: 24116.886705
RS	0	0.000000	1.073941	152.185401	0.006310	0.000061
RS	1	0.006871	1.073941	161.580074	0.006700	0.000582
RS	2	0.014214	1.073941	171.477489	0.007110	0.001666
RS	3	0.022062	1.073941	181.893635	0.007542	0.003407
RS	4	0.030449	0.663286	311.432505	0.012913	0.005927
RS	5	0.039412	0.663286	328.240003	0.013610	0.009086
RS	6	0.048991	0.560094	408.722577	0.016948	0.012484
RS	7	0.059228	0.560094	428.668579	0.017775	0.015823
RS	8	0.070169	0.532192	472.291142	0.019583	0.018955
RS	9	0.081862	0.532192	493.458368	0.020461	0.021662
RS	10	0.094357	0.547094	500.922290	0.020771	0.023704
RS	11	0.107712	0.547094	522.062475	0.021647	0.025022
RS	12	0.121984	0.593894	500.902771	0.020770	0.025680
RS	13	0.137236	0.593894	521.365024	0.021618	0.025755
RS	14	0.153537	0.663386	485.678436	0.020139	0.025382
RS	15	0.170958	0.663386	505.227302	0.020949	0.024748
RS	16	0.189575	0.747896	466.098077	0.019327	0.024004
RS	17	0.209472	0.747896	484.698071	0.020098	0.023221
RS	18	0.230736	0.842730	447.241383	0.018545	0.022411
RS	19	0.253461	0.842730	464.927292	0.019278	0.021571
RS	20	0.277748	0.944564	431.098964	0.017875	0.020702
RS	21	0.303703	0.944564	447.922905	0.018573	0.019824
RS	22	0.331441	1.048027	419.292796	0.017386	0.018969
RS	23	0.361086	1.048027	435.307692	0.018050	0.018172
RS	24	0.392768	1.146018	413.036982	0.017126	0.017464
RS	25	0.426626	1.146018	428.272592	0.017758	0.016864
RS	26	0.462811	1.232651	412.489531	0.017104	0.016379
RS	27	0.501482	1.232651	426.916888	0.017702	0.016009
RS	28	0.542810	1.304912	416.873237	0.017286	0.015745
RS	29	0.586977	1.304912	430.373644	0.017845	0.015583
RS	30	0.634180	1.362162	424.970537	0.017621	0.015516
RS	31	0.684626	1.362162	437.316182	0.018133	0.015537
RS	32	0.738538	1.405438	435.313028	0.018050	0.015637
RS	33	0.796154	1.405438	446.158380	0.018500	0.015803
RS	34	0.857730	1.436891	446.207422	0.018502	0.016022
RS	35	0.923536	1.436891	455.094515	0.018870	0.016279
RS	36	0.993863	1.459000	455.838943	0.018901	0.016559
RS	37	1.069023	1.459000	462.218909	0.019166	0.016850
RS	38	1.149348	1.474127	462.345016	0.019171	0.017136
RS	39	1.235191	1.474127	465.618064	0.019307	0.017404
RS	40	1.326933	1.484368	463.888004	0.019235	0.017639
RS	41	1.424978	1.484368	463.464709	0.019217	0.017828
RS	42	1.529760	1.491509	458.778813	0.019023	0.017957
RS	43	1.641742	1.491509	454.162503	0.018832	0.018012
RS	44	1.761418	1.496973	445.670532	0.018480	0.017984
RS	45	1.889317	1.496973	436.552888	0.018102	0.017862
RS	46	2.026004	1.501818	423.764494	0.017571	0.017640
RS	47	2.172082	1.501818	410.120937	0.017006	0.017314
RS	48	2.328198	1.506733	393.005771	0.016296	0.016883
RS	49	2.495041	1.506733	375.170147	0.015556	0.016350
RS	50	2.673348	1.512041	354.206831	0.014687	0.015723
RS	51	2.863906	1.512041	332.903590	0.013804	0.015011
RS	52	3.067557	1.517862	309.026549	0.012814	0.014223
RS	53	3.285202	1.517862	285.349207	0.011832	0.013372
RS	54	3.517801	1.528167	259.234341	0.010749	0.012469
RS	55	3.766382	1.528167	234.719687	0.009733	0.011529
RS	56	4.032043	1.528167	210.117120	0.008712	0.010565
RS	57	4.315958	1.528167	185.818465	0.007705	0.009590
RS	58	4.619381	1.587393	156.752988	0.006500	0.008618
RS	59	4.943652	1.587393	136.053401	0.005641	0.007663
RS	60	5.290204	1.587393	116.411867	0.004827	0.006735
RS	61	5.660568	1.587393	98.096498	0.004068	0.005848
RS	62	6.056379	1.587393	81.324815	0.003372	0.005010
RS	63	6.479387	1.587393	270.553423	0.011218	0.018574
PA	4+25*2+4+6 0.092466960 0.018589059 6.479387283 1.073940754 0.663286209 0.560094357 0.532191753 0.547094345 0.593894005 0.663386345 0.747895956 0.842729568 0.944563866 1.048027039 1.146017551 1.232651234 1.304912329 1.362161636 1.405438423 1.436891079 1.458999634 1.474126816 1.484367847 1.491509438 1.496973157 1.501818180 1.506732941 1.512040854 1.517861843 1.528166771 1.587392747
//
IT	5918
RD	2
LK	-328140.415502
QD	-764.481312 -> -500.569494
RI	0.0349150956
TR	0.085144	0.017860
MT	7.252903
MM	C_pi: 1.274723, n_recomb: 25671.933129
RS	0	0.000000	2.035516	87.886058	0.003423	0.000030
RS	1	0.007060	2.035516	93.759495	0.003652	0.000288
RS	2	0.014618	2.035516	100.000562	0.003895	0.000813
RS	3	0.022710	2.035516	106.628649	0.004154	0.001616
RS	4	0.031373	0.785584	293.448052	0.011431	0.004432
RS	5	0.040647	0.785584	310.375100	0.012090	0.006768
RS	6	0.050577	0.543474	472.692311	0.018413	0.011198
RS	7	0.061207	0.543474	495.968225	0.019319	0.014534
RS	8	0.072588	0.464102	607.362247	0.023659	0.018805
RS	9	0.084772	0.464102	632.878838	0.024653	0.022203
RS	10	0.097817	0.455014	671.154818	0.026144	0.024655
RS	11	0.111782	0.455014	696.157512	0.027117	0.027283
RS	12	0.126734	0.492118	667.038457	0.025983	0.027108
RS	13	0.142741	0.492118	690.588637	0.026901	0.028656
RS	14	0.159877	0.563263	624.647264	0.024332	0.026716
RS	15	0.178224	0.563263	646.684110	0.025190	0.027519
RS	16	0.197866	0.660871	570.829049	0.022236	0.024965
RS	17	0.218895	0.660871	591.442339	0.023038	0.025412
RS	18	0.241408	0.781699	518.333464	0.020191	0.022868
RS	19	0.265511	0.781699	537.614575	0.020942	0.023095
RS	20	0.291315	0.924325	471.796026	0.018378	0.020716
RS	21	0.318941	0.924325	489.841166	0.019081	0.020735
RS	22	0.348517	1.082813	434.280037	0.016917	0.018639
RS	23	0.380182	1.082813	451.208119	0.017576	0.018557
RS	24	0.414081	1.244442	407.928631	0.015890	0.016897
RS	25	0.450374	1.244442	423.881995	0.016511	0.016858
RS	26	0.489230	1.394755	392.866927	0.015303	0.015688
RS	27	0.530828	1.394755	407.972005	0.015892	0.015764
RS	28	0.575363	1.523221	387.648563	0.015100	0.015024
RS	29	0.623042	1.523221	401.960596	0.015658	0.015220
RS	30	0.674087	1.624516	390.364994	0.015206	0.014829
RS	31	0.728736	1.624516	403.824537	0.015730	0.015141
RS	32	0.787243	1.698195	398.987990	0.015542	0.015033
RS	33	0.849880	1.698195	411.391194	0.016025	0.015441
RS	34	0.916940	1.747863	411.278911	0.016021	0.015536
RS	35	0.988733	1.747863	422.264391	0.016448	0.015990
RS	36	1.065596	1.778932	424.888025	0.016551	0.016201
RS	37	1.147884	1.778932	433.945286	0.016903	0.016646
RS	38	1.235982	1.796893	437.423472	0.017039	0.016894
RS	39	1.330299	1.796893	443.924714	0.017292	0.017276
RS	40	1.431275	1.806684	446.465219	0.017391	0.017485
RS	41	1.539380	1.806684	449.725590	0.017518	0.017750
RS	42	1.655116	1.812380	449.695332	0.017517	0.017852
RS	43	1.779023	1.812380	449.062570	0.017492	0.017950
RS	44	1.911678	1.816999	445.141606	0.017340	0.017885
RS	45	2.053698	1.816999	440.105350	0.017143	0.017781
RS	46	2.205745	1.822460	431.448761	0.016806	0.017512
RS	47	2.368525	1.822460	421.750881	0.016428	0.017191
RS	48	2.542797	1.829636	408.106754	0.015897	0.016710
RS	49	2.729373	1.829636	393.829242	0.015341	0.016187
RS	50	2.929120	1.838508	375.559406	0.014629	0.015518
RS	51	3.142969	1.838508	357.170832	0.013913	0.014827
RS	52	3.371916	1.848725	335.114437	0.013054	0.014012
RS	53	3.617025	1.848725	313.476697	0.012211	0.013195
RS	54	3.879439	1.867079	287.810418	0.011211	0.012251
RS	55	4.160378	1.867079	264.376805	0.010298	0.011361
RS	56	4.461152	1.867079	240.240457	0.009358	0.010441
RS	57	4.783159	1.867079	215.796167	0.008406	0.009504
RS	58	5.127899	1.991139	180.598122	0.007035	0.008274
RS	59	5.496977	1.991139	160.139099	0.006238	0.007431
RS	60	5.892111	1.991139	140.121645	0.005458	0.006594
RS	61	6.315140	1.991139	120.872985	0.004708	0.005775
RS	62	6.768035	1.991139	102.691192	0.004000	0.004987
RS	63	7.252903	1.991139	379.466224	0.014781	0.019477
PA	4+25*2+4+6 0.085144368 0.017860265 7.252902699 2.035515606 0.785583905 0.543474354 0.464102031 0.455013849 0.492117522 0.563262757 0.660870954 0.781699394 0.924324550 1.082812818 1.244441684 1.394754576 1.523220721 1.624515607 1.698194757 1.747863296 1.778932211 1.796892730 1.806683775 1.812380487 1.816999448 1.822460335 1.829636103 1.838508324 1.848725228 1.867078773 1.991138912
//
IT	5508
RD	3
LK	-327701.387751
QD	-535.491361 -> -410.480416
RI	0.0210356470
TR	0.081046	0.017932
MT	7.675989
MM	C_pi: 1.373945, n_recomb: 27755.882415
RS	0	0.000000	4.353096	45.029747	0.001622	0.000015
RS	1	0.007155	4.353096	48.172702	0.001736	0.000143
RS	2	0.014822	4.353096	51.528994	0.001857	0.000397
RS	3	0.023037	4.353096	55.112213	0.001986	0.000770
RS	4	0.031840	1.073752	238.146335	0.008580	0.003288
RS	5	0.041273	1.073752	252.896209	0.009111	0.004927
RS	6	0.051381	0.613243	468.156635	0.016867	0.009856
RS	7	0.062212	0.613243	492.609409	0.017748	0.012741
RS	8	0.073818	0.469184	674.514306	0.024302	0.018305
RS	9	0.086255	0.469184	703.285428	0.025338	0.021611
RS	10	0.099581	0.433074	791.874109	0.028530	0.025267
RS	11	0.113861	0.433074	820.155505	0.029549	0.028192
RS	12	0.129163	0.456830	804.102768	0.028971	0.028425
RS	13	0.145559	0.456830	830.324587	0.029915	0.030430
RS	14	0.163129	0.522127	750.110089	0.027025	0.028092
RS	15	0.181955	0.522127	774.455583	0.027902	0.029402
RS	16	0.202129	0.620293	673.452063	0.024263	0.026067
RS	17	0.223746	0.620293	696.197517	0.025083	0.027000
RS	18	0.246909	0.749611	596.065293	0.021475	0.023564
RS	19	0.271730	0.749611	617.325023	0.022241	0.024238
RS	20	0.298327	0.911723	526.148814	0.018956	0.020995
RS	21	0.326827	0.911723	545.979517	0.019671	0.021409
RS	22	0.357366	1.102690	468.811869	0.016891	0.018561
RS	23	0.390090	1.102690	487.298409	0.017557	0.018805
RS	24	0.425155	1.307001	427.537342	0.015403	0.016564
RS	25	0.462730	1.307001	444.843419	0.016027	0.016786
RS	26	0.502992	1.502944	402.521407	0.014502	0.015211
RS	27	0.546136	1.502944	418.854757	0.015091	0.015495
RS	28	0.592366	1.672205	391.562080	0.014107	0.014496
RS	29	0.641904	1.672205	407.087334	0.014667	0.014856
RS	30	0.694987	1.803993	391.946735	0.014121	0.014316
RS	31	0.751867	1.803993	406.711255	0.014653	0.014754
RS	32	0.812817	1.895850	401.011327	0.014448	0.014579
RS	33	0.878128	1.895850	414.893477	0.014948	0.015083
RS	34	0.948112	1.952964	415.897342	0.014984	0.015168
RS	35	1.023104	1.952964	428.576867	0.015441	0.015693
RS	36	1.103460	1.984076	433.652841	0.015624	0.015930
RS	37	1.189567	1.984076	444.611410	0.016019	0.016424
RS	38	1.281834	1.998098	451.298705	0.016260	0.016716
RS	39	1.380702	1.998098	459.851933	0.016568	0.017126
RS	40	1.486645	2.002869	465.801986	0.016782	0.017382
RS	41	1.600168	2.002869	471.168856	0.016975	0.017659
RS	42	1.721813	2.004601	474.239004	0.017086	0.017795
RS	43	1.852162	2.004601	475.649641	0.017137	0.017893
RS	44	1.991837	2.007531	474.145030	0.017083	0.017843
RS	45	2.141505	2.007531	470.970096	0.016968	0.017733
RS	46	2.301882	2.013929	463.869677	0.016712	0.017462
RS	47	2.473734	2.013929	455.743010	0.016420	0.017138
RS	48	2.657882	2.024295	442.818097	0.015954	0.016647
RS	49	2.855206	2.024295	429.723834	0.015482	0.016129
RS	50	3.066647	2.037781	411.479288	0.014825	0.015451
RS	51	3.293218	2.037781	393.790455	0.014188	0.014776
RS	52	3.535999	2.053205	371.192659	0.013373	0.013958
RS	53	3.796150	2.053205	349.680687	0.012598	0.013167
RS	54	4.074916	2.079937	322.493266	0.011619	0.012212
RS	55	4.373626	2.079937	298.636330	0.010759	0.011353
RS	56	4.693709	2.079937	273.671653	0.009860	0.010462
RS	57	5.036694	2.079937	248.003517	0.008935	0.009550
RS	58	5.404219	2.268908	205.132863	0.007391	0.008139
RS	59	5.798039	2.268908	184.313127	0.006641	0.007363
RS	60	6.220038	2.268908	163.532702	0.005892	0.006584
RS	61	6.672229	2.268908	143.149156	0.005157	0.005812
RS	62	7.156775	2.268908	123.506361	0.004450	0.005060
RS	63	7.675989	2.268908	490.559766	0.017674	0.020737
PA	4+25*2+4+6 0.081046123 0.017932152 7.675989151 4.353095664 1.073752432 0.613243033 0.469184432 0.433073986 0.456830419 0.522127144 0.620292889 0.749611412 0.911723001 1.102689796 1.307001055 1.502943972 1.672205169 1.803992593 1.895849652 1.952963563 1.984075646 1.998097570 2.002869210 2.004601181 2.007531432 2.013929070 2.024295013 2.037781344 2.053204807 2.079936590 2.268907700
//
IT	4961
RD	4
LK	-327475.251633
QD	-446.343080 -> -361.830462
RI	0.0129510428
TR	0.078232	0.018291
MT	7.931654
MM	C_pi: 1.449320, n_recomb: 29837.397160
RS	0	0.000000	9.348555	22.702590	0.000761	0.000007
RS	1	0.007210	9.348555	24.321651	0.000815	0.000073
RS	2	0.014940	9.348555	26.054804	0.000873	0.000200
RS	3	0.023227	9.348555	27.909885	0.000935	0.000379
RS	4	0.032111	1.505019	185.204708	0.006207	0.002475
RS	5	0.041636	1.505019	197.277981	0.006612	0.003636
RS	6	0.051848	0.718674	438.114793	0.014683	0.008688
RS	7	0.062796	0.718674	462.396025	0.015497	0.011119
RS	8	0.074534	0.496190	703.290191	0.023571	0.017676
RS	9	0.087118	0.496190	734.534019	0.024618	0.020714
RS	10	0.100609	0.431946	877.711674	0.029416	0.025592
RS	11	0.115073	0.431946	909.039426	0.030466	0.028484
RS	12	0.130579	0.442721	916.714319	0.030724	0.029441
RS	13	0.147204	0.442721	945.464105	0.031687	0.031552
RS	14	0.165027	0.501419	860.720322	0.028847	0.029244
RS	15	0.184135	0.501419	887.222578	0.029735	0.030723
RS	16	0.204621	0.597106	768.487110	0.025756	0.027033
RS	17	0.226584	0.597106	793.259283	0.026586	0.028162
RS	18	0.250131	0.728902	671.490060	0.022505	0.024214
RS	19	0.275375	0.728902	694.701442	0.023283	0.025088
RS	20	0.302439	0.901334	581.926821	0.019503	0.021296
RS	21	0.331454	0.901334	603.587791	0.020229	0.021900
RS	22	0.362562	1.113203	507.468558	0.017008	0.018551
RS	23	0.395912	1.113203	527.598086	0.017682	0.018958
RS	24	0.431667	1.347848	453.381596	0.015195	0.016328
RS	25	0.470000	1.347848	472.129873	0.015823	0.016681
RS	26	0.511097	1.577657	420.150725	0.014081	0.014846
RS	27	0.555156	1.577657	437.780761	0.014672	0.015233
RS	28	0.602393	1.777129	404.843829	0.013568	0.014082
RS	29	0.653035	1.777129	421.608909	0.014130	0.014520
RS	30	0.707328	1.930175	403.929988	0.013538	0.013908
RS	31	0.765536	1.930175	419.964225	0.014075	0.014404
RS	32	0.827940	2.032453	414.104944	0.013879	0.014216
RS	33	0.894844	2.032453	429.348496	0.014390	0.014759
RS	34	0.966572	2.090940	431.885799	0.014475	0.014872
RS	35	1.043471	2.090940	446.039113	0.014949	0.015423
RS	36	1.125914	2.117827	453.704959	0.015206	0.015712
RS	37	1.214301	2.117827	466.223424	0.015625	0.016221
RS	38	1.309062	2.125328	475.979161	0.015952	0.016575
RS	39	1.410654	2.125328	486.108960	0.016292	0.016994
RS	40	1.519571	2.123939	495.034074	0.016591	0.017308
RS	41	1.636341	2.123939	501.896303	0.016821	0.017588
RS	42	1.761530	2.121646	507.339199	0.017003	0.017767
RS	43	1.895745	2.121646	510.061942	0.017095	0.017865
RS	44	2.039636	2.123529	509.992463	0.017092	0.017837
RS	45	2.193903	2.123529	507.864222	0.017021	0.017729
RS	46	2.359291	2.131854	501.177144	0.016797	0.017460
RS	47	2.536605	2.131854	493.780026	0.016549	0.017143
RS	48	2.726702	2.146462	480.400768	0.016101	0.016643
RS	49	2.930505	2.146462	467.688619	0.015675	0.016140
RS	50	3.149002	2.165481	448.398014	0.015028	0.015453
RS	51	3.383253	2.165481	430.715741	0.014435	0.014800
RS	52	3.634393	2.186793	406.707910	0.013631	0.013977
RS	53	3.903640	2.186793	384.792861	0.012896	0.013211
RS	54	4.192299	2.222334	355.415063	0.011912	0.012244
RS	55	4.501771	2.222334	330.815872	0.011087	0.011413
RS	56	4.833555	2.222334	304.797331	0.010215	0.010547
RS	57	5.189261	2.222334	277.773776	0.009310	0.009655
RS	58	5.570613	2.474862	226.726867	0.007599	0.008081
RS	59	5.979460	2.474862	205.623124	0.006891	0.007358
RS	60	6.417784	2.474862	184.247135	0.006175	0.006625
RS	61	6.887712	2.474862	162.971423	0.005462	0.005891
RS	62	7.391521	2.474862	142.167048	0.004765	0.005168
RS	63	7.931654	2.474862	596.627254	0.019996	0.022118
PA	4+25*2+4+6 0.078232298 0.018291316 7.931653901 9.348555403 1.505019412 0.718673713 0.496189777 0.431946464 0.442720894 0.501419344 0.597106206 0.728901547 0.901333503 1.113202711 1.347847954 1.577657162 1.777129435 1.930175180 2.032453031 2.090939704 2.117826900 2.125328192 2.123938749 2.121646302 2.123529046 2.131854100 2.146462063 2.165480826 2.186793450 2.222333982 2.474862281
//
IT	3940
RD	5
LK	-327315.017119
QD	-392.920542 -> -325.171322
RI	0.0083771730
TR	0.076013	0.018753
MT	8.106387
MM	C_pi: 1.508806, n_recomb: 31818.639183
RS	0	0.000000	19.515382	11.648481	0.000366	0.000004
RS	1	0.007247	19.515382	12.488669	0.000392	0.000038
RS	2	0.015018	19.515382	13.389152	0.000421	0.000104
RS	3	0.023353	19.515382	14.354214	0.000451	0.000194
RS	4	0.032292	2.090110	143.388159	0.004506	0.001897
RS	5	0.041879	2.090110	153.063984	0.004811	0.002736
RS	6	0.052160	0.845310	402.304419	0.012644	0.007707
RS	7	0.063186	0.845310	425.710990	0.013379	0.009756
RS	8	0.075012	0.531277	712.899371	0.022405	0.017021
RS	9	0.087694	0.531277	745.974124	0.023445	0.019775
RS	10	0.101295	0.438378	941.587594	0.029592	0.025722
RS	11	0.115882	0.438378	975.739403	0.030666	0.028484
RS	12	0.131526	0.437094	1011.523308	0.031790	0.030202
RS	13	0.148304	0.437094	1042.700766	0.032770	0.032295
RS	14	0.166298	0.489717	958.848797	0.030135	0.030171
RS	15	0.185595	0.489717	987.382505	0.031032	0.031689
RS	16	0.206291	0.582344	855.583583	0.026889	0.027837
RS	17	0.228486	0.582344	882.247954	0.027727	0.029042
RS	18	0.252290	0.714397	742.456919	0.023334	0.024775
RS	19	0.277819	0.714397	767.509395	0.024121	0.025744
RS	20	0.305198	0.892894	635.699521	0.019979	0.021570
RS	21	0.334561	0.892894	659.116783	0.020715	0.022274
RS	22	0.366052	1.119525	545.794790	0.017153	0.018560
RS	23	0.399824	1.119525	567.519896	0.017836	0.019057
RS	24	0.436044	1.377360	480.119176	0.015089	0.016143
RS	25	0.474889	1.377360	500.271550	0.015723	0.016569
RS	26	0.516549	1.633924	439.613596	0.013816	0.014550
RS	27	0.561227	1.633924	458.498813	0.014410	0.014992
RS	28	0.609144	1.857136	420.661028	0.013221	0.013741
RS	29	0.660532	1.857136	438.611942	0.013785	0.014219
RS	30	0.715645	2.025930	418.923110	0.013166	0.013571
RS	31	0.774751	2.025930	436.152100	0.013707	0.014093
RS	32	0.838140	2.134311	430.470174	0.013529	0.013914
RS	33	0.906123	2.134311	446.970644	0.014047	0.014472
RS	34	0.979032	2.191174	451.214437	0.014181	0.014624
RS	35	1.057225	2.191174	466.699057	0.014667	0.015182
RS	36	1.141084	2.212101	476.987069	0.014991	0.015527
RS	37	1.231020	2.212101	490.877230	0.015427	0.016041
RS	38	1.327473	2.212362	503.605846	0.015827	0.016458
RS	39	1.430916	2.212362	515.072826	0.016188	0.016881
RS	40	1.541854	2.204803	526.744600	0.016555	0.017252
RS	41	1.660832	2.204803	534.811073	0.016808	0.017537
RS	42	1.788432	2.198890	542.259938	0.017042	0.017755
RS	43	1.925278	2.198890	545.960089	0.017158	0.017860
RS	44	2.072041	2.200293	546.838884	0.017186	0.017850
RS	45	2.229439	2.200293	545.398199	0.017141	0.017752
RS	46	2.398244	2.211094	538.570470	0.016926	0.017483
RS	47	2.579280	2.211094	531.547839	0.016706	0.017181
RS	48	2.773436	2.230378	517.166228	0.016254	0.016671
RS	49	2.981661	2.230378	504.518100	0.015856	0.016189
RS	50	3.204976	2.255225	483.708048	0.015202	0.015489
RS	51	3.444473	2.255225	465.782767	0.014639	0.014861
RS	52	3.701325	2.282601	440.012256	0.013829	0.014031
RS	53	3.976790	2.282601	417.538806	0.013122	0.013290
RS	54	4.272217	2.326976	385.724266	0.012123	0.012308
RS	55	4.589052	2.326976	360.342430	0.011325	0.011503
RS	56	4.928847	2.326976	333.280168	0.010474	0.010658
RS	57	5.293266	2.326976	304.961009	0.009584	0.009783
RS	58	5.684092	2.641590	245.549316	0.007717	0.008055
RS	59	6.103239	2.641590	224.312167	0.007050	0.007378
RS	60	6.552761	2.641590	202.542546	0.006366	0.006684
RS	61	7.034857	2.641590	180.618734	0.005677	0.005983
RS	62	7.551889	2.641590	158.927709	0.004995	0.005285
RS	63	8.106387	2.641590	697.842164	0.021932	0.023531
PA	4+25*2+4+6 0.076013088 0.018753354 8.106387258 19.515382217 2.090110176 0.845310127 0.531277339 0.438377613 0.437094080 0.489717060 0.582343917 0.714396867 0.892894160 1.119524734 1.377359636 1.633923608 1.857135986 2.025929597 2.134310604 2.191173902 2.212101236 2.212362029 2.204802590 2.198890077 2.200292551 2.211093958 2.230377836 2.255224569 2.282601063 2.326976390 2.641589912
//
IT	5039
RD	6
LK	-327184.225805
QD	-351.902460 -> -294.064153
RI	0.0056961471
TR	0.074111	0.019243
MT	8.240746
MM	C_pi: 1.558825, n_recomb: 33703.370256
RS	0	0.000000	39.311972	6.143897	0.000182	0.000002
RS	1	0.007274	39.311972	6.590031	0.000196	0.000020
RS	2	0.015078	39.311972	7.068500	0.000210	0.000056
RS	3	0.023449	39.311972	7.581637	0.000225	0.000102
RS	4	0.032428	2.848722	112.043887	0.003324	0.001480
RS	5	0.042062	2.848722	119.785212	0.003554	0.002098
RS	6	0.052395	0.987497	367.988486	0.010918	0.006886
RS	7	0.063481	0.987497	390.234071	0.011578	0.008626
RS	8	0.075373	0.569623	713.425203	0.021168	0.016382
RS	9	0.088130	0.569623	747.860027	0.022189	0.018877
RS	10	0.101815	0.447880	991.916962	0.029431	0.025727
RS	11	0.116495	0.447880	1028.689152	0.030522	0.028339
RS	12	0.132244	0.435469	1093.948987	0.032458	0.030772
RS	13	0.149137	0.435469	1127.478871	0.033453	0.032807
RS	14	0.167260	0.482752	1047.445154	0.031078	0.030917
RS	15	0.186701	0.482752	1077.926907	0.031983	0.032426
RS	16	0.207557	0.572452	936.022925	0.027772	0.028504
RS	17	0.229929	0.572452	964.478125	0.028617	0.029735
RS	18	0.253929	0.703951	809.160927	0.024008	0.025254
RS	19	0.279674	0.703951	835.956992	0.024803	0.026269
RS	20	0.307292	0.886425	686.933374	0.020382	0.021812
RS	21	0.336920	0.886425	712.028348	0.021126	0.022573
RS	22	0.368702	1.124391	582.743430	0.017290	0.018575
RS	23	0.402797	1.124391	606.002428	0.017980	0.019127
RS	24	0.439371	1.401203	506.285181	0.015022	0.015991
RS	25	0.478606	1.401203	527.787134	0.015660	0.016460
RS	26	0.520695	1.680251	459.093601	0.013622	0.014301
RS	27	0.565846	1.680251	479.179678	0.014218	0.014773
RS	28	0.614281	1.923375	436.903070	0.012963	0.013452
RS	29	0.666239	1.923375	455.981390	0.013529	0.013951
RS	30	0.721977	2.104774	434.588930	0.012895	0.013283
RS	31	0.781769	2.104774	452.946542	0.013439	0.013817
RS	32	0.845911	2.216999	447.611623	0.013281	0.013653
RS	33	0.914718	2.216999	465.291814	0.013805	0.014217
RS	34	0.988531	2.270912	471.306233	0.013984	0.014407
RS	35	1.067713	2.270912	488.030958	0.014480	0.014967
RS	36	1.152655	2.285339	500.932548	0.014863	0.015366
RS	37	1.243775	2.285339	516.086754	0.015313	0.015881
RS	38	1.341524	2.278360	531.725333	0.015777	0.016356
RS	39	1.446384	2.278360	544.403682	0.016153	0.016783
RS	40	1.558871	2.264914	558.706622	0.016577	0.017206
RS	41	1.679541	2.264914	567.833423	0.016848	0.017497
RS	42	1.808988	2.255750	577.110183	0.017123	0.017752
RS	43	1.947852	2.255750	581.629889	0.017257	0.017867
RS	44	2.096817	2.256963	583.226705	0.017305	0.017873
RS	45	2.256618	2.256963	582.311173	0.017278	0.017789
RS	46	2.428043	2.270390	575.085053	0.017063	0.017519
RS	47	2.611938	2.270390	568.283861	0.016861	0.017236
RS	48	2.809210	2.294350	552.653739	0.016398	0.016714
RS	49	3.020832	2.294350	539.941346	0.016020	0.016255
RS	50	3.247848	2.324923	517.410600	0.015352	0.015543
RS	51	3.491378	2.324923	499.153179	0.014810	0.014939
RS	52	3.752622	2.358210	471.484174	0.013989	0.014101
RS	53	4.032870	2.358210	448.414025	0.013305	0.013385
RS	54	4.333503	2.411165	414.076669	0.012286	0.012384
RS	55	4.656006	2.411165	387.934299	0.011510	0.011604
RS	56	5.001967	2.411165	359.878709	0.010678	0.010779
RS	57	5.373095	2.411165	330.341616	0.009801	0.009919
RS	58	5.771219	2.786600	262.446462	0.007787	0.008043
RS	59	6.198304	2.786600	241.190240	0.007156	0.007407
RS	60	6.656456	2.786600	219.174084	0.006503	0.006748
RS	61	7.147934	2.786600	196.776434	0.005838	0.006077
RS	62	7.675164	2.786600	174.393140	0.005174	0.005402
RS	63	8.240746	2.786600	796.306626	0.023627	0.024937
PA	4+25*2+4+6 0.074110724 0.019242909 8.240745624 39.311972154 2.848722324 0.987496947 0.569623055 0.447879914 0.435469217 0.482752467 0.572452286 0.703951486 0.886424659 1.124391137 1.401202584 1.680251373 1.923375234 2.104773796 2.216999223 2.270912433 2.285338948 2.278359906 2.264913537 2.255749862 2.256963027 2.270389577 2.294350051 2.324922841 2.358209873 2.411165332 2.786599632
//
IT	4788
RD	7
LK	-327071.854267
QD	-317.382436 -> -266.845288
RI	0.0040427959
TR	0.072404	0.019728
MT	8.353852
MM	C_pi: 1.603239, n_recomb: 35508.367824
RS	0	0.000000	76.449702	3.336481	0.000094	0.000001
RS	1	0.007297	76.449702	3.579861	0.000101	0.000011
RS	2	0.015127	76.449702	3.840989	0.000108	0.000031
RS	3	0.023528	76.449702	4.121156	0.000116	0.000056
RS	4	0.032542	3.804487	88.746118	0.002499	0.001172
RS	5	0.042214	3.804487	94.980867	0.002675	0.001638
RS	6	0.052591	1.142626	337.252806	0.009498	0.006195
RS	7	0.063726	1.142626	358.267018	0.010090	0.007686
RS	8	0.075673	0.609329	709.687565	0.019986	0.015773
RS	9	0.088492	0.609329	745.149376	0.020985	0.018045
RS	10	0.102247	0.458699	1033.564447	0.029108	0.025648
RS	11	0.117005	0.458699	1072.781155	0.030212	0.028117
RS	12	0.132840	0.435970	1167.583761	0.032882	0.031199
RS	13	0.149831	0.435970	1203.407551	0.033891	0.033170
RS	14	0.168061	0.478573	1128.841487	0.031791	0.031524
RS	15	0.187622	0.478573	1161.217732	0.032703	0.033006
RS	16	0.208611	0.565650	1011.161925	0.028477	0.029063
RS	17	0.231130	0.565650	1041.338376	0.029327	0.030298
RS	18	0.255293	0.696322	872.279237	0.024565	0.025666
RS	19	0.281220	0.696322	900.745528	0.025367	0.026705
RS	20	0.309038	0.881642	735.863040	0.020724	0.022027
RS	21	0.338886	0.881642	762.571878	0.021476	0.022823
RS	22	0.370912	1.128880	618.229861	0.017411	0.018595
RS	23	0.405275	1.128880	642.969423	0.018108	0.019182
RS	24	0.442146	1.422027	531.548113	0.014970	0.015864
RS	25	0.481707	1.422027	554.350728	0.015612	0.016360
RS	26	0.524155	1.720914	478.053704	0.013463	0.014088
RS	27	0.569700	1.720914	499.291826	0.014061	0.014578
RS	28	0.618569	1.981646	452.873873	0.012754	0.013202
RS	29	0.671004	1.981646	473.028927	0.013322	0.013711
RS	30	0.727266	2.173888	450.108467	0.012676	0.013031
RS	31	0.787633	2.173888	469.540849	0.013223	0.013570
RS	32	0.852404	2.288847	464.626795	0.013085	0.013424
RS	33	0.921903	2.288847	483.428910	0.013615	0.013987
RS	34	0.996473	2.339327	491.218543	0.013834	0.014215
RS	35	1.076484	2.339327	509.121592	0.014338	0.014773
RS	36	1.162333	2.347253	524.602452	0.014774	0.015220
RS	37	1.254448	2.347253	540.955394	0.015235	0.015736
RS	38	1.353284	2.333305	559.452821	0.015756	0.016264
RS	39	1.459332	2.333305	573.274256	0.016145	0.016694
RS	40	1.573119	2.314315	590.145767	0.016620	0.017165
RS	41	1.695209	2.314315	600.262364	0.016905	0.017464
RS	42	1.826208	2.302161	611.289824	0.017215	0.017752
RS	43	1.966766	2.302161	616.558147	0.017364	0.017879
RS	44	2.117581	2.303296	618.776802	0.017426	0.017900
RS	45	2.279401	2.303296	618.319295	0.017413	0.017831
RS	46	2.453029	2.319271	610.595147	0.017196	0.017560
RS	47	2.639327	2.319271	603.957714	0.017009	0.017297
RS	48	2.839220	2.347693	586.989994	0.016531	0.016765
RS	49	3.053699	2.347693	574.171318	0.016170	0.016328
RS	50	3.283829	2.383699	549.856013	0.015485	0.015605
RS	51	3.530752	2.383699	531.245736	0.014961	0.015025
RS	52	3.795694	2.422591	501.645701	0.014128	0.014177
RS	53	4.079968	2.422591	477.984400	0.013461	0.013484
RS	54	4.384986	2.483735	441.110534	0.012423	0.012467
RS	55	4.712262	2.483735	414.243364	0.011666	0.011708
RS	56	5.063420	2.483735	385.246533	0.010849	0.010901
RS	57	5.440202	2.483735	354.558988	0.009985	0.010056
RS	58	5.844479	2.918911	278.076220	0.007831	0.008037
RS	59	6.278256	2.918911	256.878561	0.007234	0.007438
RS	60	6.743687	2.918911	234.716206	0.006610	0.006812
RS	61	7.243081	2.918911	211.964181	0.005969	0.006168
RS	62	7.778916	2.918911	189.022567	0.005323	0.005515
RS	63	8.353852	2.918911	893.757564	0.025170	0.026319
PA	4+25*2+4+6 0.072404402 0.019727682 8.353852171 76.449701800 3.804487007 1.142625853 0.609329179 0.458699370 0.435969856 0.478572828 0.565649960 0.696322373 0.881641610 1.128879798 1.422027342 1.720914195 1.981646437 2.173888072 2.288847203 2.339327239 2.347253305 2.333304923 2.314314665 2.302160944 2.303295754 2.319271408 2.347692832 2.383699104 2.422590970 2.483735343 2.918911499
//
IT	5419
RD	8
LK	-326973.423868
QD	-287.445170 -> -242.834127
RI	0.0029711290
TR	0.070838	0.020194
MT	8.454736
MM	C_pi: 1.644152, n_recomb: 37246.867005
RS	0	0.000000	143.929627	1.862721	0.000050	0.000001
RS	1	0.007317	143.929627	1.999071	0.000054	0.000006
RS	2	0.015170	143.929627	2.145405	0.000058	0.000017
RS	3	0.023598	143.929627	2.302455	0.000062	0.000031
RS	4	0.032642	4.984028	71.291117	0.001914	0.000941
RS	5	0.042347	4.984028	76.361208	0.002050	0.001299
RS	6	0.052764	1.309431	310.299788	0.008331	0.005606
RS	7	0.063942	1.309431	330.110476	0.008863	0.006896
RS	8	0.075938	0.649604	703.931638	0.018899	0.015198
RS	9	0.088812	0.649604	740.181312	0.019872	0.017279
RS	10	0.102628	0.470084	1069.267602	0.028708	0.025514
RS	11	0.117455	0.470084	1110.777421	0.029822	0.027854
RS	12	0.133367	0.437699	1234.677072	0.033148	0.031520
RS	13	0.150443	0.437699	1272.745675	0.034171	0.033430
RS	14	0.168769	0.476158	1204.641801	0.032342	0.032023
RS	15	0.188436	0.476158	1238.875861	0.033261	0.033476
RS	16	0.209542	0.560912	1082.057746	0.029051	0.029539
RS	17	0.232192	0.560912	1113.906141	0.029906	0.030769
RS	18	0.256500	0.690670	932.465540	0.025035	0.026027
RS	19	0.282586	0.690670	962.546186	0.025842	0.027079
RS	20	0.310581	0.878154	782.851169	0.021018	0.022221
RS	21	0.340625	0.878154	811.122738	0.021777	0.023042
RS	22	0.372867	1.133296	652.408656	0.017516	0.018618
RS	23	0.407468	1.133296	678.584552	0.018219	0.019231
RS	24	0.444601	1.440987	555.903491	0.014925	0.015756
RS	25	0.484452	1.440987	579.965079	0.015571	0.016272
RS	26	0.527218	1.757953	496.364370	0.013326	0.013902
RS	27	0.573114	1.757953	518.712362	0.013926	0.014403
RS	28	0.622368	2.034854	468.345578	0.012574	0.012981
RS	29	0.675226	2.034854	489.533736	0.013143	0.013497
RS	30	0.731952	2.236961	465.178660	0.012489	0.012808
RS	31	0.792829	2.236961	485.640440	0.013038	0.013348
RS	32	0.858161	2.354147	481.166704	0.012918	0.013218
RS	33	0.928273	2.354147	501.044206	0.013452	0.013779
RS	34	1.003515	2.401136	510.576033	0.013708	0.014040
RS	35	1.084263	2.401136	529.611137	0.014219	0.014596
RS	36	1.170920	2.402796	547.618746	0.014702	0.015087
RS	37	1.263917	2.402796	565.126501	0.015172	0.015603
RS	38	1.363720	2.382232	586.433382	0.015745	0.016178
RS	39	1.470825	2.382232	601.358284	0.016145	0.016612
RS	40	1.585768	2.358012	620.762742	0.016666	0.017126
RS	41	1.709122	2.358012	631.835000	0.016963	0.017433
RS	42	1.841502	2.343052	644.585504	0.017306	0.017753
RS	43	1.983568	2.343052	650.574653	0.017467	0.017891
RS	44	2.136030	2.344111	653.391842	0.017542	0.017927
RS	45	2.299648	2.344111	653.372060	0.017542	0.017874
RS	46	2.475239	2.362465	645.131918	0.017320	0.017603
RS	47	2.663678	2.362465	638.646937	0.017146	0.017359
RS	48	2.865906	2.395044	620.335234	0.016655	0.016819
RS	49	3.082932	2.395044	607.409219	0.016308	0.016403
RS	50	3.315838	2.436116	581.317561	0.015607	0.015670
RS	51	3.565787	2.436116	562.364718	0.015098	0.015112
RS	52	3.834026	2.480250	530.853527	0.014252	0.014256
RS	53	4.121892	2.480250	506.624420	0.013602	0.013584
RS	54	4.430823	2.549136	467.237152	0.012544	0.012550
RS	55	4.762359	2.549136	439.682480	0.011805	0.011812
RS	56	5.118155	2.549136	409.791815	0.011002	0.011022
RS	57	5.499986	2.549136	378.010448	0.010149	0.010189
RS	58	5.909757	3.043051	292.846511	0.007862	0.008035
RS	59	6.349512	3.043051	271.760185	0.007296	0.007470
RS	60	6.821445	3.043051	249.521435	0.006699	0.006873
RS	61	7.327912	3.043051	226.499470	0.006081	0.006254
RS	62	7.871438	3.043051	203.095355	0.005453	0.005621
RS	63	8.454736	3.043051	991.224761	0.026612	0.027666
PA	4+25*2+4+6 0.070838442 0.020194259 8.454736446 143.929627315 4.984028333 1.309431415 0.649604023 0.470083919 0.437699473 0.476158459 0.560912007 0.690670186 0.878153766 1.133295944 1.440987349 1.757953429 2.034854086 2.236960983 2.354146926 2.401135884 2.402795904 2.382231794 2.358012121 2.343051802 2.344110667 2.362464569 2.395044334 2.436116224 2.480249539 2.549136226 3.043050892
//
IT	4446
RD	9
LK	-326886.430458
QD	-261.180461 -> -221.572702
RI	0.0022456165
TR	0.069385	0.020638
MT	8.547655
MM	C_pi: 1.682653, n_recomb: 38927.197957
RS	0	0.000000	263.017666	1.067204	0.000027	0.000000
RS	1	0.007336	263.017666	1.145548	0.000029	0.000004
RS	2	0.015210	263.017666	1.229648	0.000032	0.000010
RS	3	0.023661	263.017666	1.319928	0.000034	0.000018
RS	4	0.032733	6.416083	58.038294	0.001491	0.000765
RS	5	0.042470	6.416083	62.204389	0.001598	0.001044
RS	6	0.052921	1.487301	286.744143	0.007366	0.005102
RS	7	0.064139	1.487301	305.418554	0.007846	0.006227
RS	8	0.076179	0.690111	697.197872	0.017910	0.014658
RS	9	0.089104	0.690111	734.057052	0.018857	0.016574
RS	10	0.102976	0.481699	1100.562370	0.028272	0.025342
RS	11	0.117866	0.481699	1144.231478	0.029394	0.027567
RS	12	0.133848	0.440183	1296.626403	0.033309	0.031761
RS	13	0.151002	0.440183	1336.894723	0.034343	0.033616
RS	14	0.169415	0.474914	1275.925767	0.032777	0.032439
RS	15	0.189179	0.474914	1311.988532	0.033704	0.033864
RS	16	0.210392	0.557590	1149.475950	0.029529	0.029950
RS	17	0.233162	0.557590	1182.957510	0.030389	0.031172
RS	18	0.257602	0.686403	990.233157	0.025438	0.026347
RS	19	0.283834	0.686403	1021.882170	0.026251	0.027407
RS	20	0.311992	0.875581	828.222050	0.021276	0.022401
RS	21	0.342214	0.875581	858.012919	0.022041	0.023239
RS	22	0.374654	1.137621	685.468850	0.017609	0.018644
RS	23	0.409474	1.137621	713.042847	0.018317	0.019278
RS	24	0.446847	1.458525	579.434777	0.014885	0.015664
RS	25	0.486963	1.458525	604.718762	0.015535	0.016194
RS	26	0.530021	1.792319	514.022264	0.013205	0.013738
RS	27	0.576238	1.792319	537.442576	0.013806	0.014247
RS	28	0.625845	2.084448	483.248580	0.012414	0.012785
RS	29	0.679091	2.084448	505.430709	0.012984	0.013304
RS	30	0.736243	2.295849	479.689795	0.012323	0.012607
RS	31	0.797588	2.295849	501.140525	0.012874	0.013147
RS	32	0.863433	2.415092	497.090021	0.012770	0.013030
RS	33	0.934108	2.415092	518.002186	0.013307	0.013589
RS	34	1.009967	2.458736	529.220422	0.013595	0.013879
RS	35	1.091392	2.458736	549.348762	0.014112	0.014433
RS	36	1.178790	2.454455	569.817696	0.014638	0.014962
RS	37	1.272598	2.454455	588.446320	0.015117	0.015478
RS	38	1.373289	2.427640	612.509940	0.015735	0.016096
RS	39	1.481366	2.427640	628.512070	0.016146	0.016534
RS	40	1.597371	2.398473	650.422192	0.016709	0.017088
RS	41	1.721886	2.398473	662.433281	0.017017	0.017403
RS	42	1.855535	2.380835	676.903044	0.017389	0.017752
RS	43	1.998988	2.380835	683.606024	0.017561	0.017902
RS	44	2.152965	2.381769	687.035458	0.017649	0.017953
RS	45	2.318237	2.381769	687.455859	0.017660	0.017915
RS	46	2.495633	2.402289	678.726592	0.017436	0.017645
RS	47	2.686042	2.402289	672.405107	0.017273	0.017419
RS	48	2.890419	2.438696	652.788371	0.016769	0.016872
RS	49	3.109789	2.438696	639.773313	0.016435	0.016477
RS	50	3.345251	2.484449	611.951551	0.015720	0.015735
RS	51	3.597987	2.484449	592.680680	0.015225	0.015198
RS	52	3.869262	2.533446	559.306666	0.014368	0.014336
RS	53	4.160437	2.533446	534.540494	0.013732	0.013683
RS	54	4.472973	2.609611	492.684360	0.012657	0.012634
RS	55	4.808435	2.609611	464.478296	0.011932	0.011914
RS	56	5.168505	2.609611	433.736854	0.011142	0.011140
RS	57	5.554990	2.609611	400.910839	0.010299	0.010318
RS	58	5.969826	3.161236	306.990479	0.007886	0.008034
RS	59	6.415094	3.161236	286.052410	0.007348	0.007499
RS	60	6.893025	3.161236	263.787912	0.006776	0.006930
RS	61	7.406017	3.161236	240.558696	0.006180	0.006334
RS	62	7.956640	3.161236	216.764434	0.005568	0.005721
RS	63	8.547655	3.161236	1089.182285	0.027980	0.028976
PA	4+25*2+4+6 0.069385354 0.020637826 8.547655208 263.017665660 6.416082815 1.487300752 0.690111038 0.481698880 0.440183347 0.474913997 0.557590108 0.686403293 0.875581050 1.137621286 1.458525306 1.792318634 2.084447755 2.295849486 2.415092125 2.458736069 2.454455136 2.427639725 2.398472654 2.380835103 2.381768529 2.402288982 2.438695622 2.484449356 2.533446267 2.609610920 3.161235721
//
IT	5127
RD	10
LK	-326809.136223
QD	-237.993180 -> -202.685688
RI	0.0017353896
TR	0.068029	0.021057
MT	8.634756
MM	C_pi: 1.719334, n_recomb: 40554.622161
RS	0	0.000000	469.237086	0.624201	0.000015	0.000000
RS	1	0.007353	469.237086	0.670141	0.000017	0.000002
RS	2	0.015246	469.237086	0.719464	0.000018	0.000006
RS	3	0.023720	469.237086	0.772422	0.000019	0.000010
RS	4	0.032817	8.131912	47.824032	0.001179	0.000629
RS	5	0.042583	8.131912	51.282034	0.001265	0.000850
RS	6	0.053067	1.675889	266.096043	0.006561	0.004665
RS	7	0.064322	1.675889	283.714510	0.006996	0.005655
RS	8	0.076404	0.730740	689.952906	0.017013	0.014150
RS	9	0.089375	0.730740	727.282405	0.017933	0.015925
RS	10	0.103299	0.493388	1128.366287	0.027823	0.025144
RS	11	0.118247	0.493388	1174.073494	0.028950	0.027268
RS	12	0.134294	0.443155	1354.320039	0.033395	0.031939
RS	13	0.151522	0.443155	1396.744516	0.034441	0.033746
RS	14	0.170016	0.474476	1343.417954	0.033126	0.032790
RS	15	0.189870	0.474476	1381.283515	0.034060	0.034189
RS	16	0.211183	0.555263	1213.960687	0.029934	0.030310
RS	17	0.234064	0.555263	1249.041970	0.030799	0.031523
RS	18	0.258627	0.683117	1045.958398	0.025791	0.026638
RS	19	0.284996	0.683117	1079.135313	0.026609	0.027702
RS	20	0.313304	0.873627	872.229723	0.021508	0.022569
RS	21	0.343694	0.873627	903.500997	0.022279	0.023422
RS	22	0.376318	1.141775	717.569110	0.017694	0.018675
RS	23	0.411341	1.141775	746.506775	0.018407	0.019325
RS	24	0.448939	1.474838	602.228618	0.014850	0.015586
RS	25	0.489302	1.474838	628.701885	0.015503	0.016127
RS	26	0.532632	1.824488	531.063020	0.013095	0.013594
RS	27	0.579148	1.824488	555.521418	0.013698	0.014108
RS	28	0.629085	2.131179	497.579851	0.012269	0.012609
RS	29	0.682693	2.131179	520.720011	0.012840	0.013129
RS	30	0.740243	2.351550	493.610790	0.012172	0.012424
RS	31	0.802025	2.351550	516.013181	0.012724	0.012963
RS	32	0.868350	2.472852	512.348758	0.012634	0.012858
RS	33	0.939551	2.472852	534.258171	0.013174	0.013414
RS	34	1.015987	2.513389	547.093959	0.013490	0.013729
RS	35	1.098044	2.513389	568.280465	0.014013	0.014281
RS	36	1.186134	2.503524	591.135400	0.014576	0.014844
RS	37	1.280701	2.503524	610.855572	0.015063	0.015361
RS	38	1.382222	2.470801	637.619876	0.015722	0.016017
RS	39	1.491207	2.470801	654.679014	0.016143	0.016459
RS	40	1.608206	2.436934	679.069256	0.016745	0.017050
RS	41	1.733807	2.436934	692.010166	0.017064	0.017373
RS	42	1.868644	2.416712	708.206108	0.017463	0.017749
RS	43	2.013395	2.416712	715.625418	0.017646	0.017911
RS	44	2.168789	2.417447	719.699234	0.017746	0.017976
RS	45	2.335610	2.417447	720.572692	0.017768	0.017953
RS	46	2.514696	2.439912	711.404875	0.017542	0.017685
RS	47	2.706950	2.439912	705.268013	0.017391	0.017477
RS	48	2.913340	2.479814	684.409763	0.016876	0.016925
RS	49	3.134906	2.479814	671.332347	0.016554	0.016549
RS	50	3.372764	2.529874	641.847047	0.015827	0.015800
RS	51	3.628110	2.529874	622.288384	0.015344	0.015282
RS	52	3.902232	2.583363	587.115278	0.014477	0.014414
RS	53	4.196509	2.583363	561.844904	0.013854	0.013780
RS	54	4.512424	2.666344	517.576894	0.012762	0.012716
RS	55	4.851568	2.666344	488.753153	0.012052	0.012014
RS	56	5.215648	2.666344	457.199979	0.011274	0.011253
RS	57	5.606499	2.666344	423.372943	0.010440	0.010443
RS	58	6.026088	3.274588	320.642309	0.007906	0.008035
RS	59	6.476529	3.274588	299.878844	0.007394	0.007528
RS	60	6.960090	3.274588	277.626566	0.006846	0.006984
RS	61	7.479207	3.274588	254.238502	0.006269	0.006410
RS	62	8.036493	3.274588	230.111133	0.005674	0.005814
RS	63	8.634756	3.274588	1187.771423	0.029288	0.030246
PA	4+25*2+4+6 0.068029175 0.021057218 8.634755900 469.237086491 8.131911798 1.675888716 0.730739902 0.493387902 0.443155366 0.474476483 0.555263495 0.683116602 0.873626687 1.141774700 1.474838115 1.824487866 2.131179436 2.351550180 2.472851771 2.513389447 2.503524295 2.470801148 2.436934070 2.416712210 2.417447039 2.439912091 2.479814085 2.529874196 2.583362535 2.666343756 3.274588219
//
IT	4897
RD	11
LK	-326740.195939
QD	-217.428564 -> -185.853862
RI	0.0013661923
TR	0.066760	0.021453
MT	8.716997
MM	C_pi: 1.754485, n_recomb: 42132.404874
RS	0	0.000000	817.396397	0.372819	0.000009	0.000000
RS	1	0.007369	817.396397	0.400321	0.000010	0.000001
RS	2	0.015281	817.396397	0.429853	0.000010	0.000003
RS	3	0.023775	817.396397	0.461567	0.000011	0.000006
RS	4	0.032896	10.163787	39.840246	0.000946	0.000522
RS	5	0.042689	10.163787	42.737935	0.001014	0.000699
RS	6	0.053203	1.874985	247.895493	0.005884	0.004285
RS	7	0.064493	1.874985	264.539239	0.006279	0.005161
RS	8	0.076614	0.771450	682.423772	0.016197	0.013673
RS	9	0.089628	0.771450	720.110857	0.017092	0.015325
RS	10	0.103602	0.505077	1153.245554	0.027372	0.024927
RS	11	0.118605	0.505077	1200.878105	0.028502	0.026961
RS	12	0.134713	0.446453	1408.340047	0.033427	0.032069
RS	13	0.152009	0.446453	1452.876607	0.034484	0.033834
RS	14	0.170579	0.474604	1407.621541	0.033409	0.033090
RS	15	0.190517	0.474604	1447.264055	0.034350	0.034466
RS	16	0.211925	0.553647	1275.887438	0.030283	0.030629
RS	17	0.234910	0.553647	1312.536943	0.031153	0.031834
RS	18	0.259589	0.680521	1099.910984	0.026106	0.026904
RS	19	0.286086	0.680521	1134.577714	0.026929	0.027971
RS	20	0.314536	0.872063	915.059137	0.021719	0.022729
RS	21	0.345082	0.872063	947.774001	0.022495	0.023593
RS	22	0.377879	1.145654	748.833559	0.017773	0.018710
RS	23	0.413093	1.145654	779.102416	0.018492	0.019373
RS	24	0.450902	1.489985	624.363188	0.014819	0.015519
RS	25	0.491497	1.489985	651.994684	0.015475	0.016070
RS	26	0.535083	1.854690	547.528726	0.012995	0.013464
RS	27	0.581881	1.854690	572.993064	0.013600	0.013982
RS	28	0.632128	2.175437	511.355945	0.012137	0.012449
RS	29	0.686077	2.175437	535.420199	0.012708	0.012969
RS	30	0.744001	2.404575	506.943600	0.012032	0.012257
RS	31	0.806194	2.404575	530.262261	0.012586	0.012793
RS	32	0.872970	2.528029	526.934370	0.012507	0.012699
RS	33	0.944666	2.528029	549.805327	0.013049	0.013252
RS	34	1.021646	2.565737	564.182158	0.013391	0.013589
RS	35	1.104297	2.565737	586.393338	0.013918	0.014138
RS	36	1.193040	2.550635	611.554448	0.014515	0.014732
RS	37	1.288321	2.550635	632.338447	0.015008	0.015249
RS	38	1.390624	2.512327	661.741914	0.015706	0.015940
RS	39	1.500465	2.512327	679.839785	0.016136	0.016386
RS	40	1.618400	2.473977	706.682889	0.016773	0.017011
RS	41	1.745025	2.473977	720.547229	0.017102	0.017341
RS	42	1.880982	2.451240	738.479647	0.017528	0.017744
RS	43	2.026956	2.451240	746.621154	0.017721	0.017916
RS	44	2.183688	2.451690	751.380648	0.017834	0.017996
RS	45	2.351968	2.451690	752.723791	0.017866	0.017988
RS	46	2.532649	2.475881	743.180026	0.017639	0.017723
RS	47	2.726643	2.475881	737.252479	0.017498	0.017531
RS	48	2.934933	2.518961	715.228674	0.016976	0.016976
RS	49	3.158571	2.518961	702.118388	0.016665	0.016618
RS	50	3.398689	2.572968	671.047339	0.015927	0.015863
RS	51	3.656500	2.572968	651.232627	0.015457	0.015364
RS	52	3.933309	2.630586	614.333185	0.014581	0.014490
RS	53	4.230516	2.630586	588.591208	0.013970	0.013873
RS	54	4.549623	2.719931	541.976651	0.012864	0.012797
RS	55	4.892245	2.719931	512.566360	0.012166	0.012110
RS	56	5.260113	2.719931	480.237161	0.011398	0.011362
RS	57	5.655089	2.719931	445.448711	0.010573	0.010562
RS	58	6.079170	3.383610	333.878031	0.007924	0.008036
RS	59	6.534501	3.383610	313.308183	0.007436	0.007555
RS	60	7.023385	3.383610	291.097356	0.006909	0.007034
RS	61	7.548293	3.383610	267.589045	0.006351	0.006480
RS	62	8.111880	3.383610	243.175168	0.005772	0.005902
RS	63	8.716997	3.383610	1286.937274	0.030545	0.031475
PA	4+25*2+4+6 0.066760419 0.021453267 8.716997327 817.396397393 10.163786571 1.874985168 0.771449827 0.505076666 0.446452640 0.474604483 0.553647271 0.680520573 0.872062855 1.145654384 1.489985405 1.854690217 2.175437075 2.404574802 2.528028804 2.565736546 2.550635369 2.512326920 2.473976966 2.451239765 2.451690283 2.475881026 2.518960854 2.572967606 2.630586477 2.719931219 3.383609699
//
IT	5381
RD	12
LK	-326678.516318
QD	-199.118885 -> -170.805805
RI	0.0010920590
TR	0.065572	0.021827
MT	8.794908
MM	C_pi: 1.788271, n_recomb: 43662.725022
RS	0	0.000000	1397.317570	0.226317	0.000005	0.000000
RS	1	0.007384	1397.317570	0.243047	0.000006	0.000001
RS	2	0.015313	1397.317570	0.261015	0.000006	0.000002
RS	3	0.023827	1397.317570	0.280313	0.000006	0.000004
RS	4	0.032970	12.546263	33.514766	0.000768	0.000437
RS	5	0.042789	12.546263	35.964230	0.000824	0.000581
RS	6	0.053332	2.084496	231.746507	0.005308	0.003951
RS	7	0.064654	2.084496	247.492319	0.005668	0.004732
RS	8	0.076811	0.812219	674.738545	0.015453	0.013225
RS	9	0.089867	0.812219	712.689929	0.016323	0.014768
RS	10	0.103886	0.516720	1175.603487	0.026925	0.024698
RS	11	0.118941	0.516720	1225.055107	0.028057	0.026652
RS	12	0.135107	0.449966	1459.108951	0.033418	0.032159
RS	13	0.152467	0.449966	1505.712128	0.034485	0.033888
RS	14	0.171108	0.475136	1468.890703	0.033642	0.033347
RS	15	0.191126	0.475136	1510.283248	0.034590	0.034704
RS	16	0.212622	0.552539	1335.538589	0.030588	0.030916
RS	17	0.235706	0.552539	1373.724953	0.031462	0.032112
RS	18	0.260494	0.678413	1152.281354	0.026391	0.027150
RS	19	0.287112	0.678413	1188.400699	0.027218	0.028219
RS	20	0.315695	0.870733	956.836451	0.021914	0.022882
RS	21	0.346389	0.870733	990.958962	0.022696	0.023756
RS	22	0.379350	1.149188	779.351253	0.017849	0.018749
RS	23	0.414744	1.149188	810.919821	0.018572	0.019424
RS	24	0.452752	1.504009	645.895466	0.014793	0.015463
RS	25	0.493566	1.504009	674.655383	0.015452	0.016022
RS	26	0.537393	1.883081	563.452565	0.012905	0.013349
RS	27	0.584457	1.883081	589.892074	0.013510	0.013870
RS	28	0.634996	2.217463	524.597103	0.012015	0.012304
RS	29	0.689267	2.217463	549.552939	0.012586	0.012824
RS	30	0.747545	2.455259	519.695729	0.011903	0.012103
RS	31	0.810126	2.455259	543.896501	0.012457	0.012637
RS	32	0.877327	2.580985	540.853555	0.012387	0.012551
RS	33	0.949491	2.580985	564.651408	0.012932	0.013100
RS	34	1.026984	2.616148	580.489031	0.013295	0.013456
RS	35	1.110198	2.616148	603.692107	0.013826	0.014004
RS	36	1.199556	2.596142	631.076542	0.014453	0.014624
RS	37	1.295513	2.596142	652.897043	0.014953	0.015141
RS	38	1.398555	2.552538	684.875977	0.015686	0.015864
RS	39	1.509205	2.552538	703.994522	0.016123	0.016314
RS	40	1.628025	2.509894	733.261227	0.016794	0.016970
RS	41	1.755619	2.509894	748.042872	0.017132	0.017308
RS	42	1.892635	2.484694	767.721775	0.017583	0.017735
RS	43	2.039767	2.484694	776.591834	0.017786	0.017919
RS	44	2.197763	2.484775	782.080761	0.017912	0.018013
RS	45	2.367425	2.484775	783.910892	0.017954	0.018018
RS	46	2.549614	2.510477	774.060899	0.017728	0.017758
RS	47	2.745256	2.510477	768.367808	0.017598	0.017582
RS	48	2.955344	2.556439	745.259817	0.017069	0.017024
RS	49	3.180945	2.556439	732.146319	0.016768	0.016684
RS	50	3.423203	2.614046	699.574794	0.016022	0.015924
RS	51	3.683349	2.614046	679.535159	0.015563	0.015442
RS	52	3.962704	2.675455	640.985972	0.014680	0.014565
RS	53	4.262686	2.675455	614.803707	0.014081	0.013963
RS	54	4.584818	2.770726	565.913192	0.012961	0.012875
RS	55	4.930735	2.770726	535.945076	0.012275	0.012203
RS	56	5.302194	2.770726	502.872796	0.011517	0.011467
RS	57	5.701081	2.770726	467.159483	0.010699	0.010676
RS	58	6.129421	3.488560	346.743068	0.007941	0.008038
RS	59	6.589389	3.488560	326.380536	0.007475	0.007580
RS	60	7.083320	3.488560	304.234020	0.006968	0.007080
RS	61	7.613722	3.488560	280.636892	0.006427	0.006546
RS	62	8.183287	3.488560	255.975452	0.005863	0.005984
RS	63	8.794908	3.488560	1386.530029	0.031755	0.032665
PA	4+25*2+4+6 0.065571815 0.021827367 8.794908417 1397.317570190 12.546263301 2.084496221 0.812218565 0.516720284 0.449965672 0.475136309 0.552539001 0.678413286 0.870733024 1.149187791 1.504008867 1.883080751 2.217463431 2.455258693 2.580984577 2.616148331 2.596142119 2.552538009 2.509893630 2.484694367 2.484774596 2.510477096 2.556438641 2.614046222 2.675454984 2.770725528 3.488559946
//
IT	4595
RD	13
LK	-326623.186619
QD	-182.760709 -> -157.311893
RI	0.0008847297
TR	0.064457	0.022181
MT	8.868844
MM	C_pi: 1.820798, n_recomb: 45147.262111
RS	0	0.000000	2341.839782	0.139803	0.000003	0.000000
RS	1	0.007398	2341.839782	0.150158	0.000003	0.000000
RS	2	0.015343	2341.839782	0.161281	0.000004	0.000001
RS	3	0.023876	2341.839782	0.173229	0.000004	0.000002
RS	4	0.033040	15.311602	28.448373	0.000630	0.000369
RS	5	0.042883	15.311602	30.536053	0.000676	0.000488
RS	6	0.053453	2.304256	217.336201	0.004814	0.003657
RS	7	0.064805	2.304256	232.255414	0.005144	0.004356
RS	8	0.076997	0.853063	666.950609	0.014773	0.012804
RS	9	0.090091	0.853063	705.086965	0.015617	0.014251
RS	10	0.104154	0.528301	1195.723507	0.026485	0.024461
RS	11	0.119257	0.528301	1246.893178	0.027618	0.026342
RS	12	0.135478	0.453624	1506.934575	0.033378	0.032218
RS	13	0.152898	0.453624	1555.557659	0.034455	0.033915
RS	14	0.171607	0.475961	1527.492013	0.033834	0.033570
RS	15	0.191701	0.475961	1570.606391	0.034789	0.034910
RS	16	0.213280	0.551805	1393.107811	0.030857	0.031176
RS	17	0.236456	0.551805	1432.799688	0.031736	0.032363
RS	18	0.261347	0.676655	1203.210043	0.026651	0.027381
RS	19	0.288079	0.676655	1240.745277	0.027482	0.028450
RS	20	0.316789	0.869525	997.662681	0.022098	0.023031
RS	21	0.347623	0.869525	1033.157402	0.022884	0.023913
RS	22	0.380737	1.152337	809.187117	0.017923	0.018792
RS	23	0.416302	1.152337	842.024586	0.018651	0.019476
RS	24	0.454498	1.516959	666.867755	0.014771	0.015416
RS	25	0.495519	1.516959	696.727228	0.015432	0.015981
RS	26	0.539575	1.909774	578.867087	0.012822	0.013244
RS	27	0.586890	1.909774	606.252229	0.013428	0.013767
RS	28	0.637705	2.257431	537.327390	0.011902	0.012170
RS	29	0.692280	2.257431	563.143595	0.012473	0.012690
RS	30	0.750892	2.503810	531.888107	0.011781	0.011960
RS	31	0.813840	2.503810	556.938051	0.012336	0.012492
RS	32	0.881445	2.631957	554.123576	0.012274	0.012412
RS	33	0.954052	2.631957	578.814594	0.012821	0.012958
RS	34	1.032030	2.664845	596.034522	0.013202	0.013330
RS	35	1.115776	2.664845	620.197239	0.013737	0.013876
RS	36	1.205718	2.640241	649.721508	0.014391	0.014521
RS	37	1.302314	2.640241	672.551174	0.014897	0.015038
RS	38	1.406056	2.591608	707.038530	0.015661	0.015790
RS	39	1.517472	2.591608	727.159201	0.016106	0.016243
RS	40	1.637131	2.544838	758.816849	0.016808	0.016928
RS	41	1.765643	2.544838	774.508896	0.017155	0.017273
RS	42	1.903661	2.517218	795.942699	0.017630	0.017724
RS	43	2.051890	2.517218	805.546748	0.017843	0.017918
RS	44	2.211085	2.516839	811.810547	0.017981	0.018027
RS	45	2.382057	2.516839	814.143858	0.018033	0.018045
RS	46	2.565677	2.543855	804.058055	0.017810	0.017790
RS	47	2.762882	2.543855	798.623377	0.017689	0.017629
RS	48	2.974675	2.592416	774.516527	0.017155	0.017070
RS	49	3.202137	2.592416	761.427931	0.016865	0.016746
RS	50	3.446426	2.653310	727.440933	0.016113	0.015983
RS	51	3.708787	2.653310	707.206042	0.015664	0.015517
RS	52	3.990557	2.718188	667.085766	0.014776	0.014637
RS	53	4.293173	2.718188	640.492793	0.014187	0.014050
RS	54	4.618176	2.818963	589.400571	0.013055	0.012952
RS	55	4.967222	2.818963	558.901062	0.012380	0.012293
RS	56	5.342090	2.818963	525.116170	0.011631	0.011568
RS	57	5.744691	2.818963	488.511964	0.010820	0.010786
RS	58	6.177076	3.589603	359.266075	0.007958	0.008040
RS	59	6.641448	3.589603	339.120602	0.007511	0.007604
RS	60	7.140174	3.589603	317.056443	0.007023	0.007124
RS	61	7.675796	3.589603	293.396454	0.006499	0.006607
RS	62	8.251042	3.589603	268.520513	0.005948	0.006061
RS	63	8.868844	3.589603	1486.359437	0.032922	0.033814
PA	4+25*2+4+6 0.064457096 0.022181035 8.868844038 2341.839782464 15.311601514 2.304255975 0.853063188 0.528300928 0.453624355 0.475960544 0.551805497 0.676655427 0.869524798 1.152337006 1.516959475 1.909774203 2.257430921 2.503810052 2.631957482 2.664845456 2.640241150 2.591608363 2.544838104 2.517218163 2.516838543 2.543854923 2.592416353 2.653310165 2.718187719 2.818963310 3.589602953
//
IT	4132
RD	14
LK	-326573.436710
QD	-168.100025 -> -145.176897
RI	0.0007256230
TR	0.063411	0.022516
MT	8.939079
MM	C_pi: 1.852132, n_recomb: 46587.157724
RS	0	0.000000	3864.664553	0.087518	0.000002	0.000000
RS	1	0.007411	3864.664553	0.094012	0.000002	0.000000
RS	2	0.015372	3864.664553	0.100989	0.000002	0.000001
RS	3	0.023922	3864.664553	0.108484	0.000002	0.000001
RS	4	0.033106	18.496403	24.342780	0.000523	0.000314
RS	5	0.042971	18.496403	26.135424	0.000561	0.000413
RS	6	0.053567	2.533881	204.425199	0.004388	0.003396
RS	7	0.064948	2.533881	218.584207	0.004692	0.004026
RS	8	0.077173	0.893956	659.123728	0.014148	0.012408
RS	9	0.090303	0.893956	697.377985	0.014969	0.013769
RS	10	0.104407	0.539800	1213.841608	0.026055	0.024219
RS	11	0.119556	0.539800	1266.632817	0.027188	0.026035
RS	12	0.135828	0.457379	1552.049018	0.033315	0.032253
RS	13	0.153306	0.457379	1602.643753	0.034401	0.033920
RS	14	0.172079	0.476997	1583.623819	0.033993	0.033765
RS	15	0.192243	0.476997	1628.430105	0.034954	0.035089
RS	16	0.213902	0.551347	1448.744600	0.031098	0.031414
RS	17	0.237165	0.551347	1489.909859	0.031981	0.032592
RS	18	0.262153	0.675147	1252.794696	0.026891	0.027598
RS	19	0.288993	0.675147	1291.708916	0.027727	0.028666
RS	20	0.317822	0.868367	1037.597756	0.022272	0.023176
RS	21	0.348788	0.868367	1074.429196	0.023063	0.024064
RS	22	0.382049	1.155087	838.381306	0.017996	0.018837
RS	23	0.417774	1.155087	872.457016	0.018727	0.019531
RS	24	0.456148	1.528874	687.313994	0.014753	0.015376
RS	25	0.497365	1.528874	718.244740	0.015417	0.015947
RS	26	0.541637	1.934872	593.794002	0.012746	0.013149
RS	27	0.589190	1.934872	622.096016	0.013353	0.013675
RS	28	0.640267	2.295480	549.563980	0.011796	0.012047
RS	29	0.695130	2.295480	576.210224	0.012368	0.012566
RS	30	0.754059	2.550382	543.538904	0.011667	0.011827
RS	31	0.817355	2.550382	569.405959	0.012222	0.012357
RS	32	0.885342	2.681094	566.765649	0.012166	0.012281
RS	33	0.958367	2.681094	592.316769	0.012714	0.012825
RS	34	1.036805	2.711973	610.838531	0.013112	0.013211
RS	35	1.121056	2.711973	635.928828	0.013650	0.013755
RS	36	1.211551	2.683059	667.508299	0.014328	0.014420
RS	37	1.308753	2.683059	691.319411	0.014839	0.014938
RS	38	1.413159	2.629636	728.247394	0.015632	0.015716
RS	39	1.525302	2.629636	749.350650	0.016085	0.016173
RS	40	1.645756	2.578888	783.364043	0.016815	0.016885
RS	41	1.775138	2.578888	799.958102	0.017171	0.017237
RS	42	1.914108	2.548882	823.152004	0.017669	0.017710
RS	43	2.063378	2.548882	833.493708	0.017891	0.017914
RS	44	2.223710	2.547964	840.573948	0.018043	0.018037
RS	45	2.395925	2.547964	843.424852	0.018104	0.018068
RS	46	2.580903	2.576110	833.173271	0.017884	0.017819
RS	47	2.779591	2.576110	828.019147	0.017774	0.017672
RS	48	2.993003	2.627014	802.997938	0.017236	0.017114
RS	49	3.222232	2.627014	789.960698	0.016957	0.016804
RS	50	3.468449	2.690894	754.646032	0.016199	0.016040
RS	51	3.732914	2.690894	734.243714	0.015761	0.015588
RS	52	4.016979	2.758941	692.631406	0.014867	0.014707
RS	53	4.322097	2.758941	665.655570	0.014288	0.014133
RS	54	4.649828	2.864824	612.437626	0.013146	0.013026
RS	55	5.001847	2.864824	581.431440	0.012481	0.012380
RS	56	5.379956	2.864824	546.962637	0.011741	0.011665
RS	57	5.786087	2.864824	509.499741	0.010936	0.010891
RS	58	6.222317	3.686862	371.462247	0.007973	0.008043
RS	59	6.690876	3.686862	351.540744	0.007546	0.007627
RS	60	7.194162	3.686862	329.573451	0.007074	0.007166
RS	61	7.734748	3.686862	305.872472	0.006566	0.006665
RS	62	8.315397	3.686862	280.810638	0.006028	0.006133
RS	63	8.939079	3.686862	1586.204152	0.034048	0.034925
PA	4+25*2+4+6 0.063410628 0.022515736 8.939079177 3864.664553116 18.496402830 2.533881460 0.893955593 0.539800024 0.457379409 0.476997051 0.551346613 0.675146694 0.868367174 1.155086589 1.528874375 1.934871753 2.295480460 2.550382080 2.681093834 2.711973079 2.683058553 2.629635636 2.578888167 2.548882161 2.547963711 2.576109927 2.627014011 2.690894103 2.758940730 2.864824263 3.686862461
//
IT	4571
RD	15
LK	-326528.609771
QD	-154.923209 -> -134.235099
RI	0.0006021328
TR	0.062428	0.022833
MT	9.005642
MM	C_pi: 1.882304, n_recomb: 47983.719714
RS	0	0.000000	6306.380564	0.055299	0.000001	0.000000
RS	1	0.007424	6306.380564	0.059410	0.000001	0.000000
RS	2	0.015399	6306.380564	0.063826	0.000001	0.000001
RS	3	0.023965	6306.380564	0.068571	0.000001	0.000001
RS	4	0.033168	22.131507	20.987495	0.000437	0.000270
RS	5	0.043054	22.131507	22.537741	0.000470	0.000352
RS	6	0.053674	2.773194	192.796250	0.004018	0.003165
RS	7	0.065083	2.773194	206.255008	0.004298	0.003735
RS	8	0.077338	0.934876	651.298156	0.013573	0.012036
RS	9	0.090503	0.934876	689.612899	0.014372	0.013320
RS	10	0.104645	0.551206	1230.148132	0.025637	0.023975
RS	11	0.119838	0.551206	1284.468342	0.026769	0.025731
RS	12	0.136158	0.461193	1594.649880	0.033233	0.032266
RS	13	0.153689	0.461193	1647.166605	0.034328	0.033907
RS	14	0.172522	0.478187	1637.444974	0.034125	0.033936
RS	15	0.192754	0.478187	1683.911730	0.035093	0.035245
RS	16	0.214487	0.551090	1502.563618	0.031314	0.031632
RS	17	0.237834	0.551090	1545.169511	0.032202	0.032802
RS	18	0.262913	0.673815	1301.108469	0.027116	0.027804
RS	19	0.289855	0.673815	1341.364672	0.027955	0.028871
RS	20	0.318797	0.867210	1076.687762	0.022439	0.023317
RS	21	0.349887	0.867210	1114.820396	0.023233	0.024211
RS	22	0.383285	1.157426	866.969417	0.018068	0.018886
RS	23	0.419163	1.157426	902.252863	0.018803	0.019587
RS	24	0.457704	1.539801	707.258158	0.014740	0.015343
RS	25	0.499107	1.539801	739.232330	0.015406	0.015919
RS	26	0.543583	1.958447	608.257419	0.012676	0.013063
RS	27	0.591360	1.958447	637.448346	0.013285	0.013590
RS	28	0.642685	2.331707	561.328627	0.011698	0.011933
RS	29	0.697820	2.331707	588.775509	0.012270	0.012451
RS	30	0.757048	2.595070	554.672206	0.011560	0.011702
RS	31	0.820673	2.595070	581.325273	0.012115	0.012230
RS	32	0.889021	2.728488	578.804906	0.012063	0.012157
RS	33	0.962443	2.728488	605.183807	0.012612	0.012698
RS	34	1.041315	2.757596	624.931675	0.013024	0.013096
RS	35	1.126043	2.757596	650.917858	0.013565	0.013639
RS	36	1.217061	2.724632	684.470090	0.014265	0.014323
RS	37	1.314836	2.724632	709.234685	0.014781	0.014842
RS	38	1.419870	2.666636	748.534947	0.015600	0.015643
RS	39	1.532701	2.666636	770.600310	0.016060	0.016104
RS	40	1.653908	2.612044	806.932423	0.016817	0.016841
RS	41	1.784113	2.612044	824.418528	0.017181	0.017199
RS	42	1.923984	2.579680	849.374884	0.017701	0.017695
RS	43	2.074239	2.579680	860.455868	0.017932	0.017908
RS	44	2.235648	2.578143	868.393131	0.018098	0.018045
RS	45	2.409040	2.578143	871.773602	0.018168	0.018087
RS	46	2.595304	2.607248	861.424090	0.017952	0.017845
RS	47	2.795395	2.607248	856.570074	0.017851	0.017712
RS	48	3.010341	2.660252	830.718402	0.017313	0.017156
RS	49	3.241244	2.660252	817.756275	0.017042	0.016860
RS	50	3.489289	2.726842	781.199228	0.016281	0.016095
RS	51	3.755747	2.726842	760.654875	0.015852	0.015657
RS	52	4.041987	2.797778	717.628242	0.014956	0.014775
RS	53	4.349476	2.797778	690.295191	0.014386	0.014213
RS	54	4.679793	2.908386	635.029003	0.013234	0.013098
RS	55	5.034631	2.908386	603.538631	0.012578	0.012463
RS	56	5.415811	2.908386	568.412380	0.011846	0.011759
RS	57	5.825289	2.908386	530.120802	0.011048	0.010992
RS	58	6.265166	3.780361	383.346529	0.007989	0.008046
RS	59	6.737698	3.780361	363.653434	0.007579	0.007648
RS	60	7.245309	3.780361	341.794438	0.007123	0.007205
RS	61	7.790604	3.780361	318.070762	0.006629	0.006720
RS	62	8.376380	3.780361	292.847737	0.006103	0.006201
RS	63	9.005642	3.780361	1685.874011	0.035134	0.035997
PA	4+25*2+4+6 0.062428451 0.022833241 9.005642144 6306.380563955 22.131507205 2.773194473 0.934875501 0.551206302 0.461192809 0.478187069 0.551090020 0.673815171 0.867210264 1.157426338 1.539800988 1.958446507 2.331707456 2.595069513 2.728488353 2.757596100 2.724632071 2.666635953 2.612043600 2.579680440 2.578143411 2.607248257 2.660252036 2.726841945 2.797777537 2.908386380 3.780361029
//
IT	4774
RD	16
LK	-326488.142388
QD	-143.048628 -> -124.344423
RI	0.0005055342
TR	0.061505	0.023134
MT	9.068956
MM	C_pi: 1.911384, n_recomb: 49337.709531
RS	0	0.000000	10073.587968	0.035631	0.000001	0.000000
RS	1	0.007436	10073.587968	0.038284	0.000001	0.000000
RS	2	0.015424	10073.587968	0.041134	0.000001	0.000000
RS	3	0.024006	10073.587968	0.044197	0.000001	0.000001
RS	4	0.033227	26.251194	18.219845	0.000369	0.000233
RS	5	0.043133	26.251194	19.569252	0.000397	0.000302
RS	6	0.053776	3.021871	182.280935	0.003695	0.002958
RS	7	0.065210	3.021871	195.094214	0.003954	0.003476
RS	8	0.077494	0.975798	643.510813	0.013043	0.011685
RS	9	0.090692	0.975798	681.837350	0.013820	0.012900
RS	10	0.104870	0.562508	1244.822089	0.025231	0.023732
RS	11	0.120104	0.562508	1300.583298	0.026361	0.025432
RS	12	0.136470	0.465035	1634.921089	0.033137	0.032263
RS	13	0.154052	0.465035	1689.309248	0.034240	0.033879
RS	14	0.172942	0.479489	1689.091917	0.034235	0.034086
RS	15	0.193237	0.479489	1737.186436	0.035210	0.035382
RS	16	0.215041	0.550986	1554.656583	0.031511	0.031833
RS	17	0.238466	0.550986	1598.669863	0.032403	0.032996
RS	18	0.263633	0.672616	1348.201874	0.027326	0.027999
RS	19	0.290671	0.672616	1389.763069	0.028168	0.029066
RS	20	0.319719	0.866031	1114.961901	0.022599	0.023455
RS	21	0.350927	0.866031	1154.360241	0.023397	0.024354
RS	22	0.384456	1.159377	894.970438	0.018140	0.018936
RS	23	0.420478	1.159377	931.431269	0.018879	0.019645
RS	24	0.459178	1.549807	726.716769	0.014729	0.015315
RS	25	0.500756	1.549807	759.706984	0.015398	0.015897
RS	26	0.545426	1.980613	622.269923	0.012612	0.012985
RS	27	0.593417	1.980613	652.322475	0.013222	0.013513
RS	28	0.644976	2.366241	572.636449	0.011606	0.011827
RS	29	0.700369	2.366241	600.855447	0.012178	0.012344
RS	30	0.759880	2.638023	565.302234	0.011458	0.011586
RS	31	0.823817	2.638023	592.711044	0.012013	0.012111
RS	32	0.892508	2.774275	590.261190	0.011964	0.012039
RS	33	0.966306	2.774275	617.436280	0.012514	0.012579
RS	34	1.045592	2.801836	638.335971	0.012938	0.012987
RS	35	1.130772	2.801836	665.186698	0.013482	0.013528
RS	36	1.222287	2.765058	700.631548	0.014201	0.014229
RS	37	1.320606	2.765058	726.321450	0.014721	0.014749
RS	38	1.426235	2.702693	767.923285	0.015565	0.015572
RS	39	1.539719	2.702693	790.929392	0.016031	0.016036
RS	40	1.661641	2.644379	829.539581	0.016814	0.016796
RS	41	1.792628	2.644379	847.906280	0.017186	0.017161
RS	42	1.933355	2.609687	874.622982	0.017727	0.017677
RS	43	2.084546	2.609687	886.442967	0.017967	0.017899
RS	44	2.246979	2.607462	895.272899	0.018146	0.018051
RS	45	2.421489	2.607462	899.192855	0.018225	0.018104
RS	46	2.608975	2.637372	888.809764	0.018015	0.017869
RS	47	2.810402	2.637372	884.273368	0.017923	0.017748
RS	48	3.026806	2.692260	857.671100	0.017384	0.017195
RS	49	3.259300	2.692260	844.806132	0.017123	0.016912
RS	50	3.509082	2.761307	807.090583	0.016358	0.016148
RS	51	3.777436	2.761307	786.428156	0.015940	0.015722
RS	52	4.065744	2.834876	742.063658	0.015040	0.014840
RS	53	4.375490	2.834876	714.397985	0.014480	0.014290
RS	54	4.708266	2.949858	657.161153	0.013320	0.013168
RS	55	5.065786	2.949858	625.208418	0.012672	0.012544
RS	56	5.449890	2.949858	589.450497	0.011947	0.011848
RS	57	5.862553	2.949858	550.359588	0.011155	0.011088
RS	58	6.305901	3.870310	394.921844	0.008004	0.008050
RS	59	6.782214	3.870310	375.460280	0.007610	0.007669
RS	60	7.293943	3.870310	353.719145	0.007169	0.007241
RS	61	7.843722	3.870310	329.988738	0.006688	0.006771
RS	62	8.434380	3.870310	304.626547	0.006174	0.006265
RS	63	9.068956	3.870310	1785.146900	0.036182	0.037032
PA	4+25*2+4+6 0.061504620 0.023134385 9.068956195 10073.587967531 26.251193931 3.021871291 0.975797524 0.562507709 0.465034704 0.479488592 0.550985959 0.672616079 0.866030910 1.159376766 1.549807133 1.980612609 2.366241355 2.638023030 2.774274716 2.801836070 2.765058160 2.702692692 2.644378530 2.609686579 2.607462288 2.637371789 2.692259639 2.761306625 2.834875753 2.949858046 3.870310472
//
IT	4451
RD	17
LK	-326451.544652
QD	-132.321391 -> -115.383241
RI	0.0004298227
TR	0.060635	0.023420
MT	9.129119
MM	C_pi: 1.939400, n_recomb: 50650.191410
RS	0	0.000000	15959.142713	0.023110	0.000000	0.000000
RS	1	0.007447	15959.142713	0.024833	0.000000	0.000000
RS	2	0.015448	15959.142713	0.026685	0.000001	0.000000
RS	3	0.024045	15959.142713	0.028675	0.000001	0.000000
RS	4	0.033282	30.882726	15.921039	0.000314	0.000202
RS	5	0.043207	30.882726	17.102988	0.000338	0.000262
RS	6	0.053871	3.279196	172.757095	0.003411	0.002773
RS	7	0.065330	3.279196	184.975966	0.003652	0.003246
RS	8	0.077641	1.016691	635.790382	0.012553	0.011356
RS	9	0.090870	1.016691	674.087139	0.013309	0.012507
RS	10	0.105083	0.573700	1258.000295	0.024837	0.023490
RS	11	0.120355	0.573700	1315.118200	0.025965	0.025139
RS	12	0.136764	0.468886	1673.002389	0.033031	0.032245
RS	13	0.154395	0.468886	1729.210691	0.034140	0.033838
RS	14	0.173339	0.480870	1738.675825	0.034327	0.034219
RS	15	0.193694	0.480870	1788.364320	0.035308	0.035503
RS	16	0.215565	0.550997	1605.093992	0.031690	0.032021
RS	17	0.239064	0.550997	1650.481097	0.032586	0.033176
RS	18	0.264313	0.671514	1394.115561	0.027524	0.028186
RS	19	0.291442	0.671514	1436.944832	0.028370	0.029251
RS	20	0.320591	0.864812	1152.442303	0.022753	0.023590
RS	21	0.351912	0.864812	1193.070926	0.023555	0.024494
RS	22	0.385564	1.160956	922.399801	0.018211	0.018989
RS	23	0.421722	1.160956	960.007794	0.018954	0.019704
RS	24	0.460573	1.558947	745.705773	0.014723	0.015293
RS	25	0.502318	1.558947	779.685058	0.015394	0.015879
RS	26	0.547170	2.001447	635.848780	0.012554	0.012913
RS	27	0.595363	2.001447	666.736374	0.013164	0.013443
RS	28	0.647144	2.399170	583.505780	0.011520	0.011729
RS	29	0.702782	2.399170	612.469234	0.012092	0.012245
RS	30	0.762563	2.679313	575.453405	0.011361	0.011475
RS	31	0.826795	2.679313	603.588673	0.011917	0.011999
RS	32	0.895810	2.818520	601.160591	0.011869	0.011928
RS	33	0.969965	2.818520	629.101096	0.012421	0.012465
RS	34	1.049642	2.844738	651.082259	0.012854	0.012881
RS	35	1.135252	2.844738	678.766689	0.013401	0.013422
RS	36	1.227238	2.804370	716.024269	0.014137	0.014138
RS	37	1.326073	2.804370	742.611265	0.014662	0.014658
RS	38	1.432268	2.737814	786.446613	0.015527	0.015501
RS	39	1.546371	2.737814	810.371376	0.015999	0.015969
RS	40	1.668971	2.675889	851.217548	0.016806	0.016750
RS	41	1.800701	2.675889	870.451966	0.017186	0.017121
RS	42	1.942240	2.638893	898.924470	0.017748	0.017657
RS	43	2.094319	2.638893	911.481165	0.017996	0.017888
RS	44	2.257723	2.635919	921.235485	0.018188	0.018054
RS	45	2.433296	2.635919	925.702485	0.018276	0.018118
RS	46	2.621942	2.666490	915.347012	0.018072	0.017891
RS	47	2.824637	2.666490	911.143212	0.017989	0.017782
RS	48	3.042425	2.723061	883.867615	0.017450	0.017232
RS	49	3.276432	2.723061	871.119308	0.017199	0.016961
RS	50	3.527864	2.794332	832.326027	0.016433	0.016198
RS	51	3.798019	2.794332	811.567193	0.016023	0.015785
RS	52	4.088293	2.870295	765.939611	0.015122	0.014903
RS	53	4.400181	2.870295	737.963838	0.014570	0.014364
RS	54	4.735296	2.989322	678.832597	0.013402	0.013236
RS	55	5.095365	2.989322	646.437673	0.012763	0.012622
RS	56	5.482248	2.989322	610.072217	0.012045	0.011934
RS	57	5.897940	2.989322	570.209734	0.011258	0.011181
RS	58	6.344588	3.956780	406.195309	0.008020	0.008054
RS	59	6.824496	3.956780	386.966937	0.007640	0.007689
RS	60	7.340141	3.956780	365.351293	0.007213	0.007276
RS	61	7.894185	3.956780	341.627785	0.006745	0.006820
RS	62	8.489487	3.956780	316.145817	0.006242	0.006326
RS	63	9.129119	3.956780	1883.841943	0.037193	0.038031
PA	4+25*2+4+6 0.060635366 0.023420491 9.129118542 15959.142712695 30.882726158 3.279196250 1.016690574 0.573700184 0.468885986 0.480869565 0.550997126 0.671514057 0.864811865 1.160955798 1.558946601 2.001446728 2.399170006 2.679312582 2.818520330 2.844738330 2.804370033 2.737813552 2.675889370 2.638892543 2.635918805 2.666490187 2.723061120 2.794331934 2.870294938 2.989321669 3.956780127
//
IT	4625
RD	18
LK	-326418.393683
QD	-122.608557 -> -107.246502
RI	0.0003702704
TR	0.059817	0.023693
MT	9.186230
MM	C_pi: 1.966383, n_recomb: 51922.226258
RS	0	0.000000	25029.488453	0.015118	0.000000	0.000000
RS	1	0.007457	25029.488453	0.016247	0.000000	0.000000
RS	2	0.015471	25029.488453	0.017460	0.000000	0.000000
RS	3	0.024081	25029.488453	0.018764	0.000000	0.000000
RS	4	0.033334	36.054063	13.997594	0.000270	0.000177
RS	5	0.043277	36.054063	15.038957	0.000290	0.000228
RS	6	0.053962	3.544747	164.101208	0.003161	0.002607
RS	7	0.065443	3.544747	175.771908	0.003385	0.003040
RS	8	0.077781	1.057518	628.163656	0.012098	0.011046
RS	9	0.091038	1.057518	666.395357	0.012834	0.012138
RS	10	0.105284	0.584775	1269.817324	0.024456	0.023251
RS	11	0.120593	0.584775	1328.211502	0.025581	0.024851
RS	12	0.137043	0.472731	1709.022254	0.032915	0.032216
RS	13	0.154719	0.472731	1766.998967	0.034032	0.033788
RS	14	0.173714	0.482306	1786.293878	0.034403	0.034336
RS	15	0.194126	0.482306	1837.541760	0.035390	0.035609
RS	16	0.216059	0.551096	1653.936062	0.031854	0.032195
RS	17	0.239629	0.551096	1700.663304	0.032754	0.033343
RS	18	0.264955	0.670484	1438.883364	0.027712	0.028365
RS	19	0.292171	0.670484	1482.944009	0.028561	0.029428
RS	20	0.321416	0.863543	1189.147003	0.022902	0.023723
RS	21	0.352842	0.863543	1230.970660	0.023708	0.024630
RS	22	0.386611	1.162183	949.272095	0.018283	0.019043
RS	23	0.422899	1.162183	987.997236	0.019028	0.019765
RS	24	0.461892	1.567278	764.236752	0.014719	0.015275
RS	25	0.503794	1.567278	799.178530	0.015392	0.015866
RS	26	0.548820	2.021023	649.010224	0.012500	0.012847
RS	27	0.597204	2.021023	680.706982	0.013110	0.013378
RS	28	0.649196	2.430572	593.955367	0.011439	0.011636
RS	29	0.705065	2.430572	623.636513	0.012011	0.012151
RS	30	0.765100	2.719020	585.145820	0.011270	0.011371
RS	31	0.829612	2.719020	613.979183	0.011825	0.011893
RS	32	0.898936	2.861280	611.530388	0.011778	0.011822
RS	33	0.973428	2.861280	640.206434	0.012330	0.012357
RS	34	1.053476	2.886339	663.202419	0.012773	0.012781
RS	35	1.139493	2.886339	691.690327	0.013322	0.013320
RS	36	1.231925	2.842577	730.685290	0.014073	0.014049
RS	37	1.331249	2.842577	758.141268	0.014601	0.014570
RS	38	1.437980	2.772001	804.140731	0.015487	0.015431
RS	39	1.552671	2.772001	828.961488	0.015965	0.015902
RS	40	1.675914	2.706570	872.000308	0.016794	0.016704
RS	41	1.808347	2.706570	892.088294	0.017181	0.017081
RS	42	1.950657	2.667293	922.308468	0.017763	0.017636
RS	43	2.103578	2.667293	935.597751	0.018019	0.017875
RS	44	2.267904	2.663513	946.304593	0.018225	0.018055
RS	45	2.444483	2.663513	951.323982	0.018322	0.018129
RS	46	2.634231	2.694617	941.053010	0.018124	0.017910
RS	47	2.838128	2.694617	937.194468	0.018050	0.017813
RS	48	3.057230	2.752685	909.319318	0.017513	0.017266
RS	49	3.292671	2.752685	896.704933	0.017270	0.017008
RS	50	3.545670	2.825964	856.911740	0.016504	0.016247
RS	51	3.817535	2.825964	836.076144	0.016102	0.015845
RS	52	4.109674	2.904101	789.257260	0.015201	0.014964
RS	53	4.423598	2.904101	760.992288	0.014656	0.014435
RS	54	4.760932	3.026861	700.042497	0.013483	0.013302
RS	55	5.123421	3.026861	667.224171	0.012850	0.012697
RS	56	5.512943	3.026861	630.273921	0.012139	0.012017
RS	57	5.931512	3.026861	589.666262	0.011357	0.011269
RS	58	6.381294	4.039849	417.173795	0.008035	0.008058
RS	59	6.864617	4.039849	398.179094	0.007669	0.007708
RS	60	7.383983	4.039849	376.694960	0.007255	0.007309
RS	61	7.942079	4.039849	352.989990	0.006798	0.006866
RS	62	8.541794	4.039849	327.405350	0.006306	0.006383
RS	63	9.186230	4.039849	1981.800254	0.038169	0.038994
PA	4+25*2+4+6 0.059817159 0.023692738 9.186230164 25029.488452524 36.054062915 3.544746550 1.057517898 0.584775461 0.472731489 0.482306079 0.551095914 0.670483644 0.863543401 1.162182546 1.567278221 2.021022646 2.430572030 2.719020260 2.861280246 2.886338765 2.842577474 2.772001430 2.706570071 2.667292871 2.663512876 2.694616631 2.752685410 2.825964091 2.904100921 3.026860630 4.039849271
//
IT	5000
RD	19
LK	-326388.320697
QD	-113.795470 -> -99.843235
RI	0.0003234998
TR	0.059046	0.023952
MT	9.240542
MM	C_pi: 1.992378, n_recomb: 53154.667929
RS	0	0.000000	39444.766477	0.009828	0.000000	0.000000
RS	1	0.007467	39444.766477	0.010563	0.000000	0.000000
RS	2	0.015492	39444.766477	0.011353	0.000000	0.000000
RS	3	0.024116	39444.766477	0.012202	0.000000	0.000000
RS	4	0.033384	41.790327	12.377424	0.000233	0.000156
RS	5	0.043344	41.790327	13.300022	0.000250	0.000200
RS	6	0.054047	3.817887	156.217181	0.002939	0.002457
RS	7	0.065550	3.817887	167.382185	0.003149	0.002856
RS	8	0.077912	1.098233	620.658720	0.011676	0.010754
RS	9	0.091197	1.098233	658.795970	0.012394	0.011793
RS	10	0.105474	0.595723	1280.402635	0.024088	0.023015
RS	11	0.120817	0.595723	1339.996812	0.025209	0.024571
RS	12	0.137306	0.476558	1743.106663	0.032793	0.032177
RS	13	0.155026	0.476558	1802.799899	0.033916	0.033729
RS	14	0.174069	0.483780	1832.034341	0.034466	0.034440
RS	15	0.194535	0.483780	1884.806381	0.035459	0.035703
RS	16	0.216528	0.551260	1701.242384	0.032006	0.032357
RS	17	0.240163	0.551260	1749.275884	0.032909	0.033499
RS	18	0.265564	0.669509	1482.528834	0.027891	0.028536
RS	19	0.292861	0.669509	1527.784434	0.028742	0.029597
RS	20	0.322197	0.862226	1225.084711	0.023048	0.023853
RS	21	0.353723	0.862226	1268.068378	0.023856	0.024763
RS	22	0.387603	1.163087	975.593199	0.018354	0.019099
RS	23	0.424013	1.163087	1015.405672	0.019103	0.019826
RS	24	0.463142	1.574861	782.319956	0.014718	0.015260
RS	25	0.505193	1.574861	818.198073	0.015393	0.015855
RS	26	0.550383	2.039429	661.764462	0.012450	0.012786
RS	27	0.598948	2.039429	694.245120	0.013061	0.013318
RS	28	0.651140	2.460536	604.000630	0.011363	0.011550
RS	29	0.707229	2.460536	634.373550	0.011934	0.012064
RS	30	0.767506	2.757235	594.397444	0.011182	0.011273
RS	31	0.832284	2.757235	623.901437	0.011737	0.011793
RS	32	0.901899	2.902640	621.391191	0.011690	0.011721
RS	33	0.976712	2.902640	650.773720	0.012243	0.012254
RS	34	1.057112	2.926705	674.721633	0.012694	0.012684
RS	35	1.143515	2.926705	703.983386	0.013244	0.013222
RS	36	1.236371	2.879733	744.642428	0.014009	0.013963
RS	37	1.336159	2.879733	772.939433	0.014541	0.014485
RS	38	1.443400	2.805292	821.035264	0.015446	0.015363
RS	39	1.558648	2.805292	846.728901	0.015930	0.015837
RS	40	1.682501	2.736452	891.914555	0.016780	0.016658
RS	41	1.815604	2.736452	912.840889	0.017173	0.017040
RS	42	1.958645	2.694916	944.798353	0.017775	0.017613
RS	43	2.112367	2.694916	958.814466	0.018038	0.017860
RS	44	2.277568	2.690279	970.498160	0.018258	0.018054
RS	45	2.455104	2.690279	976.073289	0.018363	0.018138
RS	46	2.645898	2.721799	965.939265	0.018172	0.017928
RS	47	2.850938	2.721799	962.436546	0.018106	0.017841
RS	48	3.071289	2.781200	934.030832	0.017572	0.017299
RS	49	3.308094	2.781200	921.565722	0.017337	0.017052
RS	50	3.562582	2.856293	880.846143	0.016571	0.016293
RS	51	3.836073	2.856293	859.951928	0.016178	0.015902
RS	52	4.129985	2.936401	812.011478	0.015276	0.015023
RS	53	4.445845	2.936401	783.477015	0.014740	0.014504
RS	54	4.785290	3.062607	720.783173	0.013560	0.013366
RS	55	5.150082	3.062607	687.559469	0.012935	0.012769
RS	56	5.542114	3.062607	650.046397	0.012229	0.012096
RS	57	5.963419	3.062607	608.719212	0.011452	0.011354
RS	58	6.416184	4.119679	427.858642	0.008049	0.008063
RS	59	6.902757	4.119679	409.097479	0.007696	0.007727
RS	60	7.425664	4.119679	387.749875	0.007295	0.007341
RS	61	7.987617	4.119679	364.073744	0.006849	0.006909
RS	62	8.591532	4.119679	338.401914	0.006366	0.006437
RS	63	9.240542	4.119679	2078.857080	0.039110	0.039923
PA	4+25*2+4+6 0.059045917 0.023951904 9.240541949 39444.766476967 41.790326505 3.817886915 1.098232664 0.595723382 0.476557699 0.483780145 0.551259891 0.669509163 0.862225944 1.163087232 1.574861071 2.039429291 2.460536482 2.757235478 2.902639599 2.926704666 2.879732975 2.805292116 2.736452466 2.694916493 2.690279431 2.721799192 2.781199956 2.856292829 2.936400990 3.062606606 4.119679392
//
IT	4332
RD	20
LK	-326361.000951
QD	-105.782705 -> -93.094337
RI	0.0002869963
TR	0.058319	0.024199
MT	9.292147
MM	C_pi: 2.017410, n_recomb: 54348.533558
RS	0	0.000000	60535.146291	0.006553	0.000000	0.000000
RS	1	0.007477	60535.146291	0.007043	0.000000	0.000000
RS	2	0.015512	60535.146291	0.007571	0.000000	0.000000
RS	3	0.024148	60535.146291	0.008138	0.000000	0.000000
RS	4	0.033430	48.129599	11.000561	0.000202	0.000138
RS	5	0.043406	48.129599	11.821962	0.000218	0.000176
RS	6	0.054128	4.097948	149.021404	0.002742	0.002322
RS	7	0.065652	4.097948	159.719621	0.002939	0.002690
RS	8	0.078037	1.138784	613.298826	0.011285	0.010479
RS	9	0.091348	1.138784	651.317230	0.011984	0.011470
RS	10	0.105654	0.606537	1289.865190	0.023733	0.022783
RS	11	0.121030	0.606537	1350.586822	0.024850	0.024297
RS	12	0.137555	0.480354	1775.368535	0.032666	0.032131
RS	13	0.155316	0.480354	1836.726362	0.033795	0.033663
RS	14	0.174405	0.485276	1875.978757	0.034518	0.034532
RS	15	0.194921	0.485276	1930.239176	0.035516	0.035785
RS	16	0.216971	0.551474	1747.054593	0.032145	0.032510
RS	17	0.240670	0.551474	1796.360586	0.033053	0.033644
RS	18	0.266140	0.668577	1525.075024	0.028061	0.028701
RS	19	0.293515	0.668577	1571.489510	0.028915	0.029759
RS	20	0.322936	0.860858	1260.266582	0.023189	0.023981
RS	21	0.354557	0.860858	1304.375511	0.024000	0.024893
RS	22	0.388542	1.163693	1001.370993	0.018425	0.019156
RS	23	0.425068	1.163693	1042.241216	0.019177	0.019888
RS	24	0.464325	1.581747	799.964550	0.014719	0.015250
RS	25	0.506517	1.581747	836.753238	0.015396	0.015849
RS	26	0.551864	2.056739	674.122711	0.012404	0.012730
RS	27	0.600601	2.056739	707.362595	0.013015	0.013263
RS	28	0.652982	2.489146	613.654763	0.011291	0.011468
RS	29	0.709279	2.489146	644.694282	0.011862	0.011982
RS	30	0.769785	2.794017	603.228955	0.011099	0.011180
RS	31	0.834815	2.794017	633.377051	0.011654	0.011698
RS	32	0.904707	2.942640	630.768819	0.011606	0.011625
RS	33	0.979824	2.942640	660.829695	0.012159	0.012156
RS	34	1.060558	2.965864	685.669589	0.012616	0.012591
RS	35	1.147327	2.965864	715.676254	0.013168	0.013128
RS	36	1.240585	2.915850	757.928836	0.013946	0.013880
RS	37	1.340814	2.915850	787.039199	0.014481	0.014403
RS	38	1.448537	2.837685	837.165623	0.015404	0.015296
RS	39	1.564315	2.837685	863.708719	0.015892	0.015772
RS	40	1.688748	2.765526	910.995953	0.016762	0.016612
RS	41	1.822485	2.765526	932.744399	0.017162	0.016999
RS	42	1.966220	2.721758	966.424132	0.017782	0.017590
RS	43	2.120702	2.721758	981.159782	0.018053	0.017844
RS	44	2.286734	2.716220	993.840452	0.018286	0.018052
RS	45	2.465180	2.716220	999.972786	0.018399	0.018144
RS	46	2.656967	2.748050	990.024292	0.018216	0.017943
RS	47	2.863093	2.748050	986.885911	0.018158	0.017867
RS	48	3.084630	2.808627	958.015753	0.017627	0.017330
RS	49	3.322730	2.808627	945.713176	0.017401	0.017093
RS	50	3.578633	2.885355	904.137256	0.016636	0.016338
RS	51	3.853668	2.885355	883.200664	0.016251	0.015956
RS	52	4.149266	2.967250	834.204702	0.015349	0.015079
RS	53	4.466964	2.967250	805.418963	0.014820	0.014569
RS	54	4.808416	3.096633	741.053954	0.013635	0.013428
RS	55	5.175396	3.096633	707.441765	0.013017	0.012839
RS	56	5.569814	3.096633	669.386701	0.012317	0.012173
RS	57	5.993720	3.096633	627.364521	0.011543	0.011436
RS	58	6.449321	4.196363	438.254188	0.008064	0.008068
RS	59	6.938984	4.196363	419.725751	0.007723	0.007744
RS	60	7.465257	4.196363	398.518683	0.007333	0.007370
RS	61	8.030878	4.196363	374.880365	0.006898	0.006950
RS	62	8.638787	4.196363	349.135244	0.006424	0.006488
RS	63	9.292147	4.196363	2174.881523	0.040017	0.040819
PA	4+25*2+4+6 0.058318659 0.024198968 9.292147208 60535.146291476 48.129598539 4.097947627 1.138784401 0.606537094 0.480353523 0.485276450 0.551474386 0.668576922 0.860857666 1.163692859 1.581747209 2.056739358 2.489145625 2.794017318 2.942639869 2.965864122 2.915849927 2.837685072 2.765525655 2.721758331 2.716220402 2.748049607 2.808626840 2.885354898 2.967249868 3.096632737 4.196362589
//
IT	4706
RD	21
LK	-326336.150625
QD	-98.483871 -> -86.930777
RI	0.0002588283
TR	0.057632	0.024434
MT	9.341347
MM	C_pi: 2.041533, n_recomb: 55504.619972
RS	0	0.000000	87219.255943	0.004648	0.000000	0.000000
RS	1	0.007485	87219.255943	0.004996	0.000000	0.000000
RS	2	0.015531	87219.255943	0.005371	0.000000	0.000000
RS	3	0.024179	87219.255943	0.005773	0.000000	0.000000
RS	4	0.033475	55.059185	9.830656	0.000177	0.000122
RS	5	0.043466	55.059185	10.565875	0.000190	0.000156
RS	6	0.054205	4.384226	142.441696	0.002566	0.002200
RS	7	0.065748	4.384226	152.708835	0.002751	0.002541
RS	8	0.078155	1.179134	606.099237	0.010920	0.010220
RS	9	0.091491	1.179134	643.978770	0.011602	0.011166
RS	10	0.105825	0.617210	1298.310743	0.023391	0.022557
RS	11	0.121232	0.617210	1360.091393	0.024504	0.024031
RS	12	0.137792	0.484112	1805.914838	0.032536	0.032078
RS	13	0.155592	0.484112	1868.885783	0.033671	0.033592
RS	14	0.174724	0.486787	1918.195680	0.034559	0.034614
RS	15	0.195288	0.486787	1973.908652	0.035563	0.035858
RS	16	0.217392	0.551729	1791.416782	0.032275	0.032653
RS	17	0.241150	0.551729	1841.961789	0.033186	0.033781
RS	18	0.266687	0.667682	1566.539314	0.028224	0.028859
RS	19	0.294135	0.667682	1614.077219	0.029080	0.029914
RS	20	0.323638	0.859447	1294.697830	0.023326	0.024106
RS	21	0.355349	0.859447	1339.897762	0.024140	0.025021
RS	22	0.389434	1.164032	1026.609975	0.018496	0.019214
RS	23	0.426071	1.164032	1068.508757	0.019251	0.019951
RS	24	0.465450	1.587998	817.177819	0.014723	0.015242
RS	25	0.507776	1.587998	854.851818	0.015401	0.015844
RS	26	0.553271	2.073035	686.095613	0.012361	0.012678
RS	27	0.602171	2.073035	720.070752	0.012973	0.013213
RS	28	0.654732	2.516492	622.930959	0.011223	0.011391
RS	29	0.711227	2.516492	654.612756	0.011794	0.011905
RS	30	0.771952	2.829462	611.655949	0.011020	0.011091
RS	31	0.837221	2.829462	642.422540	0.011574	0.011608
RS	32	0.907377	2.981366	639.683359	0.011525	0.011532
RS	33	0.982783	2.981366	670.395363	0.012078	0.012062
RS	34	1.063835	3.003886	696.071162	0.012541	0.012501
RS	35	1.150953	3.003886	726.794571	0.013094	0.013037
RS	36	1.244593	2.950982	770.573094	0.013883	0.013799
RS	37	1.345242	2.950982	800.469546	0.014422	0.014322
RS	38	1.453425	2.869228	852.560642	0.015360	0.015230
RS	39	1.569706	2.869228	879.929640	0.015853	0.015709
RS	40	1.694692	2.793838	929.270503	0.016742	0.016566
RS	41	1.829033	2.793838	951.824136	0.017149	0.016958
RS	42	1.973430	2.747864	987.209503	0.017786	0.017566
RS	43	2.128636	2.747864	1002.656145	0.018064	0.017827
RS	44	2.295459	2.741388	1016.349762	0.018311	0.018048
RS	45	2.474771	2.741388	1023.039168	0.018432	0.018149
RS	46	2.667504	2.773434	1013.319644	0.018256	0.017957
RS	47	2.874665	2.773434	1010.552452	0.018207	0.017890
RS	48	3.097332	2.835053	981.278158	0.017679	0.017359
RS	49	3.336668	2.835053	969.149964	0.017461	0.017132
RS	50	3.593918	2.913252	926.785297	0.016697	0.016380
RS	51	3.870425	2.913252	905.821300	0.016320	0.016008
RS	52	4.167630	2.996767	855.833016	0.015419	0.015134
RS	53	4.487082	2.996767	826.813272	0.014896	0.014632
RS	54	4.830447	3.129084	760.847622	0.013708	0.013488
RS	55	5.199514	3.129084	726.863387	0.013096	0.012906
RS	56	5.596207	3.129084	688.286678	0.012401	0.012246
RS	57	6.022595	3.129084	645.593543	0.011631	0.011514
RS	58	6.480899	4.270090	448.361214	0.008078	0.008072
RS	59	6.973510	4.270090	430.064306	0.007748	0.007761
RS	60	7.502996	4.270090	409.001078	0.007369	0.007399
RS	61	8.072115	4.270090	385.408554	0.006944	0.006989
RS	62	8.683836	4.270090	359.602797	0.006479	0.006537
RS	63	9.341347	4.270090	2269.730513	0.040893	0.041683
PA	4+25*2+4+6 0.057631549 0.024434386 9.341347267 87219.255942763 55.059184650 4.384226265 1.179133788 0.617209833 0.484111553 0.486787015 0.551729197 0.667681726 0.859446815 1.164031898 1.587998316 2.073035164 2.516492195 2.829461595 2.981365683 3.003885809 2.950982364 2.869228351 2.793837765 2.747863644 2.741388142 2.773434137 2.835052904 2.913251520 2.996766700 3.129083930 4.270090007
//
IT	4787
RD	22
LK	-326313.518765
QD	-91.823686 -> -81.292285
RI	0.0002373364
TR	0.056983	0.024659
MT	9.388099
MM	C_pi: 2.064755, n_recomb: 56624.083855
RS	0	0.000000	134980.086503	0.003066	0.000000	0.000000
RS	1	0.007494	134980.086503	0.003296	0.000000	0.000000
RS	2	0.015549	134980.086503	0.003543	0.000000	0.000000
RS	3	0.024209	134980.086503	0.003809	0.000000	0.000000
RS	4	0.033517	62.596115	8.829787	0.000156	0.000109
RS	5	0.043522	62.596115	9.491122	0.000168	0.000139
RS	6	0.054278	4.675915	136.416751	0.002409	0.002090
RS	7	0.065839	4.675915	146.285621	0.002583	0.002406
RS	8	0.078267	1.219220	599.079400	0.010580	0.009976
RS	9	0.091626	1.219220	636.803921	0.011246	0.010880
RS	10	0.105986	0.627739	1305.820390	0.023061	0.022335
RS	11	0.121423	0.627739	1368.594808	0.024170	0.023773
RS	12	0.138016	0.487827	1834.828675	0.032404	0.032019
RS	13	0.155852	0.487827	1899.361533	0.033543	0.033516
RS	14	0.175026	0.488302	1958.751172	0.034592	0.034687
RS	15	0.195636	0.488302	2015.880660	0.035601	0.035922
RS	16	0.217790	0.552013	1834.369030	0.032396	0.032787
RS	17	0.241605	0.552013	1886.119796	0.033309	0.033908
RS	18	0.267205	0.666814	1606.941020	0.028379	0.029012
RS	19	0.294723	0.666814	1655.567386	0.029238	0.030064
RS	20	0.324303	0.857990	1328.392280	0.023460	0.024229
RS	21	0.356100	0.857990	1374.649335	0.024277	0.025145
RS	22	0.390279	1.164121	1051.318665	0.018567	0.019273
RS	23	0.427020	1.164121	1094.217113	0.019324	0.020014
RS	24	0.466515	1.593656	833.967825	0.014728	0.015237
RS	25	0.508969	1.593656	872.502244	0.015409	0.015843
RS	26	0.554604	2.088361	697.698006	0.012322	0.012629
RS	27	0.603659	2.088361	732.385073	0.012934	0.013165
RS	28	0.656391	2.542613	631.848172	0.011159	0.011319
RS	29	0.713074	2.542613	664.148770	0.011729	0.011831
RS	30	0.774005	2.863596	619.700194	0.010944	0.011007
RS	31	0.839502	2.863596	651.060604	0.011498	0.011522
RS	32	0.909907	3.018828	648.161181	0.011447	0.011444
RS	33	0.985589	3.018828	679.498039	0.012000	0.011972
RS	34	1.066941	3.040766	705.957252	0.012467	0.012415
RS	35	1.154391	3.040766	737.370029	0.013022	0.012950
RS	36	1.248394	2.985114	782.610169	0.013821	0.013720
RS	37	1.349441	2.985114	813.265896	0.014363	0.014245
RS	38	1.458060	2.899897	867.257647	0.015316	0.015165
RS	39	1.574820	2.899897	895.428928	0.015814	0.015647
RS	40	1.700329	2.821354	946.776926	0.016720	0.016520
RS	41	1.835244	2.821354	970.118111	0.017133	0.016917
RS	42	1.980269	2.773198	1007.190851	0.017787	0.017541
RS	43	2.136162	2.773198	1023.338635	0.018072	0.017809
RS	44	2.303738	2.765749	1038.058934	0.018332	0.018043
RS	45	2.483871	2.765749	1045.303480	0.018460	0.018152
RS	46	2.677504	2.797928	1035.852107	0.018293	0.017970
RS	47	2.885647	2.797928	1033.460941	0.018251	0.017912
RS	48	3.109388	2.860458	1003.840225	0.017728	0.017386
RS	49	3.349896	2.860458	991.896083	0.017517	0.017169
RS	50	3.608428	2.939979	948.804822	0.016756	0.016421
RS	51	3.886333	2.939979	927.826521	0.016386	0.016058
RS	52	4.185065	3.024957	876.906252	0.015486	0.015186
RS	53	4.506183	3.024957	847.668102	0.014970	0.014692
RS	54	4.851366	3.159977	780.170578	0.013778	0.013546
RS	55	5.222416	3.159977	745.829306	0.013172	0.012971
RS	56	5.621272	3.159977	706.749850	0.012481	0.012317
RS	57	6.050018	3.159977	663.408370	0.011716	0.011590
RS	58	6.510894	4.340890	458.186407	0.008092	0.008077
RS	59	7.006308	4.340890	440.119184	0.007773	0.007777
RS	60	7.538847	4.340890	419.202182	0.007403	0.007426
RS	61	8.111294	4.340890	395.662261	0.006988	0.007026
RS	62	8.726639	4.340890	369.807135	0.006531	0.006583
RS	63	9.388099	4.340890	2363.314387	0.041737	0.042516
PA	4+25*2+4+6 0.056982740 0.024659249 9.388098502 134980.086503499 62.596114688 4.675915063 1.219220307 0.627738722 0.487827192 0.488302282 0.552013329 0.666814471 0.857989919 1.164120706 1.593656049 2.088360871 2.542612859 2.863596164 3.018828370 3.040766327 2.985113904 2.899896565 2.821354473 2.773197647 2.765749368 2.797927723 2.860458382 2.939978700 3.024957415 3.159977104 4.340890329
//
IT	4958
RD	23
LK	-326292.884494
QD	-85.735907 -> -76.125562
RI	0.0002213436
TR	0.056371	0.024875
MT	9.432244
MM	C_pi: 2.087063, n_recomb: 57708.017346
RS	0	0.000000	197783.049439	0.002134	0.000000	0.000000
RS	1	0.007502	197783.049439	0.002294	0.000000	0.000000
RS	2	0.015566	197783.049439	0.002466	0.000000	0.000000
RS	3	0.024236	197783.049439	0.002651	0.000000	0.000000
RS	4	0.033556	70.769811	7.966465	0.000138	0.000098
RS	5	0.043575	70.769811	8.563943	0.000148	0.000124
RS	6	0.054346	4.972153	130.892516	0.002268	0.001989
RS	7	0.065925	4.972153	140.393234	0.002433	0.002284
RS	8	0.078372	1.258992	592.247941	0.010263	0.009746
RS	9	0.091753	1.258992	629.804203	0.010914	0.010612
RS	10	0.106138	0.638107	1312.489180	0.022744	0.022120
RS	11	0.121602	0.638107	1376.195349	0.023848	0.023522
RS	12	0.138226	0.491490	1862.202104	0.032269	0.031956
RS	13	0.156098	0.491490	1928.245511	0.033414	0.033436
RS	14	0.175309	0.489809	1997.712186	0.034618	0.034751
RS	15	0.195963	0.489809	2056.221375	0.035631	0.035977
RS	16	0.218165	0.552314	1875.945088	0.032508	0.032914
RS	17	0.242033	0.552314	1928.868124	0.033425	0.034029
RS	18	0.267692	0.665962	1646.297435	0.028528	0.029159
RS	19	0.295276	0.665962	1695.977354	0.029389	0.030208
RS	20	0.324929	0.856484	1361.352240	0.023590	0.024350
RS	21	0.356806	0.856484	1408.632596	0.024410	0.025267
RS	22	0.391075	1.163969	1075.500537	0.018637	0.019332
RS	23	0.427914	1.163969	1119.369754	0.019397	0.020077
RS	24	0.467517	1.598738	850.345015	0.014735	0.015234
RS	25	0.510091	1.598738	889.715156	0.015418	0.015843
RS	26	0.555859	2.102748	708.939834	0.012285	0.012584
RS	27	0.605061	2.102748	744.315841	0.012898	0.013122
RS	28	0.657953	2.567542	640.417478	0.011098	0.011251
RS	29	0.714813	2.567542	673.313869	0.011668	0.011762
RS	30	0.775939	2.896431	627.379205	0.010872	0.010927
RS	31	0.841650	2.896431	659.309426	0.011425	0.011440
RS	32	0.912291	3.055022	656.223659	0.011371	0.011360
RS	33	0.988231	3.055022	688.159785	0.011925	0.011886
RS	34	1.069869	3.076480	715.354715	0.012396	0.012332
RS	35	1.157630	3.076480	747.430076	0.012952	0.012866
RS	36	1.251975	3.018205	794.070922	0.013760	0.013644
RS	37	1.353398	3.018205	825.459411	0.014304	0.014169
RS	38	1.462429	2.929634	881.292257	0.015272	0.015102
RS	39	1.579639	2.929634	910.242016	0.015773	0.015586
RS	40	1.705643	2.848017	963.550691	0.016697	0.016475
RS	41	1.841099	2.848017	987.661026	0.017115	0.016876
RS	42	1.986716	2.797702	1026.401446	0.017786	0.017515
RS	43	2.143258	2.797702	1043.239211	0.018078	0.017790
RS	44	2.311543	2.789252	1058.995925	0.018351	0.018037
RS	45	2.492453	2.789252	1066.792055	0.018486	0.018154
RS	46	2.686934	2.821478	1057.646831	0.018328	0.017981
RS	47	2.896004	2.821478	1055.634567	0.018293	0.017931
RS	48	3.120759	2.884800	1025.720599	0.017774	0.017412
RS	49	3.362374	2.884800	1013.968305	0.017571	0.017203
RS	50	3.622115	2.965497	970.210876	0.016812	0.016460
RS	51	3.901341	2.965497	949.229477	0.016449	0.016105
RS	52	4.201515	3.051789	897.434849	0.015551	0.015237
RS	53	4.524206	3.051789	867.992198	0.015041	0.014750
RS	54	4.871106	3.189286	799.030035	0.013846	0.013601
RS	55	5.244029	3.189286	764.345265	0.013245	0.013033
RS	56	5.644928	3.189286	724.780501	0.012559	0.012385
RS	57	6.075902	3.189286	680.811863	0.011798	0.011662
RS	58	6.539207	4.408739	467.735788	0.008105	0.008082
RS	59	7.037268	4.408739	449.895889	0.007796	0.007793
RS	60	7.572692	4.408739	429.126750	0.007436	0.007451
RS	61	8.148283	4.408739	405.645282	0.007029	0.007061
RS	62	8.767054	4.408739	379.750908	0.006581	0.006627
RS	63	9.432244	4.408739	2455.561661	0.042551	0.043319
PA	4+25*2+4+6 0.056371082 0.024874799 9.432244435 197783.049439011 70.769811378 4.972153057 1.258991870 0.638107334 0.491489643 0.489809460 0.552314387 0.665962412 0.856483636 1.163968887 1.598738167 2.102748306 2.567542480 2.896430574 3.055022175 3.076479511 3.018205415 2.929634079 2.848017166 2.797701542 2.789251753 2.821477576 2.884800353 2.965496622 3.051789345 3.189286329 4.408738733
//
IT	4421
RD	24
LK	-326274.052896
QD	-80.162667 -> -71.383906
RI	0.0002096980
TR	0.055789	0.025079
MT	9.474990
MM	C_pi: 2.108639, n_recomb: 58756.403888
RS	0	0.000000	322376.679258	0.001333	0.000000	0.000000
RS	1	0.007509	322376.679258	0.001434	0.000000	0.000000
RS	2	0.015583	322376.679258	0.001542	0.000000	0.000000
RS	3	0.024262	322376.679258	0.001658	0.000000	0.000000
RS	4	0.033594	79.560594	7.221051	0.000123	0.000089
RS	5	0.043626	79.560594	7.763309	0.000132	0.000112
RS	6	0.054412	5.271999	125.825921	0.002141	0.001898
RS	7	0.066007	5.271999	134.986757	0.002297	0.002173
RS	8	0.078473	1.298391	585.632321	0.009967	0.009530
RS	9	0.091876	1.298391	623.011950	0.010603	0.010360
RS	10	0.106284	0.648316	1318.416156	0.022439	0.021910
RS	11	0.121775	0.648316	1382.997847	0.023538	0.023279
RS	12	0.138429	0.495100	1888.149007	0.032135	0.031890
RS	13	0.156334	0.495100	1955.654152	0.033284	0.033354
RS	14	0.175583	0.491314	2035.152369	0.034637	0.034808
RS	15	0.196278	0.491314	2095.005895	0.035656	0.036027
RS	16	0.218527	0.552640	1916.190695	0.032612	0.033033
RS	17	0.242447	0.552640	1970.253920	0.033533	0.034141
RS	18	0.268162	0.665145	1684.618669	0.028671	0.029300
RS	19	0.295809	0.665145	1735.318888	0.029534	0.030346
RS	20	0.325533	0.854968	1393.572019	0.023718	0.024468
RS	21	0.357488	0.854968	1441.843292	0.024539	0.025387
RS	22	0.391843	1.163646	1099.151930	0.018707	0.019391
RS	23	0.428777	1.163646	1143.964165	0.019470	0.020140
RS	24	0.468485	1.603364	866.305994	0.014744	0.015234
RS	25	0.511176	1.603364	906.488178	0.015428	0.015846
RS	26	0.557072	2.116369	719.819694	0.012251	0.012543
RS	27	0.606414	2.116369	755.862666	0.012864	0.013081
RS	28	0.659462	2.591487	648.641524	0.011040	0.011186
RS	29	0.716493	2.591487	682.111813	0.011609	0.011697
RS	30	0.777807	2.928204	634.696446	0.010802	0.010850
RS	31	0.843726	2.928204	667.173598	0.011355	0.011362
RS	32	0.914594	3.090200	663.876327	0.011299	0.011279
RS	33	0.990785	3.090200	696.387269	0.011852	0.011804
RS	34	1.072697	3.111291	724.268550	0.012327	0.012251
RS	35	1.160760	3.111291	756.980730	0.012883	0.012786
RS	36	1.255436	3.050518	804.961369	0.013700	0.013570
RS	37	1.357222	3.050518	837.056930	0.014246	0.014096
RS	38	1.466651	2.958708	894.666833	0.015227	0.015040
RS	39	1.584298	2.958708	924.371785	0.015732	0.015527
RS	40	1.710780	2.874092	979.591193	0.016672	0.016430
RS	41	1.846759	2.874092	1004.452451	0.017095	0.016835
RS	42	1.992950	2.821653	1044.833488	0.017782	0.017490
RS	43	2.150119	2.821653	1062.350058	0.018081	0.017770
RS	44	2.319091	2.812186	1079.147194	0.018366	0.018030
RS	45	2.500751	2.812186	1087.491238	0.018508	0.018154
RS	46	2.696053	2.844403	1078.681684	0.018359	0.017990
RS	47	2.906022	2.844403	1077.051388	0.018331	0.017949
RS	48	3.131757	2.908427	1046.891727	0.017817	0.017436
RS	49	3.374444	2.908427	1035.339632	0.017621	0.017236
RS	50	3.635356	2.990192	990.970445	0.016866	0.016497
RS	51	3.915861	2.990192	969.998370	0.016509	0.016150
RS	52	4.217430	3.077681	917.384752	0.015613	0.015285
RS	53	4.541645	3.077681	887.753138	0.015109	0.014806
RS	54	4.890207	3.217489	817.388958	0.013911	0.013655
RS	55	5.264944	3.217489	782.376858	0.013316	0.013093
RS	56	5.667822	3.217489	742.346731	0.012634	0.012450
RS	57	6.100954	3.217489	697.774483	0.011876	0.011731
RS	58	6.566611	4.474304	476.994130	0.008118	0.008087
RS	59	7.067237	4.474304	459.380250	0.007818	0.007807
RS	60	7.605457	4.474304	438.761398	0.007467	0.007476
RS	61	8.184095	4.474304	415.344733	0.007069	0.007095
RS	62	8.806185	4.474304	389.421457	0.006628	0.006669
RS	63	9.474990	4.474304	2546.272144	0.043336	0.044093
PA	4+25*2+4+6 0.055788872 0.025079374 9.474990050 322376.679258416 79.560593655 5.271999337 1.298390522 0.648316197 0.495100436 0.491314049 0.552640169 0.665145024 0.854967643 1.163646419 1.603364032 2.116368555 2.591487333 2.928204235 3.090200092 3.111290941 3.050518165 2.958707577 2.874091542 2.821653041 2.812186100 2.844402943 2.908427315 2.990191748 3.077680926 3.217489013 4.474303982
//
IT	4092
RD	25
LK	-326256.845407
QD	-75.052946 -> -67.026384
RI	0.0002019100
TR	0.055239	0.025275
MT	9.515508
MM	C_pi: 2.129395, n_recomb: 59771.453465
RS	0	0.000000	504786.535175	0.000867	0.000000	0.000000
RS	1	0.007517	504786.535175	0.000932	0.000000	0.000000
RS	2	0.015598	504786.535175	0.001002	0.000000	0.000000
RS	3	0.024287	504786.535175	0.001078	0.000000	0.000000
RS	4	0.033630	89.004818	6.571475	0.000110	0.000080
RS	5	0.043674	89.004818	7.065533	0.000118	0.000101
RS	6	0.054474	5.574872	121.166388	0.002027	0.001815
RS	7	0.066085	5.574872	130.012602	0.002175	0.002073
RS	8	0.078569	1.337415	579.211367	0.009690	0.009326
RS	9	0.091991	1.337415	616.406231	0.010313	0.010123
RS	10	0.106423	0.658373	1323.628270	0.022145	0.021705
RS	11	0.121939	0.658373	1389.030319	0.023239	0.023043
RS	12	0.138621	0.498662	1912.702768	0.032000	0.031821
RS	13	0.156558	0.498662	1981.620884	0.033153	0.033269
RS	14	0.175842	0.492812	2071.104762	0.034650	0.034858
RS	15	0.196576	0.492812	2132.267570	0.035674	0.036069
RS	16	0.218869	0.552983	1955.127893	0.032710	0.033145
RS	17	0.242837	0.552983	2010.300075	0.033633	0.034248
RS	18	0.268607	0.664348	1721.932199	0.028809	0.029437
RS	19	0.296314	0.664348	1773.620293	0.029673	0.030480
RS	20	0.326103	0.853424	1425.077813	0.023842	0.024584
RS	21	0.358132	0.853424	1474.308251	0.024666	0.025504
RS	22	0.392568	1.163136	1122.298550	0.018776	0.019451
RS	23	0.429593	1.163136	1168.026540	0.019542	0.020203
RS	24	0.469401	1.607517	881.875316	0.014754	0.015235
RS	25	0.512201	1.607517	922.846400	0.015440	0.015850
RS	26	0.558218	2.129177	730.368930	0.012219	0.012504
RS	27	0.607694	2.129177	767.057727	0.012833	0.013043
RS	28	0.660888	2.614378	656.552470	0.010984	0.011124
RS	29	0.718082	2.614378	690.575740	0.011554	0.011635
RS	30	0.779574	2.958813	641.688076	0.010736	0.010777
RS	31	0.845689	2.958813	674.690403	0.011288	0.011288
RS	32	0.916773	3.124221	671.162554	0.011229	0.011201
RS	33	0.993200	3.124221	704.225089	0.011782	0.011725
RS	34	1.075372	3.145028	732.751075	0.012259	0.012174
RS	35	1.163721	3.145028	766.075495	0.012817	0.012708
RS	36	1.258711	3.081868	815.340176	0.013641	0.013499
RS	37	1.360840	3.081868	848.118015	0.014189	0.014025
RS	38	1.470647	2.986916	907.448786	0.015182	0.014980
RS	39	1.588707	2.986916	937.886032	0.015691	0.015469
RS	40	1.715641	2.899368	994.971121	0.016646	0.016386
RS	41	1.852116	2.899368	1020.564745	0.017074	0.016795
RS	42	1.998850	2.844830	1062.564639	0.017777	0.017464
RS	43	2.156614	2.844830	1080.747588	0.018081	0.017750
RS	44	2.326236	2.834325	1098.589559	0.018380	0.018023
RS	45	2.508607	2.834325	1107.475781	0.018529	0.018154
RS	46	2.704687	2.866466	1099.031536	0.018387	0.017999
RS	47	2.915506	2.866466	1097.783412	0.018366	0.017965
RS	48	3.142171	2.931093	1067.423380	0.017858	0.017459
RS	49	3.385874	2.931093	1056.076391	0.017669	0.017267
RS	50	3.647896	3.013806	1011.147109	0.016917	0.016532
RS	51	3.929612	3.013806	990.192873	0.016566	0.016194
RS	52	4.232504	3.102371	936.810183	0.015673	0.015332
RS	53	4.558163	3.102371	907.001234	0.015174	0.014859
RS	54	4.908302	3.244298	835.296992	0.013975	0.013708
RS	55	5.284758	3.244298	799.969308	0.013384	0.013151
RS	56	5.689512	3.244298	759.489293	0.012707	0.012512
RS	57	6.124690	3.244298	714.332533	0.011951	0.011797
RS	58	6.592578	4.537198	485.989624	0.008131	0.008092
RS	59	7.095637	4.537198	468.598559	0.007840	0.007822
RS	60	7.636508	4.537198	448.130295	0.007497	0.007499
RS	61	8.218035	4.537198	424.782476	0.007107	0.007126
RS	62	8.843273	4.537198	398.838191	0.006673	0.006708
RS	63	9.515508	4.537198	2635.500702	0.044093	0.044838
PA	4+25*2+4+6 0.055238605 0.025275498 9.515507719 504786.535174942 89.004817682 5.574872224 1.337414947 0.658373181 0.498661501 0.492811547 0.552983271 0.664347669 0.853424165 1.163135938 1.607517033 2.129176854 2.614377763 2.958813410 3.124220774 3.145027530 3.081867713 2.986915547 2.899368386 2.844830090 2.834325096 2.866466152 2.931092543 3.013806420 3.102371031 3.244297560 4.537197587
//
CC
CC	Brief Description of the file format:
CC	  CC  comments
CC	  MM  useful-messages
CC	  RD  round-of-iterations
CC	  LL  \log[P(sequence)]
CC	  QD  Q-before-opt Q-after-opt
CC	  TR  \theta_0 \rho_0
CC	  RS  k t_k \lambda_k \pi_k \sum_{l\not=k}A_{kl} A_{kk}
CC	  DC  begin end best-k t_k+\Delta_k max-prob
CC
MM	Version: 0.6.5-r67
MM	pattern:4+25*2+4+6, n:63, n_free_lambdas:28
MM	n_iterations:25, skip:1, max_t:5, theta/rho:5
MM	is_decoding:0
MM	n_seqs:13, sum_L:1129146, sum_n:122399
RD	0
LK	0.000000
QD	0.000000 -> 0.000000
RI	inf
TR	0.114737	0.022947
MT	5.000000
MM	C_pi: 1.000000, n_recomb: 25617.098709
RS	0	0.000000	1.000000	162.581094	0.006347	0.000000
RS	1	0.006440	1.000000	171.917742	0.006711	0.000000
RS	2	0.013294	1.000000	181.713665	0.007093	0.000000
RS	3	0.020590	1.000000	191.981278	0.007494	0.000000
RS	4	0.028356	1.000000	202.731846	0.007914	0.000000
RS	5	0.036622	1.000000	213.975213	0.008353	0.000000
RS	6	0.045421	1.000000	225.719505	0.008811	0.000000
RS	7	0.054785	1.000000	237.970788	0.009290	0.000000
RS	8	0.064753	1.000000	250.732701	0.009788	0.000000
RS	9	0.075363	1.000000	264.006046	0.010306	0.000000
RS	10	0.086656	1.000000	277.788342	0.010844	0.000000
RS	11	0.098677	1.000000	292.073335	0.011401	0.000000
RS	12	0.111471	1.000000	306.850479	0.011978	0.000000
RS	13	0.125090	1.000000	322.104369	0.012574	0.000000
RS	14	0.139585	1.000000	337.814146	0.013187	0.000000
RS	15	0.155014	1.000000	353.952864	0.013817	0.000000
RS	16	0.171437	1.000000	370.486833	0.014462	0.000000
RS	17	0.188917	1.000000	387.374945	0.015122	0.000000
RS	18	0.207523	1.000000	404.567977	0.015793	0.000000
RS	19	0.227327	1.000000	422.007909	0.016474	0.000000
RS	20	0.248406	1.000000	439.627250	0.017161	0.000000
RS	21	0.270843	1.000000	457.348394	0.017853	0.000000
RS	22	0.294725	1.000000	475.083041	0.018546	0.000000
RS	23	0.320144	1.000000	492.731684	0.019234	0.000000
RS	24	0.347201	1.000000	510.183220	0.019916	0.000000
RS	25	0.376000	1.000000	527.314693	0.020584	0.000000
RS	26	0.406654	1.000000	543.991218	0.021235	0.000000
RS	27	0.439282	1.000000	560.066137	0.021863	0.000000
RS	28	0.474011	1.000000	575.381429	0.022461	0.000000
RS	29	0.510976	1.000000	589.768443	0.023022	0.000000
RS	30	0.550322	1.000000	603.048987	0.023541	0.000000
RS	31	0.592202	1.000000	615.036834	0.024009	0.000000
RS	32	0.636779	1.000000	625.539679	0.024419	0.000000
RS	33	0.684227	1.000000	634.361593	0.024763	0.000000
RS	34	0.734730	1.000000	641.306009	0.025034	0.000000
RS	35	0.788485	1.000000	646.179249	0.025225	0.000000
RS	36	0.845702	1.000000	648.794600	0.025327	0.000000
RS	37	0.906604	1.000000	648.976917	0.025334	0.000000
RS	38	0.971428	1.000000	646.567706	0.025240	0.000000
RS	39	1.040426	1.000000	641.430599	0.025039	0.000000
RS	40	1.113868	1.000000	633.457115	0.024728	0.000000
RS	41	1.192040	1.000000	622.572541	0.024303	0.000000
RS	42	1.275245	1.000000	608.741724	0.023763	0.000000
RS	43	1.363809	1.000000	591.974550	0.023109	0.000000
RS	44	1.458076	1.000000	572.330808	0.022342	0.000000
RS	45	1.558414	1.000000	549.924126	0.021467	0.000000
RS	46	1.665214	1.000000	524.924648	0.020491	0.000000
RS	47	1.778891	1.000000	497.560116	0.019423	0.000000
RS	48	1.899889	1.000000	468.115018	0.018274	0.000000
RS	49	2.028679	1.000000	436.927543	0.017056	0.000000
RS	50	2.165763	1.000000	404.384139	0.015786	0.000000
RS	51	2.311675	1.000000	370.911570	0.014479	0.000000
RS	52	2.466983	1.000000	336.966540	0.013154	0.000000
RS	53	2.632293	1.000000	303.023074	0.011829	0.000000
RS	54	2.808249	1.000000	269.558071	0.010523	0.000000
RS	55	2.995536	1.000000	237.035613	0.009253	0.000000
RS	56	3.194884	1.000000	205.890786	0.008037	0.000000
RS	57	3.407070	1.000000	176.513932	0.006890	0.000000
RS	58	3.632920	1.000000	149.236311	0.005826	0.000000
RS	59	3.873315	1.000000	124.318190	0.004853	0.000000
RS	60	4.129191	1.000000	101.940269	0.003979	0.000000
RS	61	4.401545	1.000000	82.199185	0.003209	0.000000
RS	62	4.691438	1.000000	65.107551	0.002542	0.000000
RS	63	5.000000	1.000000	182.396534	0.007120	0.000000
PA	4+25*2+4+6 0.114737254 0.022947451 5.000000000 1.000000000 1.000000000 1.000000000 1.000000000 1.000000000 1.000000000 1.000000000 1.000000000 1.000000000 1.000000000 1.000000000 1.000000000 1.000000000 1.000000000 1.000000000 1.000000000 1.000000000 1.000000000 1.000000000 1.000000000 1.000000000 1.000000000 1.000000000 1.000000000 1.000000000 1.000000000 1.000000000 1.000000000
//
IT	4503
RD	1
LK	-334709.108402
QD	-1601.354781 -> -770.341364
RI	0.0563316270
TR	0.097032	0.019520
MT	6.432068
MM	C_pi: 1.135856, n_recomb: 24760.381049
RS	0	0.000000	0.937129	178.584944	0.007213	0.000079
RS	1	0.006859	0.937129	189.407767	0.007650	0.000697
RS	2	0.014188	0.937129	200.783173	0.008109	0.002069
RS	3	0.022020	0.937129	212.724794	0.008591	0.004326
RS	4	0.030389	0.589724	356.932768	0.014415	0.007492
RS	5	0.039332	0.589724	375.512674	0.015166	0.011226
RS	6	0.048889	0.516223	450.272861	0.018185	0.014829
RS	7	0.059101	0.516223	471.461174	0.019041	0.017855
RS	8	0.070013	0.512894	496.121079	0.020037	0.020270
RS	9	0.081674	0.512894	517.890454	0.020916	0.022124
RS	10	0.094135	0.547106	506.405569	0.020452	0.023417
RS	11	0.107450	0.547106	527.759905	0.021315	0.024175
RS	12	0.121679	0.606081	496.311890	0.020045	0.024467
RS	13	0.136883	0.606081	516.850041	0.020874	0.024370
RS	14	0.153131	0.682425	477.941214	0.019303	0.023974
RS	15	0.170492	0.682425	497.547480	0.020095	0.023389
RS	16	0.189045	0.771069	458.352702	0.018512	0.022707
RS	17	0.208870	0.771069	477.034082	0.019266	0.021972
RS	18	0.230055	0.868362	440.774363	0.017802	0.021197
RS	19	0.252693	0.868362	458.582244	0.018521	0.020394
RS	20	0.276883	0.970490	426.785075	0.017237	0.019574
RS	21	0.302733	0.970490	443.782200	0.017923	0.018762
RS	22	0.330355	1.071532	417.756572	0.016872	0.017990
RS	23	0.359873	1.071532	434.001063	0.017528	0.017291
RS	24	0.391414	1.164674	414.536682	0.016742	0.016692
RS	25	0.425120	1.164674	430.054241	0.017369	0.016204
RS	26	0.461137	1.244968	416.973788	0.016840	0.015830
RS	27	0.499624	1.244968	431.720890	0.017436	0.015563
RS	28	0.540751	1.310141	424.205501	0.017132	0.015399
RS	29	0.584699	1.310141	438.039491	0.017691	0.015335
RS	30	0.631661	1.359886	435.058936	0.017571	0.015368
RS	31	0.681844	1.359886	447.717626	0.018082	0.015494
RS	32	0.735469	1.395721	447.997611	0.018093	0.015702
RS	33	0.792773	1.395721	459.089638	0.018541	0.015979
RS	34	0.854006	1.420479	461.117894	0.018623	0.016305
RS	35	0.919440	1.420479	470.132570	0.018987	0.016663
RS	36	0.989361	1.437251	472.349885	0.019077	0.017033
RS	37	1.064078	1.437251	478.689059	0.019333	0.017395
RS	38	1.143920	1.448693	479.646741	0.019372	0.017733
RS	39	1.229238	1.448693	482.676298	0.019494	0.018031
RS	40	1.320408	1.456826	481.118108	0.019431	0.018275
RS	41	1.417831	1.456826	480.237046	0.019395	0.018453
RS	42	1.521936	1.463158	475.134474	0.019189	0.018553
RS	43	1.633182	1.463158	469.860640	0.018976	0.018566
RS	44	1.752058	1.468857	460.465722	0.018597	0.018482
RS	45	1.879087	1.468857	450.533048	0.018196	0.018295
RS	46	2.014828	1.474734	436.496750	0.017629	0.018000
RS	47	2.159880	1.474734	421.946070	0.017041	0.017600
RS	48	2.314881	1.481106	403.439243	0.016294	0.017098
RS	49	2.480513	1.481106	384.676729	0.015536	0.016501
RS	50	2.657506	1.487855	362.383880	0.014636	0.015820
RS	51	2.846638	1.487855	340.194007	0.013739	0.015066
RS	52	3.048742	1.494751	315.181759	0.012729	0.014249
RS	53	3.264708	1.494751	290.697267	0.011740	0.013379
RS	54	3.495487	1.505680	263.649484	0.010648	0.012466
RS	55	3.742095	1.505680	238.438810	0.009630	0.011520
RS	56	4.005617	1.505680	213.186253	0.008610	0.010553
RS	57	4.287213	1.505680	188.292608	0.007605	0.009577
RS	58	4.588124	1.566369	158.419685	0.006398	0.008603
RS	59	4.909673	1.566369	137.359525	0.005548	0.007644
RS	60	5.253277	1.566369	117.404955	0.004742	0.006712
RS	61	5.620448	1.566369	98.824768	0.003991	0.005820
RS	62	6.012803	1.566369	81.835449	0.003305	0.004978
RS	63	6.432068	1.566369	271.021831	0.010946	0.018421
PA	4+25*2+4+6 0.097032239 0.019519654 6.432068348 0.937129021 0.589723587 0.516222954 0.512894154 0.547106266 0.606080532 0.682425022 0.771069050 0.868362427 0.970489502 1.071532249 1.164674282 1.244968414 1.310140610 1.359885693 1.395721436 1.420478821 1.437251091 1.448693275 1.456825733 1.463158131 1.468857288 1.474733829 1.481106281 1.487854958 1.494751453 1.505680084 1.566368639
//
IT	4152
RD	2
LK	-333431.514487
QD	-761.383840 -> -508.372297
RI	0.0386462106
TR	0.089430	0.018742
MT	7.191629
MM	C_pi: 1.252874, n_recomb: 26206.538562
RS	0	0.000000	1.622594	112.232238	0.004283	0.000042
RS	1	0.007046	1.622594	119.608981	0.004564	0.000368
RS	2	0.014588	1.622594	127.430830	0.004863	0.001072
RS	3	0.022661	1.622594	135.718872	0.005179	0.002201
RS	4	0.031303	0.641915	363.659574	0.013877	0.005968
RS	5	0.040554	0.641915	383.551604	0.014636	0.009006
RS	6	0.050457	0.470048	550.207847	0.020995	0.014010
RS	7	0.061057	0.470048	575.442805	0.021958	0.017550
RS	8	0.072405	0.431408	653.913276	0.024952	0.020885
RS	9	0.084552	0.431408	679.959595	0.025946	0.023760
RS	10	0.097554	0.450426	676.265769	0.025805	0.024651
RS	11	0.111473	0.450426	701.219606	0.026757	0.026683
RS	12	0.126373	0.505339	647.869788	0.024722	0.025633
RS	13	0.142322	0.505339	671.330352	0.025617	0.026917
RS	14	0.159395	0.587351	598.640551	0.022843	0.024844
RS	15	0.177670	0.587351	620.618581	0.023682	0.025605
RS	16	0.197234	0.692654	545.827004	0.020828	0.023209
RS	17	0.218176	0.692654	566.397119	0.021613	0.023653
RS	18	0.240593	0.819698	496.887936	0.018960	0.021307
RS	19	0.264590	0.819698	516.140949	0.019695	0.021517
RS	20	0.290277	0.966206	455.031189	0.017363	0.019352
RS	21	0.317774	0.966206	473.077687	0.018052	0.019372
RS	22	0.347209	1.124295	422.776739	0.016132	0.017514
RS	23	0.378717	1.124295	439.758440	0.016780	0.017467
RS	24	0.412445	1.280367	401.634138	0.015326	0.016047
RS	25	0.448550	1.280367	417.709983	0.015939	0.016070
RS	26	0.487198	1.420892	391.291568	0.014931	0.015110
RS	27	0.528570	1.420892	406.587638	0.015515	0.015247
RS	28	0.572856	1.536620	390.333014	0.014894	0.014680
RS	29	0.620262	1.536620	404.887607	0.015450	0.014937
RS	30	0.671009	1.622996	397.124002	0.015154	0.014707
RS	31	0.725331	1.622996	410.844063	0.015677	0.015097
RS	32	0.783480	1.680976	409.661583	0.015632	0.015155
RS	33	0.845726	1.680976	422.288500	0.016114	0.015656
RS	34	0.912357	1.716337	425.389290	0.016232	0.015912
RS	35	0.983684	1.716337	436.489198	0.016656	0.016458
RS	36	1.060035	1.736405	441.504896	0.016847	0.016799
RS	37	1.141766	1.736405	450.493552	0.017190	0.017307
RS	38	1.229256	1.747557	455.269959	0.017372	0.017627
RS	39	1.322909	1.747557	461.466852	0.017609	0.018024
RS	40	1.423161	1.754394	464.192651	0.017713	0.018244
RS	41	1.530476	1.754394	466.896742	0.017816	0.018480
RS	42	1.645352	1.760089	466.100284	0.017786	0.018541
RS	43	1.768322	1.760089	464.685324	0.017732	0.018579
RS	44	1.899956	1.766852	459.264185	0.017525	0.018438
RS	45	2.040864	1.766852	453.288284	0.017297	0.018257
RS	46	2.191699	1.775881	442.678435	0.016892	0.017892
RS	47	2.353162	1.775881	431.983028	0.016484	0.017494
RS	48	2.526001	1.787121	416.306831	0.015886	0.016924
RS	49	2.711018	1.787121	401.073875	0.015304	0.016340
RS	50	2.909069	1.799568	381.041546	0.014540	0.015607
RS	51	3.121075	1.799568	361.807832	0.013806	0.014882
RS	52	3.348018	1.812229	338.432217	0.012914	0.014033
RS	53	3.590950	1.812229	316.087769	0.012061	0.013202
RS	54	3.850998	1.831840	289.497776	0.011047	0.012244
RS	55	4.129368	1.831840	265.509961	0.010131	0.011350
RS	56	4.427350	1.831840	240.872775	0.009191	0.010428
RS	57	4.746327	1.831840	215.989659	0.008242	0.009489
RS	58	5.087778	1.959909	179.909249	0.006865	0.008244
RS	59	5.453285	1.959909	159.341910	0.006080	0.007398
RS	60	5.844545	1.959909	139.254695	0.005314	0.006558
RS	61	6.263372	1.959909	119.973351	0.004578	0.005736
RS	62	6.711707	1.959909	101.793008	0.003884	0.004945
RS	63	7.191629	1.959909	374.013999	0.014272	0.019278
PA	4+25*2+4+6 0.089429889 0.018742238 7.191629215 1.622593906 0.641914700 0.470048348 0.431408345 0.450426004 0.505339157 0.587350615 0.692654401 0.819697905 0.966206145 1.124294618 1.280366872 1.420892200 1.536620452 1.622995748 1.680976370 1.716336950 1.736405182 1.747557000 1.754393993 1.760088632 1.766851912 1.775881201 1.787121482 1.799568486 1.812229474 1.831839739 1.959908815
//
IT	5228
RD	3
LK	-333010.221414
QD	-540.846101 -> -420.334119
RI	0.0242737410
TR	0.085073	0.018770
MT	7.620075
MM	C_pi: 1.349547, n_recomb: 28244.122295
RS	0	0.000000	3.238090	61.456269	0.002176	0.000022
RS	1	0.007143	3.238090	65.700158	0.002326	0.000189
RS	2	0.014795	3.238090	70.225999	0.002486	0.000544
RS	3	0.022995	3.238090	75.050884	0.002657	0.001100
RS	4	0.031780	0.818554	315.873283	0.011184	0.004666
RS	5	0.041192	0.818554	334.459024	0.011842	0.006959
RS	6	0.051277	0.502589	573.910161	0.020320	0.012899
RS	7	0.062082	0.502589	601.426602	0.021294	0.016193
RS	8	0.073659	0.422010	747.663060	0.026471	0.020945
RS	9	0.086063	0.422010	777.144925	0.027515	0.023953
RS	10	0.099353	0.423352	803.529651	0.028449	0.025581
RS	11	0.113592	0.423352	831.569370	0.029442	0.027959
RS	12	0.128848	0.469512	775.520620	0.027458	0.026832
RS	13	0.145194	0.469512	801.619160	0.028382	0.028557
RS	14	0.162707	0.548271	709.773820	0.025130	0.025928
RS	15	0.181471	0.548271	734.125307	0.025992	0.027174
RS	16	0.201575	0.656294	634.774190	0.022475	0.024023
RS	17	0.223116	0.656294	657.524546	0.023280	0.024936
RS	18	0.246195	0.794539	563.062010	0.019936	0.021781
RS	19	0.270922	0.794539	584.287351	0.020687	0.022415
RS	20	0.297416	0.963978	500.159820	0.017708	0.019477
RS	21	0.325801	0.963978	519.933232	0.018409	0.019861
RS	22	0.356215	1.157664	450.355623	0.015945	0.017341
RS	23	0.388801	1.157664	468.809027	0.016598	0.017588
RS	24	0.423714	1.357699	416.245727	0.014737	0.015665
RS	25	0.461121	1.357699	433.589126	0.015351	0.015919
RS	26	0.501199	1.542606	397.466783	0.014073	0.014615
RS	27	0.544141	1.542606	413.927513	0.014655	0.014935
RS	28	0.590149	1.695414	391.983822	0.013878	0.014153
RS	29	0.639444	1.695414	407.719253	0.014436	0.014551
RS	30	0.692259	1.806238	397.629245	0.014078	0.014210
RS	31	0.748847	1.806238	412.656113	0.014610	0.014708
RS	32	0.809477	1.874989	411.879170	0.014583	0.014739
RS	33	0.874438	1.874989	426.013468	0.015083	0.015325
RS	34	0.944038	1.910839	431.438519	0.015275	0.015610
RS	35	1.018610	1.910839	444.265939	0.015730	0.016219
RS	36	1.098508	1.926093	452.646749	0.016026	0.016618
RS	37	1.184113	1.926093	463.545822	0.016412	0.017167
RS	38	1.275832	1.931187	471.960625	0.016710	0.017547
RS	39	1.374102	1.931187	480.170522	0.017001	0.017965
RS	40	1.479392	1.933207	486.227360	0.017215	0.018228
RS	41	1.592202	1.933207	490.943865	0.017382	0.018468
RS	42	1.713069	1.936622	492.768087	0.017447	0.018548
RS	43	1.842570	1.936622	493.259680	0.017464	0.018581
RS	44	1.981320	1.944219	489.512221	0.017331	0.018433
RS	45	2.129981	1.944219	485.246882	0.017180	0.018244
RS	46	2.289259	1.957052	475.353588	0.016830	0.017855
RS	47	2.459915	1.957052	466.100594	0.016503	0.017456
RS	48	2.642760	1.974153	450.401279	0.015947	0.016856
RS	49	2.838665	1.974153	436.271144	0.015446	0.016283
RS	50	3.048562	1.993223	415.759394	0.014720	0.015529
RS	51	3.273452	1.993223	397.198869	0.014063	0.014825
RS	52	3.514405	2.012244	373.037887	0.013208	0.013967
RS	53	3.772568	2.012244	350.834256	0.012421	0.013166
RS	54	4.049170	2.040571	322.678486	0.011425	0.012194
RS	55	4.345530	2.040571	298.305974	0.010562	0.011334
RS	56	4.663057	2.040571	272.884007	0.009662	0.010441
RS	57	5.003264	2.040571	246.826439	0.008739	0.009526
RS	58	5.367770	2.236708	202.875920	0.007183	0.008088
RS	59	5.758312	2.236708	182.094472	0.006447	0.007313
RS	60	6.176749	2.236708	161.387697	0.005714	0.006533
RS	61	6.625073	2.236708	141.110456	0.004996	0.005760
RS	62	7.105419	2.236708	121.602579	0.004305	0.005008
RS	63	7.620075	2.236708	480.348667	0.017007	0.020499
PA	4+25*2+4+6 0.085072913 0.018769644 7.620074536 3.238090155 0.818553945 0.502588936 0.422009643 0.423351822 0.469511834 0.548270964 0.656294497 0.794538677 0.963978088 1.157663965 1.357698906 1.542606307 1.695413940 1.806237803 1.874988824 1.910839402 1.926092663 1.931187180 1.933206654 1.936621875 1.944219361 1.957051565 1.974152942 1.993222602 2.012244017 2.040571351 2.236708231
//
IT	4413
RD	4
LK	-332791.948750
QD	-454.036668 -> -372.004405
RI	0.0152948236
TR	0.082029	0.019089
MT	7.888898
MM	C_pi: 1.425026, n_recomb: 30302.805161
RS	0	0.000000	6.592868	32.636426	0.001077	0.000011
RS	1	0.007201	6.592868	34.949446	0.001153	0.000099
RS	2	0.014920	6.592868	37.423538	0.001235	0.000281
RS	3	0.023195	6.592868	40.069492	0.001322	0.000561
RS	4	0.032067	1.081209	260.623769	0.008601	0.003667
RS	5	0.041576	1.081209	276.882705	0.009137	0.005398
RS	6	0.051771	0.561984	562.935172	0.018577	0.011822
RS	7	0.062700	0.561984	591.500037	0.019520	0.014749
RS	8	0.074416	0.433386	802.120360	0.026470	0.020749
RS	9	0.086975	0.433386	834.555114	0.027541	0.023631
RS	10	0.100439	0.417085	899.715181	0.029691	0.026203
RS	11	0.114872	0.417085	930.675873	0.030713	0.028612
RS	12	0.130345	0.454598	882.432611	0.029120	0.027796
RS	13	0.146932	0.454598	911.041049	0.030065	0.029637
RS	14	0.164713	0.528671	808.960477	0.026696	0.026872
RS	15	0.183774	0.528671	835.580222	0.027574	0.028293
RS	16	0.204208	0.635506	718.548536	0.023712	0.024783
RS	17	0.226114	0.635506	743.434039	0.024534	0.025895
RS	18	0.249597	0.778028	628.940823	0.020755	0.022273
RS	19	0.274771	0.778028	652.169660	0.021522	0.023105
RS	20	0.301758	0.960606	548.336468	0.018095	0.019669
RS	21	0.330688	0.960606	569.929726	0.018808	0.020230
RS	22	0.361701	1.178418	483.344719	0.015950	0.017263
RS	23	0.394947	1.178418	503.391351	0.016612	0.017656
RS	24	0.430587	1.410977	438.111887	0.014458	0.015392
RS	25	0.468794	1.410977	456.841101	0.015076	0.015760
RS	26	0.509752	1.629922	412.416935	0.013610	0.014232
RS	27	0.553659	1.629922	430.134011	0.014195	0.014639
RS	28	0.600728	1.810775	403.629138	0.013320	0.013733
RS	29	0.651187	1.810775	420.591487	0.013880	0.014196
RS	30	0.705279	1.938186	409.048723	0.013499	0.013810
RS	31	0.763265	1.938186	425.364953	0.014037	0.014353
RS	32	0.825428	2.011023	425.642029	0.014046	0.014400
RS	33	0.892066	2.011023	441.184343	0.014559	0.015016
RS	34	0.963504	2.042156	449.361761	0.014829	0.015360
RS	35	1.040085	2.042156	463.714950	0.015303	0.015989
RS	36	1.122181	2.049067	475.640523	0.015696	0.016464
RS	37	1.210188	2.049067	488.124880	0.016108	0.017026
RS	38	1.304532	2.046133	500.064339	0.016502	0.017480
RS	39	1.405671	2.046133	509.822952	0.016824	0.017904
RS	40	1.514092	2.042601	518.766405	0.017119	0.018223
RS	41	1.630320	2.042601	524.889549	0.017321	0.018465
RS	42	1.754917	2.043853	528.565728	0.017443	0.018573
RS	43	1.888487	2.043853	530.234368	0.017498	0.018606
RS	44	2.031675	2.052880	527.130084	0.017395	0.018458
RS	45	2.185174	2.052880	523.761822	0.017284	0.018272
RS	46	2.349725	2.070293	513.406516	0.016943	0.017863
RS	47	2.526126	2.070293	504.755889	0.016657	0.017475
RS	48	2.715230	2.094009	487.849415	0.016099	0.016850
RS	49	2.917950	2.094009	474.021019	0.015643	0.016295
RS	50	3.135268	2.120320	451.967622	0.014915	0.015521
RS	51	3.368234	2.120320	433.381813	0.014302	0.014842
RS	52	3.617976	2.146115	407.584294	0.013450	0.013975
RS	53	3.885702	2.146115	384.978197	0.012704	0.013201
RS	54	4.172706	2.183308	354.610783	0.011702	0.012217
RS	55	4.480377	2.183308	329.506911	0.010874	0.011385
RS	56	4.810203	2.183308	303.044440	0.010001	0.010516
RS	57	5.163779	2.183308	275.648349	0.009096	0.009621
RS	58	5.542816	2.446318	223.300049	0.007369	0.008011
RS	59	5.949146	2.446318	202.337486	0.006677	0.007292
RS	60	6.384735	2.446318	181.136124	0.005978	0.006560
RS	61	6.851691	2.446318	160.064916	0.005282	0.005827
RS	62	7.352272	2.446318	139.490132	0.004603	0.005106
RS	63	7.888898	2.446318	582.482445	0.019222	0.021837
PA	4+25*2+4+6 0.082028749 0.019088722 7.888897966 6.592868175 1.081209141 0.561984076 0.433386375 0.417085377 0.454597574 0.528670586 0.635505520 0.778027716 0.960606019 1.178417604 1.410976795 1.629921647 1.810774575 1.938186098 2.011022502 2.042155670 2.049067108 2.046132834 2.042601443 2.043853269 2.052880089 2.070293368 2.094009323 2.120319589 2.146115232 2.183307583 2.446317636
//
IT	4591
RD	5
LK	-332636.324466
QD	-401.474522 -> -335.402549
RI	0.0100440378
TR	0.079610	0.019515
MT	8.078835
MM	C_pi: 1.485706, n_recomb: 32270.171481
RS	0	0.000000	13.235828	17.397410	0.000539	0.000006
RS	1	0.007241	13.235828	18.647919	0.000578	0.000052
RS	2	0.015006	13.235828	19.987599	0.000619	0.000148
RS	3	0.023333	13.235828	21.422702	0.000664	0.000293
RS	4	0.032264	1.426806	212.352110	0.006580	0.002913
RS	5	0.041841	1.426806	226.171725	0.007009	0.004237
RS	6	0.052111	0.634106	539.158038	0.016708	0.010850
RS	7	0.063125	0.634106	567.948321	0.017600	0.013433
RS	8	0.074937	0.452025	834.830648	0.025870	0.020435
RS	9	0.087604	0.452025	869.772380	0.026953	0.023131
RS	10	0.101188	0.418515	975.434255	0.030227	0.026605
RS	11	0.115756	0.418515	1009.162554	0.031272	0.028944
RS	12	0.131378	0.448181	973.698508	0.030173	0.028539
RS	13	0.148132	0.448181	1004.707295	0.031134	0.030381
RS	14	0.166099	0.517725	897.517082	0.027813	0.027644
RS	15	0.185366	0.517725	926.281791	0.028704	0.029117
RS	16	0.206029	0.622277	795.983658	0.024666	0.025433
RS	17	0.228188	0.622277	822.886324	0.025500	0.026631
RS	18	0.251952	0.766233	691.681298	0.021434	0.022717
RS	19	0.277436	0.766233	716.825711	0.022213	0.023648
RS	20	0.304766	0.957128	595.502629	0.018454	0.019863
RS	21	0.334074	0.957128	618.863064	0.019178	0.020520
RS	22	0.365505	1.192735	516.709151	0.016012	0.017221
RS	23	0.399211	1.192735	538.317487	0.016682	0.017695
RS	24	0.435358	1.451088	461.340433	0.014296	0.015177
RS	25	0.474122	1.451088	481.427878	0.014919	0.015606
RS	26	0.515694	1.697834	429.483523	0.013309	0.013917
RS	27	0.560275	1.697834	448.421807	0.013896	0.014370
RS	28	0.608084	1.901329	417.947837	0.012952	0.013381
RS	29	0.659356	1.901329	436.086543	0.013514	0.013876
RS	30	0.714339	2.040842	423.513150	0.013124	0.013472
RS	31	0.773304	2.040842	441.046230	0.013667	0.014033
RS	32	0.836539	2.114303	442.659937	0.013717	0.014111
RS	33	0.904352	2.114303	459.509582	0.014239	0.014736
RS	34	0.977076	2.138392	470.614155	0.014584	0.015143
RS	35	1.055065	2.138392	486.356812	0.015071	0.015775
RS	36	1.138701	2.135695	501.901040	0.015553	0.016329
RS	37	1.228393	2.135695	515.789800	0.015983	0.016893
RS	38	1.324580	2.124280	531.200984	0.016461	0.017421
RS	39	1.427732	2.124280	542.275273	0.016804	0.017850
RS	40	1.538352	2.115250	553.898388	0.017164	0.018223
RS	41	1.656983	2.115250	561.141740	0.017389	0.018470
RS	42	1.784203	2.114623	566.304274	0.017549	0.018606
RS	43	1.920635	2.114623	568.819546	0.017627	0.018647
RS	44	2.066945	2.125394	565.866874	0.017535	0.018499
RS	45	2.223850	2.125394	563.042155	0.017448	0.018325
RS	46	2.392117	2.147608	551.676250	0.017096	0.017898
RS	47	2.572567	2.147608	543.279907	0.016835	0.017527
RS	48	2.766083	2.178055	524.634921	0.016258	0.016877
RS	49	2.973611	2.178055	510.796858	0.015829	0.016346
RS	50	3.196166	2.211637	486.754625	0.015084	0.015551
RS	51	3.434836	2.211637	467.897459	0.014499	0.014898
RS	52	3.690787	2.244172	440.139881	0.013639	0.014019
RS	53	3.965272	2.244172	416.973555	0.012921	0.013271
RS	54	4.259632	2.290041	384.182915	0.011905	0.012272
RS	55	4.575305	2.290041	358.295384	0.011103	0.011466
RS	56	4.913836	2.290041	330.789458	0.010251	0.010620
RS	57	5.276880	2.290041	302.100371	0.009362	0.009742
RS	58	5.666211	2.618334	241.180930	0.007474	0.007969
RS	59	6.083733	2.618334	220.160409	0.006822	0.007298
RS	60	6.531486	2.618334	198.640137	0.006156	0.006608
RS	61	7.011661	2.618334	176.994191	0.005485	0.005909
RS	62	7.526605	2.618334	155.604202	0.004822	0.005215
RS	63	8.078835	2.618334	680.162412	0.021077	0.023201
PA	4+25*2+4+6 0.079610079 0.019515015 8.078834717 13.235828456 1.426805972 0.634106302 0.452025082 0.418515337 0.448181266 0.517724848 0.622277009 0.766233122 0.957128483 1.192735155 1.451088153 1.697834109 1.901329191 2.040842443 2.114303126 2.138391976 2.135694741 2.124280272 2.115249645 2.114622894 2.125394266 2.147608334 2.178055313 2.211637116 2.244172388 2.290041411 2.618333823
//
IT	4155
RD	6
LK	-332508.764628
QD	-360.875014 -> -304.303040
RI	0.0069212525
TR	0.077537	0.019973
MT	8.227980
MM	C_pi: 1.537253, n_recomb: 34144.601213
RS	0	0.000000	25.970333	9.414839	0.000276	0.000003
RS	1	0.007272	25.970333	10.097278	0.000296	0.000028
RS	2	0.015072	25.970333	10.829015	0.000317	0.000080
RS	3	0.023440	25.970333	11.613585	0.000340	0.000156
RS	4	0.032416	1.861232	173.368557	0.005077	0.002342
RS	5	0.042044	1.861232	184.999262	0.005418	0.003368
RS	6	0.052373	0.713754	512.130720	0.014999	0.009993
RS	7	0.063453	0.713754	540.666067	0.015835	0.012277
RS	8	0.075339	0.473352	855.805700	0.025064	0.020068
RS	9	0.088089	0.473352	892.885815	0.026150	0.022579
RS	10	0.101766	0.423166	1038.051546	0.030402	0.026858
RS	11	0.116437	0.423166	1074.404698	0.031466	0.029100
RS	12	0.132176	0.445831	1053.816946	0.030863	0.029112
RS	13	0.149059	0.445831	1087.140361	0.031839	0.030914
RS	14	0.167169	0.511357	977.740946	0.028635	0.028270
RS	15	0.186597	0.511357	1008.555916	0.029538	0.029747
RS	16	0.207437	0.613458	867.856553	0.025417	0.025980
RS	17	0.229793	0.613458	896.674045	0.026261	0.027216
RS	18	0.253774	0.757622	751.087687	0.021997	0.023106
RS	19	0.279499	0.757622	778.056632	0.022787	0.024091
RS	20	0.307094	0.954295	640.822396	0.018768	0.020043
RS	21	0.336697	0.954295	665.880015	0.019502	0.020757
RS	22	0.368452	1.204033	549.152234	0.016083	0.017196
RS	23	0.402515	1.204033	572.266811	0.016760	0.017719
RS	24	0.439056	1.484129	484.266025	0.014183	0.014999
RS	25	0.478254	1.484129	505.659956	0.014809	0.015465
RS	26	0.520303	1.754956	446.684682	0.013082	0.013649
RS	27	0.565409	1.754956	466.789488	0.013671	0.014126
RS	28	0.613794	1.977990	432.690801	0.012672	0.013078
RS	29	0.665699	1.977990	451.944748	0.013236	0.013588
RS	30	0.721377	2.127204	438.554844	0.012844	0.013177
RS	31	0.781105	2.127204	457.235254	0.013391	0.013744
RS	32	0.845175	2.199639	460.302662	0.013481	0.013856
RS	33	0.913904	2.199639	478.380749	0.014010	0.014480
RS	34	0.987631	2.215801	492.471452	0.014423	0.014948
RS	35	1.066720	2.215801	509.513951	0.014922	0.015578
RS	36	1.151559	2.203230	528.699775	0.015484	0.016204
RS	37	1.242567	2.203230	543.889691	0.015929	0.016769
RS	38	1.340193	2.183424	562.754677	0.016482	0.017366
RS	39	1.444918	2.183424	575.024255	0.016841	0.017799
RS	40	1.557259	2.169103	589.246437	0.017257	0.018225
RS	41	1.677768	2.169103	597.471352	0.017498	0.018480
RS	42	1.807040	2.166763	603.965340	0.017688	0.018642
RS	43	1.945712	2.166763	607.174576	0.017782	0.018694
RS	44	2.094468	2.179297	604.159546	0.017694	0.018547
RS	45	2.254041	2.179297	601.721661	0.017623	0.018390
RS	46	2.425218	2.206161	589.106679	0.017253	0.017945
RS	47	2.608841	2.206161	580.817393	0.017011	0.017596
RS	48	2.805817	2.243070	560.211518	0.016407	0.016921
RS	49	3.017117	2.243070	546.239971	0.015998	0.016415
RS	50	3.243781	2.283615	520.032906	0.015230	0.015599
RS	51	3.486927	2.283615	500.816666	0.014668	0.014972
RS	52	3.747754	2.322588	470.986869	0.013794	0.014082
RS	53	4.027548	2.322588	447.219097	0.013098	0.013358
RS	54	4.327686	2.376714	411.950023	0.012065	0.012343
RS	55	4.649650	2.376714	385.290999	0.011284	0.011561
RS	56	4.995026	2.376714	356.781654	0.010449	0.010734
RS	57	5.365515	2.376714	326.866523	0.009573	0.009871
RS	58	5.762946	2.768750	257.284487	0.007535	0.007944
RS	59	6.189276	2.768750	236.298327	0.006921	0.007315
RS	60	6.646607	2.768750	214.585513	0.006285	0.006662
RS	61	7.137193	2.768750	192.519879	0.005638	0.005995
RS	62	7.663453	2.768750	170.491559	0.004993	0.005325
RS	63	8.227980	2.768750	775.181606	0.022703	0.024555
PA	4+25*2+4+6 0.077537425 0.019972994 8.227979922 25.970333386 1.861232478 0.713754350 0.473351704 0.423165969 0.445831316 0.511356578 0.613458348 0.757622119 0.954295186 1.204032615 1.484129326 1.754955569 1.977989725 2.127203623 2.199639370 2.215800845 2.203229537 2.183423566 2.169102903 2.166763174 2.179296519 2.206160981 2.243070277 2.283615044 2.322587527 2.376713796 2.768750225
//
IT	4241
RD	7
LK	-332398.881186
QD	-326.585144 -> -277.059955
RI	0.0049809863
TR	0.075687	0.020430
MT	8.354549
MM	C_pi: 1.583202, n_recomb: 35940.954287
RS	0	0.000000	49.774369	5.185160	0.000144	0.000002
RS	1	0.007297	49.774369	5.563120	0.000155	0.000016
RS	2	0.015127	49.774369	5.968598	0.000166	0.000044
RS	3	0.023528	49.774369	6.403593	0.000178	0.000085
RS	4	0.032542	2.394474	142.538878	0.003966	0.001902
RS	5	0.042214	2.394474	152.316979	0.004238	0.002710
RS	6	0.052592	0.798723	485.549284	0.013510	0.009237
RS	7	0.063727	0.798723	513.568395	0.014289	0.011271
RS	8	0.075675	0.495596	870.268816	0.024214	0.019682
RS	9	0.088494	0.495596	909.199426	0.025297	0.022025
RS	10	0.102249	0.429261	1092.022816	0.030384	0.027010
RS	11	0.117008	0.429261	1130.875679	0.031465	0.029154
RS	12	0.132844	0.445658	1125.922030	0.031327	0.029558
RS	13	0.149835	0.445658	1161.493622	0.032317	0.031309
RS	14	0.168066	0.507693	1051.565238	0.029258	0.028781
RS	15	0.187628	0.507693	1084.363074	0.030171	0.030244
RS	16	0.208617	0.607453	935.221685	0.026021	0.026444
RS	17	0.231138	0.607453	965.877104	0.026874	0.027694
RS	18	0.255302	0.751266	807.609414	0.022470	0.023449
RS	19	0.281229	0.751266	836.328973	0.023270	0.024466
RS	20	0.309048	0.952248	684.356679	0.019041	0.020209
RS	21	0.338898	0.952248	711.050481	0.019784	0.020962
RS	22	0.370926	1.213819	580.463496	0.016150	0.017182
RS	23	0.405290	1.213819	605.033047	0.016834	0.017739
RS	24	0.442163	1.513082	506.464962	0.014092	0.014849
RS	25	0.481726	1.513082	529.116110	0.014722	0.015337
RS	26	0.524176	1.805702	463.423561	0.012894	0.013416
RS	27	0.569724	1.805702	484.643270	0.013484	0.013907
RS	28	0.618596	2.046490	447.124063	0.012441	0.012811
RS	29	0.671034	2.046490	467.437837	0.013006	0.013328
RS	30	0.727298	2.204168	453.332295	0.012613	0.012915
RS	31	0.787669	2.204168	473.100891	0.013163	0.013482
RS	32	0.852444	2.274906	477.644079	0.013290	0.013626
RS	33	0.921947	2.274906	496.889199	0.013825	0.014245
RS	34	0.996521	2.282961	513.956378	0.014300	0.014769
RS	35	1.076538	2.282961	532.236925	0.014809	0.015394
RS	36	1.162393	2.260669	555.053351	0.015443	0.016087
RS	37	1.254513	2.260669	571.482816	0.015901	0.016651
RS	38	1.353356	2.232734	593.795992	0.016521	0.017313
RS	39	1.459412	2.232734	607.198365	0.016894	0.017751
RS	40	1.573206	2.213334	624.001946	0.017362	0.018225
RS	41	1.695305	2.213334	633.144010	0.017616	0.018489
RS	42	1.826313	2.209352	640.921989	0.017833	0.018677
RS	43	1.966882	2.209352	644.760212	0.017939	0.018742
RS	44	2.117708	2.223512	641.613727	0.017852	0.018597
RS	45	2.279541	2.223512	639.500875	0.017793	0.018457
RS	46	2.453183	2.254707	625.560721	0.017405	0.017998
RS	47	2.639496	2.254707	617.324956	0.017176	0.017670
RS	48	2.839405	2.297651	594.691666	0.016546	0.016973
RS	49	3.053901	2.297651	580.546529	0.016153	0.016491
RS	50	3.284051	2.344710	552.130552	0.015362	0.015657
RS	51	3.530995	2.344710	532.533373	0.014817	0.015054
RS	52	3.795959	2.389702	500.616435	0.013929	0.014153
RS	53	4.080258	2.389702	476.248006	0.013251	0.013452
RS	54	4.385303	2.451571	438.510323	0.012201	0.012421
RS	55	4.712609	2.451571	411.105548	0.011438	0.011661
RS	56	5.063798	2.451571	381.634760	0.010618	0.010851
RS	57	5.440616	2.451571	350.550940	0.009754	0.010002
RS	58	5.844930	2.905908	272.231880	0.007574	0.007928
RS	59	6.278749	2.905908	251.338526	0.006993	0.007337
RS	60	6.744224	2.905908	229.515430	0.006386	0.006717
RS	61	7.243667	2.905908	207.132860	0.005763	0.006078
RS	62	7.779555	2.905908	184.585023	0.005136	0.005430
RS	63	8.354549	2.905908	869.108323	0.024182	0.025881
PA	4+25*2+4+6 0.075686519 0.020430111 8.354549017 49.774369172 2.394474210 0.798723250 0.495595929 0.429261377 0.445658056 0.507693341 0.607453210 0.751266068 0.952247718 1.213818618 1.513082258 1.805701658 2.046489986 2.204167920 2.274906265 2.282960525 2.260669042 2.232734440 2.213334087 2.209351914 2.223512145 2.254706681 2.297650906 2.344710114 2.389701786 2.451570888 2.905908124
//
IT	4480
RD	8
LK	-332302.460047
QD	-296.767236 -> -252.991297
RI	0.0037160180
TR	0.073997	0.020872
MT	8.467433
MM	C_pi: 1.625535, n_recomb: 37671.538978
RS	0	0.000000	93.343390	2.904875	0.000077	0.000001
RS	1	0.007320	93.343390	3.117502	0.000083	0.000009
RS	2	0.015176	93.343390	3.345691	0.000089	0.000024
RS	3	0.023606	93.343390	3.590583	0.000095	0.000047
RS	4	0.032654	3.039042	118.173413	0.003137	0.001560
RS	5	0.042364	3.039042	126.417490	0.003356	0.002204
RS	6	0.052785	0.888022	460.651688	0.012228	0.008569
RS	7	0.063969	0.888022	488.018314	0.012955	0.010392
RS	8	0.075971	0.518038	880.862097	0.023383	0.019292
RS	9	0.088852	0.518038	921.417399	0.024459	0.021487
RS	10	0.102676	0.436021	1139.937566	0.030260	0.027089
RS	11	0.117511	0.436021	1181.180606	0.031355	0.029145
RS	12	0.133433	0.446747	1192.023119	0.031643	0.029907
RS	13	0.150520	0.446747	1229.788177	0.032645	0.031609
RS	14	0.168858	0.505741	1120.376205	0.029741	0.029204
RS	15	0.188538	0.505741	1155.106626	0.030663	0.030646
RS	16	0.209658	0.603334	998.938345	0.026517	0.026842
RS	17	0.232325	0.603334	1031.373086	0.027378	0.028097
RS	18	0.256651	0.746509	861.740956	0.022875	0.023754
RS	19	0.282757	0.746509	892.151865	0.023682	0.024793
RS	20	0.310774	0.950850	726.355355	0.019281	0.020365
RS	21	0.340843	0.950850	754.634560	0.020032	0.021145
RS	22	0.373112	1.222672	610.722420	0.016212	0.017177
RS	23	0.407743	1.222672	636.703068	0.016901	0.017759
RS	24	0.444909	1.539322	527.885253	0.014013	0.014720
RS	25	0.484796	1.539322	551.750448	0.014646	0.015224
RS	26	0.527602	1.852230	479.545920	0.012730	0.013211
RS	27	0.573542	1.852230	501.834803	0.013321	0.013710
RS	28	0.622844	2.109732	461.010859	0.012238	0.012573
RS	29	0.675756	2.109732	482.335513	0.012804	0.013093
RS	30	0.732540	2.275292	467.545172	0.012411	0.012678
RS	31	0.793481	2.275292	488.350701	0.012963	0.013243
RS	32	0.858883	2.344153	494.339502	0.013122	0.013415
RS	33	0.929072	2.344153	514.700721	0.013663	0.014028
RS	34	1.004398	2.344249	534.692509	0.014194	0.014602
RS	35	1.085239	2.344249	554.163992	0.014710	0.015222
RS	36	1.171997	2.312556	580.574167	0.015411	0.015975
RS	37	1.265106	2.312556	598.202518	0.015879	0.016538
RS	38	1.365030	2.276811	623.953429	0.016563	0.017259
RS	39	1.472268	2.276811	638.455037	0.016948	0.017702
RS	40	1.587356	2.252527	657.845560	0.017463	0.018222
RS	41	1.710869	2.252527	667.877706	0.017729	0.018496
RS	42	1.843422	2.246907	676.949284	0.017970	0.018708
RS	43	1.985678	2.246907	681.395407	0.018088	0.018787
RS	44	2.138347	2.262500	678.123461	0.018001	0.018646
RS	45	2.302192	2.262500	676.320967	0.017953	0.018523
RS	46	2.478029	2.297656	661.063463	0.017548	0.018051
RS	47	2.666738	2.297656	652.873579	0.017331	0.017744
RS	48	2.869260	2.346162	628.228518	0.016676	0.017030
RS	49	3.086606	2.346162	613.909591	0.016296	0.016570
RS	50	3.319861	2.399248	583.308641	0.015484	0.015720
RS	51	3.570191	2.399248	563.338705	0.014954	0.015140
RS	52	3.838845	2.449811	529.367502	0.014052	0.014228
RS	53	4.127163	2.449811	504.416634	0.013390	0.013549
RS	54	4.436586	2.518875	464.253326	0.012324	0.012503
RS	55	4.768659	2.518875	436.130609	0.011577	0.011762
RS	56	5.125039	2.518875	405.736238	0.010770	0.010969
RS	57	5.507505	2.518875	373.530875	0.009915	0.010131
RS	58	5.917968	3.034116	286.409690	0.007603	0.007918
RS	59	6.358476	3.034116	265.645455	0.007052	0.007361
RS	60	6.831228	3.034116	243.766207	0.006471	0.006771
RS	61	7.338586	3.034116	221.136504	0.005870	0.006158
RS	62	7.883081	3.034116	198.151605	0.005260	0.005531
RS	63	8.467433	3.034116	962.887903	0.025560	0.027172
PA	4+25*2+4+6 0.073997275 0.020872420 8.467432824 93.343390046 3.039042326 0.888021807 0.518038393 0.436020986 0.446746939 0.505740667 0.603334298 0.746508753 0.950850100 1.222671848 1.539321546 1.852229761 2.109732385 2.275292115 2.344152995 2.344248728 2.312556098 2.276810981 2.252527419 2.246907121 2.262499776 2.297655891 2.346162119 2.399248345 2.449811477 2.518875192 3.034116137
//
IT	4980
RD	9
LK	-332217.136003
QD	-270.547473 -> -231.642697
RI	0.0028527942
TR	0.072438	0.021295
MT	8.571005
MM	C_pi: 1.665311, n_recomb: 39344.303695
RS	0	0.000000	171.609599	1.653605	0.000042	0.000001
RS	1	0.007340	171.609599	1.775050	0.000045	0.000005
RS	2	0.015220	171.609599	1.905420	0.000048	0.000014
RS	3	0.023677	171.609599	2.045371	0.000052	0.000027
RS	4	0.032755	3.809970	98.771548	0.002510	0.001291
RS	5	0.042500	3.809970	105.752349	0.002688	0.001809
RS	6	0.052960	0.981197	437.713162	0.011125	0.007976
RS	7	0.064188	0.981197	464.359937	0.011802	0.009620
RS	8	0.076240	0.540392	888.924173	0.022593	0.018907
RS	9	0.089176	0.540392	930.921262	0.023661	0.020973
RS	10	0.103063	0.443078	1183.300295	0.030076	0.027117
RS	11	0.117968	0.443078	1226.835089	0.031182	0.029094
RS	12	0.133968	0.448607	1253.396155	0.031857	0.030184
RS	13	0.151142	0.448607	1293.305802	0.032871	0.031841
RS	14	0.169577	0.504916	1185.122864	0.030122	0.029557
RS	15	0.189364	0.504916	1221.744483	0.031053	0.030978
RS	16	0.210605	0.600508	1059.644353	0.026933	0.027189
RS	17	0.233404	0.600508	1093.810425	0.027801	0.028443
RS	18	0.257877	0.742871	913.885535	0.023228	0.024031
RS	19	0.284147	0.742871	945.937736	0.024043	0.025083
RS	20	0.312344	0.949889	767.063727	0.019496	0.020513
RS	21	0.342612	0.949889	796.884508	0.020254	0.021313
RS	22	0.375101	1.230769	640.063726	0.016268	0.017180
RS	23	0.409975	1.230769	667.417140	0.016964	0.017781
RS	24	0.447409	1.563459	548.578691	0.013943	0.014608
RS	25	0.487591	1.563459	573.619709	0.014579	0.015124
RS	26	0.530722	1.895580	495.039742	0.012582	0.013029
RS	27	0.577020	1.895580	518.356820	0.013175	0.013532
RS	28	0.626715	2.169161	474.290440	0.012055	0.012359
RS	29	0.680059	2.169161	496.581813	0.012621	0.012879
RS	30	0.737318	2.342355	481.099867	0.012228	0.012461
RS	31	0.798780	2.342355	502.896156	0.012782	0.013023
RS	32	0.864753	2.409428	510.265605	0.012969	0.013219
RS	33	0.935569	2.409428	531.697624	0.013514	0.013827
RS	34	1.011584	2.401870	554.533636	0.014094	0.014444
RS	35	1.093178	2.401870	575.155960	0.014619	0.015059
RS	36	1.180761	2.361153	605.102543	0.015380	0.015867
RS	37	1.274774	2.361153	623.898755	0.015857	0.016429
RS	38	1.375687	2.317914	653.067980	0.016599	0.017204
RS	39	1.484008	2.317914	668.648702	0.016995	0.017651
RS	40	1.600279	2.288916	690.639857	0.017554	0.018214
RS	41	1.725086	2.288916	701.552670	0.017831	0.018498
RS	42	1.859053	2.281638	711.951437	0.018095	0.018736
RS	43	2.002855	2.281638	717.005564	0.018224	0.018827
RS	44	2.157212	2.298453	713.652468	0.018139	0.018692
RS	45	2.322899	2.298453	712.168477	0.018101	0.018585
RS	46	2.500748	2.337199	695.646741	0.017681	0.018104
RS	47	2.691652	2.337199	687.517047	0.017474	0.017817
RS	48	2.896569	2.390804	660.918125	0.016798	0.017087
RS	49	3.116528	2.390804	646.444099	0.016430	0.016649
RS	50	3.352632	2.449435	613.718291	0.015599	0.015784
RS	51	3.606068	2.449435	593.397564	0.015082	0.015225
RS	52	3.878106	2.505127	557.429870	0.014168	0.014305
RS	53	4.170113	2.505127	531.922177	0.013520	0.013645
RS	54	4.483554	2.580847	489.392975	0.012439	0.012586
RS	55	4.820003	2.580847	460.579916	0.011706	0.011863
RS	56	5.181149	2.580847	429.296422	0.010911	0.011084
RS	57	5.568803	2.580847	396.010132	0.010065	0.010257
RS	58	5.984913	3.155573	300.037423	0.007626	0.007912
RS	59	6.431567	3.155573	279.425408	0.007102	0.007386
RS	60	6.911007	3.155573	257.527283	0.006545	0.006823
RS	61	7.425640	3.155573	234.700452	0.005965	0.006233
RS	62	7.978048	3.155573	211.339069	0.005372	0.005625
RS	63	8.571005	3.155573	1056.962468	0.026864	0.028423
PA	4+25*2+4+6 0.072438249 0.021294595 8.571004996 171.609599256 3.809969890 0.981197210 0.540392217 0.443077901 0.448607078 0.504915913 0.600508010 0.742870810 0.949888891 1.230768766 1.563458589 1.895579572 2.169160758 2.342354663 2.409427950 2.401870366 2.361152646 2.317914374 2.288915935 2.281637908 2.298453330 2.337199112 2.390804212 2.449434991 2.505127412 2.580846801 3.155573080
//
IT	4981
RD	10
LK	-332141.252723
QD	-247.352012 -> -212.643918
RI	0.0022397332
TR	0.070991	0.021695
MT	8.667539
MM	C_pi: 1.703107, n_recomb: 40964.149539
RS	0	0.000000	310.176496	0.954308	0.000023	0.000000
RS	1	0.007359	310.176496	1.024597	0.000025	0.000003
RS	2	0.015260	310.176496	1.100068	0.000027	0.000008
RS	3	0.023742	310.176496	1.181104	0.000029	0.000015
RS	4	0.032849	4.723926	83.180575	0.002031	0.001076
RS	5	0.042625	4.723926	89.120394	0.002176	0.001498
RS	6	0.053121	1.078052	416.658989	0.010171	0.007447
RS	7	0.064390	1.078052	442.556577	0.010804	0.008937
RS	8	0.076488	0.562545	895.171311	0.021853	0.018530
RS	9	0.089476	0.562545	938.456867	0.022909	0.020483
RS	10	0.103420	0.450249	1223.018988	0.029856	0.027107
RS	11	0.118390	0.450249	1268.754540	0.030972	0.029014
RS	12	0.134462	0.450958	1310.858489	0.032000	0.030403
RS	13	0.151716	0.450958	1352.866272	0.033026	0.032021
RS	14	0.170241	0.504862	1246.440147	0.030428	0.029857
RS	15	0.190128	0.504862	1284.915744	0.031367	0.031257
RS	16	0.211479	0.598585	1117.789415	0.027287	0.027495
RS	17	0.234402	0.598585	1153.644530	0.028162	0.028747
RS	18	0.259011	0.740013	964.340508	0.023541	0.024285
RS	19	0.285432	0.740013	997.989220	0.024363	0.025348
RS	20	0.313796	0.949169	806.679465	0.019692	0.020654
RS	21	0.344248	0.949169	838.002170	0.020457	0.021472
RS	22	0.376942	1.238150	668.608176	0.016322	0.017189
RS	23	0.412041	1.238150	697.299611	0.017022	0.017806
RS	24	0.449723	1.585776	568.616993	0.013881	0.014511
RS	25	0.490178	1.585776	594.799140	0.014520	0.015036
RS	26	0.533611	1.936282	509.934181	0.012448	0.012865
RS	27	0.580240	1.936282	534.241935	0.013042	0.013372
RS	28	0.630300	2.225520	486.965087	0.011888	0.012163
RS	29	0.684044	2.225520	510.182456	0.012454	0.012683
RS	30	0.741744	2.406298	493.976523	0.012059	0.012262
RS	31	0.803689	2.406298	516.720657	0.012614	0.012820
RS	32	0.870194	2.471794	525.389682	0.012826	0.013037
RS	33	0.941593	2.471794	547.850306	0.013374	0.013638
RS	34	1.018246	2.456945	573.434626	0.013998	0.014294
RS	35	1.100540	2.456945	595.170866	0.014529	0.014905
RS	36	1.188890	2.407598	628.578588	0.015345	0.015761
RS	37	1.283742	2.407598	648.515578	0.015831	0.016323
RS	38	1.385575	2.357168	681.072695	0.016626	0.017147
RS	39	1.494901	2.357168	697.718003	0.017032	0.017599
RS	40	1.612274	2.323600	722.322754	0.017633	0.018203
RS	41	1.738283	2.323600	734.114511	0.017921	0.018496
RS	42	1.873567	2.314634	745.883461	0.018208	0.018758
RS	43	2.018806	2.314634	751.555250	0.018347	0.018862
RS	44	2.174733	2.332467	748.184086	0.018264	0.018733
RS	45	2.342136	2.332467	747.037173	0.018236	0.018643
RS	46	2.521858	2.374451	729.327345	0.017804	0.018155
RS	47	2.714806	2.374451	721.282204	0.017608	0.017886
RS	48	2.921954	2.432717	692.810613	0.016913	0.017143
RS	49	3.144346	2.432717	678.208630	0.016556	0.016725
RS	50	3.383104	2.496442	643.435557	0.015707	0.015849
RS	51	3.639433	2.496442	622.792221	0.015203	0.015309
RS	52	3.914626	2.556841	584.899631	0.014278	0.014382
RS	53	4.210071	2.556841	558.863795	0.013643	0.013739
RS	54	4.527258	2.638692	514.039689	0.012549	0.012669
RS	55	4.867788	2.638692	484.562907	0.011829	0.011962
RS	56	5.233379	2.638692	452.422140	0.011044	0.011196
RS	57	5.625873	2.638692	418.091351	0.010206	0.010379
RS	58	6.047253	3.271439	313.237125	0.007647	0.007909
RS	59	6.499642	3.271439	292.792432	0.007148	0.007410
RS	60	6.985324	3.271439	270.902343	0.006613	0.006872
RS	61	7.506749	3.271439	247.916116	0.006052	0.006304
RS	62	8.066546	3.271439	224.225207	0.005474	0.005714
RS	63	8.667539	3.271439	1151.463620	0.028109	0.029634
PA	4+25*2+4+6 0.070990604 0.021695117 8.667539314 310.176495809 4.723926002 1.078051713 0.562545404 0.450248820 0.450957762 0.504861983 0.598585206 0.740012541 0.949168712 1.238149909 1.585776331 1.936282317 2.225519811 2.406298432 2.471793947 2.456945030 2.407597667 2.357167957 2.323599721 2.314633855 2.332467042 2.374451165 2.432717204 2.496441580 2.556840598 2.638691976 3.271439259
//
IT	4328
RD	11
LK	-332073.519670
QD	-226.741204 -> -195.681645
RI	0.0017889782
TR	0.069642	0.022074
MT	8.758234
MM	C_pi: 1.739241, n_recomb: 42534.295631
RS	0	0.000000	552.888836	0.556831	0.000013	0.000000
RS	1	0.007377	552.888836	0.597950	0.000014	0.000002
RS	2	0.015298	552.888836	0.642108	0.000015	0.000005
RS	3	0.023803	552.888836	0.689530	0.000016	0.000009
RS	4	0.032936	5.800040	70.525339	0.001658	0.000903
RS	5	0.042742	5.800040	75.603659	0.001777	0.001250
RS	6	0.053272	1.178561	397.290859	0.009340	0.006971
RS	7	0.064578	1.178561	422.430427	0.009932	0.008330
RS	8	0.076719	0.584465	900.007201	0.021160	0.018163
RS	9	0.089755	0.584465	944.448806	0.022204	0.020017
RS	10	0.103752	0.457445	1259.655473	0.029615	0.027068
RS	11	0.118783	0.457445	1307.505826	0.030740	0.028913
RS	12	0.134922	0.453630	1364.953738	0.032091	0.030579
RS	13	0.152251	0.453630	1409.014025	0.033127	0.032162
RS	14	0.170859	0.505344	1304.779430	0.030676	0.030113
RS	15	0.190840	0.505344	1345.073431	0.031623	0.031494
RS	16	0.212295	0.597303	1173.695809	0.027594	0.027768
RS	17	0.235332	0.597303	1211.200695	0.028476	0.029016
RS	18	0.260068	0.737692	1013.326344	0.023824	0.024520
RS	19	0.286630	0.737692	1048.529775	0.024651	0.025591
RS	20	0.315150	0.948546	845.346935	0.019874	0.020792
RS	21	0.345775	0.948546	878.134358	0.020645	0.021624
RS	22	0.378659	1.244804	696.461203	0.016374	0.017205
RS	23	0.413968	1.244804	726.458336	0.017079	0.017836
RS	24	0.451882	1.606428	588.065777	0.013826	0.014427
RS	25	0.492593	1.606428	615.356876	0.014467	0.014960
RS	26	0.536308	1.974617	524.273337	0.012326	0.012718
RS	27	0.583246	1.974617	549.536955	0.012920	0.013227
RS	28	0.633648	2.279206	499.062463	0.011733	0.011985
RS	29	0.687767	2.279206	523.167800	0.012300	0.012503
RS	30	0.745879	2.467607	506.194826	0.011901	0.012078
RS	31	0.808277	2.467607	529.846374	0.012457	0.012631
RS	32	0.875279	2.531801	539.723236	0.012689	0.012866
RS	33	0.947223	2.531801	563.172233	0.013240	0.013461
RS	34	1.024474	2.510047	591.398010	0.013904	0.014151
RS	35	1.107423	2.510047	614.212665	0.014440	0.014757
RS	36	1.196492	2.452449	650.996683	0.015305	0.015657
RS	37	1.292131	2.452449	672.048588	0.015800	0.016219
RS	38	1.394825	2.395109	707.952958	0.016644	0.017088
RS	39	1.505095	2.395109	725.649936	0.017060	0.017545
RS	40	1.623498	2.357105	752.874510	0.017700	0.018187
RS	41	1.750637	2.357105	765.546021	0.017998	0.018489
RS	42	1.887154	2.346421	778.729082	0.018308	0.018775
RS	43	2.033741	2.346421	785.031665	0.018456	0.018892
RS	44	2.191142	2.365077	781.714296	0.018378	0.018770
RS	45	2.360154	2.365077	780.926913	0.018360	0.018696
RS	46	2.541633	2.409976	762.116036	0.017918	0.018203
RS	47	2.736500	2.409976	754.183558	0.017731	0.017952
RS	48	2.945742	2.472496	723.932468	0.017020	0.017198
RS	49	3.170419	2.472496	709.232680	0.016674	0.016798
RS	50	3.411669	2.540889	672.500956	0.015811	0.015912
RS	51	3.670716	2.540889	651.564931	0.015319	0.015391
RS	52	3.948873	2.605599	611.825314	0.014384	0.014458
RS	53	4.247548	2.605599	585.290434	0.013760	0.013831
RS	54	4.568256	2.693085	538.248075	0.012654	0.012751
RS	55	4.912622	2.693085	508.132842	0.011946	0.012058
RS	56	5.282391	2.693085	475.164481	0.011171	0.011304
RS	57	5.679437	2.693085	439.822693	0.010340	0.010497
RS	58	6.105772	3.382326	326.078210	0.007666	0.007907
RS	59	6.563556	3.382326	305.810679	0.007190	0.007434
RS	60	7.055110	3.382326	283.948643	0.006676	0.006919
RS	61	7.582925	3.382326	260.832538	0.006132	0.006371
RS	62	8.149676	3.382326	236.849924	0.005568	0.005798
RS	63	8.758234	3.382326	1246.351877	0.029302	0.030805
PA	4+25*2+4+6 0.069641901 0.022074314 8.758233971 552.888836159 5.800040343 1.178560798 0.584465112 0.457444765 0.453630198 0.505344419 0.597303065 0.737692450 0.948545936 1.244803670 1.606428493 1.974617374 2.279206453 2.467606977 2.531801030 2.510047280 2.452448982 2.395109204 2.357104997 2.346420513 2.365076950 2.409975905 2.472496266 2.540888590 2.605598708 2.693085102 3.382325719
//
IT	4565
RD	12
LK	-332012.880458
QD	-208.357241 -> -180.488957
RI	0.0014488122
TR	0.068383	0.022433
MT	8.843764
MM	C_pi: 1.773889, n_recomb: 44056.853972
RS	0	0.000000	972.583566	0.328379	0.000007	0.000000
RS	1	0.007393	972.583566	0.352684	0.000008	0.000001
RS	2	0.015333	972.583566	0.378790	0.000009	0.000003
RS	3	0.023860	972.583566	0.406831	0.000009	0.000005
RS	4	0.033017	7.059125	60.160075	0.001366	0.000762
RS	5	0.042851	7.059125	64.521901	0.001465	0.001050
RS	6	0.053412	1.282657	379.431584	0.008612	0.006543
RS	7	0.064754	1.282657	403.817588	0.009166	0.007787
RS	8	0.076934	0.606151	903.672940	0.020512	0.017808
RS	9	0.090015	0.606151	949.153330	0.021544	0.019574
RS	10	0.104063	0.464608	1293.609944	0.029362	0.027007
RS	11	0.119150	0.464608	1343.492448	0.030495	0.028798
RS	12	0.135352	0.456510	1416.073489	0.032142	0.030718
RS	13	0.152752	0.456510	1462.140060	0.033188	0.032270
RS	14	0.171438	0.506204	1360.457792	0.030880	0.030334
RS	15	0.191506	0.506204	1402.534582	0.031835	0.031698
RS	16	0.213058	0.596481	1227.585852	0.027864	0.028015
RS	17	0.236202	0.596481	1266.702411	0.028752	0.029258
RS	18	0.261058	0.735744	1060.989247	0.024082	0.024741
RS	19	0.287752	0.735744	1097.706959	0.024916	0.025818
RS	20	0.316419	0.947915	883.167333	0.020046	0.020927
RS	21	0.347205	0.947915	917.383384	0.020823	0.021772
RS	22	0.380268	1.250732	723.690877	0.016426	0.017227
RS	23	0.415774	1.250732	754.962612	0.017136	0.017869
RS	24	0.453906	1.625511	606.976471	0.013777	0.014355
RS	25	0.494857	1.625511	635.345978	0.014421	0.014894
RS	26	0.538836	2.010766	538.092995	0.012214	0.012585
RS	27	0.586066	2.010766	564.279531	0.012808	0.013095
RS	28	0.636788	2.330459	510.611396	0.011590	0.011821
RS	29	0.691259	2.330459	535.568636	0.012156	0.012338
RS	30	0.749758	2.526571	517.778751	0.011753	0.011907
RS	31	0.812582	2.526571	542.299018	0.012309	0.012456
RS	32	0.880050	2.589755	553.290082	0.012559	0.012704
RS	33	0.952507	2.589755	577.688446	0.013112	0.013294
RS	34	1.030320	2.561482	608.443250	0.013810	0.014014
RS	35	1.113886	2.561482	632.301293	0.014352	0.014616
RS	36	1.203630	2.495989	672.369950	0.015261	0.015555
RS	37	1.300009	2.495989	694.510768	0.015764	0.016117
RS	38	1.403514	2.431995	733.714155	0.016654	0.017028
RS	39	1.514671	2.431995	752.449520	0.017079	0.017490
RS	40	1.634046	2.389678	782.292831	0.017756	0.018167
RS	41	1.762246	2.389678	795.844779	0.018064	0.018478
RS	42	1.899924	2.377240	810.485120	0.018396	0.018787
RS	43	2.047781	2.377240	817.431800	0.018554	0.018916
RS	44	2.206570	2.396541	814.241742	0.018482	0.018803
RS	45	2.377097	2.396541	813.836767	0.018472	0.018743
RS	46	2.560232	2.444058	794.016786	0.018023	0.018247
RS	47	2.756907	2.444058	786.225470	0.017846	0.018013
RS	48	2.968122	2.510462	754.292596	0.017121	0.017251
RS	49	3.194952	2.510462	739.525437	0.016786	0.016868
RS	50	3.438553	2.583127	700.928626	0.015910	0.015974
RS	51	3.700162	2.583127	679.729779	0.015428	0.015470
RS	52	3.981113	2.651779	638.224430	0.014486	0.014532
RS	53	4.282836	2.651779	611.219108	0.013873	0.013921
RS	54	4.606864	2.744432	562.038644	0.012757	0.012831
RS	55	4.954849	2.744432	531.309082	0.012060	0.012152
RS	56	5.328561	2.744432	497.541276	0.011293	0.011409
RS	57	5.729902	2.744432	461.220120	0.010469	0.010610
RS	58	6.160914	3.488581	338.598282	0.007685	0.007907
RS	59	6.623792	3.488581	318.514398	0.007230	0.007457
RS	60	7.120891	3.488581	296.695873	0.006734	0.006964
RS	61	7.654741	3.488581	273.473868	0.006207	0.006434
RS	62	8.228059	3.488581	249.231138	0.005657	0.005876
RS	63	8.843764	3.488581	1341.494693	0.030449	0.031935
PA	4+25*2+4+6 0.068382938 0.022433309 8.843763600 972.583566098 7.059124837 1.282657489 0.606151460 0.464608481 0.456509686 0.506204190 0.596480516 0.735744408 0.947915427 1.250732234 1.625511205 2.010766166 2.330459341 2.526571097 2.589754790 2.561482165 2.495988783 2.431994867 2.389677501 2.377239526 2.396541358 2.444058160 2.510461718 2.583127043 2.651779194 2.744432362 3.488581231
//
IT	3823
RD	13
LK	-331958.450928
QD	-191.903721 -> -166.839774
RI	0.0011863440
TR	0.067205	0.022773
MT	8.924731
MM	C_pi: 1.807186, n_recomb: 45533.307627
RS	0	0.000000	1686.301381	0.196018	0.000004	0.000000
RS	1	0.007408	1686.301381	0.210557	0.000005	0.000001
RS	2	0.015366	1686.301381	0.226176	0.000005	0.000002
RS	3	0.023913	1686.301381	0.242956	0.000005	0.000003
RS	4	0.033093	8.524166	51.599350	0.001133	0.000647
RS	5	0.042953	8.524166	55.362086	0.001216	0.000887
RS	6	0.053544	1.390345	362.901990	0.007970	0.006155
RS	7	0.064919	1.390345	386.546379	0.008489	0.007299
RS	8	0.077137	0.627605	906.351147	0.019905	0.017465
RS	9	0.090260	0.627605	952.765679	0.020925	0.019151
RS	10	0.104356	0.471710	1325.170728	0.029103	0.026930
RS	11	0.119495	0.471710	1377.005570	0.030242	0.028671
RS	12	0.135756	0.459524	1464.500458	0.032163	0.030829
RS	13	0.153223	0.459524	1512.526584	0.033218	0.032354
RS	14	0.171982	0.507336	1413.707215	0.031048	0.030527
RS	15	0.192132	0.507336	1457.530924	0.032010	0.031874
RS	16	0.213775	0.595994	1279.624993	0.028103	0.028239
RS	17	0.237021	0.595994	1320.315802	0.028997	0.029477
RS	18	0.261989	0.734058	1107.433665	0.024321	0.024950
RS	19	0.288807	0.734058	1145.626119	0.025160	0.026032
RS	20	0.317612	0.947218	920.210217	0.020210	0.021059
RS	21	0.348551	0.947218	955.819541	0.020992	0.021915
RS	22	0.381781	1.255957	750.347698	0.016479	0.017254
RS	23	0.417474	1.255957	782.863863	0.017193	0.017907
RS	24	0.455811	1.643125	625.387424	0.013735	0.014291
RS	25	0.496989	1.643125	654.806109	0.014381	0.014836
RS	26	0.541216	2.044881	551.425155	0.012110	0.012464
RS	27	0.588721	2.044881	578.503305	0.012705	0.012975
RS	28	0.639745	2.379465	521.640772	0.011456	0.011670
RS	29	0.694549	2.379465	547.415625	0.012022	0.012184
RS	30	0.753413	2.583388	528.759767	0.011613	0.011747
RS	31	0.816638	2.583388	554.111731	0.012169	0.012291
RS	32	0.884547	2.645871	566.120085	0.012433	0.012552
RS	33	0.957487	2.645871	591.429921	0.012989	0.013136
RS	34	1.035831	2.611443	624.601608	0.013717	0.013882
RS	35	1.119979	2.611443	649.468340	0.014264	0.014480
RS	36	1.210361	2.538395	692.723095	0.015214	0.015455
RS	37	1.307439	2.538395	715.926319	0.015723	0.016017
RS	38	1.411709	2.467986	758.372102	0.016655	0.016966
RS	39	1.523704	2.467986	778.131550	0.017089	0.017433
RS	40	1.643996	2.421460	810.588176	0.017802	0.018144
RS	41	1.773200	2.421460	825.019956	0.018119	0.018464
RS	42	1.911976	2.407240	841.155283	0.018473	0.018795
RS	43	2.061033	2.407240	848.758163	0.018640	0.018936
RS	44	2.221133	2.427030	845.766474	0.018575	0.018832
RS	45	2.393095	2.427030	845.765751	0.018575	0.018786
RS	46	2.577795	2.476895	825.029641	0.018119	0.018289
RS	47	2.776180	2.476895	817.406997	0.017952	0.018070
RS	48	2.989261	2.546843	783.891832	0.017216	0.017301
RS	49	3.218129	2.546843	769.086779	0.016891	0.016935
RS	50	3.463953	2.623424	728.718792	0.016004	0.016035
RS	51	3.727988	2.623424	707.286258	0.015533	0.015546
RS	52	4.011585	2.695676	664.098246	0.014585	0.014605
RS	53	4.316191	2.695676	636.650300	0.013982	0.014007
RS	54	4.643365	2.793062	585.413567	0.012857	0.012911
RS	55	4.994777	2.793062	554.092962	0.012169	0.012244
RS	56	5.372223	2.793062	519.552829	0.011410	0.011511
RS	57	5.777632	2.793062	482.282757	0.010592	0.010719
RS	58	6.213077	3.590505	350.817470	0.007705	0.007909
RS	59	6.680781	3.590505	330.921493	0.007268	0.007480
RS	60	7.183135	3.590505	309.158763	0.006790	0.007006
RS	61	7.722705	3.590505	285.850870	0.006278	0.006493
RS	62	8.302250	3.590505	261.375072	0.005740	0.005951
RS	63	8.924731	3.590505	1436.710572	0.031553	0.033026
PA	4+25*2+4+6 0.067205122 0.022773111 8.924730674 1686.301380737 8.524165757 1.390345203 0.627605412 0.471709807 0.459524130 0.507335765 0.595993582 0.734057616 0.947217537 1.255956659 1.643124671 2.044880555 2.379465449 2.583387719 2.645870721 2.611442715 2.538394904 2.467986246 2.421460073 2.407240222 2.427029909 2.476894970 2.546843417 2.623424353 2.695676425 2.793061696 3.590504838
//
IT	4575
RD	14
LK	-331909.481703
QD	-177.132234 -> -154.542209
RI	0.0009803376
TR	0.066102	0.023095
MT	9.001401
MM	C_pi: 1.839205, n_recomb: 46965.103681
RS	0	0.000000	2891.151271	0.118078	0.000003	0.000000
RS	1	0.007423	2891.151271	0.126854	0.000003	0.000000
RS	2	0.015397	2891.151271	0.136283	0.000003	0.000001
RS	3	0.023963	2891.151271	0.146414	0.000003	0.000002
RS	4	0.033164	10.219355	44.479853	0.000947	0.000553
RS	5	0.043049	10.219355	47.739297	0.001016	0.000754
RS	6	0.053667	1.501567	347.562297	0.007400	0.005804
RS	7	0.065074	1.501567	370.482335	0.007888	0.006858
RS	8	0.077327	0.648836	908.169315	0.019337	0.017135
RS	9	0.090490	0.648836	955.423283	0.020343	0.018749
RS	10	0.104630	0.478731	1354.556110	0.028842	0.026840
RS	11	0.119820	0.478731	1408.265665	0.029985	0.028536
RS	12	0.136137	0.462624	1510.450846	0.032161	0.030916
RS	13	0.153665	0.462624	1560.389121	0.033224	0.032416
RS	14	0.172494	0.508662	1464.710823	0.031187	0.030695
RS	15	0.192721	0.508662	1510.244983	0.032157	0.032027
RS	16	0.214450	0.595755	1329.932818	0.028317	0.028445
RS	17	0.237791	0.595755	1372.160774	0.029217	0.029677
RS	18	0.262865	0.732554	1152.733593	0.024544	0.025148
RS	19	0.289800	0.732554	1192.361779	0.025388	0.026234
RS	20	0.318735	0.946412	956.526859	0.020367	0.021190
RS	21	0.349817	0.946412	993.494499	0.021154	0.022055
RS	22	0.383207	1.260496	776.472437	0.016533	0.017285
RS	23	0.419075	1.260496	810.203499	0.017251	0.017947
RS	24	0.457605	1.659349	643.331158	0.013698	0.014237
RS	25	0.498996	1.659349	673.770822	0.014346	0.014787
RS	26	0.543459	2.077070	564.300126	0.012015	0.012353
RS	27	0.591222	2.077070	592.239991	0.012610	0.012865
RS	28	0.642531	2.426348	532.180607	0.011331	0.011529
RS	29	0.697649	2.426348	558.740364	0.011897	0.012042
RS	30	0.756858	2.638181	539.170846	0.011480	0.011597
RS	31	0.820462	2.638181	565.318999	0.012037	0.012138
RS	32	0.888787	2.700253	578.252264	0.012312	0.012407
RS	33	0.962184	2.700253	604.436786	0.012870	0.012987
RS	34	1.041029	2.660017	639.913351	0.013625	0.013755
RS	35	1.125726	2.660017	665.754387	0.014176	0.014350
RS	36	1.216711	2.579723	712.096784	0.015162	0.015357
RS	37	1.314449	2.579723	736.335284	0.015678	0.015919
RS	38	1.419443	2.503126	781.959841	0.016650	0.016904
RS	39	1.532230	2.503126	802.727670	0.017092	0.017375
RS	40	1.653389	2.452490	837.785273	0.017838	0.018118
RS	41	1.783542	2.452490	853.094449	0.018164	0.018445
RS	42	1.923355	2.436460	870.758475	0.018541	0.018799
RS	43	2.073547	2.436460	879.027573	0.018717	0.018951
RS	44	2.234888	2.456594	876.302447	0.018659	0.018857
RS	45	2.408205	2.456594	876.725653	0.018668	0.018824
RS	46	2.594387	2.508562	855.164768	0.018209	0.018327
RS	47	2.794389	2.508562	847.736169	0.018050	0.018123
RS	48	3.009238	2.581745	812.737410	0.017305	0.017349
RS	49	3.240034	2.581745	797.921933	0.016990	0.016999
RS	50	3.487962	2.661911	755.876531	0.016094	0.016094
RS	51	3.754293	2.661911	734.237599	0.015634	0.015619
RS	52	4.040395	2.737449	689.448468	0.014680	0.014676
RS	53	4.347733	2.737449	661.584256	0.014087	0.014091
RS	54	4.677884	2.839157	608.374284	0.012954	0.012988
RS	55	5.032543	2.839157	576.484533	0.012275	0.012332
RS	56	5.413528	2.839157	541.197729	0.011523	0.011609
RS	57	5.822792	2.839157	503.007701	0.010710	0.010824
RS	58	6.262437	3.688251	362.750244	0.007724	0.007912
RS	59	6.734715	3.688251	343.044655	0.007304	0.007502
RS	60	7.242051	3.688251	321.347451	0.006842	0.007046
RS	61	7.787045	3.688251	297.970486	0.006345	0.006549
RS	62	8.372494	3.688251	273.284997	0.005819	0.006021
RS	63	9.001401	3.688251	1531.823503	0.032616	0.034078
PA	4+25*2+4+6 0.066102282 0.023095223 9.001400874 2891.151270746 10.219355451 1.501567409 0.648836211 0.478731296 0.462623556 0.508661679 0.595754861 0.732553861 0.946411761 1.260496296 1.659348568 2.077069732 2.426347846 2.638180641 2.700252860 2.660016761 2.579722836 2.503126316 2.452489781 2.436460187 2.456594245 2.508561968 2.581745213 2.661910652 2.737449312 2.839156526 3.688251473
//
IT	4628
RD	15
LK	-331865.331882
QD	-163.832280 -> -143.432117
RI	0.0008163774
TR	0.065069	0.023401
MT	9.074042
MM	C_pi: 1.870003, n_recomb: 48353.261739
RS	0	0.000000	4933.842165	0.071322	0.000001	0.000000
RS	1	0.007436	4933.842165	0.076633	0.000002	0.000000
RS	2	0.015426	4933.842165	0.082340	0.000002	0.000001
RS	3	0.024010	4933.842165	0.088472	0.000002	0.000001
RS	4	0.033232	12.171077	38.519929	0.000797	0.000474
RS	5	0.043139	12.171077	41.354498	0.000855	0.000644
RS	6	0.053784	1.616261	333.290204	0.006893	0.005483
RS	7	0.065220	1.616261	355.506458	0.007352	0.006459
RS	8	0.077506	0.669843	909.239222	0.018804	0.016817
RS	9	0.090707	0.669843	957.246675	0.019797	0.018367
RS	10	0.104888	0.485656	1381.957861	0.028580	0.026741
RS	11	0.120125	0.485656	1437.466452	0.029728	0.028396
RS	12	0.136495	0.465766	1554.115332	0.032141	0.030984
RS	13	0.154081	0.465766	1605.917342	0.033212	0.032461
RS	14	0.172976	0.510126	1513.606549	0.031303	0.030843
RS	15	0.193276	0.510126	1560.813803	0.032279	0.032161
RS	16	0.215085	0.595699	1378.599434	0.028511	0.028634
RS	17	0.238517	0.595699	1422.327286	0.029415	0.029861
RS	18	0.263690	0.731178	1196.937299	0.024754	0.025337
RS	19	0.290736	0.731178	1237.962321	0.025602	0.026425
RS	20	0.319793	0.945478	992.146007	0.020519	0.021318
RS	21	0.351011	0.945478	1030.437019	0.021311	0.022192
RS	22	0.384550	1.264384	802.088100	0.016588	0.017321
RS	23	0.420584	1.264384	837.004757	0.017310	0.017991
RS	24	0.459297	1.674256	660.832027	0.013667	0.014190
RS	25	0.500889	1.674256	692.265199	0.014317	0.014745
RS	26	0.545574	2.107432	576.740868	0.011928	0.012251
RS	27	0.593581	2.107432	605.513626	0.012523	0.012764
RS	28	0.645159	2.471207	542.256061	0.011214	0.011399
RS	29	0.700573	2.471207	569.569310	0.011779	0.011910
RS	30	0.760107	2.691049	549.040095	0.011355	0.011456
RS	31	0.824069	2.691049	575.950176	0.011911	0.011993
RS	32	0.892787	2.752977	589.721283	0.012196	0.012269
RS	33	0.966616	2.752977	616.744619	0.012755	0.012845
RS	34	1.045934	2.707264	654.414747	0.013534	0.013632
RS	35	1.131152	2.707264	681.195867	0.014088	0.014225
RS	36	1.222706	2.620019	730.524078	0.015108	0.015260
RS	37	1.321069	2.620019	755.769993	0.015630	0.015823
RS	38	1.426746	2.537435	804.508236	0.016638	0.016841
RS	39	1.540282	2.537435	826.267147	0.017088	0.017316
RS	40	1.662261	2.482781	863.907112	0.017867	0.018089
RS	41	1.793311	2.482781	880.089069	0.018201	0.018424
RS	42	1.934107	2.464922	899.308416	0.018599	0.018799
RS	43	2.085373	2.464922	908.251363	0.018784	0.018962
RS	44	2.247888	2.485268	905.858053	0.018734	0.018879
RS	45	2.422488	2.485268	906.722332	0.018752	0.018858
RS	46	2.610072	2.539117	884.424388	0.018291	0.018363
RS	47	2.811606	2.539117	877.212839	0.018142	0.018172
RS	48	3.028127	2.615253	840.827003	0.017389	0.017395
RS	49	3.260749	2.615253	826.026501	0.017083	0.017059
RS	50	3.510671	2.698701	782.395249	0.016181	0.016150
RS	51	3.779177	2.698701	760.575629	0.015730	0.015689
RS	52	4.067651	2.777235	714.266576	0.014772	0.014745
RS	53	4.377578	2.777235	686.011215	0.014187	0.014172
RS	54	4.710552	2.882886	630.910567	0.013048	0.013064
RS	55	5.068288	2.882886	598.472845	0.012377	0.012418
RS	56	5.452626	2.882886	562.464299	0.011632	0.011703
RS	57	5.865546	2.882886	523.382586	0.010824	0.010925
RS	58	6.309172	3.781983	374.401499	0.007743	0.007917
RS	59	6.785789	3.781983	354.887767	0.007339	0.007524
RS	60	7.297849	3.781983	333.264183	0.006892	0.007084
RS	61	7.847988	3.781983	309.832780	0.006408	0.006603
RS	62	8.439038	3.781983	284.958378	0.005893	0.006087
RS	63	9.074042	3.781983	1626.642444	0.033641	0.035093
PA	4+25*2+4+6 0.065068555 0.023400935 9.074042107 4933.842164692 12.171076759 1.616261087 0.669843429 0.485655618 0.465765727 0.510126189 0.595699181 0.731177933 0.945477602 1.264383897 1.674255512 2.107432171 2.471207153 2.691048616 2.752976722 2.707264468 2.620018704 2.537434684 2.482780571 2.464921835 2.485267662 2.539117077 2.615252532 2.698701252 2.777235391 2.882885777 3.781983121
//
IT	4240
RD	16
LK	-331825.451028
QD	-151.825673 -> -133.369792
RI	0.0006846833
TR	0.064098	0.023691
MT	9.142977
MM	C_pi: 1.899647, n_recomb: 49698.934732
RS	0	0.000000	8319.261852	0.043524	0.000001	0.000000
RS	1	0.007449	8319.261852	0.046770	0.000001	0.000000
RS	2	0.015453	8319.261852	0.050259	0.000001	0.000000
RS	3	0.024054	8319.261852	0.054009	0.000001	0.000001
RS	4	0.033295	14.407737	33.501013	0.000674	0.000409
RS	5	0.043224	14.407737	35.975249	0.000724	0.000553
RS	6	0.053893	1.734337	319.986056	0.006438	0.005191
RS	7	0.065357	1.734337	341.521514	0.006872	0.006097
RS	8	0.077675	0.690622	909.665515	0.018304	0.016513
RS	9	0.090911	0.690622	958.348787	0.019283	0.018002
RS	10	0.105132	0.492476	1407.533598	0.028321	0.026634
RS	11	0.120413	0.492476	1464.767852	0.029473	0.028252
RS	12	0.136832	0.468930	1595.633544	0.032106	0.031035
RS	13	0.154474	0.468930	1649.250767	0.033185	0.032491
RS	14	0.173431	0.511691	1560.514726	0.031399	0.030973
RS	15	0.193799	0.511691	1609.357456	0.032382	0.032278
RS	16	0.215685	0.595781	1425.706208	0.028687	0.028809
RS	17	0.239201	0.595781	1470.897009	0.029596	0.030030
RS	18	0.264469	0.729893	1240.089000	0.024952	0.025517
RS	19	0.291619	0.729893	1282.472462	0.025805	0.026608
RS	20	0.320792	0.944415	1027.088107	0.020666	0.021445
RS	21	0.352138	0.944415	1066.667887	0.021463	0.022326
RS	22	0.385818	1.267671	827.211382	0.016644	0.017359
RS	23	0.422008	1.267671	863.284778	0.017370	0.018038
RS	24	0.460894	1.687950	677.905145	0.013640	0.014149
RS	25	0.502676	1.687950	710.305107	0.014292	0.014708
RS	26	0.547571	2.136087	588.767708	0.011847	0.012158
RS	27	0.595810	2.136087	618.345713	0.012442	0.012672
RS	28	0.647643	2.514163	551.891264	0.011105	0.011277
RS	29	0.703337	2.514163	579.928011	0.011669	0.011786
RS	30	0.763179	2.742090	558.399181	0.011236	0.011323
RS	31	0.827479	2.742090	586.038441	0.011792	0.011856
RS	32	0.896570	2.804135	600.562412	0.012084	0.012138
RS	33	0.970806	2.804135	628.389876	0.012644	0.012709
RS	34	1.050573	2.753252	668.146522	0.013444	0.013514
RS	35	1.136282	2.753252	695.834081	0.014001	0.014104
RS	36	1.228376	2.659324	748.047787	0.015052	0.015166
RS	37	1.327330	2.659324	774.272957	0.015579	0.015729
RS	38	1.433655	2.570945	826.054548	0.016621	0.016777
RS	39	1.547901	2.570945	848.786101	0.017079	0.017256
RS	40	1.670657	2.512363	888.983886	0.017887	0.018057
RS	41	1.802558	2.512363	906.032249	0.018230	0.018400
RS	42	1.944284	2.492656	926.829894	0.018649	0.018796
RS	43	2.096568	2.492656	936.452086	0.018842	0.018969
RS	44	2.260196	2.513097	934.450451	0.018802	0.018897
RS	45	2.436012	2.513097	935.770581	0.018829	0.018888
RS	46	2.624926	2.568625	912.820415	0.018367	0.018395
RS	47	2.827912	2.568625	905.846505	0.018227	0.018218
RS	48	3.046020	2.647459	868.166015	0.017469	0.017439
RS	49	3.280374	2.647459	853.403767	0.017171	0.017116
RS	50	3.532187	2.733914	808.276090	0.016263	0.016205
RS	51	3.802757	2.733914	786.299664	0.015821	0.015757
RS	52	4.093483	2.815178	738.549544	0.014860	0.014811
RS	53	4.405866	2.815178	709.926749	0.014285	0.014250
RS	54	4.741519	2.924425	653.016225	0.013139	0.013137
RS	55	5.102175	2.924425	620.050868	0.012476	0.012501
RS	56	5.489698	2.924425	583.344643	0.011738	0.011794
RS	57	5.906088	2.924425	543.398660	0.010934	0.011022
RS	58	6.353496	3.871891	385.776694	0.007762	0.007922
RS	59	6.834233	3.871891	366.455417	0.007374	0.007546
RS	60	7.350781	3.871891	344.912103	0.006940	0.007121
RS	61	7.905808	3.871891	321.438961	0.006468	0.006653
RS	62	8.502180	3.871891	296.394101	0.005964	0.006149
RS	63	9.142977	3.871891	1720.996834	0.034628	0.036072
PA	4+25*2+4+6 0.064098151 0.023691277 9.142977330 8319.261852385 14.407737410 1.734336702 0.690622402 0.492475957 0.468929684 0.511691241 0.595780988 0.729893496 0.944415426 1.267670937 1.687949562 2.136086951 2.514163212 2.742090143 2.804134796 2.753252355 2.659323632 2.570945270 2.512363415 2.492655778 2.513096613 2.568625363 2.647458834 2.733914370 2.815178258 2.924425466 3.871891359
//
IT	4747
RD	17
LK	-331789.361100
QD	-140.959400 -> -124.234602
RI	0.0005780809
TR	0.063186	0.023967
MT	9.208475
MM	C_pi: 1.928188, n_recomb: 51003.088002
RS	0	0.000000	14081.813452	0.026415	0.000001	0.000000
RS	1	0.007461	14081.813452	0.028388	0.000001	0.000000
RS	2	0.015479	14081.813452	0.030510	0.000001	0.000000
RS	3	0.024096	14081.813452	0.032790	0.000001	0.000000
RS	4	0.033355	16.959776	29.251518	0.000574	0.000354
RS	5	0.043305	16.959776	31.418818	0.000616	0.000477
RS	6	0.053997	1.855681	307.564045	0.006030	0.004924
RS	7	0.065487	1.855681	328.443194	0.006440	0.005767
RS	8	0.077835	0.711169	909.532595	0.017833	0.016221
RS	9	0.091103	0.711169	958.821168	0.018799	0.017655
RS	10	0.105362	0.499183	1431.431106	0.028066	0.026523
RS	11	0.120685	0.499183	1490.319866	0.029220	0.028105
RS	12	0.137151	0.472094	1635.140902	0.032060	0.031073
RS	13	0.154845	0.472094	1690.524499	0.033146	0.032510
RS	14	0.173860	0.513325	1605.542052	0.031479	0.031088
RS	15	0.194293	0.513325	1655.982127	0.032468	0.032381
RS	16	0.216252	0.595971	1471.304152	0.028847	0.028972
RS	17	0.239848	0.595971	1517.921156	0.029761	0.030187
RS	18	0.265205	0.728681	1282.207927	0.025140	0.025691
RS	19	0.292454	0.728681	1325.911810	0.025997	0.026782
RS	20	0.321736	0.943227	1061.368474	0.020810	0.021571
RS	21	0.353203	0.943227	1102.202610	0.021611	0.022458
RS	22	0.387018	1.270406	851.852786	0.016702	0.017401
RS	23	0.423356	1.270406	889.054330	0.017431	0.018087
RS	24	0.462405	1.700511	694.566551	0.013618	0.014114
RS	25	0.504367	1.700511	727.907257	0.014272	0.014678
RS	26	0.549461	2.163136	600.398098	0.011772	0.012072
RS	27	0.597919	2.163136	630.754691	0.012367	0.012586
RS	28	0.649993	2.555308	561.109243	0.011001	0.011163
RS	29	0.705952	2.555308	589.840771	0.011565	0.011671
RS	30	0.766086	2.791398	567.273478	0.011122	0.011197
RS	31	0.830708	2.791398	595.610432	0.011678	0.011728
RS	32	0.900150	2.853790	610.809606	0.011976	0.012013
RS	33	0.974774	2.853790	639.407616	0.012537	0.012581
RS	34	1.054966	2.798022	681.147581	0.013355	0.013401
RS	35	1.141142	2.798022	709.708467	0.013915	0.013988
RS	36	1.233747	2.697664	764.707340	0.014993	0.015073
RS	37	1.333262	2.697664	791.883305	0.015526	0.015636
RS	38	1.440202	2.603668	846.636702	0.016600	0.016713
RS	39	1.555120	2.603668	870.321262	0.017064	0.017196
RS	40	1.678614	2.541242	913.048250	0.017902	0.018024
RS	41	1.811321	2.541242	930.954692	0.018253	0.018374
RS	42	1.953930	2.519674	953.346942	0.018692	0.018791
RS	43	2.107180	2.519674	963.651394	0.018894	0.018972
RS	44	2.271864	2.540107	962.095458	0.018863	0.018912
RS	45	2.448836	2.540107	963.883680	0.018899	0.018915
RS	46	2.639012	2.597135	940.360576	0.018437	0.018425
RS	47	2.843377	2.597135	933.642503	0.018306	0.018260
RS	48	3.062991	2.678436	894.756197	0.017543	0.017481
RS	49	3.298991	2.678436	880.053357	0.017255	0.017170
RS	50	3.552599	2.767647	833.515336	0.016342	0.016258
RS	51	3.825130	2.767647	811.404320	0.015909	0.015821
RS	52	4.117995	2.851403	762.288416	0.014946	0.014876
RS	53	4.432712	2.851403	733.320912	0.014378	0.014325
RS	54	4.770911	2.963925	674.681057	0.013228	0.013209
RS	55	5.134344	2.963925	641.207787	0.012572	0.012582
RS	56	5.524893	2.963925	603.827345	0.011839	0.011881
RS	57	5.944583	2.963925	563.043943	0.011039	0.011115
RS	58	6.395586	3.958153	396.876984	0.007781	0.007927
RS	59	6.880241	3.958153	377.748250	0.007406	0.007566
RS	60	7.401056	3.958153	356.290883	0.006986	0.007156
RS	61	7.960732	3.958153	332.787301	0.006525	0.006701
RS	62	8.562166	3.958153	307.588699	0.006031	0.006209
RS	63	9.208475	3.958153	1814.718081	0.035581	0.037016
PA	4+25*2+4+6 0.063185980 0.023967229 9.208475453 14081.813452102 16.959776270 1.855681026 0.711169399 0.499182843 0.472094339 0.513325021 0.595970619 0.728680924 0.943226548 1.270405571 1.700511278 2.163135980 2.555308221 2.791398425 2.853789923 2.798021956 2.697663874 2.603667892 2.541242120 2.519673638 2.540107148 2.597135405 2.678435771 2.767647151 2.851403097 2.963925009 3.958152627
//
IT	4583
RD	18
LK	-331756.647820
QD	-131.102396 -> -115.922804
RI	0.0004915984
TR	0.062327	0.024230
MT	9.270774
MM	C_pi: 1.955674, n_recomb: 52266.696260
RS	0	0.000000	22892.266908	0.016667	0.000000	0.000000
RS	1	0.007473	22892.266908	0.017914	0.000000	0.000000
RS	2	0.015504	22892.266908	0.019255	0.000000	0.000000
RS	3	0.024135	22892.266908	0.020696	0.000000	0.000000
RS	4	0.033411	19.857391	25.638538	0.000491	0.000307
RS	5	0.043381	19.857391	27.543522	0.000527	0.000414
RS	6	0.054095	1.980160	295.950125	0.005662	0.004679
RS	7	0.065610	1.980160	316.198334	0.006050	0.005466
RS	8	0.077985	0.731473	908.922821	0.017390	0.015941
RS	9	0.091286	0.731473	958.752922	0.018343	0.017324
RS	10	0.105580	0.505772	1453.773535	0.027815	0.026408
RS	11	0.120942	0.505772	1514.247824	0.028972	0.027958
RS	12	0.137452	0.475244	1672.755642	0.032004	0.031099
RS	13	0.155196	0.475244	1729.856678	0.033097	0.032518
RS	14	0.174266	0.515010	1648.762597	0.031545	0.031190
RS	15	0.194761	0.515010	1700.761764	0.032540	0.032471
RS	16	0.216788	0.596243	1515.444988	0.028994	0.029123
RS	17	0.240460	0.596243	1563.451691	0.029913	0.030332
RS	18	0.265902	0.727520	1323.322173	0.025319	0.025857
RS	19	0.293244	0.727520	1368.308836	0.026179	0.026950
RS	20	0.322630	0.941919	1094.996018	0.020950	0.021695
RS	21	0.354212	0.941919	1137.050319	0.021755	0.022588
RS	22	0.388154	1.272628	876.025102	0.016761	0.017445
RS	23	0.424632	1.272628	914.326538	0.017493	0.018138
RS	24	0.463836	1.712027	710.826070	0.013600	0.014084
RS	25	0.505969	1.712027	745.082020	0.014255	0.014652
RS	26	0.551251	2.188677	611.647256	0.011702	0.011993
RS	27	0.599917	2.188677	642.756692	0.012298	0.012508
RS	28	0.652220	2.594738	569.929337	0.010904	0.011056
RS	29	0.708430	2.594738	599.328088	0.011467	0.011562
RS	30	0.768842	2.839039	575.690969	0.011014	0.011078
RS	31	0.833767	2.839039	604.695461	0.011569	0.011606
RS	32	0.903545	2.902001	620.494635	0.011872	0.011894
RS	33	0.978536	2.902001	649.830715	0.012433	0.012458
RS	34	1.059132	2.841611	693.455068	0.013268	0.013291
RS	35	1.145750	2.841611	722.856792	0.013830	0.013876
RS	36	1.238840	2.735065	780.540822	0.014934	0.014983
RS	37	1.338888	2.735065	808.638997	0.015471	0.015546
RS	38	1.446411	2.635615	866.291596	0.016574	0.016649
RS	39	1.561969	2.635615	890.908575	0.017045	0.017135
RS	40	1.686162	2.569425	936.132196	0.017911	0.017989
RS	41	1.819636	2.569425	954.886732	0.018270	0.018346
RS	42	1.963084	2.545987	978.885415	0.018729	0.018783
RS	43	2.117252	2.545987	989.872985	0.018939	0.018973
RS	44	2.282940	2.566323	988.811282	0.018919	0.018925
RS	45	2.461009	2.566323	991.077481	0.018962	0.018938
RS	46	2.652384	2.624688	967.056248	0.018502	0.018453
RS	47	2.858061	2.624688	960.609869	0.018379	0.018299
RS	48	3.079107	2.708243	920.603236	0.017614	0.017520
RS	49	3.316671	2.708243	905.978778	0.017334	0.017221
RS	50	3.571987	2.799983	858.112399	0.016418	0.016308
RS	51	3.846383	2.799983	835.887287	0.015993	0.015883
RS	52	4.141283	2.886010	785.479188	0.015028	0.014938
RS	53	4.458220	2.886010	756.188276	0.014468	0.014397
RS	54	4.798840	3.001516	695.896567	0.013314	0.013279
RS	55	5.164914	3.001516	661.934419	0.012665	0.012660
RS	56	5.558343	3.001516	623.902549	0.011937	0.011966
RS	57	5.981173	3.001516	582.307948	0.011141	0.011204
RS	58	6.435598	4.040933	407.703075	0.007800	0.007933
RS	59	6.923982	4.040933	388.766566	0.007438	0.007587
RS	60	7.448861	4.040933	367.400002	0.007029	0.007190
RS	61	8.012962	4.040933	343.876096	0.006579	0.006747
RS	62	8.619216	4.040933	318.538975	0.006094	0.006265
RS	63	9.270774	4.040933	1907.651100	0.036498	0.037925
PA	4+25*2+4+6 0.062327484 0.024229704 9.270774156 22892.266907556 19.857391091 1.980159926 0.731472627 0.505771840 0.475244333 0.515009789 0.596243432 0.727519879 0.941918630 1.272627559 1.712026806 2.188677339 2.594737778 2.839039430 2.902000781 2.841611299 2.735064716 2.635614829 2.569425203 2.545986520 2.566322739 2.624687566 2.708242544 2.799982857 2.886010054 3.001515510 4.040933031
//
IT	4693
RD	19
LK	-331726.949581
QD	-122.141498 -> -108.344450
RI	0.0004209795
TR	0.061519	0.024480
MT	9.329975
MM	C_pi: 1.982135, n_recomb: 53490.887521
RS	0	0.000000	36980.568130	0.010569	0.000000	0.000000
RS	1	0.007483	36980.568130	0.011361	0.000000	0.000000
RS	2	0.015527	36980.568130	0.012212	0.000000	0.000000
RS	3	0.024172	36980.568130	0.013127	0.000000	0.000000
RS	4	0.033464	23.136000	22.550512	0.000422	0.000268
RS	5	0.043452	23.136000	24.230278	0.000453	0.000360
RS	6	0.054187	2.107607	285.081259	0.005330	0.004454
RS	7	0.065726	2.107607	304.724363	0.005697	0.005190
RS	8	0.078128	0.751531	907.894565	0.016973	0.015674
RS	9	0.091458	0.751531	958.207938	0.017913	0.017009
RS	10	0.105785	0.512240	1474.671799	0.027569	0.026291
RS	11	0.121185	0.512240	1536.664766	0.028728	0.027810
RS	12	0.137737	0.478368	1708.583714	0.031942	0.031115
RS	13	0.155528	0.478368	1767.353322	0.033040	0.032518
RS	14	0.174650	0.516726	1690.262265	0.031599	0.031280
RS	15	0.195204	0.516726	1743.782055	0.032600	0.032550
RS	16	0.217295	0.596580	1558.174030	0.029130	0.029264
RS	17	0.241039	0.596580	1607.534217	0.030052	0.030467
RS	18	0.266561	0.726401	1363.443280	0.025489	0.026018
RS	19	0.293992	0.726401	1409.675586	0.026354	0.027110
RS	20	0.323476	0.940499	1127.978664	0.021087	0.021817
RS	21	0.355166	0.940499	1171.219227	0.021896	0.022716
RS	22	0.389228	1.274380	899.735111	0.016820	0.017491
RS	23	0.425839	1.274380	939.108463	0.017556	0.018190
RS	24	0.465190	1.722558	726.699430	0.013585	0.014059
RS	25	0.507486	1.722558	761.845779	0.014243	0.014630
RS	26	0.552946	2.212788	622.532506	0.011638	0.011919
RS	27	0.601809	2.212788	654.369967	0.012233	0.012435
RS	28	0.654328	2.632525	578.372165	0.010813	0.010955
RS	29	0.710778	2.632525	608.411724	0.011374	0.011460
RS	30	0.771451	2.885078	583.676057	0.010912	0.010966
RS	31	0.836666	2.885078	613.319155	0.011466	0.011490
RS	32	0.906760	2.948800	629.650893	0.011771	0.011780
RS	33	0.982100	2.948800	659.693744	0.012333	0.012341
RS	34	1.063078	2.884033	705.108412	0.013182	0.013185
RS	35	1.150116	2.884033	735.319252	0.013747	0.013768
RS	36	1.243667	2.771514	795.593538	0.014873	0.014894
RS	37	1.344219	2.771514	824.585398	0.015415	0.015458
RS	38	1.452296	2.666772	885.061596	0.016546	0.016585
RS	39	1.568461	2.666772	910.589656	0.017023	0.017075
RS	40	1.693319	2.596892	958.275887	0.017915	0.017954
RS	41	1.827520	2.596892	977.866993	0.018281	0.018317
RS	42	1.971764	2.571578	1003.478987	0.018760	0.018772
RS	43	2.126803	2.571578	1015.148460	0.018978	0.018972
RS	44	2.293444	2.591733	1014.625803	0.018968	0.018935
RS	45	2.472555	2.591733	1017.377414	0.019020	0.018958
RS	46	2.665070	2.651288	992.927220	0.018563	0.018478
RS	47	2.871992	2.651288	986.765960	0.018447	0.018336
RS	48	3.094398	2.736904	945.719764	0.017680	0.017557
RS	49	3.333448	2.736904	931.190448	0.017408	0.017270
RS	50	3.590387	2.830963	882.074235	0.016490	0.016357
RS	51	3.866553	2.830963	859.753606	0.016073	0.015942
RS	52	4.163387	2.919061	808.123122	0.015108	0.014998
RS	53	4.482434	2.919061	778.528686	0.014554	0.014466
RS	54	4.825356	3.037276	716.661344	0.013398	0.013346
RS	55	5.193941	3.037276	682.228269	0.012754	0.012735
RS	56	5.590108	3.037276	643.566679	0.012031	0.012047
RS	57	6.015922	3.037276	601.186059	0.011239	0.011290
RS	58	6.473602	4.120339	418.258473	0.007819	0.007940
RS	59	6.965531	4.120339	399.513382	0.007469	0.007606
RS	60	7.494274	4.120339	378.241631	0.007071	0.007222
RS	61	8.062584	4.120339	354.706338	0.006631	0.006790
RS	62	8.673424	4.120339	329.244470	0.006155	0.006319
RS	63	9.329975	4.120339	1999.672337	0.037383	0.038802
PA	4+25*2+4+6 0.061519165 0.024479765 9.329975495 36980.568130022 23.135999799 2.107606605 0.751530685 0.512239559 0.478367869 0.516725873 0.596580057 0.726401446 0.940499342 1.274380102 1.722558232 2.212788094 2.632525161 2.885078083 2.948800281 2.884033196 2.771513953 2.666772400 2.596891525 2.571578082 2.591733244 2.651287979 2.736903669 2.830963182 2.919060869 3.037276147 4.120339462
//
IT	5116
RD	20
LK	-331699.950688
QD	-113.978561 -> -101.421199
RI	0.0003633494
TR	0.060757	0.024718
MT	9.386422
MM	C_pi: 2.007629, n_recomb: 54676.453991
RS	0	0.000000	59989.313793	0.006665	0.000000	0.000000
RS	1	0.007494	59989.313793	0.007165	0.000000	0.000000
RS	2	0.015549	59989.313793	0.007703	0.000000	0.000000
RS	3	0.024207	59989.313793	0.008281	0.000000	0.000000
RS	4	0.033515	26.826062	19.904213	0.000364	0.000235
RS	5	0.043520	26.826062	21.390218	0.000391	0.000314
RS	6	0.054275	2.237852	274.900020	0.005028	0.004247
RS	7	0.065836	2.237852	293.963980	0.005376	0.004937
RS	8	0.078263	0.771327	906.519064	0.016580	0.015418
RS	9	0.091621	0.771327	957.263452	0.017508	0.016709
RS	10	0.105980	0.518579	1494.242901	0.027329	0.026173
RS	11	0.121416	0.518579	1557.690274	0.028489	0.027663
RS	12	0.138008	0.481456	1742.724027	0.031873	0.031123
RS	13	0.155843	0.481456	1803.113687	0.032978	0.032510
RS	14	0.175015	0.518462	1730.108665	0.031643	0.031359
RS	15	0.195623	0.518462	1785.110679	0.032649	0.032620
RS	16	0.217776	0.596970	1599.525998	0.029254	0.029396
RS	17	0.241589	0.596970	1650.203894	0.030181	0.030593
RS	18	0.267186	0.725319	1402.586800	0.025652	0.026172
RS	19	0.294702	0.725319	1450.028148	0.026520	0.027265
RS	20	0.324279	0.938984	1160.318985	0.021222	0.021938
RS	21	0.356073	0.938984	1204.712246	0.022033	0.022841
RS	22	0.390249	1.275714	922.984522	0.016881	0.017539
RS	23	0.426986	1.275714	963.402117	0.017620	0.018244
RS	24	0.466476	1.732196	742.190299	0.013574	0.014037
RS	25	0.508926	1.732196	778.202678	0.014233	0.014612
RS	26	0.554556	2.235569	633.065034	0.011578	0.011851
RS	27	0.603606	2.235569	665.606537	0.012174	0.012367
RS	28	0.656332	2.668771	586.453124	0.010726	0.010861
RS	29	0.713008	2.668771	617.108142	0.011287	0.011364
RS	30	0.773931	2.929596	591.250812	0.010814	0.010859
RS	31	0.839420	2.929596	621.504807	0.011367	0.011381
RS	32	0.909817	2.994257	638.305747	0.011674	0.011671
RS	33	0.985488	2.994257	669.025201	0.012236	0.012228
RS	34	1.066830	2.925345	716.138736	0.013098	0.013083
RS	35	1.154268	2.925345	747.127715	0.013665	0.013664
RS	36	1.248257	2.807064	809.896796	0.014813	0.014808
RS	37	1.349290	2.807064	839.753950	0.015359	0.015372
RS	38	1.457894	2.697174	902.980433	0.016515	0.016522
RS	39	1.574636	2.697174	929.397607	0.016998	0.017015
RS	40	1.700127	2.623678	979.507012	0.017915	0.017917
RS	41	1.835021	2.623678	999.921900	0.018288	0.018286
RS	42	1.980024	2.596490	1027.149046	0.018786	0.018761
RS	43	2.135892	2.596490	1039.497489	0.019012	0.018968
RS	44	2.303441	2.616393	1039.552940	0.019013	0.018943
RS	45	2.483545	2.616393	1042.795508	0.019072	0.018976
RS	46	2.677145	2.677006	1017.981157	0.018618	0.018501
RS	47	2.885253	2.677006	1012.116542	0.018511	0.018369
RS	48	3.108956	2.764511	970.106180	0.017743	0.017592
RS	49	3.349422	2.764511	955.687215	0.017479	0.017315
RS	50	3.607908	2.860700	905.396553	0.016559	0.016403
RS	51	3.885763	2.860700	882.997757	0.016150	0.015998
RS	52	4.184440	2.950690	830.211342	0.015184	0.015056
RS	53	4.505499	2.950690	800.332552	0.014638	0.014533
RS	54	4.850616	3.071371	736.962970	0.013479	0.013412
RS	55	5.221595	3.071371	702.076886	0.012841	0.012807
RS	56	5.620373	3.071371	662.807252	0.012122	0.012125
RS	57	6.049035	3.071371	619.665773	0.011333	0.011373
RS	58	6.509819	4.196598	428.540687	0.007838	0.007947
RS	59	7.005131	4.196598	409.986205	0.007498	0.007625
RS	60	7.537561	4.196598	388.812953	0.007111	0.007252
RS	61	8.109889	4.196598	365.274586	0.006681	0.006832
RS	62	8.725104	4.196598	339.700860	0.006213	0.006370
RS	63	9.386422	4.196598	2090.641305	0.038237	0.039647
PA	4+25*2+4+6 0.060756502 0.024717876 9.386421760 59989.313793256 26.826062206 2.237852302 0.771327084 0.518579285 0.481456391 0.518462459 0.596969818 0.725319023 0.938983530 1.275713562 1.732195891 2.235568558 2.668770912 2.929596137 2.994256603 2.925345146 2.807063939 2.697173882 2.623678000 2.596490355 2.616393090 2.677005789 2.764511016 2.860699809 2.950689566 3.071370975 4.196598284
//
IT	5071
RD	21
LK	-331675.372572
QD	-106.528422 -> -95.084952
RI	0.0003163390
TR	0.060036	0.024945
MT	9.440230
MM	C_pi: 2.032191, n_recomb: 55824.574177
RS	0	0.000000	94983.404364	0.004301	0.000000	0.000000
RS	1	0.007503	94983.404364	0.004624	0.000000	0.000000
RS	2	0.015569	94983.404364	0.004972	0.000000	0.000000
RS	3	0.024241	94983.404364	0.005345	0.000000	0.000000
RS	4	0.033563	30.969378	17.623661	0.000316	0.000207
RS	5	0.043585	30.969378	18.942103	0.000339	0.000276
RS	6	0.054358	2.370752	265.350988	0.004753	0.004056
RS	7	0.065940	2.370752	283.861253	0.005085	0.004704
RS	8	0.078391	0.790854	904.849471	0.016209	0.015173
RS	9	0.091776	0.790854	955.977562	0.017125	0.016423
RS	10	0.106165	0.524789	1512.584259	0.027095	0.026054
RS	11	0.121634	0.524789	1577.424176	0.028257	0.027517
RS	12	0.138264	0.484504	1775.265172	0.031801	0.031123
RS	13	0.156142	0.484504	1837.226936	0.032911	0.032496
RS	14	0.175361	0.520210	1768.369194	0.031677	0.031430
RS	15	0.196022	0.520210	1824.815325	0.032688	0.032680
RS	16	0.218233	0.597404	1639.537367	0.029369	0.029519
RS	17	0.242111	0.597404	1691.497846	0.030300	0.030711
RS	18	0.267780	0.724271	1440.762643	0.025809	0.026321
RS	19	0.295376	0.724271	1489.377231	0.026680	0.027413
RS	20	0.325042	0.937385	1192.021640	0.021353	0.022057
RS	21	0.356933	0.937385	1237.534573	0.022168	0.022964
RS	22	0.391218	1.276664	945.783084	0.016942	0.017589
RS	23	0.428076	1.276664	987.217745	0.017684	0.018299
RS	24	0.467698	1.741004	757.310725	0.013566	0.014019
RS	25	0.510294	1.741004	794.165439	0.014226	0.014598
RS	26	0.556086	2.257101	643.258750	0.011523	0.011787
RS	27	0.605314	2.257101	676.481195	0.012118	0.012305
RS	28	0.658235	2.703555	594.189738	0.010644	0.010772
RS	29	0.715127	2.703555	625.435958	0.011204	0.011274
RS	30	0.776288	2.972655	598.438822	0.010720	0.010757
RS	31	0.842038	2.972655	629.277269	0.011272	0.011277
RS	32	0.912722	3.038409	646.489977	0.011581	0.011566
RS	33	0.988709	3.038409	677.857131	0.012143	0.012121
RS	34	1.070397	2.965566	726.583743	0.013015	0.012984
RS	35	1.158215	2.965566	758.320878	0.013584	0.013563
RS	36	1.252622	2.841713	823.494709	0.014751	0.014724
RS	37	1.354113	2.841713	854.189191	0.015301	0.015289
RS	38	1.463218	2.726814	920.092038	0.016482	0.016460
RS	39	1.580510	2.726814	947.376042	0.016971	0.016956
RS	40	1.706603	2.649779	999.866476	0.017911	0.017879
RS	41	1.842157	2.649779	1021.091340	0.018291	0.018254
RS	42	1.987882	2.620718	1049.932632	0.018808	0.018747
RS	43	2.144541	2.620718	1062.955495	0.019041	0.018963
RS	44	2.312954	2.640304	1063.624113	0.019053	0.018949
RS	45	2.494004	2.640304	1067.361184	0.019120	0.018991
RS	46	2.688638	2.701856	1042.242055	0.018670	0.018522
RS	47	2.897876	2.701856	1036.683555	0.018570	0.018400
RS	48	3.122814	2.791090	993.781307	0.017802	0.017626
RS	49	3.364630	2.791090	979.485790	0.017546	0.017359
RS	50	3.624590	2.889238	928.090468	0.016625	0.016448
RS	51	3.904055	2.889238	905.629153	0.016223	0.016052
RS	52	4.204489	2.980951	851.751255	0.015258	0.015112
RS	53	4.527465	2.980951	821.605684	0.014718	0.014597
RS	54	4.874675	3.103877	756.803598	0.013557	0.013475
RS	55	5.247937	3.103877	721.481380	0.012924	0.012877
RS	56	5.649206	3.103877	681.624311	0.012210	0.012201
RS	57	6.080583	3.103877	637.746073	0.011424	0.011452
RS	58	6.544327	4.269829	438.553793	0.007856	0.007954
RS	59	7.042867	4.269829	420.188754	0.007527	0.007644
RS	60	7.578814	4.269829	399.117041	0.007149	0.007282
RS	61	8.154974	4.269829	375.582994	0.006728	0.006871
RS	62	8.774365	4.269829	349.909138	0.006268	0.006418
RS	63	9.440230	4.269829	2180.463513	0.039059	0.040462
PA	4+25*2+4+6 0.060036461 0.024944882 9.440229763 94983.404364173 30.969377876 2.370751700 0.790854001 0.524788927 0.484504361 0.520210319 0.597403636 0.724271070 0.937384643 1.276664270 1.741004093 2.257100736 2.703555316 2.972655425 3.038409049 2.965566075 2.841712671 2.726813636 2.649778857 2.620718485 2.640303842 2.701855972 2.791089823 2.889237893 2.980951288 3.103876891 4.269828569
//
IT	4373
RD	22
LK	-331652.970112
QD	-99.716206 -> -89.275519
RI	0.0002780339
TR	0.059356	0.025161
MT	9.491546
MM	C_pi: 2.055853, n_recomb: 56936.188319
RS	0	0.000000	165654.993596	0.002517	0.000000	0.000000
RS	1	0.007512	165654.993596	0.002706	0.000000	0.000000
RS	2	0.015589	165654.993596	0.002910	0.000000	0.000000
RS	3	0.024273	165654.993596	0.003129	0.000000	0.000000
RS	4	0.033609	35.602412	15.652424	0.000275	0.000182
RS	5	0.043646	35.602412	16.825578	0.000296	0.000243
RS	6	0.054437	2.506108	256.388562	0.004503	0.003880
RS	7	0.066039	2.506108	274.370175	0.004819	0.004490
RS	8	0.078512	0.810097	902.937448	0.015859	0.014940
RS	9	0.091923	0.810097	954.406597	0.016763	0.016151
RS	10	0.106341	0.530869	1529.775745	0.026868	0.025935
RS	11	0.121842	0.530869	1595.948510	0.028030	0.027373
RS	12	0.138508	0.487508	1806.283961	0.031725	0.031118
RS	13	0.156425	0.487508	1869.770382	0.032840	0.032476
RS	14	0.175689	0.521962	1805.104326	0.031704	0.031492
RS	15	0.196400	0.521962	1862.956637	0.032720	0.032733
RS	16	0.218667	0.597871	1678.246471	0.029476	0.029634
RS	17	0.242606	0.597871	1731.454807	0.030410	0.030820
RS	18	0.268344	0.723251	1477.987748	0.025959	0.026464
RS	19	0.296016	0.723251	1527.740318	0.026833	0.027556
RS	20	0.325766	0.935713	1223.089190	0.021482	0.022174
RS	21	0.357751	0.935713	1269.689142	0.022300	0.023086
RS	22	0.392139	1.277269	968.133155	0.017004	0.017640
RS	23	0.429111	1.277269	1010.557995	0.017749	0.018355
RS	24	0.468860	1.749042	772.069072	0.013560	0.014005
RS	25	0.511595	1.749042	809.742928	0.014222	0.014587
RS	26	0.557540	2.277455	653.125684	0.011471	0.011728
RS	27	0.606937	2.277455	687.006720	0.012066	0.012246
RS	28	0.660045	2.736929	601.601233	0.010566	0.010687
RS	29	0.717143	2.736929	633.415457	0.011125	0.011188
RS	30	0.778530	3.014306	605.260869	0.010631	0.010660
RS	31	0.844528	3.014306	636.658426	0.011182	0.011178
RS	32	0.915485	3.081294	654.229427	0.011491	0.011466
RS	33	0.991772	3.081294	686.216455	0.012052	0.012018
RS	34	1.073791	3.004714	736.475619	0.012935	0.012889
RS	35	1.161971	3.004714	768.931758	0.013505	0.013466
RS	36	1.256775	2.875475	836.420855	0.014690	0.014642
RS	37	1.358701	2.875475	867.925014	0.015244	0.015207
RS	38	1.468285	2.755700	936.430446	0.016447	0.016398
RS	39	1.586100	2.755700	964.558680	0.016941	0.016898
RS	40	1.712767	2.675192	1019.389146	0.017904	0.017842
RS	41	1.848949	2.675192	1041.409135	0.018291	0.018222
RS	42	1.995362	2.644262	1071.860443	0.018826	0.018733
RS	43	2.152774	2.644262	1085.551563	0.019066	0.018955
RS	44	2.322011	2.663476	1086.862617	0.019089	0.018954
RS	45	2.503963	2.663476	1091.095888	0.019163	0.019005
RS	46	2.699583	2.725860	1065.726489	0.018718	0.018542
RS	47	2.909898	2.725860	1060.481682	0.018626	0.018429
RS	48	3.136014	2.816680	1016.753979	0.017858	0.017657
RS	49	3.379116	2.816680	1002.593423	0.017609	0.017400
RS	50	3.640481	2.916629	950.160669	0.016688	0.016491
RS	51	3.921481	2.916629	927.651052	0.016293	0.016104
RS	52	4.223591	3.009914	872.742569	0.015328	0.015166
RS	53	4.548396	3.009914	842.346778	0.014795	0.014658
RS	54	4.897602	3.134878	776.180218	0.013632	0.013536
RS	55	5.273042	3.134878	740.438062	0.013005	0.012944
RS	56	5.676686	3.134878	700.013484	0.012295	0.012273
RS	57	6.110654	3.134878	655.421929	0.011512	0.011528
RS	58	6.577223	4.340161	448.298577	0.007874	0.007961
RS	59	7.078843	4.340161	430.121636	0.007554	0.007662
RS	60	7.618146	4.340161	409.154076	0.007186	0.007310
RS	61	8.197964	4.340161	385.631084	0.006773	0.006909
RS	62	8.821340	4.340161	359.867969	0.006321	0.006464
RS	63	9.491546	4.340161	2269.036773	0.039852	0.041246
PA	4+25*2+4+6 0.059356072 0.025161472 9.491546320 165654.993596102 35.602412472 2.506107628 0.810097097 0.530868731 0.487507747 0.521961592 0.597871383 0.723250879 0.935712938 1.277269379 1.749041851 2.277455145 2.736928977 3.014306439 3.081294309 3.004713801 2.875474703 2.755699903 2.675191895 2.644262003 2.663475645 2.725860422 2.816680278 2.916629245 3.009914312 3.134877889 4.340160854
//
IT	5076
RD	23
LK	-331632.527087
QD	-93.476699 -> -83.940366
RI	0.0002470402
TR	0.058713	0.025368
MT	9.540521
MM	C_pi: 2.078652, n_recomb: 58012.303096
RS	0	0.000000	269632.738025	0.001577	0.000000	0.000000
RS	1	0.007521	269632.738025	0.001695	0.000000	0.000000
RS	2	0.015608	269632.738025	0.001823	0.000000	0.000000
RS	3	0.024303	269632.738025	0.001960	0.000000	0.000000
RS	4	0.033652	40.764923	13.942675	0.000240	0.000161
RS	5	0.043704	40.764923	14.989463	0.000258	0.000214
RS	6	0.054512	2.643674	247.975292	0.004275	0.003717
RS	7	0.066133	2.643674	265.453001	0.004576	0.004293
RS	8	0.078628	0.829049	900.823116	0.015528	0.014717
RS	9	0.092063	0.829049	952.594771	0.016421	0.015892
RS	10	0.106508	0.536816	1545.902978	0.026648	0.025818
RS	11	0.122040	0.536816	1613.351287	0.027811	0.027231
RS	12	0.138739	0.490461	1835.864628	0.031646	0.031107
RS	13	0.156695	0.490461	1900.828912	0.032766	0.032452
RS	14	0.176001	0.523712	1840.368154	0.031724	0.031547
RS	15	0.196760	0.523712	1899.589074	0.032745	0.032779
RS	16	0.219079	0.598368	1715.683710	0.029574	0.029742
RS	17	0.243077	0.598368	1770.105783	0.030513	0.030923
RS	18	0.268881	0.722257	1514.274504	0.026103	0.026603
RS	19	0.296624	0.722257	1565.130511	0.026979	0.027693
RS	20	0.326455	0.933978	1253.527024	0.021608	0.022290
RS	21	0.358529	0.933978	1301.181848	0.022429	0.023205
RS	22	0.393015	1.277562	990.039542	0.017066	0.017691
RS	23	0.430096	1.277562	1033.428078	0.017814	0.018412
RS	24	0.469965	1.756365	786.474452	0.013557	0.013993
RS	25	0.512832	1.756365	824.944820	0.014220	0.014578
RS	26	0.558924	2.296706	662.676333	0.011423	0.011673
RS	27	0.608482	2.296706	697.194335	0.012018	0.012192
RS	28	0.661768	2.768969	608.700659	0.010493	0.010607
RS	29	0.719061	2.768969	641.060593	0.011050	0.011107
RS	30	0.780663	3.054604	611.736838	0.010545	0.010568
RS	31	0.846899	3.054604	643.669278	0.011095	0.011083
RS	32	0.918116	3.122956	661.548555	0.011404	0.011370
RS	33	0.994689	3.122956	694.128735	0.011965	0.011920
RS	34	1.077022	3.042823	745.842864	0.012857	0.012797
RS	35	1.165546	3.042823	778.989753	0.013428	0.013373
RS	36	1.260729	2.908364	848.710404	0.014630	0.014563
RS	37	1.363071	2.908364	880.997071	0.015186	0.015128
RS	38	1.473110	2.783842	952.031667	0.016411	0.016337
RS	39	1.591425	2.783842	980.981395	0.016910	0.016840
RS	40	1.718638	2.699929	1038.107771	0.017895	0.017804
RS	41	1.855420	2.699929	1060.907328	0.018288	0.018189
RS	42	2.002489	2.667136	1092.961393	0.018840	0.018717
RS	43	2.160619	2.667136	1107.313434	0.019088	0.018947
RS	44	2.330642	2.685927	1109.293148	0.019122	0.018957
RS	45	2.513453	2.685927	1114.022800	0.019203	0.019016
RS	46	2.710013	2.749048	1088.453429	0.018762	0.018560
RS	47	2.921357	2.749048	1083.528288	0.018678	0.018456
RS	48	3.148595	2.841324	1039.037352	0.017911	0.017687
RS	49	3.392925	2.841324	1025.021769	0.017669	0.017439
RS	50	3.655631	2.942930	971.614993	0.016748	0.016532
RS	51	3.938096	2.942930	949.070026	0.016360	0.016154
RS	52	4.241805	3.037647	893.189033	0.015397	0.015218
RS	53	4.568356	3.037647	862.558566	0.014869	0.014717
RS	54	4.919467	3.164461	795.092891	0.013706	0.013596
RS	55	5.296985	3.164461	758.946372	0.013083	0.013009
RS	56	5.702898	3.164461	717.973570	0.012376	0.012343
RS	57	6.139339	3.164461	672.691485	0.011596	0.011602
RS	58	6.608605	4.407729	457.777795	0.007891	0.007969
RS	59	7.113165	4.407729	439.787421	0.007581	0.007679
RS	60	7.655674	4.407729	418.926206	0.007221	0.007336
RS	61	8.238985	4.407729	395.420363	0.006816	0.006944
RS	62	8.866168	4.407729	369.578014	0.006371	0.006508
RS	63	9.540521	4.407729	2356.280493	0.040617	0.042003
PA	4+25*2+4+6 0.058712557 0.025368249 9.540521322 269632.738025370 40.764922879 2.643674092 0.829048837 0.536816080 0.490460942 0.523711542 0.598368005 0.722256610 0.933978068 1.277562332 1.756364860 2.296705685 2.768969085 3.054603516 3.122955619 3.042823046 2.908363732 2.783841614 2.699928929 2.667135513 2.685927485 2.749048053 2.841324109 2.942929854 3.037647435 3.164460501 4.407729332
//
IT	5149
RD	24
LK	-331613.851643
QD	-87.752463 -> -79.033084
RI	0.0002221235
TR	0.058104	0.025566
MT	9.587251
MM	C_pi: 2.100611, n_recomb: 59053.859893
RS	0	0.000000	545025.388469	0.000795	0.000000	0.000000
RS	1	0.007529	545025.388469	0.000854	0.000000	0.000000
RS	2	0.015626	545025.388469	0.000919	0.000000	0.000000
RS	3	0.024331	545025.388469	0.000988	0.000000	0.000000
RS	4	0.033693	46.492135	12.456440	0.000211	0.000143
RS	5	0.043759	46.492135	13.393106	0.000227	0.000190
RS	6	0.054583	2.783191	240.076024	0.004065	0.003566
RS	7	0.066222	2.783191	257.074063	0.004353	0.004111
RS	8	0.078738	0.847685	898.557836	0.015216	0.014504
RS	9	0.092195	0.847685	950.597728	0.016097	0.015645
RS	10	0.106666	0.542626	1561.048598	0.026434	0.025702
RS	11	0.122227	0.542626	1629.717381	0.027597	0.027092
RS	12	0.138959	0.493361	1864.074633	0.031566	0.031092
RS	13	0.156951	0.493361	1930.470537	0.032690	0.032425
RS	14	0.176298	0.525454	1874.216344	0.031737	0.031594
RS	15	0.197102	0.525454	1934.768456	0.032763	0.032818
RS	16	0.219471	0.598887	1751.878424	0.029666	0.029844
RS	17	0.243525	0.598887	1807.480511	0.030607	0.031018
RS	18	0.269391	0.721287	1549.628582	0.026241	0.026736
RS	19	0.297203	0.721287	1601.554061	0.027120	0.027825
RS	20	0.327110	0.932188	1283.337584	0.021732	0.022404
RS	21	0.359269	0.932188	1332.015511	0.022556	0.023321
RS	22	0.393849	1.277572	1011.504356	0.017129	0.017744
RS	23	0.431032	1.277572	1055.830376	0.017879	0.018469
RS	24	0.471015	1.763031	800.529412	0.013556	0.013984
RS	25	0.514009	1.763031	839.773993	0.014220	0.014572
RS	26	0.560240	2.314916	671.919691	0.011378	0.011622
RS	27	0.609952	2.314916	707.053642	0.011973	0.012141
RS	28	0.663406	2.799738	615.500083	0.010423	0.010532
RS	29	0.720886	2.799738	648.384221	0.010980	0.011031
RS	30	0.782693	3.093592	617.884192	0.010463	0.010480
RS	31	0.849154	3.093592	650.328259	0.011012	0.010993
RS	32	0.920619	3.163422	668.470246	0.011320	0.011278
RS	33	0.997465	3.163422	701.617869	0.011881	0.011826
RS	34	1.080097	3.079902	754.715213	0.012780	0.012709
RS	35	1.168951	3.079902	788.525458	0.013353	0.013283
RS	36	1.264494	2.940385	860.395245	0.014570	0.014485
RS	37	1.367232	2.940385	893.437685	0.015129	0.015051
RS	38	1.477705	2.811232	966.931193	0.016374	0.016278
RS	39	1.596496	2.811232	996.679519	0.016877	0.016783
RS	40	1.724231	2.723984	1056.056037	0.017883	0.017766
RS	41	1.861583	2.723984	1079.618822	0.018282	0.018156
RS	42	2.009277	2.689341	1113.263097	0.018852	0.018701
RS	43	2.168092	2.689341	1128.267545	0.019106	0.018937
RS	44	2.338865	2.707667	1130.938457	0.019151	0.018959
RS	45	2.522495	2.707667	1136.163216	0.019239	0.019026
RS	46	2.719952	2.771432	1110.441287	0.018804	0.018576
RS	47	2.932276	2.771432	1105.840154	0.018726	0.018481
RS	48	3.160586	2.865044	1060.644573	0.017961	0.017716
RS	49	3.406087	2.865044	1046.782387	0.017726	0.017476
RS	50	3.670072	2.968172	992.461933	0.016806	0.016571
RS	51	3.953934	2.968172	969.893117	0.016424	0.016201
RS	52	4.259168	3.064198	913.093721	0.015462	0.015268
RS	53	4.587385	3.064198	882.243056	0.014940	0.014774
RS	54	4.940314	3.192690	813.540415	0.013776	0.013653
RS	55	5.319817	3.192690	777.004554	0.013158	0.013072
RS	56	5.727894	3.192690	735.502248	0.012455	0.012410
RS	57	6.166696	3.192690	689.551870	0.011677	0.011672
RS	58	6.638537	4.472643	466.992710	0.007908	0.007976
RS	59	7.145904	4.472643	449.187282	0.007606	0.007695
RS	60	7.691473	4.472643	428.434324	0.007255	0.007362
RS	61	8.278120	4.472643	404.951253	0.006857	0.006979
RS	62	8.908938	4.472643	379.039054	0.006419	0.006550
RS	63	9.587251	4.472643	2442.118756	0.041354	0.042732
PA	4+25*2+4+6 0.058103581 0.025565864 9.587251475 545025.388468715 46.492134926 2.783190592 0.847684876 0.542625919 0.493360813 0.525453625 0.598887438 0.721287472 0.932187740 1.277572079 1.763031360 2.314915915 2.799738459 3.093591677 3.163421544 3.079902315 2.940385311 2.811232325 2.723983527 2.689340954 2.707666936 2.771432098 2.865044126 2.968172384 3.064197765 3.192689607 4.472643260
//
IT	4890
RD	25
LK	-331596.773513
QD	-82.492906 -> -74.512681
RI	0.0002023666
TR	0.057527	0.025755
MT	9.631833
MM	C_pi: 2.121758, n_recomb: 60061.858622
RS	0	0.000000	669778.069821	0.000658	0.000000	0.000000
RS	1	0.007537	669778.069821	0.000708	0.000000	0.000000
RS	2	0.015642	669778.069821	0.000761	0.000000	0.000000
RS	3	0.024359	669778.069821	0.000818	0.000000	0.000000
RS	4	0.033732	52.815804	11.162121	0.000186	0.000128
RS	5	0.043811	52.815804	12.002669	0.000200	0.000169
RS	6	0.054651	2.924367	232.659938	0.003874	0.003427
RS	7	0.066307	2.924367	249.202033	0.004149	0.003942
RS	8	0.078842	0.865995	896.174727	0.014921	0.014301
RS	9	0.092321	0.865995	948.452046	0.015791	0.015410
RS	10	0.106817	0.548299	1575.278265	0.026228	0.025587
RS	11	0.122405	0.548299	1645.114626	0.027390	0.026955
RS	12	0.139168	0.496204	1890.985078	0.031484	0.031074
RS	13	0.157195	0.496204	1958.767129	0.032612	0.032394
RS	14	0.176580	0.527183	1906.702604	0.031746	0.031636
RS	15	0.197427	0.527183	1968.548883	0.032775	0.032851
RS	16	0.219844	0.599427	1786.857959	0.029750	0.029938
RS	17	0.243951	0.599427	1843.606961	0.030695	0.031107
RS	18	0.269876	0.720344	1584.058791	0.026374	0.026865
RS	19	0.297754	0.720344	1637.020530	0.027256	0.027953
RS	20	0.327733	0.930354	1312.520742	0.021853	0.022516
RS	21	0.359972	0.930354	1362.190541	0.022680	0.023436
RS	22	0.394641	1.277326	1032.532204	0.017191	0.017798
RS	23	0.431923	1.277326	1077.769915	0.017944	0.018527
RS	24	0.472015	1.769088	814.242303	0.013557	0.013978
RS	25	0.515129	1.769088	854.239324	0.014223	0.014568
RS	26	0.561492	2.332140	680.867715	0.011336	0.011574
RS	27	0.611350	2.332140	716.597324	0.011931	0.012094
RS	28	0.664966	2.829290	622.013894	0.010356	0.010460
RS	29	0.722623	2.829290	655.401619	0.010912	0.010958
RS	30	0.784625	3.131320	623.719793	0.010385	0.010396
RS	31	0.851301	3.131320	656.653218	0.010933	0.010907
RS	32	0.923002	3.202725	675.016663	0.011239	0.011190
RS	33	1.000108	3.202725	708.707064	0.011800	0.011735
RS	34	1.083025	3.115974	763.119544	0.012706	0.012623
RS	35	1.172192	3.115974	797.566667	0.013279	0.013196
RS	36	1.268079	2.971551	871.506950	0.014510	0.014410
RS	37	1.371194	2.971551	905.279015	0.015072	0.014976
RS	38	1.482080	2.837883	981.161010	0.016336	0.016219
RS	39	1.601325	2.837883	1011.685141	0.016844	0.016727
RS	40	1.729556	2.747358	1073.267743	0.017869	0.017728
RS	41	1.867453	2.747358	1097.576929	0.018274	0.018123
RS	42	2.015744	2.710877	1132.798848	0.018861	0.018683
RS	43	2.175211	2.710877	1148.446100	0.019121	0.018927
RS	44	2.346698	2.728699	1151.826660	0.019177	0.018960
RS	45	2.531110	2.728699	1157.543836	0.019273	0.019035
RS	46	2.729422	2.793031	1131.710565	0.018842	0.018591
RS	47	2.942680	2.793031	1127.436401	0.018771	0.018504
RS	48	3.172013	2.887867	1081.591478	0.018008	0.017742
RS	49	3.418630	2.887867	1067.889728	0.017780	0.017511
RS	50	3.683836	2.992397	1012.711525	0.016861	0.016609
RS	51	3.969030	2.992397	990.129236	0.016485	0.016246
RS	52	4.275720	3.089615	932.462947	0.015525	0.015317
RS	53	4.605526	3.089615	901.405617	0.015008	0.014828
RS	54	4.960190	3.219624	831.526900	0.013845	0.013708
RS	55	5.341586	3.219624	794.615870	0.013230	0.013133
RS	56	5.751728	3.219624	752.601898	0.012530	0.012474
RS	57	6.192783	3.219624	706.004568	0.011755	0.011740
RS	58	6.667082	4.535008	475.946670	0.007924	0.007983
RS	59	7.177129	4.535008	458.324404	0.007631	0.007711
RS	60	7.725619	4.535008	437.681263	0.007287	0.007386
RS	61	8.315451	4.535008	414.226052	0.006897	0.007011
RS	62	8.949738	4.535008	388.252687	0.006464	0.006590
RS	63	9.631833	4.535008	2526.492747	0.042065	0.043434
PA	4+25*2+4+6 0.057526982 0.025754893 9.631833306 669778.069820607 52.815804130 2.924366561 0.865994674 0.548298626 0.496204078 0.527183462 0.599426597 0.720343710 0.930353725 1.277325964 1.769087611 2.332140202 2.829290447 3.131319844 3.202725377 3.115974360 2.971550856 2.837882806 2.747358469 2.710877205 2.728699219 2.793031050 2.887867187 2.992397256 3.089615466 3.219623785 4.535008065
//
CC
CC	Brief Description of the file format:
CC	  CC  comments
CC	  MM  useful-messages
CC	  RD  round-of-iterations
CC	  LL  \log[P(sequence)]
CC	  QD  Q-before-opt Q-after-opt
CC	  TR  \theta_0 \rho_0
CC	  RS  k t_k \lambda_k \pi_k \sum_{l\not=k}A_{kl} A_{kk}
CC	  DC  begin end best-k t_k+\Delta_k max-prob
CC
MM	Version: 0.6.5-r67
MM	pattern:4+25*2+4+6, n:63, n_free_lambdas:28
MM	n_iterations:25, skip:1, max_t:5, theta/rho:5
MM	is_decoding:0
MM	n_seqs:16, sum_L:1098016, sum_n:113357
RD	0
LK	0.000000
QD	0.000000 -> 0.000000
RI	inf
TR	0.108965	0.021793
MT	5.000000
MM	C_pi: 1.000000, n_recomb: 23671.088436
RS	0	0.000000	1.000000	150.316080	0.006350	0.000000
RS	1	0.006440	1.000000	158.947768	0.006715	0.000000
RS	2	0.013294	1.000000	168.003972	0.007097	0.000000
RS	3	0.020590	1.000000	177.496157	0.007498	0.000000
RS	4	0.028356	1.000000	187.434720	0.007918	0.000000
RS	5	0.036622	1.000000	197.828746	0.008357	0.000000
RS	6	0.045421	1.000000	208.685726	0.008816	0.000000
RS	7	0.054785	1.000000	220.011248	0.009295	0.000000
RS	8	0.064753	1.000000	231.808651	0.009793	0.000000
RS	9	0.075363	1.000000	244.078650	0.010311	0.000000
RS	10	0.086656	1.000000	256.818922	0.010849	0.000000
RS	11	0.098677	1.000000	270.023654	0.011407	0.000000
RS	12	0.111471	1.000000	283.683061	0.011984	0.000000
RS	13	0.125090	1.000000	297.782862	0.012580	0.000000
RS	14	0.139585	1.000000	312.303734	0.013193	0.000000
RS	15	0.155014	1.000000	327.220722	0.013824	0.000000
RS	16	0.171437	1.000000	342.502632	0.014469	0.000000
RS	17	0.188917	1.000000	358.111411	0.015129	0.000000
RS	18	0.207523	1.000000	374.001500	0.015800	0.000000
RS	19	0.227327	1.000000	390.119208	0.016481	0.000000
RS	20	0.248406	1.000000	406.402081	0.017169	0.000000
RS	21	0.270843	1.000000	422.778320	0.017861	0.000000
RS	22	0.294725	1.000000	439.166233	0.018553	0.000000
RS	23	0.320144	1.000000	455.473772	0.019242	0.000000
RS	24	0.347201	1.000000	471.598168	0.019923	0.000000
RS	25	0.376000	1.000000	487.425699	0.020592	0.000000
RS	26	0.406654	1.000000	502.831622	0.021242	0.000000
RS	27	0.439282	1.000000	517.680314	0.021870	0.000000
RS	28	0.474011	1.000000	531.825660	0.022467	0.000000
RS	29	0.510976	1.000000	545.111726	0.023029	0.000000
RS	30	0.550322	1.000000	557.373778	0.023547	0.000000
RS	31	0.592202	1.000000	568.439668	0.024014	0.000000
RS	32	0.636779	1.000000	578.131651	0.024424	0.000000
RS	33	0.684227	1.000000	586.268660	0.024767	0.000000
RS	34	0.734730	1.000000	592.669063	0.025038	0.000000
RS	35	0.788485	1.000000	597.153932	0.025227	0.000000
RS	36	0.845702	1.000000	599.550811	0.025328	0.000000
RS	37	0.906604	1.000000	599.697978	0.025335	0.000000
RS	38	0.971428	1.000000	597.449139	0.025240	0.000000
RS	39	1.040426	1.000000	592.678497	0.025038	0.000000
RS	40	1.113868	1.000000	585.286075	0.024726	0.000000
RS	41	1.192040	1.000000	575.203145	0.024300	0.000000
RS	42	1.275245	1.000000	562.397588	0.023759	0.000000
RS	43	1.363809	1.000000	546.878946	0.023103	0.000000
RS	44	1.458076	1.000000	528.702909	0.022335	0.000000
RS	45	1.558414	1.000000	507.974947	0.021460	0.000000
RS	46	1.665214	1.000000	484.852772	0.020483	0.000000
RS	47	1.778891	1.000000	459.547315	0.019414	0.000000
RS	48	1.899889	1.000000	432.321929	0.018264	0.000000
RS	49	2.028679	1.000000	403.489552	0.017046	0.000000
RS	50	2.165763	1.000000	373.407657	0.015775	0.000000
RS	51	2.311675	1.000000	342.470893	0.014468	0.000000
RS	52	2.466983	1.000000	311.101474	0.013143	0.000000
RS	53	2.632293	1.000000	279.737504	0.011818	0.000000
RS	54	2.808249	1.000000	248.819617	0.010512	0.000000
RS	55	2.995536	1.000000	218.776462	0.009242	0.000000
RS	56	3.194884	1.000000	190.009766	0.008027	0.000000
RS	57	3.407070	1.000000	162.879777	0.006881	0.000000
RS	58	3.632920	1.000000	137.692043	0.005817	0.000000
RS	59	3.873315	1.000000	114.686425	0.004845	0.000000
RS	60	4.129191	1.000000	94.029209	0.003972	0.000000
RS	61	4.401545	1.000000	75.808985	0.003203	0.000000
RS	62	4.691438	1.000000	60.036729	0.002536	0.000000
RS	63	5.000000	1.000000	168.090519	0.007101	0.000000
PA	4+25*2+4+6 0.108964806 0.021792961 5.000000000 1.000000000 1.000000000 1.000000000 1.000000000 1.000000000 1.000000000 1.000000000 1.000000000 1.000000000 1.000000000 1.000000000 1.000000000 1.000000000 1.000000000 1.000000000 1.000000000 1.000000000 1.000000000 1.000000000 1.000000000 1.000000000 1.000000000 1.000000000 1.000000000 1.000000000 1.000000000 1.000000000 1.000000000
//
IT	4419
RD	1
LK	-316712.675038
QD	-1539.206045 -> -744.914603
RI	0.0518119115
TR	0.091401	0.018472
MT	6.491365
MM	C_pi: 1.147587, n_recomb: 23032.420967
RS	0	0.000000	1.056076	147.871650	0.006420	0.000073
RS	1	0.006874	1.056076	156.986435	0.006816	0.000655
RS	2	0.014221	1.056076	166.586693	0.007233	0.001819
RS	3	0.022073	1.056076	176.687480	0.007671	0.003567
RS	4	0.030464	0.665335	296.563420	0.012876	0.005910
RS	5	0.039432	0.665335	312.588257	0.013572	0.008821
RS	6	0.049017	0.561967	389.161710	0.016896	0.012127
RS	7	0.059261	0.561967	408.185497	0.017722	0.015539
RS	8	0.070208	0.535023	448.887143	0.019489	0.018714
RS	9	0.081909	0.535023	469.067711	0.020366	0.021285
RS	10	0.094413	0.554467	472.441767	0.020512	0.023020
RS	11	0.107778	0.554467	492.549918	0.021385	0.023971
RS	12	0.122061	0.604500	470.743007	0.020438	0.024321
RS	13	0.137325	0.604500	490.204955	0.021283	0.024234
RS	14	0.153639	0.672745	458.537096	0.019908	0.023906
RS	15	0.171075	0.672745	477.175973	0.020718	0.023525
RS	16	0.189709	0.752167	444.016874	0.019278	0.023158
RS	17	0.209624	0.752167	461.808991	0.020050	0.022763
RS	18	0.230908	0.841546	429.184466	0.018634	0.022285
RS	19	0.253655	0.841546	446.138938	0.019370	0.021692
RS	20	0.277966	0.939211	415.409676	0.018036	0.020990
RS	21	0.303948	0.939211	431.550498	0.018737	0.020215
RS	22	0.331716	1.039741	404.798109	0.017575	0.019421
RS	23	0.361392	1.039741	420.159322	0.018242	0.018662
RS	24	0.393109	1.135657	399.015280	0.017324	0.017982
RS	25	0.427006	1.135657	413.614883	0.017958	0.017404
RS	26	0.463233	1.221120	398.377629	0.017296	0.016935
RS	27	0.501951	1.221120	412.179858	0.017896	0.016568
RS	28	0.543330	1.293129	402.219185	0.017463	0.016297
RS	29	0.587553	1.293129	415.105071	0.018023	0.016119
RS	30	0.634816	1.350647	409.514281	0.017780	0.016030
RS	31	0.685329	1.350647	421.262888	0.018290	0.016028
RS	32	0.739313	1.394211	418.984942	0.018191	0.016109
RS	33	0.797009	1.394211	429.262732	0.018637	0.016263
RS	34	0.858670	1.425807	429.022845	0.018627	0.016474
RS	35	0.924571	1.425807	437.387770	0.018990	0.016729
RS	36	0.995001	1.448137	437.795113	0.019008	0.017009
RS	37	1.070273	1.448137	443.720745	0.019265	0.017298
RS	38	1.150719	1.463887	443.409417	0.019252	0.017578
RS	39	1.236695	1.463887	446.329364	0.019378	0.017833
RS	40	1.328581	1.475312	444.071510	0.019280	0.018046
RS	41	1.426784	1.475312	443.441974	0.019253	0.018204
RS	42	1.531737	1.484142	438.227198	0.019027	0.018292
RS	43	1.643905	1.484142	433.604327	0.018826	0.018302
RS	44	1.763784	1.491612	424.716456	0.018440	0.018222
RS	45	1.891903	1.491612	415.841326	0.018055	0.018046
RS	46	2.028829	1.498566	402.920292	0.017494	0.017771
RS	47	2.175168	1.498566	389.801277	0.016924	0.017394
RS	48	2.331566	1.505540	372.897088	0.016190	0.016916
RS	49	2.498715	1.505540	355.874214	0.015451	0.016341
RS	50	2.677354	1.512847	335.469458	0.014565	0.015675
RS	51	2.868273	1.512847	315.243422	0.013687	0.014928
RS	52	3.072317	1.520633	292.230899	0.012688	0.014111
RS	53	3.290386	1.520633	269.840315	0.011716	0.013237
RS	54	3.523446	1.533678	244.742686	0.010626	0.012318
RS	55	3.772526	1.533678	221.661403	0.009624	0.011368
RS	56	4.038729	1.533678	198.486412	0.008618	0.010402
RS	57	4.323231	1.533678	175.587104	0.007623	0.009431
RS	58	4.627290	1.600979	147.512825	0.006405	0.008469
RS	59	4.952251	1.600979	128.207509	0.005566	0.007527
RS	60	5.299549	1.600979	109.857138	0.004770	0.006616
RS	61	5.670722	1.600979	92.715147	0.004025	0.005747
RS	62	6.067409	1.600979	76.988897	0.003343	0.004928
RS	63	6.491365	1.600979	257.974503	0.011200	0.018377
PA	4+25*2+4+6 0.091401285 0.018472441 6.491365433 1.056075573 0.665334940 0.561967373 0.535022736 0.554466724 0.604499817 0.672744989 0.752166748 0.841546059 0.939211369 1.039740562 1.135656834 1.221120358 1.293128967 1.350646973 1.394210815 1.425806522 1.448137283 1.463887215 1.475311756 1.484142065 1.491612434 1.498565674 1.505539656 1.512846708 1.520633459 1.533677578 1.600979030
//
IT	5283
RD	2
LK	-315488.451324
QD	-744.022464 -> -498.245804
RI	0.0343187189
TR	0.083948	0.017762
MT	7.279178
MM	C_pi: 1.274509, n_recomb: 24578.170781
RS	0	0.000000	1.963445	87.304937	0.003552	0.000037
RS	1	0.007066	1.963445	93.132200	0.003789	0.000333
RS	2	0.014631	1.963445	99.322715	0.004041	0.000915
RS	3	0.022731	1.963445	105.895385	0.004309	0.001760
RS	4	0.031403	0.787715	280.346811	0.011406	0.004532
RS	5	0.040687	0.787715	296.540592	0.012065	0.006679
RS	6	0.050628	0.547186	449.830804	0.018302	0.010902
RS	7	0.061271	0.547186	472.060681	0.019207	0.014209
RS	8	0.072666	0.468224	577.030953	0.023477	0.018486
RS	9	0.084867	0.468224	601.429167	0.024470	0.021857
RS	10	0.097929	0.465320	629.518100	0.025613	0.023934
RS	11	0.111914	0.465320	653.436353	0.026586	0.026223
RS	12	0.126888	0.508140	620.644259	0.025252	0.025675
RS	13	0.142919	0.508140	643.242009	0.026171	0.026934
RS	14	0.160084	0.579554	584.467764	0.023780	0.025136
RS	15	0.178461	0.579554	605.661278	0.024642	0.025985
RS	16	0.198136	0.671244	541.979174	0.022051	0.023986
RS	17	0.219202	0.671244	561.835209	0.022859	0.024708
RS	18	0.241756	0.783886	498.870971	0.020297	0.022665
RS	19	0.265904	0.783886	517.471632	0.021054	0.023134
RS	20	0.291758	0.918862	458.074448	0.018637	0.021015
RS	21	0.319440	0.918862	475.503912	0.019347	0.021166
RS	22	0.349076	1.070835	423.652210	0.017237	0.019154
RS	23	0.380807	1.070835	440.012773	0.017903	0.019131
RS	24	0.414781	1.227020	398.835570	0.016227	0.017484
RS	25	0.451154	1.227020	414.250237	0.016854	0.017482
RS	26	0.490098	1.373480	384.248677	0.015634	0.016302
RS	27	0.531793	1.373480	398.824232	0.016227	0.016398
RS	28	0.576435	1.500246	378.697867	0.015408	0.015624
RS	29	0.624230	1.500246	392.474428	0.015968	0.015815
RS	30	0.675403	1.601396	380.621518	0.015486	0.015377
RS	31	0.730192	1.601396	393.532977	0.016011	0.015673
RS	32	0.788852	1.675185	388.334671	0.015800	0.015530
RS	33	0.851657	1.675185	400.176988	0.016282	0.015931
RS	34	0.918899	1.724696	399.706469	0.016263	0.016012
RS	35	0.990893	1.724696	410.121345	0.016686	0.016473
RS	36	1.067974	1.755867	412.270341	0.016774	0.016682
RS	37	1.150501	1.755867	420.757198	0.017119	0.017136
RS	38	1.238859	1.775070	423.460496	0.017229	0.017374
RS	39	1.333461	1.775070	429.418924	0.017472	0.017751
RS	40	1.434747	1.787617	430.840575	0.017529	0.017927
RS	41	1.543190	1.787617	433.638278	0.017643	0.018166
RS	42	1.659295	1.797338	432.282589	0.017588	0.018210
RS	43	1.783604	1.797338	431.341622	0.017550	0.018267
RS	44	1.916696	1.806679	426.137647	0.017338	0.018129
RS	45	2.059193	1.806679	421.028711	0.017130	0.017978
RS	46	2.211758	1.816992	411.383286	0.016738	0.017637
RS	47	2.375103	1.816992	401.915955	0.016353	0.017273
RS	48	2.549990	1.828831	387.736486	0.015776	0.016730
RS	49	2.737234	1.828831	374.031739	0.015218	0.016171
RS	50	2.937708	1.842209	355.711338	0.014473	0.015451
RS	51	3.152348	1.842209	338.243104	0.013762	0.014733
RS	52	3.382153	1.856825	316.600757	0.012881	0.013879
RS	53	3.628196	1.856825	296.196071	0.012051	0.013048
RS	54	3.891625	1.881181	271.184700	0.011034	0.012076
RS	55	4.173666	1.881181	249.256431	0.010141	0.011187
RS	56	4.475637	1.881181	226.645141	0.009221	0.010275
RS	57	4.798944	1.881181	203.720510	0.008289	0.009350
RS	58	5.145095	2.023534	169.275247	0.006887	0.008104
RS	59	5.515705	2.023534	150.449178	0.006121	0.007287
RS	60	5.912502	2.023534	131.969802	0.005369	0.006477
RS	61	6.337336	2.023534	114.141709	0.004644	0.005684
RS	62	6.792187	2.023534	97.245041	0.003957	0.004919
RS	63	7.279178	2.023534	364.198588	0.014818	0.019442
PA	4+25*2+4+6 0.083948376 0.017761766 7.279178074 1.963445131 0.787715336 0.547185781 0.468224491 0.465319591 0.508139960 0.579553625 0.671243848 0.783886074 0.918862368 1.070835327 1.227019950 1.373479745 1.500246452 1.601395698 1.675185428 1.724696322 1.755866594 1.775069838 1.787616557 1.797338098 1.806679387 1.816991729 1.828830863 1.842209134 1.856825354 1.881181388 2.023534241
//
IT	5219
RD	3
LK	-315076.902453
QD	-534.566999 -> -414.682895
RI	0.0212512714
TR	0.079721	0.017835
MT	7.718637
MM	C_pi: 1.376769, n_recomb: 26634.537953
RS	0	0.000000	4.082735	46.131181	0.001732	0.000019
RS	1	0.007164	4.082735	49.349600	0.001853	0.000170
RS	2	0.014842	4.082735	52.785934	0.001982	0.000463
RS	3	0.023069	4.082735	56.453957	0.002120	0.000872
RS	4	0.031886	1.069980	229.598924	0.008620	0.003439
RS	5	0.041335	1.069980	243.828902	0.009155	0.004947
RS	6	0.051460	0.617738	446.561849	0.016766	0.009646
RS	7	0.062311	0.617738	469.973926	0.017645	0.012454
RS	8	0.073939	0.473472	642.515163	0.024123	0.017982
RS	9	0.086401	0.473472	670.108625	0.025159	0.021315
RS	10	0.099755	0.444827	741.728805	0.027848	0.024519
RS	11	0.114066	0.444827	768.922391	0.028869	0.027148
RS	12	0.129402	0.476333	743.524977	0.027916	0.026863
RS	13	0.145836	0.476333	768.941321	0.028870	0.028543
RS	14	0.163449	0.543398	696.998999	0.026169	0.026347
RS	15	0.182323	0.543398	720.669050	0.027058	0.027621
RS	16	0.202549	0.635586	637.262694	0.023926	0.024970
RS	17	0.224224	0.635586	659.351405	0.024756	0.026113
RS	18	0.247452	0.755134	574.528863	0.021571	0.023323
RS	19	0.272344	0.755134	595.162014	0.022345	0.024217
RS	20	0.299019	0.907142	513.595972	0.019283	0.021325
RS	21	0.327606	0.907142	532.858917	0.020006	0.021872
RS	22	0.358240	1.088730	460.950800	0.017307	0.019139
RS	23	0.391070	1.088730	478.931308	0.017982	0.019445
RS	24	0.426251	1.284659	421.893479	0.015840	0.017213
RS	25	0.463952	1.284659	438.736078	0.016472	0.017472
RS	26	0.504355	1.474260	397.575254	0.014927	0.015873
RS	27	0.547652	1.474260	413.459120	0.015523	0.016179
RS	28	0.594051	1.640520	386.227280	0.014501	0.015129
RS	29	0.643775	1.640520	401.290281	0.015067	0.015486
RS	30	0.697060	1.771949	385.655666	0.014480	0.014884
RS	31	0.754163	1.771949	399.928844	0.015015	0.015310
RS	32	0.815357	1.863887	393.703674	0.014782	0.015091
RS	33	0.880935	1.863887	407.057807	0.015283	0.015592
RS	34	0.951211	1.920490	407.654441	0.015305	0.015663
RS	35	1.026522	1.920490	419.763442	0.015760	0.016200
RS	36	1.107228	1.951427	424.315392	0.015931	0.016438
RS	37	1.193716	1.951427	434.659582	0.016319	0.016947
RS	38	1.286400	1.967173	440.355907	0.016533	0.017228
RS	39	1.385724	1.967173	448.270651	0.016830	0.017639
RS	40	1.492165	1.976177	452.638876	0.016994	0.017854
RS	41	1.606230	1.976177	457.399516	0.017173	0.018110
RS	42	1.728468	1.984145	458.481799	0.017214	0.018174
RS	43	1.859463	1.984145	459.409988	0.017249	0.018236
RS	44	1.999843	1.994317	455.880662	0.017116	0.018098
RS	45	2.150280	1.994317	452.453783	0.016987	0.017946
RS	46	2.311494	2.008054	443.665448	0.016658	0.017588
RS	47	2.484258	2.008054	435.611455	0.016355	0.017228
RS	48	2.669399	2.025431	421.560061	0.015828	0.016660
RS	49	2.867804	2.025431	408.925314	0.015353	0.016113
RS	50	3.080424	2.045691	390.161392	0.014649	0.015373
RS	51	3.308275	2.045691	373.343790	0.014017	0.014677
RS	52	3.552451	2.067743	350.819640	0.013172	0.013812
RS	53	3.814119	2.067743	330.569244	0.012411	0.013013
RS	54	4.094535	2.103459	303.755712	0.011405	0.012020
RS	55	4.395039	2.103459	281.527148	0.010570	0.011171
RS	56	4.717072	2.103459	258.225687	0.009695	0.010293
RS	57	5.062177	2.103459	234.227817	0.008794	0.009397
RS	58	5.432005	2.321276	191.877677	0.007204	0.007949
RS	59	5.828329	2.321276	172.923965	0.006492	0.007207
RS	60	6.253046	2.321276	153.920711	0.005779	0.006461
RS	61	6.708190	2.321276	135.196065	0.005076	0.005719
RS	62	7.195942	2.321276	117.069161	0.004395	0.004994
RS	63	7.718637	2.321276	473.610566	0.017782	0.020811
PA	4+25*2+4+6 0.079720929 0.017835082 7.718637444 4.082735499 1.069980010 0.617737886 0.473472043 0.444827265 0.476333237 0.543398125 0.635586003 0.755133519 0.907142355 1.088730053 1.284659379 1.474260113 1.640519701 1.771949160 1.863886940 1.920490267 1.951426819 1.967173152 1.976177256 1.984144867 1.994317053 2.008054013 2.025431193 2.045690849 2.067742593 2.103459108 2.321276278
//
IT	4596
RD	4
LK	-314858.892744
QD	-450.368887 -> -367.715384
RI	0.0133959850
TR	0.076794	0.018191
MT	7.989937
MM	C_pi: 1.455256, n_recomb: 28687.073543
RS	0	0.000000	8.461844	24.155219	0.000842	0.000010
RS	1	0.007222	8.461844	25.878632	0.000902	0.000090
RS	2	0.014966	8.461844	27.723372	0.000966	0.000242
RS	3	0.023269	8.461844	29.697736	0.001035	0.000449
RS	4	0.032172	1.484012	180.903752	0.006306	0.002645
RS	5	0.041718	1.484012	192.697972	0.006717	0.003717
RS	6	0.051953	0.723161	419.388611	0.014619	0.008548
RS	7	0.062927	0.723161	442.708958	0.015432	0.010880
RS	8	0.074694	0.500017	672.505127	0.023443	0.017375
RS	9	0.087311	0.500017	702.553757	0.024490	0.020475
RS	10	0.100839	0.444397	822.767474	0.028681	0.024840
RS	11	0.115344	0.444397	852.976170	0.029734	0.027485
RS	12	0.130897	0.464701	844.290415	0.029431	0.027763
RS	13	0.147573	0.464701	872.370082	0.030410	0.029548
RS	14	0.165453	0.526479	795.400071	0.027727	0.027335
RS	15	0.184625	0.526479	821.422351	0.028634	0.028745
RS	16	0.205181	0.616282	724.916975	0.025270	0.025827
RS	17	0.227222	0.616282	749.158019	0.026115	0.027128
RS	18	0.250855	0.737241	647.632985	0.022576	0.023943
RS	19	0.276194	0.737241	670.277028	0.023365	0.025019
RS	20	0.303364	0.897784	570.208282	0.019877	0.021654
RS	21	0.332496	0.897784	591.342207	0.020614	0.022386
RS	22	0.363731	1.098100	501.877827	0.017495	0.019180
RS	23	0.397223	1.098100	521.552106	0.018181	0.019648
RS	24	0.433134	1.322066	450.493152	0.015704	0.017025
RS	25	0.471638	1.322066	468.842465	0.016343	0.017413
RS	26	0.512923	1.543633	418.001619	0.014571	0.015541
RS	27	0.557190	1.543633	435.252466	0.015172	0.015948
RS	28	0.604654	1.739293	402.122623	0.014018	0.014732
RS	29	0.655545	1.739293	418.491175	0.014588	0.015169
RS	30	0.710112	1.892149	400.020885	0.013944	0.014485
RS	31	0.768621	1.892149	415.617477	0.014488	0.014971
RS	32	0.831354	1.994693	409.064126	0.014260	0.014736
RS	33	0.898619	1.994693	423.816861	0.014774	0.015279
RS	34	0.970742	2.052338	425.942754	0.014848	0.015381
RS	35	1.048073	2.052338	439.539873	0.015322	0.015946
RS	36	1.130990	2.078626	446.718933	0.015572	0.016242
RS	37	1.219894	2.078626	458.604015	0.015986	0.016769
RS	38	1.315220	2.088082	467.255551	0.016288	0.017115
RS	39	1.417431	2.088082	476.686000	0.016617	0.017538
RS	40	1.527023	2.092046	483.669993	0.016860	0.017807
RS	41	1.644531	2.092046	489.825536	0.017075	0.018070
RS	42	1.770525	2.097739	492.720500	0.017176	0.018167
RS	43	1.905618	2.097739	494.836103	0.017249	0.018235
RS	44	2.050469	2.108856	492.104838	0.017154	0.018105
RS	45	2.205780	2.108856	489.598488	0.017067	0.017961
RS	46	2.372309	2.126476	480.631201	0.016754	0.017592
RS	47	2.550865	2.126476	473.201014	0.016495	0.017244
RS	48	2.742317	2.149946	458.206935	0.015973	0.016657
RS	49	2.947596	2.149946	445.886387	0.015543	0.016130
RS	50	3.167700	2.177565	425.694493	0.014839	0.015371
RS	51	3.403701	2.177565	408.867443	0.014253	0.014702
RS	52	3.656746	2.207343	384.657229	0.013409	0.013825
RS	53	3.928067	2.207343	364.049230	0.012690	0.013055
RS	54	4.218983	2.254392	334.809906	0.011671	0.012043
RS	55	4.530910	2.254392	311.959544	0.010875	0.011225
RS	56	4.865366	2.254392	287.735745	0.010030	0.010374
RS	57	5.223976	2.254392	262.522696	0.009151	0.009501
RS	58	5.608486	2.545996	211.772005	0.007382	0.007873
RS	59	6.020766	2.545996	192.732475	0.006718	0.007189
RS	60	6.462822	2.545996	173.339637	0.006042	0.006492
RS	61	6.936804	2.545996	153.930937	0.005366	0.005792
RS	62	7.445018	2.545996	134.846771	0.004701	0.005099
RS	63	7.989937	2.545996	578.599339	0.020169	0.022271
PA	4+25*2+4+6 0.076794291 0.018190669 7.989936903 8.461844041 1.484012364 0.723161046 0.500017066 0.444396681 0.464700828 0.526479120 0.616281591 0.737240637 0.897783504 1.098099617 1.322065557 1.543633189 1.739292638 1.892149073 1.994692635 2.052337890 2.078626060 2.088082216 2.092046162 2.097739098 2.108855969 2.126475609 2.149946102 2.177565428 2.207343062 2.254391921 2.545995536
//
IT	4640
RD	5
LK	-314701.856374
QD	-398.169390 -> -331.385416
RI	0.0088443271
TR	0.074484	0.018649
MT	8.178260
MM	C_pi: 1.517673, n_recomb: 30643.111986
RS	0	0.000000	16.950843	12.941395	0.000422	0.000005
RS	1	0.007261	16.950843	13.875934	0.000453	0.000049
RS	2	0.015050	16.950843	14.877556	0.000486	0.000131
RS	3	0.023404	16.950843	15.951015	0.000521	0.000240
RS	4	0.032365	2.033061	142.288351	0.004643	0.002071
RS	5	0.041977	2.033061	151.888702	0.004957	0.002851
RS	6	0.052286	0.849109	386.609455	0.012617	0.007622
RS	7	0.063344	0.849109	409.167872	0.013353	0.009561
RS	8	0.075206	0.534288	684.518739	0.022338	0.016746
RS	9	0.087928	0.534288	716.418652	0.023379	0.019587
RS	10	0.101574	0.451075	884.320253	0.028859	0.024985
RS	11	0.116211	0.451075	917.303363	0.029935	0.027547
RS	12	0.131911	0.460936	929.267827	0.030326	0.028431
RS	13	0.148751	0.460936	959.877489	0.031324	0.030211
RS	14	0.166814	0.517797	882.224801	0.028790	0.028116
RS	15	0.186188	0.517797	910.474242	0.029712	0.029552
RS	16	0.206970	0.604660	804.862868	0.026266	0.026533
RS	17	0.229260	0.604660	831.134241	0.027123	0.027886
RS	18	0.253169	0.725071	716.264137	0.023374	0.024477
RS	19	0.278814	0.725071	740.813927	0.024176	0.025631
RS	20	0.306321	0.890313	624.691057	0.020386	0.021950
RS	21	0.335826	0.890313	647.619993	0.021134	0.022776
RS	22	0.367473	1.103701	542.231344	0.017695	0.019229
RS	23	0.401418	1.103701	563.547529	0.018391	0.019785
RS	24	0.437828	1.349088	479.604437	0.015651	0.016877
RS	25	0.476882	1.349088	499.417202	0.016298	0.017334
RS	26	0.518772	1.596053	439.760665	0.014351	0.015266
RS	27	0.563703	1.596053	458.331308	0.014957	0.015726
RS	28	0.611897	1.815096	419.979958	0.013706	0.014398
RS	29	0.663591	1.815096	437.594695	0.014280	0.014877
RS	30	0.719039	1.984189	416.793019	0.013602	0.014148
RS	31	0.778512	1.984189	433.634643	0.014151	0.014663
RS	32	0.842305	2.093202	427.096453	0.013938	0.014434
RS	33	0.910729	2.093202	443.144030	0.014461	0.014995
RS	34	0.984122	2.148894	447.015886	0.014588	0.015140
RS	35	1.062845	2.148894	461.965444	0.015076	0.015715
RS	36	1.147284	2.168662	471.876950	0.015399	0.016074
RS	37	1.237854	2.168662	485.128160	0.015832	0.016608
RS	38	1.335001	2.170857	496.727341	0.016210	0.017020
RS	39	1.439202	2.170857	507.453254	0.016560	0.017450
RS	40	1.550970	2.169407	516.915081	0.016869	0.017774
RS	41	1.670853	2.169407	524.197742	0.017107	0.018046
RS	42	1.799442	2.172770	528.627969	0.017251	0.018175
RS	43	1.937368	2.172770	531.622053	0.017349	0.018254
RS	44	2.085310	2.184885	529.292110	0.017273	0.018133
RS	45	2.243994	2.184885	527.372827	0.017210	0.018004
RS	46	2.414201	2.206434	517.758537	0.016896	0.017625
RS	47	2.596767	2.206434	510.619378	0.016663	0.017296
RS	48	2.792590	2.235965	494.212247	0.016128	0.016690
RS	49	3.002633	2.235965	481.902736	0.015726	0.016187
RS	50	3.227928	2.270820	459.870344	0.015007	0.015409
RS	51	3.469582	2.270820	442.788563	0.014450	0.014767
RS	52	3.728784	2.308121	416.579811	0.013595	0.013877
RS	53	4.006807	2.308121	395.450596	0.012905	0.013136
RS	54	4.305019	2.366087	363.565262	0.011865	0.012100
RS	55	4.624885	2.366087	340.030104	0.011096	0.011311
RS	56	4.967978	2.366087	314.869577	0.010275	0.010484
RS	57	5.335984	2.366087	288.475228	0.009414	0.009629
RS	58	5.730713	2.729459	229.139882	0.007478	0.007832
RS	59	6.154105	2.729459	210.122953	0.006857	0.007196
RS	60	6.608241	2.729459	190.502685	0.006217	0.006542
RS	61	7.095353	2.729459	170.617720	0.005568	0.005877
RS	62	7.617837	2.729459	150.819363	0.004922	0.005212
RS	63	8.178260	2.729459	679.065030	0.022160	0.023743
PA	4+25*2+4+6 0.074484450 0.018648708 8.178260201 16.950843104 2.033060679 0.849109190 0.534288284 0.451074651 0.460936071 0.517796987 0.604660074 0.725071247 0.890313220 1.103700723 1.349088081 1.596052557 1.815096083 1.984189092 2.093201623 2.148893536 2.168661610 2.170856678 2.169407355 2.172770098 2.184884923 2.206434220 2.235965393 2.270820151 2.308120915 2.366087494 2.729458884
//
IT	4875
RD	6
LK	-314572.880306
QD	-357.349074 -> -300.201362
RI	0.0061199561
TR	0.072512	0.019135
MT	8.323984
MM	C_pi: 1.570363, n_recomb: 32506.309753
RS	0	0.000000	32.625478	7.156405	0.000220	0.000003
RS	1	0.007291	32.625478	7.676964	0.000236	0.000027
RS	2	0.015114	32.625478	8.235292	0.000253	0.000073
RS	3	0.023507	32.625478	8.834117	0.000272	0.000133
RS	4	0.032512	2.726905	113.194022	0.003482	0.001651
RS	5	0.042174	2.726905	121.013566	0.003723	0.002232
RS	6	0.052540	0.989945	355.008254	0.010921	0.006844
RS	7	0.063661	0.989945	376.524584	0.011583	0.008468
RS	8	0.075594	0.571628	687.751315	0.021157	0.016134
RS	9	0.088397	0.571628	721.057884	0.022182	0.018732
RS	10	0.102133	0.460518	933.899934	0.028730	0.025017
RS	11	0.116871	0.460518	969.449217	0.029823	0.027470
RS	12	0.132683	0.460749	1003.437680	0.030869	0.028930
RS	13	0.149649	0.460749	1036.469975	0.031885	0.030671
RS	14	0.167851	0.513309	960.378381	0.029544	0.028735
RS	15	0.187380	0.513309	990.760167	0.030479	0.030158
RS	16	0.208333	0.597367	878.455697	0.027024	0.027112
RS	17	0.230814	0.597367	906.659605	0.027892	0.028475
RS	18	0.254934	0.716574	780.685185	0.024016	0.024931
RS	19	0.280813	0.716574	807.046006	0.024827	0.026118
RS	20	0.308578	0.884678	676.588669	0.020814	0.022208
RS	21	0.338368	0.884678	701.232765	0.021572	0.023087
RS	22	0.370330	1.108030	581.064740	0.017875	0.019276
RS	23	0.404623	1.108030	603.958411	0.018580	0.019886
RS	24	0.441415	1.370996	507.897800	0.015625	0.016752
RS	25	0.480890	1.370996	529.116114	0.016277	0.017251
RS	26	0.523244	1.639495	461.202985	0.014188	0.015030
RS	27	0.568685	1.639495	481.034816	0.014798	0.015519
RS	28	0.617440	1.878449	437.878280	0.013471	0.014110
RS	29	0.669749	1.878449	456.676144	0.014049	0.014610
RS	30	0.725873	2.060890	433.834059	0.013346	0.013855
RS	31	0.786088	2.060890	451.850928	0.013900	0.014384
RS	32	0.850694	2.174218	445.509674	0.013705	0.014170
RS	33	0.920010	2.174218	462.774050	0.014236	0.014737
RS	34	0.994380	2.226632	468.486896	0.014412	0.014926
RS	35	1.074173	2.226632	484.701295	0.014911	0.015504
RS	36	1.159783	2.239236	497.391503	0.015301	0.015924
RS	37	1.251635	2.239236	511.909825	0.015748	0.016460
RS	38	1.350185	2.233983	526.462272	0.016196	0.016936
RS	39	1.455919	2.233983	538.370722	0.016562	0.017372
RS	40	1.569363	2.227110	550.271908	0.016928	0.017747
RS	41	1.691078	2.227110	558.553263	0.017183	0.018029
RS	42	1.821668	2.228143	564.418585	0.017363	0.018191
RS	43	1.961779	2.228143	568.149508	0.017478	0.018283
RS	44	2.112106	2.241150	566.064932	0.017414	0.018172
RS	45	2.273393	2.241150	564.585135	0.017368	0.018060
RS	46	2.446440	2.266379	554.136916	0.017047	0.017673
RS	47	2.632104	2.266379	547.146395	0.016832	0.017365
RS	48	2.831305	2.301598	529.140623	0.016278	0.016742
RS	49	3.045030	2.301598	516.717675	0.015896	0.016264
RS	50	3.274338	2.343235	492.689690	0.015157	0.015468
RS	51	3.520364	2.343235	475.258848	0.014621	0.014853
RS	52	3.784330	2.387585	446.943319	0.013749	0.013949
RS	53	4.067541	2.387585	425.239641	0.013082	0.013234
RS	54	4.371401	2.455841	390.637906	0.012017	0.012175
RS	55	4.697416	2.455841	366.414826	0.011272	0.011411
RS	56	5.047201	2.455841	340.341752	0.010470	0.010605
RS	57	5.422490	2.455841	312.817110	0.009623	0.009766
RS	58	5.825141	2.889118	244.781058	0.007530	0.007808
RS	59	6.257150	2.889118	225.864275	0.006948	0.007215
RS	60	6.720657	2.889118	206.128829	0.006341	0.006597
RS	61	7.217959	2.889118	185.909916	0.005719	0.005963
RS	62	7.751521	2.889118	165.563536	0.005093	0.005324
RS	63	8.323984	2.889118	776.897912	0.023900	0.025195
PA	4+25*2+4+6 0.072512429 0.019135317 8.323984129 32.625478037 2.726904806 0.989944614 0.571627857 0.460518140 0.460749468 0.513309244 0.597366908 0.716573973 0.884677525 1.108030474 1.370996146 1.639495412 1.878449337 2.060889898 2.174217726 2.226631580 2.239236243 2.233982933 2.227110235 2.228142710 2.241150228 2.266379492 2.301598002 2.343235061 2.387585453 2.455841118 2.889117565
//
IT	4807
RD	7
LK	-314461.884489
QD	-322.733231 -> -272.790032
RI	0.0044083654
TR	0.070755	0.019619
MT	8.446370
MM	C_pi: 1.617170, n_recomb: 34292.536344
RS	0	0.000000	60.430809	4.086487	0.000119	0.000002
RS	1	0.007316	60.430809	4.385218	0.000128	0.000016
RS	2	0.015167	60.430809	4.705768	0.000137	0.000042
RS	3	0.023592	60.430809	5.049730	0.000147	0.000076
RS	4	0.032633	3.577024	91.429532	0.002666	0.001337
RS	5	0.042336	3.577024	97.852379	0.002853	0.001780
RS	6	0.052749	1.143036	326.579555	0.009523	0.006187
RS	7	0.063924	1.143036	346.976987	0.010118	0.007560
RS	8	0.075916	0.610229	686.644588	0.020023	0.015550
RS	9	0.088786	0.610229	721.039545	0.021026	0.017934
RS	10	0.102597	0.471061	975.799531	0.028455	0.024973
RS	11	0.117418	0.471061	1013.742233	0.029562	0.027320
RS	12	0.133323	0.462377	1070.033152	0.031203	0.029307
RS	13	0.150393	0.462377	1105.402572	0.032234	0.031001
RS	14	0.168711	0.511212	1032.062276	0.030096	0.029232
RS	15	0.188369	0.511212	1064.507279	0.031042	0.030629
RS	16	0.209465	0.592759	947.039704	0.027616	0.027592
RS	17	0.232104	0.592759	977.104907	0.028493	0.028947
RS	18	0.256400	0.710575	841.600424	0.024542	0.025318
RS	19	0.282473	0.710575	869.699370	0.025361	0.026519
RS	20	0.310454	0.880584	726.159729	0.021175	0.022436
RS	21	0.340481	0.880584	752.453603	0.021942	0.023346
RS	22	0.372705	1.112044	618.340750	0.018031	0.019321
RS	23	0.407287	1.112044	642.756313	0.018743	0.019966
RS	24	0.444398	1.390192	535.114842	0.015604	0.016646
RS	25	0.484225	1.390192	557.687080	0.016263	0.017171
RS	26	0.526965	1.677864	481.885667	0.014052	0.014825
RS	27	0.572832	1.677864	502.926240	0.014666	0.015331
RS	28	0.622054	1.934691	455.226419	0.013275	0.013855
RS	29	0.674877	1.934691	475.152494	0.013856	0.014368
RS	30	0.731565	2.128892	450.437204	0.013135	0.013594
RS	31	0.792399	2.128892	469.571731	0.013693	0.014130
RS	32	0.857684	2.245511	463.506641	0.013516	0.013932
RS	33	0.927746	2.245511	481.928309	0.014053	0.014501
RS	34	1.002932	2.294152	489.509755	0.014275	0.014732
RS	35	1.083619	2.294152	506.929047	0.014782	0.015309
RS	36	1.170209	2.299526	522.402032	0.015234	0.015785
RS	37	1.263134	2.299526	538.128205	0.015692	0.016322
RS	38	1.362856	2.286945	555.639625	0.016203	0.016857
RS	39	1.469874	2.286945	568.671889	0.016583	0.017298
RS	40	1.584721	2.274782	583.011941	0.017001	0.017723
RS	41	1.707970	2.274782	592.233043	0.017270	0.018014
RS	42	1.840236	2.273474	599.522082	0.017483	0.018208
RS	43	1.982177	2.273474	603.930565	0.017611	0.018313
RS	44	2.134503	2.287186	602.059150	0.017557	0.018214
RS	45	2.297972	2.287186	600.961358	0.017525	0.018119
RS	46	2.473400	2.315726	589.636166	0.017194	0.017727
RS	47	2.661662	2.315726	582.742230	0.016993	0.017441
RS	48	2.863696	2.356130	563.096786	0.016420	0.016803
RS	49	3.080511	2.356130	550.517990	0.016054	0.016349
RS	50	3.313187	2.403978	524.466130	0.015294	0.015537
RS	51	3.562885	2.403978	506.657741	0.014775	0.014947
RS	52	3.830850	2.454809	476.223462	0.013887	0.014031
RS	53	4.118419	2.454809	453.935441	0.013237	0.013339
RS	54	4.427025	2.532644	416.614786	0.012149	0.012259
RS	55	4.758208	2.532644	391.716358	0.011423	0.011518
RS	56	5.113619	2.532644	364.759118	0.010637	0.010730
RS	57	5.495031	2.532644	336.147897	0.009802	0.009904
RS	58	5.904346	3.034142	259.308451	0.007562	0.007793
RS	59	6.343605	3.034142	240.539675	0.007014	0.007237
RS	60	6.814998	3.034142	220.760936	0.006438	0.006653
RS	61	7.320878	3.034142	200.301219	0.005841	0.006048
RS	62	7.863766	3.034142	179.517304	0.005235	0.005431
RS	63	8.446370	3.034142	873.707702	0.025478	0.026613
PA	4+25*2+4+6 0.070754748 0.019618721 8.446369977 60.430809400 3.577023704 1.143035982 0.610229157 0.471061199 0.462377464 0.511211609 0.592759227 0.710574596 0.880583974 1.112043822 1.390191970 1.677864016 1.934691247 2.128892370 2.245510596 2.294151916 2.299526406 2.286944837 2.274782020 2.273473681 2.287186123 2.315726410 2.356129958 2.403978216 2.454808986 2.532644412 3.034142443
//
IT	5201
RD	8
LK	-314364.666067
QD	-292.622888 -> -248.566165
RI	0.0032803089
TR	0.069152	0.020085
MT	8.554816
MM	C_pi: 1.660221, n_recomb: 36014.062645
RS	0	0.000000	108.136604	2.403520	0.000067	0.000001
RS	1	0.007337	108.136604	2.579886	0.000072	0.000009
RS	2	0.015213	108.136604	2.769194	0.000077	0.000025
RS	3	0.023666	108.136604	2.972395	0.000083	0.000045
RS	4	0.032740	4.595075	75.006590	0.002083	0.001098
RS	5	0.042479	4.595075	80.341385	0.002231	0.001444
RS	6	0.052933	1.307062	301.561619	0.008373	0.005626
RS	7	0.064154	1.307062	320.857325	0.008909	0.006799
RS	8	0.076198	0.649369	683.285963	0.018973	0.014998
RS	9	0.089126	0.649369	718.536407	0.019952	0.017195
RS	10	0.103002	0.482017	1012.394974	0.028111	0.024878
RS	11	0.117897	0.482017	1052.586200	0.029227	0.027128
RS	12	0.133885	0.464995	1131.052646	0.031406	0.029593
RS	13	0.151045	0.464995	1168.688123	0.032451	0.031244
RS	14	0.169465	0.510579	1098.766232	0.030509	0.029637
RS	15	0.189236	0.510579	1133.221153	0.031466	0.031006
RS	16	0.210457	0.589908	1011.636067	0.028090	0.027996
RS	17	0.233236	0.589908	1043.508830	0.028975	0.029338
RS	18	0.257686	0.706304	899.651855	0.024981	0.025656
RS	19	0.283930	0.706304	929.432082	0.025807	0.026861
RS	20	0.312100	0.877656	773.772642	0.021485	0.022641
RS	21	0.342336	0.877656	801.663317	0.022260	0.023571
RS	22	0.374791	1.115987	654.241542	0.018166	0.019365
RS	23	0.409627	1.115987	680.132636	0.018885	0.020036
RS	24	0.447020	1.407690	561.295403	0.015585	0.016554
RS	25	0.487155	1.407690	585.177481	0.016249	0.017099
RS	26	0.530236	1.712968	501.739462	0.013932	0.014644
RS	27	0.576477	1.712968	523.943367	0.014548	0.015161
RS	28	0.626112	1.986434	471.861419	0.013102	0.013629
RS	29	0.679388	1.986434	492.868081	0.013685	0.014147
RS	30	0.736573	2.191538	466.368073	0.012950	0.013359
RS	31	0.797954	2.191538	486.571131	0.013511	0.013898
RS	32	0.863838	2.311013	480.801603	0.013350	0.013716
RS	33	0.934556	2.311013	500.331739	0.013893	0.014284
RS	34	1.010463	2.355819	509.762570	0.014155	0.014552
RS	35	1.091940	2.355819	528.341107	0.014670	0.015127
RS	36	1.179394	2.354146	546.572357	0.015177	0.015654
RS	37	1.273266	2.354146	563.466744	0.015646	0.016192
RS	38	1.374025	2.334490	583.929987	0.016214	0.016781
RS	39	1.482176	2.334490	598.053955	0.016606	0.017226
RS	40	1.598263	2.317196	614.849195	0.017072	0.017698
RS	41	1.722867	2.317196	624.985196	0.017354	0.017999
RS	42	1.856614	2.313543	633.723197	0.017597	0.018223
RS	43	2.000174	2.313543	638.790818	0.017737	0.018342
RS	44	2.154268	2.327747	637.163003	0.017692	0.018255
RS	45	2.319667	2.327747	636.434372	0.017672	0.018178
RS	46	2.497202	2.359211	624.261640	0.017334	0.017783
RS	47	2.687763	2.359211	617.456823	0.017145	0.017517
RS	48	2.892306	2.404279	596.205082	0.016555	0.016868
RS	49	3.111856	2.404279	583.468085	0.016201	0.016436
RS	50	3.347515	2.457749	555.430337	0.015423	0.015611
RS	51	3.600465	2.457749	537.247244	0.014918	0.015045
RS	52	3.871975	2.514482	504.730927	0.014015	0.014117
RS	53	4.163405	2.514482	481.868310	0.013380	0.013447
RS	54	4.476218	2.601185	441.860786	0.012269	0.012346
RS	55	4.811983	2.601185	416.304733	0.011560	0.011625
RS	56	5.172383	2.601185	388.490778	0.010787	0.010854
RS	57	5.559226	2.601185	358.829667	0.009964	0.010041
RS	58	5.974453	3.169316	273.094652	0.007583	0.007783
RS	59	6.420146	3.169316	254.503250	0.007067	0.007261
RS	60	6.898540	3.169316	234.728363	0.006518	0.006707
RS	61	7.412034	3.169316	214.091036	0.005945	0.006128
RS	62	7.963205	3.169316	192.946210	0.005358	0.005532
RS	63	8.554816	3.169316	970.451879	0.026946	0.027990
PA	4+25*2+4+6 0.069151971 0.020085327 8.554815602 108.136603753 4.595074569 1.307062020 0.649369305 0.482016677 0.464994546 0.510578917 0.589908140 0.706304003 0.877655835 1.115986864 1.407690248 1.712967796 1.986434260 2.191537873 2.311013293 2.355819326 2.354146342 2.334489559 2.317195983 2.313543325 2.327747197 2.359211319 2.404279383 2.457749002 2.514482156 2.601184794 3.169316387
//
IT	4130
RD	9
LK	-314278.811962
QD	-266.177557 -> -227.104142
RI	0.0025050037
TR	0.067673	0.020530
MT	8.653958
MM	C_pi: 1.700643, n_recomb: 37678.487652
RS	0	0.000000	187.714838	1.451317	0.000039	0.000001
RS	1	0.007357	187.714838	1.558143	0.000041	0.000006
RS	2	0.015254	187.714838	1.672836	0.000044	0.000015
RS	3	0.023733	187.714838	1.795978	0.000048	0.000027
RS	4	0.032836	5.792315	62.436886	0.001657	0.000914
RS	5	0.042608	5.792315	66.919916	0.001776	0.001189
RS	6	0.053099	1.481248	279.649168	0.007422	0.005145
RS	7	0.064362	1.481248	297.900122	0.007906	0.006155
RS	8	0.076453	0.688771	678.653445	0.018012	0.014478
RS	9	0.089434	0.688771	714.581274	0.018965	0.016511
RS	10	0.103370	0.493086	1045.018514	0.027735	0.024748
RS	11	0.118331	0.493086	1087.332315	0.028858	0.026911
RS	12	0.134392	0.468183	1187.699306	0.031522	0.029811
RS	13	0.151636	0.468183	1227.537993	0.032579	0.031423
RS	14	0.170148	0.510884	1161.471556	0.030826	0.029971
RS	15	0.190021	0.510884	1197.891176	0.031792	0.031314
RS	16	0.211357	0.588235	1072.969742	0.028477	0.028342
RS	17	0.234262	0.588235	1106.605720	0.029370	0.029668
RS	18	0.258852	0.703231	955.327822	0.025355	0.025955
RS	19	0.285251	0.703231	986.741760	0.026188	0.027160
RS	20	0.313593	0.875533	819.753104	0.021757	0.022828
RS	21	0.344019	0.875533	849.195166	0.022538	0.023773
RS	22	0.376684	1.119827	688.968764	0.018285	0.019410
RS	23	0.411751	1.119827	716.295073	0.019011	0.020100
RS	24	0.449398	1.423859	586.553687	0.015567	0.016476
RS	25	0.489815	1.423859	611.706851	0.016235	0.017035
RS	26	0.533206	1.745620	520.802239	0.013822	0.014483
RS	27	0.579788	1.745620	544.129019	0.014441	0.015007
RS	28	0.629797	2.034924	487.763929	0.012945	0.013425
RS	29	0.683485	2.034924	509.808398	0.013530	0.013947
RS	30	0.741123	2.250472	481.562368	0.012781	0.013145
RS	31	0.803000	2.250472	502.789814	0.013344	0.013684
RS	32	0.869430	2.372676	497.300061	0.013199	0.013516
RS	33	0.940747	2.372676	517.895344	0.013745	0.014082
RS	34	1.017310	2.413807	529.123656	0.014043	0.014383
RS	35	1.099506	2.413807	548.822387	0.014566	0.014957
RS	36	1.187749	2.405384	569.763751	0.015122	0.015529
RS	37	1.282483	2.405384	587.795418	0.015600	0.016067
RS	38	1.384186	2.378950	611.188752	0.016221	0.016706
RS	39	1.493371	2.378950	626.384240	0.016624	0.017156
RS	40	1.610589	2.356704	645.647617	0.017136	0.017671
RS	41	1.736430	2.356704	656.689609	0.017429	0.017981
RS	42	1.871528	2.350694	666.919445	0.017700	0.018235
RS	43	2.016565	2.350694	672.647232	0.017852	0.018368
RS	44	2.172272	2.365188	671.321048	0.017817	0.018294
RS	45	2.339433	2.365188	670.970525	0.017808	0.018233
RS	46	2.518892	2.399201	658.018467	0.017464	0.017837
RS	47	2.711552	2.399201	651.317129	0.017286	0.017591
RS	48	2.918386	2.448434	628.532556	0.016681	0.016933
RS	49	3.140436	2.448434	615.654564	0.016340	0.016523
RS	50	3.378821	2.506966	585.702684	0.015545	0.015687
RS	51	3.634743	2.506966	567.163216	0.015053	0.015142
RS	52	3.909492	2.569046	532.628524	0.014136	0.014205
RS	53	4.204454	2.569046	509.210673	0.013515	0.013555
RS	54	4.521114	2.663926	466.569190	0.012383	0.012435
RS	55	4.861070	2.663926	440.375343	0.011688	0.011732
RS	56	5.226034	2.663926	411.731100	0.010927	0.010976
RS	57	5.617848	2.663926	381.052634	0.010113	0.010174
RS	58	6.038486	3.297114	286.347565	0.007600	0.007777
RS	59	6.490068	3.297114	267.952160	0.007112	0.007286
RS	60	6.974871	3.297114	248.213749	0.006588	0.006759
RS	61	7.495339	3.297114	227.444313	0.006036	0.006203
RS	62	8.054096	3.297114	205.995124	0.005467	0.005627
RS	63	8.653958	3.297114	1067.566177	0.028334	0.029324
PA	4+25*2+4+6 0.067673130 0.020529940 8.653957790 187.714838006 5.792314776 1.481247664 0.688771120 0.493085939 0.468182976 0.510883733 0.588235027 0.703231113 0.875533208 1.119826815 1.423859054 1.745620460 2.034923612 2.250472071 2.372675518 2.413807374 2.405383761 2.378949623 2.356703686 2.350694130 2.365188245 2.399201243 2.448433748 2.506966048 2.569046181 2.663926232 3.297113736
//
IT	5026
RD	10
LK	-314202.617294
QD	-242.825007 -> -208.038195
RI	0.0019523729
TR	0.066300	0.020951
MT	8.746194
MM	C_pi: 1.739056, n_recomb: 39290.723033
RS	0	0.000000	317.283468	0.896897	0.000023	0.000000
RS	1	0.007374	317.283468	0.963092	0.000025	0.000003
RS	2	0.015293	317.283468	1.034177	0.000026	0.000009
RS	3	0.023795	317.283468	1.110513	0.000028	0.000016
RS	4	0.032924	7.179610	52.663713	0.001340	0.000770
RS	5	0.042726	7.179610	56.473381	0.001437	0.000992
RS	6	0.053252	1.665134	260.408121	0.006628	0.004727
RS	7	0.064553	1.665134	277.685070	0.007067	0.005604
RS	8	0.076688	0.728359	673.212760	0.017134	0.013988
RS	9	0.089718	0.728359	709.675594	0.018062	0.015876
RS	10	0.103708	0.504151	1074.433127	0.027346	0.024592
RS	11	0.118731	0.504151	1118.756369	0.028474	0.026678
RS	12	0.134861	0.471717	1240.727921	0.031578	0.029976
RS	13	0.152181	0.471717	1282.711881	0.032647	0.031555
RS	14	0.170777	0.511812	1220.829923	0.031072	0.030250
RS	15	0.190746	0.511812	1259.173328	0.032048	0.031571
RS	16	0.212187	0.587372	1131.548387	0.028799	0.028642
RS	17	0.235209	0.587372	1166.908411	0.029699	0.029953
RS	18	0.259928	0.700990	1008.993739	0.025680	0.026223
RS	19	0.286471	0.700990	1041.999204	0.026520	0.027426
RS	20	0.314971	0.873945	864.350815	0.021999	0.023003
RS	21	0.345573	0.873945	895.303476	0.022787	0.023959
RS	22	0.378431	1.123477	722.693657	0.018393	0.019457
RS	23	0.413713	1.123477	751.418823	0.019125	0.020163
RS	24	0.451597	1.438853	611.000448	0.015551	0.016409
RS	25	0.492274	1.438853	637.389680	0.016222	0.016979
RS	26	0.535950	1.776219	539.140342	0.013722	0.014339
RS	27	0.582848	1.776219	563.553203	0.014343	0.014868
RS	28	0.633204	2.080783	502.967889	0.012801	0.013240
RS	29	0.687274	2.080783	526.010980	0.013388	0.013764
RS	30	0.745331	2.306536	496.027427	0.012625	0.012950
RS	31	0.807670	2.306536	518.238532	0.013190	0.013488
RS	32	0.874605	2.431512	512.988497	0.013056	0.013331
RS	33	0.946477	2.431512	534.608840	0.013606	0.013894
RS	34	1.023648	2.469221	547.566343	0.013936	0.014224
RS	35	1.106511	2.469221	568.349461	0.014465	0.014795
RS	36	1.195485	2.454387	591.936099	0.015066	0.015409
RS	37	1.291019	2.454387	611.077836	0.015553	0.015947
RS	38	1.393599	2.421475	637.367730	0.016222	0.016631
RS	39	1.503744	2.421475	653.619458	0.016635	0.017085
RS	40	1.622011	2.394446	675.358964	0.017189	0.017641
RS	41	1.748999	2.394446	687.304679	0.017493	0.017960
RS	42	1.885353	2.386074	699.071286	0.017792	0.018243
RS	43	2.031761	2.386074	705.468775	0.017955	0.018388
RS	44	2.188966	2.400674	704.514276	0.017931	0.018328
RS	45	2.357765	2.400674	704.560519	0.017932	0.018284
RS	46	2.539011	2.436890	690.915764	0.017585	0.017890
RS	47	2.733623	2.436890	684.342074	0.017417	0.017661
RS	48	2.942587	2.489829	660.117137	0.016801	0.016998
RS	49	3.166961	2.489829	647.124240	0.016470	0.016607
RS	50	3.407881	2.552908	615.347386	0.015661	0.015763
RS	51	3.666567	2.552908	596.476841	0.015181	0.015237
RS	52	3.944330	2.619816	560.001697	0.014253	0.014293
RS	53	4.242577	2.619816	536.052111	0.013643	0.013660
RS	54	4.562817	2.722221	490.841510	0.012493	0.012523
RS	55	4.906674	2.722221	464.030097	0.011810	0.011838
RS	56	5.275888	2.722221	434.580756	0.011061	0.011094
RS	57	5.672329	2.722221	402.914619	0.010255	0.010302
RS	58	6.098006	3.418854	299.185845	0.007615	0.007774
RS	59	6.555074	3.418854	280.998323	0.007152	0.007310
RS	60	7.045848	3.418854	261.319820	0.006651	0.006808
RS	61	7.572814	3.418854	240.452527	0.006120	0.006274
RS	62	8.138641	3.418854	218.742724	0.005567	0.005716
RS	63	8.746194	3.418854	1165.185918	0.029655	0.030614
PA	4+25*2+4+6 0.066299929 0.020951170 8.746193958 317.283468242 7.179610336 1.665134376 0.728358630 0.504150766 0.471717200 0.511812368 0.587371952 0.700989789 0.873945089 1.123477068 1.438852962 1.776218628 2.080783216 2.306535562 2.431511796 2.469220783 2.454386606 2.421474945 2.394446420 2.386074164 2.400674212 2.436890111 2.489828777 2.552908220 2.619815772 2.722220959 3.418853824
//
IT	5103
RD	11
LK	-314134.746347
QD	-222.115652 -> -191.049106
RI	0.0015465907
TR	0.065020	0.021349
MT	8.832782
MM	C_pi: 1.775786, n_recomb: 40853.612947
RS	0	0.000000	524.455464	0.565049	0.000014	0.000000
RS	1	0.007391	524.455464	0.606853	0.000015	0.000002
RS	2	0.015328	524.455464	0.651752	0.000016	0.000006
RS	3	0.023852	524.455464	0.699978	0.000017	0.000010
RS	4	0.033006	8.766817	44.948554	0.001100	0.000655
RS	5	0.042837	8.766817	48.219869	0.001180	0.000838
RS	6	0.053394	1.858354	243.429230	0.005959	0.004363
RS	7	0.064731	1.858354	259.805227	0.006359	0.005130
RS	8	0.076907	0.768103	667.219374	0.016332	0.013527
RS	9	0.089982	0.768103	704.099724	0.017235	0.015287
RS	10	0.104024	0.515153	1101.124166	0.026953	0.024418
RS	11	0.119103	0.515153	1147.352062	0.028084	0.026435
RS	12	0.135297	0.475460	1290.630644	0.031592	0.030100
RS	13	0.152688	0.475460	1334.703933	0.032670	0.031651
RS	14	0.171364	0.513164	1277.272911	0.031265	0.030486
RS	15	0.191421	0.513164	1317.500532	0.032249	0.031787
RS	16	0.212960	0.587070	1187.722274	0.029073	0.028907
RS	17	0.236091	0.587070	1224.769103	0.029979	0.030203
RS	18	0.260931	0.699324	1060.902021	0.025968	0.026468
RS	19	0.287608	0.699324	1095.459188	0.026814	0.027668
RS	20	0.316256	0.872684	907.745255	0.022219	0.023169
RS	21	0.347022	0.872684	940.169815	0.023013	0.024133
RS	22	0.380062	1.126842	755.544357	0.018494	0.019506
RS	23	0.415543	1.126842	785.633986	0.019230	0.020226
RS	24	0.453647	1.452711	634.729510	0.015537	0.016353
RS	25	0.494567	1.452711	662.321970	0.016212	0.016933
RS	26	0.538512	1.804948	556.815279	0.013630	0.014210
RS	27	0.585705	1.804948	582.279702	0.014253	0.014743
RS	28	0.636385	2.124338	517.511279	0.012667	0.013072
RS	29	0.690812	2.124338	541.516015	0.013255	0.013597
RS	30	0.749261	2.360161	509.787877	0.012478	0.012769
RS	31	0.812030	2.360161	532.943934	0.013045	0.013306
RS	32	0.879439	2.488037	527.880871	0.012921	0.013158
RS	33	0.951830	2.488037	550.487804	0.013475	0.013719
RS	34	1.029571	2.522617	565.094894	0.013832	0.014074
RS	35	1.113058	2.522617	586.927715	0.014367	0.014642
RS	36	1.202715	2.501715	613.084346	0.015007	0.015292
RS	37	1.299000	2.501715	633.309758	0.015502	0.015831
RS	38	1.402400	2.462613	662.452283	0.016215	0.016555
RS	39	1.513443	2.462613	679.745932	0.016639	0.017014
RS	40	1.632693	2.430962	703.961477	0.017231	0.017608
RS	41	1.760758	2.430962	716.810272	0.017546	0.017936
RS	42	1.898287	2.420230	730.154049	0.017872	0.018246
RS	43	2.045981	2.420230	737.233406	0.018046	0.018404
RS	44	2.204591	2.434771	736.723908	0.018033	0.018359
RS	45	2.374925	2.434771	737.188971	0.018045	0.018330
RS	46	2.557847	2.472882	722.944250	0.017696	0.017939
RS	47	2.754290	2.472882	716.526231	0.017539	0.017728
RS	48	2.965251	2.529110	690.963195	0.016913	0.017060
RS	49	3.191805	2.529110	677.885150	0.016593	0.016687
RS	50	3.435104	2.596258	644.383565	0.015773	0.015838
RS	51	3.696385	2.596258	625.210056	0.015304	0.015330
RS	52	3.976977	2.667517	586.879399	0.014365	0.014380
RS	53	4.278308	2.667517	562.423439	0.013767	0.013764
RS	54	4.601910	2.776831	514.717529	0.012599	0.012611
RS	55	4.949430	2.776831	487.308808	0.011928	0.011941
RS	56	5.322636	2.776831	457.078809	0.011188	0.011209
RS	57	5.723425	2.776831	424.453174	0.010390	0.010426
RS	58	6.153836	3.535246	311.671153	0.007629	0.007773
RS	59	6.616060	3.535246	293.699303	0.007189	0.007333
RS	60	7.112447	3.535246	274.098390	0.006709	0.006854
RS	61	7.645521	3.535246	253.160344	0.006197	0.006340
RS	62	8.217996	3.535246	231.225485	0.005660	0.005800
RS	63	8.832782	3.535246	1263.247561	0.030921	0.031859
PA	4+25*2+4+6 0.065020428 0.021349441 8.832782092 524.455464066 8.766816575 1.858353577 0.768102874 0.515152932 0.475460326 0.513164046 0.587069605 0.699323513 0.872683753 1.126841764 1.452710609 1.804948173 2.124337837 2.360160552 2.488036580 2.522616609 2.501714973 2.462613076 2.430962221 2.420230411 2.434770873 2.472882473 2.529110488 2.596258256 2.667516824 2.776830828 3.535245989
//
IT	4902
RD	12
LK	-314074.107935
QD	-203.681753 -> -175.863410
RI	0.0012415471
TR	0.063825	0.021726
MT	8.914531
MM	C_pi: 1.811042, n_recomb: 42369.252995
RS	0	0.000000	848.754516	0.362611	0.000009	0.000000
RS	1	0.007407	848.754516	0.389496	0.000009	0.000001
RS	2	0.015362	848.754516	0.418378	0.000010	0.000004
RS	3	0.023906	848.754516	0.449404	0.000011	0.000007
RS	4	0.033083	10.560065	38.781391	0.000915	0.000563
RS	5	0.042940	10.560065	41.618080	0.000982	0.000716
RS	6	0.053527	2.060582	228.363081	0.005390	0.004044
RS	7	0.064898	2.060582	243.908565	0.005757	0.004719
RS	8	0.077111	0.808016	660.813889	0.015597	0.013092
RS	9	0.090229	0.808016	698.012343	0.016475	0.014738
RS	10	0.104319	0.526077	1125.407914	0.026562	0.024231
RS	11	0.119452	0.526077	1173.441814	0.027696	0.026186
RS	12	0.135706	0.479333	1337.742454	0.031573	0.030191
RS	13	0.153163	0.479333	1383.850430	0.032662	0.031717
RS	14	0.171914	0.514803	1331.125746	0.031417	0.030688
RS	15	0.192054	0.514803	1373.198452	0.032410	0.031971
RS	16	0.213685	0.587166	1241.737489	0.029308	0.029142
RS	17	0.236918	0.587166	1280.434965	0.030221	0.030425
RS	18	0.261872	0.698060	1111.235287	0.026227	0.026695
RS	19	0.288674	0.698060	1147.305762	0.027079	0.027890
RS	20	0.317462	0.871616	950.062009	0.022423	0.023327
RS	21	0.348382	0.871616	983.921110	0.023223	0.024299
RS	22	0.381591	1.129866	787.615438	0.018589	0.019558
RS	23	0.417261	1.129866	819.036491	0.019331	0.020290
RS	24	0.455572	1.465490	657.805890	0.015526	0.016306
RS	25	0.496721	1.465490	686.570306	0.016204	0.016894
RS	26	0.540917	1.831936	573.883467	0.013545	0.014095
RS	27	0.588387	1.831936	600.366869	0.014170	0.014631
RS	28	0.639373	2.165783	531.439584	0.012543	0.012918
RS	29	0.694135	2.165783	556.370990	0.013131	0.013443
RS	30	0.752953	2.411612	522.879555	0.012341	0.012601
RS	31	0.816128	2.411612	546.943641	0.012909	0.013137
RS	32	0.883982	2.542562	542.006748	0.012792	0.012995
RS	33	0.956861	2.542562	565.563117	0.013348	0.013553
RS	34	1.035138	2.574311	581.736049	0.013730	0.013930
RS	35	1.119213	2.574311	604.584569	0.014269	0.014497
RS	36	1.209515	2.547677	633.228568	0.014945	0.015179
RS	37	1.306505	2.547677	654.511280	0.015448	0.015718
RS	38	1.410679	2.502660	686.453036	0.016202	0.016480
RS	39	1.522568	2.502660	704.773950	0.016634	0.016943
RS	40	1.642745	2.466537	731.457213	0.017264	0.017572
RS	41	1.771822	2.466537	745.208173	0.017588	0.017908
RS	42	1.910460	2.453446	760.166091	0.017941	0.018246
RS	43	2.059366	2.453446	767.939475	0.018125	0.018415
RS	44	2.219301	2.467778	767.947676	0.018125	0.018385
RS	45	2.391082	2.467778	768.853924	0.018147	0.018371
RS	46	2.575585	2.507510	754.103932	0.017798	0.017984
RS	47	2.773754	2.507510	747.870124	0.017651	0.017789
RS	48	2.986601	2.566652	721.074211	0.017019	0.017120
RS	49	3.215212	2.566652	707.941392	0.016709	0.016765
RS	50	3.460756	2.637437	672.818194	0.015880	0.015911
RS	51	3.724485	2.637437	653.370469	0.015421	0.015419
RS	52	4.007749	2.712612	613.272462	0.014474	0.014465
RS	53	4.311992	2.712612	588.335883	0.013886	0.013864
RS	54	4.638769	2.828260	538.213679	0.012703	0.012698
RS	55	4.989749	2.828260	510.227558	0.012042	0.012041
RS	56	5.366725	2.828260	479.240569	0.011311	0.011321
RS	57	5.771622	2.828260	445.682451	0.010519	0.010545
RS	58	6.206508	3.646750	323.840893	0.007643	0.007773
RS	59	6.673603	3.646750	306.089608	0.007224	0.007356
RS	60	7.175295	3.646750	286.579826	0.006764	0.006898
RS	61	7.714145	3.646750	265.592937	0.006269	0.006403
RS	62	8.292905	3.646750	243.462584	0.005746	0.005878
RS	63	8.914531	3.646750	1361.613453	0.032137	0.033061
PA	4+25*2+4+6 0.063825249 0.021725742 8.914530999 848.754516115 10.560064970 2.060581757 0.808016056 0.526077092 0.479333335 0.514802528 0.587165623 0.698059853 0.871615760 1.129865532 1.465490349 1.831935658 2.165783227 2.411612149 2.542561799 2.574311465 2.547677224 2.502659637 2.466537244 2.453446445 2.467778378 2.507509751 2.566652454 2.637436979 2.712612016 2.828260045 3.646749671
//
IT	4477
RD	13
LK	-314019.788957
QD	-187.216951 -> -162.247906
RI	0.0010077378
TR	0.062707	0.022082
MT	8.991878
MM	C_pi: 1.844931, n_recomb: 43839.000558
RS	0	0.000000	1350.027933	0.236182	0.000005	0.000000
RS	1	0.007421	1350.027933	0.253730	0.000006	0.000001
RS	2	0.015393	1350.027933	0.272583	0.000006	0.000002
RS	3	0.023956	1350.027933	0.292838	0.000007	0.000004
RS	4	0.033155	12.564126	33.791029	0.000771	0.000489
RS	5	0.043037	12.564126	36.273214	0.000827	0.000617
RS	6	0.053652	2.271368	214.931563	0.004903	0.003762
RS	7	0.065055	2.271368	229.712972	0.005240	0.004360
RS	8	0.077304	0.848094	654.098718	0.014920	0.012682
RS	9	0.090462	0.848094	691.530094	0.015774	0.014225
RS	10	0.104596	0.536905	1147.539087	0.026176	0.024035
RS	11	0.119779	0.536905	1197.284933	0.027311	0.025933
RS	12	0.136090	0.483275	1382.320880	0.031532	0.030255
RS	13	0.153610	0.483275	1430.408879	0.032629	0.031761
RS	14	0.172431	0.516640	1382.597421	0.031538	0.030860
RS	15	0.192648	0.516640	1426.475616	0.032539	0.032128
RS	16	0.214366	0.587542	1293.770022	0.029512	0.029353
RS	17	0.237696	0.587542	1334.081843	0.030431	0.030624
RS	18	0.262757	0.697078	1160.113010	0.026463	0.026905
RS	19	0.289677	0.697078	1197.658726	0.027319	0.028097
RS	20	0.318596	0.870636	991.394240	0.022614	0.023480
RS	21	0.349660	0.870636	1026.650816	0.023419	0.024457
RS	22	0.383030	1.132508	818.971259	0.018681	0.019613
RS	23	0.418877	1.132508	851.691149	0.019428	0.020355
RS	24	0.457383	1.477212	680.284440	0.015518	0.016267
RS	25	0.498747	1.477212	710.190446	0.016200	0.016863
RS	26	0.543181	1.857268	590.385568	0.013467	0.013990
RS	27	0.590912	1.857268	617.856542	0.014094	0.014529
RS	28	0.642186	2.205244	544.788358	0.012427	0.012776
RS	29	0.697265	2.205244	570.612787	0.013016	0.013301
RS	30	0.756431	2.461045	535.334502	0.012211	0.012445
RS	31	0.819988	2.461045	560.270892	0.012780	0.012979
RS	32	0.888261	2.595241	555.399858	0.012669	0.012842
RS	33	0.961601	2.595241	579.869333	0.013227	0.013397
RS	34	1.040384	2.624455	597.521809	0.013630	0.013793
RS	35	1.125014	2.624455	621.352135	0.014174	0.014357
RS	36	1.215923	2.592413	652.394655	0.014882	0.015068
RS	37	1.313580	2.592413	674.707571	0.015391	0.015608
RS	38	1.418484	2.541733	709.389295	0.016182	0.016404
RS	39	1.531172	2.541733	728.721409	0.016623	0.016872
RS	40	1.652224	2.501278	757.856792	0.017287	0.017534
RS	41	1.782259	2.501278	772.507242	0.017621	0.017878
RS	42	1.921944	2.485833	789.109588	0.018000	0.018241
RS	43	2.071995	2.485833	797.587416	0.018194	0.018422
RS	44	2.233182	2.499828	798.181018	0.018207	0.018407
RS	45	2.406330	2.499828	799.549362	0.018238	0.018407
RS	46	2.592328	2.540929	784.388258	0.017892	0.018026
RS	47	2.792130	2.540929	778.365963	0.017755	0.017847
RS	48	3.006759	2.602648	750.442539	0.017118	0.017177
RS	49	3.237315	2.602648	737.284400	0.016818	0.016838
RS	50	3.484982	2.676683	700.642223	0.015982	0.015981
RS	51	3.751028	2.676683	680.948628	0.015533	0.015505
RS	52	4.036819	2.755368	639.174950	0.014580	0.014549
RS	53	4.343817	2.755368	613.783046	0.014001	0.013961
RS	54	4.673599	2.876814	561.326917	0.012804	0.012783
RS	55	5.027854	2.876814	532.782786	0.012153	0.012138
RS	56	5.408399	2.876814	501.061813	0.011430	0.011428
RS	57	5.817185	2.876814	466.597445	0.010643	0.010660
RS	58	6.256308	3.753632	335.712691	0.007658	0.007774
RS	59	6.728018	3.753632	318.184977	0.007258	0.007378
RS	60	7.234734	3.753632	298.777051	0.006815	0.006939
RS	61	7.779055	3.753632	277.759618	0.006336	0.006462
RS	62	8.363770	3.753632	255.459120	0.005827	0.005952
RS	63	8.991878	3.753632	1460.086310	0.033306	0.034220
PA	4+25*2+4+6 0.062707311 0.022081533 8.991878185 1350.027933195 12.564126372 2.271367825 0.848094139 0.536904665 0.483275378 0.516640414 0.587542479 0.697077914 0.870636146 1.132508159 1.477212024 1.857268173 2.205243684 2.461044890 2.595241268 2.624454730 2.592413235 2.541732667 2.501277967 2.485832632 2.499827753 2.540928835 2.602647850 2.676682517 2.755367806 2.876814393 3.753631731
//
IT	4498
RD	14
LK	-313971.017358
QD	-172.464472 -> -150.004548
RI	0.0008254213
TR	0.061660	0.022418
MT	9.065183
MM	C_pi: 1.877542, n_recomb: 45264.115472
RS	0	0.000000	2113.198385	0.155976	0.000003	0.000000
RS	1	0.007435	2113.198385	0.167586	0.000004	0.000001
RS	2	0.015422	2113.198385	0.180062	0.000004	0.000002
RS	3	0.024004	2113.198385	0.193468	0.000004	0.000003
RS	4	0.033223	14.784320	29.702462	0.000656	0.000427
RS	5	0.043128	14.784320	31.892294	0.000705	0.000537
RS	6	0.053770	2.490308	202.899032	0.004483	0.003512
RS	7	0.065202	2.490308	216.977616	0.004794	0.004046
RS	8	0.077485	0.888349	647.140584	0.014297	0.012295
RS	9	0.090680	0.888349	684.731012	0.015127	0.013745
RS	10	0.104857	0.547639	1167.697718	0.025797	0.023832
RS	11	0.120088	0.547639	1219.065329	0.026932	0.025679
RS	12	0.136451	0.487257	1424.541279	0.031472	0.030299
RS	13	0.154031	0.487257	1474.555005	0.032577	0.031785
RS	14	0.172917	0.518608	1431.884214	0.031634	0.031009
RS	15	0.193208	0.518608	1477.527834	0.032642	0.032264
RS	16	0.215008	0.588116	1343.966109	0.029692	0.029544
RS	17	0.238428	0.588116	1385.855901	0.030617	0.030804
RS	18	0.263590	0.696291	1207.635801	0.026680	0.027103
RS	19	0.290622	0.696291	1246.619007	0.027541	0.028290
RS	20	0.319664	0.869690	1031.800002	0.022795	0.023628
RS	21	0.350866	0.869690	1068.417368	0.023604	0.024610
RS	22	0.384387	1.134757	849.662129	0.018771	0.019671
RS	23	0.420400	1.134757	883.648767	0.019522	0.020422
RS	24	0.459091	1.487922	702.206417	0.015514	0.016236
RS	25	0.500658	1.487922	733.224507	0.016199	0.016839
RS	26	0.545316	1.881020	606.362393	0.013396	0.013896
RS	27	0.593294	1.881020	634.790814	0.014024	0.014437
RS	28	0.644840	2.242822	557.594214	0.012319	0.012646
RS	29	0.700217	2.242822	584.279430	0.012908	0.013170
RS	30	0.759712	2.508562	547.191378	0.012089	0.012300
RS	31	0.823630	2.508562	572.965730	0.012658	0.012832
RS	32	0.892300	2.646187	568.098302	0.012551	0.012698
RS	33	0.966076	2.646187	593.445537	0.013111	0.013250
RS	34	1.045337	2.673161	612.487926	0.013531	0.013661
RS	35	1.130491	2.673161	637.266460	0.014079	0.014224
RS	36	1.221976	2.636000	670.620839	0.014816	0.014961
RS	37	1.320262	2.636000	693.936301	0.015331	0.015502
RS	38	1.425857	2.579891	731.294051	0.016156	0.016328
RS	39	1.539301	2.579891	751.619879	0.016605	0.016800
RS	40	1.661181	2.535237	783.184442	0.017303	0.017493
RS	41	1.792121	2.535237	798.729712	0.017646	0.017845
RS	42	1.932797	2.517446	816.999814	0.018050	0.018233
RS	43	2.083932	2.517446	826.190261	0.018253	0.018425
RS	44	2.246304	2.530992	827.431566	0.018280	0.018426
RS	45	2.420748	2.530992	829.280695	0.018321	0.018438
RS	46	2.608161	2.573242	813.798265	0.017979	0.018064
RS	47	2.809508	2.573242	808.012839	0.017851	0.017899
RS	48	3.025825	2.637233	779.065076	0.017212	0.017232
RS	49	3.258225	2.637233	765.909471	0.016921	0.016907
RS	50	3.507903	2.714161	727.851500	0.016080	0.016050
RS	51	3.776145	2.714161	707.938981	0.015640	0.015588
RS	52	4.064329	2.795994	664.578939	0.014682	0.014629
RS	53	4.373940	2.795994	638.756282	0.014112	0.014054
RS	54	4.706570	2.922738	584.051288	0.012903	0.012866
RS	55	5.063930	2.922738	554.967868	0.012261	0.012233
RS	56	5.447860	2.922738	522.535169	0.011544	0.011532
RS	57	5.860334	2.922738	487.189991	0.010763	0.010770
RS	58	6.303474	3.856116	347.298530	0.007673	0.007777
RS	59	6.779562	3.856116	329.995914	0.007290	0.007400
RS	60	7.291045	3.856116	310.698323	0.006864	0.006979
RS	61	7.840557	3.856116	289.665731	0.006399	0.006517
RS	62	8.430924	3.856116	267.217003	0.005904	0.006022
RS	63	9.065183	3.856116	1558.467079	0.034431	0.035337
PA	4+25*2+4+6 0.061660254 0.022418210 9.065183265 2113.198385478 14.784319783 2.490308239 0.888348595 0.547638908 0.487257444 0.518608161 0.588116321 0.696290725 0.869689601 1.134756811 1.487921564 1.881020132 2.242821594 2.508562380 2.646186975 2.673160679 2.636000200 2.579891041 2.535236587 2.517445580 2.530991980 2.573242151 2.637233130 2.714161014 2.795993726 2.922738233 3.856115946
//
IT	4676
RD	15
LK	-313927.133366
QD	-159.207155 -> -138.964361
RI	0.0006816981
TR	0.060678	0.022737
MT	9.134760
MM	C_pi: 1.908941, n_recomb: 46645.668393
RS	0	0.000000	3268.813698	0.104025	0.000002	0.000000
RS	1	0.007448	3268.813698	0.111782	0.000002	0.000000
RS	2	0.015450	3268.813698	0.120119	0.000003	0.000001
RS	3	0.024049	3268.813698	0.129077	0.000003	0.000002
RS	4	0.033287	17.220799	26.321202	0.000564	0.000377
RS	5	0.043214	17.220799	28.267936	0.000606	0.000472
RS	6	0.053880	2.716821	192.082598	0.004118	0.003290
RS	7	0.065341	2.716821	205.515085	0.004406	0.003768
RS	8	0.077655	0.928763	640.008067	0.013721	0.011930
RS	9	0.090886	0.928763	677.693808	0.014529	0.013295
RS	10	0.105103	0.558272	1186.058451	0.025427	0.023626
RS	11	0.120379	0.558272	1238.961391	0.026561	0.025425
RS	12	0.136792	0.491250	1464.572453	0.031398	0.030324
RS	13	0.154427	0.491250	1516.457605	0.032510	0.031793
RS	14	0.173377	0.520664	1479.116796	0.031710	0.031139
RS	15	0.193737	0.520664	1526.485335	0.032725	0.032381
RS	16	0.215614	0.588831	1392.428129	0.029851	0.029718
RS	17	0.239120	0.588831	1435.859329	0.030782	0.030967
RS	18	0.264376	0.695643	1253.867202	0.026881	0.027289
RS	19	0.291514	0.695643	1294.250328	0.027746	0.028471
RS	20	0.320673	0.868736	1071.324856	0.022967	0.023773
RS	21	0.352004	0.868736	1109.266482	0.023781	0.024758
RS	22	0.385668	1.136616	879.720981	0.018860	0.019731
RS	23	0.421839	1.136616	914.942536	0.019615	0.020490
RS	24	0.460704	1.497671	723.601460	0.015513	0.016211
RS	25	0.502464	1.497671	755.702745	0.016201	0.016820
RS	26	0.547333	1.903284	621.840058	0.013331	0.013810
RS	27	0.595545	1.903284	651.196732	0.013960	0.014354
RS	28	0.647347	2.278619	569.885739	0.012217	0.012524
RS	29	0.703008	2.278619	597.400683	0.012807	0.013048
RS	30	0.762814	2.554275	558.479389	0.011973	0.012163
RS	31	0.827074	2.554275	585.058507	0.012543	0.012694
RS	32	0.896119	2.695498	580.135303	0.012437	0.012561
RS	33	0.970308	2.695498	606.325845	0.012999	0.013111
RS	34	1.050021	2.720499	626.672951	0.013435	0.013535
RS	35	1.135672	2.720499	652.366425	0.013986	0.014097
RS	36	1.227701	2.678495	687.943684	0.014748	0.014856
RS	37	1.326585	2.678495	712.233527	0.015269	0.015398
RS	38	1.432833	2.617176	752.199565	0.016126	0.016253
RS	39	1.546994	2.617176	773.500265	0.016582	0.016728
RS	40	1.669658	2.568443	807.466052	0.017311	0.017450
RS	41	1.801457	2.568443	823.899429	0.017663	0.017809
RS	42	1.943072	2.548319	843.853987	0.018091	0.018221
RS	43	2.095235	2.548319	853.762836	0.018303	0.018423
RS	44	2.258730	2.561318	855.708878	0.018345	0.018440
RS	45	2.434402	2.561318	858.054991	0.018395	0.018465
RS	46	2.623157	2.604521	842.336335	0.018058	0.018099
RS	47	2.825970	2.604521	836.810821	0.017940	0.017948
RS	48	3.043889	2.670511	806.938240	0.017299	0.017283
RS	49	3.278037	2.670511	793.811111	0.017018	0.016973
RS	50	3.529624	2.750014	754.436915	0.016174	0.016115
RS	51	3.799948	2.750014	734.331176	0.015743	0.015667
RS	52	4.090406	2.834658	689.474384	0.014781	0.014708
RS	53	4.402496	2.834658	663.244604	0.014219	0.014144
RS	54	4.737829	2.966242	606.375913	0.013000	0.012948
RS	55	5.098137	2.966242	576.771481	0.012365	0.012324
RS	56	5.485281	2.966242	543.648845	0.011655	0.011631
RS	57	5.901257	2.966242	507.447836	0.010879	0.010876
RS	58	6.348214	3.954412	358.604764	0.007688	0.007780
RS	59	6.828460	3.954412	341.527789	0.007322	0.007421
RS	60	7.344472	3.954412	322.347386	0.006911	0.007016
RS	61	7.898916	3.954412	301.312828	0.006460	0.006569
RS	62	8.494654	3.954412	278.735137	0.005976	0.006087
RS	63	9.134760	3.954412	1656.558205	0.035514	0.036413
PA	4+25*2+4+6 0.060678290 0.022737067 9.134760095 3268.813698389 17.220799303 2.716820803 0.928763197 0.558272308 0.491249552 0.520663649 0.588830942 0.695642627 0.868735790 1.136616010 1.497671462 1.903284432 2.278618582 2.554275432 2.695498130 2.720499089 2.678494924 2.617175576 2.568443119 2.548318966 2.561317632 2.604520667 2.670510852 2.750013945 2.834658170 2.966241648 3.954411505
//
IT	4830
RD	16
LK	-313887.569438
QD	-147.260905 -> -128.983265
RI	0.0005675735
TR	0.059756	0.023039
MT	9.200957
MM	C_pi: 1.939194, n_recomb: 47984.564908
RS	0	0.000000	4964.749128	0.070528	0.000001	0.000000
RS	1	0.007460	4964.749128	0.075796	0.000002	0.000000
RS	2	0.015476	4964.749128	0.081458	0.000002	0.000001
RS	3	0.024091	4964.749128	0.087543	0.000002	0.000001
RS	4	0.033348	19.867552	23.505088	0.000490	0.000335
RS	5	0.043295	19.867552	25.248431	0.000526	0.000417
RS	6	0.053985	2.950286	182.328442	0.003800	0.003092
RS	7	0.065472	2.950286	195.167038	0.004067	0.003522
RS	8	0.077816	0.969318	632.758306	0.013187	0.011586
RS	9	0.091081	0.969318	670.484404	0.013973	0.012874
RS	10	0.105336	0.568801	1202.770835	0.025066	0.023419
RS	11	0.120654	0.568801	1257.126295	0.026199	0.025172
RS	12	0.137114	0.495232	1502.554133	0.031313	0.030335
RS	13	0.154803	0.495232	1556.256596	0.032432	0.031788
RS	14	0.173811	0.522777	1524.405287	0.031769	0.031252
RS	15	0.194237	0.522777	1573.457925	0.032791	0.032482
RS	16	0.216187	0.589650	1439.232301	0.029994	0.029878
RS	17	0.239774	0.589650	1484.168323	0.030930	0.031116
RS	18	0.265121	0.695096	1298.855842	0.027068	0.027466
RS	19	0.292358	0.695096	1340.601566	0.027938	0.028643
RS	20	0.321628	0.867754	1109.999461	0.023132	0.023914
RS	21	0.353081	0.867754	1149.229027	0.023950	0.024902
RS	22	0.386880	1.138110	909.166409	0.018947	0.019794
RS	23	0.423201	1.138110	945.591293	0.019706	0.020560
RS	24	0.462232	1.506525	744.491400	0.015515	0.016193
RS	25	0.504174	1.506525	777.647568	0.016206	0.016807
RS	26	0.549244	1.924149	636.843119	0.013272	0.013733
RS	27	0.597677	1.924149	667.099798	0.013902	0.014278
RS	28	0.649724	2.312738	581.688159	0.012122	0.012412
RS	29	0.705652	2.312738	610.002907	0.012712	0.012936
RS	30	0.765753	2.598278	569.228471	0.011863	0.012035
RS	31	0.830338	2.598278	596.580357	0.012433	0.012564
RS	32	0.899740	2.743257	591.545085	0.012328	0.012430
RS	33	0.974320	2.743257	618.545462	0.012891	0.012979
RS	34	1.054463	2.766535	640.114259	0.013340	0.013414
RS	35	1.140585	2.766535	666.689841	0.013894	0.013974
RS	36	1.233131	2.719948	704.400302	0.014680	0.014754
RS	37	1.332582	2.719948	729.636001	0.015206	0.015296
RS	38	1.439451	2.653624	772.139145	0.016091	0.016178
RS	39	1.554293	2.653624	794.394655	0.016555	0.016657
RS	40	1.677701	2.600927	830.729076	0.017312	0.017406
RS	41	1.810316	2.600927	848.041891	0.017673	0.017772
RS	42	1.952824	2.578483	869.692173	0.018124	0.018207
RS	43	2.105963	2.578483	880.322754	0.018346	0.018419
RS	44	2.270526	2.590851	883.023622	0.018402	0.018452
RS	45	2.447365	2.590851	885.880358	0.018462	0.018488
RS	46	2.637396	2.634832	870.005709	0.018131	0.018131
RS	47	2.841603	2.634832	864.760687	0.018022	0.017993
RS	48	3.061044	2.702581	834.057334	0.017382	0.017332
RS	49	3.296855	2.702581	820.982646	0.017109	0.017034
RS	50	3.550258	2.784369	780.389569	0.016263	0.016179
RS	51	3.822564	2.784369	760.114752	0.015841	0.015743
RS	52	4.115183	2.871526	713.847433	0.014877	0.014784
RS	53	4.429632	2.871526	687.233361	0.014322	0.014231
RS	54	4.767539	3.007527	628.286461	0.013094	0.013027
RS	55	5.130653	3.007527	598.178948	0.012466	0.012413
RS	56	5.520855	3.007527	564.387828	0.011762	0.011728
RS	57	5.940165	3.007527	527.355655	0.010990	0.010978
RS	58	6.390756	4.048748	369.632821	0.007703	0.007784
RS	59	6.874961	4.048748	352.781429	0.007352	0.007441
RS	60	7.395286	4.048748	333.723929	0.006955	0.007052
RS	61	7.954428	4.048748	312.698976	0.006517	0.006619
RS	62	8.555281	4.048748	290.009573	0.006044	0.006149
RS	63	9.200957	4.048748	1754.159067	0.036557	0.037451
PA	4+25*2+4+6 0.059755816 0.023039143 9.200957260 4964.749128410 19.867551886 2.950286417 0.969317635 0.568800914 0.495231969 0.522776784 0.589649545 0.695095972 0.867754028 1.138109642 1.506525079 1.924148935 2.312737525 2.598278377 2.743256530 2.766535367 2.719947918 2.653624468 2.600927222 2.578483128 2.590850952 2.634831576 2.702580605 2.784369253 2.871526330 3.007527162 4.048748355
//
IT	3961
RD	17
LK	-313851.836173
QD	-136.468896 -> -119.937937
RI	0.0004761430
TR	0.058889	0.023326
MT	9.263854
MM	C_pi: 1.968333, n_recomb: 49281.918772
RS	0	0.000000	7473.201828	0.048166	0.000001	0.000000
RS	1	0.007471	7473.201828	0.051770	0.000001	0.000000
RS	2	0.015501	7473.201828	0.055643	0.000001	0.000000
RS	3	0.024131	7473.201828	0.059807	0.000001	0.000001
RS	4	0.033405	22.720743	21.138744	0.000429	0.000299
RS	5	0.043372	22.720743	22.710506	0.000461	0.000372
RS	6	0.054084	3.190119	173.502561	0.003521	0.002915
RS	7	0.065596	3.190119	185.794778	0.003770	0.003304
RS	8	0.077969	1.009983	625.440749	0.012691	0.011261
RS	9	0.091265	1.009983	663.159728	0.013456	0.012478
RS	10	0.105556	0.579223	1217.960929	0.024714	0.023210
RS	11	0.120913	0.579223	1273.689219	0.025845	0.024922
RS	12	0.137419	0.499192	1538.597417	0.031220	0.030333
RS	13	0.155157	0.499192	1594.063195	0.032346	0.031772
RS	14	0.174221	0.524923	1567.846259	0.031814	0.031350
RS	15	0.194709	0.524923	1618.541833	0.032843	0.032571
RS	16	0.216728	0.590540	1484.449551	0.030122	0.030024
RS	17	0.240392	0.590540	1530.853696	0.031063	0.031253
RS	18	0.265824	0.694620	1342.642841	0.027244	0.027633
RS	19	0.293157	0.694620	1385.714043	0.028118	0.028806
RS	20	0.322531	0.866731	1147.844102	0.023291	0.024051
RS	21	0.354100	0.866731	1188.325487	0.024113	0.025042
RS	22	0.388028	1.139247	938.022577	0.019034	0.019858
RS	23	0.424490	1.139247	975.619441	0.019797	0.020631
RS	24	0.463677	1.514531	764.896733	0.015521	0.016179
RS	25	0.505792	1.514531	799.079966	0.016214	0.016799
RS	26	0.551053	1.943684	651.393673	0.013218	0.013662
RS	27	0.599696	1.943684	682.522927	0.013849	0.014209
RS	28	0.651973	2.345239	593.029554	0.012033	0.012307
RS	29	0.708156	2.345239	622.115300	0.012624	0.012830
RS	30	0.768536	2.640623	579.469921	0.011758	0.011915
RS	31	0.833428	2.640623	607.563752	0.012328	0.012442
RS	32	0.903168	2.789500	602.363120	0.012223	0.012307
RS	33	0.978119	2.789500	630.140858	0.012786	0.012853
RS	34	1.058670	2.811282	652.852994	0.013247	0.013298
RS	35	1.145239	2.811282	680.278412	0.013804	0.013857
RS	36	1.238275	2.760351	720.034575	0.014611	0.014654
RS	37	1.338263	2.760351	746.187418	0.015141	0.015198
RS	38	1.445722	2.689209	791.157292	0.016054	0.016103
RS	39	1.561209	2.689209	814.346445	0.016524	0.016586
RS	40	1.685325	2.632657	853.011995	0.017309	0.017361
RS	41	1.818714	2.632657	871.193677	0.017678	0.017733
RS	42	1.962069	2.607906	894.546309	0.018152	0.018191
RS	43	2.116134	2.607906	905.899441	0.018382	0.018411
RS	44	2.281710	2.619569	909.399645	0.018453	0.018460
RS	45	2.459658	2.619569	912.777836	0.018522	0.018507
RS	46	2.650900	2.664173	896.820754	0.018198	0.018160
RS	47	2.856431	2.664173	891.874114	0.018097	0.018034
RS	48	3.077318	2.733457	860.431122	0.017459	0.017378
RS	49	3.314708	2.733457	847.430246	0.017196	0.017093
RS	50	3.569835	2.817272	805.710098	0.016349	0.016240
RS	51	3.844023	2.817272	785.288407	0.015935	0.015815
RS	52	4.138697	2.906666	737.694736	0.014969	0.014857
RS	53	4.455388	2.906666	710.717702	0.014421	0.014314
RS	54	4.795739	3.046692	649.776986	0.013185	0.013104
RS	55	5.161520	3.046692	619.183358	0.012564	0.012499
RS	56	5.554629	3.046692	584.744260	0.011865	0.011820
RS	57	5.977110	3.046692	546.904706	0.011097	0.011076
RS	58	6.431155	4.139223	380.387836	0.007719	0.007789
RS	59	6.919124	4.139223	363.761113	0.007381	0.007461
RS	60	7.443552	4.139223	344.830919	0.006997	0.007086
RS	61	8.007161	4.139223	323.825417	0.006571	0.006666
RS	62	8.612880	4.139223	301.039489	0.006109	0.006208
RS	63	9.263854	4.139223	1851.102621	0.037561	0.038450
PA	4+25*2+4+6 0.058889013 0.023325855 9.263854429 7473.201828400 22.720742866 3.190118737 1.009982577 0.579222751 0.499192121 0.524923079 0.590540282 0.694620013 0.866731170 1.139246583 1.514531461 1.943684466 2.345239223 2.640623404 2.789500173 2.811282185 2.760350873 2.689208549 2.632656978 2.607906074 2.619569386 2.664173205 2.733456994 2.817272084 2.906665576 3.046692452 4.139223455
//
IT	4339
RD	18
LK	-313819.510047
QD	-126.696386 -> -111.721851
RI	0.0004027919
TR	0.058073	0.023598
MT	9.323718
MM	C_pi: 1.996404, n_recomb: 50538.569258
RS	0	0.000000	10961.266413	0.033706	0.000001	0.000000
RS	1	0.007482	10961.266413	0.036231	0.000001	0.000000
RS	2	0.015524	10961.266413	0.038946	0.000001	0.000000
RS	3	0.024168	10961.266413	0.041864	0.000001	0.000001
RS	4	0.033459	25.768049	19.139154	0.000379	0.000270
RS	5	0.043445	25.768049	20.565442	0.000407	0.000334
RS	6	0.054178	3.435407	165.506802	0.003275	0.002755
RS	7	0.065714	3.435407	177.296886	0.003508	0.003109
RS	8	0.078113	1.050718	618.102531	0.012230	0.010954
RS	9	0.091440	1.050718	655.773855	0.012976	0.012106
RS	10	0.105764	0.589530	1231.756717	0.024373	0.023003
RS	11	0.121159	0.589530	1288.781628	0.025501	0.024675
RS	12	0.137707	0.503117	1572.815467	0.031121	0.030322
RS	13	0.155493	0.503117	1629.990825	0.032252	0.031747
RS	14	0.174610	0.527084	1609.527234	0.031848	0.031436
RS	15	0.195157	0.527084	1661.824276	0.032882	0.032647
RS	16	0.217241	0.591482	1528.134623	0.030237	0.030159
RS	17	0.240978	0.591482	1575.970111	0.031184	0.031379
RS	18	0.266491	0.694196	1385.255134	0.027410	0.027793
RS	19	0.293913	0.694196	1429.614904	0.028288	0.028961
RS	20	0.323387	0.865664	1184.869856	0.023445	0.024186
RS	21	0.355066	0.865664	1226.567112	0.024270	0.025179
RS	22	0.389115	1.140055	966.297724	0.019120	0.019923
RS	23	0.425712	1.140055	1005.035368	0.019887	0.020703
RS	24	0.465047	1.521750	784.830468	0.015529	0.016170
RS	25	0.507326	1.521750	820.013356	0.016225	0.016795
RS	26	0.552767	1.961972	665.508141	0.013168	0.013597
RS	27	0.601609	1.961972	697.483264	0.013801	0.014147
RS	28	0.654106	2.376216	603.928326	0.011950	0.012210
RS	29	0.710530	2.376216	633.757185	0.012540	0.012732
RS	30	0.771176	2.681390	589.227892	0.011659	0.011801
RS	31	0.836360	2.681390	618.033894	0.012229	0.012326
RS	32	0.906421	2.834289	612.619453	0.012122	0.012189
RS	33	0.981724	2.834289	641.143032	0.012686	0.012733
RS	34	1.062662	2.854790	664.921546	0.013157	0.013186
RS	35	1.149655	2.854790	693.165065	0.013716	0.013744
RS	36	1.243158	2.799732	734.882420	0.014541	0.014558
RS	37	1.343657	2.799732	761.923578	0.015076	0.015102
RS	38	1.451675	2.723948	809.287771	0.016013	0.016029
RS	39	1.567776	2.723948	833.388486	0.016490	0.016516
RS	40	1.692563	2.663644	874.344934	0.017301	0.017314
RS	41	1.826688	2.663644	893.383219	0.017677	0.017693
RS	42	1.970848	2.636607	918.437974	0.018173	0.018172
RS	43	2.125794	2.636607	930.512322	0.018412	0.018401
RS	44	2.292335	2.647501	934.851217	0.018498	0.018466
RS	45	2.471336	2.647501	938.759275	0.018575	0.018524
RS	46	2.663730	2.692589	922.788435	0.018259	0.018186
RS	47	2.870520	2.692589	918.155655	0.018167	0.018072
RS	48	3.092783	2.763213	886.056956	0.017532	0.017421
RS	49	3.331676	2.763213	873.149406	0.017277	0.017148
RS	50	3.588443	2.848818	830.391136	0.016431	0.016298
RS	51	3.864423	2.848818	809.843322	0.016024	0.015885
RS	52	4.161052	2.940201	761.003989	0.015058	0.014928
RS	53	4.479876	2.940201	733.684555	0.014517	0.014395
RS	54	4.822555	3.083893	670.834200	0.013274	0.013179
RS	55	5.190874	3.083893	639.771098	0.012659	0.012582
RS	56	5.586752	3.083893	604.704233	0.011965	0.011910
RS	57	6.012250	3.083893	566.080830	0.011201	0.011170
RS	58	6.469586	4.226042	390.868364	0.007734	0.007795
RS	59	6.961140	4.226042	374.465196	0.007409	0.007480
RS	60	7.489475	4.226042	355.666115	0.007038	0.007118
RS	61	8.057340	4.226042	334.688951	0.006622	0.006710
RS	62	8.667695	4.226042	311.820408	0.006170	0.006263
RS	63	9.323718	4.226042	1947.217196	0.038529	0.039412
PA	4+25*2+4+6 0.058073367 0.023598115 9.323718356 10961.266412605 25.768048615 3.435406940 1.050717997 0.589530069 0.503116815 0.527083568 0.591482065 0.694196382 0.865664057 1.140054917 1.521750421 1.961972498 2.376216056 2.681389559 2.834288557 2.854790226 2.799732381 2.723947733 2.663644005 2.636606817 2.647500691 2.692588676 2.763213281 2.848818341 2.940201380 3.083893328 4.226041913
//
IT	4888
RD	19
LK	-313790.220976
QD	-117.827664 -> -104.243300
RI	0.0003436881
TR	0.057305	0.023857
MT	9.380750
MM	C_pi: 2.023451, n_recomb: 51755.498580
RS	0	0.000000	15851.283324	0.023888	0.000000	0.000000
RS	1	0.007493	15851.283324	0.025680	0.000000	0.000000
RS	2	0.015547	15851.283324	0.027607	0.000001	0.000000
RS	3	0.024204	15851.283324	0.029679	0.000001	0.000000
RS	4	0.033510	29.000469	17.436608	0.000337	0.000244
RS	5	0.043513	29.000469	18.738670	0.000362	0.000302
RS	6	0.054266	3.685382	158.247215	0.003058	0.002612
RS	7	0.065825	3.685382	169.575661	0.003276	0.002934
RS	8	0.078249	1.091476	610.787785	0.011801	0.010664
RS	9	0.091605	1.091476	648.377210	0.012528	0.011757
RS	10	0.105961	0.599719	1244.271140	0.024041	0.022798
RS	11	0.121393	0.599719	1302.519890	0.025167	0.024432
RS	12	0.137981	0.506997	1605.310745	0.031017	0.030302
RS	13	0.155811	0.506997	1664.142493	0.032154	0.031714
RS	14	0.174978	0.529246	1649.524330	0.031871	0.031510
RS	15	0.195581	0.529246	1703.381416	0.032912	0.032713
RS	16	0.217728	0.592458	1570.342104	0.030342	0.030284
RS	17	0.241534	0.592458	1619.572311	0.031293	0.031495
RS	18	0.267124	0.693812	1426.718532	0.027567	0.027946
RS	19	0.294631	0.693812	1472.330399	0.028448	0.029109
RS	20	0.324198	0.864547	1221.096237	0.023594	0.024318
RS	21	0.355982	0.864547	1263.973756	0.024422	0.025313
RS	22	0.390147	1.140564	993.999055	0.019206	0.019990
RS	23	0.426871	1.140564	1033.846561	0.019976	0.020775
RS	24	0.466347	1.528243	804.303414	0.015540	0.016165
RS	25	0.508781	1.528243	840.459016	0.016239	0.016795
RS	26	0.554395	1.979091	679.202733	0.013123	0.013539
RS	27	0.603426	1.979091	711.997794	0.013757	0.014090
RS	28	0.656131	2.405744	614.405826	0.011871	0.012118
RS	29	0.712784	2.405744	644.950946	0.012461	0.012641
RS	30	0.773683	2.720647	598.527168	0.011565	0.011694
RS	31	0.839144	2.720647	628.016685	0.012134	0.012217
RS	32	0.909510	2.877682	622.342767	0.012025	0.012077
RS	33	0.985148	2.877682	651.581694	0.012590	0.012619
RS	34	1.066454	2.897093	676.355644	0.013068	0.013079
RS	35	1.153851	2.897093	705.386262	0.013629	0.013635
RS	36	1.247797	2.838111	748.982363	0.014472	0.014464
RS	37	1.348781	2.838111	776.883135	0.015011	0.015009
RS	38	1.457332	2.757851	826.568725	0.015971	0.015956
RS	39	1.574017	2.757851	851.558282	0.016453	0.016446
RS	40	1.699444	2.693890	894.763444	0.017288	0.017267
RS	41	1.834268	2.693890	914.644650	0.017672	0.017652
RS	42	1.979195	2.664590	941.396349	0.018189	0.018151
RS	43	2.134980	2.664590	954.188580	0.018436	0.018389
RS	44	2.302437	2.674661	959.399479	0.018537	0.018469
RS	45	2.482442	2.674661	963.843544	0.018623	0.018537
RS	46	2.675933	2.720111	947.921405	0.018315	0.018210
RS	47	2.883922	2.720111	943.615736	0.018232	0.018106
RS	48	3.107494	2.791897	910.941697	0.017601	0.017462
RS	49	3.347818	2.791897	898.144862	0.017354	0.017200
RS	50	3.606148	2.879084	854.431516	0.016509	0.016354
RS	51	3.883834	2.879084	833.776819	0.016110	0.015951
RS	52	4.182326	2.972229	783.770527	0.015144	0.014997
RS	53	4.503182	2.972229	756.128089	0.014610	0.014472
RS	54	4.848079	3.119259	691.449513	0.013360	0.013251
RS	55	5.218817	3.119259	659.933126	0.012751	0.012661
RS	56	5.617333	3.119259	624.258265	0.012062	0.011996
RS	57	6.045709	3.119259	584.874135	0.011301	0.011261
RS	58	6.506180	4.309374	401.075707	0.007749	0.007800
RS	59	7.001153	4.309374	384.894639	0.007437	0.007499
RS	60	7.533212	4.309374	366.229791	0.007076	0.007149
RS	61	8.105136	4.309374	345.288830	0.006672	0.006753
RS	62	8.719912	4.309374	322.350276	0.006228	0.006316
RS	63	9.380750	4.309374	2042.356176	0.039462	0.040339
PA	4+25*2+4+6 0.057305006 0.023856848 9.380750302 15851.283324353 29.000469467 3.685382253 1.091476086 0.599718615 0.506997155 0.529246037 0.592458489 0.693812400 0.864547278 1.140564018 1.528243332 1.979091034 2.405743811 2.720647269 2.877682330 2.897093054 2.838111434 2.757851085 2.693890113 2.664590289 2.674660539 2.720110920 2.791897493 2.879083993 2.972228606 3.119259212 4.309373994
//
IT	4651
RD	20
LK	-313763.645048
QD	-109.762267 -> -97.422338
RI	0.0002960244
TR	0.056581	0.024103
MT	9.435110
MM	C_pi: 2.049510, n_recomb: 52933.717734
RS	0	0.000000	23149.567293	0.016742	0.000000	0.000000
RS	1	0.007502	23149.567293	0.018000	0.000000	0.000000
RS	2	0.015568	23149.567293	0.019352	0.000000	0.000000
RS	3	0.024238	23149.567293	0.020806	0.000000	0.000000
RS	4	0.033558	32.401541	15.979813	0.000302	0.000223
RS	5	0.043578	32.401541	17.175311	0.000324	0.000275
RS	6	0.054350	3.939268	151.642409	0.002865	0.002483
RS	7	0.065930	3.939268	162.546213	0.003071	0.002778
RS	8	0.078379	1.132227	603.523105	0.011401	0.010391
RS	9	0.091761	1.132227	641.001382	0.012110	0.011428
RS	10	0.106148	0.609786	1255.604294	0.023720	0.022595
RS	11	0.121614	0.609786	1315.007385	0.024843	0.024193
RS	12	0.138240	0.510826	1636.178877	0.030910	0.030275
RS	13	0.156113	0.510826	1696.614504	0.032052	0.031675
RS	14	0.175328	0.531400	1687.910821	0.031887	0.031575
RS	15	0.195984	0.531400	1743.286664	0.032933	0.032770
RS	16	0.218190	0.593458	1611.120726	0.030437	0.030400
RS	17	0.242061	0.593458	1661.709290	0.031392	0.031602
RS	18	0.267724	0.693458	1467.058740	0.027715	0.028091
RS	19	0.295312	0.693458	1513.886722	0.028600	0.029250
RS	20	0.324969	0.863387	1256.527879	0.023738	0.024447
RS	21	0.356852	0.863387	1300.550523	0.024569	0.025443
RS	22	0.391126	1.140795	1021.139199	0.019291	0.020058
RS	23	0.427972	1.140795	1062.066033	0.020064	0.020848
RS	24	0.467582	1.534063	823.328042	0.015554	0.016163
RS	25	0.510164	1.534063	860.429931	0.016255	0.016798
RS	26	0.555941	1.995113	692.492393	0.013082	0.013485
RS	27	0.605152	1.995113	726.082211	0.013717	0.014038
RS	28	0.658054	2.433899	624.480676	0.011797	0.012033
RS	29	0.714926	2.433899	655.716171	0.012387	0.012555
RS	30	0.776064	2.758466	607.390240	0.011475	0.011592
RS	31	0.841790	2.758466	637.535694	0.012044	0.012114
RS	32	0.912446	2.919722	631.563718	0.011931	0.011971
RS	33	0.988403	2.919722	661.488603	0.012497	0.012511
RS	34	1.070058	2.938222	687.189335	0.012982	0.012976
RS	35	1.157840	2.938222	716.976855	0.013545	0.013531
RS	36	1.252207	2.875506	762.371463	0.014402	0.014373
RS	37	1.353654	2.875506	791.103429	0.014945	0.014918
RS	38	1.462712	2.790922	843.039403	0.015926	0.015885
RS	39	1.579952	2.790922	868.894636	0.016415	0.016378
RS	40	1.705987	2.723395	914.303973	0.017273	0.017220
RS	41	1.841479	2.723395	935.013237	0.017664	0.017610
RS	42	1.987135	2.691852	963.454799	0.018201	0.018129
RS	43	2.143718	2.691852	976.959706	0.018456	0.018375
RS	44	2.312049	2.701053	983.070422	0.018572	0.018471
RS	45	2.493009	2.701053	988.054400	0.018666	0.018548
RS	46	2.687545	2.746758	972.237436	0.018367	0.018231
RS	47	2.896676	2.746758	968.269846	0.018292	0.018138
RS	48	3.121497	2.819549	935.094508	0.017665	0.017500
RS	49	3.363184	2.819549	922.423794	0.017426	0.017248
RS	50	3.623003	2.908125	877.834900	0.016584	0.016407
RS	51	3.902315	2.908125	857.090845	0.016192	0.016014
RS	52	4.202582	3.002828	805.991854	0.015226	0.015063
RS	53	4.525376	3.002828	778.044697	0.014698	0.014546
RS	54	4.872386	3.152895	711.617873	0.013444	0.013321
RS	55	5.245431	3.152895	679.663696	0.012840	0.012739
RS	56	5.646463	3.152895	643.399923	0.012155	0.012078
RS	57	6.077581	3.152895	603.277537	0.011397	0.011348
RS	58	6.541044	4.389367	411.011740	0.007765	0.007806
RS	59	7.039277	4.389367	395.050977	0.007463	0.007517
RS	60	7.574889	4.389367	376.522826	0.007113	0.007178
RS	61	8.150684	4.389367	355.624991	0.006718	0.006793
RS	62	8.769677	4.389367	332.627833	0.006284	0.006366
RS	63	9.435110	4.389367	2136.388331	0.040360	0.041232
PA	4+25*2+4+6 0.056580545 0.024102950 9.435109532 23149.567293066 32.401540998 3.939268147 1.132226648 0.609785979 0.510825951 0.531400218 0.593457502 0.693457745 0.863387212 1.140795160 1.534062552 1.995113243 2.433898839 2.758466325 2.919721988 2.938221679 2.875506289 2.790921530 2.723394871 2.691851760 2.701052883 2.746758325 2.819548854 2.908125009 3.002827622 3.152894608 4.389367244
//
IT	4325
RD	21
LK	-313739.498587
QD	-102.413010 -> -91.189340
RI	0.0002577951
TR	0.055897	0.024337
MT	9.486943
MM	C_pi: 2.074618, n_recomb: 54074.223751
RS	0	0.000000	33151.310007	0.011951	0.000000	0.000000
RS	1	0.007512	33151.310007	0.012850	0.000000	0.000000
RS	2	0.015587	33151.310007	0.013817	0.000000	0.000000
RS	3	0.024270	33151.310007	0.014856	0.000000	0.000000
RS	4	0.033604	35.956267	14.725944	0.000272	0.000204
RS	5	0.043640	35.956267	15.829515	0.000293	0.000251
RS	6	0.054430	4.196120	145.627481	0.002693	0.002367
RS	7	0.066030	4.196120	156.140820	0.002888	0.002638
RS	8	0.078502	1.172922	596.339137	0.011028	0.010132
RS	9	0.091910	1.172922	633.681809	0.011719	0.011118
RS	10	0.106325	0.619723	1265.860513	0.023410	0.022395
RS	11	0.121824	0.619723	1326.351890	0.024528	0.023960
RS	12	0.138486	0.514597	1665.507432	0.030800	0.030243
RS	13	0.156400	0.514597	1727.495131	0.031947	0.031631
RS	14	0.175660	0.533540	1724.746563	0.031896	0.031632
RS	15	0.196366	0.533540	1781.600103	0.032947	0.032819
RS	16	0.218628	0.594471	1650.510775	0.030523	0.030507
RS	17	0.242562	0.594471	1702.421656	0.031483	0.031702
RS	18	0.268294	0.693128	1506.292514	0.027856	0.028231
RS	19	0.295958	0.693128	1554.301195	0.028744	0.029385
RS	20	0.325701	0.862188	1291.171549	0.023878	0.024574
RS	21	0.357678	0.862188	1336.304656	0.024712	0.025571
RS	22	0.392057	1.140778	1047.721006	0.019376	0.020127
RS	23	0.429018	1.140778	1089.696973	0.020152	0.020922
RS	24	0.468756	1.539262	841.912902	0.015570	0.016165
RS	25	0.511478	1.539262	879.935120	0.016273	0.016804
RS	26	0.557410	2.010105	705.391687	0.013045	0.013436
RS	27	0.606792	2.010105	739.751820	0.013680	0.013991
RS	28	0.659883	2.460748	634.171553	0.011728	0.011953
RS	29	0.716962	2.460748	666.072491	0.012318	0.012474
RS	30	0.778329	2.794894	615.842057	0.011389	0.011495
RS	31	0.844305	2.794894	646.616998	0.011958	0.012017
RS	32	0.915238	2.960457	640.308338	0.011841	0.011868
RS	33	0.991498	2.960457	670.890822	0.012407	0.012407
RS	34	1.073487	2.978205	697.454816	0.012898	0.012876
RS	35	1.161634	2.978205	727.969872	0.013462	0.013431
RS	36	1.256403	2.911927	775.087075	0.014334	0.014284
RS	37	1.358290	2.911927	804.622175	0.014880	0.014830
RS	38	1.467831	2.823160	858.738349	0.015881	0.015814
RS	39	1.585599	2.823160	885.435773	0.016374	0.016310
RS	40	1.712215	2.752159	933.002073	0.017254	0.017172
RS	41	1.848340	2.752159	954.523524	0.017652	0.017568
RS	42	1.994692	2.718397	984.642868	0.018209	0.018106
RS	43	2.152036	2.718397	998.853722	0.018472	0.018360
RS	44	2.321199	2.726688	1005.888258	0.018602	0.018470
RS	45	2.503070	2.726688	1011.414153	0.018704	0.018556
RS	46	2.698601	2.772553	995.753746	0.018415	0.018250
RS	47	2.908821	2.772553	992.133225	0.018348	0.018167
RS	48	3.134830	2.846204	958.526048	0.017726	0.017537
RS	49	3.377817	2.846204	945.995009	0.017494	0.017294
RS	50	3.639056	2.935995	900.606103	0.016655	0.016458
RS	51	3.919918	2.935995	879.788659	0.016270	0.016074
RS	52	4.221878	3.032069	827.668165	0.015306	0.015126
RS	53	4.546519	3.032069	799.433374	0.014784	0.014617
RS	54	4.895546	3.184898	731.335228	0.013525	0.013390
RS	55	5.270790	3.184898	698.958172	0.012926	0.012813
RS	56	5.674222	3.184898	662.123987	0.012245	0.012158
RS	57	6.107957	3.184898	621.285245	0.011489	0.011431
RS	58	6.574272	4.466168	420.678308	0.007780	0.007812
RS	59	7.075616	4.466168	404.935820	0.007489	0.007534
RS	60	7.614618	4.466168	386.546328	0.007148	0.007206
RS	61	8.194107	4.466168	365.697773	0.006763	0.006831
RS	62	8.817126	4.466168	342.652413	0.006337	0.006413
RS	63	9.486943	4.466168	2229.199567	0.041225	0.042091
PA	4+25*2+4+6 0.055896892 0.024337233 9.486942636 33151.310007167 35.956267000 4.196120056 1.172921766 0.619723287 0.514597312 0.533540108 0.594471146 0.693127574 0.862188355 1.140777753 1.539262040 2.010105475 2.460747544 2.794893988 2.960457302 2.978204938 2.911926728 2.823159861 2.752158563 2.718397374 2.726688486 2.772553324 2.846204230 2.935994947 3.032069062 3.184897853 4.466168016
//
IT	4647
RD	22
LK	-313717.532365
QD	-95.704014 -> -85.483521
RI	0.0002272440
TR	0.055250	0.024560
MT	9.536596
MM	C_pi: 2.098835, n_recomb: 55177.781821
RS	0	0.000000	47970.029456	0.008433	0.000000	0.000000
RS	1	0.007520	47970.029456	0.009069	0.000000	0.000000
RS	2	0.015606	47970.029456	0.009751	0.000000	0.000000
RS	3	0.024300	47970.029456	0.010486	0.000000	0.000000
RS	4	0.033648	39.642396	13.642931	0.000247	0.000188
RS	5	0.043699	39.642396	14.666952	0.000266	0.000231
RS	6	0.054506	4.454935	140.146914	0.002540	0.002261
RS	7	0.066125	4.454935	150.301504	0.002724	0.002511
RS	8	0.078619	1.213505	589.267560	0.010679	0.009888
RS	9	0.092051	1.213505	626.454886	0.011353	0.010827
RS	10	0.106495	0.629527	1275.131366	0.023110	0.022199
RS	11	0.122024	0.629527	1336.648575	0.024224	0.023731
RS	12	0.138721	0.518309	1693.379443	0.030690	0.030206
RS	13	0.156674	0.518309	1756.868530	0.031840	0.031582
RS	14	0.175976	0.535660	1760.099898	0.031899	0.031681
RS	15	0.196731	0.535660	1818.390530	0.032955	0.032861
RS	16	0.219046	0.595498	1688.546353	0.030602	0.030607
RS	17	0.243040	0.595498	1741.744100	0.031566	0.031794
RS	18	0.268838	0.692820	1544.441328	0.027990	0.028364
RS	19	0.296576	0.692820	1593.595965	0.028881	0.029514
RS	20	0.326400	0.860959	1325.035367	0.024014	0.024698
RS	21	0.358467	0.860959	1371.244881	0.024851	0.025695
RS	22	0.392945	1.140543	1073.748592	0.019460	0.020197
RS	23	0.430017	1.140543	1116.743972	0.020239	0.020995
RS	24	0.469876	1.543902	860.064306	0.015587	0.016170
RS	25	0.512733	1.543902	898.981427	0.016292	0.016812
RS	26	0.558813	2.024157	717.908534	0.013011	0.013391
RS	27	0.608358	2.024157	753.015218	0.013647	0.013948
RS	28	0.661630	2.486384	643.491739	0.011662	0.011877
RS	29	0.718907	2.486384	676.034093	0.012252	0.012399
RS	30	0.780492	2.830028	623.898426	0.011307	0.011404
RS	31	0.846709	2.830028	655.277396	0.011876	0.011924
RS	32	0.917905	2.999961	648.600266	0.011755	0.011771
RS	33	0.994455	2.999961	679.813062	0.012320	0.012308
RS	34	1.076763	3.017112	707.178294	0.012816	0.012781
RS	35	1.165260	3.017112	738.392375	0.013382	0.013334
RS	36	1.260413	2.947431	787.158389	0.014266	0.014198
RS	37	1.362721	2.947431	817.469011	0.014815	0.014745
RS	38	1.472723	2.854618	873.695386	0.015834	0.015745
RS	39	1.590998	2.854618	901.211379	0.016333	0.016244
RS	40	1.718168	2.780226	950.886762	0.017233	0.017125
RS	41	1.854902	2.780226	973.203717	0.017638	0.017526
RS	42	2.001918	2.744275	1004.984693	0.018214	0.018082
RS	43	2.159990	2.744275	1019.893418	0.018484	0.018343
RS	44	2.329951	2.751626	1027.869872	0.018628	0.018468
RS	45	2.512693	2.751626	1033.938070	0.018738	0.018563
RS	46	2.709177	2.797567	1018.480818	0.018458	0.018267
RS	47	2.920439	2.797567	1015.214635	0.018399	0.018193
RS	48	3.147588	2.871955	981.238718	0.017783	0.017571
RS	49	3.391819	2.871955	968.859485	0.017559	0.017338
RS	50	3.654418	2.962809	922.740816	0.016723	0.016507
RS	51	3.936765	2.962809	901.865007	0.016345	0.016132
RS	52	4.240345	3.060092	848.790367	0.015383	0.015187
RS	53	4.566756	3.060092	820.284625	0.014866	0.014686
RS	54	4.917715	3.215435	750.590386	0.013603	0.013456
RS	55	5.295067	3.215435	717.805410	0.013009	0.012885
RS	56	5.700797	3.215435	680.419352	0.012331	0.012235
RS	57	6.137040	3.215435	638.886199	0.011579	0.011511
RS	58	6.606090	4.540023	430.073152	0.007794	0.007818
RS	59	7.110414	4.540023	414.546953	0.007513	0.007551
RS	60	7.652666	4.540023	396.297876	0.007182	0.007233
RS	61	8.235697	4.540023	375.504309	0.006805	0.006867
RS	62	8.862575	4.540023	352.420485	0.006387	0.006458
RS	63	9.536596	4.540023	2320.660010	0.042058	0.042918
PA	4+25*2+4+6 0.055250230 0.024560027 9.536595626 47970.029456433 39.642395940 4.454935070 1.213504672 0.629526883 0.518308610 0.535660121 0.595497576 0.692819540 0.860958685 1.140542828 1.543902336 2.024156743 2.486383607 2.830028203 2.999961438 3.017111932 2.947431401 2.854617571 2.780226053 2.744275367 2.751626386 2.797566632 2.871955286 2.962808809 3.060091620 3.215435423 4.540022955
//
IT	3647
RD	23
LK	-313697.525323
QD	-89.568948 -> -80.251660
RI	0.0002030867
TR	0.054640	0.024773
MT	9.583757
MM	C_pi: 2.122136, n_recomb: 56245.847712
RS	0	0.000000	67914.599809	0.006076	0.000000	0.000000
RS	1	0.007529	67914.599809	0.006534	0.000000	0.000000
RS	2	0.015624	67914.599809	0.007026	0.000000	0.000000
RS	3	0.024329	67914.599809	0.007556	0.000000	0.000000
RS	4	0.033690	43.435125	12.704524	0.000226	0.000175
RS	5	0.043755	43.435125	13.659495	0.000243	0.000214
RS	6	0.054578	4.714875	135.145148	0.002403	0.002166
RS	7	0.066216	4.714875	144.969808	0.002577	0.002397
RS	8	0.078729	1.253943	582.317024	0.010353	0.009657
RS	9	0.092185	1.253943	619.331955	0.011011	0.010552
RS	10	0.106655	0.639193	1283.487759	0.022819	0.022007
RS	11	0.122213	0.639193	1345.970656	0.023930	0.023508
RS	12	0.138943	0.521957	1719.855783	0.030577	0.030164
RS	13	0.156932	0.521957	1784.795926	0.031732	0.031529
RS	14	0.176276	0.537753	1794.024652	0.031896	0.031724
RS	15	0.197076	0.537753	1853.711800	0.032957	0.032897
RS	16	0.219442	0.596527	1725.265351	0.030674	0.030700
RS	17	0.243492	0.596527	1779.714695	0.031642	0.031879
RS	18	0.269353	0.692526	1581.519365	0.028118	0.028492
RS	19	0.297160	0.692526	1631.785732	0.029012	0.029637
RS	20	0.327061	0.859693	1358.129578	0.024146	0.024819
RS	21	0.359213	0.859693	1405.381869	0.024986	0.025817
RS	22	0.393786	1.140095	1099.234148	0.019543	0.020266
RS	23	0.430962	1.140095	1143.219518	0.020325	0.021069
RS	24	0.470937	1.548001	877.796669	0.015606	0.016177
RS	25	0.513921	1.548001	917.583661	0.016314	0.016823
RS	26	0.560142	2.037283	730.062475	0.012980	0.013350
RS	27	0.609842	2.037283	765.892596	0.013617	0.013908
RS	28	0.663284	2.510814	652.463302	0.011600	0.011806
RS	29	0.720750	2.510814	685.623890	0.012190	0.012328
RS	30	0.782542	2.863853	631.586058	0.011229	0.011317
RS	31	0.848986	2.863853	663.544608	0.011797	0.011836
RS	32	0.920432	3.038196	656.471526	0.011671	0.011678
RS	33	0.997258	3.038196	688.288399	0.012237	0.012213
RS	34	1.079867	3.054874	716.400278	0.012737	0.012689
RS	35	1.168696	3.054874	748.285811	0.013304	0.013241
RS	36	1.264213	2.981941	798.630697	0.014199	0.014115
RS	37	1.366921	2.981941	829.689763	0.014751	0.014662
RS	38	1.477361	2.885206	887.959358	0.015787	0.015677
RS	39	1.596117	2.885206	916.270222	0.016290	0.016178
RS	40	1.723813	2.807504	968.007721	0.017210	0.017078
RS	41	1.861123	2.807504	991.102717	0.017621	0.017484
RS	42	2.008770	2.769387	1024.529356	0.018215	0.018057
RS	43	2.167534	2.769387	1040.126370	0.018493	0.018325
RS	44	2.338250	2.775766	1049.060961	0.018651	0.018464
RS	45	2.521819	2.775766	1055.669767	0.018769	0.018568
RS	46	2.719209	2.821704	1040.457147	0.018498	0.018283
RS	47	2.931460	2.821704	1037.550284	0.018447	0.018217
RS	48	3.159690	2.896707	1003.266414	0.017837	0.017603
RS	49	3.405103	2.896707	991.048576	0.017620	0.017379
RS	50	3.668993	2.988479	944.265606	0.016788	0.016554
RS	51	3.952750	2.988479	923.344069	0.016416	0.016187
RS	52	4.257870	3.086812	869.379283	0.015457	0.015246
RS	53	4.585963	3.086812	840.617047	0.014945	0.014752
RS	54	4.938756	3.244428	769.399575	0.013679	0.013520
RS	55	5.318110	3.244428	736.219648	0.013089	0.012954
RS	56	5.726025	3.244428	698.298265	0.012415	0.012309
RS	57	6.164650	3.244428	656.090691	0.011665	0.011588
RS	58	6.636299	4.610834	439.207532	0.007809	0.007824
RS	59	7.143456	4.610834	423.894868	0.007536	0.007566
RS	60	7.688796	4.610834	405.786977	0.007215	0.007258
RS	61	8.275194	4.610834	385.052922	0.006846	0.006901
RS	62	8.905739	4.610834	361.939004	0.006435	0.006500
RS	63	9.583757	4.610834	2410.731624	0.042861	0.043715
PA	4+25*2+4+6 0.054640074 0.024772906 9.583756744 67914.599809047 43.435125130 4.714874542 1.253943216 0.639192737 0.521956897 0.537752671 0.596526630 0.692526220 0.859693256 1.140094693 1.548001442 2.037283370 2.510814082 2.863853158 3.038196015 3.054874170 2.981940693 2.885206181 2.807503966 2.769386873 2.775765992 2.821704066 2.896706816 2.988478620 3.086812039 3.244428015 4.610834440
//
IT	4520
RD	24
LK	-313679.284378
QD	-83.949195 -> -75.446364
RI	0.0001841048
TR	0.054060	0.024975
MT	9.629387
MM	C_pi: 2.144663, n_recomb: 57278.496326
RS	0	0.000000	92924.532545	0.004525	0.000000	0.000000
RS	1	0.007537	92924.532545	0.004866	0.000000	0.000000
RS	2	0.015642	92924.532545	0.005233	0.000000	0.000000
RS	3	0.024357	92924.532545	0.005629	0.000000	0.000000
RS	4	0.033730	47.314324	11.887668	0.000208	0.000163
RS	5	0.043809	47.314324	12.782455	0.000223	0.000199
RS	6	0.054647	4.974893	130.581786	0.002280	0.002079
RS	7	0.066302	4.974893	140.103584	0.002446	0.002294
RS	8	0.078836	1.294164	575.525096	0.010048	0.009439
RS	9	0.092315	1.294164	612.355623	0.010691	0.010293
RS	10	0.106809	0.648717	1291.024597	0.022539	0.021820
RS	11	0.122396	0.648717	1354.417783	0.023646	0.023291
RS	12	0.139157	0.525539	1745.039479	0.030466	0.030120
RS	13	0.157182	0.525539	1811.382547	0.031624	0.031474
RS	14	0.176565	0.539823	1826.578933	0.031889	0.031760
RS	15	0.197409	0.539823	1887.623337	0.032955	0.032927
RS	16	0.219824	0.597563	1760.712013	0.030739	0.030786
RS	17	0.243928	0.597563	1816.378701	0.031711	0.031958
RS	18	0.269849	0.692257	1617.546888	0.028240	0.028615
RS	19	0.297724	0.692257	1668.891810	0.029136	0.029755
RS	20	0.327699	0.858418	1390.454282	0.024275	0.024938
RS	21	0.359934	0.858418	1438.716700	0.025118	0.025936
RS	22	0.394598	1.139491	1124.169323	0.019626	0.020337
RS	23	0.431874	1.139491	1169.116019	0.020411	0.021143
RS	24	0.471960	1.551651	895.108146	0.015627	0.016186
RS	25	0.515068	1.551651	935.740721	0.016337	0.016836
RS	26	0.561424	2.049620	741.853343	0.012952	0.013312
RS	27	0.611274	2.049620	778.384585	0.013589	0.013872
RS	28	0.664880	2.534204	661.089568	0.011542	0.011739
RS	29	0.722528	2.534204	694.846127	0.012131	0.012261
RS	30	0.784519	2.896551	638.911348	0.011154	0.011234
RS	31	0.851183	2.896551	671.426037	0.011722	0.011752
RS	32	0.922872	3.075364	663.928168	0.011591	0.011589
RS	33	0.999963	3.075364	696.323834	0.012157	0.012123
RS	34	1.082865	3.091693	725.129199	0.012660	0.012600
RS	35	1.172014	3.091693	757.659466	0.013228	0.013152
RS	36	1.267883	3.015650	809.513501	0.014133	0.014034
RS	37	1.370977	3.015650	841.294513	0.014688	0.014581
RS	38	1.481840	2.915116	901.539032	0.015740	0.015611
RS	39	1.601060	2.915116	930.621228	0.016247	0.016115
RS	40	1.729264	2.834186	984.369006	0.017186	0.017031
RS	41	1.867132	2.834186	1008.224308	0.017602	0.017441
RS	42	2.015389	2.793935	1043.274239	0.018214	0.018032
RS	43	2.174821	2.793935	1059.549404	0.018498	0.018306
RS	44	2.346269	2.799330	1069.450197	0.018671	0.018460
RS	45	2.530638	2.799330	1076.597371	0.018796	0.018571
RS	46	2.728902	2.845207	1061.665427	0.018535	0.018297
RS	47	2.942110	2.845207	1059.122434	0.018491	0.018240
RS	48	3.171386	2.920735	1024.583154	0.017888	0.017633
RS	49	3.417942	2.920735	1012.536513	0.017677	0.017418
RS	50	3.683081	3.013307	965.151750	0.016850	0.016599
RS	51	3.968202	3.013307	944.197720	0.016484	0.016239
RS	52	4.274813	3.112566	889.403522	0.015528	0.015303
RS	53	4.604531	3.112566	860.400445	0.015021	0.014815
RS	54	4.959100	3.272264	787.729169	0.013753	0.013581
RS	55	5.340392	3.272264	754.169323	0.013167	0.013021
RS	56	5.750421	3.272264	715.731181	0.012496	0.012379
RS	57	6.191352	3.272264	672.871130	0.011747	0.011662
RS	58	6.665516	4.679174	448.067228	0.007823	0.007830
RS	59	7.175416	4.679174	432.966232	0.007559	0.007582
RS	60	7.723746	4.679174	415.000980	0.007245	0.007282
RS	61	8.313402	4.679174	394.331422	0.006884	0.006934
RS	62	8.947500	4.679174	371.196033	0.006481	0.006541
RS	63	9.629387	4.679174	2499.230444	0.043633	0.044481
PA	4+25*2+4+6 0.054060100 0.024974784 9.629387109 92924.532545124 47.314323506 4.974893280 1.294163953 0.648717451 0.525539024 0.539822818 0.597562583 0.692257088 0.858417542 1.139490709 1.551651013 2.049620330 2.534203547 2.896550883 3.075364497 3.091693151 3.015650390 2.915115841 2.834186039 2.793935173 2.799329835 2.845207144 2.920734998 3.013307058 3.112565990 3.272264335 4.679174333
//
IT	4326
RD	25
LK	-313662.633737
QD	-78.793940 -> -71.026837
RI	0.0001695774
TR	0.053512	0.025168
MT	9.672870
MM	C_pi: 2.166362, n_recomb: 58277.788365
RS	0	0.000000	129427.734586	0.003307	0.000000	0.000000
RS	1	0.007544	129427.734586	0.003557	0.000000	0.000000
RS	2	0.015658	129427.734586	0.003826	0.000000	0.000000
RS	3	0.024384	129427.734586	0.004115	0.000000	0.000000
RS	4	0.033768	51.254653	11.174582	0.000192	0.000152
RS	5	0.043859	51.254653	12.016760	0.000206	0.000186
RS	6	0.054713	5.234304	126.409803	0.002169	0.002000
RS	7	0.066385	5.234304	135.653057	0.002328	0.002201
RS	8	0.078937	1.334163	568.882045	0.009762	0.009232
RS	9	0.092437	1.334163	605.517179	0.010390	0.010048
RS	10	0.106955	0.658106	1297.783787	0.022269	0.021636
RS	11	0.122569	0.658106	1362.033364	0.023371	0.023080
RS	12	0.139360	0.529060	1768.960869	0.030354	0.030072
RS	13	0.157418	0.529060	1836.659206	0.031516	0.031417
RS	14	0.176839	0.541866	1857.810627	0.031879	0.031791
RS	15	0.197725	0.541866	1920.173458	0.032949	0.032952
RS	16	0.220186	0.598602	1794.912326	0.030799	0.030866
RS	17	0.244342	0.598602	1851.762899	0.031775	0.032032
RS	18	0.270320	0.692005	1652.544414	0.028356	0.028733
RS	19	0.298259	0.692005	1704.935716	0.029255	0.029869
RS	20	0.328305	0.857124	1422.027908	0.024401	0.025054
RS	21	0.360618	0.857124	1471.268675	0.025246	0.026052
RS	22	0.395368	1.138721	1148.579996	0.019709	0.020407
RS	23	0.432741	1.138721	1194.460035	0.020496	0.021217
RS	24	0.472933	1.554855	912.019048	0.015650	0.016198
RS	25	0.516157	1.554855	953.473545	0.016361	0.016851
RS	26	0.562642	2.061163	753.306343	0.012926	0.013278
RS	27	0.612634	2.061163	790.517227	0.013565	0.013839
RS	28	0.666398	2.556525	669.399388	0.011486	0.011676
RS	29	0.724218	2.556525	703.730705	0.012075	0.012197
RS	30	0.786400	2.928058	645.909079	0.011083	0.011156
RS	31	0.853273	2.928058	678.957726	0.011650	0.011672
RS	32	0.925191	3.111365	671.013130	0.011514	0.011503
RS	33	1.002535	3.111365	703.963694	0.012079	0.012036
RS	34	1.085715	3.127454	733.413341	0.012585	0.012515
RS	35	1.175169	3.127454	766.562898	0.013154	0.013066
RS	36	1.271373	3.048425	819.864065	0.014068	0.013955
RS	37	1.374834	3.048425	852.341510	0.014625	0.014504
RS	38	1.486101	2.944204	914.497282	0.015692	0.015546
RS	39	1.605762	2.944204	944.327714	0.016204	0.016052
RS	40	1.734451	2.860114	1000.040690	0.017160	0.016984
RS	41	1.872849	2.860114	1024.638212	0.017582	0.017400
RS	42	2.021687	2.817759	1061.289734	0.018211	0.018006
RS	43	2.181755	2.817759	1078.231780	0.018502	0.018286
RS	44	2.353899	2.822147	1089.107758	0.018688	0.018454
RS	45	2.539030	2.822147	1096.789114	0.018820	0.018572
RS	46	2.738128	2.867903	1082.170784	0.018569	0.018309
RS	47	2.952247	2.867903	1079.993730	0.018532	0.018260
RS	48	3.182520	2.943857	1045.249972	0.017936	0.017662
RS	49	3.430165	2.943857	1033.381271	0.017732	0.017454
RS	50	3.696493	3.037110	985.452081	0.016910	0.016642
RS	51	3.982915	3.037110	964.475622	0.016550	0.016289
RS	52	4.290944	3.137165	908.908766	0.015596	0.015358
RS	53	4.622213	3.137165	879.677228	0.015095	0.014875
RS	54	4.978474	3.298742	805.619172	0.013824	0.013641
RS	55	5.361613	3.298742	771.691019	0.013242	0.013086
RS	56	5.773657	3.298742	732.751205	0.012573	0.012448
RS	57	6.216787	3.298742	689.257137	0.011827	0.011733
RS	58	6.693348	4.744774	456.674977	0.007836	0.007836
RS	59	7.205863	4.744774	441.782484	0.007581	0.007596
RS	60	7.757044	4.744774	423.959820	0.007275	0.007305
RS	61	8.349808	4.744774	403.358050	0.006921	0.006965
RS	62	8.987292	4.744774	380.207953	0.006524	0.006579
RS	63	9.672870	4.744774	2586.201597	0.044377	0.045218
PA	4+25*2+4+6 0.053511573 0.025167744 9.672870031 129427.734585539 51.254653180 5.234304367 1.334162877 0.658106314 0.529060407 0.541865733 0.598601759 0.692005227 0.857124074 1.138721323 1.554855455 2.061162658 2.556525157 2.928058432 3.111365064 3.127453650 3.048424697 2.944203725 2.860113515 2.817758505 2.822147325 2.867902708 2.943856852 3.037110028 3.137164908 3.298741697 4.744774247
//
CC
CC	Brief Description of the file format:
CC	  CC  comments
CC	  MM  useful-messages
CC	  RD  round-of-iterations
CC	  LL  \log[P(sequence)]
CC	  QD  Q-before-opt Q-after-opt
CC	  TR  \theta_0 \rho_0
CC	  RS  k t_k \lambda_k \pi_k \sum_{l\not=k}A_{kl} A_{kk}
CC	  DC  begin end best-k t_k+\Delta_k max-prob
CC
MM	Version: 0.6.5-r67
MM	pattern:4+25*2+4+6, n:63, n_free_lambdas:28
MM	n_iterations:25, skip:1, max_t:5, theta/rho:5
MM	is_decoding:0
MM	n_seqs:14, sum_L:1086512, sum_n:114575
RD	0
LK	0.000000
QD	0.000000 -> 0.000000
RI	inf
TR	0.111437	0.022287
MT	5.000000
MM	C_pi: 1.000000, n_recomb: 23948.620516
RS	0	0.000000	1.000000	152.041404	0.006349	0.000000
RS	1	0.006440	1.000000	160.772430	0.006713	0.000000
RS	2	0.013294	1.000000	169.932894	0.007096	0.000000
RS	3	0.020590	1.000000	179.534396	0.007497	0.000000
RS	4	0.028356	1.000000	189.587462	0.007916	0.000000
RS	5	0.036622	1.000000	200.101288	0.008355	0.000000
RS	6	0.045421	1.000000	211.083460	0.008814	0.000000
RS	7	0.054785	1.000000	222.539639	0.009292	0.000000
RS	8	0.064753	1.000000	234.473215	0.009791	0.000000
RS	9	0.075363	1.000000	246.884922	0.010309	0.000000
RS	10	0.086656	1.000000	259.772421	0.010847	0.000000
RS	11	0.098677	1.000000	273.129847	0.011405	0.000000
RS	12	0.111471	1.000000	286.947317	0.011982	0.000000
RS	13	0.125090	1.000000	301.210405	0.012577	0.000000
RS	14	0.139585	1.000000	315.899580	0.013191	0.000000
RS	15	0.155014	1.000000	330.989619	0.013821	0.000000
RS	16	0.171437	1.000000	346.448991	0.014466	0.000000
RS	17	0.188917	1.000000	362.239225	0.015126	0.000000
RS	18	0.207523	1.000000	378.314261	0.015797	0.000000
RS	19	0.227327	1.000000	394.619811	0.016478	0.000000
RS	20	0.248406	1.000000	411.092731	0.017166	0.000000
RS	21	0.270843	1.000000	427.660416	0.017857	0.000000
RS	22	0.294725	1.000000	444.240259	0.018550	0.000000
RS	23	0.320144	1.000000	460.739178	0.019239	0.000000
RS	24	0.347201	1.000000	477.053245	0.019920	0.000000
RS	25	0.376000	1.000000	493.067448	0.020589	0.000000
RS	26	0.406654	1.000000	508.655630	0.021239	0.000000
RS	27	0.439282	1.000000	523.680623	0.021867	0.000000
RS	28	0.474011	1.000000	537.994640	0.022465	0.000000
RS	29	0.510976	1.000000	551.439961	0.023026	0.000000
RS	30	0.550322	1.000000	563.849954	0.023544	0.000000
RS	31	0.592202	1.000000	575.050482	0.024012	0.000000
RS	32	0.636779	1.000000	584.861738	0.024422	0.000000
RS	33	0.684227	1.000000	593.100541	0.024766	0.000000
RS	34	0.734730	1.000000	599.583127	0.025036	0.000000
RS	35	0.788485	1.000000	604.128456	0.025226	0.000000
RS	36	0.845702	1.000000	606.562017	0.025328	0.000000
RS	37	0.906604	1.000000	606.720141	0.025334	0.000000
RS	38	0.971428	1.000000	604.454750	0.025240	0.000000
RS	39	1.040426	1.000000	599.638480	0.025039	0.000000
RS	40	1.113868	1.000000	592.170067	0.024727	0.000000
RS	41	1.192040	1.000000	581.979844	0.024301	0.000000
RS	42	1.275245	1.000000	569.035158	0.023761	0.000000
RS	43	1.363809	1.000000	553.345485	0.023106	0.000000
RS	44	1.458076	1.000000	534.966978	0.022338	0.000000
RS	45	1.558414	1.000000	514.006137	0.021463	0.000000
RS	46	1.665214	1.000000	490.622309	0.020486	0.000000
RS	47	1.778891	1.000000	465.028687	0.019418	0.000000
RS	48	1.899889	1.000000	437.491505	0.018268	0.000000
RS	49	2.028679	1.000000	408.327180	0.017050	0.000000
RS	50	2.165763	1.000000	377.897209	0.015779	0.000000
RS	51	2.311675	1.000000	346.600738	0.014473	0.000000
RS	52	2.466983	1.000000	314.864842	0.013148	0.000000
RS	53	2.632293	1.000000	283.132724	0.011823	0.000000
RS	54	2.808249	1.000000	251.850200	0.010516	0.000000
RS	55	2.995536	1.000000	221.451022	0.009247	0.000000
RS	56	3.194884	1.000000	192.341760	0.008031	0.000000
RS	57	3.407070	1.000000	164.887078	0.006885	0.000000
RS	58	3.632920	1.000000	139.396344	0.005821	0.000000
RS	59	3.873315	1.000000	116.112505	0.004848	0.000000
RS	60	4.129191	1.000000	95.204096	0.003975	0.000000
RS	61	4.401545	1.000000	76.761051	0.003205	0.000000
RS	62	4.691438	1.000000	60.794767	0.002539	0.000000
RS	63	5.000000	1.000000	170.256426	0.007109	0.000000
PA	4+25*2+4+6 0.111436857 0.022287371 5.000000000 1.000000000 1.000000000 1.000000000 1.000000000 1.000000000 1.000000000 1.000000000 1.000000000 1.000000000 1.000000000 1.000000000 1.000000000 1.000000000 1.000000000 1.000000000 1.000000000 1.000000000 1.000000000 1.000000000 1.000000000 1.000000000 1.000000000 1.000000000 1.000000000 1.000000000 1.000000000 1.000000000 1.000000000
//
IT	5173
RD	1
LK	-318003.265077
QD	-1466.950047 -> -714.394053
RI	0.0556477474
TR	0.094549	0.019088
MT	6.392510
MM	C_pi: 1.137102, n_recomb: 23329.245726
RS	0	0.000000	0.988814	159.296099	0.006828	0.000074
RS	1	0.006849	0.988814	169.002123	0.007244	0.000644
RS	2	0.014166	0.988814	179.212440	0.007682	0.001891
RS	3	0.021985	0.988814	189.940978	0.008142	0.003858
RS	4	0.030339	0.634619	312.707400	0.013404	0.006422
RS	5	0.039265	0.634619	329.327198	0.014116	0.009331
RS	6	0.048803	0.557785	393.780779	0.016879	0.012299
RS	7	0.058993	0.557785	412.915502	0.017699	0.015187
RS	8	0.069882	0.540587	446.031905	0.019119	0.017956
RS	9	0.081516	0.540587	466.142344	0.019981	0.020468
RS	10	0.093948	0.557442	471.888971	0.020227	0.022519
RS	11	0.107230	0.557442	491.998801	0.021089	0.023983
RS	12	0.121422	0.604133	473.021783	0.020276	0.024796
RS	13	0.136586	0.604133	492.540285	0.021113	0.024974
RS	14	0.152789	0.674186	459.442184	0.019694	0.024666
RS	15	0.170101	0.674186	478.124567	0.020495	0.024088
RS	16	0.188599	0.758567	442.137709	0.018952	0.023408
RS	17	0.208364	0.758567	459.948394	0.019716	0.022708
RS	18	0.229482	0.851252	426.286187	0.018273	0.022000
RS	19	0.252047	0.851252	443.263208	0.019000	0.021271
RS	20	0.276157	0.949115	413.263350	0.017714	0.020516
RS	21	0.301918	0.949115	429.453297	0.018408	0.019745
RS	22	0.329443	1.047588	404.143466	0.017323	0.018989
RS	23	0.358854	1.047588	419.586552	0.017985	0.018285
RS	24	0.390279	1.140393	399.900864	0.017142	0.017663
RS	25	0.423855	1.140393	414.611624	0.017772	0.017141
RS	26	0.459732	1.222594	400.585889	0.017171	0.016719
RS	27	0.498065	1.222594	414.521390	0.017768	0.016391
RS	28	0.539023	1.291730	405.479683	0.017381	0.016150
RS	29	0.582787	1.291730	418.513378	0.017939	0.015992
RS	30	0.629548	1.346889	413.620681	0.017730	0.015918
RS	31	0.679511	1.346889	425.524968	0.018240	0.015925
RS	32	0.732896	1.388414	423.845642	0.018168	0.016011
RS	33	0.789936	1.388414	434.279953	0.018615	0.016167
RS	34	0.850884	1.417866	434.689204	0.018633	0.016384
RS	35	0.916005	1.417866	443.199771	0.018998	0.016647
RS	36	0.985586	1.437613	444.401245	0.019049	0.016940
RS	37	1.059933	1.437613	450.440262	0.019308	0.017248
RS	38	1.139371	1.450211	451.077985	0.019335	0.017553
RS	39	1.224249	1.450211	454.045492	0.019463	0.017839
RS	40	1.314940	1.458020	452.810842	0.019410	0.018088
RS	41	1.411843	1.458020	452.120185	0.019380	0.018286
RS	42	1.515381	1.463072	447.847142	0.019197	0.018415
RS	43	1.626011	1.463072	443.012564	0.018990	0.018461
RS	44	1.744217	1.466975	434.812275	0.018638	0.018412
RS	45	1.870518	1.466975	425.548520	0.018241	0.018258
RS	46	2.005469	1.470730	412.980673	0.017702	0.017995
RS	47	2.149662	1.470730	399.292132	0.017116	0.017622
RS	48	2.303731	1.474710	382.446430	0.016393	0.017143
RS	49	2.468350	1.474710	364.686640	0.015632	0.016564
RS	50	2.644244	1.478929	344.129734	0.014751	0.015894
RS	51	2.832184	1.478929	323.025003	0.013846	0.015141
RS	52	3.032994	1.483429	299.690341	0.012846	0.014316
RS	53	3.247558	1.483429	276.323661	0.011845	0.013429
RS	54	3.476815	1.491415	250.977991	0.010758	0.012494
RS	55	3.721774	1.491415	226.835925	0.009723	0.011525
RS	56	3.983508	1.491415	202.680523	0.008688	0.010534
RS	57	4.263168	1.491415	178.893984	0.007668	0.009537
RS	58	4.561979	1.539790	151.441969	0.006492	0.008547
RS	59	4.881255	1.539790	131.007090	0.005616	0.007577
RS	60	5.222397	1.539790	111.703147	0.004788	0.006638
RS	61	5.586902	1.539790	93.783980	0.004020	0.005741
RS	62	5.976369	1.539790	77.450782	0.003320	0.004895
RS	63	6.392510	1.539790	253.550639	0.010868	0.017726
PA	4+25*2+4+6 0.094549100 0.019087739 6.392509937 0.988814354 0.634618759 0.557784557 0.540587425 0.557441771 0.604132652 0.674186468 0.758567095 0.851251602 0.949115276 1.047588348 1.140393257 1.222593546 1.291730404 1.346889496 1.388414383 1.417866468 1.437613010 1.450211287 1.458020210 1.463071883 1.466975212 1.470729947 1.474709749 1.478929043 1.483428955 1.491414964 1.539789736
//
IT	4468
RD	2
LK	-316843.954903
QD	-711.609416 -> -478.878113
RI	0.0381467563
TR	0.087349	0.018416
MT	7.116930
MM	C_pi: 1.253551, n_recomb: 24796.819057
RS	0	0.000000	1.737176	98.978114	0.003992	0.000039
RS	1	0.007028	1.737176	105.498724	0.004255	0.000340
RS	2	0.014550	1.737176	112.416346	0.004533	0.000983
RS	3	0.022601	1.737176	119.750437	0.004829	0.001986
RS	4	0.031217	0.712630	309.674723	0.012488	0.005131
RS	5	0.040439	0.712630	327.057707	0.013190	0.007504
RS	6	0.050309	0.529587	463.184918	0.018679	0.011445
RS	7	0.060873	0.529587	485.656697	0.019585	0.014433
RS	8	0.072179	0.470143	571.951493	0.023066	0.018011
RS	9	0.084280	0.470143	596.125452	0.024040	0.021126
RS	10	0.097232	0.465531	626.217147	0.025254	0.023397
RS	11	0.111093	0.465531	649.974590	0.026212	0.026014
RS	12	0.125929	0.503642	623.039322	0.025126	0.026033
RS	13	0.141807	0.503642	645.517662	0.026032	0.027626
RS	14	0.158802	0.576869	583.908454	0.023548	0.025821
RS	15	0.176991	0.576869	604.986434	0.024398	0.026606
RS	16	0.196458	0.675998	535.095490	0.021579	0.024189
RS	17	0.217293	0.675998	554.832066	0.022375	0.024644
RS	18	0.239592	0.795186	489.264987	0.019731	0.022312
RS	19	0.263459	0.795186	507.749730	0.020476	0.022599
RS	20	0.289003	0.932480	449.507119	0.018128	0.020449
RS	21	0.316343	0.932480	466.840778	0.018827	0.020544
RS	22	0.345603	1.082749	417.639604	0.016842	0.018635
RS	23	0.376921	1.082749	433.938117	0.017500	0.018625
RS	24	0.410439	1.234661	395.375913	0.015945	0.017104
RS	25	0.446313	1.234661	410.767212	0.016565	0.017131
RS	26	0.484708	1.376048	382.760327	0.015436	0.016047
RS	27	0.525802	1.376048	397.347820	0.016024	0.016161
RS	28	0.569783	1.498333	378.539784	0.015266	0.015445
RS	29	0.616856	1.498333	392.357434	0.015823	0.015637
RS	30	0.667237	1.596089	381.329742	0.015378	0.015228
RS	31	0.721159	1.596089	394.307743	0.015902	0.015513
RS	32	0.778871	1.667207	389.710713	0.015716	0.015381
RS	33	0.840638	1.667207	401.644520	0.016197	0.015766
RS	34	0.906747	1.713678	401.880872	0.016207	0.015859
RS	35	0.977502	1.713678	412.409106	0.016632	0.016311
RS	36	1.053229	1.740552	415.599450	0.016760	0.016547
RS	37	1.134279	1.740552	424.205613	0.017107	0.017005
RS	38	1.221025	1.753891	428.353407	0.017275	0.017289
RS	39	1.313867	1.753891	434.399656	0.017518	0.017684
RS	40	1.413235	1.759319	437.552207	0.017645	0.017928
RS	41	1.519586	1.759319	440.347279	0.017758	0.018196
RS	42	1.633411	1.761489	440.722482	0.017773	0.018316
RS	43	1.755237	1.761489	439.622485	0.017729	0.018400
RS	44	1.885624	1.763798	435.811728	0.017575	0.018325
RS	45	2.025175	1.763798	430.339274	0.017355	0.018183
RS	46	2.174533	1.767898	421.600455	0.017002	0.017880
RS	47	2.334389	1.767898	411.545612	0.016597	0.017510
RS	48	2.505479	1.773816	397.876262	0.016045	0.016989
RS	49	2.688594	1.773816	383.357510	0.015460	0.016420
RS	50	2.884578	1.780809	365.294307	0.014731	0.015719
RS	51	3.094336	1.780809	346.791054	0.013985	0.014988
RS	52	3.318836	1.788424	325.164346	0.013113	0.014148
RS	53	3.559114	1.788424	303.536590	0.012241	0.013296
RS	54	3.816278	1.801860	278.701101	0.011239	0.012334
RS	55	4.091517	1.801860	255.342478	0.010297	0.011411
RS	56	4.386099	1.801860	231.400339	0.009332	0.010462
RS	57	4.701385	1.801860	207.266112	0.008359	0.009498
RS	58	5.038829	1.901497	174.619410	0.007042	0.008292
RS	59	5.399989	1.901497	154.070679	0.006213	0.007414
RS	60	5.786532	1.901497	134.108031	0.005408	0.006548
RS	61	6.200241	1.901497	115.049052	0.004640	0.005704
RS	62	6.643026	1.901497	97.176643	0.003919	0.004896
RS	63	7.116930	1.901497	349.728199	0.014104	0.018542
PA	4+25*2+4+6 0.087348932 0.018416358 7.116929694 1.737176105 0.712629751 0.529586695 0.470143446 0.465531416 0.503642455 0.576868902 0.675998150 0.795185911 0.932480487 1.082749199 1.234661109 1.376047938 1.498333158 1.596089023 1.667206586 1.713678099 1.740552398 1.753891319 1.759319071 1.761489008 1.763797565 1.767898253 1.773815747 1.780808980 1.788423751 1.801859966 1.901497263
//
IT	5002
RD	3
LK	-316454.493135
QD	-512.145481 -> -398.603264
RI	0.0240921477
TR	0.083249	0.018512
MT	7.516901
MM	C_pi: 1.347659, n_recomb: 26772.118912
RS	0	0.000000	3.461578	54.332099	0.002029	0.000021
RS	1	0.007120	3.461578	58.080531	0.002169	0.000177
RS	2	0.014746	3.461578	62.078458	0.002319	0.000505
RS	3	0.022916	3.461578	66.341147	0.002478	0.001009
RS	4	0.031667	0.922260	265.066741	0.009901	0.004023
RS	5	0.041042	0.922260	280.991031	0.010496	0.005817
RS	6	0.051083	0.582100	469.987922	0.017555	0.010408
RS	7	0.061840	0.582100	493.958806	0.018450	0.013055
RS	8	0.073363	0.471512	638.462459	0.023848	0.017721
RS	9	0.085706	0.471512	665.709241	0.024866	0.020756
RS	10	0.098928	0.442750	737.075886	0.027531	0.024006
RS	11	0.113091	0.442750	763.934465	0.028535	0.026877
RS	12	0.128262	0.468361	747.464789	0.027920	0.027225
RS	13	0.144514	0.468361	772.547071	0.028856	0.029263
RS	14	0.161923	0.536816	696.634087	0.026021	0.027051
RS	15	0.180571	0.536816	719.997663	0.026894	0.028328
RS	16	0.200547	0.637928	626.568576	0.023404	0.025146
RS	17	0.221945	0.637928	648.401123	0.024219	0.026057
RS	18	0.244866	0.766438	558.906257	0.020876	0.022896
RS	19	0.269420	0.766438	579.301704	0.021638	0.023601
RS	20	0.295722	0.922688	499.136414	0.018644	0.020670
RS	21	0.323896	0.922688	518.173061	0.019355	0.021141
RS	22	0.354076	1.103242	450.177457	0.016815	0.018548
RS	23	0.386405	1.103242	467.961495	0.017479	0.018851
RS	24	0.421036	1.294241	414.797066	0.015494	0.016789
RS	25	0.458133	1.294241	431.489182	0.016117	0.017068
RS	26	0.497870	1.477523	393.151386	0.014685	0.015596
RS	27	0.540437	1.477523	408.931479	0.015275	0.015913
RS	28	0.586034	1.638435	383.387563	0.014320	0.014934
RS	29	0.634878	1.638435	398.386113	0.014881	0.015286
RS	30	0.687200	1.766459	383.611344	0.014329	0.014713
RS	31	0.743246	1.766459	397.855487	0.014861	0.015119
RS	32	0.803283	1.856321	392.094657	0.014646	0.014907
RS	33	0.867595	1.856321	405.459571	0.015145	0.015383
RS	34	0.936485	1.910228	406.653015	0.015189	0.015463
RS	35	1.010280	1.910228	418.819585	0.015644	0.015982
RS	36	1.089329	1.936229	424.494179	0.015856	0.016250
RS	37	1.174006	1.936229	434.936391	0.016246	0.016753
RS	38	1.264712	1.944293	442.429801	0.016526	0.017093
RS	39	1.361876	1.944293	450.447051	0.016825	0.017514
RS	40	1.465957	1.943450	457.145882	0.017075	0.017816
RS	41	1.577449	1.943450	461.943279	0.017255	0.018094
RS	42	1.696879	1.940834	465.462631	0.017386	0.018258
RS	43	1.824812	1.940834	466.275865	0.017416	0.018340
RS	44	1.961854	1.941251	464.770594	0.017360	0.018285
RS	45	2.108652	1.941251	461.011264	0.017220	0.018138
RS	46	2.265903	1.946450	453.622817	0.016944	0.017834
RS	47	2.434349	1.946450	444.987281	0.016621	0.017462
RS	48	2.614788	1.955512	431.877788	0.016132	0.016934
RS	49	2.808073	1.955512	418.393860	0.015628	0.016372
RS	50	3.015121	1.966465	400.323847	0.014953	0.015667
RS	51	3.236909	1.966465	382.370499	0.014282	0.014955
RS	52	3.474488	1.978049	360.265434	0.013457	0.014120
RS	53	3.728982	1.978049	338.605259	0.012648	0.013294
RS	54	4.001596	1.997261	312.481785	0.011672	0.012333
RS	55	4.293619	1.997261	288.508761	0.010776	0.011439
RS	56	4.606433	1.997261	263.572012	0.009845	0.010515
RS	57	4.941518	1.997261	238.077641	0.008893	0.009573
RS	58	5.300461	2.148188	198.827833	0.007427	0.008214
RS	59	5.684960	2.148188	177.602490	0.006634	0.007393
RS	60	6.096834	2.148188	156.604422	0.005850	0.006574
RS	61	6.538032	2.148188	136.189082	0.005087	0.005768
RS	62	7.010642	2.148188	116.690536	0.004359	0.004987
RS	63	7.516901	2.148188	448.275695	0.016744	0.019722
PA	4+25*2+4+6 0.083249463 0.018511946 7.516901338 3.461578017 0.922259898 0.582099605 0.471511852 0.442749777 0.468361460 0.536816004 0.637927739 0.766438441 0.922687595 1.103241982 1.294240817 1.477522970 1.638434659 1.766458797 1.856321048 1.910227715 1.936228761 1.944293074 1.943450304 1.940833726 1.941251167 1.946450411 1.955511687 1.966465240 1.978049446 1.997261254 2.148187884
//
IT	4449
RD	4
LK	-316247.901253
QD	-432.503054 -> -353.917794
RI	0.0153371959
TR	0.080383	0.018881
MT	7.763877
MM	C_pi: 1.420282, n_recomb: 28750.884833
RS	0	0.000000	6.965560	29.205434	0.001016	0.000011
RS	1	0.007174	6.965560	31.269452	0.001088	0.000094
RS	2	0.014863	6.965560	33.476945	0.001164	0.000266
RS	3	0.023103	6.965560	35.837531	0.001246	0.000525
RS	4	0.031934	1.224888	217.456570	0.007563	0.003182
RS	5	0.041399	1.224888	231.220363	0.008042	0.004540
RS	6	0.051543	0.663980	451.595915	0.015707	0.009448
RS	7	0.062415	0.663980	475.905038	0.016553	0.011726
RS	8	0.074067	0.494075	671.008244	0.023339	0.017282
RS	9	0.086554	0.494075	700.650870	0.024370	0.020079
RS	10	0.099938	0.440661	817.319317	0.028428	0.024352
RS	11	0.114281	0.440661	847.035357	0.029461	0.027187
RS	12	0.129654	0.454032	850.396149	0.029578	0.028157
RS	13	0.146129	0.454032	877.929630	0.030536	0.030308
RS	14	0.163787	0.516688	796.308295	0.027697	0.028087
RS	15	0.182711	0.516688	821.821728	0.028584	0.029539
RS	16	0.202992	0.616484	711.335558	0.024741	0.025991
RS	17	0.224729	0.616484	735.186107	0.025571	0.027088
RS	18	0.248025	0.748301	626.576556	0.021793	0.023452
RS	19	0.272992	0.748301	648.876672	0.022569	0.024344
RS	20	0.299751	0.914682	550.291374	0.019140	0.020926
RS	21	0.328429	0.914682	571.085680	0.019863	0.021575
RS	22	0.359165	1.114563	486.818775	0.016932	0.018535
RS	23	0.392105	1.114563	506.177284	0.017606	0.018992
RS	24	0.427409	1.333016	440.317100	0.015315	0.016573
RS	25	0.465245	1.333016	458.403508	0.015944	0.016978
RS	26	0.505796	1.547148	411.248499	0.014304	0.015255
RS	27	0.549256	1.547148	428.294432	0.014897	0.015672
RS	28	0.595833	1.736865	397.204991	0.013815	0.014534
RS	29	0.645752	1.736865	413.415995	0.014379	0.014964
RS	30	0.699253	1.886822	395.776015	0.013766	0.014306
RS	31	0.756591	1.886822	411.255757	0.014304	0.014769
RS	32	0.818043	1.988603	404.929899	0.014084	0.014531
RS	33	0.883904	1.988603	419.614256	0.014595	0.015045
RS	34	0.954489	2.044657	422.108990	0.014682	0.015146
RS	35	1.030138	2.044657	435.703669	0.015154	0.015688
RS	36	1.111214	2.066112	443.964927	0.015442	0.016010
RS	37	1.198107	2.066112	455.919035	0.015858	0.016527
RS	38	1.291233	2.066813	466.608078	0.016229	0.016937
RS	39	1.391040	2.066813	476.147620	0.016561	0.017365
RS	40	1.498008	2.058966	485.969806	0.016903	0.017734
RS	41	1.612649	2.058966	492.195791	0.017119	0.018015
RS	42	1.735514	2.051841	498.152691	0.017327	0.018228
RS	43	1.867194	2.051841	500.196800	0.017398	0.018311
RS	44	2.008321	2.051260	500.042238	0.017392	0.018278
RS	45	2.159572	2.051260	497.242316	0.017295	0.018135
RS	46	2.321674	2.058729	490.098431	0.017046	0.017831
RS	47	2.495405	2.058729	482.112526	0.016769	0.017470
RS	48	2.681600	2.072125	468.446841	0.016293	0.016933
RS	49	2.881152	2.072125	455.275915	0.015835	0.016388
RS	50	3.095020	2.088077	436.205989	0.015172	0.015678
RS	51	3.324231	2.088077	418.189361	0.014545	0.014989
RS	52	3.569885	2.104412	394.825806	0.013733	0.014155
RS	53	3.833163	2.104412	372.676575	0.012962	0.013355
RS	54	4.115329	2.129968	344.686976	0.011989	0.012392
RS	55	4.417737	2.129968	319.836078	0.011124	0.011524
RS	56	4.741839	2.129968	293.724506	0.010216	0.010623
RS	57	5.089193	2.129968	266.772473	0.009279	0.009698
RS	58	5.461467	2.331540	220.459420	0.007668	0.008200
RS	59	5.860447	2.331540	198.662392	0.006910	0.007425
RS	60	6.288050	2.331540	176.807105	0.006150	0.006644
RS	61	6.746329	2.331540	155.272004	0.005401	0.005869
RS	62	7.237485	2.331540	134.425152	0.004676	0.005111
RS	63	7.763877	2.331540	542.910024	0.018883	0.021030
PA	4+25*2+4+6 0.080382691 0.018881064 7.763876555 6.965560179 1.224887862 0.663979567 0.494075330 0.440661383 0.454032469 0.516688271 0.616483727 0.748301078 0.914681870 1.114562939 1.333015856 1.547148219 1.736864866 1.886821983 1.988603326 2.044657192 2.066111950 2.066812671 2.058966474 2.051840536 2.051260386 2.058729349 2.072125214 2.088077189 2.104412366 2.129967835 2.331540024
//
IT	5480
RD	5
LK	-316098.419979
QD	-383.682040 -> -319.855496
RI	0.0101875014
TR	0.078087	0.019346
MT	7.937620
MM	C_pi: 1.478504, n_recomb: 30639.343677
RS	0	0.000000	13.714596	15.879518	0.000518	0.000006
RS	1	0.007211	13.714596	17.016578	0.000555	0.000051
RS	2	0.014942	13.714596	18.234436	0.000595	0.000144
RS	3	0.023231	13.714596	19.538742	0.000638	0.000281
RS	4	0.032118	1.614687	177.357144	0.005789	0.002554
RS	5	0.041645	1.614687	189.005941	0.006169	0.003597
RS	6	0.051859	0.760442	425.877479	0.013900	0.008610
RS	7	0.062810	0.760442	449.876558	0.014683	0.010570
RS	8	0.074550	0.524191	686.119622	0.022393	0.016790
RS	9	0.087138	0.524191	717.615349	0.023421	0.019336
RS	10	0.100632	0.446201	878.063691	0.028658	0.024512
RS	11	0.115100	0.446201	910.420831	0.029714	0.027226
RS	12	0.130612	0.448206	937.560496	0.030600	0.028859
RS	13	0.147242	0.448206	967.432597	0.031575	0.031005
RS	14	0.165071	0.505412	884.948212	0.028883	0.028921
RS	15	0.184185	0.505412	912.488813	0.029782	0.030427
RS	16	0.204679	0.603121	788.999127	0.025751	0.026694
RS	17	0.226650	0.603121	814.750001	0.026592	0.027867
RS	18	0.250205	0.735959	690.206778	0.022527	0.023934
RS	19	0.275459	0.735959	714.319098	0.023314	0.024912
RS	20	0.302534	0.908380	599.656443	0.019571	0.021161
RS	21	0.331561	0.908380	622.146864	0.020305	0.021903
RS	22	0.362682	1.121812	523.254097	0.017078	0.018543
RS	23	0.396047	1.121812	544.148287	0.017760	0.019086
RS	24	0.431818	1.361050	466.779486	0.015235	0.016408
RS	25	0.470168	1.361050	486.230016	0.015869	0.016881
RS	26	0.511284	1.599404	431.150075	0.014072	0.014980
RS	27	0.555365	1.599404	449.428213	0.014668	0.015450
RS	28	0.602625	1.811922	413.459999	0.013494	0.014206
RS	29	0.653292	1.811922	430.836560	0.014062	0.014677
RS	30	0.707613	1.978795	410.794434	0.013407	0.013969
RS	31	0.765852	1.978795	427.440643	0.013951	0.014461
RS	32	0.828290	2.088668	420.829561	0.013735	0.014218
RS	33	0.895231	2.088668	436.734086	0.014254	0.014748
RS	34	0.966999	2.144281	440.659294	0.014382	0.014881
RS	35	1.043942	2.144281	455.545995	0.014868	0.015430
RS	36	1.126434	2.159762	466.402651	0.015222	0.015809
RS	37	1.214875	2.159762	479.690038	0.015656	0.016330
RS	38	1.309693	2.152635	493.470702	0.016106	0.016808
RS	39	1.411349	2.152635	504.307279	0.016459	0.017240
RS	40	1.520335	2.137998	517.025339	0.016875	0.017672
RS	41	1.637180	2.137998	524.408294	0.017116	0.017958
RS	42	1.762452	2.126953	532.439103	0.017378	0.018214
RS	43	1.896756	2.126953	535.404998	0.017474	0.018304
RS	44	2.040746	2.126076	536.118548	0.017498	0.018291
RS	45	2.195120	2.126076	533.951301	0.017427	0.018159
RS	46	2.360625	2.136468	526.506892	0.017184	0.017853
RS	47	2.538065	2.136468	518.854771	0.016934	0.017509
RS	48	2.728301	2.154758	504.103225	0.016453	0.016960
RS	49	2.932256	2.154758	490.971872	0.016024	0.016438
RS	50	3.150917	2.176158	470.459962	0.015355	0.015718
RS	51	3.385347	2.176158	452.177503	0.014758	0.015055
RS	52	3.636682	2.197564	427.246724	0.013944	0.014219
RS	53	3.906142	2.197564	404.497506	0.013202	0.013445
RS	54	4.195032	2.229692	374.443292	0.012221	0.012476
RS	55	4.504755	2.229692	348.710948	0.011381	0.011633
RS	56	4.836813	2.229692	321.465468	0.010492	0.010752
RS	57	5.192816	2.229692	293.139400	0.009567	0.009843
RS	58	5.574491	2.481260	239.575430	0.007819	0.008210
RS	59	5.983689	2.481260	217.386114	0.007095	0.007476
RS	60	6.422395	2.481260	194.892444	0.006361	0.006729
RS	61	6.892738	2.481260	172.486380	0.005630	0.005981
RS	62	7.396997	2.481260	150.559076	0.004914	0.005244
RS	63	7.937620	2.481260	633.843355	0.020687	0.022376
PA	4+25*2+4+6 0.078087322 0.019345925 7.937620037 13.714595820 1.614687032 0.760441808 0.524191480 0.446200664 0.448206467 0.505411880 0.603121374 0.735959465 0.908380312 1.121812122 1.361050065 1.599404398 1.811922302 1.978795413 2.088668125 2.144281426 2.159762006 2.152634862 2.137997763 2.126952562 2.126075591 2.136468482 2.154758310 2.176158263 2.197563620 2.229691501 2.481260433
//
IT	4543
RD	6
LK	-315974.990306
QD	-345.768282 -> -290.849929
RI	0.0070963878
TR	0.076098	0.019834
MT	8.075256
MM	C_pi: 1.528160, n_recomb: 32439.801778
RS	0	0.000000	26.235561	8.817697	0.000272	0.000003
RS	1	0.007240	26.235561	9.454106	0.000291	0.000029
RS	2	0.015004	26.235561	10.136292	0.000312	0.000080
RS	3	0.023331	26.235561	10.867524	0.000335	0.000155
RS	4	0.032260	2.093672	145.694344	0.004491	0.002079
RS	5	0.041836	2.093672	155.519340	0.004794	0.002896
RS	6	0.052105	0.865685	399.862924	0.012326	0.007890
RS	7	0.063117	0.865685	423.246248	0.013047	0.009589
RS	8	0.074927	0.557155	692.618214	0.021351	0.016292
RS	9	0.087592	0.557155	725.570248	0.022367	0.018611
RS	10	0.101174	0.454918	926.621270	0.028564	0.024549
RS	11	0.115739	0.454918	961.432704	0.029637	0.027125
RS	12	0.131359	0.446461	1013.670472	0.031248	0.029384
RS	13	0.148109	0.446461	1045.799478	0.032238	0.031487
RS	14	0.166073	0.498822	965.157422	0.029752	0.029593
RS	15	0.185337	0.498822	994.640331	0.030661	0.031104
RS	16	0.205995	0.594439	860.719367	0.026533	0.027276
RS	17	0.228150	0.594439	888.278864	0.027382	0.028478
RS	18	0.251908	0.727434	749.954472	0.023118	0.024343
RS	19	0.277386	0.727434	775.794830	0.023915	0.025363
RS	20	0.304709	0.903881	646.704307	0.019936	0.021369
RS	21	0.334011	0.903881	670.822744	0.020679	0.022163
RS	22	0.365433	1.127665	558.460183	0.017215	0.018558
RS	23	0.399131	1.127665	580.836364	0.017905	0.019152
RS	24	0.435269	1.383781	492.765123	0.015190	0.016275
RS	25	0.474023	1.383781	513.532883	0.015830	0.016789
RS	26	0.515583	1.642385	451.112663	0.013906	0.014751
RS	27	0.560151	1.642385	470.576259	0.014506	0.015251
RS	28	0.607947	1.874119	430.147021	0.013260	0.013929
RS	29	0.659203	1.874119	448.637572	0.013830	0.014423
RS	30	0.714170	2.055009	426.463283	0.013146	0.013683
RS	31	0.773116	2.055009	444.215383	0.013694	0.014189
RS	32	0.836331	2.170942	437.457697	0.013485	0.013950
RS	33	0.904122	2.170942	454.509668	0.014011	0.014486
RS	34	0.976821	2.224970	459.903772	0.014177	0.014651
RS	35	1.054784	2.224970	475.995789	0.014673	0.015202
RS	36	1.138391	2.234076	489.422849	0.015087	0.015634
RS	37	1.228052	2.234076	503.941722	0.015535	0.016156
RS	38	1.324204	2.219247	520.743205	0.016053	0.016696
RS	39	1.427318	2.219247	532.759091	0.016423	0.017132
RS	40	1.537897	2.198240	548.249173	0.016901	0.017621
RS	41	1.656482	2.198240	556.656160	0.017160	0.017913
RS	42	1.783653	2.183750	566.578688	0.017466	0.018209
RS	43	1.920031	2.183750	570.322714	0.017581	0.018310
RS	44	2.066283	2.182955	571.666449	0.017622	0.018312
RS	45	2.223124	2.182955	569.987588	0.017571	0.018196
RS	46	2.391320	2.196505	561.978079	0.017324	0.017886
RS	47	2.571694	2.196505	554.529098	0.017094	0.017563
RS	48	2.765127	2.219811	538.443166	0.016598	0.017001
RS	49	2.972565	2.219811	525.249534	0.016192	0.016503
RS	50	3.195021	2.246716	503.101619	0.015509	0.015773
RS	51	3.433584	2.246716	484.493319	0.014935	0.015136
RS	52	3.689418	2.273204	457.877347	0.014115	0.014296
RS	53	3.963775	2.273204	434.519148	0.013395	0.013547
RS	54	4.257996	2.311869	402.338546	0.012403	0.012569
RS	55	4.573519	2.311869	375.773506	0.011584	0.011749
RS	56	4.911886	2.311869	347.467443	0.010711	0.010887
RS	57	5.274751	2.311869	317.863556	0.009799	0.009992
RS	58	5.663888	2.612943	256.917185	0.007920	0.008230
RS	59	6.081198	2.612943	234.477371	0.007228	0.007532
RS	60	6.528723	2.612943	211.511682	0.006520	0.006817
RS	61	7.008648	2.612943	188.419440	0.005808	0.006094
RS	62	7.523320	2.612943	165.607732	0.005105	0.005375
RS	63	8.075256	2.612943	722.909514	0.022285	0.023722
PA	4+25*2+4+6 0.076097729 0.019833847 8.075255565 26.235560590 2.093671513 0.865684838 0.557155442 0.454918074 0.446460789 0.498821999 0.594439048 0.727433903 0.903881188 1.127665236 1.383780615 1.642384608 1.874119349 2.055009016 2.170941941 2.224969887 2.234076456 2.219246743 2.198240175 2.183750352 2.182955396 2.196505313 2.219811214 2.246715884 2.273203789 2.311869400 2.612943017
//
IT	5498
RD	7
LK	-315868.172724
QD	-313.670125 -> -265.400144
RI	0.0051588724
TR	0.074299	0.020314
MT	8.194108
MM	C_pi: 1.572777, n_recomb: 34167.598478
RS	0	0.000000	48.803626	5.005857	0.000147	0.000002
RS	1	0.007265	48.803626	5.369098	0.000157	0.000016
RS	2	0.015057	48.803626	5.758664	0.000169	0.000045
RS	3	0.023416	48.803626	6.176459	0.000181	0.000087
RS	4	0.032381	2.666954	121.018275	0.003542	0.001715
RS	5	0.041998	2.666954	129.338745	0.003785	0.002366
RS	6	0.052314	0.977049	375.867444	0.011001	0.007269
RS	7	0.063379	0.977049	398.515500	0.011664	0.008756
RS	8	0.075248	0.591129	694.833760	0.020336	0.015806
RS	9	0.087979	0.591129	728.960175	0.021335	0.017928
RS	10	0.101635	0.465059	967.273245	0.028310	0.024504
RS	11	0.116283	0.465059	1004.383147	0.029396	0.026949
RS	12	0.131996	0.446919	1081.899894	0.031664	0.029778
RS	13	0.148849	0.446919	1116.225668	0.032669	0.031829
RS	14	0.166927	0.495008	1039.000585	0.030409	0.030138
RS	15	0.186319	0.495008	1070.370458	0.031327	0.031637
RS	16	0.207119	0.588731	927.728824	0.027152	0.027761
RS	17	0.229430	0.588731	957.033317	0.028010	0.028972
RS	18	0.253362	0.721560	806.451141	0.023603	0.024693
RS	19	0.279033	0.721560	833.956246	0.024408	0.025735
RS	20	0.306568	0.900956	691.643394	0.020243	0.021553
RS	21	0.336104	0.900956	717.334690	0.020995	0.022379
RS	22	0.367785	1.133185	592.340853	0.017336	0.018578
RS	23	0.401768	1.133185	616.152703	0.018033	0.019206
RS	24	0.438220	1.403745	517.947160	0.015159	0.016165
RS	25	0.477320	1.403745	539.990141	0.015804	0.016705
RS	26	0.519260	1.680126	470.624217	0.013774	0.014557
RS	27	0.564247	1.680126	491.231506	0.014377	0.015074
RS	28	0.612503	1.928914	446.606907	0.013071	0.013690
RS	29	0.664264	1.928914	466.167242	0.013644	0.014198
RS	30	0.719785	2.122154	442.019578	0.012937	0.013434
RS	31	0.779339	2.122154	460.829110	0.013487	0.013948
RS	32	0.843220	2.243119	453.984640	0.013287	0.013715
RS	33	0.911742	2.243119	472.130545	0.013818	0.014253
RS	34	0.985242	2.295146	478.983971	0.014019	0.014448
RS	35	1.064081	2.295146	496.223353	0.014523	0.014998
RS	36	1.148647	2.297935	512.176047	0.014990	0.015478
RS	37	1.239357	2.297935	527.865388	0.015449	0.016000
RS	38	1.336657	2.275728	547.631311	0.016028	0.016596
RS	39	1.441025	2.275728	560.763535	0.016412	0.017035
RS	40	1.552976	2.248755	578.959452	0.016945	0.017576
RS	41	1.673059	2.248755	588.326449	0.017219	0.017877
RS	42	1.801865	2.231156	600.053850	0.017562	0.018208
RS	43	1.940029	2.231156	604.513158	0.017693	0.018321
RS	44	2.088231	2.230607	606.380531	0.017747	0.018337
RS	45	2.247198	2.230607	605.132855	0.017711	0.018238
RS	46	2.417714	2.247313	596.442300	0.017456	0.017924
RS	47	2.600618	2.247313	589.151332	0.017243	0.017622
RS	48	2.796808	2.275536	571.626911	0.016730	0.017048
RS	49	3.007252	2.275536	558.344568	0.016341	0.016575
RS	50	3.232983	2.307805	534.489636	0.015643	0.015834
RS	51	3.475113	2.307805	515.553053	0.015089	0.015222
RS	52	3.734832	2.339231	487.222389	0.014260	0.014377
RS	53	4.013420	2.339231	463.280458	0.013559	0.013652
RS	54	4.312246	2.384256	428.970251	0.012555	0.012665
RS	55	4.632781	2.384256	401.627782	0.011755	0.011867
RS	56	4.976601	2.384256	372.330386	0.010897	0.011022
RS	57	5.345399	2.384256	341.530452	0.009996	0.010140
RS	58	5.740989	2.734455	273.079789	0.007992	0.008252
RS	59	6.165317	2.734455	250.491376	0.007331	0.007589
RS	60	6.620471	2.734455	227.172518	0.006649	0.006902
RS	61	7.108690	2.734455	203.525700	0.005957	0.006203
RS	62	7.632377	2.734455	179.968987	0.005267	0.005502
RS	63	8.194108	2.734455	811.611505	0.023754	0.025051
PA	4+25*2+4+6 0.074299229 0.020314005 8.194107626 48.803625620 2.666954496 0.977048751 0.591129365 0.465059387 0.446919140 0.495008083 0.588731486 0.721560395 0.900956394 1.133185394 1.403745169 1.680126173 1.928914377 2.122154044 2.243119493 2.295146314 2.297935305 2.275728141 2.248755154 2.231156271 2.230607149 2.247313491 2.275535869 2.307804557 2.339231400 2.384256424 2.734454594
//
IT	5133
RD	8
LK	-315774.071258
QD	-285.700716 -> -242.867389
RI	0.0038875520
TR	0.072639	0.020774
MT	8.302292
MM	C_pi: 1.614271, n_recomb: 35834.818163
RS	0	0.000000	88.488477	2.902204	0.000081	0.000001
RS	1	0.007287	88.488477	3.113658	0.000087	0.000009
RS	2	0.015104	88.488477	3.340517	0.000093	0.000026
RS	3	0.023492	88.488477	3.583903	0.000100	0.000050
RS	4	0.032490	3.341054	101.694670	0.002838	0.001432
RS	5	0.042144	3.341054	108.789926	0.003036	0.001958
RS	6	0.052502	1.093198	354.396125	0.009890	0.006731
RS	7	0.063615	1.093198	376.280479	0.010500	0.008044
RS	8	0.075537	0.625375	694.812070	0.019389	0.015340
RS	9	0.088328	0.625375	729.907649	0.020369	0.017293
RS	10	0.102051	0.475870	1002.434359	0.027974	0.024403
RS	11	0.116773	0.475870	1041.710775	0.029070	0.026729
RS	12	0.132569	0.448675	1144.245785	0.031931	0.030074
RS	13	0.149516	0.448675	1180.720578	0.032949	0.032074
RS	14	0.167697	0.492955	1107.922370	0.030917	0.030586
RS	15	0.187204	0.492955	1141.140984	0.031844	0.032069
RS	16	0.208131	0.585006	990.994252	0.027655	0.028172
RS	17	0.230584	0.585006	1021.998339	0.028520	0.029384
RS	18	0.254673	0.717542	860.303490	0.024007	0.024997
RS	19	0.280517	0.717542	889.425462	0.024820	0.026052
RS	20	0.308244	0.899247	734.804130	0.020505	0.021720
RS	21	0.337992	0.899247	762.024526	0.021265	0.022568
RS	22	0.369907	1.138664	625.033874	0.017442	0.018601
RS	23	0.404148	1.138664	650.243286	0.018146	0.019253
RS	24	0.440884	1.422025	542.316100	0.015134	0.016073
RS	25	0.480296	1.422025	565.598782	0.015783	0.016631
RS	26	0.522581	1.714559	489.553143	0.013661	0.014388
RS	27	0.567947	1.714559	511.268241	0.014267	0.014918
RS	28	0.616618	1.979024	462.622408	0.012910	0.013481
RS	29	0.668836	1.979024	483.214829	0.013485	0.013996
RS	30	0.724859	2.183651	457.182078	0.012758	0.013213
RS	31	0.784965	2.183651	477.008778	0.013311	0.013732
RS	32	0.849450	2.309161	470.091227	0.013118	0.013505
RS	33	0.918633	2.309161	489.288601	0.013654	0.014043
RS	34	0.992858	2.359143	497.561226	0.013885	0.014265
RS	35	1.072492	2.359143	515.905127	0.014397	0.014813
RS	36	1.157928	2.355865	534.324618	0.014911	0.015335
RS	37	1.249590	2.355865	551.143943	0.015380	0.015857
RS	38	1.347931	2.326652	573.822335	0.016013	0.016504
RS	39	1.453438	2.326652	588.035090	0.016410	0.016947
RS	40	1.566632	2.294066	608.896219	0.016992	0.017535
RS	41	1.688075	2.294066	619.193387	0.017279	0.017844
RS	42	1.818368	2.273587	632.689138	0.017656	0.018208
RS	43	1.958154	2.273587	637.840818	0.017799	0.018334
RS	44	2.108126	2.273331	640.194393	0.017865	0.018363
RS	45	2.269026	2.273331	639.363413	0.017842	0.018281
RS	46	2.441650	2.293083	629.955404	0.017579	0.017963
RS	47	2.626854	2.293083	622.818477	0.017380	0.017682
RS	48	2.825552	2.326015	603.830486	0.016850	0.017097
RS	49	3.038729	2.326015	590.467843	0.016477	0.016647
RS	50	3.267440	2.363421	564.898725	0.015764	0.015896
RS	51	3.512816	2.363421	545.656300	0.015227	0.015308
RS	52	3.776072	2.399572	515.626268	0.014389	0.014459
RS	53	4.058510	2.399572	491.138063	0.013706	0.013756
RS	54	4.361530	2.450706	454.724421	0.012689	0.012760
RS	55	4.686629	2.450706	426.656989	0.011906	0.011982
RS	56	5.035418	2.450706	396.429243	0.011063	0.011154
RS	57	5.409622	2.450706	364.501470	0.010172	0.010284
RS	58	5.811093	2.849669	288.433660	0.008049	0.008274
RS	59	6.241818	2.849669	265.770717	0.007417	0.007642
RS	60	6.703929	2.849669	242.185658	0.006758	0.006983
RS	61	7.199713	2.849669	218.081101	0.006086	0.006306
RS	62	7.731623	2.849669	193.882436	0.005410	0.005622
RS	63	8.302292	2.849669	900.823595	0.025138	0.026354
PA	4+25*2+4+6 0.072639070 0.020773792 8.302291703 88.488476502 3.341053737 1.093197777 0.625375176 0.475869627 0.448674933 0.492954786 0.585005650 0.717541695 0.899246549 1.138664491 1.422024662 1.714559454 1.979023885 2.183650561 2.309161044 2.359143094 2.355864937 2.326652142 2.294065841 2.273586660 2.273331295 2.293082709 2.326015033 2.363421147 2.399571834 2.450706075 2.849668720
//
IT	5759
RD	9
LK	-315690.472951
QD	-261.045012 -> -222.825128
RI	0.0030155531
TR	0.071091	0.021209
MT	8.403567
MM	C_pi: 1.653644, n_recomb: 37449.454376
RS	0	0.000000	156.944606	1.713575	0.000046	0.000001
RS	1	0.007307	156.944606	1.838847	0.000049	0.000005
RS	2	0.015148	156.944606	1.973281	0.000053	0.000015
RS	3	0.023562	156.944606	2.117550	0.000057	0.000029
RS	4	0.032591	4.123916	86.381231	0.002307	0.001207
RS	5	0.042280	4.123916	92.477616	0.002469	0.001639
RS	6	0.052676	1.213462	335.317392	0.008954	0.006261
RS	7	0.063833	1.213462	356.450676	0.009518	0.007430
RS	8	0.075804	0.659603	693.525718	0.018519	0.014895
RS	9	0.088650	0.659603	729.434384	0.019478	0.016704
RS	10	0.102435	0.487002	1033.492039	0.027597	0.024262
RS	11	0.117227	0.487002	1074.819497	0.028701	0.026482
RS	12	0.133100	0.451249	1201.950425	0.032095	0.030294
RS	13	0.150133	0.451249	1240.532888	0.033126	0.032248
RS	14	0.168411	0.492073	1172.894777	0.031319	0.030960
RS	15	0.188024	0.492073	1207.932781	0.032255	0.032426
RS	16	0.209070	0.582636	1051.219526	0.028070	0.028526
RS	17	0.231655	0.582636	1083.888040	0.028943	0.029736
RS	18	0.255889	0.714823	911.985841	0.024352	0.025268
RS	19	0.281894	0.714823	942.686161	0.025172	0.026329
RS	20	0.309800	0.898398	776.490166	0.020734	0.021873
RS	21	0.339744	0.898398	805.203349	0.021501	0.022736
RS	22	0.371877	1.144099	656.711416	0.017536	0.018628
RS	23	0.406358	1.144099	683.286069	0.018246	0.019299
RS	24	0.443358	1.439059	565.943622	0.015112	0.015997
RS	25	0.483062	1.439059	590.435286	0.015766	0.016567
RS	26	0.525667	1.746584	507.897117	0.013562	0.014241
RS	27	0.571385	1.746584	530.688542	0.014171	0.014778
RS	28	0.620444	2.025803	478.133141	0.012767	0.013295
RS	29	0.673088	2.025803	499.724383	0.013344	0.013816
RS	30	0.729579	2.241236	471.853545	0.012600	0.013015
RS	31	0.790197	2.241236	492.662177	0.013155	0.013536
RS	32	0.855245	2.371111	485.653825	0.012968	0.013315
RS	33	0.925046	2.371111	505.866266	0.013508	0.013852
RS	34	0.999948	2.419178	515.501585	0.013765	0.014097
RS	35	1.080322	2.419178	534.914849	0.014284	0.014643
RS	36	1.166570	2.410151	555.733749	0.014840	0.015203
RS	37	1.259120	2.410151	573.652571	0.015318	0.015725
RS	38	1.358433	2.374299	599.190456	0.016000	0.016417
RS	39	1.465002	2.374299	614.460987	0.016408	0.016864
RS	40	1.579359	2.336399	637.958006	0.017035	0.017495
RS	41	1.702072	2.336399	649.171961	0.017335	0.017812
RS	42	1.833752	2.313193	664.425993	0.017742	0.018207
RS	43	1.975054	2.313193	670.266352	0.017898	0.018346
RS	44	2.126681	2.313216	673.105812	0.017974	0.018387
RS	45	2.289387	2.313216	672.697410	0.017963	0.018322
RS	46	2.463983	2.335848	662.579766	0.017693	0.018001
RS	47	2.651336	2.335848	655.611990	0.017507	0.017741
RS	48	2.852380	2.373247	635.176665	0.016961	0.017145
RS	49	3.068115	2.373247	621.757696	0.016603	0.016718
RS	50	3.299613	2.415525	594.502446	0.015875	0.015958
RS	51	3.548027	2.415525	574.986567	0.015354	0.015393
RS	52	3.814593	2.456153	543.296268	0.014507	0.014539
RS	53	4.100638	2.456153	518.302353	0.013840	0.013857
RS	54	4.407584	2.513114	479.826756	0.012813	0.012852
RS	55	4.736959	2.513114	451.081995	0.012045	0.012093
RS	56	5.090402	2.513114	419.977307	0.011215	0.011280
RS	57	5.469672	2.513114	386.979736	0.010333	0.010423
RS	58	5.876655	2.960428	303.196299	0.008096	0.008295
RS	59	6.313377	2.960428	280.514112	0.007490	0.007693
RS	60	6.782011	2.960428	256.728808	0.006855	0.007059
RS	61	7.284889	2.960428	232.240864	0.006201	0.006403
RS	62	7.824512	2.960428	207.480176	0.005540	0.005736
RS	63	8.403567	2.960428	990.953693	0.026461	0.027626
PA	4+25*2+4+6 0.071091333 0.021208931 8.403566778 156.944605519 4.123915658 1.213461668 0.659602517 0.487001945 0.451249118 0.492073315 0.582636228 0.714822967 0.898397965 1.144098682 1.439058564 1.746584114 2.025803364 2.241235615 2.371111058 2.419177922 2.410151500 2.374299290 2.336398516 2.313193203 2.313216316 2.335848281 2.373246519 2.415525340 2.456152771 2.513113626 2.960427634
//
IT	4806
RD	10
LK	-315615.824564
QD	-239.167831 -> -204.930291
RI	0.0023942995
TR	0.069642	0.021619
MT	8.499674
MM	C_pi: 1.691405, n_recomb: 39016.314884
RS	0	0.000000	272.951453	1.028459	0.000026	0.000000
RS	1	0.007326	272.951453	1.103867	0.000028	0.000003
RS	2	0.015189	272.951453	1.184808	0.000030	0.000009
RS	3	0.023628	272.951453	1.271690	0.000033	0.000018
RS	4	0.032686	5.024125	74.084781	0.001899	0.001027
RS	5	0.042407	5.024125	79.361758	0.002034	0.001386
RS	6	0.052840	1.337471	318.329227	0.008159	0.005848
RS	7	0.064037	1.337471	338.741232	0.008682	0.006897
RS	8	0.076055	0.693716	691.434475	0.017722	0.014472
RS	9	0.088953	0.693716	728.031379	0.018660	0.016157
RS	10	0.102797	0.498287	1061.272157	0.027201	0.024093
RS	11	0.117654	0.498287	1104.545816	0.028310	0.026221
RS	12	0.133600	0.454361	1255.812134	0.032187	0.030457
RS	13	0.150714	0.454361	1296.463140	0.033229	0.032370
RS	14	0.169082	0.491998	1234.562762	0.031642	0.031275
RS	15	0.188796	0.491998	1271.394436	0.032586	0.032727
RS	16	0.209954	0.581206	1108.905680	0.028422	0.028836
RS	17	0.232662	0.581206	1143.208162	0.029301	0.030042
RS	18	0.257034	0.713005	961.851239	0.024653	0.025511
RS	19	0.283191	0.713005	994.096093	0.025479	0.026576
RS	20	0.311265	0.898115	816.936522	0.020938	0.022016
RS	21	0.341395	0.898115	847.110124	0.021712	0.022892
RS	22	0.373733	1.149385	687.522319	0.017621	0.018659
RS	23	0.408440	1.149385	715.433159	0.018337	0.019345
RS	24	0.445689	1.455002	588.908994	0.015094	0.015933
RS	25	0.485668	1.455002	614.581771	0.015752	0.016514
RS	26	0.528576	1.776619	525.686516	0.013474	0.014112
RS	27	0.574627	1.776619	549.525452	0.014085	0.014655
RS	28	0.624052	2.069937	493.130640	0.012639	0.013129
RS	29	0.677098	2.069937	515.690026	0.013217	0.013653
RS	30	0.734030	2.295829	485.997949	0.012456	0.012836
RS	31	0.795134	2.295829	507.755964	0.013014	0.013358
RS	32	0.860714	2.430028	500.626181	0.012831	0.013140
RS	33	0.931098	2.430028	521.820336	0.013374	0.013676
RS	34	1.006639	2.476399	532.750269	0.013655	0.013942
RS	35	1.087715	2.476399	553.201267	0.014179	0.014486
RS	36	1.174730	2.461959	576.346198	0.014772	0.015079
RS	37	1.268120	2.461959	595.338361	0.015259	0.015601
RS	38	1.368353	2.419805	623.680815	0.015985	0.016334
RS	39	1.475928	2.419805	639.991945	0.016403	0.016785
RS	40	1.591385	2.376843	666.098961	0.017072	0.017456
RS	41	1.715301	2.376843	678.223481	0.017383	0.017781
RS	42	1.848295	2.351024	695.236290	0.017819	0.018204
RS	43	1.991032	2.351024	701.770262	0.017987	0.018355
RS	44	2.144227	2.351273	705.116324	0.018072	0.018409
RS	45	2.308645	2.351273	705.145466	0.018073	0.018361
RS	46	2.485109	2.376600	694.350455	0.017796	0.018038
RS	47	2.674502	2.376600	687.575242	0.017623	0.017797
RS	48	2.877769	2.418204	665.733488	0.017063	0.017193
RS	49	3.095929	2.418204	652.288357	0.016718	0.016786
RS	50	3.330071	2.465081	623.394111	0.015978	0.016019
RS	51	3.581368	2.465081	603.640439	0.015471	0.015474
RS	52	3.851075	2.509929	570.341901	0.014618	0.014617
RS	53	4.140542	2.509929	544.882617	0.013966	0.013955
RS	54	4.451216	2.572417	504.396370	0.012928	0.012942
RS	55	4.784650	2.572417	475.017453	0.012175	0.012201
RS	56	5.142513	2.572417	443.083471	0.011356	0.011402
RS	57	5.526594	2.572417	409.067204	0.010485	0.010555
RS	58	5.938814	3.067574	317.489737	0.008137	0.008315
RS	59	6.381234	3.067574	294.830848	0.007557	0.007740
RS	60	6.856068	3.067574	270.897225	0.006943	0.007130
RS	61	7.365688	3.067574	246.085447	0.006307	0.006494
RS	62	7.912645	3.067574	220.827664	0.005660	0.005843
RS	63	8.499674	3.067574	1082.103966	0.027735	0.028865
PA	4+25*2+4+6 0.069641685 0.021618849 8.499673853 272.951452923 5.024124597 1.337470545 0.693716310 0.498286938 0.454360941 0.491998230 0.581205719 0.713004510 0.898115228 1.149384504 1.455001656 1.776618686 2.069936981 2.295829312 2.430028388 2.476398811 2.461959106 2.419805092 2.376843021 2.351024462 2.351272970 2.376600143 2.418204229 2.465081486 2.509928898 2.572417371 3.067573901
//
IT	4965
RD	11
LK	-315548.918585
QD	-219.663246 -> -188.896716
RI	0.0019369659
TR	0.068281	0.022005
MT	8.591417
MM	C_pi: 1.727820, n_recomb: 40538.542005
RS	0	0.000000	466.754023	0.625993	0.000015	0.000000
RS	1	0.007344	466.754023	0.672013	0.000017	0.000002
RS	2	0.015228	466.754023	0.721421	0.000018	0.000006
RS	3	0.023691	466.754023	0.774465	0.000019	0.000011
RS	4	0.032775	6.050946	64.082062	0.001581	0.000881
RS	5	0.042527	6.050946	68.681281	0.001694	0.001182
RS	6	0.052994	1.464963	303.127836	0.007478	0.005481
RS	7	0.064231	1.464963	322.854911	0.007964	0.006429
RS	8	0.076292	0.727688	688.779880	0.016991	0.014071
RS	9	0.089240	0.727688	725.961465	0.017908	0.015647
RS	10	0.103138	0.509642	1086.291946	0.026797	0.023904
RS	11	0.118058	0.509642	1131.414029	0.027910	0.025949
RS	12	0.134073	0.457839	1306.360593	0.032225	0.030573
RS	13	0.151264	0.457839	1349.041310	0.033278	0.032451
RS	14	0.169717	0.492487	1293.382660	0.031905	0.031544
RS	15	0.189526	0.492487	1331.983164	0.032857	0.032982
RS	16	0.210790	0.580439	1164.395725	0.028723	0.029111
RS	17	0.233616	0.580439	1200.303780	0.029609	0.030313
RS	18	0.258118	0.711809	1010.151773	0.024918	0.025733
RS	19	0.284419	0.711809	1043.909639	0.025751	0.026801
RS	20	0.312652	0.898184	856.312151	0.021123	0.022152
RS	21	0.342959	0.898184	887.915849	0.021903	0.023038
RS	22	0.375491	1.154429	717.576937	0.017701	0.018694
RS	23	0.410413	1.154429	746.796717	0.018422	0.019392
RS	24	0.447900	1.469916	611.279776	0.015079	0.015880
RS	25	0.488140	1.469916	638.107550	0.015741	0.016469
RS	26	0.531335	1.804890	542.955346	0.013394	0.013998
RS	27	0.577702	1.804890	567.814693	0.014007	0.014544
RS	28	0.627475	2.111799	507.627202	0.012522	0.012979
RS	29	0.680903	2.111799	531.125776	0.013102	0.013505
RS	30	0.738256	2.347921	499.614887	0.012324	0.012672
RS	31	0.799820	2.347921	522.291493	0.012884	0.013194
RS	32	0.865906	2.486496	514.997912	0.012704	0.012979
RS	33	0.936846	2.486496	537.142151	0.013250	0.013513
RS	34	1.012995	2.531414	549.294985	0.013550	0.013796
RS	35	1.094738	2.531414	570.753793	0.014079	0.014338
RS	36	1.182483	2.511894	596.146628	0.014706	0.014961
RS	37	1.276674	2.511894	616.187731	0.015200	0.015484
RS	38	1.377781	2.463745	647.277219	0.015967	0.016253
RS	39	1.486315	2.463745	664.613843	0.016395	0.016709
RS	40	1.602820	2.415935	693.305864	0.017102	0.017416
RS	41	1.727881	2.415935	706.337364	0.017424	0.017749
RS	42	1.862127	2.387580	725.115864	0.017887	0.018200
RS	43	2.006232	2.387580	732.351516	0.018066	0.018363
RS	44	2.160921	2.387982	736.235616	0.018161	0.018429
RS	45	2.326972	2.387982	736.720480	0.018173	0.018396
RS	46	2.505217	2.415813	725.294128	0.017891	0.018072
RS	47	2.696553	2.415813	718.737491	0.017730	0.017849
RS	48	2.901942	2.461364	695.543245	0.017158	0.017238
RS	49	3.122416	2.461364	682.103542	0.016826	0.016852
RS	50	3.359081	2.512566	651.628416	0.016074	0.016077
RS	51	3.613129	2.512566	631.672394	0.015582	0.015553
RS	52	3.885834	2.561375	596.824815	0.014722	0.014693
RS	53	4.178568	2.561375	570.938414	0.014084	0.014049
RS	54	4.492801	2.629086	528.498786	0.013037	0.013029
RS	55	4.830113	2.629086	498.524535	0.012298	0.012304
RS	56	5.192198	2.629086	465.803959	0.011490	0.011519
RS	57	5.580876	2.629086	430.814673	0.010627	0.010682
RS	58	5.998099	3.171469	331.385790	0.008175	0.008334
RS	59	6.445965	3.171469	308.783477	0.007617	0.007784
RS	60	6.926724	3.171469	284.743355	0.007024	0.007196
RS	61	7.442792	3.171469	259.656735	0.006405	0.006579
RS	62	7.996762	3.171469	233.956194	0.005771	0.005943
RS	63	8.591417	3.171469	1174.216769	0.028965	0.030070
PA	4+25*2+4+6 0.068280952 0.022004600 8.591416663 466.754023193 6.050945777 1.464963002 0.727688413 0.509641925 0.457838706 0.492486674 0.580438594 0.711809116 0.898183749 1.154428933 1.469915556 1.804890460 2.111798595 2.347921264 2.486495513 2.531414098 2.511893808 2.463744968 2.415934835 2.387580411 2.387982460 2.415812903 2.461364374 2.512565835 2.561375120 2.629085569 3.171468734
//
IT	5323
RD	12
LK	-315488.769406
QD	-202.204582 -> -174.483437
RI	0.0015909979
TR	0.067002	0.022368
MT	8.679217
MM	C_pi: 1.763030, n_recomb: 42018.151038
RS	0	0.000000	786.609841	0.385637	0.000009	0.000000
RS	1	0.007361	786.609841	0.414057	0.000010	0.000001
RS	2	0.015265	786.609841	0.444574	0.000011	0.000003
RS	3	0.023750	786.609841	0.477343	0.000011	0.000006
RS	4	0.032860	7.213956	55.848787	0.001329	0.000760
RS	5	0.042640	7.213956	59.882650	0.001425	0.001016
RS	6	0.053141	1.595753	289.441550	0.006888	0.005154
RS	7	0.064414	1.595753	308.521316	0.007343	0.006016
RS	8	0.076518	0.761514	685.700411	0.016319	0.013690
RS	9	0.089512	0.761514	723.378496	0.017216	0.015171
RS	10	0.103463	0.521020	1108.908929	0.026391	0.023702
RS	11	0.118441	0.521020	1155.786643	0.027507	0.025672
RS	12	0.134521	0.461572	1353.960041	0.032223	0.030653
RS	13	0.151785	0.461572	1398.630856	0.033286	0.032500
RS	14	0.170321	0.493377	1349.671068	0.032121	0.031775
RS	15	0.190220	0.493377	1390.015134	0.033081	0.033202
RS	16	0.211585	0.580141	1217.941369	0.028986	0.029358
RS	17	0.234522	0.580141	1255.427011	0.029878	0.030556
RS	18	0.259148	0.711040	1057.070117	0.025157	0.025939
RS	19	0.285586	0.711040	1092.310290	0.025996	0.027009
RS	20	0.313971	0.898441	894.745164	0.021294	0.022283
RS	21	0.344446	0.898441	927.749477	0.022080	0.023177
RS	22	0.377163	1.159155	746.957697	0.017777	0.018732
RS	23	0.412290	1.159155	777.460030	0.018503	0.019441
RS	24	0.450002	1.483823	633.110547	0.015068	0.015836
RS	25	0.490490	1.483823	661.068217	0.015733	0.016433
RS	26	0.533959	1.831530	559.734605	0.013321	0.013896
RS	27	0.580628	1.831530	585.588330	0.013937	0.014446
RS	28	0.630732	2.151617	521.637936	0.012415	0.012843
RS	29	0.684525	2.151617	546.047816	0.012996	0.013370
RS	30	0.742277	2.397810	512.711656	0.012202	0.012522
RS	31	0.804282	2.397810	536.277131	0.012763	0.013044
RS	32	0.870850	2.540860	528.771012	0.012584	0.012829
RS	33	0.942319	2.540860	551.834628	0.013133	0.013362
RS	34	1.019049	2.584575	565.137616	0.013450	0.013659
RS	35	1.101428	2.584575	587.575004	0.013984	0.014200
RS	36	1.189871	2.560286	615.136434	0.014640	0.014849
RS	37	1.284824	2.560286	636.202479	0.015141	0.015372
RS	38	1.386768	2.506419	669.979262	0.015945	0.016175
RS	39	1.496216	2.506419	688.326502	0.016382	0.016635
RS	40	1.613721	2.453945	719.576592	0.017125	0.017375
RS	41	1.739877	2.453945	733.511778	0.017457	0.017716
RS	42	1.875319	2.423108	754.065290	0.017946	0.018192
RS	43	2.020732	2.423108	762.011083	0.018135	0.018367
RS	44	2.176849	2.423586	766.468967	0.018241	0.018445
RS	45	2.344459	2.423586	767.428132	0.018264	0.018427
RS	46	2.524407	2.453728	755.424476	0.017979	0.018104
RS	47	2.717602	2.453728	749.112410	0.017828	0.017899
RS	48	2.925020	2.502973	724.627986	0.017246	0.017281
RS	49	3.147706	2.502973	711.224534	0.016927	0.016914
RS	50	3.386786	2.558232	679.232646	0.016165	0.016134
RS	51	3.643465	2.558232	659.108122	0.015686	0.015628
RS	52	3.919039	2.610751	622.774412	0.014822	0.014767
RS	53	4.214900	2.610751	596.496684	0.014196	0.014140
RS	54	4.532541	2.683380	552.164664	0.013141	0.013113
RS	55	4.873565	2.683380	521.630346	0.012414	0.012403
RS	56	5.239693	2.683380	488.162082	0.011618	0.011631
RS	57	5.632773	2.683380	452.241512	0.010763	0.010804
RS	58	6.054790	3.272264	344.926324	0.008209	0.008352
RS	59	6.507874	3.272264	322.406958	0.007673	0.007825
RS	60	6.994312	3.272264	298.294631	0.007099	0.007258
RS	61	7.516559	3.272264	272.974315	0.006497	0.006659
RS	62	8.077250	3.272264	246.877525	0.005875	0.006038
RS	63	8.679217	3.272264	1267.141746	0.030157	0.031241
PA	4+25*2+4+6 0.067002043 0.022367759 8.679217281 786.609840843 7.213955980 1.595752991 0.761513583 0.521019944 0.461572211 0.493376584 0.580140785 0.711039997 0.898441149 1.159155308 1.483823019 1.831530459 2.151616758 2.397809575 2.540860095 2.584574770 2.560285882 2.506418590 2.453945323 2.423108038 2.423585814 2.453728164 2.502973176 2.558232033 2.610750994 2.683379866 3.272264262
//
IT	4361
RD	13
LK	-315434.553433
QD	-186.522906 -> -161.487311
RI	0.0013234104
TR	0.065799	0.022710
MT	8.763299
MM	C_pi: 1.797118, n_recomb: 43456.679785
RS	0	0.000000	1307.302468	0.240352	0.000006	0.000000
RS	1	0.007378	1307.302468	0.258105	0.000006	0.000001
RS	2	0.015300	1307.302468	0.277171	0.000006	0.000002
RS	3	0.023806	1307.302468	0.297648	0.000007	0.000004
RS	4	0.032940	8.523034	48.999817	0.001128	0.000661
RS	5	0.042748	8.523034	52.558214	0.001209	0.000880
RS	6	0.053280	1.729678	277.044909	0.006375	0.004861
RS	7	0.064588	1.729678	295.514053	0.006800	0.005649
RS	8	0.076731	0.795217	682.265295	0.015700	0.013330
RS	9	0.089770	0.795217	720.362742	0.016577	0.014725
RS	10	0.103771	0.532391	1129.395055	0.025989	0.023489
RS	11	0.118805	0.532391	1177.939635	0.027106	0.025392
RS	12	0.134947	0.465482	1398.893831	0.032191	0.030703
RS	13	0.152281	0.465482	1445.513919	0.033263	0.032522
RS	14	0.170894	0.494554	1403.665180	0.032300	0.031976
RS	15	0.190880	0.494554	1445.726547	0.033268	0.033393
RS	16	0.212340	0.580174	1269.732917	0.029218	0.029581
RS	17	0.235383	0.580174	1308.767860	0.030117	0.030776
RS	18	0.260127	0.710566	1102.728193	0.025375	0.026131
RS	19	0.286696	0.710566	1139.420224	0.026220	0.027202
RS	20	0.315226	0.898787	932.316659	0.021454	0.022410
RS	21	0.345860	0.898787	966.692428	0.022245	0.023311
RS	22	0.378754	1.163522	775.720600	0.017850	0.018774
RS	23	0.414075	1.163522	807.479521	0.018581	0.019492
RS	24	0.452003	1.496759	654.438913	0.015060	0.015800
RS	25	0.492728	1.496759	683.501997	0.015728	0.016404
RS	26	0.536458	1.856639	576.050705	0.013256	0.013805
RS	27	0.583414	1.856639	602.873590	0.013873	0.014357
RS	28	0.633834	2.189545	535.181923	0.012315	0.012719
RS	29	0.687974	2.189545	560.476137	0.012897	0.013247
RS	30	0.746109	2.445699	525.300691	0.012088	0.012382
RS	31	0.808533	2.445699	549.726164	0.012650	0.012904
RS	32	0.875562	2.593321	541.962238	0.012471	0.012689
RS	33	0.947536	2.593321	565.915307	0.013023	0.013220
RS	34	1.024820	2.636091	580.292273	0.013353	0.013529
RS	35	1.107807	2.636091	603.679420	0.013892	0.014069
RS	36	1.196915	2.607318	633.331079	0.014574	0.014741
RS	37	1.292598	2.607318	655.398008	0.015082	0.015265
RS	38	1.395340	2.547984	691.800100	0.015919	0.016098
RS	39	1.505663	2.547984	711.142589	0.016364	0.016562
RS	40	1.624124	2.491003	744.923241	0.017142	0.017334
RS	41	1.751325	2.491003	759.758016	0.017483	0.017683
RS	42	1.887911	2.457725	782.094529	0.017997	0.018183
RS	43	2.034574	2.457725	790.758001	0.018196	0.018369
RS	44	2.192057	2.458194	795.828237	0.018313	0.018459
RS	45	2.361158	2.458194	797.279122	0.018347	0.018455
RS	46	2.542736	2.490462	784.756221	0.018058	0.018133
RS	47	2.737710	2.490462	778.713202	0.017919	0.017944
RS	48	2.947068	2.543159	753.004354	0.017328	0.017323
RS	49	3.171873	2.543159	739.666081	0.017021	0.016972
RS	50	3.413263	2.602218	706.224746	0.016251	0.016189
RS	51	3.672462	2.602218	685.963214	0.015785	0.015700
RS	52	3.950784	2.658203	648.207732	0.014916	0.014837
RS	53	4.249639	2.658203	621.571733	0.014303	0.014226
RS	54	4.570544	2.735449	575.411144	0.013241	0.013194
RS	55	4.915124	2.735449	544.348648	0.012526	0.012499
RS	56	5.285126	2.735449	510.168139	0.011740	0.011738
RS	57	5.682426	2.735449	473.354566	0.010893	0.010920
RS	58	6.109038	3.370016	358.138369	0.008241	0.008369
RS	59	6.567124	3.370016	335.722946	0.007725	0.007864
RS	60	7.059006	3.370016	311.566821	0.007170	0.007316
RS	61	7.587178	3.370016	286.047790	0.006582	0.006734
RS	62	8.154317	3.370016	259.595086	0.005974	0.006127
RS	63	8.763299	3.370016	1360.695833	0.031312	0.032377
PA	4+25*2+4+6 0.065799104 0.022710076 8.763298606 1307.302467990 8.523034137 1.729678477 0.795216741 0.532390622 0.465482443 0.494554062 0.580173981 0.710566343 0.898787091 1.163522415 1.496759009 1.856639035 2.189544848 2.445699406 2.593321358 2.636090596 2.607317958 2.547983639 2.491003413 2.457724659 2.458194382 2.490462241 2.543158828 2.602217748 2.658203276 2.735449273 3.370016072
//
IT	4695
RD	14
LK	-315385.573493
QD	-172.393621 -> -149.736148
RI	0.0011128861
TR	0.064667	0.023033
MT	8.843797
MM	C_pi: 1.830125, n_recomb: 44855.188625
RS	0	0.000000	2143.765252	0.151504	0.000003	0.000000
RS	1	0.007393	2143.765252	0.162719	0.000004	0.000000
RS	2	0.015333	2143.765252	0.174764	0.000004	0.000001
RS	3	0.023860	2143.765252	0.187703	0.000004	0.000002
RS	4	0.033017	9.987723	43.250586	0.000964	0.000578
RS	5	0.042851	9.987723	46.406209	0.001035	0.000767
RS	6	0.053412	1.866465	265.769728	0.005925	0.004598
RS	7	0.064754	1.866465	283.664047	0.006324	0.005321
RS	8	0.076934	0.828795	678.540779	0.015127	0.012988
RS	9	0.090015	0.828795	716.989871	0.015985	0.014308
RS	10	0.104064	0.543731	1147.963599	0.025593	0.023270
RS	11	0.119150	0.543731	1198.089490	0.026710	0.025112
RS	12	0.135352	0.469514	1441.373522	0.032134	0.030729
RS	13	0.152752	0.469514	1489.900482	0.033216	0.032522
RS	14	0.171439	0.495939	1455.534833	0.032450	0.032152
RS	15	0.191506	0.495939	1499.285825	0.033425	0.033560
RS	16	0.213058	0.580444	1319.896574	0.029426	0.029785
RS	17	0.236203	0.580444	1360.451837	0.030330	0.030976
RS	18	0.261059	0.710284	1147.227101	0.025576	0.026312
RS	19	0.287752	0.710284	1185.340144	0.026426	0.027383
RS	20	0.316419	0.899140	969.091892	0.021605	0.022533
RS	21	0.347206	0.899140	1004.809756	0.022401	0.023440
RS	22	0.380268	1.167496	803.908515	0.017922	0.018819
RS	23	0.415775	1.167496	836.898047	0.018658	0.019545
RS	24	0.453907	1.508747	675.293547	0.015055	0.015772
RS	25	0.494858	1.508747	705.437805	0.015727	0.016381
RS	26	0.538837	1.880289	591.923738	0.013196	0.013723
RS	27	0.586067	1.880289	619.691007	0.013815	0.014278
RS	28	0.636789	2.225694	548.273958	0.012223	0.012604
RS	29	0.691261	2.225694	574.426081	0.012806	0.013133
RS	30	0.749760	2.491722	537.395442	0.011981	0.012253
RS	31	0.812584	2.491722	562.652604	0.012544	0.012774
RS	32	0.880052	2.644032	554.582450	0.012364	0.012557
RS	33	0.952509	2.644032	579.395415	0.012917	0.013086
RS	34	1.030322	2.686088	594.774526	0.013260	0.013406
RS	35	1.113889	2.686088	619.082668	0.013802	0.013944
RS	36	1.203633	2.653100	650.745184	0.014508	0.014637
RS	37	1.300013	2.653100	673.788479	0.015021	0.015162
RS	38	1.403517	2.588520	712.754027	0.015890	0.016023
RS	39	1.514675	2.588520	733.075379	0.016343	0.016490
RS	40	1.634050	2.527172	769.356105	0.017152	0.017291
RS	41	1.762250	2.527172	785.084957	0.017503	0.017648
RS	42	1.899929	2.491480	809.211550	0.018041	0.018171
RS	43	2.047787	2.491480	818.598540	0.018250	0.018368
RS	44	2.206576	2.491858	824.319695	0.018377	0.018470
RS	45	2.377104	2.491858	826.277830	0.018421	0.018480
RS	46	2.560240	2.526077	813.294062	0.018132	0.018160
RS	47	2.756915	2.526077	807.542588	0.018003	0.017987
RS	48	2.968131	2.581993	780.677613	0.017404	0.017361
RS	49	3.194962	2.581993	767.431248	0.017109	0.017028
RS	50	3.438563	2.644605	732.609709	0.016333	0.016241
RS	51	3.700174	2.644605	712.240289	0.015879	0.015769
RS	52	3.981126	2.703824	673.128082	0.015007	0.014906
RS	53	4.282849	2.703824	646.164427	0.014406	0.014310
RS	54	4.606880	2.785396	598.240394	0.013337	0.013273
RS	55	4.954866	2.785396	566.679082	0.012634	0.012590
RS	56	5.328579	2.785396	531.819257	0.011856	0.011841
RS	57	5.729921	2.785396	494.148540	0.011017	0.011032
RS	58	6.160936	3.464739	371.037230	0.008272	0.008385
RS	59	6.623815	3.464739	348.742634	0.007775	0.007901
RS	60	7.120916	3.464739	324.566563	0.007236	0.007371
RS	61	7.654769	3.464739	298.878993	0.006663	0.006805
RS	62	8.228090	3.464739	272.105870	0.006066	0.006211
RS	63	8.843797	3.464739	1454.671529	0.032430	0.033479
PA	4+25*2+4+6 0.064666996 0.023033290 8.843796958 2143.765251689 9.987723360 1.866464932 0.828795054 0.543731218 0.469513668 0.495938778 0.580443990 0.710284103 0.899140236 1.167495969 1.508747201 1.880289326 2.225694124 2.491722337 2.644031831 2.686087997 2.653099989 2.588520008 2.527172014 2.491480473 2.491858479 2.526077307 2.581993456 2.644605262 2.703824219 2.785395811 3.464739482
//
IT	4204
RD	15
LK	-315341.232523
QD	-159.627478 -> -139.083425
RI	0.0009448034
TR	0.063601	0.023339
MT	8.920834
MM	C_pi: 1.862088, n_recomb: 46214.717031
RS	0	0.000000	3455.376448	0.096974	0.000002	0.000000
RS	1	0.007408	3455.376448	0.104166	0.000002	0.000000
RS	2	0.015364	3455.376448	0.111893	0.000002	0.000001
RS	3	0.023910	3455.376448	0.120194	0.000003	0.000002
RS	4	0.033089	11.618205	38.383017	0.000831	0.000508
RS	5	0.042948	11.618205	41.194988	0.000891	0.000672
RS	6	0.053537	2.005910	255.466877	0.005528	0.004360
RS	7	0.064911	2.005910	272.820112	0.005903	0.005027
RS	8	0.077127	0.862245	674.580311	0.014597	0.012664
RS	9	0.090248	0.862245	713.321325	0.015435	0.013915
RS	10	0.104342	0.555030	1164.785924	0.025204	0.023047
RS	11	0.119479	0.555030	1216.410631	0.026321	0.024833
RS	12	0.135737	0.473627	1481.573439	0.032058	0.030736
RS	13	0.153200	0.473627	1531.963687	0.033149	0.032505
RS	14	0.171956	0.497468	1505.433027	0.032575	0.032306
RS	15	0.192102	0.497468	1550.844634	0.033557	0.033706
RS	16	0.213741	0.580881	1368.538132	0.029613	0.029974
RS	17	0.236982	0.580881	1410.584111	0.030522	0.031161
RS	18	0.261944	0.710131	1190.628798	0.025763	0.026484
RS	19	0.288756	0.710131	1230.131831	0.026618	0.027555
RS	20	0.317555	0.899456	1005.113097	0.021749	0.022653
RS	21	0.348486	0.899456	1042.143599	0.022550	0.023566
RS	22	0.381709	1.171072	831.549283	0.017993	0.018866
RS	23	0.417393	1.171072	865.743479	0.018733	0.019599
RS	24	0.455720	1.519832	695.694768	0.015054	0.015749
RS	25	0.496886	1.519832	726.896222	0.015729	0.016363
RS	26	0.541102	1.902567	607.369287	0.013142	0.013650
RS	27	0.588593	1.902567	636.056632	0.013763	0.014206
RS	28	0.639603	2.260173	560.929009	0.012137	0.012499
RS	29	0.694391	2.260173	587.913245	0.012721	0.013028
RS	30	0.753237	2.535993	549.012632	0.011880	0.012131
RS	31	0.816443	2.535993	575.073865	0.012444	0.012652
RS	32	0.884331	2.693096	566.652063	0.012261	0.012432
RS	33	0.957248	2.693096	592.295966	0.012816	0.012960
RS	34	1.035566	2.734663	608.606113	0.013169	0.013288
RS	35	1.119686	2.734663	633.806731	0.013714	0.013826
RS	36	1.210038	2.697702	667.403104	0.014441	0.014536
RS	37	1.307082	2.697702	691.397958	0.014961	0.015062
RS	38	1.411316	2.628082	732.863211	0.015858	0.015948
RS	39	1.523270	2.628082	754.146155	0.016318	0.016420
RS	40	1.643518	2.562487	792.895333	0.017157	0.017248
RS	41	1.772674	2.562487	809.511326	0.017516	0.017612
RS	42	1.911397	2.524406	835.432529	0.018077	0.018157
RS	43	2.060396	2.524406	845.547106	0.018296	0.018364
RS	44	2.220433	2.524608	851.957505	0.018435	0.018479
RS	45	2.392326	2.524608	854.436338	0.018488	0.018502
RS	46	2.576951	2.560609	841.051048	0.018199	0.018184
RS	47	2.775253	2.560609	835.611235	0.018081	0.018026
RS	48	2.988245	2.619525	807.658584	0.017476	0.017398
RS	49	3.217015	2.619525	794.528330	0.017192	0.017080
RS	50	3.462731	2.685458	758.394988	0.016410	0.016291
RS	51	3.726650	2.685458	737.944317	0.015968	0.015834
RS	52	4.010119	2.747688	697.540066	0.015093	0.014971
RS	53	4.314587	2.747688	670.276910	0.014504	0.014389
RS	54	4.641609	2.833302	620.655523	0.013430	0.013348
RS	55	4.992856	2.833302	588.622218	0.012737	0.012679
RS	56	5.370123	2.833302	553.113487	0.011968	0.011939
RS	57	5.775336	2.833302	514.619051	0.011135	0.011138
RS	58	6.210567	3.556453	383.635524	0.008301	0.008401
RS	59	6.678039	3.556453	361.475251	0.007822	0.007935
RS	60	7.180140	3.556453	337.299275	0.007299	0.007423
RS	61	7.719435	3.556453	311.469267	0.006740	0.006872
RS	62	8.298680	3.556453	284.407062	0.006154	0.006290
RS	63	8.920834	3.556453	1548.874269	0.033515	0.034548
PA	4+25*2+4+6 0.063600912 0.023338961 8.920834046 3455.376448359 11.618204606 2.005910106 0.862244806 0.555030032 0.473626820 0.497468344 0.580881298 0.710131015 0.899455792 1.171072245 1.519832128 1.902567392 2.260172902 2.535992649 2.693096059 2.734663345 2.697702236 2.628081718 2.562486593 2.524405549 2.524607942 2.560609004 2.619525219 2.685458110 2.747688235 2.833301943 3.556453220
//
IT	4368
RD	16
LK	-315301.016716
QD	-148.063499 -> -129.403506
RI	0.0008089073
TR	0.062596	0.023628
MT	8.994544
MM	C_pi: 1.893038, n_recomb: 47536.128683
RS	0	0.000000	5617.014988	0.061437	0.000001	0.000000
RS	1	0.007422	5617.014988	0.066003	0.000001	0.000000
RS	2	0.015394	5617.014988	0.070908	0.000001	0.000001
RS	3	0.023958	5617.014988	0.076178	0.000002	0.000001
RS	4	0.033158	13.421725	34.238066	0.000720	0.000449
RS	5	0.043040	13.421725	36.755464	0.000773	0.000592
RS	6	0.053656	2.147733	246.022034	0.005175	0.004145
RS	7	0.065060	2.147733	262.866312	0.005530	0.004763
RS	8	0.077310	0.895550	670.434393	0.014104	0.012357
RS	9	0.090470	0.895550	709.414715	0.014924	0.013546
RS	10	0.104606	0.566276	1180.012520	0.024823	0.022823
RS	11	0.119791	0.566276	1233.056480	0.025939	0.024557
RS	12	0.136103	0.477792	1519.639709	0.031968	0.030726
RS	13	0.153625	0.477792	1571.848542	0.033066	0.032474
RS	14	0.172449	0.499103	1553.462316	0.032680	0.032442
RS	15	0.192669	0.499103	1600.504506	0.033669	0.033835
RS	16	0.214390	0.581435	1415.740386	0.029782	0.030148
RS	17	0.237722	0.581435	1459.246849	0.030698	0.031332
RS	18	0.262787	0.710059	1232.985321	0.025938	0.026647
RS	19	0.289712	0.710059	1273.847045	0.026797	0.027718
RS	20	0.318635	0.899704	1040.410860	0.021887	0.022771
RS	21	0.349704	0.899704	1078.724370	0.022693	0.023688
RS	22	0.383080	1.174253	858.665634	0.018063	0.018915
RS	23	0.418932	1.174253	894.038514	0.018808	0.019655
RS	24	0.457445	1.530064	715.655867	0.015055	0.015732
RS	25	0.498817	1.530064	747.890682	0.015733	0.016351
RS	26	0.543259	1.923542	622.403475	0.013093	0.013583
RS	27	0.590999	1.923542	651.987039	0.013716	0.014141
RS	28	0.642283	2.293072	573.161486	0.012057	0.012401
RS	29	0.697372	2.293072	600.952606	0.012642	0.012930
RS	30	0.756550	2.578609	560.167567	0.011784	0.012018
RS	31	0.820120	2.578609	587.005862	0.012349	0.012537
RS	32	0.888408	2.740605	578.189400	0.012163	0.012314
RS	33	0.961764	2.740605	604.635801	0.012720	0.012841
RS	34	1.040565	2.781885	621.810032	0.013081	0.013175
RS	35	1.125213	2.781885	647.874838	0.013629	0.013712
RS	36	1.216144	2.741179	683.328345	0.014375	0.014439
RS	37	1.313823	2.741179	708.249652	0.014899	0.014965
RS	38	1.418752	2.666696	752.152699	0.015823	0.015875
RS	39	1.531468	2.666696	774.379005	0.016290	0.016351
RS	40	1.652550	2.596966	815.561902	0.017157	0.017204
RS	41	1.782618	2.596966	833.056570	0.017525	0.017575
RS	42	1.922339	2.556511	860.775424	0.018108	0.018142
RS	43	2.072430	2.556511	871.619637	0.018336	0.018358
RS	44	2.233659	2.556461	878.754380	0.018486	0.018486
RS	45	2.406855	2.556461	881.765118	0.018549	0.018520
RS	46	2.592905	2.594088	868.035868	0.018261	0.018206
RS	47	2.792762	2.594088	862.925486	0.018153	0.018062
RS	48	3.007453	2.655798	833.952813	0.017544	0.017433
RS	49	3.238076	2.655798	820.960493	0.017270	0.017130
RS	50	3.485816	2.724831	783.583544	0.016484	0.016339
RS	51	3.751942	2.724831	763.075881	0.016053	0.015897
RS	52	4.037820	2.789861	721.443543	0.015177	0.015035
RS	53	4.344913	2.789861	693.906769	0.014597	0.014466
RS	54	4.674799	2.879248	642.653620	0.013519	0.013422
RS	55	5.029167	2.879248	610.173123	0.012836	0.012764
RS	56	5.409835	2.879248	574.043906	0.012076	0.012034
RS	57	5.818755	2.879248	534.757288	0.011249	0.011240
RS	58	6.258023	3.645190	395.940413	0.008329	0.008416
RS	59	6.729893	3.645190	373.925340	0.007866	0.007968
RS	60	7.236782	3.645190	349.766502	0.007358	0.007472
RS	61	7.781291	3.645190	323.816896	0.006812	0.006935
RS	62	8.366212	3.645190	296.493580	0.006237	0.006366
RS	63	8.994544	3.645190	1643.107671	0.034565	0.035583
PA	4+25*2+4+6 0.062596290 0.023628487 8.994543635 5617.014988055 13.421725349 2.147732593 0.895549630 0.566275788 0.477792322 0.499103264 0.581435269 0.710059228 0.899704336 1.174252673 1.530063618 1.923541972 2.293071823 2.578608628 2.740605148 2.781885028 2.741178789 2.666696493 2.596966157 2.556511145 2.556461352 2.594087730 2.655797767 2.724831090 2.789860947 2.879247556 3.645189581
//
IT	4450
RD	17
LK	-315264.479701
QD	-137.563752 -> -120.588090
RI	0.0006983904
TR	0.061649	0.023903
MT	9.065088
MM	C_pi: 1.923004, n_recomb: 48820.205607
RS	0	0.000000	8991.452641	0.039463	0.000001	0.000000
RS	1	0.007435	8991.452641	0.042401	0.000001	0.000000
RS	2	0.015422	8991.452641	0.045558	0.000001	0.000000
RS	3	0.024004	8991.452641	0.048950	0.000001	0.000001
RS	4	0.033223	15.408963	30.680669	0.000628	0.000399
RS	5	0.043128	15.408963	32.943794	0.000675	0.000525
RS	6	0.053769	2.291624	237.341196	0.004862	0.003950
RS	7	0.065202	2.291624	253.707066	0.005197	0.004524
RS	8	0.077484	0.928692	666.145225	0.013645	0.012066
RS	9	0.090680	0.928692	705.318454	0.014447	0.013198
RS	10	0.104857	0.577459	1193.777742	0.024453	0.022598
RS	11	0.120087	0.577459	1248.164374	0.025567	0.024284
RS	12	0.136451	0.481987	1555.704139	0.031866	0.030703
RS	13	0.154030	0.481987	1609.685991	0.032972	0.032430
RS	14	0.172917	0.500810	1599.721455	0.032768	0.032563
RS	15	0.193208	0.500810	1648.363162	0.033764	0.033949
RS	16	0.215007	0.582072	1461.563033	0.029938	0.030310
RS	17	0.238427	0.582072	1506.499297	0.030858	0.031491
RS	18	0.263589	0.710035	1274.337633	0.026103	0.026803
RS	19	0.290621	0.710035	1316.526528	0.026967	0.027873
RS	20	0.319663	0.899870	1075.005586	0.022020	0.022886
RS	21	0.350864	0.899870	1114.572333	0.022830	0.023807
RS	22	0.384385	1.177057	885.267909	0.018133	0.018966
RS	23	0.420398	1.177057	921.793422	0.018881	0.019713
RS	24	0.459089	1.539484	735.191859	0.015059	0.015719
RS	25	0.500656	1.539484	768.436419	0.015740	0.016343
RS	26	0.545313	1.943293	637.036539	0.013049	0.013522
RS	27	0.593291	1.943293	667.492822	0.013672	0.014082
RS	28	0.644836	2.324474	584.985647	0.011982	0.012310
RS	29	0.700213	2.324474	613.559003	0.012568	0.012839
RS	30	0.759708	2.619657	570.876230	0.011693	0.011911
RS	31	0.823625	2.619657	598.465216	0.012259	0.012429
RS	32	0.892295	2.786642	589.212707	0.012069	0.012201
RS	33	0.966070	2.786642	616.433717	0.012627	0.012727
RS	34	1.045331	2.827821	634.407907	0.012995	0.013067
RS	35	1.130484	2.827821	661.308891	0.013546	0.013603
RS	36	1.221968	2.783572	698.546430	0.014309	0.014345
RS	37	1.320254	2.783572	724.368873	0.014837	0.014872
RS	38	1.425847	2.704396	770.646254	0.015785	0.015803
RS	39	1.539291	2.704396	793.796874	0.016260	0.016282
RS	40	1.661169	2.630629	837.377950	0.017152	0.017160
RS	41	1.792109	2.630629	855.741386	0.017528	0.017537
RS	42	1.932783	2.587816	885.257131	0.018133	0.018124
RS	43	2.083917	2.587816	896.831180	0.018370	0.018350
RS	44	2.246287	2.587443	904.722721	0.018532	0.018490
RS	45	2.420729	2.587443	908.274462	0.018604	0.018536
RS	46	2.608141	2.626545	894.257717	0.018317	0.018226
RS	47	2.809486	2.626545	889.492234	0.018220	0.018095
RS	48	3.025800	2.690856	859.565686	0.017607	0.017466
RS	49	3.258198	2.690856	846.730818	0.017344	0.017177
RS	50	3.507873	2.762785	808.176489	0.016554	0.016385
RS	51	3.776112	2.762785	787.633972	0.016133	0.015956
RS	52	4.064294	2.830419	744.835430	0.015257	0.015096
RS	53	4.373901	2.830419	717.049116	0.014688	0.014539
RS	54	4.706527	2.923323	664.229520	0.013606	0.013493
RS	55	5.063883	2.923323	631.325051	0.012932	0.012845
RS	56	5.447808	2.923323	594.602220	0.012179	0.012125
RS	57	5.860278	2.923323	554.553488	0.011359	0.011338
RS	58	6.303413	3.731006	407.956894	0.008356	0.008431
RS	59	6.779495	3.731006	386.095824	0.007909	0.007999
RS	60	7.290972	3.731006	361.968726	0.007414	0.007518
RS	61	7.840477	3.731006	335.919664	0.006881	0.006995
RS	62	8.430836	3.731006	308.360373	0.006316	0.006437
RS	63	9.065088	3.731006	1737.186789	0.035583	0.036586
PA	4+25*2+4+6 0.061648732 0.023903046 9.065087999 8991.452641120 15.408963123 2.291623831 0.928692386 0.577458857 0.481986657 0.500810373 0.582071835 0.710034850 0.899870363 1.177056509 1.539484100 1.943293307 2.324474352 2.619656807 2.786641886 2.827820610 2.783571831 2.704396296 2.630628919 2.587816079 2.587442638 2.626545493 2.690856316 2.762784963 2.830418754 2.923322799 3.731006325
//
IT	4988
RD	18
LK	-315231.232760
QD	-128.009563 -> -112.543505
RI	0.0006078790
TR	0.060754	0.024164
MT	9.132658
MM	C_pi: 1.952021, n_recomb: 50067.693615
RS	0	0.000000	14339.178472	0.025406	0.000001	0.000000
RS	1	0.007447	14339.178472	0.027300	0.000001	0.000000
RS	2	0.015449	14339.178472	0.029336	0.000001	0.000000
RS	3	0.024047	14339.178472	0.031524	0.000001	0.000000
RS	4	0.033285	17.586943	27.612428	0.000552	0.000356
RS	5	0.043212	17.586943	29.655142	0.000592	0.000467
RS	6	0.053877	2.437267	229.344609	0.004581	0.003772
RS	7	0.065337	2.437267	245.261024	0.004899	0.004308
RS	8	0.077650	0.961656	661.748475	0.013217	0.011790
RS	9	0.090880	0.961656	701.073683	0.014003	0.012870
RS	10	0.105096	0.588570	1206.205448	0.024091	0.022374
RS	11	0.120370	0.588570	1261.861283	0.025203	0.024015
RS	12	0.136782	0.486191	1589.888857	0.031755	0.030668
RS	13	0.154416	0.486191	1645.597582	0.032867	0.032376
RS	14	0.173363	0.502566	1644.292015	0.032841	0.032671
RS	15	0.193721	0.502566	1694.501421	0.033844	0.034049
RS	16	0.215595	0.582765	1506.060854	0.030080	0.030462
RS	17	0.239099	0.582765	1552.395880	0.031006	0.031639
RS	18	0.264353	0.710038	1314.713310	0.026259	0.026952
RS	19	0.291487	0.710038	1358.197789	0.027127	0.028021
RS	20	0.320643	0.899948	1108.912011	0.022148	0.023000
RS	21	0.351969	0.899948	1149.702184	0.022963	0.023924
RS	22	0.385629	1.179506	911.364887	0.018203	0.019019
RS	23	0.421795	1.179506	949.016989	0.018955	0.019771
RS	24	0.460655	1.548148	754.311344	0.015066	0.015711
RS	25	0.502409	1.548148	788.542227	0.015750	0.016338
RS	26	0.547273	1.961896	651.279231	0.013008	0.013467
RS	27	0.595477	1.961896	682.585156	0.013633	0.014029
RS	28	0.647272	2.354472	596.412718	0.011912	0.012225
RS	29	0.702924	2.354472	625.744217	0.012498	0.012754
RS	30	0.762720	2.659224	581.153855	0.011607	0.011810
RS	31	0.826970	2.659224	609.467824	0.012173	0.012328
RS	32	0.896004	2.831275	599.742491	0.011979	0.012095
RS	33	0.970180	2.831275	627.710865	0.012537	0.012619
RS	34	1.049880	2.872528	646.422983	0.012911	0.012963
RS	35	1.135516	2.872528	674.132518	0.013464	0.013499
RS	36	1.227529	2.824926	713.082381	0.014242	0.014253
RS	37	1.326394	2.824926	739.780564	0.014776	0.014781
RS	38	1.432622	2.741213	788.368676	0.015746	0.015733
RS	39	1.546762	2.741213	812.423878	0.016227	0.016215
RS	40	1.669402	2.663501	858.365096	0.017144	0.017115
RS	41	1.801175	2.663501	877.586146	0.017528	0.017498
RS	42	1.942762	2.618345	908.895294	0.018153	0.018106
RS	43	2.094894	2.618345	921.197683	0.018399	0.018340
RS	44	2.258355	2.617577	929.877402	0.018572	0.018492
RS	45	2.433990	2.617577	933.977152	0.018654	0.018550
RS	46	2.622704	2.658022	919.725579	0.018370	0.018244
RS	47	2.825473	2.658022	915.318340	0.018282	0.018126
RS	48	3.043343	2.724756	884.501226	0.017666	0.017497
RS	49	3.277439	2.724756	871.841321	0.017413	0.017221
RS	50	3.528968	2.799388	832.174543	0.016621	0.016429
RS	51	3.799230	2.799388	811.617396	0.016210	0.016013
RS	52	4.089618	2.869442	767.713042	0.015334	0.015154
RS	53	4.401634	2.869442	739.699549	0.014774	0.014609
RS	54	4.736885	2.965623	685.377868	0.013689	0.013561
RS	55	5.097105	2.965623	652.071229	0.013024	0.012924
RS	56	5.484151	2.965623	614.780253	0.012279	0.012212
RS	57	5.900021	2.965623	573.998140	0.011464	0.011432
RS	58	6.346863	3.813987	419.688061	0.008382	0.008446
RS	59	6.826983	3.813987	397.988170	0.007949	0.008029
RS	60	7.342859	3.813987	373.905451	0.007468	0.007562
RS	61	7.897154	3.813987	347.774852	0.006946	0.007052
RS	62	8.492729	3.813987	320.002350	0.006391	0.006505
RS	63	9.132658	3.813987	1830.937109	0.036569	0.037557
PA	4+25*2+4+6 0.060753986 0.024163624 9.132658425 14339.178472155 17.586943387 2.437267442 0.961656141 0.588569935 0.486190691 0.502566307 0.582764609 0.710037559 0.899947600 1.179505867 1.548147750 1.961896421 2.354471974 2.659223624 2.831275418 2.872528490 2.824926180 2.741213300 2.663501244 2.618345036 2.617576695 2.658021677 2.724756306 2.799387564 2.869441826 2.965623225 3.813986511
//
IT	4380
RD	19
LK	-315200.935220
QD	-119.298112 -> -105.188230
RI	0.0005335092
TR	0.059910	0.024412
MT	9.197179
MM	C_pi: 1.980084, n_recomb: 51279.515945
RS	0	0.000000	22448.042317	0.016638	0.000000	0.000000
RS	1	0.007459	22448.042317	0.017881	0.000000	0.000000
RS	2	0.015475	22448.042317	0.019217	0.000000	0.000000
RS	3	0.024088	22448.042317	0.020652	0.000000	0.000000
RS	4	0.033344	19.962225	24.953166	0.000487	0.000319
RS	5	0.043291	19.962225	26.803995	0.000523	0.000418
RS	6	0.053979	2.584318	221.964692	0.004329	0.003611
RS	7	0.065465	2.584318	237.458967	0.004631	0.004111
RS	8	0.077807	0.994411	657.278950	0.012818	0.011529
RS	9	0.091070	0.994411	696.719967	0.013587	0.012561
RS	10	0.105323	0.599598	1217.403779	0.023741	0.022152
RS	11	0.120638	0.599598	1274.257959	0.024849	0.023750
RS	12	0.137096	0.490391	1622.288315	0.031636	0.030624
RS	13	0.154781	0.490391	1679.677027	0.032755	0.032314
RS	14	0.173786	0.504349	1687.247383	0.032903	0.032766
RS	15	0.194208	0.504349	1738.991697	0.033912	0.034139
RS	16	0.216154	0.583490	1549.278366	0.030212	0.030604
RS	17	0.239737	0.583490	1596.980605	0.031143	0.031778
RS	18	0.265078	0.710046	1354.138471	0.026407	0.027095
RS	19	0.292310	0.710046	1398.886678	0.027280	0.028164
RS	20	0.321574	0.899927	1142.140664	0.022273	0.023111
RS	21	0.353020	0.899927	1184.124245	0.023092	0.024038
RS	22	0.386811	1.181607	936.968419	0.018272	0.019073
RS	23	0.423124	1.181607	975.720952	0.019027	0.019830
RS	24	0.462145	1.556091	773.022009	0.015075	0.015706
RS	25	0.504076	1.556091	808.215821	0.015761	0.016337
RS	26	0.549136	1.979394	665.144107	0.012971	0.013417
RS	27	0.597556	1.979394	697.276907	0.013598	0.013980
RS	28	0.649588	2.383114	607.455925	0.011846	0.012146
RS	29	0.705502	2.383114	637.521922	0.012432	0.012675
RS	30	0.765586	2.697345	591.017938	0.011525	0.011714
RS	31	0.830152	2.697345	620.031762	0.012091	0.012231
RS	32	0.899534	2.874531	609.799234	0.011892	0.011993
RS	33	0.974091	2.874531	638.488271	0.012451	0.012516
RS	34	1.054210	2.916009	657.881528	0.012829	0.012864
RS	35	1.140305	2.916009	686.372348	0.013385	0.013398
RS	36	1.232822	2.865229	726.964775	0.014177	0.014164
RS	37	1.332240	2.865229	754.513228	0.014714	0.014693
RS	38	1.439074	2.777118	805.350638	0.015705	0.015663
RS	39	1.553877	2.777118	830.290033	0.016191	0.016148
RS	40	1.677243	2.695542	878.553968	0.017133	0.017070
RS	41	1.809811	2.695542	898.620160	0.017524	0.017459
RS	42	1.952268	2.648055	931.717321	0.018169	0.018086
RS	43	2.105351	2.648055	944.744695	0.018423	0.018329
RS	44	2.269853	2.646829	954.239855	0.018609	0.018493
RS	45	2.446626	2.646829	958.892514	0.018699	0.018561
RS	46	2.636584	2.688486	944.457276	0.018418	0.018260
RS	47	2.840712	2.688486	940.419304	0.018339	0.018154
RS	48	3.060066	2.757472	908.774160	0.017722	0.017526
RS	49	3.295782	2.757472	896.304252	0.017479	0.017262
RS	50	3.549081	2.834622	855.587647	0.016685	0.016471
RS	51	3.821274	2.834622	835.033733	0.016284	0.016068
RS	52	4.113770	2.906924	790.081416	0.015407	0.015211
RS	53	4.428084	2.906924	761.861007	0.014857	0.014677
RS	54	4.765844	3.006148	706.101292	0.013770	0.013627
RS	55	5.128798	3.006148	672.412296	0.013113	0.013000
RS	56	5.518825	3.006148	634.576699	0.012375	0.012296
RS	57	5.937945	3.006148	593.088079	0.011566	0.011523
RS	58	6.388329	3.894094	431.140683	0.008408	0.008460
RS	59	6.872307	3.894094	409.607395	0.007988	0.008057
RS	60	7.392387	3.894094	385.579648	0.007519	0.007604
RS	61	7.951260	3.894094	359.383166	0.007008	0.007106
RS	62	8.551821	3.894094	331.417815	0.006463	0.006569
RS	63	9.197179	3.894094	1924.216433	0.037524	0.038497
PA	4+25*2+4+6 0.059909554 0.024411649 9.197179007 22448.042317358 19.962224647 2.584318037 0.994410609 0.599598436 0.490390592 0.504349245 0.583490441 0.710045684 0.899927431 1.181607113 1.556090936 1.979394108 2.383114289 2.697345276 2.874531255 2.916009146 2.865229311 2.777118369 2.695542225 2.648054919 2.646828522 2.688485949 2.757471800 2.834622318 2.906923844 3.006147643 3.894094201
//
IT	4298
RD	20
LK	-315173.289430
QD	-111.340018 -> -98.451019
RI	0.0004720822
TR	0.059111	0.024647
MT	9.259067
MM	C_pi: 2.007259, n_recomb: 52456.215129
RS	0	0.000000	34752.231650	0.011005	0.000000	0.000000
RS	1	0.007471	34752.231650	0.011828	0.000000	0.000000
RS	2	0.015499	34752.231650	0.012713	0.000000	0.000000
RS	3	0.024128	34752.231650	0.013664	0.000000	0.000000
RS	4	0.033401	22.544114	22.634435	0.000431	0.000287
RS	5	0.043366	22.544114	24.317292	0.000464	0.000375
RS	6	0.054077	2.732364	215.149843	0.004102	0.003463
RS	7	0.065587	2.732364	230.248334	0.004389	0.003933
RS	8	0.077957	1.026923	652.775269	0.012444	0.011282
RS	9	0.091251	1.026923	692.301039	0.013198	0.012270
RS	10	0.105539	0.610536	1227.482495	0.023400	0.021933
RS	11	0.120894	0.610536	1285.467774	0.024506	0.023492
RS	12	0.137396	0.494576	1653.007654	0.031512	0.030572
RS	13	0.155130	0.494576	1712.029653	0.032637	0.032245
RS	14	0.174190	0.506149	1728.652156	0.032954	0.032851
RS	15	0.194674	0.506149	1781.898434	0.033969	0.034218
RS	16	0.216687	0.584239	1591.254621	0.030335	0.030738
RS	17	0.240345	0.584239	1640.292648	0.031270	0.031909
RS	18	0.265771	0.710057	1392.627646	0.026548	0.027233
RS	19	0.293096	0.710057	1438.608052	0.027425	0.028300
RS	20	0.322462	0.899817	1174.701880	0.022394	0.023220
RS	21	0.354023	0.899817	1217.849114	0.023216	0.024150
RS	22	0.387941	1.183400	962.078833	0.018341	0.019127
RS	23	0.424392	1.183400	1001.905846	0.019100	0.019890
RS	24	0.463567	1.563377	791.330146	0.015086	0.015704
RS	25	0.505669	1.563377	827.463867	0.015774	0.016339
RS	26	0.550915	1.995885	678.635822	0.012937	0.013371
RS	27	0.599542	1.995885	711.573195	0.013565	0.013936
RS	28	0.651802	2.410502	618.126142	0.011784	0.012072
RS	29	0.707965	2.410502	648.903685	0.012370	0.012601
RS	30	0.768325	2.734130	600.481223	0.011447	0.011623
RS	31	0.833193	2.734130	630.170527	0.012013	0.012140
RS	32	0.902908	2.916518	619.398093	0.011808	0.011895
RS	33	0.977830	2.916518	648.781807	0.012368	0.012418
RS	34	1.058350	2.958363	668.801706	0.012750	0.012768
RS	35	1.144885	2.958363	698.047087	0.013307	0.013302
RS	36	1.237884	2.904561	740.216118	0.014111	0.014078
RS	37	1.337832	2.904561	768.589547	0.014652	0.014608
RS	38	1.445245	2.812187	821.613329	0.015663	0.015594
RS	39	1.560683	2.812187	847.416163	0.016155	0.016083
RS	40	1.684745	2.726827	897.961771	0.017118	0.017025
RS	41	1.818075	2.726827	918.859760	0.017517	0.017420
RS	42	1.961366	2.677020	953.737006	0.018182	0.018065
RS	43	2.115361	2.677020	967.484681	0.018444	0.018316
RS	44	2.280860	2.675281	977.818396	0.018641	0.018493
RS	45	2.458723	2.675281	983.027309	0.018740	0.018570
RS	46	2.649873	2.718036	968.455612	0.018462	0.018275
RS	47	2.855303	2.718036	964.796358	0.018392	0.018180
RS	48	3.076080	2.789121	932.381715	0.017774	0.017553
RS	49	3.313350	2.789121	920.115474	0.017541	0.017301
RS	50	3.568346	2.868629	878.408040	0.016746	0.016512
RS	51	3.842391	2.868629	857.874235	0.016354	0.016119
RS	52	4.136909	2.943019	811.930536	0.015478	0.015265
RS	53	4.453428	2.943019	783.522693	0.014937	0.014741
RS	54	4.793594	3.045074	726.386985	0.013847	0.013691
RS	55	5.159171	3.045074	692.335163	0.013198	0.013072
RS	56	5.552059	3.045074	653.978163	0.012467	0.012376
RS	57	5.974298	3.045074	611.809616	0.011663	0.011609
RS	58	6.428081	3.971538	442.312603	0.008432	0.008473
RS	59	6.915763	3.971538	420.950654	0.008025	0.008084
RS	60	7.439878	3.971538	396.987479	0.007568	0.007644
RS	61	8.003147	3.971538	370.739513	0.007068	0.007157
RS	62	8.608496	3.971538	342.600234	0.006531	0.006630
RS	63	9.259067	3.971538	2016.860451	0.038448	0.039407
PA	4+25*2+4+6 0.059110536 0.024647413 9.259066887 34752.231649984 22.544113656 2.732363959 1.026922681 0.610536383 0.494575914 0.506148910 0.584239436 0.710057196 0.899817362 1.183400243 1.563377210 1.995885032 2.410502208 2.734130437 2.916518026 2.958362603 2.904560852 2.812186713 2.726827272 2.677020103 2.675281444 2.718036319 2.789120601 2.868628562 2.943018651 3.045074218 3.971538490
//
IT	4423
RD	21
LK	-315148.030199
QD	-104.057208 -> -92.269555
RI	0.0004214321
TR	0.058355	0.024872
MT	9.318202
MM	C_pi: 2.033537, n_recomb: 53598.800934
RS	0	0.000000	53099.682319	0.007366	0.000000	0.000000
RS	1	0.007481	53099.682319	0.007917	0.000000	0.000000
RS	2	0.015522	53099.682319	0.008511	0.000000	0.000000
RS	3	0.024165	53099.682319	0.009148	0.000000	0.000000
RS	4	0.033454	25.336307	20.606026	0.000384	0.000259
RS	5	0.043438	25.336307	22.141418	0.000413	0.000338
RS	6	0.054169	2.881037	208.848708	0.003897	0.003327
RS	7	0.065703	2.881037	223.576195	0.004171	0.003770
RS	8	0.078099	1.059167	648.259239	0.012095	0.011048
RS	9	0.091424	1.059167	687.842231	0.012833	0.011995
RS	10	0.105745	0.621379	1236.523538	0.023070	0.021717
RS	11	0.121137	0.621379	1295.575104	0.024172	0.023238
RS	12	0.137681	0.498738	1682.126002	0.031384	0.030513
RS	13	0.155462	0.498738	1742.734278	0.032514	0.032169
RS	14	0.174574	0.507952	1768.564245	0.032996	0.032928
RS	15	0.195116	0.507952	1823.278993	0.034017	0.034288
RS	16	0.217194	0.584998	1632.024676	0.030449	0.030864
RS	17	0.240924	0.584998	1682.366870	0.031388	0.032031
RS	18	0.266430	0.710057	1430.205396	0.026684	0.027366
RS	19	0.293844	0.710057	1477.386419	0.027564	0.028432
RS	20	0.323308	0.899615	1206.603229	0.022512	0.023327
RS	21	0.354977	0.899615	1250.884350	0.023338	0.024260
RS	22	0.389015	1.184896	986.703975	0.018409	0.019183
RS	23	0.425600	1.184896	1027.579523	0.019172	0.019950
RS	24	0.464921	1.570037	809.243856	0.015098	0.015704
RS	25	0.507184	1.570037	846.294600	0.015789	0.016343
RS	26	0.552610	2.011402	691.767841	0.012906	0.013329
RS	27	0.601433	2.011402	725.487875	0.013536	0.013896
RS	28	0.653909	2.436668	628.438814	0.011725	0.012002
RS	29	0.710311	2.436668	659.905498	0.012312	0.012531
RS	30	0.770933	2.769602	609.561757	0.011373	0.011537
RS	31	0.836090	2.769602	639.902807	0.011939	0.012053
RS	32	0.906121	2.957232	628.563458	0.011727	0.011802
RS	33	0.981392	2.957232	658.616566	0.012288	0.012324
RS	34	1.062294	2.999571	679.211868	0.012672	0.012675
RS	35	1.149249	2.999571	709.185619	0.013231	0.013209
RS	36	1.242708	2.942895	752.866911	0.014046	0.013994
RS	37	1.343160	2.942895	782.040186	0.014591	0.014525
RS	38	1.451127	2.846381	837.189498	0.015620	0.015527
RS	39	1.567171	2.846381	863.834659	0.016117	0.016019
RS	40	1.691897	2.757310	916.621875	0.017102	0.016980
RS	41	1.825954	2.757310	938.337347	0.017507	0.017381
RS	42	1.970040	2.705193	974.985644	0.018190	0.018043
RS	43	2.124905	2.705193	989.447427	0.018460	0.018301
RS	44	2.291357	2.702887	1000.641588	0.018669	0.018490
RS	45	2.470261	2.702887	1006.408140	0.018777	0.018578
RS	46	2.662549	2.746627	991.745353	0.018503	0.018288
RS	47	2.869223	2.746627	988.472024	0.018442	0.018204
RS	48	3.091359	2.819667	955.342713	0.017824	0.017579
RS	49	3.330113	2.819667	943.291608	0.017599	0.017338
RS	50	3.586730	2.901373	900.651317	0.016804	0.016550
RS	51	3.862544	2.901373	880.152179	0.016421	0.016169
RS	52	4.158993	2.977698	833.271462	0.015546	0.015317
RS	53	4.477620	2.977698	804.693447	0.015013	0.014803
RS	54	4.820085	3.082382	746.241811	0.013923	0.013753
RS	55	5.188170	3.082382	711.844724	0.013281	0.013143
RS	56	5.583793	3.082382	672.987590	0.012556	0.012454
RS	57	6.009013	3.082382	630.163807	0.011757	0.011692
RS	58	6.466045	4.046274	453.211386	0.008456	0.008487
RS	59	6.957270	4.046274	432.024095	0.008060	0.008110
RS	60	7.485244	4.046274	408.133418	0.007615	0.007682
RS	61	8.052717	4.046274	381.846494	0.007124	0.007206
RS	62	8.662644	4.046274	353.550203	0.006596	0.006689
RS	63	9.318202	4.046274	2108.760113	0.039343	0.040287
PA	4+25*2+4+6 0.058355127 0.024872244 9.318202296 53099.682318800 25.336306673 2.881037041 1.059166794 0.621378805 0.498738116 0.507952282 0.584997750 0.710057196 0.899614843 1.184896173 1.570037296 2.011401747 2.436667537 2.769602459 2.957232282 2.999570722 2.942894953 2.846381069 2.757310393 2.705192516 2.702887021 2.746627418 2.819667039 2.901372603 2.977698005 3.082382023 4.046274274
//
IT	4144
RD	22
LK	-315124.925361
QD	-97.381027 -> -86.588668
RI	0.0003795137
TR	0.057639	0.025086
MT	9.375076
MM	C_pi: 2.058994, n_recomb: 54707.726866
RS	0	0.000000	83496.933169	0.004785	0.000000	0.000000
RS	1	0.007492	83496.933169	0.005144	0.000000	0.000000
RS	2	0.015544	83496.933169	0.005530	0.000000	0.000000
RS	3	0.024200	83496.933169	0.005945	0.000000	0.000000
RS	4	0.033505	28.343944	18.824204	0.000344	0.000235
RS	5	0.043507	28.343944	20.229654	0.000370	0.000306
RS	6	0.054257	3.030021	203.014842	0.003711	0.003203
RS	7	0.065814	3.030021	217.394725	0.003974	0.003621
RS	8	0.078236	1.091118	643.757451	0.011767	0.010826
RS	9	0.091588	1.091118	683.374236	0.012491	0.011735
RS	10	0.105941	0.632119	1244.623728	0.022750	0.021505
RS	11	0.121369	0.632119	1304.680566	0.023848	0.022991
RS	12	0.137953	0.502872	1709.734952	0.031252	0.030449
RS	13	0.155780	0.502872	1771.883234	0.032388	0.032089
RS	14	0.174942	0.509756	1807.037497	0.033031	0.032996
RS	15	0.195539	0.509756	1863.187523	0.034057	0.034351
RS	16	0.217680	0.585763	1671.621434	0.030555	0.030983
RS	17	0.241479	0.585763	1723.236636	0.031499	0.032147
RS	18	0.267061	0.710052	1466.881371	0.026813	0.027494
RS	19	0.294559	0.710052	1515.232041	0.027697	0.028558
RS	20	0.324118	0.899336	1237.849057	0.022627	0.023433
RS	21	0.355891	0.899336	1283.234798	0.023456	0.024367
RS	22	0.390044	1.186132	1010.847279	0.018477	0.019240
RS	23	0.426756	1.186132	1052.745847	0.019243	0.020011
RS	24	0.466218	1.576140	826.766288	0.015112	0.015708
RS	25	0.508637	1.576140	864.711632	0.015806	0.016350
RS	26	0.554233	2.026038	704.545823	0.012878	0.013291
RS	27	0.603245	2.026038	739.027193	0.013509	0.013858
RS	28	0.655929	2.461723	638.401496	0.011669	0.011936
RS	29	0.712560	2.461723	670.535609	0.012257	0.012465
RS	30	0.773434	2.803876	618.271020	0.011301	0.011456
RS	31	0.838867	2.803876	649.240892	0.011867	0.011971
RS	32	0.909203	2.996792	637.308846	0.011649	0.011713
RS	33	0.984808	2.996792	668.006858	0.012210	0.012234
RS	34	1.066077	3.039744	689.128578	0.012597	0.012586
RS	35	1.153434	3.039744	719.805179	0.013157	0.013119
RS	36	1.247336	2.980329	764.937109	0.013982	0.013912
RS	37	1.348272	2.980329	794.885476	0.014530	0.014444
RS	38	1.456770	2.879791	852.099505	0.015575	0.015461
RS	39	1.573396	2.879791	879.565786	0.016078	0.015956
RS	40	1.698760	2.787079	934.552671	0.017083	0.016935
RS	41	1.833515	2.787079	957.070689	0.017494	0.017341
RS	42	1.978365	2.732668	995.475558	0.018196	0.018020
RS	43	2.134067	2.732668	1010.644277	0.018474	0.018286
RS	44	2.301433	2.729752	1022.715915	0.018694	0.018487
RS	45	2.481337	2.729752	1029.040339	0.018810	0.018584
RS	46	2.674720	2.774381	1014.327333	0.018541	0.018300
RS	47	2.882589	2.774381	1011.446005	0.018488	0.018226
RS	48	3.106031	2.849247	977.654607	0.017871	0.017603
RS	49	3.346213	2.849247	965.828984	0.017654	0.017373
RS	50	3.604388	2.933010	922.310133	0.016859	0.016587
RS	51	3.881904	2.933010	901.859402	0.016485	0.016216
RS	52	4.180210	3.011142	854.091630	0.015612	0.015367
RS	53	4.500864	3.011142	825.360464	0.015087	0.014863
RS	54	4.845540	3.118273	765.651686	0.013995	0.013812
RS	55	5.216038	3.118273	730.926997	0.013361	0.013210
RS	56	5.614292	3.118273	691.591060	0.012642	0.012528
RS	57	6.042381	3.118273	648.136772	0.011847	0.011772
RS	58	6.502540	4.118560	463.832886	0.008478	0.008499
RS	59	6.997173	4.118560	442.823311	0.008094	0.008135
RS	60	7.528861	4.118560	419.012536	0.007659	0.007718
RS	61	8.100381	4.118560	392.698422	0.007178	0.007252
RS	62	8.714717	4.118560	364.261083	0.006658	0.006744
RS	63	9.375076	4.118560	2199.764339	0.040209	0.041139
PA	4+25*2+4+6 0.057638582 0.025086080 9.375076090 83496.933168917 28.343944434 3.030021332 1.091117840 0.632118813 0.502872087 0.509756266 0.585763185 0.710051779 0.899336441 1.186132399 1.576139559 2.026037782 2.461722612 2.803875621 2.996791739 3.039744464 2.980328895 2.879791388 2.787078509 2.732667515 2.729751538 2.774381144 2.849246523 2.933010075 3.011142499 3.118273297 4.118559526
//
IT	4290
RD	23
LK	-315103.766943
QD	-91.251445 -> -81.360154
RI	0.0003450874
TR	0.056963	0.025292
MT	9.428864
MM	C_pi: 2.083524, n_recomb: 55784.649146
RS	0	0.000000	132913.342446	0.003068	0.000000	0.000000
RS	1	0.007501	132913.342446	0.003298	0.000000	0.000000
RS	2	0.015565	132913.342446	0.003546	0.000000	0.000000
[truncated: 9,994,685 more chars]
