# Supplementary material for: Recent speciation associated with range expansion and a shift to self-fertilization in North American Arabidopsis
Source: Nat Commun. 2022 Dec 8;13:7564. doi: 10.1038/s41467-022-35368-1 (PMC9732334; doi:10.1038/s41467-022-35368-1)
Supplement: Supplementary file 5 — Source Data [file 41467_2022_35368_MOESM5_ESM.zip › Source Data/SuppFig20-1_lyrON3_27.psmc]

CC
CC	Brief Description of the file format:
CC	  CC  comments
CC	  MM  useful-messages
CC	  RD  round-of-iterations
CC	  LL  \log[P(sequence)]
CC	  QD  Q-before-opt Q-after-opt
CC	  TR  \theta_0 \rho_0
CC	  RS  k t_k \lambda_k \pi_k \sum_{l\not=k}A_{kl} A_{kk}
CC	  DC  begin end best-k t_k+\Delta_k max-prob
CC
MM	Version: 0.6.5-r67
MM	pattern:4+25*2+4+6, n:63, n_free_lambdas:28
MM	n_iterations:25, skip:1, max_t:5, theta/rho:5
MM	is_decoding:0
MM	n_seqs:24, sum_L:1189497, sum_n:130154
RD	0
LK	0.000000
QD	0.000000 -> 0.000000
RI	inf
TR	0.115882	0.023176
MT	5.000000
MM	C_pi: 1.000000, n_recomb: 27252.364012
RS	0	0.000000	1.000000	172.939941	0.006346	0.000000
RS	1	0.006440	1.000000	182.871612	0.006710	0.000000
RS	2	0.013294	1.000000	193.291847	0.007093	0.000000
RS	3	0.020590	1.000000	204.213854	0.007493	0.000000
RS	4	0.028356	1.000000	215.649619	0.007913	0.000000
RS	5	0.036622	1.000000	227.609619	0.008352	0.000000
RS	6	0.045421	1.000000	240.102501	0.008810	0.000000
RS	7	0.054785	1.000000	253.134723	0.009289	0.000000
RS	8	0.064753	1.000000	266.710163	0.009787	0.000000
RS	9	0.075363	1.000000	280.829678	0.010305	0.000000
RS	10	0.086656	1.000000	295.490636	0.010843	0.000000
RS	11	0.098677	1.000000	310.686392	0.011400	0.000000
RS	12	0.111471	1.000000	326.405736	0.011977	0.000000
RS	13	0.125090	1.000000	342.632290	0.012573	0.000000
RS	14	0.139585	1.000000	359.343874	0.013186	0.000000
RS	15	0.155014	1.000000	376.511836	0.013816	0.000000
RS	16	0.171437	1.000000	394.100349	0.014461	0.000000
RS	17	0.188917	1.000000	412.065696	0.015120	0.000000
RS	18	0.207523	1.000000	430.355529	0.015791	0.000000
RS	19	0.227327	1.000000	448.908144	0.016472	0.000000
RS	20	0.248406	1.000000	467.651760	0.017160	0.000000
RS	21	0.270843	1.000000	486.503839	0.017852	0.000000
RS	22	0.294725	1.000000	505.370464	0.018544	0.000000
RS	23	0.320144	1.000000	524.145804	0.019233	0.000000
RS	24	0.347201	1.000000	542.711683	0.019914	0.000000
RS	25	0.376000	1.000000	560.937321	0.020583	0.000000
RS	26	0.406654	1.000000	578.679250	0.021234	0.000000
RS	27	0.439282	1.000000	595.781471	0.021862	0.000000
RS	28	0.474011	1.000000	612.075900	0.022460	0.000000
RS	29	0.510976	1.000000	627.383140	0.023021	0.000000
RS	30	0.550322	1.000000	641.513644	0.023540	0.000000
RS	31	0.592202	1.000000	654.269311	0.024008	0.000000
RS	32	0.636779	1.000000	665.445571	0.024418	0.000000
RS	33	0.684227	1.000000	674.833994	0.024762	0.000000
RS	34	0.734730	1.000000	682.225465	0.025034	0.000000
RS	35	0.788485	1.000000	687.413933	0.025224	0.000000
RS	36	0.845702	1.000000	690.200750	0.025326	0.000000
RS	37	0.906604	1.000000	690.399564	0.025334	0.000000
RS	38	0.971428	1.000000	687.841725	0.025240	0.000000
RS	39	1.040426	1.000000	682.382115	0.025039	0.000000
RS	40	1.113868	1.000000	673.905266	0.024728	0.000000
RS	41	1.192040	1.000000	662.331624	0.024304	0.000000
RS	42	1.275245	1.000000	647.623712	0.023764	0.000000
RS	43	1.363809	1.000000	629.791954	0.023110	0.000000
RS	44	1.458076	1.000000	608.899852	0.022343	0.000000
RS	45	1.558414	1.000000	585.068180	0.021469	0.000000
RS	46	1.665214	1.000000	558.477833	0.020493	0.000000
RS	47	1.778891	1.000000	529.370977	0.019425	0.000000
RS	48	1.899889	1.000000	498.050152	0.018275	0.000000
RS	49	2.028679	1.000000	464.875036	0.017058	0.000000
RS	50	2.165763	1.000000	430.256657	0.015788	0.000000
RS	51	2.311675	1.000000	394.648955	0.014481	0.000000
RS	52	2.466983	1.000000	358.537739	0.013156	0.000000
RS	53	2.632293	1.000000	322.427273	0.011831	0.000000
RS	54	2.808249	1.000000	286.824908	0.010525	0.000000
RS	55	2.995536	1.000000	252.224391	0.009255	0.000000
RS	56	3.194884	1.000000	219.088653	0.008039	0.000000
RS	57	3.407070	1.000000	187.833053	0.006892	0.000000
RS	58	3.632920	1.000000	158.810123	0.005827	0.000000
RS	59	3.873315	1.000000	132.296887	0.004855	0.000000
RS	60	4.129191	1.000000	108.485739	0.003981	0.000000
RS	61	4.401545	1.000000	87.479644	0.003210	0.000000
RS	62	4.691438	1.000000	69.292176	0.002543	0.000000
RS	63	5.000000	1.000000	194.142486	0.007124	0.000000
PA	4+25*2+4+6 0.115881624 0.023176325 5.000000000 1.000000000 1.000000000 1.000000000 1.000000000 1.000000000 1.000000000 1.000000000 1.000000000 1.000000000 1.000000000 1.000000000 1.000000000 1.000000000 1.000000000 1.000000000 1.000000000 1.000000000 1.000000000 1.000000000 1.000000000 1.000000000 1.000000000 1.000000000 1.000000000 1.000000000 1.000000000 1.000000000 1.000000000
//
IT	5238
RD	1
LK	-351043.524826
QD	-1989.943260 -> -922.083038
RI	0.0548604604
TR	0.097271	0.019541
MT	6.516836
MM	C_pi: 1.148062, n_recomb: 26388.837534
RS	0	0.000000	0.825103	216.722533	0.008213	0.000122
RS	1	0.006881	0.825103	229.661078	0.008703	0.001159
RS	2	0.014235	0.825103	243.228837	0.009217	0.003332
RS	3	0.022095	0.825103	257.436113	0.009755	0.006349
RS	4	0.030496	0.559367	400.611165	0.015181	0.009653
RS	5	0.039475	0.559367	421.163906	0.015960	0.012496
RS	6	0.049072	0.510713	483.980785	0.018340	0.014907
RS	7	0.059329	0.510713	506.700003	0.019201	0.017401
RS	8	0.070292	0.503086	537.669722	0.020375	0.020112
RS	9	0.082009	0.503086	561.053832	0.021261	0.022596
RS	10	0.094532	0.527078	558.221309	0.021154	0.024395
RS	11	0.107918	0.527078	581.242813	0.022026	0.025442
RS	12	0.122224	0.579650	550.053927	0.020844	0.025901
RS	13	0.137514	0.579650	572.167198	0.021682	0.025918
RS	14	0.153857	0.656147	525.719863	0.019922	0.025556
RS	15	0.171324	0.656147	546.730088	0.020718	0.024856
RS	16	0.189993	0.751946	496.164606	0.018802	0.023891
RS	17	0.209946	0.751946	516.051872	0.019556	0.022781
RS	18	0.231273	0.858696	470.012189	0.017811	0.021648
RS	19	0.254067	0.858696	488.860651	0.018525	0.020567
RS	20	0.278429	0.968361	450.808139	0.017083	0.019568
RS	21	0.304467	0.968361	468.734729	0.017763	0.018659
RS	22	0.332297	1.075436	438.685366	0.016624	0.017843
RS	23	0.362042	1.075436	455.784097	0.017272	0.017119
RS	24	0.393834	1.175522	432.966594	0.016407	0.016482
RS	25	0.427813	1.175522	449.281774	0.017025	0.015929
RS	26	0.464130	1.264850	432.907863	0.016405	0.015457
RS	27	0.502946	1.264850	448.415216	0.016993	0.015073
RS	28	0.544433	1.340453	437.766987	0.016589	0.014780
RS	29	0.588775	1.340453	452.353569	0.017142	0.014581
RS	30	0.636167	1.400925	446.573596	0.016923	0.014477
RS	31	0.686820	1.400925	460.016419	0.017432	0.014466
RS	32	0.740959	1.446564	458.046777	0.017358	0.014541
RS	33	0.798823	1.446564	469.997197	0.017810	0.014695
RS	34	0.860668	1.478974	470.603305	0.017833	0.014919
RS	35	0.926768	1.478974	480.583431	0.018212	0.015202
RS	36	0.997417	1.500534	482.385169	0.018280	0.015529
RS	37	1.072927	1.500534	489.802584	0.018561	0.015886
RS	38	1.153632	1.513988	491.302931	0.018618	0.016257
RS	39	1.239890	1.513988	495.491091	0.018777	0.016623
RS	40	1.332084	1.522105	495.153791	0.018764	0.016965
RS	41	1.430621	1.522105	495.443310	0.018775	0.017264
RS	42	1.535938	1.527338	491.859281	0.018639	0.017499
RS	43	1.648502	1.527338	487.676180	0.018480	0.017653
RS	44	1.768811	1.531440	479.802371	0.018182	0.017714
RS	45	1.897398	1.531440	470.775001	0.017840	0.017673
RS	46	2.034832	1.535295	458.108582	0.017360	0.017524
RS	47	2.181723	1.535295	444.161270	0.016831	0.017267
RS	48	2.338721	1.539169	426.742020	0.016171	0.016903
RS	49	2.506522	1.539169	408.166568	0.015467	0.016437
RS	50	2.685868	1.543154	386.489375	0.014646	0.015872
RS	51	2.877555	1.543154	363.991069	0.013793	0.015217
RS	52	3.082431	1.547441	338.955634	0.012845	0.014479
RS	53	3.301404	1.547441	313.655871	0.011886	0.013670
RS	54	3.535444	1.555381	286.029367	0.010839	0.012800
RS	55	3.785587	1.555381	259.528562	0.009835	0.011884
RS	56	4.052942	1.555381	232.845445	0.008824	0.010934
RS	57	4.338693	1.555381	206.405885	0.007822	0.009964
RS	58	4.644105	1.610783	175.026153	0.006633	0.008988
RS	59	4.970532	1.610783	152.206443	0.005768	0.008019
RS	60	5.319419	1.610783	130.497735	0.004945	0.007070
RS	61	5.692312	1.610783	110.201965	0.004176	0.006154
RS	62	6.090862	1.610783	91.567137	0.003470	0.005283
RS	63	6.516836	1.610783	307.589201	0.011656	0.019602
PA	4+25*2+4+6 0.097271387 0.019540503 6.516835690 0.825103283 0.559367180 0.510712624 0.503085613 0.527077675 0.579650402 0.656147003 0.751946449 0.858695507 0.968360901 1.075435638 1.175521851 1.264850378 1.340453148 1.400924683 1.446563721 1.478973627 1.500534058 1.513987541 1.522104740 1.527338028 1.531440020 1.535295248 1.539169312 1.543153763 1.547441006 1.555381298 1.610783041
//
IT	5348
RD	2
LK	-349407.421684
QD	-917.809156 -> -598.890927
RI	0.0357451542
TR	0.089446	0.018819
MT	7.306281
MM	C_pi: 1.276516, n_recomb: 28236.535917
RS	0	0.000000	1.287114	152.889286	0.005415	0.000097
RS	1	0.007072	1.287114	162.784342	0.005765	0.000787
RS	2	0.014644	1.287114	173.250943	0.006136	0.002078
RS	3	0.022752	1.287114	184.312072	0.006527	0.003742
RS	4	0.031433	0.593643	423.153310	0.014986	0.008193
RS	5	0.040728	0.593643	445.834236	0.015789	0.010742
RS	6	0.050681	0.472385	588.282053	0.020834	0.014342
RS	7	0.061337	0.472385	615.410357	0.021795	0.016981
RS	8	0.072747	0.429979	705.225658	0.024976	0.020257
RS	9	0.084963	0.429979	733.301143	0.025970	0.023504
RS	10	0.098044	0.433941	754.080682	0.026706	0.025402
RS	11	0.112050	0.433941	780.985654	0.027659	0.027971
RS	12	0.127046	0.477474	734.607661	0.026016	0.027383
RS	13	0.143103	0.477474	759.768427	0.026907	0.028984
RS	14	0.160296	0.556234	674.704597	0.023895	0.026734
RS	15	0.178704	0.556234	698.215532	0.024727	0.027563
RS	16	0.198414	0.668484	601.672878	0.021308	0.024516
RS	17	0.219518	0.668484	623.638419	0.022086	0.024761
RS	18	0.242114	0.807369	535.638476	0.018970	0.021771
RS	19	0.266309	0.807369	556.131678	0.019695	0.021795
RS	20	0.292215	0.963492	484.132752	0.017146	0.019323
RS	21	0.319952	0.963492	503.286109	0.017824	0.019311
RS	22	0.349652	1.128632	446.784196	0.015823	0.017376
RS	23	0.381451	1.128632	464.773122	0.016460	0.017370
RS	24	0.415500	1.294104	421.670861	0.014934	0.015894
RS	25	0.451956	1.294104	438.670265	0.015536	0.015908
RS	26	0.490991	1.450150	407.122326	0.014418	0.014810
RS	27	0.532787	1.450150	423.272107	0.014990	0.014860
RS	28	0.577538	1.586682	401.927594	0.014234	0.014106
RS	29	0.625454	1.586682	417.300568	0.014779	0.014242
RS	30	0.676758	1.696194	404.856909	0.014338	0.013814
RS	31	0.731691	1.696194	419.419758	0.014854	0.014068
RS	32	0.790509	1.775865	414.388820	0.014676	0.013933
RS	33	0.853486	1.775865	427.962610	0.015156	0.014307
RS	34	0.920917	1.827504	428.641654	0.015180	0.014413
RS	35	0.993117	1.827504	440.872133	0.015614	0.014879
RS	36	1.070423	1.856288	445.308089	0.015771	0.015156
RS	37	1.153196	1.856288	455.657026	0.016137	0.015663
RS	38	1.241823	1.869108	461.645878	0.016349	0.016024
RS	39	1.336718	1.869108	469.417702	0.016624	0.016502
RS	40	1.438324	1.873026	474.614467	0.016809	0.016847
RS	41	1.547115	1.873026	479.029562	0.016965	0.017216
RS	42	1.663600	1.874024	481.222371	0.017043	0.017441
RS	43	1.788323	1.874024	481.533382	0.017054	0.017625
RS	44	1.921867	1.875860	479.092011	0.016967	0.017651
RS	45	2.064854	1.875860	474.710336	0.016812	0.017609
RS	46	2.217954	1.879732	466.875272	0.016534	0.017408
RS	47	2.381882	1.879732	457.469123	0.016201	0.017141
RS	48	2.557402	1.885267	444.206427	0.015732	0.016725
RS	49	2.745335	1.885267	429.771871	0.015220	0.016254
RS	50	2.946559	1.891848	411.480778	0.014573	0.015651
RS	51	3.162014	1.891848	392.405649	0.013897	0.015007
RS	52	3.392706	1.899292	369.801086	0.013097	0.014248
RS	53	3.639713	1.899292	346.912627	0.012286	0.013466
RS	54	3.904188	1.913388	320.208700	0.011340	0.012568
RS	55	4.187367	1.913388	294.964836	0.010446	0.011696
RS	56	4.490572	1.913388	268.835989	0.009521	0.010787
RS	57	4.815220	1.913388	242.246792	0.008579	0.009854
RS	58	5.162828	2.033376	204.048459	0.007226	0.008631
RS	59	5.535019	2.033376	181.420882	0.006425	0.007770
RS	60	5.933531	2.033376	159.196418	0.005638	0.006911
RS	61	6.360227	2.033376	137.742471	0.004878	0.006066
RS	62	6.817099	2.033376	117.397540	0.004158	0.005248
RS	63	7.306281	2.033376	440.350985	0.015595	0.020618
PA	4+25*2+4+6 0.089445597 0.018819471 7.306280525 1.287114452 0.593642674 0.472385287 0.429978682 0.433940727 0.477474039 0.556233727 0.668484292 0.807368932 0.963492204 1.128631742 1.294103622 1.450150495 1.586682360 1.696193752 1.775864879 1.827503728 1.856288331 1.869108478 1.873026065 1.874023729 1.875860161 1.879731745 1.885267217 1.891848123 1.899291927 1.913387509 2.033375656
//
IT	5051
RD	3
LK	-348877.234849
QD	-644.640826 -> -494.386754
RI	0.0219425283
TR	0.084986	0.018946
MT	7.742950
MM	C_pi: 1.382935, n_recomb: 30762.936675
RS	0	0.000000	2.244434	96.844986	0.003148	0.000069
RS	1	0.007169	2.244434	103.452695	0.003363	0.000530
RS	2	0.014853	2.244434	110.485590	0.003592	0.001332
RS	3	0.023087	2.244434	117.967237	0.003835	0.002290
RS	4	0.031912	0.731238	384.821037	0.012509	0.007048
RS	5	0.041369	0.731238	406.960611	0.013229	0.008964
RS	6	0.051505	0.512069	612.047990	0.019896	0.013461
RS	7	0.062367	0.512069	641.743474	0.020861	0.015693
RS	8	0.074008	0.429255	799.565323	0.025991	0.020028
RS	9	0.086483	0.429255	831.583845	0.027032	0.023147
RS	10	0.099853	0.411172	900.324988	0.029267	0.026088
RS	11	0.114182	0.411172	930.803349	0.030257	0.029006
RS	12	0.129537	0.442077	893.978863	0.029060	0.028740
RS	13	0.145994	0.442077	921.988745	0.029971	0.030850
RS	14	0.163630	0.514987	816.461937	0.026540	0.028092
RS	15	0.182531	0.514987	842.520155	0.027388	0.029474
RS	16	0.202787	0.629524	712.009516	0.023145	0.025479
RS	17	0.224496	0.629524	736.443596	0.023939	0.026254
RS	18	0.247760	0.780877	614.858032	0.019987	0.022272
RS	19	0.272693	0.780877	637.662668	0.020728	0.022751
RS	20	0.299413	0.960343	538.296515	0.017498	0.019444
RS	21	0.328049	0.960343	559.503137	0.018188	0.019817
RS	22	0.358738	1.159481	482.019178	0.015669	0.017231
RS	23	0.391627	1.159481	501.783831	0.016311	0.017546
RS	24	0.426874	1.367787	442.977461	0.014400	0.015576
RS	25	0.464648	1.367787	461.520684	0.015002	0.015849
RS	26	0.505130	1.571218	418.592179	0.013607	0.014387
RS	27	0.548515	1.571218	436.140552	0.014177	0.014639
RS	28	0.595010	1.752863	407.177010	0.013236	0.013630
RS	29	0.644838	1.752863	423.915484	0.013780	0.013917
RS	30	0.698239	1.898130	407.226078	0.013238	0.013331
RS	31	0.755469	1.898130	423.240876	0.013758	0.013697
RS	32	0.816801	1.999967	416.935375	0.013553	0.013485
RS	33	0.882531	1.999967	432.150950	0.014048	0.013941
RS	34	0.952974	2.060001	434.065223	0.014110	0.014037
RS	35	1.028466	2.060001	448.189928	0.014569	0.014564
RS	36	1.109371	2.086644	455.769557	0.014816	0.014878
RS	37	1.196077	2.086644	468.266667	0.015222	0.015426
RS	38	1.288999	2.091609	478.541869	0.015556	0.015851
RS	39	1.388583	2.091609	488.649287	0.015884	0.016351
RS	40	1.495306	2.086685	498.385231	0.016201	0.016762
RS	41	1.609681	2.086685	505.203438	0.016422	0.017135
RS	42	1.732257	2.081378	511.335548	0.016622	0.017406
RS	43	1.863620	2.081378	513.978590	0.016708	0.017580
RS	44	2.004401	2.080955	514.367894	0.016720	0.017622
RS	45	2.155275	2.080955	512.120815	0.016647	0.017564
RS	46	2.316967	2.086171	505.983326	0.016448	0.017357
RS	47	2.490251	2.086171	498.401744	0.016201	0.017078
RS	48	2.675958	2.095290	485.949800	0.015797	0.016649
RS	49	2.874980	2.095290	472.912866	0.015373	0.016177
RS	50	3.088270	2.106431	454.766249	0.014783	0.015566
RS	51	3.316852	2.106431	436.532608	0.014190	0.014934
RS	52	3.561823	2.118693	413.473667	0.013441	0.014177
RS	53	3.824356	2.118693	390.745920	0.012702	0.013419
RS	54	4.105712	2.140498	362.481139	0.011783	0.012518
RS	55	4.407239	2.140498	336.720841	0.010946	0.011676
RS	56	4.730385	2.140498	309.601728	0.010064	0.010796
RS	57	5.076698	2.140498	281.557082	0.009152	0.009888
RS	58	5.447840	2.328718	234.305099	0.007616	0.008481
RS	59	5.845591	2.328718	211.201158	0.006865	0.007691
RS	60	6.271859	2.328718	188.027662	0.006112	0.006893
RS	61	6.728687	2.328718	165.185402	0.005370	0.006100
RS	62	7.218268	2.328718	143.064516	0.004651	0.005323
RS	63	7.742950	2.328718	579.147872	0.018826	0.022044
PA	4+25*2+4+6 0.084986106 0.018945903 7.742949824 2.244433566 0.731237628 0.512068857 0.429254722 0.411172181 0.442076698 0.514987092 0.629524396 0.780877351 0.960343278 1.159480927 1.367786898 1.571218049 1.752862997 1.898130111 1.999966679 2.060001430 2.086644363 2.091608512 2.086685160 2.081378317 2.080954993 2.086170735 2.095289934 2.106430802 2.118692585 2.140498447 2.328717941
//
IT	4180
RD	4
LK	-348604.802516
QD	-539.154086 -> -437.163476
RI	0.0135324959
TR	0.081857	0.019367
MT	8.013391
MM	C_pi: 1.465531, n_recomb: 33288.873173
RS	0	0.000000	3.824674	61.966542	0.001861	0.000049
RS	1	0.007227	3.824674	66.319807	0.001992	0.000370
RS	2	0.014977	3.824674	70.969226	0.002132	0.000900
RS	3	0.023286	3.824674	75.933502	0.002281	0.001489
RS	4	0.032196	0.917960	337.119352	0.010127	0.006209
RS	5	0.041750	0.917960	357.640716	0.010744	0.007607
RS	6	0.051995	0.576917	601.108270	0.018057	0.012613
RS	7	0.062980	0.576917	632.030776	0.018986	0.014383
RS	8	0.074759	0.449260	849.529825	0.025520	0.019597
RS	9	0.087389	0.449260	884.891456	0.026582	0.022400
RS	10	0.100931	0.408975	1008.799705	0.030304	0.026456
RS	11	0.115453	0.408975	1042.793802	0.031326	0.029364
RS	12	0.131024	0.427691	1028.951363	0.030910	0.029788
RS	13	0.147721	0.427691	1059.764664	0.031835	0.032029
RS	14	0.165624	0.493816	945.410607	0.028400	0.029259
RS	15	0.184821	0.493816	973.911709	0.029256	0.030839
RS	16	0.205405	0.606927	817.310314	0.024552	0.026369
RS	17	0.227478	0.606927	844.163458	0.025359	0.027365
RS	18	0.251145	0.763611	694.075399	0.020850	0.022781
RS	19	0.276523	0.763611	719.233329	0.021606	0.023465
RS	20	0.303735	0.956108	596.055194	0.017906	0.019628
RS	21	0.332913	0.956108	619.423589	0.018608	0.020183
RS	22	0.364200	1.176619	523.597605	0.015729	0.017180
RS	23	0.397749	1.176619	545.280398	0.016380	0.017652
RS	24	0.433722	1.414213	472.755868	0.014202	0.015365
RS	25	0.472295	1.414213	492.989290	0.014809	0.015768
RS	26	0.513656	1.652091	440.169365	0.013223	0.014074
RS	27	0.558006	1.652091	459.239174	0.013796	0.014429
RS	28	0.605561	1.867586	423.762257	0.012730	0.013265
RS	29	0.656553	1.867586	441.940163	0.013276	0.013627
RS	30	0.711230	2.039252	421.806692	0.012671	0.012954
RS	31	0.769859	2.039252	439.275272	0.013196	0.013371
RS	32	0.832725	2.155619	432.242970	0.012985	0.013131
RS	33	0.900134	2.155619	449.008594	0.013488	0.013620
RS	34	0.972416	2.218065	452.482594	0.013593	0.013737
RS	35	1.049921	2.218065	468.295912	0.014068	0.014282
RS	36	1.133028	2.238335	479.131323	0.014393	0.014654
RS	37	1.222140	2.238335	493.437611	0.014823	0.015211
RS	38	1.317694	2.233040	507.865047	0.015256	0.015712
RS	39	1.420153	2.233040	519.818937	0.015615	0.016214
RS	40	1.530016	2.218516	533.648610	0.016031	0.016698
RS	41	1.647820	2.218516	542.223391	0.016288	0.017068
RS	42	1.774138	2.207383	551.479993	0.016566	0.017390
RS	43	1.909585	2.207383	555.663870	0.016692	0.017560
RS	44	2.054821	2.205942	557.718771	0.016754	0.017620
RS	45	2.210553	2.205942	556.710832	0.016724	0.017562
RS	46	2.377541	2.214109	550.879018	0.016548	0.017349
RS	47	2.556596	2.214109	544.187648	0.016347	0.017075
RS	48	2.748593	2.228472	531.113475	0.015955	0.016632
RS	49	2.954465	2.228472	518.579386	0.015578	0.016174
RS	50	3.175216	2.245692	499.268086	0.014998	0.015552
RS	51	3.411921	2.245692	481.099936	0.014452	0.014942
RS	52	3.665734	2.264026	456.520830	0.013714	0.014183
RS	53	3.937889	2.264026	433.363925	0.013018	0.013450
RS	54	4.229714	2.294826	402.666916	0.012096	0.012541
RS	55	4.542629	2.294826	376.050387	0.011297	0.011728
RS	56	4.878159	2.294826	347.703367	0.010445	0.010874
RS	57	5.237939	2.294826	318.068750	0.009555	0.009988
RS	58	5.623720	2.552351	260.912450	0.007838	0.008407
RS	59	6.037382	2.552351	237.487246	0.007134	0.007675
RS	60	6.480941	2.552351	213.619492	0.006417	0.006928
RS	61	6.956556	2.552351	189.724967	0.005699	0.006178
RS	62	7.466544	2.552351	166.223390	0.004993	0.005435
RS	63	8.013391	2.552351	713.456758	0.021432	0.023602
PA	4+25*2+4+6 0.081856517 0.019366929 8.013390683 3.824674252 0.917959936 0.576917421 0.449260185 0.408975108 0.427690537 0.493816443 0.606926798 0.763610675 0.956108366 1.176619212 1.414212626 1.652091329 1.867585708 2.039252237 2.155618993 2.218064875 2.238334502 2.233039670 2.218515895 2.207383390 2.205942162 2.214109287 2.228471577 2.245692498 2.264026180 2.294825671 2.552350686
//
IT	4530
RD	5
LK	-348410.963599
QD	-475.401778 -> -393.323965
RI	0.0086840801
TR	0.079347	0.019889
MT	8.203986
MM	C_pi: 1.531616, n_recomb: 35690.556308
RS	0	0.000000	6.147205	41.534242	0.001164	0.000036
RS	1	0.007267	6.147205	44.501191	0.001247	0.000269
RS	2	0.015061	6.147205	47.676097	0.001336	0.000639
RS	3	0.023423	6.147205	51.072934	0.001431	0.001025
RS	4	0.032391	1.132566	295.903392	0.008291	0.005587
RS	5	0.042012	1.132566	314.655218	0.008816	0.006607
RS	6	0.052331	0.652134	578.644836	0.016213	0.011861
RS	7	0.063401	0.652134	609.940673	0.017090	0.013231
RS	8	0.075275	0.476660	875.355630	0.024526	0.019084
RS	9	0.088011	0.476660	913.444179	0.025593	0.021559
RS	10	0.101673	0.414364	1091.788282	0.030590	0.026598
RS	11	0.116328	0.414364	1129.156762	0.031637	0.029390
RS	12	0.132048	0.421807	1144.566809	0.032069	0.030568
RS	13	0.148911	0.421807	1178.130717	0.033010	0.032806
RS	14	0.166998	0.481572	1062.009654	0.029756	0.030214
RS	15	0.186400	0.481572	1092.827148	0.030620	0.031855
RS	16	0.207212	0.592336	915.430908	0.025649	0.027130
RS	17	0.229536	0.592336	944.564132	0.026465	0.028220
RS	18	0.253482	0.751529	769.515068	0.021561	0.023234
RS	19	0.279169	0.751529	796.923675	0.022329	0.024017
RS	20	0.306722	0.952191	652.405676	0.018280	0.019811
RS	21	0.336277	0.952191	677.871082	0.018993	0.020459
RS	22	0.367980	1.187400	565.491746	0.015844	0.017163
RS	23	0.401986	1.187400	589.053850	0.016504	0.017718
RS	24	0.438464	1.446506	504.093146	0.014124	0.015209
RS	25	0.477593	1.446506	525.989693	0.014738	0.015681
RS	26	0.519565	1.710967	464.184067	0.013006	0.013828
RS	27	0.564586	1.710967	484.745963	0.013582	0.014238
RS	28	0.612880	1.953312	443.377998	0.012423	0.012971
RS	29	0.664682	1.953312	462.950981	0.012971	0.013372
RS	30	0.720250	2.145741	439.775662	0.012322	0.012646
RS	31	0.779855	2.145741	458.627947	0.012850	0.013087
RS	32	0.843791	2.272411	451.103330	0.012639	0.012839
RS	33	0.912373	2.272411	469.314571	0.013150	0.013340
RS	34	0.985939	2.334415	474.455032	0.013294	0.013486
RS	35	1.064851	2.334415	491.810988	0.013780	0.014035
RS	36	1.149497	2.346749	505.914395	0.014175	0.014464
RS	37	1.240294	2.346749	521.835480	0.014621	0.015020
RS	38	1.337689	2.330742	540.331971	0.015139	0.015593
RS	39	1.442161	2.330742	553.882659	0.015519	0.016094
RS	40	1.554225	2.306937	571.592413	0.016015	0.016646
RS	41	1.674433	2.306937	581.615020	0.016296	0.017017
RS	42	1.803375	2.290687	593.605409	0.016632	0.017384
RS	43	1.941688	2.290687	598.968427	0.016782	0.017559
RS	44	2.090051	2.289032	602.120011	0.016871	0.017635
RS	45	2.249195	2.289032	601.957696	0.016866	0.017586
RS	46	2.419903	2.300913	595.753478	0.016692	0.017365
RS	47	2.603017	2.300913	589.560776	0.016519	0.017107
RS	48	2.799437	2.321200	575.182237	0.016116	0.016648
RS	49	3.010130	2.321200	562.800652	0.015769	0.016211
RS	50	3.236133	2.345071	541.734157	0.015179	0.015576
RS	51	3.478559	2.345071	523.359773	0.014664	0.014991
RS	52	3.738602	2.369932	496.817452	0.013920	0.014225
RS	53	4.017541	2.369932	473.069396	0.013255	0.013520
RS	54	4.316750	2.410206	439.597054	0.012317	0.012595
RS	55	4.637701	2.410206	412.102712	0.011547	0.011811
RS	56	4.981975	2.410206	382.562968	0.010719	0.010981
RS	57	5.351267	2.410206	351.429266	0.009847	0.010114
RS	58	5.747393	2.737134	283.978975	0.007957	0.008364
RS	59	6.172305	2.737134	260.456855	0.007298	0.007684
RS	60	6.628094	2.737134	236.178110	0.006617	0.006982
RS	61	7.117003	2.737134	211.562131	0.005928	0.006269
RS	62	7.641440	2.737134	187.044383	0.005241	0.005557
RS	63	8.203986	2.737134	842.649173	0.023610	0.025191
PA	4+25*2+4+6 0.079346970 0.019888635 8.203986275 6.147204861 1.132565778 0.652133527 0.476659643 0.414363750 0.421807312 0.481571531 0.592336143 0.751528513 0.952191205 1.187400460 1.446505857 1.710966745 1.953312098 2.145740747 2.272410743 2.334415469 2.346748706 2.330741651 2.306936969 2.290687391 2.289031887 2.300912550 2.321199878 2.345070842 2.369932175 2.410206439 2.737134267
//
IT	4268
RD	6
LK	-348252.239633
QD	-426.024296 -> -355.808284
RI	0.0058422963
TR	0.077176	0.020433
MT	8.354644
MM	C_pi: 1.587705, n_recomb: 37973.922967
RS	0	0.000000	9.263093	29.427195	0.000775	0.000028
RS	1	0.007297	9.263093	31.551255	0.000831	0.000204
RS	2	0.015127	9.263093	33.826804	0.000891	0.000475
RS	3	0.023528	9.263093	36.264371	0.000955	0.000743
RS	4	0.032543	1.360925	263.802358	0.006947	0.005116
RS	5	0.042215	1.360925	281.004293	0.007400	0.005866
RS	6	0.052592	0.731934	554.313077	0.014597	0.011203
RS	7	0.063728	0.731934	585.527937	0.015419	0.012251
RS	8	0.075675	0.506980	888.472373	0.023397	0.018545
RS	9	0.088495	0.506980	928.776192	0.024458	0.020727
RS	10	0.102250	0.422990	1158.149145	0.030499	0.026590
RS	11	0.117009	0.422990	1198.721493	0.031567	0.029246
RS	12	0.132844	0.420024	1246.022316	0.032813	0.031145
RS	13	0.149836	0.420024	1282.293490	0.033768	0.033336
RS	14	0.168067	0.474080	1168.675713	0.030776	0.030994
RS	15	0.187629	0.474080	1201.720245	0.031646	0.032641
RS	16	0.208618	0.582429	1007.113735	0.026521	0.027774
RS	17	0.231139	0.582429	1038.410628	0.027345	0.028906
RS	18	0.255303	0.742972	840.897537	0.022144	0.023627
RS	19	0.281230	0.742972	870.453372	0.022922	0.024461
RS	20	0.309050	0.949381	706.364020	0.018601	0.019977
RS	21	0.338900	0.949381	733.844273	0.019325	0.020677
RS	22	0.370927	1.195640	606.187667	0.015963	0.017161
RS	23	0.405292	1.195640	631.564338	0.016632	0.017764
RS	24	0.442165	1.471751	535.060922	0.014090	0.015086
RS	25	0.481729	1.471751	558.565876	0.014709	0.015600
RS	26	0.524179	1.758097	488.378845	0.012861	0.013625
RS	27	0.569727	1.758097	510.379930	0.013440	0.014069
RS	28	0.618599	2.023112	463.513179	0.012206	0.012724
RS	29	0.671038	2.023112	484.422933	0.012757	0.013149
RS	30	0.727303	2.233093	458.430125	0.012072	0.012385
RS	31	0.787673	2.233093	478.596948	0.012603	0.012839
RS	32	0.852450	2.367914	470.676522	0.012395	0.012588
RS	33	0.921953	2.367914	490.250115	0.012910	0.013092
RS	34	0.996528	2.428301	497.069283	0.013090	0.013266
RS	35	1.076545	2.428301	515.869198	0.013585	0.013814
RS	36	1.162401	2.432340	533.209991	0.014041	0.014296
RS	37	1.254522	2.432340	550.631084	0.014500	0.014849
RS	38	1.353366	2.405836	573.145006	0.015093	0.015488
RS	39	1.459422	2.405836	588.159897	0.015489	0.015988
RS	40	1.573218	2.373249	609.657699	0.016055	0.016601
RS	41	1.695318	2.373249	620.975896	0.016353	0.016976
RS	42	1.826328	2.352362	635.535829	0.016736	0.017384
RS	43	1.966898	2.352362	641.908124	0.016904	0.017568
RS	44	2.117726	2.350811	645.901418	0.017009	0.017658
RS	45	2.279560	2.350811	646.407251	0.017022	0.017624
RS	46	2.453204	2.366552	639.518309	0.016841	0.017395
RS	47	2.639519	2.366552	633.655825	0.016687	0.017157
RS	48	2.839430	2.392808	617.661426	0.016265	0.016681
RS	49	3.053929	2.392808	605.291786	0.015940	0.016269
RS	50	3.284081	2.423314	582.211371	0.015332	0.015618
RS	51	3.531028	2.423314	563.535566	0.014840	0.015060
RS	52	3.795995	2.454659	534.851447	0.014085	0.014285
RS	53	4.080297	2.454659	510.476891	0.013443	0.013607
RS	54	4.385346	2.504369	474.092028	0.012485	0.012664
RS	55	4.712656	2.504369	445.759668	0.011739	0.011906
RS	56	5.063850	2.504369	415.099363	0.010931	0.011098
RS	57	5.440672	2.504369	382.569896	0.010075	0.010249
RS	58	5.844992	2.900484	304.564498	0.008020	0.008335
RS	59	6.278816	2.900484	281.108137	0.007403	0.007701
RS	60	6.744297	2.900484	256.620356	0.006758	0.007040
RS	61	7.243747	2.900484	231.517176	0.006097	0.006362
RS	62	7.779642	2.900484	206.241041	0.005431	0.005677
RS	63	8.354644	2.900484	969.018283	0.025518	0.026769
PA	4+25*2+4+6 0.077175548 0.020433394 8.354643891 9.263093010 1.360924606 0.731934332 0.506979999 0.422989873 0.420024264 0.474080043 0.582429001 0.742972388 0.949380696 1.195639754 1.471750624 1.758096914 2.023112098 2.233092770 2.367914425 2.428300702 2.432340078 2.405835660 2.373249174 2.352362163 2.350810530 2.366552378 2.392807634 2.423313598 2.454659302 2.504368919 2.900483952
//
IT	4302
RD	7
LK	-348115.656695
QD	-384.282185 -> -322.870381
RI	0.0041133400
TR	0.075221	0.020969
MT	8.483847
MM	C_pi: 1.637796, n_recomb: 40161.169827
RS	0	0.000000	13.129662	22.016661	0.000548	0.000022
RS	1	0.007323	13.129662	23.617194	0.000588	0.000161
RS	2	0.015183	13.129662	25.333154	0.000631	0.000368
RS	3	0.023618	13.129662	27.172726	0.000677	0.000564
RS	4	0.032670	1.591930	239.731151	0.005969	0.004753
RS	5	0.042386	1.591930	255.691448	0.006367	0.005312
RS	6	0.052813	0.813612	531.568308	0.013236	0.010624
RS	7	0.064004	0.813612	562.488412	0.014006	0.011421
RS	8	0.076014	0.538511	894.725778	0.022278	0.018006
RS	9	0.088904	0.538511	936.849420	0.023327	0.019938
RS	10	0.102737	0.433141	1213.336603	0.030212	0.026482
RS	11	0.117584	0.433141	1256.945676	0.031298	0.029007
RS	12	0.133518	0.420468	1337.108736	0.033294	0.031571
RS	13	0.150619	0.420468	1376.053299	0.034263	0.033707
RS	14	0.168972	0.469405	1267.673446	0.031565	0.031637
RS	15	0.188669	0.469405	1302.888280	0.032441	0.033272
RS	16	0.209809	0.575499	1093.590907	0.027230	0.028325
RS	17	0.232497	0.575499	1126.967369	0.028061	0.029476
RS	18	0.256846	0.736883	908.798731	0.022629	0.023970
RS	19	0.282978	0.736883	940.420319	0.023416	0.024834
RS	20	0.311024	0.947729	758.040502	0.018875	0.020130
RS	21	0.341124	0.947729	787.466026	0.019608	0.020860
RS	22	0.373428	1.202907	645.450754	0.016072	0.017168
RS	23	0.408098	1.202907	672.583538	0.016747	0.017800
RS	24	0.445307	1.493274	565.169447	0.014073	0.014988
RS	25	0.485240	1.493274	590.231250	0.014697	0.015528
RS	26	0.528098	1.798591	512.077015	0.012751	0.013455
RS	27	0.574095	1.798591	535.467393	0.013333	0.013920
RS	28	0.623459	2.083749	483.350448	0.012035	0.012513
RS	29	0.676439	2.083749	505.544181	0.012588	0.012952
RS	30	0.733299	2.309496	476.851495	0.011873	0.012158
RS	31	0.794323	2.309496	498.274295	0.012407	0.012618
RS	32	0.859815	2.451469	489.976716	0.012200	0.012367
RS	33	0.930104	2.451469	510.847720	0.012720	0.012871
RS	34	1.005540	2.509900	519.304661	0.012931	0.013070
RS	35	1.086500	2.509900	539.478862	0.013433	0.013613
RS	36	1.173389	2.505803	559.999237	0.013944	0.014143
RS	37	1.266641	2.505803	578.848589	0.014413	0.014692
RS	38	1.366722	2.469229	605.335286	0.015073	0.015390
RS	39	1.474132	2.469229	621.742071	0.015481	0.015890
RS	40	1.589408	2.428306	646.998399	0.016110	0.016560
RS	41	1.713126	2.428306	659.538749	0.016422	0.016940
RS	42	1.845904	2.403063	676.621407	0.016848	0.017386
RS	43	1.988405	2.403063	683.928304	0.017030	0.017582
RS	44	2.141341	2.401644	688.678926	0.017148	0.017684
RS	45	2.305478	2.401644	689.780369	0.017175	0.017668
RS	46	2.481635	2.421080	682.091221	0.016984	0.017432
RS	47	2.670691	2.421080	676.495565	0.016845	0.017215
RS	48	2.873593	2.453035	658.768857	0.016403	0.016723
RS	49	3.091353	2.453035	646.364965	0.016094	0.016335
RS	50	3.325060	2.489877	621.181477	0.015467	0.015670
RS	51	3.575882	2.489877	602.182494	0.014994	0.015138
RS	52	3.845072	2.527418	571.306119	0.014225	0.014354
RS	53	4.133975	2.527418	546.314081	0.013603	0.013700
RS	54	4.444035	2.586254	506.974966	0.012624	0.012739
RS	55	4.776801	2.586254	477.851799	0.011898	0.012006
RS	56	5.133936	2.586254	446.137119	0.011109	0.011219
RS	57	5.517224	2.586254	412.295936	0.010266	0.010386
RS	58	5.928581	3.051192	323.516076	0.008055	0.008313
RS	59	6.370063	3.051192	300.232034	0.007476	0.007721
RS	60	6.843874	3.051192	275.669986	0.006864	0.007097
RS	61	7.352384	3.051192	250.238167	0.006231	0.006450
RS	62	7.898132	3.051192	224.380227	0.005587	0.005792
RS	63	8.483847	3.051192	1094.605476	0.027255	0.028316
PA	4+25*2+4+6 0.075221344 0.020968989 8.483846643 13.129661545 1.591930168 0.813611864 0.538510564 0.433140895 0.420468092 0.469405143 0.575499237 0.736883078 0.947729247 1.202907143 1.493274382 1.798591410 2.083748968 2.309495850 2.451468534 2.509900368 2.505802558 2.469229481 2.428306375 2.403062718 2.401643684 2.421079570 2.453035382 2.489876516 2.527417937 2.586253578 3.051191863
//
IT	4708
RD	8
LK	-347995.936547
QD	-348.012651 -> -293.779852
RI	0.0030170027
TR	0.073427	0.021482
MT	8.600367
MM	C_pi: 1.684095, n_recomb: 42269.250443
RS	0	0.000000	17.622116	17.304726	0.000409	0.000018
RS	1	0.007346	17.622116	18.569443	0.000439	0.000132
RS	2	0.015232	17.622116	19.926079	0.000471	0.000296
RS	3	0.023697	17.622116	21.381235	0.000506	0.000447
RS	4	0.032784	1.816983	221.969303	0.005251	0.004472
RS	5	0.042538	1.816983	236.978702	0.005606	0.004893
RS	6	0.053009	0.895790	511.348806	0.012097	0.010110
RS	7	0.064250	0.895790	541.886937	0.012820	0.010714
RS	8	0.076315	0.570557	897.040251	0.021222	0.017480
RS	9	0.089268	0.570557	940.678220	0.022254	0.019198
RS	10	0.103172	0.444071	1260.550836	0.029822	0.026308
RS	11	0.118097	0.444071	1307.040662	0.030922	0.028714
RS	12	0.134118	0.422228	1420.319115	0.033602	0.031885
RS	13	0.151317	0.422228	1461.907605	0.034586	0.033968
RS	14	0.169779	0.466515	1360.676948	0.032191	0.032177
RS	15	0.189597	0.466515	1398.024396	0.033074	0.033794
RS	16	0.210872	0.570538	1175.930862	0.027820	0.028804
RS	17	0.233709	0.570538	1211.324732	0.028657	0.029964
RS	18	0.258223	0.732503	973.865525	0.023040	0.024277
RS	19	0.284539	0.732503	1007.489198	0.023835	0.025158
RS	20	0.312787	0.946991	807.775374	0.019110	0.020271
RS	21	0.343111	0.946991	839.089647	0.019851	0.021021
RS	22	0.375662	1.209719	683.392565	0.016168	0.017182
RS	23	0.410605	1.209719	712.232346	0.016850	0.017834
RS	24	0.448115	1.512534	594.359888	0.014061	0.014907
RS	25	0.488380	1.512534	620.933960	0.014690	0.015465
RS	26	0.531603	1.834907	535.095392	0.012659	0.013309
RS	27	0.578001	1.834907	559.831199	0.013244	0.013789
RS	28	0.627808	2.138620	502.618273	0.011891	0.012328
RS	29	0.681273	2.138620	526.049657	0.012445	0.012776
RS	30	0.738667	2.379136	494.710513	0.011704	0.011957
RS	31	0.800276	2.379136	517.338947	0.012239	0.012420
RS	32	0.866411	2.527873	508.636940	0.012033	0.012168
RS	33	0.937405	2.527873	530.751593	0.012556	0.012669
RS	34	1.013614	2.584438	540.770436	0.012793	0.012891
RS	35	1.095421	2.584438	562.264779	0.013302	0.013430
RS	36	1.183238	2.572562	585.887902	0.013861	0.014000
RS	37	1.277506	2.572562	606.115493	0.014339	0.014546
RS	38	1.378699	2.526384	636.527580	0.015059	0.015296
RS	39	1.487326	2.526384	654.283851	0.015479	0.015797
RS	40	1.603933	2.477503	683.291105	0.016165	0.016519
RS	41	1.729105	2.477503	697.019477	0.016490	0.016905
RS	42	1.863473	2.448050	716.638350	0.016954	0.017387
RS	43	2.007712	2.448050	724.852714	0.017148	0.017595
RS	44	2.162547	2.446653	730.366089	0.017279	0.017711
RS	45	2.328756	2.446653	732.042737	0.017319	0.017712
RS	46	2.507176	2.469484	723.543114	0.017117	0.017471
RS	47	2.698702	2.469484	718.202306	0.016991	0.017275
RS	48	2.904297	2.506748	698.731433	0.016530	0.016769
RS	49	3.124996	2.506748	686.291985	0.016236	0.016405
RS	50	3.361908	2.549508	659.006241	0.015591	0.015727
RS	51	3.616224	2.549508	639.695446	0.015134	0.015219
RS	52	3.889221	2.592855	606.642420	0.014352	0.014426
RS	53	4.182274	2.592855	581.059284	0.013747	0.013796
RS	54	4.496855	2.660380	538.774778	0.012746	0.012817
RS	55	4.834545	2.660380	508.905213	0.012040	0.012106
RS	56	5.197042	2.660380	476.192406	0.011266	0.011338
RS	57	5.586168	2.660380	441.106601	0.010436	0.010520
RS	58	6.003880	3.193636	341.361399	0.008076	0.008295
RS	59	6.452278	3.193636	318.319541	0.007531	0.007740
RS	60	6.933616	3.193636	293.774789	0.006950	0.007150
RS	61	7.450313	3.193636	268.124698	0.006343	0.006533
RS	62	8.004967	3.193636	241.810130	0.005721	0.005899
RS	63	8.600367	3.193636	1220.618271	0.028877	0.029822
PA	4+25*2+4+6 0.073427474 0.021482287 8.600366683 17.622115753 1.816983326 0.895789629 0.570556939 0.444071488 0.422227634 0.466514829 0.570538008 0.732502859 0.946990822 1.209718534 1.512533876 1.834907115 2.138619531 2.379135814 2.527872944 2.584437929 2.572561763 2.526384409 2.477502937 2.448049558 2.446652630 2.469484376 2.506748226 2.549508120 2.592854879 2.660379766 3.193635786
//
IT	4426
RD	9
LK	-347890.100731
QD	-316.170889 -> -268.015185
RI	0.0022956678
TR	0.071765	0.021969
MT	8.708302
MM	C_pi: 1.727748, n_recomb: 44308.667984
RS	0	0.000000	22.553228	14.202323	0.000321	0.000016
RS	1	0.007367	22.553228	15.244741	0.000344	0.000112
RS	2	0.015277	22.553228	16.363362	0.000369	0.000247
RS	3	0.023770	22.553228	17.563711	0.000396	0.000367
RS	4	0.032888	2.029441	209.040352	0.004718	0.004252
RS	5	0.042678	2.029441	223.345748	0.005041	0.004574
RS	6	0.053189	0.977723	493.664612	0.011141	0.009651
RS	7	0.064475	0.977723	523.795583	0.011822	0.010104
RS	8	0.076592	0.602844	896.876032	0.020242	0.016969
RS	9	0.089601	0.602844	941.784879	0.021255	0.018509
RS	10	0.103570	0.455430	1301.678064	0.029378	0.026088
RS	11	0.118567	0.455430	1350.902169	0.030488	0.028389
RS	12	0.134669	0.424811	1497.243887	0.033791	0.032115
RS	13	0.151957	0.424811	1541.446446	0.034789	0.034150
RS	14	0.170519	0.464802	1448.836494	0.032699	0.032636
RS	15	0.190449	0.464802	1488.287205	0.033589	0.034234
RS	16	0.211847	0.566904	1254.922993	0.028322	0.029229
RS	17	0.234821	0.566904	1292.283674	0.029165	0.030392
RS	18	0.259487	0.729280	1036.624733	0.023396	0.024555
RS	19	0.285971	0.729280	1072.197151	0.024198	0.025448
RS	20	0.314406	0.946854	855.894652	0.019317	0.020403
RS	21	0.344936	0.946854	889.049463	0.020065	0.021168
RS	22	0.377715	1.216163	720.181674	0.016254	0.017201
RS	23	0.412909	1.216163	750.685768	0.016942	0.017867
RS	24	0.450695	1.530132	622.686446	0.014053	0.014842
RS	25	0.491266	1.530132	650.733268	0.014686	0.015412
RS	26	0.534825	1.868200	557.407666	0.012580	0.013182
RS	27	0.581593	1.868200	583.449407	0.013168	0.013673
RS	28	0.631807	2.189397	521.235866	0.011764	0.012164
RS	29	0.685720	2.189397	545.862913	0.012320	0.012619
RS	30	0.743605	2.444118	511.891101	0.011553	0.011775
RS	31	0.805754	2.444118	535.679701	0.012090	0.012240
RS	32	0.872482	2.599564	526.516683	0.011883	0.011986
RS	33	0.944126	2.599564	549.827058	0.012409	0.012485
RS	34	1.021048	2.654535	561.314037	0.012668	0.012725
RS	35	1.103637	2.654535	584.081789	0.013182	0.013259
RS	36	1.192311	2.635333	610.710763	0.013783	0.013865
RS	37	1.287517	2.635333	632.276468	0.014270	0.014408
RS	38	1.389737	2.579988	666.560198	0.015044	0.015206
RS	39	1.499488	2.579988	685.637200	0.015474	0.015707
RS	40	1.617324	2.523456	718.394211	0.016213	0.016477
RS	41	1.743841	2.523456	733.294845	0.016550	0.016869
RS	42	1.879679	2.489868	755.489135	0.017051	0.017386
RS	43	2.025524	2.489868	764.606663	0.017256	0.017606
RS	44	2.182114	2.488322	770.934589	0.017399	0.017736
RS	45	2.350241	2.488322	773.191325	0.017450	0.017754
RS	46	2.530753	2.514198	763.930531	0.017241	0.017509
RS	47	2.724563	2.514198	758.857166	0.017127	0.017334
RS	48	2.932652	2.556337	737.687864	0.016649	0.016817
RS	49	3.156072	2.556337	725.232482	0.016368	0.016475
RS	50	3.395950	2.604561	695.894531	0.015706	0.015786
RS	51	3.653501	2.604561	676.297948	0.015263	0.015301
RS	52	3.930026	2.653286	641.120070	0.014469	0.014500
RS	53	4.226923	2.653286	614.978599	0.013879	0.013892
RS	54	4.545693	2.729008	569.786842	0.012859	0.012896
RS	55	4.887946	2.729008	539.210949	0.012169	0.012205
RS	56	5.255414	2.729008	505.548277	0.011410	0.011454
RS	57	5.649954	2.729008	469.273426	0.010591	0.010650
RS	58	6.073560	3.329899	358.403921	0.008089	0.008278
RS	59	6.528374	3.329899	335.651108	0.007575	0.007758
RS	60	7.016694	3.329899	311.188253	0.007023	0.007200
RS	61	7.540989	3.329899	285.400274	0.006441	0.006610
RS	62	8.103910	3.329899	258.722383	0.005839	0.005999
RS	63	8.708302	3.329899	1347.586313	0.030414	0.031284
PA	4+25*2+4+6 0.071765331 0.021968978 8.708302279 22.553228005 2.029440601 0.977723452 0.602843986 0.455429535 0.424811351 0.464801951 0.566903643 0.729279661 0.946853999 1.216163265 1.530131945 1.868200347 2.189397101 2.444117703 2.599564348 2.654534957 2.635332873 2.579987582 2.523455690 2.489867666 2.488322043 2.514197997 2.556336886 2.604561104 2.653286149 2.729008023 3.329899315
//
IT	4588
RD	10
LK	-347796.063110
QD	-288.056433 -> -245.132315
RI	0.0018055600
TR	0.070218	0.022429
MT	8.809597
MM	C_pi: 1.769358, n_recomb: 46285.929094
RS	0	0.000000	27.702089	12.100650	0.000261	0.000014
RS	1	0.007387	27.702089	12.992001	0.000281	0.000097
RS	2	0.015319	27.702089	13.948814	0.000301	0.000212
RS	3	0.023837	27.702089	14.975866	0.000324	0.000311
RS	4	0.032984	2.224885	199.785133	0.004316	0.004081
RS	5	0.042807	2.224885	213.586929	0.004615	0.004330
RS	6	0.053356	1.059013	478.226523	0.010332	0.009236
RS	7	0.064684	1.059013	507.953818	0.010974	0.009574
RS	8	0.076848	0.635277	894.992454	0.019336	0.016477
RS	9	0.089911	0.635277	940.971385	0.020330	0.017865
RS	10	0.103939	0.467042	1337.875406	0.028905	0.025837
RS	11	0.119004	0.467042	1389.694429	0.030024	0.028044
RS	12	0.135181	0.427932	1568.930789	0.033896	0.032280
RS	13	0.152552	0.427932	1615.714900	0.034907	0.034273
RS	14	0.171208	0.463891	1532.933878	0.033119	0.033033
RS	15	0.191241	0.463891	1574.461419	0.034016	0.034612
RS	16	0.212753	0.564180	1331.124076	0.028759	0.029611
RS	17	0.235855	0.564180	1370.406662	0.029607	0.030776
RS	18	0.260664	0.726827	1097.469678	0.023711	0.024811
RS	19	0.287304	0.726827	1134.943065	0.024520	0.025714
RS	20	0.315913	0.947062	902.652750	0.019502	0.020531
RS	21	0.346635	0.947062	937.604739	0.020257	0.021306
RS	22	0.379626	1.222208	755.968433	0.016333	0.017226
RS	23	0.415054	1.222208	788.098172	0.017027	0.017903
RS	24	0.453099	1.546331	650.223865	0.014048	0.014788
RS	25	0.493955	1.546331	679.707255	0.014685	0.015368
RS	26	0.537828	1.899043	579.039515	0.012510	0.013072
RS	27	0.584941	1.899043	606.350712	0.013100	0.013570
RS	28	0.635535	2.236938	539.196656	0.011649	0.012017
RS	29	0.689867	2.236938	564.980360	0.012206	0.012477
RS	30	0.748211	2.505545	528.363426	0.011415	0.011611
RS	31	0.810865	2.505545	553.269778	0.011953	0.012075
RS	32	0.878147	2.667795	543.577289	0.011744	0.011818
RS	33	0.950399	2.667795	568.038766	0.012272	0.012314
RS	34	1.027988	2.721540	580.886578	0.012550	0.012569
RS	35	1.111308	2.721540	604.884576	0.013068	0.013099
RS	36	1.200782	2.695460	634.415922	0.013706	0.013736
RS	37	1.296866	2.695460	657.283837	0.014201	0.014277
RS	38	1.400047	2.631354	695.374855	0.015023	0.015117
RS	39	1.510850	2.631354	715.749473	0.015464	0.015620
RS	40	1.629837	2.567426	752.252745	0.016252	0.016434
RS	41	1.757613	2.567426	768.317720	0.016599	0.016832
RS	42	1.894828	2.529734	793.137167	0.017136	0.017383
RS	43	2.042178	2.529734	803.163626	0.017352	0.017613
RS	44	2.200412	2.527846	810.381047	0.017508	0.017759
RS	45	2.370334	2.527846	813.234058	0.017570	0.017792
RS	46	2.552808	2.556410	803.292056	0.017355	0.017547
RS	47	2.748761	2.556410	798.509663	0.017252	0.017391
RS	48	2.959188	2.602985	775.720756	0.016759	0.016865
RS	49	3.185158	2.602985	763.277845	0.016490	0.016543
RS	50	3.427820	2.656218	731.964747	0.015814	0.015845
RS	51	3.688406	2.656218	712.113856	0.015385	0.015381
RS	52	3.968241	2.709887	674.883289	0.014581	0.014575
RS	53	4.268746	2.709887	648.217318	0.014005	0.013986
RS	54	4.591448	2.793291	600.174637	0.012967	0.012974
RS	55	4.937987	2.793291	568.927731	0.012292	0.012303
RS	56	5.310123	2.793291	534.356841	0.011545	0.011567
RS	57	5.709748	2.793291	496.940149	0.010736	0.010775
RS	58	6.138891	3.460939	374.821074	0.008098	0.008263
RS	59	6.599734	3.460939	352.388888	0.007613	0.007775
RS	60	7.094617	3.460939	328.054636	0.007088	0.007245
RS	61	7.626055	3.460939	302.189298	0.006529	0.006681
RS	62	8.196749	3.460939	275.220332	0.005946	0.006091
RS	63	8.809597	3.460939	1475.634782	0.031881	0.032699
PA	4+25*2+4+6 0.070218493 0.022428638 8.809596952 27.702089075 2.224884694 1.059012910 0.635277344 0.467042037 0.427932081 0.463891032 0.564179891 0.726827345 0.947062364 1.222208266 1.546331052 1.899043462 2.236938130 2.505544873 2.667795177 2.721540335 2.695459849 2.631353540 2.567425855 2.529733530 2.527846357 2.556409965 2.602985129 2.656217593 2.709886750 2.793290567 3.460939497
//
IT	4491
RD	11
LK	-347712.200359
QD	-263.124907 -> -224.746749
RI	0.0014633382
TR	0.068776	0.022862
MT	8.905273
MM	C_pi: 1.809237, n_recomb: 48204.657244
RS	0	0.000000	32.855070	10.643392	0.000221	0.000012
RS	1	0.007405	32.855070	11.429847	0.000237	0.000087
RS	2	0.015358	32.855070	12.274282	0.000255	0.000187
RS	3	0.023900	32.855070	13.180951	0.000273	0.000272
RS	4	0.033075	2.400376	193.370002	0.004011	0.003950
RS	5	0.042928	2.400376	206.830582	0.004291	0.004145
RS	6	0.053512	1.139420	464.692735	0.009640	0.008859
RS	7	0.064879	1.139420	494.032239	0.010249	0.009109
RS	8	0.077088	0.667825	891.820098	0.018501	0.016005
RS	9	0.090201	0.667825	938.698673	0.019473	0.017262
RS	10	0.104286	0.478810	1369.911351	0.028419	0.025564
RS	11	0.119412	0.478810	1424.190679	0.029545	0.027687
RS	12	0.135660	0.431418	1636.053425	0.033940	0.032394
RS	13	0.153110	0.431418	1685.382649	0.034963	0.034350
RS	14	0.171852	0.463537	1613.498843	0.033472	0.033380
RS	15	0.191982	0.463537	1657.076241	0.034376	0.034943
RS	16	0.213603	0.562082	1404.927892	0.029145	0.029960
RS	17	0.236825	0.562082	1446.089090	0.029999	0.031125
RS	18	0.261766	0.724875	1156.675787	0.023995	0.025051
RS	19	0.288554	0.724875	1196.004524	0.024811	0.025960
RS	20	0.317326	0.947415	948.236105	0.019671	0.020654
RS	21	0.348228	0.947415	984.944081	0.020433	0.021438
RS	22	0.381418	1.227781	790.871121	0.016407	0.017256
RS	23	0.417067	1.227781	824.589834	0.017106	0.017941
RS	24	0.455354	1.561228	677.042507	0.014045	0.014745
RS	25	0.496477	1.561228	707.928116	0.014686	0.015332
RS	26	0.540645	1.927745	600.019505	0.012447	0.012974
RS	27	0.588084	1.927745	628.565264	0.013040	0.013479
RS	28	0.639035	2.281725	556.507968	0.011545	0.011884
RS	29	0.693760	2.281725	583.410908	0.012103	0.012348
RS	30	0.752536	2.564008	544.128023	0.011288	0.011459
RS	31	0.815665	2.564008	570.111410	0.011827	0.011924
RS	32	0.883468	2.733242	559.812410	0.011613	0.011662
RS	33	0.956292	2.733242	585.381932	0.012144	0.012155
RS	34	1.034509	2.786147	599.480739	0.012436	0.012421
RS	35	1.118517	2.786147	624.667135	0.012959	0.012948
RS	36	1.208746	2.753632	656.987911	0.013629	0.013612
RS	37	1.305656	2.753632	681.123188	0.014130	0.014150
RS	38	1.409743	2.681139	722.946982	0.014997	0.015030
RS	39	1.521536	2.681139	744.597383	0.015447	0.015533
RS	40	1.641608	2.610027	784.837422	0.016281	0.016388
RS	41	1.770571	2.610027	802.060972	0.016639	0.016793
RS	42	1.909083	2.568243	829.554311	0.017209	0.017376
RS	43	2.057852	2.568243	840.498893	0.017436	0.017618
RS	44	2.217637	2.565813	848.692485	0.017606	0.017779
RS	45	2.389254	2.565813	852.162060	0.017678	0.017828
RS	46	2.573579	2.596720	841.635386	0.017460	0.017583
RS	47	2.771552	2.596720	837.171473	0.017367	0.017444
RS	48	2.984185	2.647308	812.859758	0.016863	0.016912
RS	49	3.212564	2.647308	800.460743	0.016605	0.016609
RS	50	3.457853	2.705108	767.265032	0.015917	0.015904
RS	51	3.721306	2.705108	747.192784	0.015500	0.015459
RS	52	4.004266	2.763300	707.993086	0.014687	0.014648
RS	53	4.308180	2.763300	680.835945	0.014124	0.014077
RS	54	4.634597	2.853867	630.011652	0.013070	0.013051
RS	55	4.985186	2.853867	598.125484	0.012408	0.012397
RS	56	5.361734	2.853867	562.683566	0.011673	0.011676
RS	57	5.766166	2.853867	524.166989	0.010874	0.010895
RS	58	6.200545	3.587211	390.710012	0.008105	0.008250
RS	59	6.667088	3.587211	368.620047	0.007647	0.007791
RS	60	7.168179	3.587211	344.449283	0.007146	0.007287
RS	61	7.706374	3.587211	318.553892	0.006608	0.006746
RS	62	8.284422	3.587211	291.352034	0.006044	0.006177
RS	63	8.905273	3.587211	1604.628133	0.033288	0.034067
PA	4+25*2+4+6 0.068775506 0.022862334 8.905273079 32.855070332 2.400375802 1.139420351 0.667825299 0.478809664 0.431417730 0.463536669 0.562081520 0.724875416 0.947414608 1.227780945 1.561228433 1.927745284 2.281724850 2.564008128 2.733242377 2.786146603 2.753632319 2.681138604 2.610027099 2.568242523 2.565813437 2.596719568 2.647308382 2.705108340 2.763299760 2.853867414 3.587211106
//
IT	4782
RD	12
LK	-347637.188180
QD	-240.932859 -> -206.529709
RI	0.0012194772
TR	0.067428	0.023272
MT	8.995823
MM	C_pi: 1.847559, n_recomb: 50067.499544
RS	0	0.000000	37.813986	9.619570	0.000192	0.000011
RS	1	0.007422	37.813986	10.332345	0.000206	0.000079
RS	2	0.015395	37.813986	11.097839	0.000222	0.000168
RS	3	0.023959	37.813986	11.919939	0.000238	0.000243
RS	4	0.033159	2.554525	189.175367	0.003778	0.003850
RS	5	0.043042	2.554525	202.426134	0.004043	0.004004
RS	6	0.053658	1.218814	452.745863	0.009043	0.008514
RS	7	0.065063	1.218814	481.717836	0.009621	0.008696
RS	8	0.077314	0.700481	887.632619	0.017729	0.015551
RS	9	0.090474	0.700481	935.263410	0.018680	0.016697
RS	10	0.104610	0.490677	1398.324537	0.027929	0.025276
RS	11	0.119796	0.490677	1454.933390	0.029059	0.027323
RS	12	0.136109	0.435150	1699.117280	0.033937	0.032468
RS	13	0.153633	0.435150	1750.950858	0.034972	0.034391
RS	14	0.172457	0.463577	1690.898843	0.033772	0.033686
RS	15	0.192679	0.463577	1736.497691	0.034683	0.035234
RS	16	0.214401	0.560421	1476.599575	0.029492	0.030281
RS	17	0.237735	0.560421	1519.596511	0.030351	0.031446
RS	18	0.262802	0.723245	1214.430962	0.024256	0.025277
RS	19	0.289728	0.723245	1255.570341	0.025078	0.026193
RS	20	0.318653	0.947776	992.777104	0.019829	0.020775
RS	21	0.349725	0.947776	1031.200962	0.020596	0.021565
RS	22	0.383103	1.232837	824.974180	0.016477	0.017289
RS	23	0.418959	1.232837	860.246308	0.017182	0.017981
RS	24	0.457475	1.574908	703.190374	0.014045	0.014710
RS	25	0.498850	1.574908	735.444911	0.014689	0.015304
RS	26	0.543296	1.954498	620.380355	0.012391	0.012888
RS	27	0.591041	1.954498	650.126991	0.012985	0.013398
RS	28	0.642329	2.324047	573.191591	0.011448	0.011763
RS	29	0.697424	2.324047	601.177662	0.012007	0.012230
RS	30	0.756608	2.619871	559.200612	0.011169	0.011319
RS	31	0.820184	2.619871	586.221642	0.011709	0.011783
RS	32	0.888479	2.796284	575.241047	0.011489	0.011515
RS	33	0.961842	2.796284	601.876783	0.012021	0.012006
RS	34	1.040651	2.848731	617.115925	0.012326	0.012281
RS	35	1.125309	2.848731	643.449633	0.012852	0.012804
RS	36	1.216250	2.810203	678.443157	0.013551	0.013492
RS	37	1.313940	2.810203	703.811071	0.014057	0.014029
RS	38	1.418881	2.729650	749.288852	0.014966	0.014942
RS	39	1.531610	2.729650	772.192860	0.015423	0.015448
RS	40	1.652706	2.651541	816.151669	0.016301	0.016341
RS	41	1.782790	2.651541	834.527764	0.016668	0.016751
RS	42	1.922529	2.605659	864.741430	0.017272	0.017365
RS	43	2.072638	2.605659	876.613446	0.017509	0.017618
RS	44	2.233889	2.602501	885.871027	0.017694	0.017796
RS	45	2.407107	2.602501	889.978025	0.017776	0.017859
RS	46	2.593181	2.635420	878.972310	0.017556	0.017616
RS	47	2.793066	2.635420	874.854792	0.017474	0.017495
RS	48	3.007785	2.689622	849.126789	0.016960	0.016958
RS	49	3.238441	2.689622	836.802981	0.016713	0.016673
RS	50	3.486216	2.751569	801.825753	0.016015	0.015963
RS	51	3.752381	2.751569	781.564192	0.015610	0.015536
RS	52	4.038300	2.813874	740.486315	0.014790	0.014721
RS	53	4.345439	2.813874	712.869273	0.014238	0.014166
RS	54	4.675374	2.911094	659.340739	0.013169	0.013128
RS	55	5.029797	2.911094	626.843383	0.012520	0.012489
RS	56	5.410524	2.911094	590.563483	0.011795	0.011781
RS	57	5.819508	2.911094	550.984459	0.011005	0.011011
RS	58	6.258846	3.708894	406.135135	0.008112	0.008238
RS	59	6.730792	3.708894	384.401491	0.007678	0.007805
RS	60	7.237765	3.708894	360.420161	0.007199	0.007326
RS	61	7.782365	3.708894	334.531979	0.006682	0.006807
RS	62	8.367384	3.708894	307.144669	0.006135	0.006256
RS	63	8.995823	3.708894	1734.345352	0.034640	0.035388
PA	4+25*2+4+6 0.067427992 0.023271902 8.995822568 37.813985558 2.554524958 1.218814318 0.700480767 0.490677324 0.435150241 0.463576676 0.560421128 0.723245342 0.947776243 1.232837490 1.574908106 1.954498279 2.324047397 2.619871212 2.796284207 2.848730717 2.810203085 2.729650015 2.651540572 2.605659362 2.602500564 2.635419896 2.689621852 2.751569110 2.813873572 2.911094399 3.708893975
//
IT	4157
RD	13
LK	-347569.920248
QD	-221.111812 -> -190.201099
RI	0.0010427438
TR	0.066168	0.023659
MT	9.081613
MM	C_pi: 1.884428, n_recomb: 51876.065050
RS	0	0.000000	42.419547	8.897264	0.000172	0.000011
RS	1	0.007438	42.419547	9.558166	0.000184	0.000074
RS	2	0.015429	42.419547	10.268091	0.000198	0.000155
RS	3	0.024014	42.419547	11.030666	0.000213	0.000222
RS	4	0.033239	2.686827	186.761230	0.003600	0.003776
RS	5	0.043149	2.686827	199.910478	0.003854	0.003900
RS	6	0.053796	1.297068	442.132043	0.008523	0.008199
RS	7	0.065235	1.297068	470.758278	0.009075	0.008329
RS	8	0.077525	0.733254	882.603195	0.017014	0.015116
RS	9	0.090729	0.733254	930.856417	0.017944	0.016167
RS	10	0.104915	0.502616	1423.502415	0.027440	0.024979
RS	11	0.120157	0.502616	1482.313048	0.028574	0.026957
RS	12	0.136532	0.439053	1758.478741	0.033898	0.032510
RS	13	0.154125	0.439053	1812.771808	0.034944	0.034404
RS	14	0.173026	0.463897	1765.402698	0.034031	0.033959
RS	15	0.193334	0.463897	1812.992334	0.034949	0.035493
RS	16	0.215151	0.559069	1546.321706	0.029808	0.030580
RS	17	0.238592	0.559069	1591.110974	0.030671	0.031744
RS	18	0.263776	0.721813	1270.866079	0.024498	0.025493
RS	19	0.290833	0.721813	1313.771332	0.025325	0.026413
RS	20	0.319903	0.948061	1036.362560	0.019978	0.020894
RS	21	0.351135	0.948061	1076.462412	0.020751	0.021689
RS	22	0.384690	1.237356	858.334485	0.016546	0.017327
RS	23	0.420740	1.237356	895.124859	0.017255	0.018025
RS	24	0.459472	1.587424	728.707888	0.014047	0.014682
RS	25	0.501085	1.587424	762.298665	0.014695	0.015281
RS	26	0.545793	1.979438	640.149786	0.012340	0.012810
RS	27	0.593827	1.979438	671.064390	0.012936	0.013325
RS	28	0.645433	2.364104	589.268993	0.011359	0.011652
RS	29	0.700877	2.364104	618.303016	0.011919	0.012121
RS	30	0.760445	2.673354	573.604420	0.011057	0.011188
RS	31	0.824444	2.673354	601.624740	0.011597	0.011653
RS	32	0.893203	2.857149	589.888433	0.011371	0.011377
RS	33	0.967077	2.857149	617.549398	0.011904	0.011865
RS	34	1.046445	2.909510	633.818832	0.012218	0.012148
RS	35	1.131716	2.909510	661.259053	0.012747	0.012667
RS	36	1.223330	2.865347	698.810478	0.013471	0.013376
RS	37	1.321757	2.865347	725.375761	0.013983	0.013910
RS	38	1.427506	2.777044	774.419882	0.014928	0.014856
RS	39	1.541120	2.777044	798.553981	0.015393	0.015363
RS	40	1.663185	2.692104	846.204416	0.016312	0.016292
RS	41	1.794328	2.692104	865.725329	0.016688	0.016708
RS	42	1.935226	2.642114	898.700298	0.017324	0.017352
RS	43	2.086604	2.642114	911.507399	0.017571	0.017615
RS	44	2.249241	2.638044	921.916759	0.017772	0.017809
RS	45	2.423975	2.638044	926.680443	0.017863	0.017886
RS	46	2.611705	2.672673	915.303146	0.017644	0.017648
RS	47	2.813398	2.672673	911.558408	0.017572	0.017542
RS	48	3.030094	2.730116	884.524084	0.017051	0.017002
RS	49	3.262906	2.730116	872.305228	0.016815	0.016734
RS	50	3.513035	2.795814	835.652284	0.016109	0.016020
RS	51	3.781769	2.795814	815.231638	0.015715	0.015609
RS	52	4.070490	2.861852	772.367786	0.014889	0.014792
RS	53	4.380686	2.861852	744.320348	0.014348	0.014253
RS	54	4.713955	2.965226	688.172459	0.013266	0.013203
RS	55	5.072011	2.965226	655.089292	0.012628	0.012579
RS	56	5.456699	2.965226	618.001566	0.011913	0.011883
RS	57	5.870000	2.965226	577.394532	0.011130	0.011122
RS	58	6.314042	3.826108	421.131058	0.008118	0.008228
RS	59	6.791111	3.826108	399.762805	0.007706	0.007819
RS	60	7.303663	3.826108	375.990670	0.007248	0.007362
RS	61	7.854339	3.826108	350.139853	0.006750	0.006863
RS	62	8.445974	3.826108	322.606822	0.006219	0.006331
RS	63	9.081613	3.826108	1864.489434	0.035941	0.036662
PA	4+25*2+4+6 0.066168378 0.023659151 9.081613418 42.419546639 2.686826848 1.297068498 0.733254344 0.502615571 0.439053444 0.463897199 0.559069480 0.721813441 0.948061414 1.237356391 1.587423850 1.979437995 2.364104111 2.673354186 2.857148649 2.909510101 2.865347146 2.777043822 2.692103548 2.642113585 2.638044397 2.672672506 2.730116195 2.795814074 2.861852208 2.965225795 3.826108062
//
IT	4542
RD	14
LK	-347509.460285
QD	-203.353134 -> -175.522952
RI	0.0009134831
TR	0.064989	0.024026
MT	9.163009
MM	C_pi: 1.919923, n_recomb: 53631.471256
RS	0	0.000000	46.551163	8.392640	0.000156	0.000010
RS	1	0.007453	46.551163	9.017477	0.000168	0.000070
RS	2	0.015461	46.551163	9.688782	0.000181	0.000145
RS	3	0.024067	46.551163	10.410000	0.000194	0.000206
RS	4	0.033313	2.797653	185.798235	0.003464	0.003723
RS	5	0.043249	2.797653	198.936187	0.003709	0.003825
RS	6	0.053925	1.374109	432.635324	0.008067	0.007908
RS	7	0.065397	1.374109	460.937031	0.008595	0.007999
RS	8	0.077724	0.766140	876.881745	0.016350	0.014700
RS	9	0.090970	0.766140	925.642952	0.017259	0.015668
RS	10	0.105203	0.514596	1445.781790	0.026958	0.024677
RS	11	0.120496	0.514596	1506.669705	0.028093	0.026592
RS	12	0.136930	0.443071	1814.429349	0.033831	0.032526
RS	13	0.154588	0.443071	1871.133093	0.034889	0.034393
RS	14	0.173562	0.464421	1837.199906	0.034256	0.034204
RS	15	0.193951	0.464421	1886.747447	0.035180	0.035725
RS	16	0.215859	0.557938	1614.218542	0.030098	0.030860
RS	17	0.239399	0.557938	1660.755912	0.030966	0.032023
RS	18	0.264694	0.720499	1326.066916	0.024726	0.025700
RS	19	0.291875	0.720499	1370.692848	0.025558	0.026624
RS	20	0.321081	0.948219	1079.049853	0.020120	0.021011
RS	21	0.352464	0.948219	1120.785648	0.020898	0.021811
RS	22	0.386186	1.241337	890.990216	0.016613	0.017367
RS	23	0.422421	1.241337	929.263728	0.017327	0.018070
RS	24	0.461357	1.598848	753.617134	0.014052	0.014661
RS	25	0.503194	1.598848	788.511672	0.014702	0.015265
RS	26	0.548150	2.002699	659.344457	0.012294	0.012741
RS	27	0.596456	2.002699	691.394564	0.012892	0.013260
RS	28	0.648363	2.402058	604.759497	0.011276	0.011550
RS	29	0.704138	2.402058	634.807051	0.011836	0.012021
RS	30	0.764069	2.724639	587.359991	0.010952	0.011066
RS	31	0.828468	2.724639	616.342095	0.011492	0.011530
RS	32	0.897666	2.916010	603.780042	0.011258	0.011247
RS	33	0.972021	2.916010	632.425976	0.011792	0.011733
RS	34	1.051918	2.968634	649.619696	0.012113	0.012019
RS	35	1.137770	2.968634	678.125853	0.012644	0.012536
RS	36	1.230020	2.919202	718.116257	0.013390	0.013262
RS	37	1.329146	2.919202	745.842984	0.013907	0.013796
RS	38	1.435659	2.823423	798.363074	0.014886	0.014770
RS	39	1.550111	2.823423	823.702190	0.015359	0.015278
RS	40	1.673093	2.731795	875.010968	0.016315	0.016241
RS	41	1.805240	2.731795	895.666767	0.016700	0.016663
RS	42	1.947237	2.677689	931.434585	0.017367	0.017336
RS	43	2.099816	2.677689	945.182119	0.017624	0.017608
RS	44	2.263767	2.672542	956.827587	0.017841	0.017820
RS	45	2.439937	2.672542	962.264973	0.017942	0.017909
RS	46	2.629237	2.708602	950.621883	0.017725	0.017676
RS	47	2.832645	2.708602	947.274253	0.017663	0.017585
RS	48	3.051213	2.768940	919.046139	0.017136	0.017044
RS	49	3.286071	2.768940	906.959901	0.016911	0.016792
RS	50	3.538433	2.838023	868.737512	0.016198	0.016075
RS	51	3.809603	2.838023	848.186183	0.015815	0.015680
RS	52	4.100983	2.907437	803.630940	0.014984	0.014862
RS	53	4.414079	2.907437	775.180766	0.014454	0.014336
RS	54	4.750511	3.016489	716.501803	0.013360	0.013276
RS	55	5.112016	3.016489	682.856294	0.012732	0.012665
RS	56	5.500465	3.016489	644.988905	0.012026	0.011981
RS	57	5.917864	3.016489	603.386287	0.011251	0.011228
RS	58	6.366371	3.938979	435.718284	0.008124	0.008219
RS	59	6.848306	3.938979	414.720843	0.007733	0.007831
RS	60	7.366159	3.938979	391.173029	0.007294	0.007395
RS	61	7.922607	3.938979	365.384295	0.006813	0.006916
RS	62	8.520526	3.938979	337.739273	0.006297	0.006400
RS	63	9.163009	3.938979	1994.739805	0.037193	0.037890
PA	4+25*2+4+6 0.064989451 0.024025650 9.163008570 46.551162851 2.797653306 1.374108907 0.766140359 0.514595985 0.443070586 0.464420566 0.557938093 0.720498645 0.948218735 1.241336649 1.598847629 2.002699189 2.402057801 2.724639476 2.916009547 2.968633596 2.919202067 2.823422522 2.731795397 2.677689138 2.672541529 2.708601543 2.768939747 2.838022874 2.907436558 3.016488528 3.938978507
//
IT	4504
RD	15
LK	-347455.007942
QD	-187.396914 -> -162.293168
RI	0.0008184321
TR	0.063885	0.024373
MT	9.240187
MM	C_pi: 1.954093, n_recomb: 55334.883704
RS	0	0.000000	50.131591	8.050175	0.000145	0.000010
RS	1	0.007467	50.131591	8.650769	0.000156	0.000067
RS	2	0.015492	50.131591	9.296129	0.000168	0.000138
RS	3	0.024116	50.131591	9.989585	0.000181	0.000195
RS	4	0.033383	2.888047	186.033963	0.003362	0.003689
RS	5	0.043343	2.888047	199.236433	0.003601	0.003774
RS	6	0.054047	1.449904	424.073614	0.007664	0.007640
RS	7	0.065550	1.449904	452.070215	0.008170	0.007701
RS	8	0.077911	0.799139	870.580182	0.015733	0.014301
RS	9	0.091196	0.799139	919.747584	0.016621	0.015197
RS	10	0.105473	0.526602	1465.431624	0.026483	0.024372
RS	11	0.120816	0.526602	1528.275525	0.027619	0.026228
RS	12	0.137304	0.447162	1867.202741	0.033744	0.032520
RS	13	0.155024	0.447162	1926.265086	0.034811	0.034362
RS	14	0.174067	0.465090	1906.440537	0.034453	0.034426
RS	15	0.194532	0.465090	1957.911167	0.035383	0.035935
RS	16	0.216525	0.556964	1680.383138	0.030368	0.031125
RS	17	0.240160	0.556964	1728.623697	0.031239	0.032285
RS	18	0.265560	0.719247	1380.092264	0.024941	0.025899
RS	19	0.292857	0.719247	1426.393325	0.025777	0.026826
RS	20	0.322192	0.948220	1120.878524	0.020256	0.021127
RS	21	0.353717	0.948220	1164.210025	0.021039	0.021931
RS	22	0.387597	1.244789	922.970048	0.016680	0.017411
RS	23	0.424006	1.244789	962.691604	0.017398	0.018118
RS	24	0.463134	1.609234	777.942403	0.014059	0.014645
RS	25	0.505184	1.609234	814.108514	0.014712	0.015253
RS	26	0.550373	2.024380	677.985793	0.012252	0.012679
RS	27	0.598937	2.024380	711.139494	0.012852	0.013201
RS	28	0.651127	2.438037	619.683742	0.011199	0.011455
RS	29	0.707215	2.438037	650.711169	0.011760	0.011928
RS	30	0.767490	2.773847	600.494176	0.010852	0.010952
RS	31	0.832266	2.773847	630.401525	0.011392	0.011415
RS	32	0.901880	2.972968	616.948830	0.011149	0.011123
RS	33	0.976691	2.972968	646.540356	0.011684	0.011607
RS	34	1.057088	3.026177	664.556846	0.012010	0.011896
RS	35	1.143489	3.026177	694.088773	0.012543	0.012411
RS	36	1.236342	2.971802	736.404246	0.013308	0.013152
RS	37	1.336127	2.971802	765.256048	0.013830	0.013684
RS	38	1.443364	2.868805	821.157006	0.014840	0.014684
RS	39	1.558609	2.868805	847.674559	0.015319	0.015194
RS	40	1.682458	2.770627	902.600295	0.016312	0.016189
RS	41	1.815556	2.770627	924.378737	0.016705	0.016616
RS	42	1.958593	2.712393	962.964877	0.017402	0.017317
RS	43	2.112309	2.712393	977.655404	0.017668	0.017598
RS	44	2.277505	2.706018	990.614257	0.017902	0.017827
RS	45	2.455035	2.706018	996.739547	0.018013	0.017929
RS	46	2.645822	2.743252	984.935037	0.017800	0.017703
RS	47	2.850855	2.743252	982.005968	0.017747	0.017625
RS	48	3.071198	2.806168	952.693773	0.017217	0.017084
RS	49	3.307994	2.806168	940.765232	0.017001	0.016847
RS	50	3.562472	2.878296	901.079203	0.016284	0.016130
RS	51	3.835952	2.878296	880.423235	0.015911	0.015748
RS	52	4.129853	2.950750	834.271240	0.015077	0.014929
RS	53	4.445700	2.950750	805.443866	0.014556	0.014417
RS	54	4.785131	3.065027	744.324626	0.013451	0.013348
RS	55	5.149908	3.065027	710.138165	0.012833	0.012750
RS	56	5.541923	3.065027	671.517169	0.012136	0.012075
RS	57	5.963211	3.065027	628.949324	0.011366	0.011331
RS	58	6.415956	4.047564	449.913122	0.008131	0.008210
RS	59	6.902508	4.047564	429.288995	0.007758	0.007843
RS	60	7.425392	4.047564	405.976861	0.007337	0.007427
RS	61	7.987320	4.047564	380.270452	0.006872	0.006965
RS	62	8.591207	4.047564	352.542170	0.006371	0.006465
RS	63	9.240187	4.047564	2124.800719	0.038399	0.039073
PA	4+25*2+4+6 0.063885458 0.024373131 9.240187231 50.131591245 2.888046843 1.449904161 0.799138632 0.526601863 0.447162090 0.465090461 0.556963834 0.719247397 0.948219639 1.244788996 1.609234430 2.024380155 2.438037378 2.773847030 2.972968420 3.026177315 2.971802359 2.868804706 2.770626546 2.712393151 2.706017879 2.743251565 2.806167867 2.878296331 2.950749648 3.065027352 4.047564207
//
IT	4698
RD	16
LK	-347405.875300
QD	-173.022028 -> -150.338531
RI	0.0007483129
TR	0.062851	0.024703
MT	9.313372
MM	C_pi: 1.986986, n_recomb: 56987.401241
RS	0	0.000000	53.156552	7.827205	0.000137	0.000009
RS	1	0.007480	53.156552	8.412290	0.000148	0.000065
RS	2	0.015520	53.156552	9.041075	0.000159	0.000133
RS	3	0.024162	53.156552	9.716821	0.000171	0.000186
RS	4	0.033450	2.959516	187.271256	0.003286	0.003670
RS	5	0.043432	2.959516	200.602472	0.003520	0.003742
RS	6	0.054161	1.524405	416.309649	0.007305	0.007391
RS	7	0.065693	1.524405	444.019239	0.007792	0.007431
RS	8	0.078088	0.832233	863.807760	0.015158	0.013920
RS	9	0.091410	0.832233	913.291280	0.016026	0.014753
RS	10	0.105728	0.538614	1482.703977	0.026018	0.024067
RS	11	0.121117	0.538614	1547.386346	0.027153	0.025868
RS	12	0.137657	0.451299	1917.001391	0.033639	0.032497
RS	13	0.155435	0.451299	1978.367588	0.034716	0.034317
RS	14	0.174543	0.465866	1973.248440	0.034626	0.034627
RS	15	0.195080	0.465866	2026.605668	0.035562	0.036125
RS	16	0.217153	0.556104	1744.881576	0.030619	0.031375
RS	17	0.240877	0.556104	1794.779956	0.031494	0.032533
RS	18	0.266376	0.718029	1432.976967	0.025146	0.026092
RS	19	0.293783	0.718029	1480.907399	0.025987	0.027021
RS	20	0.323239	0.948050	1161.879192	0.020388	0.021241
RS	21	0.354899	0.948050	1206.766035	0.021176	0.022049
RS	22	0.388927	1.247740	954.291751	0.016746	0.017456
RS	23	0.425501	1.247740	995.426253	0.017467	0.018167
RS	24	0.464811	1.618657	801.697288	0.014068	0.014633
RS	25	0.507061	1.618657	839.102979	0.014724	0.015245
RS	26	0.552471	2.044594	696.087476	0.012215	0.012623
RS	27	0.601279	2.044594	730.313310	0.012815	0.013147
RS	28	0.653737	2.472172	634.059562	0.011126	0.011367
RS	29	0.710120	2.472172	666.033950	0.011687	0.011841
RS	30	0.770720	2.821100	613.030877	0.010757	0.010844
RS	31	0.835854	2.821100	643.827887	0.011298	0.011307
RS	32	0.905859	3.028137	629.423735	0.011045	0.011005
RS	33	0.981102	3.028137	659.922375	0.011580	0.011487
RS	34	1.061972	3.082217	678.667393	0.011909	0.011778
RS	35	1.148893	3.082217	709.185488	0.012445	0.012290
RS	36	1.242315	3.023192	753.716308	0.013226	0.013045
RS	37	1.342725	3.023192	783.656608	0.013751	0.013576
RS	38	1.450647	2.913213	842.841767	0.014790	0.014600
RS	39	1.566642	2.913213	870.509953	0.015275	0.015111
RS	40	1.691313	2.808607	929.006112	0.016302	0.016135
RS	41	1.825311	2.808607	951.892823	0.016704	0.016567
RS	42	1.969332	2.746235	993.316176	0.017430	0.017295
RS	43	2.124126	2.746235	1008.949562	0.017705	0.017585
RS	44	2.290500	2.738502	1023.291206	0.017956	0.017833
RS	45	2.469319	2.738502	1030.115813	0.018076	0.017946
RS	46	2.661514	2.776672	1018.250593	0.017868	0.017727
RS	47	2.868087	2.776672	1015.758751	0.017824	0.017663
RS	48	3.090112	2.841875	985.469823	0.017293	0.017123
RS	49	3.328745	2.841875	973.721416	0.017087	0.016899
RS	50	3.585229	2.916735	932.675243	0.016366	0.016182
RS	51	3.860899	2.916735	911.938382	0.016002	0.015814
RS	52	4.157190	2.991918	864.282500	0.015166	0.014995
RS	53	4.475645	2.991918	835.101575	0.014654	0.014495
RS	54	4.817922	3.110993	771.634186	0.013540	0.013419
RS	55	5.185802	3.110993	736.926488	0.012931	0.012831
RS	56	5.581202	3.110993	697.576246	0.012241	0.012166
RS	57	6.006178	3.110993	654.071870	0.011477	0.011429
RS	58	6.462945	4.151964	463.727295	0.008137	0.008203
RS	59	6.953880	4.151964	443.476837	0.007782	0.007855
RS	60	7.481539	4.151964	420.408843	0.007377	0.007456
RS	61	8.048668	4.151964	394.801447	0.006928	0.007011
RS	62	8.658222	4.151964	367.014582	0.006440	0.006526
RS	63	9.313372	4.151964	2254.394931	0.039560	0.040213
PA	4+25*2+4+6 0.062850776 0.024703057 9.313371964 53.156551740 2.959515657 1.524404614 0.832233224 0.538614270 0.451298519 0.465865778 0.556103617 0.718028503 0.948049632 1.247739591 1.618656632 2.044593530 2.472172077 2.821099535 3.028136591 3.082217421 3.023191541 2.913212554 2.808606612 2.746235466 2.738501933 2.776672137 2.841874668 2.916735340 2.991917853 3.110993218 4.151963578
//
IT	4376
RD	17
LK	-347361.465978
QD	-160.039719 -> -139.510504
RI	0.0006969752
TR	0.061880	0.025017
MT	9.382793
MM	C_pi: 2.018638, n_recomb: 58589.764298
RS	0	0.000000	55.617161	7.698863	0.000131	0.000009
RS	1	0.007493	55.617161	8.275382	0.000141	0.000063
RS	2	0.015547	55.617161	8.895044	0.000152	0.000129
RS	3	0.024205	55.617161	9.561074	0.000163	0.000180
RS	4	0.033512	3.013596	189.367686	0.003232	0.003663
RS	5	0.043516	3.013596	202.883389	0.003463	0.003727
RS	6	0.054269	1.597572	409.228797	0.006985	0.007160
RS	7	0.065829	1.597572	436.667908	0.007453	0.007185
RS	8	0.078254	0.865413	856.645507	0.014621	0.013556
RS	9	0.091611	0.865413	906.364872	0.015470	0.014333
RS	10	0.105968	0.550619	1497.808565	0.025564	0.023764
RS	11	0.121401	0.550619	1564.215531	0.026698	0.025514
RS	12	0.137990	0.455457	1963.998218	0.033521	0.032460
RS	13	0.155823	0.455457	2027.610995	0.034607	0.034258
RS	14	0.174991	0.466715	2037.720833	0.034779	0.034811
RS	15	0.195596	0.466715	2092.926376	0.035722	0.036297
RS	16	0.217745	0.555326	1807.756384	0.030854	0.031612
RS	17	0.241554	0.555326	1859.266604	0.031734	0.032768
RS	18	0.267146	0.716814	1484.753645	0.025342	0.026278
RS	19	0.294656	0.716814	1534.267164	0.026187	0.027209
RS	20	0.324227	0.947711	1202.058601	0.020517	0.021354
RS	21	0.356015	0.947711	1248.460019	0.021309	0.022165
RS	22	0.390184	1.250218	984.962797	0.016811	0.017503
RS	23	0.426913	1.250218	1027.474911	0.017537	0.018218
RS	24	0.466394	1.627178	824.891043	0.014079	0.014626
RS	25	0.508833	1.627178	863.504345	0.014738	0.015241
RS	26	0.554453	2.063422	713.664956	0.012181	0.012572
RS	27	0.603491	2.063422	748.931869	0.012783	0.013099
RS	28	0.656203	2.504557	647.905409	0.011058	0.011285
RS	29	0.712865	2.504557	680.794514	0.011620	0.011760
RS	30	0.773772	2.866492	624.991903	0.010667	0.010742
RS	31	0.839243	2.866492	656.643798	0.011207	0.011204
RS	32	0.909620	3.081560	641.238840	0.010945	0.010892
RS	33	0.985271	3.081560	672.607039	0.011480	0.011373
RS	34	1.066589	3.136785	691.989350	0.011811	0.011665
RS	35	1.154001	3.136785	723.454502	0.012348	0.012175
RS	36	1.247963	3.073393	770.090184	0.013144	0.012940
RS	37	1.348965	3.073393	801.082088	0.013673	0.013470
RS	38	1.457535	2.956648	863.454496	0.014737	0.014516
RS	39	1.574240	2.956648	892.244160	0.015229	0.015029
RS	40	1.699690	2.845732	954.257815	0.016287	0.016081
RS	41	1.834539	2.845732	978.236128	0.016696	0.016518
RS	42	1.979493	2.779225	1022.504954	0.017452	0.017272
RS	43	2.135308	2.779225	1039.078312	0.017735	0.017570
RS	44	2.302799	2.770011	1054.866899	0.018004	0.017835
RS	45	2.482839	2.770011	1062.399217	0.018133	0.017959
RS	46	2.676370	2.808907	1050.567184	0.017931	0.017749
RS	47	2.884401	2.808907	1048.528436	0.017896	0.017697
RS	48	3.108021	2.876130	1017.366033	0.017364	0.017160
RS	49	3.348396	2.876130	1005.817758	0.017167	0.016948
RS	50	3.606782	2.953435	963.512253	0.016445	0.016232
RS	51	3.884529	2.953435	942.716281	0.016090	0.015877
RS	52	4.183087	3.031063	893.647047	0.015253	0.015059
RS	53	4.504016	3.031063	864.134886	0.014749	0.014570
RS	54	4.848993	3.154534	798.412586	0.013627	0.013487
RS	55	5.219818	3.154534	763.202434	0.013026	0.012910
RS	56	5.618428	3.154534	723.146422	0.012343	0.012253
RS	57	6.046907	3.154534	678.733409	0.011585	0.011523
RS	58	6.507491	4.252297	477.163504	0.008144	0.008197
RS	59	7.002586	4.252297	457.285729	0.007805	0.007866
RS	60	7.534779	4.252297	434.468365	0.007415	0.007484
RS	61	8.106848	4.252297	408.974140	0.006980	0.007054
RS	62	8.721782	4.252297	381.150391	0.006505	0.006583
RS	63	9.382793	4.252297	2383.236451	0.040677	0.041310
PA	4+25*2+4+6 0.061880132 0.025016682 9.382793079 55.617161142 3.013595933 1.597572185 0.865412994 0.550619079 0.455456535 0.466715249 0.555326136 0.716813730 0.947710583 1.250218230 1.627177697 2.063421536 2.504556717 2.866492135 3.081560484 3.136785213 3.073392777 2.956647808 2.845732073 2.779224570 2.770011357 2.808906739 2.876129852 2.953435281 3.031062841 3.154533954 4.252296663
//
IT	4506
RD	18
LK	-347321.263160
QD	-148.288481 -> -129.681479
RI	0.0006600848
TR	0.060969	0.025315
MT	9.448705
MM	C_pi: 2.049103, n_recomb: 60143.068431
RS	0	0.000000	57.521188	7.648324	0.000127	0.000009
RS	1	0.007505	57.521188	8.222009	0.000137	0.000063
RS	2	0.015573	57.521188	8.838701	0.000147	0.000127
RS	3	0.024246	57.521188	9.501620	0.000158	0.000176
RS	4	0.033571	3.052165	192.198580	0.003196	0.003667
RS	5	0.043595	3.052165	205.946857	0.003424	0.003725
RS	6	0.054371	1.669381	402.739133	0.006696	0.006945
RS	7	0.065956	1.669381	429.922977	0.007148	0.006959
RS	8	0.078411	0.898667	849.167957	0.014119	0.013207
RS	9	0.091800	0.898667	899.051943	0.014949	0.013936
RS	10	0.106194	0.562605	1510.942888	0.025122	0.023463
RS	11	0.121669	0.562605	1578.964982	0.026253	0.025165
RS	12	0.138305	0.459617	2008.366607	0.033393	0.032410
RS	13	0.156189	0.459617	2074.167148	0.034487	0.034188
RS	14	0.175415	0.467619	2099.941483	0.034916	0.034979
RS	15	0.196084	0.467619	2156.956276	0.035864	0.036455
RS	16	0.218305	0.554612	1869.045815	0.031077	0.031839
RS	17	0.242193	0.554612	1922.122039	0.031959	0.032991
RS	18	0.267873	0.715601	1535.424022	0.025530	0.026459
RS	19	0.295481	0.715601	1586.474673	0.026378	0.027391
RS	20	0.325161	0.947207	1241.435103	0.020641	0.021466
RS	21	0.357069	0.947207	1289.310512	0.021437	0.022279
RS	22	0.391371	1.252266	1014.990855	0.016876	0.017552
RS	23	0.428247	1.252266	1058.845430	0.017605	0.018270
RS	24	0.467890	1.634872	847.534040	0.014092	0.014622
RS	25	0.510509	1.634872	887.323354	0.014754	0.015240
RS	26	0.556327	2.080975	730.729410	0.012150	0.012525
RS	27	0.605582	2.080975	767.006909	0.012753	0.013055
RS	28	0.658534	2.535315	661.237662	0.010994	0.011209
RS	29	0.715461	2.535315	695.010082	0.011556	0.011685
RS	30	0.776659	2.910127	636.403094	0.010581	0.010645
RS	31	0.842450	2.910127	668.876247	0.011121	0.011108
RS	32	0.913179	3.133335	652.424367	0.010848	0.010785
RS	33	0.989215	3.133335	684.625707	0.011383	0.011264
RS	34	1.070958	3.189939	704.562595	0.011715	0.011555
RS	35	1.158836	3.189939	736.936631	0.012253	0.012063
RS	36	1.253309	3.122448	785.569199	0.013062	0.012839
RS	37	1.354871	3.122448	817.576081	0.013594	0.013368
RS	38	1.464056	2.999140	883.037535	0.014682	0.014433
RS	39	1.581434	2.999140	912.918878	0.015179	0.014948
RS	40	1.707622	2.882022	978.394007	0.016268	0.016026
RS	41	1.843280	2.882022	1003.445686	0.016684	0.016467
RS	42	1.989118	2.811375	1050.564672	0.017468	0.017247
RS	43	2.145901	2.811375	1068.072783	0.017759	0.017553
RS	44	2.314451	2.800581	1085.362928	0.018046	0.017836
RS	45	2.495650	2.800581	1093.608854	0.018183	0.017970
RS	46	2.690447	2.840007	1081.899617	0.017989	0.017769
RS	47	2.899863	2.840007	1080.327222	0.017963	0.017728
RS	48	3.124996	2.909008	1048.390264	0.017432	0.017195
RS	49	3.367024	2.909008	1037.059663	0.017243	0.016995
RS	50	3.627216	2.988498	993.590777	0.016520	0.016281
RS	51	3.906934	2.988498	972.755479	0.016174	0.015937
RS	52	4.207645	3.068307	922.361303	0.015336	0.015121
RS	53	4.530923	3.068307	892.538543	0.014840	0.014643
RS	54	4.878463	3.195800	824.653623	0.013712	0.013554
RS	55	5.252084	3.195800	788.958543	0.013118	0.012986
RS	56	5.653745	3.195800	748.218947	0.012441	0.012337
RS	57	6.085550	3.195800	702.923917	0.011688	0.011614
RS	58	6.549761	4.348709	490.229587	0.008151	0.008191
RS	59	7.048809	4.348709	470.722233	0.007827	0.007876
RS	60	7.585310	4.348709	448.160110	0.007452	0.007510
RS	61	8.162074	4.348709	422.790799	0.007030	0.007095
RS	62	8.782123	4.348709	394.948998	0.006567	0.006636
RS	63	9.448705	4.348709	2511.092149	0.041752	0.042367
PA	4+25*2+4+6 0.060968517 0.025315059 9.448704996 57.521188167 3.052164866 1.669380783 0.898666873 0.562604743 0.459617459 0.467619013 0.554611705 0.715601353 0.947207163 1.252266007 1.634871510 2.080974598 2.535315030 2.910127454 3.133335250 3.189939174 3.122447722 2.999140372 2.882022365 2.811374833 2.800580979 2.840006731 2.909007517 2.988497917 3.068307380 3.195800149 4.348708777
//
IT	4210
RD	19
LK	-347284.814732
QD	-137.628788 -> -120.740819
RI	0.0006338868
TR	0.060112	0.025599
MT	9.511277
MM	C_pi: 2.078409, n_recomb: 61648.119392
RS	0	0.000000	58.948718	7.656274	0.000124	0.000009
RS	1	0.007516	58.948718	8.231445	0.000134	0.000062
RS	2	0.015597	58.948718	8.849804	0.000144	0.000125
RS	3	0.024285	58.948718	9.514589	0.000154	0.000173
RS	4	0.033626	3.076941	195.672026	0.003174	0.003680
RS	5	0.043669	3.076941	209.695235	0.003401	0.003735
RS	6	0.054467	1.739824	396.759137	0.006436	0.006745
RS	7	0.066077	1.739824	423.701288	0.006873	0.006752
RS	8	0.078559	0.931961	841.453157	0.013649	0.012874
RS	9	0.091979	0.931961	891.439032	0.014460	0.013560
RS	10	0.106408	0.574561	1522.275112	0.024693	0.023166
RS	11	0.121922	0.574561	1591.806856	0.025821	0.024824
RS	12	0.138601	0.463771	2050.230057	0.033257	0.032351
RS	13	0.156534	0.463771	2118.158143	0.034359	0.034110
RS	14	0.175815	0.468557	2159.992655	0.035037	0.035134
RS	15	0.196545	0.468557	2218.776286	0.035991	0.036599
RS	16	0.218833	0.553943	1928.777373	0.031287	0.032055
RS	17	0.242796	0.553943	1983.373535	0.032172	0.033204
RS	18	0.268561	0.714373	1585.016703	0.025711	0.026634
RS	19	0.296261	0.714373	1637.558234	0.026563	0.027567
RS	20	0.326044	0.946553	1280.002916	0.020763	0.021576
RS	21	0.358065	0.946553	1329.311505	0.021563	0.022391
RS	22	0.392493	1.253905	1044.386615	0.016941	0.017602
RS	23	0.429508	1.253905	1089.548470	0.017674	0.018323
RS	24	0.469305	1.641788	869.636417	0.014106	0.014621
RS	25	0.512094	1.641788	910.570292	0.014770	0.015242
RS	26	0.558098	2.097318	747.295996	0.012122	0.012483
RS	27	0.607560	2.097318	784.554050	0.012726	0.013016
RS	28	0.660740	2.564514	674.075975	0.010934	0.011137
RS	29	0.717916	2.564514	708.701048	0.011496	0.011614
RS	30	0.779390	2.952068	647.287690	0.010500	0.010554
RS	31	0.845484	2.952068	680.549372	0.011039	0.011016
RS	32	0.916546	3.183507	663.008890	0.010755	0.010682
RS	33	0.992948	3.183507	696.007872	0.011290	0.011159
RS	34	1.075093	3.241708	716.420840	0.011621	0.011449
RS	35	1.163412	3.241708	749.666244	0.012160	0.011956
RS	36	1.258369	3.170353	800.194293	0.012980	0.012740
RS	37	1.360463	3.170353	833.179589	0.013515	0.013268
RS	38	1.470230	3.040671	901.633080	0.014625	0.014352
RS	39	1.588247	3.040671	932.575394	0.015127	0.014868
RS	40	1.715134	2.917462	1001.449284	0.016245	0.015970
RS	41	1.851558	2.917462	1027.554241	0.016668	0.016416
RS	42	1.998235	2.842685	1077.517567	0.017479	0.017221
RS	43	2.155936	2.842685	1095.952839	0.017778	0.017534
RS	44	2.325490	2.830211	1114.796132	0.018083	0.017835
RS	45	2.507788	2.830211	1123.758713	0.018229	0.017978
RS	46	2.703786	2.870000	1112.252213	0.018042	0.017787
RS	47	2.914516	2.870000	1111.156866	0.018024	0.017757
RS	48	3.141085	2.940559	1078.538790	0.017495	0.017228
RS	49	3.384681	2.940559	1067.441220	0.017315	0.017040
RS	50	3.646587	3.021989	1022.903772	0.016593	0.016328
RS	51	3.928177	3.021989	1002.046923	0.016254	0.015995
RS	52	4.230931	3.103740	950.412707	0.015417	0.015182
RS	53	4.556439	3.103740	920.298590	0.014928	0.014712
RS	54	4.906413	3.234907	850.342355	0.013793	0.013620
RS	55	5.282690	3.234907	814.179058	0.013207	0.013060
RS	56	5.687248	3.234907	772.777298	0.012535	0.012419
RS	57	6.122212	3.234907	726.626181	0.011787	0.011701
RS	58	6.589868	4.441317	502.926140	0.008158	0.008186
RS	59	7.092672	4.441317	483.786180	0.007848	0.007887
RS	60	7.633266	4.441317	461.482667	0.007486	0.007534
RS	61	8.214491	4.441317	436.248318	0.007076	0.007133
RS	62	8.839400	4.441317	408.405226	0.006625	0.006687
RS	63	9.511277	4.441317	2637.722621	0.042787	0.043383
PA	4+25*2+4+6 0.060111713 0.025599287 9.511277291 58.948718341 3.076941351 1.739824024 0.931960989 0.574560502 0.463771031 0.468557305 0.553943152 0.714372942 0.946553154 1.253904524 1.641787832 2.097317549 2.564514374 2.952067996 3.183506815 3.241707663 3.170353051 3.040670521 2.917461662 2.842685138 2.830211302 2.870000012 2.940559014 3.021988898 3.103740323 3.234907005 4.441316652
//
IT	4783
RD	20
LK	-347251.725349
QD	-127.939963 -> -112.592503
RI	0.0006162116
TR	0.059306	0.025870
MT	9.570699
MM	C_pi: 2.106602, n_recomb: 63106.157182
RS	0	0.000000	59.945261	7.713005	0.000122	0.000009
RS	1	0.007526	59.945261	8.293276	0.000131	0.000062
RS	2	0.015619	59.945261	8.917183	0.000141	0.000124
RS	3	0.024321	59.945261	9.588003	0.000152	0.000172
RS	4	0.033678	3.089867	199.697305	0.003164	0.003700
RS	5	0.043739	3.089867	214.031989	0.003392	0.003754
RS	6	0.054558	1.808879	391.228803	0.006200	0.006557
RS	7	0.066191	1.808879	417.941877	0.006623	0.006560
RS	8	0.078699	0.965283	833.554787	0.013209	0.012556
RS	9	0.092148	0.965283	883.586963	0.014002	0.013203
RS	10	0.106610	0.586477	1531.969210	0.024276	0.022874
RS	11	0.122161	0.586477	1602.909822	0.025400	0.024489
RS	12	0.138881	0.467905	2089.738767	0.033115	0.032284
RS	13	0.156861	0.467905	2159.733545	0.034224	0.034024
RS	14	0.176193	0.469521	2217.938683	0.035146	0.035276
RS	15	0.196981	0.469521	2278.450633	0.036105	0.036731
RS	16	0.219333	0.553311	1986.979984	0.031486	0.032262
RS	17	0.243367	0.553311	2043.050614	0.032375	0.033408
RS	18	0.269210	0.713132	1633.535050	0.025886	0.026804
RS	19	0.296999	0.713132	1687.521833	0.026741	0.027738
RS	20	0.326878	0.945759	1317.775244	0.020882	0.021684
RS	21	0.359007	0.945759	1368.476627	0.021685	0.022502
RS	22	0.393554	1.255177	1073.153441	0.017006	0.017653
RS	23	0.430701	1.255177	1119.587721	0.017741	0.018377
RS	24	0.470644	1.647996	891.206325	0.014122	0.014623
RS	25	0.513593	1.647996	933.253773	0.014789	0.015247
RS	26	0.559774	2.112545	763.376774	0.012097	0.012445
RS	27	0.609432	2.112545	801.586020	0.012702	0.012979
RS	28	0.662826	2.592251	686.439534	0.010878	0.011069
RS	29	0.720240	2.592251	721.887576	0.011439	0.011547
RS	30	0.781975	2.992397	657.671562	0.010422	0.010467
RS	31	0.848356	2.992397	691.690266	0.010961	0.010929
RS	32	0.919733	3.232133	673.026340	0.010665	0.010584
RS	33	0.996483	3.232133	706.788812	0.011200	0.011060
RS	34	1.079009	3.292127	727.604804	0.011530	0.011348
RS	35	1.167746	3.292127	761.685234	0.012070	0.011852
RS	36	1.263162	3.217129	814.011308	0.012899	0.012643
RS	37	1.365759	3.217129	847.939100	0.013437	0.013171
RS	38	1.476078	3.081250	919.288167	0.014567	0.014272
RS	39	1.594701	3.081250	951.260557	0.015074	0.014789
RS	40	1.722251	2.952051	1023.469844	0.016218	0.015915
RS	41	1.859401	2.952051	1050.606848	0.016648	0.016365
RS	42	2.006874	2.873158	1103.404161	0.017485	0.017193
RS	43	2.165446	2.873158	1122.757072	0.017792	0.017513
RS	44	2.335953	2.858926	1143.194722	0.018115	0.017832
RS	45	2.519294	2.858926	1152.874877	0.018269	0.017985
RS	46	2.716433	2.898918	1141.648480	0.018091	0.017803
RS	47	2.928410	2.898918	1141.038414	0.018081	0.017784
RS	48	3.156340	2.970835	1107.827510	0.017555	0.017259
RS	49	3.401426	2.970835	1096.975938	0.017383	0.017082
RS	50	3.664959	3.053988	1051.457242	0.016662	0.016374
RS	51	3.948325	3.053988	1030.594832	0.016331	0.016050
RS	52	4.253020	3.137459	977.802820	0.015495	0.015240
RS	53	4.580646	3.137459	947.415076	0.015013	0.014780
RS	54	4.932932	3.271977	875.476729	0.013873	0.013683
RS	55	5.311731	3.271977	838.860869	0.013293	0.013132
RS	56	5.719041	3.271977	796.817267	0.012627	0.012497
RS	57	6.157007	3.271977	749.834890	0.011882	0.011785
RS	58	6.627936	4.530260	515.260609	0.008165	0.008182
RS	59	7.134309	4.530260	496.484235	0.007867	0.007896
RS	60	7.678794	4.530260	474.441436	0.007518	0.007557
RS	61	8.264259	4.530260	449.350388	0.007121	0.007168
RS	62	8.893788	4.530260	421.520667	0.006680	0.006734
RS	63	9.570699	4.530260	2762.951739	0.043783	0.044362
PA	4+25*2+4+6 0.059305721 0.025870312 9.570699191 59.945261054 3.089866649 1.808879329 0.965283401 0.586477179 0.467905083 0.469520716 0.553311063 0.713131651 0.945759000 1.255176872 1.647995955 2.112544751 2.592251189 2.992397332 3.232132610 3.292127481 3.217129376 3.081249729 2.952051318 2.873158087 2.858926350 2.898918264 2.970834621 3.053987669 3.137458678 3.271976938 4.530259644
//
IT	4905
RD	21
LK	-347221.646388
QD	-119.116670 -> -105.152447
RI	0.0006050871
TR	0.058547	0.026129
MT	9.627179
MM	C_pi: 2.133718, n_recomb: 64518.024597
RS	0	0.000000	60.573855	7.809287	0.000121	0.000009
RS	1	0.007536	60.573855	8.397597	0.000130	0.000063
RS	2	0.015641	60.573855	9.030209	0.000140	0.000124
RS	3	0.024356	60.573855	9.710456	0.000151	0.000171
RS	4	0.033728	3.092567	204.209101	0.003165	0.003727
RS	5	0.043806	3.092567	218.887591	0.003393	0.003782
RS	6	0.054644	1.876552	386.091059	0.005984	0.006382
RS	7	0.066298	1.876552	412.586382	0.006395	0.006384
RS	8	0.078831	0.998612	825.523501	0.012795	0.012252
RS	9	0.092308	0.998612	875.552924	0.013571	0.012866
RS	10	0.106801	0.598340	1540.183811	0.023872	0.022588
RS	11	0.122387	0.598340	1612.437204	0.024992	0.024163
RS	12	0.139147	0.472009	2127.025257	0.032968	0.032210
RS	13	0.157170	0.472009	2199.025133	0.034084	0.033932
RS	14	0.176551	0.470497	2273.851496	0.035244	0.035408
RS	15	0.197393	0.470497	2336.050349	0.036208	0.036852
RS	16	0.219805	0.552707	2043.670365	0.031676	0.032461
RS	17	0.243907	0.552707	2101.170162	0.032567	0.033602
RS	18	0.269825	0.711877	1680.978916	0.026054	0.026970
RS	19	0.297696	0.711877	1736.365527	0.026913	0.027904
RS	20	0.327668	0.944837	1354.751604	0.020998	0.021791
RS	21	0.359899	0.944837	1406.805462	0.021805	0.022611
RS	22	0.394558	1.256111	1101.296535	0.017070	0.017705
RS	23	0.431830	1.256111	1148.968502	0.017808	0.018431
RS	24	0.471911	1.653549	912.249740	0.014139	0.014627
RS	25	0.515012	1.653549	955.380001	0.014808	0.015253
RS	26	0.561362	2.126730	778.981293	0.012074	0.012410
RS	27	0.611204	2.126730	818.112811	0.012680	0.012946
RS	28	0.664803	2.618610	698.341679	0.010824	0.011005
RS	29	0.722442	2.618610	734.583680	0.011386	0.011485
RS	30	0.784424	3.031191	667.573696	0.010347	0.010384
RS	31	0.851077	3.031191	702.318815	0.010886	0.010846
RS	32	0.922754	3.279275	682.500814	0.010578	0.010490
RS	33	0.999832	3.279275	716.993596	0.011113	0.010964
RS	34	1.082720	3.341237	738.145839	0.011441	0.011249
RS	35	1.171854	3.341237	773.025821	0.011982	0.011752
RS	36	1.267705	3.262798	827.056445	0.012819	0.012550
RS	37	1.370781	3.262798	861.891214	0.013359	0.013077
RS	38	1.481624	3.120890	936.039935	0.014508	0.014193
RS	39	1.600821	3.120890	969.011138	0.015019	0.014711
RS	40	1.729001	2.985801	1044.489348	0.016189	0.015859
RS	41	1.866841	2.985801	1072.635953	0.016625	0.016313
RS	42	2.015069	2.902806	1128.251943	0.017487	0.017164
RS	43	2.174469	2.902806	1148.511080	0.017801	0.017491
RS	44	2.345881	2.886745	1170.579183	0.018143	0.017828
RS	45	2.530211	2.886745	1180.975518	0.018305	0.017989
RS	46	2.728434	2.926805	1170.096636	0.018136	0.017817
RS	47	2.941595	2.926805	1169.978014	0.018134	0.017808
RS	48	3.170820	2.999895	1136.258287	0.017611	0.017289
RS	49	3.417321	2.999895	1125.663778	0.017447	0.017122
RS	50	3.682399	3.084572	1079.247712	0.016728	0.016417
RS	51	3.967455	3.084572	1058.394120	0.016405	0.016104
RS	52	4.273993	3.169561	1004.522778	0.015570	0.015296
RS	53	4.603633	3.169561	973.878059	0.015095	0.014844
RS	54	4.958116	3.307131	900.045631	0.013950	0.013745
RS	55	5.339314	3.307131	862.992227	0.013376	0.013201
RS	56	5.749240	3.307131	820.326485	0.012715	0.012572
RS	57	6.190061	3.307131	772.537093	0.011974	0.011865
RS	58	6.664102	4.615687	527.233706	0.008172	0.008178
RS	59	7.173870	4.615687	508.816652	0.007886	0.007905
RS	60	7.722055	4.615687	487.035828	0.007549	0.007579
RS	61	8.311554	4.615687	462.095204	0.007162	0.007202
RS	62	8.945479	4.615687	434.291968	0.006731	0.006779
RS	63	9.627179	4.615687	2886.582444	0.044741	0.045303
PA	4+25*2+4+6 0.058546729 0.026128910 9.627179109 60.573854611 3.092567324 1.876551699 0.998611572 0.598339547 0.472008605 0.470496854 0.552707399 0.711877470 0.944837212 1.256110556 1.653548993 2.126730111 2.618610013 3.031191158 3.279275249 3.341236591 3.262797950 3.120890211 2.985801081 2.902805504 2.886744673 2.926805371 2.999894843 3.084571932 3.169561067 3.307131369 4.615687030
//
IT	4090
RD	22
LK	-347194.271739
QD	-111.067657 -> -98.347676
RI	0.0005990691
TR	0.057831	0.026376
MT	9.680944
MM	C_pi: 2.159808, n_recomb: 65884.852177
RS	0	0.000000	60.896430	7.937705	0.000120	0.000009
RS	1	0.007546	60.896430	8.536450	0.000130	0.000063
RS	2	0.015661	60.896430	9.180341	0.000139	0.000125
RS	3	0.024388	60.896430	9.872779	0.000150	0.000171
RS	4	0.033775	3.086548	209.152908	0.003175	0.003760
RS	5	0.043869	3.086548	224.203984	0.003403	0.003816
RS	6	0.054725	1.942845	381.300921	0.005787	0.006217
RS	7	0.066400	1.942845	407.588897	0.006186	0.006219
RS	8	0.078956	1.031913	817.414610	0.012407	0.011961
RS	9	0.092460	1.031913	867.398711	0.013165	0.012545
RS	10	0.106982	0.610145	1547.043257	0.023481	0.022307
RS	11	0.122601	0.610145	1620.517948	0.024596	0.023844
RS	12	0.139398	0.476078	2162.202491	0.032818	0.032130
RS	13	0.157462	0.476078	2236.146091	0.033940	0.033836
RS	14	0.176890	0.471482	2327.784594	0.035331	0.035530
RS	15	0.197783	0.471482	2391.629267	0.036300	0.036964
RS	16	0.220253	0.552130	2098.868249	0.031857	0.032651
RS	17	0.244419	0.552130	2157.752879	0.032750	0.033788
RS	18	0.270408	0.710613	1727.358547	0.026218	0.027130
RS	19	0.298358	0.710613	1784.100364	0.027079	0.028064
RS	20	0.328417	0.943808	1390.932067	0.021112	0.021896
RS	21	0.360745	0.943808	1444.298670	0.021922	0.022718
RS	22	0.395511	1.256748	1128.817190	0.017133	0.017757
RS	23	0.432902	1.256748	1177.692576	0.017875	0.018486
RS	24	0.473113	1.658507	932.776111	0.014158	0.014633
RS	25	0.516359	1.658507	976.959026	0.014828	0.015262
RS	26	0.562868	2.139950	794.124400	0.012053	0.012378
RS	27	0.612886	2.139950	834.150082	0.012661	0.012916
RS	28	0.666679	2.643678	709.800735	0.010773	0.010945
RS	29	0.724531	2.643678	746.808691	0.011335	0.011426
RS	30	0.786748	3.068534	677.016676	0.010276	0.010305
RS	31	0.853660	3.068534	712.458789	0.010814	0.010766
RS	32	0.925621	3.324997	691.462283	0.010495	0.010400
RS	33	1.003012	3.324997	726.653539	0.011029	0.010873
RS	34	1.086243	3.389076	748.081117	0.011354	0.011155
RS	35	1.175754	3.389076	783.726445	0.011895	0.011656
RS	36	1.272020	3.307388	839.371908	0.012740	0.012459
RS	37	1.375550	3.307388	875.078990	0.013282	0.012985
RS	38	1.486891	3.159609	951.934093	0.014448	0.014115
RS	39	1.606634	3.159609	985.872971	0.014964	0.014635
RS	40	1.735413	3.018727	1064.551587	0.016158	0.015804
RS	41	1.873909	3.018727	1093.684610	0.016600	0.016262
RS	42	2.022856	2.931649	1152.098542	0.017487	0.017135
RS	43	2.183042	2.931649	1173.251046	0.017808	0.017468
RS	44	2.355315	2.913698	1196.979393	0.018168	0.017822
RS	45	2.540587	2.913698	1208.088652	0.018336	0.017991
RS	46	2.739840	2.953704	1197.619804	0.018177	0.017831
RS	47	2.954128	2.953704	1197.996687	0.018183	0.017830
RS	48	3.184586	3.027806	1163.844277	0.017665	0.017318
RS	49	3.432433	3.027806	1153.516073	0.017508	0.017160
RS	50	3.698982	3.113827	1106.281691	0.016791	0.016459
RS	51	3.985645	3.113827	1085.449749	0.016475	0.016154
RS	52	4.293939	3.200153	1030.573314	0.015642	0.015351
RS	53	4.625495	3.200153	999.687133	0.015173	0.014907
RS	54	4.982070	3.340501	924.045877	0.014025	0.013804
RS	55	5.365552	3.340501	886.569304	0.013456	0.013267
RS	56	5.777970	3.340501	843.300432	0.012800	0.012644
RS	57	6.221508	3.340501	794.727554	0.012062	0.011942
RS	58	6.698515	4.697767	538.850808	0.008179	0.008175
RS	59	7.211515	4.697767	520.788352	0.007905	0.007914
RS	60	7.763226	4.697767	499.269922	0.007578	0.007599
RS	61	8.356567	4.697767	474.485631	0.007202	0.007234
RS	62	8.994680	4.697767	446.720448	0.006780	0.006821
RS	63	9.680944	4.697767	3008.463942	0.045662	0.046208
PA	4+25*2+4+6 0.057831091 0.026375715 9.680944178 60.896429612 3.086547799 1.942844562 1.031913354 0.610144556 0.476077893 0.471482201 0.552129694 0.710613360 0.943808193 1.256747849 1.658506915 2.139949970 2.643677921 3.068534114 3.324997261 3.389076381 3.307387846 3.159609065 3.018726513 2.931648746 2.913698059 2.953704349 3.027806004 3.113826910 3.200152595 3.340500697 4.697766628
//
IT	4678
RD	23
LK	-347169.330377
QD	-103.712615 -> -92.113740
RI	0.0005969718
TR	0.057156	0.026612
MT	9.732055
MM	C_pi: 2.184891, n_recomb: 67207.764415
RS	0	0.000000	60.991151	8.089421	0.000120	0.000009
RS	1	0.007555	60.991151	8.700339	0.000129	0.000064
RS	2	0.015680	60.991151	9.357377	0.000139	0.000125
RS	3	0.024419	60.991151	10.064013	0.000150	0.000172
RS	4	0.033819	3.073349	214.468841	0.003191	0.003797
RS	5	0.043928	3.073349	229.917249	0.003421	0.003857
RS	6	0.054802	2.007764	376.818649	0.005607	0.006063
RS	7	0.066496	2.007764	402.908665	0.005995	0.006067
RS	8	0.079075	1.065175	809.257553	0.012041	0.011684
RS	9	0.092603	1.065175	859.158519	0.012784	0.012241
RS	10	0.107154	0.621877	1552.685183	0.023103	0.022033
RS	11	0.122804	0.621877	1627.294371	0.024213	0.023534
RS	12	0.139636	0.480104	2195.393356	0.032666	0.032047
RS	13	0.157739	0.480104	2271.219158	0.033794	0.033735
RS	14	0.177211	0.472468	2379.805594	0.035410	0.035643
RS	15	0.198153	0.472468	2445.254534	0.036384	0.037068
RS	16	0.220677	0.551569	2152.603144	0.032029	0.032834
RS	17	0.244904	0.551569	2212.828530	0.032925	0.033967
RS	18	0.270960	0.709342	1772.670333	0.026376	0.027287
RS	19	0.298985	0.709342	1830.723241	0.027240	0.028221
RS	20	0.329127	0.942678	1426.324030	0.021223	0.022000
RS	21	0.361546	0.942678	1480.963930	0.022036	0.022822
RS	22	0.396414	1.257107	1155.723819	0.017196	0.017810
RS	23	0.433916	1.257107	1205.768620	0.017941	0.018540
RS	24	0.474252	1.662913	952.791086	0.014177	0.014641
RS	25	0.517635	1.662913	997.996775	0.014849	0.015272
RS	26	0.564295	2.152264	808.815612	0.012035	0.012349
RS	27	0.614481	2.152264	849.707812	0.012643	0.012889
RS	28	0.668457	2.667513	720.832258	0.010725	0.010889
RS	29	0.726512	2.667513	758.578899	0.011287	0.011370
RS	30	0.788952	3.104470	686.021832	0.010207	0.010230
RS	31	0.856109	3.104470	722.132490	0.010745	0.010691
RS	32	0.928340	3.369321	699.938268	0.010415	0.010313
RS	33	1.006028	3.369321	735.797268	0.010948	0.010785
RS	34	1.089585	3.435657	757.442857	0.011270	0.011063
RS	35	1.179454	3.435657	793.820336	0.011811	0.011563
RS	36	1.276112	3.350884	850.998067	0.012662	0.012370
RS	37	1.380073	3.350884	887.543489	0.013206	0.012896
RS	38	1.491888	3.197389	967.012276	0.014388	0.014039
RS	39	1.612150	3.197389	1001.887698	0.014907	0.014560
RS	40	1.741497	3.050811	1083.696218	0.016125	0.015749
RS	41	1.880616	3.050811	1113.791697	0.016572	0.016210
RS	42	2.030245	2.959671	1174.979994	0.017483	0.017105
RS	43	2.191178	2.959671	1197.011515	0.017811	0.017444
RS	44	2.364269	2.939781	1222.423420	0.018189	0.017815
RS	45	2.550436	2.939781	1234.240500	0.018365	0.017992
RS	46	2.750668	2.979620	1224.239108	0.018216	0.017843
RS	47	2.966027	2.979620	1225.113565	0.018229	0.017851
RS	48	3.197655	3.054582	1190.601012	0.017715	0.017345
RS	49	3.446782	3.054582	1180.546320	0.017566	0.017195
RS	50	3.714729	3.141783	1132.567567	0.016852	0.016500
RS	51	4.002920	3.141783	1111.768367	0.016542	0.016203
RS	52	4.312882	3.229276	1055.957797	0.015712	0.015404
RS	53	4.646260	3.229276	1024.844214	0.015249	0.014967
RS	54	5.004825	3.372145	947.477189	0.014098	0.013862
RS	55	5.390477	3.372145	909.590752	0.013534	0.013332
RS	56	5.805265	3.372145	865.736684	0.012881	0.012714
RS	57	6.251388	3.372145	816.402792	0.012147	0.012016
RS	58	6.731215	4.776583	550.116315	0.008185	0.008172
RS	59	7.247290	4.776583	532.403325	0.007922	0.007922
RS	60	7.802354	4.776583	511.146983	0.007605	0.007619
RS	61	8.399351	4.776583	486.523906	0.007239	0.007264
RS	62	9.041449	4.776583	458.807035	0.006827	0.006861
RS	63	9.732055	4.776583	3128.462650	0.046549	0.047078
PA	4+25*2+4+6 0.057156240 0.026611658 9.732055120 60.991150525 3.073348870 2.007764403 1.065175263 0.621876986 0.480103717 0.472467813 0.551569443 0.709342007 0.942677686 1.257107408 1.662913463 2.152264249 2.667513419 3.104470088 3.369321002 3.435657048 3.350883862 3.197389043 3.050810933 2.959671431 2.939780678 2.979619748 3.054582170 3.141782505 3.229276146 3.372144749 4.776583200
//
IT	4313
RD	24
LK	-347146.582006
QD	-96.980994 -> -86.393861
RI	0.0005980474
TR	0.056519	0.026837
MT	9.780717
MM	C_pi: 2.209012, n_recomb: 68487.792815
RS	0	0.000000	60.887986	8.262096	0.000121	0.000009
RS	1	0.007563	60.887986	8.886757	0.000130	0.000064
RS	2	0.015698	60.887986	9.558628	0.000140	0.000126
RS	3	0.024449	60.887986	10.281276	0.000150	0.000172
RS	4	0.033861	3.054174	220.116152	0.003214	0.003838
RS	5	0.043985	3.054174	235.983913	0.003446	0.003902
RS	6	0.054874	2.071326	372.610303	0.005441	0.005917
RS	7	0.066588	2.071326	398.510927	0.005819	0.005924
RS	8	0.079187	1.098364	801.094331	0.011697	0.011418
RS	9	0.092739	1.098364	850.879581	0.012424	0.011951
RS	10	0.107316	0.633537	1557.205153	0.022737	0.021765
RS	11	0.122996	0.633537	1632.866304	0.023842	0.023232
RS	12	0.139861	0.484083	2226.700399	0.032512	0.031959
RS	13	0.158002	0.484083	2304.347430	0.033646	0.033632
RS	14	0.177515	0.473448	2429.981655	0.035481	0.035747
RS	15	0.198504	0.473448	2496.993324	0.036459	0.037163
RS	16	0.221080	0.551027	2204.888821	0.032194	0.033010
RS	17	0.245363	0.551027	2266.411852	0.033092	0.034138
RS	18	0.271484	0.708064	1816.928831	0.026529	0.027439
RS	19	0.299579	0.708064	1876.249437	0.027395	0.028372
RS	20	0.329800	0.941466	1460.921611	0.021331	0.022102
RS	21	0.362306	0.941466	1516.795918	0.022147	0.022925
RS	22	0.397271	1.257227	1182.014344	0.017259	0.017862
RS	23	0.434880	1.257227	1233.194973	0.018006	0.018595
RS	24	0.475333	1.666808	972.308111	0.014197	0.014650
RS	25	0.518846	1.666808	1018.507342	0.014871	0.015283
RS	26	0.565650	2.163735	823.068192	0.012018	0.012322
RS	27	0.615994	2.163735	864.799990	0.012627	0.012864
RS	28	0.670145	2.690185	731.453155	0.010680	0.010835
RS	29	0.728392	2.690185	769.912131	0.011242	0.011317
RS	30	0.791044	3.139055	694.611760	0.010142	0.010159
RS	31	0.858435	3.139055	731.363661	0.010679	0.010619
RS	32	0.930922	3.412295	707.955121	0.010337	0.010230
RS	33	1.008892	3.412295	744.452361	0.010870	0.010701
RS	34	1.092758	3.481023	766.260615	0.011188	0.010975
RS	35	1.182968	3.481023	803.338182	0.011730	0.011474
RS	36	1.280000	3.393324	861.968273	0.012586	0.012285
RS	37	1.384371	3.393324	899.318895	0.013131	0.012809
RS	38	1.496635	3.234253	981.312612	0.014328	0.013965
RS	39	1.617390	3.234253	1017.093724	0.014851	0.014487
RS	40	1.747278	3.082070	1101.962408	0.016090	0.015695
RS	41	1.886990	3.082070	1132.995878	0.016543	0.016159
RS	42	2.037268	2.986899	1196.928813	0.017477	0.017075
RS	43	2.198912	2.986899	1219.823900	0.017811	0.017419
RS	44	2.372781	2.965024	1246.937981	0.018207	0.017808
RS	45	2.559799	2.965024	1259.456249	0.018389	0.017992
RS	46	2.760963	3.004595	1249.974259	0.018251	0.017853
RS	47	2.977340	3.004595	1251.346677	0.018271	0.017870
RS	48	3.210082	3.080285	1216.539695	0.017763	0.017370
RS	49	3.460427	3.080285	1206.764256	0.017620	0.017229
RS	50	3.729706	3.168515	1158.111034	0.016910	0.016539
RS	51	4.019350	3.168515	1137.354391	0.016607	0.016250
RS	52	4.330901	3.257026	1080.676283	0.015779	0.015454
RS	53	4.666014	3.257026	1049.348491	0.015322	0.015024
RS	54	5.026473	3.402181	970.335779	0.014168	0.013919
RS	55	5.414193	3.402181	932.052413	0.013609	0.013394
RS	56	5.831237	3.402181	887.630672	0.012960	0.012781
RS	57	6.279822	3.402181	837.557805	0.012229	0.012087
RS	58	6.762335	4.852302	561.033662	0.008192	0.008169
RS	59	7.281340	4.852302	543.664825	0.007938	0.007930
RS	60	7.839598	4.852302	522.669785	0.007632	0.007637
RS	61	8.440078	4.852302	498.212024	0.007274	0.007292
RS	62	9.085972	4.852302	470.552667	0.006871	0.006898
RS	63	9.780717	4.852302	3246.454726	0.047402	0.047915
PA	4+25*2+4+6 0.056519088 0.026837250 9.780716509 60.887986397 3.054173706 2.071326316 1.098364470 0.633536705 0.484083173 0.473448333 0.551026593 0.708063795 0.941465823 1.257226695 1.666808379 2.163734591 2.690185004 3.139055330 3.412294806 3.481023437 3.393323717 3.234253167 3.082070023 2.986898576 2.965024057 3.004594809 3.080285337 3.168515309 3.257026352 3.402181113 4.852301760
//
IT	5197
RD	25
LK	-347125.813352
QD	-90.810786 -> -81.138047
RI	0.0006016774
TR	0.055917	0.027053
MT	9.827075
MM	C_pi: 2.232210, n_recomb: 69726.195852
RS	0	0.000000	60.625392	8.452321	0.000121	0.000010
RS	1	0.007571	60.625392	9.092042	0.000130	0.000065
RS	2	0.015715	60.625392	9.780163	0.000140	0.000128
RS	3	0.024476	60.625392	10.520344	0.000151	0.000174
RS	4	0.033901	3.030172	226.052953	0.003242	0.003882
RS	5	0.044038	3.030172	242.359242	0.003476	0.003952
RS	6	0.054944	2.133548	368.647513	0.005287	0.005780
RS	7	0.066674	2.133548	394.366614	0.005656	0.005791
RS	8	0.079294	1.131455	792.957887	0.011372	0.011165
RS	9	0.092868	1.131455	842.599357	0.012084	0.011676
RS	10	0.107470	0.645109	1560.728707	0.022384	0.021503
RS	11	0.123178	0.645109	1637.364312	0.023483	0.022938
RS	12	0.140075	0.488016	2256.211337	0.032358	0.031869
RS	13	0.158251	0.488016	2335.619503	0.033497	0.033527
RS	14	0.177804	0.474424	2478.355495	0.035544	0.035845
RS	15	0.198836	0.474424	2546.889162	0.036527	0.037251
RS	16	0.221462	0.550500	2255.751652	0.032352	0.033179
RS	17	0.245800	0.550500	2318.530317	0.033252	0.034302
RS	18	0.271981	0.706787	1860.133063	0.026678	0.027587
RS	19	0.300144	0.706787	1920.679142	0.027546	0.028519
RS	20	0.330439	0.940182	1494.737973	0.021437	0.022201
RS	21	0.363028	0.940182	1551.808622	0.022256	0.023026
RS	22	0.398084	1.257131	1207.698583	0.017321	0.017915
RS	23	0.435794	1.257131	1259.982133	0.018070	0.018650
RS	24	0.476360	1.670254	991.327264	0.014217	0.014660
RS	25	0.519997	1.670254	1038.491279	0.014894	0.015296
RS	26	0.566937	2.174420	836.896541	0.012003	0.012298
RS	27	0.617432	2.174420	879.441842	0.012613	0.012841
RS	28	0.671749	2.711754	741.682436	0.010637	0.010785
RS	29	0.730179	2.711754	780.828430	0.011198	0.011267
RS	30	0.793033	3.172373	702.803346	0.010079	0.010090
RS	31	0.860645	3.172373	740.170220	0.010615	0.010551
RS	32	0.933376	3.453986	715.535735	0.010262	0.010151
RS	33	1.011614	3.453986	752.642921	0.010794	0.010620
RS	34	1.095775	3.525191	774.571156	0.011109	0.010890
RS	35	1.186309	3.525191	812.318149	0.011650	0.011387
RS	36	1.283696	3.434722	872.322696	0.012511	0.012201
RS	37	1.388457	3.434722	910.446471	0.013057	0.012725
RS	38	1.501150	3.270211	994.878569	0.014268	0.013892
RS	39	1.622374	3.270211	1031.535051	0.014794	0.014415
RS	40	1.752777	3.112514	1119.393561	0.016054	0.015641
RS	41	1.893052	3.112514	1151.340379	0.016512	0.016109
RS	42	2.043948	3.013340	1217.986470	0.017468	0.017045
RS	43	2.206268	3.013340	1241.728769	0.017809	0.017394
RS	44	2.380878	2.989450	1270.556991	0.018222	0.017799
RS	45	2.568707	2.989450	1283.768531	0.018412	0.017991
RS	46	2.770757	3.028666	1274.851024	0.018284	0.017863
RS	47	2.988105	3.028666	1276.720422	0.018310	0.017887
RS	48	3.221908	3.104961	1241.681026	0.017808	0.017394
RS	49	3.473413	3.104961	1232.189108	0.017672	0.017261
RS	50	3.743960	3.194084	1182.927052	0.016965	0.016576
RS	51	4.034989	3.194084	1162.221406	0.016668	0.016295
RS	52	4.348053	3.283474	1104.738785	0.015844	0.015503
RS	53	4.684819	3.283474	1073.208772	0.015392	0.015080
RS	54	5.047082	3.430699	992.627193	0.014236	0.013973
RS	55	5.436773	3.430699	953.958981	0.013682	0.013454
RS	56	5.855967	3.430699	908.986162	0.013037	0.012846
RS	57	6.306898	3.430699	858.195377	0.012308	0.012155
RS	58	6.791971	4.925054	571.610557	0.008198	0.008166
RS	59	7.313768	4.925054	554.580222	0.007954	0.007937
RS	60	7.875071	4.925054	533.845070	0.007656	0.007654
RS	61	8.478871	4.925054	509.555810	0.007308	0.007318
RS	62	9.128385	4.925054	481.961981	0.006912	0.006934
RS	63	9.827075	4.925054	3362.351655	0.048222	0.048719
PA	4+25*2+4+6 0.055917033 0.027053078 9.827074771 60.625391509 3.030171890 2.133548024 1.131454950 0.645109316 0.488016496 0.474424453 0.550499779 0.706787212 0.940182120 1.257130777 1.670254217 2.174420416 2.711754311 3.172373007 3.453986219 3.525191220 3.434721855 3.270211384 3.112513729 3.013340041 2.989449801 3.028665643 3.104961085 3.194083692 3.283474184 3.430699285 4.925053535
//
CC
CC	Brief Description of the file format:
CC	  CC  comments
CC	  MM  useful-messages
CC	  RD  round-of-iterations
CC	  LL  \log[P(sequence)]
CC	  QD  Q-before-opt Q-after-opt
CC	  TR  \theta_0 \rho_0
CC	  RS  k t_k \lambda_k \pi_k \sum_{l\not=k}A_{kl} A_{kk}
CC	  DC  begin end best-k t_k+\Delta_k max-prob
CC
MM	Version: 0.6.5-r67
MM	pattern:4+25*2+4+6, n:63, n_free_lambdas:28
MM	n_iterations:25, skip:1, max_t:5, theta/rho:5
MM	is_decoding:0
MM	n_seqs:23, sum_L:1127654, sum_n:124106
RD	0
LK	0.000000
QD	0.000000 -> 0.000000
RI	inf
TR	0.116598	0.023320
MT	5.000000
MM	C_pi: 1.000000, n_recomb: 25993.285181
RS	0	0.000000	1.000000	164.938355	0.006345	0.000000
RS	1	0.006440	1.000000	174.410590	0.006710	0.000000
RS	2	0.013294	1.000000	184.348800	0.007092	0.000000
RS	3	0.020590	1.000000	194.765582	0.007493	0.000000
RS	4	0.028356	1.000000	205.672372	0.007913	0.000000
RS	5	0.036622	1.000000	217.079163	0.008351	0.000000
RS	6	0.045421	1.000000	228.994205	0.008810	0.000000
RS	7	0.054785	1.000000	241.423661	0.009288	0.000000
RS	8	0.064753	1.000000	254.371231	0.009786	0.000000
RS	9	0.075363	1.000000	267.837739	0.010304	0.000000
RS	10	0.086656	1.000000	281.820676	0.010842	0.000000
RS	11	0.098677	1.000000	296.313710	0.011400	0.000000
RS	12	0.111471	1.000000	311.306154	0.011976	0.000000
RS	13	0.125090	1.000000	326.782392	0.012572	0.000000
RS	14	0.139585	1.000000	342.721278	0.013185	0.000000
RS	15	0.155014	1.000000	359.095489	0.013815	0.000000
RS	16	0.171437	1.000000	375.870863	0.014460	0.000000
RS	17	0.188917	1.000000	393.005711	0.015120	0.000000
RS	18	0.207523	1.000000	410.450115	0.015791	0.000000
RS	19	0.227327	1.000000	428.145231	0.016471	0.000000
RS	20	0.248406	1.000000	446.022607	0.017159	0.000000
RS	21	0.270843	1.000000	464.003531	0.017851	0.000000
RS	22	0.294725	1.000000	481.998440	0.018543	0.000000
RS	23	0.320144	1.000000	499.906402	0.019232	0.000000
RS	24	0.347201	1.000000	517.614719	0.019913	0.000000
RS	25	0.376000	1.000000	534.998666	0.020582	0.000000
RS	26	0.406654	1.000000	551.921417	0.021233	0.000000
RS	27	0.439282	1.000000	568.234196	0.021861	0.000000
RS	28	0.474011	1.000000	583.776698	0.022459	0.000000
RS	29	0.510976	1.000000	598.377825	0.023020	0.000000
RS	30	0.550322	1.000000	611.856800	0.023539	0.000000
RS	31	0.592202	1.000000	624.024684	0.024007	0.000000
RS	32	0.636779	1.000000	634.686363	0.024417	0.000000
RS	33	0.684227	1.000000	643.643041	0.024762	0.000000
RS	34	0.734730	1.000000	650.695263	0.025033	0.000000
RS	35	0.788485	1.000000	655.646494	0.025224	0.000000
RS	36	0.845702	1.000000	658.307252	0.025326	0.000000
RS	37	0.906604	1.000000	658.499779	0.025333	0.000000
RS	38	0.971428	1.000000	656.063197	0.025240	0.000000
RS	39	1.040426	1.000000	650.859059	0.025040	0.000000
RS	40	1.113868	1.000000	642.777202	0.024729	0.000000
RS	41	1.192040	1.000000	631.741701	0.024304	0.000000
RS	42	1.275245	1.000000	617.716761	0.023764	0.000000
RS	43	1.363809	1.000000	600.712272	0.023110	0.000000
RS	44	1.458076	1.000000	580.788739	0.022344	0.000000
RS	45	1.558414	1.000000	558.061294	0.021469	0.000000
RS	46	1.665214	1.000000	532.702405	0.020494	0.000000
RS	47	1.778891	1.000000	504.942985	0.019426	0.000000
RS	48	1.899889	1.000000	475.071531	0.018277	0.000000
RS	49	2.028679	1.000000	443.431043	0.017059	0.000000
RS	50	2.165763	1.000000	410.413510	0.015789	0.000000
RS	51	2.311675	1.000000	376.451855	0.014483	0.000000
RS	52	2.466983	1.000000	342.009416	0.013158	0.000000
RS	53	2.632293	1.000000	307.567147	0.011833	0.000000
RS	54	2.808249	1.000000	273.608965	0.010526	0.000000
RS	55	2.995536	1.000000	240.605829	0.009256	0.000000
RS	56	3.194884	1.000000	208.999326	0.008041	0.000000
RS	57	3.407070	1.000000	179.185682	0.006894	0.000000
RS	58	3.632920	1.000000	151.501218	0.005828	0.000000
RS	59	3.873315	1.000000	126.210247	0.004855	0.000000
RS	60	4.129191	1.000000	103.496366	0.003982	0.000000
RS	61	4.401545	1.000000	83.457879	0.003211	0.000000
RS	62	4.691438	1.000000	66.107827	0.002543	0.000000
RS	63	5.000000	1.000000	185.234234	0.007126	0.000000
PA	4+25*2+4+6 0.116597648 0.023319530 5.000000000 1.000000000 1.000000000 1.000000000 1.000000000 1.000000000 1.000000000 1.000000000 1.000000000 1.000000000 1.000000000 1.000000000 1.000000000 1.000000000 1.000000000 1.000000000 1.000000000 1.000000000 1.000000000 1.000000000 1.000000000 1.000000000 1.000000000 1.000000000 1.000000000 1.000000000 1.000000000 1.000000000 1.000000000
//
IT	5254
RD	1
LK	-332920.549319
QD	-2005.292428 -> -924.835476
RI	0.0592358530
TR	0.097382	0.019503
MT	6.569831
MM	C_pi: 1.148432, n_recomb: 24977.013260
RS	0	0.000000	0.797968	212.492312	0.008508	0.000140
RS	1	0.006894	0.797968	225.136700	0.009014	0.001280
RS	2	0.014264	0.797968	238.387717	0.009544	0.003409
RS	3	0.022141	0.797968	252.253765	0.010099	0.005846
RS	4	0.030562	0.566624	374.783453	0.015005	0.008198
RS	5	0.039563	0.566624	394.128449	0.015780	0.010535
RS	6	0.049185	0.504679	464.305636	0.018589	0.013439
RS	7	0.059470	0.504679	486.013601	0.019458	0.017063
RS	8	0.070464	0.486124	527.157726	0.021106	0.020870
RS	9	0.082217	0.486124	549.650482	0.022006	0.024031
RS	10	0.094779	0.509506	546.209516	0.021868	0.026023
RS	11	0.108207	0.509506	568.241876	0.022751	0.026953
RS	12	0.122562	0.565381	532.533347	0.021321	0.027208
RS	13	0.137906	0.565381	553.576195	0.022163	0.027020
RS	14	0.154307	0.646168	503.507103	0.020159	0.026456
RS	15	0.171840	0.646168	523.417748	0.020956	0.025558
RS	16	0.190581	0.746660	470.956310	0.018856	0.024409
RS	17	0.210614	0.746660	489.745245	0.019608	0.023138
RS	18	0.232029	0.857981	443.241452	0.017746	0.021870
RS	19	0.254920	0.857981	461.009739	0.018457	0.020681
RS	20	0.279388	0.971494	423.416666	0.016952	0.019598
RS	21	0.305544	0.971494	440.293748	0.017628	0.018622
RS	22	0.333503	1.081549	411.113191	0.016460	0.017752
RS	23	0.363390	1.081549	427.202110	0.017104	0.016979
RS	24	0.395337	1.183967	405.280535	0.016226	0.016299
RS	25	0.429487	1.183967	420.632382	0.016841	0.015707
RS	26	0.465991	1.274793	405.110903	0.016219	0.015209
RS	27	0.505011	1.274793	419.709573	0.016804	0.014811
RS	28	0.546722	1.350891	409.857029	0.016409	0.014520
RS	29	0.591309	1.350891	423.599521	0.016960	0.014337
RS	30	0.638969	1.411358	418.409806	0.016752	0.014256
RS	31	0.689915	1.411358	431.085888	0.017259	0.014268
RS	32	0.744373	1.457250	429.345153	0.017190	0.014362
RS	33	0.802586	1.457250	440.626871	0.017641	0.014525
RS	34	0.864813	1.490366	441.139277	0.017662	0.014748
RS	35	0.931329	1.490366	450.580752	0.018040	0.015021
RS	36	1.002431	1.512682	452.183696	0.018104	0.015335
RS	37	1.078435	1.512682	459.231668	0.018386	0.015679
RS	38	1.159679	1.526362	460.698199	0.018445	0.016043
RS	39	1.246524	1.526362	464.721779	0.018606	0.016413
RS	40	1.339356	1.534055	464.644546	0.018603	0.016769
RS	41	1.438588	1.534055	465.000001	0.018617	0.017091
RS	42	1.544662	1.538704	461.897677	0.018493	0.017353
RS	43	1.658048	1.538704	458.032440	0.018338	0.017532
RS	44	1.779252	1.542796	450.706339	0.018045	0.017612
RS	45	1.908811	1.542796	442.277386	0.017707	0.017577
RS	46	2.047303	1.547715	430.147674	0.017222	0.017425
RS	47	2.195343	1.547715	417.116362	0.016700	0.017153
RS	48	2.353589	1.553823	400.277705	0.016026	0.016768
RS	49	2.522745	1.553823	382.965508	0.015333	0.016276
RS	50	2.703562	1.561019	362.037896	0.014495	0.015686
RS	51	2.896846	1.561019	341.147849	0.013658	0.015010
RS	52	3.103455	1.569097	317.153698	0.012698	0.014261
RS	53	3.324308	1.569097	293.748667	0.011761	0.013452
RS	54	3.560387	1.582733	267.255746	0.010700	0.012596
RS	55	3.812742	1.582733	242.872771	0.009724	0.011707
RS	56	4.082495	1.582733	218.258831	0.008738	0.010795
RS	57	4.370845	1.582733	193.807842	0.007759	0.009871
RS	58	4.679075	1.652423	163.436334	0.006543	0.008944
RS	59	5.008555	1.652423	142.625984	0.005710	0.008023
RS	60	5.360749	1.652423	122.737461	0.004914	0.007120
RS	61	5.737225	1.652423	104.055698	0.004166	0.006245
RS	62	6.139656	1.652423	86.819623	0.003476	0.005408
RS	63	6.569831	1.652423	297.002106	0.011891	0.020716
PA	4+25*2+4+6 0.097382287 0.019502748 6.569831371 0.797967911 0.566624403 0.504678726 0.486124039 0.509506226 0.565380812 0.646168232 0.746660471 0.857980728 0.971493721 1.081549406 1.183966637 1.274792671 1.350891113 1.411357880 1.457250118 1.490365982 1.512681961 1.526362419 1.534054637 1.538703918 1.542796135 1.547715187 1.553822994 1.561019421 1.569096684 1.582732677 1.652423441
//
IT	4641
RD	2
LK	-331270.050997
QD	-906.086271 -> -588.826207
RI	0.0401253764
TR	0.089445	0.018750
MT	7.379707
MM	C_pi: 1.279955, n_recomb: 26741.908701
RS	0	0.000000	1.236700	151.040284	0.005648	0.000108
RS	1	0.007089	1.236700	160.801216	0.006013	0.000856
RS	2	0.014680	1.236700	171.121771	0.006399	0.002143
RS	3	0.022810	1.236700	182.023645	0.006807	0.003568
RS	4	0.031515	0.619816	384.697195	0.014386	0.006931
RS	5	0.040838	0.619816	405.638489	0.015169	0.008859
RS	6	0.050822	0.474584	556.531621	0.020811	0.012588
RS	7	0.061514	0.474584	582.303979	0.021775	0.015979
RS	8	0.072963	0.413620	696.599095	0.026049	0.020687
RS	9	0.085224	0.413620	723.520498	0.027056	0.024821
RS	10	0.098354	0.414993	747.416940	0.027949	0.027147
RS	11	0.112415	0.414993	772.916926	0.028903	0.029893
RS	12	0.127473	0.461631	718.159479	0.026855	0.028871
RS	13	0.143598	0.461631	741.870612	0.027742	0.030406
RS	14	0.160867	0.545027	649.421421	0.024285	0.027653
RS	15	0.179359	0.545027	671.574268	0.025113	0.028393
RS	16	0.199163	0.662958	571.494458	0.021371	0.024950
RS	17	0.220370	0.662958	592.192929	0.022145	0.025113
RS	18	0.243080	0.808078	503.914240	0.018844	0.021878
RS	19	0.267401	0.808078	523.204431	0.019565	0.021850
RS	20	0.293445	0.970002	452.855551	0.016934	0.019259
RS	21	0.321336	0.970002	470.861647	0.017608	0.019221
RS	22	0.351203	1.140113	416.683920	0.015582	0.017231
RS	23	0.383189	1.140113	433.582427	0.016214	0.017199
RS	24	0.417441	1.310078	392.649159	0.014683	0.015683
RS	25	0.454121	1.310078	408.614894	0.015280	0.015663
RS	26	0.493402	1.469286	379.039756	0.014174	0.014545
RS	27	0.535468	1.469286	394.214943	0.014741	0.014581
RS	28	0.580515	1.606546	374.714715	0.014012	0.013845
RS	29	0.628755	1.606546	389.176357	0.014553	0.013998
RS	30	0.680416	1.715212	378.177797	0.014142	0.013614
RS	31	0.735738	1.715212	391.895539	0.014655	0.013897
RS	32	0.794982	1.794566	387.565075	0.014493	0.013794
RS	33	0.858426	1.794566	400.368063	0.014972	0.014180
RS	34	0.926367	1.847161	401.023638	0.014996	0.014285
RS	35	0.999125	1.847161	412.581135	0.015428	0.014741
RS	36	1.077040	1.876992	416.689063	0.015582	0.014998
RS	37	1.160478	1.876992	426.500211	0.015949	0.015489
RS	38	1.249832	1.889259	432.391012	0.016169	0.015844
RS	39	1.345519	1.889259	439.794689	0.016446	0.016328
RS	40	1.447989	1.890844	445.331912	0.016653	0.016699
RS	41	1.557724	1.890844	449.567747	0.016811	0.017097
RS	42	1.675237	1.889361	452.292217	0.016913	0.017362
RS	43	1.801081	1.889361	452.630997	0.016926	0.017573
RS	44	1.935845	1.890628	450.509553	0.016847	0.017616
RS	45	2.080163	1.890628	446.409875	0.016693	0.017575
RS	46	2.234711	1.896926	438.522330	0.016398	0.017349
RS	47	2.400215	1.896926	429.737485	0.016070	0.017057
RS	48	2.577451	1.907749	416.230538	0.015565	0.016588
RS	49	2.767252	1.907749	402.850980	0.015064	0.016087
RS	50	2.970506	1.921613	384.478030	0.014377	0.015426
RS	51	3.188170	1.921613	366.946710	0.013722	0.014766
RS	52	3.421262	1.937111	344.764064	0.012892	0.013973
RS	53	3.670879	1.937111	323.876328	0.012111	0.013206
RS	54	3.938190	1.962273	297.852379	0.011138	0.012296
RS	55	4.224451	1.962273	275.016780	0.010284	0.011472
RS	56	4.531004	1.962273	251.277618	0.009396	0.010617
RS	57	4.859289	1.962273	227.018651	0.008489	0.009739
RS	58	5.210845	2.111483	189.567034	0.007089	0.008509
RS	59	5.587322	2.111483	169.401469	0.006335	0.007715
RS	60	5.990487	2.111483	149.451687	0.005589	0.006915
RS	61	6.422231	2.111483	130.052580	0.004863	0.006121
RS	62	6.884582	2.111483	111.519003	0.004170	0.005344
RS	63	7.379707	2.111483	430.779643	0.016109	0.021806
PA	4+25*2+4+6 0.089445481 0.018750036 7.379707244 1.236700497 0.619815690 0.474583813 0.413620312 0.414993233 0.461630573 0.545026970 0.662957959 0.808078262 0.970002074 1.140112841 1.310077890 1.469286281 1.606545958 1.715211908 1.794565520 1.847160885 1.876991893 1.889258805 1.890843885 1.889360644 1.890627676 1.896925865 1.907748882 1.921613335 1.937111102 1.962273068 2.111483456
//
IT	4330
RD	3
LK	-330744.228936
QD	-627.416597 -> -480.076835
RI	0.0255062863
TR	0.084979	0.018877
MT	7.821655
MM	C_pi: 1.389488, n_recomb: 29194.180798
RS	0	0.000000	2.139600	96.628632	0.003310	0.000077
RS	1	0.007186	2.139600	103.220318	0.003536	0.000579
RS	2	0.014889	2.139600	110.234656	0.003776	0.001394
RS	3	0.023146	2.139600	117.694743	0.004031	0.002234
RS	4	0.031996	0.786449	340.472117	0.011662	0.005877
RS	5	0.041482	0.786449	360.442203	0.012346	0.007199
RS	6	0.051649	0.525309	568.810102	0.019484	0.011484
RS	7	0.062547	0.525309	596.789108	0.020442	0.014249
RS	8	0.074229	0.413518	791.652472	0.027117	0.020192
RS	9	0.086749	0.413518	822.446399	0.028172	0.024245
RS	10	0.100170	0.390938	900.861301	0.030858	0.027941
RS	11	0.114555	0.390938	929.624983	0.031843	0.031154
RS	12	0.129974	0.425089	881.319829	0.030188	0.030440
RS	13	0.146501	0.425089	907.519544	0.031086	0.032531
RS	14	0.164216	0.503060	790.097087	0.027064	0.029109
RS	15	0.183204	0.503060	814.560639	0.027901	0.030431
RS	16	0.203556	0.623991	677.964134	0.023223	0.025908
RS	17	0.225371	0.623991	700.993037	0.024011	0.026622
RS	18	0.248754	0.782708	578.674530	0.019822	0.022328
RS	19	0.273817	0.782708	600.173698	0.020558	0.022771
RS	20	0.300681	0.969298	503.227037	0.017237	0.019328
RS	21	0.329476	0.969298	523.194331	0.017921	0.019687
RS	22	0.360340	1.174830	449.141172	0.015385	0.017051
RS	23	0.393422	1.174830	467.730923	0.016021	0.017346
RS	24	0.428882	1.389463	412.019009	0.014113	0.015341
RS	25	0.466889	1.389463	429.450500	0.014710	0.015580
RS	26	0.507629	1.597610	389.311492	0.013335	0.014105
RS	27	0.551296	1.597610	405.813599	0.013900	0.014339
RS	28	0.598101	1.779912	379.536043	0.013000	0.013363
RS	29	0.648270	1.779912	395.299123	0.013540	0.013665
RS	30	0.702044	1.922849	380.781792	0.013043	0.013139
RS	31	0.759682	1.922849	395.890819	0.013561	0.013535
RS	32	0.821463	2.023163	390.666497	0.013382	0.013364
RS	33	0.887684	2.023163	405.043782	0.013874	0.013834
RS	34	0.958663	2.084044	406.931157	0.013939	0.013930
RS	35	1.034744	2.084044	420.300738	0.014397	0.014444
RS	36	1.116292	2.111705	427.399752	0.014640	0.014737
RS	37	1.203700	2.111705	439.261604	0.015046	0.015267
RS	38	1.297390	2.114795	449.449250	0.015395	0.015691
RS	39	1.397813	2.114795	459.074764	0.015725	0.016197
RS	40	1.505452	2.104947	469.411410	0.016079	0.016649
RS	41	1.620828	2.104947	475.909338	0.016302	0.017052
RS	42	1.744494	2.094757	482.835946	0.016539	0.017377
RS	43	1.877048	2.094757	485.326282	0.016624	0.017576
RS	44	2.019128	2.093063	485.961056	0.016646	0.017635
RS	45	2.171418	2.093063	483.787096	0.016571	0.017573
RS	46	2.334653	2.102186	477.078624	0.016342	0.017326
RS	47	2.509618	2.102186	469.924768	0.016097	0.017018
RS	48	2.697157	2.119784	456.434514	0.015634	0.016511
RS	49	2.898174	2.119784	444.333503	0.015220	0.016008
RS	50	3.113637	2.142214	425.311570	0.014568	0.015316
RS	51	3.344583	2.142214	408.625324	0.013997	0.014674
RS	52	3.592127	2.166392	385.432244	0.013202	0.013866
RS	53	3.857460	2.166392	364.847602	0.012497	0.013131
RS	54	4.141862	2.203561	336.908201	0.011540	0.012205
RS	55	4.446702	2.203561	313.837143	0.010750	0.011419
RS	56	4.773449	2.203561	289.412341	0.009913	0.010600
RS	57	5.123677	2.203561	264.018849	0.009044	0.009752
RS	58	5.499075	2.434421	217.321899	0.007444	0.008311
RS	59	5.901450	2.434421	197.047166	0.006750	0.007594
RS	60	6.332742	2.434421	176.527770	0.006047	0.006862
RS	61	6.795029	2.434421	156.119260	0.005348	0.006126
RS	62	7.290537	2.434421	136.175197	0.004664	0.005396
RS	63	7.821655	2.434421	571.890779	0.019589	0.023315
PA	4+25*2+4+6 0.084978947 0.018876619 7.821655273 2.139600388 0.786449202 0.525308552 0.413517753 0.390938430 0.425089339 0.503060077 0.623991375 0.782707908 0.969298099 1.174830145 1.389462575 1.597610063 1.779911743 1.922848737 2.023163076 2.084043640 2.111705382 2.114794912 2.104947275 2.094757190 2.093062532 2.102186046 2.119783849 2.142213584 2.166392273 2.203561126 2.434421487
//
IT	4875
RD	4
LK	-330477.840808
QD	-520.535429 -> -421.547122
RI	0.0163471570
TR	0.081879	0.019310
MT	8.089832
MM	C_pi: 1.473848, n_recomb: 31642.207186
RS	0	0.000000	3.594517	62.804869	0.001985	0.000056
RS	1	0.007243	3.594517	67.218284	0.002124	0.000412
RS	2	0.015011	3.594517	71.931335	0.002273	0.000963
RS	3	0.023341	3.594517	76.962794	0.002432	0.001492
RS	4	0.032275	1.014477	290.735841	0.009188	0.005109
RS	5	0.041856	1.014477	308.787562	0.009759	0.005961
RS	6	0.052131	0.604778	547.732586	0.017310	0.010463
RS	7	0.063150	0.604778	576.484163	0.018219	0.012637
RS	8	0.074967	0.434021	840.848870	0.026574	0.019531
RS	9	0.087640	0.434021	874.992673	0.027653	0.023280
RS	10	0.101231	0.387054	1016.725326	0.032132	0.028400
RS	11	0.115806	0.387054	1048.802053	0.033146	0.031661
RS	12	0.131437	0.409337	1021.314035	0.032277	0.031684
RS	13	0.148201	0.409337	1049.969175	0.033183	0.033922
RS	14	0.166178	0.481024	918.951523	0.029042	0.030382
RS	15	0.185458	0.481024	945.611900	0.029885	0.031910
RS	16	0.206134	0.601143	779.846491	0.024646	0.026807
RS	17	0.228307	0.601143	805.153886	0.025446	0.027749
RS	18	0.252087	0.766063	653.488003	0.020652	0.022800
RS	19	0.277589	0.766063	677.234954	0.021403	0.023454
RS	20	0.304938	0.966640	557.031317	0.017604	0.019469
RS	21	0.334269	0.966640	579.060263	0.018300	0.020015
RS	22	0.365723	1.194558	487.622721	0.015411	0.016967
RS	23	0.399456	1.194558	508.034723	0.016056	0.017421
RS	24	0.435632	1.439954	439.387748	0.013886	0.015105
RS	25	0.474429	1.439954	458.418567	0.014488	0.015474
RS	26	0.516035	1.683919	409.080049	0.012928	0.013775
RS	27	0.560655	1.683919	427.019585	0.013495	0.014109
RS	28	0.608508	1.899835	394.994998	0.012483	0.012991
RS	29	0.659826	1.899835	412.124623	0.013025	0.013365
RS	30	0.714861	2.067400	394.854098	0.012479	0.012765
RS	31	0.773882	2.067400	411.353549	0.013000	0.013210
RS	32	0.837178	2.180767	405.756827	0.012823	0.013020
RS	33	0.905059	2.180767	421.621044	0.013325	0.013521
RS	34	0.977857	2.243791	425.039708	0.013433	0.013639
RS	35	1.055927	2.243791	440.027462	0.013906	0.014172
RS	36	1.139653	2.264954	450.219364	0.014228	0.014522
RS	37	1.229442	2.264954	463.813084	0.014658	0.015060
RS	38	1.325735	2.256322	478.209713	0.015113	0.015566
RS	39	1.429003	2.256322	489.597443	0.015473	0.016073
RS	40	1.539751	2.234146	504.402860	0.015941	0.016613
RS	41	1.658520	2.234146	512.552832	0.016198	0.017011
RS	42	1.785891	2.215650	523.003720	0.016529	0.017401
RS	43	1.922489	2.215650	526.892923	0.016652	0.017593
RS	44	2.068980	2.212174	529.213854	0.016725	0.017673
RS	45	2.226082	2.212174	528.108002	0.016690	0.017607
RS	46	2.394563	2.225598	521.226917	0.016473	0.017341
RS	47	2.575247	2.225598	514.807088	0.016270	0.017037
RS	48	2.769018	2.251378	499.918726	0.015799	0.016495
RS	49	2.976825	2.251378	488.237021	0.015430	0.016008
RS	50	3.199683	2.283480	467.291567	0.014768	0.015286
RS	51	3.438683	2.283480	450.701874	0.014244	0.014669
RS	52	3.694994	2.317039	425.489401	0.013447	0.013846
RS	53	3.969870	2.317039	404.629614	0.012788	0.013142
RS	54	4.264656	2.366560	373.996230	0.011820	0.012197
RS	55	4.580793	2.366560	350.333798	0.011072	0.011445
RS	56	4.919829	2.366560	324.967837	0.010270	0.010655
RS	57	5.283421	2.366560	298.286682	0.009427	0.009832
RS	58	5.673349	2.678434	241.610082	0.007636	0.008201
RS	59	6.091519	2.678434	221.311304	0.006994	0.007546
RS	60	6.539979	2.678434	200.414620	0.006334	0.006869
RS	61	7.020920	2.678434	179.280349	0.005666	0.006179
RS	62	7.536697	2.678434	158.280569	0.005002	0.005488
RS	63	8.089832	2.678434	708.386105	0.022387	0.024953
PA	4+25*2+4+6 0.081879132 0.019309660 8.089832448 3.594517063 1.014476690 0.604777692 0.434021186 0.387053563 0.409337242 0.481023948 0.601142509 0.766062854 0.966639540 1.194558242 1.439953986 1.683918938 1.899834896 2.067400357 2.180767343 2.243790851 2.264953533 2.256322119 2.234145737 2.215649980 2.212173810 2.225597576 2.251377811 2.283480134 2.317039111 2.366560294 2.678434383
//
IT	4750
RD	5
LK	-330290.069573
QD	-456.684964 -> -377.506275
RI	0.0109426013
TR	0.079418	0.019850
MT	8.273883
MM	C_pi: 1.540498, n_recomb: 33963.074711
RS	0	0.000000	5.650997	43.074137	0.001268	0.000043
RS	1	0.007281	5.650997	46.152138	0.001359	0.000309
RS	2	0.015092	5.650997	49.445550	0.001456	0.000706
RS	3	0.023472	5.650997	52.968764	0.001560	0.001062
RS	4	0.032462	1.282824	249.208979	0.007338	0.004549
RS	5	0.042106	1.282824	265.305092	0.007812	0.005071
RS	6	0.052453	0.698786	516.344670	0.015203	0.009582
RS	7	0.063553	0.698786	544.957687	0.016046	0.011268
RS	8	0.075461	0.462049	864.766053	0.025462	0.018813
RS	9	0.088237	0.462049	901.644557	0.026548	0.022235
RS	10	0.101942	0.390504	1106.815280	0.032589	0.028614
RS	11	0.116645	0.390504	1142.141247	0.033629	0.031796
RS	12	0.132419	0.401918	1142.586874	0.033642	0.032640
RS	13	0.149341	0.401918	1173.656341	0.034557	0.034883
RS	14	0.167496	0.467776	1036.067668	0.030506	0.031438
RS	15	0.186972	0.467776	1064.784718	0.031351	0.033028
RS	16	0.207866	0.586100	874.842869	0.025759	0.027581
RS	17	0.230282	0.586100	902.281660	0.026567	0.028621
RS	18	0.254330	0.754252	724.571966	0.021334	0.023221
RS	19	0.280128	0.754252	750.458627	0.022096	0.023975
RS	20	0.307805	0.963738	609.346467	0.017941	0.019613
RS	21	0.337498	0.963738	633.365283	0.018649	0.020252
RS	22	0.369352	1.207106	526.262752	0.015495	0.016919
RS	23	0.403525	1.207106	548.449885	0.016148	0.017457
RS	24	0.440186	1.475208	468.086822	0.013782	0.014925
RS	25	0.479517	1.475208	488.681054	0.014389	0.015365
RS	26	0.521711	1.746954	430.990016	0.012690	0.013513
RS	27	0.566978	1.746954	450.328808	0.013259	0.013901
RS	28	0.615540	1.989439	413.137413	0.012164	0.012689
RS	29	0.667639	1.989439	431.581783	0.012707	0.013100
RS	30	0.723530	2.175934	411.939537	0.012129	0.012458
RS	31	0.783491	2.175934	429.754704	0.012654	0.012924
RS	32	0.847818	2.298048	424.008923	0.012484	0.012731
RS	33	0.916828	2.298048	441.254234	0.012992	0.013243
RS	34	0.990863	2.360318	446.299547	0.013141	0.013391
RS	35	1.070288	2.360318	462.761255	0.013625	0.013927
RS	36	1.155496	2.373417	476.050532	0.014017	0.014335
RS	37	1.246908	2.373417	491.187316	0.014462	0.014873
RS	38	1.344976	2.352642	509.732618	0.015008	0.015458
RS	39	1.450184	2.352642	522.643195	0.015389	0.015962
RS	40	1.563053	2.318534	541.771176	0.015952	0.016584
RS	41	1.684139	2.318534	551.278191	0.016232	0.016980
RS	42	1.814041	2.292498	564.951382	0.016634	0.017429
RS	43	1.953402	2.292498	569.891631	0.016780	0.017622
RS	44	2.102909	2.287973	573.395945	0.016883	0.017721
RS	45	2.263302	2.287973	572.977176	0.016871	0.017663
RS	46	2.435373	2.306222	565.276592	0.016644	0.017379
RS	47	2.619972	2.306222	559.211197	0.016465	0.017090
RS	48	2.818013	2.340491	542.262353	0.015966	0.016514
RS	49	3.030472	2.340491	530.660143	0.015625	0.016050
RS	50	3.258400	2.382373	507.231491	0.014935	0.015297
RS	51	3.502924	2.382373	490.471454	0.014441	0.014710
RS	52	3.765251	2.425257	462.841835	0.013628	0.013868
RS	53	4.046679	2.425257	441.538614	0.013001	0.013195
RS	54	4.348597	2.486887	407.940120	0.012011	0.012227
RS	55	4.672497	2.486887	383.639070	0.011296	0.011506
RS	56	5.019981	2.486887	357.341442	0.010521	0.010742
RS	57	5.392765	2.486887	329.438689	0.009700	0.009941
RS	58	5.792691	2.878327	262.511648	0.007729	0.008130
RS	59	6.221735	2.878327	242.348862	0.007136	0.007528
RS	60	6.682018	2.878327	221.299385	0.006516	0.006898
RS	61	7.175814	2.878327	199.719139	0.005880	0.006249
RS	62	7.705563	2.878327	177.986706	0.005241	0.005592
RS	63	8.273883	2.878327	839.153449	0.024708	0.026614
PA	4+25*2+4+6 0.079417880 0.019849969 8.273883049 5.650997420 1.282823816 0.698786266 0.462049431 0.390503572 0.401917590 0.467776449 0.586100416 0.754251657 0.963738449 1.207105606 1.475207986 1.746954126 1.989438639 2.175934459 2.298048143 2.360318289 2.373417179 2.352641908 2.318534289 2.292497986 2.287972982 2.306221620 2.340491342 2.382372592 2.425256993 2.486887269 2.878326798
//
IT	4384
RD	6
LK	-330137.162535
QD	-407.700768 -> -340.244606
RI	0.0076967947
TR	0.077305	0.020418
MT	8.415377
MM	C_pi: 1.596322, n_recomb: 36164.423159
RS	0	0.000000	8.258292	31.483449	0.000871	0.000034
RS	1	0.007309	8.258292	33.756360	0.000933	0.000243
RS	2	0.015153	8.258292	36.191138	0.001001	0.000546
RS	3	0.023570	8.258292	38.798974	0.001073	0.000803
RS	4	0.032603	1.575612	217.454335	0.006013	0.004134
RS	5	0.042295	1.575612	231.889769	0.006412	0.004428
RS	6	0.052696	0.801862	484.020912	0.013384	0.008829
RS	7	0.063858	0.801862	512.021344	0.014158	0.010127
RS	8	0.075835	0.493283	875.167507	0.024200	0.018092
RS	9	0.088688	0.493283	914.241560	0.025280	0.021214
RS	10	0.102480	0.397051	1179.933632	0.032627	0.028662
RS	11	0.117280	0.397051	1218.392723	0.033690	0.031735
RS	12	0.133162	0.398498	1250.116331	0.034568	0.033378
RS	13	0.150205	0.398498	1283.568345	0.035493	0.035578
RS	14	0.168494	0.459193	1143.721401	0.031626	0.032313
RS	15	0.188119	0.459193	1174.393399	0.032474	0.033909
RS	16	0.209179	0.575611	963.649950	0.026646	0.028240
RS	17	0.231779	0.575611	993.095353	0.027461	0.029322
RS	18	0.256030	0.745751	791.660710	0.021891	0.023586
RS	19	0.282054	0.745751	819.578580	0.022663	0.024392
RS	20	0.309980	0.961612	659.241271	0.018229	0.019743
RS	21	0.339948	0.961612	685.162331	0.018946	0.020434
RS	22	0.372106	1.216616	563.635644	0.015585	0.016886
RS	23	0.406614	1.216616	587.527212	0.016246	0.017474
RS	24	0.443645	1.502707	496.316962	0.013724	0.014780
RS	25	0.483383	1.502707	518.413848	0.014335	0.015263
RS	26	0.526026	1.797396	452.946710	0.012525	0.013295
RS	27	0.571785	1.797396	473.625850	0.013096	0.013716
RS	28	0.620889	2.062286	431.628667	0.011935	0.012436
RS	29	0.673582	2.062286	451.324041	0.012480	0.012866
RS	30	0.730127	2.264547	429.515683	0.011877	0.012195
RS	31	0.790805	2.264547	448.573429	0.012404	0.012670
RS	32	0.855919	2.393268	442.767051	0.012243	0.012481
RS	33	0.925792	2.393268	461.307906	0.012756	0.012994
RS	34	1.000772	2.453617	467.985466	0.012940	0.013172
RS	35	1.081233	2.453617	485.821622	0.013434	0.013706
RS	36	1.167575	2.458315	502.173621	0.013886	0.014167
RS	37	1.260228	2.458315	518.739664	0.014344	0.014702
RS	38	1.359654	2.425696	541.390938	0.014970	0.015358
RS	39	1.466348	2.425696	555.695458	0.015366	0.015860
RS	40	1.580840	2.380290	579.094383	0.016013	0.016557
RS	41	1.703701	2.380290	589.812055	0.016309	0.016954
RS	42	1.835542	2.347289	606.602095	0.016773	0.017457
RS	43	1.977020	2.347289	612.429249	0.016935	0.017658
RS	44	2.128840	2.341968	616.912330	0.017059	0.017773
RS	45	2.291757	2.341968	617.007395	0.017061	0.017729
RS	46	2.466582	2.364950	608.202534	0.016818	0.017428
RS	47	2.654187	2.364950	602.326351	0.016655	0.017160
RS	48	2.855504	2.407392	583.024747	0.016121	0.016551
RS	49	3.071536	2.407392	571.362975	0.015799	0.016113
RS	50	3.303360	2.458621	545.218402	0.015076	0.015330
RS	51	3.552128	2.458621	528.189509	0.014605	0.014772
RS	52	3.819080	2.510369	497.997366	0.013770	0.013911
RS	53	4.105545	2.510369	476.203843	0.013168	0.013267
RS	54	4.412949	2.583514	439.556666	0.012154	0.012276
RS	55	4.742823	2.583514	414.631449	0.011465	0.011583
RS	56	5.096809	2.583514	387.449382	0.010714	0.010843
RS	57	5.476670	2.583514	358.404550	0.009910	0.010061
RS	58	5.884296	3.052937	281.073155	0.007772	0.008079
RS	59	6.321718	3.052937	261.155604	0.007221	0.007524
RS	60	6.791114	3.052937	240.105294	0.006639	0.006936
RS	61	7.294819	3.052937	218.268612	0.006035	0.006323
RS	62	7.835343	3.052937	196.023518	0.005420	0.005696
RS	63	8.415377	3.052937	966.442551	0.026724	0.028255
PA	4+25*2+4+6 0.077305185 0.020417645 8.415377105 8.258292362 1.575612482 0.801861765 0.493283317 0.397051248 0.398497610 0.459192693 0.575611181 0.745751206 0.961611898 1.216616126 1.502706628 1.797395541 2.062285520 2.264547299 2.393268324 2.453616979 2.458315017 2.425696129 2.380289950 2.347289308 2.341968013 2.364949580 2.407391676 2.458621165 2.510369017 2.583514277 3.052936580
//
IT	4248
RD	7
LK	-330006.103660
QD	-366.556700 -> -307.765946
RI	0.0056713878
TR	0.075414	0.020979
MT	8.533898
MM	C_pi: 1.645606, n_recomb: 38269.207519
RS	0	0.000000	11.253406	24.507126	0.000640	0.000028
RS	1	0.007333	11.253406	26.288577	0.000687	0.000201
RS	2	0.015204	11.253406	28.198292	0.000737	0.000444
RS	3	0.023652	11.253406	30.245318	0.000790	0.000640
RS	4	0.032719	1.878355	193.928293	0.005067	0.003819
RS	5	0.042452	1.878355	207.056041	0.005411	0.003957
RS	6	0.052898	0.911422	453.995711	0.011863	0.008180
RS	7	0.064110	0.911422	481.171691	0.012573	0.009175
RS	8	0.076144	0.526094	878.124598	0.022946	0.017393
RS	9	0.089061	0.526094	918.963723	0.024013	0.020250
RS	10	0.102924	0.405045	1241.561670	0.032443	0.028599
RS	11	0.117805	0.405045	1283.026194	0.033526	0.031563
RS	12	0.133777	0.397248	1347.592048	0.035213	0.033952
RS	13	0.150920	0.397248	1383.403799	0.036149	0.036098
RS	14	0.169320	0.453378	1244.083092	0.032509	0.033048
RS	15	0.189069	0.453378	1276.642746	0.033360	0.034630
RS	16	0.210267	0.568020	1047.460967	0.027371	0.028806
RS	17	0.233019	0.568020	1078.821045	0.028190	0.029906
RS	18	0.257439	0.739584	855.327408	0.022350	0.023904
RS	19	0.283650	0.739584	885.190475	0.023131	0.024738
RS	20	0.311783	0.960447	706.839732	0.018470	0.019860
RS	21	0.341980	0.960447	734.588957	0.019195	0.020581
RS	22	0.374390	1.224852	599.541735	0.015666	0.016864
RS	23	0.409177	1.224852	625.074641	0.016334	0.017483
RS	24	0.446516	1.526022	523.645213	0.013683	0.014660
RS	25	0.486592	1.526022	547.188718	0.014298	0.015170
RS	26	0.529607	1.840638	474.344956	0.012395	0.013111
RS	27	0.575776	1.840638	496.310139	0.012969	0.013553
RS	28	0.625331	2.125438	449.735303	0.011752	0.012217
RS	29	0.678520	2.125438	470.624812	0.012298	0.012659
RS	30	0.735609	2.341776	446.749058	0.011674	0.011966
RS	31	0.796885	2.341776	466.987567	0.012203	0.012443
RS	32	0.862654	2.476158	461.131456	0.012050	0.012258
RS	33	0.933246	2.476158	480.900645	0.012566	0.012770
RS	34	1.009014	2.534277	489.165636	0.012782	0.012973
RS	35	1.090339	2.534277	508.304981	0.013282	0.013504
RS	36	1.177627	2.530765	527.657974	0.013788	0.014012
RS	37	1.271316	2.530765	545.580791	0.014256	0.014544
RS	38	1.371875	2.486821	572.295431	0.014954	0.015264
RS	39	1.479808	2.486821	587.922604	0.015363	0.015765
RS	40	1.595656	2.430716	615.581806	0.016086	0.016530
RS	41	1.719999	2.430716	627.439667	0.016395	0.016929
RS	42	1.853460	2.391127	647.341729	0.016915	0.017484
RS	43	1.996709	2.391127	653.984248	0.017089	0.017693
RS	44	2.150461	2.384987	659.402318	0.017231	0.017826
RS	45	2.315488	2.384987	659.940548	0.017245	0.017797
RS	46	2.492617	2.412335	649.939586	0.016983	0.017482
RS	47	2.682735	2.412335	644.189948	0.016833	0.017235
RS	48	2.886794	2.462382	622.435862	0.016265	0.016598
RS	49	3.105817	2.462382	610.667232	0.015957	0.016184
RS	50	3.340901	2.522320	581.737954	0.015201	0.015375
RS	51	3.593224	2.522320	564.413333	0.014748	0.014844
RS	52	3.864049	2.582313	531.632132	0.013892	0.013966
RS	53	4.154735	2.582313	509.346176	0.013310	0.013348
RS	54	4.466736	2.666230	469.650561	0.012272	0.012335
RS	55	4.801617	2.666230	444.127045	0.011605	0.011668
RS	56	5.161055	2.666230	416.105835	0.010873	0.010949
RS	57	5.546850	2.666230	385.983129	0.010086	0.010184
RS	58	5.960936	3.212060	298.123301	0.007790	0.008040
RS	59	6.405387	3.212060	278.515271	0.007278	0.007525
RS	60	6.882430	3.212060	257.558432	0.006730	0.006975
RS	61	7.394455	3.212060	235.586729	0.006156	0.006395
RS	62	7.944026	3.212060	212.973139	0.005565	0.005795
RS	63	8.533898	3.212060	1092.352378	0.028544	0.029857
PA	4+25*2+4+6 0.075414455 0.020978783 8.533898117 11.253405554 1.878354583 0.911422479 0.526093571 0.405045467 0.397248048 0.453377550 0.568020361 0.739583646 0.960447226 1.224851620 1.526021613 1.840637898 2.125437822 2.341776047 2.476158191 2.534277447 2.530764996 2.486821091 2.430716205 2.391126823 2.384986970 2.412335359 2.462382297 2.522320278 2.582313348 2.666230018 3.212060457
//
IT	4773
RD	8
LK	-329891.623601
QD	-330.977898 -> -279.234153
RI	0.0043535602
TR	0.073687	0.021520
MT	8.638593
MM	C_pi: 1.690698, n_recomb: 40294.769569
RS	0	0.000000	14.398239	20.207605	0.000501	0.000025
RS	1	0.007354	14.398239	21.683883	0.000538	0.000174
RS	2	0.015248	14.398239	23.267244	0.000577	0.000377
RS	3	0.023723	14.398239	24.965341	0.000620	0.000536
RS	4	0.032821	2.178398	176.709422	0.004385	0.003579
RS	5	0.042588	2.178398	188.844694	0.004687	0.003608
RS	6	0.053073	1.026132	427.052026	0.010598	0.007614
RS	7	0.064330	1.026132	453.328363	0.011250	0.008372
RS	8	0.076414	0.559839	876.689738	0.021757	0.016721
RS	9	0.089386	0.559839	918.952619	0.022806	0.019348
RS	10	0.103313	0.413774	1294.915567	0.032136	0.028459
RS	11	0.118264	0.413774	1339.259313	0.033237	0.031324
RS	12	0.134314	0.397280	1437.445269	0.035673	0.034403
RS	13	0.151545	0.397280	1475.597613	0.036620	0.036498
RS	14	0.170042	0.449313	1338.782181	0.033225	0.033674
RS	15	0.189900	0.449313	1373.181944	0.034078	0.035236
RS	16	0.211218	0.562341	1127.318208	0.027977	0.029301
RS	17	0.234104	0.562341	1160.523056	0.028801	0.030409
RS	18	0.258672	0.735030	916.206263	0.022738	0.024185
RS	19	0.285047	0.735030	947.946459	0.023525	0.025036
RS	20	0.313362	0.960059	752.480959	0.018674	0.019968
RS	21	0.343759	0.960059	781.997718	0.019407	0.020708
RS	22	0.376391	1.232422	634.101202	0.015737	0.016849
RS	23	0.411423	1.232422	661.222244	0.016410	0.017489
RS	24	0.449031	1.546731	550.035762	0.013650	0.014559
RS	25	0.489404	1.546731	574.977574	0.014269	0.015089
RS	26	0.532747	1.879262	495.038761	0.012285	0.012952
RS	27	0.579276	1.879262	518.242619	0.012861	0.013408
RS	28	0.629227	2.182412	467.230763	0.011595	0.012026
RS	29	0.682852	2.182412	489.264824	0.012142	0.012474
RS	30	0.740419	2.411928	463.358339	0.011499	0.011761
RS	31	0.802220	2.411928	484.724520	0.012029	0.012239
RS	32	0.868566	2.551649	478.783752	0.011882	0.012056
RS	33	0.939790	2.551649	499.725353	0.012402	0.012564
RS	34	1.016252	2.607647	509.501801	0.012644	0.012790
RS	35	1.098336	2.607647	529.888308	0.013150	0.013317
RS	36	1.186457	2.596326	552.159999	0.013703	0.013866
RS	37	1.281057	2.596326	571.387970	0.014180	0.014394
RS	38	1.382614	2.541609	602.115206	0.014943	0.015173
RS	39	1.491640	2.541609	619.022236	0.015362	0.015672
RS	40	1.608682	2.475311	650.945554	0.016155	0.016501
RS	41	1.734331	2.475311	663.910786	0.016476	0.016903
RS	42	1.869220	2.429378	686.965544	0.017049	0.017506
RS	43	2.014029	2.429378	694.398220	0.017233	0.017724
RS	44	2.169485	2.422283	700.787372	0.017392	0.017876
RS	45	2.336374	2.422283	701.749491	0.017415	0.017863
RS	46	2.515535	2.453536	690.564469	0.017138	0.017537
RS	47	2.707870	2.453536	684.929202	0.016998	0.017310
RS	48	2.914349	2.510552	660.725216	0.016397	0.016648
RS	49	3.136012	2.510552	648.846360	0.016102	0.016259
RS	50	3.373974	2.578507	617.148899	0.015316	0.015426
RS	51	3.629436	2.578507	599.534497	0.014879	0.014920
RS	52	3.903683	2.646087	564.198272	0.014002	0.014027
RS	53	4.198097	2.646087	541.436188	0.013437	0.013433
RS	54	4.514161	2.739986	498.734966	0.012377	0.012400
RS	55	4.853467	2.739986	472.639789	0.011730	0.011755
RS	56	5.217724	2.739986	443.818367	0.011014	0.011055
RS	57	5.608767	2.739986	412.668489	0.010241	0.010306
RS	58	6.028566	3.360601	314.174914	0.007797	0.008007
RS	59	6.479235	3.360601	294.912679	0.007319	0.007530
RS	60	6.963044	3.360601	274.107997	0.006803	0.007013
RS	61	7.482431	3.360601	252.080713	0.006256	0.006463
RS	62	8.040011	3.360601	229.196039	0.005688	0.005889
RS	63	8.638593	3.360601	1218.158830	0.030231	0.031411
PA	4+25*2+4+6 0.073687479 0.021519700 8.638593055 14.398239487 2.178398411 1.026131700 0.559839137 0.413774076 0.397279871 0.449313229 0.562340840 0.735030088 0.960058862 1.232421553 1.546730925 1.879262161 2.182412049 2.411928205 2.551648976 2.607646531 2.596326004 2.541609011 2.475310877 2.429377661 2.422283097 2.453536487 2.510552021 2.578506994 2.646087063 2.739986396 3.360600785
//
IT	4125
RD	9
LK	-329790.760346
QD	-299.869047 -> -254.076155
RI	0.0034646031
TR	0.072093	0.022035
MT	8.734060
MM	C_pi: 1.732861, n_recomb: 42251.496222
RS	0	0.000000	17.427466	17.535223	0.000415	0.000022
RS	1	0.007372	17.427466	18.821265	0.000445	0.000156
RS	2	0.015288	17.427466	20.201099	0.000478	0.000334
RS	3	0.023787	17.427466	21.681483	0.000513	0.000469
RS	4	0.032912	2.464916	164.240863	0.003887	0.003396
RS	5	0.042711	2.464916	175.643166	0.004157	0.003348
RS	6	0.053232	1.145182	403.120496	0.009541	0.007114
RS	7	0.064528	1.145182	428.489980	0.010141	0.007689
RS	8	0.076657	0.594270	872.431402	0.020649	0.016082
RS	9	0.089681	0.594270	915.841359	0.021676	0.018507
RS	10	0.103664	0.422902	1341.894186	0.031760	0.028266
RS	11	0.118678	0.422902	1388.994219	0.032874	0.031043
RS	12	0.134800	0.398117	1521.212842	0.036004	0.034761
RS	13	0.152109	0.398117	1561.685944	0.036962	0.036811
RS	14	0.170695	0.446409	1428.917283	0.033819	0.034218
RS	15	0.190651	0.446409	1465.118778	0.034676	0.035758
RS	16	0.212078	0.557953	1203.976002	0.028495	0.029742
RS	17	0.235085	0.557953	1238.967573	0.029324	0.030853
RS	18	0.259787	0.731571	974.801324	0.023071	0.024440
RS	19	0.286311	0.731571	1008.361171	0.023866	0.025302
RS	20	0.314790	0.960190	796.471642	0.018851	0.020069
RS	21	0.345369	0.960190	827.703960	0.019590	0.020821
RS	22	0.378202	1.239486	667.476830	0.015798	0.016842
RS	23	0.413456	1.239486	696.139668	0.016476	0.017496
RS	24	0.451308	1.565528	575.548875	0.013622	0.014474
RS	25	0.491951	1.565528	601.846303	0.014244	0.015018
RS	26	0.535590	1.914522	515.017532	0.012189	0.012813
RS	27	0.582447	1.914522	539.417746	0.012767	0.013280
RS	28	0.632757	2.234986	484.053590	0.011456	0.011855
RS	29	0.686777	2.234986	507.187561	0.012004	0.012307
RS	30	0.744779	2.477222	479.247800	0.011343	0.011576
RS	31	0.807057	2.477222	501.693819	0.011874	0.012052
RS	32	0.873926	2.622281	495.607185	0.011730	0.011871
RS	33	0.945725	2.622281	517.671320	0.012252	0.012375
RS	34	1.022816	2.676459	528.864410	0.012517	0.012619
RS	35	1.105592	2.676459	550.449431	0.013028	0.013142
RS	36	1.194469	2.657797	575.543832	0.013622	0.013727
RS	37	1.289898	2.657797	596.034865	0.014107	0.014253
RS	38	1.392363	2.592835	630.711279	0.014928	0.015083
RS	39	1.502381	2.592835	648.868277	0.015357	0.015582
RS	40	1.620511	2.516773	685.055590	0.016214	0.016468
RS	41	1.747348	2.516773	699.113000	0.016546	0.016874
RS	42	1.883537	2.464663	725.377012	0.017168	0.017524
RS	43	2.029765	2.464663	733.597105	0.017363	0.017751
RS	44	2.186773	2.456435	741.032673	0.017539	0.017922
RS	45	2.355356	2.456435	742.424731	0.017572	0.017924
RS	46	2.536368	2.491125	730.122259	0.017280	0.017591
RS	47	2.730723	2.491125	724.614059	0.017150	0.017384
RS	48	2.939407	2.554486	698.017976	0.016521	0.016700
RS	49	3.163475	2.554486	686.046915	0.016237	0.016333
RS	50	3.404061	2.629784	651.644112	0.015423	0.015480
RS	51	3.662384	2.629784	633.761544	0.015000	0.014997
RS	52	3.939751	2.704311	595.936653	0.014105	0.014091
RS	53	4.237565	2.704311	572.723239	0.013555	0.013519
RS	54	4.557334	2.807416	527.083475	0.012475	0.012466
RS	55	4.900678	2.807416	500.442812	0.011844	0.011843
RS	56	5.269332	2.807416	470.855922	0.011144	0.011160
RS	57	5.665165	2.807416	438.721676	0.010384	0.010425
RS	58	6.090178	3.501116	329.514015	0.007799	0.007980
RS	59	6.546524	3.501116	310.618117	0.007352	0.007535
RS	60	7.036512	3.501116	290.003816	0.006864	0.007049
RS	61	7.562623	3.501116	267.975914	0.006342	0.006527
RS	62	8.127519	3.501116	244.890025	0.005796	0.005976
RS	63	8.734060	3.501116	1344.431998	0.031820	0.032913
PA	4+25*2+4+6 0.072092978 0.022035140 8.734059684 17.427465805 2.464915595 1.145182240 0.594269551 0.422902193 0.398116807 0.446408866 0.557953183 0.731571456 0.960189790 1.239486455 1.565527839 1.914521984 2.234985947 2.477221511 2.622280849 2.676458790 2.657797027 2.592835021 2.516773165 2.464663059 2.456435160 2.491124527 2.554485592 2.629783842 2.704310638 2.807416108 3.501115836
//
IT	4991
RD	10
LK	-329701.439201
QD	-272.504181 -> -231.820909
RI	0.0028459533
TR	0.070613	0.022524
MT	8.822502
MM	C_pi: 1.772760, n_recomb: 44145.739415
RS	0	0.000000	20.103954	15.905614	0.000360	0.000021
RS	1	0.007389	20.103954	17.075857	0.000387	0.000145
RS	2	0.015324	20.103954	18.331800	0.000415	0.000307
RS	3	0.023846	20.103954	19.679657	0.000446	0.000426
RS	4	0.032997	2.729844	155.341435	0.003519	0.003256
RS	5	0.042824	2.729844	166.217246	0.003765	0.003154
RS	6	0.053377	1.268145	381.838421	0.008649	0.006668
RS	7	0.064710	1.268145	406.324295	0.009204	0.007100
RS	8	0.076881	0.629309	866.187692	0.019621	0.015474
RS	9	0.089951	0.629309	910.513920	0.020625	0.017722
RS	10	0.103986	0.432267	1383.655502	0.031343	0.028034
RS	11	0.119059	0.432267	1433.391648	0.032470	0.030733
RS	12	0.135245	0.399483	1599.888328	0.036241	0.035046
RS	13	0.152628	0.399483	1642.659743	0.037210	0.037057
RS	14	0.171295	0.444300	1515.225659	0.034323	0.034697
RS	15	0.191341	0.444300	1553.194242	0.035183	0.036216
RS	16	0.212868	0.554454	1277.964971	0.028949	0.030140
RS	17	0.235986	0.554454	1314.691177	0.029781	0.031252
RS	18	0.260813	0.728841	1031.487189	0.023365	0.024675
RS	19	0.287473	0.728841	1066.815035	0.024166	0.025544
RS	20	0.316104	0.960600	839.063177	0.019007	0.020165
RS	21	0.346850	0.960600	871.964293	0.019752	0.020927
RS	22	0.379869	1.246046	699.816545	0.015852	0.016840
RS	23	0.415326	1.246046	729.979214	0.016536	0.017506
RS	24	0.453404	1.582721	600.263272	0.013597	0.014402
RS	25	0.494296	1.582721	627.877394	0.014223	0.014957
RS	26	0.538209	1.947051	534.313232	0.012103	0.012691
RS	27	0.585366	1.947051	559.870949	0.012682	0.013166
RS	28	0.636009	2.284068	500.208453	0.011331	0.011702
RS	29	0.690393	2.284068	524.401127	0.011879	0.012157
RS	30	0.748796	2.538783	494.405685	0.011199	0.011408
RS	31	0.811514	2.538783	517.887181	0.011731	0.011882
RS	32	0.878866	2.689339	511.579225	0.011588	0.011699
RS	33	0.951195	2.689339	534.719531	0.012113	0.012200
RS	34	1.028869	2.742080	547.224259	0.012396	0.012459
RS	35	1.112282	2.742080	569.962799	0.012911	0.012977
RS	36	1.201859	2.716561	597.772176	0.013541	0.013593
RS	37	1.298054	2.716561	619.488245	0.014033	0.014117
RS	38	1.401357	2.641829	658.041145	0.014906	0.014993
RS	39	1.512294	2.641829	677.423384	0.015345	0.015493
RS	40	1.631427	2.556371	717.865224	0.016261	0.016433
RS	41	1.759364	2.556371	733.006901	0.016604	0.016843
RS	42	1.896753	2.498204	762.538458	0.017273	0.017536
RS	43	2.044295	2.498204	771.553058	0.017477	0.017773
RS	44	2.202739	2.488651	780.129130	0.017672	0.017964
RS	45	2.372890	2.488651	781.968484	0.017713	0.017981
RS	46	2.555613	2.526337	768.641636	0.017411	0.017642
RS	47	2.751839	2.526337	763.284375	0.017290	0.017453
RS	48	2.962563	2.595457	734.384920	0.016635	0.016752
RS	49	3.188858	2.595457	722.348878	0.016363	0.016406
RS	50	3.431875	2.677464	685.328584	0.015524	0.015534
RS	51	3.692847	2.677464	667.205774	0.015114	0.015073
RS	52	3.973104	2.758335	626.975325	0.014202	0.014155
RS	53	4.274069	2.758335	603.338259	0.013667	0.013603
RS	54	4.597272	2.869896	554.842005	0.012568	0.012534
RS	55	4.944357	2.869896	527.680313	0.011953	0.011929
RS	56	5.317088	2.869896	497.359048	0.011266	0.011263
RS	57	5.717361	2.869896	464.277695	0.010517	0.010539
RS	58	6.147210	3.634867	344.303775	0.007799	0.007956
RS	59	6.608821	3.634867	325.785007	0.007380	0.007542
RS	60	7.104541	3.634867	305.386458	0.006918	0.007083
RS	61	7.636890	3.634867	283.397394	0.006420	0.006586
RS	62	8.208575	3.634867	260.162612	0.005893	0.006058
RS	63	8.822502	3.634867	1471.325382	0.033329	0.034362
PA	4+25*2+4+6 0.070613400 0.022524144 8.822501767 20.103954363 2.729844256 1.268145257 0.629308794 0.432266671 0.399482779 0.444299807 0.554454190 0.728841431 0.960600028 1.246046332 1.582720896 1.947050979 2.284068415 2.538782560 2.689338602 2.742079603 2.716560880 2.641829498 2.556371216 2.498204492 2.488651133 2.526337471 2.595456717 2.677464500 2.758334902 2.869895665 3.634867090
//
IT	4714
RD	11
LK	-329622.046392
QD	-248.323410 -> -212.067462
RI	0.0024051146
TR	0.069237	0.022987
MT	8.905092
MM	C_pi: 1.810752, n_recomb: 45981.182826
RS	0	0.000000	22.252285	14.987119	0.000326	0.000020
RS	1	0.007405	22.252285	16.092749	0.000350	0.000140
RS	2	0.015358	22.252285	17.279615	0.000376	0.000291
RS	3	0.023900	22.252285	18.553635	0.000404	0.000400
RS	4	0.033074	2.967450	149.169776	0.003244	0.003150
RS	5	0.042928	2.967450	159.683461	0.003473	0.003009
RS	6	0.053512	1.394690	362.827971	0.007891	0.006266
RS	7	0.064879	1.394690	386.467211	0.008405	0.006588
RS	8	0.077088	0.664938	858.456174	0.018670	0.014896
RS	9	0.090201	0.664938	903.501726	0.019649	0.016989
RS	10	0.104285	0.441781	1420.948314	0.030903	0.027775
RS	11	0.119412	0.441781	1473.201822	0.032039	0.030403
RS	12	0.135659	0.401207	1674.124312	0.036409	0.035275
RS	13	0.153109	0.401207	1719.167670	0.037389	0.037251
RS	14	0.171851	0.442749	1598.199849	0.034758	0.035123
RS	15	0.191981	0.442749	1637.901250	0.035621	0.036624
RS	16	0.213601	0.551573	1349.648287	0.029352	0.030506
RS	17	0.236823	0.551573	1388.059216	0.030188	0.031616
RS	18	0.261764	0.726586	1086.522144	0.023630	0.024893
RS	19	0.288552	0.726586	1123.568928	0.024435	0.025769
RS	20	0.317323	0.961118	880.425346	0.019148	0.020258
RS	21	0.348225	0.961118	914.951066	0.019898	0.021027
RS	22	0.381415	1.252065	731.230602	0.015903	0.016844
RS	23	0.417063	1.252065	762.853511	0.016591	0.017519
RS	24	0.455350	1.598462	624.244485	0.013576	0.014341
RS	25	0.496473	1.598462	653.138570	0.014204	0.014905
RS	26	0.540640	1.977192	552.963472	0.012026	0.012582
RS	27	0.588078	1.977192	579.642014	0.012606	0.013064
RS	28	0.639029	2.330165	515.715392	0.011216	0.011563
RS	29	0.693752	2.330165	540.927740	0.011764	0.012020
RS	30	0.752528	2.597233	508.843358	0.011066	0.011252
RS	31	0.815656	2.597233	533.318096	0.011599	0.011724
RS	32	0.883458	2.753519	526.706684	0.011455	0.011539
RS	33	0.956281	2.753519	550.878724	0.011981	0.012036
RS	34	1.034496	2.805221	564.587372	0.012279	0.012306
RS	35	1.118503	2.805221	588.436037	0.012797	0.012821
RS	36	1.208731	2.773309	618.847085	0.013459	0.013464
RS	37	1.305640	2.773309	641.751376	0.013957	0.013986
RS	38	1.409724	2.689243	684.097229	0.014878	0.014904
RS	39	1.521516	2.689243	704.681163	0.015325	0.015404
RS	40	1.641586	2.594703	749.357671	0.016297	0.016393
RS	41	1.770546	2.594703	765.577607	0.016650	0.016808
RS	42	1.909056	2.530570	798.429826	0.017364	0.017544
RS	43	2.057822	2.530570	808.249228	0.017578	0.017790
RS	44	2.217605	2.519514	818.063001	0.017791	0.018001
RS	45	2.389218	2.519514	820.371327	0.017841	0.018032
RS	46	2.573539	2.559783	806.130171	0.017532	0.017691
RS	47	2.771509	2.559783	800.951775	0.017419	0.017519
RS	48	2.984138	2.634123	769.853305	0.016743	0.016802
RS	49	3.212512	2.634123	757.782747	0.016480	0.016475
RS	50	3.457796	2.722259	718.245336	0.015620	0.015589
RS	51	3.721243	2.722259	699.912340	0.015222	0.015147
RS	52	4.004198	2.808907	657.370106	0.014297	0.014220
RS	53	4.308105	2.808907	633.337559	0.013774	0.013686
RS	54	4.634515	2.928214	582.075448	0.012659	0.012602
RS	55	4.985096	2.928214	554.415728	0.012057	0.012014
RS	56	5.361636	2.928214	523.388754	0.011383	0.011362
RS	57	5.766059	2.928214	489.394203	0.010643	0.010650
RS	58	6.200428	3.762534	358.632635	0.007800	0.007936
RS	59	6.666961	3.762534	340.495941	0.007405	0.007549
RS	60	7.168039	3.762534	320.330500	0.006967	0.007115
RS	61	7.706222	3.762534	298.409843	0.006490	0.006641
RS	62	8.284256	3.762534	275.067145	0.005982	0.006133
RS	63	8.905092	3.762534	1598.740077	0.034769	0.035758
PA	4+25*2+4+6 0.069236783 0.022987472 8.905091563 22.252285332 2.967450408 1.394689966 0.664938384 0.441780898 0.401206888 0.442748577 0.551572532 0.726586426 0.961117624 1.252064591 1.598462431 1.977191873 2.330164698 2.597233277 2.753518985 2.805221315 2.773309182 2.689242933 2.594702730 2.530570394 2.519513748 2.559783417 2.634122754 2.722258669 2.808906629 2.928213822 3.762533843
//
IT	4458
RD	12
LK	-329551.264013
QD	-226.872542 -> -194.476103
RI	0.0020850695
TR	0.067954	0.023427
MT	8.982482
MM	C_pi: 1.847034, n_recomb: 47760.002205
RS	0	0.000000	23.782335	14.582516	0.000305	0.000020
RS	1	0.007419	23.782335	15.660791	0.000328	0.000137
RS	2	0.015389	23.782335	16.818506	0.000352	0.000283
RS	3	0.023950	23.782335	18.061468	0.000378	0.000386
RS	4	0.033147	3.174438	145.114989	0.003038	0.003071
RS	5	0.043025	3.174438	155.397980	0.003254	0.002903
RS	6	0.053637	1.524590	345.739548	0.007239	0.005900
RS	7	0.065036	1.524590	368.573721	0.007717	0.006138
RS	8	0.077280	0.701170	849.549936	0.017788	0.014347
RS	9	0.090434	0.701170	895.143674	0.018743	0.016302
RS	10	0.104563	0.451392	1454.305865	0.030450	0.027497
RS	11	0.119740	0.451392	1508.958673	0.031595	0.030062
RS	12	0.136043	0.403177	1744.373203	0.036524	0.035457
RS	13	0.153556	0.403177	1791.657677	0.037514	0.037404
RS	14	0.172368	0.441593	1678.181696	0.035138	0.035508
RS	15	0.192576	0.441593	1719.580262	0.036005	0.036991
RS	16	0.214284	0.549122	1419.275647	0.029717	0.030844
RS	17	0.237602	0.549122	1459.321579	0.030555	0.031953
RS	18	0.262649	0.724632	1140.080885	0.023871	0.025099
RS	19	0.289556	0.724632	1178.798359	0.024682	0.025979
RS	20	0.318458	0.961613	920.682266	0.019277	0.020349
RS	21	0.349505	0.961613	956.789488	0.020033	0.021123
RS	22	0.382856	1.257510	761.796005	0.015951	0.016853
RS	23	0.418681	1.257510	794.840684	0.016642	0.017535
RS	24	0.457164	1.612849	647.539653	0.013558	0.014289
RS	25	0.498502	1.612849	677.678129	0.014189	0.014861
RS	26	0.542907	2.005166	570.998160	0.011956	0.012485
RS	27	0.590606	2.005166	598.762138	0.012537	0.012972
RS	28	0.641845	2.373580	530.597780	0.011110	0.011437
RS	29	0.696885	2.373580	556.792225	0.011658	0.011894
RS	30	0.756009	2.652935	522.581422	0.010942	0.011109
RS	31	0.819520	2.652935	548.008600	0.011474	0.011578
RS	32	0.887742	2.815190	541.013921	0.011328	0.011389
RS	33	0.961026	2.815190	566.174497	0.011855	0.011882
RS	34	1.039748	2.866259	580.976511	0.012164	0.012162
RS	35	1.124310	2.866259	605.892573	0.012686	0.012673
RS	36	1.215146	2.828381	638.790316	0.013375	0.013339
RS	37	1.312722	2.828381	662.845922	0.013879	0.013859
RS	38	1.417537	2.735370	708.893910	0.014843	0.014815
RS	39	1.530129	2.735370	730.655208	0.015298	0.015316
RS	40	1.651074	2.632028	779.534069	0.016322	0.016351
RS	41	1.780993	2.632028	796.825391	0.016684	0.016770
RS	42	1.920550	2.562004	833.042544	0.017442	0.017546
RS	43	2.070463	2.562004	843.676715	0.017665	0.017801
RS	44	2.231497	2.549278	854.824388	0.017898	0.018034
RS	45	2.404480	2.549278	857.623573	0.017957	0.018077
RS	46	2.590297	2.591763	842.581319	0.017642	0.017736
RS	47	2.789900	2.591763	837.610231	0.017538	0.017580
RS	48	3.004312	2.670829	804.426232	0.016843	0.016851
RS	49	3.234633	2.670829	792.351798	0.016590	0.016542
RS	50	3.482041	2.764559	750.405013	0.015712	0.015642
RS	51	3.747806	2.764559	731.891686	0.015324	0.015219
RS	52	4.033289	2.856468	687.135100	0.014387	0.014284
RS	53	4.339954	2.856468	662.734856	0.013876	0.013766
RS	54	4.669370	2.982851	608.804606	0.012747	0.012670
RS	55	5.023228	2.982851	580.668601	0.012158	0.012097
RS	56	5.403339	2.982851	548.962868	0.011494	0.011458
RS	57	5.811652	2.982851	514.086894	0.010764	0.010757
RS	58	6.250260	3.884502	372.547460	0.007800	0.007919
RS	59	6.721409	3.884502	354.794123	0.007429	0.007556
RS	60	7.227515	3.884502	334.873890	0.007012	0.007146
RS	61	7.771171	3.884502	313.044567	0.006555	0.006693
RS	62	8.355162	3.884502	289.627182	0.006064	0.006203
RS	63	8.982482	3.884502	1726.442719	0.036148	0.037102
PA	4+25*2+4+6 0.067954113 0.023426605 8.982482113 23.782334735 3.174437712 1.524589901 0.701170064 0.451391727 0.403176571 0.441593176 0.549121737 0.724632372 0.961612584 1.257509513 1.612849075 2.005166121 2.373580175 2.652935063 2.815190320 2.866258546 2.828380902 2.735369980 2.632028108 2.562004148 2.549278378 2.591763133 2.670829490 2.764559333 2.856467736 2.982851002 3.884502106
//
IT	4875
RD	13
LK	-329487.994243
QD	-207.776387 -> -178.760130
RI	0.0018497004
TR	0.066757	0.023843
MT	9.055245
MM	C_pi: 1.881758, n_recomb: 49483.951503
RS	0	0.000000	24.687325	14.570422	0.000294	0.000020
RS	1	0.007433	24.687325	15.649989	0.000316	0.000138
RS	2	0.015418	24.687325	16.809269	0.000340	0.000282
RS	3	0.023997	24.687325	18.054105	0.000365	0.000381
RS	4	0.033214	3.349930	142.717928	0.002884	0.003013
RS	5	0.043116	3.349930	152.875508	0.003089	0.002825
RS	6	0.053754	1.657665	330.282515	0.006675	0.005566
RS	7	0.065182	1.657665	352.353999	0.007121	0.005740
RS	8	0.077460	0.738026	839.698010	0.016969	0.013825
RS	9	0.090651	0.738026	885.690216	0.017899	0.015657
RS	10	0.104822	0.461067	1484.144072	0.029992	0.027206
RS	11	0.120046	0.461067	1541.079502	0.031143	0.029712
RS	12	0.136402	0.405321	1810.966057	0.036597	0.035602
RS	13	0.153974	0.405321	1860.457496	0.037597	0.037523
RS	14	0.172852	0.440728	1755.411994	0.035474	0.035858
RS	15	0.193133	0.440728	1798.471260	0.036345	0.037324
RS	16	0.214921	0.546982	1487.018477	0.030051	0.031161
RS	17	0.238329	0.546982	1528.650052	0.030892	0.032267
RS	18	0.263477	0.722869	1192.290218	0.024094	0.025296
RS	19	0.290494	0.722869	1232.630822	0.024910	0.026179
RS	20	0.319520	0.962018	959.918132	0.019399	0.020438
RS	21	0.350703	0.962018	997.564651	0.020159	0.021217
RS	22	0.384203	1.262386	791.569800	0.015996	0.016866
RS	23	0.420194	1.262386	825.998763	0.016692	0.017553
RS	24	0.458860	1.625979	670.188214	0.013544	0.014244
RS	25	0.500400	1.625979	701.536617	0.014177	0.014823
RS	26	0.545027	2.031164	588.446342	0.011892	0.012398
RS	27	0.592972	2.031164	617.261645	0.012474	0.012890
RS	28	0.644480	2.414559	544.883142	0.011011	0.011320
RS	29	0.699818	2.414559	572.023605	0.011560	0.011779
RS	30	0.759268	2.706140	535.652217	0.010825	0.010975
RS	31	0.823137	2.706140	561.992645	0.011357	0.011442
RS	32	0.891754	2.874627	554.532952	0.011206	0.011248
RS	33	0.965470	2.874627	580.640181	0.011734	0.011737
RS	34	1.044667	2.925436	596.429729	0.012053	0.012023
RS	35	1.129749	2.925436	622.371265	0.012577	0.012531
RS	36	1.221156	2.881995	657.638800	0.013290	0.013218
RS	37	1.319358	2.881995	682.808731	0.013799	0.013736
RS	38	1.424858	2.780393	732.462254	0.014802	0.014727
RS	39	1.538201	2.780393	755.375560	0.015265	0.015228
RS	40	1.659968	2.668492	808.416233	0.016337	0.016307
RS	41	1.790786	2.668492	826.770438	0.016708	0.016729
RS	42	1.931328	2.592646	866.385277	0.017508	0.017545
RS	43	2.082316	2.592646	877.842643	0.017740	0.017808
RS	44	2.244527	2.578102	890.415297	0.017994	0.018062
RS	45	2.418795	2.578102	893.725954	0.018061	0.018118
RS	46	2.606017	2.622472	877.996445	0.017743	0.017777
RS	47	2.807154	2.622472	873.259910	0.017647	0.017637
RS	48	3.023242	2.705820	838.106626	0.016937	0.016898
RS	49	3.255392	2.705820	826.057738	0.016693	0.016605
RS	50	3.504798	2.804663	781.810823	0.015799	0.015695
RS	51	3.772742	2.804663	763.145955	0.015422	0.015288
RS	52	4.060602	2.901356	716.274996	0.014475	0.014346
RS	53	4.369859	2.901356	691.533724	0.013975	0.013844
RS	54	4.702102	3.034192	635.036474	0.012833	0.012737
RS	55	5.059041	3.034192	606.444648	0.012255	0.012178
RS	56	5.442512	3.034192	574.085541	0.011601	0.011551
RS	57	5.854486	3.034192	538.358114	0.010879	0.010859
RS	58	6.297081	4.001110	386.077785	0.007802	0.007904
RS	59	6.772575	4.001110	368.706621	0.007451	0.007563
RS	60	7.283412	4.001110	349.039951	0.007054	0.007174
RS	61	7.832220	4.001110	327.319989	0.006615	0.006741
RS	62	8.421820	4.001110	303.855318	0.006140	0.006269
RS	63	9.055245	4.001110	1854.167848	0.037470	0.038395
PA	4+25*2+4+6 0.066756926 0.023842936 9.055244795 24.687324769 3.349930373 1.657665249 0.738026134 0.461067427 0.405320538 0.440728373 0.546982491 0.722868779 0.962018385 1.262385682 1.625979345 2.031164461 2.414558532 2.706140456 2.874627204 2.925435593 2.881994863 2.780392707 2.668492296 2.592645793 2.578102463 2.622471508 2.705820296 2.804662971 2.901356113 3.034191577 4.001109991
//
IT	4575
RD	14
LK	-329431.306030
QD	-190.720797 -> -164.676591
RI	0.0016757596
TR	0.065639	0.024238
MT	9.123683
MM	C_pi: 1.915005, n_recomb: 51154.207230
RS	0	0.000000	25.015606	14.878724	0.000291	0.000021
RS	1	0.007446	25.015606	15.983107	0.000312	0.000141
RS	2	0.015446	25.015606	17.169189	0.000336	0.000286
RS	3	0.024041	25.015606	18.442970	0.000361	0.000384
RS	4	0.033277	3.494454	141.646295	0.002769	0.002972
RS	5	0.043201	3.494454	151.764132	0.002967	0.002771
RS	6	0.053863	1.793857	316.197849	0.006181	0.005260
RS	7	0.065319	1.793857	337.546552	0.006599	0.005385
RS	8	0.077628	0.775510	829.089029	0.016208	0.013329
RS	9	0.090854	0.775510	875.348151	0.017112	0.015051
RS	10	0.105064	0.470788	1510.777345	0.029534	0.026906
RS	11	0.120332	0.470788	1569.879604	0.030689	0.029357
RS	12	0.136738	0.407582	1874.174258	0.036638	0.035716
RS	13	0.154364	0.407582	1925.834392	0.037648	0.037614
RS	14	0.173304	0.440076	1830.064200	0.035775	0.036178
RS	15	0.193653	0.440076	1874.745996	0.036649	0.037630
RS	16	0.215517	0.545068	1552.991879	0.030359	0.031459
RS	17	0.239010	0.545068	1596.159193	0.031203	0.032563
RS	18	0.264251	0.721218	1243.229483	0.024304	0.025483
RS	19	0.291372	0.721218	1285.145497	0.025123	0.026369
RS	20	0.320513	0.962284	998.191100	0.019513	0.020527
RS	21	0.351823	0.962284	1037.334820	0.020279	0.021309
RS	22	0.385464	1.266699	820.588592	0.016041	0.016883
RS	23	0.421610	1.266699	856.364621	0.016741	0.017575
RS	24	0.460448	1.637930	692.215653	0.013532	0.014207
RS	25	0.502177	1.637930	724.739986	0.014168	0.014791
RS	26	0.547013	2.055318	605.331625	0.011833	0.012319
RS	27	0.595187	2.055318	635.164937	0.012417	0.012815
RS	28	0.646949	2.453265	558.594788	0.010920	0.011213
RS	29	0.702564	2.453265	586.646209	0.011468	0.011673
RS	30	0.762321	2.757033	548.079724	0.010714	0.010850
RS	31	0.826526	2.757033	575.295258	0.011246	0.011315
RS	32	0.895512	2.931968	567.299298	0.011090	0.011114
RS	33	0.969635	2.931968	594.312312	0.011618	0.011600
RS	34	1.049277	2.982874	610.985318	0.011944	0.011891
RS	35	1.134848	2.982874	637.910853	0.012470	0.012396
RS	36	1.226791	2.934233	675.434077	0.013204	0.013100
RS	37	1.325580	2.934233	701.680879	0.013717	0.013617
RS	38	1.431724	2.824364	754.838416	0.014756	0.014639
RS	39	1.545771	2.824364	778.876790	0.015226	0.015141
RS	40	1.668310	2.704129	836.028263	0.016343	0.016260
RS	41	1.799972	2.704129	855.434453	0.016723	0.016686
RS	42	1.941438	2.622521	898.470102	0.017564	0.017539
RS	43	2.093437	2.622521	910.756407	0.017804	0.017811
RS	44	2.256754	2.606027	924.838798	0.018079	0.018086
RS	45	2.432230	2.606027	928.678918	0.018154	0.018153
RS	46	2.620772	2.651983	912.373426	0.017836	0.017816
RS	47	2.823352	2.651983	907.896215	0.017748	0.017690
RS	48	3.041015	2.739214	870.889050	0.017025	0.016943
RS	49	3.274885	2.739214	858.892915	0.016790	0.016665
RS	50	3.526168	2.842730	812.455856	0.015882	0.015746
RS	51	3.796161	2.842730	793.666300	0.015515	0.015354
RS	52	4.086256	2.943773	744.780570	0.014560	0.014408
RS	53	4.397952	2.943773	719.723479	0.014070	0.013919
RS	54	4.732855	3.082483	660.761830	0.012917	0.012803
RS	55	5.092694	3.082483	631.733596	0.012350	0.012257
RS	56	5.479325	3.082483	598.745355	0.011705	0.011640
RS	57	5.894744	3.082483	562.195252	0.010990	0.010957
RS	58	6.341093	4.112563	399.237643	0.007805	0.007891
RS	59	6.820676	4.112563	382.245837	0.007472	0.007571
RS	60	7.335968	4.112563	362.838454	0.007093	0.007201
RS	61	7.889626	4.112563	341.242353	0.006671	0.006786
RS	62	8.484508	4.112563	317.753517	0.006212	0.006330
RS	63	9.123683	4.112563	1981.615541	0.038738	0.039637
PA	4+25*2+4+6 0.065638661 0.024238152 9.123683149 25.015605897 3.494454137 1.793857438 0.775510358 0.470788495 0.407581626 0.440076050 0.545067539 0.721218400 0.962284447 1.266699273 1.637930241 2.055317779 2.453264658 2.757033371 2.931967543 2.982874318 2.934232559 2.824364009 2.704129419 2.622521491 2.606026809 2.651983116 2.739214176 2.842729800 2.943773439 3.082483378 4.112563211
//
IT	4958
RD	15
LK	-329380.408298
QD	-175.442231 -> -152.020067
RI	0.0015474717
TR	0.064593	0.024614
MT	9.188084
MM	C_pi: 1.946845, n_recomb: 52771.913910
RS	0	0.000000	24.856291	15.460890	0.000293	0.000022
RS	1	0.007458	24.856291	16.610304	0.000315	0.000147
RS	2	0.015471	24.856291	17.844882	0.000338	0.000294
RS	3	0.024083	24.856291	19.170890	0.000363	0.000393
RS	4	0.033336	3.610202	141.630408	0.002684	0.002945
RS	5	0.043280	3.610202	151.777629	0.002876	0.002735
RS	6	0.053965	1.933071	303.288205	0.005747	0.004977
RS	7	0.065447	1.933071	323.951761	0.006139	0.005067
RS	8	0.077785	0.813628	817.875049	0.015498	0.012858
RS	9	0.091044	0.813628	864.285327	0.016378	0.014481
RS	10	0.105291	0.480535	1534.497411	0.029078	0.026601
RS	11	0.120600	0.480535	1595.652302	0.030237	0.029001
RS	12	0.137052	0.409923	1934.206405	0.036652	0.035804
RS	13	0.154730	0.409923	1987.993885	0.037671	0.037682
RS	14	0.173727	0.439582	1902.271765	0.036047	0.036474
RS	15	0.194140	0.439582	1948.536698	0.036924	0.037911
RS	16	0.216075	0.543320	1617.272239	0.030646	0.031741
RS	17	0.239647	0.543320	1661.925286	0.031493	0.032842
RS	18	0.264976	0.719630	1292.959894	0.024501	0.025664
RS	19	0.292195	0.719630	1336.403576	0.025324	0.026551
RS	20	0.321443	0.962386	1035.543212	0.019623	0.020614
RS	21	0.352872	0.962386	1076.142204	0.020392	0.021399
RS	22	0.386645	1.270469	848.882063	0.016086	0.016902
RS	23	0.422937	1.270469	885.968262	0.016789	0.017599
RS	24	0.461935	1.648777	713.645188	0.013523	0.014175
RS	25	0.503842	1.648777	747.311984	0.014161	0.014764
RS	26	0.548873	2.077759	621.672939	0.011780	0.012248
RS	27	0.597263	2.077759	652.491687	0.012364	0.012747
RS	28	0.649262	2.489841	571.757239	0.010834	0.011114
RS	29	0.705139	2.489841	600.685647	0.011383	0.011574
RS	30	0.765182	2.805747	559.894246	0.010610	0.010733
RS	31	0.829704	2.805747	587.947976	0.011141	0.011196
RS	32	0.899037	2.987333	579.347920	0.010978	0.010988
RS	33	0.973541	2.987333	607.226945	0.011507	0.011470
RS	34	1.053600	3.038660	624.685761	0.011837	0.011764
RS	35	1.139631	3.038660	652.554483	0.012366	0.012267
RS	36	1.232077	2.985159	692.219375	0.013117	0.012986
RS	37	1.331417	2.985159	719.505378	0.013634	0.013502
RS	38	1.438165	2.867314	776.064514	0.014706	0.014551
RS	39	1.552875	2.867314	801.199669	0.015182	0.015055
RS	40	1.676139	2.738951	862.403171	0.016342	0.016211
RS	41	1.808595	2.738951	882.848121	0.016730	0.016642
RS	42	1.950930	2.651638	929.318539	0.017610	0.017530
RS	43	2.103879	2.651638	942.436692	0.017859	0.017809
RS	44	2.268234	2.633080	958.103737	0.018156	0.018107
RS	45	2.444846	2.633080	962.488551	0.018239	0.018185
RS	46	2.634629	2.680355	945.715114	0.017921	0.017852
RS	47	2.838565	2.680355	941.519296	0.017841	0.017738
RS	48	3.057710	2.771107	902.771626	0.017107	0.016985
RS	49	3.293198	2.771107	890.852992	0.016881	0.016722
RS	50	3.546247	2.878895	842.334438	0.015962	0.015795
RS	51	3.818168	2.878895	823.444979	0.015604	0.015417
RS	52	4.110367	2.983894	772.642378	0.014641	0.014467
RS	53	4.424357	2.983894	747.293171	0.014161	0.013992
RS	54	4.761763	3.127943	685.970578	0.012999	0.012867
RS	55	5.124332	3.127943	656.524270	0.012441	0.012333
RS	56	5.513939	3.127943	622.930002	0.011804	0.011726
RS	57	5.932601	3.127943	585.584851	0.011097	0.011051
RS	58	6.382485	4.219070	412.036162	0.007808	0.007881
RS	59	6.865919	4.219070	395.419775	0.007493	0.007579
RS	60	7.385406	4.219070	376.275440	0.007130	0.007227
RS	61	7.943634	4.219070	354.814959	0.006724	0.006828
RS	62	8.543491	4.219070	331.321681	0.006278	0.006388
RS	63	9.188084	4.219070	2108.501885	0.039955	0.040832
PA	4+25*2+4+6 0.064593182 0.024613782 9.188083766 24.856290582 3.610201831 1.933071044 0.813628164 0.480534816 0.409922573 0.439581656 0.543319914 0.719629909 0.962386312 1.270469499 1.648777130 2.077759007 2.489841037 2.805746633 2.987332555 3.038660123 2.985158862 2.867314260 2.738951105 2.651637873 2.633079930 2.680354876 2.771106662 2.878895052 2.983894359 3.127942854 4.219069554
//
IT	4518
RD	16
LK	-329334.620761
QD	-161.717331 -> -140.615500
RI	0.0014541077
TR	0.063615	0.024971
MT	9.248737
MM	C_pi: 1.977346, n_recomb: 54338.160293
RS	0	0.000000	24.311163	16.289324	0.000300	0.000023
RS	1	0.007469	24.311163	17.502032	0.000322	0.000154
RS	2	0.015495	24.311163	18.804711	0.000346	0.000306
RS	3	0.024121	24.311163	20.203988	0.000372	0.000407
RS	4	0.033391	3.699865	142.470021	0.002622	0.002927
RS	5	0.043354	3.699865	152.703231	0.002810	0.002712
RS	6	0.054060	2.075247	291.389787	0.005363	0.004715
RS	7	0.065567	2.075247	311.403148	0.005731	0.004779
RS	8	0.077932	0.852373	806.192055	0.014837	0.012409
RS	9	0.091221	0.852373	852.652008	0.015692	0.013943
RS	10	0.105503	0.490292	1555.553759	0.028627	0.026293
RS	11	0.120851	0.490292	1618.649180	0.029788	0.028646
RS	12	0.137346	0.412318	1991.230484	0.036645	0.035872
RS	13	0.155072	0.412318	2047.101589	0.037673	0.037731
RS	14	0.174123	0.439208	1972.133422	0.036294	0.036749
RS	15	0.194596	0.439208	2019.941412	0.037174	0.038171
RS	16	0.216598	0.541698	1679.923744	0.030916	0.032010
RS	17	0.240244	0.541698	1726.012485	0.031764	0.033106
RS	18	0.265656	0.718079	1341.511266	0.024688	0.025838
RS	19	0.292965	0.718079	1386.435077	0.025515	0.026727
RS	20	0.322314	0.962328	1071.992784	0.019728	0.020700
RS	21	0.353856	0.962328	1114.005319	0.020501	0.021488
RS	22	0.387752	1.273731	876.470366	0.016130	0.016925
RS	23	0.424181	1.273731	914.830189	0.016836	0.017625
RS	24	0.463330	1.658614	734.489687	0.013517	0.014149
RS	25	0.505403	1.658614	769.265924	0.014157	0.014742
RS	26	0.550619	2.098607	637.490642	0.011732	0.012183
RS	27	0.599211	2.098607	669.263108	0.012317	0.012685
RS	28	0.651433	2.524439	584.390593	0.010755	0.011021
RS	29	0.707555	2.524439	614.163048	0.011303	0.011482
RS	30	0.767868	2.852401	571.126347	0.010511	0.010622
RS	31	0.832686	2.852401	599.982684	0.011042	0.011084
RS	32	0.902345	3.040834	590.713787	0.010871	0.010867
RS	33	0.977207	3.040834	619.420260	0.011399	0.011347
RS	34	1.057660	3.092870	637.574044	0.011733	0.011643
RS	35	1.144121	3.092870	666.346002	0.012263	0.012143
RS	36	1.237040	3.034807	708.045393	0.013030	0.012875
RS	37	1.336899	3.034807	736.333010	0.013551	0.013390
RS	38	1.444216	2.909259	796.188768	0.014652	0.014465
RS	39	1.559548	2.909259	822.391356	0.015135	0.014969
RS	40	1.683494	2.772951	887.583642	0.016334	0.016160
RS	41	1.816697	2.772951	909.051906	0.016730	0.016595
RS	42	1.959849	2.680000	958.957900	0.017648	0.017518
RS	43	2.113692	2.680000	972.908065	0.017905	0.017805
RS	44	2.279024	2.659274	990.228991	0.018223	0.018124
RS	45	2.456705	2.659274	995.170634	0.018314	0.018212
RS	46	2.647657	2.707632	978.030196	0.017999	0.017884
RS	47	2.852870	2.707632	974.134894	0.017927	0.017783
RS	48	3.073409	2.801580	933.755911	0.017184	0.017026
RS	49	3.310420	2.801580	921.936879	0.016967	0.016775
RS	50	3.565132	2.913279	871.442545	0.016037	0.015843
RS	51	3.838868	2.913279	852.475775	0.015688	0.015478
RS	52	4.133048	3.021878	799.850905	0.014720	0.014525
RS	53	4.449200	3.021878	774.231773	0.014248	0.014062
RS	54	4.788964	3.170774	710.650657	0.013078	0.012930
RS	55	5.154103	3.170774	680.803751	0.012529	0.012406
RS	56	5.546514	3.170774	646.625670	0.011900	0.011809
RS	57	5.968232	3.170774	608.512206	0.011199	0.011141
RS	58	6.421447	4.320850	424.478647	0.007812	0.007871
RS	59	6.908511	4.320850	408.233015	0.007513	0.007586
RS	60	7.431953	4.320850	389.354055	0.007165	0.007251
RS	61	7.994488	4.320850	368.038847	0.006773	0.006868
RS	62	8.599037	4.320850	344.558162	0.006341	0.006442
RS	63	9.248737	4.320850	2234.559234	0.041123	0.041980
PA	4+25*2+4+6 0.063614699 0.024971131 9.248737372 24.311163012 3.699865033 2.075247009 0.852373378 0.490292495 0.412318403 0.439207923 0.541697586 0.718078887 0.962327573 1.273731164 1.658614435 2.098607417 2.524438652 2.852401333 3.040833912 3.092870267 3.034806839 2.909258509 2.772951405 2.679999617 2.659274477 2.707631933 2.801580020 2.913278676 3.021878096 3.170774070 4.320850248
//
IT	5115
RD	17
LK	-329293.357873
QD	-149.356459 -> -130.313642
RI	0.0013875871
TR	0.062698	0.025311
MT	9.305930
MM	C_pi: 2.006569, n_recomb: 55854.021238
RS	0	0.000000	23.492231	17.339530	0.000310	0.000024
RS	1	0.007479	23.492231	18.632039	0.000334	0.000163
RS	2	0.015517	23.492231	20.020544	0.000358	0.000321
RS	3	0.024157	23.492231	21.512123	0.000385	0.000426
RS	4	0.033443	3.766650	144.001803	0.002578	0.002918
RS	5	0.043423	3.766650	154.367156	0.002764	0.002700
RS	6	0.054150	2.220349	280.367927	0.005020	0.004472
RS	7	0.065679	2.220349	299.763368	0.005367	0.004518
RS	8	0.078070	0.891752	794.142538	0.014218	0.011984
RS	9	0.091388	0.891752	840.562876	0.015049	0.013437
RS	10	0.105702	0.500052	1574.167434	0.028184	0.025985
RS	11	0.121086	0.500052	1639.093924	0.029346	0.028292
RS	12	0.137622	0.414744	2045.432133	0.036621	0.035922
RS	13	0.155394	0.414744	2103.340714	0.037658	0.037763
RS	14	0.174495	0.438925	2039.744886	0.036519	0.037005
RS	15	0.195024	0.438925	2089.055099	0.037402	0.038414
RS	16	0.217089	0.540174	1740.984682	0.031170	0.032266
RS	17	0.240804	0.540174	1788.459453	0.032020	0.033359
RS	18	0.266293	0.716545	1388.916330	0.024867	0.026006
RS	19	0.293689	0.716545	1435.272977	0.025697	0.026896
RS	20	0.323133	0.962110	1107.561796	0.019830	0.020785
RS	21	0.354779	0.962110	1150.946430	0.020606	0.021575
RS	22	0.388792	1.276528	903.364423	0.016174	0.016949
RS	23	0.425349	1.276528	942.961606	0.016883	0.017653
RS	24	0.464641	1.667518	754.765337	0.013513	0.014126
RS	25	0.506870	1.667518	790.618537	0.014155	0.014724
RS	26	0.552259	2.117988	652.798440	0.011688	0.012123
RS	27	0.601041	2.117988	685.493612	0.012273	0.012629
RS	28	0.653473	2.557190	596.514944	0.010680	0.010935
RS	29	0.709825	2.557190	627.099533	0.011227	0.011397
RS	30	0.770392	2.897122	581.801730	0.010416	0.010518
RS	31	0.835490	2.897122	611.426293	0.010947	0.010979
RS	32	0.905455	3.092560	601.432515	0.010768	0.010753
RS	33	0.980654	3.092560	630.929143	0.011296	0.011230
RS	34	1.061477	3.145573	649.691357	0.011632	0.011526
RS	35	1.148344	3.145573	679.327538	0.012163	0.012024
RS	36	1.241708	3.083227	722.956058	0.012944	0.012767
RS	37	1.342056	3.083227	752.207932	0.013467	0.013281
RS	38	1.449908	2.950215	815.257712	0.014596	0.014379
RS	39	1.565826	2.950215	842.497567	0.015084	0.014885
RS	40	1.690414	2.806142	911.608234	0.016321	0.016109
RS	41	1.824320	2.806142	934.082527	0.016724	0.016548
RS	42	1.968241	2.707605	987.420895	0.017679	0.017504
RS	43	2.122926	2.707605	1002.200524	0.017943	0.017797
RS	44	2.289180	2.684631	1021.233461	0.018284	0.018138
RS	45	2.467868	2.684631	1026.741241	0.018383	0.018236
RS	46	2.659920	2.733860	1009.328798	0.018071	0.017915
RS	47	2.866336	2.733860	1005.750349	0.018007	0.017825
RS	48	3.088190	2.830716	963.843673	0.017256	0.017064
RS	49	3.326636	2.830716	952.143939	0.017047	0.016826
RS	50	3.582916	2.945999	899.775607	0.016109	0.015889
RS	51	3.858364	2.945999	880.752236	0.015769	0.015536
RS	52	4.154412	3.057870	826.398705	0.014796	0.014581
RS	53	4.472602	3.057870	800.530269	0.014333	0.014128
RS	54	4.814589	3.211166	734.790740	0.013156	0.012992
RS	55	5.182154	3.211166	704.559894	0.012614	0.012478
RS	56	5.577209	3.211166	669.819366	0.011992	0.011888
RS	57	6.001811	3.211166	630.963479	0.011297	0.011228
RS	58	6.458168	4.418133	436.568419	0.007816	0.007863
RS	59	6.948657	4.418133	420.688396	0.007532	0.007594
RS	60	7.475830	4.418133	402.076040	0.007199	0.007274
RS	61	8.042431	4.418133	380.914085	0.006820	0.006905
RS	62	8.651408	4.418133	357.460834	0.006400	0.006492
RS	63	9.305930	4.418133	2359.539488	0.042245	0.043083
PA	4+25*2+4+6 0.062697820 0.025311360 9.305930294 23.492230649 3.766650078 2.220348906 0.891752450 0.500051811 0.414743769 0.438924773 0.540174382 0.716544905 0.962109608 1.276528219 1.667518263 2.117988357 2.557189575 2.897122438 3.092559866 3.145572820 3.083227095 2.950215459 2.806142431 2.707605318 2.684630857 2.733859974 2.830715943 2.945998939 3.057869629 3.211166380 4.418132641
//
IT	4774
RD	18
LK	-329256.110694
QD	-138.197213 -> -120.986221
RI	0.0013425208
TR	0.061838	0.025636
MT	9.359836
MM	C_pi: 2.034550, n_recomb: 57320.369613
RS	0	0.000000	22.495071	18.595251	0.000324	0.000026
RS	1	0.007489	22.495071	19.982900	0.000349	0.000173
RS	2	0.015538	22.495071	21.473706	0.000375	0.000339
RS	3	0.024191	22.495071	23.075275	0.000403	0.000448
RS	4	0.033491	3.813953	146.088844	0.002549	0.002914
RS	5	0.043488	3.813953	156.623539	0.002732	0.002697
RS	6	0.054234	2.368370	270.108033	0.004712	0.004246
RS	7	0.065784	2.368370	288.915029	0.005040	0.004280
RS	8	0.078199	0.931746	781.829146	0.013640	0.011579
RS	9	0.091544	0.931746	828.131888	0.014447	0.012959
RS	10	0.105889	0.509797	1590.550354	0.027748	0.025679
RS	11	0.121307	0.509797	1657.201090	0.028911	0.027943
RS	12	0.137880	0.417180	2096.954096	0.036583	0.035957
RS	13	0.155695	0.417180	2156.851730	0.037628	0.037781
RS	14	0.174843	0.438707	2105.183961	0.036727	0.037244
RS	15	0.195426	0.438707	2155.954430	0.037612	0.038640
RS	16	0.217550	0.538725	1800.491338	0.031411	0.032511
RS	17	0.241330	0.538725	1849.302242	0.032263	0.033599
RS	18	0.266892	0.715015	1435.186640	0.025038	0.026169
RS	19	0.294368	0.715015	1482.928787	0.025871	0.027060
RS	20	0.323901	0.961733	1142.263674	0.019928	0.020868
RS	21	0.355646	0.961733	1186.978929	0.020708	0.021660
RS	22	0.389769	1.278889	929.574386	0.016217	0.016975
RS	23	0.426447	1.278889	970.372724	0.016929	0.017682
RS	24	0.465871	1.675555	774.480629	0.013511	0.014108
RS	25	0.508248	1.675555	811.378521	0.014155	0.014709
RS	26	0.553799	2.135998	667.607944	0.011647	0.012069
RS	27	0.602760	2.135998	701.195287	0.012233	0.012578
RS	28	0.655389	2.588185	608.149586	0.010610	0.010855
RS	29	0.711958	2.588185	639.515242	0.011157	0.011317
RS	30	0.772764	2.939992	591.944356	0.010327	0.010420
RS	31	0.838124	2.939992	622.303771	0.010857	0.010879
RS	32	0.908378	3.142559	611.536540	0.010669	0.010644
RS	33	0.983894	3.142559	641.787098	0.011196	0.011119
RS	34	1.065064	3.196789	661.076999	0.011533	0.011414
RS	35	1.152314	3.196789	691.539184	0.012064	0.011910
RS	36	1.246097	3.130417	736.995450	0.012857	0.012662
RS	37	1.346904	3.130417	767.174345	0.013384	0.013175
RS	38	1.455259	2.990174	833.313456	0.014538	0.014295
RS	39	1.571730	2.990174	861.559520	0.015031	0.014802
RS	40	1.696922	2.838495	934.516151	0.016303	0.016057
RS	41	1.831490	2.838495	957.977160	0.016713	0.016499
RS	42	1.976136	2.734434	1014.734164	0.017703	0.017488
RS	43	2.131613	2.734434	1030.338014	0.017975	0.017787
RS	44	2.298735	2.709140	1051.133251	0.018338	0.018150
RS	45	2.478371	2.709140	1057.213490	0.018444	0.018257
RS	46	2.671460	2.759054	1039.616753	0.018137	0.017942
RS	47	2.879010	2.759054	1036.368659	0.018080	0.017864
RS	48	3.102102	2.858551	993.035231	0.017324	0.017100
RS	49	3.341901	2.858551	981.471786	0.017123	0.016874
RS	50	3.599658	2.977124	927.326708	0.016178	0.015933
RS	51	3.876718	2.977124	908.265315	0.015845	0.015591
RS	52	4.174527	3.091975	852.271298	0.014869	0.014635
RS	53	4.494638	3.091975	826.172996	0.014413	0.014193
RS	54	4.838721	3.249260	758.374574	0.013230	0.013052
RS	55	5.208572	3.249260	727.775840	0.012697	0.012546
RS	56	5.606121	3.249260	692.493664	0.012081	0.011965
RS	57	6.033441	3.249260	652.920738	0.011391	0.011311
RS	58	6.492763	4.511091	448.304395	0.007821	0.007856
RS	59	6.986482	4.511091	432.784557	0.007550	0.007601
RS	60	7.517175	4.511091	414.439272	0.007230	0.007295
RS	61	8.087610	4.511091	393.437311	0.006864	0.006940
RS	62	8.700764	4.511091	370.024670	0.006455	0.006540
RS	63	9.359836	4.511091	2483.197699	0.043321	0.044143
PA	4+25*2+4+6 0.061838135 0.025635707 9.359835991 22.495070620 3.813952505 2.368369907 0.931745733 0.509796750 0.417180434 0.438707106 0.538724877 0.715015396 0.961732958 1.278888743 1.675555485 2.135997528 2.588184564 2.939991769 3.142559263 3.196789294 3.130417487 2.990174124 2.838495029 2.734434103 2.709139619 2.759054116 2.858551324 2.977124246 3.091975455 3.249259660 4.511090777
//
IT	4501
RD	19
LK	-329222.438124
QD	-128.100510 -> -112.523014
RI	0.0013145678
TR	0.061031	0.025945
MT	9.410698
MM	C_pi: 2.061352, n_recomb: 58738.485946
RS	0	0.000000	21.402149	20.039748	0.000341	0.000027
RS	1	0.007498	21.402149	21.536663	0.000367	0.000184
RS	2	0.015558	21.402149	23.144938	0.000394	0.000359
RS	3	0.024223	21.402149	24.872786	0.000423	0.000474
RS	4	0.033537	3.845058	148.618765	0.002530	0.002914
RS	5	0.043549	3.845058	159.352563	0.002713	0.002700
RS	6	0.054313	2.519234	260.526289	0.004435	0.004036
RS	7	0.065883	2.519234	278.772533	0.004746	0.004062
RS	8	0.078321	0.972340	769.339908	0.013098	0.011194
RS	9	0.091691	0.972340	815.457399	0.013883	0.012507
RS	10	0.106064	0.519521	1604.887392	0.027323	0.025375
RS	11	0.121515	0.519521	1673.159062	0.028485	0.027598
RS	12	0.138124	0.419618	2145.929479	0.036534	0.035979
RS	13	0.155978	0.419618	2207.766875	0.037586	0.037787
RS	14	0.175171	0.438541	2168.521311	0.036918	0.037469
RS	15	0.195803	0.438541	2220.710300	0.037807	0.038852
RS	16	0.217982	0.537338	1858.471826	0.031640	0.032746
RS	17	0.241825	0.537338	1908.569970	0.032493	0.033829
RS	18	0.267454	0.713489	1480.338575	0.025202	0.026327
RS	19	0.295006	0.713489	1529.419693	0.026038	0.027217
RS	20	0.324623	0.961216	1176.109654	0.020023	0.020951
RS	21	0.356461	0.961216	1222.114687	0.020806	0.021744
RS	22	0.390687	1.280858	955.110932	0.016260	0.017003
RS	23	0.427478	1.280858	997.074810	0.016975	0.017712
RS	24	0.467028	1.682805	793.648462	0.013512	0.014092
RS	25	0.509544	1.682805	831.559470	0.014157	0.014697
RS	26	0.555247	2.152736	681.937717	0.011610	0.012019
RS	27	0.604377	2.152736	716.387666	0.012196	0.012531
RS	28	0.657191	2.617544	619.315082	0.010544	0.010779
RS	29	0.713965	2.617544	651.431885	0.011090	0.011242
RS	30	0.774996	2.981105	601.583663	0.010242	0.010327
RS	31	0.840602	2.981105	632.645991	0.010771	0.010784
RS	32	0.911128	3.190920	621.059671	0.010573	0.010539
RS	33	0.986942	3.190920	652.029369	0.011101	0.011012
RS	34	1.068441	3.246573	671.774245	0.011437	0.011306
RS	35	1.156050	3.246573	703.025520	0.011969	0.011800
RS	36	1.250228	3.176412	750.212260	0.012772	0.012561
RS	37	1.351467	3.176412	781.281695	0.013301	0.013073
RS	38	1.460298	3.029148	850.407998	0.014478	0.014212
RS	39	1.577288	3.029148	879.629043	0.014975	0.014720
RS	40	1.703050	2.870021	956.354311	0.016282	0.016004
RS	41	1.838242	2.870021	980.781538	0.016697	0.016450
RS	42	1.983571	2.760493	1040.938614	0.017722	0.017469
RS	43	2.139796	2.760493	1057.359396	0.018001	0.017775
RS	44	2.307735	2.732821	1079.959121	0.018386	0.018159
RS	45	2.488266	2.732821	1086.615732	0.018499	0.018275
RS	46	2.682333	2.783254	1068.916512	0.018198	0.017968
RS	47	2.890951	2.783254	1066.009749	0.018148	0.017899
RS	48	3.115211	2.885156	1021.343759	0.017388	0.017134
RS	49	3.356286	2.885156	1009.931372	0.017194	0.016919
RS	50	3.615436	3.006749	954.103484	0.016243	0.015975
RS	51	3.894018	3.006749	935.020645	0.015918	0.015644
RS	52	4.193488	3.124317	877.470348	0.014939	0.014687
RS	53	4.515411	3.124317	851.160060	0.014491	0.014254
RS	54	4.861473	3.285213	781.399010	0.013303	0.013109
RS	55	5.233482	3.285213	750.447522	0.012776	0.012613
RS	56	5.633384	3.285213	714.643520	0.012167	0.012038
RS	57	6.063270	3.285213	674.377932	0.011481	0.011390
RS	58	6.525389	4.599942	459.691861	0.007826	0.007850
RS	59	7.022158	4.599942	444.526451	0.007568	0.007609
RS	60	7.556174	4.599942	426.447895	0.007260	0.007316
RS	61	8.130230	4.599942	405.611392	0.006905	0.006973
RS	62	8.747329	4.599942	382.250833	0.006508	0.006585
RS	63	9.410698	4.599942	2605.348998	0.044355	0.045161
PA	4+25*2+4+6 0.061031179 0.025945123 9.410697679 21.402149007 3.845058426 2.519234413 0.972339712 0.519520837 0.419618286 0.438540589 0.537337703 0.713488640 0.961215668 1.280858467 1.682805312 2.152735935 2.617543581 2.981105212 3.190919999 3.246572972 3.176412033 3.029148368 2.870020749 2.760493444 2.732821235 2.783253621 2.885155597 3.006748531 3.124317208 3.285212738 4.599942016
//
IT	4241
RD	20
LK	-329191.954193
QD	-118.946020 -> -104.828343
RI	0.0013005449
TR	0.060273	0.026241
MT	9.458730
MM	C_pi: 2.087020, n_recomb: 60109.432641
RS	0	0.000000	20.275663	21.657926	0.000360	0.000029
RS	1	0.007507	20.275663	23.277126	0.000387	0.000197
RS	2	0.015577	20.275663	25.016850	0.000416	0.000382
RS	3	0.024252	20.275663	26.885989	0.000447	0.000502
RS	4	0.033579	3.862993	151.496894	0.002520	0.002917
RS	5	0.043607	3.862993	162.453212	0.002703	0.002708
RS	6	0.054387	2.672991	251.539424	0.004185	0.003840
RS	7	0.065976	2.672991	269.250102	0.004479	0.003861
RS	8	0.078435	1.013517	756.748661	0.012590	0.010828
RS	9	0.091829	1.013517	802.622353	0.013353	0.012081
RS	10	0.106229	0.529210	1617.367807	0.026907	0.025075
RS	11	0.121709	0.529210	1687.160853	0.028068	0.027258
RS	12	0.138352	0.422044	2192.500163	0.036475	0.035991
RS	13	0.156244	0.422044	2256.226724	0.037535	0.037784
RS	14	0.175479	0.438413	2229.814423	0.037096	0.037681
RS	15	0.196158	0.438413	2283.380182	0.037987	0.039051
RS	16	0.218390	0.536001	1914.952680	0.031858	0.032972
RS	17	0.242290	0.536001	1966.289744	0.032712	0.034050
RS	18	0.267984	0.711962	1524.384132	0.025360	0.026480
RS	19	0.295607	0.711962	1574.758219	0.026198	0.027370
RS	20	0.325303	0.960570	1209.108370	0.020115	0.021032
RS	21	0.357229	0.960570	1256.362738	0.020901	0.021826
RS	22	0.391551	1.282475	979.981136	0.016303	0.017031
RS	23	0.428449	1.282475	1023.075311	0.017020	0.017743
RS	24	0.468118	1.689334	812.278299	0.013513	0.014080
RS	25	0.510764	1.689334	851.171334	0.014160	0.014688
RS	26	0.556611	2.168297	695.800159	0.011576	0.011973
RS	27	0.605900	2.168297	731.083834	0.012163	0.012487
RS	28	0.658888	2.645357	630.030989	0.010481	0.010708
RS	29	0.715855	2.645357	662.870027	0.011028	0.011172
RS	30	0.777097	3.020554	610.742209	0.010161	0.010238
RS	31	0.842937	3.020554	642.476650	0.010688	0.010695
RS	32	0.913719	3.237699	630.033822	0.010481	0.010440
RS	33	0.989814	3.237699	661.689166	0.011008	0.010911
RS	34	1.071622	3.294972	681.818830	0.011343	0.011202
RS	35	1.159570	3.294972	713.823368	0.011875	0.011695
RS	36	1.254120	3.221233	762.649197	0.012688	0.012462
RS	37	1.355768	3.221233	794.573317	0.013219	0.012974
RS	38	1.465046	3.067145	866.586598	0.014417	0.014131
RS	39	1.582527	3.067145	896.751167	0.014919	0.014640
RS	40	1.708827	2.900717	977.165879	0.016256	0.015952
RS	41	1.844607	2.900717	1002.537562	0.016679	0.016401
RS	42	1.990580	2.785785	1066.068883	0.017735	0.017450
RS	43	2.147511	2.785785	1083.297270	0.018022	0.017762
RS	44	2.316221	2.755690	1107.735563	0.018429	0.018167
RS	45	2.497596	2.755690	1114.970077	0.018549	0.018290
RS	46	2.692586	2.806490	1097.244121	0.018254	0.017992
RS	47	2.902213	2.806490	1094.687219	0.018212	0.017933
RS	48	3.127575	2.910582	1048.778019	0.017448	0.017167
RS	49	3.369855	2.910582	1037.529170	0.017261	0.016961
RS	50	3.630321	3.034956	980.106051	0.016305	0.016015
RS	51	3.910339	3.034956	961.016650	0.015988	0.015694
RS	52	4.211378	3.155001	901.991552	0.015006	0.014737
RS	53	4.535013	3.155001	875.485842	0.014565	0.014313
RS	54	4.882943	3.319168	803.854807	0.013373	0.013166
RS	55	5.256990	3.319168	772.565141	0.012853	0.012676
RS	56	5.659115	3.319168	736.258560	0.012249	0.012109
RS	57	6.091426	3.319168	695.324123	0.011568	0.011466
RS	58	6.556188	4.684891	470.731526	0.007831	0.007845
RS	59	7.055838	4.684891	455.914680	0.007585	0.007616
RS	60	7.592995	4.684891	438.102013	0.007288	0.007335
RS	61	8.170473	4.684891	417.435552	0.006945	0.007004
RS	62	8.791301	4.684891	394.137305	0.006557	0.006627
RS	63	9.458730	4.684891	2725.805088	0.045347	0.046138
PA	4+25*2+4+6 0.060272932 0.026240507 9.458730491 20.275663177 3.862993397 2.672991474 1.013517192 0.529209930 0.422044173 0.438413449 0.536001246 0.711961742 0.960570321 1.282474540 1.689333835 2.168296717 2.645357179 3.020554017 3.237698508 3.294972353 3.221233002 3.067145031 2.900716933 2.785784945 2.755689524 2.806489517 2.910581509 3.034955723 3.155000934 3.319168442 4.684891380
//
IT	4333
RD	21
LK	-329164.320296
QD	-110.629540 -> -97.819136
RI	0.0012979155
TR	0.059560	0.026523
MT	9.504158
MM	C_pi: 2.111609, n_recomb: 61434.337355
RS	0	0.000000	19.161540	23.433180	0.000381	0.000031
RS	1	0.007515	19.161540	25.186454	0.000410	0.000210
RS	2	0.015594	19.161540	27.070290	0.000441	0.000406
RS	3	0.024280	19.161540	29.094314	0.000474	0.000533
RS	4	0.033620	3.870299	154.649431	0.002517	0.002922
RS	5	0.043661	3.870299	165.846709	0.002700	0.002719
RS	6	0.054456	2.829588	243.088256	0.003957	0.003658
RS	7	0.066063	2.829588	260.287035	0.004237	0.003677
RS	8	0.078542	1.055250	744.126187	0.012113	0.010480
RS	9	0.091959	1.055250	789.706073	0.012854	0.011677
RS	10	0.106384	0.538860	1628.140423	0.026502	0.024780
RS	11	0.121893	0.538860	1699.359054	0.027661	0.026925
RS	12	0.138568	0.424450	2236.788327	0.036409	0.035993
RS	13	0.156495	0.424450	2302.352903	0.037477	0.037772
RS	14	0.175770	0.438317	2289.122432	0.037261	0.037881
RS	15	0.196493	0.438317	2344.023501	0.038155	0.039239
RS	16	0.218773	0.534709	1969.956222	0.032066	0.033190
RS	17	0.242728	0.534709	2022.484859	0.032921	0.034262
RS	18	0.268483	0.710434	1567.338693	0.025512	0.026628
RS	19	0.296173	0.710434	1618.960513	0.026353	0.027518
RS	20	0.325944	0.959813	1241.268041	0.020205	0.021111
RS	21	0.357952	0.959813	1289.731912	0.020994	0.021907
RS	22	0.392365	1.283772	1004.194803	0.016346	0.017061
RS	23	0.429365	1.283772	1048.384597	0.017065	0.017774
RS	24	0.469145	1.695208	830.379351	0.013517	0.014070
RS	25	0.511914	1.695208	870.223910	0.014165	0.014681
RS	26	0.557897	2.182774	709.207270	0.011544	0.011931
RS	27	0.607335	2.182774	745.296540	0.012132	0.012447
RS	28	0.660489	2.671734	640.312527	0.010423	0.010642
RS	29	0.717637	2.671734	673.845835	0.010969	0.011106
RS	30	0.779080	3.058428	619.443048	0.010083	0.010155
RS	31	0.845139	3.058428	651.820024	0.010610	0.010610
RS	32	0.916163	3.282971	638.487632	0.010393	0.010345
RS	33	0.992524	3.282971	670.796436	0.010919	0.010814
RS	34	1.074623	3.342032	691.248271	0.011252	0.011102
RS	35	1.162892	3.342032	723.971507	0.011784	0.011593
RS	36	1.257794	3.264909	774.349116	0.012605	0.012366
RS	37	1.359827	3.264909	807.092906	0.013137	0.012877
RS	38	1.469528	3.104185	881.893741	0.014355	0.014051
RS	39	1.587473	3.104185	912.970453	0.014861	0.014561
RS	40	1.714280	2.930596	996.994181	0.016229	0.015899
RS	41	1.850617	2.930596	1023.287688	0.016657	0.016352
RS	42	1.997198	2.810323	1090.161983	0.017745	0.017429
RS	43	2.154795	2.810323	1108.187002	0.018039	0.017746
RS	44	2.324235	2.777762	1134.493249	0.018467	0.018172
RS	45	2.506408	2.777762	1142.304998	0.018594	0.018304
RS	46	2.702270	2.828801	1124.619871	0.018306	0.018013
RS	47	2.912850	2.828801	1122.419187	0.018270	0.017963
RS	48	3.139255	2.934891	1075.350031	0.017504	0.017198
RS	49	3.382674	2.934891	1064.275251	0.017324	0.017002
RS	50	3.644384	3.061830	1005.340334	0.016364	0.016054
RS	51	3.925761	3.061830	986.257578	0.016054	0.015742
RS	52	4.228283	3.184138	925.834202	0.015070	0.014785
RS	53	4.553537	3.184138	899.148507	0.014636	0.014370
RS	54	4.903234	3.351266	825.737916	0.013441	0.013220
RS	55	5.279209	3.351266	794.123951	0.012926	0.012738
RS	56	5.683437	3.351266	757.333302	0.012328	0.012176
RS	57	6.118042	3.351266	715.753070	0.011651	0.011539
RS	58	6.585305	4.766148	481.426093	0.007836	0.007840
RS	59	7.087682	4.766148	466.951815	0.007601	0.007623
RS	60	7.627811	4.766148	449.403712	0.007315	0.007353
RS	61	8.208528	4.766148	428.911033	0.006982	0.007034
RS	62	8.832884	4.766148	405.684147	0.006604	0.006667
RS	63	9.504158	4.766148	2844.405481	0.046300	0.047076
PA	4+25*2+4+6 0.059559603 0.026522600 9.504157973 19.161539679 3.870298844 2.829587851 1.055249616 0.538859930 0.424450475 0.438316867 0.534709007 0.710434038 0.959812730 1.283772210 1.695207812 2.182773727 2.671734410 3.058428472 3.282970511 3.342031894 3.264909264 3.104185033 2.930596164 2.810322517 2.777762351 2.828800629 2.934891153 3.061829850 3.184137821 3.351265656 4.766148081
//
IT	4584
RD	22
LK	-329139.239852
QD	-103.060731 -> -91.423174
RI	0.0013045532
TR	0.058888	0.026792
MT	9.547152
MM	C_pi: 2.135165, n_recomb: 62714.473893
RS	0	0.000000	18.093117	25.344680	0.000404	0.000033
RS	1	0.007522	18.093117	27.242269	0.000434	0.000224
RS	2	0.015610	18.093117	29.281212	0.000467	0.000431
RS	3	0.024307	18.093117	31.471926	0.000502	0.000565
RS	4	0.033658	3.869486	158.001765	0.002519	0.002928
RS	5	0.043712	3.869486	169.453344	0.002702	0.002733
RS	6	0.054522	2.989026	235.118292	0.003749	0.003487
RS	7	0.066146	2.989026	251.827168	0.004015	0.003506
RS	8	0.078643	1.097525	731.521899	0.011664	0.010149
RS	9	0.092082	1.097525	776.765068	0.012386	0.011295
RS	10	0.106530	0.548455	1637.381194	0.026109	0.024489
RS	11	0.122066	0.548455	1709.934085	0.027265	0.026599
RS	12	0.138771	0.426832	2278.906927	0.036338	0.035989
RS	13	0.156732	0.426832	2346.258261	0.037412	0.037753
RS	14	0.176044	0.438243	2346.508542	0.037416	0.038070
RS	15	0.196808	0.438243	2402.703896	0.038312	0.039416
RS	16	0.219135	0.533456	2023.506928	0.032265	0.033399
RS	17	0.243141	0.533456	2077.180954	0.033121	0.034465
RS	18	0.268953	0.708911	1609.208134	0.025659	0.026772
RS	19	0.296707	0.708911	1662.033495	0.026502	0.027661
RS	20	0.326548	0.958960	1272.596930	0.020292	0.021189
RS	21	0.358634	0.958960	1322.231237	0.021083	0.021986
RS	22	0.393134	1.284783	1027.764278	0.016388	0.017091
RS	23	0.430229	1.284783	1073.015711	0.017110	0.017806
RS	24	0.470114	1.700485	847.963920	0.013521	0.014063
RS	25	0.512999	1.700485	888.730219	0.014171	0.014676
RS	26	0.559111	2.196246	722.174298	0.011515	0.011892
RS	27	0.608691	2.196246	759.041905	0.012103	0.012410
RS	28	0.662000	2.696748	650.182178	0.010367	0.010579
RS	29	0.719320	2.696748	684.382965	0.010913	0.011044
RS	30	0.780951	3.094800	627.711341	0.010009	0.010075
RS	31	0.847219	3.094800	660.702577	0.010535	0.010529
RS	32	0.918471	3.326784	646.453301	0.010308	0.010254
RS	33	0.995083	3.326784	679.384818	0.010833	0.010721
RS	34	1.077458	3.387786	700.100250	0.011163	0.011006
RS	35	1.166030	3.387786	733.508965	0.011696	0.011495
RS	36	1.261264	3.307467	785.353909	0.012523	0.012274
RS	37	1.363662	3.307467	818.883325	0.013057	0.012784
RS	38	1.473762	3.140278	896.376209	0.014293	0.013973
RS	39	1.592145	3.140278	928.333967	0.014803	0.014484
RS	40	1.719433	2.959660	1015.886452	0.016199	0.015847
RS	41	1.856295	2.959660	1043.078496	0.016632	0.016302
RS	42	2.003453	2.834109	1113.260112	0.017751	0.017408
RS	43	2.161680	2.834109	1132.069301	0.018051	0.017730
RS	44	2.331810	2.799056	1160.264659	0.018501	0.018176
RS	45	2.514737	2.799056	1168.651127	0.018634	0.018315
RS	46	2.711424	2.850215	1151.069048	0.018354	0.018034
RS	47	2.922907	2.850215	1149.228906	0.018325	0.017992
RS	48	3.150298	2.958132	1101.077382	0.017557	0.017227
RS	49	3.394794	2.958132	1090.185292	0.017383	0.017040
RS	50	3.657681	3.087440	1029.817014	0.016421	0.016091
RS	51	3.940344	3.087440	1010.752489	0.016117	0.015788
RS	52	4.244269	3.211814	949.004260	0.015132	0.014832
RS	53	4.571057	3.211814	922.152616	0.014704	0.014424
RS	54	4.922426	3.381622	847.048189	0.013506	0.013273
RS	55	5.300226	3.381622	815.123092	0.012997	0.012797
RS	56	5.706445	3.381622	777.866114	0.012403	0.012241
RS	57	6.143222	3.381622	735.662331	0.011730	0.011608
RS	58	6.612853	4.843890	491.780653	0.007842	0.007836
RS	59	7.117812	4.843890	477.642741	0.007616	0.007629
RS	60	7.660754	4.843890	460.357343	0.007341	0.007370
RS	61	8.244539	4.843890	440.041328	0.007017	0.007061
RS	62	8.872237	4.843890	416.893685	0.006647	0.006704
RS	63	9.547152	4.843890	2961.018925	0.047214	0.047977
PA	4+25*2+4+6 0.058887930 0.026792189 9.547152447 18.093116855 3.869485900 2.989025661 1.097524722 0.548455284 0.426832042 0.438243297 0.533456089 0.708910967 0.958959625 1.284783176 1.700485047 2.196246199 2.696747778 3.094800278 3.326784111 3.387785887 3.307466770 3.140278005 2.959659645 2.834108692 2.799055661 2.850215404 2.958132071 3.087439609 3.211813671 3.381622214 4.843890379
//
IT	4390
RD	23
LK	-329116.450465
QD	-96.160280 -> -85.576832
RI	0.0013191695
TR	0.058255	0.027050
MT	9.587819
MM	C_pi: 2.157720, n_recomb: 63950.940657
RS	0	0.000000	17.083996	27.381298	0.000428	0.000035
RS	1	0.007529	17.083996	29.432605	0.000460	0.000238
RS	2	0.015626	17.083996	31.636751	0.000495	0.000457
RS	3	0.024332	17.083996	34.004992	0.000532	0.000599
RS	4	0.033693	3.862212	161.508603	0.002526	0.002935
RS	5	0.043760	3.862212	173.224711	0.002709	0.002749
RS	6	0.054584	3.151218	227.588456	0.003559	0.003328
RS	7	0.066223	3.151218	243.828262	0.003813	0.003348
RS	8	0.078739	1.140304	718.988974	0.011243	0.009834
RS	9	0.092197	1.140304	763.859280	0.011944	0.010933
RS	10	0.106668	0.557991	1645.212268	0.025726	0.024205
RS	11	0.122229	0.557991	1719.011740	0.026880	0.026280
RS	12	0.138962	0.429182	2318.962602	0.036262	0.035977
RS	13	0.156954	0.429182	2388.048989	0.037342	0.037728
RS	14	0.176302	0.438184	2402.031285	0.037561	0.038250
RS	15	0.197106	0.438184	2459.479834	0.038459	0.039584
RS	16	0.219476	0.532238	2075.619440	0.032456	0.033600
RS	17	0.243531	0.532238	2130.393527	0.033313	0.034661
RS	18	0.269397	0.707393	1649.998493	0.025801	0.026912
RS	19	0.297210	0.707393	1703.983893	0.026645	0.027800
RS	20	0.327118	0.958024	1303.097438	0.020377	0.021266
RS	21	0.359278	0.958024	1353.863598	0.021170	0.022063
RS	22	0.393859	1.285535	1050.695219	0.016430	0.017121
RS	23	0.431044	1.285535	1096.974731	0.017153	0.017839
RS	24	0.471028	1.705206	865.044010	0.013527	0.014057
RS	25	0.514023	1.705206	906.702811	0.014178	0.014673
RS	26	0.560256	2.208774	734.714422	0.011489	0.011857
RS	27	0.609970	2.208774	772.333782	0.012077	0.012377
RS	28	0.663426	2.720481	659.652265	0.010315	0.010520
RS	29	0.720908	2.720481	694.494487	0.010860	0.010985
RS	30	0.782718	3.129725	635.568362	0.009938	0.009999
RS	31	0.849182	3.129725	669.146652	0.010463	0.010452
RS	32	0.920650	3.369182	653.956516	0.010226	0.010166
RS	33	0.997499	3.369182	687.481159	0.010750	0.010632
RS	34	1.080135	3.432255	708.407172	0.011077	0.010913
RS	35	1.168992	3.432255	742.469287	0.011610	0.011401
RS	36	1.264540	3.348907	795.702530	0.012442	0.012184
RS	37	1.367282	3.348907	829.984372	0.012978	0.012693
RS	38	1.477761	3.175412	910.077536	0.014231	0.013897
RS	39	1.596557	3.175412	942.885426	0.014744	0.014408
RS	40	1.724298	2.987901	1033.882936	0.016167	0.015795
RS	41	1.861658	2.987901	1061.949589	0.016606	0.016253
RS	42	2.009360	2.857135	1135.399944	0.017754	0.017385
RS	43	2.168183	2.857135	1154.979416	0.018060	0.017713
RS	44	2.338965	2.819564	1185.081134	0.018531	0.018179
RS	45	2.522605	2.819564	1194.037818	0.018671	0.018325
RS	46	2.720073	2.870744	1176.613480	0.018399	0.018052
RS	47	2.932408	2.870744	1175.136198	0.018376	0.018018
RS	48	3.160732	2.980328	1125.975453	0.017607	0.017255
RS	49	3.406247	2.980328	1115.272712	0.017440	0.017076
RS	50	3.670248	3.111829	1053.544059	0.016474	0.016127
RS	51	3.954126	3.111829	1034.507751	0.016177	0.015832
RS	52	4.259379	3.238091	971.503879	0.015191	0.014876
RS	53	4.587616	3.238091	944.499139	0.014769	0.014476
RS	54	4.940568	3.410320	867.784621	0.013570	0.013323
RS	55	5.320094	3.410320	835.560694	0.013066	0.012854
RS	56	5.728197	3.410320	797.854238	0.012476	0.012303
RS	57	6.167028	3.410320	755.048256	0.011807	0.011675
RS	58	6.638901	4.918263	501.797136	0.007847	0.007832
RS	59	7.146302	4.918263	487.989335	0.007631	0.007635
RS	60	7.691908	4.918263	470.964468	0.007364	0.007387
RS	61	8.278596	4.918263	450.827415	0.007050	0.007087
RS	62	8.909457	4.918263	427.766056	0.006689	0.006739
RS	63	9.587819	4.918263	3075.517152	0.048092	0.048842
PA	4+25*2+4+6 0.058255198 0.027050095 9.587819367 17.083996150 3.862211536 3.151218079 1.140304412 0.557991097 0.429182400 0.438184471 0.532237775 0.707393190 0.958024055 1.285535182 1.705205841 2.208774473 2.720480524 3.129724568 3.369182067 3.432255230 3.348907256 3.175412279 2.987900683 2.857135339 2.819563898 2.870744438 2.980328443 3.111828908 3.238091356 3.410319577 4.918263363
//
IT	4934
RD	24
LK	-329095.721328
QD	-89.859114 -> -80.224565
RI	0.0013395326
TR	0.057658	0.027297
MT	9.626376
MM	C_pi: 2.179334, n_recomb: 65145.166868
RS	0	0.000000	16.153259	29.509875	0.000453	0.000038
RS	1	0.007536	16.153259	31.721830	0.000487	0.000253
RS	2	0.015640	16.153259	34.098616	0.000523	0.000484
RS	3	0.024355	16.153259	36.652363	0.000563	0.000633
RS	4	0.033727	3.850012	165.127043	0.002535	0.002943
RS	5	0.043805	3.850012	177.114976	0.002719	0.002766
RS	6	0.054642	3.316120	220.462213	0.003384	0.003180
RS	7	0.066297	3.316120	236.252706	0.003627	0.003201
RS	8	0.078829	1.183571	706.566951	0.010846	0.009535
RS	9	0.092306	1.183571	751.034217	0.011529	0.010591
RS	10	0.106799	0.567463	1651.764800	0.025355	0.023928
RS	11	0.122384	0.567463	1726.727801	0.026506	0.025968
RS	12	0.139143	0.431497	2357.079257	0.036182	0.035961
RS	13	0.157165	0.431497	2427.849619	0.037268	0.037699
RS	14	0.176546	0.438140	2455.743426	0.037696	0.038420
RS	15	0.197387	0.438140	2514.405543	0.038597	0.039743
RS	16	0.219799	0.531054	2126.322418	0.032640	0.033795
RS	17	0.243899	0.531054	2182.153036	0.033497	0.034850
RS	18	0.269816	0.705885	1689.733064	0.025938	0.027047
RS	19	0.297686	0.705885	1744.836459	0.026784	0.027934
RS	20	0.327657	0.957024	1332.783728	0.020459	0.021340
RS	21	0.359886	0.957024	1384.644343	0.021255	0.022138
RS	22	0.394544	1.286067	1072.997663	0.016471	0.017152
RS	23	0.431814	1.286067	1120.272656	0.017197	0.017871
RS	24	0.471893	1.709432	881.632241	0.013533	0.014053
RS	25	0.514992	1.709432	924.155246	0.014186	0.014671
RS	26	0.561339	2.220442	746.842877	0.011464	0.011823
RS	27	0.611179	2.220442	785.188430	0.012053	0.012345
RS	28	0.664775	2.743018	668.743616	0.010265	0.010464
RS	29	0.722410	2.743018	704.202487	0.010810	0.010930
RS	30	0.784389	3.163291	643.037237	0.009871	0.009927
RS	31	0.851039	3.163291	677.176750	0.010395	0.010379
RS	32	0.922711	3.410247	661.024658	0.010147	0.010083
RS	33	0.999785	3.410247	695.114324	0.010670	0.010547
RS	34	1.082667	3.475503	716.203549	0.010994	0.010824
RS	35	1.171795	3.475503	750.888510	0.011526	0.011310
RS	36	1.267641	3.389278	805.436019	0.012364	0.012097
RS	37	1.370709	3.389278	840.438400	0.012901	0.012606
RS	38	1.481545	3.209632	923.041405	0.014169	0.013823
RS	39	1.600734	3.209632	956.669312	0.014685	0.014335
RS	40	1.728905	3.015348	1051.031845	0.016134	0.015744
RS	41	1.866735	3.015348	1079.949181	0.016578	0.016205
RS	42	2.014953	2.879434	1156.625941	0.017755	0.017363
RS	43	2.174340	2.879434	1176.961084	0.018067	0.017695
RS	44	2.345740	2.839328	1208.980618	0.018558	0.018181
RS	45	2.530056	2.839328	1218.501850	0.018704	0.018333
RS	46	2.728263	2.890437	1201.285855	0.018440	0.018070
RS	47	2.941407	2.890437	1200.172273	0.018423	0.018043
RS	48	3.170615	3.001551	1150.068249	0.017654	0.017281
RS	49	3.417095	3.001551	1139.560208	0.017493	0.017110
RS	50	3.682152	3.135078	1076.542310	0.016525	0.016161
RS	51	3.967183	3.135078	1057.542716	0.016234	0.015873
RS	52	4.273695	3.263072	993.347239	0.015248	0.014919
RS	53	4.603306	3.263072	966.201050	0.014832	0.014525
RS	54	4.957758	3.437486	887.955360	0.013630	0.013372
RS	55	5.338922	3.437486	855.444190	0.013131	0.012909
RS	56	5.748811	3.437486	817.304269	0.012546	0.012363
RS	57	6.189591	3.437486	773.916496	0.011880	0.011738
RS	58	6.663588	4.989465	511.484944	0.007851	0.007829
RS	59	7.173307	4.989465	498.000766	0.007644	0.007641
RS	60	7.721440	4.989465	481.233728	0.007387	0.007402
RS	61	8.310881	4.989465	461.277108	0.007081	0.007111
RS	62	8.944744	4.989465	438.307951	0.006728	0.006772
RS	63	9.626376	4.989465	3187.821973	0.048934	0.049671
PA	4+25*2+4+6 0.057658341 0.027296817 9.626375883 16.153258744 3.850011552 3.316119872 1.183570853 0.567463221 0.431497197 0.438139758 0.531054095 0.705884565 0.957023502 1.286067259 1.709431551 2.220442107 2.743017884 3.163290930 3.410247123 3.475502684 3.389278065 3.209632172 3.015347983 2.879434230 2.839327649 2.890437111 3.001550908 3.135078016 3.263071644 3.437486324 4.989464840
//
IT	4876
RD	25
LK	-329076.846939
QD	-84.096219 -> -75.317171
RI	0.0013650343
TR	0.057095	0.027533
MT	9.662932
MM	C_pi: 2.200040, n_recomb: 66298.247695
RS	0	0.000000	15.300345	31.716174	0.000478	0.000040
RS	1	0.007543	15.300345	34.094635	0.000514	0.000267
RS	2	0.015654	15.300345	36.650346	0.000553	0.000510
RS	3	0.024378	15.300345	39.396339	0.000594	0.000668
RS	4	0.033759	3.834176	168.818280	0.002546	0.002951
RS	5	0.043848	3.834176	181.082641	0.002731	0.002784
RS	6	0.054698	3.483690	213.705422	0.003223	0.003041
RS	7	0.066366	3.483690	229.065166	0.003455	0.003065
RS	8	0.078914	1.227294	694.289256	0.010472	0.009251
RS	9	0.092409	1.227294	738.328460	0.011136	0.010266
RS	10	0.106922	0.576858	1657.171646	0.024996	0.023656
RS	11	0.122529	0.576858	1733.219352	0.026143	0.025665
RS	12	0.139314	0.433774	2393.345603	0.036100	0.035940
RS	13	0.157364	0.433774	2465.749037	0.037192	0.037665
RS	14	0.176776	0.438102	2507.709236	0.037825	0.038583
RS	15	0.197653	0.438102	2567.545288	0.038727	0.039894
RS	16	0.220103	0.529900	2175.639646	0.032816	0.033982
RS	17	0.244248	0.529900	2232.484110	0.033673	0.035031
RS	18	0.270213	0.704390	1728.411067	0.026070	0.027178
RS	19	0.298137	0.704390	1784.591325	0.026918	0.028064
RS	20	0.328167	0.955963	1361.669664	0.020539	0.021413
RS	21	0.360462	0.955963	1414.587980	0.021337	0.022212
RS	22	0.395193	1.286394	1094.684734	0.016512	0.017183
RS	23	0.432543	1.286394	1142.923197	0.017239	0.017904
RS	24	0.472711	1.713208	897.733884	0.013541	0.014051
RS	25	0.515908	1.713208	941.093243	0.014195	0.014671
RS	26	0.562364	2.231310	758.569225	0.011442	0.011793
RS	27	0.612323	2.231310	797.616011	0.012031	0.012316
RS	28	0.666051	2.764425	677.469589	0.010219	0.010411
RS	29	0.723832	2.764425	713.521105	0.010762	0.010877
RS	30	0.785970	3.195560	650.135066	0.009806	0.009857
RS	31	0.852796	3.195560	684.810927	0.010329	0.010309
RS	32	0.924662	3.450008	667.683024	0.010071	0.010003
RS	33	1.001948	3.450008	702.310787	0.010593	0.010465
RS	34	1.085064	3.517555	723.517379	0.010913	0.010738
RS	35	1.174449	3.517555	758.795749	0.011445	0.011223
RS	36	1.270576	3.428595	814.587021	0.012287	0.012013
RS	37	1.373953	3.428595	850.278957	0.012825	0.012521
RS	38	1.485128	3.242939	935.305932	0.014108	0.013750
RS	39	1.604688	3.242939	969.724141	0.014627	0.014263
RS	40	1.733266	3.042002	1067.370910	0.016100	0.015694
RS	41	1.871543	3.042002	1097.114681	0.016548	0.016157
RS	42	2.020249	2.901004	1176.973758	0.017753	0.017340
RS	43	2.180171	2.901004	1198.048895	0.018071	0.017677
RS	44	2.352156	2.858358	1231.990225	0.018583	0.018182
RS	45	2.537113	2.858358	1242.068970	0.018735	0.018340
RS	46	2.736021	2.909316	1225.106320	0.018479	0.018086
RS	47	2.949931	2.909316	1224.355836	0.018467	0.018067
RS	48	3.179976	3.021829	1173.372198	0.017698	0.017306
RS	49	3.427373	3.021829	1163.062634	0.017543	0.017143
RS	50	3.693429	3.157239	1098.819727	0.016574	0.016193
RS	51	3.979553	3.157239	1079.864263	0.016288	0.015913
RS	52	4.287259	3.286813	1014.540255	0.015303	0.014960
RS	53	4.618173	3.286813	987.263151	0.014891	0.014573
RS	54	4.974047	3.463202	907.561488	0.013689	0.013420
RS	55	5.356764	3.463202	874.774023	0.013195	0.012961
RS	56	5.768347	3.463202	836.215968	0.012613	0.012420
RS	57	6.210975	3.463202	792.266105	0.011950	0.011799
RS	58	6.686988	5.057642	520.846683	0.007856	0.007826
RS	59	7.198905	5.057642	507.679690	0.007658	0.007647
RS	60	7.749434	5.057642	491.167617	0.007408	0.007416
RS	61	8.341488	5.057642	471.392513	0.007110	0.007134
RS	62	8.978198	5.057642	448.520870	0.006765	0.006803
RS	63	9.662932	5.057642	3297.840272	0.049742	0.050468
PA	4+25*2+4+6 0.057094986 0.027533014 9.662932345 15.300344542 3.834175695 3.483689591 1.227293769 0.576858021 0.433773658 0.438102152 0.529900396 0.704390096 0.955962502 1.286394425 1.713208004 2.231309521 2.764425475 3.195559590 3.450007689 3.517554545 3.428595366 3.242939067 3.042002475 2.901004393 2.858358024 2.909315934 3.021828872 3.157238735 3.286813165 3.463202497 5.057642411
//
CC
CC	Brief Description of the file format:
CC	  CC  comments
CC	  MM  useful-messages
CC	  RD  round-of-iterations
CC	  LL  \log[P(sequence)]
CC	  QD  Q-before-opt Q-after-opt
CC	  TR  \theta_0 \rho_0
CC	  RS  k t_k \lambda_k \pi_k \sum_{l\not=k}A_{kl} A_{kk}
CC	  DC  begin end best-k t_k+\Delta_k max-prob
CC
MM	Version: 0.6.5-r67
MM	pattern:4+25*2+4+6, n:63, n_free_lambdas:28
MM	n_iterations:25, skip:1, max_t:5, theta/rho:5
MM	is_decoding:0
MM	n_seqs:20, sum_L:1140768, sum_n:123682
RD	0
LK	0.000000
QD	0.000000 -> 0.000000
RI	inf
TR	0.114760	0.022952
MT	5.000000
MM	C_pi: 1.000000, n_recomb: 25885.851004
RS	0	0.000000	1.000000	164.286384	0.006347	0.000000
RS	1	0.006440	1.000000	173.720965	0.006711	0.000000
RS	2	0.013294	1.000000	183.619640	0.007093	0.000000
RS	3	0.020590	1.000000	193.994952	0.007494	0.000000
RS	4	0.028356	1.000000	204.858285	0.007914	0.000000
RS	5	0.036622	1.000000	216.219588	0.008353	0.000000
RS	6	0.045421	1.000000	228.087069	0.008811	0.000000
RS	7	0.054785	1.000000	240.466861	0.009290	0.000000
RS	8	0.064753	1.000000	253.362640	0.009788	0.000000
RS	9	0.075363	1.000000	266.775216	0.010306	0.000000
RS	10	0.086656	1.000000	280.702082	0.010844	0.000000
RS	11	0.098677	1.000000	295.136920	0.011401	0.000000
RS	12	0.111471	1.000000	310.069072	0.011978	0.000000
RS	13	0.125090	1.000000	325.482972	0.012574	0.000000
RS	14	0.139585	1.000000	341.357543	0.013187	0.000000
RS	15	0.155014	1.000000	357.665556	0.013817	0.000000
RS	16	0.171437	1.000000	374.372969	0.014462	0.000000
RS	17	0.188917	1.000000	391.438240	0.015122	0.000000
RS	18	0.207523	1.000000	408.811633	0.015793	0.000000
RS	19	0.227327	1.000000	426.434518	0.016474	0.000000
RS	20	0.248406	1.000000	444.238697	0.017161	0.000000
RS	21	0.270843	1.000000	462.145751	0.017853	0.000000
RS	22	0.294725	1.000000	480.066452	0.018546	0.000000
RS	23	0.320144	1.000000	497.900251	0.019234	0.000000
RS	24	0.347201	1.000000	515.534880	0.019916	0.000000
RS	25	0.376000	1.000000	532.846092	0.020584	0.000000
RS	26	0.406654	1.000000	549.697589	0.021235	0.000000
RS	27	0.439282	1.000000	565.941174	0.021863	0.000000
RS	28	0.474011	1.000000	581.417169	0.022461	0.000000
RS	29	0.510976	1.000000	595.955153	0.023022	0.000000
RS	30	0.550322	1.000000	609.375067	0.023541	0.000000
RS	31	0.592202	1.000000	621.488729	0.024009	0.000000
RS	32	0.636779	1.000000	632.101816	0.024419	0.000000
RS	33	0.684227	1.000000	641.016346	0.024763	0.000000
RS	34	0.734730	1.000000	648.033688	0.025034	0.000000
RS	35	0.788485	1.000000	652.958132	0.025225	0.000000
RS	36	0.845702	1.000000	655.601006	0.025327	0.000000
RS	37	0.906604	1.000000	655.785328	0.025334	0.000000
RS	38	0.971428	1.000000	653.350939	0.025240	0.000000
RS	39	1.040426	1.000000	648.160041	0.025039	0.000000
RS	40	1.113868	1.000000	640.103013	0.024728	0.000000
RS	41	1.192040	1.000000	629.104355	0.024303	0.000000
RS	42	1.275245	1.000000	615.128547	0.023763	0.000000
RS	43	1.363809	1.000000	598.185576	0.023109	0.000000
RS	44	1.458076	1.000000	578.335855	0.022342	0.000000
RS	45	1.558414	1.000000	555.694202	0.021467	0.000000
RS	46	1.665214	1.000000	530.432546	0.020491	0.000000
RS	47	1.778891	1.000000	502.781014	0.019423	0.000000
RS	48	1.899889	1.000000	473.027077	0.018274	0.000000
RS	49	2.028679	1.000000	441.512471	0.017056	0.000000
RS	50	2.165763	1.000000	408.627695	0.015786	0.000000
RS	51	2.311675	1.000000	374.803992	0.014479	0.000000
RS	52	2.466983	1.000000	340.502853	0.013154	0.000000
RS	53	2.632293	1.000000	306.203277	0.011829	0.000000
RS	54	2.808249	1.000000	272.387167	0.010523	0.000000
RS	55	2.995536	1.000000	239.523474	0.009253	0.000000
RS	56	3.194884	1.000000	208.051850	0.008037	0.000000
RS	57	3.407070	1.000000	178.366734	0.006891	0.000000
RS	58	3.632920	1.000000	150.802864	0.005826	0.000000
RS	59	3.873315	1.000000	125.623239	0.004853	0.000000
RS	60	4.129191	1.000000	103.010459	0.003979	0.000000
RS	61	4.401545	1.000000	83.062177	0.003209	0.000000
RS	62	4.691438	1.000000	65.791142	0.002542	0.000000
RS	63	5.000000	1.000000	184.312022	0.007120	0.000000
PA	4+25*2+4+6 0.114760044 0.022952009 5.000000000 1.000000000 1.000000000 1.000000000 1.000000000 1.000000000 1.000000000 1.000000000 1.000000000 1.000000000 1.000000000 1.000000000 1.000000000 1.000000000 1.000000000 1.000000000 1.000000000 1.000000000 1.000000000 1.000000000 1.000000000 1.000000000 1.000000000 1.000000000 1.000000000 1.000000000 1.000000000 1.000000000 1.000000000
//
IT	4681
RD	1
LK	-332923.405234
QD	-2027.898515 -> -930.799162
RI	0.0536116035
TR	0.095956	0.019186
MT	6.570766
MM	C_pi: 1.151373, n_recomb: 24924.222657
RS	0	0.000000	0.717584	235.726187	0.009458	0.000198
RS	1	0.006894	0.717584	249.503398	0.010010	0.001835
RS	2	0.014264	0.717584	263.906191	0.010588	0.004994
RS	3	0.022142	0.717584	278.937434	0.011191	0.008557
RS	4	0.030563	0.533338	395.510722	0.015869	0.011496
RS	5	0.039565	0.533338	415.499285	0.016671	0.013426
RS	6	0.049187	0.502648	462.323308	0.018549	0.015287
RS	7	0.059473	0.502648	483.897145	0.019415	0.017688
RS	8	0.070467	0.501001	507.385479	0.020357	0.020365
RS	9	0.082220	0.501001	529.426988	0.021241	0.022761
RS	10	0.094783	0.529473	522.225469	0.020953	0.024464
RS	11	0.108213	0.529473	543.848287	0.021820	0.025406
RS	12	0.122568	0.584830	512.534628	0.020564	0.025757
RS	13	0.137912	0.584830	533.283699	0.021396	0.025693
RS	14	0.154315	0.661979	490.146407	0.019665	0.025314
RS	15	0.171849	0.661979	509.869060	0.020457	0.024667
RS	16	0.190591	0.756826	463.921325	0.018613	0.023800
RS	17	0.210626	0.756826	482.607996	0.019363	0.022790
RS	18	0.232042	0.862695	440.425099	0.017671	0.021726
RS	19	0.254935	0.862695	458.147926	0.018382	0.020672
RS	20	0.279405	0.972512	422.694859	0.016959	0.019662
RS	21	0.305563	0.972512	439.554114	0.017636	0.018716
RS	22	0.333525	1.080642	411.197323	0.016498	0.017851
RS	23	0.363414	1.080642	427.277127	0.017143	0.017075
RS	24	0.395364	1.182430	405.522926	0.016270	0.016389
RS	25	0.429516	1.182430	420.865137	0.016886	0.015787
RS	26	0.466023	1.274010	405.043302	0.016251	0.015270
RS	27	0.505048	1.274010	419.628421	0.016836	0.014840
RS	28	0.546762	1.352188	409.132467	0.016415	0.014503
RS	29	0.591353	1.352188	422.861000	0.016966	0.014263
RS	30	0.639018	1.415214	416.966019	0.016729	0.014120
RS	31	0.689969	1.415214	429.637851	0.017238	0.014072
RS	32	0.744433	1.463089	427.411403	0.017148	0.014113
RS	33	0.802653	1.463089	438.709581	0.017602	0.014239
RS	34	0.864885	1.497237	439.032801	0.017615	0.014442
RS	35	0.931409	1.497237	448.518105	0.017995	0.014709
RS	36	1.002519	1.520140	450.068572	0.018057	0.015027
RS	37	1.078532	1.520140	457.192824	0.018343	0.015381
RS	38	1.159785	1.534749	458.519204	0.018397	0.015751
RS	39	1.246640	1.534749	462.663831	0.018563	0.016120
RS	40	1.339484	1.543890	462.328025	0.018549	0.016468
RS	41	1.438728	1.543890	462.868766	0.018571	0.016778
RS	42	1.544815	1.549902	459.597369	0.018440	0.017031
RS	43	1.658216	1.549902	455.990686	0.018295	0.017212
RS	44	1.779436	1.554405	448.843147	0.018008	0.017307
RS	45	1.909013	1.554405	440.721594	0.017682	0.017307
RS	46	2.047523	1.558244	429.210635	0.017221	0.017206
RS	47	2.195583	1.558244	416.471454	0.016710	0.017003
RS	48	2.353851	1.561747	400.570579	0.016072	0.016696
RS	49	2.523030	1.561747	383.449192	0.015385	0.016287
RS	50	2.703874	1.565182	363.527118	0.014585	0.015778
RS	51	2.897186	1.565182	342.651854	0.013748	0.015173
RS	52	3.103825	1.568970	319.466950	0.012818	0.014481
RS	53	3.324712	1.568970	295.871930	0.011871	0.013709
RS	54	3.560827	1.576953	270.058236	0.010835	0.012868
RS	55	3.813221	1.576953	245.256430	0.009840	0.011973
RS	56	4.083016	1.576953	220.244251	0.008837	0.011036
RS	57	4.371412	1.576953	195.422197	0.007841	0.010075
RS	58	4.679691	1.634743	165.725187	0.006649	0.009105
RS	59	5.009225	1.634743	144.290226	0.005789	0.008139
RS	60	5.361478	1.634743	123.863894	0.004970	0.007193
RS	61	5.738017	1.634743	104.734327	0.004202	0.006278
RS	62	6.140516	1.634743	87.140061	0.003496	0.005406
RS	63	6.570766	1.634743	294.295653	0.011808	0.020264
PA	4+25*2+4+6 0.095955536 0.019185744 6.570765972 0.717584133 0.533337593 0.502647877 0.501001358 0.529472828 0.584829807 0.661979198 0.756826401 0.862695217 0.972511768 1.080641747 1.182430267 1.274009705 1.352188110 1.415213585 1.463089466 1.497237206 1.520139694 1.534748554 1.543889523 1.549902439 1.554405212 1.558243990 1.561746597 1.565181732 1.568969727 1.576952934 1.634742796
//
IT	5068
RD	2
LK	-331243.203469
QD	-925.645359 -> -600.867984
RI	0.0371657999
TR	0.088050	0.018414
MT	7.394133
MM	C_pi: 1.283262, n_recomb: 26641.007921
RS	0	0.000000	0.991775	187.617964	0.007042	0.000178
RS	1	0.007092	0.991775	199.455336	0.007487	0.001380
RS	2	0.014687	0.991775	211.929267	0.007955	0.003447
RS	3	0.022821	0.991775	225.057881	0.008448	0.005693
RS	4	0.031532	0.543660	434.054876	0.016293	0.010212
RS	5	0.040860	0.543660	456.694131	0.017143	0.012144
RS	6	0.050850	0.459910	566.292752	0.021256	0.014860
RS	7	0.061548	0.459910	592.084044	0.022225	0.017363
RS	8	0.073005	0.426522	665.682106	0.024987	0.020491
RS	9	0.085275	0.426522	692.055543	0.025977	0.023769
RS	10	0.098415	0.436397	701.976262	0.026349	0.025415
RS	11	0.112487	0.436397	727.177158	0.027295	0.027912
RS	12	0.127557	0.483662	679.287619	0.025498	0.027128
RS	13	0.143695	0.483662	702.871077	0.026383	0.028647
RS	14	0.160979	0.563340	624.566086	0.023444	0.026406
RS	15	0.179487	0.563340	646.606746	0.024271	0.027264
RS	16	0.199309	0.673931	559.951216	0.021018	0.024387
RS	17	0.220536	0.673931	580.541956	0.021791	0.024732
RS	18	0.243269	0.810820	500.642409	0.018792	0.021867
RS	19	0.267614	0.810820	519.859333	0.019514	0.021946
RS	20	0.293686	0.966701	453.028293	0.017005	0.019482
RS	21	0.321606	0.966701	470.990327	0.017679	0.019457
RS	22	0.351507	1.133822	417.626541	0.015676	0.017464
RS	23	0.383529	1.133822	434.489700	0.016309	0.017413
RS	24	0.417821	1.303338	393.258215	0.014761	0.015869
RS	25	0.454545	1.303338	409.183031	0.015359	0.015830
RS	26	0.493874	1.465283	378.596883	0.014211	0.014666
RS	27	0.535993	1.465283	393.716947	0.014779	0.014664
RS	28	0.581098	1.608814	372.681749	0.013989	0.013851
RS	29	0.629402	1.608814	387.074712	0.014529	0.013939
RS	30	0.681132	1.725256	374.509144	0.014058	0.013462
RS	31	0.736531	1.725256	388.159726	0.014570	0.013675
RS	32	0.795859	1.810696	382.766476	0.014368	0.013500
RS	33	0.859394	1.810696	395.527096	0.014847	0.013843
RS	34	0.927435	1.866329	395.762325	0.014855	0.013924
RS	35	1.000302	1.866329	407.321560	0.015289	0.014376
RS	36	1.078337	1.897642	411.291680	0.015438	0.014644
RS	37	1.161906	1.897642	421.163682	0.015809	0.015150
RS	38	1.251401	1.912258	426.700463	0.016017	0.015508
RS	39	1.347244	1.912258	434.250331	0.016300	0.015992
RS	40	1.449884	1.917545	439.159263	0.016484	0.016340
RS	41	1.559804	1.917545	443.668632	0.016654	0.016723
RS	42	1.677519	1.919257	445.989713	0.016741	0.016964
RS	43	1.803583	1.919257	446.754804	0.016769	0.017178
RS	44	1.938587	1.920888	445.041920	0.016705	0.017239
RS	45	2.083166	1.920888	441.482219	0.016572	0.017241
RS	46	2.237998	1.923632	434.985005	0.016328	0.017092
RS	47	2.403812	1.923632	426.736334	0.016018	0.016878
RS	48	2.581385	1.927368	415.282231	0.015588	0.016523
RS	49	2.771552	1.927368	402.275610	0.015100	0.016106
RS	50	2.975205	1.931963	386.044351	0.014491	0.015559
RS	51	3.193302	1.931963	368.586176	0.013835	0.014959
RS	52	3.426867	1.937823	348.075577	0.013065	0.014244
RS	53	3.676996	1.937823	326.911322	0.012271	0.013492
RS	54	3.944865	1.951840	302.161873	0.011342	0.012617
RS	55	4.231731	1.951840	278.678218	0.010460	0.011760
RS	56	4.538943	1.951840	254.310862	0.009546	0.010862
RS	57	4.867942	1.951840	229.455849	0.008613	0.009936
RS	58	5.220274	2.077179	193.277782	0.007255	0.008708
RS	59	5.597593	2.077179	172.116457	0.006461	0.007854
RS	60	6.001673	2.077179	151.280061	0.005678	0.007002
RS	61	6.434410	2.077179	131.116415	0.004922	0.006163
RS	62	6.897838	2.077179	111.948234	0.004202	0.005349
RS	63	7.394133	2.077179	423.166373	0.015884	0.021259
PA	4+25*2+4+6 0.088049541 0.018413613 7.394132623 0.991774817 0.543659547 0.459909606 0.426521927 0.436396888 0.483662351 0.563340399 0.673931497 0.810819605 0.966701235 1.133822265 1.303338390 1.465283203 1.608813781 1.725255837 1.810696106 1.866329046 1.897641960 1.912257625 1.917544810 1.919256517 1.920887680 1.923632037 1.927368393 1.931962986 1.937822775 1.951839741 2.077178869
//
IT	4671
RD	3
LK	-330704.506225
QD	-645.747520 -> -495.303034
RI	0.0244871878
TR	0.083538	0.018508
MT	7.851485
MM	C_pi: 1.394475, n_recomb: 29066.589148
RS	0	0.000000	1.525491	134.992134	0.004644	0.000139
RS	1	0.007193	1.525491	144.006773	0.004954	0.001028
RS	2	0.014903	1.525491	153.570199	0.005283	0.002462
RS	3	0.023168	1.525491	163.707934	0.005632	0.003934
RS	4	0.032027	0.642338	412.525225	0.014192	0.009240
RS	5	0.041524	0.642338	435.516680	0.014983	0.010658
RS	6	0.051703	0.494083	595.585487	0.020490	0.014124
RS	7	0.062615	0.494083	624.051352	0.021470	0.016141
RS	8	0.074312	0.424585	758.092137	0.026081	0.020242
RS	9	0.086850	0.424585	788.236225	0.027118	0.023449
RS	10	0.100290	0.413790	838.750353	0.028856	0.026063
RS	11	0.114696	0.413790	867.356245	0.029840	0.028937
RS	12	0.130139	0.449089	825.593890	0.028404	0.028407
RS	13	0.146693	0.449089	851.963185	0.029311	0.030438
RS	14	0.164437	0.522936	755.200610	0.025982	0.027706
RS	15	0.183457	0.522936	779.733558	0.026826	0.029106
RS	16	0.203846	0.634947	663.683433	0.022833	0.025352
RS	17	0.225701	0.634947	686.648582	0.023623	0.026223
RS	18	0.249128	0.782842	576.869165	0.019846	0.022416
RS	19	0.274241	0.782842	598.298205	0.020584	0.022962
RS	20	0.301159	0.960993	506.008288	0.017409	0.019669
RS	21	0.330014	0.960993	525.940367	0.018094	0.020044
RS	22	0.360944	1.162261	452.334259	0.015562	0.017382
RS	23	0.394100	1.162261	470.902093	0.016201	0.017660
RS	24	0.429639	1.376393	414.144433	0.014248	0.015595
RS	25	0.467736	1.376393	431.543698	0.014847	0.015820
RS	26	0.508572	1.589250	389.479420	0.013400	0.014266
RS	27	0.552346	1.589250	405.920899	0.013965	0.014468
RS	28	0.599268	1.782593	377.052533	0.012972	0.013380
RS	29	0.649565	1.782593	392.720214	0.013511	0.013621
RS	30	0.703481	1.939523	375.656403	0.012924	0.012972
RS	31	0.761274	1.939523	390.653319	0.013440	0.013298
RS	32	0.823224	2.050765	383.729691	0.013202	0.013038
RS	33	0.889630	2.050765	398.015018	0.013693	0.013466
RS	34	0.960813	2.116732	399.250829	0.013736	0.013532
RS	35	1.037115	2.116732	412.583135	0.014194	0.014047
RS	36	1.118907	2.146448	419.471714	0.014431	0.014351
RS	37	1.206581	2.146448	431.376602	0.014841	0.014900
RS	38	1.300561	2.153168	440.949460	0.015170	0.015322
RS	39	1.401302	2.153168	450.738090	0.015507	0.015829
RS	40	1.509288	2.149378	459.960487	0.015824	0.016241
RS	41	1.625042	2.149378	466.808528	0.016060	0.016629
RS	42	1.749122	2.144219	472.999440	0.016273	0.016917
RS	43	1.882126	2.144219	476.072210	0.016379	0.017121
RS	44	2.024698	2.142575	477.352093	0.016423	0.017202
RS	45	2.177524	2.142575	475.937530	0.016374	0.017188
RS	46	2.341343	2.145240	471.498857	0.016221	0.017041
RS	47	2.516946	2.145240	465.103768	0.016001	0.016812
RS	48	2.705179	2.150920	454.911937	0.015651	0.016452
RS	49	2.906951	2.150920	443.331677	0.015252	0.016030
RS	50	3.123237	2.158542	427.661398	0.014713	0.015482
RS	51	3.355080	2.158542	411.062675	0.014142	0.014889
RS	52	3.603599	2.168158	390.387273	0.013431	0.014178
RS	53	3.869993	2.168158	369.395808	0.012709	0.013445
RS	54	4.155549	2.189945	343.200418	0.011807	0.012564
RS	55	4.461645	2.189945	319.228966	0.010983	0.011735
RS	56	4.789758	2.189945	293.917369	0.010112	0.010863
RS	57	5.141471	2.189945	267.668939	0.009209	0.009961
RS	58	5.518482	2.386626	222.707396	0.007662	0.008544
RS	59	5.922612	2.386626	201.087664	0.006918	0.007762
RS	60	6.355809	2.386626	179.339397	0.006170	0.006973
RS	61	6.820167	2.386626	157.841007	0.005430	0.006187
RS	62	7.317924	2.386626	136.963387	0.004712	0.005415
RS	63	7.851485	2.386626	559.299085	0.019242	0.022684
PA	4+25*2+4+6 0.083538431 0.018507790 7.851484931 1.525490703 0.642337620 0.494082557 0.424585328 0.413790379 0.449089341 0.522935944 0.634947209 0.782842364 0.960992717 1.162261462 1.376393385 1.589249614 1.782592967 1.939522511 2.050764747 2.116731847 2.146447590 2.153168209 2.149378102 2.144218809 2.142575209 2.145239804 2.150920489 2.158541775 2.168158408 2.189945069 2.386626002
//
IT	4935
RD	4
LK	-330432.293740
QD	-539.904302 -> -438.900195
RI	0.0161772274
TR	0.080367	0.018904
MT	8.135541
MM	C_pi: 1.481495, n_recomb: 31506.649104
RS	0	0.000000	2.274971	98.901635	0.003139	0.000110
RS	1	0.007253	2.274971	105.732237	0.003356	0.000796
RS	2	0.015031	2.274971	113.008095	0.003587	0.001858
RS	3	0.023374	2.274971	120.754267	0.003833	0.002890
RS	4	0.032322	0.770655	379.235156	0.012037	0.008542
RS	5	0.041919	0.770655	401.562689	0.012745	0.009504
RS	6	0.052211	0.551861	591.554829	0.018776	0.013382
RS	7	0.063251	0.551861	621.510242	0.019726	0.014879
RS	8	0.075090	0.443326	809.357605	0.025688	0.019791
RS	9	0.087789	0.443326	842.778500	0.026749	0.022715
RS	10	0.101409	0.411798	941.566426	0.029885	0.026400
RS	11	0.116016	0.411798	973.554400	0.030900	0.029285
RS	12	0.131683	0.435534	950.293938	0.030162	0.029386
RS	13	0.148486	0.435534	979.441222	0.031087	0.031550
RS	14	0.166507	0.502576	874.868520	0.027768	0.028817
RS	15	0.185836	0.502576	901.837538	0.028624	0.030407
RS	16	0.206567	0.612309	763.846517	0.024244	0.026245
RS	17	0.228801	0.612309	789.168864	0.025048	0.027332
RS	18	0.252647	0.764020	654.352404	0.020769	0.022975
RS	19	0.278223	0.764020	678.055926	0.021521	0.023730
RS	20	0.305654	0.953806	563.551834	0.017887	0.019916
RS	21	0.335075	0.953806	585.581335	0.018586	0.020481
RS	22	0.366629	1.176030	494.006667	0.015679	0.017384
RS	23	0.400472	1.176030	514.440679	0.016328	0.017827
RS	24	0.436769	1.420595	443.801484	0.014086	0.015420
RS	25	0.475699	1.420595	462.839600	0.014690	0.015780
RS	26	0.517452	1.670902	410.515601	0.013029	0.013971
RS	27	0.562233	1.670902	428.417687	0.013598	0.014278
RS	28	0.610262	1.902478	392.632976	0.012462	0.013017
RS	29	0.661775	1.902478	409.664813	0.013002	0.013335
RS	30	0.717023	2.090300	388.792977	0.012340	0.012587
RS	31	0.776278	2.090300	405.154634	0.012859	0.012967
RS	32	0.839831	2.219406	397.189671	0.012607	0.012672
RS	33	0.907994	2.219406	412.927688	0.013106	0.013134
RS	34	0.981099	2.289276	415.470413	0.013187	0.013218
RS	35	1.059507	2.289276	430.394969	0.013660	0.013752
RS	36	1.143601	2.312675	440.321593	0.013976	0.014113
RS	37	1.233795	2.312675	453.951525	0.014408	0.014671
RS	38	1.330530	2.308692	467.450550	0.014837	0.015168
RS	39	1.434280	2.308692	479.026594	0.015204	0.015677
RS	40	1.545555	2.294808	492.153925	0.015621	0.016161
RS	41	1.664901	2.294808	500.737732	0.015893	0.016547
RS	42	1.792902	2.283144	510.042300	0.016188	0.016886
RS	43	1.930186	2.283144	514.678476	0.016336	0.017086
RS	44	2.077427	2.279473	517.869421	0.016437	0.017192
RS	45	2.235347	2.279473	517.749629	0.016433	0.017175
RS	46	2.404721	2.283753	514.072089	0.016316	0.017031
RS	47	2.586378	2.283753	508.633133	0.016144	0.016806
RS	48	2.781210	2.293190	498.349837	0.015817	0.016441
RS	49	2.990173	2.293190	487.325179	0.015467	0.016029
RS	50	3.214290	2.305531	470.957764	0.014948	0.015477
RS	51	3.454663	2.305531	454.451146	0.014424	0.014903
RS	52	3.712468	2.320339	432.559233	0.013729	0.014192
RS	53	3.988971	2.320339	411.144456	0.013049	0.013482
RS	54	4.285527	2.351386	382.604502	0.012144	0.012590
RS	55	4.603592	2.351386	357.788268	0.011356	0.011788
RS	56	4.944724	2.351386	331.271401	0.010514	0.010941
RS	57	5.310598	2.351386	303.466244	0.009632	0.010060
RS	58	5.703006	2.620605	248.813621	0.007897	0.008465
RS	59	6.123875	2.620605	226.863294	0.007200	0.007741
RS	60	6.575268	2.620605	204.426820	0.006488	0.007003
RS	61	7.059398	2.620605	181.896255	0.005773	0.006260
RS	62	7.578640	2.620605	159.670109	0.005068	0.005523
RS	63	8.135541	2.620605	691.609970	0.021951	0.024259
PA	4+25*2+4+6 0.080367253 0.018903565 8.135540577 2.274970994 0.770654940 0.551861289 0.443326466 0.411797542 0.435534122 0.502575586 0.612308758 0.764019673 0.953805728 1.176030242 1.420594921 1.670902478 1.902477893 2.090300439 2.219406165 2.289275886 2.312675194 2.308692279 2.294808300 2.283144302 2.279473492 2.283752716 2.293189925 2.305531213 2.320338760 2.351385683 2.620605231
//
IT	4627
RD	5
LK	-330240.424749
QD	-477.448639 -> -396.398958
RI	0.0111419208
TR	0.077820	0.019404
MT	8.336198
MM	C_pi: 1.551271, n_recomb: 33828.124193
RS	0	0.000000	3.184853	76.236028	0.002254	0.000090
RS	1	0.007294	3.184853	81.608434	0.002412	0.000646
RS	2	0.015119	3.184853	87.344781	0.002582	0.001478
RS	3	0.023515	3.184853	93.467516	0.002763	0.002250
RS	4	0.032524	0.906061	350.168216	0.010351	0.008038
RS	5	0.042190	0.906061	371.613105	0.010985	0.008663
RS	6	0.052561	0.618507	575.617855	0.017016	0.012696
RS	7	0.063688	0.618507	606.260721	0.017922	0.013761
RS	8	0.075627	0.469400	837.484164	0.024757	0.019250
RS	9	0.088436	0.469400	873.624086	0.025825	0.021872
RS	10	0.102180	0.417402	1020.761233	0.030175	0.026513
RS	11	0.116926	0.417402	1055.998227	0.031217	0.029301
RS	12	0.132748	0.430498	1057.055249	0.031248	0.030101
RS	13	0.149723	0.430498	1088.929683	0.032190	0.032263
RS	14	0.167937	0.491189	982.981785	0.029058	0.029715
RS	15	0.187479	0.491189	1012.278390	0.029924	0.031357
RS	16	0.208447	0.597821	857.422168	0.025346	0.027003
RS	17	0.230944	0.597821	884.975436	0.026161	0.028180
RS	18	0.255081	0.750595	728.630794	0.021539	0.023471
RS	19	0.280979	0.750595	754.511992	0.022304	0.024326
RS	20	0.308766	0.947045	620.174934	0.018333	0.020155
RS	21	0.338580	0.947045	644.243265	0.019045	0.020818
RS	22	0.370568	1.183231	536.321803	0.015854	0.017416
RS	23	0.404890	1.183231	558.591122	0.016513	0.017949
RS	24	0.441714	1.449977	475.178828	0.014047	0.015297
RS	25	0.481225	1.449977	495.836984	0.014658	0.015733
RS	26	0.523617	1.729378	434.015820	0.012830	0.013740
RS	27	0.569101	1.729378	453.356503	0.013402	0.014108
RS	28	0.617902	1.991781	411.183464	0.012155	0.012725
RS	29	0.670263	1.991781	429.541500	0.012698	0.013086
RS	30	0.726443	2.204533	405.214158	0.011979	0.012273
RS	31	0.786720	2.204533	422.876791	0.012501	0.012680
RS	32	0.851394	2.346960	414.083634	0.012241	0.012369
RS	33	0.920784	2.346960	431.177165	0.012746	0.012844
RS	34	0.995236	2.417543	435.131913	0.012863	0.012954
RS	35	1.075118	2.417543	451.511932	0.013347	0.013493
RS	36	1.160826	2.432762	464.498045	0.013731	0.013909
RS	37	1.252786	2.432762	479.670434	0.014180	0.014467
RS	38	1.351452	2.417434	497.022053	0.014693	0.015035
RS	39	1.457315	2.417434	510.150525	0.015081	0.015543
RS	40	1.570899	2.393690	526.982006	0.015578	0.016094
RS	41	1.692768	2.393690	537.010285	0.015875	0.016481
RS	42	1.823525	2.376253	549.059304	0.016231	0.016867
RS	43	1.963819	2.376253	554.916348	0.016404	0.017070
RS	44	2.114345	2.371466	559.484533	0.016539	0.017197
RS	45	2.275851	2.371466	560.284257	0.016563	0.017189
RS	46	2.449135	2.378294	556.728446	0.016458	0.017046
RS	47	2.635059	2.378294	551.868599	0.016314	0.016835
RS	48	2.834542	2.392361	540.843995	0.015988	0.016462
RS	49	3.048576	2.392361	530.033441	0.015668	0.016069
RS	50	3.278220	2.410181	512.394135	0.015147	0.015509
RS	51	3.524613	2.410181	495.710936	0.014654	0.014958
RS	52	3.788977	2.430791	472.159194	0.013958	0.014244
RS	53	4.072623	2.430791	450.156986	0.013307	0.013558
RS	54	4.376957	2.471716	418.908104	0.012383	0.012650
RS	55	4.703488	2.471716	393.220557	0.011624	0.011875
RS	56	5.053834	2.471716	365.525864	0.010805	0.011051
RS	57	5.429734	2.471716	336.244658	0.009940	0.010189
RS	58	5.833049	2.813752	271.473131	0.008025	0.008420
RS	59	6.265781	2.813752	249.411663	0.007373	0.007748
RS	60	6.730075	2.813752	226.562852	0.006697	0.007055
RS	61	7.228233	2.813752	203.321629	0.006010	0.006349
RS	62	7.762723	2.813752	180.100970	0.005324	0.005643
RS	63	8.336198	2.813752	818.971565	0.024210	0.025875
PA	4+25*2+4+6 0.077820290 0.019403514 8.336197850 3.184853299 0.906061454 0.618507394 0.469399973 0.417402305 0.430498429 0.491189252 0.597820691 0.750595104 0.947045432 1.183231153 1.449977496 1.729377834 1.991781280 2.204532511 2.346960384 2.417543002 2.432762378 2.417434042 2.393690189 2.376252713 2.371465646 2.378293716 2.392360741 2.410181221 2.430790829 2.471715879 2.813752300
//
IT	4996
RD	6
LK	-330083.637666
QD	-429.620534 -> -360.218794
RI	0.0080841764
TR	0.075613	0.019928
MT	8.495294
MM	C_pi: 1.610506, n_recomb: 36034.469626
RS	0	0.000000	4.178685	62.120028	0.001724	0.000077
RS	1	0.007325	4.178685	66.554563	0.001847	0.000547
RS	2	0.015187	4.178685	71.296568	0.001979	0.001230
RS	3	0.023625	4.178685	76.365983	0.002119	0.001843
RS	4	0.032681	1.036039	328.700561	0.009122	0.007669
RS	5	0.042401	1.036039	349.400330	0.009696	0.008058
RS	6	0.052832	0.688486	556.979516	0.015457	0.012072
RS	7	0.064028	0.688486	587.857241	0.016314	0.012803
RS	8	0.076044	0.498387	853.011686	0.023672	0.018677
RS	9	0.088940	0.498387	891.390578	0.024737	0.021029
RS	10	0.102780	0.426246	1084.298802	0.030091	0.026475
RS	11	0.117635	0.426246	1122.618188	0.031154	0.029146
RS	12	0.133577	0.429573	1150.433002	0.031926	0.030615
RS	13	0.150688	0.429573	1184.984579	0.032885	0.032734
RS	14	0.169052	0.484621	1081.472263	0.030012	0.030435
RS	15	0.188761	0.484621	1113.015858	0.030888	0.032077
RS	16	0.209914	0.588187	944.752269	0.026218	0.027640
RS	17	0.232616	0.588187	974.427612	0.027042	0.028851
RS	18	0.256982	0.740982	799.101493	0.022176	0.023903
RS	19	0.283132	0.740982	827.059127	0.022952	0.024808
RS	20	0.311198	0.941679	674.669745	0.018723	0.020375
RS	21	0.341320	0.941679	700.697229	0.019445	0.021093
RS	22	0.373648	1.188008	577.641410	0.016030	0.017460
RS	23	0.408345	1.188008	601.685705	0.016698	0.018046
RS	24	0.445583	1.472119	506.300887	0.014050	0.015206
RS	25	0.485550	1.472119	528.529473	0.014667	0.015688
RS	26	0.528444	1.775528	457.739246	0.012703	0.013554
RS	27	0.574480	1.775528	478.470261	0.013278	0.013959
RS	28	0.623888	2.064257	430.247617	0.011940	0.012482
RS	29	0.676916	2.064257	449.877244	0.012485	0.012869
RS	30	0.733828	2.298484	422.293064	0.011719	0.012007
RS	31	0.794909	2.298484	441.190622	0.012244	0.012428
RS	32	0.860465	2.451842	431.663108	0.011979	0.012109
RS	33	0.930823	2.451842	450.031986	0.012489	0.012589
RS	34	1.006335	2.521749	455.414590	0.012638	0.012725
RS	35	1.087379	2.521749	473.154896	0.013131	0.013261
RS	36	1.174359	2.528273	489.175646	0.013575	0.013729
RS	37	1.267711	2.528273	505.779922	0.014036	0.014284
RS	38	1.367902	2.501721	526.937102	0.014623	0.014916
RS	39	1.475431	2.501721	541.490480	0.015027	0.015423
RS	40	1.590838	2.468593	561.935727	0.015594	0.016035
RS	41	1.714699	2.468593	573.262273	0.015909	0.016424
RS	42	1.847633	2.445909	587.894608	0.016315	0.016853
RS	43	1.990305	2.445909	594.809414	0.016507	0.017066
RS	44	2.143429	2.440428	600.510602	0.016665	0.017211
RS	45	2.307769	2.440428	602.058676	0.016708	0.017218
RS	46	2.484148	2.450097	598.325954	0.016604	0.017074
RS	47	2.673447	2.450097	593.881338	0.016481	0.016881
RS	48	2.876614	2.468996	581.812807	0.016146	0.016499
RS	49	3.094663	2.468996	571.078251	0.015848	0.016129
RS	50	3.328685	2.492421	551.910797	0.015316	0.015561
RS	51	3.579850	2.492421	534.956396	0.014846	0.015034
RS	52	3.849414	2.518898	509.560891	0.014141	0.014313
RS	53	4.138725	2.518898	486.935196	0.013513	0.013653
RS	54	4.449229	2.569746	452.822134	0.012566	0.012725
RS	55	4.782478	2.569746	426.302686	0.011830	0.011975
RS	56	5.140140	2.569746	397.500536	0.011031	0.011173
RS	57	5.524001	2.569746	366.843517	0.010180	0.010328
RS	58	5.935982	2.984628	291.660882	0.008094	0.008390
RS	59	6.378143	2.984628	269.654136	0.007483	0.007764
RS	60	6.852693	2.984628	246.596374	0.006843	0.007112
RS	61	7.362006	2.984628	222.878675	0.006185	0.006441
RS	62	7.908629	2.984628	198.920028	0.005520	0.005763
RS	63	8.495294	2.984628	943.527252	0.026184	0.027486
PA	4+25*2+4+6 0.075612782 0.019928398 8.495293606 4.178684824 1.036038798 0.688485681 0.498386510 0.426245736 0.429573037 0.484620628 0.588187268 0.740981956 0.941678778 1.188007743 1.472118991 1.775527518 2.064257109 2.298483781 2.451841877 2.521749191 2.528272992 2.501721102 2.468592880 2.445909150 2.440428228 2.450096650 2.468996293 2.492421401 2.518898002 2.569746431 2.984627565
//
IT	4625
RD	7
LK	-329948.564394
QD	-389.279188 -> -328.444813
RI	0.0061736467
TR	0.073623	0.020445
MT	8.632278
MM	C_pi: 1.663406, n_recomb: 38147.333469
RS	0	0.000000	5.176906	53.235968	0.001396	0.000068
RS	1	0.007352	5.176906	57.070421	0.001496	0.000481
RS	2	0.015245	5.176906	61.174787	0.001604	0.001066
RS	3	0.023718	5.176906	65.567113	0.001719	0.001575
RS	4	0.032815	1.153462	314.331438	0.008240	0.007400
RS	5	0.042580	1.153462	334.528150	0.008769	0.007626
RS	6	0.053063	0.759398	539.060033	0.014131	0.011499
RS	7	0.064316	0.759398	569.939209	0.014940	0.011983
RS	8	0.076397	0.528607	861.501364	0.022584	0.018100
RS	9	0.089367	0.528607	901.740752	0.023638	0.020221
RS	10	0.103290	0.436604	1137.256633	0.029812	0.026340
RS	11	0.118236	0.436604	1178.495350	0.030893	0.028898
RS	12	0.134282	0.430872	1233.944345	0.032347	0.030983
RS	13	0.151507	0.430872	1271.131123	0.033322	0.033050
RS	14	0.169999	0.480913	1172.419943	0.030734	0.031018
RS	15	0.189850	0.480913	1206.159271	0.031618	0.032641
RS	16	0.211161	0.581677	1026.900322	0.026919	0.028179
RS	17	0.234038	0.581677	1058.620207	0.027751	0.029402
RS	18	0.258598	0.734093	866.201511	0.022707	0.024281
RS	19	0.284963	0.734093	896.156071	0.023492	0.025213
RS	20	0.313267	0.937774	727.046153	0.019059	0.020577
RS	21	0.343652	0.937774	754.965057	0.019791	0.021329
RS	22	0.376271	1.192023	617.679580	0.016192	0.017512
RS	23	0.411288	1.192023	643.443912	0.016867	0.018131
RS	24	0.448880	1.490529	536.669544	0.014068	0.015138
RS	25	0.489235	1.490529	560.421324	0.014691	0.015650
RS	26	0.532558	1.814759	481.023404	0.012610	0.013399
RS	27	0.579066	1.814759	503.098751	0.013188	0.013829
RS	28	0.628993	2.127048	449.041551	0.011771	0.012275
RS	29	0.682591	2.127048	469.892962	0.012318	0.012678
RS	30	0.740130	2.380780	439.159600	0.011512	0.011777
RS	31	0.801899	2.380780	459.235778	0.012038	0.012205
RS	32	0.868210	2.543937	448.991869	0.011770	0.011881
RS	33	0.939396	2.543937	468.572861	0.012283	0.012361
RS	34	1.015816	2.612728	475.344962	0.012461	0.012520
RS	35	1.097855	2.612728	494.377206	0.012960	0.013052
RS	36	1.185925	2.610626	513.380321	0.013458	0.013565
RS	37	1.280471	2.610626	531.345801	0.013929	0.014116
RS	38	1.381968	2.573236	556.265571	0.014582	0.014805
RS	39	1.490927	2.573236	572.172381	0.014999	0.015312
RS	40	1.607898	2.531169	596.197382	0.015629	0.015980
RS	41	1.733469	2.531169	608.749604	0.015958	0.016374
RS	42	1.868272	2.503561	625.913518	0.016408	0.016843
RS	43	2.012986	2.503561	633.812436	0.016615	0.017066
RS	44	2.168340	2.497493	640.561584	0.016792	0.017229
RS	45	2.335116	2.497493	642.786345	0.016850	0.017252
RS	46	2.514154	2.509950	638.761015	0.016745	0.017108
RS	47	2.706356	2.509950	634.668704	0.016637	0.016936
RS	48	2.912689	2.533534	621.439139	0.016291	0.016545
RS	49	3.134193	2.533534	610.734481	0.016010	0.016198
RS	50	3.371982	2.562366	589.946965	0.015465	0.015621
RS	51	3.627254	2.562366	572.699658	0.015013	0.015119
RS	52	3.901294	2.594498	545.403221	0.014297	0.014391
RS	53	4.195484	2.594498	522.163481	0.013688	0.013755
RS	54	4.511302	2.655009	485.130281	0.012717	0.012806
RS	55	4.850342	2.655009	457.827762	0.012002	0.012081
RS	56	5.214308	2.655009	427.985106	0.011219	0.011299
RS	57	5.605034	2.655009	396.036277	0.010382	0.010470
RS	58	6.024488	3.142652	310.195345	0.008132	0.008367
RS	59	6.474782	3.142652	288.355752	0.007559	0.007783
RS	60	6.958183	3.142652	265.228383	0.006953	0.007168
RS	61	7.477125	3.142652	241.196136	0.006323	0.006529
RS	62	8.034222	3.142652	216.678380	0.005680	0.005877
RS	63	8.632278	3.142652	1067.299917	0.027978	0.029070
PA	4+25*2+4+6 0.073622772 0.020445197 8.632277882 5.176905653 1.153461850 0.759398177 0.528607409 0.436603753 0.430871905 0.480913098 0.581677009 0.734093125 0.937774036 1.192022997 1.490528621 1.814758583 2.127048499 2.380780415 2.543936531 2.612727596 2.610625786 2.573236272 2.531168999 2.503560543 2.497493105 2.509949680 2.533534028 2.562365775 2.594497900 2.655008776 3.142651749
//
IT	4950
RD	8
LK	-329829.904698
QD	-354.171180 -> -300.311307
RI	0.0049366629
TR	0.071794	0.020941
MT	8.756307
MM	C_pi: 1.712324, n_recomb: 40184.029953
RS	0	0.000000	6.114425	47.596924	0.001184	0.000062
RS	1	0.007376	6.114425	51.048053	0.001270	0.000437
RS	2	0.015297	6.114425	54.744687	0.001362	0.000954
RS	3	0.023802	6.114425	58.703567	0.001461	0.001395
RS	4	0.032934	1.254959	305.719114	0.007608	0.007205
RS	5	0.042739	1.254959	325.656086	0.008104	0.007319
RS	6	0.053268	0.830203	522.860540	0.013012	0.010971
RS	7	0.064574	0.830203	553.625496	0.013777	0.011276
RS	8	0.076714	0.559421	865.761901	0.021545	0.017531
RS	9	0.089749	0.559421	907.564286	0.022585	0.019459
RS	10	0.103745	0.447727	1182.672793	0.029431	0.026138
RS	11	0.118774	0.447727	1226.680388	0.030527	0.028598
RS	12	0.134912	0.433468	1309.998345	0.032600	0.031242
RS	13	0.152240	0.433468	1349.783442	0.033590	0.033260
RS	14	0.170846	0.479011	1257.454797	0.031292	0.031497
RS	15	0.190825	0.479011	1293.356465	0.032186	0.033097
RS	16	0.212277	0.577246	1104.878204	0.027495	0.028642
RS	17	0.235312	0.577246	1138.587370	0.028334	0.029867
RS	18	0.260046	0.729132	930.514776	0.023156	0.024616
RS	19	0.286604	0.729132	962.405420	0.023950	0.025564
RS	20	0.315122	0.935053	777.604701	0.019351	0.020764
RS	21	0.345743	0.935053	807.360796	0.020092	0.021538
RS	22	0.378622	1.195803	656.528821	0.016338	0.017568
RS	23	0.413927	1.195803	683.967713	0.017021	0.018211
RS	24	0.451837	1.506735	566.226114	0.014091	0.015087
RS	25	0.492542	1.506735	591.460896	0.014719	0.015621
RS	26	0.536250	1.849656	503.701348	0.012535	0.013270
RS	27	0.583183	1.849656	527.081212	0.013117	0.013717
RS	28	0.633577	2.183727	467.321416	0.011630	0.012095
RS	29	0.687688	2.183727	489.351495	0.012178	0.012510
RS	30	0.745791	2.455870	455.511428	0.011336	0.011573
RS	31	0.808180	2.455870	476.718189	0.011863	0.012006
RS	32	0.875171	2.628369	465.732344	0.011590	0.011676
RS	33	0.947103	2.628369	486.473242	0.012106	0.012154
RS	34	1.024342	2.696070	494.565342	0.012308	0.012332
RS	35	1.107277	2.696070	514.836222	0.012812	0.012860
RS	36	1.196331	2.685685	536.744581	0.013357	0.013413
RS	37	1.291953	2.685685	556.021348	0.013837	0.013960
RS	38	1.394629	2.637896	584.658606	0.014550	0.014701
RS	39	1.504878	2.637896	601.875777	0.014978	0.015208
RS	40	1.623260	2.587268	629.468481	0.015665	0.015926
RS	41	1.750375	2.587268	643.211015	0.016007	0.016326
RS	42	1.886865	2.554908	662.912722	0.016497	0.016832
RS	43	2.033424	2.554908	671.767217	0.016717	0.017067
RS	44	2.190794	2.548206	679.562148	0.016911	0.017248
RS	45	2.359771	2.548206	682.441908	0.016983	0.017287
RS	46	2.541214	2.563227	678.110712	0.016875	0.017145
RS	47	2.736040	2.563227	674.357431	0.016782	0.016993
RS	48	2.945237	2.591184	659.952148	0.016423	0.016595
RS	49	3.169865	2.591184	649.274969	0.016158	0.016270
RS	50	3.411063	2.625084	626.862248	0.015600	0.015686
RS	51	3.670052	2.625084	609.333028	0.015164	0.015207
RS	52	3.948146	2.662531	580.145237	0.014437	0.014473
RS	53	4.246753	2.662531	556.318145	0.013844	0.013859
RS	54	4.567386	2.732298	516.360457	0.012850	0.012889
RS	55	4.911670	2.732298	488.320979	0.012152	0.012187
RS	56	5.281350	2.732298	457.495119	0.011385	0.011423
RS	57	5.678299	2.732298	424.321987	0.010559	0.010609
RS	58	6.104529	3.292498	327.602801	0.008153	0.008347
RS	59	6.562199	3.292498	306.006299	0.007615	0.007802
RS	60	7.053628	3.292498	282.905956	0.007040	0.007221
RS	61	7.581307	3.292498	258.673609	0.006437	0.006612
RS	62	8.147910	3.292498	233.725075	0.005816	0.005985
RS	63	8.756307	3.292498	1191.546015	0.029652	0.030616
PA	4+25*2+4+6 0.071793693 0.020940515 8.756306945 6.114425427 1.254958586 0.830202851 0.559420946 0.447726869 0.433467633 0.479010683 0.577246377 0.729132317 0.935052587 1.195803431 1.506734901 1.849656189 2.183727140 2.455870031 2.628369209 2.696069683 2.685684863 2.637896264 2.587268287 2.554907869 2.548206284 2.563227490 2.591183756 2.625083593 2.662531418 2.732298493 3.292497756
//
IT	4984
RD	9
LK	-329724.744938
QD	-323.254749 -> -275.307526
RI	0.0041077953
TR	0.070097	0.021410
MT	8.871700
MM	C_pi: 1.758507, n_recomb: 42155.527418
RS	0	0.000000	6.948524	44.034112	0.001045	0.000058
RS	1	0.007398	6.948524	47.243645	0.001121	0.000407
RS	2	0.015344	6.948524	50.683280	0.001202	0.000878
RS	3	0.023878	6.948524	54.368927	0.001290	0.001272
RS	4	0.033043	1.339692	301.577949	0.007154	0.007068
RS	5	0.042886	1.339692	321.466885	0.007626	0.007105
RS	6	0.053457	0.900508	508.455735	0.012061	0.010481
RS	7	0.064811	0.900508	539.048966	0.012787	0.010658
RS	8	0.077004	0.590576	867.254346	0.020573	0.016976
RS	9	0.090100	0.590576	910.379624	0.021596	0.018742
RS	10	0.104164	0.459258	1222.371438	0.028997	0.025893
RS	11	0.119269	0.459258	1269.008628	0.030103	0.028266
RS	12	0.135492	0.436860	1380.164833	0.032740	0.031422
RS	13	0.152915	0.436860	1422.512364	0.033744	0.033397
RS	14	0.171627	0.478295	1337.719840	0.031733	0.031896
RS	15	0.191723	0.478295	1375.758720	0.032635	0.033473
RS	16	0.213306	0.574227	1179.463927	0.027979	0.029047
RS	17	0.236485	0.574227	1215.119430	0.028825	0.030271
RS	18	0.261380	0.725508	992.548409	0.023545	0.024919
RS	19	0.288117	0.725508	1026.325694	0.024346	0.025877
RS	20	0.316831	0.933171	826.653024	0.019610	0.020941
RS	21	0.347670	0.933171	858.201081	0.020358	0.021731
RS	22	0.380791	1.199427	694.352287	0.016471	0.017629
RS	23	0.416362	1.199427	723.427115	0.017161	0.018289
RS	24	0.454565	1.521369	595.028157	0.014115	0.015051
RS	25	0.495594	1.521369	621.711158	0.014748	0.015601
RS	26	0.539659	1.881451	525.756279	0.012472	0.013160
RS	27	0.586984	1.881451	550.405575	0.013057	0.013621
RS	28	0.637810	2.236081	485.020576	0.011506	0.011937
RS	29	0.692396	2.236081	508.190960	0.012055	0.012360
RS	30	0.751021	2.526021	471.247553	0.011179	0.011391
RS	31	0.813983	2.526021	493.542113	0.011708	0.011826
RS	32	0.881604	2.707763	481.764111	0.011428	0.011489
RS	33	0.954228	2.707763	503.618932	0.011947	0.011965
RS	34	1.032224	2.774646	512.939157	0.012168	0.012159
RS	35	1.115991	2.774646	534.402986	0.012677	0.012682
RS	36	1.205956	2.756415	559.124743	0.013263	0.013270
RS	37	1.302576	2.756415	579.672757	0.013751	0.013812
RS	38	1.406345	2.698659	611.973934	0.014517	0.014600
RS	39	1.517791	2.698659	630.471755	0.014956	0.015107
RS	40	1.637483	2.639773	661.628183	0.015695	0.015872
RS	41	1.766029	2.639773	676.543383	0.016049	0.016278
RS	42	1.904087	2.602756	698.813165	0.016577	0.016820
RS	43	2.052358	2.602756	708.616672	0.016810	0.017066
RS	44	2.211599	2.595284	717.502076	0.017020	0.017265
RS	45	2.382622	2.595284	721.039417	0.017104	0.017321
RS	46	2.566297	2.612578	716.444222	0.016995	0.017181
RS	47	2.763562	2.612578	713.040617	0.016915	0.017049
RS	48	2.975421	2.644533	697.500241	0.016546	0.016647
RS	49	3.202954	2.644533	686.868738	0.016294	0.016343
RS	50	3.447322	2.683102	662.874738	0.015725	0.015752
RS	51	3.709768	2.683102	645.089040	0.015303	0.015295
RS	52	3.991632	2.725478	614.055218	0.014566	0.014556
RS	53	4.294350	2.725478	589.673711	0.013988	0.013962
RS	54	4.619463	2.804023	546.818128	0.012971	0.012973
RS	55	4.968630	2.804023	518.083003	0.012290	0.012291
RS	56	5.343631	2.804023	486.322845	0.011536	0.011545
RS	57	5.746375	2.804023	451.981025	0.010722	0.010744
RS	58	6.178916	3.436391	344.194140	0.008165	0.008330
RS	59	6.643458	3.436391	322.892851	0.007660	0.007819
RS	60	7.142370	3.436391	299.888594	0.007114	0.007270
RS	61	7.678193	3.436391	275.540185	0.006536	0.006689
RS	62	8.253658	3.436391	250.257047	0.005937	0.006084
RS	63	8.871700	3.436391	1316.849173	0.031238	0.032120
PA	4+25*2+4+6 0.070096860 0.021409791 8.871699566 6.948524071 1.339692071 0.900507860 0.590576460 0.459258469 0.436860196 0.478294617 0.574226581 0.725508389 0.933171024 1.199426504 1.521369000 1.881450859 2.236080858 2.526020616 2.707763204 2.774645998 2.756414938 2.698659391 2.639772949 2.602755620 2.595284234 2.612577654 2.644532697 2.683102248 2.725477567 2.804022971 3.436390635
//
IT	4679
RD	10
LK	-329631.074838
QD	-295.858629 -> -253.014478
RI	0.0035347350
TR	0.068516	0.021853
MT	8.980428
MM	C_pi: 1.802597, n_recomb: 44068.497322
RS	0	0.000000	7.658246	41.848530	0.000950	0.000056
RS	1	0.007419	7.658246	44.911901	0.001019	0.000387
RS	2	0.015388	7.658246	48.196223	0.001094	0.000825
RS	3	0.023949	7.658246	51.716925	0.001174	0.001186
RS	4	0.033145	1.408296	300.892558	0.006828	0.006974
RS	5	0.043023	1.408296	320.909088	0.007282	0.006960
RS	6	0.053634	0.970237	495.616373	0.011247	0.010025
RS	7	0.065032	0.970237	526.007463	0.011936	0.010112
RS	8	0.077275	0.622011	866.735458	0.019668	0.016438
RS	9	0.090427	0.622011	910.982375	0.020672	0.018068
RS	10	0.104555	0.471024	1257.465167	0.028534	0.025619
RS	11	0.119731	0.471024	1306.600710	0.029649	0.027916
RS	12	0.136033	0.440757	1445.481309	0.032801	0.031541
RS	13	0.153544	0.440757	1490.353764	0.033819	0.033480
RS	14	0.172355	0.478373	1414.019263	0.032087	0.032235
RS	15	0.192561	0.478373	1454.172501	0.032998	0.033791
RS	16	0.214266	0.572171	1251.227108	0.028393	0.029408
RS	17	0.237581	0.572171	1288.791693	0.029245	0.030627
RS	18	0.262626	0.722798	1052.685291	0.023887	0.025197
RS	19	0.289529	0.722798	1088.305774	0.024696	0.026162
RS	20	0.318428	0.931837	874.432270	0.019843	0.021110
RS	21	0.349471	0.931837	907.732106	0.020598	0.021912
RS	22	0.382818	1.202825	731.299114	0.016595	0.017694
RS	23	0.418638	1.202825	761.975331	0.017291	0.018368
RS	24	0.457116	1.534677	623.154744	0.014141	0.015027
RS	25	0.498448	1.534677	651.254585	0.014778	0.015589
RS	26	0.542847	1.910721	547.220681	0.012418	0.013066
RS	27	0.590539	1.910721	573.107457	0.013005	0.013537
RS	28	0.641770	2.285018	502.135157	0.011394	0.011797
RS	29	0.696802	2.285018	526.410514	0.011945	0.012226
RS	30	0.755917	2.592369	486.350020	0.011036	0.011226
RS	31	0.819417	2.592369	509.692900	0.011566	0.011662
RS	32	0.887629	2.783467	497.053407	0.011279	0.011317
RS	33	0.960901	2.783467	519.979592	0.011799	0.011790
RS	34	1.039609	2.849896	530.427875	0.012036	0.011997
RS	35	1.124156	2.849896	553.042659	0.012550	0.012515
RS	36	1.214976	2.824283	580.475284	0.013172	0.013133
RS	37	1.312534	2.824283	602.258722	0.013666	0.013672
RS	38	1.417330	2.756977	638.158341	0.014481	0.014502
RS	39	1.529900	2.756977	657.912604	0.014929	0.015010
RS	40	1.650822	2.690084	692.626027	0.015717	0.015818
RS	41	1.780716	2.690084	708.703831	0.016082	0.016230
RS	42	1.920246	2.648450	733.582956	0.016646	0.016805
RS	43	2.070128	2.648450	744.338631	0.016890	0.017063
RS	44	2.231129	2.640038	754.381773	0.017118	0.017280
RS	45	2.404075	2.640038	758.590302	0.017214	0.017352
RS	46	2.589852	2.659283	753.804754	0.017105	0.017217
RS	47	2.789412	2.659283	750.772149	0.017036	0.017103
RS	48	3.003777	2.694846	734.168625	0.016660	0.016697
RS	49	3.234046	2.694846	723.609799	0.016420	0.016414
RS	50	3.481398	2.737671	698.105556	0.015841	0.015818
RS	51	3.747102	2.737671	680.094364	0.015433	0.015381
RS	52	4.032518	2.784568	647.280847	0.014688	0.014638
RS	53	4.339109	2.784568	622.378970	0.014123	0.014064
RS	54	4.668446	2.871383	576.671318	0.013086	0.013057
RS	55	5.022216	2.871383	547.276972	0.012419	0.012393
RS	56	5.402233	2.871383	514.624721	0.011678	0.011663
RS	57	5.810443	2.871383	479.161412	0.010873	0.010874
RS	58	6.248938	3.575311	360.151390	0.008173	0.008313
RS	59	6.719965	3.575311	339.181479	0.007697	0.007835
RS	60	7.225937	3.575311	316.323973	0.007178	0.007314
RS	61	7.769447	3.575311	291.923336	0.006624	0.006759
RS	62	8.353280	3.575311	266.380501	0.006045	0.006177
RS	63	8.980428	3.575311	1443.370800	0.032753	0.033577
PA	4+25*2+4+6 0.068516285 0.021852585 8.980428176 7.658245971 1.408295688 0.970236984 0.622010761 0.471024445 0.440757073 0.478373073 0.572171070 0.722798222 0.931836557 1.202824919 1.534676568 1.910721134 2.285018371 2.592369321 2.783466621 2.849896035 2.824283286 2.756976835 2.690083602 2.648450093 2.640038195 2.659282971 2.694845793 2.737671338 2.784568188 2.871382834 3.575311242
//
IT	4272
RD	11
LK	-329547.338075
QD	-271.471617 -> -233.074514
RI	0.0031285266
TR	0.067041	0.022270
MT	9.083526
MM	C_pi: 1.844936, n_recomb: 45926.766435
RS	0	0.000000	8.238372	40.614874	0.000884	0.000054
RS	1	0.007438	8.238372	43.598807	0.000949	0.000374
RS	2	0.015430	8.238372	46.799004	0.001019	0.000789
RS	3	0.024016	8.238372	50.230685	0.001094	0.001127
RS	4	0.033240	1.462293	302.877677	0.006595	0.006915
RS	5	0.043151	1.462293	323.164050	0.007037	0.006868
RS	6	0.053799	1.039441	484.060605	0.010540	0.009598
RS	7	0.065239	1.039441	514.231580	0.011197	0.009624
RS	8	0.077530	0.653721	864.644908	0.018827	0.015920
RS	9	0.090735	0.653721	909.839924	0.019811	0.017433
RS	10	0.104922	0.482925	1288.695321	0.028060	0.025325
RS	11	0.120165	0.482925	1340.203564	0.029181	0.027556
RS	12	0.136541	0.444975	1506.653066	0.032806	0.031615
RS	13	0.154136	0.444975	1554.009763	0.033837	0.033523
RS	14	0.173039	0.478991	1486.908784	0.032376	0.032525
RS	15	0.193348	0.478991	1529.152573	0.033295	0.034062
RS	16	0.215168	0.570783	1320.556413	0.028754	0.029733
RS	17	0.238611	0.570783	1359.994770	0.029612	0.030948
RS	18	0.263798	0.720709	1111.191176	0.024195	0.025456
RS	19	0.290858	0.720709	1148.614024	0.025010	0.026426
RS	20	0.319931	0.930816	921.125404	0.020056	0.021273
RS	21	0.351166	0.930816	956.139204	0.020819	0.022084
RS	22	0.384725	1.205924	767.472988	0.016711	0.017763
RS	23	0.420780	1.205924	799.717973	0.017413	0.018448
RS	24	0.459517	1.546771	650.668540	0.014168	0.015013
RS	25	0.501135	1.546771	680.155612	0.014810	0.015585
RS	26	0.545849	1.937795	568.124499	0.012370	0.012985
RS	27	0.593889	1.937795	595.218494	0.012960	0.013464
RS	28	0.645502	2.331035	518.680117	0.011294	0.011671
RS	29	0.700954	2.331035	544.026978	0.011846	0.012104
RS	30	0.760531	2.655563	500.820993	0.010905	0.011074
RS	31	0.824539	2.655563	525.174614	0.011435	0.011511
RS	32	0.893309	2.856211	511.599231	0.011139	0.011157
RS	33	0.967193	2.856211	535.556094	0.011661	0.011628
RS	34	1.046574	2.922605	547.025243	0.011911	0.011845
RS	35	1.131858	2.922605	570.750597	0.012427	0.012358
RS	36	1.223487	2.890067	600.785254	0.013081	0.013002
RS	37	1.321931	2.890067	623.769667	0.013582	0.013538
RS	38	1.427698	2.813580	663.196258	0.014440	0.014405
RS	39	1.541332	2.813580	684.184268	0.014897	0.014914
RS	40	1.663418	2.738894	722.441144	0.015730	0.015762
RS	41	1.794585	2.738894	739.673782	0.016106	0.016180
RS	42	1.935509	2.692656	767.204853	0.016705	0.016788
RS	43	2.086915	2.692656	778.919209	0.016960	0.017057
RS	44	2.249583	2.683122	790.197218	0.017206	0.017293
RS	45	2.424350	2.683122	795.094622	0.017312	0.017380
RS	46	2.612118	2.704000	790.207665	0.017206	0.017250
RS	47	2.813851	2.704000	787.571448	0.017148	0.017154
RS	48	3.030591	2.742784	769.994678	0.016766	0.016747
RS	49	3.263451	2.742784	759.538636	0.016538	0.016482
RS	50	3.513633	2.789452	732.611975	0.015952	0.015884
RS	51	3.782424	2.789452	714.407594	0.015555	0.015465
RS	52	4.071207	2.840467	679.892838	0.014804	0.014719
RS	53	4.381472	2.840467	654.503726	0.014251	0.014162
RS	54	4.714814	2.935031	606.003418	0.013195	0.013139
RS	55	5.072952	2.935031	575.982046	0.012541	0.012493
RS	56	5.457728	2.935031	542.474797	0.011812	0.011777
RS	57	5.871125	2.935031	505.931308	0.011016	0.010999
RS	58	6.315272	3.709704	375.578383	0.008178	0.008298
RS	59	6.792455	3.709704	354.965163	0.007729	0.007849
RS	60	7.305133	3.709704	332.292504	0.007235	0.007355
RS	61	7.855944	3.709704	307.889627	0.006704	0.006824
RS	62	8.447726	3.709704	282.147425	0.006143	0.006263
RS	63	9.083526	3.709704	1571.008779	0.034207	0.034988
PA	4+25*2+4+6 0.067040670 0.022269921 9.083526468 8.238371746 1.462292560 1.039441280 0.653720630 0.482925204 0.444975382 0.478990556 0.570783445 0.720708911 0.930816366 1.205924392 1.546770509 1.937795466 2.331034674 2.655563169 2.856211104 2.922604564 2.890066674 2.813579502 2.738893953 2.692655766 2.683121704 2.704000417 2.742783779 2.789452264 2.840467297 2.935031315 3.709703664
//
IT	5685
RD	12
LK	-329472.266134
QD	-249.681089 -> -215.183838
RI	0.0028338954
TR	0.065662	0.022664
MT	9.181485
MM	C_pi: 1.885710, n_recomb: 47732.977004
RS	0	0.000000	8.696955	40.052205	0.000839	0.000053
RS	1	0.007456	8.696955	43.004143	0.000901	0.000367
RS	2	0.015469	8.696955	46.170884	0.000967	0.000765
RS	3	0.024078	8.696955	49.567634	0.001038	0.001087
RS	4	0.033330	1.503522	306.950721	0.006431	0.006883
RS	5	0.043272	1.503522	327.621835	0.006864	0.006815
RS	6	0.053954	1.108241	473.526070	0.009920	0.009199
RS	7	0.065434	1.108241	503.464156	0.010548	0.009184
RS	8	0.077769	0.685710	861.285803	0.018044	0.015420
RS	9	0.091024	0.685710	907.276915	0.019007	0.016835
RS	10	0.105268	0.494908	1316.568997	0.027582	0.025019
RS	11	0.120573	0.494908	1370.328501	0.028708	0.027191
RS	12	0.137020	0.449401	1564.169983	0.032769	0.031653
RS	13	0.154693	0.449401	1613.967062	0.033812	0.033535
RS	14	0.173683	0.479982	1556.770006	0.032614	0.032777
RS	15	0.194090	0.479982	1601.078865	0.033542	0.034297
RS	16	0.216018	0.569864	1387.725337	0.029073	0.030029
RS	17	0.239582	0.569864	1429.002644	0.029937	0.031239
RS	18	0.264902	0.719042	1168.250387	0.024475	0.025699
RS	19	0.292110	0.719042	1207.435951	0.025296	0.026672
RS	20	0.321348	0.929960	966.853417	0.020255	0.021431
RS	21	0.352765	0.929960	1003.544514	0.021024	0.022250
RS	22	0.386524	1.208647	802.965293	0.016822	0.017834
RS	23	0.422801	1.208647	836.747593	0.017530	0.018529
RS	24	0.461783	1.557718	677.620814	0.014196	0.015006
RS	25	0.503671	1.557718	708.466580	0.014842	0.015587
RS	26	0.548683	1.962857	588.505228	0.012329	0.012915
RS	27	0.597051	1.962857	616.777495	0.012921	0.013402
RS	28	0.649026	2.374434	534.677887	0.011201	0.011557
RS	29	0.704875	2.374434	561.064163	0.011754	0.011994
RS	30	0.764890	2.715976	514.679251	0.010782	0.010935
RS	31	0.829379	2.715976	540.007529	0.011313	0.011372
RS	32	0.898676	2.926399	525.422147	0.011008	0.011008
RS	33	0.973141	2.926399	550.370423	0.011530	0.011476
RS	34	1.053158	2.993181	562.752292	0.011790	0.011700
RS	35	1.139141	2.993181	587.548804	0.012309	0.012209
RS	36	1.231536	2.954157	620.072767	0.012990	0.012876
RS	37	1.330819	2.954157	644.224040	0.013496	0.013409
RS	38	1.437506	2.868829	687.098878	0.014395	0.014309
RS	39	1.552148	2.868829	709.297829	0.014860	0.014819
RS	40	1.675337	2.786532	751.078615	0.015735	0.015705
RS	41	1.807713	2.786532	769.458221	0.016120	0.016129
RS	42	1.949958	2.735677	799.683083	0.016753	0.016767
RS	43	2.102810	2.735677	812.362834	0.017019	0.017047
RS	44	2.267059	2.724839	824.956082	0.017283	0.017302
RS	45	2.443554	2.724839	830.560528	0.017400	0.017404
RS	46	2.633210	2.747042	825.669705	0.017298	0.017281
RS	47	2.837008	2.747042	823.455570	0.017251	0.017202
RS	48	3.056001	2.788673	805.004648	0.016865	0.016795
RS	49	3.291323	2.788673	794.681266	0.016648	0.016548
RS	50	3.544191	2.838789	766.427656	0.016057	0.015948
RS	51	3.815914	2.838789	748.061389	0.015672	0.015547
RS	52	4.107898	2.893533	711.929888	0.014915	0.014799
RS	53	4.421653	2.893533	686.084642	0.014373	0.014258
RS	54	4.758802	2.995325	634.860838	0.013300	0.013220
RS	55	5.121091	2.995325	604.240673	0.012659	0.012590
RS	56	5.510393	2.995325	569.911111	0.011940	0.011887
RS	57	5.928723	2.995325	532.323994	0.011152	0.011119
RS	58	6.378244	3.839719	390.542700	0.008182	0.008284
RS	59	6.861284	3.839719	370.303368	0.007758	0.007861
RS	60	7.380341	3.839719	347.844192	0.007287	0.007393
RS	61	7.938100	3.839719	323.478595	0.006777	0.006884
RS	62	8.537448	3.839719	297.586291	0.006234	0.006343
RS	63	9.181485	3.839719	1699.556074	0.035605	0.036351
PA	4+25*2+4+6 0.065661649 0.022663588 9.181484572 8.696954950 1.503522456 1.108241160 0.685709940 0.494908342 0.449400625 0.479981700 0.569864188 0.719042328 0.929959518 1.208647157 1.557717709 1.962856543 2.374434404 2.715976334 2.926399073 2.993180976 2.954156872 2.868828724 2.786531516 2.735676716 2.724838855 2.747042095 2.788673359 2.838788870 2.893532916 2.995325252 3.839718513
//
IT	4546
RD	13
LK	-329404.797694
QD	-230.144701 -> -199.083586
RI	0.0026173212
TR	0.064372	0.023035
MT	9.274650
MM	C_pi: 1.925023, n_recomb: 49488.581399
RS	0	0.000000	9.045204	39.986980	0.000808	0.000053
RS	1	0.007473	9.045204	42.942371	0.000868	0.000362
RS	2	0.015505	9.045204	46.113545	0.000932	0.000750
RS	3	0.024137	9.045204	49.515848	0.001001	0.001059
RS	4	0.033415	1.533865	312.673330	0.006318	0.006873
RS	5	0.043385	1.533865	333.822043	0.006745	0.006793
RS	6	0.054101	1.176751	463.802339	0.009372	0.008825
RS	7	0.065617	1.176751	493.497142	0.009972	0.008784
RS	8	0.077995	0.718001	856.852515	0.017314	0.014941
RS	9	0.091297	0.718001	903.504133	0.018257	0.016269
RS	10	0.105593	0.506932	1341.482567	0.027107	0.024707
RS	11	0.120958	0.506932	1397.375232	0.028236	0.026825
RS	12	0.137471	0.453950	1618.400477	0.032703	0.031664
RS	13	0.155218	0.453950	1670.590319	0.033757	0.033522
RS	14	0.174291	0.481225	1623.892124	0.032813	0.032998
RS	15	0.194790	0.481225	1670.237476	0.033750	0.034503
RS	16	0.216821	0.569271	1452.924452	0.029359	0.030301
RS	17	0.240498	0.569271	1496.004827	0.030229	0.031507
RS	18	0.265945	0.717653	1223.991844	0.024733	0.025929
RS	19	0.293293	0.717653	1264.900154	0.025559	0.026904
RS	20	0.322686	0.929158	1011.692670	0.020443	0.021586
RS	21	0.354274	0.929158	1050.024269	0.021218	0.022410
RS	22	0.388224	1.210966	837.815660	0.016929	0.017909
RS	23	0.424711	1.210966	873.103717	0.017643	0.018611
RS	24	0.463925	1.567570	704.042242	0.014226	0.015007
RS	25	0.506069	1.567570	736.218359	0.014877	0.015595
RS	26	0.551362	1.986071	608.376556	0.012293	0.012854
RS	27	0.600041	1.986071	637.798460	0.012888	0.013347
RS	28	0.652358	2.415429	550.144469	0.011117	0.011453
RS	29	0.708584	2.415429	577.538791	0.011670	0.011894
RS	30	0.769013	2.773851	527.941638	0.010668	0.010805
RS	31	0.833957	2.773851	554.209370	0.011199	0.011242
RS	32	0.903756	2.994280	538.541909	0.010882	0.010867
RS	33	0.978770	2.994280	564.443113	0.011406	0.011333
RS	34	1.059390	3.061865	577.630994	0.011672	0.011561
RS	35	1.146036	3.061865	603.459553	0.012194	0.012067
RS	36	1.239157	3.016767	638.358643	0.012899	0.012753
RS	37	1.339237	3.016767	663.642179	0.013410	0.013284
RS	38	1.446797	2.922913	709.879644	0.014344	0.014215
RS	39	1.562394	2.922913	733.265507	0.014817	0.014726
RS	40	1.686631	2.833154	778.545076	0.015732	0.015646
RS	41	1.820153	2.833154	798.062159	0.016126	0.016076
RS	42	1.963653	2.777670	831.014819	0.016792	0.016744
RS	43	2.117878	2.777670	844.665180	0.017068	0.017034
RS	44	2.283628	2.765352	858.653586	0.017351	0.017309
RS	45	2.461765	2.765352	864.981915	0.017478	0.017424
RS	46	2.653215	2.788590	860.186747	0.017382	0.017310
RS	47	2.858974	2.788590	858.419210	0.017346	0.017246
RS	48	3.080109	2.832712	839.199309	0.016957	0.016842
RS	49	3.317770	2.832712	829.037061	0.016752	0.016611
RS	50	3.573193	2.885900	799.556191	0.016156	0.016011
RS	51	3.847704	2.885900	781.057750	0.015783	0.015626
RS	52	4.142731	2.943998	743.398555	0.015022	0.014877
RS	53	4.459806	2.943998	717.126251	0.014491	0.014351
RS	54	4.800577	3.052509	663.255149	0.013402	0.013300
RS	55	5.166815	3.052509	632.061533	0.012772	0.012684
RS	56	5.560424	3.052509	596.939290	0.012062	0.011993
RS	57	5.983448	3.052509	558.341969	0.011282	0.011235
RS	58	6.438087	3.965432	405.080917	0.008185	0.008271
RS	59	6.926702	3.965432	385.227072	0.007784	0.007873
RS	60	7.451834	3.965432	363.003342	0.007335	0.007428
RS	61	8.016211	3.965432	338.707044	0.006844	0.006940
RS	62	8.622765	3.965432	312.705882	0.006319	0.006417
RS	63	9.274650	3.965432	1828.717924	0.036952	0.037668
PA	4+25*2+4+6 0.064371727 0.023035392 9.274649966 9.045203976 1.533865312 1.176750548 0.718001202 0.506931596 0.453950450 0.481224938 0.569270724 0.717652691 0.929157780 1.210966300 1.567569912 1.986070764 2.415428642 2.773850799 2.994280471 3.061865005 3.016767217 2.922912554 2.833153705 2.777670289 2.765351817 2.788589897 2.832711791 2.885899604 2.943998433 3.052509394 3.965431572
//
IT	4574
RD	14
LK	-329344.031394
QD	-212.576195 -> -184.554255
RI	0.0024557004
TR	0.063164	0.023387
MT	9.363255
MM	C_pi: 1.962947, n_recomb: 51194.878999
RS	0	0.000000	9.300028	40.288271	0.000787	0.000053
RS	1	0.007489	9.300028	43.273395	0.000845	0.000361
RS	2	0.015540	9.300028	46.477107	0.000908	0.000741
RS	3	0.024193	9.300028	49.915010	0.000975	0.001042
RS	4	0.033494	1.555069	319.718571	0.006245	0.006880
RS	5	0.043492	1.555069	341.420499	0.006669	0.006796
RS	6	0.054239	1.245071	454.729109	0.008882	0.008474
RS	7	0.065791	1.245071	484.171601	0.009457	0.008418
RS	8	0.078207	0.750611	851.504072	0.016633	0.014481
RS	9	0.091554	0.750611	898.694644	0.017554	0.015734
RS	10	0.105900	0.518975	1363.730633	0.026638	0.024391
RS	11	0.121321	0.518975	1421.641533	0.027769	0.026460
RS	12	0.137897	0.458571	1669.624811	0.032613	0.031653
RS	13	0.155714	0.458571	1724.156902	0.033678	0.033490
RS	14	0.174865	0.482643	1688.475891	0.032981	0.033194
RS	15	0.195451	0.482643	1736.826939	0.033926	0.034684
RS	16	0.217579	0.568908	1516.290359	0.029618	0.030554
RS	17	0.241364	0.568908	1561.137156	0.030494	0.031755
RS	18	0.266930	0.716449	1278.498322	0.024973	0.026147
RS	19	0.294411	0.716449	1321.089246	0.025805	0.027125
RS	20	0.323950	0.928346	1055.696823	0.020621	0.021736
RS	21	0.355701	0.928346	1095.632045	0.021401	0.022566
RS	22	0.389831	1.212867	872.061075	0.017034	0.017985
RS	23	0.426516	1.212867	908.823350	0.017752	0.018695
RS	24	0.465949	1.576386	729.958172	0.014258	0.015013
RS	25	0.508335	1.576386	763.436522	0.014912	0.015608
RS	26	0.553896	2.007559	627.760172	0.012262	0.012801
RS	27	0.602869	2.007559	658.303624	0.012859	0.013300
RS	28	0.655510	2.454179	565.101065	0.011038	0.011358
RS	29	0.712093	2.454179	593.472906	0.011592	0.011802
RS	30	0.772914	2.829352	540.633698	0.010560	0.010684
RS	31	0.838291	2.829352	567.806751	0.011091	0.011122
RS	32	0.908563	3.060021	550.987065	0.010763	0.010735
RS	33	0.984099	3.060021	577.803675	0.011286	0.011198
RS	34	1.065291	3.128793	591.696006	0.011558	0.011429
RS	35	1.152565	3.128793	618.518036	0.012082	0.011932
RS	36	1.246375	3.078011	655.677808	0.012807	0.012634
RS	37	1.347211	3.078011	682.058704	0.013323	0.013163
RS	38	1.455598	2.975909	731.571512	0.014290	0.014121
RS	39	1.572104	2.975909	756.119006	0.014769	0.014633
RS	40	1.697334	2.878831	804.862852	0.015722	0.015586
RS	41	1.831944	2.878831	825.506043	0.016125	0.016021
RS	42	1.976636	2.818699	861.215824	0.016822	0.016719
RS	43	2.132164	2.818699	875.839804	0.017108	0.017018
RS	44	2.299340	2.804738	891.298359	0.017410	0.017312
RS	45	2.479037	2.804738	898.365227	0.017548	0.017440
RS	46	2.672192	2.828735	893.766293	0.017458	0.017336
RS	47	2.879813	2.828735	892.467565	0.017433	0.017287
RS	48	3.102983	2.875015	872.584267	0.017044	0.016886
RS	49	3.342868	2.875015	862.609343	0.016850	0.016670
RS	50	3.600719	2.930921	832.002596	0.016252	0.016072
RS	51	3.877882	2.930921	813.399338	0.015888	0.015702
RS	52	4.175802	2.992021	774.302567	0.015125	0.014953
RS	53	4.496035	2.992021	747.629902	0.014604	0.014441
RS	54	4.840251	3.106758	691.192155	0.013501	0.013378
RS	55	5.210247	3.106758	659.447661	0.012881	0.012775
RS	56	5.607954	3.106758	623.559520	0.012180	0.012095
RS	57	6.035447	3.106758	583.982564	0.011407	0.011346
RS	58	6.494956	4.086873	419.220554	0.008189	0.008259
RS	59	6.988880	4.086873	399.759355	0.007809	0.007884
RS	60	7.519796	4.086873	377.787661	0.007379	0.007460
RS	61	8.090475	4.086873	353.586556	0.006907	0.006992
RS	62	8.703894	4.086873	327.511156	0.006397	0.006486
RS	63	9.363255	4.086873	1958.199750	0.038250	0.038939
PA	4+25*2+4+6 0.063164334 0.023387121 9.363254708 9.300027765 1.555069079 1.245071200 0.750611226 0.518975122 0.458571447 0.482643038 0.568907796 0.716449162 0.928345656 1.212867212 1.576385639 2.007559401 2.454179237 2.829351571 3.060021366 3.128793369 3.078010921 2.975908630 2.878831451 2.818698552 2.804737752 2.828734968 2.875014674 2.930920916 2.992021296 3.106757739 4.086872621
//
IT	4419
RD	15
LK	-329289.195741
QD	-196.733193 -> -171.408075
RI	0.0023340666
TR	0.062033	0.023720
MT	9.447496
MM	C_pi: 1.999524, n_recomb: 52852.737514
RS	0	0.000000	9.478201	40.863376	0.000773	0.000053
RS	1	0.007505	9.478201	43.897966	0.000831	0.000361
RS	2	0.015572	9.478201	47.155330	0.000892	0.000737
RS	3	0.024245	9.478201	50.651420	0.000958	0.001032
RS	4	0.033569	1.568805	327.812013	0.006202	0.006901
RS	5	0.043593	1.568805	350.127574	0.006625	0.006817
RS	6	0.054369	1.313326	446.170230	0.008442	0.008144
RS	7	0.065954	1.313326	475.351502	0.008994	0.008081
RS	8	0.078408	0.783543	845.380152	0.015995	0.014041
RS	9	0.091797	0.783543	893.000544	0.016896	0.015228
RS	10	0.106190	0.531015	1383.577720	0.026178	0.024075
RS	11	0.121664	0.531015	1443.395132	0.027310	0.026099
RS	12	0.138299	0.463222	1718.075200	0.032507	0.031624
RS	13	0.156182	0.463222	1774.896189	0.033582	0.033443
RS	14	0.175407	0.484173	1750.694871	0.033124	0.033368
RS	15	0.196075	0.484173	1801.018031	0.034076	0.034845
RS	16	0.218294	0.568707	1577.917746	0.029855	0.030790
RS	17	0.242181	0.568707	1624.493139	0.030736	0.031986
RS	18	0.267860	0.715365	1331.825832	0.025199	0.026356
RS	19	0.295466	0.715365	1376.058585	0.026036	0.027335
RS	20	0.325144	0.927475	1098.901929	0.020792	0.021884
RS	21	0.357049	0.927475	1140.403366	0.021577	0.022719
RS	22	0.391349	1.214345	905.723397	0.017137	0.018064
RS	23	0.428222	1.214345	943.927959	0.017860	0.018779
RS	24	0.467863	1.584220	755.382858	0.014292	0.015024
RS	25	0.510479	1.584220	790.135170	0.014950	0.015625
RS	26	0.556292	2.027411	646.674865	0.012235	0.012755
RS	27	0.605544	2.027411	678.312086	0.012834	0.013258
RS	28	0.658492	2.490811	579.564738	0.010966	0.011270
RS	29	0.715413	2.490811	608.884133	0.011520	0.011717
RS	30	0.776606	2.882622	552.772902	0.010459	0.010571
RS	31	0.842391	2.882622	580.817827	0.010989	0.011008
RS	32	0.913114	3.123727	562.784834	0.010648	0.010609
RS	33	0.989143	3.123727	590.480087	0.011172	0.011070
RS	34	1.070878	3.194050	604.978992	0.011447	0.011303
RS	35	1.158747	3.194050	632.756251	0.011972	0.011802
RS	36	1.253211	3.137946	672.063457	0.012716	0.012518
RS	37	1.354763	3.137946	699.506324	0.013235	0.013045
RS	38	1.463936	3.027862	752.201883	0.014232	0.014028
RS	39	1.581303	3.027862	777.884288	0.014718	0.014541
RS	40	1.707477	2.923591	830.052907	0.015705	0.015524
RS	41	1.843119	2.923591	851.808618	0.016117	0.015965
RS	42	1.988942	2.858792	890.296522	0.016845	0.016691
RS	43	2.145707	2.858792	905.894584	0.017140	0.016999
RS	44	2.314237	2.843033	922.895123	0.017462	0.017313
RS	45	2.495415	2.843033	930.712482	0.017610	0.017454
RS	46	2.690189	2.867536	926.407092	0.017528	0.017359
RS	47	2.899580	2.867536	925.596801	0.017513	0.017324
RS	48	3.124684	2.915665	905.154379	0.017126	0.016928
RS	49	3.366682	2.915665	895.390584	0.016941	0.016727
RS	50	3.626841	2.973958	863.759534	0.016343	0.016131
RS	51	3.906523	2.973958	845.076618	0.015989	0.015775
RS	52	4.207194	3.037727	804.632817	0.015224	0.015028
RS	53	4.530430	3.037727	777.584505	0.014712	0.014528
RS	54	4.877922	3.158218	718.663956	0.013597	0.013454
RS	55	5.251493	3.158218	686.389200	0.012987	0.012863
RS	56	5.653098	3.158218	649.759996	0.012294	0.012193
RS	57	6.084841	3.158218	609.232099	0.011527	0.011452
RS	58	6.548985	4.204072	432.977260	0.008192	0.008248
RS	59	7.047961	4.204072	413.912653	0.007831	0.007894
RS	60	7.584383	4.204072	392.205568	0.007421	0.007489
RS	61	8.161061	4.204072	368.120879	0.006965	0.007040
RS	62	8.781016	4.204072	342.000726	0.006471	0.006550
RS	63	9.447496	4.204072	2087.692708	0.039500	0.040164
PA	4+25*2+4+6 0.062033460 0.023720427 9.447495569 9.478201076 1.568804897 1.313326079 0.783542668 0.531015363 0.463221991 0.484173483 0.568706509 0.715364830 0.927474925 1.214345449 1.584220392 2.027411451 2.490811381 2.882622362 3.123727065 3.194050166 3.137946326 3.027861930 2.923590810 2.858791868 2.843032955 2.867535871 2.915665011 2.973957748 3.037727279 3.158217740 4.204071569
//
IT	4014
RD	16
LK	-329239.624565
QD	-182.409768 -> -159.484528
RI	0.0022423612
TR	0.060973	0.024037
MT	9.527647
MM	C_pi: 2.034807, n_recomb: 54462.942517
RS	0	0.000000	9.594006	41.649213	0.000765	0.000053
RS	1	0.007519	9.594006	44.748534	0.000822	0.000363
RS	2	0.015603	9.594006	48.075890	0.000883	0.000736
RS	3	0.024295	9.594006	51.647652	0.000948	0.001027
RS	4	0.033640	1.576324	336.778974	0.006184	0.006933
RS	5	0.043689	1.576324	359.758830	0.006606	0.006853
RS	6	0.054492	1.381540	438.049158	0.008043	0.007835
RS	7	0.066108	1.381540	466.961987	0.008574	0.007770
RS	8	0.078598	0.816800	838.594381	0.015398	0.013620
RS	9	0.092026	0.816800	886.546350	0.016278	0.014748
RS	10	0.106464	0.543036	1401.245589	0.025728	0.023761
RS	11	0.121988	0.543036	1462.861189	0.026860	0.025743
RS	12	0.138679	0.467873	1763.942952	0.032388	0.031582
RS	13	0.156624	0.467873	1822.997243	0.033472	0.033384
RS	14	0.175919	0.485781	1810.655110	0.033246	0.033524
RS	15	0.196665	0.485781	1862.914960	0.034205	0.034989
RS	16	0.218971	0.568620	1637.875806	0.030073	0.031011
RS	17	0.242954	0.568620	1686.141051	0.030959	0.032202
RS	18	0.268740	0.714361	1384.003318	0.025412	0.026556
RS	19	0.296465	0.714361	1429.836690	0.026253	0.027536
RS	20	0.326274	0.926530	1141.318533	0.020956	0.022029
RS	21	0.358325	0.926530	1184.348351	0.021746	0.022867
RS	22	0.392785	1.215429	938.804992	0.017238	0.018143
RS	23	0.429837	1.215429	978.419513	0.017965	0.018864
RS	24	0.469674	1.591146	780.323598	0.014328	0.015039
RS	25	0.512507	1.591146	816.321502	0.014989	0.015646
RS	26	0.558560	2.045756	665.126399	0.012212	0.012715
RS	27	0.608076	2.045756	697.829766	0.012813	0.013222
RS	28	0.661315	2.525474	593.547245	0.010898	0.011189
RS	29	0.718557	2.525474	623.784766	0.011453	0.011638
RS	30	0.780103	2.933779	564.382573	0.010363	0.010465
RS	31	0.846276	2.933779	593.266858	0.010893	0.010902
RS	32	0.917425	3.185500	573.963517	0.010539	0.010489
RS	33	0.993923	3.185500	602.501570	0.011063	0.010949
RS	34	1.076173	3.257725	617.511719	0.011338	0.011181
RS	35	1.164607	3.257725	646.206496	0.011865	0.011678
RS	36	1.259691	3.196631	687.551703	0.012624	0.012406
RS	37	1.361923	3.196631	716.020963	0.013147	0.012931
RS	38	1.471842	3.078805	771.805886	0.014171	0.013936
RS	39	1.590026	3.078805	798.595304	0.014663	0.014451
RS	40	1.717096	2.967460	854.141771	0.015683	0.015462
RS	41	1.853720	2.967460	876.994399	0.016103	0.015908
RS	42	2.000617	2.897974	918.276272	0.016861	0.016661
RS	43	2.158558	2.897974	934.846279	0.017165	0.016978
RS	44	2.328375	2.880280	953.452986	0.017506	0.017312
RS	45	2.510959	2.880280	962.030066	0.017664	0.017463
RS	46	2.707272	2.905057	958.110934	0.017592	0.017380
RS	47	2.918346	2.905057	957.806055	0.017586	0.017359
RS	48	3.145290	2.954753	936.905627	0.017203	0.016968
RS	49	3.389297	2.954753	927.374347	0.017028	0.016781
RS	50	3.651650	3.015128	894.818104	0.016430	0.016188
RS	51	3.933730	3.015128	876.078660	0.016086	0.015845
RS	52	4.237018	3.081258	834.377499	0.015320	0.015100
RS	53	4.563110	3.081258	806.976582	0.014817	0.014612
RS	54	4.913721	3.207053	745.659865	0.013691	0.013528
RS	55	5.290693	3.207053	712.873850	0.013089	0.012949
RS	56	5.696009	3.207053	675.526821	0.012403	0.012288
RS	57	6.131800	3.207053	634.075145	0.011642	0.011555
RS	58	6.600357	4.317122	446.361120	0.008196	0.008238
RS	59	7.104144	4.317122	427.694719	0.007853	0.007903
RS	60	7.645810	4.317122	406.261777	0.007459	0.007517
RS	61	8.228202	4.317122	382.311075	0.007020	0.007084
RS	62	8.854384	4.317122	356.171539	0.006540	0.006610
RS	63	9.527647	4.317122	2216.900893	0.040705	0.041346
PA	4+25*2+4+6 0.060973074 0.024036620 9.527647051 9.594005722 1.576324441 1.381540189 0.816799532 0.543035647 0.467872871 0.485780813 0.568619732 0.714360594 0.926530269 1.215429422 1.591146038 2.045756407 2.525473551 2.933778671 3.185499987 3.257725498 3.196630796 3.078804866 2.967460314 2.897974380 2.880279817 2.905057258 2.954753223 3.015127840 3.081257638 3.207052867 4.317121976
//
IT	4565
RD	17
LK	-329194.739496
QD	-169.429586 -> -148.645472
RI	0.0021730703
TR	0.059978	0.024337
MT	9.603863
MM	C_pi: 2.068830, n_recomb: 56026.428717
RS	0	0.000000	9.661447	42.592120	0.000760	0.000054
RS	1	0.007532	9.661447	45.767588	0.000817	0.000366
RS	2	0.015632	9.661447	49.177159	0.000878	0.000738
RS	3	0.024342	9.661447	52.837679	0.000943	0.001025
RS	4	0.033707	1.578845	346.450728	0.006184	0.006975
RS	5	0.043779	1.578845	370.135692	0.006606	0.006900
RS	6	0.054608	1.449808	430.283517	0.007680	0.007544
RS	7	0.066254	1.449808	458.920726	0.008191	0.007481
RS	8	0.078777	0.850380	831.250234	0.014837	0.013217
RS	9	0.092242	0.850380	879.445442	0.015697	0.014293
RS	10	0.106723	0.555025	1416.924550	0.025290	0.023451
RS	11	0.122294	0.555025	1480.233564	0.026420	0.025393
RS	12	0.139037	0.472502	1807.400195	0.032260	0.031530
RS	13	0.157042	0.472502	1868.630600	0.033353	0.033316
RS	14	0.176403	0.487432	1868.476117	0.033350	0.033664
RS	15	0.197223	0.487432	1922.635402	0.034317	0.035118
RS	16	0.219610	0.568614	1696.217651	0.030275	0.031219
RS	17	0.243684	0.568614	1746.133438	0.031166	0.032405
RS	18	0.269571	0.713408	1435.054576	0.025614	0.026748
RS	19	0.297409	0.713408	1482.447135	0.026460	0.027728
RS	20	0.327342	0.925502	1182.956784	0.021114	0.022170
RS	21	0.359531	0.925502	1227.476894	0.021909	0.023012
RS	22	0.394144	1.216134	971.318061	0.017337	0.018224
RS	23	0.431364	1.216134	1012.310035	0.018068	0.018950
RS	24	0.471388	1.597223	804.789583	0.014364	0.015058
RS	25	0.514427	1.597223	842.004705	0.015029	0.015670
RS	26	0.560707	2.062683	683.129263	0.012193	0.012679
RS	27	0.610473	2.062683	716.871528	0.012795	0.013191
RS	28	0.663988	2.558258	607.069252	0.010835	0.011114
RS	29	0.721534	2.558258	638.196232	0.011391	0.011565
RS	30	0.783414	2.982920	575.484723	0.010272	0.010364
RS	31	0.849955	2.982920	605.176756	0.010802	0.010802
RS	32	0.921508	3.245420	584.551175	0.010433	0.010376
RS	33	0.998451	3.245420	613.897137	0.010957	0.010833
RS	34	1.081189	3.319849	629.333136	0.011233	0.011064
RS	35	1.170159	3.319849	658.908476	0.011761	0.011558
RS	36	1.265831	3.254078	702.183940	0.012533	0.012296
RS	37	1.368709	3.254078	731.644040	0.013059	0.012820
RS	38	1.479336	3.128738	790.423260	0.014108	0.013846
RS	39	1.598296	3.128738	818.290863	0.014605	0.014361
RS	40	1.726216	3.010425	877.165662	0.015656	0.015400
RS	41	1.863772	3.010425	901.097717	0.016083	0.015849
RS	42	2.011688	2.936246	945.179192	0.016870	0.016629
RS	43	2.170746	2.936246	962.716619	0.017183	0.016954
RS	44	2.341785	2.916489	982.988312	0.017545	0.017308
RS	45	2.525706	2.916489	992.331678	0.017712	0.017471
RS	46	2.723482	2.941328	988.886826	0.017650	0.017400
RS	47	2.936154	2.941328	989.101663	0.017654	0.017390
RS	48	3.164845	2.992327	967.841980	0.017275	0.017006
RS	49	3.410762	2.992327	958.561995	0.017109	0.016831
RS	50	3.675202	3.054498	925.177660	0.016513	0.016243
RS	51	3.959560	3.054498	906.402413	0.016178	0.015912
RS	52	4.265337	3.122702	863.531119	0.015413	0.015170
RS	53	4.594146	3.122702	835.798646	0.014918	0.014693
RS	54	4.947722	3.253377	772.173197	0.013782	0.013601
RS	55	5.327930	3.253377	738.893204	0.013188	0.013031
RS	56	5.736776	3.253377	700.849879	0.012509	0.012380
RS	57	6.176417	3.253377	658.499952	0.011753	0.011653
RS	58	6.649174	4.426078	459.381959	0.008199	0.008229
RS	59	7.157540	4.426078	441.113434	0.007873	0.007912
RS	60	7.704197	4.426078	419.961587	0.007496	0.007543
RS	61	8.292030	4.426078	396.159307	0.007071	0.007126
RS	62	8.924140	4.426078	370.022187	0.006604	0.006666
RS	63	9.603863	4.426078	2345.562574	0.041865	0.042484
PA	4+25*2+4+6 0.059978201 0.024337096 9.603862703 9.661447106 1.578845476 1.449808493 0.850379750 0.555025067 0.472501733 0.487431931 0.568614309 0.713408182 0.925501749 1.216134169 1.597223365 2.062683156 2.558257770 2.982920449 3.245420109 3.319848865 3.254077763 3.128737678 3.010425232 2.936246426 2.916488779 2.941328362 2.992326731 3.054498322 3.122702472 3.253376665 4.426077918
//
IT	4639
RD	18
LK	-329154.035897
QD	-157.640402 -> -138.771032
RI	0.0021209858
TR	0.059044	0.024623
MT	9.676429
MM	C_pi: 2.101639, n_recomb: 57543.814653
RS	0	0.000000	9.691725	43.652890	0.000759	0.000054
RS	1	0.007545	9.691725	46.913104	0.000815	0.000370
RS	2	0.015659	9.691725	50.414101	0.000876	0.000741
RS	3	0.024386	9.691725	54.173239	0.000941	0.001027
RS	4	0.033771	1.577338	356.700909	0.006199	0.007023
RS	5	0.043864	1.577338	381.124344	0.006623	0.006958
RS	6	0.054718	1.518209	422.811396	0.007348	0.007271
RS	7	0.066392	1.518209	451.166117	0.007840	0.007212
RS	8	0.078946	0.884279	823.437064	0.014310	0.012832
RS	9	0.092447	0.884279	871.796175	0.015150	0.013861
RS	10	0.106967	0.566966	1430.802566	0.024865	0.023146
RS	11	0.122583	0.566966	1495.704228	0.025992	0.025050
RS	12	0.139377	0.477093	1848.590837	0.032125	0.031468
RS	13	0.157438	0.477093	1911.938923	0.033226	0.033240
RS	14	0.176861	0.489105	1924.248972	0.033440	0.033791
RS	15	0.197750	0.489105	1980.268870	0.034413	0.035234
RS	16	0.220216	0.568667	1752.980149	0.030463	0.031415
RS	17	0.244376	0.568667	1804.506631	0.031359	0.032596
RS	18	0.270359	0.712491	1484.989070	0.025806	0.026933
RS	19	0.298303	0.712491	1533.899165	0.026656	0.027913
RS	20	0.328354	0.924388	1223.818957	0.021268	0.022309
RS	21	0.360674	0.924388	1269.790979	0.022067	0.023154
RS	22	0.395431	1.216492	1003.259567	0.017435	0.018305
RS	23	0.432812	1.216492	1045.596177	0.018170	0.019035
RS	24	0.473012	1.602524	828.781359	0.014403	0.015079
RS	25	0.516246	1.602524	867.185214	0.015070	0.015696
RS	26	0.562742	2.078297	700.689498	0.012177	0.012649
RS	27	0.612745	2.078297	735.443632	0.012781	0.013164
RS	28	0.666522	2.589297	620.139336	0.010777	0.011044
RS	29	0.724356	2.589297	652.127584	0.011333	0.011498
RS	30	0.786553	3.030154	586.098335	0.010185	0.010270
RS	31	0.853444	3.030154	616.567365	0.010715	0.010707
RS	32	0.925381	3.303560	594.575735	0.010333	0.010267
RS	33	1.002746	3.303560	624.695710	0.010856	0.010723
RS	34	1.085948	3.380479	640.475436	0.011130	0.010951
RS	35	1.175427	3.380479	670.895104	0.011659	0.011443
RS	36	1.271658	3.310318	715.997692	0.012443	0.012190
RS	37	1.375149	3.310318	746.413185	0.012971	0.012712
RS	38	1.486449	3.177687	808.088487	0.014043	0.013756
RS	39	1.606147	3.177687	837.004626	0.014546	0.014273
RS	40	1.734875	3.052509	899.153002	0.015626	0.015336
RS	41	1.873316	3.052509	924.145307	0.016060	0.015791
RS	42	2.022203	2.973628	971.027396	0.016875	0.016595
RS	43	2.182322	2.973628	989.525349	0.017196	0.016929
RS	44	2.354523	2.951694	1011.513645	0.017578	0.017302
RS	45	2.539717	2.951694	1021.627216	0.017754	0.017475
RS	46	2.738883	2.976403	1018.738926	0.017704	0.017416
RS	47	2.953076	2.976403	1019.485137	0.017717	0.017419
RS	48	3.183430	3.028466	997.959040	0.017343	0.017042
RS	49	3.431165	3.028466	988.946823	0.017186	0.016880
RS	50	3.697591	3.092179	954.826666	0.016593	0.016297
RS	51	3.984118	3.092179	936.034597	0.016266	0.015977
RS	52	4.292264	3.162194	892.078279	0.015503	0.015238
RS	53	4.623660	3.162194	864.034036	0.015015	0.014771
RS	54	4.980059	3.297351	798.187552	0.013871	0.013672
RS	55	5.363349	3.297351	764.430040	0.013284	0.013112
RS	56	5.775558	3.297351	725.711167	0.012611	0.012468
RS	57	6.218868	3.297351	682.487803	0.011860	0.011747
RS	58	6.695626	4.531072	472.043410	0.008203	0.008221
RS	59	7.208354	4.531072	454.171090	0.007893	0.007920
RS	60	7.759769	4.531072	433.305394	0.007530	0.007567
RS	61	8.352787	4.531072	409.663577	0.007119	0.007165
RS	62	8.990549	4.531072	383.547872	0.006665	0.006719
RS	63	9.676429	4.531072	2473.408606	0.042983	0.043581
PA	4+25*2+4+6 0.059043566 0.024622795 9.676429121 9.691725047 1.577338266 1.518208638 0.884278633 0.566966471 0.477093026 0.489104612 0.568667451 0.712491058 0.924387819 1.216492401 1.602524209 2.078297234 2.589297423 3.030154422 3.303559523 3.380478810 3.310317868 3.177686864 3.052508558 2.973628000 2.951694102 2.976402949 3.028466410 3.092178661 3.162194275 3.297350690 4.531072252
//
IT	4450
RD	19
LK	-329117.073954
QD	-146.911495 -> -129.758042
RI	0.0020818701
TR	0.058165	0.024895
MT	9.745493
MM	C_pi: 2.133267, n_recomb: 59016.101160
RS	0	0.000000	9.695651	44.793255	0.000759	0.000055
RS	1	0.007557	9.695651	48.144027	0.000816	0.000374
RS	2	0.015685	9.695651	51.742673	0.000877	0.000746
RS	3	0.024427	9.695651	55.607094	0.000942	0.001031
RS	4	0.033830	1.572618	367.425305	0.006226	0.007078
RS	5	0.043944	1.572618	392.614266	0.006653	0.007023
RS	6	0.054822	1.586712	415.611681	0.007042	0.007013
RS	7	0.066522	1.586712	443.678948	0.007518	0.006960
RS	8	0.079106	0.918474	815.248078	0.013814	0.012464
RS	9	0.092641	0.918474	863.700461	0.014635	0.013450
RS	10	0.107199	0.578858	1443.017640	0.024451	0.022846
RS	11	0.122857	0.578858	1509.414805	0.025576	0.024714
RS	12	0.139698	0.481636	1887.645796	0.031985	0.031400
RS	13	0.157812	0.481636	1953.052464	0.033094	0.033158
RS	14	0.177295	0.490784	1978.052468	0.033517	0.033906
RS	15	0.198250	0.490784	2035.893225	0.034497	0.035339
RS	16	0.220789	0.568763	1808.197554	0.030639	0.031601
RS	17	0.245031	0.568763	1861.294793	0.031539	0.032776
RS	18	0.271105	0.711597	1533.819160	0.025990	0.027111
RS	19	0.299149	0.711597	1584.205266	0.026844	0.028090
RS	20	0.329313	0.923193	1263.906219	0.021416	0.022445
RS	21	0.361756	0.923193	1311.291783	0.022219	0.023293
RS	22	0.396651	1.216531	1034.633169	0.017531	0.018386
RS	23	0.434183	1.216531	1078.281574	0.018271	0.019121
RS	24	0.474551	1.607106	852.306271	0.014442	0.015104
RS	25	0.517970	1.607106	891.870513	0.015112	0.015725
RS	26	0.564670	2.092691	717.816432	0.012163	0.012622
RS	27	0.614899	2.092691	753.555777	0.012769	0.013141
RS	28	0.668924	2.618673	632.777550	0.010722	0.010980
RS	29	0.727031	2.618673	665.599710	0.011278	0.011435
RS	30	0.789530	3.075559	596.246556	0.010103	0.010180
RS	31	0.856752	3.075559	627.462850	0.010632	0.010617
RS	32	0.929054	3.359980	604.065518	0.010236	0.010163
RS	33	1.006819	3.359980	634.926708	0.010759	0.010618
RS	34	1.090462	3.439644	650.975153	0.011030	0.010843
RS	35	1.180425	3.439644	682.203876	0.011560	0.011333
RS	36	1.277187	3.365369	729.032450	0.012353	0.012086
RS	37	1.381261	3.365369	760.368289	0.012884	0.012607
RS	38	1.493200	3.225640	824.846194	0.013977	0.013668
RS	39	1.613598	3.225640	854.780776	0.014484	0.014186
RS	40	1.743095	3.093697	920.144046	0.015591	0.015273
RS	41	1.882377	3.093697	946.176060	0.016033	0.015732
RS	42	2.032186	3.010112	995.853627	0.016874	0.016561
RS	43	2.193315	3.010112	1015.303157	0.017204	0.016901
RS	44	2.366621	2.985901	1039.052850	0.017606	0.017294
RS	45	2.553023	2.985901	1049.938148	0.017791	0.017477
RS	46	2.753512	3.010306	1047.682239	0.017752	0.017432
RS	47	2.969152	3.010306	1048.969065	0.017774	0.017445
RS	48	3.201088	3.063215	1027.265188	0.017407	0.017077
RS	49	3.450552	3.063215	1018.534897	0.017259	0.016925
RS	50	3.718867	3.128229	983.768224	0.016669	0.016348
RS	51	4.007459	3.128229	964.976182	0.016351	0.016039
RS	52	4.317859	3.199815	920.016606	0.015589	0.015304
RS	53	4.651717	3.199815	891.678663	0.015109	0.014846
RS	54	5.010804	3.339077	823.698833	0.013957	0.013741
RS	55	5.397028	3.339077	789.478802	0.013377	0.013189
RS	56	5.812439	3.339077	750.103671	0.012710	0.012553
RS	57	6.259242	3.339077	706.030274	0.011963	0.011838
RS	58	6.739810	4.632190	484.352878	0.008207	0.008213
RS	59	7.256694	4.632190	466.873890	0.007911	0.007928
RS	60	7.812640	4.632190	446.297691	0.007562	0.007590
RS	61	8.410598	4.632190	422.826202	0.007165	0.007202
RS	62	9.053745	4.632190	396.748344	0.006723	0.006769
RS	63	9.745493	4.632190	2600.225293	0.044060	0.044637
PA	4+25*2+4+6 0.058164973 0.024894852 9.745493261 9.695650905 1.572617688 1.586711933 0.918474165 0.578857575 0.481635603 0.490783819 0.568762900 0.711597197 0.923192527 1.216530686 1.607106011 2.092690653 2.618672768 3.075558653 3.359980018 3.439644185 3.365369223 3.225640396 3.093696970 3.010111502 2.985901433 3.010306043 3.063215435 3.128229347 3.199814611 3.339077353 4.632189996
//
IT	5188
RD	20
LK	-329083.465318
QD	-137.128298 -> -121.515635
RI	0.0020531672
TR	0.057338	0.025154
MT	9.811286
MM	C_pi: 2.163756, n_recomb: 60444.018178
RS	0	0.000000	9.679580	45.992760	0.000761	0.000056
RS	1	0.007568	9.679580	49.438417	0.000818	0.000379
RS	2	0.015710	9.679580	53.139347	0.000879	0.000752
RS	3	0.024467	9.679580	57.114011	0.000945	0.001036
RS	4	0.033887	1.565303	378.549210	0.006263	0.007138
RS	5	0.044020	1.565303	404.526201	0.006693	0.007094
RS	6	0.054920	1.655405	408.636396	0.006761	0.006770
RS	7	0.066645	1.655405	436.411079	0.007220	0.006725
RS	8	0.079257	0.952959	806.749180	0.013347	0.012112
RS	9	0.092824	0.952959	855.231497	0.014149	0.013060
RS	10	0.107418	0.590683	1453.727456	0.024051	0.022552
RS	11	0.123116	0.590683	1521.527216	0.025173	0.024387
RS	12	0.140002	0.486122	1924.676491	0.031842	0.031327
RS	13	0.158166	0.486122	1992.082180	0.032957	0.033071
RS	14	0.177705	0.492458	2029.953560	0.033584	0.034011
RS	15	0.198723	0.492458	2089.574531	0.034570	0.035434
RS	16	0.221332	0.568888	1861.898098	0.030804	0.031777
RS	17	0.245651	0.568888	1916.525971	0.031707	0.032946
RS	18	0.271812	0.710718	1581.552720	0.026166	0.027283
RS	19	0.299952	0.710718	1633.373343	0.027023	0.028261
RS	20	0.330221	0.921921	1303.216581	0.021561	0.022578
RS	21	0.362782	0.921921	1351.977257	0.022367	0.023428
RS	22	0.397807	1.216282	1065.432884	0.017627	0.018468
RS	23	0.435483	1.216282	1110.360096	0.018370	0.019207
RS	24	0.476011	1.611030	875.365524	0.014482	0.015130
RS	25	0.519605	1.611030	916.061831	0.015156	0.015755
RS	26	0.566499	2.105947	734.518020	0.012152	0.012599
RS	27	0.616942	2.105947	771.216246	0.012759	0.013121
RS	28	0.671203	2.646488	644.994659	0.010671	0.010919
RS	29	0.729571	2.646488	678.623941	0.011227	0.011376
RS	30	0.792356	3.119212	605.949462	0.010025	0.010095
RS	31	0.859893	3.119212	637.884215	0.010553	0.010532
RS	32	0.932541	3.414745	613.045588	0.010142	0.010064
RS	33	1.010688	3.414745	644.616208	0.010665	0.010517
RS	34	1.094749	3.497386	660.863706	0.010933	0.010738
RS	35	1.185172	3.497386	692.867098	0.011463	0.011226
RS	36	1.282438	3.419247	741.325982	0.012265	0.011985
RS	37	1.387066	3.419247	773.547532	0.012798	0.012505
RS	38	1.499613	3.272605	840.734545	0.013909	0.013582
RS	39	1.620678	3.272605	871.657071	0.014421	0.014100
RS	40	1.750905	3.134001	940.171487	0.015554	0.015210
RS	41	1.890988	3.134001	967.221410	0.016002	0.015672
RS	42	2.041674	3.045709	1019.684348	0.016870	0.016525
RS	43	2.203764	3.045709	1040.074561	0.017207	0.016872
RS	44	2.378121	3.019140	1065.622137	0.017630	0.017285
RS	45	2.565675	3.019140	1077.278481	0.017823	0.017477
RS	46	2.767423	3.043080	1075.726092	0.017797	0.017445
RS	47	2.984440	3.043080	1077.560443	0.017827	0.017469
RS	48	3.217882	3.096638	1055.761390	0.017467	0.017109
RS	49	3.468992	3.096638	1047.325115	0.017327	0.016968
RS	50	3.739106	3.162737	1011.996522	0.016743	0.016397
RS	51	4.029664	3.162737	993.219717	0.016432	0.016098
RS	52	4.342213	3.235668	947.336581	0.015673	0.015367
RS	53	4.678416	3.235668	918.721701	0.015200	0.014918
RS	54	5.040064	3.378691	848.694258	0.014041	0.013808
RS	55	5.429084	3.378691	814.026031	0.013467	0.013265
RS	56	5.847545	3.378691	774.013280	0.012805	0.012635
RS	57	6.297678	3.378691	729.112657	0.012063	0.011925
RS	58	6.781878	4.729567	496.312775	0.008211	0.008206
RS	59	7.302724	4.729567	479.223452	0.007928	0.007935
RS	60	7.862990	4.729567	458.938862	0.007593	0.007611
RS	61	8.465659	4.729567	435.645920	0.007207	0.007236
RS	62	9.113940	4.729567	409.620338	0.006777	0.006815
RS	63	9.811286	4.729567	2725.792511	0.045096	0.045654
PA	4+25*2+4+6 0.057338123 0.025154086 9.811285676 9.679580500 1.565303333 1.655405451 0.952959341 0.590682858 0.486122045 0.492458494 0.568888198 0.710718029 0.921921193 1.216282408 1.611029610 2.105947392 2.646488374 3.119211702 3.414745164 3.497385672 3.419246532 3.272604900 3.134000627 3.045709196 3.019139781 3.043079685 3.096638141 3.162737317 3.235667636 3.378691193 4.729566890
//
IT	4908
RD	21
LK	-329052.868636
QD	-128.191441 -> -113.964847
RI	0.0020325090
TR	0.056559	0.025401
MT	9.873957
MM	C_pi: 2.193129, n_recomb: 61828.309828
RS	0	0.000000	9.649842	47.228672	0.000764	0.000056
RS	1	0.007579	9.649842	50.771868	0.000821	0.000383
RS	2	0.015733	9.649842	54.577924	0.000883	0.000758
RS	3	0.024504	9.649842	58.665874	0.000949	0.001042
RS	4	0.033941	1.555925	390.005566	0.006308	0.007202
RS	5	0.044092	1.555925	416.788909	0.006741	0.007170
RS	6	0.055013	1.724259	401.873220	0.006500	0.006542
RS	7	0.066762	1.724259	429.351655	0.006944	0.006504
RS	8	0.079401	0.987708	798.010944	0.012907	0.011776
RS	9	0.092998	0.987708	846.466953	0.013691	0.012689
RS	10	0.107625	0.602434	1463.056915	0.023663	0.022265
RS	11	0.123362	0.602434	1532.170158	0.024781	0.024067
RS	12	0.140291	0.490537	1959.818069	0.031698	0.031249
RS	13	0.158502	0.490537	2029.162662	0.032819	0.032980
RS	14	0.178095	0.494118	2080.013773	0.033642	0.034107
RS	15	0.199172	0.494118	2141.373292	0.034634	0.035520
RS	16	0.221847	0.569031	1914.110287	0.030958	0.031944
RS	17	0.246240	0.569031	1970.228232	0.031866	0.033107
RS	18	0.272482	0.709852	1628.179630	0.026334	0.027448
RS	19	0.300713	0.709852	1681.393300	0.027195	0.028426
RS	20	0.331083	0.920583	1341.738386	0.021701	0.022709
RS	21	0.363756	0.920583	1391.835595	0.022511	0.023561
RS	22	0.398904	1.215768	1095.658100	0.017721	0.018549
RS	23	0.436717	1.215768	1141.830965	0.018468	0.019292
RS	24	0.477395	1.614345	897.959278	0.014523	0.015158
RS	25	0.521157	1.614345	939.759254	0.015199	0.015788
RS	26	0.568235	2.118134	750.802041	0.012143	0.012579
RS	27	0.618882	2.118134	788.433069	0.012752	0.013104
RS	28	0.673367	2.672828	656.800954	0.010623	0.010862
RS	29	0.731981	2.672828	691.211047	0.011180	0.011321
RS	30	0.795038	3.161189	615.222403	0.009950	0.010014
RS	31	0.862875	3.161189	647.847542	0.010478	0.010451
RS	32	0.935852	3.467883	621.542006	0.010053	0.009969
RS	33	1.014361	3.467883	653.791267	0.010574	0.010421
RS	34	1.098820	3.553723	670.170678	0.010839	0.010637
RS	35	1.189680	3.553723	702.915184	0.011369	0.011123
RS	36	1.287427	3.471949	752.913320	0.012177	0.011888
RS	37	1.392582	3.471949	785.986348	0.012712	0.012406
RS	38	1.505706	3.318583	855.786649	0.013841	0.013497
RS	39	1.627405	3.318583	887.666283	0.014357	0.014016
RS	40	1.758327	3.173408	959.268833	0.015515	0.015147
RS	41	1.899173	3.173408	987.313672	0.015969	0.015613
RS	42	2.050693	3.080425	1042.543074	0.016862	0.016489
RS	43	2.213697	3.080425	1063.861331	0.017207	0.016842
RS	44	2.389055	3.051413	1091.240804	0.017650	0.017274
RS	45	2.577704	3.051413	1103.665258	0.017850	0.017475
RS	46	2.780650	3.074749	1102.879183	0.017838	0.017457
RS	47	2.998979	3.074749	1105.265813	0.017876	0.017490
RS	48	3.233855	3.128776	1083.449629	0.017524	0.017140
RS	49	3.486532	3.128776	1075.317448	0.017392	0.017009
RS	50	3.758360	3.195763	1039.507044	0.016813	0.016445
RS	51	4.050791	3.195763	1020.759063	0.016510	0.016155
RS	52	4.365385	3.269835	974.028222	0.015754	0.015429
RS	53	4.703822	3.269835	945.152105	0.015287	0.014988
RS	54	5.067911	3.416292	873.163016	0.014122	0.013874
RS	55	5.459594	3.416292	838.060136	0.013555	0.013337
RS	56	5.880963	3.416292	797.427662	0.012897	0.012714
RS	57	6.334268	3.416292	751.721945	0.012158	0.012009
RS	58	6.821930	4.823312	507.924523	0.008215	0.008199
RS	59	7.346553	4.823312	491.220606	0.007945	0.007942
RS	60	7.910937	4.823312	471.228764	0.007622	0.007631
RS	61	8.518097	4.823312	448.121254	0.007248	0.007269
RS	62	9.171275	4.823312	422.160732	0.006828	0.006859
RS	63	9.873957	4.823312	2849.911434	0.046094	0.046632
PA	4+25*2+4+6 0.056559429 0.025401387 9.873957329 9.649842294 1.555924883 1.724258854 0.987707800 0.602433694 0.490537160 0.494118279 0.569030613 0.709851724 0.920582592 1.215767541 1.614345155 2.118134290 2.672827669 3.161189351 3.467883182 3.553722937 3.471949166 3.318583461 3.173408165 3.080425150 3.051412867 3.074749289 3.128775800 3.195763055 3.269834859 3.416292318 4.823311580
//
IT	4857
RD	22
LK	-329024.982329
QD	-120.013980 -> -107.036378
RI	0.0020178625
TR	0.055825	0.025637
MT	9.933732
MM	C_pi: 2.221444, n_recomb: 63170.217987
RS	0	0.000000	9.612391	48.477531	0.000767	0.000057
RS	1	0.007589	9.612391	52.119194	0.000825	0.000388
RS	2	0.015755	9.612391	56.031364	0.000887	0.000764
RS	3	0.024540	9.612391	60.233655	0.000954	0.001048
RS	4	0.033991	1.544963	401.730096	0.006359	0.007269
RS	5	0.044160	1.544963	429.334144	0.006796	0.007250
RS	6	0.055101	1.793286	395.305774	0.006258	0.006326
RS	7	0.066872	1.793286	422.485285	0.006688	0.006297
RS	8	0.079537	1.022719	789.083457	0.012491	0.011456
RS	9	0.093163	1.022719	837.463043	0.013257	0.012336
RS	10	0.107822	0.614105	1471.131704	0.023288	0.021985
RS	11	0.123595	0.614105	1541.473933	0.024402	0.023756
RS	12	0.140564	0.494882	1993.165540	0.031552	0.031169
RS	13	0.158821	0.494882	2064.389864	0.032680	0.032888
RS	14	0.178464	0.495760	2128.303469	0.033692	0.034194
RS	15	0.199598	0.495760	2191.360219	0.034690	0.035598
RS	16	0.222335	0.569191	1964.854199	0.031104	0.032102
RS	17	0.246798	0.569191	2022.422783	0.032015	0.033260
RS	18	0.273118	0.709000	1673.714150	0.026495	0.027608
RS	19	0.301435	0.709000	1728.280431	0.027359	0.028584
RS	20	0.331902	0.919191	1379.476537	0.021837	0.022836
RS	21	0.364680	0.919191	1430.872496	0.022651	0.023690
RS	22	0.399946	1.215030	1125.306045	0.017814	0.018631
RS	23	0.437889	1.215030	1172.691939	0.018564	0.019376
RS	24	0.478711	1.617120	920.093328	0.014565	0.015188
RS	25	0.522632	1.617120	962.969154	0.015244	0.015821
RS	26	0.569885	2.129352	766.677307	0.012137	0.012562
RS	27	0.620725	2.129352	805.215754	0.012747	0.013090
RS	28	0.675423	2.697777	668.217943	0.010578	0.010809
RS	29	0.734273	2.697777	703.383685	0.011135	0.011269
RS	30	0.797589	3.201582	624.089214	0.009879	0.009937
RS	31	0.865710	3.201582	657.377960	0.010406	0.010374
RS	32	0.939001	3.519492	629.580117	0.009966	0.009879
RS	33	1.017854	3.519492	662.478568	0.010487	0.010328
RS	34	1.102692	3.608714	678.931880	0.010748	0.010540
RS	35	1.193968	3.608714	712.385357	0.011277	0.011024
RS	36	1.292172	3.523516	763.836869	0.012092	0.011792
RS	37	1.397829	3.523516	797.728246	0.012628	0.012309
RS	38	1.511504	3.363588	870.052868	0.013773	0.013414
RS	39	1.633806	3.363588	902.859223	0.014292	0.013934
RS	40	1.765391	3.211943	977.481830	0.015474	0.015084
RS	41	1.906962	3.211943	1006.498246	0.015933	0.015554
RS	42	2.059277	3.114272	1064.476093	0.016851	0.016452
RS	43	2.223152	3.114272	1086.708527	0.017203	0.016812
RS	44	2.399464	3.082753	1115.945038	0.017666	0.017262
RS	45	2.589157	3.082753	1129.133055	0.017874	0.017471
RS	46	2.793246	3.105360	1129.171013	0.017875	0.017467
RS	47	3.012824	3.105360	1132.112761	0.017922	0.017510
RS	48	3.249067	3.159692	1110.351253	0.017577	0.017169
RS	49	3.503239	3.159692	1102.531349	0.017453	0.017047
RS	50	3.776701	3.227387	1066.314689	0.016880	0.016491
RS	51	4.070917	3.227387	1047.607312	0.016584	0.016210
RS	52	4.387462	3.302416	1000.100025	0.015832	0.015489
RS	53	4.728031	3.302416	970.976863	0.015371	0.015056
RS	54	5.094447	3.452009	897.108319	0.014201	0.013937
RS	55	5.488671	3.452009	861.583345	0.013639	0.013408
RS	56	5.912814	3.452009	820.347986	0.012986	0.012790
RS	57	6.369147	3.452009	773.858199	0.012250	0.012090
RS	58	6.860113	4.913577	519.197913	0.008219	0.008193
RS	59	7.388340	4.913577	502.874438	0.007961	0.007948
RS	60	7.956655	4.913577	483.175373	0.007649	0.007649
RS	61	8.568102	4.913577	460.258682	0.007286	0.007299
RS	62	9.225954	4.913577	434.374147	0.006876	0.006901
RS	63	9.933732	4.913577	2972.447202	0.047055	0.047573
PA	4+25*2+4+6 0.055825211 0.025637395 9.933732345 9.612391472 1.544962973 1.793285873 1.022718727 0.614104893 0.494882204 0.495759565 0.569191244 0.708999761 0.919190844 1.215029554 1.617120211 2.129352417 2.697777351 3.201582414 3.519492111 3.608713957 3.523516374 3.363587597 3.211943289 3.114272486 3.082753422 3.105359667 3.159692041 3.227386930 3.302416238 3.452009289 4.913577384
//
IT	4440
RD	23
LK	-328999.538344
QD	-112.518897 -> -100.668602
RI	0.0020078028
TR	0.055133	0.025863
MT	9.990725
MM	C_pi: 2.248722, n_recomb: 64470.520889
RS	0	0.000000	9.571612	49.720272	0.000771	0.000058
RS	1	0.007599	9.571612	53.459906	0.000829	0.000393
RS	2	0.015775	9.571612	57.477657	0.000892	0.000770
RS	3	0.024573	9.571612	61.793709	0.000958	0.001054
RS	4	0.034040	1.532796	413.667619	0.006416	0.007340
RS	5	0.044225	1.532796	442.103211	0.006857	0.007334
RS	6	0.055185	1.862521	388.911837	0.006032	0.006122
RS	7	0.066978	1.862521	415.790000	0.006449	0.006101
RS	8	0.079666	1.057957	780.027705	0.012099	0.011149
RS	9	0.093319	1.057957	828.286895	0.012848	0.012000
RS	10	0.108009	0.625684	1478.066978	0.022926	0.021712
RS	11	0.123816	0.625684	1549.557695	0.024035	0.023454
RS	12	0.140824	0.499150	2024.818972	0.031407	0.031086
RS	13	0.159124	0.499150	2097.863934	0.032540	0.032793
RS	14	0.178815	0.497377	2174.875614	0.033734	0.034274
RS	15	0.200002	0.497377	2239.587745	0.034738	0.035669
RS	16	0.222799	0.569364	2014.150340	0.031241	0.032253
RS	17	0.247329	0.569364	2073.130137	0.032156	0.033406
RS	18	0.273723	0.708158	1718.159999	0.026650	0.027762
RS	19	0.302122	0.708158	1774.038647	0.027517	0.028736
RS	20	0.332679	0.917748	1416.431646	0.021970	0.022961
RS	21	0.365558	0.917748	1469.088642	0.022787	0.023816
RS	22	0.400936	1.214084	1154.377623	0.017906	0.018711
RS	23	0.439002	1.214084	1202.943925	0.018659	0.019460
RS	24	0.479961	1.619394	941.769786	0.014608	0.015220
RS	25	0.524033	1.619394	985.693696	0.015289	0.015856
RS	26	0.571453	2.139652	782.153316	0.012132	0.012547
RS	27	0.622477	2.139652	821.574136	0.012743	0.013078
RS	28	0.677378	2.721409	679.255385	0.010536	0.010759
RS	29	0.736451	2.721409	715.152099	0.011093	0.011221
RS	30	0.800013	3.240438	632.567405	0.009812	0.009864
RS	31	0.868405	3.240438	666.493798	0.010338	0.010301
RS	32	0.941994	3.569587	637.184757	0.009883	0.009791
RS	33	1.021176	3.569587	670.703957	0.010403	0.010240
RS	34	1.106374	3.662360	687.176733	0.010659	0.010446
RS	35	1.198046	3.662360	721.307975	0.011188	0.010929
RS	36	1.296685	3.573944	774.129075	0.012007	0.011700
RS	37	1.402819	3.573944	808.806240	0.012545	0.012216
RS	38	1.517019	3.407614	883.565770	0.013705	0.013332
RS	39	1.639896	3.407614	917.268409	0.014228	0.013853
RS	40	1.772111	3.249589	994.844944	0.015431	0.015022
RS	41	1.914373	3.249589	1024.808764	0.015896	0.015495
RS	42	2.067446	3.147251	1085.508728	0.016837	0.016414
RS	43	2.232150	3.147251	1108.640101	0.017196	0.016780
RS	44	2.409371	3.113171	1139.753175	0.017679	0.017250
RS	45	2.600058	3.113171	1153.698504	0.017895	0.017466
RS	46	2.805236	3.134930	1154.613575	0.017909	0.017476
RS	47	3.026005	3.134930	1158.111455	0.017963	0.017527
RS	48	3.263551	3.189417	1136.472786	0.017628	0.017197
RS	49	3.519148	3.189417	1128.971529	0.017511	0.017084
RS	50	3.794167	3.257659	1092.418198	0.016944	0.016535
RS	51	4.090085	3.257659	1073.761857	0.016655	0.016262
RS	52	4.408491	3.333473	1025.547645	0.015907	0.015547
RS	53	4.751091	3.333473	996.190484	0.015452	0.015121
RS	54	5.119727	3.485919	920.523872	0.014278	0.013999
RS	55	5.516374	3.485919	884.588515	0.013721	0.013476
RS	56	5.943163	3.485919	842.766281	0.013072	0.012863
RS	57	6.402384	3.485919	795.512667	0.012339	0.012167
RS	58	6.896501	5.000460	530.134907	0.008223	0.008187
RS	59	7.428166	5.000460	514.186465	0.007976	0.007954
RS	60	8.000233	5.000460	494.779456	0.007675	0.007667
RS	61	8.615771	5.000460	472.057924	0.007322	0.007327
RS	62	9.278083	5.000460	446.258994	0.006922	0.006939
RS	63	9.990725	5.000460	3093.236816	0.047979	0.048479
PA	4+25*2+4+6 0.055132558 0.025862883 9.990725194 9.571611669 1.532795706 1.862521187 1.057956807 0.625684485 0.499150106 0.497376518 0.569363590 0.708157948 0.917747727 1.214084020 1.619393809 2.139652171 2.721408528 3.240438288 3.569587116 3.662359788 3.573944202 3.407614200 3.249589376 3.147251384 3.113170805 3.134930262 3.189416908 3.257659380 3.333472763 3.485919488 5.000459924
//
IT	4017
RD	24
LK	-328976.299980
QD	-105.639034 -> -94.807689
RI	0.0020015415
TR	0.054478	0.026078
MT	10.045149
MM	C_pi: 2.275003, n_recomb: 65730.026282
RS	0	0.000000	9.529074	50.950407	0.000775	0.000058
RS	1	0.007608	9.529074	54.787037	0.000834	0.000397
RS	2	0.015795	9.529074	58.909315	0.000896	0.000776
RS	3	0.024605	9.529074	63.337997	0.000964	0.001061
RS	4	0.034085	1.519666	425.789567	0.006478	0.007412
RS	5	0.044287	1.519666	455.065727	0.006923	0.007420
RS	6	0.055265	1.931961	382.681128	0.005822	0.005929
RS	7	0.067077	1.931961	409.256342	0.006226	0.005916
RS	8	0.079789	1.093405	770.884821	0.011728	0.010856
RS	9	0.093468	1.093405	818.984765	0.012460	0.011680
RS	10	0.108187	0.637166	1483.961090	0.022577	0.021446
RS	11	0.124026	0.637166	1556.523830	0.023681	0.023160
RS	12	0.141071	0.503338	2054.868251	0.031262	0.031002
RS	13	0.159412	0.503338	2129.675349	0.032400	0.032697
RS	14	0.179148	0.498964	2219.789826	0.033771	0.034348
RS	15	0.200387	0.498964	2286.115247	0.034780	0.035734
RS	16	0.223241	0.569544	2062.023045	0.031371	0.032397
RS	17	0.247833	0.569544	2122.374874	0.032289	0.033543
RS	18	0.274297	0.707329	1761.514558	0.026799	0.027910
RS	19	0.302775	0.707329	1818.665855	0.027669	0.028883
RS	20	0.333418	0.916267	1452.593549	0.022099	0.023083
RS	21	0.366394	0.916267	1506.474205	0.022919	0.023939
RS	22	0.401878	1.212956	1182.870075	0.017996	0.018792
RS	23	0.440062	1.212956	1232.584354	0.018752	0.019543
RS	24	0.481151	1.621210	962.991731	0.014651	0.015252
RS	25	0.525366	1.621210	1007.936214	0.015334	0.015892
RS	26	0.572945	2.149104	797.235528	0.012129	0.012535
RS	27	0.624144	2.149104	837.514060	0.012742	0.013069
RS	28	0.679239	2.743802	689.923693	0.010496	0.010713
RS	29	0.738525	2.743802	726.527328	0.011053	0.011176
RS	30	0.802321	3.277831	640.672293	0.009747	0.009795
RS	31	0.870972	3.277831	675.211231	0.010272	0.010231
RS	32	0.944845	3.618220	644.377528	0.009803	0.009708
RS	33	1.024339	3.618220	678.490092	0.010322	0.010155
RS	34	1.109881	3.714701	694.931125	0.010573	0.010356
RS	35	1.201931	3.714701	729.709946	0.011102	0.010836
RS	36	1.300985	3.623257	783.821507	0.011925	0.011610
RS	37	1.407574	3.623257	819.252664	0.012464	0.012125
RS	38	1.522274	3.450682	896.359143	0.013637	0.013252
RS	39	1.645700	3.450682	930.927837	0.014163	0.013773
RS	40	1.778516	3.286369	1011.389334	0.015387	0.014961
RS	41	1.921437	3.286369	1042.275915	0.015857	0.015437
RS	42	2.075232	3.179382	1105.669855	0.016821	0.016376
RS	43	2.240728	3.179382	1129.683783	0.017187	0.016748
RS	44	2.418815	3.142691	1162.688603	0.017689	0.017236
RS	45	2.610452	3.142691	1177.383372	0.017912	0.017460
RS	46	2.816669	3.163506	1179.220572	0.017940	0.017483
RS	47	3.038575	3.163506	1183.273964	0.018002	0.017543
RS	48	3.277364	3.218015	1161.819493	0.017676	0.017223
RS	49	3.534320	3.218015	1154.641852	0.017566	0.017119
RS	50	3.810827	3.286655	1117.818958	0.017006	0.016578
RS	51	4.108370	3.286655	1099.222739	0.016723	0.016313
RS	52	4.428552	3.363099	1050.366207	0.015980	0.015603
RS	53	4.773093	3.363099	1020.787270	0.015530	0.015183
RS	54	5.143848	3.518143	943.401237	0.014353	0.014059
RS	55	5.542810	3.518143	907.066934	0.013800	0.013542
RS	56	5.972126	3.518143	864.673562	0.013155	0.012934
RS	57	6.434106	3.518143	816.676105	0.012425	0.012242
RS	58	6.931234	5.084119	540.736832	0.008227	0.008181
RS	59	7.466184	5.084119	525.157813	0.007990	0.007959
RS	60	8.041835	5.084119	506.041653	0.007699	0.007683
RS	61	8.661282	5.084119	483.518854	0.007356	0.007354
RS	62	9.327858	5.084119	457.814113	0.006965	0.006976
RS	63	10.045149	5.084119	3212.134124	0.048869	0.049350
PA	4+25*2+4+6 0.054478310 0.026078354 10.045148548 9.529074256 1.519665927 1.931961460 1.093405124 0.637166172 0.503337713 0.498964474 0.569543590 0.707328784 0.916266834 1.212956210 1.621209993 2.149103912 2.743801748 3.277831194 3.618219853 3.714701368 3.623256626 3.450681567 3.286368900 3.179381937 3.142690899 3.163505839 3.218014642 3.286654641 3.363099100 3.518142791 5.084119459
//
IT	4636
RD	25
LK	-328955.055206
QD	-99.314755 -> -89.405730
RI	0.0019975710
TR	0.053860	0.026284
MT	10.097124
MM	C_pi: 2.300320, n_recomb: 66949.782554
RS	0	0.000000	9.488986	52.146121	0.000779	0.000059
RS	1	0.007617	9.488986	56.077138	0.000838	0.000401
RS	2	0.015814	9.488986	60.301143	0.000901	0.000782
RS	3	0.024636	9.488986	64.839443	0.000968	0.001066
RS	4	0.034129	1.505856	438.049227	0.006543	0.007487
RS	5	0.044345	1.505856	468.172010	0.006993	0.007508
RS	6	0.055340	2.001570	376.612121	0.005625	0.005747
RS	7	0.067172	2.001570	402.883937	0.006018	0.005742
RS	8	0.079906	1.129055	761.686730	0.011377	0.010577
RS	9	0.093609	1.129055	809.592980	0.012093	0.011375
RS	10	0.108356	0.648546	1488.904796	0.022239	0.021188
RS	11	0.124226	0.648546	1562.467094	0.023338	0.022875
RS	12	0.141305	0.507443	2083.402621	0.031119	0.030917
RS	13	0.159686	0.507443	2159.914319	0.032262	0.032600
RS	14	0.179466	0.500521	2263.106633	0.033803	0.034415
RS	15	0.200752	0.500521	2331.003467	0.034817	0.035793
RS	16	0.223660	0.569729	2108.498603	0.031494	0.032533
RS	17	0.248313	0.569729	2170.183960	0.032415	0.033674
RS	18	0.274844	0.706511	1803.791374	0.026942	0.028053
RS	19	0.303396	0.706511	1862.176358	0.027815	0.029024
RS	20	0.334122	0.914753	1487.969018	0.022225	0.023202
RS	21	0.367189	0.914753	1543.036554	0.023048	0.024058
RS	22	0.402774	1.211669	1210.784042	0.018085	0.018871
RS	23	0.441070	1.211669	1261.614267	0.018844	0.019625
RS	24	0.482283	1.622608	983.765783	0.014694	0.015286
RS	25	0.526635	1.622608	1029.703750	0.015380	0.015928
RS	26	0.574366	2.157764	811.934666	0.012128	0.012524
RS	27	0.625732	2.157764	853.046823	0.012742	0.013061
RS	28	0.681010	2.765010	700.240056	0.010459	0.010669
RS	29	0.740499	2.765010	737.527423	0.011016	0.011133
RS	30	0.804520	3.313830	648.419926	0.009685	0.009728
RS	31	0.873416	3.313830	683.547217	0.010210	0.010165
RS	32	0.947561	3.665431	651.181620	0.009726	0.009627
RS	33	1.027353	3.665431	685.861306	0.010244	0.010074
RS	34	1.113222	3.765752	702.225634	0.010489	0.010269
RS	35	1.205632	3.765752	737.623059	0.011018	0.010747
RS	36	1.305082	3.671470	792.947017	0.011844	0.011523
RS	37	1.412106	3.671470	829.101311	0.012384	0.012037
RS	38	1.527282	3.492796	908.470043	0.013569	0.013174
RS	39	1.651231	3.492796	943.875028	0.014098	0.013696
RS	40	1.784621	3.322280	1027.154448	0.015342	0.014900
RS	41	1.928171	3.322280	1058.938920	0.015817	0.015379
RS	42	2.082655	3.210670	1124.994342	0.016804	0.016338
RS	43	2.248906	3.210670	1149.873602	0.017175	0.016715
RS	44	2.427821	3.171332	1184.779080	0.017697	0.017221
RS	45	2.620363	3.171332	1200.214230	0.017927	0.017453
RS	46	2.827572	3.191111	1203.015093	0.017969	0.017490
RS	47	3.050563	3.191111	1207.621906	0.018038	0.017558
RS	48	3.290539	3.245523	1186.407750	0.017721	0.017248
RS	49	3.548794	3.245523	1179.557243	0.017619	0.017151
RS	50	3.826720	3.314425	1142.527018	0.017065	0.016618
RS	51	4.125815	3.314425	1123.998757	0.016789	0.016361
RS	52	4.447693	3.391357	1074.562281	0.016050	0.015657
RS	53	4.794087	3.391357	1044.772608	0.015605	0.015243
RS	54	5.166866	3.548760	965.742849	0.014425	0.014117
RS	55	5.568040	3.548760	929.020245	0.013876	0.013605
RS	56	5.999771	3.548760	886.070635	0.013235	0.013002
RS	57	6.464386	3.548760	837.348460	0.012507	0.012313
RS	58	6.964391	5.164666	551.010386	0.008230	0.008176
RS	59	7.502480	5.164666	535.794793	0.008003	0.007964
RS	60	8.081556	5.164666	516.967607	0.007722	0.007698
RS	61	8.704739	5.164666	494.646170	0.007388	0.007379
RS	62	9.375390	5.164666	469.042998	0.007006	0.007010
RS	63	10.097124	5.164666	3329.036511	0.049724	0.050187
PA	4+25*2+4+6 0.053859947 0.026284417 10.097123753 9.488986433 1.505855506 2.001569675 1.129055264 0.648545615 0.507442846 0.500520502 0.569729351 0.706511216 0.914753377 1.211669309 1.622607673 2.157763753 2.765010047 3.313830019 3.665431008 3.765752225 3.671469917 3.492795918 3.322279712 3.210670124 3.171331971 3.191110970 3.245523067 3.314425408 3.391357027 3.548760326 5.164665820
//
CC
CC	Brief Description of the file format:
CC	  CC  comments
CC	  MM  useful-messages
CC	  RD  round-of-iterations
CC	  LL  \log[P(sequence)]
CC	  QD  Q-before-opt Q-after-opt
CC	  TR  \theta_0 \rho_0
CC	  RS  k t_k \lambda_k \pi_k \sum_{l\not=k}A_{kl} A_{kk}
CC	  DC  begin end best-k t_k+\Delta_k max-prob
CC
MM	Version: 0.6.5-r67
MM	pattern:4+25*2+4+6, n:63, n_free_lambdas:28
MM	n_iterations:25, skip:1, max_t:5, theta/rho:5
MM	is_decoding:0
MM	n_seqs:32, sum_L:1144138, sum_n:122413
RD	0
LK	0.000000
QD	0.000000 -> 0.000000
RI	inf
TR	0.113159	0.022632
MT	5.000000
MM	C_pi: 1.000000, n_recomb: 25604.199441
RS	0	0.000000	1.000000	162.524502	0.006348	0.000000
RS	1	0.006440	1.000000	171.857720	0.006712	0.000000
RS	2	0.013294	1.000000	181.650021	0.007095	0.000000
RS	3	0.020590	1.000000	191.913810	0.007495	0.000000
RS	4	0.028356	1.000000	202.660343	0.007915	0.000000
RS	5	0.036622	1.000000	213.899457	0.008354	0.000000
RS	6	0.045421	1.000000	225.639268	0.008813	0.000000
RS	7	0.054785	1.000000	237.885833	0.009291	0.000000
RS	8	0.064753	1.000000	250.642784	0.009789	0.000000
RS	9	0.075363	1.000000	263.910914	0.010307	0.000000
RS	10	0.086656	1.000000	277.687734	0.010845	0.000000
RS	11	0.098677	1.000000	291.966983	0.011403	0.000000
RS	12	0.111471	1.000000	306.738108	0.011980	0.000000
RS	13	0.125090	1.000000	321.985700	0.012576	0.000000
RS	14	0.139585	1.000000	337.688895	0.013189	0.000000
RS	15	0.155014	1.000000	353.820743	0.013819	0.000000
RS	16	0.171437	1.000000	370.347554	0.014464	0.000000
RS	17	0.188917	1.000000	387.228219	0.015124	0.000000
RS	18	0.207523	1.000000	404.413519	0.015795	0.000000
RS	19	0.227327	1.000000	421.845440	0.016476	0.000000
RS	20	0.248406	1.000000	439.456497	0.017163	0.000000
RS	21	0.270843	1.000000	457.169098	0.017855	0.000000
RS	22	0.294725	1.000000	474.894958	0.018548	0.000000
RS	23	0.320144	1.000000	492.534590	0.019236	0.000000
RS	24	0.347201	1.000000	509.976916	0.019918	0.000000
RS	25	0.376000	1.000000	527.099010	0.020586	0.000000
RS	26	0.406654	1.000000	543.766025	0.021237	0.000000
RS	27	0.439282	1.000000	559.831345	0.021865	0.000000
RS	28	0.474011	1.000000	575.136999	0.022463	0.000000
RS	29	0.510976	1.000000	589.514394	0.023024	0.000000
RS	30	0.550322	1.000000	602.785404	0.023542	0.000000
RS	31	0.592202	1.000000	614.763875	0.024010	0.000000
RS	32	0.636779	1.000000	625.257585	0.024420	0.000000
RS	33	0.684227	1.000000	634.070698	0.024764	0.000000
RS	34	0.734730	1.000000	641.006747	0.025035	0.000000
RS	35	0.788485	1.000000	645.872161	0.025225	0.000000
RS	36	0.845702	1.000000	648.480343	0.025327	0.000000
RS	37	0.906604	1.000000	648.656273	0.025334	0.000000
RS	38	0.971428	1.000000	646.241581	0.025240	0.000000
RS	39	1.040426	1.000000	641.100033	0.025039	0.000000
RS	40	1.113868	1.000000	633.123279	0.024727	0.000000
RS	41	1.192040	1.000000	622.236734	0.024302	0.000000
RS	42	1.275245	1.000000	608.405373	0.023762	0.000000
RS	43	1.363809	1.000000	591.639196	0.023107	0.000000
RS	44	1.458076	1.000000	571.998093	0.022340	0.000000
RS	45	1.558414	1.000000	549.595773	0.021465	0.000000
RS	46	1.665214	1.000000	524.602443	0.020489	0.000000
RS	47	1.778891	1.000000	497.245873	0.019420	0.000000
RS	48	1.899889	1.000000	467.810549	0.018271	0.000000
RS	49	2.028679	1.000000	436.634620	0.017053	0.000000
RS	50	2.165763	1.000000	404.104452	0.015783	0.000000
RS	51	2.311675	1.000000	370.646684	0.014476	0.000000
RS	52	2.466983	1.000000	336.717850	0.013151	0.000000
RS	53	2.632293	1.000000	302.791763	0.011826	0.000000
RS	54	2.808249	1.000000	269.345070	0.010520	0.000000
RS	55	2.995536	1.000000	236.841568	0.009250	0.000000
RS	56	3.194884	1.000000	205.716031	0.008034	0.000000
RS	57	3.407070	1.000000	176.358476	0.006888	0.000000
RS	58	3.632920	1.000000	149.099832	0.005823	0.000000
RS	59	3.873315	1.000000	124.200050	0.004851	0.000000
RS	60	4.129191	1.000000	101.839533	0.003977	0.000000
RS	61	4.401545	1.000000	82.114663	0.003207	0.000000
RS	62	4.691438	1.000000	65.037845	0.002540	0.000000
RS	63	5.000000	1.000000	182.171612	0.007115	0.000000
PA	4+25*2+4+6 0.113159140 0.022631828 5.000000000 1.000000000 1.000000000 1.000000000 1.000000000 1.000000000 1.000000000 1.000000000 1.000000000 1.000000000 1.000000000 1.000000000 1.000000000 1.000000000 1.000000000 1.000000000 1.000000000 1.000000000 1.000000000 1.000000000 1.000000000 1.000000000 1.000000000 1.000000000 1.000000000 1.000000000 1.000000000 1.000000000 1.000000000
//
IT	5198
RD	1
LK	-330193.962619
QD	-2046.237799 -> -926.357469
RI	0.0510565154
TR	0.094344	0.018814
MT	6.606007
MM	C_pi: 1.155534, n_recomb: 24606.803170
RS	0	0.000000	0.685744	243.831817	0.009909	0.000244
RS	1	0.006903	0.685744	257.981368	0.010484	0.002265
RS	2	0.014283	0.685744	272.757135	0.011085	0.006061
RS	3	0.022173	0.685744	288.159072	0.011711	0.009979
RS	4	0.030607	0.529942	392.853129	0.015965	0.012945
RS	5	0.039623	0.529942	412.682941	0.016771	0.014520
RS	6	0.049262	0.509198	450.451808	0.018306	0.015710
RS	7	0.059566	0.509198	471.620483	0.019166	0.017465
RS	8	0.070582	0.507544	494.662407	0.020103	0.019792
RS	9	0.082357	0.507544	516.329938	0.020983	0.022134
RS	10	0.094946	0.533984	511.751263	0.020797	0.023916
RS	11	0.108404	0.533984	533.071681	0.021664	0.024950
RS	12	0.122791	0.587684	504.298955	0.020494	0.025396
RS	13	0.138171	0.587684	524.793073	0.021327	0.025449
RS	14	0.154613	0.663493	483.645959	0.019655	0.025198
RS	15	0.172190	0.663493	503.144534	0.020447	0.024656
RS	16	0.190980	0.758004	458.165137	0.018619	0.023852
RS	17	0.211068	0.758004	476.643584	0.019370	0.022868
RS	18	0.232542	0.864205	434.919492	0.017675	0.021814
RS	19	0.255499	0.864205	452.443303	0.018387	0.020769
RS	20	0.280040	0.974478	417.339494	0.016960	0.019766
RS	21	0.306276	0.974478	434.007635	0.017638	0.018812
RS	22	0.334323	1.083436	405.803181	0.016492	0.017918
RS	23	0.364306	1.083436	421.698108	0.017137	0.017098
RS	24	0.396359	1.185912	400.110618	0.016260	0.016364
RS	25	0.430624	1.185912	415.275513	0.016876	0.015726
RS	26	0.467256	1.277156	399.875343	0.016251	0.015190
RS	27	0.506415	1.277156	414.292747	0.016837	0.014759
RS	28	0.548279	1.354269	404.315577	0.016431	0.014434
RS	29	0.593032	1.354269	417.883982	0.016982	0.014211
RS	30	0.640875	1.416532	412.302787	0.016756	0.014083
RS	31	0.692020	1.416532	424.818929	0.017264	0.014043
RS	32	0.746696	1.464572	422.565710	0.017173	0.014085
RS	33	0.805147	1.464572	433.714611	0.017626	0.014201
RS	34	0.867633	1.499709	433.737893	0.017627	0.014385
RS	35	0.934433	1.499709	443.089860	0.018007	0.014627
RS	36	1.005844	1.523970	444.221608	0.018053	0.014918
RS	37	1.082184	1.523970	451.243222	0.018338	0.015245
RS	38	1.163795	1.539949	452.156198	0.018375	0.015592
RS	39	1.251040	1.539949	456.245464	0.018541	0.015943
RS	40	1.344308	1.550379	455.553617	0.018513	0.016277
RS	41	1.444014	1.550379	456.103307	0.018536	0.016578
RS	42	1.550603	1.557652	452.546587	0.018391	0.016825
RS	43	1.664551	1.557652	449.030277	0.018248	0.017002
RS	44	1.786365	1.563482	441.669268	0.017949	0.017097
RS	45	1.916588	1.563482	433.736094	0.017627	0.017099
RS	46	2.055801	1.568858	422.074136	0.017153	0.017001
RS	47	2.204624	1.568858	409.637226	0.016647	0.016800
RS	48	2.363721	1.574246	393.643359	0.015997	0.016495
RS	49	2.533802	1.574246	376.951423	0.015319	0.016088
RS	50	2.715624	1.579868	357.037315	0.014510	0.015581
RS	51	2.909997	1.579868	336.718111	0.013684	0.014982
RS	52	3.117789	1.585915	313.701800	0.012749	0.014299
RS	53	3.339926	1.585915	290.761787	0.011816	0.013544
RS	54	3.577397	1.596491	265.227682	0.010779	0.012727
RS	55	3.831263	1.596491	241.138499	0.009800	0.011863
RS	56	4.102653	1.596491	216.800416	0.008811	0.010965
RS	57	4.392779	1.596491	192.603741	0.007827	0.010044
RS	58	4.702933	1.658688	163.214503	0.006633	0.009113
RS	59	5.034498	1.658688	142.356730	0.005785	0.008182
RS	60	5.388953	1.658688	122.433265	0.004976	0.007264
RS	61	5.767877	1.658688	103.729556	0.004215	0.006368
RS	62	6.172960	1.658688	86.484402	0.003515	0.005507
RS	63	6.606007	1.658688	294.744509	0.011978	0.020913
PA	4+25*2+4+6 0.094343864 0.018814362 6.606006622 0.685743809 0.529942036 0.509197712 0.507544041 0.533984184 0.587684155 0.663492680 0.758004189 0.864204884 0.974478245 1.083436489 1.185911655 1.277155876 1.354269028 1.416531563 1.464571953 1.499709129 1.523970127 1.539949417 1.550379276 1.557651520 1.563482463 1.568858147 1.574245930 1.579867840 1.585914969 1.596490502 1.658687651
//
IT	4514
RD	2
LK	-328481.633967
QD	-915.887675 -> -586.140609
RI	0.0354407103
TR	0.086398	0.017998
MT	7.457865
MM	C_pi: 1.291870, n_recomb: 26297.170001
RS	0	0.000000	0.905727	203.169916	0.007726	0.000233
RS	1	0.007107	0.905727	215.861675	0.008209	0.001768
RS	2	0.014718	0.905727	229.214975	0.008716	0.004316
RS	3	0.022870	0.905727	243.245078	0.009250	0.006884
RS	4	0.031602	0.535026	435.143332	0.016547	0.011496
RS	5	0.040955	0.535026	457.747054	0.017407	0.013300
RS	6	0.050972	0.468370	548.569144	0.020860	0.015435
RS	7	0.061700	0.468370	573.839282	0.021821	0.017393
RS	8	0.073192	0.435808	643.412000	0.024467	0.020024
RS	9	0.085499	0.435808	669.354155	0.025453	0.023024
RS	10	0.098682	0.442782	684.131313	0.026015	0.024756
RS	11	0.112801	0.442782	709.045862	0.026963	0.027302
RS	12	0.127924	0.487604	666.874261	0.025359	0.026742
RS	13	0.144122	0.487604	690.222291	0.026247	0.028352
RS	14	0.161470	0.565322	616.281835	0.023435	0.026307
RS	15	0.180051	0.565322	638.103673	0.024265	0.027260
RS	16	0.199953	0.675314	553.444574	0.021046	0.024466
RS	17	0.221270	0.675314	573.829892	0.021821	0.024851
RS	18	0.244101	0.812694	494.755416	0.018814	0.021987
RS	19	0.268554	0.812694	513.777998	0.019537	0.022084
RS	20	0.294745	0.969314	447.582832	0.017020	0.019616
RS	21	0.322798	0.969314	465.360263	0.017696	0.019597
RS	22	0.352844	1.138075	412.236220	0.015676	0.017566
RS	23	0.385026	1.138075	428.920644	0.016311	0.017476
RS	24	0.419494	1.309394	387.909870	0.014751	0.015874
RS	25	0.456412	1.309394	403.661840	0.015350	0.015793
RS	26	0.495953	1.470974	373.806862	0.014215	0.014615
RS	27	0.538305	1.470974	388.765385	0.014784	0.014608
RS	28	0.583666	1.612072	368.693335	0.014020	0.013821
RS	29	0.632251	1.612072	382.935051	0.014562	0.013926
RS	30	0.684288	1.726547	370.968334	0.014107	0.013474
RS	31	0.740024	1.726547	384.469274	0.014620	0.013697
RS	32	0.799720	1.812342	379.042161	0.014414	0.013521
RS	33	0.863659	1.812342	391.649169	0.014893	0.013853
RS	34	0.932141	1.870419	391.354606	0.014882	0.013906
RS	35	1.005491	1.870419	402.761799	0.015316	0.014331
RS	36	1.084052	1.904890	406.011655	0.015439	0.014559
RS	37	1.168197	1.904890	415.748425	0.015810	0.015040
RS	38	1.258322	1.922370	420.598217	0.015994	0.015367
RS	39	1.354851	1.922370	428.048856	0.016277	0.015838
RS	40	1.458240	1.930115	432.360562	0.016441	0.016166
RS	41	1.568976	1.930115	436.827721	0.016611	0.016546
RS	42	1.687582	1.934196	438.616798	0.016679	0.016773
RS	43	1.814617	1.934196	439.421031	0.016710	0.016989
RS	44	1.950679	1.938459	437.213685	0.016626	0.017039
RS	45	2.096411	1.938459	433.803434	0.016496	0.017046
RS	46	2.252499	1.944523	426.808401	0.016230	0.016885
RS	47	2.419680	1.944523	418.856027	0.015928	0.016674
RS	48	2.598741	1.952541	406.908706	0.015473	0.016301
RS	49	2.790527	1.952541	394.385523	0.014997	0.015885
RS	50	2.995943	1.962104	377.795689	0.014366	0.015322
RS	51	3.215956	1.962104	361.029059	0.013729	0.014731
RS	52	3.451605	1.972847	340.475269	0.012947	0.014014
RS	53	3.704000	1.972847	320.181747	0.012176	0.013288
RS	54	3.974332	1.991655	295.709898	0.011245	0.012430
RS	55	4.263874	1.991655	273.202263	0.010389	0.011618
RS	56	4.573993	1.991655	249.770664	0.009498	0.010769
RS	57	4.906151	1.991655	225.794456	0.008586	0.009890
RS	58	5.261914	2.125712	190.065410	0.007228	0.008688
RS	59	5.642958	2.125712	169.688827	0.006453	0.007874
RS	60	6.051082	2.125712	149.549652	0.005687	0.007051
RS	61	6.488209	2.125712	129.987169	0.004943	0.006232
RS	62	6.956401	2.125712	111.319457	0.004233	0.005429
RS	63	7.457865	2.125712	426.850026	0.016232	0.021902
PA	4+25*2+4+6 0.086398151 0.017998307 7.457864562 0.905726707 0.535025775 0.468369668 0.435808362 0.442782375 0.487603501 0.565321863 0.675314347 0.812694258 0.969314396 1.138074514 1.309394168 1.470974136 1.612071648 1.726547118 1.812342425 1.870418651 1.904889809 1.922370191 1.930114641 1.934196137 1.938458826 1.944523252 1.952541449 1.962104112 1.972846772 1.991654545 2.125711509
//
IT	4469
RD	3
LK	-327936.766837
QD	-630.253242 -> -479.820098
RI	0.0238586567
TR	0.081864	0.018053
MT	7.934877
MM	C_pi: 1.407189, n_recomb: 28701.341138
RS	0	0.000000	1.322534	154.104898	0.005369	0.000189
RS	1	0.007211	1.322534	164.297281	0.005724	0.001371
RS	2	0.014941	1.322534	175.093307	0.006101	0.003215
RS	3	0.023229	1.322534	186.518254	0.006499	0.004985
RS	4	0.032115	0.623886	419.300495	0.014609	0.010542
RS	5	0.041641	0.623886	442.519089	0.015418	0.011857
RS	6	0.051854	0.504485	575.710122	0.020059	0.014755
RS	7	0.062804	0.504485	603.561249	0.021029	0.016298
RS	8	0.074543	0.436932	728.012308	0.025365	0.019815
RS	9	0.087128	0.436932	757.650915	0.026398	0.022652
RS	10	0.100622	0.422108	813.970029	0.028360	0.025309
RS	11	0.115088	0.422108	842.340614	0.029348	0.028191
RS	12	0.130597	0.454013	809.492434	0.028204	0.027967
RS	13	0.147224	0.454013	835.685522	0.029117	0.030083
RS	14	0.165051	0.525214	745.853047	0.025987	0.027611
RS	15	0.184162	0.525214	770.191939	0.026835	0.029106
RS	16	0.204652	0.636253	657.130387	0.022895	0.025457
RS	17	0.226619	0.636253	679.902252	0.023689	0.026377
RS	18	0.250171	0.784631	571.099702	0.019898	0.022564
RS	19	0.275420	0.784631	592.345775	0.020638	0.023132
RS	20	0.302490	0.963623	500.777269	0.017448	0.019825
RS	21	0.331512	0.963623	520.536072	0.018136	0.020212
RS	22	0.362627	1.167141	447.070764	0.015577	0.017500
RS	23	0.395985	1.167141	465.469319	0.016218	0.017745
RS	24	0.431749	1.384216	408.809805	0.014244	0.015613
RS	25	0.470091	1.384216	426.042219	0.014844	0.015796
RS	26	0.511198	1.596774	384.922070	0.013411	0.014231
RS	27	0.555269	1.596774	401.210200	0.013979	0.014426
RS	28	0.602518	1.786132	373.719205	0.013021	0.013376
RS	29	0.653174	1.786132	389.250244	0.013562	0.013634
RS	30	0.707482	1.939581	373.052478	0.012998	0.013018
RS	31	0.765707	1.939581	387.916063	0.013516	0.013355
RS	32	0.828129	2.051245	380.929730	0.013272	0.013092
RS	33	0.895053	2.051245	395.070798	0.013765	0.013510
RS	34	0.966803	2.121120	395.535042	0.013781	0.013540
RS	35	1.043725	2.121120	408.712604	0.014240	0.014030
RS	36	1.126195	2.155645	414.599883	0.014445	0.014286
RS	37	1.214611	2.155645	426.354881	0.014855	0.014813
RS	38	1.309403	2.166289	435.030021	0.015157	0.015198
RS	39	1.411029	2.166289	444.694539	0.015494	0.015697
RS	40	1.519984	2.165544	453.166242	0.015789	0.016086
RS	41	1.636794	2.165544	459.938449	0.016025	0.016475
RS	42	1.762028	2.163339	465.430634	0.016216	0.016746
RS	43	1.896291	2.163339	468.504149	0.016323	0.016955
RS	44	2.040236	2.165263	469.056532	0.016343	0.017019
RS	45	2.194560	2.165263	467.758279	0.016297	0.017010
RS	46	2.360012	2.172868	462.476317	0.016113	0.016839
RS	47	2.537394	2.172868	456.370004	0.015901	0.016613
RS	48	2.727566	2.185221	445.245666	0.015513	0.016218
RS	49	2.931451	2.185221	434.195711	0.015128	0.015798
RS	50	3.150037	2.200589	417.753653	0.014555	0.015218
RS	51	3.384384	2.200589	401.970604	0.014005	0.014638
RS	52	3.635630	2.217551	381.019044	0.013275	0.013914
RS	53	3.904991	2.217551	361.097695	0.012581	0.013213
RS	54	4.193776	2.245717	335.220913	0.011680	0.012347
RS	55	4.503383	2.245717	312.459406	0.010887	0.011568
RS	56	4.835315	2.245717	288.319448	0.010046	0.010749
RS	57	5.191181	2.245717	263.181992	0.009170	0.009898
RS	58	5.572708	2.454781	218.885221	0.007626	0.008504
RS	59	5.981745	2.454781	198.210819	0.006906	0.007762
RS	60	6.420276	2.454781	177.316932	0.006178	0.007003
RS	61	6.890427	2.454781	156.568229	0.005455	0.006238
RS	62	7.394480	2.454781	136.326032	0.004750	0.005479
RS	63	7.934877	2.454781	566.386341	0.019734	0.023338
PA	4+25*2+4+6 0.081864375 0.018053148 7.934877254 1.322533781 0.623886171 0.504485343 0.436932197 0.422108027 0.454012682 0.525213607 0.636252643 0.784631406 0.963622802 1.167141337 1.384215907 1.596774342 1.786132020 1.939581168 2.051244905 2.121120422 2.155644880 2.166289096 2.165543950 2.163338881 2.165263330 2.172868099 2.185220596 2.200589142 2.217550940 2.245716923 2.454780769
//
IT	5005
RD	4
LK	-327665.535766
QD	-524.064262 -> -424.410767
RI	0.0162239996
TR	0.078694	0.018415
MT	8.231475
MM	C_pi: 1.497315, n_recomb: 31118.311125
RS	0	0.000000	1.861569	119.682157	0.003846	0.000155
RS	1	0.007272	1.861569	127.875973	0.004109	0.001109
RS	2	0.015073	1.861569	136.591231	0.004389	0.002539
RS	3	0.023442	1.861569	145.855186	0.004687	0.003853
RS	4	0.032419	0.736291	392.095790	0.012600	0.009896
RS	5	0.042049	0.736291	414.986064	0.013336	0.010761
RS	6	0.052379	0.563955	571.555838	0.018367	0.014046
RS	7	0.063461	0.563955	600.826713	0.019308	0.015119
RS	8	0.075348	0.459093	772.729310	0.024832	0.019375
RS	9	0.088100	0.459093	805.504970	0.025885	0.021880
RS	10	0.101779	0.422191	909.896884	0.029240	0.025555
RS	11	0.116453	0.422191	941.673340	0.030261	0.028415
RS	12	0.132194	0.441425	930.472439	0.029901	0.028885
RS	13	0.149080	0.441425	959.506197	0.030834	0.031131
RS	14	0.167194	0.505072	864.660559	0.027786	0.028726
RS	15	0.186625	0.505072	891.460093	0.028647	0.030410
RS	16	0.207470	0.613396	757.537277	0.024344	0.026378
RS	17	0.229830	0.613396	782.673610	0.025152	0.027519
RS	18	0.253816	0.765491	648.889526	0.020852	0.023150
RS	19	0.279547	0.765491	672.417432	0.021608	0.023929
RS	20	0.307149	0.956138	558.598681	0.017951	0.020089
RS	21	0.336758	0.956138	580.462864	0.018653	0.020669
RS	22	0.368520	1.181076	488.824573	0.015709	0.017511
RS	23	0.402592	1.181076	509.095521	0.016360	0.017926
RS	24	0.439143	1.429624	438.343819	0.014086	0.015442
RS	25	0.478351	1.429624	457.217108	0.014693	0.015762
RS	26	0.520410	1.679746	406.011351	0.013047	0.013944
RS	27	0.565528	1.679746	423.764305	0.013618	0.014244
RS	28	0.613928	1.905753	389.775313	0.012526	0.013030
RS	29	0.665847	1.905753	406.682920	0.013069	0.013365
RS	30	0.721541	2.088451	386.951349	0.012435	0.012655
RS	31	0.781287	2.088451	403.195994	0.012957	0.013047
RS	32	0.845376	2.217905	395.142859	0.012698	0.012747
RS	33	0.914127	2.217905	410.747605	0.013200	0.013201
RS	34	0.987878	2.292971	412.285912	0.013249	0.013243
RS	35	1.066992	2.292971	427.055876	0.013724	0.013756
RS	36	1.151859	2.322501	435.729598	0.014002	0.014063
RS	37	1.242898	2.322501	449.199146	0.014435	0.014603
RS	38	1.340558	2.323012	461.648666	0.014835	0.015060
RS	39	1.445320	2.323012	473.080737	0.015203	0.015564
RS	40	1.557700	2.312233	485.380394	0.015598	0.016026
RS	41	1.678253	2.312233	493.858768	0.015870	0.016415
RS	42	1.807573	2.303631	502.369642	0.016144	0.016736
RS	43	1.946298	2.303631	506.968630	0.016292	0.016942
RS	44	2.095111	2.304102	509.241340	0.016365	0.017026
RS	45	2.254747	2.304102	509.200201	0.016363	0.017015
RS	46	2.425991	2.314692	504.336454	0.016207	0.016837
RS	47	2.609689	2.314692	499.169735	0.016041	0.016613
RS	48	2.806747	2.333011	487.487416	0.015666	0.016200
RS	49	3.018134	2.333011	477.027889	0.015329	0.015791
RS	50	3.244895	2.355702	459.444108	0.014764	0.015193
RS	51	3.488146	2.355702	443.862752	0.014264	0.014633
RS	52	3.749087	2.380095	421.447110	0.013543	0.013902
RS	53	4.029005	2.380095	401.283884	0.012895	0.013227
RS	54	4.329279	2.418702	373.134295	0.011991	0.012350
RS	55	4.651390	2.418702	349.734791	0.011239	0.011600
RS	56	4.996926	2.418702	324.600629	0.010431	0.010808
RS	57	5.367591	2.418702	298.116933	0.009580	0.009980
RS	58	5.765211	2.703212	244.422406	0.007855	0.008410
RS	59	6.191748	2.703212	223.535790	0.007183	0.007726
RS	60	6.649304	2.703212	202.075045	0.006494	0.007018
RS	61	7.140134	2.703212	180.414346	0.005798	0.006298
RS	62	7.666659	2.703212	158.938360	0.005108	0.005576
RS	63	8.231475	2.703212	701.555417	0.022545	0.024925
PA	4+25*2+4+6 0.078694209 0.018414964 8.231475241 1.861569443 0.736290515 0.563954970 0.459092658 0.422190953 0.441425080 0.505071985 0.613396005 0.765491080 0.956137691 1.181076173 1.429623908 1.679745769 1.905752565 2.088451037 2.217905032 2.292971318 2.322500722 2.323012419 2.312232655 2.303631348 2.304102197 2.314692121 2.333011347 2.355701856 2.380094525 2.418701693 2.703211714
//
IT	4692
RD	5
LK	-327476.513750
QD	-462.465445 -> -383.047580
RI	0.0115823252
TR	0.076169	0.018886
MT	8.439481
MM	C_pi: 1.569194, n_recomb: 33413.173361
RS	0	0.000000	2.452864	98.038592	0.002934	0.000133
RS	1	0.007314	2.452864	104.892254	0.003139	0.000941
RS	2	0.015164	2.452864	112.200258	0.003358	0.002116
RS	3	0.023587	2.452864	119.988982	0.003591	0.003159
RS	4	0.032627	0.849536	369.021433	0.011044	0.009447
RS	5	0.042327	0.849536	391.390518	0.011714	0.009983
RS	6	0.052738	0.631748	556.482597	0.016655	0.013375
RS	7	0.063909	0.631748	586.403701	0.017550	0.014061
RS	8	0.075898	0.488838	795.159122	0.023798	0.018835
RS	9	0.088764	0.488838	830.462464	0.024854	0.021011
RS	10	0.102571	0.429968	982.102378	0.029393	0.025582
RS	11	0.117387	0.429968	1017.108989	0.030440	0.028319
RS	12	0.133288	0.437348	1033.242759	0.030923	0.029540
RS	13	0.150351	0.437348	1065.056495	0.031875	0.031782
RS	14	0.168662	0.493856	971.850073	0.029086	0.029626
RS	15	0.188313	0.493856	1000.994725	0.029958	0.031362
RS	16	0.209401	0.598607	851.428633	0.025482	0.027165
RS	17	0.232032	0.598607	878.793090	0.026301	0.028398
RS	18	0.256318	0.751626	723.502962	0.021653	0.023674
RS	19	0.282380	0.751626	749.207408	0.022423	0.024552
RS	20	0.310348	0.948933	615.444440	0.018419	0.020344
RS	21	0.340363	0.948933	639.348349	0.019135	0.021022
RS	22	0.372572	1.188209	531.106121	0.015895	0.017547
RS	23	0.407138	1.188209	553.212257	0.016557	0.018055
RS	24	0.444231	1.459876	469.439171	0.014050	0.015318
RS	25	0.484038	1.459876	489.928070	0.014663	0.015716
RS	26	0.526756	1.739247	429.383060	0.012851	0.013717
RS	27	0.572599	1.739247	448.572348	0.013425	0.014077
RS	28	0.621795	1.994578	408.617299	0.012229	0.012749
RS	29	0.674590	1.994578	426.858113	0.012775	0.013126
RS	30	0.731245	2.200540	403.955483	0.012090	0.012356
RS	31	0.792045	2.200540	421.513531	0.012615	0.012774
RS	32	0.857292	2.343135	412.618764	0.012349	0.012458
RS	33	0.927312	2.343135	429.587361	0.012857	0.012927
RS	34	1.002452	2.420010	432.322609	0.012939	0.012991
RS	35	1.083089	2.420010	448.546563	0.013424	0.013511
RS	36	1.169624	2.442376	460.061037	0.013769	0.013872
RS	37	1.262488	2.442376	475.062031	0.014218	0.014413
RS	38	1.362145	2.431729	491.267497	0.014703	0.014942
RS	39	1.469091	2.431729	504.232289	0.015091	0.015446
RS	40	1.583859	2.410773	520.226210	0.015569	0.015976
RS	41	1.707022	2.410773	530.118684	0.015866	0.016367
RS	42	1.839193	2.396157	541.344493	0.016202	0.016737
RS	43	1.981031	2.396157	547.122475	0.016374	0.016947
RS	44	2.133244	2.395796	550.621584	0.016479	0.017050
RS	45	2.296591	2.395796	551.454173	0.016504	0.017047
RS	46	2.471885	2.410068	546.375553	0.016352	0.016861
RS	47	2.660001	2.410068	541.759810	0.016214	0.016651
RS	48	2.861876	2.435013	528.853117	0.015828	0.016217
RS	49	3.078516	2.435013	518.628703	0.015522	0.015827
RS	50	3.311003	2.465580	499.308061	0.014943	0.015210
RS	51	3.560494	2.465580	483.644023	0.014475	0.014675
RS	52	3.828234	2.497815	459.310996	0.013746	0.013932
RS	53	4.115558	2.497815	438.723642	0.013130	0.013284
RS	54	4.423897	2.547219	407.957844	0.012209	0.012390
RS	55	4.754789	2.547219	383.869687	0.011489	0.011669
RS	56	5.109883	2.547219	357.746610	0.010707	0.010901
RS	57	5.490950	2.547219	329.977836	0.009876	0.010093
RS	58	5.899889	2.906691	266.536107	0.007977	0.008354
RS	59	6.338740	2.906691	245.621109	0.007351	0.007720
RS	60	6.809689	2.906691	223.838008	0.006699	0.007058
RS	61	7.315086	2.906691	201.560744	0.006032	0.006377
RS	62	7.857448	2.906691	179.184956	0.005363	0.005687
RS	63	8.439481	2.906691	830.985109	0.024870	0.026551
PA	4+25*2+4+6 0.076168897 0.018886482 8.439480573 2.452863838 0.849535515 0.631748362 0.488838480 0.429967803 0.437347509 0.493855720 0.598607126 0.751625635 0.948933212 1.188209424 1.459876293 1.739247071 1.994577643 2.200540049 2.343135140 2.420010434 2.442376042 2.431728610 2.410772714 2.396156580 2.395795962 2.410067743 2.435013401 2.465580025 2.497814978 2.547219210 2.906691475
//
IT	4741
RD	6
LK	-327322.919149
QD	-415.646446 -> -347.864026
RI	0.0087671391
TR	0.073998	0.019388
MT	8.602287
MM	C_pi: 1.629723, n_recomb: 35589.103347
RS	0	0.000000	3.029829	84.851610	0.002384	0.000119
RS	1	0.007346	3.029829	90.863252	0.002553	0.000833
RS	2	0.015233	3.029829	97.283372	0.002734	0.001847
RS	3	0.023698	3.029829	104.137077	0.002926	0.002721
RS	4	0.032786	0.952360	353.326202	0.009928	0.009133
RS	5	0.042541	0.952360	375.313868	0.010546	0.009443
RS	6	0.053013	0.702151	539.184202	0.015150	0.012748
RS	7	0.064254	0.702151	569.333209	0.015997	0.013150
RS	8	0.076320	0.521630	805.669043	0.022638	0.018258
RS	9	0.089274	0.521630	842.989053	0.023687	0.020152
RS	10	0.103179	0.441039	1038.546865	0.029182	0.025469
RS	11	0.118105	0.441039	1076.574280	0.030250	0.028064
RS	12	0.134128	0.437358	1122.321763	0.031536	0.029996
RS	13	0.151329	0.437358	1156.850618	0.032506	0.032192
RS	14	0.169792	0.487409	1069.273643	0.030045	0.030347
RS	15	0.189613	0.487409	1100.673394	0.030927	0.032083
RS	16	0.210889	0.588611	939.057429	0.026386	0.027830
RS	17	0.233728	0.588611	968.529740	0.027214	0.029099
RS	18	0.258246	0.741484	794.279184	0.022318	0.024131
RS	19	0.284564	0.741484	822.049142	0.023098	0.025059
RS	20	0.312816	0.943038	670.064556	0.018828	0.020578
RS	21	0.343144	0.943038	695.920387	0.019554	0.021309
RS	22	0.375699	1.192785	572.257581	0.016080	0.017592
RS	23	0.410646	1.192785	596.131303	0.016750	0.018156
RS	24	0.448161	1.482673	500.123998	0.014053	0.015225
RS	25	0.488431	1.482673	522.171754	0.014672	0.015671
RS	26	0.531660	1.786247	452.811201	0.012723	0.013532
RS	27	0.578065	1.786247	473.381464	0.013301	0.013928
RS	28	0.627879	2.066511	427.801667	0.012021	0.012512
RS	29	0.681353	2.066511	447.314763	0.012569	0.012913
RS	30	0.738755	2.292316	421.447287	0.011842	0.012099
RS	31	0.800374	2.292316	440.247528	0.012370	0.012531
RS	32	0.866519	2.445621	430.611905	0.012100	0.012207
RS	33	0.937525	2.445621	448.859992	0.012612	0.012682
RS	34	1.013746	2.522761	452.826854	0.012724	0.012769
RS	35	1.095568	2.522761	470.406345	0.013218	0.013289
RS	36	1.183400	2.537212	484.766573	0.013621	0.013700
RS	37	1.277685	2.537212	501.186154	0.014083	0.014240
RS	38	1.378896	2.515271	521.143857	0.014643	0.014834
RS	39	1.487543	2.515271	535.512279	0.015047	0.015339
RS	40	1.604171	2.484356	555.168230	0.015599	0.015933
RS	41	1.729368	2.484356	566.326341	0.015913	0.016328
RS	42	1.863762	2.464023	580.159925	0.016302	0.016742
RS	43	2.008030	2.464023	586.949086	0.016492	0.016961
RS	44	2.162896	2.463042	591.465464	0.016619	0.017081
RS	45	2.329139	2.463042	592.992599	0.016662	0.017092
RS	46	2.507596	2.481089	587.408300	0.016505	0.016899
RS	47	2.699162	2.481089	583.169042	0.016386	0.016706
RS	48	2.904802	2.512668	568.724632	0.015980	0.016253
RS	49	3.125550	2.512668	558.585117	0.015695	0.015885
RS	50	3.362514	2.551052	537.256212	0.015096	0.015248
RS	51	3.616888	2.551052	521.401751	0.014651	0.014739
RS	52	3.889948	2.591031	494.959430	0.013908	0.013983
RS	53	4.183069	2.591031	473.897540	0.013316	0.013362
RS	54	4.497724	2.651100	440.375783	0.012374	0.012448
RS	55	4.835495	2.651100	415.620498	0.011678	0.011753
RS	56	5.198081	2.651100	388.562653	0.010918	0.011008
RS	57	5.587304	2.651100	359.594969	0.010104	0.010218
RS	58	6.005121	3.084853	286.190751	0.008042	0.008316
RS	59	6.453632	3.084853	265.386318	0.007457	0.007728
RS	60	6.935094	3.084853	243.459869	0.006841	0.007106
RS	61	7.451926	3.084853	220.779230	0.006204	0.006460
RS	62	8.006727	3.084853	197.743286	0.005556	0.005799
RS	63	8.602287	3.084853	956.831928	0.026886	0.028170
PA	4+25*2+4+6 0.073998232 0.019387969 8.602286958 3.029828700 0.952360244 0.702151117 0.521630009 0.441039133 0.437357519 0.487408980 0.588611083 0.741484263 0.943038216 1.192785143 1.482672937 1.786247086 2.066510624 2.292315960 2.445621158 2.522760530 2.537211859 2.515271334 2.484356016 2.464023339 2.463042462 2.481089199 2.512668095 2.551051974 2.591031393 2.651099839 3.084852546
//
IT	4944
RD	7
LK	-327190.967526
QD	-376.235089 -> -316.935441
RI	0.0070158360
TR	0.072055	0.019886
MT	8.740512
MM	C_pi: 1.683346, n_recomb: 37668.693289
RS	0	0.000000	3.544195	76.998605	0.002044	0.000110
RS	1	0.007373	3.544195	82.504100	0.002190	0.000766
RS	2	0.015290	3.544195	88.389680	0.002347	0.001674
RS	3	0.023791	3.544195	94.679518	0.002513	0.002441
RS	4	0.032919	1.039745	344.492341	0.009145	0.008914
RS	5	0.042719	1.039745	366.332627	0.009725	0.009073
RS	6	0.053242	0.772767	522.789024	0.013879	0.012160
RS	7	0.064541	0.772767	552.955125	0.014679	0.012366
RS	8	0.076674	0.555729	809.716253	0.021496	0.017676
RS	9	0.089700	0.555729	848.659653	0.022530	0.019338
RS	10	0.103688	0.453655	1084.385194	0.028787	0.025267
RS	11	0.118706	0.453655	1125.233154	0.029872	0.027726
RS	12	0.134832	0.439567	1201.279947	0.031891	0.030308
RS	13	0.152147	0.439567	1238.466853	0.032878	0.032448
RS	14	0.170739	0.483789	1159.010917	0.030769	0.030932
RS	15	0.190701	0.483789	1192.605977	0.031660	0.032648
RS	16	0.212136	0.581694	1021.482518	0.027118	0.028396
RS	17	0.235151	0.581694	1052.975016	0.027954	0.029679
RS	18	0.259862	0.734018	861.647005	0.022874	0.024534
RS	19	0.286396	0.734018	891.394311	0.023664	0.025488
RS	20	0.314887	0.938560	722.476936	0.019180	0.020792
RS	21	0.345478	0.938560	750.209880	0.019916	0.021554
RS	22	0.378324	1.196525	612.011270	0.016247	0.017644
RS	23	0.413593	1.196525	637.591334	0.016926	0.018244
RS	24	0.451462	1.501614	529.924434	0.014068	0.015153
RS	25	0.492123	1.501614	553.477590	0.014693	0.015631
RS	26	0.535782	1.826242	475.663774	0.012628	0.013376
RS	27	0.582660	1.826242	497.562852	0.013209	0.013796
RS	28	0.632995	2.128807	446.570823	0.011855	0.012309
RS	29	0.687041	2.128807	467.300756	0.012406	0.012724
RS	30	0.745073	2.372569	438.576217	0.011643	0.011875
RS	31	0.807383	2.372569	458.557578	0.012173	0.012313
RS	32	0.874287	2.535416	448.209487	0.011899	0.011983
RS	33	0.946125	2.535416	467.669957	0.012415	0.012459
RS	34	1.023259	2.612265	472.846650	0.012553	0.012568
RS	35	1.106081	2.612265	491.710280	0.013054	0.013085
RS	36	1.195009	2.618710	508.887549	0.013510	0.013542
RS	37	1.290495	2.618710	526.652909	0.013981	0.014079
RS	38	1.393020	2.585676	550.357789	0.014610	0.014734
RS	39	1.503106	2.585676	566.056984	0.015027	0.015238
RS	40	1.621308	2.545084	589.387423	0.015647	0.015892
RS	41	1.748226	2.545084	601.736871	0.015974	0.016292
RS	42	1.884502	2.519193	618.175452	0.016411	0.016749
RS	43	2.030827	2.519193	625.898378	0.016616	0.016979
RS	44	2.187940	2.517551	631.377006	0.016761	0.017117
RS	45	2.356637	2.517551	633.520533	0.016818	0.017143
RS	46	2.537773	2.539157	627.324524	0.016654	0.016943
RS	47	2.732266	2.539157	623.389989	0.016549	0.016770
RS	48	2.941098	2.577053	607.283232	0.016122	0.016299
RS	49	3.165329	2.577053	597.172327	0.015853	0.015953
RS	50	3.406092	2.622907	573.728841	0.015231	0.015298
RS	51	3.664609	2.622907	557.651499	0.014804	0.014813
RS	52	3.942186	2.670291	529.034193	0.014044	0.014045
RS	53	4.240230	2.670291	507.495913	0.013473	0.013448
RS	54	4.560250	2.740638	471.172688	0.012508	0.012515
RS	55	4.903866	2.740638	445.785800	0.011834	0.011844
RS	56	5.272818	2.740638	417.848127	0.011093	0.011120
RS	57	5.668975	2.740638	387.755169	0.010294	0.010346
RS	58	6.094341	3.247960	304.211123	0.008076	0.008287
RS	59	6.551071	3.247960	283.609352	0.007529	0.007740
RS	60	7.041477	3.247960	261.659846	0.006946	0.007155
RS	61	7.568042	3.247960	238.720684	0.006337	0.006541
RS	62	8.133433	3.247960	215.188995	0.005713	0.005908
RS	63	8.740512	3.247960	1081.252450	0.028704	0.029758
PA	4+25*2+4+6 0.072054887 0.019885539 8.740512450 3.544194779 1.039744884 0.772767267 0.555728508 0.453655050 0.439567193 0.483788656 0.581693930 0.734017630 0.938559896 1.196525337 1.501614002 1.826241811 2.128806920 2.372568530 2.535415712 2.612264522 2.618710102 2.585676436 2.545084464 2.519192547 2.517550797 2.539156912 2.577053393 2.622906870 2.670291192 2.740637818 3.247960025
//
IT	4943
RD	8
LK	-327075.258126
QD	-341.950929 -> -289.530560
RI	0.0058916502
TR	0.070279	0.020365
MT	8.864000
MM	C_pi: 1.732556, n_recomb: 39669.688913
RS	0	0.000000	3.970986	72.549127	0.001829	0.000104
RS	1	0.007397	3.970986	77.771291	0.001960	0.000724
RS	2	0.015341	3.970986	83.357921	0.002101	0.001563
RS	3	0.023873	3.970986	89.332706	0.002252	0.002260
RS	4	0.033036	1.110576	341.170019	0.008600	0.008765
RS	5	0.042876	1.110576	363.092880	0.009153	0.008827
RS	6	0.053445	0.842615	508.144561	0.012809	0.011608
RS	7	0.064795	0.842615	538.226942	0.013568	0.011686
RS	8	0.076985	0.590427	810.074555	0.020420	0.017102
RS	9	0.090077	0.590427	850.340059	0.021436	0.018576
RS	10	0.104137	0.467045	1122.726182	0.028302	0.025008
RS	11	0.119237	0.467045	1166.212175	0.029398	0.027345
RS	12	0.135453	0.443047	1272.575085	0.032079	0.030516
RS	13	0.152870	0.443047	1312.368136	0.033082	0.032602
RS	14	0.171575	0.481944	1242.702201	0.031326	0.031412
RS	15	0.191663	0.481944	1278.451139	0.032227	0.033103
RS	16	0.213237	0.576823	1099.710280	0.027722	0.028887
RS	17	0.236407	0.576823	1133.158466	0.028565	0.030172
RS	18	0.261291	0.728434	926.201308	0.023348	0.024893
RS	19	0.288016	0.728434	957.857136	0.024146	0.025862
RS	20	0.316718	0.935227	772.993895	0.019486	0.020990
RS	21	0.347542	0.935227	802.543281	0.020231	0.021773
RS	22	0.380647	1.199976	650.472961	0.016397	0.017699
RS	23	0.416200	1.199976	677.708157	0.017084	0.018325
RS	24	0.454383	1.518242	558.805452	0.014086	0.015098
RS	25	0.495391	1.518242	583.818265	0.014717	0.015599
RS	26	0.539432	1.861835	497.796188	0.012549	0.013244
RS	27	0.586731	1.861835	520.978708	0.013133	0.013681
RS	28	0.637528	2.185055	464.701455	0.011714	0.012131
RS	29	0.692083	2.185055	486.599909	0.012266	0.012556
RS	30	0.750673	2.445749	455.062214	0.011471	0.011675
RS	31	0.813597	2.445749	476.172190	0.012003	0.012117
RS	32	0.881176	2.617680	465.091192	0.011724	0.011781
RS	33	0.953754	2.617680	485.708061	0.012244	0.012256
RS	34	1.031700	2.694183	492.038301	0.012403	0.012383
RS	35	1.115411	2.694183	512.129686	0.012910	0.012897
RS	36	1.205315	2.692835	532.068283	0.013412	0.013393
RS	37	1.301869	2.692835	551.127243	0.013893	0.013928
RS	38	1.405565	2.649030	578.561723	0.014584	0.014637
RS	39	1.516932	2.649030	595.547158	0.015013	0.015142
RS	40	1.636536	2.599021	622.580437	0.015694	0.015851
RS	41	1.764987	2.599021	636.084289	0.016035	0.016256
RS	42	1.902940	2.567644	655.172297	0.016516	0.016756
RS	43	2.051097	2.567644	663.797456	0.016733	0.016996
RS	44	2.210213	2.565176	670.265504	0.016896	0.017152
RS	45	2.381100	2.565176	672.998332	0.016965	0.017194
RS	46	2.564626	2.589997	666.184509	0.016793	0.016991
RS	47	2.761728	2.589997	662.534168	0.016701	0.016837
RS	48	2.973410	2.633773	644.741390	0.016253	0.016349
RS	49	3.200749	2.633773	634.648633	0.015998	0.016026
RS	50	3.444905	2.686628	609.074076	0.015354	0.015354
RS	51	3.707122	2.686628	592.776407	0.014943	0.014892
RS	52	3.988734	2.740977	561.984640	0.014167	0.014112
RS	53	4.291177	2.740977	539.988361	0.013612	0.013538
RS	54	4.615992	2.821102	500.867452	0.012626	0.012585
RS	55	4.964833	2.821102	474.885809	0.011971	0.011937
RS	56	5.339478	2.821102	446.117419	0.011246	0.011231
RS	57	5.741835	2.821102	414.959836	0.010460	0.010473
RS	58	6.173955	3.401223	321.121535	0.008095	0.008264
RS	59	6.638038	3.401223	300.783361	0.007582	0.007753
RS	60	7.136450	3.401223	278.892950	0.007030	0.007202
RS	61	7.671729	3.401223	255.796297	0.006448	0.006618
RS	62	8.246603	3.401223	231.885374	0.005845	0.006009
RS	63	8.864000	3.401223	1205.601888	0.030391	0.031306
PA	4+25*2+4+6 0.070278912 0.020365171 8.864000229 3.970985796 1.110575779 0.842615279 0.590427489 0.467045232 0.443046690 0.481943639 0.576823255 0.728434145 0.935226616 1.199975725 1.518242258 1.861834835 2.185054814 2.445749101 2.617679576 2.694182724 2.692835485 2.649030164 2.599021295 2.567644148 2.565175517 2.589996908 2.633772722 2.686627506 2.740977317 2.821102444 3.401222774
//
IT	4200
RD	9
LK	-326972.867654
QD	-311.769540 -> -265.170668
RI	0.0051478949
TR	0.068639	0.020822
MT	8.977605
MM	C_pi: 1.778718, n_recomb: 41603.585625
RS	0	0.000000	4.304726	70.335207	0.001691	0.000101
RS	1	0.007418	4.304726	75.424124	0.001813	0.000700
RS	2	0.015387	4.304726	80.870993	0.001944	0.001493
RS	3	0.023947	4.304726	86.699421	0.002084	0.002143
RS	4	0.033142	1.165901	342.073800	0.008222	0.008667
RS	5	0.043019	1.165901	364.275156	0.008756	0.008669
RS	6	0.053629	0.911392	495.249996	0.011904	0.011089
RS	7	0.065026	0.911392	525.200282	0.012624	0.011089
RS	8	0.077268	0.625456	808.149449	0.019425	0.016544
RS	9	0.090419	0.625456	849.500070	0.020419	0.017867
RS	10	0.104545	0.480843	1155.457720	0.027773	0.024713
RS	11	0.119719	0.480843	1201.415613	0.028878	0.026943
RS	12	0.136019	0.447298	1337.827948	0.032157	0.030647
RS	13	0.153528	0.447298	1380.177247	0.033174	0.032685
RS	14	0.172336	0.481260	1321.518598	0.031765	0.031812
RS	15	0.192539	0.481260	1359.389189	0.032675	0.033478
RS	16	0.214241	0.573338	1174.532638	0.028232	0.029319
RS	17	0.237553	0.573338	1209.885474	0.029081	0.030602
RS	18	0.262594	0.724160	988.454174	0.023759	0.025219
RS	19	0.289493	0.724160	1021.962108	0.024564	0.026197
RS	20	0.318387	0.932713	821.932932	0.019756	0.021177
RS	21	0.349425	0.932713	853.247977	0.020509	0.021974
RS	22	0.382765	1.203232	687.822181	0.016533	0.017759
RS	23	0.418579	1.203232	716.668990	0.017226	0.018403
RS	24	0.457050	1.533212	586.845011	0.014106	0.015056
RS	25	0.498374	1.533212	613.278001	0.014741	0.015575
RS	26	0.542764	1.894275	519.213384	0.012480	0.013131
RS	27	0.590447	1.894275	543.639534	0.013067	0.013580
RS	28	0.641668	2.237049	482.149136	0.011589	0.011973
RS	29	0.696688	2.237049	505.173256	0.012143	0.012404
RS	30	0.755790	2.514136	470.824945	0.011317	0.011494
RS	31	0.819277	2.514136	493.016823	0.011850	0.011937
RS	32	0.887473	2.695063	481.154869	0.011565	0.011595
RS	33	0.960728	2.695063	502.878760	0.012087	0.012068
RS	34	1.039418	2.771429	510.282564	0.012265	0.012210
RS	35	1.123945	2.771429	531.553231	0.012777	0.012720
RS	36	1.214743	2.762632	554.177888	0.013320	0.013252
RS	37	1.312276	2.762632	574.488361	0.013809	0.013784
RS	38	1.417045	2.708402	605.621331	0.014557	0.014542
RS	39	1.529587	2.708402	623.862059	0.014995	0.015048
RS	40	1.650477	2.649206	654.625125	0.015735	0.015809
RS	41	1.780335	2.649206	669.264703	0.016087	0.016220
RS	42	1.919827	2.612360	691.068094	0.016611	0.016759
RS	43	2.069667	2.612360	700.586737	0.016840	0.017011
RS	44	2.230623	2.608851	708.112351	0.017020	0.017185
RS	45	2.403519	2.608851	711.433004	0.017100	0.017242
RS	46	2.589242	2.636501	704.050227	0.016923	0.017038
RS	47	2.788742	2.636501	700.689035	0.016842	0.016902
RS	48	3.003042	2.685676	681.244547	0.016375	0.016401
RS	49	3.233240	2.685676	671.181558	0.016133	0.016099
RS	50	3.480515	2.745034	643.507477	0.015468	0.015412
RS	51	3.746134	2.745034	627.008274	0.015071	0.014972
RS	52	4.031457	2.805875	594.079545	0.014280	0.014181
RS	53	4.337948	2.805875	571.651783	0.013740	0.013628
RS	54	4.667175	2.895238	529.764089	0.012734	0.012657
RS	55	5.020826	2.895238	503.222521	0.012096	0.012030
RS	56	5.400712	2.895238	473.666706	0.011385	0.011341
RS	57	5.808780	2.895238	441.495545	0.010612	0.010596
RS	58	6.247120	3.547276	337.232944	0.008106	0.008243
RS	59	6.717979	3.547276	317.199431	0.007624	0.007767
RS	60	7.223768	3.547276	295.426130	0.007101	0.007246
RS	61	7.767078	3.547276	272.245421	0.006544	0.006690
RS	62	8.350694	3.547276	248.041719	0.005962	0.006104
RS	63	8.977605	3.547276	1330.558221	0.031982	0.032808
PA	4+25*2+4+6 0.068638716 0.020821594 8.977605060 4.304726085 1.165901030 0.911392031 0.625456277 0.480842891 0.447298479 0.481259729 0.573337881 0.724160419 0.932713238 1.203232218 1.533212186 1.894274756 2.237048994 2.514136479 2.695063410 2.771428672 2.762632266 2.708401655 2.649205911 2.612359791 2.608851284 2.636501396 2.685675760 2.745034039 2.805874760 2.895238454 3.547276013
//
IT	4152
RD	10
LK	-326881.794653
QD	-285.039186 -> -243.458787
RI	0.0046429352
TR	0.067116	0.021254
MT	9.083633
MM	C_pi: 1.822546, n_recomb: 43477.372224
RS	0	0.000000	4.552309	69.636065	0.001602	0.000100
RS	1	0.007438	4.552309	74.695215	0.001718	0.000688
RS	2	0.015430	4.552309	80.112308	0.001843	0.001451
RS	3	0.024016	4.552309	85.911190	0.001976	0.002070
RS	4	0.033240	1.207807	346.151551	0.007962	0.008607
RS	5	0.043151	1.207807	368.787905	0.008482	0.008573
RS	6	0.053799	0.979132	483.829765	0.011128	0.010603
RS	7	0.065239	0.979132	513.622117	0.011814	0.010557
RS	8	0.077530	0.660720	804.680701	0.018508	0.016006
RS	9	0.090735	0.660720	846.923502	0.019480	0.017205
RS	10	0.104922	0.494863	1183.752852	0.027227	0.024395
RS	11	0.120165	0.494863	1232.029027	0.028337	0.026530
RS	12	0.136542	0.452032	1398.117703	0.032157	0.030721
RS	13	0.154136	0.452032	1442.972650	0.033189	0.032715
RS	14	0.173039	0.481352	1396.276380	0.032115	0.032151
RS	15	0.193349	0.481352	1436.239560	0.033034	0.033793
RS	16	0.215169	0.570805	1246.512150	0.028670	0.029705
RS	17	0.238612	0.570805	1283.725422	0.029526	0.030984
RS	18	0.263799	0.720782	1048.797574	0.024123	0.025519
RS	19	0.290859	0.720782	1084.107988	0.024935	0.026503
RS	20	0.319932	0.930726	869.554649	0.020000	0.021356
RS	21	0.351168	0.930726	902.590325	0.020760	0.022163
RS	22	0.384727	1.206234	724.222985	0.016657	0.017822
RS	23	0.420782	1.206234	754.642628	0.017357	0.018481
RS	24	0.459519	1.546780	614.138332	0.014125	0.015026
RS	25	0.501138	1.546780	641.956102	0.014765	0.015559
RS	26	0.545852	1.924139	539.966074	0.012419	0.013033
RS	27	0.593892	1.924139	565.599855	0.013009	0.013492
RS	28	0.645506	2.285674	498.931041	0.011476	0.011832
RS	29	0.700958	2.285674	523.041641	0.012030	0.012267
RS	30	0.760536	2.578873	485.860307	0.011175	0.011328
RS	31	0.824544	2.578873	509.091035	0.011709	0.011772
RS	32	0.893314	2.768900	496.384497	0.011417	0.011422
RS	33	0.967200	2.768900	519.169788	0.011941	0.011893
RS	34	1.046581	2.845455	527.554421	0.012134	0.012047
RS	35	1.131866	2.845455	549.959785	0.012649	0.012554
RS	36	1.223496	2.829600	575.181807	0.013229	0.013116
RS	37	1.321941	2.829600	596.706042	0.013725	0.013645
RS	38	1.427709	2.765284	631.492630	0.014525	0.014449
RS	39	1.541343	2.765284	650.963286	0.014972	0.014955
RS	40	1.663431	2.697098	685.476105	0.015766	0.015765
RS	41	1.794599	2.697098	701.240475	0.016129	0.016182
RS	42	1.935525	2.654772	725.829850	0.016694	0.016760
RS	43	2.086932	2.654772	736.243422	0.016934	0.017022
RS	44	2.249602	2.649998	744.914153	0.017133	0.017216
RS	45	2.424371	2.649998	748.832916	0.017224	0.017288
RS	46	2.612141	2.680085	740.960117	0.017042	0.017083
RS	47	2.813877	2.680085	737.904643	0.016972	0.016966
RS	48	3.030618	2.734181	716.874033	0.016488	0.016454
RS	49	3.263482	2.734181	706.862270	0.016258	0.016171
RS	50	3.513666	2.799543	677.148584	0.015575	0.015471
RS	51	3.782460	2.799543	660.473199	0.015191	0.015051
RS	52	4.071248	2.866406	625.463822	0.014386	0.014251
RS	53	4.381516	2.866406	602.633694	0.013861	0.013717
RS	54	4.714862	2.964448	558.028499	0.012835	0.012729
RS	55	5.073004	2.964448	530.958767	0.012212	0.012120
RS	56	5.457786	2.964448	500.653794	0.011515	0.011447
RS	57	5.871188	2.964448	467.513192	0.010753	0.010715
RS	58	6.315341	3.687374	352.723715	0.008113	0.008225
RS	59	6.792530	3.687374	333.023027	0.007660	0.007779
RS	60	7.305215	3.687374	311.409230	0.007163	0.007287
RS	61	7.856034	3.687374	288.200086	0.006629	0.006756
RS	62	8.447824	3.687374	263.770717	0.006067	0.006193
RS	63	9.083633	3.687374	1456.345053	0.033497	0.034262
PA	4+25*2+4+6 0.067116455 0.021253841 9.083633294 4.552308922 1.207807047 0.979131755 0.660720268 0.494863134 0.452031778 0.481351981 0.570805207 0.720781939 0.930726084 1.206233985 1.546779801 1.924139261 2.285673815 2.578873499 2.768900482 2.845454946 2.829599836 2.765284299 2.697097859 2.654772370 2.649997736 2.680085376 2.734181221 2.799543296 2.866406083 2.964448379 3.687374168
//
IT	4980
RD	11
LK	-326800.495765
QD	-261.263469 -> -224.051549
RI	0.0042929702
TR	0.065700	0.021663
MT	9.183360
MM	C_pi: 1.864445, n_recomb: 45295.412074
RS	0	0.000000	4.726565	69.991641	0.001545	0.000100
RS	1	0.007457	4.726565	75.094008	0.001658	0.000683
RS	2	0.015469	4.726565	80.559008	0.001779	0.001428
RS	3	0.024080	4.726565	86.410975	0.001908	0.002026
RS	4	0.033332	1.238641	352.598652	0.007784	0.008576
RS	5	0.043274	1.238641	375.791398	0.008296	0.008524
RS	6	0.053957	1.045980	473.586368	0.010456	0.010147
RS	7	0.065437	1.045980	503.204618	0.011109	0.010080
RS	8	0.077774	0.696187	800.098720	0.017664	0.015488
RS	9	0.091030	0.696187	843.072564	0.018613	0.016587
RS	10	0.105274	0.509005	1208.392033	0.026678	0.024065
RS	11	0.120581	0.509005	1258.842723	0.027792	0.026116
RS	12	0.137029	0.457072	1454.176000	0.032104	0.030752
RS	13	0.154703	0.457072	1501.484304	0.033149	0.032708
RS	14	0.173696	0.481975	1467.538794	0.032399	0.032441
RS	15	0.194104	0.481975	1509.565954	0.033327	0.034062
RS	16	0.216035	0.568935	1316.051476	0.029055	0.030054
RS	17	0.239600	0.568935	1355.084156	0.029917	0.031328
RS	18	0.264923	0.718013	1107.513157	0.024451	0.025799
RS	19	0.292134	0.718013	1144.580022	0.025269	0.026788
RS	20	0.321375	0.929050	916.049802	0.020224	0.021528
RS	21	0.352795	0.929050	950.764314	0.020990	0.022343
RS	22	0.386559	1.208910	759.800169	0.016774	0.017889
RS	23	0.422840	1.208910	791.756679	0.017480	0.018560
RS	24	0.461826	1.559071	640.765553	0.014146	0.015005
RS	25	0.503720	1.559071	669.935306	0.014790	0.015550
RS	26	0.548737	1.951759	560.103339	0.012366	0.012948
RS	27	0.597111	1.951759	586.911282	0.012957	0.013415
RS	28	0.649093	2.331425	515.079492	0.011372	0.011704
RS	29	0.704950	2.331425	540.239956	0.011927	0.012143
RS	30	0.764973	2.640582	500.191970	0.011043	0.011176
RS	31	0.829471	2.640582	524.421070	0.011578	0.011620
RS	32	0.898779	2.839920	510.796477	0.011277	0.011261
RS	33	0.973254	2.839920	534.599925	0.011803	0.011729
RS	34	1.053284	2.917043	543.866103	0.012007	0.011893
RS	35	1.139280	2.917043	567.363628	0.012526	0.012396
RS	36	1.231689	2.894524	595.086486	0.013138	0.012985
RS	37	1.330989	2.894524	617.788452	0.013639	0.013512
RS	38	1.437694	2.820444	656.172156	0.014487	0.014356
RS	39	1.552354	2.820444	676.849207	0.014943	0.014864
RS	40	1.675565	2.743443	715.120144	0.015788	0.015719
RS	41	1.807963	2.743443	732.001116	0.016161	0.016141
RS	42	1.950234	2.695606	759.446537	0.016767	0.016756
RS	43	2.103113	2.695606	770.760438	0.017016	0.017029
RS	44	2.267393	2.689344	780.671376	0.017235	0.017243
RS	45	2.443921	2.689344	785.203394	0.017335	0.017329
RS	46	2.633614	2.721491	776.935726	0.017153	0.017127
RS	47	2.837450	2.721491	774.207302	0.017092	0.017026
RS	48	3.056487	2.780054	751.673443	0.016595	0.016505
RS	49	3.291856	2.780054	741.738180	0.016376	0.016240
RS	50	3.544775	2.850941	710.060034	0.015676	0.015529
RS	51	3.816555	2.850941	693.236024	0.015305	0.015128
RS	52	4.108600	2.923372	656.213992	0.014487	0.014320
RS	53	4.422421	2.923372	633.010665	0.013975	0.013804
RS	54	4.759644	3.029538	585.748430	0.012932	0.012801
RS	55	5.122012	3.029538	558.179393	0.012323	0.012209
RS	56	5.511401	3.029538	527.159595	0.011638	0.011550
RS	57	5.929825	3.029538	493.088784	0.010886	0.010830
RS	58	6.379449	3.822169	367.699466	0.008118	0.008209
RS	59	6.862601	3.822169	348.350944	0.007691	0.007791
RS	60	7.381780	3.822169	326.928311	0.007218	0.007325
RS	61	7.939672	3.822169	303.734083	0.006706	0.006817
RS	62	8.539165	3.822169	279.132825	0.006162	0.006275
RS	63	9.183360	3.822169	1582.933942	0.034947	0.035668
PA	4+25*2+4+6 0.065699531 0.021662530 9.183359767 4.726564842 1.238641042 1.045979617 0.696187379 0.509004764 0.457071610 0.481975260 0.568935323 0.718013471 0.929049834 1.208909996 1.559070536 1.951759484 2.331425394 2.640582440 2.839920207 2.917043411 2.894523787 2.820443899 2.743442911 2.695606317 2.689343623 2.721491100 2.780053663 2.850941295 2.923371775 3.029537830 3.822169179
//
IT	4287
RD	12
LK	-326727.710836
QD	-240.038827 -> -206.653535
RI	0.0040466407
TR	0.064378	0.022049
MT	9.277486
MM	C_pi: 1.904636, n_recomb: 47060.325183
RS	0	0.000000	4.841994	71.094368	0.001511	0.000100
RS	1	0.007474	4.841994	76.292154	0.001621	0.000685
RS	2	0.015506	4.841994	81.860680	0.001739	0.001418
RS	3	0.024139	4.841994	87.824956	0.001866	0.002002
RS	4	0.033417	1.260606	360.810436	0.007667	0.008566
RS	5	0.043389	1.260606	384.652057	0.008174	0.008508
RS	6	0.054105	1.112101	464.264134	0.009865	0.009720
RS	7	0.065623	1.112101	493.696019	0.010491	0.009648
RS	8	0.078002	0.731860	794.657426	0.016886	0.014994
RS	9	0.091305	0.731860	838.224350	0.017812	0.016009
RS	10	0.105603	0.523209	1229.916232	0.026135	0.023730
RS	11	0.120970	0.523209	1282.405316	0.027250	0.025704
RS	12	0.137485	0.462300	1506.533251	0.032013	0.030749
RS	13	0.155234	0.462300	1556.240004	0.033069	0.032671
RS	14	0.174310	0.482964	1535.703798	0.032633	0.032692
RS	15	0.194811	0.482964	1579.764933	0.033569	0.034293
RS	16	0.216845	0.567532	1383.422668	0.029397	0.030374
RS	17	0.240526	0.567532	1424.234707	0.030264	0.031643
RS	18	0.265977	0.715662	1164.786153	0.024751	0.026063
RS	19	0.293329	0.715662	1203.564957	0.025575	0.027054
RS	20	0.322726	0.927530	961.550686	0.020432	0.021695
RS	21	0.354320	0.927530	997.903676	0.021205	0.022516
RS	22	0.388276	1.211197	794.644465	0.016886	0.017959
RS	23	0.424769	1.211197	828.103258	0.017597	0.018639
RS	24	0.463989	1.570151	666.787829	0.014169	0.014992
RS	25	0.506141	1.570151	697.278223	0.014817	0.015547
RS	26	0.551444	1.977328	579.667927	0.012318	0.012873
RS	27	0.600132	1.977328	607.618157	0.012911	0.013347
RS	28	0.652459	2.374585	530.628836	0.011276	0.011588
RS	29	0.708697	2.374585	556.804294	0.011832	0.012029
RS	30	0.769138	2.699617	513.848977	0.010919	0.011035
RS	31	0.834096	2.699617	539.037692	0.011454	0.011478
RS	32	0.903910	2.908497	524.422643	0.011144	0.011109
RS	33	0.978941	2.908497	549.202581	0.011670	0.011575
RS	34	1.059580	2.986592	559.247065	0.011884	0.011745
RS	35	1.146245	2.986592	583.795227	0.012405	0.012245
RS	36	1.239388	2.957798	613.915721	0.013045	0.012858
RS	37	1.339493	2.957798	637.759665	0.013552	0.013382
RS	38	1.447079	2.874252	679.674199	0.014443	0.014264
RS	39	1.562706	2.874252	701.533880	0.014907	0.014772
RS	40	1.686974	2.788583	743.562666	0.015800	0.015670
RS	41	1.820531	2.788583	761.551839	0.016182	0.016098
RS	42	1.964069	2.735210	791.913740	0.016828	0.016750
RS	43	2.118336	2.735210	804.133835	0.017087	0.017032
RS	44	2.284131	2.727243	815.382679	0.017326	0.017267
RS	45	2.462319	2.727243	820.544001	0.017436	0.017367
RS	46	2.653824	2.761100	811.982643	0.017254	0.017168
RS	47	2.859641	2.761100	809.603638	0.017204	0.017083
RS	48	3.080841	2.823696	785.660528	0.016695	0.016556
RS	49	3.318574	2.823696	775.827495	0.016486	0.016307
RS	50	3.574074	2.899657	742.268756	0.015773	0.015587
RS	51	3.848671	2.899657	725.323371	0.015413	0.015203
RS	52	4.143790	2.977223	686.362965	0.014585	0.014388
RS	53	4.460966	2.977223	662.814371	0.014084	0.013888
RS	54	4.801847	3.090973	612.963058	0.013025	0.012871
RS	55	5.168206	3.090973	584.920892	0.012429	0.012295
RS	56	5.561946	3.090973	553.217422	0.011755	0.011650
RS	57	5.985113	3.090973	518.252027	0.011013	0.010940
RS	58	6.439908	3.951981	382.220121	0.008122	0.008195
RS	59	6.928693	3.951981	363.236936	0.007719	0.007802
RS	60	7.454010	3.951981	342.029564	0.007268	0.007360
RS	61	8.018588	3.951981	318.884904	0.006776	0.006874
RS	62	8.625362	3.951981	294.156062	0.006251	0.006351
RS	63	9.277486	3.951981	1710.138072	0.036339	0.037025
PA	4+25*2+4+6 0.064378461 0.022049024 9.277485666 4.841994425 1.260606279 1.112100987 0.731859500 0.523208900 0.462299982 0.482963502 0.567532213 0.715661694 0.927529660 1.211196642 1.570150509 1.977327588 2.374585322 2.699616648 2.908497210 2.986591841 2.957798432 2.874252037 2.788583470 2.735209706 2.727242730 2.761099746 2.823696149 2.899656979 2.977223015 3.090972534 3.951981149
//
IT	4583
RD	13
LK	-326662.389084
QD	-221.030274 -> -191.012529
RI	0.0038717945
TR	0.063145	0.022415
MT	9.366440
MM	C_pi: 1.943251, n_recomb: 48773.957635
RS	0	0.000000	4.912068	72.733651	0.001491	0.000101
RS	1	0.007490	4.912068	78.064618	0.001601	0.000690
RS	2	0.015541	4.912068	83.776933	0.001718	0.001418
RS	3	0.024195	4.912068	89.896422	0.001843	0.001993
RS	4	0.033497	1.275615	370.330900	0.007593	0.008572
RS	5	0.043496	1.275615	394.890705	0.008096	0.008516
RS	6	0.054244	1.177656	455.660119	0.009342	0.009322
RS	7	0.065797	1.177656	484.894896	0.009942	0.009253
RS	8	0.078215	0.767725	788.549313	0.016167	0.014522
RS	9	0.091563	0.767725	832.590189	0.017070	0.015468
RS	10	0.105911	0.537433	1248.739742	0.025603	0.023392
RS	11	0.121334	0.537433	1303.137732	0.026718	0.025297
RS	12	0.137912	0.467640	1555.575117	0.031894	0.030721
RS	13	0.155732	0.467640	1607.622874	0.032961	0.032613
RS	14	0.174886	0.484203	1601.058622	0.032826	0.032911
RS	15	0.195475	0.484203	1647.121780	0.033771	0.034494
RS	16	0.217606	0.566459	1448.819948	0.029705	0.030669
RS	17	0.241395	0.566459	1491.371245	0.030577	0.031932
RS	18	0.266965	0.713590	1220.748228	0.025029	0.026313
RS	19	0.294451	0.713590	1261.194930	0.025858	0.027306
RS	20	0.323995	0.926061	1006.146966	0.020629	0.021858
RS	21	0.355752	0.926061	1044.098605	0.021407	0.022684
RS	22	0.389888	1.213059	828.816794	0.016993	0.018032
RS	23	0.426581	1.213059	863.743887	0.017709	0.018721
RS	24	0.466022	1.580080	692.247475	0.014193	0.014986
RS	25	0.508417	1.580080	724.027955	0.014845	0.015550
RS	26	0.553987	2.000984	598.694080	0.012275	0.012807
RS	27	0.602971	2.000984	627.755802	0.012871	0.013287
RS	28	0.655623	2.415368	545.605129	0.011186	0.011481
RS	29	0.712219	2.415368	572.761902	0.011743	0.011925
RS	30	0.773054	2.756203	526.861518	0.010802	0.010903
RS	31	0.838446	2.756203	552.972447	0.011337	0.011346
RS	32	0.908736	2.974876	537.294373	0.011016	0.010966
RS	33	0.984290	2.974876	563.010300	0.011543	0.011429
RS	34	1.065503	3.054311	573.735816	0.011763	0.011604
RS	35	1.152799	3.054311	599.293798	0.012287	0.012101
RS	36	1.246634	3.019630	631.703404	0.012952	0.012734
RS	37	1.347497	3.019630	656.653385	0.013463	0.013256
RS	38	1.455914	2.926889	702.025456	0.014393	0.014172
RS	39	1.572452	2.926889	725.042997	0.014865	0.014681
RS	40	1.697719	2.832690	770.817769	0.015804	0.015619
RS	41	1.832368	2.832690	789.905419	0.016195	0.016052
RS	42	1.977102	2.773742	823.238587	0.016879	0.016740
RS	43	2.132677	2.773742	836.369483	0.017148	0.017031
RS	44	2.299904	2.763874	849.050035	0.017408	0.017288
RS	45	2.479657	2.763874	854.855780	0.017527	0.017400
RS	46	2.672873	2.799112	846.105150	0.017347	0.017207
RS	47	2.880561	2.799112	844.097007	0.017306	0.017136
RS	48	3.103805	2.865344	818.841972	0.016789	0.016604
RS	49	3.343770	2.865344	809.135935	0.016590	0.016372
RS	50	3.601708	2.945951	773.785983	0.015865	0.015644
RS	51	3.878966	2.945951	756.745139	0.015515	0.015276
RS	52	4.176990	3.028242	715.924725	0.014678	0.014455
RS	53	4.497336	3.028242	692.057024	0.014189	0.013970
RS	54	4.841677	3.149056	639.689465	0.013115	0.012940
RS	55	5.211808	3.149056	611.197930	0.012531	0.012379
RS	56	5.609662	3.149056	578.839268	0.011868	0.011745
RS	57	6.037315	3.149056	543.012058	0.011133	0.011045
RS	58	6.497000	4.076986	396.323335	0.008126	0.008182
RS	59	6.991115	4.076986	377.714112	0.007744	0.007812
RS	60	7.522239	4.076986	356.740433	0.007314	0.007393
RS	61	8.093145	4.076986	333.673423	0.006841	0.006927
RS	62	8.706811	4.076986	308.854077	0.006332	0.006422
RS	63	9.366440	4.076986	1837.713475	0.037678	0.038334
PA	4+25*2+4+6 0.063145429 0.022414946 9.366440440 4.912067806 1.275614642 1.177655570 0.767725345 0.537433063 0.467639965 0.484203410 0.566459203 0.713590281 0.926061289 1.213058643 1.580079849 2.000984028 2.415368161 2.756202794 2.974876038 3.054311499 3.019629850 2.926889387 2.832689626 2.773742457 2.763873825 2.799112475 2.865344332 2.945951342 3.028242417 3.149055613 4.076986001
//
IT	4177
RD	14
LK	-326603.637599
QD	-203.955956 -> -176.912988
RI	0.0037469504
TR	0.061993	0.022762
MT	9.450621
MM	C_pi: 1.980397, n_recomb: 50437.825138
RS	0	0.000000	4.948518	74.756211	0.001482	0.000103
RS	1	0.007505	4.948518	80.247491	0.001591	0.000698
RS	2	0.015573	4.948518	86.132536	0.001708	0.001424
RS	3	0.024247	4.948518	92.438093	0.001833	0.001993
RS	4	0.033572	1.285187	380.832986	0.007551	0.008589
RS	5	0.043597	1.285187	406.163105	0.008053	0.008542
RS	6	0.054374	1.242804	447.613862	0.008875	0.008949
RS	7	0.065960	1.242804	476.641232	0.009450	0.008891
RS	8	0.078416	0.803794	781.900929	0.015502	0.014072
RS	9	0.091806	0.803794	826.311586	0.016383	0.014959
RS	10	0.106201	0.551656	1265.176724	0.025084	0.023056
RS	11	0.121677	0.551656	1321.360348	0.026198	0.024898
RS	12	0.138314	0.473042	1601.602143	0.031754	0.030674
RS	13	0.156199	0.473042	1655.931672	0.032831	0.032537
RS	14	0.175427	0.485619	1663.820855	0.032988	0.033104
RS	15	0.196098	0.485619	1711.852556	0.033940	0.034670
RS	16	0.218321	0.565629	1512.372841	0.029985	0.030944
RS	17	0.242211	0.565629	1556.623523	0.030862	0.032201
RS	18	0.267895	0.711717	1275.482920	0.025288	0.026551
RS	19	0.295505	0.711717	1317.554026	0.026122	0.027546
RS	20	0.325188	0.924590	1049.896326	0.020816	0.022017
RS	21	0.357099	0.924590	1089.407264	0.021599	0.022848
RS	22	0.391405	1.214498	862.358221	0.017097	0.018106
RS	23	0.428285	1.214498	898.720149	0.017818	0.018803
RS	24	0.467934	1.588931	717.178298	0.014219	0.014986
RS	25	0.510558	1.588931	750.219072	0.014874	0.015558
RS	26	0.556381	2.022860	617.213431	0.012237	0.012749
RS	27	0.605643	2.022860	647.356949	0.012835	0.013234
RS	28	0.658602	2.453926	560.042577	0.011104	0.011383
RS	29	0.715536	2.453926	588.148399	0.011661	0.011829
RS	30	0.776743	2.810500	539.266602	0.010692	0.010780
RS	31	0.842543	2.810500	566.263875	0.011227	0.011222
RS	32	0.913282	3.039211	549.453002	0.010894	0.010831
RS	33	0.989330	3.039211	576.065802	0.011421	0.011291
RS	34	1.071085	3.120363	587.373854	0.011646	0.011469
RS	35	1.158976	3.120363	613.901662	0.012171	0.011962
RS	36	1.253464	3.080139	648.494941	0.012857	0.012613
RS	37	1.355043	3.080139	674.514988	0.013373	0.013134
RS	38	1.464245	2.978461	723.264581	0.014340	0.014080
RS	39	1.581643	2.978461	747.414201	0.014819	0.014591
RS	40	1.707852	2.875849	796.915523	0.015800	0.015567
RS	41	1.843533	2.875849	817.090226	0.016200	0.016005
RS	42	1.989397	2.811299	853.439529	0.016921	0.016726
RS	43	2.146209	2.811299	867.483972	0.017199	0.017027
RS	44	2.314789	2.799347	881.685213	0.017481	0.017305
RS	45	2.496021	2.799347	888.148676	0.017609	0.017429
RS	46	2.690856	2.835668	879.311813	0.017434	0.017243
RS	47	2.900312	2.835668	877.694193	0.017402	0.017186
RS	48	3.125489	2.905164	851.226763	0.016877	0.016651
RS	49	3.367565	2.905164	841.670544	0.016687	0.016433
RS	50	3.627809	2.990021	804.620108	0.015953	0.015699
RS	51	3.907585	2.990021	787.507711	0.015613	0.015346
RS	52	4.208358	3.076655	744.906277	0.014769	0.014521
RS	53	4.531705	3.076655	720.743601	0.014290	0.014049
RS	54	4.879319	3.204035	665.935879	0.013203	0.013008
RS	55	5.253022	3.204035	637.016395	0.012630	0.012460
RS	56	5.654772	3.204035	604.028520	0.011976	0.011838
RS	57	6.086673	3.204035	567.369666	0.011249	0.011147
RS	58	6.550989	4.197343	410.034726	0.008130	0.008170
RS	59	7.050152	4.197343	391.804634	0.007768	0.007822
RS	60	7.586779	4.197343	371.078687	0.007357	0.007423
RS	61	8.163679	4.197343	348.112215	0.006902	0.006976
RS	62	8.783877	4.197343	323.233673	0.006409	0.006488
RS	63	9.450621	4.197343	1965.396757	0.038967	0.039597
PA	4+25*2+4+6 0.061993104 0.022761738 9.450620637 4.948518001 1.285187445 1.242804347 0.803794472 0.551655940 0.473041657 0.485619204 0.565629429 0.711716775 0.924589943 1.214497780 1.588931272 2.022859677 2.453926022 2.810500128 3.039210872 3.120362569 3.080139019 2.978461432 2.875848880 2.811298681 2.799347228 2.835667810 2.905163856 2.990020640 3.076654685 3.204034710 4.197342901
//
IT	4510
RD	15
LK	-326550.692137
QD	-188.576865 -> -164.170253
RI	0.0036587004
TR	0.060915	0.023091
MT	9.530312
MM	C_pi: 2.016138, n_recomb: 52052.922094
RS	0	0.000000	4.960257	77.057287	0.001480	0.000104
RS	1	0.007519	4.960257	82.728679	0.001589	0.000708
RS	2	0.015604	4.960257	88.807581	0.001706	0.001434
RS	3	0.024297	4.960257	95.321731	0.001831	0.002000
RS	4	0.033643	1.290573	392.057322	0.007532	0.008615
RS	5	0.043692	1.290573	418.195734	0.008034	0.008581
RS	6	0.054496	1.307629	440.020693	0.008453	0.008602
RS	7	0.066113	1.307629	468.831435	0.009007	0.008556
RS	8	0.078604	0.840055	774.822487	0.014885	0.013645
RS	9	0.092034	0.840055	819.511587	0.015744	0.014481
RS	10	0.106473	0.565853	1279.494406	0.024581	0.022724
RS	11	0.121998	0.565853	1337.346009	0.025692	0.024507
RS	12	0.138691	0.478464	1644.862941	0.031600	0.030610
RS	13	0.156639	0.478464	1701.412890	0.032686	0.032447
RS	14	0.175936	0.487156	1724.145230	0.033123	0.033275
RS	15	0.196685	0.487156	1774.110001	0.034083	0.034826
RS	16	0.218993	0.564975	1574.178074	0.030242	0.031200
RS	17	0.242979	0.564975	1620.087573	0.031124	0.032451
RS	18	0.268769	0.709978	1329.044702	0.025533	0.026779
RS	19	0.296498	0.709978	1372.696462	0.026371	0.027774
RS	20	0.326312	0.923075	1092.832746	0.020995	0.022172
RS	21	0.358367	0.923075	1133.863404	0.021783	0.023007
RS	22	0.392833	1.215512	895.296349	0.017200	0.018183
RS	23	0.429891	1.215512	933.059570	0.017925	0.018886
RS	24	0.469734	1.596769	741.598954	0.014247	0.014992
RS	25	0.512574	1.596769	775.870380	0.014905	0.015570
RS	26	0.558636	2.043074	635.242313	0.012204	0.012698
RS	27	0.608160	2.043074	666.438389	0.012803	0.013188
RS	28	0.661409	2.490391	573.962749	0.011027	0.011293
RS	29	0.718661	2.490391	602.986180	0.011584	0.011740
RS	30	0.780219	2.862653	551.087303	0.010587	0.010664
RS	31	0.846405	2.862653	578.935973	0.011122	0.011106
RS	32	0.917568	3.101621	560.929377	0.010776	0.010702
RS	33	0.994082	3.101621	588.400858	0.011304	0.011160
RS	34	1.076349	3.184825	600.200363	0.011531	0.011339
RS	35	1.164802	3.184825	627.658548	0.012058	0.011830
RS	36	1.259906	3.139389	664.329500	0.012763	0.012495
RS	37	1.362161	3.139389	691.383322	0.013282	0.013015
RS	38	1.472105	3.029018	743.424593	0.014282	0.013989
RS	39	1.590316	3.029018	768.679184	0.014767	0.014501
RS	40	1.717415	2.918094	821.881192	0.015789	0.015513
RS	41	1.854072	2.918094	843.129416	0.016198	0.015955
RS	42	2.001004	2.847914	882.530760	0.016954	0.016710
RS	43	2.158985	2.847914	897.489068	0.017242	0.017019
RS	44	2.328844	2.833721	913.291951	0.017545	0.017319
RS	45	2.511476	2.833721	920.424104	0.017682	0.017454
RS	46	2.707840	2.870844	911.602798	0.017513	0.017276
RS	47	2.918969	2.870844	910.393044	0.017490	0.017232
RS	48	3.145974	2.943263	882.811780	0.016960	0.016695
RS	49	3.390048	2.943263	873.426039	0.016780	0.016491
RS	50	3.652474	3.032005	834.765465	0.016037	0.015753
RS	51	3.934634	3.032005	817.603503	0.015707	0.015413
RS	52	4.238009	3.122627	773.300200	0.014856	0.014584
RS	53	4.564196	3.122627	748.865008	0.014387	0.014126
RS	54	4.914910	3.256101	691.695897	0.013288	0.013075
RS	55	5.291995	3.256101	662.368229	0.012725	0.012538
RS	56	5.697435	3.256101	628.775428	0.012080	0.011926
RS	57	6.133360	3.256101	591.313419	0.011360	0.011244
RS	58	6.602064	4.313169	423.367805	0.008133	0.008159
RS	59	7.106011	4.313169	405.519531	0.007791	0.007831
RS	60	7.647852	4.313169	385.052098	0.007397	0.007451
RS	61	8.230434	4.313169	362.205139	0.006958	0.007022
RS	62	8.856823	4.313169	337.294289	0.006480	0.006550
RS	63	9.530312	4.313169	2092.903051	0.040207	0.040813
PA	4+25*2+4+6 0.060915176 0.023090842 9.530311940 4.960257197 1.290572952 1.307629348 0.840054972 0.565853014 0.478463760 0.487156308 0.564974566 0.709977828 0.923075083 1.215512394 1.596768522 2.043074268 2.490390569 2.862653440 3.101621044 3.184824558 3.139388844 3.029017753 2.918093505 2.847913963 2.833720507 2.870844038 2.943263489 3.032004787 3.122626579 3.256101084 4.313168510
//
IT	4369
RD	16
LK	-326502.894172
QD	-174.689960 -> -152.626452
RI	0.0035967098
TR	0.059906	0.023404
MT	9.605754
MM	C_pi: 2.050520, n_recomb: 53620.088434
RS	0	0.000000	4.954908	79.547794	0.001484	0.000106
RS	1	0.007533	4.954908	85.412792	0.001593	0.000719
RS	2	0.015633	4.954908	91.699946	0.001710	0.001447
RS	3	0.024343	4.954908	98.438041	0.001836	0.002011
RS	4	0.033709	1.292727	403.812681	0.007531	0.008649
RS	5	0.043781	1.292727	430.786697	0.008034	0.008629
RS	6	0.054611	1.372203	432.798659	0.008072	0.008277
RS	7	0.066257	1.372203	461.384313	0.008605	0.008247
RS	8	0.078781	0.876482	767.412293	0.014312	0.013238
RS	9	0.092248	0.876482	812.299874	0.015149	0.014031
RS	10	0.106729	0.580001	1291.924998	0.024094	0.022398
RS	11	0.122301	0.580001	1351.332482	0.025202	0.024126
RS	12	0.139046	0.483879	1685.552118	0.031435	0.030535
RS	13	0.157053	0.483879	1744.259510	0.032530	0.032347
RS	14	0.176415	0.488771	1782.168388	0.033237	0.033427
RS	15	0.197237	0.488771	1834.028718	0.034204	0.034962
RS	16	0.219626	0.564448	1634.299392	0.030479	0.031441
RS	17	0.243702	0.564448	1681.826553	0.031366	0.032686
RS	18	0.269592	0.708331	1381.466545	0.025764	0.026997
RS	19	0.297432	0.708331	1426.654928	0.026607	0.027993
RS	20	0.327369	0.921490	1134.980090	0.021167	0.022325
RS	21	0.359561	0.921490	1177.490587	0.021960	0.023163
RS	22	0.394178	1.216124	927.640199	0.017300	0.018261
RS	23	0.431402	1.216124	966.770906	0.018030	0.018970
RS	24	0.471431	1.603654	765.523536	0.014277	0.015001
RS	25	0.514474	1.603654	800.996054	0.014938	0.015586
RS	26	0.560760	2.061721	652.799291	0.012175	0.012653
RS	27	0.610533	2.061721	685.019182	0.012775	0.013147
RS	28	0.664054	2.524876	587.385424	0.010955	0.011209
RS	29	0.721607	2.524876	617.295780	0.011512	0.011658
RS	30	0.783496	2.912733	562.355257	0.010488	0.010555
RS	31	0.850046	2.912733	591.021500	0.011022	0.010996
RS	32	0.921609	3.162161	571.759893	0.010663	0.010579
RS	33	0.998563	3.162161	600.052909	0.011191	0.011035
RS	34	1.081313	3.247745	612.254144	0.011418	0.011213
RS	35	1.170297	3.247745	640.603847	0.011947	0.011702
RS	36	1.265983	3.197407	679.247627	0.012668	0.012381
RS	37	1.368877	3.197407	707.298706	0.013191	0.012898
RS	38	1.479522	3.078556	762.545861	0.014221	0.013899
RS	39	1.598501	3.078556	788.877025	0.014712	0.014412
RS	40	1.726442	2.959434	845.740962	0.015773	0.015457
RS	41	1.864021	2.959434	868.047083	0.016189	0.015905
RS	42	2.011962	2.883605	910.527204	0.016981	0.016692
RS	43	2.171048	2.883605	926.397216	0.017277	0.017009
RS	44	2.342117	2.867017	943.878415	0.017603	0.017331
RS	45	2.526072	2.867017	951.687542	0.017749	0.017476
RS	46	2.723883	2.904696	942.977384	0.017586	0.017307
RS	47	2.936595	2.904696	942.190391	0.017572	0.017275
RS	48	3.165330	2.979720	913.593560	0.017038	0.016738
RS	49	3.411294	2.979720	904.396550	0.016867	0.016547
RS	50	3.675786	3.072009	864.214685	0.016117	0.015805
RS	51	3.960201	3.072009	847.023045	0.015797	0.015478
RS	52	4.266039	3.166284	801.097292	0.014940	0.014646
RS	53	4.594916	3.166284	776.410129	0.014480	0.014199
RS	54	4.948565	3.305412	716.958514	0.013371	0.013140
RS	55	5.328853	3.305412	687.240945	0.012817	0.012614
RS	56	5.737787	3.305412	653.066022	0.012180	0.012012
RS	57	6.177524	3.305412	614.827925	0.011466	0.011337
RS	58	6.650385	4.424572	436.329543	0.008137	0.008150
RS	59	7.158864	4.424572	418.863943	0.007812	0.007840
RS	60	7.705645	4.424572	398.663324	0.007435	0.007477
RS	61	8.293614	4.424572	375.951794	0.007011	0.007064
RS	62	8.925871	4.424572	351.032020	0.006547	0.006608
RS	63	9.605754	4.424572	2219.948405	0.041401	0.041985
PA	4+25*2+4+6 0.059905977 0.023403614 9.605753639 4.954908218 1.292727136 1.372202663 0.876481955 0.580001013 0.483879454 0.488771449 0.564447887 0.708330981 0.921490079 1.216123874 1.603653849 2.061720718 2.524875881 2.912733277 3.162161126 3.247744962 3.197407192 3.078556009 2.959434341 2.883604688 2.867017350 2.904695503 2.979719698 3.072008952 3.166284346 3.305412224 4.424571870
//
IT	4522
RD	17
LK	-326459.672922
QD	-162.121091 -> -142.145397
RI	0.0035543369
TR	0.058960	0.023701
MT	9.677281
MM	C_pi: 2.083619, n_recomb: 55140.541710
RS	0	0.000000	4.937876	82.165996	0.001490	0.000108
RS	1	0.007545	4.937876	88.233711	0.001600	0.000731
RS	2	0.015660	4.937876	94.738836	0.001718	0.001463
RS	3	0.024386	4.937876	101.711235	0.001845	0.002026
RS	4	0.033771	1.292377	415.961497	0.007544	0.008688
RS	5	0.043865	1.292377	443.790729	0.008048	0.008685
RS	6	0.054719	1.436572	425.892832	0.007724	0.007974
RS	7	0.066393	1.436572	454.246193	0.008238	0.007960
RS	8	0.078948	0.913061	759.749533	0.013778	0.012853
RS	9	0.092450	0.913061	804.765696	0.014595	0.013607
RS	10	0.106970	0.594093	1302.656388	0.023624	0.022078
RS	11	0.122586	0.594093	1363.513443	0.024728	0.023756
RS	12	0.139381	0.489272	1723.847903	0.031263	0.030451
RS	13	0.157442	0.489272	1784.649376	0.032365	0.032239
RS	14	0.176867	0.490442	1837.994249	0.033333	0.033562
RS	15	0.197757	0.490442	1891.712062	0.034307	0.035084
RS	16	0.220223	0.564023	1692.787301	0.030700	0.031667
RS	17	0.244384	0.564023	1741.891485	0.031590	0.032906
RS	18	0.270368	0.706758	1432.769664	0.025984	0.027207
RS	19	0.298313	0.706758	1479.451299	0.026831	0.028203
RS	20	0.328366	0.919843	1176.345027	0.021334	0.022474
RS	21	0.360687	0.919843	1220.295907	0.022131	0.023315
RS	22	0.395447	1.216371	959.401175	0.017399	0.018340
RS	23	0.432829	1.216371	999.865936	0.018133	0.019054
RS	24	0.473031	1.609675	788.965246	0.014308	0.015014
RS	25	0.516267	1.609675	825.609831	0.014973	0.015605
RS	26	0.562765	2.078933	669.899316	0.012149	0.012613
RS	27	0.612772	2.078933	703.115070	0.012751	0.013111
RS	28	0.666552	2.557517	600.334260	0.010887	0.011130
RS	29	0.724389	2.557517	631.102041	0.011445	0.011581
RS	30	0.786590	2.960878	573.098034	0.010393	0.010452
RS	31	0.853485	2.960878	602.549377	0.010928	0.010892
RS	32	0.925426	3.220943	581.980629	0.010554	0.010461
RS	33	1.002796	3.220943	611.059470	0.011082	0.010916
RS	34	1.086003	3.309208	623.578903	0.011309	0.011093
RS	35	1.175489	3.309208	652.782445	0.011839	0.011579
RS	36	1.271726	3.254244	693.299711	0.012573	0.012269
RS	37	1.375225	3.254244	722.312045	0.013099	0.012785
RS	38	1.486533	3.127116	780.676746	0.014158	0.013810
RS	39	1.606239	3.127116	808.055614	0.014654	0.014323
RS	40	1.734977	2.999901	868.538153	0.015751	0.015401
RS	41	1.873428	2.999901	891.885134	0.016175	0.015852
RS	42	2.022326	2.918403	937.463631	0.017001	0.016671
RS	43	2.182458	2.918403	954.241145	0.017306	0.016995
RS	44	2.354673	2.899289	973.469358	0.017654	0.017340
RS	45	2.539881	2.899289	981.961482	0.017808	0.017495
RS	46	2.739064	2.937299	973.452510	0.017654	0.017336
RS	47	2.953275	2.937299	973.100885	0.017648	0.017315
RS	48	3.183648	3.014638	943.582884	0.017112	0.016779
RS	49	3.431404	3.014638	934.590683	0.016949	0.016599
RS	50	3.697853	3.110165	892.974333	0.016195	0.015855
RS	51	3.984406	3.110165	875.770844	0.015883	0.015540
RS	52	4.292580	3.207789	828.299460	0.015022	0.014706
RS	53	4.624006	3.207789	803.379117	0.014570	0.014270
RS	54	4.980439	3.352161	741.723022	0.013452	0.013203
RS	55	5.363765	3.352161	711.632377	0.012906	0.012687
RS	56	5.776013	3.352161	676.896601	0.012276	0.012094
RS	57	6.219366	3.352161	637.907907	0.011569	0.011426
RS	58	6.696171	4.531729	448.932240	0.008142	0.008141
RS	59	7.208951	4.531729	431.848544	0.007832	0.007848
RS	60	7.760421	4.531729	411.920775	0.007470	0.007501
RS	61	8.353500	4.531729	389.357756	0.007061	0.007104
RS	62	8.991328	4.531729	364.449130	0.006609	0.006662
RS	63	9.677281	4.531729	2346.307525	0.042551	0.043114
PA	4+25*2+4+6 0.058959777 0.023701053 9.677280857 4.937875626 1.292377009 1.436571774 0.913060826 0.594092605 0.489272116 0.490442055 0.564023169 0.706758377 0.919842766 1.216371488 1.609674953 2.078932922 2.557517500 2.960878087 3.220942602 3.309207604 3.254244341 3.127116453 2.999901002 2.918403437 2.899289122 2.937298589 3.014638289 3.110165313 3.207788804 3.352160636 4.531729418
//
IT	3882
RD	18
LK	-326420.530166
QD	-150.719880 -> -132.608951
RI	0.0035265217
TR	0.058072	0.023984
MT	9.745058
MM	C_pi: 2.115464, n_recomb: 56615.045761
RS	0	0.000000	4.913400	84.859511	0.001499	0.000110
RS	1	0.007557	4.913400	91.135286	0.001610	0.000743
RS	2	0.015685	4.913400	97.864076	0.001729	0.001479
RS	3	0.024427	4.913400	105.076841	0.001856	0.002042
RS	4	0.033830	1.290092	428.391480	0.007567	0.008731
RS	5	0.043943	1.290092	457.089033	0.008074	0.008747
RS	6	0.054821	1.500756	419.261102	0.007405	0.007690
RS	7	0.066521	1.500756	447.375989	0.007902	0.007693
RS	8	0.079105	0.949759	751.904462	0.013281	0.012487
RS	9	0.092640	0.949759	796.988025	0.014077	0.013207
RS	10	0.107197	0.608107	1311.867999	0.023172	0.021766
RS	11	0.122855	0.608107	1374.073642	0.024270	0.023396
RS	12	0.139696	0.494621	1759.912534	0.031086	0.030359
RS	13	0.157810	0.494621	1822.743693	0.032195	0.032125
RS	14	0.177292	0.492145	1891.711570	0.033414	0.033684
RS	15	0.198247	0.492145	1947.247221	0.034395	0.035191
RS	16	0.220785	0.563674	1749.677234	0.030905	0.031881
RS	17	0.245027	0.563674	1800.317321	0.031799	0.033113
RS	18	0.271100	0.705238	1482.965602	0.026194	0.027410
RS	19	0.299144	0.705238	1531.096887	0.027044	0.028405
RS	20	0.329307	0.918125	1216.931997	0.021495	0.022620
RS	21	0.361749	0.918125	1262.283493	0.022296	0.023464
RS	22	0.396643	1.216274	990.583692	0.017497	0.018420
RS	23	0.434174	1.216274	1032.348804	0.018235	0.019139
RS	24	0.474541	1.614891	811.928994	0.014341	0.015030
RS	25	0.517959	1.614891	849.716554	0.015009	0.015626
RS	26	0.564658	2.094794	686.553657	0.012127	0.012577
RS	27	0.614885	2.094794	720.737630	0.012730	0.013079
RS	28	0.668909	2.588405	612.825240	0.010824	0.011058
RS	29	0.727015	2.588405	644.421573	0.011383	0.011510
RS	30	0.789512	3.007165	583.337194	0.010304	0.010354
RS	31	0.856731	3.007165	613.542022	0.010837	0.010794
RS	32	0.929031	3.278009	591.621421	0.010450	0.010349
RS	33	1.006794	3.278009	621.451343	0.010977	0.010802
RS	34	1.090433	3.369227	634.211552	0.011202	0.010976
RS	35	1.180394	3.369227	664.231983	0.011732	0.011460
RS	36	1.277152	3.309897	706.525763	0.012479	0.012160
RS	37	1.381222	3.309897	736.463408	0.013008	0.012675
RS	38	1.493157	3.174689	797.854683	0.014093	0.013721
RS	39	1.613551	3.174689	826.251502	0.014594	0.014236
RS	40	1.743043	3.039473	890.305419	0.015726	0.015343
RS	41	1.882320	3.039473	914.674406	0.016156	0.015799
RS	42	2.032123	2.952297	963.362503	0.017016	0.016648
RS	43	2.193246	2.952297	981.040935	0.017328	0.016980
RS	44	2.366545	2.930540	1002.076672	0.017700	0.017346
RS	45	2.552940	2.930540	1011.255284	0.017862	0.017511
RS	46	2.753420	2.968672	1003.033891	0.017717	0.017362
RS	47	2.969051	2.968672	1003.127640	0.017718	0.017352
RS	48	3.200977	3.048069	972.777082	0.017182	0.016818
RS	49	3.450430	3.048069	964.003569	0.017027	0.016650
RS	50	3.718733	3.146546	921.037540	0.016268	0.015904
RS	51	4.007312	3.146546	903.838130	0.015965	0.015600
RS	52	4.317698	3.247234	854.896332	0.015100	0.014764
RS	53	4.651541	3.247234	829.760088	0.014656	0.014339
RS	54	5.010611	3.396460	765.978764	0.013530	0.013264
RS	55	5.396816	3.396460	735.530554	0.012992	0.012758
RS	56	5.812207	3.396460	700.253903	0.012369	0.012173
RS	57	6.258988	3.396460	660.538881	0.011667	0.011512
RS	58	6.739532	4.634740	461.178613	0.008146	0.008133
RS	59	7.256390	4.634740	444.474934	0.007851	0.007855
RS	60	7.812307	4.634740	424.824440	0.007504	0.007524
RS	61	8.410234	4.634740	402.420951	0.007108	0.007141
RS	62	9.053347	4.634740	377.541112	0.006669	0.006712
RS	63	9.745058	4.634740	2471.732101	0.043659	0.044200
PA	4+25*2+4+6 0.058072092 0.023984349 9.745058444 4.913399948 1.290091942 1.500755916 0.949759118 0.608107302 0.494621290 0.492144563 0.563674075 0.705237794 0.918125149 1.216274046 1.614891242 2.094793921 2.588405486 3.007165103 3.278009206 3.369226630 3.309897468 3.174689315 3.039473366 2.952297325 2.930539763 2.968672323 3.048068592 3.146545826 3.247233945 3.396459657 4.634739647
//
IT	3741
RD	19
LK	-326385.031606
QD	-140.356803 -> -123.914977
RI	0.0035098212
TR	0.057239	0.024254
MT	9.809296
MM	C_pi: 2.146097, n_recomb: 58044.475526
RS	0	0.000000	4.884259	87.593151	0.001509	0.000112
RS	1	0.007568	4.884259	94.079792	0.001621	0.000755
RS	2	0.015709	4.884259	101.035226	0.001741	0.001496
RS	3	0.024466	4.884259	108.491520	0.001869	0.002059
RS	4	0.033885	1.286306	441.018435	0.007598	0.008779
RS	5	0.044018	1.286306	470.592514	0.008107	0.008813
RS	6	0.054917	1.564761	412.873277	0.007113	0.007425
RS	7	0.066641	1.564761	440.744641	0.007593	0.007443
RS	8	0.079253	0.986548	743.934920	0.012817	0.012139
RS	9	0.092819	0.986548	789.032419	0.013594	0.012830
RS	10	0.107411	0.622034	1319.707661	0.022736	0.021462
RS	11	0.123108	0.622034	1383.166126	0.023829	0.023047
RS	12	0.139993	0.499916	1793.879667	0.030905	0.030261
RS	13	0.158156	0.499916	1858.675829	0.032022	0.032006
RS	14	0.177693	0.493862	1943.403149	0.033481	0.033792
RS	15	0.198709	0.493862	2000.715987	0.034469	0.035287
RS	16	0.221315	0.563385	1804.993842	0.031097	0.032083
RS	17	0.245633	0.563385	1857.128799	0.031995	0.033309
RS	18	0.271790	0.703758	1532.059458	0.026395	0.027605
RS	19	0.299927	0.703758	1581.597007	0.027248	0.028599
RS	20	0.330194	0.916339	1256.743714	0.021651	0.022764
RS	21	0.362751	0.916339	1303.456088	0.022456	0.023609
RS	22	0.397772	1.215863	1021.187476	0.017593	0.018500
RS	23	0.435444	1.215863	1064.219204	0.018335	0.019223
RS	24	0.475967	1.619364	834.422169	0.014376	0.015049
RS	25	0.519556	1.619364	873.323796	0.015046	0.015650
RS	26	0.566444	2.109390	702.774757	0.012108	0.012546
RS	27	0.616881	2.109390	737.899804	0.012713	0.013051
RS	28	0.671134	2.617632	624.875988	0.010765	0.010990
RS	29	0.729494	2.617632	657.272805	0.011324	0.011443
RS	30	0.792271	3.051663	593.098260	0.010218	0.010262
RS	31	0.859798	3.051663	624.026054	0.010751	0.010701
RS	32	0.932436	3.333411	600.713315	0.010349	0.010242
RS	33	1.010571	3.333411	631.260730	0.010875	0.010693
RS	34	1.094619	3.427825	644.190303	0.011098	0.010864
RS	35	1.185028	3.427825	674.991648	0.011629	0.011346
RS	36	1.282280	3.364380	718.966603	0.012386	0.012054
RS	37	1.386891	3.364380	749.793991	0.012918	0.012568
RS	38	1.499419	3.221272	814.121515	0.014026	0.013634
RS	39	1.620464	3.221272	843.506015	0.014532	0.014150
RS	40	1.750669	3.078147	911.079167	0.015696	0.015286
RS	41	1.890728	3.078147	936.449881	0.016133	0.015746
RS	42	2.041387	2.985290	988.251072	0.017026	0.016624
RS	43	2.203448	2.985290	1006.821807	0.017346	0.016962
RS	44	2.377774	2.960788	1029.717872	0.017740	0.017351
RS	45	2.565292	2.960788	1039.584198	0.017910	0.017524
RS	46	2.767003	2.998857	1031.730479	0.017775	0.017387
RS	47	2.983978	2.998857	1032.277403	0.017784	0.017387
RS	48	3.217375	3.080067	1001.180587	0.017249	0.016855
RS	49	3.468435	3.080067	992.637447	0.017101	0.016697
RS	50	3.738495	3.181235	948.402086	0.016339	0.015951
RS	51	4.028993	3.181235	931.220918	0.016043	0.015657
RS	52	4.341477	3.284728	880.881106	0.015176	0.014821
RS	53	4.677609	3.284728	855.544912	0.014739	0.014405
RS	54	5.039180	3.438445	789.716772	0.013605	0.013324
RS	55	5.428115	3.438445	758.925592	0.013075	0.012827
RS	56	5.846484	3.438445	723.127131	0.012458	0.012249
RS	57	6.296516	3.438445	682.709169	0.011762	0.011594
RS	58	6.780606	4.733740	473.072613	0.008150	0.008125
RS	59	7.301333	4.733740	456.746185	0.007869	0.007862
RS	60	7.861468	4.733740	437.376054	0.007535	0.007545
RS	61	8.463994	4.733740	415.141352	0.007152	0.007176
RS	62	9.112120	4.733740	390.305812	0.006724	0.006760
RS	63	9.809296	4.733740	2596.008259	0.044724	0.045246
PA	4+25*2+4+6 0.057238560 0.024254460 9.809295889 4.884259062 1.286305609 1.564760628 0.986547955 0.622033893 0.499916208 0.493862368 0.563385136 0.703758483 0.916338941 1.215863431 1.619363635 2.109390490 2.617632477 3.051662759 3.333410893 3.427824753 3.364379767 3.221272271 3.078147390 2.985289707 2.960787672 2.998856592 3.080067359 3.181234842 3.284728495 3.438445083 4.733739803
//
IT	4816
RD	20
LK	-326352.796376
QD	-130.919323 -> -115.974414
RI	0.0035011446
TR	0.056455	0.024512
MT	9.870262
MM	C_pi: 2.175574, n_recomb: 59429.921859
RS	0	0.000000	4.852978	90.330221	0.001520	0.000113
RS	1	0.007579	4.852978	97.027880	0.001633	0.000766
RS	2	0.015731	4.852978	104.210105	0.001753	0.001513
RS	3	0.024502	4.852978	111.910065	0.001883	0.002077
RS	4	0.033937	1.281367	453.774636	0.007635	0.008829
RS	5	0.044088	1.281367	484.229536	0.008148	0.008882
RS	6	0.055008	1.628579	406.709836	0.006844	0.007177
RS	7	0.066755	1.628579	434.333980	0.007308	0.007210
RS	8	0.079392	1.023404	735.890369	0.012382	0.011810
RS	9	0.092988	1.023404	780.955333	0.013141	0.012474
RS	10	0.107613	0.635859	1326.323606	0.022317	0.021166
RS	11	0.123347	0.635859	1390.944890	0.023405	0.022710
RS	12	0.140274	0.505147	1825.889102	0.030723	0.030159
RS	13	0.158483	0.505147	1892.586049	0.031846	0.031883
RS	14	0.178072	0.495585	1993.149502	0.033538	0.033890
RS	15	0.199146	0.495585	2052.198550	0.034531	0.035372
RS	16	0.221816	0.563146	1858.768004	0.031277	0.032275
RS	17	0.246205	0.563146	1912.357351	0.032178	0.033494
RS	18	0.272442	0.702320	1580.050905	0.026587	0.027793
RS	19	0.300668	0.702320	1630.952111	0.027443	0.028786
RS	20	0.331032	0.914502	1295.771484	0.021803	0.022904
RS	21	0.363698	0.914502	1343.805478	0.022612	0.023752
RS	22	0.398840	1.215171	1051.219852	0.017688	0.018580
RS	23	0.436644	1.215171	1095.484844	0.018433	0.019307
RS	24	0.477314	1.623169	856.448427	0.014411	0.015071
RS	25	0.521066	1.623169	896.435593	0.015084	0.015676
RS	26	0.568133	2.122837	718.570025	0.012091	0.012518
RS	27	0.618768	2.122837	754.609576	0.012697	0.013027
RS	28	0.673239	2.645319	636.501584	0.010710	0.010926
RS	29	0.731839	2.645319	669.671723	0.011268	0.011381
RS	30	0.794880	3.094481	602.402991	0.010136	0.010174
RS	31	0.862699	3.094481	634.024404	0.010668	0.010613
RS	32	0.935657	3.387220	609.288102	0.010252	0.010139
RS	33	1.014145	3.387220	640.520813	0.010778	0.010589
RS	34	1.098580	3.485079	653.548945	0.010997	0.010756
RS	35	1.189414	3.485079	685.096407	0.011528	0.011236
RS	36	1.287133	3.417726	730.665985	0.012295	0.011951
RS	37	1.392257	3.417726	762.348346	0.012828	0.012463
RS	38	1.505347	3.266888	829.522780	0.013958	0.013548
RS	39	1.627009	3.266888	859.864685	0.014469	0.014065
RS	40	1.757890	3.115942	930.901923	0.015664	0.015228
RS	41	1.898690	3.115942	957.253195	0.016107	0.015691
RS	42	2.050161	3.017399	1012.166659	0.017031	0.016598
RS	43	2.213111	3.017399	1031.619440	0.017359	0.016943
RS	44	2.388411	2.990065	1056.421310	0.017776	0.017353
RS	45	2.576995	2.990065	1066.974570	0.017953	0.017535
RS	46	2.779871	3.027906	1059.561469	0.017829	0.017409
RS	47	2.998122	3.027906	1060.567327	0.017846	0.017419
RS	48	3.232913	3.110715	1028.804643	0.017311	0.016890
RS	49	3.485498	3.110715	1020.501710	0.017172	0.016743
RS	50	3.757226	3.214330	975.075260	0.016407	0.015996
RS	51	4.049546	3.214330	957.924680	0.016119	0.015712
RS	52	4.364019	3.320390	906.256680	0.015249	0.014875
RS	53	4.702325	3.320390	880.734863	0.014820	0.014468
RS	54	5.066269	3.478263	812.935703	0.013679	0.013382
RS	55	5.457795	3.478263	781.814976	0.013155	0.012893
RS	56	5.878993	3.478263	745.512537	0.012544	0.012322
RS	57	6.332111	3.478263	704.413762	0.011853	0.011673
RS	58	6.819569	4.828903	484.620638	0.008154	0.008119
RS	59	7.343969	4.828903	468.667889	0.007886	0.007869
RS	60	7.908110	4.828903	449.579973	0.007565	0.007565
RS	61	8.515005	4.828903	427.521668	0.007194	0.007209
RS	62	9.167894	4.828903	402.743926	0.006777	0.006805
RS	63	9.870262	4.828903	2718.952984	0.045751	0.046252
PA	4+25*2+4+6 0.056454869 0.024512137 9.870261600 4.852978314 1.281367154 1.628578760 1.023403929 0.635858981 0.505147069 0.495584874 0.563145909 0.702319859 0.914502463 1.215171187 1.623169289 2.122836503 2.645318924 3.094481163 3.387220040 3.485078517 3.417726267 3.266888294 3.115941864 3.017398818 2.990065156 3.027905641 3.110714525 3.214329725 3.320389572 3.478263474 4.828902916
//
IT	4050
RD	21
LK	-326323.487619
QD	-122.308915 -> -108.709039
RI	0.0034983626
TR	0.055718	0.024758
MT	9.928107
MM	C_pi: 2.203915, n_recomb: 60771.921098
RS	0	0.000000	4.821126	93.044882	0.001531	0.000115
RS	1	0.007588	4.821126	99.951820	0.001645	0.000778
RS	2	0.015753	4.821126	107.358960	0.001767	0.001529
RS	3	0.024536	4.821126	115.300557	0.001897	0.002094
RS	4	0.033987	1.275517	466.612275	0.007678	0.008882
RS	5	0.044154	1.275517	497.949403	0.008194	0.008954
RS	6	0.055093	1.692178	400.754907	0.006594	0.006944
RS	7	0.066862	1.692178	428.129220	0.007045	0.006991
RS	8	0.079524	1.060287	727.814069	0.011976	0.011497
RS	9	0.093147	1.060287	772.806053	0.012716	0.012137
RS	10	0.107804	0.649570	1331.830848	0.021915	0.020878
RS	11	0.123573	0.649570	1397.529589	0.022996	0.022383
RS	12	0.140538	0.510306	1856.045834	0.030541	0.030054
RS	13	0.158791	0.510306	1924.579150	0.031669	0.031758
RS	14	0.178430	0.497301	2041.008136	0.033585	0.033977
RS	15	0.199558	0.497301	2101.751340	0.034584	0.035447
RS	16	0.222289	0.562941	1911.025996	0.031446	0.032456
RS	17	0.246746	0.562941	1966.028769	0.032351	0.033669
RS	18	0.273058	0.700908	1626.947920	0.026771	0.027974
RS	19	0.301368	0.700908	1679.169937	0.027631	0.028966
RS	20	0.331825	0.912606	1334.023417	0.021951	0.023042
RS	21	0.364593	0.912606	1383.339478	0.022763	0.023890
RS	22	0.399848	1.214220	1080.672814	0.017782	0.018661
RS	23	0.437779	1.214220	1126.137362	0.018531	0.019392
RS	24	0.478588	1.626346	878.011470	0.014448	0.015094
RS	25	0.522493	1.626346	919.055560	0.015123	0.015704
RS	26	0.569730	2.135179	733.951026	0.012077	0.012493
RS	27	0.620552	2.135179	770.878796	0.012685	0.013005
RS	28	0.675230	2.671515	647.716840	0.010658	0.010866
RS	29	0.734058	2.671515	681.633687	0.011216	0.011322
RS	30	0.797349	3.135655	611.271037	0.010058	0.010090
RS	31	0.865443	3.135655	643.557497	0.010590	0.010528
RS	32	0.938705	3.439473	617.366524	0.010159	0.010041
RS	33	1.017526	3.439473	649.253096	0.010683	0.010489
RS	34	1.102328	3.540949	662.323993	0.010899	0.010651
RS	35	1.193565	3.540949	694.583630	0.011429	0.011129
RS	36	1.291726	3.469926	741.655779	0.012204	0.011850
RS	37	1.397335	3.469926	774.158548	0.012739	0.012362
RS	38	1.510959	3.311517	844.090980	0.013889	0.013464
RS	39	1.633205	3.311517	875.359437	0.014404	0.013981
RS	40	1.764727	3.152847	949.798355	0.015629	0.015170
RS	41	1.906229	3.152847	977.107638	0.016078	0.015637
RS	42	2.058470	3.048627	1035.123824	0.017033	0.016571
RS	43	2.222263	3.048627	1055.446546	0.017367	0.016922
RS	44	2.398485	3.018381	1082.194271	0.017807	0.017355
RS	45	2.588080	3.018381	1093.431586	0.017992	0.017544
RS	46	2.792061	3.055841	1086.527461	0.017879	0.017430
RS	47	3.011522	3.055841	1087.995918	0.017903	0.017449
RS	48	3.247636	3.140047	1055.644722	0.017371	0.016924
RS	49	3.501668	3.140047	1047.589876	0.017238	0.016786
RS	50	3.774976	3.245888	1001.046903	0.016472	0.016040
RS	51	4.069024	3.245888	983.937715	0.016191	0.015765
RS	52	4.385385	3.354296	931.008491	0.015320	0.014928
RS	53	4.725754	3.354296	905.314360	0.014897	0.014529
RS	54	5.091950	3.516017	835.619263	0.013750	0.013438
RS	55	5.485935	3.516017	804.181864	0.013233	0.012956
RS	56	5.909818	3.516017	767.392795	0.012627	0.012392
RS	57	6.365866	3.516017	725.634940	0.011940	0.011748
RS	58	6.856520	4.920349	495.819368	0.008159	0.008112
RS	59	7.384408	4.920349	480.236330	0.007902	0.007875
RS	60	7.952353	4.920349	461.431765	0.007593	0.007584
RS	61	8.563397	4.920349	439.556449	0.007233	0.007240
RS	62	9.220808	4.920349	414.848722	0.006826	0.006846
RS	63	9.928107	4.920349	2840.351301	0.046738	0.047219
PA	4+25*2+4+6 0.055717550 0.024758234 9.928106931 4.821125865 1.275517101 1.692178034 1.060287232 0.649570041 0.510305603 0.497301453 0.562941290 0.700907954 0.912605564 1.214220328 1.626346120 2.135178834 2.671515396 3.135655290 3.439473449 3.540948735 3.469926337 3.311516954 3.152846829 3.048626525 3.018381209 3.055841352 3.140046867 3.245888262 3.354296019 3.516016566 4.920348674
//
IT	4787
RD	22
LK	-326296.810070
QD	-114.440092 -> -102.050790
RI	0.0035001138
TR	0.055023	0.024993
MT	9.983089
MM	C_pi: 2.231182, n_recomb: 62071.738503
RS	0	0.000000	4.789741	95.718966	0.001542	0.000117
RS	1	0.007598	4.789741	102.832123	0.001657	0.000789
RS	2	0.015773	4.789741	110.460888	0.001780	0.001545
RS	3	0.024569	4.789741	118.640588	0.001911	0.002111
RS	4	0.034033	1.268960	479.494006	0.007725	0.008937
RS	5	0.044217	1.268960	511.712629	0.008244	0.009028
RS	6	0.055174	1.755581	394.988142	0.006363	0.006726
RS	7	0.066963	1.755581	422.110639	0.006800	0.006786
RS	8	0.079649	1.097166	719.748710	0.011595	0.011200
RS	9	0.093298	1.097166	764.633180	0.012319	0.011818
RS	10	0.107984	0.663156	1336.353644	0.021529	0.020600
RS	11	0.123786	0.663156	1403.050142	0.022604	0.022067
RS	12	0.140789	0.515389	1884.464005	0.030359	0.029946
RS	13	0.159084	0.515389	1954.770485	0.031492	0.031631
RS	14	0.178768	0.499009	2087.044976	0.033623	0.034056
RS	15	0.199948	0.499009	2149.440694	0.034628	0.035514
RS	16	0.222737	0.562772	1961.784567	0.031605	0.032628
RS	17	0.247258	0.562772	2018.161060	0.032513	0.033834
RS	18	0.273642	0.699525	1672.759621	0.026949	0.028149
RS	19	0.302030	0.699525	1726.260740	0.027811	0.029139
RS	20	0.332575	0.910673	1371.488938	0.022095	0.023176
RS	21	0.365441	0.910673	1422.048379	0.022910	0.024026
RS	22	0.400804	1.213051	1109.547913	0.017875	0.018741
RS	23	0.438853	1.213051	1156.178942	0.018626	0.019475
RS	24	0.479794	1.628969	899.115389	0.014485	0.015119
RS	25	0.523845	1.628969	941.188381	0.015163	0.015733
RS	26	0.571243	2.146517	748.929110	0.012066	0.012472
RS	27	0.622242	2.146517	786.719625	0.012674	0.012987
RS	28	0.677116	2.696328	658.539496	0.010609	0.010810
RS	29	0.736159	2.696328	693.177524	0.011167	0.011267
RS	30	0.799689	3.175284	619.725654	0.009984	0.010010
RS	31	0.868044	3.175284	652.649904	0.010514	0.010448
RS	32	0.941594	3.490243	624.979724	0.010069	0.009947
RS	33	1.020731	3.490243	657.490238	0.010592	0.010393
RS	34	1.105881	3.595523	670.546737	0.010803	0.010550
RS	35	1.197501	3.595523	703.485957	0.011333	0.011027
RS	36	1.296081	3.521017	751.980194	0.012115	0.011753
RS	37	1.402151	3.521017	785.269958	0.012651	0.012263
RS	38	1.516281	3.355193	857.871648	0.013821	0.013381
RS	39	1.639081	3.355193	890.036280	0.014339	0.013899
RS	40	1.771212	3.188883	967.816051	0.015592	0.015112
RS	41	1.913381	3.188883	996.060421	0.016047	0.015582
RS	42	2.066352	3.079003	1057.163495	0.017031	0.016544
RS	43	2.230946	3.079003	1078.343000	0.017373	0.016901
RS	44	2.408044	3.045778	1107.070284	0.017835	0.017354
RS	45	2.598599	3.045778	1118.987315	0.018027	0.017552
RS	46	2.803630	3.082726	1112.653359	0.017925	0.017450
RS	47	3.024240	3.082726	1114.586550	0.017956	0.017476
RS	48	3.261611	3.168145	1081.719447	0.017427	0.016956
RS	49	3.517017	3.168145	1073.919050	0.017301	0.016827
RS	50	3.791828	3.276014	1026.329274	0.016535	0.016082
RS	51	4.087518	3.276014	1009.270990	0.016260	0.015815
RS	52	4.405674	3.386569	955.144704	0.015388	0.014979
RS	53	4.748003	3.386569	929.290409	0.014971	0.014588
RS	54	5.116340	3.551849	857.772518	0.013819	0.013492
RS	55	5.512663	3.551849	826.030372	0.013308	0.013018
RS	56	5.939098	3.551849	788.770968	0.012707	0.012459
RS	57	6.397932	3.551849	746.374635	0.012024	0.011820
RS	58	6.891627	5.008262	506.678455	0.008163	0.008106
RS	59	7.422831	5.008262	491.460542	0.007918	0.007881
RS	60	7.994395	5.008262	472.939470	0.007619	0.007601
RS	61	8.609384	5.008262	451.252372	0.007270	0.007268
RS	62	9.271099	5.008262	426.625177	0.006873	0.006886
RS	63	9.983089	5.008262	2960.079845	0.047688	0.048150
PA	4+25*2+4+6 0.055022931 0.024993320 9.983088655 4.789741392 1.268959947 1.755581294 1.097165566 0.663155819 0.515388853 0.499009277 0.562771642 0.699524956 0.910672564 1.213050922 1.628968869 2.146516632 2.696327988 3.175283990 3.490243212 3.595523430 3.521016968 3.355193202 3.188883196 3.079003007 3.045777834 3.082725561 3.168145031 3.276013866 3.386569381 3.551848582 5.008261858
//
IT	4905
RD	23
LK	-326272.500522
QD	-107.237057 -> -95.939107
RI	0.0035050571
TR	0.054368	0.025218
MT	10.035347
MM	C_pi: 2.257402, n_recomb: 63330.144463
RS	0	0.000000	4.759552	98.337003	0.001553	0.000119
RS	1	0.007607	4.759552	105.652176	0.001668	0.000799
RS	2	0.015792	4.759552	113.498051	0.001792	0.001561
RS	3	0.024599	4.759552	121.911009	0.001925	0.002127
RS	4	0.034077	1.261834	492.394325	0.007775	0.008994
RS	5	0.044276	1.261834	525.492141	0.008298	0.009104
RS	6	0.055250	1.818724	389.406769	0.006149	0.006522
RS	7	0.067059	1.818724	416.276808	0.006573	0.006594
RS	8	0.079767	1.134024	711.711255	0.011238	0.010919
RS	9	0.093441	1.134024	756.457778	0.011945	0.011517
RS	10	0.108155	0.676611	1339.977743	0.021159	0.020330
[truncated: 9,992,193 more chars]
