# Supplementary material for: Recent speciation associated with range expansion and a shift to self-fertilization in North American Arabidopsis
Source: Nat Commun. 2022 Dec 8;13:7564. doi: 10.1038/s41467-022-35368-1 (PMC9732334; doi:10.1038/s41467-022-35368-1)
Supplement: Supplementary file 5 — Source Data [file 41467_2022_35368_MOESM5_ESM.zip › Source Data/SuppFig20-2_lyrON5_03.psmc]

CC
CC	Brief Description of the file format:
CC	  CC  comments
CC	  MM  useful-messages
CC	  RD  round-of-iterations
CC	  LL  \log[P(sequence)]
CC	  QD  Q-before-opt Q-after-opt
CC	  TR  \theta_0 \rho_0
CC	  RS  k t_k \lambda_k \pi_k \sum_{l\not=k}A_{kl} A_{kk}
CC	  DC  begin end best-k t_k+\Delta_k max-prob
CC
MM	Version: 0.6.5-r67
MM	pattern:4+25*2+4+6, n:63, n_free_lambdas:28
MM	n_iterations:25, skip:1, max_t:5, theta/rho:5
MM	is_decoding:0
MM	n_seqs:28, sum_L:1242184, sum_n:144002
RD	0
LK	0.000000
QD	0.000000 -> 0.000000
RI	inf
TR	0.123215	0.024643
MT	5.000000
MM	C_pi: 1.000000, n_recomb: 30238.564531
RS	0	0.000000	1.000000	191.751424	0.006341	0.000000
RS	1	0.006440	1.000000	202.764397	0.006705	0.000000
RS	2	0.013294	1.000000	214.319257	0.007088	0.000000
RS	3	0.020590	1.000000	226.430673	0.007488	0.000000
RS	4	0.028356	1.000000	239.111962	0.007908	0.000000
RS	5	0.036622	1.000000	252.374769	0.008346	0.000000
RS	6	0.045421	1.000000	266.228714	0.008804	0.000000
RS	7	0.054785	1.000000	280.680995	0.009282	0.000000
RS	8	0.064753	1.000000	295.735950	0.009780	0.000000
RS	9	0.075363	1.000000	311.394574	0.010298	0.000000
RS	10	0.086656	1.000000	327.653993	0.010836	0.000000
RS	11	0.098677	1.000000	344.506893	0.011393	0.000000
RS	12	0.111471	1.000000	361.940899	0.011970	0.000000
RS	13	0.125090	1.000000	379.937910	0.012565	0.000000
RS	14	0.139585	1.000000	398.473400	0.013178	0.000000
RS	15	0.155014	1.000000	417.515666	0.013807	0.000000
RS	16	0.171437	1.000000	437.025057	0.014453	0.000000
RS	17	0.188917	1.000000	456.953175	0.015112	0.000000
RS	18	0.207523	1.000000	477.242058	0.015783	0.000000
RS	19	0.227327	1.000000	497.823371	0.016463	0.000000
RS	20	0.248406	1.000000	518.617606	0.017151	0.000000
RS	21	0.270843	1.000000	539.533333	0.017843	0.000000
RS	22	0.294725	1.000000	560.466502	0.018535	0.000000
RS	23	0.320144	1.000000	581.299846	0.019224	0.000000
RS	24	0.347201	1.000000	601.902413	0.019905	0.000000
RS	25	0.376000	1.000000	622.129263	0.020574	0.000000
RS	26	0.406654	1.000000	641.821379	0.021225	0.000000
RS	27	0.439282	1.000000	660.805840	0.021853	0.000000
RS	28	0.474011	1.000000	678.896304	0.022451	0.000000
RS	29	0.510976	1.000000	695.893866	0.023013	0.000000
RS	30	0.550322	1.000000	711.588339	0.023532	0.000000
RS	31	0.592202	1.000000	725.760024	0.024001	0.000000
RS	32	0.636779	1.000000	738.182013	0.024412	0.000000
RS	33	0.684227	1.000000	748.623075	0.024757	0.000000
RS	34	0.734730	1.000000	756.851175	0.025029	0.000000
RS	35	0.788485	1.000000	762.637624	0.025221	0.000000
RS	36	0.845702	1.000000	765.761886	0.025324	0.000000
RS	37	0.906604	1.000000	766.017001	0.025332	0.000000
RS	38	0.971428	1.000000	763.215579	0.025240	0.000000
RS	39	1.040426	1.000000	757.196254	0.025041	0.000000
RS	40	1.113868	1.000000	747.830486	0.024731	0.000000
RS	41	1.192040	1.000000	735.029495	0.024308	0.000000
RS	42	1.275245	1.000000	718.751113	0.023769	0.000000
RS	43	1.363809	1.000000	699.006247	0.023116	0.000000
RS	44	1.458076	1.000000	675.864637	0.022351	0.000000
RS	45	1.558414	1.000000	649.459523	0.021478	0.000000
RS	46	1.665214	1.000000	619.990826	0.020503	0.000000
RS	47	1.778891	1.000000	587.726450	0.019436	0.000000
RS	48	1.899889	1.000000	553.001317	0.018288	0.000000
RS	49	2.028679	1.000000	516.213805	0.017071	0.000000
RS	50	2.165763	1.000000	477.819362	0.015802	0.000000
RS	51	2.311675	1.000000	438.321177	0.014495	0.000000
RS	52	2.466983	1.000000	398.257959	0.013171	0.000000
RS	53	2.632293	1.000000	358.189084	0.011845	0.000000
RS	54	2.808249	1.000000	318.677561	0.010539	0.000000
RS	55	2.995536	1.000000	280.271524	0.009269	0.000000
RS	56	3.194884	1.000000	243.485134	0.008052	0.000000
RS	57	3.407070	1.000000	208.779973	0.006904	0.000000
RS	58	3.632920	1.000000	176.548093	0.005839	0.000000
RS	59	3.873315	1.000000	147.097903	0.004865	0.000000
RS	60	4.129191	1.000000	120.643989	0.003990	0.000000
RS	61	4.401545	1.000000	97.301743	0.003218	0.000000
RS	62	4.691438	1.000000	77.087329	0.002549	0.000000
RS	63	5.000000	1.000000	216.145340	0.007148	0.000000
PA	4+25*2+4+6 0.123215035 0.024643007 5.000000000 1.000000000 1.000000000 1.000000000 1.000000000 1.000000000 1.000000000 1.000000000 1.000000000 1.000000000 1.000000000 1.000000000 1.000000000 1.000000000 1.000000000 1.000000000 1.000000000 1.000000000 1.000000000 1.000000000 1.000000000 1.000000000 1.000000000 1.000000000 1.000000000 1.000000000 1.000000000 1.000000000 1.000000000
//
IT	5170
RD	1
LK	-376706.673184
QD	-2069.575447 -> -961.468839
RI	0.0610704540
TR	0.105206	0.021166
MT	6.366768
MM	C_pi: 1.085414, n_recomb: 28213.688893
RS	0	0.000000	0.359187	526.299840	0.018654	0.000778
RS	1	0.006842	0.359187	551.381702	0.019543	0.007534
RS	2	0.014152	0.359187	576.883974	0.020447	0.013042
RS	3	0.021962	0.359187	602.700752	0.021362	0.016945
RS	4	0.030306	0.337413	668.747777	0.023703	0.020310
RS	5	0.039221	0.337413	695.312336	0.024645	0.022534
RS	6	0.048746	0.376271	648.070780	0.022970	0.023745
RS	7	0.058923	0.376271	673.388458	0.023867	0.024263
RS	8	0.069796	0.442567	595.117848	0.021093	0.024280
RS	9	0.081414	0.442567	618.886560	0.021936	0.023881
RS	10	0.093825	0.532122	535.641888	0.018985	0.023183
RS	11	0.107086	0.532122	557.810610	0.019771	0.022301
RS	12	0.121255	0.638837	484.156900	0.017160	0.021309
RS	13	0.136393	0.638837	504.844316	0.017894	0.020250
RS	14	0.152566	0.757379	444.220120	0.015745	0.019158
RS	15	0.169846	0.757379	463.633682	0.016433	0.018073
RS	16	0.188308	0.881497	415.854599	0.014739	0.017044
RS	17	0.208034	0.881497	434.236850	0.015391	0.016124
RS	18	0.229109	1.002748	398.591301	0.014128	0.015341
RS	19	0.251625	1.002748	416.189525	0.014751	0.014694
RS	20	0.275683	1.114222	390.973182	0.013858	0.014164
RS	21	0.301386	1.114222	407.990396	0.014461	0.013727
RS	22	0.328848	1.211925	391.207840	0.013866	0.013367
RS	23	0.358189	1.211925	407.769776	0.014453	0.013083
RS	24	0.389537	1.293316	397.956113	0.014105	0.012880
RS	25	0.423030	1.293316	414.099538	0.014677	0.012762
RS	26	0.458815	1.357368	410.107634	0.014536	0.012735
RS	27	0.497047	1.357368	425.765532	0.015091	0.012797
RS	28	0.537896	1.404873	426.467295	0.015116	0.012946
RS	29	0.581539	1.404873	441.450671	0.015647	0.013177
RS	30	0.628169	1.437866	445.689658	0.015797	0.013482
RS	31	0.677988	1.437866	459.673432	0.016293	0.013856
RS	32	0.731217	1.458934	466.255518	0.016526	0.014291
RS	33	0.788086	1.458934	478.772051	0.016969	0.014778
RS	34	0.848847	1.470873	486.399071	0.017240	0.015306
RS	35	0.913765	1.470873	496.844720	0.017610	0.015860
RS	36	0.983125	1.476606	504.041420	0.017865	0.016424
RS	37	1.057230	1.476606	511.706361	0.018137	0.016977
RS	38	1.136405	1.478796	516.930534	0.018322	0.017498
RS	39	1.220996	1.478796	521.057244	0.018468	0.017969
RS	40	1.311376	1.479462	522.901331	0.018534	0.018372
RS	41	1.407939	1.479462	522.766761	0.018529	0.018694
RS	42	1.511109	1.479889	520.117669	0.018435	0.018920
RS	43	1.621337	1.479889	515.130058	0.018258	0.019042
RS	44	1.739107	1.480787	507.256114	0.017979	0.019051
RS	45	1.864934	1.480787	497.057833	0.017618	0.018943
RS	46	1.999371	1.482422	483.683018	0.017144	0.018715
RS	47	2.143005	1.482422	468.245779	0.016596	0.018369
RS	48	2.296466	1.484774	449.579188	0.015935	0.017908
RS	49	2.460427	1.484774	429.277594	0.015215	0.017337
RS	50	2.635605	1.487695	406.004312	0.014390	0.016664
RS	51	2.822769	1.487695	381.652461	0.013527	0.015899
RS	52	3.022738	1.491062	354.886144	0.012579	0.015052
RS	53	3.236388	1.491062	327.721743	0.011616	0.014137
RS	54	3.464656	1.497651	298.419587	0.010577	0.013165
RS	55	3.708542	1.497651	270.151582	0.009575	0.012149
RS	56	3.969113	1.497651	241.805386	0.008570	0.011105
RS	57	4.247513	1.497651	213.828805	0.007579	0.010047
RS	58	4.544960	1.555308	180.423462	0.006395	0.008991
RS	59	4.862757	1.555308	156.602536	0.005551	0.007953
RS	60	5.202297	1.555308	134.008772	0.004750	0.006949
RS	61	5.565068	1.555308	112.946939	0.004003	0.005992
RS	62	5.952659	1.555308	93.663815	0.003320	0.005096
RS	63	6.366768	1.555308	312.430201	0.011074	0.018585
PA	4+25*2+4+6 0.105205852 0.021165992 6.366767883 0.359187126 0.337412834 0.376271248 0.442566872 0.532121658 0.638836861 0.757378578 0.881497383 1.002748489 1.114221573 1.211924553 1.293315887 1.357368469 1.404872894 1.437866211 1.458933830 1.470872879 1.476606369 1.478796482 1.479461670 1.479888916 1.480787277 1.482421875 1.484773636 1.487694740 1.491062164 1.497651339 1.555307567
//
IT	4518
RD	2
LK	-375036.249676
QD	-1003.696819 -> -700.166450
RI	0.0714414672
TR	0.097451	0.020532
MT	7.067396
MM	C_pi: 1.166014, n_recomb: 29386.793944
RS	0	0.000000	0.349694	576.864824	0.019630	0.000662
RS	1	0.007016	0.349694	604.697485	0.020577	0.006213
RS	2	0.014525	0.349694	632.953562	0.021539	0.011819
RS	3	0.022561	0.349694	661.501591	0.022510	0.015716
RS	4	0.031160	0.268590	895.054843	0.030458	0.021025
RS	5	0.040362	0.268590	924.577195	0.031462	0.024759
RS	6	0.050211	0.290383	882.496379	0.030030	0.025040
RS	7	0.060750	0.290383	909.703082	0.030956	0.027481
RS	8	0.072029	0.346673	786.056723	0.026749	0.025180
RS	9	0.084099	0.346673	811.542936	0.027616	0.026730
RS	10	0.097016	0.434730	669.143135	0.022770	0.023323
RS	11	0.110840	0.434730	693.013309	0.023582	0.024249
RS	12	0.125633	0.551227	566.914362	0.019291	0.020852
RS	13	0.141464	0.551227	589.022982	0.020044	0.021391
RS	14	0.158406	0.694172	486.601375	0.016559	0.018392
RS	15	0.176537	0.694172	506.953075	0.017251	0.018635
RS	16	0.195939	0.859514	426.975158	0.014529	0.016146
RS	17	0.216704	0.859514	445.748742	0.015168	0.016250
RS	18	0.238925	1.035986	386.313967	0.013146	0.014388
RS	19	0.262705	1.035986	403.815337	0.013741	0.014529
RS	20	0.288154	1.210128	361.451464	0.012300	0.013239
RS	21	0.315388	1.210128	378.015790	0.012863	0.013429
RS	22	0.344533	1.371505	348.785826	0.011869	0.012533
RS	23	0.375723	1.371505	364.695776	0.012410	0.012734
RS	24	0.409101	1.511169	345.939705	0.011772	0.012142
RS	25	0.444822	1.511169	361.401788	0.012298	0.012388
RS	26	0.483049	1.622284	351.425605	0.011959	0.012084
RS	27	0.523957	1.622284	366.553411	0.012473	0.012423
RS	28	0.567736	1.702482	363.912933	0.012384	0.012391
RS	29	0.614587	1.702482	378.698660	0.012887	0.012840
RS	30	0.664725	1.753764	381.986347	0.012999	0.013041
RS	31	0.718381	1.753764	396.271598	0.013485	0.013592
RS	32	0.775802	1.780850	404.063256	0.013750	0.013987
RS	33	0.837251	1.780850	417.515281	0.014208	0.014619
RS	34	0.903012	1.789930	428.214786	0.014572	0.015158
RS	35	0.973387	1.789930	440.314567	0.014983	0.015831
RS	36	1.048700	1.788074	451.947152	0.015379	0.016434
RS	37	1.129297	1.788074	462.006628	0.015722	0.017069
RS	38	1.215548	1.781775	472.396437	0.016075	0.017627
RS	39	1.307852	1.781775	479.618912	0.016321	0.018139
RS	40	1.406632	1.775581	486.799265	0.016565	0.018552
RS	41	1.512343	1.775581	490.372688	0.016687	0.018871
RS	42	1.625471	1.771942	492.856245	0.016771	0.019072
RS	43	1.746536	1.771942	492.059519	0.016744	0.019160
RS	44	1.876096	1.771771	488.922049	0.016637	0.019114
RS	45	2.014746	1.771771	483.230339	0.016444	0.018957
RS	46	2.163124	1.774875	474.153754	0.016135	0.018659
RS	47	2.321913	1.774875	463.327644	0.015767	0.018267
RS	48	2.491843	1.780432	448.536586	0.015263	0.017740
RS	49	2.673696	1.780432	432.689485	0.014724	0.017141
RS	50	2.868308	1.787467	412.836730	0.014048	0.016420
RS	51	3.076576	1.787467	392.479909	0.013356	0.015653
RS	52	3.299456	1.795265	368.538019	0.012541	0.014782
RS	53	3.537974	1.795265	344.599735	0.011726	0.013887
RS	54	3.793227	1.809513	316.851474	0.010782	0.012888
RS	55	4.066390	1.809513	290.879378	0.009898	0.011915
RS	56	4.358719	1.809513	264.179037	0.008990	0.010912
RS	57	4.671559	1.809513	237.183414	0.008071	0.009893
RS	58	5.006349	1.939868	197.473341	0.006720	0.008576
RS	59	5.364629	1.939868	175.221307	0.005963	0.007662
RS	60	5.748047	1.939868	153.446248	0.005222	0.006763
RS	61	6.158367	1.939868	132.500060	0.004509	0.005893
RS	62	6.597476	1.939868	112.703594	0.003835	0.005064
RS	63	7.067396	1.939868	419.788138	0.014285	0.019680
PA	4+25*2+4+6 0.097451013 0.020531947 7.067395540 0.349694106 0.268589949 0.290383378 0.346672726 0.434729773 0.551226599 0.694171845 0.859513667 1.035986451 1.210128004 1.371505013 1.511169241 1.622284031 1.702482053 1.753763844 1.780849953 1.789929566 1.788073800 1.781774772 1.775580881 1.771941503 1.771771250 1.774875019 1.780432449 1.787466558 1.795264614 1.809513018 1.939867963
//
IT	4326
RD	3
LK	-374535.449985
QD	-761.077482 -> -618.922861
RI	0.0623802096
TR	0.092654	0.020665
MT	7.482094
MM	C_pi: 1.254843, n_recomb: 31799.325865
RS	0	0.000000	0.423855	522.361969	0.016427	0.000557
RS	1	0.007112	0.423855	549.916850	0.017293	0.005237
RS	2	0.014730	0.423855	578.213566	0.018183	0.010078
RS	3	0.022889	0.423855	607.165816	0.019094	0.013019
RS	4	0.031629	0.265748	1008.836916	0.031725	0.021015
RS	5	0.040990	0.265748	1041.988568	0.032768	0.024683
RS	6	0.051018	0.272868	1045.988220	0.032893	0.025868
RS	7	0.061758	0.272868	1075.763196	0.033830	0.028656
RS	8	0.073262	0.320053	943.665865	0.029676	0.026222
RS	9	0.085584	0.320053	971.408783	0.030548	0.028303
RS	10	0.098783	0.403059	795.380563	0.025012	0.024135
RS	11	0.112920	0.403059	821.688380	0.025840	0.025623
RS	12	0.128063	0.519509	659.849285	0.020750	0.021333
RS	13	0.144283	0.519509	684.414373	0.021523	0.022404
RS	14	0.161656	0.670278	551.161741	0.017332	0.018577
RS	15	0.180265	0.670278	573.745526	0.018043	0.019286
RS	16	0.200197	0.854930	468.910088	0.014746	0.016086
RS	17	0.221547	0.854930	489.549896	0.015395	0.016565
RS	18	0.244415	1.062452	411.664995	0.012946	0.014144
RS	19	0.268910	1.062452	430.653647	0.013543	0.014580
RS	20	0.295147	1.275651	375.419405	0.011806	0.012887
RS	21	0.323249	1.275651	393.168138	0.012364	0.013316
RS	22	0.353351	1.479658	355.033235	0.011165	0.012136
RS	23	0.385593	1.479658	371.926828	0.011696	0.012527
RS	24	0.420128	1.660209	347.173574	0.010918	0.011733
RS	25	0.457119	1.660209	363.526692	0.011432	0.012119
RS	26	0.496741	1.804367	350.029753	0.011007	0.011682
RS	27	0.539181	1.804367	366.068442	0.011512	0.012122
RS	28	0.584639	1.905629	362.141352	0.011388	0.012019
RS	29	0.633331	1.905629	377.964611	0.011886	0.012539
RS	30	0.685485	1.965315	381.963181	0.012012	0.012726
RS	31	0.741348	1.965315	397.498501	0.012500	0.013326
RS	32	0.801184	1.990168	407.745436	0.012822	0.013753
RS	33	0.865276	1.990168	422.708934	0.013293	0.014417
RS	34	0.933926	1.989971	437.247361	0.013750	0.015026
RS	35	1.007458	1.989971	451.116097	0.014186	0.015715
RS	36	1.086220	1.976271	467.335364	0.014696	0.016407
RS	37	1.170583	1.976271	479.358122	0.015074	0.017045
RS	38	1.260947	1.959511	494.268022	0.015543	0.017684
RS	39	1.357736	1.959511	503.541740	0.015835	0.018182
RS	40	1.461410	1.946510	514.481906	0.016179	0.018648
RS	41	1.572457	1.946510	520.076204	0.016355	0.018941
RS	42	1.691401	1.940403	525.165629	0.016515	0.019156
RS	43	1.818804	1.940403	526.256350	0.016549	0.019212
RS	44	1.955269	1.941770	524.500692	0.016494	0.019148
RS	45	2.101438	1.941770	520.485442	0.016368	0.018961
RS	46	2.258004	1.949439	511.767164	0.016094	0.018627
RS	47	2.425704	1.949439	502.343656	0.015797	0.018218
RS	48	2.605330	1.961346	487.210681	0.015321	0.017654
RS	49	2.797732	1.961346	472.422380	0.014856	0.017055
RS	50	3.003817	1.975368	451.800276	0.014208	0.016310
RS	51	3.224559	1.975368	432.067990	0.013587	0.015558
RS	52	3.461000	1.990028	407.048281	0.012801	0.014678
RS	53	3.714257	1.990028	383.198446	0.012051	0.013811
RS	54	3.985525	2.014611	353.394804	0.011113	0.012800
RS	55	4.276085	2.014611	327.024433	0.010284	0.011863
RS	56	4.587310	2.014611	299.490254	0.009418	0.010894
RS	57	4.920669	2.014611	271.235389	0.008530	0.009907
RS	58	5.277737	2.224759	221.724831	0.006973	0.008367
RS	59	5.660199	2.224759	199.568258	0.006276	0.007543
RS	60	6.069861	2.224759	177.416229	0.005579	0.006721
RS	61	6.508659	2.224759	155.645849	0.004895	0.005914
RS	62	6.978663	2.224759	134.621503	0.004233	0.005135
RS	63	7.482094	2.224759	542.816189	0.017070	0.021145
PA	4+25*2+4+6 0.092654024 0.020665096 7.482093867 0.423855399 0.265748250 0.272868174 0.320053100 0.403058781 0.519509316 0.670278441 0.854929926 1.062452332 1.275651369 1.479658363 1.660208585 1.804367380 1.905628562 1.965314987 1.990168300 1.989970637 1.976270914 1.959511128 1.946510275 1.940403158 1.941769546 1.949439141 1.961345913 1.975367925 1.990027718 2.014610810 2.224758945
//
IT	4782
RD	4
LK	-374276.005368
QD	-668.132331 -> -568.173219
RI	0.0499796948
TR	0.089042	0.021054
MT	7.766425
MM	C_pi: 1.334112, n_recomb: 34407.998831
RS	0	0.000000	0.531286	455.152178	0.013228	0.000476
RS	1	0.007175	0.531286	481.069288	0.013981	0.004533
RS	2	0.014864	0.531286	507.955046	0.014763	0.008686
RS	3	0.023105	0.531286	535.770110	0.015571	0.010774
RS	4	0.031937	0.278123	1069.592385	0.031086	0.020769
RS	5	0.041403	0.278123	1106.742274	0.032165	0.024053
RS	6	0.051548	0.272340	1166.074449	0.033890	0.026319
RS	7	0.062421	0.272340	1199.258938	0.034854	0.029027
RS	8	0.074074	0.312147	1076.042451	0.031273	0.027010
RS	9	0.086563	0.312147	1106.585465	0.032161	0.029198
RS	10	0.099948	0.390562	910.988353	0.026476	0.024884
RS	11	0.114293	0.390562	940.052391	0.027321	0.026556
RS	12	0.129668	0.505031	751.703363	0.021847	0.021893
RS	13	0.146146	0.505031	779.006168	0.022640	0.023168
RS	14	0.163806	0.658327	620.510714	0.018034	0.018913
RS	15	0.182732	0.658327	645.652417	0.018765	0.019820
RS	16	0.203017	0.853384	519.104847	0.015087	0.016206
RS	17	0.224757	0.853384	541.989141	0.015752	0.016852
RS	18	0.248057	1.080422	447.499253	0.013006	0.014088
RS	19	0.273029	1.080422	468.387719	0.013613	0.014653
RS	20	0.299792	1.320007	401.550803	0.011670	0.012710
RS	21	0.328475	1.320007	420.913835	0.012233	0.013245
RS	22	0.359217	1.554278	374.813965	0.010893	0.011890
RS	23	0.392163	1.554278	393.122444	0.011425	0.012367
RS	24	0.427474	1.764952	363.071035	0.010552	0.011452
RS	25	0.465318	1.764952	380.729648	0.011065	0.011900
RS	26	0.505877	1.933619	364.241437	0.010586	0.011388
RS	27	0.549346	1.933619	381.569440	0.011090	0.011866
RS	28	0.595933	2.049459	376.785506	0.010951	0.011731
RS	29	0.645864	2.049459	393.969124	0.011450	0.012273
RS	30	0.699376	2.112836	399.039229	0.011597	0.012468
RS	31	0.756728	2.112836	416.070659	0.012092	0.013077
RS	32	0.818194	2.132327	429.077228	0.012470	0.013549
RS	33	0.884071	2.132327	445.697572	0.012953	0.014212
RS	34	0.954673	2.121177	464.308748	0.013494	0.014894
RS	35	1.030341	2.121177	479.963403	0.013949	0.015578
RS	36	1.111439	2.095221	500.865587	0.014557	0.016356
RS	37	1.198354	2.095221	514.709095	0.014959	0.016986
RS	38	1.291505	2.068574	533.973357	0.015519	0.017704
RS	39	1.391339	2.068574	544.968330	0.015838	0.018193
RS	40	1.498336	2.049992	559.126076	0.016250	0.018709
RS	41	1.613010	2.049992	566.210890	0.016456	0.018994
RS	42	1.735911	2.042998	572.950121	0.016652	0.019223
RS	43	1.867629	2.042998	575.209717	0.016717	0.019273
RS	44	2.008798	2.047612	573.528817	0.016668	0.019190
RS	45	2.160095	2.047612	570.322701	0.016575	0.019004
RS	46	2.322247	2.061527	560.446002	0.016288	0.018634
RS	47	2.496033	2.061527	551.469639	0.016027	0.018234
RS	48	2.682286	2.081322	534.433580	0.015532	0.017632
RS	49	2.881903	2.081322	519.732451	0.015105	0.017054
RS	50	3.095842	2.103675	496.875764	0.014441	0.016280
RS	51	3.325129	2.103675	476.854361	0.013859	0.015557
RS	52	3.570867	2.126317	449.486780	0.013063	0.014662
RS	53	3.834236	2.126317	424.937433	0.012350	0.013828
RS	54	4.116500	2.162498	391.923107	0.011390	0.012793
RS	55	4.419015	2.162498	364.567794	0.010595	0.011893
RS	56	4.743234	2.162498	335.692364	0.009756	0.010956
RS	57	5.090715	2.162498	305.754992	0.008886	0.009995
RS	58	5.463126	2.455173	245.048091	0.007122	0.008240
RS	59	5.862256	2.455173	222.872444	0.006477	0.007489
RS	60	6.290021	2.455173	200.329119	0.005822	0.006730
RS	61	6.748477	2.455173	177.806222	0.005168	0.005975
RS	62	7.239825	2.455173	155.693725	0.004525	0.005238
RS	63	7.766425	2.455173	668.149248	0.019418	0.022705
PA	4+25*2+4+6 0.089042248 0.021054167 7.766424937 0.531285961 0.278123339 0.272340303 0.312146667 0.390561790 0.505030994 0.658326807 0.853384274 1.080421521 1.320006999 1.554277975 1.764951683 1.933618519 2.049459015 2.112836469 2.132327381 2.121177247 2.095221173 2.068573799 2.049991773 2.042998355 2.047612390 2.061526556 2.081321641 2.103674645 2.126317181 2.162497694 2.455172818
//
IT	4913
RD	5
LK	-374084.685292
QD	-607.329603 -> -524.686915
RI	0.0398112687
TR	0.086042	0.021532
MT	7.985284
MM	C_pi: 1.402589, n_recomb: 36955.833500
RS	0	0.000000	0.657250	397.822749	0.010765	0.000414
RS	1	0.007221	0.657250	421.756592	0.011412	0.004008
RS	2	0.014964	0.657250	446.765578	0.012089	0.007638
RS	3	0.023266	0.657250	472.843579	0.012795	0.009094
RS	4	0.032167	0.294467	1106.043158	0.029929	0.020450
RS	5	0.041711	0.294467	1146.879002	0.031034	0.023339
RS	6	0.051945	0.277289	1258.402836	0.034052	0.026517
RS	7	0.062917	0.277289	1295.246425	0.035048	0.029050
RS	8	0.074682	0.310993	1188.088216	0.032149	0.027550
RS	9	0.087296	0.310993	1221.640924	0.033057	0.029718
RS	10	0.100821	0.385565	1014.666948	0.027456	0.025478
RS	11	0.115323	0.385565	1046.535517	0.028319	0.027202
RS	12	0.130872	0.497757	837.819025	0.022671	0.022386
RS	13	0.147543	0.497757	867.847310	0.023483	0.023745
RS	14	0.165419	0.651611	688.092292	0.018619	0.019247
RS	15	0.184586	0.651611	715.792104	0.019369	0.020249
RS	16	0.205136	0.852990	569.833145	0.015419	0.016364
RS	17	0.227171	0.852990	594.994515	0.016100	0.017096
RS	18	0.250797	1.093663	485.199425	0.013129	0.014093
RS	19	0.276129	1.093663	508.045243	0.013747	0.014723
RS	20	0.303290	1.352799	430.421942	0.011647	0.012603
RS	21	0.332413	1.352799	451.471313	0.012217	0.013189
RS	22	0.363638	1.610394	397.955260	0.010768	0.011713
RS	23	0.397119	1.610394	417.755963	0.011304	0.012233
RS	24	0.433017	1.845070	382.758038	0.010357	0.011235
RS	25	0.471507	1.845070	401.795243	0.010872	0.011712
RS	26	0.512777	2.033576	382.520107	0.010351	0.011149
RS	27	0.557028	2.033576	401.197374	0.010856	0.011643
RS	28	0.604473	2.160857	395.661042	0.010706	0.011488
RS	29	0.655345	2.160857	414.244552	0.011209	0.012034
RS	30	0.709891	2.226065	420.438713	0.011377	0.012241
RS	31	0.768375	2.226065	438.979644	0.011878	0.012846
RS	32	0.831082	2.239369	454.782402	0.012306	0.013358
RS	33	0.898318	2.239369	473.041439	0.012800	0.014013
RS	34	0.970409	2.217255	495.767686	0.013415	0.014760
RS	35	1.047706	2.217255	513.151573	0.013886	0.015434
RS	36	1.130585	2.179557	538.771933	0.014579	0.016288
RS	37	1.219449	2.179557	554.330668	0.015000	0.016912
RS	38	1.314729	2.143747	577.916272	0.015638	0.017699
RS	39	1.416890	2.143747	590.466646	0.015978	0.018188
RS	40	1.526429	2.120289	607.660412	0.016443	0.018750
RS	41	1.643877	2.120289	616.003901	0.016669	0.019039
RS	42	1.769807	2.112987	624.018766	0.016886	0.019281
RS	43	1.904831	2.112987	627.156380	0.016970	0.019340
RS	44	2.049605	2.121265	625.011335	0.016912	0.019240
RS	45	2.204833	2.121265	622.284797	0.016839	0.019069
RS	46	2.371271	2.141691	610.627459	0.016523	0.018665
RS	47	2.549728	2.141691	601.758598	0.016283	0.018288
RS	48	2.741071	2.169531	582.205365	0.015754	0.017649
RS	49	2.946232	2.169531	567.272507	0.015350	0.017099
RS	50	3.166208	2.200292	541.645128	0.014657	0.016296
RS	51	3.402069	2.200292	521.065526	0.014100	0.015605
RS	52	3.654963	2.230956	490.927648	0.013284	0.014693
RS	53	3.926118	2.230956	465.485111	0.012596	0.013891
RS	54	4.216854	2.278788	428.891042	0.011606	0.012828
RS	55	4.528585	2.278788	400.461584	0.010836	0.011962
RS	56	4.862827	2.278788	370.199327	0.010017	0.011054
RS	57	5.221205	2.278788	338.577228	0.009162	0.010115
RS	58	5.605463	2.654553	266.078282	0.007200	0.008153
RS	59	6.017469	2.654553	243.998417	0.006602	0.007464
RS	60	6.459227	2.654553	221.236603	0.005987	0.006759
RS	61	6.932885	2.654553	198.182103	0.005363	0.006049
RS	62	7.440747	2.654553	175.238192	0.004742	0.005347
RS	63	7.985284	2.654553	792.105398	0.021434	0.024268
PA	4+25*2+4+6 0.086042194 0.021531561 7.985283742 0.657249621 0.294466841 0.277288823 0.310992835 0.385564563 0.497757341 0.651611074 0.852990371 1.093663067 1.352798959 1.610393941 1.845069800 2.033575755 2.160857168 2.226065012 2.239369168 2.217254959 2.179557454 2.143747247 2.120288589 2.112987165 2.121264951 2.141691222 2.169530730 2.200292217 2.230955683 2.278787968 2.654552615
//
IT	4179
RD	6
LK	-373924.156079
QD	-557.046864 -> -485.230569
RI	0.0322616054
TR	0.083425	0.022033
MT	8.167641
MM	C_pi: 1.463067, n_recomb: 39407.315302
RS	0	0.000000	0.794237	352.863665	0.008954	0.000366
RS	1	0.007259	0.794237	374.942191	0.009515	0.003603
RS	2	0.015045	0.794237	398.130751	0.010103	0.006842
RS	3	0.023397	0.794237	422.444526	0.010720	0.007850
RS	4	0.032354	0.311392	1131.768095	0.028720	0.020123
RS	5	0.041962	0.311392	1175.860673	0.029839	0.022673
RS	6	0.052268	0.284215	1333.143658	0.033830	0.026554
RS	7	0.063321	0.284215	1373.621897	0.034857	0.028913
RS	8	0.075177	0.312758	1285.021566	0.032609	0.027907
RS	9	0.087893	0.312758	1321.641162	0.033538	0.030021
RS	10	0.101533	0.384113	1108.197823	0.028122	0.025933
RS	11	0.116163	0.384113	1142.843892	0.029001	0.027665
RS	12	0.131855	0.494152	917.954224	0.023294	0.022800
RS	13	0.148685	0.494152	950.633536	0.024123	0.024195
RS	14	0.166738	0.647777	752.559567	0.019097	0.019550
RS	15	0.186101	0.647777	782.745839	0.019863	0.020604
RS	16	0.206870	0.853412	619.139523	0.015711	0.016526
RS	17	0.229146	0.853412	646.528134	0.016406	0.017308
RS	18	0.253040	1.104503	522.407538	0.013257	0.014123
RS	19	0.278667	1.104503	547.179008	0.013885	0.014789
RS	20	0.306156	1.379341	459.352881	0.011657	0.012532
RS	21	0.335639	1.379341	482.067478	0.012233	0.013145
RS	22	0.367263	1.656270	421.513489	0.010696	0.011575
RS	23	0.401183	1.656270	442.789853	0.011236	0.012117
RS	24	0.437565	1.911498	403.055673	0.010228	0.011055
RS	25	0.476588	1.911498	423.453123	0.010746	0.011549
RS	26	0.518444	2.117428	401.469046	0.010188	0.010945
RS	27	0.563338	2.117428	421.470176	0.010695	0.011444
RS	28	0.611491	2.254823	415.166898	0.010535	0.011274
RS	29	0.663140	2.254823	435.114901	0.011041	0.011816
RS	30	0.718538	2.321385	442.368376	0.011226	0.012033
RS	31	0.777958	2.321385	462.373106	0.011733	0.012630
RS	32	0.841690	2.328638	480.895800	0.012203	0.013176
RS	33	0.910050	2.328638	500.739136	0.012707	0.013820
RS	34	0.983371	2.296079	527.532598	0.013387	0.014622
RS	35	1.062016	2.296079	546.584345	0.013870	0.015286
RS	36	1.146369	2.247265	576.928306	0.014640	0.016207
RS	37	1.236846	2.247265	594.132830	0.015077	0.016826
RS	38	1.333890	2.202803	622.070245	0.015786	0.017677
RS	39	1.437979	2.202803	636.093935	0.016142	0.018169
RS	40	1.549625	2.174731	656.319806	0.016655	0.018774
RS	41	1.669375	2.174731	665.823192	0.016896	0.019074
RS	42	1.797817	2.167101	675.032107	0.017130	0.019331
RS	43	1.935584	2.167101	678.933601	0.017229	0.019406
RS	44	2.083352	2.178787	676.161982	0.017158	0.019292
RS	45	2.241846	2.178787	673.793557	0.017098	0.019143
RS	46	2.411846	2.205300	660.153859	0.016752	0.018709
RS	47	2.594186	2.205300	651.275010	0.016527	0.018358
RS	48	2.789763	2.240672	629.009654	0.015962	0.017687
RS	49	2.999537	2.240672	613.742981	0.015574	0.017167
RS	50	3.224539	2.279308	585.188592	0.014850	0.016338
RS	51	3.465875	2.279308	563.974482	0.014311	0.015679
RS	52	3.724729	2.317498	530.957149	0.013474	0.014749
RS	53	4.002375	2.317498	504.581100	0.012804	0.013978
RS	54	4.300175	2.376398	464.313019	0.011782	0.012886
RS	55	4.619593	2.376398	434.816148	0.011034	0.012051
RS	56	4.962199	2.376398	403.199292	0.010232	0.011168
RS	57	5.329675	2.376398	369.949236	0.009388	0.010249
RS	58	5.723827	2.834711	285.318396	0.007240	0.008088
RS	59	6.146591	2.834711	263.429015	0.006685	0.007453
RS	60	6.600045	2.834711	240.583749	0.006105	0.006795
RS	61	7.086416	2.834711	217.166922	0.005511	0.006125
RS	62	7.608094	2.834711	193.587170	0.004912	0.005455
RS	63	8.167641	2.834711	915.205820	0.023224	0.025801
PA	4+25*2+4+6 0.083425380 0.022032849 8.167641153 0.794236590 0.311391630 0.284215385 0.312758411 0.384112871 0.494152482 0.647776883 0.853411751 1.104502949 1.379340796 1.656270332 1.911498056 2.117428251 2.254823428 2.321385064 2.328638454 2.296078633 2.247265378 2.202802845 2.174730661 2.167100703 2.178786817 2.205300049 2.240672110 2.279308143 2.317498150 2.376398214 2.834710986
//
IT	4097
RD	7
LK	-373784.056917
QD	-512.905319 -> -449.468229
RI	0.0267217634
TR	0.081084	0.022531
MT	8.327290
MM	C_pi: 1.517975, n_recomb: 41770.729288
RS	0	0.000000	0.937512	318.196366	0.007618	0.000329
RS	1	0.007292	0.937512	338.686444	0.008108	0.003283
RS	2	0.015115	0.937512	360.286379	0.008625	0.006226
RS	3	0.023509	0.937512	383.024794	0.009170	0.006916
RS	4	0.032515	0.327760	1152.885674	0.027600	0.019810
RS	5	0.042178	0.327760	1199.868799	0.028725	0.022082
RS	6	0.052545	0.291857	1396.375834	0.033430	0.026492
RS	7	0.063669	0.291857	1440.369013	0.034483	0.028700
RS	8	0.075603	0.315936	1370.851609	0.032818	0.028133
RS	9	0.088408	0.315936	1410.532104	0.033768	0.030191
RS	10	0.102146	0.384539	1193.724099	0.028578	0.026284
RS	11	0.116886	0.384539	1231.104407	0.029473	0.028007
RS	12	0.132701	0.492607	993.030024	0.023773	0.023148
RS	13	0.149669	0.492607	1028.284074	0.024617	0.024558
RS	14	0.167874	0.645646	814.095335	0.019490	0.019822
RS	15	0.187407	0.645646	846.691607	0.020270	0.020907
RS	16	0.208364	0.854353	666.783602	0.015963	0.016682
RS	17	0.230849	0.854353	696.338306	0.016670	0.017497
RS	18	0.254974	1.113894	558.623985	0.013374	0.014165
RS	19	0.280858	1.113894	585.273080	0.014012	0.014853
RS	20	0.308629	1.402061	487.652872	0.011675	0.012483
RS	21	0.338426	1.402061	511.991705	0.012257	0.013111
RS	22	0.370395	1.695903	444.643068	0.010645	0.011462
RS	23	0.404695	1.695903	467.356443	0.011189	0.012018
RS	24	0.441496	1.969632	423.009290	0.010127	0.010902
RS	25	0.480981	1.969632	444.726452	0.010647	0.011404
RS	26	0.523345	2.191735	420.044940	0.010056	0.010766
RS	27	0.568798	2.191735	441.323903	0.010565	0.011266
RS	28	0.617565	2.338840	434.177724	0.010394	0.011080
RS	29	0.669888	2.338840	455.437316	0.010903	0.011617
RS	30	0.726027	2.406937	463.626199	0.011099	0.011839
RS	31	0.786259	2.406937	485.036732	0.011612	0.012426
RS	32	0.850883	2.408663	506.145318	0.012117	0.013000
RS	33	0.920220	2.408663	527.514406	0.012629	0.013633
RS	34	0.994612	2.366321	558.275114	0.013365	0.014481
RS	35	1.074429	2.366321	578.941418	0.013860	0.015136
RS	36	1.160065	2.306991	613.981557	0.014699	0.016116
RS	37	1.251947	2.306991	632.787583	0.015149	0.016732
RS	38	1.350528	2.254238	665.122854	0.015923	0.017641
RS	39	1.456297	2.254238	680.583821	0.016293	0.018137
RS	40	1.569779	2.221594	703.921449	0.016852	0.018785
RS	41	1.691536	2.221594	714.553267	0.017107	0.019097
RS	42	1.822171	2.213377	725.019098	0.017357	0.019370
RS	43	1.962331	2.213377	729.655152	0.017468	0.019464
RS	44	2.112712	2.227974	726.283756	0.017387	0.019342
RS	45	2.274058	2.227974	724.246844	0.017339	0.019216
RS	46	2.447170	2.259910	708.630405	0.016965	0.018758
RS	47	2.632904	2.259910	699.719594	0.016751	0.018435
RS	48	2.832181	2.302068	674.747809	0.016154	0.017737
RS	49	3.045990	2.302068	659.131657	0.015780	0.017246
RS	50	3.275388	2.347826	627.665745	0.015026	0.016395
RS	51	3.521515	2.347826	605.809724	0.014503	0.015765
RS	52	3.785588	2.392839	569.937455	0.013644	0.014821
RS	53	4.068916	2.392839	542.632076	0.012991	0.014078
RS	54	4.372905	2.461953	498.706201	0.011939	0.012959
RS	55	4.699060	2.461953	468.161087	0.011208	0.012151
RS	56	5.048997	2.461953	435.223906	0.010419	0.011290
RS	57	5.424451	2.461953	400.394435	0.009586	0.010388
RS	58	5.827282	3.001639	303.380490	0.007263	0.008038
RS	59	6.259486	3.001639	281.734945	0.006745	0.007450
RS	60	6.723206	3.001639	258.889462	0.006198	0.006834
RS	61	7.220740	3.001639	235.219777	0.005631	0.006199
RS	62	7.754553	3.001639	211.134798	0.005055	0.005557
RS	63	8.327290	3.001639	1038.525905	0.024863	0.027293
PA	4+25*2+4+6 0.081084253 0.022531258 8.327290022 0.937511674 0.327759813 0.291856796 0.315936176 0.384539266 0.492606747 0.645645583 0.854352592 1.113894494 1.402061108 1.695903422 1.969632279 2.191734802 2.338839887 2.406936902 2.408662527 2.366320737 2.306990941 2.254237767 2.221593903 2.213377402 2.227973754 2.259910394 2.302068167 2.347825896 2.392839007 2.461952548 3.001638795
//
IT	4441
RD	8
LK	-373660.122187
QD	-473.656497 -> -417.217752
RI	0.0226006074
TR	0.078961	0.023016
MT	8.471175
MM	C_pi: 1.568863, n_recomb: 44057.762762
RS	0	0.000000	1.083825	291.334974	0.006613	0.000299
RS	1	0.007321	1.083825	310.508194	0.007048	0.003023
RS	2	0.015177	1.083825	330.775773	0.007508	0.005739
RS	3	0.023609	1.083825	352.174914	0.007993	0.006201
RS	4	0.032658	0.343225	1171.993343	0.026601	0.019521
RS	5	0.042369	0.343225	1221.582676	0.027727	0.021564
RS	6	0.052791	0.299710	1451.602151	0.032948	0.026367
RS	7	0.063977	0.299710	1498.964044	0.034023	0.028449
RS	8	0.075981	0.319844	1448.294995	0.032873	0.028268
RS	9	0.088864	0.319844	1491.001889	0.033842	0.030274
RS	10	0.102690	0.386026	1272.957275	0.028893	0.026556
RS	11	0.117528	0.386026	1313.025780	0.029802	0.028266
RS	12	0.133452	0.492271	1064.008886	0.024150	0.023443
RS	13	0.150542	0.492271	1101.769723	0.025007	0.024860
RS	14	0.168884	0.644520	873.185702	0.019819	0.020068
RS	15	0.188568	0.644520	908.123705	0.020612	0.021173
RS	16	0.209693	0.855514	712.964283	0.016182	0.016832
RS	17	0.232364	0.855514	744.628696	0.016901	0.017670
RS	18	0.256695	1.122157	593.866538	0.013479	0.014214
RS	19	0.282807	1.122157	622.346850	0.014126	0.014918
RS	20	0.310831	1.422019	515.216749	0.011694	0.012449
RS	21	0.340907	1.422019	541.138077	0.012282	0.013087
RS	22	0.373184	1.731132	467.150526	0.010603	0.011368
RS	23	0.407824	1.731132	491.259956	0.011150	0.011932
RS	24	0.445000	2.022049	442.359887	0.010040	0.010768
RS	25	0.484897	2.022049	465.353189	0.010562	0.011275
RS	26	0.527715	2.259662	437.945046	0.009940	0.010605
RS	27	0.573668	2.259662	460.452953	0.010451	0.011103
RS	28	0.622985	2.416501	452.359255	0.010267	0.010901
RS	29	0.675912	2.416501	474.875496	0.010778	0.011432
RS	30	0.732713	2.486612	483.845813	0.010982	0.011656
RS	31	0.793673	2.486612	506.603465	0.011499	0.012234
RS	32	0.859095	2.483485	530.130753	0.012033	0.012829
RS	33	0.929307	2.483485	552.968749	0.012551	0.013452
RS	34	1.004659	2.432054	587.560264	0.013336	0.014338
RS	35	1.085527	2.432054	609.793801	0.013841	0.014985
RS	36	1.172315	2.362757	649.470974	0.014741	0.016017
RS	37	1.265456	2.362757	669.847231	0.015204	0.016630
RS	38	1.365416	2.301990	706.618342	0.016038	0.017592
RS	39	1.472693	2.301990	723.503102	0.016422	0.018094
RS	40	1.587824	2.264743	750.057630	0.017024	0.018783
RS	41	1.711383	2.264743	761.819208	0.017291	0.019107
RS	42	1.843988	2.255624	773.668422	0.017560	0.019400
RS	43	1.986300	2.255624	779.050708	0.017682	0.019512
RS	44	2.139030	2.272582	775.199956	0.017595	0.019388
RS	45	2.302941	2.272582	773.512789	0.017557	0.019284
RS	46	2.478851	2.309243	756.027472	0.017160	0.018810
RS	47	2.667639	2.309243	747.106519	0.016957	0.018511
RS	48	2.870247	2.357404	719.531867	0.016332	0.017792
RS	49	3.087688	2.357404	703.588546	0.015970	0.017329
RS	50	3.321047	2.409489	669.309375	0.015192	0.016460
RS	51	3.571489	2.409489	646.832155	0.014681	0.015858
RS	52	3.840264	2.460573	608.191365	0.013804	0.014902
RS	53	4.128716	2.460573	579.975980	0.013164	0.014184
RS	54	4.438285	2.538961	532.459895	0.012085	0.013041
RS	55	4.770515	2.538961	500.884076	0.011369	0.012257
RS	56	5.127067	2.538961	466.653431	0.010592	0.011415
RS	57	5.509721	2.538961	430.280064	0.009766	0.010527
RS	58	5.920387	3.158425	320.677779	0.007279	0.007999
RS	59	6.361117	3.158425	299.301769	0.006793	0.007453
RS	60	6.834111	3.158425	276.504812	0.006276	0.006873
RS	61	7.341731	3.158425	252.651881	0.005735	0.006270
RS	62	7.886512	3.158425	228.148821	0.005178	0.005654
RS	63	8.471175	3.158425	1162.764221	0.026392	0.028737
PA	4+25*2+4+6 0.078960542 0.023015607 8.471174529 1.083825316 0.343224829 0.299710334 0.319843738 0.386025878 0.492271320 0.644519710 0.855514460 1.122157005 1.422018807 1.731132312 2.022048689 2.259662422 2.416501141 2.486611700 2.483485157 2.432053875 2.362757332 2.301989586 2.264742615 2.255623777 2.272582056 2.309243076 2.357403810 2.409488524 2.460573008 2.538960763 3.158425304
//
IT	4274
RD	9
LK	-373549.781499
QD	-438.622421 -> -388.185312
RI	0.0194676285
TR	0.077017	0.023481
MT	8.603133
MM	C_pi: 1.616680, n_recomb: 46277.168999
RS	0	0.000000	1.230943	270.256141	0.005840	0.000274
RS	1	0.007347	1.230943	288.347230	0.006231	0.002810
RS	2	0.015233	1.230943	307.511554	0.006645	0.005345
RS	3	0.023699	1.230943	327.791920	0.007083	0.005642
RS	4	0.032787	0.357734	1190.146382	0.025718	0.019256
RS	5	0.042542	0.357734	1242.122005	0.026841	0.021111
RS	6	0.053014	0.307573	1500.845702	0.032432	0.026201
RS	7	0.064255	0.307573	1551.427856	0.033525	0.028180
RS	8	0.076323	0.324146	1519.128839	0.032827	0.028338
RS	9	0.089276	0.324146	1564.813867	0.033814	0.030298
RS	10	0.103182	0.388135	1347.130123	0.029110	0.026771
RS	11	0.118109	0.388135	1389.840799	0.030033	0.028466
RS	12	0.134133	0.492666	1131.652210	0.024454	0.023699
RS	13	0.151334	0.492666	1171.859794	0.025323	0.025118
RS	14	0.169798	0.643983	930.271368	0.020102	0.020293
RS	15	0.189619	0.643983	967.491411	0.020906	0.021413
RS	16	0.210897	0.856678	757.937981	0.016378	0.016977
RS	17	0.233737	0.856678	791.662612	0.017107	0.017833
RS	18	0.258256	1.129402	628.270392	0.013576	0.014268
RS	19	0.284575	1.129402	658.540622	0.014230	0.014984
RS	20	0.312829	1.439719	542.101953	0.011714	0.012427
RS	21	0.343158	1.439719	569.567798	0.012308	0.013070
RS	22	0.375715	1.762883	489.037080	0.010568	0.011288
RS	23	0.410664	1.762883	514.504336	0.011118	0.011858
RS	24	0.448181	2.070036	461.076708	0.009963	0.010649
RS	25	0.488454	2.070036	485.304929	0.010487	0.011160
RS	26	0.531686	2.322786	455.118933	0.009835	0.010458
RS	27	0.578093	2.322786	478.809170	0.010347	0.010956
RS	28	0.627911	2.489579	469.649824	0.010149	0.010737
RS	29	0.681388	2.489579	493.370101	0.010661	0.011261
RS	30	0.738793	2.562288	502.957511	0.010868	0.011483
RS	31	0.800417	2.562288	527.005961	0.011388	0.012053
RS	32	0.866567	2.555024	552.769314	0.011945	0.012662
RS	33	0.937578	2.555024	577.021825	0.012469	0.013277
RS	34	1.013805	2.495169	615.286639	0.013296	0.014195
RS	35	1.095632	2.495169	639.043288	0.013809	0.014834
RS	36	1.183471	2.416410	683.271429	0.014765	0.015911
RS	37	1.277763	2.416410	705.192076	0.015238	0.016522
RS	38	1.378983	2.347868	746.415798	0.016129	0.017533
RS	39	1.487638	2.347868	764.720365	0.016525	0.018040
RS	40	1.604277	2.305972	794.595978	0.017170	0.018770
RS	41	1.729484	2.305972	807.503050	0.017449	0.019106
RS	42	1.863890	2.295648	820.884238	0.017738	0.019421
RS	43	2.008170	2.295648	827.042920	0.017872	0.019550
RS	44	2.163050	2.314458	822.872334	0.017781	0.019428
RS	45	2.329308	2.314458	821.573644	0.017753	0.019345
RS	46	2.507781	2.355185	802.376851	0.017339	0.018860
RS	47	2.699365	2.355185	793.487321	0.017146	0.018585
RS	48	2.905025	2.408612	763.459344	0.016498	0.017851
RS	49	3.125794	2.408612	747.228077	0.016147	0.017413
RS	50	3.362781	2.466264	710.273650	0.015348	0.016531
RS	51	3.617180	2.466264	687.208061	0.014850	0.015953
RS	52	3.890268	2.522692	645.914809	0.013958	0.014988
RS	53	4.183419	2.522692	616.814551	0.013329	0.014292
RS	54	4.498107	2.609417	565.802612	0.012226	0.013129
RS	55	4.835914	2.609417	533.210954	0.011522	0.012366
RS	56	5.198538	2.609417	497.707850	0.010755	0.011541
RS	57	5.587804	2.609417	459.817181	0.009936	0.010665
RS	58	6.005667	3.306782	337.456089	0.007292	0.007969
RS	59	6.454229	3.306782	316.359769	0.006836	0.007459
RS	60	6.935745	3.306782	293.639831	0.006345	0.006912
RS	61	7.452637	3.306782	269.649196	0.005827	0.006338
RS	62	8.007503	3.306782	244.788413	0.005290	0.005745
RS	63	8.603133	3.306782	1288.228432	0.027837	0.030131
PA	4+25*2+4+6 0.077017470 0.023481335 8.603132694 1.230943034 0.357733824 0.307572551 0.324145836 0.388134693 0.492666141 0.643982957 0.856677908 1.129402072 1.439718505 1.762883121 2.070036323 2.322786155 2.489578582 2.562288382 2.555023767 2.495169042 2.416409555 2.347867975 2.305971550 2.295647711 2.314457603 2.355184543 2.408612083 2.466264230 2.522691813 2.609416963 3.306782407
//
IT	4270
RD	10
LK	-373451.124475
QD	-407.257875 -> -362.026580
RI	0.0170368185
TR	0.075229	0.023927
MT	8.725447
MM	C_pi: 1.661991, n_recomb: 48434.150260
RS	0	0.000000	1.377035	253.516817	0.005234	0.000254
RS	1	0.007370	1.377035	270.720462	0.005589	0.002631
RS	2	0.015284	1.377035	288.975275	0.005966	0.005021
RS	3	0.023781	1.377035	308.327814	0.006366	0.005197
RS	4	0.032904	0.371325	1207.763627	0.024936	0.019014
RS	5	0.042700	0.371325	1261.950543	0.026055	0.020711
RS	6	0.053217	0.315354	1545.331900	0.031906	0.026010
RS	7	0.064510	0.315354	1598.989516	0.033014	0.027902
RS	8	0.076635	0.328660	1584.519887	0.032715	0.028360
RS	9	0.089654	0.328660	1633.125793	0.033718	0.030281
RS	10	0.103633	0.390615	1417.072420	0.029258	0.026941
RS	11	0.118641	0.390615	1462.378235	0.030193	0.028623
RS	12	0.134756	0.493506	1196.487937	0.024703	0.023924
RS	13	0.152058	0.493506	1239.086828	0.025583	0.025343
RS	14	0.170636	0.643775	985.673837	0.020351	0.020502
RS	15	0.190583	0.643775	1025.121785	0.021165	0.021633
RS	16	0.212001	0.857704	801.897506	0.016556	0.017118
RS	17	0.234996	0.857704	837.637564	0.017294	0.017989
RS	18	0.259687	1.135677	661.959194	0.013667	0.014327
RS	19	0.286198	1.135677	693.982047	0.014328	0.015051
RS	20	0.314662	1.455434	568.384577	0.011735	0.012413
RS	21	0.345224	1.455434	597.360346	0.012333	0.013062
RS	22	0.378039	1.791655	510.348404	0.010537	0.011221
RS	23	0.413273	1.791655	537.138233	0.011090	0.011795
RS	24	0.451103	2.114297	479.185794	0.009894	0.010543
RS	25	0.491722	2.114297	504.610461	0.010418	0.011056
RS	26	0.535335	2.381929	471.587864	0.009737	0.010325
RS	27	0.582161	2.381929	496.416624	0.010249	0.010820
RS	28	0.632440	2.558954	486.073139	0.010036	0.010583
RS	29	0.686424	2.558954	510.947611	0.010549	0.011102
RS	30	0.744387	2.634873	520.986672	0.010757	0.011319
RS	31	0.806621	2.634873	546.271936	0.011279	0.011881
RS	32	0.873443	2.624171	574.083570	0.011853	0.012501
RS	33	0.945190	2.624171	599.697724	0.012382	0.013107
RS	34	1.022225	2.556538	641.460760	0.013244	0.014052
RS	35	1.104938	2.556538	666.697074	0.013765	0.014684
RS	36	1.193748	2.468776	715.368951	0.014770	0.015801
RS	37	1.289102	2.468776	738.808795	0.015254	0.016409
RS	38	1.391485	2.392682	784.478086	0.016197	0.017466
RS	39	1.501414	2.392682	804.200453	0.016604	0.017978
RS	40	1.619445	2.346102	837.486024	0.017291	0.018746
RS	41	1.746176	2.346102	851.558701	0.017582	0.019095
RS	42	1.882247	2.334306	866.621683	0.017893	0.019433
RS	43	2.028347	2.334306	873.593604	0.018037	0.019579
RS	44	2.185216	2.354512	869.277555	0.017948	0.019462
RS	45	2.353646	2.354512	868.414036	0.017930	0.019400
RS	46	2.534490	2.398720	847.682381	0.017502	0.018907
RS	47	2.728664	2.398720	838.874080	0.017320	0.018656
RS	48	2.937149	2.456744	806.565408	0.016653	0.017910
RS	49	3.161000	2.456744	790.092638	0.016313	0.017495
RS	50	3.401350	2.519269	750.619448	0.015498	0.016604
RS	51	3.659414	2.519269	727.003928	0.015010	0.016048
RS	52	3.936499	2.580364	683.189201	0.014106	0.015078
RS	53	4.234007	2.580364	653.232363	0.013487	0.014401
RS	54	4.553442	2.674537	598.834596	0.012364	0.013221
RS	55	4.896421	2.674537	565.241400	0.011670	0.012475
RS	56	5.264679	2.674537	528.484619	0.010911	0.011665
RS	57	5.660079	2.674537	489.099430	0.010098	0.010800
RS	58	6.084622	3.447729	353.845733	0.007306	0.007945
RS	59	6.540455	3.447729	333.031577	0.006876	0.007468
RS	60	7.029886	3.447729	310.406175	0.006409	0.006951
RS	61	7.555389	3.447729	286.309636	0.005911	0.006402
RS	62	8.119625	3.447729	261.135685	0.005392	0.005831
RS	63	8.725447	3.447729	1414.924300	0.029213	0.031477
PA	4+25*2+4+6 0.075229409 0.023926955 8.725446672 1.377034876 0.371325018 0.315353851 0.328660055 0.390615466 0.493505515 0.643775220 0.857704458 1.135677083 1.455434121 1.791655458 2.114296676 2.381929286 2.558954084 2.634872739 2.624171320 2.556538375 2.468775703 2.392681630 2.346101563 2.334305827 2.354512365 2.398720293 2.456744080 2.519269191 2.580364434 2.674536919 3.447728916
//
IT	5357
RD	11
LK	-373362.611783
QD	-379.090176 -> -338.404751
RI	0.0151079698
TR	0.073577	0.024352
MT	8.839589
MM	C_pi: 1.705177, n_recomb: 50532.711172
RS	0	0.000000	1.521063	240.019822	0.004750	0.000237
RS	1	0.007392	1.521063	256.491113	0.005076	0.002479
RS	2	0.015331	1.521063	273.992542	0.005422	0.004750
RS	3	0.023857	1.521063	292.573260	0.005790	0.004837
RS	4	0.033013	0.384080	1224.978711	0.024241	0.018792
RS	5	0.042845	0.384080	1281.233527	0.025355	0.020357
RS	6	0.053405	0.323023	1585.850199	0.031383	0.025802
RS	7	0.064745	0.323023	1642.445200	0.032503	0.027621
RS	8	0.076924	0.333287	1645.284829	0.032559	0.028347
RS	9	0.090003	0.333287	1696.749757	0.033577	0.030234
RS	10	0.104048	0.393321	1483.386684	0.029355	0.027077
RS	11	0.119132	0.393321	1531.240554	0.030302	0.028746
RS	12	0.135331	0.494620	1258.901396	0.024913	0.024124
RS	13	0.152728	0.494620	1303.840012	0.025802	0.025541
RS	14	0.171410	0.643748	1039.628518	0.020573	0.020698
RS	15	0.191474	0.643748	1081.254749	0.021397	0.021837
RS	16	0.213020	0.858528	844.991828	0.016722	0.017255
RS	17	0.236160	0.858528	882.706456	0.017468	0.018138
RS	18	0.261010	1.141038	695.041273	0.013754	0.014388
RS	19	0.287697	1.141038	728.783097	0.014422	0.015121
RS	20	0.316357	1.469368	594.143728	0.011758	0.012408
RS	21	0.347136	1.469368	624.598214	0.012360	0.013060
RS	22	0.380189	1.817781	531.148549	0.010511	0.011164
RS	23	0.415687	1.817781	559.229028	0.011067	0.011741
RS	24	0.453808	2.155267	496.742642	0.009830	0.010449
RS	25	0.494747	2.155267	523.328619	0.010356	0.010963
RS	26	0.538713	2.437576	487.409195	0.009645	0.010203
RS	27	0.585929	2.437576	513.336156	0.010158	0.010696
RS	28	0.636635	2.625115	501.694332	0.009928	0.010440
RS	29	0.691089	2.625115	527.676641	0.010442	0.010953
RS	30	0.749569	2.704833	538.007396	0.010647	0.011164
RS	31	0.812372	2.704833	564.478523	0.011171	0.011718
RS	32	0.879818	2.691356	594.154026	0.011758	0.012345
RS	33	0.952249	2.691356	621.078974	0.012291	0.012943
RS	34	1.030035	2.616544	666.160725	0.013183	0.013910
RS	35	1.113571	2.616544	692.833842	0.013711	0.014536
RS	36	1.203283	2.520208	745.825939	0.014759	0.015687
RS	37	1.299626	2.520208	770.759160	0.015253	0.016294
RS	38	1.403091	2.436770	820.846424	0.016244	0.017392
RS	39	1.514204	2.436770	841.983664	0.016662	0.017909
RS	40	1.633532	2.385490	878.749716	0.017390	0.018715
RS	41	1.761680	2.385490	894.007882	0.017692	0.019074
RS	42	1.899302	2.371997	910.893538	0.018026	0.019436
RS	43	2.047097	2.371997	918.716329	0.018181	0.019598
RS	44	2.205818	2.393211	914.427195	0.018096	0.019490
RS	45	2.376271	2.393211	914.047220	0.018088	0.019447
RS	46	2.559326	2.440384	891.963679	0.017651	0.018952
RS	47	2.755912	2.440384	883.288312	0.017480	0.018721
RS	48	2.967031	2.502412	848.877341	0.016799	0.017969
RS	49	3.193756	2.502412	832.211517	0.016469	0.017575
RS	50	3.437242	2.569181	790.384162	0.015641	0.016678
RS	51	3.698726	2.569181	766.258664	0.015164	0.016143
RS	52	3.979541	2.634331	720.058785	0.014249	0.015168
RS	53	4.281115	2.634331	689.274505	0.013640	0.014510
RS	54	4.604981	2.735118	631.610297	0.012499	0.013314
RS	55	4.952789	2.735118	597.028953	0.011815	0.012585
RS	56	5.326309	2.735118	559.035422	0.011063	0.011788
RS	57	5.727440	2.735118	518.175754	0.010254	0.010933
RS	58	6.158224	3.581944	369.925746	0.007321	0.007927
RS	59	6.620853	3.581944	349.392011	0.006914	0.007479
RS	60	7.117681	3.581944	326.871974	0.006469	0.006988
RS	61	7.651236	3.581944	302.692520	0.005990	0.006463
RS	62	8.224234	3.581944	277.239488	0.005486	0.005912
RS	63	8.839589	3.581944	1542.750859	0.030530	0.032775
PA	4+25*2+4+6 0.073577065 0.024352407 8.839589044 1.521062809 0.384079914 0.323023484 0.333286664 0.393321078 0.494620382 0.643747746 0.858528155 1.141037989 1.469368008 1.817781232 2.155266900 2.437575730 2.625115397 2.704833151 2.691356248 2.616543796 2.520207746 2.436770183 2.385489608 2.371996513 2.393210945 2.440383885 2.502411812 2.569181222 2.634331299 2.735117740 3.581944067
//
IT	4936
RD	12
LK	-373282.962433
QD	-353.708343 -> -317.012708
RI	0.0135498638
TR	0.072045	0.024758
MT	8.946668
MM	C_pi: 1.746491, n_recomb: 52575.138498
RS	0	0.000000	1.662118	229.009685	0.004356	0.000223
RS	1	0.007413	1.662118	244.873602	0.004658	0.002349
RS	2	0.015375	1.662118	261.748539	0.004979	0.004521
RS	3	0.023927	1.662118	279.685483	0.005320	0.004541
RS	4	0.033113	0.396073	1241.833858	0.023620	0.018590
RS	5	0.042981	0.396073	1300.035375	0.024727	0.020040
RS	6	0.053579	0.330567	1622.949551	0.030869	0.025585
RS	7	0.064963	0.330567	1682.349663	0.031999	0.027342
RS	8	0.077192	0.337965	1701.997782	0.032373	0.028308
RS	9	0.090326	0.337965	1756.255966	0.033405	0.030164
RS	10	0.104434	0.396159	1546.490195	0.029415	0.027187
RS	11	0.119588	0.396159	1596.843984	0.030373	0.028844
RS	12	0.135866	0.495905	1319.148752	0.025091	0.024304
RS	13	0.153349	0.495905	1366.377387	0.025989	0.025719
RS	14	0.172129	0.643813	1092.279249	0.020776	0.020882
RS	15	0.192301	0.643813	1136.036559	0.021608	0.022028
RS	16	0.213968	0.859111	887.321981	0.016877	0.017390
RS	17	0.237242	0.859111	926.972591	0.017631	0.018283
RS	18	0.262240	1.145553	727.581033	0.013839	0.014452
RS	19	0.289092	1.145553	763.010171	0.014513	0.015192
RS	20	0.317934	1.481693	619.429656	0.011782	0.012409
RS	21	0.348914	1.481693	651.333697	0.012389	0.013064
RS	22	0.382190	1.841537	551.477231	0.010489	0.011116
RS	23	0.417933	1.841537	580.818493	0.011047	0.011694
RS	24	0.456326	2.193271	513.789770	0.009772	0.010364
RS	25	0.497564	2.193271	541.504311	0.010300	0.010880
RS	26	0.541859	2.490035	502.636510	0.009560	0.010090
RS	27	0.589438	2.490035	529.624177	0.010074	0.010582
RS	28	0.640543	2.688348	516.577019	0.009825	0.010306
RS	29	0.695437	2.688348	543.623698	0.010340	0.010815
RS	30	0.754400	2.772413	554.095271	0.010539	0.011016
RS	31	0.817734	2.772413	581.703826	0.011064	0.011564
RS	32	0.885762	2.756792	613.061577	0.011661	0.012194
RS	33	0.958833	2.756792	641.247893	0.012197	0.012785
RS	34	1.037320	2.675356	689.467646	0.013114	0.013769
RS	35	1.121626	2.675356	717.534516	0.013648	0.014390
RS	36	1.212180	2.570850	774.711139	0.014735	0.015572
RS	37	1.309447	2.570850	801.110056	0.015237	0.016177
RS	38	1.413925	2.480273	855.567534	0.016273	0.017313
RS	39	1.526146	2.480273	878.113879	0.016702	0.017834
RS	40	1.646687	2.424292	918.411618	0.017469	0.018676
RS	41	1.776162	2.424292	934.872248	0.017782	0.019046
RS	42	1.915235	2.408920	953.705599	0.018140	0.019433
RS	43	2.064617	2.408920	962.414630	0.018306	0.019610
RS	44	2.225073	2.430806	958.319235	0.018228	0.019513
RS	45	2.397422	2.430806	958.469511	0.018230	0.019487
RS	46	2.582547	2.480497	935.214098	0.017788	0.018993
RS	47	2.781394	2.480497	926.722424	0.017627	0.018782
RS	48	2.994981	2.546006	890.388321	0.016936	0.018026
RS	49	3.224401	2.546006	873.577549	0.016616	0.017652
RS	50	3.470827	2.616467	829.559717	0.015779	0.016752
RS	51	3.735519	2.616467	804.964779	0.015311	0.016236
RS	52	4.019832	2.685117	756.519563	0.014389	0.015259
RS	53	4.325220	2.685117	724.937804	0.013789	0.014617
RS	54	4.653246	2.791761	664.130609	0.012632	0.013409
RS	55	5.005587	2.791761	628.575449	0.011956	0.012695
RS	56	5.384045	2.791761	589.362593	0.011210	0.011909
RS	57	5.790558	2.791761	547.048554	0.010405	0.011062
RS	58	6.227203	3.709966	385.731723	0.007337	0.007914
RS	59	6.696216	3.709966	365.475158	0.006951	0.007492
RS	60	7.199994	3.709966	343.067967	0.006525	0.007026
RS	61	7.741116	3.709966	318.823610	0.006064	0.006522
RS	62	8.322350	3.709966	293.119300	0.005575	0.005989
RS	63	8.946668	3.709966	1671.497133	0.031793	0.034027
PA	4+25*2+4+6 0.072044579 0.024758106 8.946668035 1.662117651 0.396073254 0.330567084 0.337964576 0.396159086 0.495904839 0.643813436 0.859111007 1.145553318 1.481693129 1.841537335 2.193271152 2.490035021 2.688347677 2.772412965 2.756792403 2.675356399 2.570849795 2.480273458 2.424291669 2.408919839 2.430805712 2.480496606 2.546005601 2.616466901 2.685117325 2.791760701 3.709966441
//
IT	4907
RD	13
LK	-373211.096580
QD	-330.761463 -> -297.582713
RI	0.0122705753
TR	0.070619	0.025145
MT	9.047570
MM	C_pi: 1.786131, n_recomb: 54563.296783
RS	0	0.000000	1.799603	219.929026	0.004031	0.000211
RS	1	0.007432	1.799603	235.286188	0.004312	0.002237
RS	2	0.015415	1.799603	251.637414	0.004612	0.004323
RS	3	0.023993	1.799603	269.035041	0.004931	0.004293
RS	4	0.033207	0.407376	1258.333353	0.023062	0.018405
RS	5	0.043106	0.407376	1318.376892	0.024162	0.019755
RS	6	0.053741	0.337976	1657.068147	0.030370	0.025362
RS	7	0.065167	0.337976	1719.147025	0.031507	0.027065
RS	8	0.077441	0.342655	1755.100317	0.032166	0.028249
RS	9	0.090628	0.342655	1812.083473	0.033211	0.030078
RS	10	0.104795	0.399075	1606.681299	0.029446	0.027275
RS	11	0.120014	0.399075	1659.486259	0.030414	0.028920
RS	12	0.136364	0.497295	1377.410990	0.025244	0.024467
RS	13	0.153930	0.497295	1426.881405	0.026151	0.025879
RS	14	0.172801	0.643923	1143.725022	0.020961	0.021057
RS	15	0.193074	0.643923	1189.568018	0.021802	0.022207
RS	16	0.214854	0.859468	928.933782	0.017025	0.017521
RS	17	0.238253	0.859468	970.483089	0.017786	0.018424
RS	18	0.263390	1.149305	759.621774	0.013922	0.014519
RS	19	0.290396	1.149305	796.708038	0.014602	0.015264
RS	20	0.319408	1.492574	644.279725	0.011808	0.012416
RS	21	0.350577	1.492574	677.605788	0.012419	0.013073
RS	22	0.384061	1.863142	571.374483	0.010472	0.011075
RS	23	0.420035	1.863142	601.948653	0.011032	0.011655
RS	24	0.458681	2.228566	530.369130	0.009720	0.010287
RS	25	0.500200	2.228566	559.181756	0.010248	0.010804
RS	26	0.544804	2.539590	517.312941	0.009481	0.009986
RS	27	0.592723	2.539590	545.326208	0.009994	0.010477
RS	28	0.644203	2.748884	530.778984	0.009728	0.010180
RS	29	0.699509	2.748884	558.849241	0.010242	0.010685
RS	30	0.758925	2.837788	569.323390	0.010434	0.010876
RS	31	0.822756	2.837788	598.023452	0.010960	0.011418
RS	32	0.891331	2.820600	630.892151	0.011563	0.012049
RS	33	0.965002	2.820600	660.292085	0.012101	0.012634
RS	34	1.044149	2.733059	711.470776	0.013039	0.013631
RS	35	1.129177	2.733059	740.888472	0.013579	0.014247
RS	36	1.220524	2.620762	802.105775	0.014700	0.015455
RS	37	1.318659	2.620762	829.941008	0.015211	0.016059
RS	38	1.424087	2.523238	888.707793	0.016288	0.017230
RS	39	1.537350	2.523238	912.654316	0.016727	0.017755
RS	40	1.659031	2.462574	956.515144	0.017530	0.018631
RS	41	1.789754	2.462574	974.191471	0.017854	0.019011
RS	42	1.930192	2.445176	995.081800	0.018237	0.019423
RS	43	2.081067	2.445176	1004.708781	0.018414	0.019614
RS	44	2.243154	2.467449	1000.962241	0.018345	0.019530
RS	45	2.417287	2.467449	1001.686329	0.018358	0.019522
RS	46	2.604360	2.519271	977.432400	0.017914	0.019030
RS	47	2.805336	2.519271	969.172693	0.017762	0.018838
RS	48	3.021247	2.587807	931.088895	0.017064	0.018081
RS	49	3.253204	2.587807	914.179816	0.016754	0.017726
RS	50	3.502399	2.661468	868.134057	0.015911	0.016825
RS	51	3.770113	2.661468	843.109561	0.015452	0.016326
RS	52	4.057723	2.733128	792.556678	0.014525	0.015350
RS	53	4.366706	2.733128	760.207794	0.013933	0.014722
RS	54	4.698651	2.844940	696.384216	0.012763	0.013505
RS	55	5.055266	2.844940	659.870346	0.012094	0.012803
RS	56	5.438382	2.844940	619.456122	0.011353	0.012027
RS	57	5.849969	2.844940	575.708135	0.010551	0.011187
RS	58	6.292144	3.832268	401.282307	0.007354	0.007905
RS	59	6.767179	3.832268	381.299233	0.006988	0.007507
RS	60	7.277517	3.832268	359.010496	0.006580	0.007062
RS	61	7.825781	3.832268	334.716073	0.006134	0.006578
RS	62	8.414789	3.832268	308.784021	0.005659	0.006062
RS	63	9.047570	3.832268	1800.935495	0.033006	0.035235
PA	4+25*2+4+6 0.070618611 0.025144671 9.047569922 1.799602940 0.407375916 0.337975537 0.342655449 0.399074999 0.497295258 0.643923340 0.859468227 1.149304911 1.492573635 1.863142437 2.228565930 2.539589894 2.748884315 2.837787991 2.820600226 2.733059284 2.620761978 2.523238095 2.462573512 2.445176222 2.467449452 2.519270924 2.587806781 2.661467619 2.733128403 2.844940087 3.832267713
//
IT	4310
RD	14
LK	-373146.094451
QD	-309.950072 -> -279.883444
RI	0.0112058481
TR	0.069288	0.025513
MT	9.142940
MM	C_pi: 1.824232, n_recomb: 56498.530317
RS	0	0.000000	1.933039	212.374187	0.003759	0.000200
RS	1	0.007449	1.933039	227.306553	0.004023	0.002139
RS	2	0.015453	1.933039	243.218193	0.004305	0.004152
RS	3	0.024054	1.933039	260.162465	0.004605	0.004085
RS	4	0.033295	0.418048	1274.469446	0.022558	0.018236
RS	5	0.043224	0.418048	1336.262603	0.023651	0.019499
RS	6	0.053893	0.345245	1688.537116	0.029886	0.025137
RS	7	0.065357	0.345245	1753.173693	0.031030	0.026793
RS	8	0.077675	0.347334	1804.932655	0.031947	0.028175
RS	9	0.090911	0.347334	1864.570406	0.033002	0.029978
RS	10	0.105132	0.402030	1664.193441	0.029456	0.027346
RS	11	0.120413	0.402030	1719.399804	0.030433	0.028979
RS	12	0.136832	0.498752	1433.808357	0.025378	0.024616
RS	13	0.154474	0.498752	1485.473002	0.026292	0.026024
RS	14	0.173430	0.644046	1194.032349	0.021134	0.021223
RS	15	0.193799	0.644046	1241.916624	0.021981	0.022377
RS	16	0.215685	0.859606	969.866092	0.017166	0.017650
RS	17	0.239201	0.859606	1013.277585	0.017935	0.018561
RS	18	0.264469	1.152370	791.187379	0.014004	0.014587
RS	19	0.291619	1.152370	829.901277	0.014689	0.015338
RS	20	0.320791	1.502147	668.719466	0.011836	0.012427
RS	21	0.352137	1.502147	703.441031	0.012451	0.013087
RS	22	0.385818	1.882801	590.862611	0.010458	0.011041
RS	23	0.422007	1.882801	622.642974	0.011021	0.011623
RS	24	0.460893	2.261365	546.512346	0.009673	0.010218
RS	25	0.502675	2.261365	576.394247	0.010202	0.010736
RS	26	0.547570	2.586421	531.482361	0.009407	0.009890
RS	27	0.595809	2.586421	560.488286	0.009920	0.010379
RS	28	0.647641	2.806861	544.356038	0.009635	0.010063
RS	29	0.703335	2.806861	573.411481	0.010149	0.010563
RS	30	0.763177	2.901058	583.758046	0.010332	0.010742
RS	31	0.827478	2.901058	613.505877	0.010859	0.011279
RS	32	0.896568	2.882834	647.723633	0.011464	0.011908
RS	33	0.970804	2.882834	678.290882	0.012005	0.012488
RS	34	1.050571	2.789665	732.254855	0.012961	0.013496
RS	35	1.136280	2.789665	762.980468	0.013504	0.014107
RS	36	1.228373	2.669930	828.091544	0.014657	0.015338
RS	37	1.327327	2.669930	857.331868	0.015174	0.015942
RS	38	1.433652	2.565657	920.329865	0.016289	0.017144
RS	39	1.547897	2.565657	945.664237	0.016738	0.017673
RS	40	1.670653	2.500336	993.104434	0.017578	0.018582
RS	41	1.802553	2.500336	1012.005362	0.017912	0.018970
RS	42	1.944279	2.480797	1035.045536	0.018320	0.019408
RS	43	2.096562	2.480797	1045.617710	0.018507	0.019612
RS	44	2.260189	2.503218	1042.361681	0.018449	0.019543
RS	45	2.436005	2.503218	1043.699121	0.018473	0.019550
RS	46	2.624918	2.556831	1018.612363	0.018029	0.019065
RS	47	2.827904	2.556831	1010.629504	0.017888	0.018889
RS	48	3.046010	2.627996	970.963005	0.017186	0.018134
RS	49	3.280364	2.627996	953.999882	0.016885	0.017796
RS	50	3.532175	2.704425	906.083047	0.016037	0.016897
RS	51	3.802744	2.704425	880.667868	0.015587	0.016413
RS	52	4.093469	2.778660	828.142792	0.014658	0.015439
RS	53	4.405851	2.778660	795.057302	0.014072	0.014825
RS	54	4.741502	2.895017	728.345477	0.012891	0.013600
RS	55	5.102157	2.895017	690.889023	0.012228	0.012909
RS	56	5.489678	2.895017	649.292360	0.011492	0.012143
RS	57	5.906066	2.895017	604.131781	0.010693	0.011309
RS	58	6.353472	3.949228	416.582278	0.007373	0.007899
RS	59	6.834207	3.949228	396.869226	0.007024	0.007522
RS	60	7.350752	3.949228	374.703650	0.006632	0.007097
RS	61	7.905777	3.949228	350.372074	0.006201	0.006631
RS	62	8.502146	3.949228	324.233028	0.005739	0.006131
RS	63	9.142940	3.949228	1930.816471	0.034175	0.036399
PA	4+25*2+4+6 0.069288341 0.025513013 9.142940014 1.933039361 0.418048119 0.345245433 0.347333819 0.402029833 0.498751941 0.644045545 0.859605519 1.152369502 1.502146907 1.882801297 2.261365025 2.586420558 2.806860991 2.901057822 2.882833530 2.789664829 2.669929570 2.565657186 2.500336107 2.480796895 2.503218405 2.556831408 2.627995703 2.704424616 2.778659973 2.895016628 3.949228151
//
IT	4311
RD	15
LK	-373087.168606
QD	-291.018980 -> -263.716083
RI	0.0103078536
TR	0.068044	0.025864
MT	9.233412
MM	C_pi: 1.860930, n_recomb: 58382.263178
RS	0	0.000000	2.062289	206.024175	0.003529	0.000191
RS	1	0.007466	2.062289	220.597853	0.003779	0.002053
RS	2	0.015489	2.062289	236.137990	0.004045	0.004003
RS	3	0.024111	2.062289	252.698744	0.004328	0.003907
RS	4	0.033377	0.428133	1290.271998	0.022100	0.018081
RS	5	0.043335	0.428133	1353.733313	0.023187	0.019266
RS	6	0.054036	0.352382	1717.612342	0.029420	0.024913
RS	7	0.065536	0.352382	1784.691184	0.030569	0.026526
RS	8	0.077895	0.351981	1851.795289	0.031718	0.028089
RS	9	0.091176	0.351981	1914.016427	0.032784	0.029870
RS	10	0.105449	0.404997	1719.229876	0.029448	0.027402
RS	11	0.120788	0.404997	1776.787542	0.030434	0.029024
RS	12	0.137272	0.500249	1488.444187	0.025495	0.024752
RS	13	0.154986	0.500249	1542.256466	0.026417	0.026156
RS	14	0.174023	0.644179	1243.225716	0.021295	0.021381
RS	15	0.194481	0.644179	1293.107825	0.022149	0.022539
RS	16	0.216466	0.859560	1010.126400	0.017302	0.017776
RS	17	0.240093	0.859560	1055.364142	0.018077	0.018694
RS	18	0.265484	1.154840	822.288183	0.014085	0.014656
RS	19	0.292771	1.154840	862.600832	0.014775	0.015413
RS	20	0.322094	1.510572	692.760872	0.011866	0.012442
RS	21	0.353607	1.510572	728.852212	0.012484	0.013104
RS	22	0.387473	1.900707	609.963686	0.010448	0.011012
RS	23	0.423867	1.900707	642.924811	0.011012	0.011595
RS	24	0.462978	2.291909	562.241401	0.009630	0.010156
RS	25	0.505009	2.291909	593.165215	0.010160	0.010674
RS	26	0.550178	2.630749	545.177966	0.009338	0.009801
RS	27	0.598720	2.630749	575.145540	0.009851	0.010289
RS	28	0.650885	2.862459	557.353885	0.009547	0.009952
RS	29	0.706945	2.862459	587.358400	0.010061	0.010449
RS	30	0.767190	2.962334	597.462849	0.010234	0.010616
RS	31	0.831934	2.962334	628.217127	0.010760	0.011147
RS	32	0.901510	2.943554	663.633633	0.011367	0.011773
RS	33	0.976282	2.943554	695.323791	0.011910	0.012348
RS	34	1.056635	2.845209	751.903334	0.012879	0.013364
RS	35	1.142988	2.845209	783.894607	0.013427	0.013971
RS	36	1.235788	2.718364	852.752028	0.014606	0.015222
RS	37	1.335515	2.718364	883.365182	0.015131	0.015825
RS	38	1.442689	2.607527	950.510061	0.016281	0.017056
RS	39	1.557864	2.607527	977.217207	0.016738	0.017589
RS	40	1.681637	2.537587	1028.238290	0.017612	0.018528
RS	41	1.814652	2.537587	1048.368854	0.017957	0.018926
RS	42	1.957597	2.515810	1073.638321	0.018390	0.019389
RS	43	2.111214	2.515810	1085.178528	0.018587	0.019605
RS	44	2.276300	2.538176	1082.542008	0.018542	0.019551
RS	45	2.453711	2.538176	1084.527982	0.018576	0.019574
RS	46	2.644367	2.593293	1058.761150	0.018135	0.019095
RS	47	2.849258	2.593293	1051.096384	0.018004	0.018936
RS	48	3.069445	2.666737	1010.006150	0.017300	0.018185
RS	49	3.306071	2.666737	993.030479	0.017009	0.017863
RS	50	3.560363	2.745554	943.392935	0.016159	0.016967
RS	51	3.833640	2.745554	917.624331	0.015718	0.016498
RS	52	4.127320	2.821981	863.257764	0.014786	0.015527
RS	53	4.442926	2.821981	829.465816	0.014207	0.014925
RS	54	4.782094	2.942325	759.992468	0.013018	0.013694
RS	55	5.146583	2.942325	721.610288	0.012360	0.013014
RS	56	5.538286	2.942325	678.850808	0.011628	0.012255
RS	57	5.959232	2.942325	632.299654	0.010830	0.011427
RS	58	6.411605	4.061237	431.635089	0.007393	0.007896
RS	59	6.897752	4.061237	412.188848	0.007060	0.007538
RS	60	7.420193	4.061237	390.150475	0.006683	0.007132
RS	61	7.981640	4.061237	365.793127	0.006265	0.006682
RS	62	8.585003	4.061237	339.465554	0.005815	0.006197
RS	63	9.233412	4.061237	2060.913583	0.035300	0.037522
PA	4+25*2+4+6 0.068043893 0.025863819 9.233412374 2.062288749 0.428133173 0.352381634 0.351981494 0.404997009 0.500249159 0.644178828 0.859560431 1.154840021 1.510571786 1.900706813 2.291909167 2.630749111 2.862458776 2.962333904 2.943554223 2.845209322 2.718364210 2.607526851 2.537586865 2.515810031 2.538176175 2.593292876 2.666736720 2.745554489 2.821981138 2.942325391 4.061237478
//
IT	4455
RD	16
LK	-373033.641384
QD	-273.750487 -> -248.909996
RI	0.0095431765
TR	0.066877	0.026198
MT	9.319427
MM	C_pi: 1.896308, n_recomb: 60215.375102
RS	0	0.000000	2.187160	200.649575	0.003332	0.000183
RS	1	0.007482	2.187160	214.919097	0.003569	0.001976
RS	2	0.015523	2.187160	230.144061	0.003822	0.003870
RS	3	0.024166	2.187160	246.379268	0.004092	0.003754
RS	4	0.033455	0.437666	1305.759787	0.021685	0.017939
RS	5	0.043439	0.437666	1370.816149	0.022765	0.019055
RS	6	0.054171	0.359379	1744.536024	0.028972	0.024691
RS	7	0.065705	0.359379	1813.946337	0.030124	0.026267
RS	8	0.078102	0.356584	1895.926433	0.031486	0.027995
RS	9	0.091427	0.356584	1960.658499	0.032561	0.029754
RS	10	0.105749	0.407959	1771.930761	0.029427	0.027445
RS	11	0.121142	0.407959	1831.788647	0.030421	0.029057
RS	12	0.137687	0.501768	1541.385947	0.025598	0.024877
RS	13	0.155469	0.501768	1597.299292	0.026526	0.026276
RS	14	0.174582	0.644312	1291.328211	0.021445	0.021532
RS	15	0.195125	0.644312	1343.164909	0.022306	0.022692
RS	16	0.217205	0.859352	1049.718016	0.017433	0.017899
RS	17	0.240936	0.859352	1096.746007	0.018214	0.018824
RS	18	0.266443	1.156780	852.928945	0.014165	0.014727
RS	19	0.293859	1.156780	894.811492	0.014860	0.015488
RS	20	0.323326	1.517960	716.412191	0.011897	0.012460
RS	21	0.354997	1.517960	753.847884	0.012519	0.013125
RS	22	0.389037	1.917008	628.690984	0.010441	0.010988
RS	23	0.425625	1.917008	662.808093	0.011007	0.011573
RS	24	0.464949	2.320360	577.576198	0.009592	0.010099
RS	25	0.507216	2.320360	609.515607	0.010122	0.010618
RS	26	0.552645	2.672725	558.427042	0.009274	0.009718
RS	27	0.601472	2.672725	589.326661	0.009787	0.010206
RS	28	0.653953	2.915788	569.810475	0.009463	0.009848
RS	29	0.710360	2.915788	600.729658	0.009976	0.010342
RS	30	0.770987	3.021672	610.489489	0.010138	0.010495
RS	31	0.836150	3.021672	642.210690	0.010665	0.011022
RS	32	0.906188	3.002780	678.684839	0.011271	0.011644
RS	33	0.981466	3.002780	711.454827	0.011815	0.012213
RS	34	1.062376	2.899673	770.488189	0.012796	0.013235
RS	35	1.149339	2.899673	803.703096	0.013347	0.013839
RS	36	1.242808	2.766030	876.158460	0.014550	0.015107
RS	37	1.343270	2.766030	908.110770	0.015081	0.015709
RS	38	1.451249	2.648805	979.310783	0.016263	0.016966
RS	39	1.567305	2.648805	1007.372539	0.016729	0.017503
RS	40	1.692045	2.574296	1061.961299	0.017636	0.018472
RS	41	1.826117	2.574296	1083.322303	0.017991	0.018877
RS	42	1.970219	2.550213	1110.883096	0.018448	0.019365
RS	43	2.125103	2.550213	1123.409634	0.018657	0.019594
RS	44	2.291574	2.572349	1121.509629	0.018625	0.019556
RS	45	2.470499	2.572349	1124.174917	0.018669	0.019593
RS	46	2.662811	2.628717	1097.871211	0.018232	0.019123
RS	47	2.869511	2.628717	1090.561965	0.018111	0.018979
RS	48	3.091675	2.704136	1048.198085	0.017407	0.018233
RS	49	3.330460	2.704136	1031.248639	0.017126	0.017926
RS	50	3.587110	2.785009	980.034253	0.016275	0.017035
RS	51	3.862961	2.785009	953.948092	0.015842	0.016579
RS	52	4.159450	2.863284	897.867903	0.014911	0.015613
RS	53	4.478121	2.863284	863.399430	0.014339	0.015022
RS	54	4.820633	2.987120	791.289178	0.013141	0.013787
RS	55	5.188770	2.987120	751.999361	0.012488	0.013116
RS	56	5.584450	2.987120	708.098023	0.011759	0.012364
RS	57	6.009732	2.987120	660.179762	0.010964	0.011541
RS	58	6.466832	4.168612	446.432848	0.007414	0.007895
RS	59	6.958129	4.168612	427.250959	0.007095	0.007555
RS	60	7.486183	4.168612	405.343890	0.006732	0.007166
RS	61	8.053744	4.168612	380.971552	0.006327	0.006731
RS	62	8.663766	4.168612	354.472737	0.005887	0.006259
RS	63	9.319427	4.168612	2190.980406	0.036386	0.038606
PA	4+25*2+4+6 0.066877338 0.026198030 9.319427242 2.187160280 0.437666152 0.359379440 0.356583818 0.407959240 0.501767926 0.644311986 0.859352012 1.156779621 1.517959870 1.917008022 2.320359785 2.672725146 2.915787827 3.021672341 3.002780361 2.899673426 2.766030324 2.648804883 2.574295717 2.550213069 2.572348902 2.628717137 2.704135723 2.785008664 2.863283766 2.987119996 4.168611612
//
IT	4112
RD	17
LK	-372984.926255
QD	-257.958241 -> -235.318300
RI	0.0088860439
TR	0.065781	0.026516
MT	9.401443
MM	C_pi: 1.930453, n_recomb: 61998.831082
RS	0	0.000000	2.307531	196.075452	0.003163	0.000176
RS	1	0.007496	2.307531	210.086321	0.003389	0.001909
RS	2	0.015555	2.307531	225.043232	0.003630	0.003753
RS	3	0.024217	2.307531	241.001526	0.003887	0.003621
RS	4	0.033528	0.446691	1320.918772	0.021306	0.017809
RS	5	0.043538	0.446691	1387.503479	0.022380	0.018864
RS	6	0.054298	0.366241	1769.499056	0.028541	0.024472
RS	7	0.065865	0.366241	1841.134994	0.029696	0.026014
RS	8	0.078299	0.361132	1937.535391	0.031251	0.027894
RS	9	0.091664	0.361132	2004.705777	0.032335	0.029633
RS	10	0.106032	0.410903	1822.434419	0.029395	0.027479
RS	11	0.121477	0.410903	1884.541069	0.030396	0.029080
RS	12	0.138079	0.503299	1592.686556	0.025689	0.024992
RS	13	0.155927	0.503299	1650.654840	0.026624	0.026386
RS	14	0.175112	0.644443	1338.356540	0.021587	0.021676
RS	15	0.195735	0.644443	1392.105074	0.022454	0.022837
RS	16	0.217904	0.859002	1088.645115	0.017559	0.018020
RS	17	0.241735	0.859002	1137.427588	0.018346	0.018950
RS	18	0.267352	1.158262	883.105669	0.014244	0.014797
RS	19	0.294890	1.158262	926.529301	0.014944	0.015563
RS	20	0.324492	1.524422	739.680236	0.011931	0.012482
RS	21	0.356313	1.524422	778.435278	0.012556	0.013148
RS	22	0.390520	1.931864	647.052819	0.010437	0.010969
RS	23	0.427291	1.931864	682.301740	0.011005	0.011555
RS	24	0.466818	2.346870	592.537826	0.009557	0.010048
RS	25	0.509308	2.346870	625.467704	0.010088	0.010568
RS	26	0.554984	2.712496	571.256874	0.009214	0.009641
RS	27	0.604083	2.712496	603.060441	0.009727	0.010128
RS	28	0.656864	2.966945	581.766211	0.009384	0.009750
RS	29	0.713600	2.966945	613.567587	0.009896	0.010242
RS	30	0.774590	3.079142	622.887214	0.010047	0.010381
RS	31	0.840152	3.079142	655.537753	0.010573	0.010904
RS	32	0.910628	3.060548	692.937180	0.011177	0.011519
RS	33	0.986388	3.060548	726.745504	0.011722	0.012085
RS	34	1.067827	2.953064	788.078148	0.012711	0.013110
RS	35	1.155371	2.953064	822.475324	0.013266	0.013710
RS	36	1.249477	2.812919	898.381047	0.014490	0.014994
RS	37	1.350638	2.812919	931.638038	0.015027	0.015595
RS	38	1.459382	2.689480	1006.794432	0.016239	0.016876
RS	39	1.576278	2.689480	1036.190272	0.016713	0.017417
RS	40	1.701936	2.610458	1094.321988	0.017651	0.018413
RS	41	1.837015	2.610458	1116.910690	0.018015	0.018826
RS	42	1.982219	2.584013	1146.814295	0.018497	0.019338
RS	43	2.138308	2.584013	1160.341205	0.018716	0.019578
RS	44	2.306098	2.605770	1159.282171	0.018698	0.019557
RS	45	2.486466	2.605770	1162.653274	0.018753	0.019607
RS	46	2.680355	2.663171	1135.944844	0.018322	0.019148
RS	47	2.888779	2.663171	1129.024753	0.018210	0.019018
RS	48	3.112827	2.740299	1085.527744	0.017509	0.018279
RS	49	3.353669	2.740299	1068.640438	0.017236	0.017986
RS	50	3.612567	2.822934	1015.986091	0.016387	0.017100
RS	51	3.890871	2.822934	989.616523	0.015962	0.016658
RS	52	4.190039	2.902761	931.943856	0.015032	0.015697
RS	53	4.511633	2.902761	896.828592	0.014465	0.015116
RS	54	4.857334	3.029643	822.205123	0.013262	0.013878
RS	55	5.228950	3.029643	782.026596	0.012614	0.013216
RS	56	5.628424	3.029643	737.005290	0.011887	0.012471
RS	57	6.057844	3.029643	687.744411	0.011093	0.011652
RS	58	6.519454	4.271681	460.968184	0.007435	0.007896
RS	59	7.015667	4.271681	442.048843	0.007130	0.007573
RS	60	7.549078	4.271681	420.277244	0.006779	0.007198
RS	61	8.122476	4.271681	395.900206	0.006386	0.006778
RS	62	8.738856	4.271681	369.246437	0.005956	0.006319
RS	63	9.401443	4.271681	2320.790483	0.037433	0.039651
PA	4+25*2+4+6 0.065781277 0.026516357 9.401442923 2.307530896 0.446690563 0.366241085 0.361131845 0.410903064 0.503299440 0.644443174 0.859002067 1.158262309 1.524422132 1.931863986 2.346869938 2.712495779 2.966944585 3.079141911 3.060547835 2.953063924 2.812918855 2.689480099 2.610458451 2.584012799 2.605769842 2.663171267 2.740299144 2.822933563 2.902760631 3.029643132 4.271680617
//
IT	4415
RD	18
LK	-372940.513371
QD	-243.481754 -> -222.813846
RI	0.0083164439
TR	0.064750	0.026820
MT	9.479787
MM	C_pi: 1.963446, n_recomb: 63734.012100
RS	0	0.000000	2.423466	192.156123	0.003015	0.000170
RS	1	0.007510	2.423466	205.945974	0.003231	0.001848
RS	2	0.015585	2.423466	220.673873	0.003462	0.003648
RS	3	0.024265	2.423466	236.395627	0.003709	0.003505
RS	4	0.033598	0.455233	1335.781135	0.020959	0.017690
RS	5	0.043632	0.455233	1403.834029	0.022026	0.018689
RS	6	0.054419	0.372967	1792.682361	0.028128	0.024257
RS	7	0.066016	0.372967	1866.443135	0.029285	0.025768
RS	8	0.078485	0.365622	1976.799801	0.031016	0.027788
RS	9	0.091889	0.365622	2046.336449	0.032107	0.029508
RS	10	0.106301	0.413825	1870.842493	0.029354	0.027504
RS	11	0.121795	0.413825	1935.146704	0.030363	0.029095
RS	12	0.138452	0.504838	1642.401378	0.025770	0.025098
RS	13	0.156361	0.504838	1702.379213	0.026711	0.026487
RS	14	0.175614	0.644578	1384.319473	0.021720	0.021813
RS	15	0.196313	0.644578	1439.937782	0.022593	0.022976
RS	16	0.218568	0.858542	1126.901594	0.017681	0.018138
RS	17	0.242493	0.858542	1177.403060	0.018474	0.019072
RS	18	0.268215	1.159355	912.817332	0.014322	0.014868
RS	19	0.295869	1.159355	957.753472	0.015027	0.015638
RS	20	0.325600	1.530080	762.563366	0.011965	0.012505
RS	21	0.357564	1.530080	802.612999	0.012593	0.013174
RS	22	0.391929	1.945424	665.057956	0.010435	0.010953
RS	23	0.428874	1.945424	701.415184	0.011005	0.011541
RS	24	0.468594	2.371624	607.137515	0.009526	0.010001
RS	25	0.511297	2.371624	641.033606	0.010058	0.010522
RS	26	0.557207	2.750217	583.691560	0.009158	0.009570
RS	27	0.606566	2.750217	616.372416	0.009671	0.010056
RS	28	0.659631	3.016059	593.253967	0.009308	0.009658
RS	29	0.716681	3.016059	625.906824	0.009821	0.010147
RS	30	0.778017	3.134825	634.701976	0.009959	0.010272
RS	31	0.843958	3.134825	668.246273	0.010485	0.010792
RS	32	0.914853	3.116892	706.451069	0.011084	0.011400
RS	33	0.991071	3.116892	741.258127	0.011630	0.011961
RS	34	1.073014	3.005382	804.745513	0.012627	0.012989
RS	35	1.161111	3.005382	840.284775	0.013184	0.013586
RS	36	1.255824	2.859011	919.497598	0.014427	0.014882
RS	37	1.357651	2.859011	954.024669	0.014969	0.015482
RS	38	1.467125	2.729528	1033.035812	0.016209	0.016786
RS	39	1.584820	2.729528	1063.743546	0.016690	0.017330
RS	40	1.711356	2.646049	1125.387740	0.017658	0.018352
RS	41	1.847394	2.646049	1149.198343	0.018031	0.018773
RS	42	1.993649	2.617200	1181.483705	0.018538	0.019309
RS	43	2.150889	2.617200	1196.021209	0.018766	0.019559
RS	44	2.319937	2.638456	1195.893907	0.018764	0.019555
RS	45	2.501682	2.638456	1199.993416	0.018828	0.019618
RS	46	2.697076	2.696702	1173.001158	0.018405	0.019170
RS	47	2.907145	2.696702	1166.500292	0.018303	0.019054
RS	48	3.132991	2.775302	1122.002614	0.017604	0.018322
RS	49	3.375798	2.775302	1105.210360	0.017341	0.018043
RS	50	3.636841	2.859439	1051.245097	0.016494	0.017164
RS	51	3.917489	2.859439	1024.624228	0.016077	0.016734
RS	52	4.219215	2.940553	965.475595	0.015149	0.015778
RS	53	4.543601	2.940553	929.742102	0.014588	0.015208
RS	54	4.892350	3.070081	852.725641	0.013379	0.013968
RS	55	5.267291	3.070081	811.677232	0.012735	0.013313
RS	56	5.670391	3.070081	765.557790	0.012012	0.012574
RS	57	6.103764	3.070081	714.978786	0.011218	0.011759
RS	58	6.569686	4.370707	475.241493	0.007457	0.007899
RS	59	7.070600	4.370707	456.583021	0.007164	0.007590
RS	60	7.609134	4.370707	434.950673	0.006824	0.007230
RS	61	8.188113	4.370707	410.578336	0.006442	0.006824
RS	62	8.810576	4.370707	383.784567	0.006022	0.006376
RS	63	9.479787	4.370707	2450.169034	0.038444	0.040660
PA	4+25*2+4+6 0.064749669 0.026819648 9.479787086 2.423465741 0.455232874 0.372967417 0.365621644 0.413825026 0.504837548 0.644577769 0.858541723 1.159354695 1.530080331 1.945423822 2.371623873 2.750217044 3.016059026 3.134825081 3.116891692 3.005381609 2.859011434 2.729528262 2.646048732 2.617199617 2.638455781 2.696701522 2.775302393 2.859439242 2.940552610 3.070081314 4.370706610
//
IT	4739
RD	19
LK	-372899.957693
QD	-230.181772 -> -211.285680
RI	0.0078195095
TR	0.063777	0.027109
MT	9.554815
MM	C_pi: 1.995343, n_recomb: 65421.499660
RS	0	0.000000	2.535006	188.780171	0.002886	0.000165
RS	1	0.007524	2.535006	202.380560	0.003093	0.001793
RS	2	0.015613	2.535006	216.912233	0.003316	0.003553
RS	3	0.024312	2.535006	232.431412	0.003553	0.003402
RS	4	0.033664	0.463316	1350.366258	0.020641	0.017581
RS	5	0.043721	0.463316	1419.832350	0.021703	0.018530
RS	6	0.054534	0.379557	1814.239453	0.027732	0.024047
RS	7	0.066160	0.379557	1890.028597	0.028890	0.025530
RS	8	0.078662	0.370045	2013.887289	0.030783	0.027680
RS	9	0.092103	0.370045	2085.718146	0.031881	0.029382
RS	10	0.106556	0.416712	1917.273979	0.029306	0.027520
RS	11	0.122097	0.416712	1983.723856	0.030322	0.029102
RS	12	0.138807	0.506375	1690.567119	0.025841	0.025196
RS	13	0.156774	0.506375	1752.509011	0.026788	0.026580
RS	14	0.176092	0.644714	1429.220830	0.021846	0.021944
RS	15	0.196864	0.644714	1486.666834	0.022724	0.023107
RS	16	0.219199	0.857988	1164.477439	0.017800	0.018252
RS	17	0.243215	0.857988	1216.662142	0.018597	0.019192
RS	18	0.269037	1.160103	942.057079	0.014400	0.014939
RS	19	0.296802	1.160103	988.476903	0.015109	0.015713
RS	20	0.326656	1.535010	785.062986	0.012000	0.012531
RS	21	0.358756	1.535010	826.382505	0.012632	0.013201
RS	22	0.393271	1.957803	682.708441	0.010436	0.010941
RS	23	0.430382	1.957803	720.150665	0.011008	0.011530
RS	24	0.470286	2.394739	621.386936	0.009498	0.009959
RS	25	0.513192	2.394739	656.225643	0.010031	0.010481
RS	26	0.559327	2.786007	595.747409	0.009106	0.009503
RS	27	0.608932	2.786007	629.279823	0.009619	0.009989
RS	28	0.662269	3.063223	604.297880	0.009237	0.009571
RS	29	0.719620	3.063223	637.772729	0.009749	0.010058
RS	30	0.781285	3.188775	645.968174	0.009874	0.010169
RS	31	0.847589	3.188775	680.372051	0.010400	0.010685
RS	32	0.918882	3.171834	719.270845	0.010994	0.011285
RS	33	0.995539	3.171834	755.038258	0.011541	0.011843
RS	34	1.077963	3.056631	820.540944	0.012542	0.012871
RS	35	1.166588	3.056631	857.182628	0.013102	0.013466
RS	36	1.261882	2.904300	939.561123	0.014362	0.014773
RS	37	1.364345	2.904300	975.323014	0.014908	0.015372
RS	38	1.474516	2.768936	1058.083851	0.016173	0.016697
RS	39	1.592977	2.768936	1090.079236	0.016662	0.017243
RS	40	1.720350	2.681061	1155.194915	0.017658	0.018291
RS	41	1.857306	2.681061	1180.218470	0.018040	0.018719
RS	42	2.004566	2.649781	1214.913256	0.018571	0.019277
RS	43	2.162906	2.649781	1230.467824	0.018808	0.019538
RS	44	2.333158	2.670429	1231.353403	0.018822	0.019551
RS	45	2.516220	2.670429	1236.200005	0.018896	0.019626
RS	46	2.713054	2.729353	1209.035627	0.018481	0.019189
RS	47	2.924698	2.729353	1202.980497	0.018388	0.019086
RS	48	3.152265	2.809222	1157.605023	0.017695	0.018363
RS	49	3.396953	2.809222	1140.938080	0.017440	0.018096
RS	50	3.660050	2.894634	1085.783929	0.016597	0.017225
RS	51	3.942942	2.894634	1058.942328	0.016186	0.016806
RS	52	4.247117	2.976801	998.429022	0.015261	0.015858
RS	53	4.574178	2.976801	962.105605	0.014706	0.015296
RS	54	4.925845	3.108623	882.813320	0.013494	0.014056
RS	55	5.303971	3.108623	840.914981	0.012854	0.013408
RS	56	5.710545	3.108623	793.720525	0.012132	0.012674
RS	57	6.147708	3.108623	741.849343	0.011340	0.011863
RS	58	6.617762	4.465968	489.239433	0.007478	0.007902
RS	59	7.123181	4.465968	470.840831	0.007197	0.007608
RS	60	7.666625	4.465968	449.351824	0.006869	0.007261
RS	61	8.250957	4.465968	424.993546	0.006496	0.006867
RS	62	8.879251	4.465968	398.074361	0.006085	0.006430
RS	63	9.554815	4.465968	2578.886711	0.039420	0.041634
PA	4+25*2+4+6 0.063776776 0.027108568 9.554815270 2.535006421 0.463315765 0.379557009 0.370045136 0.416712317 0.506375301 0.644713621 0.857987826 1.160103217 1.535009502 1.957803316 2.394739027 2.786006616 3.063223060 3.188775442 3.171833887 3.056631331 2.904300032 2.768935655 2.681061230 2.649780579 2.670429484 2.729353420 2.809222282 2.894634247 2.976801373 3.108622900 4.465967614
//
IT	4427
RD	20
LK	-372862.868517
QD	-217.938100 -> -200.637761
RI	0.0073822002
TR	0.062858	0.027384
MT	9.626792
MM	C_pi: 2.026208, n_recomb: 67062.541689
RS	0	0.000000	2.642542	185.838146	0.002771	0.000160
RS	1	0.007536	2.642542	199.274265	0.002971	0.001744
RS	2	0.015641	2.642542	213.635888	0.003186	0.003467
RS	3	0.024356	2.642542	228.979610	0.003414	0.003311
RS	4	0.033727	0.470962	1364.700325	0.020350	0.017481
RS	5	0.043805	0.470962	1435.529604	0.021406	0.018385
RS	6	0.054643	0.386012	1834.310809	0.027352	0.023842
RS	7	0.066297	0.386012	1912.036666	0.028511	0.025299
RS	8	0.078830	0.374400	2048.947662	0.030553	0.027568
RS	9	0.092307	0.374400	2123.001842	0.031657	0.029253
RS	10	0.106800	0.419566	1961.808597	0.029253	0.027531
RS	11	0.122385	0.419566	2030.352803	0.030276	0.029103
RS	12	0.139145	0.507909	1737.234829	0.025905	0.025286
RS	13	0.157167	0.507909	1801.096057	0.026857	0.026665
RS	14	0.176548	0.644856	1473.068000	0.021966	0.022069
RS	15	0.197390	0.644856	1532.300326	0.022849	0.023233
RS	16	0.219802	0.857363	1201.369103	0.017914	0.018364
RS	17	0.243903	0.857363	1255.201648	0.018717	0.019308
RS	18	0.269821	1.160561	970.821466	0.014476	0.015010
RS	19	0.297692	1.160561	1018.696349	0.015190	0.015788
RS	20	0.327663	1.539299	807.180352	0.012036	0.012558
RS	21	0.359893	1.539299	849.745367	0.012671	0.013231
RS	22	0.394552	1.969114	700.013687	0.010438	0.010932
RS	23	0.431822	1.969114	738.518241	0.011012	0.011521
RS	24	0.471902	2.416346	635.300186	0.009473	0.009921
RS	25	0.515002	2.416346	671.058822	0.010006	0.010443
RS	26	0.561351	2.819984	607.446367	0.009058	0.009441
RS	27	0.611192	2.819984	641.805902	0.009570	0.009927
RS	28	0.664790	3.108539	614.926345	0.009169	0.009489
RS	29	0.722427	3.108539	649.195259	0.009680	0.009974
RS	30	0.784407	3.241054	656.725541	0.009793	0.010070
RS	31	0.851059	3.241054	691.956653	0.010318	0.010583
RS	32	0.922733	3.225405	731.447091	0.010907	0.011176
RS	33	0.999809	3.225405	768.138267	0.011454	0.011730
RS	34	1.082694	3.106819	835.525121	0.012459	0.012758
RS	35	1.171826	3.106819	873.230836	0.013021	0.013349
RS	36	1.267674	2.948774	958.639087	0.014295	0.014666
RS	37	1.370746	2.948774	995.600778	0.014846	0.015265
RS	38	1.481586	2.807687	1082.005138	0.016134	0.016608
RS	39	1.600779	2.807687	1115.262836	0.016630	0.017157
RS	40	1.728955	2.715483	1183.803382	0.017652	0.018228
RS	41	1.866790	2.715483	1210.028602	0.018043	0.018663
RS	42	2.015013	2.681753	1247.151293	0.018597	0.019244
RS	43	2.174407	2.681753	1263.726231	0.018844	0.019514
RS	44	2.345813	2.701703	1265.695908	0.018873	0.019544
RS	45	2.530137	2.701703	1271.304783	0.018957	0.019631
RS	46	2.728352	2.761162	1244.069420	0.018551	0.019206
RS	47	2.941505	2.761162	1238.483224	0.018468	0.019116
RS	48	3.170721	2.842116	1192.344841	0.017780	0.018402
RS	49	3.417213	2.842116	1175.830579	0.017533	0.018147
RS	50	3.682280	2.928603	1119.601638	0.016695	0.017284
RS	51	3.967324	2.928603	1092.567801	0.016292	0.016876
RS	52	4.273849	3.011617	1030.795694	0.015371	0.015935
RS	53	4.603476	3.011617	993.909425	0.014821	0.015382
RS	54	4.957944	3.145415	912.454232	0.013606	0.014142
RS	55	5.339125	3.145415	869.725743	0.012969	0.013500
RS	56	5.749034	3.145415	821.479285	0.012249	0.012771
RS	57	6.189834	3.145415	768.341841	0.011457	0.011963
RS	58	6.663855	4.557695	502.960232	0.007500	0.007907
RS	59	7.173599	4.557695	484.820622	0.007229	0.007625
RS	60	7.721759	4.557695	463.478805	0.006911	0.007291
RS	61	8.311230	4.557695	439.143346	0.006548	0.006908
RS	62	8.945125	4.557695	412.112411	0.006145	0.006482
RS	63	9.626792	4.557695	2706.786481	0.040362	0.042573
PA	4+25*2+4+6 0.062857813 0.027383848 9.626792395 2.642542375 0.470961578 0.386011725 0.374399953 0.419565705 0.507909046 0.644856266 0.857362690 1.160561251 1.539298727 1.969114249 2.416346069 2.819983603 3.108538532 3.241054188 3.225404804 3.106819416 2.948774010 2.807687381 2.715482947 2.681752533 2.701703205 2.761161683 2.842115730 2.928602671 3.011616566 3.145415240 4.557695124
//
IT	4334
RD	21
LK	-372828.902614
QD	-206.645124 -> -190.785158
RI	0.0069964930
TR	0.061989	0.027646
MT	9.695938
MM	C_pi: 2.056085, n_recomb: 68658.052383
RS	0	0.000000	2.745797	183.287129	0.002670	0.000155
RS	1	0.007548	2.745797	196.582090	0.002863	0.001698
RS	2	0.015667	2.745797	210.797740	0.003070	0.003389
RS	3	0.024398	2.745797	225.991023	0.003292	0.003229
RS	4	0.033788	0.478202	1378.762878	0.020082	0.017390
RS	5	0.043886	0.478202	1450.908140	0.021132	0.018252
RS	6	0.054747	0.392333	1853.012438	0.026989	0.023642
RS	7	0.066428	0.392333	1932.587427	0.028148	0.025076
RS	8	0.078991	0.378686	2082.096453	0.030326	0.027455
RS	9	0.092502	0.378686	2158.303881	0.031436	0.029125
RS	10	0.107033	0.422377	2004.548803	0.029196	0.027535
RS	11	0.122660	0.422377	2075.135901	0.030224	0.029098
RS	12	0.139468	0.509435	1782.439877	0.025961	0.025370
RS	13	0.157544	0.509435	1848.175924	0.026919	0.026743
RS	14	0.176984	0.645006	1515.864880	0.022078	0.022189
RS	15	0.197892	0.645006	1576.842381	0.022967	0.023353
RS	16	0.220378	0.856685	1237.562819	0.018025	0.018473
RS	17	0.244561	0.856685	1293.007691	0.018833	0.019420
RS	18	0.270570	1.160773	999.099928	0.014552	0.015080
RS	19	0.298542	1.160773	1048.401036	0.015270	0.015861
RS	20	0.328626	1.543016	828.913923	0.012073	0.012587
RS	21	0.360980	1.543016	872.700079	0.012711	0.013261
RS	22	0.395776	1.979440	716.981258	0.010443	0.010925
RS	23	0.433200	1.979440	756.525885	0.011019	0.011516
RS	24	0.473448	2.436558	648.884953	0.009451	0.009886
RS	25	0.516734	2.436558	685.541349	0.009985	0.010409
RS	26	0.563287	2.852271	618.799219	0.009013	0.009383
RS	27	0.613355	2.852271	653.962164	0.009525	0.009868
RS	28	0.667201	3.152058	625.167091	0.009106	0.009412
RS	29	0.725113	3.152058	660.203528	0.009616	0.009895
RS	30	0.787395	3.291700	667.006907	0.009715	0.009977
RS	31	0.854379	3.291700	703.034373	0.010240	0.010487
RS	32	0.926420	3.277637	743.017452	0.010822	0.011070
RS	33	1.003898	3.277637	780.597098	0.011369	0.011621
RS	34	1.087224	3.155949	849.746185	0.012376	0.012648
RS	35	1.176841	3.155949	888.478461	0.012941	0.013237
RS	36	1.273221	2.992427	976.783394	0.014227	0.014561
RS	37	1.376878	2.992427	1014.909877	0.014782	0.015160
RS	38	1.488358	2.845768	1104.852209	0.016092	0.016520
RS	39	1.608253	2.845768	1139.345704	0.016594	0.017072
RS	40	1.737199	2.749304	1211.257733	0.017642	0.018165
RS	41	1.875878	2.749304	1238.671084	0.018041	0.018606
RS	42	2.025025	2.713110	1278.233301	0.018617	0.019209
RS	43	2.185430	2.713110	1295.828887	0.018874	0.019489
RS	44	2.357943	2.732286	1298.943971	0.018919	0.019536
RS	45	2.543478	2.732286	1305.327057	0.019012	0.019634
RS	46	2.743018	2.792152	1278.113447	0.018616	0.019222
RS	47	2.957620	2.792152	1273.016280	0.018541	0.019143
RS	48	3.188421	2.874029	1226.222328	0.017860	0.018438
RS	49	3.436644	2.874029	1209.885500	0.017622	0.018195
RS	50	3.703604	2.961413	1152.689204	0.016789	0.017341
RS	51	3.990714	2.961413	1125.489775	0.016393	0.016943
RS	52	4.299497	3.045092	1062.558650	0.015476	0.016009
RS	53	4.631588	3.045092	1025.135798	0.014931	0.015464
RS	54	4.988747	3.180585	941.627328	0.013715	0.014226
RS	55	5.372866	3.180585	898.088693	0.013081	0.013589
RS	56	5.785979	3.180585	848.813581	0.012363	0.012865
RS	57	6.230275	3.180585	794.436250	0.011571	0.012060
RS	58	6.708109	4.646096	516.397644	0.007521	0.007912
RS	59	7.222011	4.646096	498.516402	0.007261	0.007642
RS	60	7.774705	4.646096	477.325600	0.006952	0.007320
RS	61	8.369118	4.646096	453.021419	0.006598	0.006948
RS	62	9.008400	4.646096	425.891841	0.006203	0.006532
RS	63	9.695938	4.646096	2833.701066	0.041273	0.043480
PA	4+25*2+4+6 0.061988597 0.027646215 9.695937775 2.745796928 0.478202452 0.392332692 0.378685513 0.422377212 0.509435326 0.645006360 0.856684862 1.160772649 1.543016411 1.979439847 2.436557881 2.852270545 3.152057882 3.291700296 3.277636580 3.155948641 2.992427326 2.845768484 2.749303927 2.713110268 2.732286472 2.792152391 2.874028601 2.961412654 3.045092344 3.180585243 4.646095667
//
IT	3971
RD	22
LK	-372797.757101
QD	-196.210631 -> -181.653448
RI	0.0066536987
TR	0.061165	0.027896
MT	9.762478
MM	C_pi: 2.085026, n_recomb: 70209.167333
RS	0	0.000000	2.845173	181.050522	0.002579	0.000151
RS	1	0.007560	2.845173	194.222842	0.002766	0.001657
RS	2	0.015691	2.845173	208.311803	0.002967	0.003317
RS	3	0.024438	2.845173	223.374674	0.003182	0.003156
RS	4	0.033845	0.485051	1392.594234	0.019835	0.017307
RS	5	0.043964	0.485051	1466.012636	0.020881	0.018131
RS	6	0.054847	0.398518	1870.475585	0.026641	0.023448
RS	7	0.066554	0.398518	1951.816723	0.027800	0.024859
RS	8	0.079145	0.382898	2113.470532	0.030102	0.027342
RS	9	0.092688	0.382898	2191.762468	0.031218	0.028996
RS	10	0.107255	0.425150	2045.552154	0.029135	0.027535
RS	11	0.122924	0.425150	2118.131306	0.030169	0.029089
RS	12	0.139777	0.510958	1826.202883	0.026011	0.025447
RS	13	0.157904	0.510958	1893.769932	0.026973	0.026815
RS	14	0.177401	0.645170	1557.614064	0.022185	0.022303
RS	15	0.198372	0.645170	1620.296233	0.023078	0.023467
RS	16	0.220929	0.855968	1273.059542	0.018132	0.018579
RS	17	0.245191	0.855968	1330.081647	0.018945	0.019530
RS	18	0.271287	1.160770	1026.894631	0.014626	0.015150
RS	19	0.299357	1.160770	1077.593446	0.015348	0.015934
RS	20	0.329548	1.546230	850.264458	0.012110	0.012616
RS	21	0.362021	1.546230	895.247659	0.012751	0.013293
RS	22	0.396950	1.988886	733.612280	0.010449	0.010921
RS	23	0.434519	1.988886	774.175033	0.011027	0.011513
RS	24	0.474928	2.455487	662.151038	0.009431	0.009855
RS	25	0.518393	2.455487	699.683717	0.009966	0.010378
RS	26	0.565143	2.882965	629.824294	0.008971	0.009329
RS	27	0.615427	2.882965	665.768035	0.009483	0.009814
RS	28	0.669513	3.193911	635.034793	0.009045	0.009339
RS	29	0.727688	3.193911	670.813237	0.009554	0.009821
RS	30	0.790261	3.340798	676.839104	0.009640	0.009888
RS	31	0.857564	3.340798	713.633467	0.010164	0.010395
RS	32	0.929955	3.328553	754.025494	0.010740	0.010969
RS	33	1.007819	3.328553	792.459999	0.011287	0.011517
RS	34	1.091570	3.204039	863.252683	0.012295	0.012542
RS	35	1.181652	3.204039	902.975310	0.012861	0.013129
RS	36	1.278544	3.035257	994.052118	0.014158	0.014460
RS	37	1.382761	3.035257	1033.308887	0.014718	0.015058
RS	38	1.494857	2.883175	1126.683070	0.016048	0.016433
RS	39	1.615427	2.883175	1162.385228	0.016556	0.016988
RS	40	1.745113	2.782516	1237.613581	0.017628	0.018102
RS	41	1.884602	2.782516	1266.199728	0.018035	0.018549
RS	42	2.034637	2.743854	1308.205227	0.018633	0.019173
RS	43	2.196014	2.743854	1326.819114	0.018898	0.019461
RS	44	2.369592	2.762195	1331.130560	0.018959	0.019526
RS	45	2.556292	2.762195	1338.296865	0.019062	0.019635
RS	46	2.757106	2.822355	1311.190091	0.018675	0.019235
RS	47	2.973101	2.822355	1306.599063	0.018610	0.019167
RS	48	3.205426	2.905012	1259.247494	0.017936	0.018473
RS	49	3.455314	2.905012	1243.110354	0.017706	0.018240
RS	50	3.724094	2.993133	1185.048099	0.016879	0.017396
RS	51	4.013194	2.993133	1157.707725	0.016489	0.017007
RS	52	4.324149	3.077316	1093.712449	0.015578	0.016082
RS	53	4.658612	3.077316	1055.777934	0.015038	0.015544
RS	54	5.018361	3.214252	970.320888	0.013820	0.014307
RS	55	5.405306	3.214252	925.991788	0.013189	0.013676
RS	56	5.821504	3.214252	875.711109	0.012473	0.012956
RS	57	6.269166	3.214252	820.120083	0.011681	0.012153
RS	58	6.750672	4.731371	529.549285	0.007542	0.007917
RS	59	7.268579	4.731371	511.925827	0.007291	0.007659
RS	60	7.825639	4.731371	490.889639	0.006992	0.007348
RS	61	8.424813	4.731371	466.624712	0.006646	0.006986
RS	62	9.069285	4.731371	439.408878	0.006259	0.006579
RS	63	9.762478	4.731371	2959.489075	0.042152	0.044356
PA	4+25*2+4+6 0.061165220 0.027896292 9.762477510 2.845172647 0.485050946 0.398517517 0.382897881 0.425150158 0.510958420 0.645169983 0.855967538 1.160770435 1.546230243 1.988886103 2.455486600 2.882964573 3.193910930 3.340797541 3.328552701 3.204039322 3.035257172 2.883174668 2.782516048 2.743854035 2.762194828 2.822354580 2.905011590 2.993132916 3.077316146 3.214251959 4.731371485
//
IT	4121
RD	23
LK	-372769.162957
QD	-186.553049 -> -173.176478
RI	0.0063477581
TR	0.060384	0.028135
MT	9.826606
MM	C_pi: 2.113068, n_recomb: 71716.619572
RS	0	0.000000	2.940881	179.076690	0.002497	0.000147
RS	1	0.007571	2.940881	192.141844	0.002679	0.001620
RS	2	0.015715	2.940881	206.120235	0.002874	0.003252
RS	3	0.024476	2.940881	221.069437	0.003083	0.003090
RS	4	0.033900	0.491520	1406.219041	0.019608	0.017231
RS	5	0.044038	0.491520	1480.871098	0.020649	0.018021
RS	6	0.054943	0.404570	1886.781636	0.026309	0.023259
RS	7	0.066674	0.404570	1969.809562	0.027467	0.024651
RS	8	0.079292	0.387033	2143.189283	0.029884	0.027228
RS	9	0.092867	0.387033	2223.498058	0.031004	0.028867
RS	10	0.107469	0.427877	2084.915088	0.029072	0.027530
RS	11	0.123176	0.427877	2159.435445	0.030111	0.029075
RS	12	0.140073	0.512470	1868.572224	0.026055	0.025518
RS	13	0.158249	0.512470	1937.926562	0.027022	0.026881
RS	14	0.177801	0.645347	1598.317563	0.022287	0.022413
RS	15	0.198833	0.645347	1662.664014	0.023184	0.023576
RS	16	0.221458	0.855222	1307.847661	0.018236	0.018682
RS	17	0.245795	0.855222	1366.411771	0.019053	0.019636
RS	18	0.271976	1.160584	1054.196671	0.014699	0.015219
RS	19	0.300138	1.160584	1106.264465	0.015425	0.016007
RS	20	0.330432	1.548991	871.229422	0.012148	0.012647
RS	21	0.363021	1.548991	917.385530	0.012792	0.013325
RS	22	0.398076	1.997528	749.907683	0.010457	0.010919
RS	23	0.435785	1.997528	791.466744	0.011036	0.011512
RS	24	0.476350	2.473221	675.104077	0.009413	0.009826
RS	25	0.519985	2.473221	713.491943	0.009949	0.010350
RS	26	0.566924	2.912159	640.530758	0.008931	0.009279
RS	27	0.617417	2.912159	677.233278	0.009443	0.009764
RS	28	0.671733	3.234156	644.548121	0.008987	0.009270
RS	29	0.730161	3.234156	681.044056	0.009496	0.009750
RS	30	0.793012	3.388387	686.246320	0.009569	0.009803
RS	31	0.860623	3.388387	723.779271	0.010092	0.010308
RS	32	0.933351	3.378184	764.500541	0.010660	0.010872
RS	33	1.011587	3.378184	803.757400	0.011207	0.011418
RS	34	1.095745	3.251096	876.083344	0.012216	0.012439
RS	35	1.186275	3.251096	916.760966	0.012783	0.013024
RS	36	1.283659	3.077270	1010.484931	0.014090	0.014361
RS	37	1.388416	3.077270	1050.837605	0.014653	0.014959
RS	38	1.501104	2.919904	1147.539010	0.016001	0.016348
RS	39	1.622324	2.919904	1184.421861	0.016515	0.016906
RS	40	1.752721	2.815118	1262.907318	0.017610	0.018040
RS	41	1.892991	2.815118	1292.649142	0.018024	0.018492
RS	42	2.043880	2.773992	1337.093485	0.018644	0.019136
RS	43	2.206194	2.773992	1356.720952	0.018918	0.019433
RS	44	2.380796	2.791439	1362.275434	0.018995	0.019515
RS	45	2.568617	2.791439	1370.231121	0.019106	0.019633
RS	46	2.770659	2.851794	1343.307621	0.018731	0.019246
RS	47	2.987996	2.851794	1339.237148	0.018674	0.019189
RS	48	3.221789	2.935107	1291.418688	0.018007	0.018506
RS	49	3.473282	2.935107	1275.501223	0.017785	0.018283
RS	50	3.743816	3.023825	1216.667740	0.016965	0.017448
RS	51	4.034831	3.023825	1189.209535	0.016582	0.017069
RS	52	4.347880	3.108370	1124.239508	0.015676	0.016152
RS	53	4.684629	3.108370	1085.817635	0.015140	0.015621
RS	54	5.046874	3.246522	998.514359	0.013923	0.014387
RS	55	5.436544	3.246522	953.414662	0.013294	0.013761
RS	56	5.855717	3.246522	902.151809	0.012579	0.013044
RS	57	6.306625	3.246522	845.373713	0.011788	0.012244
RS	58	6.791671	4.813701	542.408458	0.007563	0.007923
RS	59	7.313440	4.813701	525.042306	0.007321	0.007676
RS	60	7.874713	4.813701	504.164235	0.007030	0.007374
RS	61	8.478479	4.813701	479.946244	0.006692	0.007023
RS	62	9.127957	4.813701	452.656067	0.006312	0.006625
RS	63	9.826606	4.813701	3083.989956	0.043002	0.045201
PA	4+25*2+4+6 0.060384221 0.028134670 9.826606333 2.940881279 0.491519905 0.404569623 0.387032860 0.427876537 0.512470475 0.645346877 0.855222243 1.160584460 1.548990695 1.997527694 2.473220555 2.912159176 3.234156317 3.388387313 3.378183745 3.251096480 3.077270438 2.919903953 2.815118350 2.773991720 2.791438780 2.851794032 2.935106825 3.023824934 3.108370282 3.246521660 4.813701140
//
IT	4387
RD	24
LK	-372742.881974
QD	-177.601091 -> -165.296308
RI	0.0060732318
TR	0.059643	0.028362
MT	9.888476
MM	C_pi: 2.140251, n_recomb: 73181.604155
RS	0	0.000000	3.033172	177.321928	0.002423	0.000144
RS	1	0.007582	3.033172	190.292776	0.002600	0.001585
RS	2	0.015738	3.033172	204.173986	0.002790	0.003191
RS	3	0.024513	3.033172	219.023423	0.002993	0.003029
RS	4	0.033953	0.497634	1419.632783	0.019399	0.017163
RS	5	0.044109	0.497634	1495.481341	0.020435	0.017921
RS	6	0.055035	0.410489	1902.030302	0.025991	0.023076
RS	7	0.066789	0.410489	1986.669807	0.027147	0.024449
RS	8	0.079434	0.391094	2171.338797	0.029671	0.027114
RS	9	0.093038	0.391094	2253.598477	0.030795	0.028740
RS	10	0.107673	0.430558	2122.701617	0.029006	0.027522
RS	11	0.123418	0.430558	2199.113198	0.030050	0.029059
RS	12	0.140357	0.513974	1909.579772	0.026094	0.025583
RS	13	0.158580	0.513974	1980.678530	0.027065	0.026942
RS	14	0.178185	0.645538	1637.992890	0.022383	0.022517
RS	15	0.199276	0.645538	1703.964057	0.023284	0.023679
RS	16	0.221965	0.854459	1341.930569	0.018337	0.018783
RS	17	0.246376	0.854459	1402.001983	0.019158	0.019739
RS	18	0.272637	1.160246	1081.004414	0.014772	0.015287
RS	19	0.300888	1.160246	1134.412728	0.015501	0.016078
RS	20	0.331282	1.551351	891.810949	0.012186	0.012678
RS	21	0.363981	1.551351	939.116141	0.012833	0.013359
RS	22	0.399158	2.005431	765.877076	0.010465	0.010919
RS	23	0.437002	2.005431	808.411212	0.011047	0.011513
RS	24	0.477715	2.489855	687.752671	0.009398	0.009800
RS	25	0.521516	2.489855	726.975240	0.009934	0.010325
RS	26	0.568637	2.939933	650.935807	0.008895	0.009232
RS	27	0.619330	2.939933	688.376108	0.009406	0.009716
RS	28	0.673867	3.272865	653.728235	0.008933	0.009205
RS	29	0.732539	3.272865	690.918366	0.009441	0.009684
RS	30	0.795659	3.434519	695.256417	0.009500	0.009722
RS	31	0.863564	3.434519	733.501092	0.010023	0.010225
RS	32	0.936618	3.426562	774.477573	0.010583	0.010780
RS	33	1.015210	3.426562	814.525785	0.011130	0.011322
RS	34	1.099761	3.297133	888.282342	0.012138	0.012340
RS	35	1.190723	3.297133	929.880933	0.012706	0.012923
RS	36	1.288580	3.118462	1026.134824	0.014022	0.014264
RS	37	1.393857	3.118462	1067.549761	0.014588	0.014862
RS	38	1.507116	2.955948	1167.475181	0.015953	0.016265
RS	39	1.628961	2.955948	1205.510543	0.016473	0.016825
RS	40	1.760044	2.847104	1287.191453	0.017589	0.017977
RS	41	1.901066	2.847104	1318.070613	0.018011	0.018435
RS	42	2.052779	2.803521	1364.944216	0.018651	0.019099
RS	43	2.215995	2.803521	1385.578494	0.018933	0.019404
RS	44	2.391585	2.820026	1392.414717	0.019027	0.019502
RS	45	2.580487	2.820026	1401.163504	0.019146	0.019630
RS	46	2.783712	2.880489	1374.492451	0.018782	0.019256
RS	47	3.002344	2.880489	1370.954390	0.018734	0.019209
RS	48	3.237552	2.964346	1322.752853	0.018075	0.018536
RS	49	3.490592	2.964346	1307.072660	0.017861	0.018324
RS	50	3.762817	3.053538	1247.555324	0.017047	0.017499
RS	51	4.055681	3.053538	1220.000541	0.016671	0.017128
RS	52	4.370749	3.138316	1154.140922	0.015771	0.016219
RS	53	4.709705	3.138316	1115.254566	0.015240	0.015695
RS	54	5.074358	3.277480	1026.202613	0.014023	0.014464
RS	55	5.466658	3.277480	980.351595	0.013396	0.013842
RS	56	5.888701	3.277480	928.129405	0.012683	0.013129
RS	57	6.342742	3.277480	870.190364	0.011891	0.012331
RS	58	6.831206	4.893242	554.975383	0.007584	0.007929
RS	59	7.356704	4.893242	537.865960	0.007350	0.007692
RS	60	7.922043	4.893242	517.149205	0.007067	0.007400
RS	61	8.530244	4.893242	492.985318	0.006736	0.007058
RS	62	9.184556	4.893242	465.632006	0.006363	0.006668
RS	63	9.888476	4.893242	3207.095970	0.043824	0.046016
PA	4+25*2+4+6 0.059642599 0.028361971 9.888476197 3.033172262 0.497633810 0.410489377 0.391093735 0.430558274 0.513973564 0.645537667 0.854458838 1.160245773 1.551351313 2.005430548 2.489854913 2.939933078 3.272864681 3.434519036 3.426562209 3.297132514 3.118462081 2.955948300 2.847103939 2.803520619 2.820025992 2.880489404 2.964345900 3.053537592 3.138316377 3.277479807 4.893242245
//
IT	4778
RD	25
LK	-372718.701352
QD	-169.290650 -> -157.960485
RI	0.0058260809
TR	0.058938	0.028579
MT	9.948237
MM	C_pi: 2.166615, n_recomb: 74605.213366
RS	0	0.000000	3.122156	175.757452	0.002356	0.000141
RS	1	0.007592	3.122156	188.645196	0.002529	0.001553
RS	2	0.015760	3.122156	202.440894	0.002713	0.003134
RS	3	0.024548	3.122156	217.202691	0.002911	0.002974
RS	4	0.034004	0.503409	1432.849137	0.019206	0.017100
RS	5	0.044177	0.503409	1509.859615	0.020238	0.017829
RS	6	0.055123	0.416279	1916.298653	0.025686	0.022898
RS	7	0.066899	0.416279	2002.478226	0.026841	0.024254
RS	8	0.079570	0.395080	2198.017897	0.029462	0.027001
RS	9	0.093203	0.395080	2282.164188	0.030590	0.028614
RS	10	0.107870	0.433194	2158.982805	0.028939	0.027510
RS	11	0.123651	0.433194	2237.236310	0.029988	0.029039
RS	12	0.140630	0.515469	1949.252270	0.026128	0.025643
RS	13	0.158899	0.515469	2022.053228	0.027103	0.026997
RS	14	0.178554	0.645744	1676.650650	0.022474	0.022616
RS	15	0.199701	0.645744	1744.207593	0.023379	0.023778
RS	16	0.222454	0.853690	1375.301343	0.018434	0.018880
RS	17	0.246934	0.853690	1436.845655	0.019259	0.019839
RS	18	0.273272	1.159780	1107.315646	0.014842	0.015354
RS	19	0.301610	1.159780	1162.036219	0.015576	0.016148
RS	20	0.332100	1.553363	912.006920	0.012224	0.012711
RS	21	0.364904	1.553363	960.437514	0.012874	0.013392
RS	22	0.400199	2.012670	781.521617	0.010475	0.010921
RS	23	0.438173	2.012670	825.009852	0.011058	0.011516
RS	24	0.479030	2.505460	700.108192	0.009384	0.009777
RS	25	0.522989	2.505460	740.145666	0.009921	0.010302
RS	26	0.570285	2.966392	661.046754	0.008861	0.009188
RS	27	0.621171	2.966392	699.204437	0.009372	0.009672
RS	28	0.675921	3.310123	662.589369	0.008881	0.009143
RS	29	0.734828	3.310123	700.451329	0.009389	0.009621
RS	30	0.798206	3.479268	703.888361	0.009435	0.009645
RS	31	0.866396	3.479268	742.819009	0.009957	0.010146
RS	32	0.939763	3.473719	783.988152	0.010508	0.010691
RS	33	1.018700	3.473719	824.798113	0.011056	0.011231
RS	34	1.103630	3.342163	899.888771	0.012062	0.012245
RS	35	1.195007	3.342163	942.375544	0.012631	0.012826
RS	36	1.293322	3.158836	1041.047743	0.013954	0.014171
RS	37	1.399100	3.158836	1083.492034	0.014523	0.014768
RS	38	1.512909	2.991311	1186.538742	0.015904	0.016183
RS	39	1.635357	2.991311	1225.698352	0.016429	0.016745
RS	40	1.767102	2.878477	1310.511154	0.017566	0.017915
RS	41	1.908849	2.878477	1342.508350	0.017995	0.018379
RS	42	2.061357	2.832445	1391.798467	0.018656	0.019062
RS	43	2.225443	2.832445	1413.431054	0.018945	0.019374
RS	44	2.401987	2.847970	1421.580658	0.019055	0.019488
RS	45	2.591933	2.847970	1431.124141	0.019183	0.019626
RS	46	2.796299	2.908465	1404.767529	0.018829	0.019265
RS	47	3.016180	2.908465	1401.771559	0.018789	0.019227
RS	48	3.252755	2.992762	1353.266001	0.018139	0.018565
RS	49	3.507289	2.992762	1337.838496	0.017932	0.018363
RS	50	3.781148	3.082316	1277.718964	0.017126	0.017547
RS	51	4.075797	3.082316	1250.087001	0.016756	0.017184
RS	52	4.392816	3.167214	1183.417651	0.015862	0.016285
RS	53	4.733902	3.167214	1144.088370	0.015335	0.015767
RS	54	5.100882	3.307209	1053.380196	0.014119	0.014540
RS	55	5.495723	3.307209	1006.796683	0.013495	0.013922
RS	56	5.920540	3.307209	953.637576	0.012782	0.013211
RS	57	6.377607	3.307209	894.563351	0.011991	0.012415
RS	58	6.869375	4.970139	567.251056	0.007603	0.007936
RS	59	7.398476	4.970139	550.397571	0.007377	0.007707
RS	60	7.967746	4.970139	529.844919	0.007102	0.007425
RS	61	8.580234	4.970139	505.741710	0.006779	0.007091
RS	62	9.239221	4.970139	478.335700	0.006412	0.006709
RS	63	9.948237	4.970139	3328.703068	0.044618	0.046804
PA	4+25*2+4+6 0.058937587 0.028578748 9.948236552 3.122156222 0.503408625 0.416279461 0.395079636 0.433194200 0.515469420 0.645743904 0.853690411 1.159779938 1.553363411 2.012670422 2.505459603 2.966391960 3.310123006 3.479267723 3.473718548 3.342163331 3.158836323 2.991311396 2.878476831 2.832445454 2.847970061 2.908465349 2.992761697 3.082316227 3.167214255 3.307209411 4.970138687
//
CC
CC	Brief Description of the file format:
CC	  CC  comments
CC	  MM  useful-messages
CC	  RD  round-of-iterations
CC	  LL  \log[P(sequence)]
CC	  QD  Q-before-opt Q-after-opt
CC	  TR  \theta_0 \rho_0
CC	  RS  k t_k \lambda_k \pi_k \sum_{l\not=k}A_{kl} A_{kk}
CC	  DC  begin end best-k t_k+\Delta_k max-prob
CC
MM	Version: 0.6.5-r67
MM	pattern:4+25*2+4+6, n:63, n_free_lambdas:28
MM	n_iterations:25, skip:1, max_t:5, theta/rho:5
MM	is_decoding:0
MM	n_seqs:25, sum_L:1276020, sum_n:152628
RD	0
LK	0.000000
QD	0.000000 -> 0.000000
RI	inf
TR	0.127393	0.025479
MT	5.000000
MM	C_pi: 1.000000, n_recomb: 32102.287589
RS	0	0.000000	1.000000	203.486116	0.006339	0.000000
RS	1	0.006440	1.000000	215.173653	0.006703	0.000000
RS	2	0.013294	1.000000	227.436346	0.007085	0.000000
RS	3	0.020590	1.000000	240.289779	0.007485	0.000000
RS	4	0.028356	1.000000	253.748098	0.007904	0.000000
RS	5	0.036622	1.000000	267.823681	0.008343	0.000000
RS	6	0.045421	1.000000	282.526754	0.008801	0.000000
RS	7	0.054785	1.000000	297.864979	0.009279	0.000000
RS	8	0.064753	1.000000	313.842982	0.009776	0.000000
RS	9	0.075363	1.000000	330.461846	0.010294	0.000000
RS	10	0.086656	1.000000	347.718549	0.010832	0.000000
RS	11	0.098677	1.000000	365.605362	0.011389	0.000000
RS	12	0.111471	1.000000	384.109183	0.011965	0.000000
RS	13	0.125090	1.000000	403.210842	0.012560	0.000000
RS	14	0.139585	1.000000	422.884349	0.013173	0.000000
RS	15	0.155014	1.000000	443.096103	0.013803	0.000000
RS	16	0.171437	1.000000	463.804070	0.014448	0.000000
RS	17	0.188917	1.000000	484.956935	0.015107	0.000000
RS	18	0.207523	1.000000	506.493238	0.015777	0.000000
RS	19	0.227327	1.000000	528.340508	0.016458	0.000000
RS	20	0.248406	1.000000	550.414426	0.017146	0.000000
RS	21	0.270843	1.000000	572.618013	0.017837	0.000000
RS	22	0.294725	1.000000	594.840902	0.018530	0.000000
RS	23	0.320144	1.000000	616.958700	0.019219	0.000000
RS	24	0.347201	1.000000	638.832484	0.019900	0.000000
RS	25	0.376000	1.000000	660.308486	0.020569	0.000000
RS	26	0.406654	1.000000	681.217992	0.021220	0.000000
RS	27	0.439282	1.000000	701.377525	0.021848	0.000000
RS	28	0.474011	1.000000	720.589355	0.022447	0.000000
RS	29	0.510976	1.000000	738.642409	0.023009	0.000000
RS	30	0.550322	1.000000	755.313625	0.023528	0.000000
RS	31	0.592202	1.000000	770.369828	0.023997	0.000000
RS	32	0.636779	1.000000	783.570169	0.024409	0.000000
RS	33	0.684227	1.000000	794.669192	0.024754	0.000000
RS	34	0.734730	1.000000	803.420555	0.025027	0.000000
RS	35	0.788485	1.000000	809.581438	0.025219	0.000000
RS	36	0.845702	1.000000	812.917641	0.025323	0.000000
RS	37	0.906604	1.000000	813.209335	0.025332	0.000000
RS	38	0.971428	1.000000	810.257418	0.025240	0.000000
RS	39	1.040426	1.000000	803.890375	0.025042	0.000000
RS	40	1.113868	1.000000	793.971487	0.024733	0.000000
RS	41	1.192040	1.000000	780.406197	0.024310	0.000000
RS	42	1.275245	1.000000	763.149382	0.023772	0.000000
RS	43	1.363809	1.000000	742.212224	0.023120	0.000000
RS	44	1.458076	1.000000	717.668327	0.022356	0.000000
RS	45	1.558414	1.000000	689.658678	0.021483	0.000000
RS	46	1.665214	1.000000	658.395041	0.020509	0.000000
RS	47	1.778891	1.000000	624.161350	0.019443	0.000000
RS	48	1.899889	1.000000	587.312703	0.018295	0.000000
RS	49	2.028679	1.000000	548.271602	0.017079	0.000000
RS	50	2.165763	1.000000	507.521193	0.015810	0.000000
RS	51	2.311675	1.000000	465.595380	0.014503	0.000000
RS	52	2.466983	1.000000	423.065877	0.013179	0.000000
RS	53	2.632293	1.000000	380.526446	0.011854	0.000000
RS	54	2.808249	1.000000	338.574838	0.010547	0.000000
RS	55	2.995536	1.000000	297.793140	0.009276	0.000000
RS	56	3.194884	1.000000	258.727511	0.008059	0.000000
RS	57	3.407070	1.000000	221.868409	0.006911	0.000000
RS	58	3.632920	1.000000	187.632588	0.005845	0.000000
RS	59	3.873315	1.000000	156.348085	0.004870	0.000000
RS	60	4.129191	1.000000	128.243388	0.003995	0.000000
RS	61	4.401545	1.000000	103.441688	0.003222	0.000000
RS	62	4.691438	1.000000	81.960815	0.002553	0.000000
RS	63	5.000000	1.000000	229.907996	0.007162	0.000000
PA	4+25*2+4+6 0.127393179 0.025478636 5.000000000 1.000000000 1.000000000 1.000000000 1.000000000 1.000000000 1.000000000 1.000000000 1.000000000 1.000000000 1.000000000 1.000000000 1.000000000 1.000000000 1.000000000 1.000000000 1.000000000 1.000000000 1.000000000 1.000000000 1.000000000 1.000000000 1.000000000 1.000000000 1.000000000 1.000000000 1.000000000 1.000000000 1.000000000
//
IT	4808
RD	1
LK	-396982.899117
QD	-1917.306492 -> -886.806239
RI	0.0466824144
TR	0.109160	0.022004
MT	6.325302
MM	C_pi: 1.088102, n_recomb: 30190.049918
RS	0	0.000000	0.371637	543.354517	0.017998	0.001285
RS	1	0.006831	0.371637	569.586174	0.018867	0.009007
RS	2	0.014128	0.371637	596.312784	0.019752	0.012946
RS	3	0.021924	0.371637	623.431842	0.020650	0.015830
RS	4	0.030253	0.355892	679.258242	0.022499	0.018450
RS	5	0.039150	0.355892	707.210777	0.023425	0.020542
RS	6	0.048655	0.393993	664.851211	0.022022	0.022024
RS	7	0.058810	0.393993	691.667872	0.022910	0.022685
RS	8	0.069658	0.465142	609.760706	0.020197	0.022626
RS	9	0.081247	0.465142	634.928567	0.021031	0.022158
RS	10	0.093628	0.556988	552.438522	0.018299	0.021571
RS	11	0.106854	0.556988	575.946628	0.019077	0.020994
RS	12	0.120984	0.660941	506.246007	0.016769	0.020402
RS	13	0.136079	0.660941	528.295104	0.017499	0.019713
RS	14	0.152205	0.776808	469.230151	0.015543	0.018886
RS	15	0.169433	0.776808	490.013717	0.016231	0.017957
RS	16	0.187838	0.898914	442.277736	0.014650	0.017020
RS	17	0.207499	0.898914	462.025826	0.015304	0.016175
RS	18	0.228504	1.015535	427.185486	0.014150	0.015471
RS	19	0.250944	1.015535	446.170561	0.014779	0.014900
RS	20	0.274916	1.119812	422.447715	0.013993	0.014416
RS	21	0.300526	1.119812	440.885292	0.014604	0.013990
RS	22	0.327886	1.208900	425.947348	0.014109	0.013624
RS	23	0.357114	1.208900	443.955196	0.014705	0.013345
RS	24	0.388339	1.280209	436.548679	0.014460	0.013174
RS	25	0.421697	1.280209	454.142839	0.015043	0.013121
RS	26	0.457333	1.333786	452.915283	0.015002	0.013185
RS	27	0.495404	1.333786	469.984184	0.015568	0.013353
RS	28	0.536075	1.372353	473.265660	0.015676	0.013614
RS	29	0.579524	1.372353	489.550990	0.016216	0.013952
RS	30	0.625942	1.399411	495.684903	0.016419	0.014351
RS	31	0.675530	1.399411	510.780062	0.016919	0.014796
RS	32	0.728505	1.418005	518.291159	0.017168	0.015277
RS	33	0.785099	1.418005	531.650945	0.017610	0.015782
RS	34	0.845559	1.430447	539.219675	0.017861	0.016303
RS	35	0.910149	1.430447	550.178705	0.018224	0.016828
RS	36	0.979151	1.438665	556.485483	0.018433	0.017346
RS	37	1.052866	1.438665	564.292735	0.018691	0.017840
RS	38	1.131616	1.444336	568.001203	0.018814	0.018294
RS	39	1.215746	1.444336	571.878445	0.018943	0.018691
RS	40	1.305623	1.448717	571.778440	0.018939	0.019018
RS	41	1.401639	1.448717	570.999774	0.018914	0.019261
RS	42	1.504214	1.452579	566.148669	0.018753	0.019409
RS	43	1.613796	1.452579	560.133381	0.018554	0.019453
RS	44	1.730863	1.456341	549.920756	0.018215	0.019387
RS	45	1.855927	1.456341	538.333929	0.017832	0.019206
RS	46	1.989533	1.460083	522.577883	0.017310	0.018910
RS	47	2.132266	1.460083	505.423280	0.016741	0.018503
RS	48	2.284749	1.463663	484.399916	0.016045	0.017988
RS	49	2.447648	1.463663	462.093097	0.015306	0.017372
RS	50	2.621674	1.466987	436.488406	0.014458	0.016662
RS	51	2.807588	1.466987	409.903526	0.013577	0.015866
RS	52	3.006201	1.470277	380.770187	0.012612	0.014993
RS	53	3.218382	1.470277	351.243921	0.011634	0.014052
RS	54	3.445056	1.477247	319.382612	0.010579	0.013055
RS	55	3.687213	1.477247	288.802675	0.009566	0.012013
RS	56	3.945913	1.477247	258.194303	0.008552	0.010943
RS	57	4.222283	1.477247	228.039503	0.007553	0.009862
RS	58	4.517532	1.545103	190.938389	0.006325	0.008788
RS	59	4.832949	1.545103	165.763175	0.005491	0.007739
RS	60	5.169912	1.545103	141.882915	0.004700	0.006734
RS	61	5.529893	1.545103	119.618799	0.003962	0.005788
RS	62	5.914463	1.545103	99.231022	0.003287	0.004914
RS	63	6.325302	1.545103	331.682431	0.010986	0.018159
PA	4+25*2+4+6 0.109159658 0.022004170 6.325302124 0.371636868 0.355891705 0.393993378 0.465142250 0.556987762 0.660940647 0.776807785 0.898914337 1.015535355 1.119812012 1.208900452 1.280208588 1.333786011 1.372352600 1.399410725 1.418004990 1.430446625 1.438665390 1.444335938 1.448717117 1.452579498 1.456340790 1.460082769 1.463663220 1.466987491 1.470276833 1.477247238 1.545102775
//
IT	4838
RD	2
LK	-395426.776661
QD	-925.692114 -> -639.798865
RI	0.0585039751
TR	0.101041	0.021294
MT	7.026229
MM	C_pi: 1.169868, n_recomb: 31395.741017
RS	0	0.000000	0.357893	601.201002	0.019149	0.001027
RS	1	0.007007	0.357893	630.470135	0.020081	0.007618
RS	2	0.014504	0.357893	660.229982	0.021029	0.012032
RS	3	0.022527	0.357893	690.349237	0.021989	0.014997
RS	4	0.031112	0.286140	898.508684	0.028619	0.019174
RS	5	0.040298	0.286140	930.139369	0.029626	0.022514
RS	6	0.050128	0.306387	898.255021	0.028611	0.023197
RS	7	0.060647	0.306387	927.750015	0.029550	0.025650
RS	8	0.071903	0.369391	795.456011	0.025336	0.023370
RS	9	0.083948	0.369391	823.057349	0.026216	0.024684
RS	10	0.096836	0.462440	681.200114	0.021697	0.021606
RS	11	0.110628	0.462440	706.883066	0.022515	0.022602
RS	12	0.125385	0.577446	588.164451	0.018734	0.019884
RS	13	0.141177	0.577446	611.918568	0.019490	0.020640
RS	14	0.158075	0.718976	511.872775	0.016304	0.018063
RS	15	0.176158	0.718976	533.771477	0.017001	0.018396
RS	16	0.195507	0.884292	452.945347	0.014427	0.016073
RS	17	0.216212	0.884292	473.185786	0.015072	0.016213
RS	18	0.238367	1.055809	414.227956	0.013194	0.014503
RS	19	0.262075	1.055809	433.182284	0.013797	0.014707
RS	20	0.287444	1.218855	392.446307	0.012500	0.013544
RS	21	0.314591	1.218855	410.496925	0.013075	0.013739
RS	22	0.343640	1.365149	383.274727	0.012208	0.012889
RS	23	0.374724	1.365149	400.714436	0.012763	0.013061
RS	24	0.407986	1.485128	384.879643	0.012259	0.012539
RS	25	0.443578	1.485128	401.914367	0.012802	0.012816
RS	26	0.481664	1.573948	395.646728	0.012602	0.012648
RS	27	0.522419	1.573948	412.358010	0.013134	0.013077
RS	28	0.566029	1.634451	413.328349	0.013165	0.013201
RS	29	0.612695	1.634451	429.630901	0.013684	0.013754
RS	30	0.662630	1.673117	435.532906	0.013872	0.014079
RS	31	0.716065	1.673117	451.161327	0.014370	0.014704
RS	32	0.773243	1.696292	460.032419	0.014653	0.015149
RS	33	0.834427	1.696292	474.546602	0.015115	0.015798
RS	34	0.899899	1.708892	484.736400	0.015440	0.016306
RS	35	0.969958	1.708892	497.535299	0.015847	0.016943
RS	36	1.044925	1.715165	507.364630	0.016160	0.017456
RS	37	1.125145	1.715165	517.715977	0.016490	0.018027
RS	38	1.210986	1.718879	525.415075	0.016735	0.018466
RS	39	1.302841	1.718879	532.515785	0.016961	0.018902
RS	40	1.401132	1.722703	536.505767	0.017088	0.019188
RS	41	1.506310	1.722703	539.566987	0.017186	0.019430
RS	42	1.618857	1.727922	538.716771	0.017159	0.019511
RS	43	1.739290	1.727922	537.055502	0.017106	0.019527
RS	44	1.868162	1.734848	530.706266	0.016904	0.019374
RS	45	2.006062	1.734848	523.836747	0.016685	0.019154
RS	46	2.153625	1.742907	511.868145	0.016304	0.018774
RS	47	2.311527	1.742907	499.577338	0.015912	0.018336
RS	48	2.480493	1.751081	482.301389	0.015362	0.017756
RS	49	2.661297	1.751081	464.712423	0.014802	0.017131
RS	50	2.854770	1.758723	442.667205	0.014100	0.016384
RS	51	3.061798	1.758723	420.308715	0.013387	0.015600
RS	52	3.283332	1.766163	394.193312	0.012556	0.014713
RS	53	3.520387	1.766163	368.065704	0.011723	0.013800
RS	54	3.774053	1.781572	337.678344	0.010756	0.012777
RS	55	4.045491	1.781572	309.550164	0.009860	0.011781
RS	56	4.335948	1.781572	280.706281	0.008941	0.010755
RS	57	4.646756	1.781572	251.615158	0.008014	0.009716
RS	58	4.979341	1.934712	206.702254	0.006584	0.008335
RS	59	5.335229	1.934712	183.554903	0.005846	0.007429
RS	60	5.716053	1.934712	160.883676	0.005124	0.006544
RS	61	6.123559	1.934712	139.054679	0.004429	0.005695
RS	62	6.559617	1.934712	118.402661	0.003771	0.004896
RS	63	7.026229	1.934712	443.495186	0.014126	0.019345
PA	4+25*2+4+6 0.101040782 0.021293751 7.026228719 0.357892794 0.286140289 0.306386648 0.369390664 0.462439502 0.577446288 0.718976285 0.884291857 1.055809042 1.218854528 1.365149166 1.485127840 1.573948036 1.634450985 1.673117491 1.696292472 1.708892175 1.715165480 1.718878996 1.722703067 1.727922064 1.734848383 1.742906829 1.751081379 1.758723363 1.766163146 1.781571924 1.934711674
//
IT	4653
RD	3
LK	-394953.429975
QD	-699.074594 -> -563.406859
RI	0.0526525280
TR	0.095984	0.021359
MT	7.450546
MM	C_pi: 1.257279, n_recomb: 33812.116543
RS	0	0.000000	0.425024	553.113119	0.016358	0.000878
RS	1	0.007105	0.425024	582.291246	0.017221	0.006630
RS	2	0.014715	0.425024	612.258704	0.018108	0.010546
RS	3	0.022865	0.425024	642.925007	0.019015	0.012692
RS	4	0.031594	0.283940	1003.691172	0.029684	0.019169
RS	5	0.040944	0.283940	1039.078960	0.030731	0.022402
RS	6	0.050958	0.287811	1058.954429	0.031319	0.023935
RS	7	0.061683	0.287811	1091.396606	0.032278	0.026751
RS	8	0.073170	0.342532	945.758509	0.027971	0.024254
RS	9	0.085474	0.342532	976.108691	0.028869	0.026086
RS	10	0.098651	0.432166	799.775325	0.023654	0.022255
RS	11	0.112765	0.432166	828.248066	0.024496	0.023736
RS	12	0.127882	0.547782	677.743367	0.020044	0.020254
RS	13	0.144073	0.547782	704.144871	0.020825	0.021494
RS	14	0.161414	0.698154	574.850108	0.017001	0.018175
RS	15	0.179987	0.698154	599.088045	0.017718	0.018957
RS	16	0.199880	0.885214	493.037488	0.014582	0.015951
RS	17	0.221186	0.885214	515.191220	0.015237	0.016449
RS	18	0.244005	1.088913	437.993510	0.012954	0.014214
RS	19	0.268446	1.088913	458.459530	0.013559	0.014702
RS	20	0.294624	1.288992	405.539345	0.011994	0.013181
RS	21	0.322662	1.288992	424.810715	0.012564	0.013615
RS	22	0.352691	1.473466	389.276745	0.011513	0.012516
RS	23	0.384854	1.473466	407.761376	0.012060	0.012866
RS	24	0.419302	1.626424	386.797005	0.011440	0.012172
RS	25	0.456198	1.626424	404.825547	0.011973	0.012573
RS	26	0.495715	1.737201	396.353700	0.011722	0.012310
RS	27	0.538040	1.737201	414.132015	0.012248	0.012830
RS	28	0.583372	1.808122	415.231293	0.012281	0.012921
RS	29	0.631924	1.808122	432.769401	0.012799	0.013545
RS	30	0.683927	1.848730	440.435171	0.013026	0.013882
RS	31	0.739624	1.848730	457.519972	0.013531	0.014560
RS	32	0.799278	1.868876	469.210741	0.013877	0.015044
RS	33	0.863170	1.868876	485.410571	0.014356	0.015731
RS	34	0.931602	1.876102	499.041458	0.014759	0.016292
RS	35	1.004896	1.876102	513.722544	0.015193	0.016951
RS	36	1.083397	1.876895	527.130352	0.015590	0.017516
RS	37	1.167476	1.876895	539.492084	0.015956	0.018096
RS	38	1.257528	1.877011	550.330049	0.016276	0.018570
RS	39	1.353979	1.877011	559.482778	0.016547	0.019000
RS	40	1.457282	1.880296	565.723059	0.016731	0.019289
RS	41	1.567925	1.880296	570.796665	0.016881	0.019514
RS	42	1.686428	1.888199	571.157248	0.016892	0.019566
RS	43	1.813351	1.888199	571.405526	0.016899	0.019560
RS	44	1.949292	1.900450	565.361967	0.016721	0.019358
RS	45	2.094892	1.900450	560.247737	0.016569	0.019121
RS	46	2.250836	1.915321	548.019913	0.016208	0.018690
RS	47	2.417859	1.915321	537.265968	0.015890	0.018248
RS	48	2.596750	1.930518	519.503780	0.015364	0.017633
RS	49	2.788350	1.930518	503.132684	0.014880	0.017018
RS	50	2.993563	1.944625	480.489963	0.014211	0.016255
RS	51	3.213357	1.944625	458.898186	0.013572	0.015495
RS	52	3.448766	1.958053	431.928653	0.012774	0.014607
RS	53	3.700901	1.958053	405.992963	0.012007	0.013725
RS	54	3.970950	1.984152	373.471542	0.011045	0.012686
RS	55	4.260185	1.984152	345.058181	0.010205	0.011729
RS	56	4.569970	1.984152	315.476702	0.009330	0.010739
RS	57	4.901765	1.984152	285.205841	0.008435	0.009731
RS	58	5.257133	2.229679	229.035409	0.006774	0.008092
RS	59	5.637750	2.229679	206.414540	0.006105	0.007285
RS	60	6.045409	2.229679	183.759340	0.005435	0.006485
RS	61	6.482032	2.229679	161.454908	0.004775	0.005705
RS	62	6.949676	2.229679	139.874986	0.004137	0.004960
RS	63	7.450546	2.229679	569.059944	0.016830	0.020809
PA	4+25*2+4+6 0.095983544 0.021358734 7.450545991 0.425023632 0.283939747 0.287810766 0.342532255 0.432166353 0.547781963 0.698153882 0.885214456 1.088912827 1.288991994 1.473465933 1.626423582 1.737201224 1.808122002 1.848730238 1.868876305 1.876102122 1.876894598 1.877010959 1.880296486 1.888199423 1.900450284 1.915320761 1.930517994 1.944625063 1.958053139 1.984151789 2.229679044
//
IT	4580
RD	4
LK	-394705.476979
QD	-611.531036 -> -515.766907
RI	0.0430166080
TR	0.092212	0.021696
MT	7.743175
MM	C_pi: 1.334860, n_recomb: 36427.994322
RS	0	0.000000	0.520125	491.587646	0.013495	0.000777
RS	1	0.007170	0.520125	519.405732	0.014258	0.005935
RS	2	0.014853	0.520125	548.239740	0.015050	0.009344
RS	3	0.023087	0.520125	578.043605	0.015868	0.010741
RS	4	0.031912	0.298045	1055.210756	0.028967	0.018918
RS	5	0.041370	0.298045	1094.420971	0.030043	0.021773
RS	6	0.051505	0.286781	1176.065994	0.032285	0.024350
RS	7	0.062367	0.286781	1212.050394	0.033272	0.027125
RS	8	0.074008	0.334560	1071.048213	0.029402	0.024942
RS	9	0.086484	0.334560	1104.510139	0.030320	0.026906
RS	10	0.099854	0.420835	906.963494	0.024897	0.022867
RS	11	0.114183	0.420835	938.462883	0.025762	0.024502
RS	12	0.129539	0.534783	765.392563	0.021011	0.020716
RS	13	0.145995	0.534783	794.684365	0.021815	0.022140
RS	14	0.163632	0.688418	642.019289	0.017624	0.018447
RS	15	0.182533	0.688418	668.901284	0.018362	0.019424
RS	16	0.202789	0.888341	540.883586	0.014848	0.016010
RS	17	0.224498	0.888341	565.313005	0.015519	0.016667
RS	18	0.247763	1.113479	471.866193	0.012953	0.014103
RS	19	0.272696	1.113479	494.241823	0.013568	0.014710
RS	20	0.299416	1.339260	430.627521	0.011821	0.012968
RS	21	0.328053	1.339260	451.538192	0.012395	0.013507
RS	22	0.358742	1.551213	408.815049	0.011223	0.012263
RS	23	0.391632	1.551213	428.766597	0.011770	0.012695
RS	24	0.426879	1.728151	403.526337	0.011077	0.011906
RS	25	0.464654	1.728151	422.955355	0.011611	0.012358
RS	26	0.505137	1.853593	413.009717	0.011338	0.012051
RS	27	0.548523	1.853593	432.229003	0.011865	0.012601
RS	28	0.595019	1.929079	434.129772	0.011917	0.012695
RS	29	0.644848	1.929079	453.224926	0.012442	0.013337
RS	30	0.698250	1.967173	463.259123	0.012717	0.013710
RS	31	0.755481	1.967173	482.043990	0.013233	0.014401
RS	32	0.816815	1.981222	497.040268	0.013644	0.014939
RS	33	0.882546	1.981222	515.060545	0.014139	0.015634
RS	34	0.952990	1.981217	532.450063	0.014617	0.016257
RS	35	1.028484	1.981217	549.004914	0.015071	0.016921
RS	36	1.109391	1.975664	566.061223	0.015539	0.017544
RS	37	1.196099	1.975664	580.248308	0.015929	0.018124
RS	38	1.289023	1.972077	593.948041	0.016305	0.018637
RS	39	1.388609	1.972077	604.766659	0.016602	0.019066
RS	40	1.495335	1.975278	612.560666	0.016816	0.019363
RS	41	1.609713	1.975278	619.053875	0.016994	0.019586
RS	42	1.732292	1.986692	619.526415	0.017007	0.019615
RS	43	1.863658	1.986692	620.903851	0.017045	0.019609
RS	44	2.004443	2.005276	613.775075	0.016849	0.019364
RS	45	2.155322	2.005276	609.489962	0.016731	0.019136
RS	46	2.317017	2.027977	595.480729	0.016347	0.018659
RS	47	2.490306	2.027977	585.249268	0.016066	0.018235
RS	48	2.676019	2.051109	565.495339	0.015524	0.017585
RS	49	2.875046	2.051109	549.306122	0.015079	0.016997
RS	50	3.088343	2.072448	524.673127	0.014403	0.016216
RS	51	3.316932	2.072448	502.861925	0.013804	0.015487
RS	52	3.561909	2.092496	473.813376	0.013007	0.014592
RS	53	3.824451	2.092496	447.204152	0.012276	0.013744
RS	54	4.105815	2.130009	411.404863	0.011294	0.012680
RS	55	4.407352	2.130009	382.042147	0.010488	0.011759
RS	56	4.730508	2.130009	351.148262	0.009640	0.010801
RS	57	5.076832	2.130009	319.217797	0.008763	0.009819
RS	58	5.447986	2.469822	250.435091	0.006875	0.007937
RS	59	5.845751	2.469822	228.143301	0.006263	0.007208
RS	60	6.272032	2.469822	205.427304	0.005639	0.006475
RS	61	6.728877	2.469822	182.676709	0.005015	0.005751
RS	62	7.218475	2.469822	160.285166	0.004400	0.005049
RS	63	7.743175	2.469822	695.802521	0.019101	0.022324
PA	4+25*2+4+6 0.092212006 0.021696314 7.743174552 0.520125151 0.298044993 0.286781474 0.334560341 0.420834812 0.534783467 0.688418388 0.888341396 1.113478830 1.339259653 1.551213205 1.728151058 1.853592725 1.929078924 1.967172629 1.981221762 1.981217058 1.975663828 1.972077313 1.975278199 1.986692003 2.005276037 2.027977435 2.051109090 2.072448235 2.092495909 2.130009016 2.469821702
//
IT	4204
RD	5
LK	-394522.246944
QD	-553.999322 -> -474.928476
RI	0.0348933717
TR	0.089124	0.022137
MT	7.966658
MM	C_pi: 1.401557, n_recomb: 38985.131511
RS	0	0.000000	0.626186	439.949958	0.011285	0.000703
RS	1	0.007217	0.626186	466.142079	0.011957	0.005425
RS	2	0.014956	0.626186	493.471041	0.012658	0.008448
RS	3	0.023252	0.626186	521.923137	0.013388	0.009291
RS	4	0.032148	0.316787	1082.037145	0.027755	0.018579
RS	5	0.041685	0.316787	1124.630537	0.028848	0.021056
RS	6	0.051911	0.291488	1265.614684	0.032464	0.024547
RS	7	0.062875	0.291488	1305.268865	0.033481	0.027184
RS	8	0.074630	0.333340	1177.025233	0.030192	0.025436
RS	9	0.087234	0.333340	1213.679428	0.031132	0.027409
RS	10	0.100747	0.416793	1002.406601	0.025713	0.023359
RS	11	0.115236	0.416793	1036.913278	0.026598	0.025033
RS	12	0.130770	0.528590	847.118146	0.021729	0.021130
RS	13	0.147426	0.528590	879.258036	0.022554	0.022629
RS	14	0.165283	0.683258	707.256410	0.018142	0.018727
RS	15	0.184430	0.683258	736.766880	0.018899	0.019802
RS	16	0.204958	0.891795	589.017775	0.015109	0.016112
RS	17	0.226968	0.891795	615.742320	0.015794	0.016851
RS	18	0.250566	1.132882	507.296655	0.013013	0.014052
RS	19	0.275867	1.132882	531.623882	0.013637	0.014714
RS	20	0.302995	1.378411	458.169144	0.011752	0.012817
RS	21	0.332080	1.378411	480.774797	0.012332	0.013406
RS	22	0.363265	1.612044	431.464763	0.011067	0.012063
RS	23	0.396700	1.612044	452.943971	0.011618	0.012538
RS	24	0.432549	1.808201	423.810813	0.010871	0.011688
RS	25	0.470985	1.808201	444.696750	0.011407	0.012161
RS	26	0.512195	1.944786	433.536220	0.011121	0.011832
RS	27	0.556379	1.944786	454.242225	0.011652	0.012387
RS	28	0.603752	2.022297	457.162898	0.011727	0.012494
RS	29	0.654544	2.022297	477.845343	0.012257	0.013135
RS	30	0.709002	2.056161	490.452513	0.012581	0.013547
RS	31	0.767390	2.056161	510.945735	0.013106	0.014235
RS	32	0.829992	2.063099	529.434296	0.013580	0.014828
RS	33	0.897113	2.063099	549.251972	0.014089	0.015521
RS	34	0.969078	2.055394	570.549374	0.014635	0.016204
RS	35	1.046237	2.055394	588.911628	0.015106	0.016867
RS	36	1.128964	2.043350	609.695698	0.015639	0.017546
RS	37	1.217663	2.043350	625.585333	0.016047	0.018128
RS	38	1.312763	2.036050	642.092654	0.016470	0.018679
RS	39	1.414726	2.036050	654.387793	0.016786	0.019113
RS	40	1.524049	2.039176	663.491719	0.017019	0.019419
RS	41	1.641262	2.039176	671.147601	0.017215	0.019652
RS	42	1.766935	2.054072	671.301597	0.017219	0.019660
RS	43	1.901677	2.054072	673.494643	0.017276	0.019669
RS	44	2.046145	2.078887	664.731091	0.017051	0.019385
RS	45	2.201039	2.078887	660.924960	0.016953	0.019178
RS	46	2.367113	2.109238	644.559532	0.016533	0.018659
RS	47	2.545172	2.109238	634.487696	0.016275	0.018263
RS	48	2.736083	2.140053	612.216011	0.015704	0.017581
RS	49	2.940773	2.140053	595.857811	0.015284	0.017026
RS	50	3.160235	2.168325	568.790671	0.014590	0.016227
RS	51	3.395537	2.168325	546.446787	0.014017	0.015531
RS	52	3.647821	2.194677	514.961236	0.013209	0.014628
RS	53	3.918314	2.194677	487.429405	0.012503	0.013811
RS	54	4.208329	2.243162	448.023454	0.011492	0.012719
RS	55	4.519275	2.243162	417.557137	0.010711	0.011832
RS	56	4.852663	2.243162	385.245563	0.009882	0.010901
RS	57	5.210113	2.243162	351.599834	0.009019	0.009939
RS	58	5.593361	2.676640	269.677871	0.006917	0.007827
RS	59	6.004270	2.676640	247.749113	0.006355	0.007162
RS	60	6.444835	2.676640	225.077211	0.005773	0.006486
RS	61	6.917197	2.676640	202.047331	0.005183	0.005809
RS	62	7.423651	2.676640	179.061028	0.004593	0.005143
RS	63	7.966658	2.676640	820.156201	0.021038	0.023818
PA	4+25*2+4+6 0.089124244 0.022136871 7.966658052 0.626186285 0.316787068 0.291488342 0.333340250 0.416793325 0.528589915 0.683258086 0.891794536 1.132881797 1.378411479 1.612044167 1.808200597 1.944786059 2.022297183 2.056160806 2.063098768 2.055394419 2.043349668 2.036049987 2.039175748 2.054071695 2.078887377 2.109237639 2.140052505 2.168325371 2.194676543 2.243162495 2.676640292
//
IT	5180
RD	6
LK	-394368.785969
QD	-506.483643 -> -437.947059
RI	0.0288379755
TR	0.086468	0.022613
MT	8.150018
MM	C_pi: 1.460018, n_recomb: 41443.942077
RS	0	0.000000	0.734211	400.936606	0.009674	0.000647
RS	1	0.007256	0.734211	425.682058	0.010271	0.005038
RS	2	0.015038	0.734211	451.621913	0.010897	0.007785
RS	3	0.023384	0.734211	478.763991	0.011552	0.008240
RS	4	0.032337	0.336559	1097.782041	0.026488	0.018214
RS	5	0.041938	0.336559	1143.266465	0.027586	0.020372
RS	6	0.052237	0.298294	1337.699687	0.032277	0.024606
RS	7	0.063282	0.298294	1380.935231	0.033321	0.027093
RS	8	0.075130	0.334957	1268.949318	0.030618	0.025783
RS	9	0.087836	0.334957	1308.759789	0.031579	0.027731
RS	10	0.101465	0.416089	1088.129415	0.026255	0.023742
RS	11	0.116082	0.416089	1125.557223	0.027159	0.025416
RS	12	0.131760	0.525732	922.900396	0.022269	0.021483
RS	13	0.148576	0.525732	957.785051	0.023110	0.023010
RS	14	0.166611	0.680425	769.368228	0.018564	0.018986
RS	15	0.185956	0.680425	801.419326	0.019337	0.020115
RS	16	0.206703	0.895287	635.592012	0.015336	0.016221
RS	17	0.228957	0.895287	664.548323	0.016035	0.017009
RS	18	0.252824	1.149252	541.982215	0.013077	0.014027
RS	19	0.278424	1.149252	568.213188	0.013710	0.014716
RS	20	0.305881	1.411229	485.474776	0.011714	0.012697
RS	21	0.335330	1.411229	509.736274	0.012299	0.013312
RS	22	0.366915	1.663331	454.213413	0.010960	0.011894
RS	23	0.400793	1.663331	477.184464	0.011514	0.012393
RS	24	0.437128	1.876234	444.351836	0.010722	0.011498
RS	25	0.476100	1.876234	466.656317	0.011260	0.011981
RS	26	0.517900	2.022429	454.350256	0.010963	0.011635
RS	27	0.562732	2.022429	476.499192	0.011497	0.012188
RS	28	0.610817	2.101103	480.461539	0.011593	0.012306
RS	29	0.662391	2.101103	502.682322	0.012129	0.012941
RS	30	0.717707	2.130301	517.888361	0.012496	0.013386
RS	31	0.777036	2.130301	540.036785	0.013031	0.014068
RS	32	0.840670	2.130010	562.058054	0.013562	0.014710
RS	33	0.908921	2.130010	583.615385	0.014082	0.015398
RS	34	0.982125	2.114666	608.882039	0.014692	0.016136
RS	35	1.060639	2.114666	628.987106	0.015177	0.016797
RS	36	1.144850	2.096200	653.573871	0.015770	0.017528
RS	37	1.235171	2.096200	671.090217	0.016193	0.018113
RS	38	1.332046	2.085139	690.453378	0.016660	0.018700
RS	39	1.435949	2.085139	704.133180	0.016990	0.019142
RS	40	1.547391	2.087962	714.521423	0.017241	0.019461
RS	41	1.666919	2.087962	723.230921	0.017451	0.019706
RS	42	1.795120	2.105917	722.961101	0.017444	0.019700
RS	43	1.932622	2.105917	725.847575	0.017514	0.019727
RS	44	2.080100	2.136384	715.295910	0.017259	0.019413
RS	45	2.238279	2.136384	711.840923	0.017176	0.019230
RS	46	2.407935	2.173686	692.971835	0.016721	0.018677
RS	47	2.589900	2.173686	682.933292	0.016478	0.018311
RS	48	2.785069	2.211423	658.035943	0.015878	0.017603
RS	49	2.994397	2.211423	641.390075	0.015476	0.017081
RS	50	3.218914	2.245853	611.823555	0.014763	0.016267
RS	51	3.459720	2.245853	588.842896	0.014208	0.015603
RS	52	3.717999	2.277756	554.880834	0.013389	0.014693
RS	53	3.995017	2.277756	526.346794	0.012700	0.013905
RS	54	4.292135	2.336203	483.294175	0.011661	0.012786
RS	55	4.610810	2.336203	451.679798	0.010899	0.011927
RS	56	4.952607	2.336203	417.934839	0.010084	0.011019
RS	57	5.319203	2.336203	382.586832	0.009231	0.010074
RS	58	5.712398	2.861478	287.264072	0.006931	0.007745
RS	59	6.134121	2.861478	265.726760	0.006412	0.007135
RS	60	6.586443	2.861478	243.175881	0.005868	0.006506
RS	61	7.071584	2.861478	219.987203	0.005308	0.005869
RS	62	7.591924	2.861478	196.563018	0.004743	0.005236
RS	63	8.150018	2.861478	942.585179	0.022744	0.025268
PA	4+25*2+4+6 0.086468357 0.022612880 8.150018462 0.734210967 0.336558768 0.298293970 0.334957238 0.416089379 0.525731905 0.680424904 0.895287464 1.149252022 1.411228703 1.663330667 1.876233848 2.022429052 2.101103199 2.130300767 2.130010335 2.114666248 2.096200092 2.085138827 2.087961704 2.105917330 2.136384223 2.173685919 2.211423236 2.245852635 2.277755826 2.336202602 2.861478295
//
IT	4892
RD	7
LK	-394235.203893
QD	-464.923548 -> -404.540242
RI	0.0244127261
TR	0.084120	0.023095
MT	8.307768
MM	C_pi: 1.512611, n_recomb: 43810.290518
RS	0	0.000000	0.838793	372.505337	0.008503	0.000603
RS	1	0.007288	0.838793	396.104897	0.009041	0.004736
RS	2	0.015107	0.838793	420.925943	0.009608	0.007290
RS	3	0.023496	0.838793	446.990589	0.010203	0.007474
RS	4	0.032496	0.356120	1108.530972	0.025303	0.017850
RS	5	0.042152	0.356120	1156.499965	0.026398	0.019749
RS	6	0.052512	0.305877	1398.299470	0.031917	0.024576
RS	7	0.063626	0.305877	1444.959842	0.032982	0.026929
RS	8	0.075551	0.337884	1350.698608	0.030831	0.026026
RS	9	0.088345	0.337884	1393.591773	0.031810	0.027941
RS	10	0.102071	0.417077	1166.303960	0.026622	0.024042
RS	11	0.116798	0.417077	1206.559444	0.027541	0.025702
RS	12	0.132598	0.524674	993.709127	0.022682	0.021782
RS	13	0.149549	0.524674	1031.235648	0.023539	0.023319
RS	14	0.167736	0.678860	828.585359	0.018913	0.019221
RS	15	0.187248	0.678860	863.085015	0.019701	0.020385
RS	16	0.208182	0.898621	680.435297	0.015531	0.016331
RS	17	0.230642	0.898621	711.549771	0.016242	0.017150
RS	18	0.254739	1.163531	575.476514	0.013136	0.014016
RS	19	0.280592	1.163531	603.548284	0.013776	0.014721
RS	20	0.308329	1.439928	511.889892	0.011684	0.012599
RS	21	0.338087	1.439928	537.749269	0.012274	0.013228
RS	22	0.370014	1.708597	476.241442	0.010871	0.011747
RS	23	0.404268	1.708597	500.647399	0.011428	0.012261
RS	24	0.441018	1.936925	464.202519	0.010596	0.011328
RS	25	0.480447	1.936925	487.865514	0.011136	0.011815
RS	26	0.522748	2.092161	474.387954	0.010828	0.011455
RS	27	0.568133	2.092161	497.915161	0.011365	0.012002
RS	28	0.616826	2.171921	502.842435	0.011478	0.012130
RS	29	0.669067	2.171921	526.534283	0.012019	0.012754
RS	30	0.725115	2.196630	544.260188	0.012423	0.013229
RS	31	0.785248	2.196630	567.997793	0.012965	0.013902
RS	32	0.849764	2.189378	593.505701	0.013547	0.014586
RS	33	0.918981	2.189378	616.741849	0.014078	0.015268
RS	34	0.993243	2.166662	645.978607	0.014745	0.016056
RS	35	1.072916	2.166662	667.773403	0.015242	0.016715
RS	36	1.158397	2.141943	696.212245	0.015892	0.017495
RS	37	1.250107	2.141943	715.310125	0.016327	0.018081
RS	38	1.348500	2.127085	737.608457	0.016836	0.018705
RS	39	1.454064	2.127085	752.633540	0.017179	0.019154
RS	40	1.567322	2.129327	764.378057	0.017447	0.019488
RS	41	1.688834	2.129327	774.105609	0.017669	0.019747
RS	42	1.819201	2.149839	773.457843	0.017655	0.019733
RS	43	1.959069	2.149839	777.005879	0.017736	0.019779
RS	44	2.109131	2.185270	764.700313	0.017455	0.019441
RS	45	2.270129	2.185270	761.568726	0.017383	0.019283
RS	46	2.442860	2.228703	740.247503	0.016897	0.018703
RS	47	2.628179	2.228703	730.217425	0.016668	0.018366
RS	48	2.827005	2.272478	702.772952	0.016041	0.017639
RS	49	3.040320	2.272478	685.815323	0.015654	0.017147
RS	50	3.269181	2.312152	653.849036	0.014925	0.016324
RS	51	3.514722	2.312152	630.206523	0.014385	0.015689
RS	52	3.778157	2.348718	593.861457	0.013555	0.014774
RS	53	4.060791	2.348718	564.301312	0.012881	0.014012
RS	54	4.364022	2.415907	517.679625	0.011816	0.012870
RS	55	4.689353	2.415907	484.895976	0.011068	0.012036
RS	56	5.038393	2.415907	449.713671	0.010265	0.011147
RS	57	5.412871	2.415907	412.676608	0.009420	0.010216
RS	58	5.814640	3.030450	303.780148	0.006934	0.007682
RS	59	6.245689	3.030450	282.635360	0.006451	0.007119
RS	60	6.708152	3.030450	260.241524	0.005940	0.006532
RS	61	7.204320	3.030450	236.962468	0.005409	0.005929
RS	62	7.736646	3.030450	213.197013	0.004866	0.005324
RS	63	8.307768	3.030450	1064.126576	0.024289	0.026665
PA	4+25*2+4+6 0.084119738 0.023094665 8.307768377 0.838793437 0.356119808 0.305877014 0.337883629 0.417077445 0.524674376 0.678860073 0.898621175 1.163531005 1.439928336 1.708596632 1.936924764 2.092161151 2.171921375 2.196629888 2.189378165 2.166661890 2.141942820 2.127084663 2.129326633 2.149839143 2.185269953 2.228702513 2.272477609 2.312151889 2.348718471 2.415907344 3.030450021
//
IT	3975
RD	8
LK	-394117.333225
QD	-428.125972 -> -374.531149
RI	0.0211430349
TR	0.082008	0.023569
MT	8.447719
MM	C_pi: 1.560923, n_recomb: 46095.155907
RS	0	0.000000	0.936825	352.108031	0.007639	0.000568
RS	1	0.007316	0.936825	374.855243	0.008132	0.004497
RS	2	0.015167	0.936825	398.838349	0.008653	0.006914
RS	3	0.023593	0.936825	424.089270	0.009200	0.006911
RS	4	0.032635	0.375059	1116.926451	0.024231	0.017496
RS	5	0.042338	0.375059	1167.065159	0.025319	0.019188
RS	6	0.052752	0.313717	1450.846158	0.031475	0.024488
RS	7	0.063927	0.313717	1500.762552	0.032558	0.026726
RS	8	0.075920	0.341449	1424.835147	0.030911	0.026196
RS	9	0.088790	0.341449	1470.728061	0.031906	0.028079
RS	10	0.102602	0.418980	1238.596300	0.026870	0.024281
RS	11	0.117424	0.418980	1281.592544	0.027803	0.025922
RS	12	0.133330	0.524642	1060.504502	0.023007	0.022040
RS	13	0.150401	0.524642	1100.582204	0.023876	0.023576
RS	14	0.168720	0.677982	885.407422	0.019208	0.019437
RS	15	0.188379	0.677982	922.273854	0.020008	0.020624
RS	16	0.209477	0.901631	723.784540	0.015702	0.016438
RS	17	0.232118	0.901631	756.990444	0.016422	0.017281
RS	18	0.256416	1.176097	607.852581	0.013187	0.014014
RS	19	0.282491	1.176097	637.706411	0.013835	0.014730
RS	20	0.310474	1.465520	537.360410	0.011658	0.012518
RS	21	0.340504	1.465520	564.761451	0.012252	0.013154
RS	22	0.372731	1.749478	497.408612	0.010791	0.011617
RS	23	0.407316	1.749478	523.192788	0.011350	0.012141
RS	24	0.444431	1.992463	483.160491	0.010482	0.011174
RS	25	0.484261	1.992463	508.121430	0.011023	0.011663
RS	26	0.527006	2.156631	493.394468	0.010704	0.011288
RS	27	0.572877	2.156631	518.234276	0.011243	0.011829
RS	28	0.622105	2.237781	523.993292	0.011368	0.011963
RS	29	0.674933	2.237781	549.087782	0.011912	0.012576
RS	30	0.731627	2.258424	569.201995	0.012348	0.013075
RS	31	0.792469	2.258424	594.462674	0.012896	0.013738
RS	32	0.857761	2.244642	623.356017	0.013523	0.014459
RS	33	0.927831	2.244642	648.212954	0.014062	0.015135
RS	34	1.003026	2.214922	681.369271	0.014782	0.015967
RS	35	1.083723	2.214922	704.808964	0.015290	0.016623
RS	36	1.170324	2.184166	737.117730	0.015991	0.017448
RS	37	1.263260	2.184166	757.768330	0.016439	0.018036
RS	38	1.362995	2.165509	783.077766	0.016988	0.018695
RS	39	1.470028	2.165509	799.434939	0.017343	0.019152
RS	40	1.584890	2.166927	812.640311	0.017630	0.019503
RS	41	1.708156	2.166927	823.386104	0.017863	0.019775
RS	42	1.840440	2.189540	822.468019	0.017843	0.019757
RS	43	1.982401	2.189540	826.688909	0.017934	0.019823
RS	44	2.134749	2.229289	812.748281	0.017632	0.019466
RS	45	2.298242	2.229289	809.959160	0.017571	0.019332
RS	46	2.473696	2.278081	786.324086	0.017059	0.018733
RS	47	2.661987	2.278081	776.324492	0.016842	0.018423
RS	48	2.864052	2.327035	746.497692	0.016195	0.017683
RS	49	3.080901	2.327035	729.246778	0.015820	0.017219
RS	50	3.313614	2.371068	695.051813	0.015079	0.016390
RS	51	3.563353	2.371068	670.757200	0.014552	0.015782
RS	52	3.831362	2.411418	632.181058	0.013715	0.014866
RS	53	4.118979	2.411418	601.593997	0.013051	0.014127
RS	54	4.427637	2.486109	551.534590	0.011965	0.012965
RS	55	4.758877	2.486109	517.566937	0.011228	0.012151
RS	56	5.114350	2.486109	480.943237	0.010434	0.011278
RS	57	5.495830	2.486109	442.223748	0.009594	0.010359
RS	58	5.905218	3.187020	319.621560	0.006934	0.007633
RS	59	6.344557	3.187020	298.853800	0.006483	0.007111
RS	60	6.816038	3.187020	276.627519	0.006001	0.006560
RS	61	7.322012	3.187020	253.293411	0.005495	0.005988
RS	62	7.865003	3.187020	229.244361	0.004973	0.005408
RS	63	8.447719	3.187020	1185.507984	0.025719	0.028009
PA	4+25*2+4+6 0.082007762 0.023568518 8.447718577 0.936824764 0.375059186 0.313716787 0.341449276 0.418980310 0.524642352 0.677982183 0.901630502 1.176097006 1.465519714 1.749477771 1.992463464 2.156631358 2.237780609 2.258424087 2.244642124 2.214922413 2.184165757 2.165509382 2.166926781 2.189540113 2.229289218 2.278081115 2.327034791 2.371067798 2.411417822 2.486108731 3.187020413
//
IT	4976
RD	9
LK	-394012.630307
QD	-395.416699 -> -347.622925
RI	0.0186791755
TR	0.080088	0.024028
MT	8.574401
MM	C_pi: 1.605952, n_recomb: 48306.804990
RS	0	0.000000	1.026689	337.670860	0.006990	0.000540
RS	1	0.007341	1.026689	359.815499	0.007449	0.004304
RS	2	0.015221	1.026689	383.206400	0.007933	0.006625
RS	3	0.023679	1.026689	407.882538	0.008444	0.006491
RS	4	0.032759	0.393277	1124.083965	0.023270	0.017157
RS	5	0.042504	0.393277	1176.146696	0.024347	0.018683
RS	6	0.052966	0.321600	1497.329443	0.030996	0.024361
RS	7	0.064195	0.321600	1550.337688	0.032094	0.026501
RS	8	0.076249	0.345332	1493.007167	0.030907	0.026313
RS	9	0.089187	0.345332	1541.815860	0.031917	0.028167
RS	10	0.103075	0.421392	1306.174507	0.027039	0.024474
RS	11	0.117983	0.421392	1351.831814	0.027984	0.026096
RS	12	0.133985	0.525211	1124.018018	0.023268	0.022265
RS	13	0.151162	0.525211	1166.567274	0.024149	0.023797
RS	14	0.169600	0.677461	940.265763	0.019464	0.019637
RS	15	0.189391	0.677461	979.427412	0.020275	0.020840
RS	16	0.210636	0.904210	765.906417	0.015855	0.016545
RS	17	0.233439	0.904210	801.145452	0.016585	0.017406
RS	18	0.257917	1.187131	639.279294	0.013234	0.014021
RS	19	0.284192	1.187131	670.863614	0.013888	0.014744
RS	20	0.312396	1.488501	561.983301	0.011634	0.012450
RS	21	0.342670	1.488501	590.875714	0.012232	0.013091
RS	22	0.375166	1.786801	517.759753	0.010718	0.011502
RS	23	0.410048	1.786801	544.870422	0.011279	0.012033
RS	24	0.447491	2.043931	501.243726	0.010376	0.011033
RS	25	0.487682	2.043931	527.446574	0.010919	0.011524
RS	26	0.530824	2.217115	511.369573	0.010586	0.011133
RS	27	0.577133	2.217115	537.460340	0.011126	0.011667
RS	28	0.626842	2.300080	543.900051	0.011259	0.011804
RS	29	0.680199	2.300080	570.332160	0.011806	0.012407
RS	30	0.737474	2.317195	592.671315	0.012269	0.012925
RS	31	0.798953	2.317195	619.391622	0.012822	0.013579
RS	32	0.864945	2.297375	651.534881	0.013487	0.014330
RS	33	0.935782	2.297375	677.957223	0.014034	0.015000
RS	34	1.011819	2.261042	714.950085	0.014800	0.015871
RS	35	1.093438	2.261042	739.993732	0.015319	0.016524
RS	36	1.181048	2.224494	776.156230	0.016067	0.017390
RS	37	1.275090	2.224494	798.337495	0.016526	0.017980
RS	38	1.376036	2.202085	826.711401	0.017114	0.018673
RS	39	1.484392	2.202085	844.398515	0.017480	0.019138
RS	40	1.600702	2.202497	859.167865	0.017786	0.019506
RS	41	1.725551	2.202497	870.947689	0.018030	0.019792
RS	42	1.859565	2.226826	869.888526	0.018008	0.019773
RS	43	2.003417	2.226826	874.812561	0.018110	0.019857
RS	44	2.157829	2.270344	859.385670	0.017790	0.019488
RS	45	2.323577	2.270344	856.979104	0.017740	0.019376
RS	46	2.501492	2.323812	831.206217	0.017207	0.018763
RS	47	2.692468	2.323812	821.280255	0.017001	0.018478
RS	48	2.897463	2.377183	789.267751	0.016339	0.017730
RS	49	3.117508	2.377183	771.762208	0.015976	0.017291
RS	50	3.353706	2.424772	735.539187	0.015226	0.016462
RS	51	3.607243	2.424772	710.619664	0.014711	0.015878
RS	52	3.879392	2.468091	669.991467	0.013870	0.014964
RS	53	4.171520	2.468091	638.388988	0.013215	0.014245
RS	54	4.485093	2.549107	585.050652	0.012111	0.013067
RS	55	4.821685	2.549107	549.888697	0.011383	0.012271
RS	56	5.182987	2.549107	511.820325	0.010595	0.011411
RS	57	5.570812	2.549107	471.422155	0.009759	0.010501
RS	58	5.987107	3.333296	335.014532	0.006935	0.007596
RS	59	6.433963	3.333296	314.601684	0.006513	0.007110
RS	60	6.913622	3.333296	292.540809	0.006056	0.006589
RS	61	7.428494	3.333296	269.169009	0.005572	0.006045
RS	62	7.981162	3.333296	244.871776	0.005069	0.005487
RS	63	8.574401	3.333296	1307.068407	0.027058	0.029299
PA	4+25*2+4+6 0.080087621 0.024027997 8.574401002 1.026689096 0.393276764 0.321599678 0.345331616 0.421392319 0.525210736 0.677461044 0.904209658 1.187131159 1.488500919 1.786800595 2.043931231 2.217115495 2.300079661 2.317194856 2.297375082 2.261041634 2.224494387 2.202084941 2.202497142 2.226826417 2.270343648 2.323812153 2.377182806 2.424772492 2.468090657 2.549106925 3.333296441
//
IT	4262
RD	10
LK	-393919.205964
QD	-366.249045 -> -323.470407
RI	0.0167794221
TR	0.078328	0.024470
MT	8.690648
MM	C_pi: 1.648342, n_recomb: 50451.078036
RS	0	0.000000	1.107923	327.613998	0.006494	0.000517
RS	1	0.007364	1.107923	349.355703	0.006925	0.004147
RS	2	0.015270	1.107923	372.353848	0.007380	0.006400
RS	3	0.023758	1.107923	396.652752	0.007862	0.006174
RS	4	0.032871	0.410790	1130.469118	0.022407	0.016834
RS	5	0.042655	0.410790	1184.259037	0.023473	0.018224
RS	6	0.053160	0.329439	1538.967689	0.030504	0.024209
RS	7	0.064438	0.329439	1594.912769	0.031613	0.026264
RS	8	0.076547	0.349364	1556.310768	0.030848	0.026391
RS	9	0.089547	0.349364	1607.953041	0.031872	0.028219
RS	10	0.103505	0.424090	1369.849797	0.027152	0.024631
RS	11	0.118490	0.424090	1418.094610	0.028108	0.026235
RS	12	0.134579	0.526138	1184.776355	0.023484	0.022464
RS	13	0.151853	0.526138	1229.726169	0.024375	0.023990
RS	14	0.170399	0.677108	993.488340	0.019692	0.019825
RS	15	0.190310	0.677108	1034.881845	0.020513	0.021040
RS	16	0.211688	0.906310	807.022580	0.015996	0.016650
RS	17	0.234639	0.906310	844.243645	0.016734	0.017528
RS	18	0.259281	1.196763	669.915875	0.013279	0.014034
RS	19	0.285738	1.196763	703.185701	0.013938	0.014764
RS	20	0.314142	1.509178	585.877242	0.011613	0.012393
RS	21	0.344638	1.509178	616.216787	0.012214	0.013037
RS	22	0.377380	1.821034	537.388403	0.010652	0.011400
RS	23	0.412533	1.821034	565.779550	0.011214	0.011936
RS	24	0.450274	2.091907	518.537065	0.010278	0.010905
RS	25	0.490795	2.091907	545.931411	0.010821	0.011396
RS	26	0.534299	2.274247	528.399658	0.010474	0.010989
RS	27	0.581007	2.274247	555.685134	0.011014	0.011517
RS	28	0.631155	2.359505	562.645161	0.011152	0.011653
RS	29	0.684995	2.359505	590.354411	0.011702	0.012247
RS	30	0.742799	2.373648	614.744459	0.012185	0.012779
RS	31	0.804861	2.373648	642.864349	0.012742	0.013424
RS	32	0.871492	2.348293	678.103124	0.013441	0.014201
RS	33	0.943030	2.348293	706.037730	0.013995	0.014865
RS	34	1.019835	2.305746	746.757361	0.014802	0.015771
RS	35	1.102297	2.305746	773.365628	0.015329	0.016421
RS	36	1.190830	2.263660	813.340246	0.016121	0.017324
RS	37	1.285883	2.263660	837.032066	0.016591	0.017916
RS	38	1.387935	2.237568	868.502548	0.017215	0.018641
RS	39	1.497502	2.237568	887.520707	0.017592	0.019112
RS	40	1.615138	2.236849	903.944066	0.017917	0.019499
RS	41	1.741435	2.236849	916.778783	0.018172	0.019797
RS	42	1.877033	2.262593	915.703745	0.018150	0.019781
RS	43	2.022616	2.262593	921.368039	0.018263	0.019882
RS	44	2.178919	2.309421	904.610386	0.017930	0.019505
RS	45	2.346732	2.309421	902.634356	0.017891	0.019414
RS	46	2.526902	2.366988	874.908044	0.017342	0.018791
RS	47	2.720339	2.366988	865.107508	0.017147	0.018530
RS	48	2.928020	2.424120	831.114333	0.016474	0.017778
RS	49	3.150995	2.424120	813.401934	0.016123	0.017363
RS	50	3.390388	2.474560	775.361240	0.015369	0.016536
RS	51	3.647410	2.474560	749.852805	0.014863	0.015974
RS	52	3.923358	2.520123	707.360388	0.014021	0.015065
RS	53	4.219626	2.520123	674.761532	0.013375	0.014363
RS	54	4.537710	2.606384	618.317731	0.012256	0.013173
RS	55	4.879217	2.606384	581.955334	0.011535	0.012393
RS	56	5.245872	2.606384	542.441090	0.010752	0.011545
RS	57	5.639526	2.606384	500.367964	0.009918	0.010642
RS	58	6.062168	3.470681	350.085026	0.006939	0.007568
RS	59	6.515931	3.470681	330.003608	0.006541	0.007112
RS	60	7.003109	3.470681	308.100400	0.006107	0.006620
RS	61	7.526160	3.470681	284.698844	0.005643	0.006101
RS	62	8.087728	3.470681	260.176201	0.005157	0.005563
RS	63	8.690648	3.470681	1428.908002	0.028323	0.030538
PA	4+25*2+4+6 0.078328318 0.024470174 8.690647879 1.107923349 0.410790095 0.329438965 0.349364310 0.424090481 0.526137865 0.677108286 0.906310273 1.196763376 1.509178013 1.821034474 2.091906530 2.274246748 2.359505047 2.373647664 2.348292704 2.305745990 2.263660470 2.237567755 2.236849196 2.262593219 2.309421149 2.366988489 2.424119979 2.474559973 2.520122758 2.606383984 3.470681441
//
IT	4615
RD	11
LK	-393835.542742
QD	-340.149420 -> -301.737324
RI	0.0152840960
TR	0.076707	0.024894
MT	8.798359
MM	C_pi: 1.688522, n_recomb: 52531.971239
RS	0	0.000000	1.180605	320.824340	0.006107	0.000498
RS	1	0.007384	1.180605	342.320969	0.006516	0.004017
RS	2	0.015314	1.180605	365.085652	0.006950	0.006222
RS	3	0.023830	1.180605	389.166961	0.007408	0.005932
RS	4	0.032974	0.427655	1136.267455	0.021630	0.016527
RS	5	0.042793	0.427655	1191.621756	0.022684	0.017806
RS	6	0.053338	0.337197	1576.563251	0.030011	0.024039
RS	7	0.064661	0.337197	1635.299068	0.031130	0.026021
RS	8	0.076820	0.353459	1615.476905	0.030752	0.026440
RS	9	0.089877	0.353459	1669.872545	0.031788	0.028245
RS	10	0.103899	0.426950	1430.169708	0.027225	0.024762
RS	11	0.118955	0.426950	1480.932857	0.028191	0.026348
RS	12	0.135124	0.527286	1243.134215	0.023664	0.022642
RS	13	0.152487	0.527286	1290.419602	0.024564	0.024160
RS	14	0.171132	0.676827	1045.289758	0.019898	0.020002
RS	15	0.191153	0.676827	1088.857414	0.020728	0.021227
RS	16	0.212653	0.907940	847.279352	0.016129	0.016755
RS	17	0.235741	0.907940	886.436314	0.016874	0.017646
RS	18	0.260534	1.205116	699.881886	0.013323	0.014053
RS	19	0.287157	1.205116	734.797206	0.013988	0.014788
RS	20	0.315746	1.527779	609.142371	0.011596	0.012346
RS	21	0.346447	1.527779	640.889731	0.012200	0.012993
RS	22	0.379415	1.852510	556.379748	0.010591	0.011308
RS	23	0.414817	1.852510	586.010166	0.011155	0.011849
RS	24	0.452833	2.136762	535.127104	0.010187	0.010787
RS	25	0.493657	2.136762	563.667535	0.010730	0.011278
RS	26	0.537495	2.328404	544.578896	0.010367	0.010855
RS	27	0.584571	2.328404	573.007775	0.010908	0.011377
RS	28	0.635123	2.416421	580.332190	0.011047	0.011511
RS	29	0.689408	2.416421	609.262496	0.011598	0.012096
RS	30	0.747701	2.428128	635.529168	0.012098	0.012638
RS	31	0.810299	2.428128	664.991864	0.012659	0.013275
RS	32	0.877520	2.397719	703.165128	0.013385	0.014074
RS	33	0.949705	2.397719	732.560653	0.013945	0.014732
RS	34	1.027220	2.349344	776.882643	0.014789	0.015668
RS	35	1.110459	2.349344	805.016548	0.015324	0.016316
RS	36	1.199844	2.301975	848.739976	0.016157	0.017252
RS	37	1.295831	2.301975	873.921682	0.016636	0.017846
RS	38	1.398905	2.272292	908.497956	0.017294	0.018601
RS	39	1.509592	2.272292	928.847606	0.017682	0.019079
RS	40	1.628451	2.270366	946.995653	0.018027	0.019484
RS	41	1.756088	2.270366	960.906025	0.018292	0.019793
RS	42	1.893150	2.297288	959.930489	0.018273	0.019782
RS	43	2.040333	2.297288	966.372698	0.018396	0.019899
RS	44	2.198385	2.347052	948.434300	0.018054	0.019517
RS	45	2.368108	2.347052	946.938038	0.018026	0.019446
RS	46	2.550365	2.408237	917.437984	0.017464	0.018817
RS	47	2.746080	2.408237	907.816923	0.017281	0.018577
RS	48	2.956248	2.468569	872.045488	0.016600	0.017825
RS	49	3.181935	2.468569	854.177396	0.016260	0.017432
RS	50	3.424288	2.521250	814.527546	0.015505	0.016612
RS	51	3.684537	2.521250	788.470768	0.015009	0.016068
RS	52	3.964005	2.568423	744.303654	0.014169	0.015167
RS	53	4.264110	2.568423	710.732454	0.013530	0.014481
RS	54	4.586376	2.658959	651.363383	0.012399	0.013283
RS	55	4.932439	2.658959	613.798610	0.011684	0.012515
RS	56	5.304057	2.658959	572.840339	0.010905	0.011676
RS	57	5.703118	2.658959	529.097823	0.010072	0.010780
RS	58	6.131646	3.600199	364.898641	0.006946	0.007547
RS	59	6.591820	3.600199	345.126482	0.006570	0.007119
RS	60	7.085974	3.600199	323.371490	0.006156	0.006652
RS	61	7.616619	3.600199	299.943593	0.005710	0.006154
RS	62	8.186450	3.600199	275.211339	0.005239	0.005635
RS	63	8.798359	3.600199	1550.981668	0.029525	0.031727
PA	4+25*2+4+6 0.076706933 0.024893873 8.798359346 1.180604615 0.427654577 0.337197263 0.353459089 0.426949902 0.527285901 0.676826743 0.907940390 1.205115574 1.527779065 1.852509950 2.136762054 2.328403949 2.416421027 2.428127815 2.397718612 2.349344190 2.301974761 2.272291820 2.270366437 2.297288116 2.347051964 2.408236792 2.468569360 2.521250486 2.568423412 2.658959029 3.600199266
//
IT	4029
RD	12
LK	-393760.385394
QD	-316.710715 -> -282.121054
RI	0.0140849256
TR	0.075205	0.025299
MT	8.898960
MM	C_pi: 1.726799, n_recomb: 54552.320071
RS	0	0.000000	1.245197	316.493852	0.005802	0.000483
RS	1	0.007404	1.245197	337.869259	0.006193	0.003909
RS	2	0.015355	1.245197	360.526307	0.006609	0.006080
RS	3	0.023896	1.245197	384.517114	0.007049	0.005746
RS	4	0.033069	0.443928	1141.566075	0.020926	0.016235
RS	5	0.042921	0.443928	1198.346868	0.021967	0.017422
RS	6	0.053502	0.344857	1610.693498	0.029526	0.023857
RS	7	0.064867	0.344857	1672.082184	0.030651	0.025775
RS	8	0.077073	0.357563	1671.039344	0.030632	0.026467
RS	9	0.090182	0.357563	1728.109963	0.031678	0.028252
RS	10	0.104263	0.429897	1487.520165	0.027268	0.024870
RS	11	0.119386	0.429897	1540.735694	0.028243	0.026440
RS	12	0.135628	0.528577	1299.328429	0.023818	0.022804
RS	13	0.153073	0.528577	1348.888682	0.024727	0.024313
RS	14	0.171810	0.676570	1095.806843	0.020087	0.020170
RS	15	0.191933	0.676570	1141.494895	0.020925	0.021403
RS	16	0.213547	0.909133	886.774572	0.016255	0.016860
RS	17	0.236761	0.909133	927.824799	0.017008	0.017762
RS	18	0.261693	1.212319	729.256590	0.013368	0.014078
RS	19	0.288472	1.212319	765.780915	0.014038	0.014818
RS	20	0.317233	1.544520	631.848111	0.011582	0.012307
RS	21	0.348123	1.544520	664.967599	0.012190	0.012956
RS	22	0.381301	1.881485	574.806280	0.010537	0.011227
RS	23	0.416934	1.881485	605.638782	0.011102	0.011771
RS	24	0.455206	2.178782	551.088588	0.010102	0.010679
RS	25	0.496311	2.178782	580.733916	0.010645	0.011171
RS	26	0.540460	2.379841	559.996044	0.010265	0.010730
RS	27	0.587877	2.379841	589.521453	0.010807	0.011247
RS	28	0.638805	2.471041	597.064480	0.010945	0.011376
RS	29	0.693504	2.471041	627.163870	0.011497	0.011954
RS	30	0.752252	2.480816	655.137879	0.012009	0.012502
RS	31	0.815349	2.480816	685.889716	0.012573	0.013132
RS	32	0.883118	2.445811	726.833403	0.013324	0.013948
RS	33	0.955904	2.445811	757.640094	0.013888	0.014602
RS	34	1.034079	2.391977	805.430673	0.014764	0.015563
RS	35	1.118042	2.391977	835.051132	0.015307	0.016209
RS	36	1.208222	2.339574	882.443369	0.016176	0.017176
RS	37	1.305077	2.339574	909.092744	0.016665	0.017771
RS	38	1.409104	2.306408	946.764420	0.017355	0.018554
RS	39	1.520832	2.306408	968.443614	0.017753	0.019038
RS	40	1.640833	2.303230	988.371100	0.018118	0.019462
RS	41	1.769717	2.303230	1003.375149	0.018393	0.019782
RS	42	1.908144	2.331146	1002.600306	0.018379	0.019777
RS	43	2.056820	2.331146	1009.855433	0.018512	0.019908
RS	44	2.216502	2.383543	990.873991	0.018164	0.019525
RS	45	2.388007	2.383543	989.904591	0.018146	0.019471
RS	46	2.572210	2.447949	958.799105	0.017576	0.018840
RS	47	2.770050	2.447949	949.410509	0.017404	0.018621
RS	48	2.982538	2.511012	912.053429	0.016719	0.017871
RS	49	3.210758	2.511012	894.081349	0.016389	0.017497
RS	50	3.455874	2.565418	853.022584	0.015637	0.016686
RS	51	3.719137	2.565418	826.460530	0.015150	0.016161
RS	52	4.001891	2.613650	780.805722	0.014313	0.015269
RS	53	4.305580	2.613650	746.290052	0.013680	0.014597
RS	54	4.631752	2.707598	684.179069	0.012542	0.013394
RS	55	4.982073	2.707598	645.414267	0.011831	0.012637
RS	56	5.358331	2.707598	603.017444	0.011054	0.011806
RS	57	5.762445	2.707598	557.614036	0.010222	0.010915
RS	58	6.196478	3.722683	379.486262	0.006956	0.007533
RS	59	6.662646	3.722683	360.003643	0.006599	0.007129
RS	60	7.163326	3.722683	338.387646	0.006203	0.006684
RS	61	7.701076	3.722683	314.934940	0.005773	0.006206
RS	62	8.278638	3.722683	290.005105	0.005316	0.005703
RS	63	8.898960	3.722683	1673.161594	0.030671	0.032870
PA	4+25*2+4+6 0.075205207 0.025298699 8.898960475 1.245196514 0.443928336 0.344857052 0.357563097 0.429897414 0.528576992 0.676570491 0.909132706 1.212319310 1.544520037 1.881484568 2.178781995 2.379840516 2.471040628 2.480815643 2.445811280 2.391976599 2.339574250 2.306408399 2.303229693 2.331145739 2.383543347 2.447949149 2.511012257 2.565417861 2.613650475 2.707597843 3.722683219
//
IT	4659
RD	13
LK	-393692.677703
QD	-295.586239 -> -264.358306
RI	0.0131059282
TR	0.073808	0.025685
MT	8.993534
MM	C_pi: 1.763410, n_recomb: 56514.557421
RS	0	0.000000	1.302466	314.008171	0.005556	0.000469
RS	1	0.007421	1.302466	335.357885	0.005934	0.003818
RS	2	0.015394	1.302466	358.004778	0.006335	0.005966
RS	3	0.023958	1.302466	382.004038	0.006759	0.005603
RS	4	0.033157	0.459665	1146.416361	0.020285	0.015958
RS	5	0.043039	0.459665	1204.504897	0.021313	0.017068
RS	6	0.053655	0.352413	1641.794860	0.029051	0.023668
RS	7	0.065058	0.352413	1705.706366	0.030182	0.025530
RS	8	0.077308	0.361645	1723.408426	0.030495	0.026477
RS	9	0.090467	0.361645	1783.077723	0.031551	0.028242
RS	10	0.104602	0.432888	1542.196308	0.027288	0.024961
RS	11	0.119786	0.432888	1597.801047	0.028272	0.026515
RS	12	0.136098	0.529963	1353.537424	0.023950	0.022950
RS	13	0.153620	0.529963	1405.315317	0.024866	0.024450
RS	14	0.172442	0.676324	1145.128316	0.020263	0.020331
RS	15	0.192661	0.676324	1192.886067	0.021108	0.021569
RS	16	0.214381	0.909940	925.569321	0.016378	0.016964
RS	17	0.237712	0.909940	968.472754	0.017137	0.017877
RS	18	0.262775	1.218501	758.098913	0.013414	0.014107
RS	19	0.289699	1.218501	796.198556	0.014088	0.014851
RS	20	0.318620	1.559595	654.049267	0.011573	0.012276
RS	21	0.349688	1.559595	688.508181	0.012183	0.012926
RS	22	0.383061	1.908210	592.720319	0.010488	0.011154
RS	23	0.418911	1.908210	624.720873	0.011054	0.011701
RS	24	0.457422	2.218201	566.487738	0.010024	0.010579
RS	25	0.498790	2.218201	597.200528	0.010567	0.011072
RS	26	0.543229	2.428768	574.728398	0.010170	0.010613
RS	27	0.590966	2.428768	605.307414	0.010711	0.011126
RS	28	0.642246	2.523532	612.934684	0.010846	0.011248
RS	29	0.697331	2.523532	644.154993	0.011398	0.011819
RS	30	0.756505	2.531838	673.675828	0.011920	0.012372
RS	31	0.820070	2.531838	705.666219	0.012486	0.012995
RS	32	0.888352	2.492662	749.220348	0.013257	0.013826
RS	33	0.961703	2.492662	781.390232	0.013826	0.014474
RS	34	1.040496	2.433707	832.513369	0.014731	0.015458
RS	35	1.125138	2.433707	863.581413	0.015281	0.016102
RS	36	1.216060	2.376507	914.553833	0.016183	0.017097
RS	37	1.313731	2.376507	942.647082	0.016680	0.017693
RS	38	1.418650	2.339974	983.388141	0.017401	0.018502
RS	39	1.531356	2.339974	1006.392051	0.017808	0.018992
RS	40	1.652427	2.335525	1028.135538	0.018192	0.019435
RS	41	1.782482	2.335525	1044.247705	0.018477	0.019765
RS	42	1.922189	2.364297	1043.759044	0.018469	0.019767
RS	43	2.072265	2.364297	1051.858289	0.018612	0.019912
RS	44	2.233478	2.419084	1031.958274	0.018260	0.019528
RS	45	2.406656	2.419084	1031.559237	0.018253	0.019492
RS	46	2.592686	2.486379	999.005243	0.017677	0.018861
RS	47	2.792523	2.486379	989.899206	0.017516	0.018659
RS	48	3.007190	2.551777	951.136562	0.016830	0.017915
RS	49	3.237788	2.551777	933.110788	0.016511	0.017560
RS	50	3.485500	2.607467	890.833250	0.015763	0.016759
RS	51	3.751596	2.607467	863.809430	0.015285	0.016250
RS	52	4.037440	2.656291	816.846078	0.014454	0.015370
RS	53	4.344498	2.656291	781.416245	0.013827	0.014710
RS	54	4.674344	2.752889	716.746204	0.012683	0.013505
RS	55	5.028670	2.752889	676.787277	0.011975	0.012757
RS	56	5.409291	2.752889	632.960557	0.011200	0.011934
RS	57	5.818160	2.752889	585.907510	0.010367	0.011046
RS	58	6.257374	3.838834	393.863399	0.006969	0.007523
RS	59	6.729183	3.838834	374.653231	0.006629	0.007141
RS	60	7.236007	3.838834	353.167960	0.006249	0.006717
RS	61	7.780445	3.838834	329.691301	0.005834	0.006256
RS	62	8.365287	3.838834	304.573747	0.005389	0.005769
RS	63	8.993534	3.838834	1795.302905	0.031767	0.033968
PA	4+25*2+4+6 0.073808462 0.025684726 8.993534250 1.302466059 0.459665032 0.352412606 0.361644852 0.432888259 0.529963492 0.676323691 0.909940115 1.218501286 1.559595139 1.908209671 2.218200858 2.428768397 2.523532002 2.531838430 2.492662024 2.433707121 2.376507448 2.339973722 2.335525289 2.364297409 2.419083926 2.486378698 2.551777029 2.607467114 2.656290892 2.752889367 3.838834011
//
IT	4664
RD	14
LK	-393631.525194
QD	-276.482597 -> -248.223515
RI	0.0122964055
TR	0.072505	0.026052
MT	9.082870
MM	C_pi: 1.798519, n_recomb: 58420.319539
RS	0	0.000000	1.353098	312.945135	0.005357	0.000458
RS	1	0.007438	1.353098	334.344486	0.005723	0.003741
RS	2	0.015429	1.353098	357.058357	0.006112	0.005874
RS	3	0.024015	1.353098	381.144674	0.006524	0.005491
RS	4	0.033240	0.474895	1150.877752	0.019700	0.015695
RS	5	0.043150	0.474895	1210.170599	0.020715	0.016741
RS	6	0.053798	0.359857	1670.213187	0.028590	0.023476
RS	7	0.065238	0.359857	1736.523752	0.029725	0.025286
RS	8	0.077528	0.365686	1772.877409	0.030347	0.026473
RS	9	0.090733	0.365686	1835.070165	0.031412	0.028221
RS	10	0.104920	0.435890	1594.417855	0.027292	0.025038
RS	11	0.120162	0.435890	1652.350021	0.028284	0.026577
RS	12	0.136538	0.531416	1405.873611	0.024065	0.023084
RS	13	0.154132	0.531416	1459.813817	0.024988	0.024574
RS	14	0.173034	0.676073	1193.311087	0.020426	0.020485
RS	15	0.193343	0.676073	1243.089552	0.021278	0.021727
RS	16	0.215162	0.910409	963.695136	0.016496	0.017068
RS	17	0.238604	0.910409	1008.413003	0.017261	0.017990
RS	18	0.263790	1.223784	786.433978	0.013462	0.014139
RS	19	0.290849	1.223784	826.076593	0.014140	0.014888
RS	20	0.319921	1.573170	675.779179	0.011568	0.012251
RS	21	0.351155	1.573170	711.546657	0.012180	0.012903
RS	22	0.384713	1.932886	610.158674	0.010444	0.011089
RS	23	0.420766	1.932886	643.295430	0.011012	0.011638
RS	24	0.459502	2.255238	581.365017	0.009951	0.010488
RS	25	0.501118	2.255238	613.110289	0.010495	0.010981
RS	26	0.545830	2.475344	588.836724	0.010079	0.010503
RS	27	0.593867	2.475344	620.429456	0.010620	0.011014
RS	28	0.645478	2.574009	628.017540	0.010750	0.011127
RS	29	0.700928	2.574009	660.313578	0.011303	0.011692
RS	30	0.760502	2.581264	691.231413	0.011832	0.012247
RS	31	0.824507	2.581264	724.412176	0.012400	0.012864
RS	32	0.893273	2.538303	770.422737	0.013188	0.013706
RS	33	0.967153	2.538303	803.909098	0.013761	0.014351
RS	34	1.046529	2.474544	858.227916	0.014691	0.015354
RS	35	1.131810	2.474544	890.704239	0.015246	0.015996
RS	36	1.223433	2.412774	945.159253	0.016179	0.017015
RS	37	1.321872	2.412774	974.670567	0.016684	0.017613
RS	38	1.427632	2.372989	1018.443058	0.017433	0.018447
RS	39	1.541259	2.372989	1042.763427	0.017849	0.018942
RS	40	1.663338	2.367274	1066.344290	0.018253	0.019402
RS	41	1.794497	2.367274	1083.574693	0.018548	0.019742
RS	42	1.935412	2.396795	1083.443965	0.018546	0.019752
RS	43	2.086808	2.396795	1092.413770	0.018699	0.019910
RS	44	2.249466	2.453772	1071.705873	0.018345	0.019528
RS	45	2.424221	2.453772	1071.916111	0.018348	0.019507
RS	46	2.611976	2.523681	1038.056653	0.017769	0.018878
RS	47	2.813696	2.523681	1029.279554	0.017619	0.018694
RS	48	3.030420	2.591083	989.278136	0.016934	0.017957
RS	49	3.263264	2.591083	971.246841	0.016625	0.017619
RS	50	3.513428	2.647684	927.929614	0.015884	0.016830
RS	51	3.782199	2.647684	900.487479	0.015414	0.016336
RS	52	4.070961	2.696696	852.388124	0.014591	0.015469
RS	53	4.381202	2.696696	816.076352	0.013969	0.014821
RS	54	4.714520	2.795278	749.027901	0.012821	0.013616
RS	55	5.072629	2.795278	707.884363	0.012117	0.012876
RS	56	5.457375	2.795278	662.639889	0.011343	0.012058
RS	57	5.870739	2.795278	613.951784	0.010509	0.011174
RS	58	6.314850	3.949221	408.029274	0.006984	0.007518
RS	59	6.791994	3.949221	389.077231	0.006660	0.007155
RS	60	7.304629	3.949221	367.715946	0.006294	0.006749
RS	61	7.855394	3.949221	344.216496	0.005892	0.006305
RS	62	8.447125	3.949221	318.920253	0.005459	0.005832
RS	63	9.082870	3.949221	1917.218352	0.032818	0.035024
PA	4+25*2+4+6 0.072505034 0.026052452 9.082870196 1.353098319 0.474894908 0.359857434 0.365685600 0.435890391 0.531415795 0.676073434 0.910408828 1.223783981 1.573170145 1.932886302 2.255238002 2.475343633 2.574008610 2.581264254 2.538302840 2.474543902 2.412774465 2.372988727 2.367273657 2.396795405 2.453772252 2.523681161 2.591083046 2.647684099 2.696695696 2.795278428 3.949220634
//
IT	4253
RD	15
LK	-393576.165428
QD	-259.151786 -> -233.524437
RI	0.0116186510
TR	0.071285	0.026403
MT	9.167586
MM	C_pi: 1.832259, n_recomb: 60271.285186
RS	0	0.000000	1.397831	312.980018	0.005193	0.000449
RS	1	0.007454	1.397831	334.488019	0.005550	0.003676
RS	2	0.015463	1.397831	357.329427	0.005929	0.005798
RS	3	0.024070	1.397831	381.564674	0.006331	0.005404
RS	4	0.033317	0.489655	1154.975325	0.019163	0.015447
RS	5	0.043255	0.489655	1215.380966	0.020165	0.016437
RS	6	0.053932	0.367189	1696.233820	0.028143	0.023281
RS	7	0.065406	0.367189	1764.825894	0.029281	0.025045
RS	8	0.077735	0.369670	1819.708851	0.030192	0.026459
RS	9	0.090983	0.369670	1884.351212	0.031264	0.028191
RS	10	0.105219	0.438883	1644.368623	0.027283	0.025102
RS	11	0.120515	0.438883	1704.567852	0.028282	0.026627
RS	12	0.136952	0.532914	1456.432015	0.024165	0.023207
RS	13	0.154614	0.532914	1512.480936	0.025095	0.024686
RS	14	0.173592	0.675826	1240.379199	0.020580	0.020632
RS	15	0.193985	0.675826	1292.130728	0.021439	0.021877
RS	16	0.215898	0.910591	1001.167478	0.016611	0.017171
RS	17	0.239444	0.910591	1047.661978	0.017382	0.018101
RS	18	0.264746	1.228281	814.279534	0.013510	0.014175
RS	19	0.291933	1.228281	855.433893	0.014193	0.014927
RS	20	0.321147	1.585413	697.058353	0.011565	0.012232
RS	21	0.352539	1.585413	734.104910	0.012180	0.012885
RS	22	0.386270	1.955703	627.151292	0.010405	0.011031
RS	23	0.422515	1.955703	661.394275	0.010974	0.011582
RS	24	0.461462	2.290072	595.761420	0.009885	0.010404
RS	25	0.503312	2.290072	628.506587	0.010428	0.010898
RS	26	0.548282	2.519723	602.371752	0.009994	0.010401
RS	27	0.596604	2.519723	634.940995	0.010535	0.010909
RS	28	0.648527	2.622569	642.381794	0.010658	0.011013
RS	29	0.704320	2.622569	675.711246	0.011211	0.011573
RS	30	0.764273	2.629149	707.887388	0.011745	0.012128
RS	31	0.828694	2.629149	742.212822	0.012315	0.012739
RS	32	0.897916	2.582757	790.532790	0.013116	0.013590
RS	33	0.972299	2.582757	825.290433	0.013693	0.014231
RS	34	1.052226	2.514483	882.671132	0.014645	0.015251
RS	35	1.138110	2.514483	916.516533	0.015207	0.015892
RS	36	1.230396	2.448357	974.352870	0.016166	0.016933
RS	37	1.329561	2.448357	1005.254889	0.016679	0.017533
RS	38	1.436117	2.405433	1052.012246	0.017455	0.018389
RS	39	1.550616	2.405433	1077.637736	0.017880	0.018890
RS	40	1.673649	2.398469	1103.064143	0.018302	0.019366
RS	41	1.805853	2.398469	1121.418725	0.018606	0.019715
RS	42	1.947911	2.428660	1121.704749	0.018611	0.019733
RS	43	2.100558	2.428660	1131.566749	0.018775	0.019904
RS	44	2.264582	2.487666	1110.147994	0.018419	0.019524
RS	45	2.440833	2.487666	1111.001567	0.018433	0.019519
RS	46	2.630221	2.559961	1075.965635	0.017852	0.018892
RS	47	2.833726	2.559961	1067.559656	0.017713	0.018725
RS	48	3.052399	2.629088	1026.472519	0.017031	0.017996
RS	49	3.287372	2.629088	1008.481032	0.016732	0.017674
RS	50	3.539859	2.686282	964.291334	0.015999	0.016899
RS	51	3.811166	2.686282	936.473358	0.015538	0.016419
RS	52	4.102696	2.735137	887.402133	0.014723	0.015566
RS	53	4.415956	2.735137	850.241653	0.014107	0.014928
RS	54	4.752565	2.835120	780.991450	0.012958	0.013725
RS	55	5.114265	2.835120	738.675615	0.012256	0.012993
RS	56	5.502924	2.835120	692.028288	0.011482	0.012180
RS	57	5.920554	2.835120	641.722387	0.010647	0.011298
RS	58	6.369313	4.054334	421.981245	0.007001	0.007515
RS	59	6.851521	4.054334	403.275347	0.006691	0.007171
RS	60	7.369672	4.054334	382.032684	0.006339	0.006781
RS	61	7.926445	4.054334	358.512013	0.005948	0.006352
RS	62	8.524718	4.054334	333.045607	0.005526	0.005892
RS	63	9.167586	4.054334	2038.737394	0.033826	0.036040
PA	4+25*2+4+6 0.071285261 0.026402551 9.167585534 1.397830559 0.489654532 0.367189277 0.369670360 0.438882581 0.532913889 0.675825848 0.910591157 1.228280711 1.585412527 1.955703215 2.290071753 2.519723080 2.622568789 2.629148651 2.582756836 2.514483001 2.448357145 2.405433064 2.398469286 2.428659501 2.487665669 2.559960810 2.629087630 2.686282471 2.735136577 2.835119921 4.054333707
//
IT	4703
RD	16
LK	-393525.943411
QD	-243.382813 -> -220.096401
RI	0.0110445743
TR	0.070140	0.026736
MT	9.248269
MM	C_pi: 1.864749, n_recomb: 62068.896241
RS	0	0.000000	1.437423	313.853753	0.005057	0.000440
RS	1	0.007469	1.437423	335.515856	0.005406	0.003619
RS	2	0.015495	1.437423	358.531496	0.005776	0.005736
RS	3	0.024121	1.437423	382.963440	0.006170	0.005336
RS	4	0.033391	0.503970	1158.745803	0.018669	0.015211
RS	5	0.043353	0.503970	1220.183147	0.019659	0.016154
RS	6	0.054060	0.374406	1720.106522	0.027713	0.023087
RS	7	0.065566	0.374406	1790.868655	0.028853	0.024809
RS	8	0.077931	0.373591	1864.115740	0.030033	0.026436
RS	9	0.091220	0.373591	1931.135440	0.031113	0.028153
RS	10	0.105501	0.441856	1692.184589	0.027263	0.025156
RS	11	0.120849	0.441856	1754.591932	0.028268	0.026667
RS	12	0.137344	0.534446	1505.289279	0.024252	0.023319
RS	13	0.155070	0.534446	1563.394905	0.025188	0.024789
RS	14	0.174120	0.675587	1286.352636	0.020725	0.020773
RS	15	0.194593	0.675587	1340.030847	0.021589	0.022020
RS	16	0.216594	0.910537	1037.993039	0.016723	0.017273
RS	17	0.240239	0.910537	1086.227177	0.017500	0.018210
RS	18	0.265650	1.232091	841.649509	0.013560	0.014213
RS	19	0.292959	1.232091	884.285372	0.014247	0.014969
RS	20	0.322308	1.596451	717.912554	0.011566	0.012217
RS	21	0.353848	1.596451	756.210211	0.012183	0.012872
RS	22	0.387744	1.976838	643.721010	0.010371	0.010979
RS	23	0.424171	1.976838	679.041817	0.010940	0.011532
RS	24	0.463319	2.322867	609.711735	0.009823	0.010326
RS	25	0.505391	2.322867	643.426337	0.010366	0.010821
RS	26	0.550605	2.562039	615.380621	0.009914	0.010306
RS	27	0.599196	2.562039	648.891703	0.010454	0.010810
RS	28	0.651416	2.669291	656.091400	0.010570	0.010905
RS	29	0.707536	2.669291	690.414713	0.011123	0.011460
RS	30	0.767848	2.675552	723.715665	0.011660	0.012014
RS	31	0.832663	2.675552	759.142397	0.012231	0.012620
RS	32	0.902320	2.626050	809.633731	0.013044	0.013478
RS	33	0.977179	2.626050	845.619015	0.013624	0.014115
RS	34	1.057629	2.553538	905.927595	0.014596	0.015150
RS	35	1.144087	2.553538	941.103143	0.015162	0.015790
RS	36	1.237002	2.483254	1002.218061	0.016147	0.016851
RS	37	1.336857	2.483254	1034.482189	0.016667	0.017452
RS	38	1.444170	2.437308	1084.168480	0.017467	0.018330
RS	39	1.559497	2.437308	1111.085122	0.017901	0.018835
RS	40	1.683438	2.429116	1138.357672	0.018340	0.019328
RS	41	1.816635	2.429116	1157.838534	0.018654	0.019685
RS	42	1.959780	2.459918	1158.586684	0.018666	0.019711
RS	43	2.113616	2.459918	1169.358072	0.018840	0.019894
RS	44	2.278941	2.520823	1147.313468	0.018485	0.019517
RS	45	2.456614	2.520823	1148.839836	0.018509	0.019526
RS	46	2.647556	2.595312	1112.744633	0.017928	0.018904
RS	47	2.852759	2.595312	1104.747742	0.017799	0.018752
RS	48	3.073288	2.665930	1062.714588	0.017122	0.018032
RS	49	3.310287	2.665930	1044.805193	0.016833	0.017725
RS	50	3.564987	2.723455	999.896861	0.016109	0.016965
RS	51	3.838709	2.723455	971.744374	0.015656	0.016498
RS	52	4.132873	2.771858	921.856425	0.014852	0.015660
RS	53	4.449008	2.771858	883.881290	0.014240	0.015032
RS	54	4.788754	2.872734	812.601283	0.013092	0.013834
RS	55	5.153874	2.872734	769.128124	0.012392	0.013107
RS	56	5.546263	2.872734	721.095524	0.011618	0.012299
RS	57	5.967957	2.872734	669.191746	0.010781	0.011419
RS	58	6.421147	4.154648	435.712192	0.007020	0.007516
RS	59	6.908183	4.154648	417.242633	0.006722	0.007188
RS	60	7.431593	4.154648	396.114644	0.006382	0.006813
RS	61	7.994095	4.154648	372.574970	0.006003	0.006398
RS	62	8.598608	4.154648	346.946832	0.005590	0.005949
RS	63	9.248269	4.154648	2159.686285	0.034795	0.037017
PA	4+25*2+4+6 0.070140415 0.026735562 9.248269302 1.437422889 0.503969527 0.374405590 0.373591014 0.441855759 0.534445937 0.675587377 0.910537316 1.232091209 1.596450644 1.976837640 2.322866981 2.562038623 2.669290774 2.675552206 2.626049669 2.553537993 2.483253921 2.437307903 2.429116460 2.459918264 2.520822651 2.595312137 2.665930425 2.723454749 2.771858047 2.872733571 4.154648236
//
IT	4315
RD	17
LK	-393480.293592
QD	-228.996047 -> -207.798500
RI	0.0105538260
TR	0.069064	0.027052
MT	9.325319
MM	C_pi: 1.896083, n_recomb: 63814.756500
RS	0	0.000000	1.472538	315.374403	0.004942	0.000433
RS	1	0.007483	1.472538	337.225764	0.005284	0.003570
RS	2	0.015525	1.472538	360.451773	0.005648	0.005685
RS	3	0.024169	1.472538	385.117393	0.006035	0.005283
RS	4	0.033460	0.517860	1162.225460	0.018212	0.014988
RS	5	0.043447	0.517860	1224.622231	0.019190	0.015891
RS	6	0.054180	0.381506	1742.040441	0.027298	0.022895
RS	7	0.065717	0.381506	1814.866858	0.028440	0.024577
RS	8	0.078117	0.377440	1906.290897	0.029872	0.026407
RS	9	0.091444	0.377440	1975.617231	0.030959	0.028109
RS	10	0.105769	0.444799	1738.002565	0.027235	0.025201
RS	11	0.121166	0.444799	1802.560297	0.028247	0.026699
RS	12	0.137715	0.536006	1552.503555	0.024328	0.023422
RS	13	0.155502	0.536006	1612.615153	0.025270	0.024882
RS	14	0.174620	0.675358	1331.256603	0.020861	0.020907
RS	15	0.195169	0.675358	1386.816231	0.021732	0.022156
RS	16	0.217255	0.910291	1074.172476	0.016833	0.017373
RS	17	0.240994	0.910291	1124.109793	0.017615	0.018317
RS	18	0.266509	1.235307	868.548898	0.013610	0.014253
RS	19	0.293933	1.235307	912.636625	0.014301	0.015013
RS	20	0.323410	1.606441	738.342185	0.011570	0.012207
RS	21	0.355091	1.606441	777.863509	0.012189	0.012862
RS	22	0.389144	1.996452	659.884531	0.010341	0.010932
RS	23	0.425745	1.996452	696.255981	0.010911	0.011487
RS	24	0.465084	2.353810	623.235238	0.009766	0.010254
RS	25	0.507366	2.353810	657.890258	0.010309	0.010749
RS	26	0.552813	2.602442	627.896267	0.009839	0.010216
RS	27	0.601660	2.602442	662.316471	0.010379	0.010719
RS	28	0.654162	2.714310	669.186841	0.010486	0.010803
RS	29	0.710593	2.714310	704.466509	0.011039	0.011354
RS	30	0.771246	2.720531	738.780546	0.011577	0.011905
RS	31	0.836438	2.720531	775.267433	0.012149	0.012507
RS	32	0.906508	2.668212	827.799197	0.012972	0.013370
RS	33	0.981820	2.668212	864.970099	0.013554	0.014004
RS	34	1.062768	2.591703	928.082439	0.014543	0.015051
RS	35	1.149773	2.591703	964.549802	0.015115	0.015690
RS	36	1.243288	2.517444	1028.841478	0.016122	0.016769
RS	37	1.343801	2.517444	1062.438305	0.016649	0.017372
RS	38	1.451834	2.468589	1114.992548	0.017472	0.018269
RS	39	1.567951	2.468589	1143.184122	0.017914	0.018779
RS	40	1.692757	2.459201	1172.293441	0.018370	0.019287
RS	41	1.826901	2.459201	1192.899308	0.018693	0.019652
RS	42	1.971082	2.490571	1194.145754	0.018713	0.019687
RS	43	2.126053	2.490571	1205.839521	0.018896	0.019880
RS	44	2.292618	2.553262	1183.244642	0.018542	0.019507
RS	45	2.471648	2.553262	1185.468634	0.018577	0.019530
RS	46	2.664073	2.629788	1148.417587	0.017996	0.018913
RS	47	2.870897	2.629788	1140.863518	0.017878	0.018776
RS	48	3.093196	2.701701	1098.010969	0.017206	0.018066
RS	49	3.332129	2.701701	1080.222681	0.016927	0.017774
RS	50	3.588940	2.759329	1034.738567	0.016215	0.017029
RS	51	3.864968	2.759329	1006.290989	0.015769	0.016574
RS	52	4.161649	2.807032	955.731590	0.014977	0.015752
RS	53	4.480530	2.807032	916.975761	0.014369	0.015133
RS	54	4.823271	2.908354	843.832403	0.013223	0.013940
RS	55	5.191659	2.908354	799.218512	0.012524	0.013219
RS	56	5.587610	2.908354	749.819875	0.011750	0.012414
RS	57	6.013190	2.908354	696.339817	0.010912	0.011536
RS	58	6.470613	4.250541	449.217962	0.007039	0.007519
RS	59	6.962264	4.250541	430.976585	0.006754	0.007205
RS	60	7.490703	4.250541	409.960360	0.006424	0.006844
RS	61	8.058682	4.250541	386.404313	0.006055	0.006442
RS	62	8.669161	4.250541	360.622684	0.005651	0.006004
RS	63	9.325319	4.250541	2279.922621	0.035727	0.037958
PA	4+25*2+4+6 0.069063619 0.027052286 9.325319398 1.472538155 0.517860006 0.381505837 0.377440308 0.444798722 0.536005580 0.675358171 0.910290703 1.235307222 1.606441249 1.996451877 2.353809713 2.602441866 2.714310312 2.720531269 2.668212430 2.591703131 2.517443848 2.468589070 2.459200803 2.490570589 2.553261616 2.629787561 2.701701136 2.759328503 2.807032121 2.908353844 4.250540700
//
IT	4395
RD	18
LK	-393438.725589
QD	-215.837459 -> -196.509270
RI	0.0101312442
TR	0.068048	0.027353
MT	9.399205
MM	C_pi: 1.926351, n_recomb: 65509.980073
RS	0	0.000000	1.503731	317.400078	0.004845	0.000427
RS	1	0.007496	1.503731	339.468208	0.005182	0.003527
RS	2	0.015554	1.503731	362.932861	0.005540	0.005643
RS	3	0.024215	1.503731	387.861099	0.005921	0.005242
RS	4	0.033526	0.531345	1165.438199	0.017790	0.014778
RS	5	0.043535	0.531345	1228.729487	0.018756	0.015644
RS	6	0.054295	0.388485	1762.233342	0.026900	0.022705
RS	7	0.065861	0.388485	1837.023831	0.028042	0.024351
RS	8	0.078293	0.381213	1946.396837	0.029711	0.026373
RS	9	0.091658	0.381213	2017.960593	0.030804	0.028061
RS	10	0.106024	0.447709	1781.914190	0.027201	0.025239
RS	11	0.121468	0.447709	1848.565630	0.028218	0.026724
RS	12	0.138069	0.537588	1598.123028	0.024395	0.023516
RS	13	0.155914	0.537588	1660.190918	0.025343	0.024966
RS	14	0.175097	0.675149	1375.089602	0.020991	0.021036
RS	15	0.195718	0.675149	1432.486140	0.021867	0.022286
RS	16	0.217885	0.909886	1109.706095	0.016939	0.017472
RS	17	0.241713	0.909886	1161.310626	0.017727	0.018422
RS	18	0.267328	1.238012	894.976953	0.013662	0.014295
RS	19	0.294862	1.238012	940.487321	0.014356	0.015058
RS	20	0.324460	1.615499	758.356066	0.011576	0.012200
RS	21	0.356278	1.615499	799.074404	0.012198	0.012857
RS	22	0.390480	2.014692	675.654463	0.010314	0.010890
RS	23	0.427245	2.014692	713.050397	0.010885	0.011446
RS	24	0.466767	2.383041	636.354491	0.009714	0.010188
RS	25	0.509251	2.383041	671.922404	0.010257	0.010684
RS	26	0.554920	2.641050	639.951244	0.009769	0.010132
RS	27	0.604012	2.641050	675.249731	0.010308	0.010633
RS	28	0.656784	2.757696	681.715875	0.010406	0.010707
RS	29	0.713512	2.757696	717.916591	0.010959	0.011253
RS	30	0.774492	2.764145	753.135670	0.011497	0.011801
RS	31	0.840043	2.764145	790.643504	0.012069	0.012399
RS	32	0.910508	2.709277	845.092733	0.012900	0.013266
RS	33	0.986254	2.709277	883.408646	0.013485	0.013897
RS	34	1.067679	2.628995	949.203987	0.014489	0.014955
RS	35	1.155206	2.628995	986.925283	0.015065	0.015592
RS	36	1.249295	2.550939	1054.289157	0.016094	0.016688
RS	37	1.350437	2.550939	1089.188490	0.016626	0.017293
RS	38	1.459160	2.499280	1144.547391	0.017471	0.018207
RS	39	1.576033	2.499280	1173.995575	0.017921	0.018722
RS	40	1.701667	2.488731	1204.924599	0.018393	0.019244
RS	41	1.836718	2.488731	1226.651007	0.018725	0.019617
RS	42	1.981892	2.520636	1228.423767	0.018752	0.019660
RS	43	2.137948	2.520636	1241.048917	0.018944	0.019865
RS	44	2.305702	2.585028	1217.966632	0.018592	0.019496
RS	45	2.486031	2.585028	1220.908969	0.018637	0.019531
RS	46	2.679877	2.663460	1182.994390	0.018058	0.018919
RS	47	2.888254	2.663460	1175.913051	0.017950	0.018796
RS	48	3.112250	2.736504	1132.356541	0.017285	0.018097
RS	49	3.353037	2.736504	1114.725372	0.017016	0.017819
RS	50	3.611873	2.794046	1068.796375	0.016315	0.017089
RS	51	3.890111	2.794046	1040.091649	0.015877	0.016647
RS	52	4.189205	2.840840	988.997126	0.015097	0.015840
RS	53	4.510719	2.840840	949.494834	0.014494	0.015230
RS	54	4.856333	2.942225	874.647894	0.013351	0.014044
RS	55	5.227855	2.942225	828.912148	0.012653	0.013328
RS	56	5.627225	2.942225	778.169089	0.011879	0.012526
RS	57	6.056531	2.942225	723.136793	0.011039	0.011649
RS	58	6.518018	4.342408	462.487624	0.007060	0.007523
RS	59	7.014098	4.342408	444.467909	0.006785	0.007223
RS	60	7.547363	4.342408	423.561705	0.006466	0.006875
RS	61	8.120600	4.342408	399.992595	0.006106	0.006484
RS	62	8.736808	4.342408	374.065917	0.005710	0.006057
RS	63	9.399205	4.342408	2399.274028	0.036625	0.038864
PA	4+25*2+4+6 0.068048084 0.027353212 9.399205080 1.503730951 0.531345491 0.388485415 0.381213268 0.447709429 0.537588433 0.675149169 0.909886158 1.238012095 1.615498562 2.014691861 2.383040519 2.641050022 2.757696007 2.764144827 2.709277276 2.628994937 2.550938910 2.499280283 2.488731354 2.520636379 2.585028366 2.663460071 2.736503790 2.794045892 2.840839884 2.942224627 4.342408404
//
IT	4478
RD	19
LK	-393400.811703
QD	-203.774537 -> -186.123761
RI	0.0097646557
TR	0.067089	0.027639
MT	9.470197
MM	C_pi: 1.955612, n_recomb: 67155.781457
RS	0	0.000000	1.531575	319.801837	0.004762	0.000421
RS	1	0.007509	1.531575	342.106938	0.005094	0.003490
RS	2	0.015581	1.531575	365.830958	0.005447	0.005607
RS	3	0.024259	1.531575	391.042967	0.005823	0.005210
RS	4	0.033590	0.544429	1168.435308	0.017399	0.014578
RS	5	0.043620	0.544429	1232.563392	0.018354	0.015414
RS	6	0.054404	0.395346	1780.832826	0.026518	0.022518
RS	7	0.065998	0.395346	1857.492012	0.027659	0.024131
RS	8	0.078462	0.384906	1984.576030	0.029552	0.026335
RS	9	0.091862	0.384906	2058.309392	0.030650	0.028010
RS	10	0.106268	0.450576	1824.043818	0.027161	0.025269
RS	11	0.121756	0.450576	1892.733147	0.028184	0.026743
RS	12	0.138407	0.539187	1642.198196	0.024454	0.023603
RS	13	0.156308	0.539187	1706.173468	0.025406	0.025043
RS	14	0.175553	0.674963	1417.858111	0.021113	0.021160
RS	15	0.196243	0.674963	1477.047624	0.021994	0.022410
RS	16	0.218486	0.909358	1144.582084	0.017044	0.017570
RS	17	0.242400	0.909358	1197.817926	0.017836	0.018525
RS	18	0.268110	1.240262	920.939297	0.013713	0.014339
RS	19	0.295750	1.240262	967.843481	0.014412	0.015105
RS	20	0.325465	1.623708	777.964879	0.011584	0.012197
RS	21	0.357411	1.623708	819.854225	0.012208	0.012854
RS	22	0.391757	2.031677	691.041359	0.010290	0.010852
RS	23	0.428681	2.031677	729.436383	0.010862	0.011410
RS	24	0.468377	2.410677	649.087912	0.009665	0.010126
RS	25	0.511054	2.410677	685.542358	0.010208	0.010623
RS	26	0.556936	2.677974	651.569363	0.009702	0.010053
RS	27	0.606262	2.677974	687.716704	0.010241	0.010552
RS	28	0.659293	2.799533	693.711429	0.010330	0.010615
RS	29	0.716305	2.799533	730.799505	0.010882	0.011158
RS	30	0.777598	2.806439	766.827020	0.011419	0.011702
RS	31	0.843493	2.806439	805.318262	0.011992	0.012296
RS	32	0.914336	2.749260	861.571503	0.012829	0.013165
RS	33	0.990499	2.749260	900.993126	0.013416	0.013794
RS	34	1.072380	2.665418	969.353209	0.014434	0.014861
RS	35	1.160409	2.665418	1008.291047	0.015014	0.015498
RS	36	1.255048	2.583723	1078.627705	0.016062	0.016609
RS	37	1.356793	2.583723	1114.798725	0.016600	0.017214
RS	38	1.466178	2.529364	1172.894964	0.017465	0.018146
RS	39	1.583776	2.529364	1203.579616	0.017922	0.018665
RS	40	1.710204	2.517692	1236.305927	0.018410	0.019201
RS	41	1.846125	2.517692	1259.145523	0.018750	0.019581
RS	42	1.992252	2.550110	1261.464281	0.018784	0.019632
RS	43	2.149350	2.550110	1275.026226	0.018986	0.019847
RS	44	2.318245	2.616129	1251.512208	0.018636	0.019482
RS	45	2.499821	2.616129	1255.189568	0.018691	0.019530
RS	46	2.695031	2.696356	1216.493697	0.018115	0.018924
RS	47	2.904899	2.696356	1209.911081	0.018016	0.018814
RS	48	3.130525	2.770390	1165.755134	0.017359	0.018126
RS	49	3.373092	2.770390	1148.313868	0.017099	0.017860
RS	50	3.633872	2.827687	1102.060549	0.016411	0.017147
RS	51	3.914233	2.827687	1073.134556	0.015980	0.016716
RS	52	4.215646	2.873392	1021.632468	0.015213	0.015926
RS	53	4.539690	2.873392	981.417424	0.014614	0.015323
RS	54	4.888066	2.974505	905.020519	0.013476	0.014146
RS	55	5.262600	2.974505	858.182996	0.012779	0.013434
RS	56	5.665256	2.974505	806.118454	0.012004	0.012634
RS	57	6.098145	2.974505	749.559397	0.011162	0.011758
RS	58	6.563539	4.430546	475.512149	0.007081	0.007529
RS	59	7.063877	4.430546	457.708866	0.006816	0.007242
RS	60	7.601784	4.430546	436.911858	0.006506	0.006906
RS	61	8.180079	4.430546	413.333522	0.006155	0.006526
RS	62	8.801797	4.430546	387.270387	0.005767	0.006108
RS	63	9.470197	4.430546	2517.592695	0.037489	0.039736
PA	4+25*2+4+6 0.067088706 0.027639148 9.470197101 1.531574846 0.544428799 0.395345520 0.384906242 0.450575672 0.539187303 0.674962768 0.909358142 1.240262434 1.623707581 2.031676682 2.410677013 2.677973872 2.799533154 2.806438977 2.749259796 2.665418357 2.583722850 2.529363919 2.517692059 2.550110182 2.616129044 2.696356244 2.770390199 2.827686590 2.873392032 2.974504679 4.430545710
//
IT	4485
RD	20
LK	-393366.178476
QD	-192.692677 -> -176.550765
RI	0.0094446231
TR	0.066181	0.027911
MT	9.538480
MM	C_pi: 1.983916, n_recomb: 68753.589094
RS	0	0.000000	1.556506	322.491149	0.004691	0.000416
RS	1	0.007521	1.556506	345.048401	0.005019	0.003456
RS	2	0.015607	1.556506	369.047313	0.005368	0.005577
RS	3	0.024302	1.556506	394.558894	0.005739	0.005185
RS	4	0.033650	0.557125	1171.234799	0.017035	0.014389
RS	5	0.043701	0.557125	1236.147298	0.017979	0.015198
RS	6	0.054509	0.402084	1797.986206	0.026151	0.022334
RS	7	0.066129	0.402084	1876.423564	0.027292	0.023916
RS	8	0.078623	0.388514	2020.971644	0.029394	0.026293
RS	9	0.092057	0.388514	2096.808335	0.030497	0.027957
RS	10	0.106501	0.453398	1864.465594	0.027118	0.025294
RS	11	0.122031	0.453398	1935.137937	0.028146	0.026757
RS	12	0.138730	0.540800	1684.770197	0.024504	0.023682
RS	13	0.156684	0.540800	1750.604797	0.025462	0.025113
RS	14	0.175988	0.674806	1459.562055	0.021229	0.021278
RS	15	0.196745	0.674806	1520.501237	0.022115	0.022528
RS	16	0.219062	0.908726	1178.805811	0.017145	0.017666
RS	17	0.243058	0.908726	1233.637519	0.017943	0.018626
RS	18	0.268858	1.242127	946.428998	0.013766	0.014383
RS	19	0.296599	1.242127	994.698260	0.014468	0.015152
RS	20	0.326426	1.631168	797.168814	0.011595	0.012196
RS	21	0.358497	1.631168	840.203483	0.012221	0.012854
RS	22	0.392979	2.047510	706.058044	0.010269	0.010818
RS	23	0.430055	2.047510	745.427603	0.010842	0.011377
RS	24	0.469919	2.436840	661.450585	0.009621	0.010069
RS	25	0.512781	2.436840	698.766236	0.010163	0.010566
RS	26	0.558866	2.713309	662.775924	0.009640	0.009979
RS	27	0.608418	2.713309	699.744150	0.010178	0.010477
RS	28	0.661696	2.839883	705.209919	0.010257	0.010528
RS	29	0.718981	2.839883	743.153424	0.010809	0.011068
RS	30	0.780574	2.847443	779.902639	0.011343	0.011608
RS	31	0.846800	2.847443	819.341567	0.011917	0.012198
RS	32	0.918006	2.788178	877.289995	0.012760	0.013069
RS	33	0.994568	2.788178	917.779476	0.013349	0.013695
RS	34	1.076887	2.700964	988.595473	0.014379	0.014770
RS	35	1.165397	2.700964	1028.713264	0.014962	0.015406
RS	36	1.260565	2.615781	1101.923460	0.016027	0.016531
RS	37	1.362889	2.615781	1139.335138	0.016571	0.017138
RS	38	1.472909	2.558813	1200.103579	0.017455	0.018085
RS	39	1.591203	2.558813	1232.003144	0.017919	0.018608
RS	40	1.718394	2.546062	1266.497431	0.018421	0.019157
RS	41	1.855150	2.546062	1290.440466	0.018769	0.019544
RS	42	2.002192	2.578973	1293.321041	0.018811	0.019603
RS	43	2.160292	2.578973	1307.821873	0.019022	0.019827
RS	44	2.330282	2.646561	1283.921590	0.018674	0.019467
RS	45	2.513057	2.646561	1288.347018	0.018739	0.019527
RS	46	2.709578	2.728486	1248.944256	0.018166	0.018927
RS	47	2.920879	2.728486	1242.882612	0.018077	0.018829
RS	48	3.148071	2.803392	1198.221142	0.017428	0.018153
RS	49	3.392350	2.803392	1180.999333	0.017177	0.017899
RS	50	3.655000	2.860308	1134.531261	0.016501	0.017203
RS	51	3.937403	2.860308	1105.417732	0.016078	0.016781
RS	52	4.241046	2.904770	1053.627969	0.015325	0.016009
RS	53	4.567524	2.904770	1012.732916	0.014730	0.015414
RS	54	4.918556	3.005315	934.933430	0.013598	0.014246
RS	55	5.295988	3.005315	887.014734	0.012901	0.013537
RS	56	5.701805	3.005315	833.652273	0.012125	0.012740
RS	57	6.138143	3.005315	775.592655	0.011281	0.011864
RS	58	6.607297	4.515182	488.288270	0.007102	0.007536
RS	59	7.111735	4.515182	470.696916	0.006846	0.007260
RS	60	7.654110	4.515182	450.008678	0.006545	0.006935
RS	61	8.237275	4.515182	426.425024	0.006202	0.006565
RS	62	8.864299	4.515182	400.233762	0.005821	0.006157
RS	63	9.538480	4.515182	2634.760785	0.038322	0.040576
PA	4+25*2+4+6 0.066181267 0.027910993 9.538479634 1.556506048 0.557125375 0.402084475 0.388514224 0.453397743 0.540799734 0.674805868 0.908725713 1.242126537 1.631168197 2.047510405 2.436839929 2.713308562 2.839883157 2.847443204 2.788177618 2.700963590 2.615781114 2.558813133 2.546062363 2.578972856 2.646560703 2.728486458 2.803392046 2.860308137 2.904769610 3.005314527 4.515181855
//
IT	4731
RD	21
LK	-393334.497585
QD	-182.491580 -> -167.709998
RI	0.0091628702
TR	0.065321	0.028169
MT	9.604334
MM	C_pi: 2.011332, n_recomb: 70304.847623
RS	0	0.000000	1.578967	325.385635	0.004628	0.000412
RS	1	0.007532	1.578967	348.205465	0.004953	0.003427
RS	2	0.015632	1.578967	372.489868	0.005298	0.005552
RS	3	0.024342	1.578967	398.311727	0.005665	0.005167
RS	4	0.033708	0.569454	1173.850421	0.016697	0.014211
RS	5	0.043779	0.569454	1239.499799	0.017630	0.014995
RS	6	0.054609	0.408703	1813.826217	0.025799	0.022155
RS	7	0.066255	0.408703	1893.956357	0.026939	0.023708
RS	8	0.078778	0.392043	2055.677810	0.029239	0.026250
RS	9	0.092244	0.392043	2133.553712	0.030347	0.027902
RS	10	0.106724	0.456174	1903.272739	0.027072	0.025314
RS	11	0.122295	0.456174	1975.874785	0.028104	0.026766
RS	12	0.139039	0.542423	1725.894362	0.024549	0.023755
RS	13	0.157045	0.542423	1793.541607	0.025511	0.025177
RS	14	0.176406	0.674676	1500.230519	0.021339	0.021391
RS	15	0.197226	0.674676	1562.877319	0.022230	0.022641
RS	16	0.219614	0.908023	1212.367231	0.017244	0.017760
RS	17	0.243689	0.908023	1268.759818	0.018047	0.018725
RS	18	0.269577	1.243657	971.452006	0.013818	0.014428
RS	19	0.297414	1.243657	1021.058256	0.014523	0.015200
RS	20	0.327349	1.637959	815.978611	0.011606	0.012197
RS	21	0.359539	1.637959	860.133732	0.012234	0.012857
RS	22	0.394153	2.062330	720.706412	0.010251	0.010787
RS	23	0.431374	2.062330	761.026520	0.010825	0.011348
RS	24	0.471399	2.461661	673.455742	0.009579	0.010016
RS	25	0.514439	2.461661	711.608338	0.010122	0.010514
RS	26	0.560720	2.747173	673.592125	0.009581	0.009909
RS	27	0.610488	2.747173	711.354695	0.010118	0.010406
RS	28	0.664004	2.878833	716.243647	0.010188	0.010446
RS	29	0.721552	2.878833	755.012428	0.010739	0.010983
RS	30	0.783434	2.887237	792.400186	0.011271	0.011517
RS	31	0.849977	2.887237	832.752830	0.011845	0.012105
RS	32	0.921533	2.826070	892.300847	0.012692	0.012977
RS	33	0.998479	2.826070	933.822022	0.013282	0.013600
RS	34	1.081220	2.735659	1006.989329	0.014323	0.014682
RS	35	1.170193	2.735659	1048.251602	0.014910	0.015318
RS	36	1.265869	2.647123	1124.242494	0.015991	0.016455
RS	37	1.368751	2.647123	1162.864033	0.016540	0.017063
RS	38	1.479382	2.587645	1226.233661	0.017442	0.018024
RS	39	1.598347	2.587645	1259.325868	0.017912	0.018551
RS	40	1.726272	2.573846	1295.562300	0.018428	0.019112
RS	41	1.863834	2.573846	1320.597110	0.018784	0.019506
RS	42	2.011756	2.607241	1324.046247	0.018833	0.019573
RS	43	2.170821	2.607241	1339.485480	0.019053	0.019806
RS	44	2.341868	2.676347	1315.238993	0.018708	0.019451
RS	45	2.525798	2.676347	1320.422340	0.018781	0.019521
RS	46	2.723582	2.759891	1280.377803	0.018212	0.018927
RS	47	2.936264	2.759891	1274.856098	0.018133	0.018842
RS	48	3.164966	2.835567	1229.774129	0.017492	0.018177
RS	49	3.410895	2.835567	1212.798274	0.017251	0.017935
RS	50	3.675348	2.891989	1166.215222	0.016588	0.017255
RS	51	3.959720	2.891989	1136.945568	0.016172	0.016844
RS	52	4.265512	2.935077	1084.978431	0.015432	0.016089
RS	53	4.594338	2.935077	1043.435034	0.014842	0.015500
RS	54	4.947932	3.034801	964.372013	0.013717	0.014343
RS	55	5.328160	3.034801	915.393352	0.013020	0.013637
RS	56	5.737028	3.034801	860.757186	0.012243	0.012842
RS	57	6.176694	3.034801	801.223899	0.011396	0.011967
RS	58	6.649476	4.596594	500.812934	0.007123	0.007543
RS	59	7.157870	4.596594	483.429755	0.006876	0.007279
RS	60	7.704559	4.596594	462.850322	0.006583	0.006964
RS	61	8.292425	4.596594	439.265411	0.006248	0.006604
RS	62	8.924572	4.596594	412.954211	0.005874	0.006204
RS	63	9.604334	4.596594	2750.674735	0.039125	0.041386
PA	4+25*2+4+6 0.065321316 0.028169307 9.604334492 1.578966502 0.569453504 0.408702954 0.392042648 0.456173927 0.542422789 0.674676193 0.908022878 1.243657019 1.637959183 2.062330104 2.461660895 2.747172649 2.878832913 2.887236631 2.826069888 2.735658861 2.647123309 2.587644975 2.573846061 2.607241121 2.676347181 2.759891052 2.835566558 2.891988834 2.935077029 3.034800874 4.596593759
//
IT	4314
RD	22
LK	-393305.478743
QD	-173.083706 -> -159.531161
RI	0.0089146450
TR	0.064505	0.028415
MT	9.667937
MM	C_pi: 2.037888, n_recomb: 71810.322429
RS	0	0.000000	1.599221	328.439437	0.004574	0.000408
RS	1	0.007544	1.599221	351.529680	0.004895	0.003400
RS	2	0.015656	1.599221	376.107491	0.005238	0.005530
RS	3	0.024381	1.599221	402.247572	0.005602	0.005153
RS	4	0.033763	0.581400	1176.339936	0.016381	0.014042
RS	5	0.043854	0.581400	1242.684210	0.017305	0.014804
RS	6	0.054705	0.415196	1828.471534	0.025463	0.021980
RS	7	0.066375	0.415196	1910.213053	0.026601	0.023506
RS	8	0.078926	0.395487	2088.800259	0.029088	0.026205
RS	9	0.092423	0.395487	2168.652130	0.030200	0.027845
RS	10	0.106939	0.458902	1940.524699	0.027023	0.025329
RS	11	0.122549	0.458902	2015.003395	0.028060	0.026771
RS	12	0.139337	0.544054	1765.592901	0.024587	0.023822
RS	13	0.157392	0.544054	1835.006218	0.025554	0.025235
RS	14	0.176808	0.674576	1539.856324	0.021443	0.021499
RS	15	0.197689	0.674576	1604.168706	0.022339	0.022748
RS	16	0.220145	0.907257	1245.264591	0.017341	0.017852
RS	17	0.244295	0.907257	1303.183026	0.018148	0.018822
RS	18	0.270267	1.244893	996.001138	0.013870	0.014474
RS	19	0.298198	1.244893	1046.916093	0.014579	0.015249
RS	20	0.328236	1.644145	834.391357	0.011619	0.012201
RS	21	0.360540	1.644145	879.642037	0.012250	0.012862
RS	22	0.395281	2.076187	734.999140	0.010235	0.010760
RS	23	0.432643	2.076187	776.246420	0.010810	0.011322
RS	24	0.472823	2.485222	685.111797	0.009541	0.009966
RS	25	0.516033	2.485222	724.077625	0.010083	0.010465
RS	26	0.562504	2.779639	684.031742	0.009526	0.009844
RS	27	0.612480	2.779639	722.562922	0.010062	0.010339
RS	28	0.666226	2.916429	726.834644	0.010122	0.010368
RS	29	0.724026	2.916429	766.399606	0.010673	0.010903
RS	30	0.786187	2.925829	804.353559	0.011201	0.011431
RS	31	0.853036	2.925829	845.587147	0.011775	0.012016
RS	32	0.924928	2.862945	906.640611	0.012625	0.012888
RS	33	1.002244	2.862945	949.158165	0.013218	0.013509
RS	34	1.085392	2.769502	1024.575813	0.014268	0.014597
RS	35	1.174812	2.769502	1066.947395	0.014858	0.015232
RS	36	1.270977	2.677748	1145.624137	0.015953	0.016380
RS	37	1.374397	2.677748	1185.424255	0.016508	0.016990
RS	38	1.485618	2.615847	1251.326072	0.017425	0.017965
RS	39	1.605229	2.615847	1285.587222	0.017903	0.018496
RS	40	1.733863	2.601038	1323.532810	0.018431	0.019068
RS	41	1.872201	2.601038	1349.645599	0.018795	0.019469
RS	42	2.020974	2.634913	1353.665833	0.018851	0.019542
RS	43	2.180969	2.634913	1370.040236	0.019079	0.019784
RS	44	2.353034	2.705493	1345.482753	0.018737	0.019433
RS	45	2.538079	2.705493	1351.430752	0.018819	0.019514
RS	46	2.737082	2.790587	1310.801925	0.018254	0.018927
RS	47	2.951098	2.790587	1305.836084	0.018185	0.018853
RS	48	3.181257	2.866949	1260.409452	0.017552	0.018200
RS	49	3.428779	2.866949	1243.703586	0.017319	0.017969
RS	50	3.694972	2.922779	1197.098074	0.016670	0.017305
RS	51	3.981246	2.922779	1167.702041	0.016261	0.016904
RS	52	4.289115	2.964387	1115.659930	0.015536	0.016166
RS	53	4.620208	2.964387	1073.499555	0.014949	0.015584
RS	54	4.976277	3.063063	993.308332	0.013832	0.014437
RS	55	5.359206	3.063063	943.291830	0.013136	0.013735
RS	56	5.771021	3.063063	887.407268	0.012358	0.012941
RS	57	6.213902	3.063063	826.428464	0.011508	0.012066
RS	58	6.690191	4.674987	513.075020	0.007145	0.007552
RS	59	7.202409	4.674987	495.897032	0.006906	0.007297
RS	60	7.753267	4.674987	475.427029	0.006621	0.006992
RS	61	8.345678	4.674987	451.845318	0.006292	0.006641
RS	62	8.982778	4.674987	425.422570	0.005924	0.006248
RS	63	9.667937	4.674987	2865.186877	0.039899	0.042167
PA	4+25*2+4+6 0.064505298 0.028414800 9.667937415 1.599220531 0.581400300 0.415195735 0.395486747 0.458901636 0.544054078 0.674575659 0.907257371 1.244892877 1.644145018 2.076187132 2.485221637 2.779638549 2.916429365 2.925829455 2.862944934 2.769501707 2.677747782 2.615846657 2.601038240 2.634913078 2.705492621 2.790587186 2.866948880 2.922779319 2.964386660 3.063062851 4.674986907
//
IT	5091
RD	23
LK	-393278.866365
QD	-164.392854 -> -151.952860
RI	0.0086948768
TR	0.063730	0.028648
MT	9.729454
MM	C_pi: 2.063632, n_recomb: 73271.387982
RS	0	0.000000	1.617528	331.612096	0.004526	0.000405
RS	1	0.007554	1.617528	354.978275	0.004845	0.003376
RS	2	0.015679	1.617528	379.855017	0.005184	0.005512
RS	3	0.024418	1.617528	406.318790	0.005545	0.005143
RS	4	0.033817	0.592992	1178.689643	0.016087	0.013882
RS	5	0.043925	0.592992	1245.689614	0.017001	0.014626
RS	6	0.054798	0.421568	1842.005725	0.025139	0.021809
RS	7	0.066492	0.421568	1925.281398	0.026276	0.023310
RS	8	0.079069	0.398848	2120.436324	0.028939	0.026159
RS	9	0.092596	0.398848	2202.202910	0.030055	0.027788
RS	10	0.107145	0.461579	1976.304722	0.026972	0.025341
RS	11	0.122793	0.461579	2052.608368	0.028014	0.026773
RS	12	0.139623	0.545688	1803.922446	0.024620	0.023882
RS	13	0.157725	0.545688	1875.056392	0.025591	0.025287
RS	14	0.177194	0.674509	1578.447379	0.021542	0.021603
RS	15	0.198134	0.674509	1644.384171	0.022442	0.022851
RS	16	0.220656	0.906442	1277.505036	0.017435	0.017942
RS	17	0.244879	0.906442	1336.914923	0.018246	0.018916
RS	18	0.270932	1.245874	1020.079314	0.013922	0.014520
RS	19	0.298953	1.245874	1072.275115	0.014634	0.015298
RS	20	0.329091	1.649793	852.411269	0.011634	0.012206
RS	21	0.361505	1.649793	898.733080	0.012266	0.012868
RS	22	0.396368	2.089184	748.938978	0.010221	0.010735
RS	23	0.433865	2.089184	791.090506	0.010797	0.011298
RS	24	0.474194	2.507617	696.431677	0.009505	0.009920
RS	25	0.517570	2.507617	736.187935	0.010047	0.010419
RS	26	0.564223	2.810792	694.113690	0.009473	0.009782
RS	27	0.614400	2.810792	733.388942	0.010009	0.010276
RS	28	0.668367	2.952756	737.004922	0.010059	0.010294
RS	29	0.726411	2.952756	777.338279	0.010609	0.010827
RS	30	0.788840	2.963286	815.792541	0.011134	0.011349
RS	31	0.855985	2.963286	857.875751	0.011708	0.011931
RS	32	0.928202	2.898838	920.350779	0.012561	0.012802
RS	33	1.005875	2.898838	963.830853	0.013154	0.013422
RS	34	1.089415	2.802512	1041.404111	0.014213	0.014515
RS	35	1.179266	2.802512	1084.850910	0.014806	0.015150
RS	36	1.275904	2.707662	1166.123516	0.015915	0.016308
RS	37	1.379843	2.707662	1207.071333	0.016474	0.016919
RS	38	1.491634	2.643418	1275.438549	0.017407	0.017906
RS	39	1.611869	2.643418	1310.844451	0.017890	0.018441
RS	40	1.741188	2.627641	1350.462513	0.018431	0.019024
RS	41	1.880275	2.627641	1377.638166	0.018802	0.019431
RS	42	2.029869	2.661992	1382.229645	0.018865	0.019511
RS	43	2.190764	2.661992	1399.533870	0.019101	0.019761
RS	44	2.363813	2.734008	1374.694431	0.018762	0.019415
RS	45	2.549935	2.734008	1381.411229	0.018853	0.019506
RS	46	2.750117	2.820594	1340.249423	0.018292	0.018925
RS	47	2.965421	2.820594	1335.852517	0.018232	0.018862
RS	48	3.196990	2.897571	1290.149057	0.017608	0.018220
RS	49	3.446052	2.897571	1273.734480	0.017384	0.018000
RS	50	3.713928	2.952725	1227.191204	0.016749	0.017353
RS	51	4.002041	2.952725	1197.696242	0.016346	0.016960
RS	52	4.311918	2.992758	1145.674446	0.015636	0.016241
RS	53	4.645204	2.992758	1102.926912	0.015053	0.015664
RS	54	5.003667	3.090193	1021.734159	0.013945	0.014529
RS	55	5.389209	3.090193	970.701948	0.013248	0.013829
RS	56	5.803876	3.090193	913.594357	0.012469	0.013036
RS	57	6.249868	3.090193	851.198310	0.011617	0.012162
RS	58	6.729551	4.750554	525.073725	0.007166	0.007561
RS	59	7.245470	4.750554	508.098278	0.006934	0.007315
RS	60	7.800363	4.750554	487.738448	0.006657	0.007019
RS	61	8.397173	4.750554	464.164298	0.006335	0.006676
RS	62	9.039068	4.750554	437.638082	0.005973	0.006292
RS	63	9.729454	4.750554	2978.212514	0.040646	0.042919
PA	4+25*2+4+6 0.063729988 0.028648118 9.729453679 1.617528258 0.592991561 0.421568339 0.398847669 0.461578697 0.545688457 0.674508753 0.906442109 1.245873819 1.649792878 2.089183893 2.507616637 2.810791572 2.952756235 2.963286286 2.898837682 2.802511788 2.707661816 2.643417703 2.627641448 2.661991538 2.734007891 2.820594136 2.897570856 2.952724835 2.992758321 3.090193165 4.750553975
//
IT	4491
RD	24
LK	-393254.432987
QD	-156.351284 -> -144.920226
RI	0.0084980090
TR	0.062993	0.028870
MT	9.789014
MM	C_pi: 2.088604, n_recomb: 74689.403994
RS	0	0.000000	1.634351	334.822610	0.004483	0.000401
RS	1	0.007565	1.634351	358.465197	0.004799	0.003354
RS	2	0.015701	1.634351	383.641107	0.005136	0.005496
RS	3	0.024454	1.634351	410.428524	0.005495	0.005136
RS	4	0.033868	0.604223	1180.947501	0.015811	0.013731
RS	5	0.043994	0.604223	1248.568721	0.016717	0.014457
RS	6	0.054887	0.427821	1854.529275	0.024830	0.021643
RS	7	0.066603	0.427821	1939.266220	0.025964	0.023120
RS	8	0.079206	0.402123	2150.697215	0.028795	0.026111
RS	9	0.092762	0.402123	2234.319287	0.029915	0.027731
RS	10	0.107344	0.464206	2010.679122	0.026921	0.025349
RS	11	0.123028	0.464206	2088.757322	0.027966	0.026772
RS	12	0.139899	0.547329	1840.911692	0.024648	0.023938
RS	13	0.158047	0.547329	1913.721853	0.025622	0.025334
RS	14	0.177567	0.674475	1616.024569	0.021637	0.021702
RS	15	0.198563	0.674475	1683.545603	0.022541	0.022949
RS	16	0.221148	0.905598	1309.082671	0.017527	0.018031
RS	17	0.245442	0.905598	1369.950038	0.018342	0.019008
RS	18	0.271573	1.246632	1043.693053	0.013974	0.014566
RS	19	0.299680	1.246632	1097.142384	0.014689	0.015347
RS	20	0.329914	1.654955	870.047183	0.011649	0.012213
RS	21	0.362435	1.654955	917.416310	0.012283	0.012876
RS	22	0.397416	2.101391	762.536756	0.010209	0.010713
RS	23	0.435044	2.101391	805.570342	0.010786	0.011277
RS	24	0.475517	2.528929	707.428452	0.009472	0.009877
RS	25	0.519052	2.528929	747.953224	0.010014	0.010377
RS	26	0.565881	2.840696	703.859129	0.009424	0.009723
RS	27	0.616252	2.840696	743.855164	0.009959	0.010217
RS	28	0.670433	2.987857	746.783187	0.009999	0.010224
RS	29	0.728712	2.987857	787.858654	0.010548	0.010754
RS	30	0.791400	2.999643	826.751000	0.011069	0.011271
RS	31	0.858831	2.999643	869.654046	0.011644	0.011850
RS	32	0.931362	2.933776	933.470703	0.012498	0.012721
RS	33	1.009379	2.933776	977.880849	0.013093	0.013338
RS	34	1.093299	2.834703	1057.521144	0.014159	0.014436
RS	35	1.183566	2.834703	1102.010155	0.014755	0.015070
RS	36	1.280662	2.736867	1185.794069	0.015876	0.016238
RS	37	1.385103	2.736867	1227.859171	0.016440	0.016850
RS	38	1.497444	2.670359	1298.624275	0.017387	0.017849
RS	39	1.618283	2.670359	1335.150426	0.017876	0.018387
RS	40	1.748263	2.653650	1376.405711	0.018428	0.018980
RS	41	1.888076	2.653650	1404.627897	0.018806	0.019393
RS	42	2.038464	2.688473	1409.787562	0.018875	0.019479
RS	43	2.200229	2.688473	1428.014296	0.019119	0.019738
RS	44	2.374231	2.761897	1402.915607	0.018783	0.019396
RS	45	2.561395	2.761897	1410.402937	0.018884	0.019496
RS	46	2.762717	2.849926	1368.752564	0.018326	0.018922
RS	47	2.979268	2.849926	1364.935046	0.018275	0.018869
RS	48	3.212200	2.927454	1319.016725	0.017660	0.018239
RS	49	3.462753	2.927454	1302.912035	0.017444	0.018029
RS	50	3.732258	2.981864	1256.505846	0.016823	0.017398
RS	51	4.022151	2.981864	1226.937350	0.016427	0.017014
RS	52	4.333972	3.020246	1175.023635	0.015732	0.016312
RS	53	4.669381	3.020246	1131.717524	0.015152	0.015742
RS	54	5.030163	3.116267	1049.644146	0.014053	0.014618
RS	55	5.418235	3.116267	997.618145	0.013357	0.013921
RS	56	5.835664	3.116267	939.312731	0.012576	0.013129
RS	57	6.284669	3.116267	875.527614	0.011722	0.012254
RS	58	6.767640	4.823462	536.808892	0.007187	0.007570
RS	59	7.287145	4.823462	520.033585	0.006963	0.007333
RS	60	7.845948	4.823462	499.784740	0.006692	0.007046
RS	61	8.447021	4.823462	476.222390	0.006376	0.006711
RS	62	9.093564	4.823462	449.600480	0.006020	0.006333
RS	63	9.789014	4.823462	3089.678333	0.041367	0.043643
PA	4+25*2+4+6 0.062992561 0.028869913 9.789013848 1.634351029 0.604222522 0.427820647 0.402122757 0.464206005 0.547329307 0.674474660 0.905597973 1.246631864 1.654955089 2.101391334 2.528929235 2.840696119 2.987857274 2.999642729 2.933776028 2.834702924 2.736866809 2.670359198 2.653650331 2.688473070 2.761897444 2.849925786 2.927453603 2.981863808 3.020245606 3.116267083 4.823462161
//
IT	4118
RD	25
LK	-393231.976372
QD	-148.899061 -> -138.384514
RI	0.0083222523
TR	0.062290	0.029081
MT	9.846777
MM	C_pi: 2.112837, n_recomb: 76065.381442
RS	0	0.000000	1.649719	338.077034	0.004445	0.000398
RS	1	0.007574	1.649719	361.997092	0.004759	0.003334
RS	2	0.015723	1.649719	387.473050	0.005094	0.005481
RS	3	0.024488	1.649719	414.584765	0.005450	0.005131
RS	4	0.033917	0.615114	1183.097962	0.015554	0.013589
RS	5	0.044061	0.615114	1251.307895	0.016450	0.014299
RS	6	0.054973	0.433952	1866.124397	0.024533	0.021482
RS	7	0.066711	0.433952	1952.253440	0.025665	0.022935
RS	8	0.079339	0.405313	2179.653698	0.028655	0.026064
RS	9	0.092923	0.405313	2265.073546	0.029778	0.027673
RS	10	0.107536	0.466781	2043.714739	0.026868	0.025353
RS	11	0.123255	0.466781	2123.518018	0.027917	0.026768
RS	12	0.140166	0.548975	1876.594947	0.024671	0.023989
RS	13	0.158357	0.548975	1951.037551	0.025649	0.025377
RS	14	0.177926	0.674472	1652.600007	0.021726	0.021796
RS	15	0.198978	0.674472	1721.665682	0.022634	0.023042
RS	16	0.221624	0.904731	1340.001252	0.017616	0.018117
RS	17	0.245985	0.904731	1402.292476	0.018435	0.019098
RS	18	0.272191	1.247205	1066.832369	0.014025	0.014612
RS	19	0.300383	1.247205	1121.507838	0.014744	0.015396
RS	20	0.330710	1.659684	887.298748	0.011665	0.012222
RS	21	0.363334	1.659684	935.691560	0.012301	0.012885
RS	22	0.398429	2.112868	775.799385	0.010199	0.010693
RS	23	0.436182	2.112868	819.693321	0.010776	0.011258
RS	24	0.476796	2.549238	718.108928	0.009441	0.009837
RS	25	0.520485	2.549238	759.380840	0.009983	0.010337
RS	26	0.567483	2.869442	713.275341	0.009377	0.009668
RS	27	0.618042	2.869442	753.969500	0.009912	0.010161
RS	28	0.672429	3.021806	756.183236	0.009941	0.010157
RS	29	0.730937	3.021806	797.975420	0.010491	0.010685
RS	30	0.793876	3.034938	837.253862	0.011007	0.011196
RS	31	0.861583	3.034938	880.948119	0.011581	0.011772
RS	32	0.934417	2.967792	946.029571	0.012437	0.012642
RS	33	1.012769	2.967792	991.338389	0.013033	0.013258
RS	34	1.097056	2.866103	1072.959448	0.014106	0.014360
RS	35	1.187726	2.866103	1118.458422	0.014704	0.014993
RS	36	1.285265	2.765385	1204.671107	0.015837	0.016169
RS	37	1.390191	2.765385	1247.823354	0.016405	0.016783
RS	38	1.503066	2.696684	1320.921912	0.017366	0.017793
RS	39	1.624489	2.696684	1358.543416	0.017860	0.018334
RS	40	1.755110	2.679077	1401.398956	0.018424	0.018937
RS	41	1.895625	2.679077	1430.650293	0.018808	0.019355
RS	42	2.046784	2.714373	1436.372200	0.018883	0.019448
RS	43	2.209391	2.714373	1455.512527	0.019135	0.019714
RS	44	2.384316	2.789180	1430.173888	0.018802	0.019376
RS	45	2.572489	2.789180	1438.431446	0.018910	0.019486
RS	46	2.774917	2.878606	1396.332524	0.018357	0.018917
RS	47	2.992676	2.878606	1393.102562	0.018315	0.018875
RS	48	3.226931	2.956634	1347.023759	0.017709	0.018256
RS	49	3.478928	2.956634	1331.245484	0.017501	0.018055
RS	50	3.750013	3.010243	1285.045063	0.016894	0.017441
RS	51	4.041632	3.010243	1255.426719	0.016505	0.017065
RS	52	4.355339	3.046906	1203.703056	0.015825	0.016381
RS	53	4.692807	3.046906	1159.865896	0.015248	0.015816
RS	54	5.055837	3.141365	1077.026506	0.014159	0.014705
RS	55	5.446365	3.141365	1024.028768	0.013462	0.014009
RS	56	5.866473	3.141365	964.550948	0.012681	0.013219
RS	57	6.318402	3.141365	899.405227	0.011824	0.012344
RS	58	6.804563	4.893884	548.276798	0.007208	0.007579
RS	59	7.327547	4.893884	531.699537	0.006990	0.007351
RS	60	7.890145	4.893884	511.562654	0.006725	0.007071
RS	61	8.495357	4.893884	488.016358	0.006416	0.006744
RS	62	9.146410	4.893884	461.306393	0.006065	0.006373
RS	63	9.846777	4.893884	3199.492245	0.042062	0.044342
PA	4+25*2+4+6 0.062290231 0.029080702 9.846777446 1.649719206 0.615114450 0.433952095 0.405313428 0.466781005 0.548974568 0.674471765 0.904730873 1.247205499 1.659683640 2.112868488 2.549237586 2.869442368 3.021805535 3.034937826 2.967792493 2.866102722 2.765384539 2.696683632 2.679077405 2.714372586 2.789179905 2.878606436 2.956633887 3.010242780 3.046905947 3.141364811 4.893884032
//
CC
CC	Brief Description of the file format:
CC	  CC  comments
CC	  MM  useful-messages
CC	  RD  round-of-iterations
CC	  LL  \log[P(sequence)]
CC	  QD  Q-before-opt Q-after-opt
CC	  TR  \theta_0 \rho_0
CC	  RS  k t_k \lambda_k \pi_k \sum_{l\not=k}A_{kl} A_{kk}
CC	  DC  begin end best-k t_k+\Delta_k max-prob
CC
MM	Version: 0.6.5-r67
MM	pattern:4+25*2+4+6, n:63, n_free_lambdas:28
MM	n_iterations:25, skip:1, max_t:5, theta/rho:5
MM	is_decoding:0
MM	n_seqs:31, sum_L:1292082, sum_n:151067
RD	0
LK	0.000000
QD	0.000000 -> 0.000000
RI	inf
TR	0.124337	0.024867
MT	5.000000
MM	C_pi: 1.000000, n_recomb: 31736.035191
RS	0	0.000000	1.000000	201.225093	0.006341	0.000000
RS	1	0.006440	1.000000	212.782332	0.006705	0.000000
RS	2	0.013294	1.000000	224.908259	0.007087	0.000000
RS	3	0.020590	1.000000	237.618271	0.007487	0.000000
RS	4	0.028356	1.000000	250.926348	0.007907	0.000000
RS	5	0.036622	1.000000	264.844717	0.008345	0.000000
RS	6	0.045421	1.000000	279.383476	0.008803	0.000000
RS	7	0.054785	1.000000	294.550185	0.009281	0.000000
RS	8	0.064753	1.000000	310.349402	0.009779	0.000000
RS	9	0.075363	1.000000	326.782179	0.010297	0.000000
RS	10	0.086656	1.000000	343.845508	0.010835	0.000000
RS	11	0.098677	1.000000	361.531722	0.011392	0.000000
RS	12	0.111471	1.000000	379.827841	0.011968	0.000000
RS	13	0.125090	1.000000	398.714883	0.012563	0.000000
RS	14	0.139585	1.000000	418.167118	0.013176	0.000000
RS	15	0.155014	1.000000	438.151287	0.013806	0.000000
RS	16	0.171437	1.000000	458.625794	0.014451	0.000000
RS	17	0.188917	1.000000	479.539860	0.015110	0.000000
RS	18	0.207523	1.000000	500.832674	0.015781	0.000000
RS	19	0.227327	1.000000	522.432534	0.016462	0.000000
RS	20	0.248406	1.000000	544.256022	0.017149	0.000000
RS	21	0.270843	1.000000	566.207201	0.017841	0.000000
RS	22	0.294725	1.000000	588.176894	0.018533	0.000000
RS	23	0.320144	1.000000	610.042053	0.019222	0.000000
RS	24	0.347201	1.000000	631.665269	0.019904	0.000000
RS	25	0.376000	1.000000	652.894452	0.020573	0.000000
RS	26	0.406654	1.000000	673.562738	0.021224	0.000000
RS	27	0.439282	1.000000	693.488669	0.021852	0.000000
RS	28	0.474011	1.000000	712.476700	0.022450	0.000000
RS	29	0.510976	1.000000	730.318100	0.023012	0.000000
RS	30	0.550322	1.000000	746.792297	0.023531	0.000000
RS	31	0.592202	1.000000	761.668727	0.024000	0.000000
RS	32	0.636779	1.000000	774.709257	0.024411	0.000000
RS	33	0.684227	1.000000	785.671212	0.024756	0.000000
RS	34	0.734730	1.000000	794.311066	0.025029	0.000000
RS	35	0.788485	1.000000	800.388794	0.025220	0.000000
RS	36	0.845702	1.000000	803.672920	0.025324	0.000000
RS	37	0.906604	1.000000	803.946206	0.025332	0.000000
RS	38	0.971428	1.000000	801.011936	0.025240	0.000000
RS	39	1.040426	1.000000	794.700702	0.025041	0.000000
RS	40	1.113868	1.000000	784.877529	0.024731	0.000000
RS	41	1.192040	1.000000	771.449161	0.024308	0.000000
RS	42	1.275245	1.000000	754.371244	0.023770	0.000000
RS	43	1.363809	1.000000	733.655122	0.023117	0.000000
RS	44	1.458076	1.000000	709.373873	0.022352	0.000000
RS	45	1.558414	1.000000	681.667212	0.021479	0.000000
RS	46	1.665214	1.000000	650.744832	0.020505	0.000000
RS	47	1.778891	1.000000	616.887779	0.019438	0.000000
RS	48	1.899889	1.000000	580.447434	0.018290	0.000000
RS	49	2.028679	1.000000	541.841791	0.017073	0.000000
RS	50	2.165763	1.000000	501.548754	0.015804	0.000000
RS	51	2.311675	1.000000	460.096350	0.014498	0.000000
RS	52	2.466983	1.000000	418.049915	0.013173	0.000000
RS	53	2.632293	1.000000	375.996501	0.011848	0.000000
RS	54	2.808249	1.000000	334.527010	0.010541	0.000000
RS	55	2.995536	1.000000	294.216765	0.009271	0.000000
RS	56	3.194884	1.000000	255.605472	0.008054	0.000000
RS	57	3.407070	1.000000	219.177685	0.006906	0.000000
RS	58	3.632920	1.000000	185.345012	0.005840	0.000000
RS	59	3.873315	1.000000	154.431301	0.004866	0.000000
RS	60	4.129191	1.000000	126.661945	0.003991	0.000000
RS	61	4.401545	1.000000	102.158231	0.003219	0.000000
RS	62	4.691438	1.000000	80.937302	0.002550	0.000000
RS	63	5.000000	1.000000	226.966271	0.007152	0.000000
PA	4+25*2+4+6 0.124336654 0.024867331 5.000000000 1.000000000 1.000000000 1.000000000 1.000000000 1.000000000 1.000000000 1.000000000 1.000000000 1.000000000 1.000000000 1.000000000 1.000000000 1.000000000 1.000000000 1.000000000 1.000000000 1.000000000 1.000000000 1.000000000 1.000000000 1.000000000 1.000000000 1.000000000 1.000000000 1.000000000 1.000000000 1.000000000 1.000000000
//
IT	5006
RD	1
LK	-391669.008735
QD	-2321.393011 -> -1069.085094
RI	0.0729321530
TR	0.106002	0.021228
MT	6.394949
MM	C_pi: 1.083880, n_recomb: 29390.328100
RS	0	0.000000	0.361398	545.499677	0.018561	0.000499
RS	1	0.006849	0.361398	571.592565	0.019448	0.006195
RS	2	0.014167	0.361398	598.133287	0.020351	0.012098
RS	3	0.021987	0.361398	625.012839	0.021266	0.017864
RS	4	0.030342	0.316486	743.343563	0.025292	0.022349
RS	5	0.039269	0.316486	771.498860	0.026250	0.024348
RS	6	0.048808	0.354225	715.209464	0.024335	0.025177
RS	7	0.059000	0.354225	741.875680	0.025242	0.025816
RS	8	0.069890	0.418634	651.454196	0.022166	0.026163
RS	9	0.081526	0.418634	676.437428	0.023016	0.025871
RS	10	0.093959	0.513433	573.241098	0.019504	0.024934
RS	11	0.107244	0.513433	596.419174	0.020293	0.023563
RS	12	0.121438	0.631703	504.825199	0.017177	0.021981
RS	13	0.136605	0.631703	526.261542	0.017906	0.020367
RS	14	0.152810	0.761000	455.684836	0.015505	0.018853
RS	15	0.170126	0.761000	475.662860	0.016184	0.017515
RS	16	0.188627	0.890120	424.610628	0.014447	0.016384
RS	17	0.208395	0.890120	443.487851	0.015090	0.015460
RS	18	0.229518	1.012181	407.330887	0.013859	0.014725
RS	19	0.252087	1.012181	425.413849	0.014475	0.014145
RS	20	0.276202	1.123960	399.992868	0.013610	0.013682
RS	21	0.301968	1.123960	417.493745	0.014205	0.013302
RS	22	0.329500	1.223515	400.086043	0.013613	0.012984
RS	23	0.358917	1.223515	417.125016	0.014193	0.012716
RS	24	0.390349	1.308670	406.269548	0.013823	0.012502
RS	25	0.423933	1.308670	422.882071	0.014388	0.012349
RS	26	0.459818	1.377456	417.748200	0.014214	0.012268
RS	27	0.498161	1.377456	433.876776	0.014763	0.012267
RS	28	0.539130	1.428967	433.788057	0.014760	0.012353
RS	29	0.582905	1.428967	449.260872	0.015286	0.012530
RS	30	0.629678	1.463841	453.418947	0.015427	0.012799
RS	31	0.679655	1.463841	467.923898	0.015921	0.013158
RS	32	0.733054	1.484226	475.254515	0.016170	0.013602
RS	33	0.790112	1.484226	488.319071	0.016615	0.014124
RS	34	0.851077	1.493581	497.333740	0.016922	0.014707
RS	35	0.916217	1.493581	508.324918	0.017296	0.015332
RS	36	0.985819	1.496058	517.145589	0.017596	0.015971
RS	37	1.060189	1.496058	525.306058	0.017873	0.016597
RS	38	1.139652	1.495401	531.976476	0.018100	0.017185
RS	39	1.224557	1.495401	536.498307	0.018254	0.017710
RS	40	1.315278	1.494108	539.373168	0.018352	0.018156
RS	41	1.412212	1.494108	539.492187	0.018356	0.018508
RS	42	1.515786	1.493401	537.421973	0.018286	0.018756
RS	43	1.626453	1.493401	532.517012	0.018119	0.018894
RS	44	1.744701	1.493561	524.884713	0.017859	0.018920
RS	45	1.871047	1.493561	514.572438	0.017508	0.018832
RS	46	2.006047	1.494467	501.207885	0.017053	0.018630
RS	47	2.150293	1.494467	485.434585	0.016517	0.018313
RS	48	2.304419	1.496029	466.544609	0.015874	0.017883
RS	49	2.469101	1.496029	445.671916	0.015164	0.017341
RS	50	2.645062	1.498310	421.876160	0.014354	0.016693
RS	51	2.833075	1.498310	396.736549	0.013499	0.015946
RS	52	3.033966	1.501502	369.115931	0.012559	0.015110
RS	53	3.248616	1.501502	341.006220	0.011603	0.014198
RS	54	3.477967	1.509218	310.446279	0.010563	0.013224
RS	55	3.723027	1.509218	281.198564	0.009568	0.012205
RS	56	3.984872	1.509218	251.841592	0.008569	0.011156
RS	57	4.264651	1.509218	222.840092	0.007582	0.010095
RS	58	4.563592	1.576349	187.172400	0.006369	0.009038
RS	59	4.883008	1.576349	162.759960	0.005538	0.008002
RS	60	5.224301	1.576349	139.549372	0.004748	0.007003
RS	61	5.588970	1.576349	117.859217	0.004010	0.006055
RS	62	5.978616	1.576349	97.950516	0.003333	0.005173
RS	63	6.394949	1.576349	329.834568	0.011223	0.019421
PA	4+25*2+4+6 0.106001832 0.021227596 6.394948959 0.361397743 0.316486359 0.354225159 0.418634415 0.513433456 0.631703377 0.760999680 0.890119553 1.012181282 1.123960495 1.223514557 1.308670044 1.377455711 1.428966522 1.463840961 1.484226227 1.493580818 1.496057510 1.495401382 1.494108200 1.493400574 1.493560791 1.494466782 1.496028900 1.498310208 1.501501560 1.509218216 1.576349318
//
IT	4093
RD	2
LK	-389793.989077
QD	-1092.897032 -> -761.884260
RI	0.0785916385
TR	0.098356	0.020596
MT	7.088737
MM	C_pi: 1.162518, n_recomb: 30571.032749
RS	0	0.000000	0.366044	573.970305	0.018775	0.000441
RS	1	0.007021	0.366044	602.241288	0.019700	0.005009
RS	2	0.014536	0.366044	631.027939	0.020641	0.010493
RS	3	0.022578	0.366044	660.208754	0.021596	0.015419
RS	4	0.031185	0.248220	1010.974332	0.033070	0.023261
RS	5	0.040396	0.248220	1041.298732	0.034062	0.027316
RS	6	0.050253	0.268280	991.236445	0.032424	0.027142
RS	7	0.060803	0.268280	1018.645088	0.033321	0.029738
RS	8	0.072094	0.321307	874.784403	0.028615	0.027317
RS	9	0.084177	0.321307	900.586394	0.029459	0.029158
RS	10	0.097109	0.413804	721.391461	0.023597	0.024895
RS	11	0.110949	0.413804	745.887769	0.024399	0.025642
RS	12	0.125761	0.544089	587.800631	0.019227	0.021203
RS	13	0.141612	0.544089	610.490918	0.019970	0.021391
RS	14	0.158577	0.702058	492.191637	0.016100	0.017830
RS	15	0.176732	0.702058	512.938220	0.016779	0.017881
RS	16	0.196163	0.874911	429.397681	0.014046	0.015344
RS	17	0.216958	0.874911	448.480140	0.014670	0.015444
RS	18	0.239213	1.051812	389.851483	0.012752	0.013721
RS	19	0.263030	1.051812	407.663299	0.013335	0.013917
RS	20	0.288520	1.225263	366.016132	0.011973	0.012751
RS	21	0.315800	1.225263	382.903503	0.012525	0.012993
RS	22	0.344995	1.389388	353.217231	0.011554	0.012162
RS	23	0.376240	1.389388	369.443934	0.012085	0.012384
RS	24	0.409678	1.536957	349.182326	0.011422	0.011780
RS	25	0.445465	1.536957	364.940511	0.011937	0.011988
RS	26	0.483764	1.659442	353.015762	0.011547	0.011608
RS	27	0.524753	1.659442	368.426880	0.012052	0.011869
RS	28	0.568619	1.749753	364.286672	0.011916	0.011748
RS	29	0.615566	1.749753	379.376468	0.012410	0.012126
RS	30	0.665809	1.805443	382.352177	0.012507	0.012280
RS	31	0.719579	1.805443	397.004226	0.012986	0.012804
RS	32	0.777125	1.829713	405.978217	0.013280	0.013222
RS	33	0.838712	1.829713	419.882494	0.013735	0.013889
RS	34	0.904623	1.830762	432.978396	0.014163	0.014521
RS	35	0.975161	1.830762	445.598051	0.014576	0.015272
RS	36	1.050653	1.819503	460.095016	0.015050	0.015997
RS	37	1.131445	1.819503	470.686514	0.015396	0.016713
RS	38	1.217910	1.805504	483.626571	0.015820	0.017372
RS	39	1.310446	1.805504	491.326544	0.016072	0.017935
RS	40	1.409479	1.794398	500.315902	0.016366	0.018408
RS	41	1.515466	1.794398	504.260126	0.016495	0.018746
RS	42	1.628894	1.788137	507.811314	0.016611	0.018971
RS	43	1.750287	1.788137	507.245683	0.016592	0.019063
RS	44	1.880203	1.786303	504.730634	0.016510	0.019031
RS	45	2.019241	1.786303	499.098048	0.016326	0.018884
RS	46	2.168042	1.787703	490.428228	0.016042	0.018612
RS	47	2.327291	1.787703	479.447532	0.015683	0.018241
RS	48	2.497721	1.791464	464.815160	0.015204	0.017744
RS	49	2.680117	1.791464	448.568941	0.014673	0.017164
RS	50	2.875321	1.797209	428.462732	0.014015	0.016462
RS	51	3.084230	1.797209	407.474246	0.013329	0.015700
RS	52	3.307808	1.804905	382.782181	0.012521	0.014830
RS	53	3.547085	1.804905	358.046889	0.011712	0.013930
RS	54	3.803161	1.821980	328.877543	0.010758	0.012914
RS	55	4.077218	1.821980	302.107232	0.009882	0.011935
RS	56	4.370518	1.821980	274.555599	0.008981	0.010929
RS	57	4.684412	1.821980	246.669148	0.008069	0.009909
RS	58	5.020345	1.972010	203.731444	0.006664	0.008550
RS	59	5.379865	1.972010	181.231267	0.005928	0.007656
RS	60	5.764629	1.972010	159.136688	0.005205	0.006778
RS	61	6.176409	1.972010	137.807811	0.004508	0.005930
RS	62	6.617102	1.972010	117.576388	0.003846	0.005124
RS	63	7.088737	1.972010	444.447472	0.014538	0.020513
PA	4+25*2+4+6 0.098356448 0.020596280 7.088736909 0.366044392 0.248219902 0.268279507 0.321307471 0.413803737 0.544089427 0.702057505 0.874910944 1.051812281 1.225262888 1.389388236 1.536957445 1.659441904 1.749752728 1.805443314 1.829713054 1.830762340 1.819502817 1.805503901 1.794397907 1.788136745 1.786303127 1.787703097 1.791463562 1.797208932 1.804904518 1.821980121 1.972010158
//
IT	5606
RD	3
LK	-389252.352480
QD	-817.409112 -> -666.984799
RI	0.0654276916
TR	0.093706	0.020758
MT	7.487274
MM	C_pi: 1.250399, n_recomb: 33107.796641
RS	0	0.000000	0.465400	495.752157	0.014974	0.000355
RS	1	0.007113	0.465400	522.717804	0.015788	0.004070
RS	2	0.014732	0.465400	550.533161	0.016629	0.008541
RS	3	0.022893	0.465400	579.133366	0.017492	0.012034
RS	4	0.031635	0.244601	1147.255022	0.034652	0.023222
RS	5	0.040998	0.244601	1181.228969	0.035678	0.027386
RS	6	0.051027	0.249774	1188.209632	0.035889	0.028358
RS	7	0.061770	0.249774	1217.439744	0.036772	0.031277
RS	8	0.073277	0.293096	1063.507226	0.032123	0.028658
RS	9	0.085602	0.293096	1090.768451	0.032946	0.031076
RS	10	0.098805	0.380371	864.119188	0.026100	0.025789
RS	11	0.112946	0.380371	890.770221	0.026905	0.027193
RS	12	0.128093	0.512539	683.325109	0.020639	0.021581
RS	13	0.144317	0.512539	708.454035	0.021398	0.022356
RS	14	0.161696	0.681644	553.483367	0.016718	0.017865
RS	15	0.180311	0.681644	576.440029	0.017411	0.018388
RS	16	0.200249	0.875429	468.136283	0.014140	0.015184
RS	17	0.221606	0.875429	489.039607	0.014771	0.015648
RS	18	0.244483	1.082001	413.705682	0.012496	0.013445
RS	19	0.268986	1.082001	432.976683	0.013078	0.013928
RS	20	0.295232	1.292195	379.607779	0.011466	0.012409
RS	21	0.323346	1.292195	397.672065	0.012011	0.012887
RS	22	0.353459	1.498505	359.287008	0.010852	0.011788
RS	23	0.385714	1.498505	376.491116	0.011372	0.012202
RS	24	0.420263	1.690442	349.667057	0.010561	0.011387
RS	25	0.457270	1.690442	366.289832	0.011064	0.011735
RS	26	0.496909	1.853064	349.859452	0.010567	0.011198
RS	27	0.539368	1.853064	366.125420	0.011059	0.011554
RS	28	0.584847	1.971500	359.817721	0.010868	0.011339
RS	29	0.633561	1.971500	375.872001	0.011353	0.011778
RS	30	0.685740	2.038528	379.231756	0.011454	0.011907
RS	31	0.741631	2.038528	395.073188	0.011933	0.012470
RS	32	0.801497	2.057860	406.964388	0.012292	0.012930
RS	33	0.865621	2.057860	422.361118	0.012757	0.013622
RS	34	0.934307	2.043135	440.452579	0.013304	0.014354
RS	35	1.007878	2.043135	454.873073	0.013739	0.015118
RS	36	1.086683	2.013110	475.390256	0.014359	0.015971
RS	37	1.171093	2.013110	488.010298	0.014740	0.016686
RS	38	1.261507	1.983630	506.695526	0.015304	0.017460
RS	39	1.358353	1.983630	516.516482	0.015601	0.018003
RS	40	1.462087	1.963058	530.020767	0.016009	0.018544
RS	41	1.573200	1.963058	536.040792	0.016191	0.018848
RS	42	1.692217	1.953277	542.535660	0.016387	0.019091
RS	43	1.819699	1.953277	543.892609	0.016428	0.019143
RS	44	1.956249	1.952418	542.920713	0.016399	0.019093
RS	45	2.102513	1.952418	538.976394	0.016279	0.018910
RS	46	2.259180	1.957642	530.815606	0.016033	0.018604
RS	47	2.426991	1.957642	521.215098	0.015743	0.018209
RS	48	2.606738	1.966937	506.344034	0.015294	0.017677
RS	49	2.799272	1.966937	491.092656	0.014833	0.017089
RS	50	3.005500	1.979248	470.167735	0.014201	0.016361
RS	51	3.226398	1.979248	449.708321	0.013583	0.015608
RS	52	3.463008	1.994115	423.706244	0.012798	0.014723
RS	53	3.716449	1.994115	398.959168	0.012050	0.013847
RS	54	3.987917	2.023408	367.218310	0.011092	0.012807
RS	55	4.278695	2.023408	340.007493	0.010270	0.011865
RS	56	4.590156	2.023408	311.566903	0.009411	0.010895
RS	57	4.923773	2.023408	282.353143	0.008528	0.009909
RS	58	5.281119	2.262568	228.331812	0.006897	0.008301
RS	59	5.663884	2.262568	206.103600	0.006225	0.007504
RS	60	6.073875	2.262568	183.787661	0.005551	0.006711
RS	61	6.513030	2.262568	161.764197	0.004886	0.005933
RS	62	6.983422	2.262568	140.404367	0.004241	0.005181
RS	63	7.487274	2.262568	576.609506	0.017416	0.021994
PA	4+25*2+4+6 0.093705908 0.020758296 7.487273691 0.465400176 0.244600646 0.249774408 0.293095747 0.380370543 0.512538938 0.681643909 0.875428886 1.082000667 1.292194595 1.498505443 1.690442157 1.853064244 1.971499665 2.038527704 2.057860404 2.043134584 2.013110087 1.983630274 1.963057801 1.953277046 1.952417916 1.957641924 1.966937386 1.979247988 1.994114643 2.023407709 2.262567544
//
IT	4531
RD	4
LK	-388979.111044
QD	-714.240116 -> -609.906480
RI	0.0502656470
TR	0.090226	0.021181
MT	7.753854
MM	C_pi: 1.328315, n_recomb: 35847.738636
RS	0	0.000000	0.614639	410.100892	0.011440	0.000286
RS	1	0.007172	0.614639	434.266862	0.012114	0.003392
RS	2	0.014858	0.614639	459.461052	0.012817	0.007036
RS	3	0.023095	0.614639	485.668496	0.013548	0.009397
RS	4	0.031924	0.255848	1218.912298	0.034002	0.022866
RS	5	0.041385	0.255848	1257.377167	0.035075	0.026713
RS	6	0.051525	0.247719	1335.030378	0.037242	0.029069
RS	7	0.062392	0.247719	1367.393735	0.038144	0.031865
RS	8	0.074039	0.283231	1224.798459	0.034167	0.029716
RS	9	0.086520	0.283231	1254.251456	0.034988	0.032248
RS	10	0.099897	0.365958	996.469786	0.027797	0.026666
RS	11	0.114234	0.365958	1025.636956	0.028611	0.028294
RS	12	0.129598	0.497943	778.196964	0.021708	0.022086
RS	13	0.146064	0.497943	806.073833	0.022486	0.023090
RS	14	0.163712	0.672405	619.834956	0.017291	0.018080
RS	15	0.182625	0.672405	645.349776	0.018003	0.018800
RS	16	0.202894	0.877705	515.618932	0.014384	0.015218
RS	17	0.224617	0.877705	538.741246	0.015029	0.015841
RS	18	0.247898	1.101854	448.864809	0.012521	0.013366
RS	19	0.272849	1.101854	470.033891	0.013112	0.013972
RS	20	0.299589	1.335316	406.391203	0.011337	0.012249
RS	21	0.328247	1.335316	426.095948	0.011886	0.012828
RS	22	0.358960	1.570490	379.957864	0.010599	0.011569
RS	23	0.391876	1.570490	398.606756	0.011119	0.012067
RS	24	0.427153	1.795258	365.804788	0.010204	0.011122
RS	25	0.464959	1.795258	383.739611	0.010705	0.011534
RS	26	0.505477	1.989273	363.161904	0.010131	0.010898
RS	27	0.548901	1.989273	380.686704	0.010620	0.011294
RS	28	0.595439	2.129721	372.455854	0.010390	0.011024
RS	29	0.645315	2.129721	389.814043	0.010874	0.011482
RS	30	0.698768	2.203777	393.778575	0.010985	0.011606
RS	31	0.756054	2.203777	411.065580	0.011467	0.012171
RS	32	0.817449	2.215207	426.125603	0.011887	0.012680
RS	33	0.883247	2.215207	443.168400	0.012363	0.013363
RS	34	0.953763	2.183110	466.545944	0.013015	0.014190
RS	35	1.029338	2.183110	482.792986	0.013468	0.014941
RS	36	1.110332	2.134153	509.553235	0.014214	0.015913
RS	37	1.197135	2.134153	524.065107	0.014619	0.016614
RS	38	1.290163	2.090199	548.433877	0.015299	0.017494
RS	39	1.389864	2.090199	560.042111	0.015623	0.018024
RS	40	1.496714	2.061838	577.541225	0.016111	0.018630
RS	41	1.611228	2.061838	585.089777	0.016322	0.018921
RS	42	1.733954	2.050485	593.514239	0.016557	0.019182
RS	43	1.865483	2.050485	596.046495	0.016627	0.019223
RS	44	2.006444	2.052558	595.225140	0.016604	0.019156
RS	45	2.157515	2.052558	592.064086	0.016516	0.018969
RS	46	2.319420	2.063442	582.816069	0.016258	0.018628
RS	47	2.492937	2.063442	573.595788	0.016001	0.018238
RS	48	2.678898	2.079918	556.846822	0.015534	0.017670
RS	49	2.878196	2.079918	541.570537	0.015108	0.017098
RS	50	3.091788	2.100211	518.274973	0.014458	0.016340
RS	51	3.320698	2.100211	497.384452	0.013875	0.015612
RS	52	3.566024	2.123408	468.711234	0.013075	0.014706
RS	53	3.828946	2.123408	443.125152	0.012361	0.013861
RS	54	4.110723	2.166092	407.560651	0.011369	0.012787
RS	55	4.412710	2.166092	379.296546	0.010581	0.011883
RS	56	4.736354	2.166092	349.436817	0.009748	0.010947
RS	57	5.083209	2.166092	318.453570	0.008884	0.009988
RS	58	5.454941	2.496108	251.894917	0.007027	0.008145
RS	59	5.853332	2.496108	229.800603	0.006410	0.007426
RS	60	6.280295	2.496108	207.235044	0.005781	0.006700
RS	61	6.737880	2.496108	184.584455	0.005149	0.005978
RS	62	7.228282	2.496108	162.241021	0.004526	0.005271
RS	63	7.753854	2.496108	711.060987	0.019836	0.023576
PA	4+25*2+4+6 0.090225529 0.021180559 7.753854155 0.614638779 0.255847961 0.247719188 0.283231281 0.365957775 0.497942535 0.672404517 0.877704752 1.101853966 1.335316385 1.570490299 1.795258096 1.989272708 2.129721493 2.203777427 2.215207117 2.183109848 2.134152877 2.090199400 2.061838225 2.050484887 2.052558431 2.063442140 2.079917884 2.100211197 2.123407963 2.166091514 2.496107712
//
IT	4530
RD	5
LK	-388779.785265
QD	-648.318660 -> -562.530385
RI	0.0383979609
TR	0.087340	0.021692
MT	7.955100
MM	C_pi: 1.394956, n_recomb: 38514.286464
RS	0	0.000000	0.803713	339.076895	0.008804	0.000234
RS	1	0.007215	0.803713	360.204748	0.009352	0.002892
RS	2	0.014950	0.803713	382.394651	0.009929	0.005927
RS	3	0.023244	0.803713	405.662146	0.010533	0.007482
RS	4	0.032136	0.271229	1259.541614	0.032703	0.022400
RS	5	0.041669	0.271229	1302.272078	0.033813	0.025885
RS	6	0.051890	0.250954	1449.078835	0.037624	0.029452
RS	7	0.062849	0.250954	1485.103258	0.038560	0.032037
RS	8	0.074599	0.279960	1363.412113	0.035400	0.030496
RS	9	0.087196	0.279960	1395.412501	0.036231	0.032999
RS	10	0.100702	0.358934	1116.491736	0.028989	0.027394
RS	11	0.115182	0.358934	1148.240544	0.029813	0.029096
RS	12	0.130707	0.490329	867.190718	0.022516	0.022545
RS	13	0.147352	0.490329	897.798736	0.023311	0.023648
RS	14	0.165199	0.667895	684.174812	0.017764	0.018309
RS	15	0.184332	0.667895	712.241212	0.018493	0.019124
RS	16	0.204847	0.880374	563.537195	0.014632	0.015302
RS	17	0.226841	0.880374	588.904724	0.015291	0.016003
RS	18	0.250422	1.115998	486.047954	0.012620	0.013353
RS	19	0.275705	1.115998	509.172399	0.013220	0.014019
RS	20	0.302812	1.365497	436.240411	0.011327	0.012162
RS	21	0.331874	1.365497	457.664049	0.011883	0.012789
RS	22	0.363033	1.621976	404.362001	0.010499	0.011419
RS	23	0.396440	1.621976	424.542493	0.011023	0.011959
RS	24	0.432258	1.872785	386.062667	0.010024	0.010920
RS	25	0.470660	1.872785	405.390812	0.010526	0.011366
RS	26	0.511832	2.093148	380.770079	0.009886	0.010658
RS	27	0.555975	2.093148	399.616875	0.010376	0.011074
RS	28	0.603303	2.252568	389.447318	0.010112	0.010761
RS	29	0.654046	2.252568	408.145429	0.010597	0.011224
RS	30	0.708449	2.332159	412.646851	0.010714	0.011345
RS	31	0.766778	2.332159	431.383703	0.011201	0.011903
RS	32	0.829315	2.335265	449.559885	0.011673	0.012453
RS	33	0.896364	2.335265	468.219765	0.012157	0.013118
RS	34	0.968251	2.286205	496.902698	0.012902	0.014026
RS	35	1.045324	2.286205	514.910892	0.013369	0.014759
RS	36	1.127958	2.219286	547.993122	0.014228	0.015833
RS	37	1.216553	2.219286	564.284601	0.014651	0.016522
RS	38	1.311541	2.162006	594.361492	0.015432	0.017495
RS	39	1.413382	2.162006	607.582951	0.015776	0.018021
RS	40	1.522571	2.126882	628.908922	0.016329	0.018687
RS	41	1.639638	2.126882	637.742651	0.016559	0.018980
RS	42	1.765151	2.114717	647.694357	0.016817	0.019256
RS	43	1.899719	2.114717	651.097675	0.016905	0.019305
RS	44	2.043997	2.120234	649.849147	0.016873	0.019220
RS	45	2.198684	2.120234	647.128688	0.016802	0.019047
RS	46	2.364531	2.137095	636.144601	0.016517	0.018673
RS	47	2.542344	2.137095	626.953095	0.016278	0.018302
RS	48	2.732987	2.160917	607.695601	0.015778	0.017699
RS	49	2.937383	2.160917	592.065861	0.015373	0.017152
RS	50	3.156527	2.189251	565.844028	0.014692	0.016363
RS	51	3.391482	2.189251	544.247858	0.014131	0.015665
RS	52	3.643388	2.220758	512.460699	0.013306	0.014737
RS	53	3.913470	2.220758	485.842325	0.012615	0.013923
RS	54	4.203037	2.276694	446.067377	0.011582	0.012812
RS	55	4.513496	2.276694	416.667158	0.010819	0.011944
RS	56	4.846355	2.276694	385.351628	0.010005	0.011036
RS	57	5.203229	2.276694	352.608117	0.009155	0.010101
RS	58	5.585851	2.697206	272.951879	0.007087	0.008035
RS	59	5.996078	2.697206	251.098310	0.006520	0.007381
RS	60	6.435904	2.697206	228.454326	0.005932	0.006712
RS	61	6.907462	2.697206	205.402560	0.005333	0.006037
RS	62	7.413042	2.697206	182.343826	0.004734	0.005368
RS	63	7.955100	2.697206	843.618811	0.021904	0.025162
PA	4+25*2+4+6 0.087340146 0.021691663 7.955099597 0.803712817 0.271229201 0.250954070 0.279959839 0.358934408 0.490328626 0.667894571 0.880373668 1.115997866 1.365497314 1.621976480 1.872785025 2.093147523 2.252568167 2.332158912 2.335265387 2.286205126 2.219285870 2.162005552 2.126882196 2.114717024 2.120234119 2.137094896 2.160916730 2.189250893 2.220757693 2.276693612 2.697206420
//
IT	4410
RD	6
LK	-388613.287111
QD	-594.601243 -> -520.290668
RI	0.0298246122
TR	0.084825	0.022227
MT	8.120244
MM	C_pi: 1.453259, n_recomb: 41072.240958
RS	0	0.000000	1.028702	283.852432	0.006911	0.000195
RS	1	0.007249	1.028702	302.240405	0.007359	0.002513
RS	2	0.015024	1.028702	321.651185	0.007831	0.005101
RS	3	0.023363	1.028702	342.116520	0.008330	0.006091
RS	4	0.032306	0.287549	1285.522260	0.031299	0.021912
RS	5	0.041898	0.287549	1332.030579	0.032431	0.025072
RS	6	0.052184	0.256120	1542.118749	0.037546	0.029630
RS	7	0.063217	0.256120	1581.930474	0.038516	0.032010
RS	8	0.075049	0.279554	1485.004829	0.036156	0.031066
RS	9	0.087739	0.279554	1519.717680	0.037001	0.033502
RS	10	0.101349	0.355406	1225.928040	0.029848	0.027981
RS	11	0.115946	0.355406	1260.242860	0.030684	0.029705
RS	12	0.131601	0.486237	950.008813	0.023130	0.022936
RS	13	0.148390	0.486237	983.263547	0.023940	0.024086
RS	14	0.166397	0.665938	745.110408	0.018141	0.018519
RS	15	0.185710	0.665938	775.645267	0.018885	0.019384
RS	16	0.206422	0.883429	609.822650	0.014848	0.015395
RS	17	0.228636	0.883429	637.374771	0.015518	0.016139
RS	18	0.252460	1.127258	522.727134	0.012727	0.013368
RS	19	0.278011	1.127258	547.769578	0.013337	0.014065
RS	20	0.305415	1.388762	466.281523	0.011353	0.012111
RS	21	0.334805	1.388762	489.403120	0.011916	0.012763
RS	22	0.366326	1.662187	429.358345	0.010454	0.011308
RS	23	0.400132	1.662187	451.056921	0.010982	0.011871
RS	24	0.436389	1.935031	407.096318	0.009912	0.010757
RS	25	0.475274	1.935031	427.802217	0.010416	0.011223
RS	26	0.516978	2.178925	399.165219	0.009719	0.010455
RS	27	0.561706	2.178925	419.307919	0.010209	0.010881
RS	28	0.609676	2.355970	407.114235	0.009912	0.010533
RS	29	0.661123	2.355970	427.110723	0.010399	0.010994
RS	30	0.716300	2.440932	431.990353	0.010518	0.011111
RS	31	0.775477	2.440932	452.119734	0.011008	0.011657
RS	32	0.838944	2.436281	473.238298	0.011522	0.012239
RS	33	0.907012	2.436281	493.446641	0.012014	0.012886
RS	34	0.980015	2.371215	527.326382	0.012839	0.013861
RS	35	1.058310	2.371215	547.021776	0.013319	0.014575
RS	36	1.142281	2.287390	586.422961	0.014278	0.015737
RS	37	1.232339	2.287390	604.415532	0.014716	0.016416
RS	38	1.328926	2.217625	640.255179	0.015589	0.017474
RS	39	1.432515	2.217625	655.000662	0.015948	0.018000
RS	40	1.543614	2.176186	680.166776	0.016560	0.018721
RS	41	1.662767	2.176186	690.180125	0.016804	0.019024
RS	42	1.790557	2.163264	701.570770	0.017081	0.019317
RS	43	1.927612	2.163264	705.725298	0.017183	0.019381
RS	44	2.074602	2.171990	703.876767	0.017138	0.019284
RS	45	2.232248	2.171990	701.471938	0.017079	0.019130
RS	46	2.401323	2.194404	688.551020	0.016764	0.018728
RS	47	2.582655	2.194404	679.269675	0.016538	0.018381
RS	48	2.777132	2.225038	657.318677	0.016004	0.017747
RS	49	2.985708	2.225038	641.234400	0.015612	0.017228
RS	50	3.209404	2.260826	611.938580	0.014899	0.016412
RS	51	3.449317	2.260826	589.563850	0.014354	0.015743
RS	52	3.706622	2.300055	554.559998	0.013502	0.014795
RS	53	3.982581	2.300055	526.874841	0.012828	0.014011
RS	54	4.278544	2.368458	482.800738	0.011755	0.012862
RS	55	4.595964	2.368458	452.278571	0.011012	0.012025
RS	56	4.936395	2.368458	419.548683	0.010215	0.011144
RS	57	5.301505	2.368458	385.112619	0.009376	0.010229
RS	58	5.693083	2.878085	292.073329	0.007111	0.007951
RS	59	6.113048	2.878085	270.544972	0.006587	0.007353
RS	60	6.563459	2.878085	247.951858	0.006037	0.006733
RS	61	7.046522	2.878085	224.667357	0.005470	0.006100
RS	62	7.564604	2.878085	201.093137	0.004896	0.005464
RS	63	8.120244	2.878085	974.854738	0.023735	0.026717
PA	4+25*2+4+6 0.084825259 0.022226623 8.120244143 1.028702370 0.287548851 0.256119615 0.279554281 0.355405912 0.486237005 0.665937848 0.883428936 1.127258144 1.388761827 1.662186516 1.935030744 2.178925419 2.355970416 2.440931727 2.436281400 2.371214832 2.287389833 2.217624964 2.176186131 2.163264262 2.171989560 2.194404020 2.225037828 2.260825962 2.300055340 2.368458232 2.878085085
//
IT	4246
RD	7
LK	-388468.397893
QD	-547.842891 -> -482.372413
RI	0.0236795689
TR	0.082577	0.022759
MT	8.262983
MM	C_pi: 1.505757, n_recomb: 43532.754834
RS	0	0.000000	1.287023	241.378289	0.005545	0.000165
RS	1	0.007279	1.287023	257.456405	0.005914	0.002219
RS	2	0.015087	1.287023	274.490070	0.006305	0.004473
RS	3	0.023464	1.287023	292.518762	0.006720	0.005066
RS	4	0.032451	0.303728	1304.435912	0.029964	0.021437
RS	5	0.042092	0.303728	1354.258948	0.031109	0.024321
RS	6	0.052434	0.262013	1621.260119	0.037242	0.029678
RS	7	0.063529	0.262013	1664.822552	0.038243	0.031885
RS	8	0.075432	0.280556	1594.037399	0.036617	0.031486
RS	9	0.088201	0.280556	1631.538028	0.037478	0.033849
RS	10	0.101900	0.353742	1327.020986	0.030483	0.028461
RS	11	0.116596	0.353742	1363.868271	0.031330	0.030185
RS	12	0.132361	0.484115	1027.606494	0.023605	0.023267
RS	13	0.149274	0.484115	1063.422000	0.024428	0.024442
RS	14	0.167418	0.665465	802.851843	0.018442	0.018705
RS	15	0.186883	0.665465	835.767629	0.019199	0.019600
RS	16	0.207765	0.886740	654.228281	0.015028	0.015487
RS	17	0.230166	0.886740	683.893399	0.015710	0.016257
RS	18	0.254198	1.136852	558.346634	0.012826	0.013395
RS	19	0.279979	1.136852	585.252591	0.013444	0.014111
RS	20	0.307637	1.407913	495.752005	0.011388	0.012081
RS	21	0.337308	1.407913	520.529265	0.011957	0.012746
RS	22	0.369138	1.695601	454.034574	0.010430	0.011222
RS	23	0.403285	1.695601	477.214125	0.010962	0.011798
RS	24	0.439918	1.988001	427.893310	0.009829	0.010621
RS	25	0.479218	1.988001	449.938023	0.010336	0.011099
RS	26	0.521377	2.253766	417.277638	0.009585	0.010278
RS	27	0.566606	2.253766	438.669471	0.010077	0.010711
RS	28	0.615126	2.447956	424.336852	0.009748	0.010328
RS	29	0.667179	2.447956	445.573609	0.010235	0.010787
RS	30	0.723019	2.538740	450.635487	0.010352	0.010896
RS	31	0.782925	2.538740	472.088919	0.010844	0.011430
RS	32	0.847191	2.527253	495.922859	0.011392	0.012036
RS	33	0.916134	2.527253	517.607353	0.011890	0.012666
RS	34	0.990096	2.447247	556.503173	0.012784	0.013695
RS	35	1.069441	2.447247	577.819599	0.013273	0.014392
RS	36	1.154562	2.347447	623.481501	0.014322	0.015630
RS	37	1.245878	2.347447	643.121909	0.014773	0.016300
RS	38	1.343841	2.265790	684.779292	0.015730	0.017434
RS	39	1.448935	2.265790	701.007292	0.016103	0.017963
RS	40	1.561678	2.218196	730.107315	0.016771	0.018737
RS	41	1.682627	2.218196	741.265503	0.017028	0.019052
RS	42	1.812380	2.204286	754.164055	0.017324	0.019365
RS	43	1.951577	2.204286	759.039174	0.017436	0.019447
RS	44	2.100906	2.215708	756.624864	0.017381	0.019342
RS	45	2.261104	2.215708	754.510012	0.017332	0.019210
RS	46	2.432963	2.242997	739.673304	0.016991	0.018786
RS	47	2.617331	2.242997	730.283040	0.016775	0.018464
RS	48	2.815118	2.279669	705.665903	0.016210	0.017805
RS	49	3.027302	2.279669	689.115533	0.015830	0.017313
RS	50	3.254930	2.322098	656.782668	0.015087	0.016475
RS	51	3.499127	2.322098	633.626538	0.014555	0.015834
RS	52	3.761098	2.368260	595.444733	0.013678	0.014868
RS	53	4.042137	2.368260	566.701956	0.013018	0.014111
RS	54	4.343633	2.448081	518.358660	0.011907	0.012928
RS	55	4.667073	2.448081	486.737679	0.011181	0.012119
RS	56	5.014056	2.448081	452.632906	0.010398	0.011260
RS	57	5.386295	2.448081	416.559249	0.009569	0.010362
RS	58	5.785629	3.044859	309.937161	0.007120	0.007885
RS	59	6.214028	3.044859	288.775136	0.006634	0.007336
RS	60	6.673610	3.044859	266.307032	0.006117	0.006758
RS	61	7.166644	3.044859	242.893785	0.005580	0.006161
RS	62	7.695564	3.044859	218.933150	0.005029	0.005555
RS	63	8.262983	3.044859	1105.974605	0.025406	0.028227
PA	4+25*2+4+6 0.082577092 0.022758815 8.262982810 1.287022906 0.303728403 0.262012993 0.280555644 0.353741900 0.484115060 0.665465343 0.886739974 1.136851776 1.407913034 1.695601415 1.988000793 2.253766134 2.447955574 2.538740001 2.527252838 2.447246644 2.347446643 2.265789514 2.218195828 2.204285939 2.215707909 2.242997469 2.279669449 2.322097909 2.368259596 2.448081422 3.044859365
//
IT	4912
RD	8
LK	-388340.538050
QD	-506.479962 -> -448.366357
RI	0.0192132107
TR	0.080540	0.023277
MT	8.390169
MM	C_pi: 1.554059, n_recomb: 45909.542624
RS	0	0.000000	1.576203	208.499801	0.004542	0.000142
RS	1	0.007304	1.576203	222.677108	0.004850	0.001984
RS	2	0.015142	1.576203	237.736532	0.005178	0.003984
RS	3	0.023553	1.576203	253.720622	0.005527	0.004297
RS	4	0.032578	0.319414	1319.680191	0.028745	0.020987
RS	5	0.042262	0.319414	1372.434634	0.029894	0.023637
RS	6	0.052653	0.268149	1690.671107	0.036826	0.029641
RS	7	0.063804	0.268149	1737.884967	0.037855	0.031706
RS	8	0.075769	0.282301	1693.561585	0.036889	0.031799
RS	9	0.088608	0.282301	1733.878447	0.037767	0.034095
RS	10	0.102384	0.353141	1421.588864	0.030965	0.028859
RS	11	0.117168	0.353141	1460.930622	0.031822	0.030577
RS	12	0.133030	0.483139	1101.001996	0.023982	0.023551
RS	13	0.150052	0.483139	1139.301511	0.024816	0.024741
RS	14	0.168317	0.665841	857.911777	0.018687	0.018871
RS	15	0.187916	0.665841	893.130216	0.019454	0.019785
RS	16	0.208947	0.890104	696.950407	0.015181	0.015576
RS	17	0.231514	0.890104	728.662489	0.015872	0.016364
RS	18	0.255729	1.145222	592.902691	0.012915	0.013430
RS	19	0.281713	1.145222	621.619436	0.013540	0.014157
RS	20	0.309595	1.424217	524.505521	0.011425	0.012065
RS	21	0.339513	1.424217	550.894743	0.012000	0.012738
RS	22	0.371617	1.724335	478.160286	0.010415	0.011155
RS	23	0.406066	1.724335	502.780724	0.010952	0.011739
RS	24	0.443032	2.034595	448.170033	0.009762	0.010505
RS	25	0.482697	2.034595	471.511356	0.010270	0.010991
RS	26	0.525260	2.321196	434.791995	0.009471	0.010121
RS	27	0.570932	2.321196	457.383725	0.009963	0.010558
RS	28	0.619940	2.532457	440.787093	0.009601	0.010142
RS	29	0.672527	2.532457	463.205155	0.010090	0.010597
RS	30	0.728956	2.629755	468.245146	0.010199	0.010695
RS	31	0.789507	2.629755	490.955100	0.010694	0.011219
RS	32	0.854480	2.612452	517.255383	0.011267	0.011841
RS	33	0.924200	2.612452	540.346658	0.011770	0.012455
RS	34	0.999012	2.518541	584.037226	0.012721	0.013529
RS	35	1.079289	2.518541	606.914933	0.013220	0.014211
RS	36	1.165429	2.403584	658.731041	0.014348	0.015515
RS	37	1.257862	2.403584	679.979294	0.014811	0.016178
RS	38	1.357046	2.310488	727.485940	0.015846	0.017381
RS	39	1.463475	2.310488	745.178524	0.016231	0.017913
RS	40	1.577679	2.256779	778.331353	0.016954	0.018738
RS	41	1.700224	2.256779	790.634213	0.017222	0.019065
RS	42	1.831720	2.241566	805.181348	0.017538	0.019401
RS	43	1.972822	2.241566	810.789447	0.017661	0.019501
RS	44	2.124230	2.255123	807.942519	0.017599	0.019394
RS	45	2.286698	2.255123	806.138823	0.017559	0.019283
RS	46	2.461033	2.286570	789.516762	0.017197	0.018844
RS	47	2.648102	2.286570	780.043806	0.016991	0.018547
RS	48	2.848836	2.328470	752.891721	0.016399	0.017868
RS	49	3.064232	2.328470	735.902395	0.016029	0.017402
RS	50	3.295361	2.376696	700.655339	0.015262	0.016546
RS	51	3.543374	2.376696	676.742967	0.014741	0.015931
RS	52	3.809502	2.428959	635.488012	0.013842	0.014950
RS	53	4.095069	2.428959	605.710486	0.013194	0.014217
RS	54	4.401496	2.519093	553.180394	0.012049	0.013003
RS	55	4.730305	2.519093	520.479800	0.011337	0.012219
RS	56	5.083132	2.519093	485.029585	0.010565	0.011379
RS	57	5.461732	2.519093	447.357370	0.009744	0.010496
RS	58	5.867985	3.200675	326.994320	0.007123	0.007833
RS	59	6.303914	3.200675	306.212014	0.006670	0.007325
RS	60	6.771684	3.200675	283.907533	0.006184	0.006785
RS	61	7.273623	3.200675	260.427687	0.005673	0.006220
RS	62	7.812225	3.200675	236.163363	0.005144	0.005641
RS	63	8.390169	3.200675	1237.756488	0.026961	0.029686
PA	4+25*2+4+6 0.080539684 0.023277178 8.390169149 1.576203418 0.319413600 0.268148925 0.282301264 0.353141409 0.483139283 0.665841048 0.890104014 1.145221694 1.424217324 1.724334803 2.034594562 2.321195552 2.532457031 2.629754557 2.612451962 2.518540729 2.403584273 2.310488346 2.256779272 2.241565838 2.255122886 2.286569644 2.328470487 2.376696473 2.428959213 2.519092525 3.200674775
//
IT	4622
RD	9
LK	-388226.953231
QD	-469.676514 -> -417.851248
RI	0.0159011814
TR	0.078678	0.023777
MT	8.505503
MM	C_pi: 1.599134, n_recomb: 48212.529438
RS	0	0.000000	1.893371	182.757677	0.003791	0.000124
RS	1	0.007327	1.893371	195.381438	0.004053	0.001795
RS	2	0.015192	1.893371	208.817158	0.004331	0.003596
RS	3	0.023632	1.893371	223.107992	0.004628	0.003708
RS	4	0.032691	0.334513	1332.786882	0.027644	0.020566
RS	5	0.042414	0.334513	1388.162172	0.028793	0.023015
RS	6	0.052850	0.274323	1752.796457	0.036356	0.029548
RS	7	0.064050	0.274323	1803.540201	0.037408	0.031498
RS	8	0.076070	0.284460	1785.585322	0.037036	0.032034
RS	9	0.088972	0.284460	1828.720104	0.037930	0.034270
RS	10	0.102818	0.353174	1510.933638	0.031339	0.029195
RS	11	0.117680	0.353174	1552.730063	0.032206	0.030905
RS	12	0.133630	0.482846	1170.986664	0.024288	0.023800
RS	13	0.150749	0.482846	1211.701733	0.025133	0.024999
RS	14	0.169123	0.666679	910.752151	0.018890	0.019021
RS	15	0.188842	0.666679	948.204324	0.019667	0.019949
RS	16	0.210007	0.893348	738.244257	0.015312	0.015661
RS	17	0.232723	0.893348	771.944747	0.016011	0.016462
RS	18	0.257103	1.152539	626.515797	0.012995	0.013469
RS	19	0.283269	1.152539	656.995744	0.013627	0.014205
RS	20	0.311353	1.438267	552.579228	0.011461	0.012059
RS	21	0.341495	1.438267	580.540089	0.012041	0.012737
RS	22	0.373845	1.749455	501.713887	0.010406	0.011101
RS	23	0.408565	1.749455	527.737312	0.010946	0.011690
RS	24	0.445830	2.076302	467.874654	0.009704	0.010404
RS	25	0.485826	2.076302	492.472347	0.010215	0.010896
RS	26	0.528752	2.382992	451.648236	0.009368	0.009980
RS	27	0.574823	2.382992	475.393160	0.009860	0.010420
RS	28	0.624270	2.611427	456.406646	0.009467	0.009971
RS	29	0.677340	2.611427	479.950325	0.009955	0.010422
RS	30	0.734300	2.715997	484.768534	0.010055	0.010507
RS	31	0.795432	2.715997	508.671244	0.010551	0.011021
RS	32	0.861044	2.693899	537.184037	0.011142	0.011653
RS	33	0.931464	2.693899	561.616381	0.011649	0.012254
RS	34	1.007044	2.587047	609.859319	0.012649	0.013364
RS	35	1.088162	2.587047	634.242256	0.013155	0.014032
RS	36	1.175224	2.457663	692.068708	0.014355	0.015394
RS	37	1.268665	2.457663	714.890310	0.014828	0.016049
RS	38	1.368953	2.353495	768.249848	0.015935	0.017316
RS	39	1.476589	2.353495	787.398825	0.016332	0.017851
RS	40	1.592113	2.293673	824.718802	0.017106	0.018725
RS	41	1.716101	2.293673	838.181242	0.017385	0.019064
RS	42	1.849175	2.276849	854.540808	0.017724	0.019425
RS	43	1.991999	2.276849	860.913612	0.017857	0.019542
RS	44	2.145289	2.292011	857.811743	0.017792	0.019438
RS	45	2.309811	2.292011	856.361427	0.017762	0.019348
RS	46	2.486389	2.326942	838.135587	0.017384	0.018900
RS	47	2.675904	2.326942	828.626270	0.017187	0.018625
RS	48	2.879307	2.373313	799.118379	0.016575	0.017933
RS	49	3.097613	2.373313	781.734138	0.016214	0.017490
RS	50	3.331916	2.426537	743.737241	0.015426	0.016621
RS	51	3.583388	2.426537	719.105382	0.014915	0.016030
RS	52	3.853285	2.484107	674.912392	0.013999	0.015038
RS	53	4.142960	2.484107	644.127827	0.013360	0.014326
RS	54	4.453860	2.583465	587.521146	0.012186	0.013086
RS	55	4.787540	2.583465	553.756067	0.011486	0.012322
RS	56	5.145672	2.583465	516.982451	0.010723	0.011500
RS	57	5.530045	2.583465	477.740116	0.009909	0.010629
RS	58	5.942582	3.347251	343.509408	0.007125	0.007790
RS	59	6.385348	3.347251	323.105508	0.006702	0.007319
RS	60	6.860558	3.347251	300.983219	0.006243	0.006812
RS	61	7.370588	3.347251	277.474381	0.005755	0.006277
RS	62	7.917990	3.347251	252.961167	0.005247	0.005723
RS	63	8.505503	3.347251	1370.541257	0.028427	0.031093
PA	4+25*2+4+6 0.078678303 0.023777385 8.505502609 1.893370884 0.334513442 0.274322680 0.284459629 0.353174077 0.482846241 0.666679242 0.893348393 1.152539223 1.438266954 1.749455480 2.076302183 2.382992212 2.611427253 2.715997233 2.693899246 2.587046797 2.457662719 2.353495349 2.293672841 2.276848968 2.292010883 2.326942063 2.373313334 2.426537183 2.484106605 2.583464968 3.347250896
//
IT	5135
RD	10
LK	-388125.600363
QD	-436.792486 -> -390.404630
RI	0.0133940846
TR	0.076968	0.024258
MT	8.611288
MM	C_pi: 1.641590, n_recomb: 50448.078820
RS	0	0.000000	2.234955	162.369003	0.003219	0.000109
RS	1	0.007348	2.234955	173.723219	0.003444	0.001639
RS	2	0.015236	2.234955	185.826129	0.003684	0.003283
RS	3	0.023704	2.234955	198.720230	0.003939	0.003251
RS	4	0.032794	0.349036	1344.451426	0.026650	0.020176
RS	5	0.042552	0.349036	1402.192750	0.027795	0.022448
RS	6	0.053028	0.280442	1809.157142	0.035862	0.029418
RS	7	0.064272	0.280442	1863.302345	0.036935	0.031272
RS	8	0.076344	0.286852	1871.438949	0.037096	0.032210
RS	9	0.089302	0.286852	1917.376559	0.038007	0.034394
RS	10	0.103212	0.353598	1595.939380	0.031635	0.029486
RS	11	0.118145	0.353598	1640.149481	0.032512	0.031186
RS	12	0.134174	0.482963	1238.129110	0.024543	0.024022
RS	13	0.151382	0.482963	1281.197138	0.025396	0.025226
RS	14	0.169854	0.667745	961.725000	0.019064	0.019158
RS	15	0.189684	0.667745	1001.349079	0.019849	0.020096
RS	16	0.210971	0.896371	778.313577	0.015428	0.015744
RS	17	0.233821	0.896371	813.949867	0.016134	0.016555
RS	18	0.258352	1.158903	659.304762	0.013069	0.013512
RS	19	0.284684	1.158903	691.504923	0.013707	0.014254
RS	20	0.312952	1.450412	580.039226	0.011498	0.012062
RS	21	0.343296	1.450412	609.534954	0.012082	0.012743
RS	22	0.375871	1.771574	524.732055	0.010401	0.011058
RS	23	0.410839	1.771574	552.123626	0.010944	0.011651
RS	24	0.448377	2.113965	487.029105	0.009654	0.010316
RS	25	0.488673	2.113965	512.845997	0.010166	0.010813
RS	26	0.531930	2.440149	467.865960	0.009274	0.009853
RS	27	0.578366	2.440149	492.720846	0.009767	0.010294
RS	28	0.628214	2.685904	471.226052	0.009341	0.009813
RS	29	0.681725	2.685904	495.843706	0.009829	0.010261
RS	30	0.739168	2.798497	500.250954	0.009916	0.010331
RS	31	0.800832	2.798497	525.286794	0.010412	0.010836
RS	32	0.867027	2.772566	555.766082	0.011017	0.011473
RS	33	0.938087	2.772566	581.477155	0.011526	0.012061
RS	34	1.014368	2.653672	634.018623	0.012568	0.013200
RS	35	1.096254	2.653672	659.852681	0.013080	0.013856
RS	36	1.184158	2.510502	723.522938	0.014342	0.015268
RS	37	1.278521	2.510502	747.884662	0.014825	0.015917
RS	38	1.379818	2.395594	807.067771	0.015998	0.017241
RS	39	1.488559	2.395594	827.667376	0.016406	0.017780
RS	40	1.605290	2.329662	869.248876	0.017231	0.018701
RS	41	1.730599	2.329662	883.890691	0.017521	0.019052
RS	42	1.865116	2.310956	902.227606	0.017884	0.019438
RS	43	2.009518	2.310956	909.403912	0.018027	0.019573
RS	44	2.164531	2.327249	906.240980	0.017964	0.019475
RS	45	2.330934	2.327249	905.194273	0.017943	0.019405
RS	46	2.509565	2.365071	885.564426	0.017554	0.018952
RS	47	2.701322	2.365071	876.073113	0.017366	0.018698
RS	48	2.907170	2.415235	844.408041	0.016738	0.017998
RS	49	3.128145	2.415235	826.679972	0.016387	0.017577
RS	50	3.365357	2.472728	786.116873	0.015583	0.016699
RS	51	3.620000	2.472728	760.807211	0.015081	0.016129
RS	52	3.893354	2.534876	713.825377	0.014150	0.015128
RS	53	4.186796	2.534876	682.063668	0.013520	0.014436
RS	54	4.501800	2.642441	621.505532	0.012320	0.013172
RS	55	4.839952	2.642441	586.689366	0.011630	0.012427
RS	56	5.202952	2.642441	548.610840	0.010875	0.011620
RS	57	5.592626	2.642441	507.821538	0.010066	0.010760
RS	58	6.010934	3.485681	359.628118	0.007129	0.007756
RS	59	6.459981	3.485681	339.594549	0.006732	0.007318
RS	60	6.942024	3.485681	317.662453	0.006297	0.006840
RS	61	7.459490	3.485681	294.148355	0.005831	0.006331
RS	62	8.014980	3.485681	269.424558	0.005341	0.005799
RS	63	8.611288	3.485681	1504.371861	0.029820	0.032448
PA	4+25*2+4+6 0.076967831 0.024257836 8.611288467 2.234954654 0.349035808 0.280441581 0.286852199 0.353597703 0.482963432 0.667744993 0.896371159 1.158903285 1.450412125 1.771574435 2.113964980 2.440148632 2.685904193 2.798496954 2.772565807 2.653672302 2.510501860 2.395593714 2.329662410 2.310955800 2.327249226 2.365071411 2.415235436 2.472728299 2.534876074 2.642440570 3.485681092
//
IT	4644
RD	11
LK	-388034.835422
QD	-407.291541 -> -365.638043
RI	0.0114578824
TR	0.075389	0.024718
MT	8.709048
MM	C_pi: 1.681816, n_recomb: 52620.234970
RS	0	0.000000	2.596976	146.036142	0.002775	0.000098
RS	1	0.007367	2.596976	156.349264	0.002971	0.001509
RS	2	0.015277	2.596976	167.355596	0.003180	0.003026
RS	3	0.023770	2.596976	179.096390	0.003404	0.002890
RS	4	0.032889	0.363013	1355.031027	0.025751	0.019813
RS	5	0.042679	0.363013	1414.925115	0.026889	0.021928
RS	6	0.053190	0.286467	1860.719074	0.035361	0.029262
RS	7	0.064476	0.286467	1918.136850	0.036452	0.031038
RS	8	0.076594	0.289376	1952.039272	0.037097	0.032343
RS	9	0.089604	0.289376	2000.753038	0.038023	0.034480
RS	10	0.103572	0.354265	1677.225666	0.031874	0.029739
RS	11	0.118570	0.354265	1723.807066	0.032759	0.031430
RS	12	0.134673	0.483330	1302.816228	0.024759	0.024221
RS	13	0.151962	0.483330	1348.178494	0.025621	0.025429
RS	14	0.170524	0.668903	1011.073978	0.019215	0.019284
RS	15	0.190455	0.668903	1052.812992	0.020008	0.020231
RS	16	0.211853	0.899107	817.318855	0.015532	0.015824
RS	17	0.234828	0.899107	854.842792	0.016246	0.016642
RS	18	0.259496	1.164377	691.371633	0.013139	0.013557
RS	19	0.285981	1.164377	725.252646	0.013783	0.014304
RS	20	0.314417	1.460875	606.953195	0.011535	0.012071
RS	21	0.344948	1.460875	637.950037	0.012124	0.012754
RS	22	0.377729	1.791078	547.264031	0.010400	0.011025
RS	23	0.412925	1.791078	575.991703	0.010946	0.011621
RS	24	0.450713	2.148099	505.676755	0.009610	0.010240
RS	25	0.491285	2.148099	532.678656	0.010123	0.010740
RS	26	0.534847	2.493236	483.493840	0.009188	0.009738
RS	27	0.581618	2.493236	509.418954	0.009681	0.010180
RS	28	0.631835	2.756442	485.307840	0.009223	0.009667
RS	29	0.685751	2.756442	510.951840	0.009710	0.010112
RS	30	0.743639	2.877754	514.773856	0.009783	0.010164
RS	31	0.805792	2.877754	540.887236	0.010279	0.010661
RS	32	0.872524	2.848910	573.094282	0.010891	0.011301
RS	33	0.944173	2.848910	600.024709	0.011403	0.011877
RS	34	1.021100	2.718808	656.609281	0.012478	0.013040
RS	35	1.103694	2.718808	683.841374	0.012996	0.013685
RS	36	1.192373	2.562451	753.166280	0.014313	0.015139
RS	37	1.287586	2.562451	779.034108	0.014805	0.015783
RS	38	1.389813	2.437101	843.985240	0.016039	0.017159
RS	39	1.499572	2.437101	866.028400	0.016458	0.017701
RS	40	1.617416	2.365077	911.942038	0.017331	0.018667
RS	41	1.743943	2.365077	927.782509	0.017632	0.019029
RS	42	1.879791	2.344257	948.251343	0.018021	0.019442
RS	43	2.025647	2.344257	956.270510	0.018173	0.019593
RS	44	2.182249	2.361280	953.237126	0.018115	0.019505
RS	45	2.350389	2.361280	952.645786	0.018104	0.019453
RS	46	2.530915	2.401471	931.818126	0.017708	0.019000
RS	47	2.724742	2.401471	922.400936	0.017529	0.018766
RS	48	2.932848	2.454830	888.783479	0.016891	0.018061
RS	49	3.156286	2.454830	870.764492	0.016548	0.017660
RS	50	3.396185	2.515948	827.823485	0.015732	0.016777
RS	51	3.653759	2.515948	801.879551	0.015239	0.016227
RS	52	3.930308	2.582019	752.264042	0.014296	0.015220
RS	53	4.227231	2.582019	719.556327	0.013675	0.014545
RS	54	4.546030	2.696854	655.180764	0.012451	0.013262
RS	55	4.888315	2.696854	619.326786	0.011770	0.012533
RS	56	5.255818	2.696854	579.960763	0.011022	0.011738
RS	57	5.650395	2.696854	537.645651	0.010217	0.010888
RS	58	6.074042	3.616727	375.426742	0.007135	0.007729
RS	59	6.528900	3.616727	355.752897	0.006761	0.007319
RS	60	7.017268	3.616727	334.013697	0.006348	0.006869
RS	61	7.541616	3.616727	310.510296	0.005901	0.006383
RS	62	8.104594	3.616727	285.604403	0.005428	0.005871
RS	63	8.709048	3.616727	1639.119489	0.031150	0.033754
PA	4+25*2+4+6 0.075389173 0.024718320 8.709048456 2.596976146 0.363013038 0.286467495 0.289375549 0.354265393 0.483330062 0.668902716 0.899106667 1.164376868 1.460874807 1.791078082 2.148099462 2.493235762 2.756442170 2.877753931 2.848909622 2.718808465 2.562451237 2.437100621 2.365076933 2.344256579 2.361279866 2.401470797 2.454829988 2.515947796 2.582018994 2.696853638 3.616727259
//
IT	4469
RD	12
LK	-387953.295608
QD	-380.720328 -> -343.210962
RI	0.0099352945
TR	0.073927	0.025159
MT	8.799878
MM	C_pi: 1.720094, n_recomb: 54732.147343
RS	0	0.000000	2.974818	132.831758	0.002427	0.000088
RS	1	0.007385	2.974818	142.288062	0.002600	0.001400
RS	2	0.015315	2.974818	152.389673	0.002784	0.002812
RS	3	0.023831	2.974818	163.176372	0.002981	0.002602
RS	4	0.032975	0.376491	1364.701481	0.024934	0.019477
RS	5	0.042795	0.376491	1426.566259	0.026065	0.021451
RS	6	0.053340	0.292382	1908.180135	0.034864	0.029090
RS	7	0.064664	0.292382	1968.743746	0.035971	0.030800
RS	8	0.076824	0.291970	2028.038487	0.037054	0.032441
RS	9	0.089882	0.291970	2079.494106	0.037994	0.034536
RS	10	0.103904	0.355089	1755.228816	0.032069	0.029964
RS	11	0.118962	0.355089	1804.138483	0.032963	0.031645
RS	12	0.135132	0.483850	1365.322589	0.024946	0.024403
RS	13	0.152496	0.483850	1412.923370	0.025815	0.025613
RS	14	0.171142	0.670080	1058.967631	0.019348	0.019403
RS	15	0.191165	0.670080	1102.768231	0.020148	0.020355
RS	16	0.212667	0.901550	855.360677	0.015628	0.015901
RS	17	0.235756	0.901550	894.727208	0.016347	0.016726
RS	18	0.260551	1.169050	722.783528	0.013206	0.013605
RS	19	0.287177	1.169050	758.308631	0.013855	0.014355
RS	20	0.315769	1.469861	633.369156	0.011572	0.012085
RS	21	0.346472	1.469861	665.835645	0.012165	0.012771
RS	22	0.379443	1.808294	569.348302	0.010402	0.010999
RS	23	0.414849	1.808294	599.382266	0.010951	0.011598
RS	24	0.452869	2.179113	523.858759	0.009571	0.010172
RS	25	0.493697	2.179113	552.014106	0.010086	0.010676
RS	26	0.537540	2.542688	498.580632	0.009109	0.009632
RS	27	0.584621	2.542688	525.539403	0.009602	0.010076
RS	28	0.635179	2.823444	498.714919	0.009112	0.009531
RS	29	0.689470	2.823444	525.341331	0.009598	0.009973
RS	30	0.747770	2.954104	528.420037	0.009655	0.010007
RS	31	0.810376	2.954104	555.559220	0.010151	0.010497
RS	32	0.877605	2.923178	589.273667	0.010767	0.011135
RS	33	0.949798	2.923178	617.367200	0.011280	0.011702
RS	34	1.027323	2.782634	677.745620	0.012383	0.012882
RS	35	1.110573	2.782634	706.323887	0.012905	0.013517
RS	36	1.199971	2.613639	781.104649	0.014271	0.015009
RS	37	1.295971	2.613639	808.443517	0.014771	0.015648
RS	38	1.399060	2.478132	879.082646	0.016062	0.017072
RS	39	1.509762	2.478132	902.559853	0.016490	0.017616
RS	40	1.628638	2.400040	952.855734	0.017409	0.018626
RS	41	1.756294	2.400040	969.911381	0.017721	0.018997
RS	42	1.893377	2.376918	992.649881	0.018137	0.019438
RS	43	2.040583	2.376918	1001.548900	0.018299	0.019604
RS	44	2.198659	2.394327	998.828118	0.018249	0.019528
RS	45	2.368409	2.394327	998.741918	0.018248	0.019494
RS	46	2.550695	2.436435	976.918352	0.017849	0.019044
RS	47	2.746442	2.436435	967.629883	0.017679	0.018828
RS	48	2.956645	2.492468	932.262284	0.017033	0.018123
RS	49	3.182371	2.492468	914.004335	0.016700	0.017740
RS	50	3.424765	2.556646	868.871435	0.015875	0.016855
RS	51	3.685060	2.556646	842.336546	0.015390	0.016322
RS	52	3.964578	2.626055	790.243773	0.014438	0.015313
RS	53	4.264737	2.626055	756.621215	0.013824	0.014653
RS	54	4.587061	2.747310	688.566317	0.012581	0.013353
RS	55	4.933189	2.747310	651.687699	0.011907	0.012638
RS	56	5.304877	2.747310	611.050931	0.011164	0.011855
RS	57	5.704014	2.747310	567.229988	0.010364	0.011012
RS	58	6.132626	3.740989	390.950041	0.007143	0.007708
RS	59	6.592890	3.740989	371.624597	0.006790	0.007324
RS	60	7.087143	3.740989	350.078167	0.006396	0.006897
RS	61	7.617895	3.740989	326.596650	0.005967	0.006433
RS	62	8.187842	3.740989	301.530733	0.005509	0.005939
RS	63	8.799878	3.740989	1774.604406	0.032423	0.035010
PA	4+25*2+4+6 0.073927019 0.025159221 8.799878452 2.974818076 0.376491495 0.292382204 0.291969530 0.355088912 0.483849771 0.670080308 0.901550199 1.169049584 1.469860939 1.808294074 2.179113025 2.542687893 2.823443702 2.954104252 2.923178315 2.782634253 2.613638813 2.478132053 2.400039642 2.376918414 2.394327225 2.436435028 2.492467693 2.556646331 2.626055418 2.747309566 3.740988923
//
IT	5952
RD	13
LK	-387879.836337
QD	-356.696829 -> -322.831537
RI	0.0087171896
TR	0.072568	0.025581
MT	8.884688
MM	C_pi: 1.756631, n_recomb: 56785.759223
RS	0	0.000000	3.364173	122.050528	0.002149	0.000081
RS	1	0.007401	3.364173	130.797523	0.002303	0.001307
RS	2	0.015350	3.364173	140.148741	0.002468	0.002632
RS	3	0.023886	3.364173	150.142456	0.002644	0.002369
RS	4	0.033055	0.389501	1373.611491	0.024189	0.019164
RS	5	0.042903	0.389501	1437.289574	0.025311	0.021011
RS	6	0.053479	0.298174	1952.070721	0.034376	0.028908
RS	7	0.064837	0.298174	2015.656118	0.035496	0.030561
RS	8	0.077037	0.294594	2099.928871	0.036980	0.032513
RS	9	0.090139	0.294594	2154.085652	0.037934	0.034570
RS	10	0.104211	0.356010	1830.264205	0.032231	0.030165
RS	11	0.119325	0.356010	1881.458008	0.033133	0.031836
RS	12	0.135557	0.484460	1425.842082	0.025109	0.024570
RS	13	0.152990	0.484460	1475.627426	0.025986	0.025780
RS	14	0.171714	0.671235	1105.520396	0.019468	0.019513
RS	15	0.191823	0.671235	1151.331537	0.020275	0.020470
RS	16	0.213421	0.903707	892.508443	0.015717	0.015977
RS	17	0.236617	0.903707	933.674528	0.016442	0.016807
RS	18	0.261529	1.173004	753.582638	0.013271	0.013654
RS	19	0.288286	1.173004	790.716670	0.013925	0.014408
RS	20	0.317023	1.477533	659.321985	0.011611	0.012104
RS	21	0.347886	1.477533	693.228218	0.012208	0.012791
RS	22	0.381034	1.823470	591.016331	0.010408	0.010980
RS	23	0.416635	1.823470	622.328451	0.010959	0.011580
RS	24	0.454870	2.207316	541.609054	0.009538	0.010113
RS	25	0.495936	2.207316	570.888310	0.010053	0.010619
RS	26	0.540041	2.588832	513.167019	0.009037	0.009536
RS	27	0.587410	2.588832	541.125383	0.009529	0.009981
RS	28	0.638284	2.887175	511.505318	0.009008	0.009404
RS	29	0.692924	2.887175	539.073362	0.009493	0.009844
RS	30	0.751608	3.027743	541.266487	0.009532	0.009858
RS	31	0.814634	3.027743	569.383073	0.010027	0.010343
RS	32	0.882326	2.995518	604.396210	0.010643	0.010976
RS	33	0.955027	2.995518	633.599184	0.011158	0.011534
RS	34	1.033108	2.845230	697.531727	0.012284	0.012728
RS	35	1.116969	2.845230	727.405138	0.012810	0.013354
RS	36	1.207036	2.664106	807.435887	0.014219	0.014878
RS	37	1.303768	2.664106	836.209193	0.014726	0.015513
RS	38	1.407660	2.518709	912.439759	0.016068	0.016980
RS	39	1.519241	2.518709	937.338079	0.016507	0.017527
RS	40	1.639079	2.434590	992.041792	0.017470	0.018577
RS	41	1.767787	2.434590	1010.324984	0.017792	0.018958
RS	42	1.906020	2.409021	1035.451467	0.018234	0.019427
RS	43	2.054484	2.409021	1045.263267	0.018407	0.019607
RS	44	2.213936	2.426521	1043.026823	0.018368	0.019546
RS	45	2.385188	2.426521	1043.491818	0.018376	0.019528
RS	46	2.569115	2.470163	1020.863080	0.017977	0.019084
RS	47	2.766654	2.470163	1011.755143	0.017817	0.018885
RS	48	2.978813	2.528418	974.832798	0.017167	0.018182
RS	49	3.206673	2.528418	956.386162	0.016842	0.017816
RS	50	3.451397	2.595160	909.244719	0.016012	0.016932
RS	51	3.714233	2.595160	882.161519	0.015535	0.016415
RS	52	3.996521	2.667395	827.744671	0.014577	0.015404
RS	53	4.299701	2.667395	793.239062	0.013969	0.014758
RS	54	4.625319	2.794307	721.645029	0.012708	0.013445
RS	55	4.975036	2.794307	683.756351	0.012041	0.012743
RS	56	5.350635	2.794307	641.866753	0.011303	0.011969
RS	57	5.754032	2.794307	596.560884	0.010505	0.011134
RS	58	6.187284	3.859009	406.213925	0.007153	0.007692
RS	59	6.652601	3.859009	387.226324	0.006819	0.007330
RS	60	7.152355	3.859009	365.871710	0.006443	0.006925
RS	61	7.689096	3.859009	342.420942	0.006030	0.006481
RS	62	8.265560	3.859009	317.213433	0.005586	0.006004
RS	63	8.884688	3.859009	1910.580790	0.033645	0.036221
PA	4+25*2+4+6 0.072568219 0.025581061 8.884688110 3.364173076 0.389500784 0.298174476 0.294593933 0.356010010 0.484459788 0.671235210 0.903706755 1.173004108 1.477532819 1.823469881 2.207315790 2.588832454 2.887174588 3.027743029 2.995518250 2.845229698 2.664106459 2.518708524 2.434590498 2.409020922 2.426520999 2.470162744 2.528417627 2.595159654 2.667394949 2.794306508 3.859008614
//
IT	5484
RD	14
LK	-387813.486364
QD	-334.900068 -> -304.252373
RI	0.0077288665
TR	0.071302	0.025985
MT	8.964180
MM	C_pi: 1.791588, n_recomb: 58782.836112
RS	0	0.000000	3.760179	113.189830	0.001926	0.000074
RS	1	0.007416	3.760179	121.347610	0.002064	0.001228
RS	2	0.015382	3.760179	130.074567	0.002213	0.002479
RS	3	0.023938	3.760179	139.407532	0.002372	0.002178
RS	4	0.033130	0.402075	1381.840576	0.023508	0.018874
RS	5	0.043002	0.402075	1447.193797	0.024619	0.020603
RS	6	0.053607	0.303841	1992.795077	0.033901	0.028720
RS	7	0.064999	0.303841	2059.281774	0.035032	0.030323
RS	8	0.077235	0.297220	2168.117161	0.036884	0.032563
RS	9	0.090379	0.297220	2224.929306	0.037850	0.034585
RS	10	0.104497	0.356990	1902.573985	0.032366	0.030347
RS	11	0.119662	0.356990	1956.006975	0.033275	0.032007
RS	12	0.135952	0.485123	1484.509743	0.025254	0.024724
RS	13	0.153451	0.485123	1536.427137	0.026137	0.025934
RS	14	0.172246	0.672351	1150.805154	0.019577	0.019617
RS	15	0.192436	0.672351	1198.577474	0.020390	0.020578
RS	16	0.214123	0.905610	928.794407	0.015800	0.016050
RS	17	0.237418	0.905610	971.718227	0.016531	0.016885
RS	18	0.262440	1.176333	783.790988	0.013334	0.013704
RS	19	0.289319	1.176333	822.499816	0.013992	0.014461
RS	20	0.318190	1.484057	684.828974	0.011650	0.012126
RS	21	0.349203	1.484057	720.146031	0.012251	0.012815
RS	22	0.382516	1.836826	612.292388	0.010416	0.010967
RS	23	0.418299	1.836826	644.855885	0.010970	0.011569
RS	24	0.456736	2.232993	558.952623	0.009509	0.010061
RS	25	0.498023	2.232993	589.327858	0.010026	0.010569
RS	26	0.542372	2.631935	527.292322	0.008970	0.009448
RS	27	0.590010	2.631935	556.218548	0.009462	0.009894
RS	28	0.641180	2.947862	523.730382	0.008910	0.009286
RS	29	0.696146	2.947862	552.202115	0.009394	0.009724
RS	30	0.755187	3.098826	553.383034	0.009414	0.009718
RS	31	0.818607	3.098826	582.431758	0.009908	0.010197
RS	32	0.886731	3.065996	618.555567	0.010523	0.010823
RS	33	0.959906	3.065996	648.817089	0.011038	0.011373
RS	34	1.038508	2.906629	716.069783	0.012182	0.012578
RS	35	1.122939	2.906629	747.188433	0.012711	0.013196
RS	36	1.213631	2.713854	832.260933	0.014158	0.014748
RS	37	1.311049	2.713854	862.430928	0.014671	0.015378
RS	38	1.415692	2.558819	944.141886	0.016062	0.016885
RS	39	1.528094	2.558819	970.445241	0.016509	0.017435
RS	40	1.648833	2.468723	1029.565286	0.017515	0.018523
RS	41	1.778525	2.468723	1049.084061	0.017847	0.018913
RS	42	1.917835	2.440585	1076.700440	0.018317	0.019410
RS	43	2.067476	2.440585	1087.453205	0.018500	0.019604
RS	44	2.228215	2.457933	1085.856331	0.018472	0.019558
RS	45	2.400874	2.457933	1086.914186	0.018490	0.019556
RS	46	2.586337	2.502776	1063.661166	0.018095	0.019119
RS	47	2.785554	2.502776	1054.781710	0.017944	0.018937
RS	48	2.999545	2.562863	1016.490412	0.017292	0.018238
RS	49	3.229405	2.562863	997.902599	0.016976	0.017889
RS	50	3.476311	2.631737	948.928153	0.016143	0.017007
RS	51	3.741528	2.631737	921.337963	0.015674	0.016505
RS	52	4.026413	2.706346	864.747022	0.014711	0.015495
RS	53	4.332425	2.706346	829.390002	0.014109	0.014862
RS	54	4.661131	2.838232	754.397384	0.012834	0.013536
RS	55	5.014213	2.838232	715.514055	0.012172	0.012845
RS	56	5.393480	2.838232	672.390264	0.011439	0.012081
RS	57	5.800873	2.838232	625.620989	0.010643	0.011252
RS	58	6.238478	3.971255	421.225379	0.007166	0.007679
RS	59	6.708535	3.971255	402.566104	0.006848	0.007339
RS	60	7.213451	3.971255	381.402142	0.006488	0.006953
RS	61	7.755812	3.971255	357.989581	0.006090	0.006527
RS	62	8.338394	3.971255	332.656436	0.005659	0.006066
RS	63	8.964180	3.971255	2046.808331	0.034820	0.037386
PA	4+25*2+4+6 0.071301923 0.025984571 8.964179546 3.760179094 0.402075157 0.303840909 0.297219941 0.356990113 0.485123360 0.672351294 0.905610349 1.176332693 1.484056530 1.836826243 2.232993316 2.631934563 2.947862123 3.098826309 3.065995672 2.906629022 2.713854438 2.558818783 2.468723375 2.440585194 2.457932739 2.502776069 2.562862861 2.631736750 2.706346331 2.838232034 3.971254705
//
IT	4803
RD	15
LK	-387753.417005
QD	-315.058942 -> -287.262997
RI	0.0069160390
TR	0.070119	0.026370
MT	9.038973
MM	C_pi: 1.825106, n_recomb: 60725.076003
RS	0	0.000000	4.158204	105.865383	0.001743	0.000069
RS	1	0.007430	4.158204	113.532088	0.001870	0.001159
RS	2	0.015412	4.158204	121.738166	0.002005	0.002347
RS	3	0.023987	4.158204	130.519126	0.002149	0.002021
RS	4	0.033199	0.414241	1389.467660	0.022881	0.018603
RS	5	0.043096	0.414241	1456.374046	0.023983	0.020226
RS	6	0.053728	0.309385	2030.659866	0.033440	0.028528
RS	7	0.065150	0.309385	2099.931717	0.034581	0.030088
RS	8	0.077420	0.299833	2232.906342	0.036771	0.032596
RS	9	0.090602	0.299833	2292.325293	0.037749	0.034586
RS	10	0.104764	0.358007	1972.342652	0.032480	0.030511
RS	11	0.119978	0.358007	2027.969965	0.033396	0.032161
RS	12	0.136322	0.485823	1541.419606	0.025384	0.024867
RS	13	0.153881	0.485823	1595.418197	0.026273	0.026077
RS	14	0.172744	0.673432	1194.867286	0.019677	0.019715
RS	15	0.193009	0.673432	1244.553011	0.020495	0.020679
RS	16	0.214779	0.907286	964.257372	0.015879	0.016121
RS	17	0.238167	0.907286	1008.898595	0.016614	0.016959
RS	18	0.263292	1.179110	813.434783	0.013395	0.013754
RS	19	0.290285	1.179110	853.685507	0.014058	0.014514
RS	20	0.319283	1.489575	709.908260	0.011691	0.012151
RS	21	0.350435	1.489575	746.608285	0.012295	0.012841
RS	22	0.383902	1.848579	633.192705	0.010427	0.010959
RS	23	0.419856	1.848579	666.981926	0.010984	0.011562
RS	24	0.458481	2.256380	575.918257	0.009484	0.010015
RS	25	0.499976	2.256380	607.363276	0.010002	0.010526
RS	26	0.544554	2.672240	540.991746	0.008909	0.009367
RS	27	0.592444	2.672240	570.856275	0.009401	0.009814
RS	28	0.643892	3.005698	535.440208	0.008817	0.009175
RS	29	0.699163	3.005698	564.780478	0.009301	0.009612
RS	30	0.758540	3.167477	564.837308	0.009302	0.009585
RS	31	0.822329	3.167477	594.776048	0.009795	0.010059
RS	32	0.890858	3.134685	631.835736	0.010405	0.010677
RS	33	0.964478	3.134685	663.107701	0.010920	0.011220
RS	34	1.043568	2.966846	733.461287	0.012078	0.012432
RS	35	1.128535	2.966846	765.776803	0.012611	0.013043
RS	36	1.219814	2.762863	855.685342	0.014091	0.014619
RS	37	1.317876	2.762863	887.213657	0.014610	0.015245
RS	38	1.423223	2.598436	974.283030	0.016044	0.016788
RS	39	1.536398	2.598436	1001.972588	0.016500	0.017340
RS	40	1.657981	2.502422	1065.500034	0.017546	0.018465
RS	41	1.788598	2.502422	1086.258295	0.017888	0.018863
RS	42	1.928920	2.471625	1116.447977	0.018385	0.019388
RS	43	2.079668	2.471625	1128.165244	0.018578	0.019594
RS	44	2.241616	2.488614	1127.348634	0.018565	0.019565
RS	45	2.415597	2.488614	1129.036397	0.018593	0.019578
RS	46	2.602504	2.534375	1105.326782	0.018202	0.019151
RS	47	2.803299	2.534375	1096.719757	0.018060	0.018984
RS	48	3.019012	2.595956	1057.234707	0.017410	0.018291
RS	49	3.250753	2.595956	1038.550240	0.017102	0.017957
RS	50	3.499712	2.666587	987.909825	0.016269	0.017080
RS	51	3.767169	2.666587	959.852330	0.015807	0.016591
RS	52	4.054497	2.743172	901.233259	0.014841	0.015584
RS	53	4.363174	2.743172	865.055957	0.014245	0.014962
RS	54	4.694786	2.879428	786.802094	0.012957	0.013628
RS	55	5.051036	2.879428	746.940465	0.012300	0.012946
RS	56	5.433755	2.879428	702.601987	0.011570	0.012189
RS	57	5.844910	2.879428	654.391640	0.010776	0.011366
RS	58	6.286614	4.078173	435.987569	0.007180	0.007670
RS	59	6.761135	4.078173	417.648197	0.006878	0.007349
RS	60	7.270914	4.078173	396.673810	0.006532	0.006981
RS	61	7.818569	4.078173	373.306017	0.006147	0.006571
RS	62	8.406914	4.078173	347.861399	0.005728	0.006124
RS	63	9.038973	4.078173	2183.065810	0.035950	0.038510
PA	4+25*2+4+6 0.070118591 0.026370430 9.038973406 4.158203842 0.414240668 0.309385277 0.299833218 0.358006703 0.485823349 0.673432364 0.907286492 1.179110364 1.489574811 1.848578627 2.256380017 2.672240278 3.005697601 3.167477255 3.134685371 2.966846420 2.762863329 2.598435504 2.502422479 2.471625046 2.488614236 2.534375355 2.595956469 2.666587479 2.743171654 2.879428415 4.078172562
//
IT	3981
RD	16
LK	-387698.916775
QD	-296.943347 -> -271.683686
RI	0.0062397835
TR	0.069010	0.026739
MT	9.109590
MM	C_pi: 1.857290, n_recomb: 62613.527407
RS	0	0.000000	4.554446	99.769830	0.001593	0.000065
RS	1	0.007443	4.554446	107.025268	0.001709	0.001100
RS	2	0.015440	4.554446	114.794730	0.001833	0.002234
RS	3	0.024032	4.554446	123.112539	0.001966	0.001890
RS	4	0.033264	0.426009	1396.581730	0.022305	0.018350
RS	5	0.043183	0.426009	1464.933104	0.023396	0.019875
RS	6	0.053840	0.314799	2065.986836	0.032996	0.028336
RS	7	0.065291	0.314799	2137.931010	0.034145	0.029857
RS	8	0.077594	0.302420	2294.558446	0.036646	0.032615
RS	9	0.090812	0.302420	2356.532205	0.037636	0.034576
RS	10	0.105014	0.359040	2039.718573	0.032576	0.030662
RS	11	0.120274	0.359040	2097.494372	0.033499	0.032302
RS	12	0.136669	0.486541	1596.648574	0.025500	0.025001
RS	13	0.154284	0.486541	1652.678079	0.026395	0.026208
RS	14	0.173211	0.674470	1237.748981	0.019768	0.019808
RS	15	0.193546	0.674470	1289.301137	0.020591	0.020773
RS	16	0.215395	0.908766	998.905030	0.015954	0.016189
RS	17	0.238870	0.908766	1045.223697	0.016693	0.017031
RS	18	0.264092	1.181418	842.510760	0.013456	0.013805
RS	19	0.291192	1.181418	884.270585	0.014123	0.014567
RS	20	0.320309	1.494207	734.564548	0.011732	0.012179
RS	21	0.351593	1.494207	772.620030	0.012340	0.012870
RS	22	0.385205	1.858888	653.728420	0.010441	0.010954
RS	23	0.421319	1.858888	688.718367	0.011000	0.011559
RS	24	0.460121	2.277693	592.517650	0.009463	0.009975
RS	25	0.501811	2.277693	625.007114	0.009982	0.010487
RS	26	0.546605	2.709957	554.288495	0.008853	0.009293
RS	27	0.594732	2.709957	585.063229	0.009344	0.009741
RS	28	0.646441	3.060857	546.668235	0.008731	0.009072
RS	29	0.702000	3.060857	576.843840	0.009213	0.009507
RS	30	0.761693	3.233807	575.678675	0.009194	0.009459
RS	31	0.825829	3.233807	606.467652	0.009686	0.009929
RS	32	0.894740	3.201632	644.304698	0.010290	0.010538
RS	33	0.968779	3.201632	676.541207	0.010805	0.011074
RS	34	1.048329	3.025885	749.787355	0.011975	0.012290
RS	35	1.133800	3.025885	783.252445	0.012509	0.012895
RS	36	1.225632	2.811113	877.792344	0.014019	0.014491
RS	37	1.324300	2.811113	910.639743	0.014544	0.015115
RS	38	1.430312	2.637530	1002.936509	0.016018	0.016689
RS	39	1.544214	2.637530	1031.990571	0.016482	0.017244
RS	40	1.666594	2.535668	1099.900776	0.017567	0.018404
RS	41	1.798083	2.535668	1121.898210	0.017918	0.018810
RS	42	1.939358	2.502140	1154.728958	0.018442	0.019362
RS	43	2.091149	2.502140	1167.429455	0.018645	0.019580
RS	44	2.254238	2.518596	1167.519826	0.018646	0.019569
RS	45	2.429466	2.518596	1169.869779	0.018684	0.019595
RS	46	2.617736	2.565037	1145.856288	0.018300	0.019179
RS	47	2.820019	2.565037	1137.561724	0.018168	0.019027
RS	48	3.037358	2.627817	1097.048887	0.017521	0.018342
RS	49	3.270874	2.627817	1078.309388	0.017222	0.018022
RS	50	3.521770	2.699879	1026.162294	0.016389	0.017151
RS	51	3.791341	2.699879	997.675669	0.015934	0.016675
RS	52	4.080976	2.778093	937.167732	0.014967	0.015671
RS	53	4.392170	2.778093	900.201492	0.014377	0.015060
RS	54	4.726525	2.918183	818.823119	0.013077	0.013718
RS	55	5.085767	2.918183	778.000992	0.012425	0.013045
RS	56	5.471747	2.918183	732.468854	0.011698	0.012295
RS	57	5.886456	2.918183	682.841354	0.010906	0.011476
RS	58	6.332032	4.180170	450.491767	0.007195	0.007664
RS	59	6.810773	4.180170	432.465334	0.006907	0.007360
RS	60	7.325147	4.180170	411.680143	0.006575	0.007008
RS	61	7.877806	4.180170	388.363623	0.006203	0.006613
RS	62	8.471600	4.180170	362.820935	0.005795	0.006180
RS	63	9.109590	4.180170	2319.104195	0.037038	0.039592
PA	4+25*2+4+6 0.069010040 0.026739350 9.109590386 4.554445800 0.426009228 0.314799201 0.302419557 0.359040187 0.486541491 0.674470216 0.908766079 1.181417812 1.494206577 1.858888311 2.277693301 2.709957292 3.060856825 3.233806702 3.201631726 3.025884790 2.811113102 2.637530017 2.535667562 2.502140391 2.518596482 2.565037019 2.627817451 2.699878625 2.778092563 2.918183063 4.180170289
//
IT	4994
RD	17
LK	-387649.371760
QD	-280.358486 -> -257.361762
RI	0.0056714141
TR	0.067969	0.027092
MT	9.176450
MM	C_pi: 1.888233, n_recomb: 64449.462268
RS	0	0.000000	4.945182	94.674791	0.001469	0.000061
RS	1	0.007455	4.945182	101.584858	0.001576	0.001048
RS	2	0.015467	4.945182	108.987416	0.001691	0.002135
RS	3	0.024075	4.945182	116.915735	0.001814	0.001780
RS	4	0.033325	0.437396	1403.246073	0.021773	0.018113
RS	5	0.043265	0.437396	1472.945831	0.022854	0.019548
RS	6	0.053946	0.320083	2099.011783	0.032568	0.028145
RS	7	0.065424	0.320083	2173.519572	0.033724	0.029631
RS	8	0.077757	0.304970	2353.299738	0.036514	0.032623
RS	9	0.091009	0.304970	2417.774176	0.037514	0.034556
RS	10	0.105250	0.360080	2104.820241	0.032658	0.030800
RS	11	0.120552	0.360080	2164.698552	0.033588	0.032430
RS	12	0.136995	0.487270	1650.254232	0.025605	0.025125
RS	13	0.154664	0.487270	1708.265289	0.026506	0.026331
RS	14	0.173650	0.675474	1279.468922	0.019852	0.019895
RS	15	0.194052	0.675474	1332.841360	0.020680	0.020862
RS	16	0.215975	0.910083	1032.742895	0.016024	0.016255
RS	17	0.239532	0.910083	1080.699582	0.016768	0.017100
RS	18	0.264846	1.183321	871.023708	0.013515	0.013856
RS	19	0.292046	1.183321	914.260282	0.014186	0.014620
RS	20	0.321275	1.498064	758.802093	0.011774	0.012208
RS	21	0.352683	1.498064	798.185952	0.012385	0.012901
RS	22	0.386432	1.867923	673.904449	0.010456	0.010954
RS	23	0.422698	1.867923	710.070650	0.011017	0.011560
RS	24	0.461667	2.297120	608.766899	0.009446	0.009940
RS	25	0.503541	2.297120	642.276518	0.009966	0.010454
RS	26	0.548538	2.745266	567.208679	0.008801	0.009224
RS	27	0.596889	2.745266	598.867115	0.009292	0.009673
RS	28	0.648845	3.113486	557.450589	0.008649	0.008975
RS	29	0.704674	3.113486	588.430400	0.009130	0.009408
RS	30	0.764666	3.297895	585.959015	0.009092	0.009340
RS	31	0.829131	3.297895	617.560965	0.009582	0.009806
RS	32	0.898401	3.266875	656.028461	0.010179	0.010404
RS	33	0.972836	3.266875	689.185995	0.010693	0.010935
RS	34	1.052820	3.083746	765.128154	0.011872	0.012153
RS	35	1.138768	3.083746	799.697008	0.012408	0.012752
RS	36	1.231123	2.858578	898.669212	0.013944	0.014366
RS	37	1.330364	2.858578	932.796214	0.014473	0.014986
RS	38	1.437003	2.676070	1030.183323	0.015984	0.016591
RS	39	1.551593	2.676070	1060.577989	0.016456	0.017147
RS	40	1.674726	2.568431	1132.834344	0.017577	0.018340
RS	41	1.807039	2.568431	1156.066944	0.017938	0.018753
RS	42	1.949217	2.532121	1191.592379	0.018489	0.019332
RS	43	2.101994	2.532121	1205.290349	0.018701	0.019561
RS	44	2.266162	2.547900	1206.398838	0.018719	0.019568
RS	45	2.442569	2.547900	1209.438767	0.018766	0.019608
RS	46	2.632128	2.594806	1185.265595	0.018391	0.019205
RS	47	2.835819	2.594806	1177.319116	0.018267	0.019066
RS	48	3.054696	2.658534	1135.930919	0.017625	0.018390
RS	49	3.289892	2.658534	1117.174732	0.017334	0.018083
RS	50	3.542622	2.731742	1063.670898	0.016504	0.017219
RS	51	3.814195	2.731742	1034.791341	0.016056	0.016755
RS	52	4.106014	2.811284	972.527539	0.015090	0.015756
RS	53	4.419589	2.811284	934.803092	0.014504	0.015154
RS	54	4.756543	2.954732	850.433765	0.013195	0.013806
RS	55	5.118618	2.954732	808.669704	0.012547	0.013142
RS	56	5.507688	2.954732	761.965755	0.011823	0.012398
RS	57	5.925764	2.954732	710.945902	0.011031	0.011583
RS	58	6.375009	4.277602	464.732595	0.007211	0.007660
RS	59	6.857748	4.277602	447.013159	0.006936	0.007371
RS	60	7.376476	4.277602	426.417171	0.006616	0.007034
RS	61	7.933878	4.277602	403.158188	0.006255	0.006653
RS	62	8.532837	4.277602	377.530000	0.005858	0.006233
RS	63	9.176450	4.277602	2454.706459	0.038087	0.040635
PA	4+25*2+4+6 0.067969329 0.027092087 9.176450020 4.945182194 0.437395566 0.320083376 0.304970036 0.360079565 0.487269858 0.675473647 0.910083088 1.183320788 1.498064015 1.867923254 2.297120171 2.745265593 3.113486027 3.297895272 3.266874938 3.083746133 2.858578195 2.676070128 2.568431315 2.532120947 2.547899915 2.594805865 2.658534499 2.731741836 2.811284190 2.954732153 4.277602109
//
IT	4114
RD	18
LK	-387604.250630
QD	-265.137038 -> -244.165271
RI	0.0051891389
TR	0.066990	0.027429
MT	9.239932
MM	C_pi: 1.918016, n_recomb: 66234.079330
RS	0	0.000000	5.327481	90.396109	0.001365	0.000058
RS	1	0.007467	5.327481	97.015189	0.001465	0.001003
RS	2	0.015492	5.327481	104.108459	0.001572	0.002049
RS	3	0.024115	5.327481	111.708271	0.001687	0.001687
RS	4	0.033383	0.448416	1409.504208	0.021281	0.017891
RS	5	0.043343	0.448416	1480.465452	0.022352	0.019243
RS	6	0.054046	0.325239	2129.941029	0.032158	0.027957
RS	7	0.065549	0.325239	2206.907970	0.033320	0.029411
RS	8	0.077911	0.307477	2409.337251	0.036376	0.032622
RS	9	0.091196	0.307477	2476.256615	0.037386	0.034528
RS	10	0.105472	0.361115	2167.765139	0.032729	0.030927
RS	11	0.120815	0.361115	2229.699757	0.033664	0.032547
RS	12	0.137303	0.488002	1702.289550	0.025701	0.025241
RS	13	0.155023	0.488002	1762.233648	0.026606	0.026445
RS	14	0.174065	0.676444	1320.056377	0.019930	0.019977
RS	15	0.194530	0.676444	1375.203820	0.020763	0.020945
RS	16	0.216523	0.911259	1065.783002	0.016091	0.016319
RS	17	0.240158	0.911259	1115.338892	0.016839	0.017166
RS	18	0.265557	1.184874	898.977613	0.013573	0.013907
RS	19	0.292854	1.184874	943.658968	0.014247	0.014673
RS	20	0.322188	1.501253	782.618315	0.011816	0.012240
RS	21	0.353713	1.501253	823.303656	0.012430	0.012933
RS	22	0.387592	1.875811	693.730450	0.010474	0.010957
RS	23	0.424001	1.875811	731.049056	0.011037	0.011564
RS	24	0.463128	2.314827	624.678991	0.009431	0.009909
RS	25	0.505177	2.314827	659.185349	0.009952	0.010425
RS	26	0.550366	2.778363	579.766924	0.008753	0.009161
RS	27	0.598929	2.778363	612.283659	0.009244	0.009611
RS	28	0.651118	3.163729	567.816721	0.008573	0.008884
RS	29	0.707205	3.163729	599.571382	0.009052	0.009316
RS	30	0.767479	3.359851	595.717867	0.008994	0.009227
RS	31	0.832254	3.359851	628.097613	0.009483	0.009690
RS	32	0.901866	3.330469	667.062445	0.010071	0.010277
RS	33	0.976675	3.330469	701.099640	0.010585	0.010802
RS	34	1.057071	3.140444	779.553856	0.011770	0.012021
RS	35	1.143470	3.140444	815.182144	0.012308	0.012614
RS	36	1.236321	2.905247	918.393572	0.013866	0.014243
RS	37	1.336104	2.905247	953.760676	0.014400	0.014860
RS	38	1.443339	2.714030	1056.099677	0.015945	0.016492
RS	39	1.558581	2.714030	1087.809189	0.016424	0.017051
RS	40	1.682428	2.600693	1164.364391	0.017580	0.018274
RS	41	1.815522	2.600693	1188.824824	0.017949	0.018694
RS	42	1.958555	2.561561	1227.085241	0.018526	0.019300
RS	43	2.112268	2.561561	1241.790785	0.018749	0.019539
RS	44	2.277459	2.576541	1244.015906	0.018782	0.019565
RS	45	2.454985	2.576541	1247.769227	0.018839	0.019617
RS	46	2.645767	2.623734	1223.565335	0.018473	0.019227
RS	47	2.850795	2.623734	1215.998817	0.018359	0.019101
RS	48	3.071132	2.688191	1173.878060	0.017723	0.018436
RS	49	3.307921	2.688191	1155.140539	0.017440	0.018141
RS	50	3.562392	2.762296	1100.421732	0.016614	0.017285
RS	51	3.835865	2.762296	1071.183557	0.016173	0.016833
RS	52	4.129757	2.842902	1007.291085	0.015208	0.015839
RS	53	4.445595	2.842902	968.838488	0.014627	0.015246
RS	54	4.785017	2.989287	881.607676	0.013310	0.013893
RS	55	5.149783	2.989287	838.920993	0.012666	0.013236
RS	56	5.541786	2.989287	791.067902	0.011944	0.012498
RS	57	5.963061	2.989287	738.681401	0.011153	0.011687
RS	58	6.415792	4.370805	478.703238	0.007227	0.007658
RS	59	6.902329	4.370805	461.285832	0.006964	0.007383
RS	60	7.425196	4.370805	440.879515	0.006656	0.007061
RS	61	7.987106	4.370805	417.684274	0.006306	0.006693
RS	62	8.590974	4.370805	391.982604	0.005918	0.006284
RS	63	9.239932	4.370805	2589.669409	0.039099	0.041641
PA	4+25*2+4+6 0.066990295 0.027429351 9.239932274 5.327480503 0.448416218 0.325238986 0.307477386 0.361114740 0.488002220 0.676443785 0.911259123 1.184873608 1.501252796 1.875811251 2.314826540 2.778363477 3.163728734 3.359850952 3.330469233 3.140443542 2.905247201 2.714030054 2.600692981 2.561561209 2.576540754 2.623733936 2.688190792 2.762295528 2.842901807 2.989287474 4.370805313
//
IT	4948
RD	19
LK	-387563.089058
QD	-251.134852 -> -231.980036
RI	0.0047766625
TR	0.066068	0.027752
MT	9.300347
MM	C_pi: 1.946716, n_recomb: 67968.688701
RS	0	0.000000	5.698639	86.793561	0.001277	0.000055
RS	1	0.007478	5.698639	93.167145	0.001371	0.000963
RS	2	0.015515	5.698639	99.999389	0.001471	0.001973
RS	3	0.024154	5.698639	107.321848	0.001579	0.001608
RS	4	0.033438	0.459081	1415.409336	0.020824	0.017682
RS	5	0.043416	0.459081	1487.553956	0.021886	0.018959
RS	6	0.054141	0.330267	2158.957536	0.031764	0.027771
RS	7	0.065668	0.330267	2238.283421	0.032931	0.029197
RS	8	0.078057	0.309940	2462.826109	0.036235	0.032612
RS	9	0.091372	0.309940	2532.134122	0.037254	0.034495
RS	10	0.105683	0.362140	2228.648692	0.032789	0.031044
RS	11	0.121064	0.362140	2292.593641	0.033730	0.032655
RS	12	0.137595	0.488736	1752.800321	0.025788	0.025350
RS	13	0.155362	0.488736	1814.629918	0.026698	0.026551
RS	14	0.174458	0.677393	1359.519565	0.020002	0.020054
RS	15	0.194982	0.677393	1416.397502	0.020839	0.021023
RS	16	0.217041	0.912332	1098.017250	0.016155	0.016380
RS	17	0.240750	0.912332	1149.133858	0.016907	0.017229
RS	18	0.266231	1.186144	926.363819	0.013629	0.013957
RS	19	0.293618	1.186144	972.458146	0.014307	0.014725
RS	20	0.323053	1.503856	806.018875	0.011859	0.012272
RS	21	0.354689	1.503856	847.979297	0.012476	0.012967
RS	22	0.388691	1.882693	713.207599	0.010493	0.010962
RS	23	0.425236	1.882693	751.655153	0.011059	0.011571
RS	24	0.464513	2.330959	640.269170	0.009420	0.009883
RS	25	0.506727	2.330959	675.749829	0.009942	0.010400
RS	26	0.552099	2.809399	591.985595	0.008710	0.009103
RS	27	0.600863	2.809399	625.336612	0.009200	0.009554
RS	28	0.653274	3.211712	577.796333	0.008501	0.008799
RS	29	0.709604	3.211712	610.298277	0.008979	0.009230
RS	30	0.770146	3.419760	604.995762	0.008901	0.009121
RS	31	0.835216	3.419760	638.120284	0.009388	0.009579
RS	32	0.905152	3.392448	677.463112	0.009967	0.010155
RS	33	0.980318	3.392448	712.340902	0.010480	0.010675
RS	34	1.061104	3.195976	793.135468	0.011669	0.011893
RS	35	1.147932	3.195976	829.780599	0.012208	0.012481
RS	36	1.241253	2.951108	937.042464	0.013786	0.014123
RS	37	1.341553	2.951108	973.610549	0.014324	0.014738
RS	38	1.449353	2.751387	1080.762775	0.015901	0.016394
RS	39	1.565214	2.751387	1113.760053	0.016386	0.016955
RS	40	1.689739	2.632435	1194.557819	0.017575	0.018207
RS	41	1.823577	2.632435	1220.235989	0.017953	0.018634
RS	42	1.967423	2.590452	1261.261884	0.018557	0.019265
RS	43	2.122025	2.590452	1276.981384	0.018788	0.019514
RS	44	2.288189	2.604528	1280.410002	0.018838	0.019559
RS	45	2.466779	2.604528	1284.896046	0.018904	0.019623
RS	46	2.658724	2.651856	1260.778167	0.018549	0.019246
RS	47	2.865022	2.651856	1253.619637	0.018444	0.019133
RS	48	3.086748	2.716847	1210.899139	0.017816	0.018478
RS	49	3.325054	2.716847	1192.212369	0.017541	0.018196
RS	50	3.581181	2.791631	1136.411500	0.016720	0.017349
RS	51	3.856461	2.791631	1106.846707	0.016285	0.016907
RS	52	4.152327	2.873073	1041.444980	0.015322	0.015919
RS	53	4.470318	2.873073	1002.293257	0.014746	0.015335
RS	54	4.812088	3.022023	912.326509	0.013423	0.013979
RS	55	5.179416	3.022023	868.736661	0.012781	0.013328
RS	56	5.574213	3.022023	819.757304	0.012061	0.012594
RS	57	5.998533	3.022023	766.030132	0.011270	0.011787
RS	58	6.454584	4.460070	492.399863	0.007245	0.007657
RS	59	6.944739	4.460070	475.280140	0.006993	0.007396
RS	60	7.471547	4.460070	455.064146	0.006695	0.007086
RS	61	8.037751	4.460070	431.938588	0.006355	0.006730
RS	62	8.646295	4.460070	406.174770	0.005976	0.006333
RS	63	9.300347	4.460070	2723.813865	0.040075	0.042610
PA	4+25*2+4+6 0.066067640 0.027751851 9.300346565 5.698638881 0.459081421 0.330267340 0.309940106 0.362140321 0.488735683 0.677393141 0.912331959 1.186143709 1.503855638 1.882693199 2.330958785 2.809398873 3.211712436 3.419759946 3.392447878 3.195976096 2.951108198 2.751386998 2.632434761 2.590452109 2.604528043 2.651855554 2.716847367 2.791631430 2.873072745 3.022022574 4.460070249
//
IT	4290
RD	20
LK	-387525.482637
QD	-238.226990 -> -220.706523
RI	0.0044214984
TR	0.065197	0.028060
MT	9.357963
MM	C_pi: 1.974381, n_recomb: 69654.075597
RS	0	0.000000	6.056597	83.752612	0.001202	0.000053
RS	1	0.007488	6.056597	89.918797	0.001291	0.000928
RS	2	0.015538	6.056597	96.530475	0.001386	0.001907
RS	3	0.024190	6.056597	103.618513	0.001488	0.001540
RS	4	0.033490	0.469395	1421.012947	0.020401	0.017486
RS	5	0.043486	0.469395	1494.270443	0.021453	0.018693
RS	6	0.054231	0.335172	2186.194141	0.031386	0.027589
RS	7	0.065780	0.335172	2267.782377	0.032558	0.028989
RS	8	0.078195	0.312352	2513.931685	0.036092	0.032597
RS	9	0.091539	0.312352	2585.570581	0.037120	0.034456
RS	10	0.105882	0.363150	2287.552067	0.032842	0.031153
RS	11	0.121300	0.363150	2353.460895	0.033788	0.032755
RS	12	0.137871	0.489463	1801.832621	0.025868	0.025453
RS	13	0.155684	0.489463	1865.500459	0.026782	0.026651
RS	14	0.174831	0.678315	1397.888219	0.020069	0.020127
RS	15	0.195412	0.678315	1456.452617	0.020910	0.021096
RS	16	0.217534	0.913305	1129.460610	0.016215	0.016439
RS	17	0.241312	0.913305	1182.099815	0.016971	0.017289
RS	18	0.266871	1.187157	953.186472	0.013685	0.014006
RS	19	0.294344	1.187157	1000.662103	0.014366	0.014776
RS	20	0.323875	1.505941	828.998752	0.011902	0.012306
RS	21	0.355616	1.505941	872.207748	0.012522	0.013002
RS	22	0.389735	1.888640	732.346160	0.010514	0.010970
RS	23	0.426409	1.888640	771.899631	0.011082	0.011580
RS	24	0.465828	2.345657	655.538298	0.009411	0.009860
RS	25	0.508200	2.345657	691.971045	0.009934	0.010379
RS	26	0.553745	2.838496	603.877635	0.008670	0.009050
RS	27	0.602701	2.838496	638.039734	0.009160	0.009501
RS	28	0.655322	3.257546	587.408298	0.008433	0.008719
RS	29	0.711884	3.257546	620.631125	0.008910	0.009149
RS	30	0.772682	3.477688	613.821898	0.008812	0.009019
RS	31	0.838032	3.477688	647.659718	0.009298	0.009475
RS	32	0.908277	3.452838	687.271398	0.009867	0.010038
RS	33	0.983781	3.452838	722.952355	0.010379	0.010553
RS	34	1.064940	3.250357	805.921818	0.011570	0.011770
RS	35	1.152176	3.250357	843.542293	0.012110	0.012352
RS	36	1.245945	2.996144	954.674756	0.013706	0.014006
RS	37	1.346735	2.996144	992.404659	0.014248	0.014618
RS	38	1.455074	2.788122	1104.227913	0.015853	0.016297
RS	39	1.571525	2.788122	1138.484315	0.016345	0.016859
RS	40	1.696696	2.663634	1223.462838	0.017565	0.018139
RS	41	1.831241	2.663634	1250.345710	0.017951	0.018572
RS	42	1.975862	2.618788	1294.153640	0.018580	0.019228
RS	43	2.131312	2.618788	1310.889886	0.018820	0.019487
RS	44	2.298403	2.631875	1315.596265	0.018888	0.019550
RS	45	2.478006	2.631875	1320.830702	0.018963	0.019625
RS	46	2.671060	2.679199	1296.907942	0.018619	0.019263
RS	47	2.878569	2.679199	1290.181864	0.018523	0.019161
RS	48	3.101619	2.744561	1246.983366	0.017903	0.018519
RS	49	3.341371	2.744561	1228.376778	0.017635	0.018247
RS	50	3.599077	2.819836	1171.617968	0.016821	0.017410
RS	51	3.876081	2.819836	1141.757120	0.016392	0.016978
RS	52	4.173828	2.901908	1074.961731	0.015433	0.015997
RS	53	4.493872	2.901908	1035.139441	0.014861	0.015420
RS	54	4.837883	3.053091	942.559150	0.013532	0.014062
RS	55	5.207655	3.053091	898.086397	0.012894	0.013417
RS	56	5.605117	3.053091	848.004595	0.012175	0.012688
RS	57	6.032343	3.053091	792.963821	0.011384	0.011884
RS	58	6.491561	4.545667	505.810715	0.007262	0.007657
RS	59	6.985168	4.545667	488.985174	0.007020	0.007408
RS	60	7.515738	4.545667	468.960679	0.006733	0.007110
RS	61	8.086040	4.545667	445.910942	0.006402	0.006766
RS	62	8.699049	4.545667	420.096191	0.006031	0.006379
RS	63	9.357963	4.545667	2856.934682	0.041016	0.043545
PA	4+25*2+4+6 0.065196686 0.028060289 9.357962848 6.056597244 0.469395447 0.335172014 0.312352054 0.363150165 0.489462791 0.678315000 0.913304694 1.187157260 1.505940948 1.888639816 2.345657099 2.838495545 3.257546085 3.477687818 3.452837808 3.250357091 2.996144165 2.788121978 2.663634446 2.618788143 2.631875468 2.679199173 2.744560570 2.819835913 2.901907907 3.053090807 4.545667032
//
IT	4882
RD	21
LK	-387491.075024
QD	-226.305290 -> -210.258310
RI	0.0041133708
TR	0.064373	0.028355
MT	9.412989
MM	C_pi: 2.001073, n_recomb: 71291.716401
RS	0	0.000000	6.400359	81.174638	0.001139	0.000051
RS	1	0.007498	6.400359	87.165021	0.001223	0.000897
RS	2	0.015559	6.400359	93.589715	0.001313	0.001848
RS	3	0.024224	6.400359	100.479002	0.001409	0.001482
RS	4	0.033539	0.479371	1426.346693	0.020007	0.017300
RS	5	0.043552	0.479371	1500.653158	0.021049	0.018445
RS	6	0.054316	0.339953	2211.813463	0.031025	0.027412
RS	7	0.065887	0.339953	2295.571777	0.032200	0.028788
RS	8	0.078326	0.314713	2562.787331	0.035948	0.032576
RS	9	0.091698	0.314713	2636.699636	0.036985	0.034414
RS	10	0.106072	0.364142	2344.558125	0.032887	0.031255
RS	11	0.121524	0.364142	2412.385006	0.033838	0.032848
RS	12	0.138134	0.490187	1849.414969	0.025942	0.025549
RS	13	0.155991	0.490187	1914.874964	0.026860	0.026744
RS	14	0.175186	0.679226	1435.163631	0.020131	0.020196
RS	15	0.195820	0.679226	1495.371288	0.020975	0.021164
RS	16	0.218002	0.914204	1160.113938	0.016273	0.016495
RS	17	0.241847	0.914204	1214.238213	0.017032	0.017347
RS	18	0.267480	1.187963	979.443672	0.013739	0.014055
RS	19	0.295035	1.187963	1028.269329	0.014423	0.014826
RS	20	0.324656	1.507576	851.562958	0.011945	0.012340
RS	21	0.356498	1.507576	895.994528	0.012568	0.013037
RS	22	0.390728	1.893772	751.145874	0.010536	0.010981
RS	23	0.427525	1.893772	791.782578	0.011106	0.011592
RS	24	0.467080	2.359043	670.500136	0.009405	0.009840
RS	25	0.509602	2.359043	707.863658	0.009929	0.010361
RS	26	0.555312	2.865803	615.458075	0.008633	0.009000
RS	27	0.604450	2.865803	650.409126	0.009123	0.009452
RS	28	0.657272	3.301351	596.676950	0.008370	0.008644
RS	29	0.714055	3.301351	630.595804	0.008845	0.009073
RS	30	0.775096	3.533697	622.234065	0.008728	0.008923
RS	31	0.840714	3.533697	656.755774	0.009212	0.009376
RS	32	0.911252	3.511673	696.535914	0.009770	0.009926
RS	33	0.987079	3.511673	732.984809	0.010281	0.010437
RS	34	1.068593	3.303580	817.978236	0.011474	0.011651
RS	35	1.156218	3.303580	856.534504	0.012015	0.012229
RS	36	1.250414	3.040341	971.363496	0.013625	0.013892
RS	37	1.351673	3.040341	1010.216947	0.014170	0.014501
RS	38	1.460524	2.824213	1126.571030	0.015802	0.016201
RS	39	1.577538	2.824213	1162.057336	0.016300	0.016765
RS	40	1.703326	2.694274	1251.149467	0.017550	0.018071
RS	41	1.838546	2.694274	1279.222047	0.017943	0.018510
RS	42	1.983905	2.646556	1325.821281	0.018597	0.019189
RS	43	2.140164	2.646556	1343.574067	0.018846	0.019457
RS	44	2.308140	2.658583	1349.622346	0.018931	0.019539
RS	45	2.488711	2.658583	1355.617340	0.019015	0.019626
RS	46	2.682822	2.705783	1331.988207	0.018684	0.019278
RS	47	2.891488	2.705783	1325.715529	0.018596	0.019187
RS	48	3.115801	2.771369	1282.150608	0.017985	0.018557
RS	49	3.356933	2.771369	1263.650522	0.017725	0.018296
RS	50	3.616147	2.846970	1206.049557	0.016917	0.017469
RS	51	3.894797	2.846970	1175.920768	0.016494	0.017046
RS	52	4.194341	2.929493	1107.840405	0.015540	0.016073
RS	53	4.516347	2.929493	1067.374539	0.014972	0.015503
RS	54	4.862497	3.082616	972.297047	0.013638	0.014143
RS	55	5.234603	3.082616	926.961305	0.013002	0.013504
RS	56	5.634611	3.082616	875.800570	0.012285	0.012779
RS	57	6.064613	3.082616	819.473005	0.011495	0.011977
RS	58	6.526859	4.627823	518.935820	0.007279	0.007658
RS	59	7.023765	4.627823	502.401223	0.007047	0.007421
RS	60	7.557930	4.627823	482.569336	0.006769	0.007134
RS	61	8.132150	4.627823	459.601162	0.006447	0.006800
RS	62	8.749427	4.627823	433.745970	0.006084	0.006423
RS	63	9.412989	4.627823	2988.898911	0.041925	0.044447
PA	4+25*2+4+6 0.064373463 0.028355396 9.412988768 6.400358592 0.479371000 0.339952943 0.314713366 0.364142045 0.490187012 0.679225500 0.914204432 1.187963359 1.507576394 1.893771735 2.359043264 2.865803087 3.301351235 3.533697418 3.511673391 3.303579574 3.040340874 2.824213376 2.694273548 2.646556274 2.658583240 2.705782899 2.771369463 2.846969992 2.929492715 3.082616437 4.627822600
//
IT	4694
RD	22
LK	-387459.552812
QD	-215.274150 -> -200.558451
RI	0.0038448614
TR	0.063594	0.028638
MT	9.465629
MM	C_pi: 2.026838, n_recomb: 72882.672312
RS	0	0.000000	6.728423	78.991248	0.001084	0.000049
RS	1	0.007508	6.728423	84.832940	0.001164	0.000869
RS	2	0.015579	6.728423	91.099491	0.001250	0.001796
RS	3	0.024257	6.728423	97.820684	0.001342	0.001432
RS	4	0.033586	0.489013	1431.450194	0.019640	0.017126
RS	5	0.043615	0.489013	1506.747732	0.020674	0.018212
RS	6	0.054397	0.344609	2235.953565	0.030679	0.027239
RS	7	0.065989	0.344609	2321.793465	0.031857	0.028592
RS	8	0.078451	0.317020	2609.534660	0.035805	0.032551
RS	9	0.091849	0.317020	2685.662341	0.036849	0.034369
RS	10	0.106252	0.365112	2399.739199	0.032926	0.031349
RS	11	0.121737	0.365112	2469.438269	0.033882	0.032933
RS	12	0.138385	0.490905	1895.584804	0.026009	0.025639
RS	13	0.156282	0.490905	1962.791400	0.026931	0.026831
RS	14	0.175523	0.680125	1471.364744	0.020188	0.020260
RS	15	0.196209	0.680125	1533.173007	0.021036	0.021228
RS	16	0.218448	0.915048	1189.975663	0.016327	0.016549
RS	17	0.242356	0.915048	1245.547694	0.017090	0.017402
RS	18	0.268060	1.188593	1005.132773	0.013791	0.014103
RS	19	0.295693	1.188593	1055.277285	0.014479	0.014875
RS	20	0.325400	1.508824	873.705017	0.011988	0.012375
RS	21	0.357339	1.508824	919.333113	0.012614	0.013073
RS	22	0.391675	1.898174	769.606516	0.010560	0.010993
RS	23	0.428588	1.898174	811.303926	0.011132	0.011605
RS	24	0.468274	2.371231	685.158456	0.009401	0.009824
RS	25	0.510938	2.371231	723.431810	0.009926	0.010345
RS	26	0.556806	2.891434	626.738860	0.008599	0.008955
RS	27	0.606118	2.891434	662.457525	0.009089	0.009407
RS	28	0.659132	3.343225	605.620221	0.008310	0.008573
RS	29	0.716126	3.343225	640.211389	0.008784	0.009001
RS	30	0.777399	3.587887	630.252476	0.008647	0.008832
RS	31	0.843272	3.587887	665.429943	0.009130	0.009282
RS	32	0.914091	3.569008	705.289041	0.009677	0.009820
RS	33	0.990226	3.569008	742.472196	0.010187	0.010327
RS	34	1.072078	3.355671	829.347871	0.011379	0.011536
RS	35	1.160075	3.355671	868.801718	0.011921	0.012110
RS	36	1.254679	3.083701	987.161819	0.013545	0.013781
RS	37	1.356385	3.083701	1027.101092	0.014093	0.014388
RS	38	1.465727	2.859656	1147.847304	0.015749	0.016107
RS	39	1.583279	2.859656	1184.533601	0.016253	0.016673
RS	40	1.709656	2.724348	1277.667183	0.017530	0.018003
RS	41	1.845520	2.724348	1306.912620	0.017932	0.018448
RS	42	1.991586	2.673759	1356.304243	0.018609	0.019150
RS	43	2.148618	2.673759	1375.070735	0.018867	0.019426
RS	44	2.317439	2.684661	1382.518215	0.018969	0.019527
RS	45	2.498935	2.684661	1389.282833	0.019062	0.019623
RS	46	2.694057	2.731636	1366.034510	0.018743	0.019290
RS	47	2.903829	2.731636	1360.233334	0.018663	0.019210
RS	48	3.129350	2.797318	1316.406601	0.018062	0.018593
RS	49	3.371802	2.797318	1298.036808	0.017810	0.018342
RS	50	3.632458	2.873099	1239.701530	0.017010	0.017526
RS	51	3.912682	2.873099	1209.331190	0.016593	0.017111
RS	52	4.213946	2.955916	1140.068235	0.015643	0.016146
RS	53	4.537827	2.955916	1098.985053	0.015079	0.015583
RS	54	4.886025	3.110715	1001.524683	0.013742	0.014222
RS	55	5.260365	3.110715	955.345842	0.013108	0.013588
RS	56	5.662810	3.110715	903.129735	0.012392	0.012867
RS	57	6.095469	3.110715	845.542327	0.011601	0.012067
RS	58	6.560611	4.706757	531.770330	0.007296	0.007660
RS	59	7.060675	4.706757	515.523829	0.007073	0.007434
RS	60	7.598283	4.706757	495.885793	0.006804	0.007157
RS	61	8.176253	4.706757	473.004795	0.006490	0.006833
RS	62	8.797616	4.706757	447.119275	0.006135	0.006465
RS	63	9.465629	4.706757	3119.557556	0.042802	0.045316
PA	4+25*2+4+6 0.063594288 0.028637820 9.465629460 6.728422627 0.489013271 0.344609491 0.317020196 0.365112500 0.490905060 0.680124591 0.915047514 1.188593268 1.508824350 1.898174413 2.371231334 2.891433563 3.343225139 3.587886961 3.569008146 3.355670586 3.083701372 2.859655560 2.724347786 2.673759437 2.684661329 2.731636284 2.797318279 2.873099264 2.955916304 3.110715162 4.706757170
//
IT	5196
RD	23
LK	-387430.637708
QD	-205.049997 -> -191.539492
RI	0.0036097359
TR	0.062855	0.028908
MT	9.516180
MM	C_pi: 2.051736, n_recomb: 74427.885981
RS	0	0.000000	7.040134	77.141145	0.001036	0.000048
RS	1	0.007517	7.040134	82.857178	0.001113	0.000845
RS	2	0.015599	7.040134	88.990103	0.001196	0.001750
RS	3	0.024288	7.040134	95.569287	0.001284	0.001388
RS	4	0.033630	0.498326	1436.365262	0.019299	0.016961
RS	5	0.043675	0.498326	1512.601794	0.020323	0.017994
RS	6	0.054475	0.349145	2258.721050	0.030348	0.027070
RS	7	0.066086	0.349145	2346.558061	0.031528	0.028404
RS	8	0.078571	0.319273	2654.283776	0.035662	0.032523
RS	9	0.091993	0.319273	2732.569268	0.036714	0.034321
RS	10	0.106425	0.366062	2453.154260	0.032960	0.031438
RS	11	0.121942	0.366062	2524.680293	0.033921	0.033013
RS	12	0.138624	0.491619	1940.370331	0.026070	0.025724
RS	13	0.156561	0.491619	2009.278925	0.026996	0.026913
RS	14	0.175846	0.681019	1506.504157	0.020241	0.020320
RS	15	0.196581	0.681019	1569.871187	0.021093	0.021288
RS	16	0.218874	0.915852	1219.047270	0.016379	0.016601
RS	17	0.242844	0.915852	1276.030277	0.017145	0.017454
RS	18	0.268614	1.189087	1030.247699	0.013842	0.014149
RS	19	0.296322	1.189087	1081.680140	0.014533	0.014923
RS	20	0.326113	1.509741	895.424194	0.012031	0.012410
RS	21	0.358143	1.509741	942.223083	0.012660	0.013109
RS	22	0.392580	1.901927	787.732244	0.010584	0.011007
RS	23	0.429607	1.901927	830.468290	0.011158	0.011621
RS	24	0.469416	2.382322	699.522584	0.009399	0.009810
RS	25	0.512218	2.382322	738.685521	0.009925	0.010333
RS	26	0.558237	2.915507	637.732048	0.008568	0.008913
RS	27	0.607715	2.915507	674.197889	0.009058	0.009366
RS	28	0.660912	3.383285	614.254436	0.008253	0.008506
RS	29	0.718108	3.383285	649.495375	0.008727	0.008934
RS	30	0.779604	3.640328	637.904353	0.008571	0.008745
RS	31	0.845721	3.640328	673.711073	0.009052	0.009193
RS	32	0.916809	3.624896	713.565372	0.009587	0.009718
RS	33	0.993240	3.624896	751.450854	0.010096	0.010221
RS	34	1.075417	3.406665	840.075064	0.011287	0.011426
RS	35	1.163770	3.406665	880.389820	0.011829	0.011995
RS	36	1.258765	3.126244	1002.122951	0.013464	0.013673
RS	37	1.360900	3.126244	1043.111119	0.014015	0.014278
RS	38	1.470713	2.894465	1168.110187	0.015695	0.016015
RS	39	1.588780	2.894465	1205.966191	0.016203	0.016581
RS	40	1.715722	2.753872	1303.066157	0.017508	0.017935
RS	41	1.852205	2.753872	1333.466036	0.017916	0.018385
RS	42	1.998948	2.700417	1385.644565	0.018617	0.019110
RS	43	2.156721	2.700417	1405.419469	0.018883	0.019394
RS	44	2.326354	2.710144	1414.312431	0.019002	0.019513
RS	45	2.508738	2.710144	1421.852977	0.019104	0.019619
RS	46	2.704831	2.756807	1399.064057	0.018798	0.019301
RS	47	2.915664	2.756807	1393.749679	0.018726	0.019231
RS	48	3.142344	2.822475	1349.755867	0.018135	0.018627
RS	49	3.386064	2.822475	1331.537840	0.017890	0.018385
RS	50	3.648104	2.898312	1272.568221	0.017098	0.017580
RS	51	3.929840	2.898312	1241.981115	0.016687	0.017174
RS	52	4.232754	2.981287	1171.632341	0.015742	0.016216
RS	53	4.558438	2.981287	1129.957302	0.015182	0.015660
RS	54	4.908602	3.137532	1030.222811	0.013842	0.014300
RS	55	5.285087	3.137532	983.221185	0.013210	0.013669
RS	56	5.689872	3.137532	929.973749	0.012495	0.012952
RS	57	6.125084	3.137532	871.153991	0.011705	0.012154
RS	58	6.593009	4.782731	544.308095	0.007313	0.007662
RS	59	7.096108	4.782731	528.347233	0.007099	0.007446
RS	60	7.637023	4.782731	508.904462	0.006838	0.007179
RS	61	8.218598	4.782731	486.116187	0.006531	0.006865
RS	62	8.843888	4.782731	460.210160	0.006183	0.006505
RS	63	9.516180	4.782731	3248.755938	0.043650	0.046155
PA	4+25*2+4+6 0.062855229 0.028907880 9.516180247 7.040134238 0.498325943 0.349144959 0.319273038 0.366061776 0.491618775 0.681019034 0.915852104 1.189086637 1.509741306 1.901927041 2.382321718 2.915506760 3.383285137 3.640327562 3.624896431 3.406665241 3.126243662 2.894465286 2.753871756 2.700416684 2.710143921 2.756807003 2.822474645 2.898311725 2.981287138 3.137531825 4.782731170
//
IT	4773
RD	24
LK	-387404.083838
QD	-195.559121 -> -183.141657
RI	0.0034027210
TR	0.062154	0.029166
MT	9.564697
MM	C_pi: 2.075793, n_recomb: 75928.598867
RS	0	0.000000	7.335636	75.569142	0.000995	0.000046
RS	1	0.007525	7.335636	81.178791	0.001069	0.000823
RS	2	0.015617	7.335636	87.198615	0.001148	0.001709
RS	3	0.024318	7.335636	93.657635	0.001233	0.001350
RS	4	0.033673	0.507327	1441.084831	0.018979	0.016805
RS	5	0.043732	0.507327	1518.211730	0.019995	0.017789
RS	6	0.054549	0.353562	2280.211949	0.030031	0.026907
RS	7	0.066179	0.353562	2369.965140	0.031213	0.028221
RS	8	0.078685	0.321471	2697.147220	0.035522	0.032492
RS	9	0.092131	0.321471	2777.533255	0.036581	0.034272
RS	10	0.106590	0.366987	2504.879873	0.032990	0.031521
RS	11	0.122137	0.366987	2578.187850	0.033955	0.033088
RS	12	0.138853	0.492326	1983.809651	0.026127	0.025804
RS	13	0.156828	0.492326	2054.376348	0.027057	0.026990
RS	14	0.176155	0.681910	1540.599347	0.020290	0.020377
RS	15	0.196937	0.681910	1605.483946	0.021145	0.021344
RS	16	0.219282	0.916622	1247.341685	0.016428	0.016649
RS	17	0.243309	0.916622	1305.699424	0.017196	0.017504
RS	18	0.269145	1.189458	1054.795792	0.013892	0.014195
RS	19	0.296924	1.189458	1107.485613	0.014586	0.014970
RS	20	0.326794	1.510360	916.725305	0.012074	0.012446
RS	21	0.358912	1.510360	964.669533	0.012705	0.013146
RS	22	0.393447	1.905083	805.529253	0.010609	0.011022
RS	23	0.430580	1.905083	849.282201	0.011185	0.011637
RS	24	0.470509	2.392404	713.596988	0.009398	0.009799
RS	25	0.513441	2.392404	753.629596	0.009926	0.010323
RS	26	0.559605	2.938112	648.448696	0.008540	0.008874
RS	27	0.609243	2.938112	685.641958	0.009030	0.009328
RS	28	0.662616	3.421610	622.595424	0.008200	0.008444
RS	29	0.720006	3.421610	658.464574	0.008672	0.008871
RS	30	0.781714	3.691063	645.213632	0.008498	0.008663
RS	31	0.848066	3.691063	681.624453	0.008977	0.009108
RS	32	0.919412	3.679349	721.398735	0.009501	0.009620
RS	33	0.996126	3.679349	759.956199	0.010009	0.010119
RS	34	1.078614	3.456553	850.204310	0.011197	0.011319
RS	35	1.167309	3.456553	891.344781	0.011739	0.011885
RS	36	1.262678	3.167949	1016.299054	0.013385	0.013568
RS	37	1.365225	3.167949	1058.300015	0.013938	0.014171
RS	38	1.475488	2.928611	1187.418604	0.015639	0.015924
RS	39	1.594049	2.928611	1226.413773	0.016152	0.016492
RS	40	1.721533	2.782816	1327.402317	0.017482	0.017868
RS	41	1.858610	2.782816	1358.936834	0.017898	0.018323
RS	42	2.006002	2.726507	1413.889121	0.018621	0.019069
RS	43	2.164487	2.726507	1434.664980	0.018895	0.019361
RS	44	2.334897	2.735015	1445.043606	0.019032	0.019498
RS	45	2.518132	2.735015	1453.363696	0.019141	0.019614
RS	46	2.715156	2.781289	1431.105091	0.018848	0.019311
RS	47	2.927007	2.781289	1426.290006	0.018785	0.019250
RS	48	3.154801	2.846843	1382.216970	0.018204	0.018659
RS	49	3.399736	2.846843	1364.169522	0.017966	0.018426
RS	50	3.663104	2.922623	1304.659404	0.017183	0.017633
RS	51	3.946291	2.922623	1273.878034	0.016777	0.017234
RS	52	4.250790	3.005635	1202.534555	0.015838	0.016285
RS	53	4.578202	3.005635	1160.291464	0.015281	0.015735
RS	54	4.930254	3.163116	1058.387314	0.013939	0.014375
RS	55	5.308799	3.163116	1010.582373	0.013310	0.013749
RS	56	5.715831	3.163116	956.326867	0.012595	0.013034
RS	57	6.153493	3.163116	896.301552	0.011805	0.012238
RS	58	6.624092	4.855863	556.549285	0.007330	0.007665
RS	59	7.130104	4.855863	540.871543	0.007123	0.007458
RS	60	7.674196	4.855863	521.625186	0.006870	0.007201
RS	61	8.259232	4.855863	498.934717	0.006571	0.006895
RS	62	8.888295	4.855863	473.017349	0.006230	0.006544
RS	63	9.564697	4.855863	3376.382160	0.044468	0.046964
PA	4+25*2+4+6 0.062153924 0.029166412 9.564696997 7.335635630 0.507327239 0.353562230 0.321470869 0.366986551 0.492325909 0.681910432 0.916622465 1.189458022 1.510359701 1.905083086 2.392403537 2.938112464 3.421610124 3.691062795 3.679348903 3.456552944 3.167949232 2.928611152 2.782816173 2.726507231 2.735015475 2.781289145 2.846842800 2.922622887 3.005634684 3.163116490 4.855862940
//
IT	4232
RD	25
LK	-387379.672242
QD	-186.735912 -> -175.311446
RI	0.0032199308
TR	0.061488	0.029414
MT	9.611313
MM	C_pi: 2.099045, n_recomb: 77385.869919
RS	0	0.000000	7.614093	74.242021	0.000959	0.000045
RS	1	0.007534	7.614093	79.762346	0.001031	0.000804
RS	2	0.015635	7.614093	85.687252	0.001107	0.001672
RS	3	0.024346	7.614093	92.045472	0.001189	0.001317
RS	4	0.033714	0.516022	1445.635854	0.018681	0.016657
RS	5	0.043787	0.516022	1523.608681	0.019688	0.017596
RS	6	0.054620	0.357863	2300.515654	0.029728	0.026748
RS	7	0.066268	0.357863	2392.107492	0.030911	0.028044
RS	8	0.078794	0.323615	2738.209342	0.035384	0.032458
RS	9	0.092264	0.323615	2820.639261	0.036449	0.034221
RS	10	0.106748	0.367886	2554.973726	0.033016	0.031599
RS	11	0.122323	0.367886	2630.019030	0.033986	0.033158
RS	12	0.139072	0.493024	2025.943087	0.026180	0.025879
RS	13	0.157083	0.493024	2098.124660	0.027113	0.027062
RS	14	0.176450	0.682798	1573.671809	0.020335	0.020430
RS	15	0.197277	0.682798	1640.033451	0.021193	0.021397
RS	16	0.219673	0.917370	1274.860107	0.016474	0.016696
RS	17	0.243755	0.917370	1334.556673	0.017245	0.017551
RS	18	0.269653	1.189728	1078.777365	0.013940	0.014239
RS	19	0.297501	1.189728	1132.694258	0.014637	0.015015
RS	20	0.327447	1.510720	937.606328	0.012116	0.012481
RS	21	0.359649	1.510720	986.670560	0.012750	0.013183
RS	22	0.394277	1.907707	822.997181	0.010635	0.011039
RS	23	0.431513	1.907707	867.745456	0.011213	0.011655
RS	24	0.471555	2.401545	727.390484	0.009400	0.009790
RS	25	0.514614	2.401545	768.273382	0.009928	0.010315
RS	26	0.560916	2.959340	658.898128	0.008514	0.008838
RS	27	0.610707	2.959340	696.799699	0.009004	0.009293
RS	28	0.664249	3.458282	630.657019	0.008150	0.008384
RS	29	0.721824	3.458282	667.133736	0.008621	0.008811
RS	30	0.783737	3.740154	652.199679	0.008428	0.008584
RS	31	0.850314	3.740154	689.190641	0.008906	0.009028
RS	32	0.921906	3.732403	728.816019	0.009418	0.009526
RS	33	0.998892	3.732403	768.016521	0.009925	0.010023
RS	34	1.081678	3.505347	859.772955	0.011110	0.011216
RS	35	1.170701	3.505347	901.705317	0.011652	0.011779
RS	36	1.266430	3.208822	1029.734505	0.013306	0.013466
RS	37	1.369371	3.208822	1072.712980	0.013862	0.014067
RS	38	1.480067	2.962093	1205.819719	0.015582	0.015835
RS	39	1.599103	2.962093	1245.923419	0.016100	0.016404
RS	40	1.727106	2.811179	1350.721535	0.017454	0.017801
RS	41	1.864753	2.811179	1383.369797	0.017876	0.018261
RS	42	2.012769	2.752030	1441.078889	0.018622	0.019028
RS	43	2.171936	2.752030	1462.846333	0.018903	0.019328
RS	44	2.343094	2.759285	1474.742759	0.019057	0.019482
RS	45	2.527146	2.759285	1483.843728	0.019175	0.019607
RS	46	2.725064	2.805099	1462.179789	0.018895	0.019318
RS	47	2.937893	2.805099	1457.874064	0.018839	0.019267
RS	48	3.166755	2.870453	1413.801669	0.018270	0.018689
RS	49	3.412858	2.870453	1395.941479	0.018039	0.018465
RS	50	3.677502	2.946075	1335.978572	0.017264	0.017683
RS	51	3.962083	2.946075	1305.023741	0.016864	0.017292
RS	52	4.268103	3.029015	1232.771623	0.015930	0.016351
RS	53	4.597178	3.029015	1189.983187	0.015377	0.015806
RS	54	4.951043	3.187549	1086.009120	0.014034	0.014448
RS	55	5.331568	3.187549	1037.420145	0.013406	0.013825
RS	56	5.740759	3.187549	982.179693	0.012692	0.013113
RS	57	6.180777	3.187549	920.975541	0.011901	0.012319
RS	58	6.653944	4.926312	568.492375	0.007346	0.007668
RS	59	7.162758	4.926312	553.095314	0.007147	0.007470
RS	60	7.709903	4.926312	534.046425	0.006901	0.007221
RS	61	8.298269	4.926312	511.458570	0.006609	0.006924
RS	62	8.930959	4.926312	485.538573	0.006274	0.006580
RS	63	9.611313	4.926312	3502.325732	0.045258	0.047745
PA	4+25*2+4+6 0.061487778 0.029413989 9.611312964 7.614093246 0.516022299 0.357863339 0.323615002 0.367886014 0.493023614 0.682798120 0.917370308 1.189727999 1.510719799 1.907706587 2.401544662 2.959340434 3.458281676 3.740153716 3.732403480 3.505346639 3.208822181 2.962093281 2.811179069 2.752030144 2.759284533 2.805099472 2.870452779 2.946075340 3.029015343 3.187549304 4.926311554
//
CC
CC	Brief Description of the file format:
CC	  CC  comments
CC	  MM  useful-messages
CC	  RD  round-of-iterations
CC	  LL  \log[P(sequence)]
CC	  QD  Q-before-opt Q-after-opt
CC	  TR  \theta_0 \rho_0
CC	  RS  k t_k \lambda_k \pi_k \sum_{l\not=k}A_{kl} A_{kk}
CC	  DC  begin end best-k t_k+\Delta_k max-prob
CC
MM	Version: 0.6.5-r67
MM	pattern:4+25*2+4+6, n:63, n_free_lambdas:28
MM	n_iterations:25, skip:1, max_t:5, theta/rho:5
MM	is_decoding:0
MM	n_seqs:30, sum_L:1315204, sum_n:154224
RD	0
LK	0.000000
QD	0.000000 -> 0.000000
RI	inf
TR	0.124727	0.024945
MT	5.000000
MM	C_pi: 1.000000, n_recomb: 32404.202667
RS	0	0.000000	1.000000	205.453765	0.006340	0.000000
RS	1	0.006440	1.000000	217.253932	0.006704	0.000000
RS	2	0.013294	1.000000	229.634747	0.007087	0.000000
RS	3	0.020590	1.000000	242.611934	0.007487	0.000000
RS	4	0.028356	1.000000	256.199767	0.007906	0.000000
RS	5	0.036622	1.000000	270.410731	0.008345	0.000000
RS	6	0.045421	1.000000	285.255140	0.008803	0.000000
RS	7	0.054785	1.000000	300.740714	0.009281	0.000000
RS	8	0.064753	1.000000	316.872109	0.009779	0.000000
RS	9	0.075363	1.000000	333.650401	0.010297	0.000000
RS	10	0.086656	1.000000	351.072522	0.010834	0.000000
RS	11	0.098677	1.000000	369.130646	0.011391	0.000000
RS	12	0.111471	1.000000	387.811526	0.011968	0.000000
RS	13	0.125090	1.000000	407.095782	0.012563	0.000000
RS	14	0.139585	1.000000	426.957146	0.013176	0.000000
RS	15	0.155014	1.000000	447.361667	0.013806	0.000000
RS	16	0.171437	1.000000	468.266878	0.014451	0.000000
RS	17	0.188917	1.000000	489.620936	0.015110	0.000000
RS	18	0.207523	1.000000	511.361757	0.015781	0.000000
RS	19	0.227327	1.000000	533.416139	0.016461	0.000000
RS	20	0.248406	1.000000	555.698912	0.017149	0.000000
RS	21	0.270843	1.000000	578.112130	0.017841	0.000000
RS	22	0.294725	1.000000	600.544326	0.018533	0.000000
RS	23	0.320144	1.000000	622.869871	0.019222	0.000000
RS	24	0.347201	1.000000	644.948473	0.019903	0.000000
RS	25	0.376000	1.000000	666.624848	0.020572	0.000000
RS	26	0.406654	1.000000	687.728630	0.021223	0.000000
RS	27	0.439282	1.000000	708.074549	0.021851	0.000000
RS	28	0.474011	1.000000	727.462955	0.022450	0.000000
RS	29	0.510976	1.000000	745.680729	0.023012	0.000000
RS	30	0.550322	1.000000	762.502662	0.023531	0.000000
RS	31	0.592202	1.000000	777.693343	0.024000	0.000000
RS	32	0.636779	1.000000	791.009629	0.024411	0.000000
RS	33	0.684227	1.000000	802.203739	0.024756	0.000000
RS	34	0.734730	1.000000	811.027018	0.025028	0.000000
RS	35	0.788485	1.000000	817.234385	0.025220	0.000000
RS	36	0.845702	1.000000	820.589485	0.025324	0.000000
RS	37	0.906604	1.000000	820.870493	0.025332	0.000000
RS	38	0.971428	1.000000	817.876538	0.025240	0.000000
RS	39	1.040426	1.000000	811.434625	0.025041	0.000000
RS	40	1.113868	1.000000	801.406914	0.024732	0.000000
RS	41	1.192040	1.000000	787.698155	0.024309	0.000000
RS	42	1.275245	1.000000	770.263028	0.023770	0.000000
RS	43	1.363809	1.000000	749.113080	0.023118	0.000000
RS	44	1.458076	1.000000	724.322883	0.022353	0.000000
RS	45	1.558414	1.000000	696.035051	0.021480	0.000000
RS	46	1.665214	1.000000	664.463649	0.020505	0.000000
RS	47	1.778891	1.000000	629.895591	0.019439	0.000000
RS	48	1.899889	1.000000	592.689614	0.018291	0.000000
RS	49	2.028679	1.000000	553.272472	0.017074	0.000000
RS	50	2.165763	1.000000	512.132094	0.015804	0.000000
RS	51	2.311675	1.000000	469.807597	0.014498	0.000000
RS	52	2.466983	1.000000	426.876200	0.013173	0.000000
RS	53	2.632293	1.000000	383.937308	0.011848	0.000000
RS	54	2.808249	1.000000	341.594266	0.010542	0.000000
RS	55	2.995536	1.000000	300.434527	0.009271	0.000000
RS	56	3.194884	1.000000	261.009187	0.008055	0.000000
RS	57	3.407070	1.000000	223.813044	0.006907	0.000000
RS	58	3.632920	1.000000	189.266423	0.005841	0.000000
RS	59	3.873315	1.000000	157.700047	0.004867	0.000000
RS	60	4.129191	1.000000	129.344119	0.003992	0.000000
RS	61	4.401545	1.000000	104.322545	0.003219	0.000000
RS	62	4.691438	1.000000	82.652892	0.002551	0.000000
RS	63	5.000000	1.000000	231.786403	0.007153	0.000000
PA	4+25*2+4+6 0.124727311 0.024945462 5.000000000 1.000000000 1.000000000 1.000000000 1.000000000 1.000000000 1.000000000 1.000000000 1.000000000 1.000000000 1.000000000 1.000000000 1.000000000 1.000000000 1.000000000 1.000000000 1.000000000 1.000000000 1.000000000 1.000000000 1.000000000 1.000000000 1.000000000 1.000000000 1.000000000 1.000000000 1.000000000 1.000000000 1.000000000
//
IT	6210
RD	1
LK	-401883.128294
QD	-2191.280850 -> -1028.289534
RI	0.0619753179
TR	0.106806	0.021499
MT	6.339807
MM	C_pi: 1.080246, n_recomb: 30193.410442
RS	0	0.000000	0.346596	582.820209	0.019303	0.000792
RS	1	0.006835	0.346596	610.132455	0.020207	0.007918
RS	2	0.014136	0.346596	637.838478	0.021125	0.013805
RS	3	0.021937	0.346596	665.814373	0.022052	0.018250
RS	4	0.030271	0.328523	731.574567	0.024230	0.021876
RS	5	0.039175	0.328523	760.051859	0.025173	0.023531
RS	6	0.048687	0.372870	695.668715	0.023040	0.023840
RS	7	0.058850	0.372870	722.644667	0.023934	0.023861
RS	8	0.069706	0.440037	636.368979	0.021076	0.023789
RS	9	0.081305	0.440037	661.668182	0.021914	0.023426
RS	10	0.093697	0.530088	571.494501	0.018928	0.022758
RS	11	0.106935	0.530088	595.076642	0.019709	0.021883
RS	12	0.121079	0.638919	514.427278	0.017038	0.020878
RS	13	0.136189	0.638919	536.399947	0.017765	0.019796
RS	14	0.152332	0.761227	469.680321	0.015556	0.018692
RS	15	0.169578	0.761227	490.256746	0.016237	0.017617
RS	16	0.188003	0.889758	437.930551	0.014504	0.016618
RS	17	0.207687	0.889758	457.380195	0.015148	0.015729
RS	18	0.228716	1.015563	418.522078	0.013861	0.014966
RS	19	0.251183	1.015563	437.123423	0.014477	0.014327
RS	20	0.275185	1.130924	409.872462	0.013575	0.013794
RS	21	0.300828	1.130924	427.860249	0.014171	0.013349
RS	22	0.328223	1.230689	410.210375	0.013586	0.012983
RS	23	0.357491	1.230689	427.740069	0.014167	0.012699
RS	24	0.388759	1.311709	418.125258	0.013848	0.012503
RS	25	0.422164	1.311709	435.253979	0.014416	0.012404
RS	26	0.457852	1.373197	432.309180	0.014318	0.012405
RS	27	0.495979	1.373197	448.974093	0.014870	0.012507
RS	28	0.536713	1.416699	451.308982	0.014947	0.012706
RS	29	0.580230	1.416699	467.305718	0.015477	0.012995
RS	30	0.626722	1.445116	473.503759	0.015682	0.013363
RS	31	0.676391	1.445116	488.472077	0.016178	0.013802
RS	32	0.729454	1.461663	497.128435	0.016465	0.014302
RS	33	0.786145	1.461663	510.547645	0.016909	0.014851
RS	34	0.846710	1.469516	520.183196	0.017228	0.015437
RS	35	0.911415	1.469516	531.381861	0.017599	0.016043
RS	36	0.980542	1.471817	540.336591	0.017896	0.016650
RS	37	1.054394	1.471817	548.528345	0.018167	0.017237
RS	38	1.133293	1.471235	555.117906	0.018385	0.017786
RS	39	1.217584	1.471235	559.467586	0.018529	0.018277
RS	40	1.307637	1.469612	562.208930	0.018620	0.018696
RS	41	1.403845	1.469612	561.921590	0.018611	0.019027
RS	42	1.506628	1.468114	559.632587	0.018535	0.019259
RS	43	1.616436	1.468114	554.060261	0.018350	0.019381
RS	44	1.733748	1.467469	545.927407	0.018081	0.019385
RS	45	1.859079	1.467469	534.686832	0.017709	0.019264
RS	46	1.992976	1.468028	520.387804	0.017235	0.019017
RS	47	2.136025	1.468028	503.469426	0.016675	0.018643
RS	48	2.288850	1.469844	483.246326	0.016005	0.018148
RS	49	2.452120	1.469844	461.093908	0.015271	0.017538
RS	50	2.626549	1.472820	435.744248	0.014432	0.016822
RS	51	2.812900	1.472820	409.288198	0.013556	0.016011
RS	52	3.011988	1.476853	380.103711	0.012589	0.015118
RS	53	3.224682	1.476853	350.731101	0.011616	0.014157
RS	54	3.451914	1.485468	318.693868	0.010555	0.013143
RS	55	3.694676	1.485468	288.323167	0.009549	0.012092
RS	56	3.954030	1.485468	257.900336	0.008542	0.011019
RS	57	4.231110	1.485468	227.905011	0.007548	0.009941
RS	58	4.527128	1.551778	191.146783	0.006331	0.008874
RS	59	4.843377	1.551778	165.997020	0.005498	0.007832
RS	60	5.181242	1.551778	142.130078	0.004707	0.006832
RS	61	5.542198	1.551778	119.868282	0.003970	0.005885
RS	62	5.927824	1.551778	99.473340	0.003295	0.005005
RS	63	6.339807	1.551778	332.968295	0.011028	0.018464
PA	4+25*2+4+6 0.106805661 0.021498599 6.339806914 0.346595526 0.328523397 0.372870445 0.440037012 0.530088425 0.638918996 0.761226654 0.889757872 1.015563369 1.130924463 1.230689049 1.311708689 1.373196602 1.416698575 1.445115805 1.461663485 1.469516039 1.471817493 1.471234798 1.469612479 1.468114257 1.467468619 1.468027592 1.469843745 1.472820044 1.476853251 1.485467553 1.551778376
//
IT	5576
RD	2
LK	-400133.709601
QD	-1071.680055 -> -757.389707
RI	0.0737446787
TR	0.099145	0.020897
MT	7.016207
MM	C_pi: 1.155006, n_recomb: 31365.905203
RS	0	0.000000	0.332272	646.485160	0.020611	0.000696
RS	1	0.007004	0.332272	676.889823	0.021580	0.006624
RS	2	0.014499	0.332272	707.646239	0.022561	0.012605
RS	3	0.022519	0.332272	738.595939	0.023548	0.017013
RS	4	0.031100	0.257712	988.262913	0.031508	0.022630
RS	5	0.040283	0.257712	1019.303437	0.032497	0.026201
RS	6	0.050108	0.286296	945.831208	0.030155	0.025332
RS	7	0.060622	0.286296	974.450619	0.031067	0.027275
RS	8	0.071872	0.343755	836.829442	0.026680	0.024744
RS	9	0.083911	0.343755	863.685915	0.027536	0.026261
RS	10	0.096792	0.432108	710.236318	0.022644	0.022897
RS	11	0.110576	0.432108	735.414813	0.023446	0.023828
RS	12	0.125325	0.551231	597.896724	0.019062	0.020409
RS	13	0.141107	0.551231	621.202842	0.019805	0.020916
RS	14	0.157995	0.699921	509.019082	0.016228	0.017872
RS	15	0.176065	0.699921	530.415334	0.016911	0.018098
RS	16	0.195401	0.872981	443.611563	0.014143	0.015621
RS	17	0.216092	0.872981	463.285143	0.014770	0.015737
RS	18	0.238231	1.058434	399.322454	0.012731	0.013898
RS	19	0.261922	1.058434	417.614674	0.013314	0.014039
RS	20	0.287271	1.241306	372.505443	0.011876	0.012760
RS	21	0.314397	1.241306	389.797428	0.012427	0.012932
RS	22	0.343422	1.408363	359.478151	0.011461	0.012053
RS	23	0.374480	1.408363	376.103243	0.011991	0.012239
RS	24	0.407713	1.548482	357.734265	0.011405	0.011684
RS	25	0.443274	1.548482	373.943471	0.011922	0.011930
RS	26	0.481326	1.654603	365.525021	0.011654	0.011688
RS	27	0.522044	1.654603	381.459140	0.012162	0.012050
RS	28	0.565613	1.725853	381.205285	0.012153	0.012103
RS	29	0.612233	1.725853	396.859316	0.012653	0.012597
RS	30	0.662120	1.766527	403.010781	0.012849	0.012899
RS	31	0.715500	1.766527	418.201554	0.013333	0.013506
RS	32	0.772619	1.783214	429.049610	0.013679	0.014001
RS	33	0.833739	1.783214	443.393206	0.014136	0.014688
RS	34	0.899140	1.783222	457.098461	0.014573	0.015317
RS	35	0.969121	1.783222	470.001518	0.014984	0.016032
RS	36	1.044005	1.774190	484.319684	0.015441	0.016704
RS	37	1.124133	1.774190	495.004276	0.015782	0.017363
RS	38	1.209873	1.762475	507.567097	0.016182	0.017968
RS	39	1.301619	1.762475	515.142276	0.016424	0.018486
RS	40	1.399791	1.751991	523.922252	0.016704	0.018931
RS	41	1.504840	1.751991	527.485460	0.016817	0.019249
RS	42	1.617245	1.744796	530.918006	0.016927	0.019470
RS	43	1.737525	1.744796	529.673358	0.016887	0.019548
RS	44	1.866228	1.741818	526.709450	0.016792	0.019506
RS	45	2.003946	1.741818	520.092816	0.016581	0.019326
RS	46	2.151311	1.743096	510.320061	0.016270	0.019012
RS	47	2.308997	1.743096	498.108231	0.015881	0.018583
RS	48	2.477727	1.748038	481.772403	0.015360	0.018018
RS	49	2.658276	1.748038	464.159272	0.014798	0.017371
RS	50	2.851471	1.755806	442.064909	0.014094	0.016597
RS	51	3.058198	1.755806	419.699718	0.013381	0.015776
RS	52	3.279404	1.765705	393.072039	0.012532	0.014845
RS	53	3.516104	1.765705	367.056475	0.011702	0.013902
RS	54	3.769382	1.785226	336.071860	0.010715	0.012842
RS	55	4.040401	1.785226	308.228232	0.009827	0.011836
RS	56	4.330402	1.785226	279.655411	0.008916	0.010809
RS	57	4.640716	1.785226	250.816579	0.007996	0.009773
RS	58	4.972765	1.935122	206.513250	0.006584	0.008408
RS	59	5.328071	1.935122	183.434690	0.005848	0.007507
RS	60	5.708263	1.935122	160.824042	0.005127	0.006626
RS	61	6.115084	1.935122	139.046406	0.004433	0.005777
RS	62	6.550400	1.935122	118.435921	0.003776	0.004973
RS	63	7.016207	1.935122	444.425491	0.014169	0.019618
PA	4+25*2+4+6 0.099145495 0.020897307 7.016206894 0.332271938 0.257712038 0.286296497 0.343755205 0.432108353 0.551230978 0.699921315 0.872980766 1.058434276 1.241306177 1.408363431 1.548481529 1.654602600 1.725853234 1.766526715 1.783213985 1.783221660 1.774190201 1.762475206 1.751990716 1.744796109 1.741818479 1.743096300 1.748038296 1.755806082 1.765704581 1.785225503 1.935121618
//
IT	5132
RD	3
LK	-399615.274844
QD	-819.241781 -> -671.813265
RI	0.0649261239
TR	0.094399	0.021054
MT	7.413930
MM	C_pi: 1.239832, n_recomb: 33889.576864
RS	0	0.000000	0.398791	590.060443	0.017411	0.000595
RS	1	0.007097	0.398791	620.446001	0.018308	0.005628
RS	2	0.014697	0.398791	651.547479	0.019226	0.010794
RS	3	0.022836	0.398791	683.254693	0.020161	0.014163
RS	4	0.031554	0.252154	1123.851651	0.033162	0.022757
RS	5	0.040889	0.252154	1158.463808	0.034183	0.026406
RS	6	0.050888	0.267943	1122.125656	0.033111	0.026316
RS	7	0.061596	0.267943	1153.188611	0.034028	0.028619
RS	8	0.073063	0.316664	1003.349617	0.029606	0.025837
RS	9	0.085345	0.316664	1032.401224	0.030464	0.027858
RS	10	0.098498	0.399671	843.142479	0.024879	0.023726
RS	11	0.112585	0.399671	870.755909	0.025694	0.025223
RS	12	0.127671	0.518847	694.127836	0.020482	0.020887
RS	13	0.143828	0.518847	719.929965	0.021243	0.021929
RS	14	0.161132	0.676583	573.680500	0.016928	0.018023
RS	15	0.179663	0.676583	597.335028	0.017626	0.018708
RS	16	0.199510	0.871425	483.623775	0.014271	0.015501
RS	17	0.220765	0.871425	505.145488	0.014906	0.015982
RS	18	0.243528	1.091724	421.591544	0.012440	0.013583
RS	19	0.267907	1.091724	441.307999	0.013022	0.014011
RS	20	0.294016	1.318378	382.747917	0.011294	0.012334
RS	21	0.321977	1.318378	401.128702	0.011836	0.012739
RS	22	0.351923	1.532145	361.794173	0.010676	0.011588
RS	23	0.383994	1.532145	379.294265	0.011192	0.011955
RS	24	0.418342	1.714669	355.227380	0.010482	0.011219
RS	25	0.455126	1.714669	372.228077	0.010984	0.011594
RS	26	0.494521	1.851953	360.897909	0.010649	0.011244
RS	27	0.536712	1.851953	377.672103	0.011144	0.011693
RS	28	0.581897	1.939584	376.972093	0.011124	0.011702
RS	29	0.630288	1.939584	393.635426	0.011615	0.012255
RS	30	0.682114	1.982791	401.481725	0.011847	0.012569
RS	31	0.737618	1.982791	417.941770	0.012332	0.013214
RS	32	0.797060	1.991686	432.292721	0.012756	0.013768
RS	33	0.860721	1.991686	448.209293	0.013226	0.014476
RS	34	0.928899	1.977982	466.797810	0.013774	0.015200
RS	35	1.001916	1.977982	481.558730	0.014210	0.015923
RS	36	1.080114	1.954097	501.395859	0.014795	0.016705
RS	37	1.163862	1.954097	514.137759	0.015171	0.017357
RS	38	1.253554	1.930025	531.973178	0.015697	0.018059
RS	39	1.349610	1.930025	541.674709	0.015984	0.018557
RS	40	1.452483	1.911335	554.801127	0.016371	0.019066
RS	41	1.562656	1.911335	560.418788	0.016537	0.019351
RS	42	1.680648	1.900425	566.878479	0.016727	0.019597
RS	43	1.807014	1.900425	567.494530	0.016745	0.019636
RS	44	1.942347	1.897908	566.119018	0.016705	0.019583
RS	45	2.087284	1.897908	561.083141	0.016556	0.019369
RS	46	2.242506	1.903054	551.611099	0.016277	0.019020
RS	47	2.408745	1.903054	540.645333	0.015953	0.018570
RS	48	2.586780	1.914272	523.640135	0.015451	0.017964
RS	49	2.777450	1.914272	506.895424	0.014957	0.017313
RS	50	2.981651	1.929732	483.493669	0.014267	0.016503
RS	51	3.200343	1.929732	461.569145	0.013620	0.015696
RS	52	3.434556	1.947990	433.220007	0.012783	0.014743
RS	53	3.685389	1.947990	407.158374	0.012014	0.013826
RS	54	3.954022	1.981200	373.229626	0.011013	0.012734
RS	55	4.241720	1.981200	344.989624	0.010180	0.011769
RS	56	4.549834	1.981200	315.571492	0.009312	0.010779
RS	57	4.879814	1.981200	285.449469	0.008423	0.009778
RS	58	5.233212	2.222144	229.761334	0.006780	0.008158
RS	59	5.611688	2.222144	207.121051	0.006112	0.007357
RS	60	6.017024	2.222144	184.441913	0.005442	0.006561
RS	61	6.451124	2.222144	162.108556	0.004783	0.005783
RS	62	6.916031	2.222144	140.494488	0.004146	0.005035
RS	63	7.413930	2.222144	572.989737	0.016908	0.021112
PA	4+25*2+4+6 0.094399154 0.021054349 7.413930414 0.398791381 0.252154119 0.267942904 0.316663948 0.399670638 0.518847125 0.676582950 0.871424750 1.091724341 1.318378187 1.532145373 1.714668737 1.851953112 1.939584294 1.982790518 1.991686309 1.977982203 1.954097137 1.930025117 1.911335129 1.900425300 1.897907990 1.903053898 1.914271608 1.929731521 1.947990052 1.981199603 2.222143969
//
IT	5087
RD	4
LK	-399345.790519
QD	-721.351843 -> -617.080218
RI	0.0523380794
TR	0.090814	0.021462
MT	7.686003
MM	C_pi: 1.316310, n_recomb: 36638.440516
RS	0	0.000000	0.496222	517.360813	0.014121	0.000514
RS	1	0.007157	0.496222	546.212267	0.014908	0.004898
RS	2	0.014826	0.496222	576.059794	0.015723	0.009324
RS	3	0.023045	0.496222	606.846472	0.016563	0.011761
RS	4	0.031851	0.261428	1201.689639	0.032799	0.022636
RS	5	0.041288	0.261428	1240.579493	0.033860	0.025966
RS	6	0.051400	0.266538	1253.321365	0.034208	0.026889
RS	7	0.062236	0.266538	1287.811864	0.035149	0.029119
RS	8	0.073847	0.308313	1144.112026	0.031227	0.026661
RS	9	0.086289	0.308313	1175.980392	0.032097	0.028776
RS	10	0.099622	0.386380	966.125967	0.026369	0.024497
RS	11	0.113909	0.386380	996.537465	0.027199	0.026184
RS	12	0.129219	0.503440	790.616557	0.021579	0.021455
RS	13	0.145624	0.503440	819.237935	0.022360	0.022712
RS	14	0.163204	0.664433	644.563543	0.017593	0.018342
RS	15	0.182041	0.664433	670.850799	0.018310	0.019227
RS	16	0.202227	0.871487	533.263663	0.014555	0.015583
RS	17	0.223858	0.871487	557.062006	0.015204	0.016227
RS	18	0.247037	1.114434	455.641739	0.012436	0.013475
RS	19	0.271875	1.114434	477.243040	0.013026	0.014028
RS	20	0.298490	1.371762	406.406925	0.011092	0.012101
RS	21	0.327010	1.371762	426.351474	0.011637	0.012607
RS	22	0.357572	1.619832	378.891610	0.010341	0.011290
RS	23	0.390320	1.619832	397.740517	0.010856	0.011737
RS	24	0.425413	1.834374	368.650343	0.010062	0.010895
RS	25	0.463017	1.834374	386.897293	0.010560	0.011325
RS	26	0.503313	1.994879	373.173554	0.010185	0.010917
RS	27	0.546492	1.994879	391.204063	0.010677	0.011397
RS	28	0.592762	2.093088	390.476582	0.010658	0.011392
RS	29	0.642344	2.093088	408.506704	0.011150	0.011958
RS	30	0.695474	2.134864	418.398566	0.011420	0.012298
RS	31	0.752407	2.134864	436.404528	0.011911	0.012943
RS	32	0.813414	2.133636	454.564516	0.012407	0.013559
RS	33	0.878788	2.133636	472.224625	0.012889	0.014259
RS	34	0.948841	2.105352	495.942346	0.013536	0.015074
RS	35	1.023907	2.105352	512.595561	0.013991	0.015784
RS	36	1.104346	2.066907	538.066642	0.014686	0.016668
RS	37	1.190542	2.066907	552.729670	0.015086	0.017309
RS	38	1.282907	2.031609	575.675900	0.015712	0.018100
RS	39	1.381883	2.031609	587.165781	0.016026	0.018586
RS	40	1.487942	2.006309	604.086961	0.016488	0.019155
RS	41	1.601592	2.006309	611.204174	0.016682	0.019429
RS	42	1.723377	1.993445	619.714838	0.016914	0.019696
RS	43	1.853877	1.993445	621.431145	0.016961	0.019727
RS	44	1.993718	1.993101	620.302319	0.016930	0.019661
RS	45	2.143567	1.993101	615.921686	0.016811	0.019445
RS	46	2.304141	2.003662	605.174990	0.016517	0.019062
RS	47	2.476207	2.003662	594.428780	0.016224	0.018620
RS	48	2.660588	2.022484	575.106436	0.015697	0.017971
RS	49	2.858165	2.022484	558.180034	0.015235	0.017338
RS	50	3.069884	2.046751	531.895800	0.014517	0.016491
RS	51	3.296755	2.046751	509.418710	0.013904	0.015710
RS	52	3.539863	2.074278	477.957742	0.013045	0.014730
RS	53	3.800371	2.074278	450.987352	0.012309	0.013846
RS	54	4.079524	2.122174	412.820053	0.011267	0.012713
RS	55	4.378655	2.122174	383.535012	0.010468	0.011787
RS	56	4.699196	2.122174	352.705805	0.009627	0.010831
RS	57	5.042679	2.122174	320.823321	0.008756	0.009858
RS	58	5.410744	2.456783	252.220546	0.006884	0.007996
RS	59	5.805152	2.456783	229.849347	0.006273	0.007274
RS	60	6.227789	2.456783	207.046262	0.005651	0.006548
RS	61	6.680674	2.456783	184.200934	0.005028	0.005828
RS	62	7.165972	2.456783	161.707326	0.004414	0.005124
RS	63	7.686003	2.456783	704.536902	0.019229	0.022684
PA	4+25*2+4+6 0.090813985 0.021462354 7.686003177 0.496221966 0.261427746 0.266537998 0.308313164 0.386379980 0.503439942 0.664432843 0.871486871 1.114434413 1.371762032 1.619831507 1.834373701 1.994878515 2.093088443 2.134864350 2.133635670 2.105352384 2.066906620 2.031608680 2.006308931 1.993444920 1.993101494 2.003661619 2.022484466 2.046751317 2.074277676 2.122174363 2.456783166
//
IT	5405
RD	5
LK	-399146.064989
QD	-656.366248 -> -569.975547
RI	0.0418990658
TR	0.087833	0.021957
MT	7.894789
MM	C_pi: 1.382632, n_recomb: 39331.194437
RS	0	0.000000	0.610350	454.497779	0.011556	0.000450
RS	1	0.007202	0.610350	481.350915	0.012238	0.004347
RS	2	0.014923	0.610350	509.345037	0.012950	0.008207
RS	3	0.023200	0.610350	538.462235	0.013690	0.009951
RS	4	0.032073	0.274531	1252.352571	0.031841	0.022420
RS	5	0.041585	0.274531	1295.360677	0.032935	0.025389
RS	6	0.051782	0.270646	1355.199940	0.034456	0.027178
RS	7	0.062713	0.270646	1393.452031	0.035429	0.029243
RS	8	0.074432	0.306803	1263.562555	0.032126	0.027228
RS	9	0.086995	0.306803	1298.503005	0.033015	0.029312
RS	10	0.100462	0.380646	1077.146754	0.027387	0.025114
RS	11	0.114900	0.380646	1110.421148	0.028233	0.026858
RS	12	0.130377	0.495158	881.919481	0.022423	0.021966
RS	13	0.146969	0.495158	913.356806	0.023222	0.023316
RS	14	0.164756	0.657113	714.374557	0.018163	0.018673
RS	15	0.183824	0.657113	743.309026	0.018899	0.019657
RS	16	0.204265	0.871812	584.079211	0.014850	0.015718
RS	17	0.226179	0.871812	610.204409	0.015515	0.016446
RS	18	0.249671	1.130992	492.115420	0.012512	0.013443
RS	19	0.274854	1.130992	515.676080	0.013111	0.014058
RS	20	0.301852	1.411695	433.305091	0.011017	0.011950
RS	21	0.330793	1.411695	454.900430	0.011566	0.012505
RS	22	0.361820	1.686915	399.819868	0.010165	0.011070
RS	23	0.395080	1.686915	420.108018	0.010681	0.011558
RS	24	0.430736	1.927518	386.311357	0.009822	0.010643
RS	25	0.468961	1.927518	405.888826	0.010320	0.011099
RS	26	0.509938	2.107047	389.934819	0.009914	0.010654
RS	27	0.553866	2.107047	409.290588	0.010406	0.011143
RS	28	0.600958	2.213352	408.586533	0.010388	0.011132
RS	29	0.651442	2.213352	428.029667	0.010883	0.011694
RS	30	0.705561	2.252571	439.960111	0.011186	0.012059
RS	31	0.763579	2.252571	459.530119	0.011684	0.012692
RS	32	0.825774	2.241142	481.478606	0.012242	0.013362
RS	33	0.892450	2.241142	500.867602	0.012735	0.014046
RS	34	0.963927	2.198898	529.725511	0.013468	0.014937
RS	35	1.040552	2.198898	548.217217	0.013938	0.015634
RS	36	1.122695	2.146886	579.347338	0.014730	0.016606
RS	37	1.210755	2.146886	595.827841	0.015149	0.017238
RS	38	1.305157	2.101409	623.854367	0.015862	0.018109
RS	39	1.406358	2.101409	636.966545	0.016195	0.018593
RS	40	1.514847	2.070410	657.507871	0.016717	0.019216
RS	41	1.631150	2.070410	665.889658	0.016930	0.019492
RS	42	1.755829	2.056250	676.097655	0.017190	0.019780
RS	43	1.889488	2.056250	678.616174	0.017254	0.019819
RS	44	2.032773	2.058452	677.223567	0.017218	0.019741
RS	45	2.186377	2.058452	673.156488	0.017115	0.019540
RS	46	2.351044	2.074539	660.537749	0.016794	0.019124
RS	47	2.527571	2.074539	649.654253	0.016518	0.018703
RS	48	2.716811	2.100892	627.410213	0.015952	0.018015
RS	49	2.919681	2.100892	609.961902	0.015508	0.017409
RS	50	3.137161	2.133782	580.248757	0.014753	0.016525
RS	51	3.370305	2.133782	556.926272	0.014160	0.015775
RS	52	3.620239	2.170356	521.904806	0.013269	0.014766
RS	53	3.888175	2.170356	493.807678	0.012555	0.013915
RS	54	4.175407	2.232649	450.990660	0.011466	0.012736
RS	55	4.483326	2.232649	420.548599	0.010692	0.011846
RS	56	4.813421	2.232649	388.241600	0.009871	0.010921
RS	57	5.167291	2.232649	354.577180	0.009015	0.009970
RS	58	5.546646	2.661161	272.427175	0.006926	0.007877
RS	59	5.953323	2.661161	250.403441	0.006367	0.007223
RS	60	6.389290	2.661161	227.621757	0.005787	0.006555
RS	61	6.856655	2.661161	204.467091	0.005199	0.005883
RS	62	7.357680	2.661161	181.341293	0.004611	0.005219
RS	63	7.894789	2.661161	834.992502	0.021230	0.024251
PA	4+25*2+4+6 0.087833406 0.021957365 7.894789297 0.610349951 0.274531345 0.270645716 0.306803318 0.380645684 0.495158391 0.657113048 0.871811630 1.130991891 1.411695271 1.686915245 1.927517618 2.107046866 2.213352461 2.252570630 2.241141952 2.198897744 2.146886265 2.101408683 2.070410495 2.056249687 2.058451857 2.074538519 2.100891769 2.133782206 2.170355913 2.232649465 2.661161259
//
IT	4491
RD	6
LK	-398978.250847
QD	-602.410244 -> -527.360086
RI	0.0340873198
TR	0.085238	0.022477
MT	8.067717
MM	C_pi: 1.441226, n_recomb: 41926.321207
RS	0	0.000000	0.734255	404.753197	0.009654	0.000401
RS	1	0.007239	0.734255	429.676487	0.010248	0.003920
RS	2	0.015001	0.734255	455.800132	0.010871	0.007355
RS	3	0.023325	0.734255	483.132012	0.011523	0.008602
RS	4	0.032252	0.288190	1290.607429	0.030783	0.022180
RS	5	0.041825	0.288190	1337.358292	0.031898	0.024830
RS	6	0.052091	0.276777	1438.242415	0.034304	0.027285
RS	7	0.063101	0.276777	1480.276844	0.035307	0.029186
RS	8	0.074907	0.308304	1366.851447	0.032601	0.027603
RS	9	0.087567	0.308304	1404.949335	0.033510	0.029623
RS	10	0.101144	0.378542	1177.666625	0.028089	0.025591
RS	11	0.115704	0.378542	1213.785196	0.028950	0.027346
RS	12	0.131318	0.490541	967.457799	0.023075	0.022402
RS	13	0.148062	0.490541	1001.635885	0.023890	0.023796
RS	14	0.166018	0.652454	781.467014	0.018639	0.018980
RS	15	0.185274	0.652454	812.979925	0.019391	0.020021
RS	16	0.205924	0.872384	633.849705	0.015118	0.015865
RS	17	0.228068	0.872384	662.258490	0.015796	0.016643
RS	18	0.251815	1.144148	528.415044	0.012603	0.013444
RS	19	0.277281	1.144148	553.910238	0.013212	0.014094
RS	20	0.304591	1.443955	460.538811	0.010984	0.011842
RS	21	0.333877	1.443955	483.769510	0.011539	0.012424
RS	22	0.365284	1.742101	421.410060	0.010051	0.010897
RS	23	0.398963	1.742101	443.125007	0.010569	0.011406
RS	24	0.435081	2.005339	404.806357	0.009655	0.010435
RS	25	0.473813	2.005339	425.698595	0.010153	0.010905
RS	26	0.515348	2.201784	407.552964	0.009721	0.010429
RS	27	0.559890	2.201784	428.209225	0.010213	0.010920
RS	28	0.607657	2.315389	427.447543	0.010195	0.010904
RS	29	0.658880	2.315389	448.266537	0.010692	0.011457
RS	30	0.713812	2.352181	462.090553	0.011021	0.011840
RS	31	0.772720	2.352181	483.175345	0.011524	0.012458
RS	32	0.835892	2.331268	508.757396	0.012135	0.013170
RS	33	0.903637	2.331268	529.817000	0.012637	0.013838
RS	34	0.976285	2.276041	563.710446	0.013445	0.014793
RS	35	1.054192	2.276041	583.976972	0.013929	0.015477
RS	36	1.137739	2.211409	620.742504	0.014806	0.016525
RS	37	1.227333	2.211409	638.971477	0.015240	0.017151
RS	38	1.323412	2.156452	672.105717	0.016031	0.018094
RS	39	1.426446	2.156452	686.761331	0.016380	0.018580
RS	40	1.536938	2.120124	710.936691	0.016957	0.019253
RS	41	1.655428	2.120124	720.489569	0.017185	0.019540
RS	42	1.782495	2.104689	732.350471	0.017468	0.019848
RS	43	1.918759	2.104689	735.562982	0.017544	0.019903
RS	44	2.064888	2.109145	733.797791	0.017502	0.019819
RS	45	2.221594	2.109145	729.927200	0.017410	0.019638
RS	46	2.389643	2.130211	715.292646	0.017061	0.019196
RS	47	2.569856	2.130211	704.155198	0.016795	0.018801
RS	48	2.763114	2.163387	678.843237	0.016191	0.018078
RS	49	2.970361	2.163387	660.766811	0.015760	0.017502
RS	50	3.192609	2.204136	627.496100	0.014967	0.016585
RS	51	3.430946	2.204136	603.242858	0.014388	0.015866
RS	52	3.686534	2.249015	564.560179	0.013466	0.014831
RS	53	3.960623	2.249015	535.282640	0.012767	0.014009
RS	54	4.254551	2.324783	487.711680	0.011633	0.012786
RS	55	4.569756	2.324783	456.102835	0.010879	0.011928
RS	56	4.907778	2.324783	422.334770	0.010073	0.011028
RS	57	5.270267	2.324783	386.930910	0.009229	0.010097
RS	58	5.658994	2.846174	290.886522	0.006938	0.007785
RS	59	6.075860	2.846174	269.272097	0.006423	0.007188
RS	60	6.522901	2.846174	246.620561	0.005882	0.006570
RS	61	7.002301	2.846174	223.306583	0.005326	0.005941
RS	62	7.516402	2.846174	199.732080	0.004764	0.005312
RS	63	8.067717	2.846174	964.711935	0.023010	0.025780
PA	4+25*2+4+6 0.085237514 0.022477069 8.067716696 0.734254816 0.288189632 0.276776810 0.308304307 0.378542029 0.490540789 0.652454369 0.872384065 1.144147550 1.443954579 1.742100805 2.005338834 2.201783758 2.315389374 2.352181386 2.331268442 2.276041272 2.211408983 2.156452181 2.120124389 2.104689143 2.109144799 2.130211160 2.163387016 2.204135954 2.249015005 2.324782963 2.846173905
//
IT	4766
RD	7
LK	-398831.883033
QD	-555.088755 -> -488.873317
RI	0.0283237253
TR	0.082922	0.022996
MT	8.217811
MM	C_pi: 1.494298, n_recomb: 44430.176365
RS	0	0.000000	0.863542	366.179125	0.008242	0.000362
RS	1	0.007270	0.863542	389.420518	0.008765	0.003581
RS	2	0.015067	0.863542	413.877105	0.009315	0.006693
RS	3	0.023432	0.863542	439.573477	0.009894	0.007584
RS	4	0.032405	0.301318	1323.231262	0.029782	0.021945
RS	5	0.042031	0.301318	1373.369494	0.030911	0.024328
RS	6	0.052355	0.283660	1508.797715	0.033959	0.027277
RS	7	0.063431	0.283660	1554.516681	0.034988	0.029039
RS	8	0.075312	0.311297	1458.045548	0.032817	0.027842
RS	9	0.088056	0.311297	1499.311306	0.033745	0.029795
RS	10	0.101727	0.378393	1269.727033	0.028578	0.025962
RS	11	0.116391	0.378393	1308.650815	0.029454	0.027709
RS	12	0.132122	0.488012	1047.970050	0.023587	0.022774
RS	13	0.148996	0.488012	1084.808433	0.024416	0.024191
RS	14	0.167097	0.649371	845.873164	0.019038	0.019262
RS	15	0.186513	0.649371	879.886241	0.019804	0.020338
RS	16	0.207342	0.873088	682.207781	0.015355	0.016013
RS	17	0.229684	0.873088	712.840804	0.016044	0.016824
RS	18	0.253650	1.155130	563.925165	0.012692	0.013463
RS	19	0.279359	1.155130	591.309309	0.013309	0.014134
RS	20	0.306937	1.471315	487.309843	0.010968	0.011763
RS	21	0.336519	1.471315	512.136526	0.011527	0.012359
RS	22	0.368252	1.789698	442.727299	0.009965	0.010754
RS	23	0.402291	1.789698	465.831127	0.010485	0.011276
RS	24	0.438805	2.073491	423.094356	0.009523	0.010257
RS	25	0.477974	2.073491	445.260320	0.010022	0.010734
RS	26	0.519990	2.285826	424.896683	0.009563	0.010232
RS	27	0.565060	2.285826	446.805024	0.010056	0.010721
RS	28	0.613407	2.406715	445.850677	0.010035	0.010697
RS	29	0.665268	2.406715	467.988005	0.010533	0.011240
RS	30	0.720900	2.441733	483.501507	0.010882	0.011635
RS	31	0.780575	2.441733	506.036574	0.011389	0.012239
RS	32	0.844589	2.412300	535.033790	0.012042	0.012984
RS	33	0.913256	2.412300	557.698637	0.012552	0.013637
RS	34	0.986914	2.345097	596.458227	0.013425	0.014644
RS	35	1.065928	2.345097	618.441556	0.013919	0.015315
RS	36	1.150685	2.268650	660.778009	0.014872	0.016429
RS	37	1.241604	2.268650	680.710514	0.015321	0.017051
RS	38	1.339132	2.204695	718.989805	0.016182	0.018059
RS	39	1.443750	2.204695	735.156969	0.016546	0.018550
RS	40	1.555973	2.163155	763.060505	0.017174	0.019272
RS	41	1.676355	2.163155	773.761646	0.017415	0.019570
RS	42	1.805487	2.146220	787.379443	0.017722	0.019903
RS	43	1.944007	2.146220	791.268039	0.017809	0.019975
RS	44	2.092596	2.152401	789.222837	0.017763	0.019890
RS	45	2.251988	2.152401	785.533198	0.017680	0.019731
RS	46	2.422966	2.177694	768.959913	0.017307	0.019271
RS	47	2.606373	2.177694	757.554265	0.017050	0.018901
RS	48	2.803114	2.216794	729.243678	0.016413	0.018153
RS	49	3.014156	2.216794	710.525510	0.015992	0.017604
RS	50	3.240540	2.264451	673.757229	0.015164	0.016661
RS	51	3.483381	2.264451	648.561180	0.014597	0.015970
RS	52	3.743876	2.316716	606.262802	0.013645	0.014912
RS	53	4.023307	2.316716	575.798409	0.012960	0.014117
RS	54	4.323052	2.404791	523.491753	0.011782	0.012854
RS	55	4.644586	2.404791	490.719770	0.011045	0.012023
RS	56	4.989495	2.404791	455.510119	0.010252	0.011145
RS	57	5.359477	2.404791	418.401550	0.009417	0.010231
RS	58	5.756355	3.017263	308.214766	0.006937	0.007712
RS	59	6.182083	3.017263	287.033209	0.006460	0.007164
RS	60	6.638761	3.017263	264.570097	0.005955	0.006590
RS	61	7.128636	3.017263	241.186738	0.005428	0.005998
RS	62	7.654123	3.017263	217.280376	0.004890	0.005399
RS	63	8.217811	3.017263	1094.652857	0.024638	0.027261
PA	4+25*2+4+6 0.082921935 0.022995665 8.217810745 0.863541521 0.301318143 0.283660227 0.311296568 0.378393295 0.488012243 0.649370602 0.873087912 1.155129915 1.471315432 1.789698162 2.073490550 2.285825537 2.406715314 2.441732771 2.412300133 2.345096671 2.268650483 2.204694802 2.163154639 2.146219870 2.152400757 2.177694057 2.216794148 2.264451279 2.316716496 2.404790939 3.017263279
//
IT	4522
RD	8
LK	-398702.567534
QD	-513.095550 -> -454.266132
RI	0.0240138714
TR	0.080829	0.023502
MT	8.351731
MM	C_pi: 1.543295, n_recomb: 46853.815959
RS	0	0.000000	0.995325	336.147403	0.007174	0.000331
RS	1	0.007297	0.995325	357.976874	0.007640	0.003306
RS	2	0.015126	0.995325	381.015135	0.008132	0.006168
RS	3	0.023526	0.995325	405.297725	0.008650	0.006802
RS	4	0.032540	0.313580	1353.247312	0.028882	0.021727
RS	5	0.042211	0.313580	1406.483671	0.030019	0.023889
RS	6	0.052587	0.290780	1570.602131	0.033521	0.027196
RS	7	0.063721	0.290780	1619.868568	0.034573	0.028845
RS	8	0.075668	0.315078	1539.995572	0.032868	0.027984
RS	9	0.088486	0.315078	1584.403020	0.033816	0.029876
RS	10	0.102239	0.379369	1355.029940	0.028920	0.026252
RS	11	0.116996	0.379369	1396.714942	0.029810	0.027986
RS	12	0.132829	0.486731	1124.344103	0.023997	0.023094
RS	13	0.149818	0.486731	1163.769623	0.024838	0.024523
RS	14	0.168047	0.647230	907.981275	0.019379	0.019520
RS	15	0.187605	0.647230	944.422462	0.020157	0.020620
RS	16	0.208591	0.873747	729.277530	0.015565	0.016158
RS	17	0.231108	0.873747	762.078085	0.016265	0.016993
RS	18	0.255268	1.164441	598.602279	0.012776	0.013493
RS	19	0.281191	1.164441	627.829553	0.013400	0.014179
RS	20	0.309005	1.495062	513.461957	0.010959	0.011702
RS	21	0.338849	1.495062	539.842993	0.011522	0.012307
RS	22	0.370871	1.831801	463.529947	0.009893	0.010634
RS	23	0.405229	1.831801	487.981121	0.010415	0.011164
RS	24	0.442094	2.134753	440.878904	0.009410	0.010102
RS	25	0.481649	2.134753	464.273642	0.009909	0.010584
RS	26	0.524090	2.362468	441.633715	0.009426	0.010057
RS	27	0.569628	2.362468	464.742266	0.009919	0.010543
RS	28	0.618489	2.490968	463.438206	0.009891	0.010508
RS	29	0.670915	2.490968	486.833786	0.010390	0.011042
RS	30	0.727167	2.525069	503.806933	0.010753	0.011443
RS	31	0.787523	2.525069	527.726407	0.011263	0.012034
RS	32	0.852283	2.488135	559.889550	0.011950	0.012802
RS	33	0.921768	2.488135	584.095044	0.012466	0.013441
RS	34	0.996324	2.409909	627.511690	0.013393	0.014491
RS	35	1.076320	2.409909	651.158677	0.013898	0.015152
RS	36	1.162152	2.322344	698.964567	0.014918	0.016323
RS	37	1.254248	2.322344	720.567826	0.015379	0.016941
RS	38	1.353064	2.249753	764.014212	0.016306	0.018008
RS	39	1.459090	2.249753	781.683482	0.016683	0.018504
RS	40	1.572852	2.203021	813.432024	0.017361	0.019273
RS	41	1.694916	2.203021	825.292253	0.017614	0.019584
RS	42	1.825885	2.184298	840.833495	0.017946	0.019943
RS	43	1.966412	2.184298	845.423111	0.018044	0.020033
RS	44	2.117192	2.191648	843.282027	0.017998	0.019953
RS	45	2.278974	2.191648	839.805431	0.017924	0.019816
RS	46	2.452561	2.220406	821.476891	0.017533	0.019345
RS	47	2.638815	2.220406	809.835534	0.017284	0.019000
RS	48	2.838658	2.264531	778.699219	0.016620	0.018232
RS	49	3.053084	2.264531	759.366192	0.016207	0.017709
RS	50	3.283156	2.318137	719.250094	0.015351	0.016745
RS	51	3.530015	2.318137	693.128957	0.014793	0.016080
RS	52	3.794887	2.376852	647.327575	0.013816	0.015003
RS	53	4.079086	2.376852	615.685884	0.013141	0.014232
RS	54	4.384022	2.476005	558.718961	0.011925	0.012933
RS	55	4.711208	2.476005	524.785938	0.011200	0.012126
RS	56	5.062269	2.476005	488.146672	0.010419	0.011266
RS	57	5.438945	2.476005	449.354855	0.009591	0.010366
RS	58	5.843106	3.177254	324.826010	0.006933	0.007653
RS	59	6.276758	3.177254	304.076647	0.006490	0.007148
RS	60	6.742052	3.177254	281.827815	0.006015	0.006612
RS	61	7.241297	3.177254	258.425909	0.005516	0.006053
RS	62	7.776971	3.177254	234.260622	0.005000	0.005482
RS	63	8.351731	3.177254	1225.431717	0.026154	0.028689
PA	4+25*2+4+6 0.080828664 0.023502202 8.351731366 0.995325000 0.313579912 0.290780029 0.315078466 0.379369432 0.486731216 0.647230343 0.873747156 1.164440789 1.495062440 1.831801237 2.134753454 2.362467626 2.490968345 2.525068764 2.488135419 2.409909238 2.322344477 2.249752943 2.203021309 2.184298440 2.191648177 2.220405749 2.264530518 2.318137127 2.376851755 2.476005203 3.177254225
//
IT	4506
RD	9
LK	-398587.595059
QD	-475.678999 -> -423.175486
RI	0.0207260322
TR	0.078921	0.023992
MT	8.473211
MM	C_pi: 1.589102, n_recomb: 49205.353225
RS	0	0.000000	1.127512	312.515854	0.006351	0.000305
RS	1	0.007321	1.127512	333.175751	0.006771	0.003079
RS	2	0.015178	1.127512	355.028830	0.007215	0.005744
RS	3	0.023610	1.127512	378.117961	0.007684	0.006189
RS	4	0.032660	0.324919	1381.939425	0.028085	0.021528
RS	5	0.042372	0.324919	1438.043788	0.029225	0.023508
RS	6	0.052795	0.297915	1625.858230	0.033042	0.027066
RS	7	0.063981	0.297915	1678.525073	0.034113	0.028625
RS	8	0.075986	0.319292	1614.614604	0.032814	0.028056
RS	9	0.088870	0.319292	1662.117105	0.033779	0.029895
RS	10	0.102697	0.381022	1434.801654	0.029159	0.026482
RS	11	0.117537	0.381022	1479.201648	0.030062	0.028200
RS	12	0.133463	0.486221	1197.280404	0.024332	0.023375
RS	13	0.150555	0.486221	1239.226850	0.025185	0.024810
RS	14	0.168898	0.645645	968.172141	0.019676	0.019759
RS	15	0.188584	0.645645	1006.976581	0.020465	0.020877
RS	16	0.209711	0.874227	775.251275	0.015755	0.016301
RS	17	0.232385	0.874227	810.167844	0.016465	0.017155
RS	18	0.256719	1.172312	632.536009	0.012855	0.013531
RS	19	0.282835	1.172312	663.564372	0.013486	0.014228
RS	20	0.310862	1.515873	539.008230	0.010954	0.011657
RS	21	0.340942	1.515873	566.904521	0.011521	0.012268
RS	22	0.373223	1.869499	483.788547	0.009832	0.010531
RS	23	0.407868	1.869499	509.547551	0.010356	0.011067
RS	24	0.445049	2.190576	458.100606	0.009310	0.009966
RS	25	0.484952	2.190576	482.680967	0.009810	0.010450
RS	26	0.527777	2.433377	457.695752	0.009302	0.009898
RS	27	0.573737	2.433377	481.954746	0.009795	0.010381
RS	28	0.623061	2.569947	480.138631	0.009758	0.010334
RS	29	0.675996	2.569947	504.734668	0.010258	0.010859
RS	30	0.732807	2.604024	522.935017	0.010628	0.011261
RS	31	0.793777	2.604024	548.175248	0.011141	0.011840
RS	32	0.859211	2.560584	583.244074	0.011853	0.012625
RS	33	0.929435	2.560584	608.927554	0.012375	0.013252
RS	34	1.004800	2.472212	656.770796	0.013348	0.014337
RS	35	1.085683	2.472212	682.030494	0.013861	0.014988
RS	36	1.172487	2.374159	735.168761	0.014941	0.016208
RS	37	1.265646	2.374159	758.414178	0.015413	0.016823
RS	38	1.365626	2.293233	807.024360	0.016401	0.017943
RS	39	1.472925	2.293233	826.194638	0.016791	0.018445
RS	40	1.588079	2.241310	861.896730	0.017516	0.019260
RS	41	1.711663	2.241310	874.940651	0.017781	0.019583
RS	42	1.844296	2.220526	892.588002	0.018140	0.019971
RS	43	1.986638	2.220526	897.922213	0.018248	0.020078
RS	44	2.139402	2.228535	895.905410	0.018207	0.020008
RS	45	2.303349	2.228535	892.695323	0.018142	0.019892
RS	46	2.479299	2.260058	872.842658	0.017739	0.019415
RS	47	2.668130	2.260058	861.019312	0.017498	0.019093
RS	48	2.870785	2.308381	827.277959	0.016813	0.018313
RS	49	3.088277	2.308381	807.375505	0.016408	0.017814
RS	50	3.321692	2.367049	764.102605	0.015529	0.016835
RS	51	3.572195	2.367049	737.088003	0.014980	0.016193
RS	52	3.841037	2.431323	687.930868	0.013981	0.015101
RS	53	4.129561	2.431323	655.128653	0.013314	0.014351
RS	54	4.439209	2.540358	593.608143	0.012064	0.013019
RS	55	4.771525	2.540358	558.514709	0.011351	0.012233
RS	56	5.128171	2.540358	520.453054	0.010577	0.011389
RS	57	5.510927	2.540358	479.991541	0.009755	0.010500
RS	58	5.921704	3.327735	340.960097	0.006929	0.007606
RS	59	6.362555	3.327735	320.630285	0.006516	0.007138
RS	60	6.835680	3.327735	298.603931	0.006069	0.006635
RS	61	7.343443	3.327735	275.211820	0.005593	0.006106
RS	62	7.888380	3.327735	250.834355	0.005098	0.005559
RS	63	8.473211	3.327735	1357.276663	0.027584	0.030064
PA	4+25*2+4+6 0.078920531 0.023992115 8.473210980 1.127511856 0.324918510 0.297915063 0.319292278 0.381022111 0.486220847 0.645644635 0.874227120 1.172311993 1.515873455 1.869499368 2.190576214 2.433377072 2.569946629 2.604024120 2.560583912 2.472211851 2.374158793 2.293233214 2.241310343 2.220525794 2.228534589 2.260057818 2.308380885 2.367048818 2.431322710 2.540357782 3.327734676
//
IT	4498
RD	10
LK	-398484.931751
QD	-442.227576 -> -395.199711
RI	0.0181628902
TR	0.077170	0.024463
MT	8.584652
MM	C_pi: 1.632295, n_recomb: 51490.205370
RS	0	0.000000	1.258658	293.670079	0.005703	0.000284
RS	1	0.007343	1.258658	313.362751	0.006086	0.002890
RS	2	0.015225	1.258658	334.229778	0.006491	0.005395
RS	3	0.023686	1.258658	356.319069	0.006920	0.005699
RS	4	0.032769	0.335376	1409.853157	0.027381	0.021349
RS	5	0.042518	0.335376	1468.640231	0.028523	0.023176
RS	6	0.052983	0.304964	1675.952212	0.032549	0.026905
RS	7	0.064217	0.304964	1731.873262	0.033635	0.028392
RS	8	0.076275	0.323749	1683.178054	0.032689	0.028078
RS	9	0.089219	0.323749	1733.717275	0.033671	0.029871
RS	10	0.103113	0.383094	1509.915521	0.029324	0.026666
RS	11	0.118028	0.383094	1556.982863	0.030238	0.028368
RS	12	0.134038	0.486200	1267.292314	0.024612	0.023624
RS	13	0.151223	0.486200	1311.698748	0.025475	0.025061
RS	14	0.169671	0.644391	1026.723175	0.019940	0.019983
RS	15	0.189473	0.644391	1067.831698	0.020739	0.021115
RS	16	0.210729	0.874454	820.294883	0.015931	0.016442
RS	17	0.233546	0.874454	857.280593	0.016649	0.017310
RS	18	0.258038	1.178900	665.826834	0.012931	0.013576
RS	19	0.284329	1.178900	698.618197	0.013568	0.014282
RS	20	0.312550	1.534151	564.011915	0.010954	0.011623
RS	21	0.342844	1.534151	593.388003	0.011524	0.012238
RS	22	0.375362	1.903474	503.529778	0.009779	0.010444
RS	23	0.410268	1.903474	530.560179	0.010304	0.010983
RS	24	0.447737	2.241796	474.780831	0.009221	0.009844
RS	25	0.487958	2.241796	500.507059	0.009720	0.010330
RS	26	0.531132	2.499487	473.104201	0.009188	0.009754
RS	27	0.577476	2.499487	498.467519	0.009681	0.010234
RS	28	0.627223	2.644598	495.983571	0.009633	0.010173
RS	29	0.680623	2.644598	521.726052	0.010133	0.010689
RS	30	0.737945	2.679520	540.928401	0.010505	0.011089
RS	31	0.799475	2.679520	567.429087	0.011020	0.011657
RS	32	0.865524	2.630518	605.142961	0.011753	0.012454
RS	33	0.936423	2.630518	632.243983	0.012279	0.013070
RS	34	1.012528	2.532816	684.269866	0.013289	0.014182
RS	35	1.094221	2.532816	711.092201	0.013810	0.014825
RS	36	1.181913	2.424837	769.404244	0.014943	0.016086
RS	37	1.276044	2.424837	794.263539	0.015426	0.016700
RS	38	1.377087	2.335853	848.004749	0.016469	0.017868
RS	39	1.485550	2.335853	868.676310	0.016871	0.018375
RS	40	1.601978	2.278744	908.420625	0.017643	0.019233
RS	41	1.726955	2.278744	922.676565	0.017919	0.019568
RS	42	1.861108	2.255662	942.607387	0.018307	0.019986
RS	43	2.005113	2.255662	948.736072	0.018426	0.020110
RS	44	2.159692	2.263889	947.070929	0.018393	0.020053
RS	45	2.325622	2.263889	944.188979	0.018337	0.019957
RS	46	2.503736	2.297568	923.059081	0.017927	0.019481
RS	47	2.694929	2.297568	911.116274	0.017695	0.019181
RS	48	2.900162	2.349359	875.009512	0.016994	0.018393
RS	49	3.120465	2.349359	854.591353	0.016597	0.017916
RS	50	3.356944	2.412285	808.373422	0.015700	0.016927
RS	51	3.610789	2.412285	780.503393	0.015158	0.016306
RS	52	3.883273	2.481309	728.152959	0.014142	0.015203
RS	53	4.175766	2.481309	694.210970	0.013482	0.014470
RS	54	4.489737	2.599105	628.261165	0.012202	0.013111
RS	55	4.826762	2.599105	592.008053	0.011497	0.012342
RS	56	5.188536	2.599105	552.529503	0.010731	0.011513
RS	57	5.576875	2.599105	510.408343	0.009913	0.010633
RS	58	5.993729	3.469756	356.750135	0.006929	0.007567
RS	59	6.441194	3.469756	336.822370	0.006541	0.007132
RS	60	6.921516	3.469756	315.017724	0.006118	0.006659
RS	61	7.437108	3.469756	291.651178	0.005664	0.006157
RS	62	7.990560	3.469756	267.092798	0.005187	0.005632
RS	63	8.584652	3.469756	1490.171436	0.028941	0.031386
PA	4+25*2+4+6 0.077170307 0.024463491 8.584651688 1.258658271 0.335375883 0.304964498 0.323748801 0.383093507 0.486199517 0.644391308 0.874453894 1.178900390 1.534150803 1.903474187 2.241795632 2.499486566 2.644598351 2.679520446 2.630518073 2.532816142 2.424836674 2.335853423 2.278744032 2.255661982 2.263888892 2.297567533 2.349358556 2.412284730 2.481309030 2.599105052 3.469755930
//
IT	4879
RD	11
LK	-398392.931880
QD	-412.212612 -> -369.955590
RI	0.0161228770
TR	0.075558	0.024916
MT	8.687619
MM	C_pi: 1.673254, n_recomb: 53712.146603
RS	0	0.000000	1.387785	278.432655	0.005184	0.000266
RS	1	0.007363	1.387785	297.322375	0.005535	0.002729
RS	2	0.015268	1.387785	317.367286	0.005909	0.005103
RS	3	0.023756	1.387785	338.618854	0.006304	0.005301
RS	4	0.032868	0.345028	1437.195609	0.026757	0.021189
RS	5	0.042651	0.345028	1498.512300	0.027899	0.022886
RS	6	0.053155	0.311891	1721.755021	0.032055	0.026725
RS	7	0.064432	0.311891	1780.788945	0.033154	0.028152
RS	8	0.076539	0.328336	1746.603945	0.032518	0.028063
RS	9	0.089538	0.328336	1800.113962	0.033514	0.029815
RS	10	0.103494	0.385429	1580.993069	0.029435	0.026814
RS	11	0.118477	0.385429	1630.678949	0.030360	0.028500
RS	12	0.134564	0.486501	1334.731336	0.024850	0.023847
RS	13	0.151835	0.486501	1381.540583	0.025721	0.025284
RS	14	0.170378	0.643331	1083.843751	0.020179	0.020193
RS	15	0.190286	0.643331	1127.201396	0.020986	0.021335
RS	16	0.211660	0.874400	864.528830	0.016096	0.016580
RS	17	0.234608	0.874400	903.540204	0.016822	0.017460
RS	18	0.259246	1.184344	698.552399	0.013005	0.013626
RS	19	0.285698	1.184344	733.071694	0.013648	0.014339
RS	20	0.314097	1.550210	588.527069	0.010957	0.011599
RS	21	0.344587	1.550210	619.350429	0.011531	0.012217
RS	22	0.377323	1.934164	522.803166	0.009733	0.010368
RS	23	0.412469	1.934164	551.071807	0.010260	0.010910
RS	24	0.450202	2.288975	490.958980	0.009141	0.009736
RS	25	0.490714	2.288975	517.794628	0.009640	0.010223
RS	26	0.534209	2.561366	487.908824	0.009084	0.009622
RS	27	0.580907	2.561366	514.334152	0.009576	0.010099
RS	28	0.631043	2.715459	511.038045	0.009514	0.010023
RS	29	0.684870	2.715459	537.876963	0.010014	0.010532
RS	30	0.742661	2.752021	557.871943	0.010386	0.010926
RS	31	0.804707	2.752021	585.576442	0.010902	0.011485
RS	32	0.871322	2.698338	625.682680	0.011649	0.012288
RS	33	0.942841	2.698338	654.143159	0.012179	0.012894
RS	34	1.019627	2.592055	710.106152	0.013221	0.014028
RS	35	1.102066	2.592055	738.441453	0.013748	0.014663
RS	36	1.190576	2.474667	801.751843	0.014927	0.015961
RS	37	1.285602	2.474667	828.195331	0.015419	0.016572
RS	38	1.387626	2.377885	887.009824	0.016514	0.017785
RS	39	1.497162	2.377885	909.180811	0.016927	0.018296
RS	40	1.614762	2.315609	953.031743	0.017743	0.019197
RS	41	1.741022	2.315609	968.526446	0.018032	0.019543
RS	42	1.876579	2.290040	990.900953	0.018448	0.019991
RS	43	2.022117	2.290040	997.873723	0.018578	0.020131
RS	44	2.178370	2.298114	996.779829	0.018558	0.020091
RS	45	2.346130	2.298114	994.288744	0.018511	0.020014
RS	46	2.526241	2.333424	972.127848	0.018099	0.019542
RS	47	2.719614	2.333424	960.130262	0.017875	0.019262
RS	48	2.927225	2.388045	921.902533	0.017164	0.018472
RS	49	3.150123	2.388045	901.025045	0.016775	0.018015
RS	50	3.389434	2.454523	852.078729	0.015864	0.017020
RS	51	3.646365	2.454523	823.394263	0.015330	0.016417
RS	52	3.922214	2.527570	768.020615	0.014299	0.015306
RS	53	4.218374	2.527570	732.961974	0.013646	0.014590
RS	54	4.536341	2.653094	662.718644	0.012338	0.013207
RS	55	4.877720	2.653094	625.307367	0.011642	0.012453
RS	56	5.244235	2.653094	584.417182	0.010881	0.011635
RS	57	5.637737	2.653094	540.645209	0.010066	0.010764
RS	58	6.060213	3.604057	372.269047	0.006931	0.007537
RS	59	6.513797	3.604057	352.724594	0.006567	0.007130
RS	60	7.000778	3.604057	331.136636	0.006165	0.006684
RS	61	7.523616	3.604057	307.804427	0.005731	0.006205
RS	62	8.084952	3.604057	283.087098	0.005270	0.005701
RS	63	8.687619	3.604057	1623.976830	0.030235	0.032657
PA	4+25*2+4+6 0.075557668 0.024915951 8.687619107 1.387785029 0.345027995 0.311890558 0.328335604 0.385429167 0.486500906 0.643330766 0.874400104 1.184344188 1.550209571 1.934163555 2.288974687 2.561366126 2.715458866 2.752021327 2.698337747 2.592054623 2.474666520 2.377885156 2.315609308 2.290039780 2.298113561 2.333424298 2.388044545 2.454522534 2.527570198 2.653093610 3.604056733
//
IT	4411
RD	12
LK	-398310.229011
QD	-385.179887 -> -347.101016
RI	0.0144706308
TR	0.074066	0.025350
MT	8.783354
MM	C_pi: 1.712251, n_recomb: 55873.550548
RS	0	0.000000	1.514095	265.974549	0.004760	0.000251
RS	1	0.007382	1.514095	284.195129	0.005086	0.002592
RS	2	0.015308	1.514095	303.552796	0.005433	0.004856
RS	3	0.023820	1.514095	324.101595	0.005801	0.004972
RS	4	0.032959	0.353952	1464.039459	0.026203	0.021046
RS	5	0.042774	0.353952	1527.755857	0.027343	0.022632
RS	6	0.053313	0.318673	1763.897259	0.031569	0.026532
RS	7	0.064630	0.318673	1825.908067	0.032679	0.027911
RS	8	0.076782	0.332985	1805.547408	0.032315	0.028021
RS	9	0.089831	0.332985	1861.956998	0.033324	0.029737
RS	10	0.103844	0.387932	1648.478728	0.029504	0.026933
RS	11	0.118891	0.387932	1700.732903	0.030439	0.028603
RS	12	0.135049	0.487016	1399.850536	0.025054	0.024048
RS	13	0.152399	0.487016	1449.007664	0.025934	0.025484
RS	14	0.171030	0.642388	1139.655942	0.020397	0.020393
RS	15	0.191036	0.642388	1185.210287	0.021212	0.021543
RS	16	0.212519	0.874070	908.025890	0.016251	0.016715
RS	17	0.235588	0.874070	949.021491	0.016985	0.017607
RS	18	0.260360	1.188772	730.762059	0.013079	0.013679
RS	19	0.286960	1.188772	766.976151	0.013727	0.014399
RS	20	0.315524	1.564302	612.594672	0.010964	0.011583
RS	21	0.346196	1.564302	644.834950	0.011541	0.012204
RS	22	0.379132	1.961942	541.640625	0.009694	0.010303
RS	23	0.414500	1.961942	571.116623	0.010222	0.010847
RS	24	0.452478	2.332527	506.673650	0.009068	0.009638
RS	25	0.493260	2.332527	534.585080	0.009568	0.010126
RS	26	0.537052	2.619424	502.157597	0.008987	0.009501
RS	27	0.584076	2.619424	529.605869	0.009479	0.009976
RS	28	0.634572	2.782875	525.368162	0.009403	0.009883
RS	29	0.688795	2.782875	553.257094	0.009902	0.010386
RS	30	0.747020	2.821810	573.849699	0.010271	0.010772
RS	31	0.809544	2.821810	602.704641	0.010787	0.011322
RS	32	0.876682	2.764254	644.963443	0.011543	0.012128
RS	33	0.948777	2.764254	674.727401	0.012076	0.012725
RS	34	1.026193	2.650083	734.383601	0.013144	0.013876
RS	35	1.109324	2.650083	764.182251	0.013677	0.014504
RS	36	1.198592	2.523764	832.304847	0.014896	0.015833
RS	37	1.294448	2.523764	860.300644	0.015397	0.016442
RS	38	1.397380	2.419437	924.107362	0.016539	0.017695
RS	39	1.507911	2.419437	947.772220	0.016963	0.018211
RS	40	1.626600	2.352033	995.768867	0.017822	0.019151
RS	41	1.754050	2.352033	1012.525082	0.018122	0.019507
RS	42	1.890909	2.323828	1037.481831	0.018568	0.019987
RS	43	2.037869	2.323828	1045.344991	0.018709	0.020142
RS	44	2.195678	2.331441	1045.027111	0.018703	0.020121
RS	45	2.365135	2.331441	1042.987507	0.018667	0.020061
RS	46	2.547101	2.367938	1020.033826	0.018256	0.019598
RS	47	2.742499	2.367938	1008.045334	0.018042	0.019337
RS	48	2.952320	2.424835	967.937774	0.017324	0.018548
RS	49	3.177630	2.424835	946.657805	0.016943	0.018110
RS	50	3.419570	2.494248	895.199263	0.016022	0.017112
RS	51	3.679370	2.494248	865.742993	0.015495	0.016526
RS	52	3.958348	2.570674	807.519043	0.014453	0.015411
RS	53	4.257918	2.570674	771.369156	0.013806	0.014708
RS	54	4.579601	2.702989	696.975388	0.012474	0.013305
RS	55	4.925030	2.702989	658.409640	0.011784	0.012564
RS	56	5.295956	2.702989	616.114717	0.011027	0.011757
RS	57	5.694263	2.702989	570.701857	0.010214	0.010892
RS	58	6.121971	3.731287	387.549507	0.006936	0.007513
RS	59	6.581251	3.731287	368.370647	0.006593	0.007132
RS	60	7.074433	3.731287	346.993098	0.006210	0.006710
RS	61	7.604020	3.731287	323.700624	0.005793	0.006252
RS	62	8.172698	3.731287	298.841094	0.005349	0.005767
RS	63	8.783354	3.731287	1758.472194	0.031472	0.033879
PA	4+25*2+4+6 0.074065638 0.025349537 8.783354122 1.514095415 0.353952336 0.318672831 0.332985357 0.387932161 0.487016138 0.642388080 0.874069883 1.188771744 1.564301633 1.961941738 2.332526996 2.619424436 2.782874926 2.821809603 2.764253734 2.650083022 2.523764499 2.419437303 2.352032517 2.323828250 2.331440915 2.367938005 2.424835073 2.494247922 2.570674380 2.702988903 3.731287084
//
IT	4566
RD	13
LK	-398235.671667
QD	-360.744231 -> -326.340969
RI	0.0131107265
TR	0.072680	0.025765
MT	8.872848
MM	C_pi: 1.749499, n_recomb: 57976.264761
RS	0	0.000000	1.637121	255.672141	0.004410	0.000238
RS	1	0.007399	1.637121	273.331670	0.004715	0.002473
RS	2	0.015345	1.637121	292.111796	0.005038	0.004645
RS	3	0.023879	1.637121	312.068491	0.005383	0.004698
RS	4	0.033044	0.362221	1490.407285	0.025707	0.020919
RS	5	0.042888	0.362221	1556.410877	0.026846	0.022409
RS	6	0.053459	0.325301	1802.864537	0.031097	0.026333
RS	7	0.064813	0.325301	1867.722103	0.032215	0.027670
RS	8	0.077007	0.337654	1860.522092	0.032091	0.027957
RS	9	0.090103	0.337654	1919.756534	0.033113	0.029641
RS	10	0.104169	0.390540	1712.710177	0.029542	0.027029
RS	11	0.119274	0.390540	1767.481300	0.030486	0.028684
RS	12	0.135498	0.487680	1462.821164	0.025231	0.024232
RS	13	0.152921	0.487680	1514.272980	0.026119	0.025665
RS	14	0.171634	0.641524	1194.236237	0.020599	0.020582
RS	15	0.191732	0.641524	1241.936736	0.021421	0.021738
RS	16	0.213316	0.873494	950.822903	0.016400	0.016848
RS	17	0.236497	0.873494	993.762581	0.017141	0.017749
RS	18	0.261393	1.192309	762.486633	0.013152	0.013736
RS	19	0.288132	1.192309	800.363754	0.013805	0.014461
RS	20	0.316848	1.576664	636.239488	0.010974	0.011573
RS	21	0.347689	1.576664	669.867861	0.011554	0.012196
RS	22	0.380812	1.987121	560.070740	0.009660	0.010246
RS	23	0.416386	1.987121	590.725188	0.010189	0.010792
RS	24	0.454592	2.372801	521.958841	0.009003	0.009550
RS	25	0.495624	2.372801	550.914846	0.009502	0.010039
RS	26	0.539692	2.673982	515.897122	0.008898	0.009390
RS	27	0.587021	2.673982	544.332268	0.009389	0.009863
RS	28	0.637852	2.847114	539.036055	0.009298	0.009753
RS	29	0.692443	2.847114	567.931897	0.009796	0.010251
RS	30	0.751073	2.889076	588.944421	0.010158	0.010626
RS	31	0.814041	2.889076	618.899659	0.010675	0.011168
RS	32	0.881668	2.828377	663.088659	0.011437	0.011974
RS	33	0.954298	2.828377	694.102431	0.011972	0.012563
RS	34	1.032302	2.706960	757.214236	0.013061	0.013727
RS	35	1.116078	2.706960	788.426980	0.013599	0.014349
RS	36	1.206051	2.572171	861.165150	0.014854	0.015704
RS	37	1.302682	2.572171	890.679342	0.015363	0.016312
RS	38	1.406461	2.460538	959.380735	0.016548	0.017600
RS	39	1.517919	2.460538	984.529919	0.016982	0.018121
RS	40	1.637624	2.388052	1036.690294	0.017881	0.019098
RS	41	1.766185	2.388052	1054.725757	0.018192	0.019465
RS	42	1.904258	2.357102	1082.381160	0.018669	0.019976
RS	43	2.052546	2.357102	1091.176058	0.018821	0.020144
RS	44	2.211806	2.363999	1091.821266	0.018832	0.020144
RS	45	2.382849	2.363999	1090.289578	0.018806	0.020101
RS	46	2.566546	2.401304	1066.768569	0.018400	0.019649
RS	47	2.763835	2.401304	1054.850092	0.018195	0.019406
RS	48	2.975721	2.460008	1013.092675	0.017474	0.018621
RS	49	3.203283	2.460008	991.465934	0.017101	0.018200
RS	50	3.447682	2.531819	937.706774	0.016174	0.017203
RS	51	3.710163	2.531819	907.521764	0.015653	0.016633
RS	52	3.992065	2.611059	846.619130	0.014603	0.015514
RS	53	4.294823	2.611059	809.405149	0.013961	0.014825
RS	54	4.619981	2.749327	731.007663	0.012609	0.013404
RS	55	4.969197	2.749327	691.293614	0.011924	0.012675
RS	56	5.344250	2.749327	647.603042	0.011170	0.011876
RS	57	5.747052	2.749327	600.561113	0.010359	0.011017
RS	58	6.179656	3.852028	402.605002	0.006944	0.007494
RS	59	6.644267	3.852028	383.775804	0.006620	0.007136
RS	60	7.143253	3.852028	362.602437	0.006254	0.006735
RS	61	7.679157	3.852028	339.353488	0.005853	0.006297
RS	62	8.254711	3.852028	314.365415	0.005422	0.005829
RS	63	8.872848	3.852028	1893.415158	0.032658	0.035055
PA	4+25*2+4+6 0.072680081 0.025764553 8.872848212 1.637121010 0.362221089 0.325300654 0.337653801 0.390540016 0.487680308 0.641523661 0.873493880 1.192308891 1.576664464 1.987120504 2.372801045 2.673982455 2.847113939 2.889076022 2.828376609 2.706960271 2.572171053 2.460538222 2.388052344 2.357101906 2.363998678 2.401303525 2.460008243 2.531819491 2.611059358 2.749326916 3.852028040
//
IT	4725
RD	14
LK	-398168.283859
QD	-338.579816 -> -307.423342
RI	0.0119762906
TR	0.071389	0.026162
MT	8.956874
MM	C_pi: 1.785161, n_recomb: 60021.822031
RS	0	0.000000	1.756499	247.073752	0.004116	0.000227
RS	1	0.007415	1.756499	264.260511	0.004403	0.002370
RS	2	0.015379	1.756499	282.553184	0.004708	0.004461
RS	3	0.023934	1.756499	302.009220	0.005032	0.004466
RS	4	0.033123	0.369889	1516.336591	0.025263	0.020805
RS	5	0.042993	0.369889	1584.528574	0.026399	0.022211
RS	6	0.053596	0.331777	1838.990381	0.030639	0.026130
RS	7	0.064984	0.331777	1906.570277	0.031765	0.027433
RS	8	0.077217	0.342315	1911.915368	0.031854	0.027878
RS	9	0.090357	0.342315	1973.897796	0.032886	0.029533
RS	10	0.104471	0.393210	1773.956429	0.029555	0.027106
RS	11	0.119632	0.393210	1831.192152	0.030509	0.028747
RS	12	0.135916	0.488450	1523.770814	0.025387	0.024400
RS	13	0.153408	0.488450	1577.465373	0.026282	0.025829
RS	14	0.172197	0.640716	1247.630469	0.020786	0.020761
RS	15	0.192380	0.640716	1297.427883	0.021616	0.021923
RS	16	0.214058	0.872706	992.939242	0.016543	0.016979
RS	17	0.237344	0.872706	1037.783650	0.017290	0.017887
RS	18	0.262357	1.195069	793.744500	0.013224	0.013795
RS	19	0.289224	1.195069	833.253767	0.013883	0.014525
RS	20	0.318083	1.587488	659.484475	0.010987	0.011569
RS	21	0.349082	1.587488	694.473422	0.011570	0.012194
RS	22	0.382380	2.009971	578.114140	0.009632	0.010197
RS	23	0.418146	2.009971	609.919630	0.010162	0.010744
RS	24	0.456565	2.410107	536.839420	0.008944	0.009471
RS	25	0.497831	2.410107	566.810672	0.009443	0.009960
RS	26	0.542158	2.725326	529.163887	0.008816	0.009288
RS	27	0.589771	2.725326	558.552260	0.009306	0.009759
RS	28	0.640915	2.908372	552.099994	0.009198	0.009631
RS	29	0.695850	2.908372	581.962679	0.009696	0.010124
RS	30	0.754859	2.953945	603.233788	0.010050	0.010488
RS	31	0.818243	2.953945	634.242221	0.010567	0.011023
RS	32	0.886327	2.890781	680.151319	0.011332	0.011826
RS	33	0.959458	2.890781	712.363463	0.011868	0.012408
RS	34	1.038012	2.762712	778.702356	0.012974	0.013581
RS	35	1.122391	2.762712	811.280471	0.013516	0.014197
RS	36	1.213026	2.619870	888.439264	0.014802	0.015575
RS	37	1.310381	2.619870	919.436133	0.015318	0.016181
RS	38	1.414955	2.501164	992.921196	0.016543	0.017502
RS	39	1.527282	2.501164	1019.541152	0.016986	0.018027
RS	40	1.647938	2.423663	1075.860775	0.017924	0.019039
RS	41	1.777539	2.423663	1095.187932	0.018246	0.019415
RS	42	1.916751	2.389887	1125.636059	0.018754	0.019957
RS	43	2.066284	2.389887	1135.398500	0.018916	0.020139
RS	44	2.226904	2.395858	1137.174931	0.018946	0.020161
RS	45	2.399434	2.395858	1136.202645	0.018930	0.020134
RS	46	2.584756	2.433656	1112.322097	0.018532	0.019695
RS	47	2.783819	2.433656	1100.531091	0.018336	0.019468
RS	48	2.997641	2.493761	1057.344922	0.017616	0.018690
RS	49	3.227318	2.493761	1035.425089	0.017251	0.018286
RS	50	3.474023	2.567504	979.570323	0.016320	0.017292
RS	51	3.739022	2.567504	948.699319	0.015806	0.016736
RS	52	4.023668	2.649065	885.285715	0.014749	0.015617
RS	53	4.329420	2.649065	847.036146	0.014112	0.014939
RS	54	4.657842	2.792536	764.784043	0.012742	0.013504
RS	55	5.010615	2.792536	723.930189	0.012061	0.012785
RS	56	5.389544	2.792536	678.855256	0.011310	0.011993
RS	57	5.796570	2.792536	630.198140	0.010499	0.011139
RS	58	6.233774	3.966787	417.438645	0.006955	0.007480
RS	59	6.703396	3.966787	398.945142	0.006647	0.007143
RS	60	7.207837	3.966787	377.970350	0.006297	0.006761
RS	61	7.749681	3.966787	354.768033	0.005911	0.006341
RS	62	8.331701	3.966787	329.663198	0.005492	0.005888
RS	63	8.956874	3.966787	2028.561616	0.033797	0.036186
PA	4+25*2+4+6 0.071389349 0.026161546 8.956873960 1.756498841 0.369889015 0.331776879 0.342314921 0.393209723 0.488450029 0.640716384 0.872705835 1.195068571 1.587487552 2.009971207 2.410106876 2.725326338 2.908372005 2.953945336 2.890781153 2.762711608 2.619869900 2.501164078 2.423662718 2.389886514 2.395857931 2.433655796 2.493760817 2.567503848 2.649064513 2.792535546 3.966787242
//
IT	4548
RD	15
LK	-398107.232464
QD	-318.410839 -> -290.133157
RI	0.0110183391
TR	0.070184	0.026541
MT	9.036041
MM	C_pi: 1.819363, n_recomb: 62011.489210
RS	0	0.000000	1.872065	239.830125	0.003868	0.000217
RS	1	0.007429	1.872065	256.616027	0.004138	0.002279
RS	2	0.015411	1.872065	274.494923	0.004427	0.004301
RS	3	0.023985	1.872065	293.525428	0.004733	0.004267
RS	4	0.033196	0.377015	1541.807428	0.024863	0.020704
RS	5	0.043092	0.377015	1612.099031	0.025997	0.022036
RS	6	0.053723	0.338097	1872.595774	0.030198	0.025927
RS	7	0.065144	0.338097	1942.778993	0.031329	0.027200
RS	8	0.077413	0.346943	1960.084416	0.031608	0.027786
RS	9	0.090594	0.346943	2024.736176	0.032651	0.029415
RS	10	0.104754	0.395911	1832.430343	0.029550	0.027167
RS	11	0.119966	0.395911	1892.077305	0.030512	0.028794
RS	12	0.136308	0.489297	1582.787206	0.025524	0.024554
RS	13	0.153864	0.489297	1638.673352	0.026425	0.025978
RS	14	0.172724	0.639951	1299.869674	0.020962	0.020933
RS	15	0.192986	0.639951	1351.715620	0.021798	0.022098
RS	16	0.214753	0.871732	1034.387670	0.016681	0.017107
RS	17	0.238138	0.871732	1081.097923	0.017434	0.018022
RS	18	0.263259	1.197157	824.538887	0.013297	0.013855
RS	19	0.290247	1.197157	865.649733	0.013960	0.014591
RS	20	0.319240	1.596959	682.334448	0.011003	0.011570
RS	21	0.350387	1.596959	718.656998	0.011589	0.012197
RS	22	0.383848	2.030724	595.786447	0.009608	0.010155
RS	23	0.419795	2.030724	628.716703	0.010139	0.010703
RS	24	0.458413	2.444685	551.340436	0.008891	0.009399
RS	25	0.499900	2.444685	582.299291	0.009390	0.009889
RS	26	0.544469	2.773669	541.993683	0.008740	0.009194
RS	27	0.592349	2.773669	572.303836	0.009229	0.009664
RS	28	0.643786	2.966824	564.606826	0.009105	0.009518
RS	29	0.699045	2.966824	595.398801	0.009601	0.010006
RS	30	0.758409	3.016519	616.783879	0.009946	0.010357
RS	31	0.822184	3.016519	648.801065	0.010463	0.010887
RS	32	0.890696	2.951504	696.236627	0.011228	0.011684
RS	33	0.964299	2.951504	729.597815	0.011766	0.012260
RS	34	1.043370	2.817330	798.945572	0.012884	0.013438
RS	35	1.128316	2.817330	832.840961	0.013430	0.014050
RS	36	1.219572	2.666831	914.224858	0.014743	0.015447
RS	37	1.317608	2.666831	946.667121	0.015266	0.016051
RS	38	1.422928	2.541282	1024.812681	0.016526	0.017402
RS	39	1.536073	2.541282	1052.886146	0.016979	0.017931
RS	40	1.657623	2.458842	1113.342252	0.017954	0.018976
RS	41	1.788204	2.458842	1133.968406	0.018286	0.019361
RS	42	1.928486	2.422180	1167.285515	0.018824	0.019933
RS	43	2.079190	2.422180	1178.045568	0.018997	0.020128
RS	44	2.241091	2.427056	1181.102011	0.019047	0.020172
RS	45	2.415020	2.427056	1180.735325	0.019041	0.020160
RS	46	2.601871	2.465075	1156.689434	0.018653	0.019736
RS	47	2.802604	2.465075	1145.079002	0.018466	0.019525
RS	48	3.018250	2.526234	1100.670955	0.017749	0.018757
RS	49	3.249917	2.526234	1078.509194	0.017392	0.018367
RS	50	3.498795	2.601506	1020.755037	0.016461	0.017378
RS	51	3.766164	2.601506	989.240188	0.015953	0.016836
RS	52	4.053397	2.684955	923.479746	0.014892	0.015719
RS	53	4.361969	2.684955	884.224096	0.014259	0.015051
RS	54	4.693467	2.832961	798.267327	0.012873	0.013603
RS	55	5.049593	2.832961	756.284390	0.012196	0.012893
RS	56	5.432176	2.832961	709.838611	0.011447	0.012107
RS	57	5.843184	2.832961	659.582397	0.010636	0.011257
RS	58	6.284727	4.076018	432.045457	0.006967	0.007469
RS	59	6.759073	4.076018	413.875755	0.006674	0.007151
RS	60	7.268661	4.076018	393.094971	0.006339	0.006787
RS	61	7.816108	4.076018	369.942405	0.005966	0.006383
RS	62	8.404228	4.076018	344.731642	0.005559	0.005945
RS	63	9.036041	4.076018	2163.669298	0.034891	0.037275
PA	4+25*2+4+6 0.070183741 0.026541217 9.036040666 1.872065073 0.377014991 0.338096794 0.346943428 0.395911368 0.489297360 0.639951369 0.871732071 1.197156512 1.596958799 2.030724070 2.444684863 2.773669109 2.966823687 3.016518802 2.951503833 2.817329501 2.666831131 2.541282371 2.458841996 2.422180121 2.427055521 2.465075184 2.526234435 2.601505811 2.684955030 2.832961127 4.076018015
//
IT	4656
RD	16
LK	-398051.802265
QD	-300.003536 -> -274.287211
RI	0.0102014002
TR	0.069054	0.026904
MT	9.110978
MM	C_pi: 1.852230, n_recomb: 63946.492479
RS	0	0.000000	1.983644	233.689360	0.003654	0.000208
RS	1	0.007443	1.983644	250.134305	0.003912	0.002199
RS	2	0.015441	1.983644	267.661014	0.004186	0.004160
RS	3	0.024033	1.983644	286.329050	0.004478	0.004096
RS	4	0.033266	0.383644	1566.834234	0.024502	0.020615
RS	5	0.043185	0.383644	1639.145539	0.025633	0.021881
RS	6	0.053843	0.344264	1903.920019	0.029774	0.025725
RS	7	0.065294	0.344264	1976.593178	0.030910	0.026972
RS	8	0.077597	0.351528	2005.299160	0.031359	0.027686
RS	9	0.090816	0.351528	2072.541307	0.032411	0.029291
RS	10	0.105019	0.398627	1888.307381	0.029529	0.027215
RS	11	0.120279	0.398627	1950.311912	0.030499	0.028828
RS	12	0.136676	0.490205	1639.941966	0.025646	0.024696
RS	13	0.154292	0.490205	1697.969580	0.026553	0.026115
RS	14	0.173220	0.639228	1350.967482	0.021127	0.021096
RS	15	0.193557	0.639228	1404.814545	0.021969	0.022264
RS	16	0.215407	0.870618	1075.157782	0.016813	0.017232
RS	17	0.238884	0.870618	1123.695311	0.017572	0.018154
RS	18	0.264108	1.198675	854.869213	0.013369	0.013917
RS	19	0.291210	1.198675	897.551470	0.014036	0.014657
RS	20	0.320329	1.605246	704.795709	0.011022	0.011575
RS	21	0.351615	1.605246	742.425598	0.011610	0.012203
RS	22	0.385230	2.049601	613.100118	0.009588	0.010118
RS	23	0.421348	2.049601	647.129952	0.010120	0.010667
RS	24	0.460153	2.476793	565.478420	0.008843	0.009333
RS	25	0.501847	2.476793	597.398645	0.009342	0.009824
RS	26	0.546645	2.819248	554.414002	0.008670	0.009107
RS	27	0.594777	2.819248	585.616436	0.009158	0.009575
RS	28	0.646491	3.022642	576.600564	0.009017	0.009411
RS	29	0.702055	3.022642	608.286778	0.009512	0.009896
RS	30	0.761755	3.076908	629.655743	0.009847	0.010233
RS	31	0.825898	3.076908	662.639944	0.010362	0.010757
RS	32	0.894816	3.010604	711.422684	0.011125	0.011548
RS	33	0.968863	3.010604	745.885897	0.011664	0.012118
RS	34	1.048422	2.870829	818.036389	0.012793	0.013300
RS	35	1.133903	2.870829	853.202041	0.013342	0.013907
RS	36	1.225746	2.713053	938.616059	0.014678	0.015320
RS	37	1.324426	2.713053	972.465543	0.015207	0.015923
RS	38	1.430451	2.580878	1055.142981	0.016500	0.017300
RS	39	1.544367	2.580878	1084.649651	0.016962	0.017833
RS	40	1.666763	2.493580	1149.205797	0.017971	0.018909
RS	41	1.798269	2.493580	1171.133513	0.018314	0.019303
RS	42	1.939563	2.453998	1207.375213	0.018881	0.019903
RS	43	2.091375	2.453998	1219.157543	0.019065	0.020111
RS	44	2.254486	2.457636	1223.625518	0.019135	0.020178
RS	45	2.429738	2.457636	1223.905310	0.019140	0.020180
RS	46	2.618035	2.495655	1199.869169	0.018764	0.019773
RS	47	2.820347	2.495655	1188.488282	0.018586	0.019577
RS	48	3.037718	2.557571	1143.052841	0.017875	0.018820
RS	49	3.271269	2.557571	1120.697623	0.017526	0.018444
RS	50	3.522203	2.634024	1061.230249	0.016596	0.017462
RS	51	3.791816	2.634024	1029.112853	0.016093	0.016932
RS	52	4.081496	2.718985	961.164929	0.015031	0.015818
RS	53	4.392739	2.718985	920.933416	0.014402	0.015160
RS	54	4.727148	2.870939	831.419754	0.013002	0.013702
RS	55	5.086449	2.870939	788.320735	0.012328	0.012999
RS	56	5.472493	2.870939	740.519917	0.011580	0.012219
RS	57	5.887272	2.870939	688.682979	0.010770	0.011372
RS	58	6.332925	4.180191	446.418454	0.006981	0.007462
RS	59	6.811748	4.180191	428.562533	0.006702	0.007160
RS	60	7.326213	4.180191	407.972222	0.006380	0.006813
RS	61	7.878970	4.180191	384.872717	0.006019	0.006424
RS	62	8.472871	4.180191	359.566257	0.005623	0.005999
RS	63	9.110978	4.180191	2298.507692	0.035944	0.038323
PA	4+25*2+4+6 0.069054206 0.026904009 9.110977924 1.983644383 0.383643646 0.344263994 0.351527977 0.398626666 0.490205422 0.639227547 0.870618064 1.198674970 1.605246087 2.049600591 2.476793361 2.819248154 3.022641766 3.076908094 3.010604223 2.870829357 2.713052854 2.580878424 2.493579855 2.453997661 2.457636287 2.495654828 2.557570963 2.634024137 2.718984721 2.870939237 4.180190676
//
IT	5068
RD	17
LK	-398001.375768
QD	-283.158356 -> -259.728293
RI	0.0094978959
TR	0.067994	0.027251
MT	9.182123
MM	C_pi: 1.883857, n_recomb: 65828.044736
RS	0	0.000000	2.091305	228.437296	0.003470	0.000201
RS	1	0.007456	2.091305	244.590237	0.003716	0.002127
RS	2	0.015469	2.091305	261.815209	0.003977	0.004034
RS	3	0.024079	2.091305	280.172559	0.004256	0.003947
RS	4	0.033331	0.389815	1591.425363	0.024175	0.020535
RS	5	0.043272	0.389815	1665.683516	0.025304	0.021743
RS	6	0.053955	0.350279	1933.181932	0.029367	0.025525
RS	7	0.065435	0.350279	2008.236918	0.030507	0.026749
RS	8	0.077771	0.356059	2047.798629	0.031108	0.027579
RS	9	0.091026	0.356059	2117.552241	0.032168	0.029162
RS	10	0.105270	0.401343	1941.734342	0.029497	0.027252
RS	11	0.120576	0.401343	2006.042510	0.030474	0.028852
RS	12	0.137023	0.491156	1695.312928	0.025754	0.024826
RS	13	0.154696	0.491156	1755.432620	0.026667	0.026240
RS	14	0.173687	0.638544	1400.932536	0.021282	0.021252
RS	15	0.194095	0.638544	1456.734017	0.022129	0.022422
RS	16	0.216024	0.869387	1115.253296	0.016942	0.017354
RS	17	0.239588	0.869387	1165.579907	0.017706	0.018281
RS	18	0.264909	1.199708	884.731269	0.013440	0.013980
RS	19	0.292119	1.199708	928.954900	0.014112	0.014724
RS	20	0.321357	1.612487	726.872650	0.011042	0.011583
RS	21	0.352775	1.612487	765.784087	0.011633	0.012213
RS	22	0.386536	2.066795	630.062386	0.009571	0.010087
RS	23	0.422814	2.066795	665.167332	0.010105	0.010636
RS	24	0.461798	2.506636	579.270327	0.008800	0.009274
RS	25	0.503688	2.506636	612.126926	0.009299	0.009765
RS	26	0.548702	2.862246	566.451335	0.008605	0.009026
RS	27	0.597072	2.862246	598.518273	0.009092	0.009494
RS	28	0.649048	3.075962	588.120128	0.008934	0.009312
RS	29	0.704901	3.075962	620.667704	0.009429	0.009793
RS	30	0.764918	3.135191	641.904128	0.009751	0.010116
RS	31	0.829410	3.135191	675.816030	0.010266	0.010635
RS	32	0.898711	3.068115	725.779751	0.011025	0.011418
RS	33	0.973180	3.068115	761.300101	0.011565	0.011983
RS	34	1.053201	2.923208	836.058167	0.012701	0.013166
RS	35	1.139189	2.923208	872.448172	0.013253	0.013768
RS	36	1.231588	2.758506	961.702974	0.014609	0.015195
RS	37	1.330877	2.758506	996.920829	0.015144	0.015797
RS	38	1.437570	2.619921	1083.994923	0.016467	0.017198
RS	39	1.552218	2.619921	1114.911807	0.016937	0.017734
RS	40	1.675415	2.527851	1183.518805	0.017979	0.018840
RS	41	1.807798	2.527851	1206.746352	0.018332	0.019241
RS	42	1.950052	2.485327	1245.953360	0.018927	0.019870
RS	43	2.102913	2.485327	1258.777423	0.019122	0.020089
RS	44	2.267172	2.487616	1264.770991	0.019213	0.020180
RS	45	2.443679	2.487616	1265.732991	0.019228	0.020195
RS	46	2.633348	2.525442	1241.867200	0.018865	0.019806
RS	47	2.837158	2.525442	1230.760380	0.018697	0.019624
RS	48	3.056166	2.587860	1184.478587	0.017994	0.018879
RS	49	3.291504	2.587860	1161.975341	0.017652	0.018517
RS	50	3.544390	2.665194	1100.971538	0.016725	0.017544
RS	51	3.816132	2.665194	1068.291461	0.016229	0.017025
RS	52	4.108137	2.751338	998.308828	0.015165	0.015915
RS	53	4.421914	2.751338	957.131950	0.014540	0.015265
RS	54	4.759089	2.906718	864.208080	0.013128	0.013799
RS	55	5.121404	2.906718	820.007510	0.012457	0.013103
RS	56	5.510736	2.906718	770.869066	0.011710	0.012328
RS	57	5.929098	2.906718	717.471447	0.010899	0.011484
RS	58	6.378654	4.279687	460.549321	0.006996	0.007457
RS	59	6.861732	4.279687	442.998778	0.006730	0.007171
RS	60	7.380830	4.279687	422.596369	0.006420	0.006838
RS	61	7.938635	4.279687	399.553531	0.006070	0.006463
RS	62	8.538032	4.279687	374.161257	0.005684	0.006050
RS	63	9.182123	4.279687	2432.863916	0.036958	0.039332
PA	4+25*2+4+6 0.067993566 0.027250644 9.182122683 2.091304861 0.389814977 0.350279394 0.356058956 0.401342719 0.491156076 0.638543559 0.869386750 1.199708374 1.612487159 2.066794683 2.506635554 2.862246302 3.075961511 3.135190516 3.068114511 2.923208271 2.758506456 2.619921073 2.527851311 2.485327452 2.487615636 2.525442243 2.587860189 2.665193833 2.751338229 2.906718308 4.279686504
//
IT	4552
RD	18
LK	-397955.417495
QD	-267.704199 -> -246.320878
RI	0.0088865691
TR	0.066995	0.027582
MT	9.249900
MM	C_pi: 1.914338, n_recomb: 67657.520281
RS	0	0.000000	2.195209	223.903884	0.003309	0.000194
RS	1	0.007469	2.195209	239.804819	0.003544	0.002063
RS	2	0.015496	2.195209	256.769341	0.003795	0.003922
RS	3	0.024122	2.195209	274.858464	0.004062	0.003816
RS	4	0.033392	0.395561	1615.608687	0.023879	0.020465
RS	5	0.043355	0.395561	1691.747404	0.025005	0.021621
RS	6	0.054062	0.356149	1960.551839	0.028978	0.025329
RS	7	0.065569	0.356149	2037.885904	0.030121	0.026533
RS	8	0.077935	0.360531	2087.796465	0.030858	0.027467
RS	9	0.091225	0.360531	2159.983529	0.031925	0.029030
RS	10	0.105507	0.404046	1992.869406	0.029455	0.027279
RS	11	0.120856	0.404046	2059.427394	0.030439	0.028866
RS	12	0.137351	0.492143	1748.949829	0.025850	0.024947
RS	13	0.155079	0.492143	1811.113284	0.026769	0.026355
RS	14	0.174130	0.637904	1449.769434	0.021428	0.021402
RS	15	0.194605	0.637904	1507.479600	0.022281	0.022573
RS	16	0.216608	0.868083	1154.651489	0.017066	0.017473
RS	17	0.240255	0.868083	1206.729182	0.017836	0.018406
RS	18	0.265669	1.200337	914.121560	0.013511	0.014043
RS	19	0.292980	1.200337	959.856864	0.014187	0.014791
RS	20	0.322331	1.618821	748.566029	0.011064	0.011594
RS	21	0.353874	1.618821	788.733693	0.011658	0.012226
RS	22	0.387774	2.082488	646.681350	0.009558	0.010060
RS	23	0.424205	2.082488	682.837761	0.010093	0.010610
RS	24	0.463357	2.534428	592.728170	0.008761	0.009220
RS	25	0.505433	2.534428	626.497248	0.009260	0.009712
RS	26	0.550652	2.902864	578.127589	0.008545	0.008952
RS	27	0.599249	2.902864	611.032853	0.009031	0.009418
RS	28	0.651474	3.126933	599.200714	0.008856	0.009218
RS	29	0.707601	3.126933	632.578896	0.009350	0.009697
RS	30	0.767920	3.191473	653.577168	0.009660	0.010005
RS	31	0.832743	3.191473	688.379834	0.010174	0.010520
RS	32	0.902409	3.124072	739.377437	0.010928	0.011294
RS	33	0.977277	3.124072	775.912443	0.011468	0.011853
RS	34	1.057738	2.974481	853.091837	0.012609	0.013037
RS	35	1.144207	2.974481	890.661808	0.013164	0.013635
RS	36	1.237135	2.803181	983.575529	0.014538	0.015073
RS	37	1.337004	2.803181	1020.122877	0.015078	0.015674
RS	38	1.444332	2.658389	1111.457273	0.016428	0.017096
RS	39	1.559676	2.658389	1143.759406	0.016905	0.017635
RS	40	1.683635	2.561638	1216.358965	0.017978	0.018768
RS	41	1.816852	2.561638	1240.880896	0.018341	0.019178
RS	42	1.960019	2.516169	1283.077540	0.018964	0.019834
RS	43	2.113879	2.516169	1296.958121	0.019169	0.020064
RS	44	2.279231	2.517018	1304.574100	0.019282	0.020178
RS	45	2.456932	2.517018	1306.249268	0.019307	0.020206
RS	46	2.647906	2.554488	1282.700832	0.018959	0.019835
RS	47	2.853144	2.554488	1271.908272	0.018799	0.019667
RS	48	3.073710	2.617190	1224.947440	0.018105	0.018936
RS	49	3.310750	2.617190	1202.338457	0.017771	0.018586
RS	50	3.565494	2.695143	1139.964839	0.016849	0.017623
RS	51	3.839265	2.695143	1106.760261	0.016358	0.017114
RS	52	4.133483	2.782187	1034.888520	0.015296	0.016009
RS	53	4.449676	2.782187	992.796614	0.014674	0.015368
RS	54	4.789485	2.940532	896.605630	0.013252	0.013895
RS	55	5.154674	2.940532	851.319294	0.012583	0.013205
RS	56	5.547138	2.940532	800.861934	0.011837	0.012434
RS	57	5.968915	2.940532	745.925015	0.011025	0.011593
RS	58	6.422194	4.374877	474.432634	0.007012	0.007454
RS	59	6.909328	4.374877	457.180340	0.006757	0.007183
RS	60	7.432845	4.374877	436.963976	0.006458	0.006864
RS	61	7.995462	4.374877	413.981556	0.006119	0.006501
RS	62	8.600101	4.374877	388.512952	0.005742	0.006099
RS	63	9.249900	4.374877	2566.554532	0.037935	0.040304
PA	4+25*2+4+6 0.066995273 0.027581708 9.249899964 2.195208853 0.395561310 0.356149448 0.360530508 0.404046467 0.492143470 0.637903539 0.868082557 1.200336502 1.618820537 2.082488175 2.534427669 2.902863506 3.126933407 3.191473347 3.124071723 2.974480583 2.803181288 2.658389395 2.561637928 2.516168699 2.517017667 2.554488143 2.617189922 2.695143001 2.782187193 2.940531927 4.374877373
//
IT	4046
RD	19
LK	-397913.460900
QD	-253.493372 -> -233.947390
RI	0.0083520369
TR	0.066054	0.027898
MT	9.314543
MM	C_pi: 1.943726, n_recomb: 69435.996475
RS	0	0.000000	2.295351	219.973203	0.003168	0.000188
RS	1	0.007481	2.295351	235.656077	0.003394	0.002005
RS	2	0.015521	2.295351	252.395254	0.003635	0.003820
RS	3	0.024162	2.295351	270.252329	0.003892	0.003700
RS	4	0.033451	0.400920	1639.361517	0.023610	0.020404
RS	5	0.043434	0.400920	1717.318582	0.024732	0.021512
RS	6	0.054163	0.361872	1986.206341	0.028605	0.025137
RS	7	0.065696	0.361872	2065.721238	0.029750	0.026323
RS	8	0.078091	0.364935	2125.479412	0.030611	0.027352
RS	9	0.091413	0.364935	2200.022266	0.031684	0.028896
RS	10	0.105732	0.406731	2041.819913	0.029406	0.027298
RS	11	0.121122	0.406731	2110.573562	0.030396	0.028873
RS	12	0.137663	0.493158	1800.900199	0.025936	0.025059
RS	13	0.155442	0.493158	1865.059417	0.026860	0.026461
RS	14	0.174550	0.637303	1497.483620	0.021566	0.021544
RS	15	0.195088	0.637303	1557.057091	0.022424	0.022716
RS	16	0.217163	0.866717	1193.351557	0.017186	0.017590
RS	17	0.240889	0.866717	1247.142411	0.017961	0.018526
RS	18	0.266389	1.200619	943.030338	0.013581	0.014106
RS	19	0.293797	1.200619	990.247404	0.014261	0.014857
RS	20	0.323256	1.624343	769.876328	0.011088	0.011607
RS	21	0.354918	1.624343	811.275037	0.011684	0.012240
RS	22	0.388949	2.096819	662.961152	0.009548	0.010036
RS	23	0.425525	2.096819	700.145764	0.010083	0.010587
RS	24	0.464838	2.560309	605.865781	0.008726	0.009171
RS	25	0.507091	2.560309	640.524324	0.009225	0.009663
RS	26	0.552505	2.941239	589.460912	0.008489	0.008882
RS	27	0.601316	2.941239	623.179493	0.008975	0.009348
RS	28	0.653779	3.175672	609.867673	0.008783	0.009130
RS	29	0.710166	3.175672	644.047185	0.009275	0.009606
RS	30	0.770772	3.245794	664.718839	0.009573	0.009900
RS	31	0.835911	3.245794	700.377297	0.010087	0.010411
RS	32	0.905923	3.178491	752.269743	0.010834	0.011175
RS	33	0.981172	3.178491	789.778699	0.011374	0.011730
RS	34	1.062050	3.024622	869.206635	0.012518	0.012911
RS	35	1.148979	3.024622	907.913303	0.013076	0.013506
RS	36	1.242410	2.847042	1004.307764	0.014464	0.014953
RS	37	1.342831	2.847042	1042.145439	0.015009	0.015553
RS	38	1.450764	2.696240	1137.602941	0.016383	0.016995
RS	39	1.566770	2.696240	1171.263324	0.016868	0.017537
RS	40	1.691455	2.594901	1247.788029	0.017970	0.018696
RS	41	1.825467	2.594901	1273.595329	0.018342	0.019112
RS	42	1.969504	2.546487	1318.796328	0.018993	0.019795
RS	43	2.124315	2.546487	1333.743532	0.019208	0.020035
RS	44	2.290708	2.545826	1343.064382	0.019342	0.020172
RS	45	2.469547	2.545826	1345.478765	0.019377	0.020213
RS	46	2.661765	2.582801	1322.379928	0.019045	0.019861
RS	47	2.868362	2.582801	1311.937504	0.018894	0.019705
RS	48	3.090414	2.645596	1264.453503	0.018210	0.018989
RS	49	3.329077	2.645596	1241.777789	0.017884	0.018651
RS	50	3.585593	2.723943	1178.190225	0.016968	0.017698
RS	51	3.861298	2.723943	1144.497636	0.016483	0.017200
RS	52	4.157627	2.811635	1070.877299	0.015423	0.016102
RS	53	4.476124	2.811635	1027.900322	0.014804	0.015467
RS	54	4.818446	2.972534	928.582154	0.013373	0.013989
RS	55	5.186376	2.972534	882.226878	0.012706	0.013304
RS	56	5.581830	2.972534	830.470499	0.011960	0.012537
RS	57	6.006866	2.972534	774.016984	0.011147	0.011698
RS	58	6.463697	4.466032	488.058996	0.007029	0.007453
RS	59	6.954702	4.466032	471.098957	0.006785	0.007195
RS	60	7.482437	4.466032	451.067503	0.006496	0.006888
RS	61	8.049650	4.466032	428.149550	0.006166	0.006537
RS	62	8.659294	4.466032	402.613977	0.005798	0.006147
RS	63	9.314543	4.466032	2699.391041	0.038876	0.041241
PA	4+25*2+4+6 0.066054396 0.027898105 9.314543124 2.295351063 0.400919768 0.361872220 0.364935298 0.406730667 0.493157723 0.637303400 0.866716574 1.200618678 1.624342808 2.096819263 2.560309104 2.941238877 3.175672459 3.245794465 3.178490985 3.024621840 2.847042482 2.696240494 2.594901384 2.546487414 2.545825649 2.582801075 2.645595981 2.723943085 2.811634848 2.972534009 4.466031517
//
IT	4603
RD	20
LK	-397875.098818
QD	-240.398292 -> -222.505768
RI	0.0078817898
TR	0.065165	0.028200
MT	9.376458
MM	C_pi: 1.972101, n_recomb: 71164.440269
RS	0	0.000000	2.391799	216.548918	0.003043	0.000183
RS	1	0.007492	2.391799	232.042575	0.003261	0.001953
RS	2	0.015545	2.391799	248.586287	0.003493	0.003728
RS	3	0.024201	2.391799	266.242165	0.003741	0.003596
RS	4	0.033506	0.405914	1662.710402	0.023364	0.020350
RS	5	0.043508	0.405914	1742.428468	0.024485	0.021416
RS	6	0.054260	0.367454	2010.268733	0.028248	0.024949
RS	7	0.065816	0.367454	2091.870936	0.029395	0.026120
RS	8	0.078239	0.369269	2161.019345	0.030367	0.027234
RS	9	0.091592	0.369269	2237.841606	0.031446	0.028761
RS	10	0.105946	0.409388	2088.707222	0.029350	0.027310
RS	11	0.121375	0.409388	2159.602561	0.030347	0.028873
RS	12	0.137960	0.494193	1851.210234	0.026013	0.025162
RS	13	0.155788	0.494193	1917.317934	0.026942	0.026558
RS	14	0.174951	0.636744	1544.080391	0.021697	0.021680
RS	15	0.195549	0.636744	1605.472498	0.022560	0.022852
RS	16	0.217691	0.865311	1231.342686	0.017303	0.017703
RS	17	0.241492	0.865311	1286.809016	0.018082	0.018644
RS	18	0.267076	1.200614	971.448818	0.013651	0.014169
RS	19	0.294577	1.200614	1020.117815	0.014335	0.014924
RS	20	0.324138	1.629162	790.798729	0.011112	0.011623
RS	21	0.355913	1.629162	833.403469	0.011711	0.012257
RS	22	0.390069	2.109929	678.905352	0.009540	0.010016
RS	23	0.426784	2.109929	717.095426	0.010077	0.010568
RS	24	0.466250	2.584462	618.687849	0.008694	0.009127
RS	25	0.508672	2.584462	654.213514	0.009193	0.009619
RS	26	0.554273	2.977541	600.465356	0.008438	0.008818
RS	27	0.603289	2.977541	634.973383	0.008923	0.009283
RS	28	0.655978	3.222297	620.148050	0.008714	0.009048
RS	29	0.712615	3.222297	655.101302	0.009205	0.009522
RS	30	0.773494	3.298268	675.360407	0.009490	0.009801
RS	31	0.838935	3.298268	711.841437	0.010003	0.010308
RS	32	0.909278	3.231439	764.503022	0.010743	0.011061
RS	33	0.984891	3.231439	802.947069	0.011283	0.011612
RS	34	1.066169	3.073669	884.460958	0.012428	0.012791
RS	35	1.153536	3.073669	924.262386	0.012988	0.013382
RS	36	1.247448	2.890102	1023.967845	0.014389	0.014836
RS	37	1.348396	2.890102	1063.056847	0.014938	0.015435
RS	38	1.456907	2.733485	1162.497291	0.016335	0.016895
RS	39	1.573547	2.733485	1197.487530	0.016827	0.017440
RS	40	1.698926	2.627651	1277.863860	0.017956	0.018622
RS	41	1.833698	2.627651	1304.944610	0.018337	0.019045
RS	42	1.978567	2.576305	1353.151680	0.019014	0.019754
RS	43	2.134289	2.576305	1369.171804	0.019240	0.020004
RS	44	2.301678	2.574074	1380.268190	0.019395	0.020164
RS	45	2.481606	2.574074	1383.443651	0.019440	0.020217
RS	46	2.675015	2.610442	1360.911139	0.019123	0.019884
RS	47	2.882914	2.610442	1350.851144	0.018982	0.019740
RS	48	3.106388	2.673168	1302.987695	0.018310	0.019039
RS	49	3.346604	2.673168	1280.281708	0.017990	0.018713
RS	50	3.604816	2.751712	1215.628114	0.017082	0.017771
RS	51	3.882374	2.751712	1181.482591	0.016602	0.017282
RS	52	4.180725	2.839835	1106.246907	0.015545	0.016191
RS	53	4.501429	2.839835	1062.414895	0.014929	0.015563
RS	54	4.846159	3.002929	960.106019	0.013491	0.014082
RS	55	5.216715	3.002929	912.700037	0.012825	0.013401
RS	56	5.615032	3.002929	859.666036	0.012080	0.012638
RS	57	6.043191	3.002929	801.720211	0.011266	0.011799
RS	58	6.503427	4.553501	501.418023	0.007046	0.007453
RS	59	6.998142	4.553501	484.745361	0.006812	0.007207
RS	60	7.529921	4.553501	464.898443	0.006533	0.006912
RS	61	8.101539	4.553501	442.049388	0.006212	0.006572
RS	62	8.715982	4.553501	416.456219	0.005852	0.006192
RS	63	9.376458	4.553501	2831.186711	0.039784	0.042144
PA	4+25*2+4+6 0.065165388 0.028200207 9.376457917 2.391798620 0.405914366 0.367454001 0.369268960 0.409387704 0.494193350 0.636743787 0.865311207 1.200614098 1.629162040 2.109929182 2.584462410 2.977540980 3.222297098 3.298268208 3.231438503 3.073669227 2.890102066 2.733485000 2.627651442 2.576305386 2.574074132 2.610441940 2.673167729 2.751711783 2.839834963 3.002929049 4.553501200
//
IT	5530
RD	21
LK	-397839.972017
QD	-228.308004 -> -211.906960
RI	0.0074646991
TR	0.064324	0.028489
MT	9.435833
MM	C_pi: 1.999515, n_recomb: 72844.221764
RS	0	0.000000	2.484972	213.524749	0.002931	0.000178
RS	1	0.007502	2.484972	228.851838	0.003142	0.001905
RS	2	0.015568	2.484972	245.223529	0.003366	0.003645
RS	3	0.024238	2.484972	262.702396	0.003606	0.003503
RS	4	0.033559	0.410573	1685.659173	0.023141	0.020303
RS	5	0.043579	0.410573	1767.084598	0.024258	0.021331
RS	6	0.054351	0.372898	2032.871559	0.027907	0.024766
RS	7	0.065931	0.372898	2116.472178	0.029055	0.025922
RS	8	0.078380	0.373529	2194.573105	0.030127	0.027115
RS	9	0.091763	0.373529	2273.600010	0.031212	0.028626
RS	10	0.106150	0.412013	2133.640146	0.029290	0.027316
RS	11	0.121617	0.412013	2206.623742	0.030292	0.028867
RS	12	0.138243	0.495246	1899.929062	0.026082	0.025258
RS	13	0.156117	0.495246	1967.938859	0.027016	0.026648
RS	14	0.175333	0.636224	1589.573241	0.021822	0.021810
RS	15	0.195989	0.636224	1652.740187	0.022689	0.022982
RS	16	0.218196	0.863887	1268.615571	0.017415	0.017813
RS	17	0.242068	0.863887	1325.720014	0.018199	0.018758
RS	18	0.267732	1.200365	999.378066	0.013719	0.014232
RS	19	0.295321	1.200365	1049.469480	0.014407	0.014990
RS	20	0.324979	1.633365	811.333965	0.011138	0.011640
RS	21	0.356863	1.633365	855.120015	0.011739	0.012276
RS	22	0.391139	2.121938	694.519912	0.009534	0.009999
RS	23	0.427987	2.121938	733.693243	0.010072	0.010552
RS	24	0.467599	2.607014	631.208411	0.008665	0.009086
RS	25	0.510183	2.607014	667.579794	0.009164	0.009579
RS	26	0.555961	3.011897	611.159103	0.008390	0.008759
RS	27	0.605174	3.011897	646.433914	0.008874	0.009223
RS	28	0.658080	3.266930	630.063801	0.008649	0.008971
RS	29	0.714954	3.266930	665.764620	0.009140	0.009442
RS	30	0.776096	3.348935	685.543346	0.009411	0.009706
RS	31	0.841825	3.348935	722.815769	0.009923	0.010210
RS	32	0.912485	3.282931	776.129411	0.010655	0.010952
RS	33	0.988446	3.282931	815.471721	0.011195	0.011500
RS	34	1.070106	3.121618	898.918682	0.012340	0.012674
RS	35	1.157893	3.121618	939.774514	0.012901	0.013262
RS	36	1.252266	2.932349	1042.625600	0.014313	0.014722
RS	37	1.353719	2.932349	1082.927462	0.014866	0.015321
RS	38	1.462784	2.770099	1186.214869	0.016284	0.016796
RS	39	1.580031	2.770099	1222.505630	0.016782	0.017344
RS	40	1.706074	2.659863	1306.656649	0.017938	0.018549
RS	41	1.841574	2.659863	1334.996474	0.018327	0.018978
RS	42	1.987240	2.605605	1386.201804	0.019030	0.019711
RS	43	2.143835	2.605605	1403.297598	0.019264	0.019971
RS	44	2.312177	2.601758	1416.227913	0.019442	0.020154
RS	45	2.493150	2.601758	1420.182341	0.019496	0.020218
RS	46	2.687700	2.637417	1398.323693	0.019196	0.019904
RS	47	2.896846	2.637417	1388.674354	0.019064	0.019772
RS	48	3.121683	2.699933	1340.563524	0.018403	0.019087
RS	49	3.363388	2.699933	1317.860342	0.018091	0.018771
RS	50	3.623227	2.778503	1252.277796	0.017191	0.017842
RS	51	3.902561	2.778503	1217.712219	0.016717	0.017361
RS	52	4.202851	2.866868	1140.987280	0.015663	0.016278
RS	53	4.525671	2.866868	1096.329255	0.015050	0.015657
RS	54	4.872710	3.031836	991.161763	0.013607	0.014172
RS	55	5.245785	3.031836	942.723488	0.012942	0.013496
RS	56	5.646851	3.031836	888.433521	0.012196	0.012735
RS	57	6.078006	3.031836	829.020019	0.011381	0.011898
RS	58	6.541508	4.637513	514.506654	0.007063	0.007455
RS	59	7.039784	4.637513	498.117037	0.006838	0.007219
RS	60	7.575444	4.637513	478.454511	0.006568	0.006936
RS	61	8.151290	4.637513	455.678694	0.006256	0.006606
RS	62	8.770340	4.637513	430.036894	0.005904	0.006235
RS	63	9.435833	4.637513	2961.802657	0.040659	0.043014
PA	4+25*2+4+6 0.064324328 0.028488791 9.435833375 2.484972212 0.410572945 0.372897603 0.373528716 0.412013100 0.495245880 0.636223680 0.863886868 1.200365061 1.633364771 2.121937904 2.607013507 3.011897353 3.266929669 3.348935498 3.282931295 3.121618363 2.932349347 2.770098923 2.659862586 2.605604589 2.601758459 2.637417041 2.699932522 2.778503273 2.866868314 3.031836411 4.637513124
//
IT	4229
RD	22
LK	-397807.764706
QD	-217.124841 -> -202.072049
RI	0.0070936212
TR	0.063528	0.028765
MT	9.492849
MM	C_pi: 2.026012, n_recomb: 74476.443651
RS	0	0.000000	2.574823	210.852963	0.002831	0.000174
RS	1	0.007513	2.574823	226.033676	0.003035	0.001862
RS	2	0.015590	2.574823	242.254286	0.003253	0.003568
RS	3	0.024273	2.574823	259.577788	0.003485	0.003419
RS	4	0.033610	0.414917	1708.217526	0.022936	0.020263
RS	5	0.043647	0.414917	1791.299783	0.024052	0.021256
RS	6	0.054439	0.378202	2054.141213	0.027581	0.024588
RS	7	0.066041	0.378202	2139.655460	0.028729	0.025732
RS	8	0.078515	0.377714	2226.262382	0.029892	0.026996
RS	9	0.091927	0.377714	2307.420453	0.030982	0.028492
RS	10	0.106345	0.414604	2176.702857	0.029227	0.027316
RS	11	0.121847	0.414604	2251.721480	0.030234	0.028857
RS	12	0.138514	0.496311	1947.093662	0.026144	0.025347
RS	13	0.156433	0.496311	2016.959631	0.027082	0.026731
RS	14	0.175697	0.635748	1633.950460	0.021939	0.021934
RS	15	0.196410	0.635748	1698.848860	0.022811	0.023106
RS	16	0.218678	0.862457	1305.160889	0.017524	0.017920
RS	17	0.242619	0.862457	1363.866209	0.018313	0.018868
RS	18	0.268359	1.199916	1026.806509	0.013787	0.014294
RS	19	0.296032	1.199916	1078.290692	0.014478	0.015055
RS	20	0.325784	1.637013	831.485344	0.011164	0.011658
RS	21	0.357772	1.637013	876.428255	0.011768	0.012295
RS	22	0.392163	2.132942	709.809550	0.009531	0.009985
RS	23	0.429137	2.132942	749.944325	0.010070	0.010538
RS	24	0.468889	2.628102	643.430410	0.008639	0.009049
RS	25	0.511628	2.628102	680.626518	0.009139	0.009542
RS	26	0.557577	3.044434	621.553389	0.008346	0.008703
RS	27	0.606978	3.044434	657.573156	0.008829	0.009167
RS	28	0.660091	3.309646	639.638466	0.008588	0.008898
RS	29	0.717194	3.309646	676.062057	0.009078	0.009368
RS	30	0.778587	3.397876	695.293115	0.009336	0.009617
RS	31	0.844592	3.397876	733.327171	0.009846	0.010117
RS	32	0.915555	3.333001	787.188771	0.010570	0.010848
RS	33	0.991850	3.333001	827.394151	0.011109	0.011392
RS	34	1.073877	3.168473	912.631955	0.012254	0.012562
RS	35	1.162066	3.168473	954.503168	0.012816	0.013147
RS	36	1.256880	2.973768	1060.343372	0.014237	0.014612
RS	37	1.358818	2.973768	1101.820066	0.014794	0.015209
RS	38	1.468413	2.806060	1208.820417	0.016231	0.016698
RS	39	1.586242	2.806060	1246.381455	0.016735	0.017249
RS	40	1.712923	2.691520	1334.223079	0.017915	0.018475
RS	41	1.849122	2.691520	1363.805401	0.018312	0.018911
RS	42	1.995552	2.634370	1417.996001	0.019040	0.019667
RS	43	2.152983	2.634370	1436.166873	0.019284	0.019936
RS	44	2.322241	2.628875	1450.977972	0.019482	0.020141
RS	45	2.504215	2.628875	1455.725496	0.019546	0.020216
RS	46	2.699860	2.663742	1434.634957	0.019263	0.019921
RS	47	2.910203	2.663742	1425.421078	0.019139	0.019800
RS	48	3.136349	2.725924	1377.184686	0.018492	0.019131
RS	49	3.379484	2.725924	1354.514648	0.018187	0.018826
RS	50	3.640885	2.804370	1288.132429	0.017296	0.017909
RS	51	3.921923	2.804370	1253.177857	0.016826	0.017437
RS	52	4.224076	2.892810	1175.083914	0.015778	0.016362
RS	53	4.548927	2.892810	1129.628121	0.015168	0.015747
RS	54	4.898184	3.059365	1021.730222	0.013719	0.014260
RS	55	5.273679	3.059365	972.278429	0.013055	0.013588
RS	56	5.677384	3.059365	916.754622	0.012309	0.012829
RS	57	6.111417	3.059365	855.898655	0.011492	0.011993
RS	58	6.578058	4.718283	527.319006	0.007080	0.007457
RS	59	7.079756	4.718283	511.208675	0.006864	0.007232
RS	60	7.619144	4.718283	491.730722	0.006603	0.006959
RS	61	8.199055	4.718283	469.032545	0.006298	0.006639
RS	62	8.822532	4.718283	443.350888	0.005953	0.006276
RS	63	9.492849	4.718283	3091.095486	0.041504	0.043853
PA	4+25*2+4+6 0.063527632 0.028764556 9.492849214 2.574822863 0.414917127 0.378202163 0.377713644 0.414604056 0.496311278 0.635748291 0.862456636 1.199916316 1.637012900 2.132942446 2.628101810 3.044434115 3.309645923 3.397875597 3.333001370 3.168473480 2.973768401 2.806060047 2.691519886 2.634369771 2.628875204 2.663741511 2.725923765 2.804370495 2.892809746 3.059365283 4.718283095
//
[truncated: 9,996,962 more chars]
