# Supplementary material for: Recent speciation associated with range expansion and a shift to self-fertilization in North American Arabidopsis
Source: Nat Commun. 2022 Dec 8;13:7564. doi: 10.1038/s41467-022-35368-1 (PMC9732334; doi:10.1038/s41467-022-35368-1)
Supplement: Supplementary file 5 — Source Data [file 41467_2022_35368_MOESM5_ESM.zip › Source Data/SuppFig20-2_lyrON5_25.psmc]

CC
CC	Brief Description of the file format:
CC	  CC  comments
CC	  MM  useful-messages
CC	  RD  round-of-iterations
CC	  LL  \log[P(sequence)]
CC	  QD  Q-before-opt Q-after-opt
CC	  TR  \theta_0 \rho_0
CC	  RS  k t_k \lambda_k \pi_k \sum_{l\not=k}A_{kl} A_{kk}
CC	  DC  begin end best-k t_k+\Delta_k max-prob
CC
MM	Version: 0.6.5-r67
MM	pattern:4+25*2+4+6, n:63, n_free_lambdas:28
MM	n_iterations:25, skip:1, max_t:5, theta/rho:5
MM	is_decoding:0
MM	n_seqs:34, sum_L:1315590, sum_n:174364
RD	0
LK	0.000000
QD	0.000000 -> 0.000000
RI	inf
TR	0.142182	0.028436
MT	5.000000
MM	C_pi: 1.000000, n_recomb: 36886.216686
RS	0	0.000000	1.000000	233.470088	0.006329	0.000000
RS	1	0.006440	1.000000	246.882226	0.006693	0.000000
RS	2	0.013294	1.000000	260.954713	0.007075	0.000000
RS	3	0.020590	1.000000	275.705485	0.007474	0.000000
RS	4	0.028356	1.000000	291.150841	0.007893	0.000000
RS	5	0.036622	1.000000	307.305053	0.008331	0.000000
RS	6	0.045421	1.000000	324.179936	0.008789	0.000000
RS	7	0.054785	1.000000	341.784368	0.009266	0.000000
RS	8	0.064753	1.000000	360.123754	0.009763	0.000000
RS	9	0.075363	1.000000	379.199443	0.010280	0.000000
RS	10	0.086656	1.000000	399.008083	0.010817	0.000000
RS	11	0.098677	1.000000	419.540930	0.011374	0.000000
RS	12	0.111471	1.000000	440.783091	0.011950	0.000000
RS	13	0.125090	1.000000	462.712716	0.012544	0.000000
RS	14	0.139585	1.000000	485.300141	0.013157	0.000000
RS	15	0.155014	1.000000	508.506982	0.013786	0.000000
RS	16	0.171437	1.000000	532.285187	0.014430	0.000000
RS	17	0.188917	1.000000	556.576066	0.015089	0.000000
RS	18	0.207523	1.000000	581.309295	0.015760	0.000000
RS	19	0.227327	1.000000	606.401926	0.016440	0.000000
RS	20	0.248406	1.000000	631.757416	0.017127	0.000000
RS	21	0.270843	1.000000	657.264702	0.017819	0.000000
RS	22	0.294725	1.000000	682.797356	0.018511	0.000000
RS	23	0.320144	1.000000	708.212850	0.019200	0.000000
RS	24	0.347201	1.000000	733.351976	0.019881	0.000000
RS	25	0.376000	1.000000	758.038474	0.020551	0.000000
RS	26	0.406654	1.000000	782.078909	0.021202	0.000000
RS	27	0.439282	1.000000	805.262877	0.021831	0.000000
RS	28	0.474011	1.000000	827.363580	0.022430	0.000000
RS	29	0.510976	1.000000	848.138853	0.022993	0.000000
RS	30	0.550322	1.000000	867.332718	0.023514	0.000000
RS	31	0.592202	1.000000	884.677515	0.023984	0.000000
RS	32	0.636779	1.000000	899.896692	0.024397	0.000000
RS	33	0.684227	1.000000	912.708311	0.024744	0.000000
RS	34	0.734730	1.000000	922.829304	0.025018	0.000000
RS	35	0.788485	1.000000	929.980520	0.025212	0.000000
RS	36	0.845702	1.000000	933.892563	0.025318	0.000000
RS	37	0.906604	1.000000	934.312380	0.025330	0.000000
RS	38	0.971428	1.000000	931.010557	0.025240	0.000000
RS	39	1.040426	1.000000	923.789181	0.025044	0.000000
RS	40	1.113868	1.000000	912.490119	0.024738	0.000000
RS	41	1.192040	1.000000	897.003480	0.024318	0.000000
RS	42	1.275245	1.000000	877.275983	0.023783	0.000000
RS	43	1.363809	1.000000	853.318861	0.023134	0.000000
RS	44	1.458076	1.000000	825.214916	0.022372	0.000000
RS	45	1.558414	1.000000	793.124263	0.021502	0.000000
RS	46	1.665214	1.000000	757.288273	0.020530	0.000000
RS	47	1.778891	1.000000	718.031238	0.019466	0.000000
RS	48	1.899889	1.000000	675.759284	0.018320	0.000000
RS	49	2.028679	1.000000	630.956130	0.017105	0.000000
RS	50	2.165763	1.000000	584.175401	0.015837	0.000000
RS	51	2.311675	1.000000	536.029360	0.014532	0.000000
RS	52	2.466983	1.000000	487.174103	0.013207	0.000000
RS	53	2.632293	1.000000	438.291524	0.011882	0.000000
RS	54	2.808249	1.000000	390.068607	0.010575	0.000000
RS	55	2.995536	1.000000	343.174882	0.009304	0.000000
RS	56	3.194884	1.000000	298.239133	0.008085	0.000000
RS	57	3.407070	1.000000	255.826651	0.006936	0.000000
RS	58	3.632920	1.000000	216.418477	0.005867	0.000000
RS	59	3.873315	1.000000	180.394054	0.004891	0.000000
RS	60	4.129191	1.000000	148.018652	0.004013	0.000000
RS	61	4.401545	1.000000	119.436620	0.003238	0.000000
RS	62	4.691438	1.000000	94.671153	0.002567	0.000000
RS	63	5.000000	1.000000	265.958461	0.007210	0.000000
PA	4+25*2+4+6 0.142182111 0.028436422 5.000000000 1.000000000 1.000000000 1.000000000 1.000000000 1.000000000 1.000000000 1.000000000 1.000000000 1.000000000 1.000000000 1.000000000 1.000000000 1.000000000 1.000000000 1.000000000 1.000000000 1.000000000 1.000000000 1.000000000 1.000000000 1.000000000 1.000000000 1.000000000 1.000000000 1.000000000 1.000000000 1.000000000 1.000000000
//
IT	4942
RD	1
LK	-433889.251945
QD	-2176.306913 -> -1044.467925
RI	0.0682717748
TR	0.122875	0.024829
MT	6.235266
MM	C_pi: 1.064806, n_recomb: 34327.224458
RS	0	0.000000	0.356750	640.330146	0.018654	0.000713
RS	1	0.006807	0.356750	670.615713	0.019536	0.005648
RS	2	0.014077	0.356750	701.395471	0.020433	0.011581
RS	3	0.021842	0.356750	732.541334	0.021340	0.016057
RS	4	0.030136	0.332564	818.725092	0.023851	0.019452
RS	5	0.038994	0.332564	850.799014	0.024785	0.022082
RS	6	0.048456	0.375631	782.657871	0.022800	0.023770
RS	7	0.058561	0.375631	813.108362	0.023687	0.024479
RS	8	0.069354	0.446875	710.460038	0.020697	0.024379
RS	9	0.080882	0.446875	738.959070	0.021527	0.023721
RS	10	0.093194	0.540873	635.496977	0.018513	0.022736
RS	11	0.106345	0.540873	662.016707	0.019285	0.021600
RS	12	0.120391	0.651226	573.147227	0.016697	0.020417
RS	13	0.135393	0.651226	597.868137	0.017417	0.019240
RS	14	0.151416	0.769978	527.686477	0.015372	0.018114
RS	15	0.168529	0.769978	550.922621	0.016049	0.017085
RS	16	0.186808	0.889143	498.166410	0.014512	0.016179
RS	17	0.206331	0.889143	520.263472	0.015156	0.015401
RS	18	0.227182	1.002172	482.001663	0.014041	0.014752
RS	19	0.249454	1.002172	503.260983	0.014661	0.014223
RS	20	0.273241	1.104248	476.705221	0.013887	0.013803
RS	21	0.298647	1.104248	497.347078	0.014488	0.013474
RS	22	0.325782	1.192634	480.126723	0.013987	0.013226
RS	23	0.354765	1.192634	500.270004	0.014574	0.013053
RS	24	0.385721	1.266138	490.563463	0.014291	0.012954
RS	25	0.418783	1.266138	510.214710	0.014863	0.012924
RS	26	0.454097	1.324404	506.721159	0.014761	0.012963
RS	27	0.491814	1.324404	525.763571	0.015316	0.013078
RS	28	0.532098	1.367636	527.506060	0.015367	0.013272
RS	29	0.575124	1.367636	545.681677	0.015896	0.013548
RS	30	0.621080	1.397160	551.561959	0.016068	0.013903
RS	31	0.670163	1.397160	568.449322	0.016560	0.014332
RS	32	0.722588	1.415430	577.036602	0.016810	0.014822
RS	33	0.778581	1.415430	592.039711	0.017247	0.015363
RS	34	0.838385	1.425600	601.548314	0.017524	0.015936
RS	35	0.902260	1.425600	613.911576	0.017884	0.016524
RS	36	0.970483	1.430881	622.343995	0.018130	0.017104
RS	37	1.043350	1.430881	631.201972	0.018388	0.017656
RS	38	1.121177	1.433835	636.659935	0.018547	0.018160
RS	39	1.204302	1.433835	641.116901	0.018677	0.018602
RS	40	1.293085	1.436053	642.062144	0.018704	0.018966
RS	41	1.387912	1.436053	641.288227	0.018682	0.019241
RS	42	1.489193	1.438294	636.641622	0.018546	0.019418
RS	43	1.597368	1.438294	629.976535	0.018352	0.019490
RS	44	1.712907	1.440766	619.129739	0.018036	0.019452
RS	45	1.836310	1.440766	606.188808	0.017659	0.019303
RS	46	1.968113	1.443415	588.984504	0.017158	0.019040
RS	47	2.108888	1.443415	569.762017	0.016598	0.018666
RS	48	2.259246	1.446113	546.498457	0.015920	0.018183
RS	49	2.419838	1.446113	521.455882	0.015191	0.017595
RS	50	2.591362	1.448699	492.929871	0.014360	0.016910
RS	51	2.774561	1.448699	463.043849	0.013489	0.016138
RS	52	2.970230	1.450970	430.557671	0.012543	0.015288
RS	53	3.179219	1.450970	397.301893	0.011574	0.014372
RS	54	3.402433	1.453855	362.321229	0.010555	0.013402
RS	55	3.640841	1.453855	327.634739	0.009544	0.012390
RS	56	3.895478	1.453855	292.930902	0.008533	0.011348
RS	57	4.167447	1.453855	258.752576	0.007538	0.010289
RS	58	4.457930	1.488667	220.882016	0.006435	0.009224
RS	59	4.768185	1.488667	190.944460	0.005562	0.008168
RS	60	5.099559	1.488667	162.705577	0.004740	0.007136
RS	61	5.453489	1.488667	136.527823	0.003977	0.006144
RS	62	5.831512	1.488667	112.696133	0.003283	0.005206
RS	63	6.235266	1.488667	368.815044	0.010744	0.018306
PA	4+25*2+4+6 0.122874831 0.024828513 6.235265732 0.356750488 0.332563877 0.375630856 0.446874619 0.540872574 0.651225567 0.769978046 0.889142513 1.002172470 1.104248047 1.192633629 1.266138077 1.324403763 1.367636204 1.397159576 1.415429592 1.425599575 1.430881023 1.433834553 1.436052799 1.438294172 1.440766335 1.443414688 1.446112633 1.448698997 1.450970173 1.453854561 1.488667428
//
IT	4980
RD	2
LK	-432183.254173
QD	-1070.472081 -> -760.516199
RI	0.0803456677
TR	0.114526	0.024214
MT	6.859104
MM	C_pi: 1.132927, n_recomb: 35602.427313
RS	0	0.000000	0.347244	697.587524	0.019594	0.000598
RS	1	0.006966	0.347244	730.917554	0.020530	0.004790
RS	2	0.014418	0.347244	764.738188	0.021480	0.010280
RS	3	0.022389	0.347244	798.892441	0.022439	0.015043
RS	4	0.030914	0.262056	1099.370727	0.030879	0.020553
RS	5	0.040034	0.262056	1134.497063	0.031866	0.024594
RS	6	0.049789	0.288572	1062.444607	0.029842	0.024952
RS	7	0.060224	0.288572	1094.869193	0.030753	0.027592
RS	8	0.071386	0.350555	929.752170	0.026115	0.024969
RS	9	0.083325	0.350555	960.230636	0.026971	0.026344
RS	10	0.096096	0.444372	783.624840	0.022010	0.022629
RS	11	0.109757	0.444372	812.111981	0.022811	0.023283
RS	12	0.124369	0.567167	660.461561	0.018551	0.019759
RS	13	0.139999	0.567167	686.745759	0.019289	0.020091
RS	14	0.156718	0.712785	568.894920	0.015979	0.017215
RS	15	0.174602	0.712785	593.064226	0.016658	0.017402
RS	16	0.193731	0.872408	505.554247	0.014200	0.015222
RS	17	0.214193	0.872408	527.941761	0.014829	0.015387
RS	18	0.236081	1.035968	464.480488	0.013046	0.013819
RS	19	0.259493	1.035968	485.496333	0.013637	0.014021
RS	20	0.284536	1.193321	440.587478	0.012375	0.012942
RS	21	0.311324	1.193321	460.613673	0.012938	0.013189
RS	22	0.339978	1.336449	429.881604	0.012075	0.012463
RS	23	0.370628	1.336449	449.216878	0.012618	0.012739
RS	24	0.403414	1.459642	429.577855	0.012066	0.012285
RS	25	0.438483	1.459642	448.417215	0.012595	0.012600
RS	26	0.475995	1.558591	438.001281	0.012303	0.012379
RS	27	0.516121	1.558591	456.426325	0.012820	0.012755
RS	28	0.559041	1.630224	454.192462	0.012757	0.012770
RS	29	0.604952	1.630224	472.150109	0.013262	0.013251
RS	30	0.654061	1.674854	476.992697	0.013398	0.013508
RS	31	0.706591	1.674854	494.252478	0.013883	0.014107
RS	32	0.762780	1.696910	504.478478	0.014170	0.014569
RS	33	0.822884	1.696910	520.592852	0.014622	0.015254
RS	34	0.887174	1.703594	533.819849	0.014994	0.015846
RS	35	0.955944	1.703594	548.117532	0.015396	0.016548
RS	36	1.029504	1.702690	561.487378	0.015771	0.017161
RS	37	1.108188	1.702690	573.120730	0.016098	0.017787
RS	38	1.192354	1.700205	583.919417	0.016401	0.018306
RS	39	1.282383	1.700205	591.958827	0.016627	0.018777
RS	40	1.378683	1.699398	598.144810	0.016801	0.019120
RS	41	1.481692	1.699398	601.687924	0.016900	0.019387
RS	42	1.591877	1.701314	602.011615	0.016909	0.019510
RS	43	1.709738	1.701314	600.285364	0.016861	0.019549
RS	44	1.835810	1.705619	594.198476	0.016690	0.019440
RS	45	1.970663	1.705619	586.647794	0.016478	0.019250
RS	46	2.114912	1.711431	574.099405	0.016125	0.018916
RS	47	2.269208	1.711431	560.470934	0.015742	0.018511
RS	48	2.434254	1.717820	541.774213	0.015217	0.017971
RS	49	2.610797	1.717820	522.197793	0.014667	0.017372
RS	50	2.799639	1.723887	498.032483	0.013989	0.016658
RS	51	3.001636	1.723887	473.084147	0.013288	0.015897
RS	52	3.217704	1.728825	444.493682	0.012485	0.015046
RS	53	3.448825	1.728825	415.224352	0.011663	0.014161
RS	54	3.696046	1.734249	383.126764	0.010761	0.013200
RS	55	3.960489	1.734249	351.149114	0.009863	0.012227
RS	56	4.243353	1.734249	318.394829	0.008943	0.011221
RS	57	4.545923	1.734249	285.390890	0.008016	0.010192
RS	58	4.869571	1.812608	242.765641	0.006819	0.008961
RS	59	5.215765	1.812608	214.023307	0.006011	0.007989
RS	60	5.586076	1.812608	186.158977	0.005229	0.007028
RS	61	5.982184	1.812608	159.605658	0.004483	0.006094
RS	62	6.405886	1.812608	134.746623	0.003785	0.005203
RS	63	6.859104	1.812608	485.231179	0.013629	0.019319
PA	4+25*2+4+6 0.114526034 0.024214392 6.859103897 0.347243615 0.262055930 0.288571952 0.350554867 0.444371858 0.567166731 0.712785344 0.872407749 1.035967654 1.193321286 1.336449019 1.459642116 1.558590888 1.630223539 1.674853730 1.696910258 1.703593776 1.702690163 1.700204885 1.699397713 1.701313528 1.705618664 1.711431243 1.717820053 1.723886955 1.728825351 1.734248602 1.812607743
//
IT	4311
RD	3
LK	-431670.934811
QD	-816.147139 -> -669.486828
RI	0.0705662693
TR	0.109335	0.024413
MT	7.227467
MM	C_pi: 1.211516, n_recomb: 38344.174214
RS	0	0.000000	0.421301	627.405126	0.016362	0.000499
RS	1	0.007054	0.421301	660.179519	0.017217	0.003989
RS	2	0.014605	0.421301	693.821663	0.018095	0.008526
RS	3	0.022689	0.421301	728.229451	0.018992	0.012398
RS	4	0.031344	0.256316	1245.779638	0.032489	0.020763
RS	5	0.040609	0.256316	1284.831454	0.033508	0.024744
RS	6	0.050527	0.269084	1260.143483	0.032864	0.025841
RS	7	0.061145	0.269084	1295.218876	0.033779	0.028839
RS	8	0.072512	0.322792	1110.726268	0.028967	0.025927
RS	9	0.084681	0.322792	1143.747651	0.029828	0.027850
RS	10	0.097708	0.412484	923.434287	0.024083	0.023317
RS	11	0.111654	0.412484	954.742985	0.024899	0.024526
RS	12	0.126584	0.537331	759.293680	0.019802	0.020089
RS	13	0.142567	0.537331	788.366824	0.020560	0.020911
RS	14	0.159677	0.693240	635.513254	0.016574	0.017260
RS	15	0.177995	0.693240	662.139013	0.017268	0.017863
RS	16	0.197604	0.872401	548.851766	0.014314	0.015083
RS	17	0.218597	0.872401	573.264254	0.014950	0.015584
RS	18	0.241070	1.063876	491.358311	0.012814	0.013564
RS	19	0.265129	1.063876	514.003482	0.013405	0.014035
RS	20	0.290885	1.254627	456.094172	0.011895	0.012622
RS	21	0.318457	1.254627	477.450063	0.012452	0.013087
RS	22	0.347975	1.433016	437.579757	0.011412	0.012115
RS	23	0.379575	1.433016	458.056522	0.011946	0.012562
RS	24	0.413403	1.589674	432.091203	0.011269	0.011927
RS	25	0.449618	1.589674	451.995487	0.011788	0.012372
RS	26	0.488388	1.716309	437.636496	0.011413	0.012024
RS	27	0.529892	1.716309	457.163081	0.011923	0.012494
RS	28	0.574324	1.805802	453.419276	0.011825	0.012437
RS	29	0.621890	1.805802	472.628805	0.012326	0.012984
RS	30	0.672811	1.856594	478.470469	0.012478	0.013228
RS	31	0.727324	1.856594	497.227137	0.012967	0.013873
RS	32	0.785683	1.874946	510.673799	0.013318	0.014376
RS	33	0.848158	1.874946	528.575061	0.013785	0.015093
RS	34	0.915040	1.872498	546.504342	0.014253	0.015762
RS	35	0.986639	1.872498	562.854270	0.014679	0.016481
RS	36	1.063290	1.862002	581.300979	0.015160	0.017175
RS	37	1.145347	1.862002	595.166464	0.015522	0.017803
RS	38	1.233192	1.852903	610.357043	0.015918	0.018379
RS	39	1.327234	1.852903	620.699331	0.016188	0.018835
RS	40	1.427910	1.849723	629.983816	0.016430	0.019196
RS	41	1.535687	1.849723	635.804625	0.016582	0.019437
RS	42	1.651066	1.853244	637.841380	0.016635	0.019542
RS	43	1.774585	1.853244	638.297816	0.016647	0.019554
RS	44	1.906816	1.862046	632.830282	0.016504	0.019404
RS	45	2.048374	1.862046	627.308754	0.016360	0.019194
RS	46	2.199918	1.873964	614.704396	0.016031	0.018816
RS	47	2.362152	1.873964	602.877534	0.015723	0.018404
RS	48	2.535829	1.886909	583.799721	0.015225	0.017832
RS	49	2.721757	1.886909	565.686067	0.014753	0.017243
RS	50	2.920801	1.898974	541.025245	0.014110	0.016518
RS	51	3.133885	1.898974	517.043591	0.013484	0.015782
RS	52	3.362000	1.908622	487.861232	0.012723	0.014941
RS	53	3.606205	1.908622	458.877309	0.011967	0.014088
RS	54	3.867637	1.918868	425.571131	0.011099	0.013146
RS	55	4.147509	1.918868	393.109044	0.010252	0.012206
RS	56	4.447124	1.918868	359.363294	0.009372	0.011230
RS	57	4.767873	1.918868	324.874182	0.008473	0.010228
RS	58	5.111247	2.046162	273.735238	0.007139	0.008850
RS	59	5.478843	2.046162	244.417374	0.006374	0.007944
RS	60	5.872368	2.046162	215.462645	0.005619	0.007040
RS	61	6.293652	2.046162	187.351778	0.004886	0.006154
RS	62	6.744653	2.046162	160.534812	0.004187	0.005301
RS	63	7.227467	2.046162	618.818206	0.016139	0.020711
PA	4+25*2+4+6 0.109334809 0.024413220 7.227467008 0.421300823 0.256315860 0.269084231 0.322792500 0.412484291 0.537331109 0.693240399 0.872401093 1.063875993 1.254627493 1.433015597 1.589673787 1.716308557 1.805802291 1.856593734 1.874945885 1.872498096 1.862002347 1.852902538 1.849723140 1.853244336 1.862045986 1.873963807 1.886908627 1.898974156 1.908621697 1.918867672 2.046161896
//
IT	4022
RD	4
LK	-431402.942772
QD	-716.531001 -> -612.838776
RI	0.0570158617
TR	0.105409	0.024881
MT	7.480675
MM	C_pi: 1.282389, n_recomb: 41317.608000
RS	0	0.000000	0.530723	541.346832	0.013102	0.000421
RS	1	0.007112	0.530723	571.907849	0.013842	0.003366
RS	2	0.014729	0.530723	603.602223	0.014609	0.007103
RS	3	0.022888	0.530723	636.384588	0.015402	0.010144
RS	4	0.031627	0.265325	1328.850239	0.032162	0.020686
RS	5	0.040988	0.265325	1372.464844	0.033217	0.024305
RS	6	0.051015	0.266332	1408.605511	0.034092	0.026406
RS	7	0.061755	0.266332	1447.288361	0.035028	0.029349
RS	8	0.073258	0.313641	1263.371955	0.030577	0.026706
RS	9	0.085579	0.313641	1299.489462	0.031451	0.028750
RS	10	0.098777	0.399553	1051.263357	0.025443	0.023988
RS	11	0.112913	0.399553	1085.721979	0.026277	0.025387
RS	12	0.128055	0.524198	856.569741	0.020731	0.020521
RS	13	0.144273	0.524198	888.746325	0.021510	0.021534
RS	14	0.161645	0.684943	707.050977	0.017113	0.017465
RS	15	0.180253	0.684943	736.504757	0.017825	0.018242
RS	16	0.200183	0.875120	601.298564	0.014553	0.015121
RS	17	0.221531	0.875120	628.168935	0.015203	0.015770
RS	18	0.244397	1.083853	530.339337	0.012836	0.013487
RS	19	0.268889	1.083853	555.092669	0.013435	0.014076
RS	20	0.295123	1.296558	485.917813	0.011761	0.012466
RS	21	0.323223	1.296558	509.108444	0.012322	0.013024
RS	22	0.353321	1.499242	461.342057	0.011166	0.011908
RS	23	0.385560	1.499242	483.470061	0.011701	0.012428
RS	24	0.420091	1.679875	452.074582	0.010941	0.011686
RS	25	0.457078	1.679875	473.534429	0.011461	0.012185
RS	26	0.496695	1.826681	455.886502	0.011034	0.011764
RS	27	0.539130	1.826681	476.961087	0.011544	0.012270
RS	28	0.584582	1.928406	472.227557	0.011429	0.012178
RS	29	0.633267	1.928406	493.066696	0.011934	0.012744
RS	30	0.685415	1.981248	500.378132	0.012111	0.012997
RS	31	0.741270	1.981248	520.915801	0.012608	0.013650
RS	32	0.801098	1.993097	538.033169	0.013022	0.014205
RS	33	0.865181	1.993097	557.882715	0.013502	0.014923
RS	34	0.933821	1.980008	580.875054	0.014059	0.015671
RS	35	1.007343	1.980008	599.279587	0.014504	0.016388
RS	36	1.086093	1.959583	622.909641	0.015076	0.017164
RS	37	1.170444	1.959583	638.811219	0.015461	0.017786
RS	38	1.260793	1.944421	658.062276	0.015927	0.018418
RS	39	1.357568	1.944421	670.283871	0.016223	0.018868
RS	40	1.461224	1.939987	681.804883	0.016502	0.019246
RS	41	1.572253	1.939987	689.247436	0.016682	0.019481
RS	42	1.691177	1.946525	691.654879	0.016740	0.019566
RS	43	1.818559	1.946525	693.430223	0.016783	0.019576
RS	44	1.955000	1.961357	686.907349	0.016625	0.019384
RS	45	2.101144	1.961357	682.393747	0.016516	0.019181
RS	46	2.257681	1.980911	667.910601	0.016165	0.018757
RS	47	2.425351	1.980911	656.775282	0.015896	0.018362
RS	48	2.604945	2.001842	635.514539	0.015381	0.017756
RS	49	2.797310	2.001842	617.743834	0.014951	0.017194
RS	50	3.003356	2.021168	590.942028	0.014302	0.016452
RS	51	3.224056	2.021168	566.878964	0.013720	0.015750
RS	52	3.460450	2.036604	535.706019	0.012966	0.014910
RS	53	3.713656	2.036604	506.106242	0.012249	0.014093
RS	54	3.984870	2.053065	470.353360	0.011384	0.013156
RS	55	4.275370	2.053065	436.735793	0.010570	0.012250
RS	56	4.586531	2.053065	401.419939	0.009715	0.011303
RS	57	4.919819	2.053065	364.964408	0.008833	0.010325
RS	58	5.276811	2.231769	303.902893	0.007355	0.008798
RS	59	5.659189	2.231769	273.897955	0.006629	0.007950
RS	60	6.068762	2.231769	243.840470	0.005902	0.007096
RS	61	6.507461	2.231769	214.242553	0.005185	0.006251
RS	62	6.977360	2.231769	185.601493	0.004492	0.005429
RS	63	7.480675	2.231769	754.543910	0.018262	0.022188
PA	4+25*2+4+6 0.105408849 0.024881053 7.480675386 0.530722616 0.265324520 0.266331931 0.313640756 0.399553245 0.524198326 0.684943273 0.875120025 1.083853294 1.296557850 1.499242495 1.679874603 1.826681213 1.928405830 1.981248284 1.993097358 1.980007590 1.959583021 1.944420631 1.939986968 1.946525493 1.961357230 1.980910953 2.001842455 2.021167954 2.036603845 2.053065215 2.231768722
//
IT	4309
RD	5
LK	-431204.518249
QD	-650.878888 -> -565.124206
RI	0.0457108011
TR	0.102134	0.025438
MT	7.676607
MM	C_pi: 1.343837, n_recomb: 44217.158166
RS	0	0.000000	0.663060	466.624456	0.010553	0.000361
RS	1	0.007155	0.663060	494.501012	0.011183	0.002886
RS	2	0.014822	0.663060	523.627601	0.011842	0.006010
RS	3	0.023038	0.663060	553.998897	0.012529	0.008420
RS	4	0.031841	0.278172	1382.234587	0.031260	0.020508
RS	5	0.041274	0.278172	1430.200136	0.032345	0.023753
RS	6	0.051382	0.268969	1525.629607	0.034503	0.026734
RS	7	0.062214	0.268969	1568.241890	0.035467	0.029528
RS	8	0.073820	0.311242	1393.297089	0.031510	0.027269
RS	9	0.086257	0.311242	1432.705158	0.032402	0.029305
RS	10	0.099584	0.394061	1165.746429	0.026364	0.024529
RS	11	0.113864	0.394061	1203.373274	0.027215	0.025994
RS	12	0.129166	0.517992	947.163600	0.021421	0.020908
RS	13	0.145563	0.517992	982.414006	0.022218	0.022002
RS	14	0.163133	0.681429	776.136073	0.017553	0.017681
RS	15	0.181960	0.681429	808.409619	0.018283	0.018541
RS	16	0.202135	0.878689	653.986306	0.014790	0.015202
RS	17	0.223753	0.878689	683.343711	0.015454	0.015924
RS	18	0.246917	1.099298	571.310756	0.012921	0.013468
RS	19	0.271739	1.099298	598.233409	0.013529	0.014116
RS	20	0.298337	1.327873	518.891541	0.011735	0.012374
RS	21	0.326838	1.327873	543.998440	0.012303	0.012978
RS	22	0.357379	1.548885	489.032718	0.011060	0.011763
RS	23	0.390104	1.548885	512.901149	0.011600	0.012317
RS	24	0.425171	1.748314	476.497999	0.010776	0.011500
RS	25	0.462747	1.748314	499.597674	0.011299	0.012023
RS	26	0.503012	1.911359	478.890142	0.010830	0.011552
RS	27	0.546158	1.911359	501.580579	0.011344	0.012071
RS	28	0.592391	2.022660	495.980299	0.011217	0.011957
RS	29	0.641931	2.022660	518.491909	0.011726	0.012526
RS	30	0.695017	2.075971	527.362332	0.011927	0.012792
RS	31	0.751900	2.075971	549.692868	0.012432	0.013440
RS	32	0.812854	2.080567	570.593596	0.012904	0.014043
RS	33	0.878169	2.080567	592.365843	0.013397	0.014753
RS	34	0.948157	2.056732	620.558772	0.014034	0.015574
RS	35	1.023153	2.056732	640.943761	0.014495	0.016285
RS	36	1.103515	2.026710	669.832139	0.015149	0.017134
RS	37	1.189627	2.026710	687.631570	0.015551	0.017754
RS	38	1.281900	2.005984	710.834505	0.016076	0.018437
RS	39	1.380775	2.005984	724.721098	0.016390	0.018889
RS	40	1.486725	2.000782	738.113160	0.016693	0.019282
RS	41	1.600256	2.000782	746.887945	0.016891	0.019523
RS	42	1.721909	2.010733	749.069261	0.016941	0.019588
RS	43	1.852267	2.010733	751.814685	0.017003	0.019610
RS	44	1.991953	2.031908	743.501995	0.016815	0.019379
RS	45	2.141632	2.031908	739.614635	0.016727	0.019195
RS	46	2.302022	2.059355	722.490571	0.016340	0.018728
RS	47	2.473887	2.059355	711.663475	0.016095	0.018359
RS	48	2.658049	2.088493	687.517273	0.015549	0.017718
RS	49	2.855388	2.088493	669.737049	0.015147	0.017190
RS	50	3.066847	2.115270	640.209813	0.014479	0.016428
RS	51	3.293436	2.115270	615.775158	0.013926	0.015763
RS	52	3.536237	2.136689	582.171160	0.013166	0.014920
RS	53	3.796411	2.136689	551.756195	0.012478	0.014139
RS	54	4.075200	2.159768	513.189827	0.011606	0.013198
RS	55	4.373937	2.159768	478.341587	0.010818	0.012325
RS	56	4.694048	2.159768	441.430944	0.009983	0.011405
RS	57	5.037063	2.159768	403.033704	0.009115	0.010448
RS	58	5.404621	2.390696	331.467723	0.007496	0.008773
RS	59	5.798478	2.390696	300.963084	0.006806	0.007976
RS	60	6.220516	2.390696	270.042397	0.006107	0.007166
RS	61	6.672750	2.390696	239.236788	0.005410	0.006357
RS	62	7.157342	2.390696	209.076531	0.004728	0.005562
RS	63	7.676607	2.390696	888.476657	0.020093	0.023666
PA	4+25*2+4+6 0.102134086 0.025438066 7.676607077 0.663059856 0.278172026 0.268968642 0.311241736 0.394060501 0.517992137 0.681428988 0.878688687 1.099297988 1.327873295 1.548884772 1.748314318 1.911359215 2.022660063 2.075970973 2.080566797 2.056732280 2.026710460 2.005984388 2.000781771 2.010732975 2.031908132 2.059354819 2.088492946 2.115270260 2.136688823 2.159767919 2.390696092
//
IT	4955
RD	6
LK	-431038.070349
QD	-596.756734 -> -522.348391
RI	0.0371456635
TR	0.099266	0.026015
MT	7.840890
MM	C_pi: 1.398184, n_recomb: 46998.540876
RS	0	0.000000	0.813246	406.350807	0.008646	0.000314
RS	1	0.007191	0.813246	431.640358	0.009184	0.002509
RS	2	0.014898	0.813246	458.205154	0.009749	0.005164
RS	3	0.023160	0.813246	486.065232	0.010342	0.007112
RS	4	0.032016	0.291660	1421.781895	0.030252	0.020301
RS	5	0.041509	0.291660	1473.685115	0.031356	0.023221
RS	6	0.051684	0.273566	1622.587136	0.034524	0.026906
RS	7	0.062591	0.273566	1669.148789	0.035515	0.029548
RS	8	0.074282	0.311786	1506.310058	0.032050	0.027663
RS	9	0.086814	0.311786	1549.048388	0.032959	0.029657
RS	10	0.100247	0.392097	1268.889815	0.026998	0.024950
RS	11	0.114646	0.392097	1309.623154	0.027865	0.026435
RS	12	0.130081	0.515268	1030.919587	0.021935	0.021232
RS	13	0.146625	0.515268	1069.141582	0.022748	0.022365
RS	14	0.164358	0.680452	841.364616	0.017902	0.017877
RS	15	0.183367	0.680452	876.365775	0.018647	0.018782
RS	16	0.203743	0.882781	704.734176	0.014995	0.015291
RS	17	0.225584	0.882781	736.512016	0.015671	0.016054
RS	18	0.248995	1.112341	611.542982	0.013012	0.013474
RS	19	0.274090	1.112341	640.591546	0.013630	0.014155
RS	20	0.300990	1.353398	551.857859	0.011742	0.012314
RS	21	0.329823	1.353398	578.852606	0.012316	0.012942
RS	22	0.360730	1.589405	517.140926	0.011003	0.011651
RS	23	0.393859	1.589405	542.727449	0.011548	0.012223
RS	24	0.429370	1.804833	501.545537	0.010672	0.011348
RS	25	0.467435	1.804833	526.260510	0.011197	0.011882
RS	26	0.508237	1.982148	502.567917	0.010693	0.011369
RS	27	0.551973	1.982148	526.841055	0.011210	0.011892
RS	28	0.598854	2.101952	520.349105	0.011072	0.011761
RS	29	0.649105	2.101952	544.488242	0.011585	0.012325
RS	30	0.702971	2.155341	554.860218	0.011806	0.012603
RS	31	0.760709	2.155341	578.927641	0.012318	0.013242
RS	32	0.822599	2.152763	603.579072	0.012843	0.013887
RS	33	0.888939	2.152763	627.209321	0.013345	0.014587
RS	34	0.960050	2.118536	660.630264	0.014056	0.015472
RS	35	1.036273	2.118536	682.921964	0.014531	0.016175
RS	36	1.117978	2.079324	717.128347	0.015259	0.017092
RS	37	1.205558	2.079324	736.737575	0.015676	0.017711
RS	38	1.299435	2.053315	763.900647	0.016254	0.018442
RS	39	1.400063	2.053315	779.343952	0.016582	0.018899
RS	40	1.507926	2.047408	794.500119	0.016905	0.019307
RS	41	1.623546	2.047408	804.478723	0.017117	0.019560
RS	42	1.747479	2.060629	806.213564	0.017154	0.019609
RS	43	1.880323	2.060629	809.788354	0.017230	0.019648
RS	44	2.022720	2.087861	799.405930	0.017009	0.019382
RS	45	2.175356	2.087861	796.003761	0.016937	0.019222
RS	46	2.338968	2.122847	775.960850	0.016510	0.018715
RS	47	2.514344	2.122847	765.313030	0.016284	0.018377
RS	48	2.702331	2.159824	738.048993	0.015704	0.017704
RS	49	2.903835	2.159824	720.154093	0.015323	0.017209
RS	50	3.119828	2.193713	687.734981	0.014633	0.016430
RS	51	3.351353	2.193713	662.858881	0.014104	0.015800
RS	52	3.599525	2.220845	626.724915	0.013335	0.014953
RS	53	3.865543	2.220845	595.472029	0.012670	0.014205
RS	54	4.150689	2.250382	554.016572	0.011788	0.013258
RS	55	4.456338	2.250382	517.976372	0.011021	0.012414
RS	56	4.783966	2.250382	479.539618	0.010203	0.011519
RS	57	5.135152	2.250382	439.297455	0.009347	0.010582
RS	58	5.511590	2.533484	356.904882	0.007594	0.008761
RS	59	5.915096	2.533484	326.068858	0.006938	0.008011
RS	60	6.347617	2.533484	294.488718	0.006266	0.007240
RS	61	6.811238	2.533484	262.706148	0.005590	0.006463
RS	62	7.308197	2.533484	231.274505	0.004921	0.005692
RS	63	7.840890	2.533484	1021.231141	0.021729	0.025114
PA	4+25*2+4+6 0.099266162 0.026015191 7.840889936 0.813245782 0.291659805 0.273566428 0.311785961 0.392097200 0.515267750 0.680451597 0.882780976 1.112340787 1.353398020 1.589405446 1.804833215 1.982148204 2.101951850 2.155341163 2.152763284 2.118535695 2.079323800 2.053315302 2.047407961 2.060628640 2.087861489 2.122847482 2.159824202 2.193713159 2.220845286 2.250382000 2.533483519
//
IT	4477
RD	7
LK	-430893.041003
QD	-549.449512 -> -483.846295
RI	0.0307342819
TR	0.096691	0.026584
MT	7.985590
MM	C_pi: 1.447527, n_recomb: 49669.896140
RS	0	0.000000	0.978742	358.248672	0.007213	0.000275
RS	1	0.007221	0.978742	381.231752	0.007675	0.002206
RS	2	0.014964	0.978742	405.468322	0.008163	0.004499
RS	3	0.023266	0.978742	430.993873	0.008677	0.006103
RS	4	0.032167	0.304754	1454.672444	0.029287	0.020092
RS	5	0.041712	0.304754	1510.128043	0.030403	0.022741
RS	6	0.051945	0.278898	1706.211104	0.034351	0.026976
RS	7	0.062918	0.278898	1756.631361	0.035366	0.029486
RS	8	0.074682	0.313773	1606.826202	0.032350	0.027936
RS	9	0.087297	0.313773	1652.873949	0.033277	0.029882
RS	10	0.100822	0.392003	1363.094275	0.027443	0.025277
RS	11	0.115324	0.392003	1406.859168	0.028324	0.026767
RS	12	0.130873	0.514460	1108.923796	0.022326	0.021503
RS	13	0.147545	0.514460	1150.013237	0.023153	0.022656
RS	14	0.165421	0.680894	903.020586	0.018180	0.018052
RS	15	0.184588	0.680894	940.651198	0.018938	0.018983
RS	16	0.205139	0.887130	753.306399	0.015166	0.015379
RS	17	0.227174	0.887130	787.424748	0.015853	0.016168
RS	18	0.250801	1.123861	650.465627	0.013096	0.013491
RS	19	0.276133	1.123861	681.577272	0.013722	0.014193
RS	20	0.303295	1.375331	584.002661	0.011758	0.012273
RS	21	0.332418	1.375331	612.832994	0.012338	0.012914
RS	22	0.363644	1.624356	544.662375	0.010966	0.011562
RS	23	0.397126	1.624356	571.918207	0.011514	0.012143
RS	24	0.433025	1.854200	526.072333	0.010591	0.011218
RS	25	0.471516	1.854200	552.351374	0.011120	0.011756
RS	26	0.512787	2.044831	525.663421	0.010583	0.011207
RS	27	0.557038	2.044831	551.461375	0.011103	0.011730
RS	28	0.604485	2.172835	543.983893	0.010952	0.011582
RS	29	0.655358	2.172835	569.685075	0.011469	0.012140
RS	30	0.709905	2.226477	581.424553	0.011706	0.012426
RS	31	0.768391	2.226477	607.158995	0.012224	0.013055
RS	32	0.831100	2.217146	635.446799	0.012793	0.013735
RS	33	0.898338	2.217146	660.866940	0.013305	0.014424
RS	34	0.970431	2.173012	699.473938	0.014082	0.015365
RS	35	1.047730	2.173012	723.611039	0.014568	0.016062
RS	36	1.130612	2.124990	763.170494	0.015365	0.017039
RS	37	1.219478	2.124990	784.535136	0.015795	0.017658
RS	38	1.314762	2.093860	815.713101	0.016423	0.018435
RS	39	1.416926	2.093860	832.662575	0.016764	0.018898
RS	40	1.526468	2.087139	849.602732	0.017105	0.019322
RS	41	1.643920	2.087139	860.737107	0.017329	0.019589
RS	42	1.769854	2.103290	861.995535	0.017354	0.019625
RS	43	1.904883	2.103290	866.356447	0.017442	0.019684
RS	44	2.049662	2.136085	853.852556	0.017191	0.019388
RS	45	2.204895	2.136085	850.900674	0.017131	0.019252
RS	46	2.371339	2.178038	827.897238	0.016668	0.018712
RS	47	2.549802	2.178038	817.404840	0.016457	0.018403
RS	48	2.741153	2.222267	787.009453	0.015845	0.017703
RS	49	2.946322	2.222267	768.989070	0.015482	0.017241
RS	50	3.166306	2.262721	733.695291	0.014771	0.016446
RS	51	3.402177	2.262721	708.382777	0.014262	0.015849
RS	52	3.655080	2.295107	669.758229	0.013484	0.014999
RS	53	3.926246	2.295107	637.693126	0.012839	0.014281
RS	54	4.216994	2.330677	593.386993	0.011947	0.013328
RS	55	4.528738	2.330677	556.206654	0.011198	0.012511
RS	56	4.862994	2.330677	516.314110	0.010395	0.011638
RS	57	5.221388	2.330677	474.314207	0.009549	0.010718
RS	58	5.605662	2.665428	380.866273	0.007668	0.008757
RS	59	6.017686	2.665428	349.814928	0.007043	0.008048
RS	60	6.459463	2.665428	317.717994	0.006397	0.007313
RS	61	6.933143	2.665428	285.121987	0.005740	0.006565
RS	62	7.441028	2.665428	252.596448	0.005086	0.005817
RS	63	7.985590	2.665428	1153.962159	0.023233	0.026522
PA	4+25*2+4+6 0.096690920 0.026584146 7.985590044 0.978741519 0.304753644 0.278897782 0.313772951 0.392002595 0.514460384 0.680894166 0.887130157 1.123861193 1.375330901 1.624356190 1.854199614 2.044831343 2.172834712 2.226476655 2.217146463 2.173011554 2.124990254 2.093859710 2.087138660 2.103290486 2.136084905 2.178037516 2.222267125 2.262720678 2.295107426 2.330677364 2.665427882
//
IT	4647
RD	8
LK	-430764.986663
QD	-507.527893 -> -449.269788
RI	0.0258683174
TR	0.094347	0.027133
MT	8.116762
MM	C_pi: 1.493242, n_recomb: 52245.004108
RS	0	0.000000	1.158376	319.454492	0.006115	0.000244
RS	1	0.007249	1.158376	340.431132	0.006516	0.001959
RS	2	0.015023	1.158376	362.617386	0.006941	0.003964
RS	3	0.023361	1.158376	386.057946	0.007389	0.005309
RS	4	0.032303	0.317160	1484.032306	0.028405	0.019890
RS	5	0.041893	0.317160	1542.724353	0.029529	0.022316
RS	6	0.052178	0.284483	1780.375579	0.034077	0.026978
RS	7	0.063209	0.284483	1834.529645	0.035114	0.029377
RS	8	0.075040	0.316521	1697.872478	0.032498	0.028120
RS	9	0.087728	0.316521	1747.184127	0.033442	0.030022
RS	10	0.101336	0.392968	1450.275301	0.027759	0.025535
RS	11	0.115930	0.392968	1496.999289	0.028653	0.027023
RS	12	0.131582	0.514749	1182.308720	0.022630	0.021733
RS	13	0.148369	0.514749	1226.173196	0.023470	0.022899
RS	14	0.166372	0.682112	961.710342	0.018408	0.018209
RS	15	0.185681	0.682112	1001.882863	0.019177	0.019157
RS	16	0.206389	0.891468	799.977340	0.015312	0.015465
RS	17	0.228598	0.891468	836.362991	0.016008	0.016272
RS	18	0.252417	1.134168	688.118728	0.013171	0.013517
RS	19	0.277963	1.134168	721.233182	0.013805	0.014232
RS	20	0.305361	1.394649	615.210506	0.011775	0.012246
RS	21	0.334744	1.394649	645.823626	0.012361	0.012896
RS	22	0.366257	1.655382	571.376624	0.010936	0.011488
RS	23	0.400055	1.655382	600.250567	0.011489	0.012075
RS	24	0.436302	1.898684	549.778931	0.010523	0.011104
RS	25	0.475177	1.898684	577.567497	0.011055	0.011644
RS	26	0.516870	2.102176	547.827096	0.010486	0.011061
RS	27	0.561586	2.102176	575.088981	0.011008	0.011582
RS	28	0.609542	2.238449	566.495371	0.010843	0.011416
RS	29	0.660975	2.238449	593.691194	0.011364	0.011969
RS	30	0.716135	2.292745	606.631085	0.011611	0.012258
RS	31	0.775295	2.292745	633.962686	0.012134	0.012877
RS	32	0.838742	2.277209	665.726571	0.012742	0.013586
RS	33	0.906789	2.277209	692.871787	0.013262	0.014265
RS	34	0.979768	2.223677	736.575427	0.014098	0.015255
RS	35	1.058037	2.223677	762.505868	0.014595	0.015945
RS	36	1.141980	2.167205	807.419316	0.015454	0.016978
RS	37	1.232008	2.167205	830.503406	0.015896	0.017598
RS	38	1.328561	2.131057	865.760942	0.016571	0.018417
RS	39	1.432113	2.131057	884.195333	0.016924	0.018888
RS	40	1.543172	2.123370	902.992418	0.017284	0.019329
RS	41	1.662281	2.123370	915.273871	0.017519	0.019609
RS	42	1.790023	2.142076	916.118212	0.017535	0.019637
RS	43	1.927026	2.142076	921.268054	0.017634	0.019715
RS	44	2.073959	2.179906	906.701092	0.017355	0.019394
RS	45	2.231543	2.179906	904.212924	0.017307	0.019282
RS	46	2.400549	2.228217	878.320504	0.016812	0.018714
RS	47	2.581807	2.228217	868.005505	0.016614	0.018433
RS	48	2.776203	2.279069	834.568453	0.015974	0.017711
RS	49	2.984691	2.279069	816.450601	0.015627	0.017279
RS	50	3.208291	2.325488	778.383237	0.014899	0.016472
RS	51	3.448100	2.325488	752.667230	0.014406	0.015905
RS	52	3.705291	2.362609	711.652961	0.013621	0.015054
RS	53	3.981126	2.362609	678.814873	0.012993	0.014362
RS	54	4.276955	2.403687	631.745391	0.012092	0.013404
RS	55	4.594227	2.403687	593.471697	0.011359	0.012611
RS	56	4.934498	2.403687	552.182284	0.010569	0.011757
RS	57	5.299434	2.403687	508.494342	0.009733	0.010852
RS	58	5.690824	2.789268	403.810810	0.007729	0.008758
RS	59	6.110584	2.789268	372.621242	0.007132	0.008086
RS	60	6.560771	2.789268	340.105726	0.006510	0.007384
RS	61	7.043591	2.789268	306.811651	0.005873	0.006662
RS	62	7.561409	2.789268	273.319773	0.005232	0.005935
RS	63	8.116762	2.789268	1287.427043	0.024642	0.027885
PA	4+25*2+4+6 0.094346519 0.027133400 8.116762037 1.158375874 0.317159939 0.284482781 0.316521145 0.392968231 0.514749119 0.682112025 0.891467558 1.134167866 1.394649063 1.655381700 1.898684360 2.102176075 2.238449150 2.292744835 2.277209122 2.223677288 2.167205289 2.131057222 2.123369836 2.142075681 2.179905594 2.228217026 2.279069115 2.325488284 2.362609282 2.403686626 2.789267720
//
IT	4094
RD	9
LK	-430651.185522
QD	-470.200430 -> -418.227922
RI	0.0221005323
TR	0.092194	0.027659
MT	8.237703
MM	C_pi: 1.536166, n_recomb: 54734.208146
RS	0	0.000000	1.351674	287.646912	0.005255	0.000218
RS	1	0.007274	1.351674	306.885139	0.005607	0.001752
RS	2	0.015076	1.351674	327.279748	0.005979	0.003525
RS	3	0.023446	1.351674	348.880716	0.006374	0.004670
RS	4	0.032425	0.328842	1511.202581	0.027610	0.019697
RS	5	0.042057	0.328842	1572.874981	0.028737	0.021938
RS	6	0.052390	0.290119	1847.354838	0.033751	0.026934
RS	7	0.063474	0.290119	1905.109862	0.034807	0.029240
RS	8	0.075365	0.319689	1781.439764	0.032547	0.028241
RS	9	0.088120	0.319689	1833.957930	0.033507	0.030105
RS	10	0.101803	0.394554	1531.817197	0.027986	0.025742
RS	11	0.116482	0.394554	1581.431361	0.028893	0.027226
RS	12	0.132227	0.515670	1251.951694	0.022873	0.021932
RS	13	0.149119	0.515670	1298.509368	0.023724	0.023106
RS	14	0.167239	0.683716	1017.970836	0.018598	0.018352
RS	15	0.186676	0.683716	1060.608465	0.019377	0.019313
RS	16	0.207528	0.895607	845.053338	0.015439	0.015549
RS	17	0.229896	0.895607	883.641553	0.016144	0.016369
RS	18	0.253892	1.143368	724.667664	0.013240	0.013548
RS	19	0.279632	1.143368	759.730890	0.013880	0.014273
RS	20	0.307245	1.411812	645.550518	0.011794	0.012229
RS	21	0.336867	1.411812	677.898009	0.012385	0.012885
RS	22	0.368642	1.683299	597.286994	0.010912	0.011427
RS	23	0.402730	1.683299	627.730948	0.011469	0.012017
RS	24	0.439296	1.939408	572.630660	0.010462	0.011004
RS	25	0.478522	1.939408	601.876765	0.010996	0.011545
RS	26	0.520601	2.155544	569.001359	0.010396	0.010928
RS	27	0.565741	2.155544	597.668749	0.010919	0.011447
RS	28	0.614165	2.300297	587.818702	0.010740	0.011262
RS	29	0.666110	2.300297	616.444462	0.011263	0.011808
RS	30	0.721834	2.355752	630.398453	0.011517	0.012099
RS	31	0.781611	2.355752	659.260033	0.012045	0.012709
RS	32	0.845735	2.334582	694.316695	0.012685	0.013441
RS	33	0.914524	2.334582	723.125190	0.013212	0.014110
RS	34	0.988317	2.272164	771.797884	0.014101	0.015143
RS	35	1.067476	2.272164	799.474187	0.014606	0.015827
RS	36	1.152394	2.207566	849.714245	0.015524	0.016911
RS	37	1.243487	2.207566	874.489944	0.015977	0.017530
RS	38	1.341207	2.166489	913.880614	0.016697	0.018390
RS	39	1.446035	2.166489	933.791721	0.017060	0.018869
RS	40	1.558487	2.157686	954.536116	0.017439	0.019328
RS	41	1.679118	2.157686	967.973607	0.017685	0.019621
RS	42	1.808524	2.178591	968.506658	0.017695	0.019644
RS	43	1.947342	2.178591	974.468733	0.017804	0.019740
RS	44	2.096257	2.220964	957.949464	0.017502	0.019399
RS	45	2.256004	2.220964	955.959460	0.017465	0.019310
RS	46	2.427370	2.275060	927.303225	0.016942	0.018719
RS	47	2.611200	2.275060	917.206966	0.016757	0.018464
RS	48	2.808402	2.331928	880.866696	0.016094	0.017724
RS	49	3.019947	2.331928	862.695112	0.015762	0.017319
RS	50	3.246879	2.383728	821.993769	0.015018	0.016504
RS	51	3.490317	2.383728	795.917628	0.014542	0.015964
RS	52	3.751462	2.425069	752.640732	0.013751	0.015113
RS	53	4.031602	2.425069	719.072623	0.013138	0.014446
RS	54	4.332117	2.471103	669.351015	0.012229	0.013483
RS	55	4.654491	2.471103	630.025157	0.011511	0.012712
RS	56	5.000313	2.471103	587.388760	0.010732	0.011876
RS	57	5.371289	2.471103	542.070215	0.009904	0.010985
RS	58	5.769248	2.906506	426.008993	0.007783	0.008764
RS	59	6.196153	2.906506	394.734313	0.007212	0.008125
RS	60	6.654109	2.906506	361.870821	0.006611	0.007451
RS	61	7.145375	2.906506	327.963930	0.005992	0.006754
RS	62	7.672373	2.906506	293.601912	0.005364	0.006047
RS	63	8.237703	2.906506	1421.931271	0.025979	0.029202
PA	4+25*2+4+6 0.092194308 0.027658575 8.237703475 1.351674192 0.328841528 0.290119391 0.319688542 0.394554231 0.515670053 0.683715864 0.895607034 1.143368183 1.411811912 1.683299343 1.939407599 2.155543621 2.300297169 2.355751937 2.334581511 2.272164148 2.207565916 2.166488943 2.157685541 2.178591492 2.220964264 2.275060380 2.331928384 2.383728284 2.425069125 2.471103028 2.906506397
//
IT	3665
RD	10
LK	-430549.610016
QD	-436.848322 -> -390.316160
RI	0.0191208865
TR	0.090208	0.028159
MT	8.350328
MM	C_pi: 1.576819, n_recomb: 57144.939676
RS	0	0.000000	1.558632	261.104837	0.004569	0.000195
RS	1	0.007296	1.558632	278.829853	0.004879	0.001577
RS	2	0.015125	1.558632	297.655045	0.005209	0.003159
RS	3	0.023525	1.558632	317.633190	0.005558	0.004147
RS	4	0.032538	0.339848	1536.761766	0.026892	0.019514
RS	5	0.042209	0.339848	1601.202798	0.028020	0.021600
RS	6	0.052585	0.295726	1908.519645	0.033398	0.026857
RS	7	0.063718	0.295726	1969.744018	0.034469	0.029086
RS	8	0.075664	0.323093	1858.852341	0.032529	0.028316
RS	9	0.088481	0.323093	1914.513692	0.033503	0.030147
RS	10	0.102233	0.396512	1608.683947	0.028151	0.025909
RS	11	0.116989	0.396512	1661.122486	0.029069	0.027390
RS	12	0.132822	0.516955	1318.486037	0.023073	0.022107
RS	13	0.149809	0.516955	1367.663170	0.023933	0.023286
RS	14	0.168037	0.685479	1072.207772	0.018763	0.018485
RS	15	0.187594	0.685479	1117.242205	0.019551	0.019455
RS	16	0.208578	0.899433	888.795833	0.015553	0.015632
RS	17	0.231093	0.899433	929.529220	0.016266	0.016462
RS	18	0.255251	1.151524	760.277609	0.013304	0.013584
RS	19	0.281172	1.151524	797.241517	0.013951	0.014317
RS	20	0.308984	1.427085	675.127846	0.011814	0.012221
RS	21	0.338825	1.427085	709.166183	0.012410	0.012880
RS	22	0.370843	1.708561	622.464587	0.010893	0.011377
RS	23	0.405198	1.708561	654.434755	0.011452	0.011969
RS	24	0.442060	1.976980	594.677882	0.010406	0.010914
RS	25	0.481611	1.976980	625.333522	0.010943	0.011455
RS	26	0.524048	2.205632	589.234967	0.010311	0.010805
RS	27	0.569581	2.205632	619.253520	0.010837	0.011322
RS	28	0.618436	2.359133	608.003973	0.010640	0.011117
RS	29	0.670857	2.359133	637.998926	0.011165	0.011658
RS	30	0.727102	2.416267	652.778681	0.011423	0.011947
RS	31	0.787451	2.416267	683.106496	0.011954	0.012548
RS	32	0.852203	2.390029	721.259618	0.012622	0.013299
RS	33	0.921680	2.390029	751.672145	0.013154	0.013960
RS	34	0.996226	2.319202	805.166777	0.014090	0.015030
RS	35	1.076211	2.319202	834.543554	0.014604	0.015709
RS	36	1.162033	2.246779	890.056969	0.015575	0.016838
RS	37	1.254116	2.246779	916.499240	0.016038	0.017458
RS	38	1.352918	2.200861	960.058350	0.016800	0.018356
RS	39	1.458930	2.200861	981.442604	0.017175	0.018842
RS	40	1.572676	2.190810	1004.225304	0.017573	0.019319
RS	41	1.694722	2.190810	1018.834269	0.017829	0.019625
RS	42	1.825672	2.213608	1019.170740	0.017835	0.019646
RS	43	1.966178	2.213608	1025.976013	0.017954	0.019758
RS	44	2.116935	2.260082	1007.638170	0.017633	0.019403
RS	45	2.278692	2.260082	1006.188363	0.017608	0.019334
RS	46	2.452252	2.319445	974.916222	0.017060	0.018725
RS	47	2.638476	2.319445	965.086752	0.016888	0.018494
RS	48	2.838287	2.381773	926.002121	0.016204	0.017739
RS	49	3.052677	2.381773	907.825685	0.015886	0.017361
RS	50	3.282710	2.438408	864.646089	0.015131	0.016539
RS	51	3.529527	2.438408	838.256079	0.014669	0.016024
RS	52	3.794353	2.483482	792.854890	0.013874	0.015174
RS	53	4.078502	2.483482	758.599577	0.013275	0.014530
RS	54	4.383384	2.533935	706.347673	0.012361	0.013564
RS	55	4.710511	2.533935	666.006376	0.011655	0.012812
RS	56	5.061507	2.533935	622.066517	0.010886	0.011992
RS	57	5.438113	2.533935	575.166704	0.010065	0.011113
RS	58	5.842198	3.018019	447.620076	0.007833	0.008772
RS	59	6.275766	3.018019	416.298315	0.007285	0.008163
RS	60	6.740970	3.018019	383.139817	0.006705	0.007516
RS	61	7.240117	3.018019	348.685934	0.006102	0.006841
RS	62	7.775684	3.018019	313.529605	0.005487	0.006152
RS	63	8.350328	3.018019	1557.510810	0.027255	0.030473
PA	4+25*2+4+6 0.090207680 0.028158635 8.350328328 1.558632287 0.339847904 0.295725746 0.323093428 0.396512372 0.516955077 0.685478986 0.899432626 1.151524382 1.427085236 1.708560648 1.976979626 2.205631966 2.359133124 2.416266897 2.390028535 2.319202229 2.246779213 2.200860996 2.190809838 2.213608487 2.260082490 2.319445250 2.381772659 2.438407980 2.483481649 2.533935430 3.018018518
//
IT	4512
RD	11
LK	-430458.626490
QD	-406.944089 -> -365.153376
RI	0.0167196366
TR	0.088366	0.028634
MT	8.455876
MM	C_pi: 1.615534, n_recomb: 59482.250627
RS	0	0.000000	1.779389	238.607052	0.004011	0.000176
RS	1	0.007318	1.779389	255.005765	0.004287	0.001428
RS	2	0.015171	1.779389	272.448676	0.004580	0.002849
RS	3	0.023598	1.779389	290.989771	0.004892	0.003711
RS	4	0.032643	0.350250	1560.959823	0.026242	0.019340
RS	5	0.042349	0.350250	1627.989294	0.027369	0.021294
RS	6	0.052765	0.301267	1964.759367	0.033031	0.026758
RS	7	0.063944	0.301267	2029.324699	0.034116	0.028921
RS	8	0.075941	0.326629	1931.034400	0.032464	0.028357
RS	9	0.088816	0.326629	1989.771493	0.033452	0.030159
RS	10	0.102632	0.398697	1681.535787	0.028270	0.026048
RS	11	0.117460	0.398697	1736.734774	0.029198	0.027523
RS	12	0.133373	0.518441	1382.358845	0.023240	0.022263
RS	13	0.150450	0.518441	1434.087141	0.024109	0.023447
RS	14	0.168777	0.687269	1124.706471	0.018908	0.018609
RS	15	0.188445	0.687269	1172.075266	0.019705	0.019586
RS	16	0.209552	0.902893	931.386829	0.015658	0.015713
RS	17	0.232204	0.902893	974.213073	0.016378	0.016552
RS	18	0.256513	1.158699	795.073320	0.013367	0.013623
RS	19	0.282601	1.158699	833.894184	0.014019	0.014363
RS	20	0.310598	1.440656	704.033626	0.011836	0.012219
RS	21	0.340644	1.440656	739.723172	0.012436	0.012882
RS	22	0.372889	1.731473	646.978142	0.010877	0.011334
RS	23	0.407493	1.731473	680.434279	0.011439	0.011928
RS	24	0.444629	2.011770	615.987840	0.010356	0.010834
RS	25	0.484483	2.011770	648.008724	0.010894	0.011375
RS	26	0.527253	2.252859	608.594813	0.010232	0.010692
RS	27	0.573152	2.252859	639.913917	0.010758	0.011207
RS	28	0.622411	2.415379	627.126822	0.010543	0.010982
RS	29	0.675274	2.415379	658.433899	0.011069	0.011517
RS	30	0.732005	2.474678	673.860213	0.011329	0.011802
RS	31	0.792888	2.474678	705.593672	0.011862	0.012395
RS	32	0.858225	2.443907	746.645237	0.012552	0.013161
RS	33	0.928344	2.443907	778.604460	0.013090	0.013814
RS	34	1.003594	2.365118	836.759726	0.014067	0.014917
RS	35	1.084351	2.365118	867.792155	0.014589	0.015590
RS	36	1.171016	2.285151	928.505127	0.015610	0.016761
RS	37	1.264024	2.285151	956.588868	0.016082	0.017382
RS	38	1.363838	2.234478	1004.333965	0.016885	0.018315
RS	39	1.470955	2.234478	1027.187960	0.017269	0.018808
RS	40	1.585911	2.223073	1052.090335	0.017687	0.019305
RS	41	1.709279	2.223073	1067.886975	0.017953	0.019622
RS	42	1.841674	2.247499	1068.142671	0.017957	0.019643
RS	43	1.983758	2.247499	1075.823162	0.018086	0.019772
RS	44	2.136238	2.297691	1055.805611	0.017750	0.019404
RS	45	2.299877	2.297691	1054.939079	0.017735	0.019355
RS	46	2.475490	2.361856	1021.208438	0.017168	0.018731
RS	47	2.663953	2.361856	1011.694381	0.017008	0.018522
RS	48	2.866207	2.429145	970.029805	0.016308	0.017757
RS	49	3.083262	2.429145	951.897685	0.016003	0.017402
RS	50	3.316200	2.490119	906.400163	0.015238	0.016577
RS	51	3.566183	2.490119	879.742350	0.014790	0.016085
RS	52	3.834459	2.538479	832.357813	0.013993	0.015238
RS	53	4.122366	2.538479	797.457109	0.013407	0.014613
RS	54	4.431341	2.592844	742.802411	0.012488	0.013647
RS	55	4.762925	2.592844	701.479543	0.011793	0.012912
RS	56	5.118774	2.592844	656.275866	0.011033	0.012106
RS	57	5.500661	2.592844	607.839336	0.010219	0.011238
RS	58	5.910494	3.124377	468.732184	0.007880	0.008782
RS	59	6.350317	3.124377	437.392127	0.007353	0.008201
RS	60	6.822324	3.124377	403.980465	0.006792	0.007578
RS	61	7.328870	3.124377	369.032920	0.006204	0.006924
RS	62	7.872484	3.124377	333.144859	0.005601	0.006251
RS	63	8.455876	3.124377	1694.032693	0.028480	0.031701
PA	4+25*2+4+6 0.088366455 0.028633954 8.455876473 1.779389079 0.350249867 0.301266994 0.326628711 0.398696577 0.518441493 0.687268881 0.902892853 1.158698787 1.440656194 1.731473417 2.011769872 2.252858991 2.415379241 2.474678248 2.443906837 2.365118441 2.285150607 2.234477577 2.223072842 2.247499469 2.297690953 2.361856391 2.429144580 2.490118946 2.538478728 2.592843649 3.124376712
//
IT	4573
RD	12
LK	-430376.880137
QD	-380.037330 -> -342.400777
RI	0.0147496984
TR	0.086654	0.029085
MT	8.555259
MM	C_pi: 1.652547, n_recomb: 61749.774925
RS	0	0.000000	2.014463	219.244350	0.003551	0.000160
RS	1	0.007337	2.014463	234.469901	0.003797	0.001298
RS	2	0.015213	2.014463	250.685373	0.004060	0.002583
RS	3	0.023666	2.014463	267.944916	0.004339	0.003344
RS	4	0.032740	0.360118	1583.915115	0.025651	0.019175
RS	5	0.042480	0.360118	1653.375896	0.026775	0.021016
RS	6	0.052934	0.306721	2016.750527	0.032660	0.026642
RS	7	0.064155	0.306721	2084.531937	0.033758	0.028748
RS	8	0.076199	0.330227	1998.665929	0.032367	0.028372
RS	9	0.089127	0.330227	2060.408436	0.033367	0.030148
RS	10	0.103004	0.401012	1750.865062	0.028354	0.026163
RS	11	0.117899	0.401012	1808.761620	0.029292	0.027633
RS	12	0.133887	0.520035	1443.873399	0.023383	0.022405
RS	13	0.151048	0.520035	1498.088307	0.024261	0.023591
RS	14	0.169468	0.689012	1175.665026	0.019039	0.018727
RS	15	0.189239	0.689012	1225.309824	0.019843	0.019710
RS	16	0.210461	0.905977	972.950177	0.015756	0.015794
RS	17	0.233241	0.905977	1017.820466	0.016483	0.016640
RS	18	0.257691	1.164971	829.138380	0.013427	0.013666
RS	19	0.283936	1.164971	869.775473	0.014085	0.014411
RS	20	0.312107	1.452700	732.330223	0.011860	0.012223
RS	21	0.342344	1.452700	769.634093	0.012464	0.012889
RS	22	0.374800	1.752273	670.887832	0.010865	0.011300
RS	23	0.409637	1.752273	705.792632	0.011430	0.011895
RS	24	0.447030	2.044065	636.617772	0.010310	0.010763
RS	25	0.487167	2.044065	669.962629	0.010850	0.011303
RS	26	0.530249	2.297503	627.150312	0.010156	0.010588
RS	27	0.576492	2.297503	659.722763	0.010684	0.011101
RS	28	0.626128	2.469288	645.270359	0.010450	0.010854
RS	29	0.679406	2.469288	677.835966	0.010977	0.011385
RS	30	0.736593	2.531206	693.738373	0.011235	0.011663
RS	31	0.797976	2.531206	726.819819	0.011770	0.012250
RS	32	0.863863	2.496399	770.575146	0.012479	0.013027
RS	33	0.934584	2.496399	804.025396	0.013021	0.013673
RS	34	1.010494	2.410060	866.673423	0.014035	0.014804
RS	35	1.091974	2.410060	899.316716	0.014564	0.015473
RS	36	1.179432	2.322814	965.137248	0.015630	0.016681
RS	37	1.273307	2.322814	994.836136	0.016111	0.017303
RS	38	1.374070	2.267470	1046.769091	0.016952	0.018270
RS	39	1.482226	2.267470	1071.087627	0.017346	0.018769
RS	40	1.598318	2.254630	1098.178277	0.017784	0.019285
RS	41	1.722928	2.254630	1115.176905	0.018060	0.019613
RS	42	1.856681	2.280458	1115.462904	0.018064	0.019636
RS	43	2.000248	2.280458	1124.048627	0.018203	0.019780
RS	44	2.154348	2.334033	1102.489204	0.017854	0.019403
RS	45	2.319755	2.334033	1102.246860	0.017850	0.019373
RS	46	2.497299	2.402593	1066.214303	0.017267	0.018737
RS	47	2.687869	2.402593	1057.062142	0.017118	0.018548
RS	48	2.892423	2.474397	1012.981351	0.016405	0.017776
RS	49	3.111984	2.474397	994.940784	0.016112	0.017442
RS	50	3.347656	2.539263	947.284613	0.015341	0.016616
RS	51	3.600619	2.539263	920.403442	0.014905	0.016144
RS	52	3.872143	2.590503	871.175545	0.014108	0.015302
RS	53	4.163589	2.590503	835.669757	0.013533	0.014695
RS	54	4.476419	2.648308	778.741401	0.012611	0.013729
RS	55	4.812202	2.648308	736.468928	0.011927	0.013010
RS	56	5.172623	2.648308	690.038609	0.011175	0.012217
RS	57	5.559489	2.648308	640.106965	0.010366	0.011359
RS	58	5.974740	3.226011	489.394453	0.007925	0.008794
RS	59	6.420459	3.226011	458.058920	0.007418	0.008238
RS	60	6.898882	3.226011	424.428519	0.006873	0.007637
RS	61	7.412407	3.226011	389.032139	0.006300	0.007002
RS	62	7.963611	3.226011	352.465788	0.005708	0.006345
RS	63	8.555259	3.226011	1831.280817	0.029656	0.032885
PA	4+25*2+4+6 0.086654179 0.029085387 8.555259084 2.014462685 0.360117780 0.306721298 0.330227440 0.401012158 0.520035022 0.689011999 0.905977191 1.164970888 1.452700035 1.752272710 2.044065215 2.297502542 2.469287704 2.531205856 2.496398664 2.410060329 2.322814177 2.267470358 2.254630344 2.280458262 2.334032816 2.402592926 2.474397295 2.539263468 2.590503481 2.648307874 3.226010855
//
IT	4824
RD	13
LK	-430303.232460
QD	-355.745684 -> -321.765036
RI	0.0131100759
TR	0.085057	0.029514
MT	8.649160
MM	C_pi: 1.688029, n_recomb: 63950.536604
RS	0	0.000000	2.264291	202.378742	0.003165	0.000146
RS	1	0.007356	2.264291	216.558853	0.003386	0.001185
RS	2	0.015252	2.264291	231.677038	0.003623	0.002354
RS	3	0.023730	2.264291	247.786929	0.003875	0.003029
RS	4	0.032831	0.369512	1605.703299	0.025109	0.019018
RS	5	0.042602	0.369512	1677.455717	0.026231	0.020760
RS	6	0.053091	0.312086	2064.950265	0.032290	0.026515
RS	7	0.064352	0.312086	2135.826855	0.033398	0.028571
RS	8	0.076441	0.333850	2062.244731	0.032247	0.028368
RS	9	0.089419	0.333850	2126.920735	0.033259	0.030121
RS	10	0.103352	0.403402	1817.027480	0.028413	0.026259
RS	11	0.118310	0.403402	1877.559738	0.029360	0.027724
RS	12	0.134368	0.521679	1503.251961	0.023506	0.022534
RS	13	0.151607	0.521679	1559.891830	0.024392	0.023723
RS	14	0.170115	0.690676	1225.215126	0.019159	0.018839
RS	15	0.189983	0.690676	1277.080543	0.019970	0.019826
RS	16	0.211313	0.908703	1013.568999	0.015849	0.015874
RS	17	0.234212	0.908703	1060.437058	0.016582	0.016725
RS	18	0.258796	1.170435	862.525868	0.013487	0.013711
RS	19	0.285188	1.170435	904.940562	0.014151	0.014461
RS	20	0.313521	1.463365	760.070813	0.011885	0.012232
RS	21	0.343938	1.463365	798.954456	0.012493	0.012901
RS	22	0.376592	1.771161	694.243424	0.010856	0.011271
RS	23	0.411649	1.771161	730.562039	0.011424	0.011867
RS	24	0.449284	2.074084	656.623980	0.010268	0.010698
RS	25	0.489687	2.074084	691.254355	0.010809	0.011238
RS	26	0.533062	2.339775	644.966737	0.010085	0.010491
RS	27	0.579628	2.339775	678.748447	0.010614	0.011002
RS	28	0.629619	2.521022	662.518314	0.010360	0.010734
RS	29	0.683287	2.521022	696.292237	0.010888	0.011261
RS	30	0.740903	2.585983	712.508934	0.011142	0.011531
RS	31	0.802757	2.585983	746.883621	0.011679	0.012112
RS	32	0.869160	2.547592	793.156799	0.012403	0.012897
RS	33	0.940448	2.547592	828.044194	0.012948	0.013536
RS	34	1.016980	2.454086	895.014159	0.013995	0.014692
RS	35	1.099141	2.454086	929.223611	0.014530	0.015357
RS	36	1.187345	2.359808	1000.049455	0.015638	0.016599
RS	37	1.282038	2.359808	1031.335642	0.016127	0.017222
RS	38	1.383696	2.299883	1087.441504	0.017004	0.018221
RS	39	1.492831	2.299883	1113.216843	0.017407	0.018726
RS	40	1.609994	2.285544	1142.552559	0.017866	0.019260
RS	41	1.735775	2.285544	1160.764337	0.018151	0.019599
RS	42	1.870808	2.312582	1161.182084	0.018158	0.019625
RS	43	2.015773	2.312582	1170.699591	0.018306	0.019783
RS	44	2.171402	2.369248	1147.731211	0.017947	0.019400
RS	45	2.338478	2.369248	1148.150256	0.017954	0.019387
RS	46	2.517844	2.441847	1109.965762	0.017357	0.018742
RS	47	2.710403	2.441847	1101.218519	0.017220	0.018573
RS	48	2.917126	2.517770	1054.881682	0.016495	0.017794
RS	49	3.139055	2.517770	1036.976779	0.016215	0.017481
RS	50	3.377308	2.586129	987.315831	0.015439	0.016655
RS	51	3.633086	2.586129	960.253401	0.015016	0.016203
RS	52	3.907679	2.639884	909.318575	0.014219	0.015366
RS	53	4.202469	2.639884	873.246279	0.013655	0.014776
RS	54	4.518943	2.700694	814.172890	0.012731	0.013811
RS	55	4.858696	2.700694	770.981299	0.012056	0.013106
RS	56	5.223440	2.700694	723.359705	0.011311	0.012325
RS	57	5.615013	2.700694	671.972485	0.010508	0.011476
RS	58	6.035388	3.323261	509.636967	0.007969	0.008807
RS	59	6.486685	3.323261	478.324611	0.007480	0.008274
RS	60	6.971178	3.323261	444.504549	0.006951	0.007694
RS	61	7.491309	3.323261	408.697919	0.006391	0.007077
RS	62	8.049698	3.323261	371.499919	0.005809	0.006434
RS	63	8.649160	3.323261	1969.017501	0.030790	0.034028
PA	4+25*2+4+6 0.085057313 0.029514106 8.649160220 2.264290784 0.369511760 0.312085680 0.333850388 0.403402185 0.521678581 0.690676416 0.908702701 1.170434799 1.463364865 1.771161125 2.074083602 2.339774840 2.521022420 2.585983119 2.547591959 2.454086423 2.359808154 2.299882995 2.285543526 2.312582447 2.369247919 2.441847327 2.517769852 2.586129280 2.639883768 2.700694350 3.323261225
//
IT	4417
RD	14
LK	-430236.714776
QD	-333.743013 -> -302.992679
RI	0.0117296773
TR	0.083564	0.029921
MT	8.738161
MM	C_pi: 1.722105, n_recomb: 66086.456804
RS	0	0.000000	2.529239	187.544346	0.002838	0.000133
RS	1	0.007373	2.529239	200.787019	0.003038	0.001085
RS	2	0.015289	2.529239	214.918679	0.003252	0.002153
RS	3	0.023790	2.529239	229.991987	0.003480	0.002757
RS	4	0.032916	0.378466	1626.436814	0.024611	0.018868
RS	5	0.042716	0.378466	1700.355471	0.025729	0.020524
RS	6	0.053238	0.317352	2109.752914	0.031924	0.026380
RS	7	0.064537	0.317352	2183.606552	0.033042	0.028392
RS	8	0.076668	0.337465	2122.179891	0.032112	0.028348
RS	9	0.089693	0.337465	2189.715166	0.033134	0.030080
RS	10	0.103679	0.405826	1880.287982	0.028452	0.026341
RS	11	0.118696	0.405826	1943.393837	0.029407	0.027800
RS	12	0.134820	0.523336	1560.639804	0.023615	0.022653
RS	13	0.152133	0.523336	1619.644327	0.024508	0.023843
RS	14	0.170723	0.692247	1273.434158	0.019269	0.018945
RS	15	0.190683	0.692247	1327.466239	0.020087	0.019936
RS	16	0.212115	0.911089	1053.292569	0.015938	0.015952
RS	17	0.235127	0.911089	1102.113370	0.016677	0.016809
RS	18	0.259835	1.175157	895.274637	0.013547	0.013757
RS	19	0.286365	1.175157	939.429535	0.014215	0.014512
RS	20	0.314852	1.472797	787.275435	0.011913	0.012245
RS	21	0.345438	1.472797	827.705235	0.012525	0.012916
RS	22	0.378280	1.788330	717.066823	0.010850	0.011248
RS	23	0.413543	1.788330	754.765588	0.011421	0.011846
RS	24	0.451406	2.102025	676.038356	0.010230	0.010639
RS	25	0.492060	2.102025	711.917451	0.010773	0.011179
RS	26	0.535712	2.379852	662.090154	0.010019	0.010401
RS	27	0.582582	2.379852	697.039192	0.010547	0.010911
RS	28	0.632908	2.570737	678.927490	0.010273	0.010620
RS	29	0.686945	2.570737	713.861811	0.010802	0.011144
RS	30	0.744966	2.639107	730.247183	0.011050	0.011405
RS	31	0.807264	2.639107	765.862500	0.011589	0.011980
RS	32	0.874155	2.597549	814.474565	0.012324	0.012771
RS	33	0.945979	2.597549	850.746348	0.012873	0.013404
RS	34	1.023098	2.497232	921.866020	0.013949	0.014581
RS	35	1.105902	2.497232	957.596476	0.014490	0.015243
RS	36	1.194812	2.396149	1033.316884	0.015636	0.016516
RS	37	1.290277	2.396149	1066.160490	0.016133	0.017140
RS	38	1.392781	2.331728	1126.412472	0.017045	0.018169
RS	39	1.502842	2.331728	1153.633668	0.017456	0.018679
RS	40	1.621018	2.315841	1185.258613	0.017935	0.019232
RS	41	1.747906	2.315841	1204.690822	0.018229	0.019580
RS	42	1.884151	2.343929	1205.332498	0.018239	0.019611
RS	43	2.030440	2.343929	1215.804084	0.018397	0.019783
RS	44	2.187515	2.403436	1191.549605	0.018030	0.019395
RS	45	2.356171	2.403436	1192.663120	0.018047	0.019397
RS	46	2.537261	2.479760	1152.471462	0.017439	0.018746
RS	47	2.731704	2.479760	1144.168282	0.017313	0.018595
RS	48	2.940482	2.559449	1095.729067	0.016580	0.017813
RS	49	3.164653	2.559449	1078.000847	0.016312	0.017518
RS	50	3.405352	2.630945	1026.483975	0.015532	0.016694
RS	51	3.663798	2.630945	999.280251	0.015121	0.016260
RS	52	3.941299	2.686887	946.770526	0.014326	0.015429
RS	53	4.239259	2.686887	910.169220	0.013772	0.014855
RS	54	4.559188	2.750312	849.077813	0.012848	0.013892
RS	55	4.902705	2.750312	804.997413	0.012181	0.013200
RS	56	5.271548	2.750312	756.219620	0.011443	0.012430
RS	57	5.667587	2.750312	703.416006	0.010644	0.011589
RS	58	6.092824	3.416433	529.467723	0.008012	0.008822
RS	59	6.549414	3.416433	498.194860	0.007539	0.008309
RS	60	7.039668	3.416433	464.210959	0.007024	0.007748
RS	61	7.566068	3.416433	428.028684	0.006477	0.007147
RS	62	8.131278	3.416433	390.241222	0.005905	0.006518
RS	63	8.738161	3.416433	2106.960696	0.031882	0.035131
PA	4+25*2+4+6 0.083564132 0.029921236 8.738161340 2.529238952 0.378466088 0.317352209 0.337464690 0.405825501 0.523335791 0.692246710 0.911088902 1.175156941 1.472796848 1.788330092 2.102024834 2.379851597 2.570737177 2.639107225 2.597548839 2.497231682 2.396149041 2.331728089 2.315840858 2.343928515 2.403436275 2.479760168 2.559448709 2.630944873 2.686887161 2.750311666 3.416432766
//
IT	4013
RD	15
LK	-430176.500250
QD	-313.753930 -> -285.868192
RI	0.0105526193
TR	0.082165	0.030308
MT	8.822662
MM	C_pi: 1.754884, n_recomb: 68160.038461
RS	0	0.000000	2.810119	174.362062	0.002558	0.000122
RS	1	0.007389	2.810119	186.757697	0.002740	0.000997
RS	2	0.015324	2.810119	199.995972	0.002934	0.001976
RS	3	0.023846	2.810119	214.128276	0.003142	0.002520
RS	4	0.032997	0.387029	1646.147895	0.024151	0.018726
RS	5	0.042824	0.387029	1722.118483	0.025266	0.020305
RS	6	0.053377	0.322523	2151.466565	0.031565	0.026240
RS	7	0.064711	0.322523	2228.183176	0.032690	0.028213
RS	8	0.076881	0.341053	2178.804933	0.031966	0.028317
RS	9	0.089951	0.341053	2249.125067	0.032998	0.030029
RS	10	0.103987	0.408259	1940.866725	0.028475	0.026410
RS	11	0.119060	0.408259	2006.485110	0.029438	0.027863
RS	12	0.135246	0.524987	1616.166472	0.023711	0.022763
RS	13	0.152629	0.524987	1677.477385	0.024611	0.023953
RS	14	0.171296	0.693722	1320.393689	0.019372	0.019047
RS	15	0.191342	0.693722	1376.540402	0.020196	0.020040
RS	16	0.212870	0.913174	1092.158039	0.016023	0.016029
RS	17	0.235988	0.913174	1142.887994	0.016768	0.016890
RS	18	0.260815	1.179227	927.409661	0.013606	0.013806
RS	19	0.287476	1.179227	973.268584	0.014279	0.014565
RS	20	0.316107	1.481130	813.971026	0.011942	0.012261
RS	21	0.346853	1.481130	855.914754	0.012557	0.012935
RS	22	0.379872	1.803935	739.394156	0.010848	0.011230
RS	23	0.415330	1.803935	778.441227	0.011421	0.011828
RS	24	0.453408	2.128053	694.904280	0.010195	0.010587
RS	25	0.494300	2.128053	731.997494	0.010739	0.011126
RS	26	0.538213	2.417879	678.575257	0.009956	0.010317
RS	27	0.585372	2.417879	714.652315	0.010485	0.010825
RS	28	0.636015	2.618537	694.568113	0.010190	0.010513
RS	29	0.690399	2.618537	730.617854	0.010719	0.011033
RS	30	0.748803	2.690640	747.039509	0.010960	0.011284
RS	31	0.811522	2.690640	783.845665	0.011500	0.011854
RS	32	0.878875	2.646293	834.628285	0.012245	0.012649
RS	33	0.951205	2.646293	872.233700	0.012797	0.013277
RS	34	1.028880	2.539487	947.336375	0.013899	0.014473
RS	35	1.112294	2.539487	984.543208	0.014445	0.015131
RS	36	1.201872	2.431818	1065.041215	0.015626	0.016433
RS	37	1.298069	2.431818	1099.411202	0.016130	0.017057
RS	38	1.401373	2.362989	1163.771351	0.017074	0.018114
RS	39	1.512311	2.362989	1192.424942	0.017494	0.018630
RS	40	1.631447	2.345517	1226.373065	0.017993	0.019201
RS	41	1.759385	2.345517	1247.029491	0.018296	0.019559
RS	42	1.896777	2.374515	1247.977720	0.018310	0.019595
RS	43	2.044321	2.374515	1259.421550	0.018477	0.019779
RS	44	2.202767	2.436644	1233.996729	0.018104	0.019388
RS	45	2.372921	2.436644	1235.833249	0.018131	0.019406
RS	46	2.555648	2.516413	1193.770823	0.017514	0.018750
RS	47	2.751877	2.516413	1185.946385	0.017399	0.018615
RS	48	2.962605	2.599556	1135.549280	0.016660	0.017831
RS	49	3.188904	2.599556	1118.034893	0.016403	0.017554
RS	50	3.431925	2.673871	1064.802942	0.015622	0.016733
RS	51	3.692902	2.673871	1037.494883	0.015221	0.016315
RS	52	3.973164	2.731705	983.537317	0.014430	0.015491
RS	53	4.274135	2.731705	946.442186	0.013886	0.014932
RS	54	4.597344	2.797387	883.456127	0.012961	0.013973
RS	55	4.944436	2.797387	838.515703	0.012302	0.013292
RS	56	5.317174	2.797387	788.615144	0.011570	0.012532
RS	57	5.717455	2.797387	734.432608	0.010775	0.011699
RS	58	6.147313	3.505758	548.902036	0.008053	0.008837
RS	59	6.608934	3.505758	517.682439	0.007595	0.008344
RS	60	7.104664	3.505758	483.557164	0.007094	0.007800
RS	61	7.637024	3.505758	447.029841	0.006559	0.007215
RS	62	8.208721	3.505758	408.690668	0.005996	0.006598
RS	63	8.822662	3.505758	2244.890101	0.032936	0.036196
PA	4+25*2+4+6 0.082165227 0.030308143 8.822661611 2.810118500 0.387028511 0.322523147 0.341052788 0.408259116 0.524986787 0.693721547 0.913174219 1.179227385 1.481130153 1.803935275 2.128053172 2.417878801 2.618536920 2.690639704 2.646293011 2.539487448 2.431817882 2.362988993 2.345517251 2.374514732 2.436644154 2.516413499 2.599556036 2.673871047 2.731705085 2.797386848 3.505757577
//
IT	4556
RD	16
LK	-430121.878015
QD	-295.541631 -> -270.204607
RI	0.0095402957
TR	0.080851	0.030676
MT	8.903124
MM	C_pi: 1.786456, n_recomb: 70172.793657
RS	0	0.000000	3.107531	162.559113	0.002317	0.000112
RS	1	0.007404	3.107531	174.185290	0.002482	0.000918
RS	2	0.015357	3.107531	186.610447	0.002659	0.001819
RS	3	0.023899	3.107531	199.884515	0.002848	0.002311
RS	4	0.033073	0.395226	1664.912001	0.023726	0.018590
RS	5	0.042926	0.395226	1742.830003	0.024836	0.020102
RS	6	0.053509	0.327591	2190.401104	0.031214	0.026097
RS	7	0.064875	0.327591	2269.869748	0.032347	0.028034
RS	8	0.077083	0.344600	2232.387610	0.031813	0.028278
RS	9	0.090195	0.344600	2305.417437	0.032853	0.029971
RS	10	0.104278	0.410682	1998.945492	0.028486	0.026469
RS	11	0.119403	0.410682	2067.015342	0.029456	0.027915
RS	12	0.135649	0.526618	1669.917079	0.023797	0.022865
RS	13	0.153097	0.526618	1733.477050	0.024703	0.024055
RS	14	0.171838	0.695104	1366.131244	0.019468	0.019144
RS	15	0.191966	0.695104	1424.341418	0.020298	0.020140
RS	16	0.213584	0.914994	1130.178859	0.016106	0.016105
RS	17	0.236803	0.914994	1182.774908	0.016855	0.016970
RS	18	0.261741	1.182728	958.934791	0.013665	0.013855
RS	19	0.288526	1.182728	1006.461895	0.014343	0.014618
RS	20	0.317294	1.488477	840.171029	0.011973	0.012280
RS	21	0.348192	1.488477	883.597152	0.012592	0.012956
RS	22	0.381378	1.818133	761.237901	0.010848	0.011216
RS	23	0.417022	1.818133	801.602248	0.011423	0.011815
RS	24	0.455304	2.152330	713.244623	0.010164	0.010539
RS	25	0.496421	2.152330	751.518639	0.010710	0.011078
RS	26	0.540582	2.454001	694.456527	0.009896	0.010239
RS	27	0.588014	2.454001	731.624042	0.010426	0.010746
RS	28	0.638957	2.664536	709.487443	0.010111	0.010411
RS	29	0.693673	2.664536	746.609676	0.010640	0.010929
RS	30	0.752439	2.740657	762.947246	0.010872	0.011169
RS	31	0.815557	2.740657	800.896455	0.011413	0.011734
RS	32	0.883349	2.693867	853.690631	0.012166	0.012532
RS	33	0.956160	2.693867	892.580252	0.012720	0.013155
RS	34	1.034363	2.580874	971.501543	0.013844	0.014366
RS	35	1.118355	2.580874	1010.140163	0.014395	0.015021
RS	36	1.208568	2.466819	1095.295644	0.015609	0.016350
RS	37	1.305459	2.466819	1131.159501	0.016120	0.016974
RS	38	1.409525	2.393665	1199.582120	0.017095	0.018058
RS	39	1.521297	2.393665	1229.651851	0.017523	0.018579
RS	40	1.641344	2.374587	1265.944092	0.018040	0.019168
RS	41	1.770280	2.374587	1287.824921	0.018352	0.019534
RS	42	1.908764	2.404375	1289.153760	0.018371	0.019576
RS	43	2.057501	2.404375	1301.583857	0.018548	0.019772
RS	44	2.217251	2.468933	1275.095947	0.018171	0.019380
RS	45	2.388830	2.468933	1277.679721	0.018208	0.019411
RS	46	2.573113	2.551905	1233.873245	0.017583	0.018752
RS	47	2.771041	2.551905	1226.558345	0.017479	0.018633
RS	48	2.983625	2.638228	1174.338774	0.016735	0.017849
RS	49	3.211949	2.638228	1157.072325	0.016489	0.017587
RS	50	3.457179	2.715076	1102.260548	0.015708	0.016771
RS	51	3.720567	2.715076	1074.882913	0.015318	0.016369
RS	52	4.003458	2.774541	1019.598373	0.014530	0.015552
RS	53	4.307295	2.774541	982.043591	0.013995	0.015006
RS	54	4.633629	2.842158	917.283678	0.013072	0.014051
RS	55	4.984126	2.842158	871.511996	0.012420	0.013382
RS	56	5.360576	2.842158	820.522077	0.011693	0.012630
RS	57	5.764899	2.842158	764.998096	0.010902	0.011804
RS	58	6.199160	3.591505	567.937414	0.008093	0.008853
RS	59	6.665576	3.591505	536.783797	0.007649	0.008378
RS	60	7.166527	3.591505	502.537898	0.007161	0.007850
RS	61	7.704571	3.591505	465.693876	0.006636	0.007279
RS	62	8.282453	3.591505	426.838108	0.006083	0.006675
RS	63	8.903124	3.591505	2382.546274	0.033953	0.037224
PA	4+25*2+4+6 0.080851462 0.030675774 8.903124174 3.107531302 0.395225649 0.327590715 0.344600325 0.410682407 0.526618459 0.695104259 0.914993904 1.182727699 1.488476648 1.818132602 2.152329688 2.454001391 2.664535922 2.740656700 2.693867311 2.580874339 2.466818679 2.393665060 2.374587478 2.404374610 2.468932868 2.551904716 2.638227828 2.715076213 2.774540705 2.842157800 3.591504708
//
IT	4884
RD	17
LK	-430072.233545
QD	-278.904993 -> -255.842567
RI	0.0086622107
TR	0.079616	0.031025
MT	8.979866
MM	C_pi: 1.816896, n_recomb: 72126.535789
RS	0	0.000000	3.422253	151.916348	0.002106	0.000103
RS	1	0.007419	3.422253	162.839806	0.002258	0.000848
RS	2	0.015388	3.422253	174.521140	0.002420	0.001679
RS	3	0.023949	3.422253	187.008704	0.002593	0.002127
RS	4	0.033144	0.403079	1682.809205	0.023331	0.018461
RS	5	0.043022	0.403079	1762.578813	0.024437	0.019913
RS	6	0.053633	0.332559	2226.763988	0.030873	0.025953
RS	7	0.065031	0.332559	2308.877311	0.032011	0.027857
RS	8	0.077274	0.348097	2283.169760	0.031655	0.028231
RS	9	0.090426	0.348097	2358.834177	0.032704	0.029908
RS	10	0.104553	0.413085	2054.668692	0.028487	0.026519
RS	11	0.119729	0.413085	2125.129523	0.029464	0.027959
RS	12	0.136030	0.528227	1721.956823	0.023874	0.022959
RS	13	0.153541	0.528227	1787.709678	0.024786	0.024149
RS	14	0.172351	0.696402	1410.682553	0.019558	0.019237
RS	15	0.192556	0.696402	1470.906073	0.020393	0.020235
RS	16	0.214261	0.916583	1167.367880	0.016185	0.016179
RS	17	0.237575	0.916583	1221.787625	0.016940	0.017047
RS	18	0.262620	1.185725	989.860737	0.013724	0.013905
RS	19	0.289522	1.185725	1039.020783	0.014406	0.014671
RS	20	0.318420	1.494953	865.881260	0.012005	0.012301
RS	21	0.349462	1.494953	910.758776	0.012627	0.012980
RS	22	0.382807	1.831052	782.616712	0.010851	0.011205
RS	23	0.418626	1.831052	824.268341	0.011428	0.011806
RS	24	0.457102	2.174994	731.085130	0.010136	0.010495
RS	25	0.498433	2.174994	770.508032	0.010683	0.011035
RS	26	0.542830	2.488342	709.770814	0.009841	0.010165
RS	27	0.590521	2.488342	747.993077	0.010371	0.010672
RS	28	0.641750	2.708817	723.737183	0.010034	0.010315
RS	29	0.696780	2.708817	761.891247	0.010563	0.010830
RS	30	0.755892	2.789198	778.038033	0.010787	0.011058
RS	31	0.819389	2.789198	817.084843	0.011328	0.011619
RS	32	0.887598	2.740285	871.740444	0.012086	0.012418
RS	33	0.960866	2.740285	911.866584	0.012643	0.013037
RS	34	1.039571	2.621384	994.446987	0.013788	0.014262
RS	35	1.124114	2.621384	1034.473349	0.014342	0.014915
RS	36	1.214930	2.501134	1124.163619	0.015586	0.016267
RS	37	1.312483	2.501134	1161.487889	0.016103	0.016892
RS	38	1.417273	2.423737	1233.920583	0.017108	0.018001
RS	39	1.529838	2.423737	1265.387895	0.017544	0.018526
RS	40	1.650754	2.403040	1304.036597	0.018080	0.019133
RS	41	1.780640	2.403040	1327.138680	0.018400	0.019507
RS	42	1.920162	2.433517	1328.911259	0.018425	0.019556
RS	43	2.070036	2.433517	1342.337759	0.018611	0.019762
RS	44	2.231028	2.500336	1314.884285	0.018230	0.019370
RS	45	2.403965	2.500336	1318.235499	0.018277	0.019415
RS	46	2.589731	2.586295	1272.803419	0.017647	0.018753
RS	47	2.789279	2.586295	1266.024932	0.017553	0.018649
RS	48	3.003631	2.675550	1212.111992	0.016805	0.017866
RS	49	3.233885	2.675550	1195.123998	0.016570	0.017620
RS	50	3.481223	2.754680	1138.858510	0.015790	0.016808
RS	51	3.746909	2.754680	1111.443449	0.015410	0.016420
RS	52	4.032307	2.815542	1054.946484	0.014626	0.015612
RS	53	4.338878	2.815542	1016.964559	0.014100	0.015079
RS	54	4.668193	2.884801	950.548359	0.013179	0.014128
RS	55	5.021939	2.884801	903.973357	0.012533	0.013469
RS	56	5.401930	2.884801	851.926648	0.011812	0.012726
RS	57	5.810112	2.884801	795.097896	0.011024	0.011906
RS	58	6.248576	3.673877	586.576876	0.008133	0.008870
RS	59	6.719569	3.673877	555.500581	0.007702	0.008410
RS	60	7.225505	3.673877	521.152870	0.007226	0.007898
RS	61	7.768976	3.673877	484.018089	0.006711	0.007341
RS	62	8.352765	3.673877	444.678105	0.006165	0.006747
RS	63	8.979866	3.673877	2519.711175	0.034935	0.038216
PA	4+25*2+4+6 0.079615516 0.031025277 8.979866132 3.422253100 0.403078517 0.332559126 0.348096935 0.413084931 0.528227329 0.696401643 0.916582920 1.185725474 1.494952684 1.831051505 2.174993709 2.488342048 2.708817122 2.789197570 2.740284663 2.621384484 2.501134027 2.423737221 2.403039983 2.433516797 2.500336195 2.586294525 2.675550007 2.754679857 2.815541925 2.884801308 3.673877485
//
IT	4418
RD	18
LK	-430027.033980
QD	-263.670130 -> -242.643360
RI	0.0078954061
TR	0.078450	0.031358
MT	9.053241
MM	C_pi: 1.846275, n_recomb: 74022.828661
RS	0	0.000000	3.754976	142.266303	0.001922	0.000096
RS	1	0.007433	3.754976	152.545380	0.002061	0.000784
RS	2	0.015418	3.754976	163.543655	0.002209	0.001553
RS	3	0.023996	3.754976	175.307837	0.002368	0.001963
RS	4	0.033212	0.410612	1699.881763	0.022964	0.018338
RS	5	0.043113	0.410612	1781.414281	0.024066	0.019736
RS	6	0.053751	0.337421	2260.813970	0.030542	0.025807
RS	7	0.065178	0.337421	2345.468311	0.031686	0.027682
RS	8	0.077455	0.351536	2331.353836	0.031495	0.028179
RS	9	0.090645	0.351536	2409.578140	0.032552	0.029840
RS	10	0.104815	0.415458	2108.167026	0.028480	0.026562
RS	11	0.120038	0.415458	2180.958890	0.029463	0.027995
RS	12	0.136392	0.529805	1772.362149	0.023943	0.023047
RS	13	0.153962	0.529805	1840.252754	0.024861	0.024237
RS	14	0.172838	0.697628	1454.060993	0.019643	0.019326
RS	15	0.193117	0.697628	1516.248437	0.020484	0.020325
RS	16	0.214904	0.917971	1203.734677	0.016262	0.016252
RS	17	0.238309	0.917971	1259.936279	0.017021	0.017123
RS	18	0.263454	1.188290	1020.185565	0.013782	0.013956
RS	19	0.290469	1.188290	1070.943570	0.014468	0.014725
RS	20	0.319491	1.500650	891.110764	0.012038	0.012325
RS	21	0.350670	1.500650	937.409264	0.012664	0.013005
RS	22	0.384166	1.842819	803.540136	0.010855	0.011198
RS	23	0.420152	1.842819	846.449762	0.011435	0.011799
RS	24	0.458813	2.196177	748.445289	0.010111	0.010456
RS	25	0.500348	2.196177	788.986312	0.010659	0.010996
RS	26	0.544969	2.521033	724.543977	0.009788	0.010097
RS	27	0.592907	2.521033	763.786738	0.010318	0.010602
RS	28	0.644408	2.751483	737.355919	0.009961	0.010224
RS	29	0.699737	2.751483	776.503005	0.010490	0.010736
RS	30	0.759178	2.836354	792.357435	0.010704	0.010953
RS	31	0.823038	2.836354	832.458200	0.011246	0.011510
RS	32	0.891643	2.785596	888.838031	0.012008	0.012308
RS	33	0.965348	2.785596	930.154517	0.012566	0.012923
RS	34	1.044531	2.661039	1016.242738	0.013729	0.014161
RS	35	1.129600	2.661039	1057.613392	0.014288	0.014811
RS	36	1.220991	2.534766	1151.718243	0.015559	0.016185
RS	37	1.319175	2.534766	1190.468745	0.016082	0.016811
RS	38	1.424657	2.453212	1266.850024	0.017114	0.017943
RS	39	1.537979	2.453212	1299.694445	0.017558	0.018473
RS	40	1.659723	2.430882	1340.707389	0.018112	0.019096
RS	41	1.790517	2.430882	1365.024622	0.018441	0.019478
RS	42	1.931031	2.461964	1367.295193	0.018471	0.019534
RS	43	2.081990	2.461964	1381.724674	0.018666	0.019751
RS	44	2.244169	2.530900	1353.393440	0.018283	0.019359
RS	45	2.418401	2.530900	1357.528556	0.018339	0.019416
RS	46	2.605584	2.619653	1310.581069	0.017705	0.018754
RS	47	2.806680	2.619653	1304.362285	0.017621	0.018663
RS	48	3.022722	2.711620	1248.876979	0.016872	0.017882
RS	49	3.254821	2.711620	1232.194874	0.016646	0.017650
RS	50	3.504172	2.792808	1174.593901	0.015868	0.016844
RS	51	3.772056	2.792808	1147.171305	0.015498	0.016470
RS	52	4.059850	2.854859	1089.571401	0.014719	0.015670
RS	53	4.369036	2.854859	1051.193327	0.014201	0.015148
RS	54	4.701201	2.925503	983.232182	0.013283	0.014204
RS	55	5.058056	2.925503	935.881609	0.012643	0.013554
RS	56	5.441434	2.925503	882.810501	0.011926	0.012818
RS	57	5.853307	2.925503	824.713506	0.011141	0.012005
RS	58	6.295792	3.753100	604.819251	0.008171	0.008886
RS	59	6.771167	3.753100	573.830740	0.007752	0.008442
RS	60	7.281873	3.753100	539.398654	0.007287	0.007944
RS	61	7.830539	3.753100	501.997268	0.006782	0.007399
RS	62	8.419984	3.753100	462.203350	0.006244	0.006817
RS	63	9.053241	3.753100	2656.171837	0.035883	0.039174
PA	4+25*2+4+6 0.078450374 0.031357535 9.053241350 3.754975778 0.410612483 0.337421242 0.351535990 0.415458076 0.529805095 0.697627646 0.917971025 1.188290119 1.500649773 1.842819327 2.196176840 2.521033432 2.751483389 2.836353803 2.785596043 2.661039269 2.534765997 2.453212329 2.430882059 2.461963789 2.530899606 2.619653086 2.711620110 2.792808457 2.854858648 2.925503358 3.753099909
//
IT	4884
RD	19
LK	-429985.812323
QD	-249.686888 -> -230.486760
RI	0.0072204322
TR	0.077351	0.031674
MT	9.123454
MM	C_pi: 1.874646, n_recomb: 75863.357236
RS	0	0.000000	4.106968	133.456205	0.001759	0.000088
RS	1	0.007446	4.106968	143.140991	0.001887	0.000727
RS	2	0.015446	4.106968	153.508494	0.002023	0.001440
RS	3	0.024041	4.106968	164.603745	0.002170	0.001815
RS	4	0.033277	0.417846	1716.185317	0.022622	0.018221
RS	5	0.043200	0.417846	1799.398462	0.023719	0.019570
RS	6	0.053862	0.342181	2292.713799	0.030222	0.025663
RS	7	0.065319	0.342181	2379.809126	0.031370	0.027511
RS	8	0.077628	0.354912	2377.127977	0.031334	0.028124
RS	9	0.090853	0.354912	2457.838187	0.032398	0.029769
RS	10	0.105063	0.417796	2159.559570	0.028466	0.026598
RS	11	0.120332	0.417796	2234.623210	0.029456	0.028025
RS	12	0.136737	0.531351	1821.186180	0.024006	0.023130
RS	13	0.154363	0.531351	1891.160430	0.024929	0.024318
RS	14	0.173302	0.698788	1496.295009	0.019724	0.019411
RS	15	0.193651	0.698788	1560.397860	0.020569	0.020411
RS	16	0.215515	0.919189	1239.282529	0.016336	0.016323
RS	17	0.239008	0.919189	1297.224585	0.017099	0.017196
RS	18	0.264249	1.190473	1049.916258	0.013840	0.014006
RS	19	0.291369	1.190473	1102.237695	0.014529	0.014779
RS	20	0.320509	1.505659	915.862038	0.012073	0.012350
RS	21	0.351819	1.505659	963.551470	0.012701	0.013033
RS	22	0.385460	1.853536	824.022954	0.010862	0.011193
RS	23	0.421605	1.853536	868.162116	0.011444	0.011796
RS	24	0.460442	2.215984	765.347644	0.010089	0.010420
RS	25	0.502171	2.215984	806.977220	0.010637	0.010960
RS	26	0.547006	2.552155	738.811143	0.009739	0.010033
RS	27	0.595180	2.552155	779.041861	0.010269	0.010537
RS	28	0.646941	2.792604	750.384731	0.009891	0.010137
RS	29	0.702555	2.792604	790.487924	0.010420	0.010648
RS	30	0.762310	2.882149	805.962807	0.010624	0.010852
RS	31	0.826515	2.882149	847.076001	0.011166	0.011406
RS	32	0.895500	2.829804	905.051390	0.011930	0.012203
RS	33	0.969621	2.829804	947.513785	0.012490	0.012813
RS	34	1.049261	2.699826	1036.963757	0.013669	0.014062
RS	35	1.134831	2.699826	1079.636057	0.014231	0.014710
RS	36	1.226772	2.567700	1178.033055	0.015528	0.016104
RS	37	1.325559	2.567700	1218.175158	0.016057	0.016730
RS	38	1.431701	2.482069	1298.441976	0.017116	0.017885
RS	39	1.545746	2.482069	1332.641317	0.017566	0.018419
RS	40	1.668282	2.458102	1376.016860	0.018138	0.019058
RS	41	1.799942	2.458102	1401.540526	0.018475	0.019448
RS	42	1.941404	2.489711	1404.358095	0.018512	0.019511
RS	43	2.093400	2.489711	1419.793771	0.018715	0.019738
RS	44	2.256713	2.560636	1390.664174	0.018331	0.019347
RS	45	2.432185	2.560636	1395.595998	0.018396	0.019416
RS	46	2.620722	2.652013	1347.235193	0.017759	0.018754
RS	47	2.823297	2.652013	1341.595791	0.017684	0.018676
RS	48	3.040955	2.746495	1284.650131	0.016934	0.017897
RS	49	3.274820	2.746495	1268.298223	0.016718	0.017679
RS	50	3.526096	2.829540	1209.473410	0.015943	0.016879
RS	51	3.796082	2.829540	1182.070597	0.015582	0.016518
RS	52	4.086171	2.892591	1123.470740	0.014809	0.015727
RS	53	4.397858	2.892591	1084.725750	0.014298	0.015216
RS	54	4.732752	2.964385	1015.327788	0.013384	0.014277
RS	55	5.092581	2.964385	967.228296	0.012750	0.013636
RS	56	5.479202	2.964385	913.164096	0.012037	0.012907
RS	57	5.894609	2.964385	853.834358	0.011255	0.012099
RS	58	6.340946	3.829328	622.666543	0.008208	0.008903
RS	59	6.820515	3.829328	591.775245	0.007801	0.008473
RS	60	7.335792	3.829328	557.274768	0.007346	0.007989
RS	61	7.889434	3.829328	519.629117	0.006850	0.007455
RS	62	8.484298	3.829328	479.409477	0.006319	0.006883
RS	63	9.123454	3.829328	2791.748258	0.036800	0.040099
PA	4+25*2+4+6 0.077350624 0.031673645 9.123453926 4.106968052 0.417845944 0.342181079 0.354911966 0.417795725 0.531351196 0.698788112 0.919189207 1.190472743 1.505658732 1.853536254 2.215983935 2.552155179 2.792604391 2.882149415 2.829803715 2.699826467 2.567699854 2.482068531 2.458102313 2.489711408 2.560635823 2.652012888 2.746494939 2.829539816 2.892591236 2.964385181 3.829327995
//
IT	4541
RD	20
LK	-429948.163111
QD	-236.825131 -> -219.267974
RI	0.0066236736
TR	0.076311	0.031974
MT	9.190763
MM	C_pi: 1.902063, n_recomb: 77649.532593
RS	0	0.000000	4.478979	125.383186	0.001615	0.000082
RS	1	0.007458	4.478979	134.518436	0.001732	0.000675
RS	2	0.015472	4.478979	144.302006	0.001858	0.001337
RS	3	0.024084	4.478979	154.777244	0.001993	0.001683
RS	4	0.033339	0.424791	1731.783317	0.022303	0.018109
RS	5	0.043283	0.424791	1816.600851	0.023395	0.019415
RS	6	0.053969	0.346837	2322.642015	0.029912	0.025520
RS	7	0.065452	0.346837	2412.081827	0.031064	0.027342
RS	8	0.077792	0.358218	2420.669985	0.031174	0.028065
RS	9	0.091051	0.358218	2503.792778	0.032245	0.029696
RS	10	0.105300	0.420095	2208.937779	0.028448	0.026629
RS	11	0.120611	0.420095	2286.214490	0.029443	0.028049
RS	12	0.137065	0.532867	1868.466290	0.024063	0.023207
RS	13	0.154745	0.532867	1940.470855	0.024990	0.024394
RS	14	0.173744	0.699891	1537.401744	0.019799	0.019492
RS	15	0.194160	0.699891	1603.372135	0.020649	0.020493
RS	16	0.216099	0.920260	1274.016117	0.016407	0.016392
RS	17	0.239673	0.920260	1333.657615	0.017175	0.017268
RS	18	0.265006	1.192321	1079.053130	0.013896	0.014057
RS	19	0.292229	1.192321	1132.903715	0.014590	0.014832
RS	20	0.321481	1.510055	940.137162	0.012107	0.012376
RS	21	0.352915	1.510055	989.187773	0.012739	0.013061
RS	22	0.386694	1.863304	844.070377	0.010870	0.011191
RS	23	0.422992	1.863304	889.411082	0.011454	0.011795
RS	24	0.461997	2.234522	781.806371	0.010068	0.010388
RS	25	0.503911	2.234522	824.495802	0.010618	0.010928
RS	26	0.548951	2.581820	752.591076	0.009692	0.009973
RS	27	0.597350	2.581820	793.778334	0.010223	0.010477
RS	28	0.649358	2.832255	762.856891	0.009824	0.010055
RS	29	0.705246	2.832255	803.880903	0.010353	0.010564
RS	30	0.765301	2.926642	818.895690	0.010546	0.010756
RS	31	0.829836	2.926642	860.981486	0.011088	0.011306
RS	32	0.899183	2.872940	920.432842	0.011854	0.012101
RS	33	0.973703	2.872940	963.998176	0.012415	0.012708
RS	34	1.053780	2.737763	1056.668977	0.013608	0.013966
RS	35	1.139829	2.737763	1100.600998	0.014174	0.014611
RS	36	1.232296	2.599940	1203.169724	0.015495	0.016024
RS	37	1.331659	2.599940	1244.668437	0.016029	0.016652
RS	38	1.438433	2.510308	1328.754275	0.017112	0.017827
RS	39	1.553170	2.510308	1364.284871	0.017570	0.018366
RS	40	1.676464	2.484705	1410.016701	0.018159	0.019020
RS	41	1.808954	2.484705	1436.735673	0.018503	0.019417
RS	42	1.951324	2.516780	1440.138511	0.018547	0.019487
RS	43	2.104313	2.516780	1456.580777	0.018758	0.019723
RS	44	2.268711	2.589576	1426.727771	0.018374	0.019333
RS	45	2.445370	2.589576	1432.465874	0.018448	0.019414
RS	46	2.635205	2.683424	1382.785730	0.017808	0.018752
RS	47	2.839198	2.683424	1377.742261	0.017743	0.018687
RS	48	3.058404	2.780247	1319.440171	0.016992	0.017911
RS	49	3.293959	2.780247	1303.440084	0.016786	0.017706
RS	50	3.547082	2.864968	1243.496168	0.016014	0.016913
RS	51	3.819083	2.864968	1216.138403	0.015662	0.016564
RS	52	4.111370	2.928854	1156.636076	0.014896	0.015782
RS	53	4.425455	2.928854	1117.552073	0.014392	0.015281
RS	54	4.762966	3.001586	1046.820588	0.013481	0.014349
RS	55	5.125647	3.001586	997.998478	0.012853	0.013715
RS	56	5.515378	3.001586	942.972172	0.012144	0.012994
RS	57	5.934175	3.001586	882.444922	0.011364	0.012191
RS	58	6.384207	3.902743	640.116671	0.008244	0.008920
RS	59	6.867801	3.902743	609.331386	0.007847	0.008504
RS	60	7.387463	3.902743	574.777505	0.007402	0.008031
RS	61	7.945880	3.902743	536.908622	0.006915	0.007509
RS	62	8.545945	3.902743	496.289917	0.006391	0.006946
RS	63	9.190763	3.902743	2926.259295	0.037685	0.040992
PA	4+25*2+4+6 0.076310879 0.031974439 9.190763344 4.478979121 0.424791407 0.346836819 0.358218315 0.420095129 0.532867350 0.699890698 0.920260421 1.192321049 1.510054765 1.863304398 2.234522039 2.581819855 2.832254635 2.926641519 2.872939913 2.737762909 2.599940089 2.510307855 2.484704625 2.516780457 2.589575504 2.683424064 2.780246745 2.864967890 2.928853591 3.001586437 3.902743464
//
IT	4749
RD	21
LK	-429913.727413
QD	-224.971299 -> -208.895261
RI	0.0060935882
TR	0.075326	0.032261
MT	9.255414
MM	C_pi: 1.928575, n_recomb: 79382.706685
RS	0	0.000000	4.871878	117.959054	0.001486	0.000076
RS	1	0.007470	4.871878	126.584788	0.001595	0.000628
RS	2	0.015498	4.871878	135.826405	0.001711	0.001244
RS	3	0.024125	4.871878	145.725579	0.001836	0.001563
RS	4	0.033397	0.431462	1746.725226	0.022004	0.018003
RS	5	0.043362	0.431462	1833.076214	0.023092	0.019268
RS	6	0.054071	0.351390	2350.741582	0.029613	0.025379
RS	7	0.065580	0.351390	2442.432959	0.030768	0.027177
RS	8	0.077948	0.361453	2462.125485	0.031016	0.028004
RS	9	0.091241	0.361453	2547.588679	0.032092	0.029622
RS	10	0.105526	0.422350	2256.410913	0.028424	0.026655
RS	11	0.120879	0.422350	2335.842665	0.029425	0.028068
RS	12	0.137378	0.534353	1914.248398	0.024114	0.023279
RS	13	0.155110	0.534353	1988.230831	0.025046	0.024464
RS	14	0.174166	0.700945	1577.392320	0.019871	0.019569
RS	15	0.194646	0.700945	1645.183024	0.020725	0.020571
RS	16	0.216656	0.921208	1307.936537	0.016476	0.016459
RS	17	0.240310	0.921208	1369.236846	0.017249	0.017337
RS	18	0.265730	1.193881	1107.593675	0.013953	0.014107
RS	19	0.293050	1.193881	1162.939336	0.014650	0.014885
RS	20	0.322410	1.513909	963.936291	0.012143	0.012403
RS	21	0.353964	1.513909	1014.318602	0.012778	0.013091
RS	22	0.387874	1.872212	863.689792	0.010880	0.011190
RS	23	0.424318	1.872212	910.204605	0.011466	0.011796
RS	24	0.463483	2.251895	797.833174	0.010050	0.010358
RS	25	0.505575	2.251895	841.554557	0.010601	0.010899
RS	26	0.550811	2.610113	765.907314	0.009648	0.009916
RS	27	0.599425	2.610113	808.020987	0.010179	0.010419
RS	28	0.651671	2.870508	774.802524	0.009760	0.009977
RS	29	0.707820	2.870508	816.713606	0.010288	0.010484
RS	30	0.768163	2.969883	831.195565	0.010471	0.010663
RS	31	0.833014	2.969883	874.215820	0.011013	0.011211
RS	32	0.902709	2.915036	935.031705	0.011779	0.012003
RS	33	0.977610	2.915036	979.658514	0.012341	0.012607
RS	34	1.058106	2.774860	1075.417059	0.013547	0.013873
RS	35	1.144615	2.774860	1120.567745	0.014116	0.014516
RS	36	1.237586	2.631491	1227.188780	0.015459	0.015946
RS	37	1.337502	2.631491	1270.008947	0.015999	0.016574
RS	38	1.444881	2.537932	1357.844814	0.017105	0.017770
RS	39	1.560282	2.537932	1394.681752	0.017569	0.018312
RS	40	1.684303	2.510700	1442.754837	0.018175	0.018982
RS	41	1.817588	2.510700	1470.655962	0.018526	0.019385
RS	42	1.960829	2.543185	1474.679372	0.018577	0.019463
RS	43	2.114770	2.543185	1492.125847	0.018797	0.019707
RS	44	2.280211	2.617751	1461.614244	0.018412	0.019320
RS	45	2.458009	2.617751	1468.165311	0.018495	0.019411
RS	46	2.649089	2.713935	1417.252950	0.017853	0.018750
RS	47	2.854443	2.713935	1412.819091	0.017798	0.018697
RS	48	3.075136	2.812942	1353.257352	0.017047	0.017925
RS	49	3.312314	2.812942	1337.628148	0.016850	0.017731
RS	50	3.567209	2.899178	1276.663681	0.016082	0.016945
RS	51	3.841145	2.899178	1249.374146	0.015739	0.016608
RS	52	4.135544	2.963753	1189.059658	0.014979	0.015835
RS	53	4.451933	2.963753	1149.663336	0.014483	0.015344
RS	54	4.791956	3.037233	1077.698486	0.013576	0.014419
RS	55	5.157379	3.037233	1028.179501	0.012952	0.013793
RS	56	5.550098	3.037233	972.221537	0.012247	0.013077
RS	57	5.972153	3.037233	910.531521	0.011470	0.012279
RS	58	6.425735	3.973518	657.167373	0.008278	0.008936
RS	59	6.913199	3.973518	626.496308	0.007892	0.008533
RS	60	7.437075	3.973518	591.903099	0.007456	0.008072
RS	61	8.000085	3.973518	553.830825	0.006977	0.007560
RS	62	8.605151	3.973518	512.838308	0.006460	0.007006
RS	63	9.255414	3.973518	3059.533121	0.038542	0.041855
PA	4+25*2+4+6 0.075326260 0.032260656 9.255413946 4.871878003 0.431462296 0.351390025 0.361452636 0.422350497 0.534353020 0.700945297 0.921208260 1.193881415 1.513909194 1.872211982 2.251895068 2.610112555 2.870508234 2.969882758 2.915036323 2.774859715 2.631490747 2.537931809 2.510700310 2.543184935 2.617751303 2.713935084 2.812942437 2.899177663 2.963752884 3.037232881 3.973517899
//
IT	4120
RD	22
LK	-429882.189483
QD	-214.026107 -> -199.288073
RI	0.0056202567
TR	0.074393	0.032533
MT	9.317554
MM	C_pi: 1.954222, n_recomb: 81064.397337
RS	0	0.000000	5.286855	111.104138	0.001371	0.000071
RS	1	0.007481	5.286855	119.255900	0.001471	0.000585
RS	2	0.015522	5.286855	127.992910	0.001579	0.001159
RS	3	0.024164	5.286855	137.355195	0.001694	0.001454
RS	4	0.033453	0.437873	1761.048250	0.021724	0.017902
RS	5	0.043437	0.437873	1848.866257	0.022807	0.019131
RS	6	0.054168	0.355843	2377.139276	0.029324	0.025239
RS	7	0.065702	0.355843	2470.992791	0.030482	0.027016
RS	8	0.078098	0.364616	2501.608883	0.030860	0.027942
RS	9	0.091422	0.364616	2589.341729	0.031942	0.029547
RS	10	0.105742	0.424561	2302.063701	0.028398	0.026676
RS	11	0.121134	0.424561	2383.593414	0.029404	0.028084
RS	12	0.137678	0.535808	1958.579710	0.024161	0.023346
RS	13	0.155459	0.535808	2034.488589	0.025097	0.024530
RS	14	0.174570	0.701956	1616.291958	0.019938	0.019643
RS	15	0.195111	0.701956	1685.856633	0.020797	0.020645
RS	16	0.217189	0.922047	1341.055705	0.016543	0.016524
RS	17	0.240918	0.922047	1403.974817	0.017319	0.017404
RS	18	0.266423	1.195193	1135.538341	0.014008	0.014157
RS	19	0.293835	1.195193	1192.345302	0.014709	0.014937
RS	20	0.323299	1.517270	987.270146	0.012179	0.012432
RS	21	0.354966	1.517270	1038.955254	0.012816	0.013121
RS	22	0.389003	1.880325	882.894540	0.010891	0.011192
RS	23	0.425586	1.880325	930.556744	0.011479	0.011799
RS	24	0.464906	2.268178	813.445851	0.010035	0.010332
RS	25	0.507168	2.268178	858.172244	0.010586	0.010873
RS	26	0.552591	2.637109	778.782284	0.009607	0.009863
RS	27	0.601412	2.637109	821.793460	0.010138	0.010366
RS	28	0.653886	2.907432	786.249609	0.009699	0.009903
RS	29	0.710286	2.907432	829.015453	0.010227	0.010408
RS	30	0.770904	3.011900	842.904727	0.010398	0.010575
RS	31	0.836058	3.011900	886.823070	0.010940	0.011120
RS	32	0.906086	2.956108	948.897823	0.011705	0.011908
RS	33	0.981353	2.956108	994.546218	0.012269	0.012509
RS	34	1.062251	2.811124	1093.263377	0.013486	0.013782
RS	35	1.149201	2.811124	1139.592664	0.014058	0.014424
RS	36	1.242656	2.662346	1250.151463	0.015422	0.015870
RS	37	1.343102	2.662346	1294.258014	0.015966	0.016498
RS	38	1.451063	2.564936	1385.771419	0.017095	0.017713
RS	39	1.567100	2.564936	1423.888904	0.017565	0.018259
RS	40	1.691819	2.536081	1474.288013	0.018187	0.018943
RS	41	1.825867	2.536081	1503.356278	0.018545	0.019352
RS	42	1.969945	2.568929	1508.026529	0.018603	0.019437
RS	43	2.124801	2.568929	1526.472496	0.018830	0.019691
RS	44	2.291241	2.645174	1495.362733	0.018447	0.019305
RS	45	2.470134	2.645174	1502.730660	0.018537	0.019407
RS	46	2.662410	2.743571	1450.665594	0.017895	0.018748
RS	47	2.869070	2.743571	1446.852229	0.017848	0.018706
RS	48	3.091191	2.844621	1386.121236	0.017099	0.017937
RS	49	3.329929	2.844621	1370.879335	0.016911	0.017755
RS	50	3.586528	2.932227	1308.984996	0.016147	0.016976
RS	51	3.862323	2.932227	1281.784787	0.015812	0.016650
RS	52	4.158751	2.997358	1220.744443	0.015059	0.015887
RS	53	4.477355	2.997358	1181.060735	0.014569	0.015405
RS	54	4.819794	3.071416	1107.956524	0.013668	0.014487
RS	55	5.187852	3.071416	1057.765606	0.013048	0.013868
RS	56	5.583445	3.071416	1000.905647	0.012347	0.013158
RS	57	6.008632	3.071416	938.086862	0.011572	0.012364
RS	58	6.465629	4.041776	673.821167	0.008312	0.008953
RS	59	6.956814	4.041776	643.271713	0.007935	0.008561
RS	60	7.484746	4.041776	608.652140	0.007508	0.008111
RS	61	8.052173	4.041776	570.394950	0.007036	0.007610
RS	62	8.662050	4.041776	529.052316	0.006526	0.007064
RS	63	9.317554	4.041776	3191.433586	0.039369	0.042688
PA	4+25*2+4+6 0.074392876 0.032533175 9.317553566 5.286855494 0.437873069 0.355842988 0.364616281 0.424560981 0.535808179 0.701955862 0.922047478 1.195193052 1.517270305 1.880325206 2.268177978 2.637108523 2.907432039 3.011899942 2.956107974 2.811124450 2.662346096 2.564936375 2.536080849 2.568929026 2.645174224 2.743571385 2.844621290 2.932227206 2.997358374 3.071416291 4.041775933
//
IT	5066
RD	23
LK	-429853.270552
QD	-203.902088 -> -190.375094
RI	0.0051956891
TR	0.073507	0.032793
MT	9.377347
MM	C_pi: 1.979043, n_recomb: 82696.071210
RS	0	0.000000	5.725219	104.751938	0.001267	0.000066
RS	1	0.007492	5.725219	112.461479	0.001360	0.000545
RS	2	0.015545	5.725219	120.727298	0.001460	0.001082
RS	3	0.024202	5.725219	129.587805	0.001567	0.001355
RS	4	0.033507	0.444037	1774.789162	0.021462	0.017805
RS	5	0.043509	0.444037	1864.011961	0.022541	0.019002
RS	6	0.054261	0.360199	2401.945642	0.029045	0.025102
RS	7	0.065818	0.360199	2497.875353	0.030205	0.026859
RS	8	0.078241	0.367705	2539.269762	0.030706	0.027879
RS	9	0.091595	0.367705	2629.202937	0.031794	0.029472
RS	10	0.105949	0.426725	2345.983615	0.028369	0.026694
RS	11	0.121379	0.426725	2429.555150	0.029379	0.028095
RS	12	0.137964	0.537234	2001.501362	0.024203	0.023409
RS	13	0.155792	0.537234	2079.286243	0.025144	0.024591
RS	14	0.174956	0.702929	1654.116985	0.020002	0.019714
RS	15	0.195556	0.702929	1725.410070	0.020864	0.020716
RS	16	0.217699	0.922800	1373.372442	0.016607	0.016587
RS	17	0.241501	0.922800	1437.870743	0.017387	0.017469
RS	18	0.267086	1.196286	1162.892314	0.014062	0.014206
RS	19	0.294588	1.196286	1221.127244	0.014766	0.014989
RS	20	0.324150	1.520192	1010.142227	0.012215	0.012461
RS	21	0.355927	1.520192	1063.101605	0.012856	0.013152
RS	22	0.390085	1.887724	901.688072	0.010904	0.011196
RS	23	0.426802	1.887724	950.471360	0.011494	0.011804
RS	24	0.466270	2.283452	828.657298	0.010021	0.010308
RS	25	0.508695	2.283452	874.362565	0.010573	0.010849
RS	26	0.554298	2.662890	791.233753	0.009568	0.009813
RS	27	0.603318	2.662890	835.114582	0.010099	0.010315
RS	28	0.656010	2.943087	797.225446	0.009640	0.009832
RS	29	0.712650	2.943087	840.815182	0.010168	0.010336
RS	30	0.773533	3.052749	854.054850	0.010328	0.010490
RS	31	0.838978	3.052749	898.836420	0.010869	0.011032
RS	32	0.909326	2.996182	962.075116	0.011634	0.011817
RS	33	0.984944	2.996182	1008.706741	0.012198	0.012415
RS	34	1.066228	2.846569	1110.260631	0.013426	0.013695
RS	35	1.153601	2.846569	1157.729534	0.014000	0.014334
RS	36	1.247520	2.692515	1272.112391	0.015383	0.015795
RS	37	1.348476	2.692515	1317.470532	0.015931	0.016424
RS	38	1.456995	2.591324	1412.590007	0.017082	0.017657
RS	39	1.573645	2.591324	1451.961588	0.017558	0.018206
RS	40	1.699033	2.560852	1504.667187	0.018195	0.018904
RS	41	1.833816	2.560852	1534.886140	0.018561	0.019320
RS	42	1.978697	2.594025	1540.224365	0.018625	0.019412
RS	43	2.134432	2.594025	1559.663090	0.018860	0.019673
RS	44	2.301835	2.671865	1528.010207	0.018477	0.019291
RS	45	2.481779	2.671865	1536.196517	0.018576	0.019401
RS	46	2.675205	2.772366	1483.051832	0.017934	0.018745
RS	47	2.883122	2.772366	1479.867386	0.017895	0.018713
RS	48	3.106617	2.875332	1418.049969	0.017148	0.017949
RS	49	3.346855	2.875332	1403.209588	0.016968	0.017778
RS	50	3.605092	2.964176	1340.471622	0.016210	0.017006
RS	51	3.882676	2.964176	1313.379784	0.015882	0.016690
RS	52	4.181057	3.029745	1251.693700	0.015136	0.015937
RS	53	4.501792	3.029745	1211.746044	0.014653	0.015464
RS	54	4.846556	3.104225	1137.593042	0.013756	0.014553
RS	55	5.217150	3.104225	1086.754098	0.013142	0.013940
RS	56	5.615509	3.104225	1029.020757	0.012443	0.013235
RS	57	6.043713	3.104225	965.106177	0.011671	0.012446
RS	58	6.503997	4.107648	690.080359	0.008345	0.008969
RS	59	6.998766	4.107648	659.659201	0.007977	0.008588
RS	60	7.530603	4.107648	625.025254	0.007558	0.008149
RS	61	8.102284	4.107648	586.600414	0.007093	0.007657
RS	62	8.716796	4.107648	544.929964	0.006590	0.007119
RS	63	9.377347	4.107648	3321.835106	0.040169	0.043493
PA	4+25*2+4+6 0.073507028 0.032792739 9.377346865 5.725219256 0.444036672 0.360198991 0.367704602 0.426724526 0.537233831 0.702929224 0.922799748 1.196286145 1.520191761 1.887724022 2.283451648 2.662890457 2.943086744 3.052749375 2.996182393 2.846568591 2.692514626 2.591323829 2.560852100 2.594024799 2.671864960 2.772365676 2.875332021 2.964175959 3.029745221 3.104225486 4.107647818
//
IT	5130
RD	24
LK	-429826.722787
QD	-194.522210 -> -182.093326
RI	0.0048139524
TR	0.072665	0.033040
MT	9.434939
MM	C_pi: 2.003071, n_recomb: 84278.959378
RS	0	0.000000	6.187926	98.853821	0.001173	0.000062
RS	1	0.007502	6.187926	106.150184	0.001260	0.000509
RS	2	0.015567	6.187926	113.975431	0.001352	0.001010
RS	3	0.024238	6.187926	122.366395	0.001452	0.001264
RS	4	0.033558	0.449957	1788.008316	0.021215	0.017713
RS	5	0.043578	0.449957	1878.578068	0.022290	0.018880
RS	6	0.054350	0.364454	2425.301744	0.028777	0.024968
RS	7	0.065930	0.364454	2523.224994	0.029939	0.026705
RS	8	0.078378	0.370720	2575.193135	0.030556	0.027816
RS	9	0.091761	0.370720	2667.258583	0.031648	0.029398
RS	10	0.106147	0.428841	2388.237130	0.028337	0.026709
RS	11	0.121613	0.428841	2473.795035	0.029352	0.028103
RS	12	0.138239	0.538628	2043.058180	0.024242	0.023468
RS	13	0.156112	0.538628	2122.669345	0.025186	0.024648
RS	14	0.175327	0.703872	1690.876104	0.020063	0.019781
RS	15	0.195983	0.703872	1763.852520	0.020929	0.020784
RS	16	0.218188	0.923478	1404.889717	0.016670	0.016649
RS	17	0.242060	0.923478	1470.927911	0.017453	0.017532
RS	18	0.267722	1.197190	1189.652780	0.014116	0.014255
RS	19	0.295309	1.197190	1249.282465	0.014823	0.015040
RS	20	0.324967	1.522730	1032.546069	0.012252	0.012490
RS	21	0.356849	1.522730	1086.751170	0.012895	0.013184
RS	22	0.391123	1.894471	920.074205	0.010917	0.011201
RS	23	0.427969	1.894471	969.952605	0.011509	0.011811
RS	24	0.467578	2.297794	843.474625	0.010008	0.010286
RS	25	0.510160	2.297794	890.133147	0.010562	0.010828
RS	26	0.555936	2.687519	803.279528	0.009531	0.009766
RS	27	0.605146	2.687519	848.003139	0.010062	0.010268
RS	28	0.658048	2.977520	807.754160	0.009584	0.009765
RS	29	0.714919	2.977520	852.138159	0.010111	0.010267
RS	30	0.776057	3.092456	864.678899	0.010260	0.010409
RS	31	0.841781	3.092456	910.290285	0.010801	0.010949
RS	32	0.912437	3.035283	974.600540	0.011564	0.011729
RS	33	0.988393	3.035283	1022.178324	0.012129	0.012325
RS	34	1.070047	2.881206	1126.451729	0.013366	0.013610
RS	35	1.157827	2.881206	1175.022129	0.013942	0.014247
RS	36	1.252193	2.722001	1293.118876	0.015343	0.015722
RS	37	1.353639	2.722001	1339.693958	0.015896	0.016352
RS	38	1.462695	2.617097	1438.346987	0.017067	0.017602
RS	39	1.579933	2.617097	1478.945527	0.017548	0.018154
RS	40	1.705967	2.585024	1533.931659	0.018201	0.018866
RS	41	1.841456	2.585024	1565.283551	0.018573	0.019287
RS	42	1.987110	2.618479	1571.311235	0.018644	0.019386
RS	43	2.143691	2.618479	1591.733967	0.018886	0.019656
RS	44	2.312019	2.697843	1559.585189	0.018505	0.019275
RS	45	2.492976	2.697843	1568.589229	0.018612	0.019395
RS	46	2.687509	2.800347	1514.432707	0.017969	0.018741
RS	47	2.896636	2.800347	1511.883355	0.017939	0.018719
RS	48	3.121453	2.905113	1449.057712	0.017194	0.017960
RS	49	3.363136	2.905113	1434.630855	0.017022	0.017799
RS	50	3.622950	2.995078	1371.128637	0.016269	0.017035
RS	51	3.902257	2.995078	1344.162463	0.015949	0.016729
RS	52	4.202518	3.060980	1281.905905	0.015210	0.015985
RS	53	4.525306	3.060980	1241.716443	0.014733	0.015520
RS	54	4.872310	3.135744	1166.600474	0.013842	0.014617
RS	55	5.245348	3.135744	1115.136871	0.013231	0.014010
RS	56	5.646372	3.135744	1056.558250	0.012536	0.013311
RS	57	6.077482	3.135744	991.580381	0.011765	0.012525
RS	58	6.540935	4.171254	705.944228	0.008376	0.008985
RS	59	7.039157	4.171254	675.657567	0.008017	0.008614
RS	60	7.574758	4.171254	641.020528	0.007606	0.008185
RS	61	8.150541	4.171254	602.444401	0.007148	0.007702
RS	62	8.769521	4.171254	560.467373	0.006650	0.007172
RS	63	9.434939	4.171254	3450.610473	0.040943	0.044270
PA	4+25*2+4+6 0.072665378 0.033040047 9.434939366 6.187926495 0.449956997 0.364453716 0.370719579 0.428840800 0.538627669 0.703871758 0.923477936 1.197190282 1.522729580 1.894471449 2.297793642 2.687518822 2.977519907 3.092456441 3.035282811 2.881205780 2.722000788 2.617096798 2.585023962 2.618479163 2.697842728 2.800346925 2.905113099 2.995077762 3.060979529 3.135743598 4.171254208
//
IT	4776
RD	25
LK	-429802.325856
QD	-185.818463 -> -174.386966
RI	0.0044690556
TR	0.071865	0.033276
MT	9.490474
MM	C_pi: 2.026341, n_recomb: 85814.449636
RS	0	0.000000	6.676693	93.357460	0.001088	0.000057
RS	1	0.007512	6.676693	100.266563	0.001168	0.000476
RS	2	0.015589	6.676693	107.678591	0.001255	0.000945
RS	3	0.024272	6.676693	115.628845	0.001347	0.001181
RS	4	0.033608	0.455651	1800.712879	0.020984	0.017626
RS	5	0.043644	0.455651	1892.574678	0.022054	0.018765
RS	6	0.054435	0.368609	2447.312088	0.028519	0.024836
RS	7	0.066037	0.368609	2547.149757	0.029682	0.026555
RS	8	0.078510	0.373660	2609.496521	0.030409	0.027752
RS	9	0.091920	0.373660	2703.627933	0.031506	0.029324
RS	10	0.106337	0.430909	2428.904857	0.028304	0.026721
RS	11	0.121838	0.430909	2516.394808	0.029324	0.028109
RS	12	0.138503	0.539993	2083.283010	0.024277	0.023523
RS	13	0.156420	0.539993	2164.671799	0.025225	0.024701
RS	14	0.175682	0.704787	1726.591476	0.020120	0.019846
RS	15	0.196392	0.704787	1801.207077	0.020990	0.020848
RS	16	0.218658	0.924091	1435.621984	0.016729	0.016708
RS	17	0.242596	0.924091	1503.161530	0.017516	0.017592
RS	18	0.268332	1.197929	1215.826010	0.014168	0.014303
RS	19	0.296002	1.197929	1276.817741	0.014879	0.015090
RS	20	0.325751	1.524918	1054.491290	0.012288	0.012520
RS	21	0.357734	1.524918	1109.914145	0.012934	0.013216
RS	22	0.392120	1.900612	938.066553	0.010931	0.011207
RS	23	0.429089	1.900612	989.014830	0.011525	0.011818
RS	24	0.468836	2.311262	857.912883	0.009997	0.010266
RS	25	0.511568	2.311262	905.499897	0.010552	0.010808
RS	26	0.557510	2.711062	814.935865	0.009496	0.009721
RS	27	0.606903	2.711062	860.476363	0.010027	0.010223
RS	28	0.660007	3.010788	817.858161	0.009531	0.009701
RS	29	0.717101	3.010788	863.008045	0.010057	0.010202
RS	30	0.778483	3.131073	874.803526	0.010194	0.010331
RS	31	0.844476	3.131073	921.212675	0.010735	0.010869
RS	32	0.915428	3.073440	986.510304	0.011496	0.011645
RS	33	0.991709	3.073440	1034.998583	0.012061	0.012238
RS	34	1.073720	2.915052	1141.881301	0.013306	0.013527
RS	35	1.161892	2.915052	1191.516186	0.013885	0.014164
RS	36	1.256688	2.750810	1313.221682	0.015303	0.015651
RS	37	1.358605	2.750810	1360.979507	0.015860	0.016282
RS	38	1.468179	2.642263	1463.091681	0.017049	0.017547
RS	39	1.585984	2.642263	1504.889714	0.017537	0.018103
RS	40	1.712638	2.608602	1562.129822	0.018204	0.018828
RS	41	1.848807	2.608602	1594.595788	0.018582	0.019254
RS	42	1.995206	2.642307	1601.327183	0.018660	0.019361
RS	43	2.152602	2.642307	1622.723640	0.018910	0.019637
RS	44	2.321822	2.723129	1590.121874	0.018530	0.019260
RS	45	2.503755	2.723129	1599.941098	0.018644	0.019389
RS	46	2.699354	2.827546	1544.835034	0.018002	0.018736
RS	47	2.909647	2.827546	1542.924938	0.017980	0.018725
RS	48	3.135738	2.934007	1479.163197	0.017237	0.017970
RS	49	3.378814	2.934007	1465.159965	0.017074	0.017819
RS	50	3.640149	3.024986	1400.967534	0.016326	0.017063
RS	51	3.921117	3.024986	1374.142632	0.016013	0.016766
RS	52	4.223192	3.091123	1311.387325	0.015282	0.016031
RS	53	4.547959	3.091123	1270.976675	0.014811	0.015574
RS	54	4.897123	3.166049	1194.977967	0.013925	0.014679
RS	55	5.272518	3.166049	1142.912275	0.013318	0.014078
RS	56	5.676112	3.166049	1083.515660	0.012626	0.013383
RS	57	6.110026	3.166049	1017.506201	0.011857	0.012602
RS	58	6.576536	4.232710	721.415724	0.008407	0.009000
RS	59	7.078091	4.232710	691.269134	0.008055	0.008640
RS	60	7.617324	4.232710	656.639436	0.007652	0.008219
RS	61	8.197066	4.232710	617.927336	0.007201	0.007745
RS	62	8.820358	4.232710	575.663760	0.006708	0.007223
RS	63	9.490474	4.232710	3577.656641	0.041691	0.045021
PA	4+25*2+4+6 0.071864835 0.033275737 9.490474153 6.676692998 0.455651319 0.368608744 0.373659643 0.430908575 0.539993018 0.704787404 0.924090902 1.197928981 1.524918209 1.900612452 2.311261659 2.711061581 3.010788477 3.131073032 3.073440368 2.915052342 2.750810436 2.642262534 2.608601659 2.642307219 2.723128828 2.827545844 2.934006974 3.024986381 3.091122957 3.166049104 4.232710360
//
CC
CC	Brief Description of the file format:
CC	  CC  comments
CC	  MM  useful-messages
CC	  RD  round-of-iterations
CC	  LL  \log[P(sequence)]
CC	  QD  Q-before-opt Q-after-opt
CC	  TR  \theta_0 \rho_0
CC	  RS  k t_k \lambda_k \pi_k \sum_{l\not=k}A_{kl} A_{kk}
CC	  DC  begin end best-k t_k+\Delta_k max-prob
CC
MM	Version: 0.6.5-r67
MM	pattern:4+25*2+4+6, n:63, n_free_lambdas:28
MM	n_iterations:25, skip:1, max_t:5, theta/rho:5
MM	is_decoding:0
MM	n_seqs:26, sum_L:1334770, sum_n:164522
RD	0
LK	0.000000
QD	0.000000 -> 0.000000
RI	inf
TR	0.131543	0.026309
MT	5.000000
MM	C_pi: 1.000000, n_recomb: 34660.080032
RS	0	0.000000	1.000000	219.609442	0.006336	0.000000
RS	1	0.006440	1.000000	232.223687	0.006700	0.000000
RS	2	0.013294	1.000000	245.458778	0.007082	0.000000
RS	3	0.020590	1.000000	259.331548	0.007482	0.000000
RS	4	0.028356	1.000000	273.857283	0.007901	0.000000
RS	5	0.036622	1.000000	289.049358	0.008340	0.000000
RS	6	0.045421	1.000000	304.918834	0.008797	0.000000
RS	7	0.054785	1.000000	321.474000	0.009275	0.000000
RS	8	0.064753	1.000000	338.719877	0.009773	0.000000
RS	9	0.075363	1.000000	356.657659	0.010290	0.000000
RS	10	0.086656	1.000000	375.284118	0.010828	0.000000
RS	11	0.098677	1.000000	394.590943	0.011385	0.000000
RS	12	0.111471	1.000000	414.564032	0.011961	0.000000
RS	13	0.125090	1.000000	435.182734	0.012556	0.000000
RS	14	0.139585	1.000000	456.419040	0.013168	0.000000
RS	15	0.155014	1.000000	478.236732	0.013798	0.000000
RS	16	0.171437	1.000000	500.590491	0.014443	0.000000
RS	17	0.188917	1.000000	523.424987	0.015102	0.000000
RS	18	0.207523	1.000000	546.673938	0.015772	0.000000
RS	19	0.227327	1.000000	570.259186	0.016453	0.000000
RS	20	0.248406	1.000000	594.089783	0.017140	0.000000
RS	21	0.270843	1.000000	618.061122	0.017832	0.000000
RS	22	0.294725	1.000000	642.054142	0.018524	0.000000
RS	23	0.320144	1.000000	665.934645	0.019213	0.000000
RS	24	0.347201	1.000000	689.552751	0.019895	0.000000
RS	25	0.376000	1.000000	712.742551	0.020564	0.000000
RS	26	0.406654	1.000000	735.322000	0.021215	0.000000
RS	27	0.439282	1.000000	757.093111	0.021843	0.000000
RS	28	0.474011	1.000000	777.842506	0.022442	0.000000
RS	29	0.510976	1.000000	797.342389	0.023005	0.000000
RS	30	0.550322	1.000000	815.352011	0.023524	0.000000
RS	31	0.592202	1.000000	831.619687	0.023994	0.000000
RS	32	0.636779	1.000000	845.885431	0.024405	0.000000
RS	33	0.684227	1.000000	857.884252	0.024751	0.000000
RS	34	0.734730	1.000000	867.350178	0.025024	0.000000
RS	35	0.788485	1.000000	874.021004	0.025217	0.000000
RS	36	0.845702	1.000000	877.643791	0.025321	0.000000
RS	37	0.906604	1.000000	877.981071	0.025331	0.000000
RS	38	0.971428	1.000000	874.817712	0.025240	0.000000
RS	39	1.040426	1.000000	867.968309	0.025042	0.000000
RS	40	1.113868	1.000000	857.284976	0.024734	0.000000
RS	41	1.192040	1.000000	842.665295	0.024312	0.000000
RS	42	1.275245	1.000000	824.060168	0.023775	0.000000
RS	43	1.363809	1.000000	801.481243	0.023124	0.000000
RS	44	1.458076	1.000000	775.007520	0.022360	0.000000
RS	45	1.558414	1.000000	744.790723	0.021488	0.000000
RS	46	1.665214	1.000000	711.058973	0.020515	0.000000
RS	47	1.778891	1.000000	674.118312	0.019449	0.000000
RS	48	1.899889	1.000000	634.351631	0.018302	0.000000
RS	49	2.028679	1.000000	592.214636	0.017086	0.000000
RS	50	2.165763	1.000000	548.228567	0.015817	0.000000
RS	51	2.311675	1.000000	502.969549	0.014511	0.000000
RS	52	2.466983	1.000000	457.054633	0.013187	0.000000
RS	53	2.632293	1.000000	411.124797	0.011862	0.000000
RS	54	2.808249	1.000000	365.825460	0.010555	0.000000
RS	55	2.995536	1.000000	321.785272	0.009284	0.000000
RS	56	3.194884	1.000000	279.594233	0.008067	0.000000
RS	57	3.407070	1.000000	239.782342	0.006918	0.000000
RS	58	3.632920	1.000000	202.800132	0.005851	0.000000
RS	59	3.873315	1.000000	169.002443	0.004876	0.000000
RS	60	4.129191	1.000000	138.636689	0.004000	0.000000
RS	61	4.401545	1.000000	111.836616	0.003227	0.000000
RS	62	4.691438	1.000000	88.622189	0.002557	0.000000
RS	63	5.000000	1.000000	248.698518	0.007175	0.000000
PA	4+25*2+4+6 0.131543300 0.026308660 5.000000000 1.000000000 1.000000000 1.000000000 1.000000000 1.000000000 1.000000000 1.000000000 1.000000000 1.000000000 1.000000000 1.000000000 1.000000000 1.000000000 1.000000000 1.000000000 1.000000000 1.000000000 1.000000000 1.000000000 1.000000000 1.000000000 1.000000000 1.000000000 1.000000000 1.000000000 1.000000000 1.000000000 1.000000000
//
IT	5746
RD	1
LK	-419839.717956
QD	-2418.219369 -> -1147.745572
RI	0.0663613984
TR	0.111624	0.022651
MT	6.394463
MM	C_pi: 1.084440, n_recomb: 32389.450846
RS	0	0.000000	0.364236	596.056274	0.018403	0.000664
RS	1	0.006849	0.364236	624.665460	0.019286	0.006090
RS	2	0.014167	0.364236	653.780198	0.020185	0.012371
RS	3	0.021986	0.364236	683.283027	0.021096	0.016393
RS	4	0.030341	0.344008	754.421818	0.023292	0.018925
RS	5	0.039268	0.344008	784.830530	0.024231	0.020872
RS	6	0.048807	0.382935	733.225348	0.022638	0.022373
RS	7	0.058999	0.382935	762.266860	0.023534	0.023379
RS	8	0.069889	0.443969	683.654132	0.021107	0.023851
RS	9	0.081524	0.443969	711.043118	0.021953	0.023808
RS	10	0.093957	0.526524	623.882517	0.019262	0.023338
RS	11	0.107241	0.526524	649.546149	0.020054	0.022564
RS	12	0.121435	0.627007	568.184620	0.017542	0.021615
RS	13	0.136601	0.627007	592.207637	0.018284	0.020587
RS	14	0.152806	0.739207	523.759883	0.016171	0.019537
RS	15	0.170121	0.739207	546.350130	0.016868	0.018503
RS	16	0.188621	0.856978	491.684554	0.015180	0.017515
RS	17	0.208389	0.856978	513.095167	0.015841	0.016602
RS	18	0.229511	0.973278	471.433341	0.014555	0.015788
RS	19	0.252079	0.973278	491.916540	0.015188	0.015093
RS	20	0.276193	1.081194	461.914550	0.014261	0.014528
RS	21	0.301958	1.081194	481.681868	0.014872	0.014090
RS	22	0.329489	1.176546	461.324597	0.014243	0.013767
RS	23	0.358904	1.176546	480.504833	0.014835	0.013545
RS	24	0.390335	1.258256	467.595886	0.014437	0.013404
RS	25	0.423918	1.258256	486.210856	0.015011	0.013329
RS	26	0.459801	1.326525	479.029072	0.014790	0.013308
RS	27	0.498142	1.326525	496.988162	0.015344	0.013342
RS	28	0.539109	1.381304	494.496507	0.015267	0.013435
RS	29	0.582881	1.381304	511.591883	0.015795	0.013595
RS	30	0.629652	1.422773	512.986337	0.015838	0.013827
RS	31	0.679626	1.422773	528.877352	0.016329	0.014127
RS	32	0.733023	1.452337	533.071531	0.016458	0.014491
RS	33	0.790077	1.452337	547.270899	0.016897	0.014906
RS	34	0.851038	1.472424	552.837313	0.017068	0.015359
RS	35	0.916175	1.472424	564.716565	0.017435	0.015835
RS	36	0.985773	1.485762	570.041785	0.017600	0.016317
RS	37	1.060138	1.485762	578.862906	0.017872	0.016787
RS	38	1.139596	1.494693	582.373806	0.017980	0.017229
RS	39	1.224496	1.494693	587.344895	0.018134	0.017631
RS	40	1.315211	1.500769	587.707963	0.018145	0.017979
RS	41	1.412139	1.500769	588.055154	0.018156	0.018263
RS	42	1.515705	1.504858	584.229277	0.018038	0.018474
RS	43	1.626365	1.504858	579.282534	0.017885	0.018605
RS	44	1.744604	1.507542	570.469174	0.017613	0.018645
RS	45	1.870942	1.507542	559.767554	0.017282	0.018587
RS	46	2.005932	1.509372	545.441023	0.016840	0.018425
RS	47	2.150167	1.509372	528.852843	0.016328	0.018153
RS	48	2.304282	1.510846	508.899437	0.015712	0.017769
RS	49	2.468951	1.510846	486.733635	0.015028	0.017274
RS	50	2.644899	1.512269	461.606630	0.014252	0.016673
RS	51	2.832898	1.512269	434.679383	0.013420	0.015972
RS	52	3.033772	1.513694	405.441093	0.012518	0.015184
RS	53	3.248405	1.513694	375.069778	0.011580	0.014320
RS	54	3.477738	1.516163	343.050815	0.010591	0.013392
RS	55	3.722778	1.516163	311.025634	0.009603	0.012416
RS	56	3.984600	1.516163	278.836379	0.008609	0.011403
RS	57	4.264355	1.516163	246.992547	0.007626	0.010367
RS	58	4.563271	1.558661	210.688690	0.006505	0.009321
RS	59	4.882659	1.558661	182.816636	0.005644	0.008277
RS	60	5.223922	1.558661	156.386976	0.004828	0.007251
RS	61	5.588558	1.558661	131.756540	0.004068	0.006258
RS	62	5.978168	1.558661	109.213895	0.003372	0.005317
RS	63	6.394463	1.558661	363.438346	0.011221	0.018956
PA	4+25*2+4+6 0.111624402 0.022651291 6.394463181 0.364236116 0.344008446 0.382935047 0.443969488 0.526523590 0.627006769 0.739207268 0.856978416 0.973277807 1.081194401 1.176545858 1.258255959 1.326524734 1.381304145 1.422773361 1.452337265 1.472423553 1.485762477 1.494693398 1.500769377 1.504857540 1.507542491 1.509371996 1.510845661 1.512269020 1.513693690 1.516163230 1.558661163
//
IT	4487
RD	2
LK	-417912.777740
QD	-1200.036347 -> -840.350142
RI	0.0765896808
TR	0.103058	0.022059
MT	7.113116
MM	C_pi: 1.173085, n_recomb: 34099.306273
RS	0	0.000000	0.364305	643.150185	0.018861	0.000531
RS	1	0.007027	0.364305	674.793165	0.019789	0.004972
RS	2	0.014548	0.364305	707.004493	0.020734	0.010728
RS	3	0.022598	0.364305	739.646600	0.021691	0.015148
RS	4	0.031213	0.281402	996.456284	0.029222	0.019618
RS	5	0.040433	0.281402	1031.028069	0.030236	0.022862
RS	6	0.050302	0.303259	988.891559	0.029000	0.023353
RS	7	0.060864	0.303259	1021.035969	0.029943	0.026006
RS	8	0.072168	0.353397	904.918193	0.026538	0.024520
RS	9	0.084266	0.353397	934.923082	0.027418	0.026340
RS	10	0.097215	0.432469	790.170709	0.023173	0.023492
RS	11	0.111074	0.432469	818.238928	0.023996	0.024522
RS	12	0.125906	0.540285	679.119229	0.019916	0.021278
RS	13	0.141781	0.540285	705.199466	0.020681	0.021830
RS	14	0.158771	0.673211	588.386816	0.017255	0.018893
RS	15	0.176956	0.673211	612.499612	0.017962	0.019190
RS	16	0.196418	0.826400	519.879432	0.015246	0.016746
RS	17	0.217248	0.826400	542.213268	0.015901	0.016898
RS	18	0.239541	0.991073	471.814008	0.013836	0.014995
RS	19	0.263401	0.991073	492.675865	0.014448	0.015123
RS	20	0.288938	1.154807	441.612470	0.012951	0.013760
RS	21	0.316269	1.154807	461.351623	0.013530	0.013955
RS	22	0.345521	1.306994	425.797693	0.012487	0.013054
RS	23	0.376829	1.306994	444.718143	0.013042	0.013336
RS	24	0.410336	1.442213	420.746968	0.012339	0.012773
RS	25	0.446198	1.442213	439.050933	0.012876	0.013105
RS	26	0.484581	1.558210	423.738251	0.012427	0.012764
RS	27	0.525660	1.558210	441.513800	0.012948	0.013115
RS	28	0.569626	1.652017	433.465354	0.012712	0.012959
RS	29	0.616682	1.652017	450.689263	0.013217	0.013366
RS	30	0.667044	1.720977	449.198825	0.013173	0.013424
RS	31	0.720946	1.720977	465.714892	0.013658	0.013928
RS	32	0.778635	1.766327	469.606290	0.013772	0.014190
RS	33	0.840378	1.766327	485.087295	0.014226	0.014777
RS	34	0.906460	1.793073	492.521484	0.014444	0.015181
RS	35	0.977186	1.793073	506.451625	0.014852	0.015796
RS	36	1.052881	1.807733	515.195446	0.015109	0.016253
RS	37	1.133896	1.807733	526.890992	0.015452	0.016822
RS	38	1.220604	1.815934	534.768665	0.015683	0.017240
RS	39	1.313405	1.815934	543.433335	0.015937	0.017696
RS	40	1.412727	1.821051	548.729132	0.016092	0.018006
RS	41	1.519029	1.821051	553.524494	0.016233	0.018308
RS	42	1.632801	1.824552	555.011296	0.016276	0.018471
RS	43	1.754567	1.824552	555.133122	0.016280	0.018592
RS	44	1.884891	1.827179	551.855460	0.016184	0.018579
RS	45	2.024372	1.827179	546.629367	0.016031	0.018496
RS	46	2.173655	1.829609	537.830125	0.015772	0.018284
RS	47	2.333429	1.829609	526.832761	0.015450	0.017984
RS	48	2.504430	1.832349	512.128903	0.015019	0.017560
RS	49	2.687448	1.832349	495.310833	0.014526	0.017049
RS	50	2.883326	1.835392	474.902486	0.013927	0.016427
RS	51	3.092969	1.835392	452.675998	0.013275	0.015732
RS	52	3.317344	1.838260	427.366423	0.012533	0.014947
RS	53	3.557487	1.838260	400.641146	0.011749	0.014109
RS	54	3.814504	1.842551	371.303047	0.010889	0.013194
RS	55	4.089583	1.842551	341.561618	0.010017	0.012256
RS	56	4.383992	1.842551	310.877241	0.009117	0.011280
RS	57	4.699089	1.842551	279.745707	0.008204	0.010276
RS	58	5.036329	1.940918	237.217083	0.006957	0.009027
RS	59	5.397267	1.940918	210.288830	0.006167	0.008075
RS	60	5.783569	1.940918	183.965296	0.005395	0.007127
RS	61	6.197017	1.940918	158.672230	0.004653	0.006201
RS	62	6.639519	1.940918	134.796545	0.003953	0.005314
RS	63	7.113116	1.940918	498.708846	0.014625	0.020164
PA	4+25*2+4+6 0.103058303 0.022059354 7.113115819 0.364304807 0.281401642 0.303258558 0.353396750 0.432468989 0.540285192 0.673211453 0.826400357 0.991073067 1.154807215 1.306993850 1.442213206 1.558210125 1.652017500 1.720977120 1.766326860 1.793072675 1.807732634 1.815934395 1.821050567 1.824552367 1.827178898 1.829609252 1.832349334 1.835392320 1.838259652 1.842550645 1.940917868
//
IT	4494
RD	3
LK	-417312.795008
QD	-913.409511 -> -738.322985
RI	0.0660764287
TR	0.097767	0.022285
MT	7.540509
MM	C_pi: 1.268350, n_recomb: 37201.424140
RS	0	0.000000	0.448658	577.973340	0.015536	0.000432
RS	1	0.007125	0.448658	609.105338	0.016373	0.004088
RS	2	0.014758	0.448658	641.166367	0.017235	0.008870
RS	3	0.022934	0.448658	674.072678	0.018120	0.012474
RS	4	0.031693	0.283043	1115.009169	0.029972	0.019584
RS	5	0.041076	0.283043	1154.274349	0.031028	0.022678
RS	6	0.051128	0.290235	1163.022969	0.031263	0.023929
RS	7	0.061896	0.290235	1199.085421	0.032232	0.026782
RS	8	0.073431	0.330621	1085.097362	0.029168	0.025370
RS	9	0.085788	0.330621	1118.446157	0.030065	0.027628
RS	10	0.099025	0.403513	945.611650	0.025419	0.024292
RS	11	0.113206	0.403513	976.948936	0.026261	0.025853
RS	12	0.128397	0.510251	799.474699	0.021490	0.021834
RS	13	0.144670	0.510251	828.772654	0.022278	0.022890
RS	14	0.162103	0.649284	676.225621	0.018177	0.019164
RS	15	0.180778	0.649284	703.301889	0.018905	0.019909
RS	16	0.200783	0.817993	581.344782	0.015627	0.016782
RS	17	0.222214	0.817993	606.247570	0.016296	0.017313
RS	18	0.245172	1.008213	513.402624	0.013801	0.014862
RS	19	0.269765	1.008213	536.416514	0.014419	0.015296
RS	20	0.296111	1.204648	469.301971	0.012615	0.013521
RS	21	0.324334	1.204648	490.849435	0.013194	0.013957
RS	22	0.354567	1.392031	444.321619	0.011944	0.012761
RS	23	0.386955	1.392031	464.822061	0.012495	0.013236
RS	24	0.421651	1.561507	433.384878	0.011650	0.012462
RS	25	0.458818	1.561507	453.154029	0.012181	0.012953
RS	26	0.498634	1.709012	432.690312	0.011631	0.012454
RS	27	0.541287	1.709012	451.915280	0.012148	0.012929
RS	28	0.586979	1.828724	440.711669	0.011847	0.012659
RS	29	0.635926	1.828724	459.465009	0.012351	0.013155
RS	30	0.688361	1.914377	457.012138	0.012285	0.013148
RS	31	0.744531	1.914377	475.229217	0.012774	0.013719
RS	32	0.804704	1.966467	480.276835	0.012910	0.013967
RS	33	0.869164	1.966467	497.693495	0.013378	0.014602
RS	34	0.938217	1.992672	507.881707	0.013652	0.015030
RS	35	1.012190	1.992672	523.994882	0.014085	0.015678
RS	36	1.091434	2.003688	536.271014	0.014415	0.016175
RS	37	1.176323	2.003688	550.357058	0.014794	0.016759
RS	38	1.267261	2.008593	561.747243	0.015100	0.017208
RS	39	1.364679	2.008593	572.934369	0.015401	0.017663
RS	40	1.469037	2.012303	581.259006	0.015625	0.017986
RS	41	1.580831	2.012303	588.616061	0.015822	0.018273
RS	42	1.700590	2.016390	592.516553	0.015927	0.018434
RS	43	1.828882	2.016390	595.135060	0.015998	0.018534
RS	44	1.966315	2.021246	593.649393	0.015958	0.018509
RS	45	2.113540	2.021246	590.737922	0.015879	0.018407
RS	46	2.271255	2.027221	583.107402	0.015674	0.018178
RS	47	2.440206	2.027221	574.112680	0.015433	0.017869
RS	48	2.621196	2.034385	559.982494	0.015053	0.017432
RS	49	2.815081	2.034385	544.710810	0.014642	0.016926
RS	50	3.022781	2.042012	524.364914	0.014095	0.016304
RS	51	3.245279	2.042012	503.065173	0.013523	0.015630
RS	52	3.483630	2.048811	477.360194	0.012832	0.014860
RS	53	3.738964	2.048811	450.767750	0.012117	0.014052
RS	54	4.012490	2.057723	420.147354	0.011294	0.013159
RS	55	4.305505	2.057723	389.672514	0.010475	0.012253
RS	56	4.619397	2.057723	357.715001	0.009616	0.011306
RS	57	4.955654	2.057723	324.784901	0.008730	0.010327
RS	58	5.315869	2.219691	271.965298	0.007311	0.008897
RS	59	5.701750	2.219691	244.405089	0.006570	0.008018
RS	60	6.115124	2.219691	216.904486	0.005831	0.007135
RS	61	6.557952	2.219691	189.933071	0.005106	0.006263
RS	62	7.032331	2.219691	163.942288	0.004407	0.005419
RS	63	7.540509	2.219691	653.554415	0.017568	0.021761
PA	4+25*2+4+6 0.097766947 0.022284800 7.540509069 0.448657754 0.283043486 0.290234714 0.330620574 0.403512783 0.510250913 0.649284485 0.817992727 1.008212615 1.204648100 1.392031414 1.561507297 1.709011939 1.828724084 1.914377088 1.966467425 1.992671574 2.003688027 2.008593061 2.012303460 2.016390209 2.021246497 2.027220647 2.034385064 2.042012475 2.048810590 2.057722689 2.219690914
//
IT	4715
RD	4
LK	-416991.798089
QD	-797.811277 -> -673.213026
RI	0.0528415927
TR	0.093793	0.022776
MT	7.834737
MM	C_pi: 1.351950, n_recomb: 40477.038737
RS	0	0.000000	0.567810	501.564054	0.012391	0.000360
RS	1	0.007189	0.567810	530.662663	0.013110	0.003436
RS	2	0.014895	0.567810	560.923760	0.013858	0.007428
RS	3	0.023156	0.567810	592.315467	0.014633	0.010283
RS	4	0.032010	0.298858	1178.201161	0.029108	0.019377
RS	5	0.041500	0.298858	1222.179185	0.030194	0.022061
RS	6	0.051673	0.293321	1288.252492	0.031827	0.024196
RS	7	0.062577	0.293321	1328.882615	0.032831	0.026900
RS	8	0.074265	0.325762	1233.486949	0.030474	0.025985
RS	9	0.086794	0.325762	1270.723699	0.031394	0.028288
RS	10	0.100223	0.393222	1085.490300	0.026817	0.024996
RS	11	0.114617	0.393222	1120.430573	0.027681	0.026716
RS	12	0.130047	0.497542	915.539058	0.022619	0.022418
RS	13	0.146585	0.497542	948.332260	0.023429	0.023658
RS	14	0.164313	0.638436	766.845436	0.018945	0.019540
RS	15	0.183315	0.638436	797.200994	0.019695	0.020466
RS	16	0.203683	0.815173	650.042335	0.016060	0.016956
RS	17	0.225516	0.815173	677.886045	0.016747	0.017650
RS	18	0.248918	1.020752	565.175467	0.013963	0.014876
RS	19	0.274003	1.020752	590.755839	0.014595	0.015445
RS	20	0.300891	1.238274	509.358125	0.012584	0.013426
RS	21	0.329712	1.238274	533.152452	0.013172	0.013968
RS	22	0.360605	1.449000	477.009094	0.011785	0.012599
RS	23	0.393719	1.449000	499.535656	0.012341	0.013157
RS	24	0.429214	1.641525	461.706993	0.011407	0.012262
RS	25	0.467261	1.641525	483.376256	0.011942	0.012820
RS	26	0.508043	1.810707	458.570132	0.011329	0.012234
RS	27	0.551756	1.810707	479.644637	0.011850	0.012761
RS	28	0.598613	1.948375	465.873587	0.011510	0.012431
RS	29	0.648838	1.948375	486.495570	0.012019	0.012964
RS	30	0.702674	2.044660	483.534218	0.011946	0.012930
RS	31	0.760381	2.044660	503.704705	0.012444	0.013522
RS	32	0.822236	2.099050	510.285106	0.012607	0.013779
RS	33	0.888538	2.099050	529.775700	0.013088	0.014427
RS	34	0.959606	2.121763	542.979754	0.013415	0.014892
RS	35	1.035784	2.121763	561.268889	0.013866	0.015547
RS	36	1.117439	2.127600	577.106695	0.014258	0.016090
RS	37	1.204964	2.127600	593.397835	0.014660	0.016677
RS	38	1.298781	2.128908	607.962060	0.015020	0.017162
RS	39	1.399343	2.128908	621.281885	0.015349	0.017617
RS	40	1.507135	2.131872	631.861370	0.015610	0.017957
RS	41	1.622676	2.131872	641.177530	0.015841	0.018243
RS	42	1.746524	2.137859	646.313673	0.015967	0.018401
RS	43	1.879276	2.137859	650.628799	0.016074	0.018503
RS	44	2.021571	2.146663	649.442988	0.016045	0.018463
RS	45	2.174097	2.146663	647.889585	0.016006	0.018368
RS	46	2.337588	2.158082	639.744245	0.015805	0.018119
RS	47	2.512832	2.158082	631.703645	0.015606	0.017824
RS	48	2.700676	2.171561	616.420479	0.015229	0.017371
RS	49	2.902024	2.171561	601.635621	0.014864	0.016889
RS	50	3.117848	2.185490	579.737699	0.014323	0.016260
RS	51	3.349187	2.185490	558.379706	0.013795	0.015617
RS	52	3.597159	2.197693	530.899844	0.013116	0.014853
RS	53	3.862958	2.197693	503.607572	0.012442	0.014079
RS	54	4.147865	2.213035	470.476830	0.011623	0.013193
RS	55	4.453256	2.213035	438.674331	0.010838	0.012319
RS	56	4.780601	2.213035	404.940697	0.010004	0.011400
RS	57	5.131481	2.213035	369.804801	0.009136	0.010444
RS	58	5.507586	2.442079	305.058889	0.007537	0.008831
RS	59	5.910731	2.442079	276.865128	0.006840	0.008017
RS	60	6.342858	2.442079	248.286582	0.006134	0.007189
RS	61	6.806053	2.442079	219.818548	0.005431	0.006363
RS	62	7.302548	2.442079	191.955353	0.004742	0.005556
RS	63	7.834737	2.442079	810.805122	0.020031	0.023443
PA	4+25*2+4+6 0.093793320 0.022775976 7.834736601 0.567809792 0.298858221 0.293320639 0.325761576 0.393222125 0.497542036 0.638435997 0.815173451 1.020751621 1.238273555 1.449000335 1.641524836 1.810707485 1.948375185 2.044660314 2.099050421 2.121763009 2.127600270 2.128908355 2.131871872 2.137859058 2.146662643 2.158082417 2.171560778 2.185490212 2.197692736 2.213034659 2.442079065
//
IT	4430
RD	5
LK	-416753.470142
QD	-720.636796 -> -617.829603
RI	0.0421891990
TR	0.090494	0.023351
MT	8.062847
MM	C_pi: 1.423725, n_recomb: 43648.876281
RS	0	0.000000	0.707602	436.930095	0.010010	0.000306
RS	1	0.007238	0.707602	463.654153	0.010622	0.002947
RS	2	0.014999	0.707602	491.638643	0.011263	0.006342
RS	3	0.023322	0.707602	520.887128	0.011934	0.008641
RS	4	0.032247	0.317759	1217.762631	0.027899	0.019136
RS	5	0.041819	0.317759	1265.922175	0.029002	0.021426
RS	6	0.052083	0.301282	1383.531898	0.031697	0.024267
RS	7	0.063090	0.301282	1428.751331	0.032733	0.026763
RS	8	0.074893	0.327162	1357.272217	0.031095	0.026375
RS	9	0.087551	0.327162	1398.534464	0.032041	0.028616
RS	10	0.101125	0.390099	1209.372441	0.027707	0.025529
RS	11	0.115682	0.390099	1247.943316	0.028591	0.027284
RS	12	0.131292	0.491998	1022.703951	0.023430	0.022906
RS	13	0.148032	0.491998	1058.952214	0.024261	0.024217
RS	14	0.165983	0.633358	853.298348	0.019549	0.019884
RS	15	0.185233	0.633358	886.897043	0.020319	0.020891
RS	16	0.205877	0.814958	717.562766	0.016439	0.017141
RS	17	0.228015	0.814958	748.342272	0.017145	0.017916
RS	18	0.251755	1.031039	617.646208	0.014150	0.014927
RS	19	0.277213	1.031039	645.817503	0.014796	0.015564
RS	20	0.304514	1.263731	551.361642	0.012632	0.013380
RS	21	0.333791	1.263731	577.447531	0.013229	0.013974
RS	22	0.365187	1.491584	512.545308	0.011742	0.012490
RS	23	0.398855	1.491584	537.153941	0.012306	0.013085
RS	24	0.434959	1.701157	493.557722	0.011307	0.012112
RS	25	0.473677	1.701157	517.185369	0.011849	0.012699
RS	26	0.515197	1.886650	488.469698	0.011191	0.012057
RS	27	0.559722	1.886650	511.443831	0.011717	0.012609
RS	28	0.607469	2.037988	495.372487	0.011349	0.012242
RS	29	0.658672	2.037988	517.894099	0.011865	0.012789
RS	30	0.713581	2.141854	514.595293	0.011789	0.012743
RS	31	0.772464	2.141854	536.722198	0.012296	0.013339
RS	32	0.835609	2.196594	544.967414	0.012485	0.013611
RS	33	0.903323	2.196594	566.499065	0.012979	0.014259
RS	34	0.975939	2.214741	582.825791	0.013353	0.014761
RS	35	1.053810	2.214741	603.212410	0.013820	0.015414
RS	36	1.137317	2.214979	622.644767	0.014265	0.016001
RS	37	1.226868	2.214979	641.004861	0.014685	0.016590
RS	38	1.322900	2.212706	658.619636	0.015089	0.017110
RS	39	1.425882	2.212706	673.868320	0.015438	0.017570
RS	40	1.536318	2.215211	686.372520	0.015725	0.017926
RS	41	1.654747	2.215211	697.374590	0.015977	0.018221
RS	42	1.781746	2.223555	703.221847	0.016111	0.018377
RS	43	1.917938	2.223555	708.901173	0.016241	0.018491
RS	44	2.063986	2.236846	707.353644	0.016206	0.018436
RS	45	2.220605	2.236846	706.788271	0.016193	0.018360
RS	46	2.388559	2.254270	697.402457	0.015978	0.018090
RS	47	2.568668	2.254270	689.939210	0.015807	0.017821
RS	48	2.761813	2.274589	672.792861	0.015414	0.017349
RS	49	2.968937	2.274589	658.147545	0.015078	0.016898
RS	50	3.191051	2.295286	634.079275	0.014527	0.016259
RS	51	3.429241	2.295286	612.381480	0.014030	0.015651
RS	52	3.684670	2.313309	582.652266	0.013349	0.014888
RS	53	3.958586	2.313309	554.475890	0.012703	0.014148
RS	54	4.252326	2.335702	518.433435	0.011877	0.013259
RS	55	4.567326	2.335702	485.252671	0.011117	0.012417
RS	56	4.905123	2.335702	449.743510	0.010304	0.011524
RS	57	5.267369	2.335702	412.452517	0.009449	0.010590
RS	58	5.655833	2.633058	335.022627	0.007675	0.008794
RS	59	6.072411	2.633058	306.430528	0.007020	0.008037
RS	60	6.519140	2.633058	277.066479	0.006348	0.007259
RS	61	6.998200	2.633058	247.438336	0.005669	0.006474
RS	62	7.511933	2.633058	218.067856	0.004996	0.005698
RS	63	8.062847	2.633058	966.273115	0.022137	0.025120
PA	4+25*2+4+6 0.090493841 0.023350710 8.062846524 0.707602445 0.317758742 0.301282381 0.327161768 0.390099452 0.491998059 0.633358104 0.814958108 1.031039195 1.263731016 1.491584177 1.701157103 1.886649805 2.037988373 2.141854099 2.196593641 2.214741496 2.214978751 2.212706348 2.215211144 2.223554794 2.236846136 2.254270142 2.274589053 2.295286201 2.313308984 2.335701973 2.633057612
//
IT	4024
RD	6
LK	-416554.202957
QD	-656.941693 -> -568.080255
RI	0.0342848217
TR	0.087609	0.023939
MT	8.255141
MM	C_pi: 1.487161, n_recomb: 46687.740491
RS	0	0.000000	0.861679	385.781954	0.008263	0.000264
RS	1	0.007277	0.861679	410.286569	0.008788	0.002569
RS	2	0.015084	0.861679	436.072752	0.009340	0.005510
RS	3	0.023459	0.861679	463.166287	0.009921	0.007407
RS	4	0.032443	0.336496	1247.920929	0.026729	0.018906
RS	5	0.042081	0.336496	1299.740158	0.027839	0.020867
RS	6	0.052420	0.310783	1460.584605	0.031284	0.024219
RS	7	0.063512	0.310783	1510.195235	0.032347	0.026525
RS	8	0.075411	0.331145	1463.384048	0.031344	0.026602
RS	9	0.088176	0.331145	1508.648212	0.032314	0.028760
RS	10	0.101870	0.390293	1320.195714	0.028277	0.025918
RS	11	0.116560	0.390293	1362.344780	0.029180	0.027668
RS	12	0.132320	0.490029	1121.450065	0.024020	0.023298
RS	13	0.149226	0.490029	1161.054789	0.024869	0.024638
RS	14	0.167363	0.631389	934.644728	0.020019	0.020179
RS	15	0.186819	0.631389	971.384324	0.020806	0.021227
RS	16	0.207691	0.816376	782.126644	0.016752	0.017312
RS	17	0.230082	0.816376	815.758434	0.017473	0.018132
RS	18	0.254103	1.040461	668.482988	0.014318	0.014986
RS	19	0.279872	1.040461	699.181990	0.014976	0.015662
RS	20	0.307515	1.285188	592.545607	0.012692	0.013356
RS	21	0.337171	1.285188	620.874207	0.013298	0.013976
RS	22	0.368984	1.526873	547.790167	0.011733	0.012408
RS	23	0.403113	1.526873	574.440654	0.012304	0.013020
RS	24	0.439725	1.750340	525.470374	0.011255	0.011989
RS	25	0.479002	1.750340	551.019851	0.011802	0.012589
RS	26	0.521137	1.949339	518.647025	0.011109	0.011906
RS	27	0.566338	1.949339	543.482526	0.011641	0.012470
RS	28	0.614828	2.112155	525.247326	0.011250	0.012075
RS	29	0.666847	2.112155	549.623730	0.011772	0.012629
RS	30	0.722652	2.222203	546.042210	0.011696	0.012574
RS	31	0.782517	2.222203	570.071506	0.012210	0.013169
RS	32	0.846740	2.276583	580.007531	0.012423	0.013455
RS	33	0.915635	2.276583	603.516558	0.012927	0.014098
RS	34	0.989544	2.289923	622.997914	0.013344	0.014634
RS	35	1.068832	2.289923	645.407815	0.013824	0.015283
RS	36	1.153890	2.284526	668.471479	0.014318	0.015911
RS	37	1.245137	2.284526	688.812531	0.014754	0.016501
RS	38	1.343025	2.278688	709.466870	0.015196	0.017054
RS	39	1.448036	2.278688	726.538544	0.015562	0.017522
RS	40	1.560688	2.280720	740.865323	0.015869	0.017893
RS	41	1.681539	2.280720	753.428843	0.016138	0.018202
RS	42	1.811184	2.291359	759.794029	0.016274	0.018356
RS	43	1.950264	2.291359	766.699279	0.016422	0.018489
RS	44	2.099464	2.309032	764.535165	0.016376	0.018420
RS	45	2.259523	2.309032	764.815556	0.016382	0.018368
RS	46	2.431228	2.332309	753.912910	0.016148	0.018080
RS	47	2.615430	2.332309	746.893994	0.015998	0.017839
RS	48	2.813035	2.359280	727.627376	0.015585	0.017350
RS	49	3.025021	2.359280	713.012495	0.015272	0.016932
RS	50	3.252433	2.386555	686.566872	0.014706	0.016283
RS	51	3.496395	2.386555	664.458931	0.014232	0.015709
RS	52	3.758110	2.410240	632.345370	0.013544	0.014945
RS	53	4.038870	2.410240	603.266463	0.012921	0.014237
RS	54	4.340061	2.439625	564.201108	0.012085	0.013341
RS	55	4.663171	2.439625	529.691682	0.011345	0.012529
RS	56	5.009794	2.439625	492.486372	0.010549	0.011660
RS	57	5.381641	2.439625	453.147639	0.009706	0.010744
RS	58	5.780548	2.805438	362.566094	0.007766	0.008772
RS	59	6.208484	2.805438	333.766700	0.007149	0.008065
RS	60	6.667561	2.805438	303.847745	0.006508	0.007332
RS	61	7.160046	2.805438	273.320932	0.005854	0.006584
RS	62	7.688370	2.805438	242.724981	0.005199	0.005836
RS	63	8.255141	2.805438	1120.885002	0.024008	0.026763
PA	4+25*2+4+6 0.087609327 0.023938722 8.255141280 0.861679217 0.336496210 0.310782504 0.331145145 0.390292906 0.490029271 0.631389008 0.816375729 1.040460942 1.285188179 1.526873198 1.750340261 1.949339255 2.112155278 2.222203042 2.276582818 2.289923193 2.284526366 2.278688119 2.280720446 2.291359287 2.309032259 2.332309317 2.359279630 2.386554700 2.410240305 2.439624824 2.805438034
//
IT	5454
RD	7
LK	-416381.271231
QD	-601.391329 -> -523.347388
RI	0.0284360246
TR	0.085020	0.024512
MT	8.425830
MM	C_pi: 1.544999, n_recomb: 49609.291302
RS	0	0.000000	1.026873	345.450361	0.006963	0.000231
RS	1	0.007312	1.026873	368.016596	0.007418	0.002267
RS	2	0.015158	1.026873	391.848116	0.007899	0.004855
RS	3	0.023578	1.026873	416.984402	0.008405	0.006457
RS	4	0.032613	0.354094	1274.586543	0.025692	0.018698
RS	5	0.042309	0.354094	1329.671791	0.026803	0.020395
RS	6	0.052714	0.320688	1525.982553	0.030760	0.024101
RS	7	0.063880	0.320688	1579.744252	0.031844	0.026247
RS	8	0.075862	0.336306	1556.797517	0.031381	0.026716
RS	9	0.088721	0.336306	1605.985930	0.032373	0.028797
RS	10	0.102519	0.392195	1420.970815	0.028643	0.026202
RS	11	0.117327	0.392195	1466.631251	0.029564	0.027936
RS	12	0.133217	0.490013	1213.352559	0.024458	0.023615
RS	13	0.150268	0.490013	1256.219174	0.025322	0.024967
RS	14	0.168567	0.631187	1011.555896	0.020390	0.020434
RS	15	0.188203	0.631187	1051.337559	0.021192	0.021505
RS	16	0.209276	0.818760	843.827075	0.017009	0.017468
RS	17	0.231889	0.818760	880.224482	0.017743	0.018316
RS	18	0.256155	1.049407	717.393134	0.014461	0.015047
RS	19	0.282196	1.049407	750.546909	0.015129	0.015747
RS	20	0.310140	1.304344	632.341613	0.012746	0.013343
RS	21	0.340128	1.304344	662.849293	0.013361	0.013979
RS	22	0.372308	1.558008	581.953264	0.011731	0.012342
RS	23	0.406841	1.558008	610.587004	0.012308	0.012963
RS	24	0.443900	1.793679	556.469877	0.011217	0.011884
RS	25	0.483667	1.793679	583.884465	0.011770	0.012489
RS	26	0.526343	2.004710	547.990504	0.011046	0.011772
RS	27	0.572138	2.004710	574.629872	0.011583	0.012341
RS	28	0.621282	2.177935	554.279734	0.011173	0.011924
RS	29	0.674019	2.177935	580.450418	0.011700	0.012480
RS	30	0.730612	2.293624	576.569951	0.011622	0.012418
RS	31	0.791343	2.293624	602.438295	0.012144	0.013010
RS	32	0.856515	2.347540	614.025601	0.012377	0.013308
RS	33	0.926451	2.347540	639.448676	0.012890	0.013944
RS	34	1.001501	2.356192	662.066684	0.013346	0.014509
RS	35	1.082038	2.356192	686.439944	0.013837	0.015155
RS	36	1.168464	2.345295	713.155329	0.014375	0.015819
RS	37	1.261209	2.345295	735.422029	0.014824	0.016411
RS	38	1.360735	2.335901	759.150346	0.015303	0.016994
RS	39	1.467537	2.335901	777.993138	0.015682	0.017470
RS	40	1.582149	2.337329	794.150071	0.016008	0.017858
RS	41	1.705141	2.337329	808.225821	0.016292	0.018181
RS	42	1.837126	2.349995	815.084429	0.016430	0.018336
RS	43	1.978760	2.349995	823.170166	0.016593	0.018488
RS	44	2.130750	2.371689	820.340530	0.016536	0.018410
RS	45	2.293854	2.371689	821.428127	0.016558	0.018382
RS	46	2.468882	2.400385	808.956224	0.016307	0.018079
RS	47	2.656708	2.400385	802.353789	0.016173	0.017867
RS	48	2.858268	2.433534	780.927533	0.015742	0.017364
RS	49	3.074564	2.433534	766.330001	0.015447	0.016978
RS	50	3.306675	2.466919	737.492359	0.014866	0.016320
RS	51	3.555757	2.466919	714.980206	0.014412	0.015778
RS	52	3.823051	2.495861	680.494690	0.013717	0.015014
RS	53	4.109888	2.495861	650.543107	0.013113	0.014335
RS	54	4.417697	2.531854	608.465468	0.012265	0.013432
RS	55	4.748013	2.531854	572.687339	0.011544	0.012646
RS	56	5.102479	2.531854	533.863329	0.010761	0.011799
RS	57	5.482863	2.531854	492.570146	0.009929	0.010900
RS	58	5.891059	2.965695	388.480826	0.007831	0.008759
RS	59	6.329100	2.965695	359.602889	0.007249	0.008098
RS	60	6.799169	2.965695	329.287189	0.006638	0.007403
RS	61	7.303608	2.965695	298.043521	0.006008	0.006689
RS	62	7.844929	2.965695	266.420406	0.005370	0.005968
RS	63	8.425830	2.965695	1276.120185	0.025723	0.028360
PA	4+25*2+4+6 0.085020350 0.024511795 8.425829641 1.026872558 0.354094151 0.320687700 0.336306182 0.392194539 0.490012915 0.631187291 0.818759670 1.049406670 1.304343878 1.558007650 1.793679117 2.004709676 2.177934528 2.293624155 2.347539858 2.356191847 2.345294502 2.335901103 2.337329219 2.349995041 2.371688709 2.400385125 2.433533615 2.466918978 2.495861420 2.531853873 2.965694759
//
IT	4515
RD	8
LK	-416229.164907
QD	-552.318212 -> -483.267790
RI	0.0240256347
TR	0.082662	0.025059
MT	8.582072
MM	C_pi: 1.598930, n_recomb: 52429.843792
RS	0	0.000000	1.201688	313.120606	0.005972	0.000205
RS	1	0.007343	1.201688	334.021121	0.006371	0.002020
RS	2	0.015224	1.201688	356.153539	0.006793	0.004326
RS	3	0.023685	1.201688	379.565778	0.007239	0.005707
RS	4	0.032766	0.370346	1300.016744	0.024795	0.018511
RS	5	0.042514	0.370346	1358.082792	0.025903	0.019999
RS	6	0.052979	0.330590	1583.314411	0.030199	0.023938
RS	7	0.064211	0.330590	1640.996435	0.031299	0.025953
RS	8	0.076268	0.342032	1640.726067	0.031294	0.026754
RS	9	0.089211	0.342032	1693.743367	0.032305	0.028768
RS	10	0.103104	0.395025	1513.971828	0.028876	0.026409
RS	11	0.118017	0.395025	1563.076075	0.029813	0.028125
RS	12	0.134025	0.491100	1299.844315	0.024792	0.023876
RS	13	0.151208	0.491100	1345.890195	0.025670	0.025235
RS	14	0.169653	0.631987	1084.878156	0.020692	0.020657
RS	15	0.189452	0.631987	1127.616588	0.021507	0.021742
RS	16	0.210705	0.821621	903.131622	0.017226	0.017612
RS	17	0.233519	0.821621	942.218553	0.017971	0.018480
RS	18	0.258008	1.057862	764.593522	0.014583	0.015109
RS	19	0.284295	1.057862	800.136086	0.015261	0.015826
RS	20	0.312511	1.321815	670.781894	0.012794	0.013337
RS	21	0.342800	1.321815	703.408582	0.013416	0.013984
RS	22	0.375313	1.586316	614.925130	0.011729	0.012287
RS	23	0.410213	1.586316	645.484258	0.012311	0.012912
RS	24	0.447675	1.833221	586.340056	0.011183	0.011792
RS	25	0.487889	1.833221	615.561927	0.011741	0.012399
RS	26	0.531054	2.055520	576.195446	0.010990	0.011652
RS	27	0.577390	2.055520	604.579231	0.011531	0.012222
RS	28	0.627127	2.238651	582.110394	0.011103	0.011785
RS	29	0.680517	2.238651	610.013635	0.011635	0.012340
RS	30	0.737826	2.359860	605.776586	0.011554	0.012272
RS	31	0.799344	2.359860	633.421306	0.012081	0.012859
RS	32	0.865378	2.413504	646.574866	0.012332	0.013168
RS	33	0.936262	2.413504	673.852496	0.012852	0.013797
RS	34	1.012349	2.417756	699.547460	0.013343	0.014387
RS	35	1.094024	2.417756	725.833287	0.013844	0.015028
RS	36	1.181695	2.401566	756.196072	0.014423	0.015725
RS	37	1.275804	2.401566	780.350089	0.014884	0.016318
RS	38	1.376823	2.388651	807.191729	0.015396	0.016931
RS	39	1.485259	2.388651	827.780462	0.015788	0.017415
RS	40	1.601657	2.389311	845.823757	0.016132	0.017819
RS	41	1.726601	2.389311	861.398844	0.016430	0.018156
RS	42	1.860720	2.403698	868.802197	0.016571	0.018314
RS	43	2.004686	2.403698	878.067260	0.016747	0.018486
RS	44	2.159223	2.428990	874.623400	0.016682	0.018402
RS	45	2.325107	2.428990	876.528253	0.016718	0.018397
RS	46	2.503172	2.462596	862.545989	0.016451	0.018083
RS	47	2.694310	2.462596	856.380284	0.016334	0.017899
RS	48	2.899483	2.501368	832.863191	0.015885	0.017385
RS	49	3.119721	2.501368	818.312237	0.015608	0.017029
RS	50	3.356129	2.540307	787.162480	0.015014	0.016365
RS	51	3.609896	2.540307	764.283399	0.014577	0.015853
RS	52	3.882296	2.574018	727.507891	0.013876	0.015088
RS	53	4.174697	2.574018	696.730008	0.013289	0.014437
RS	54	4.488568	2.616108	651.708622	0.012430	0.013528
RS	55	4.825485	2.616108	614.718290	0.011725	0.012765
RS	56	5.187140	2.616108	574.342889	0.010955	0.011938
RS	57	5.575349	2.616108	531.171904	0.010131	0.011054
RS	58	5.992063	3.117199	413.285291	0.007883	0.008751
RS	59	6.439374	3.117199	384.415627	0.007332	0.008130
RS	60	6.919529	3.117199	353.813054	0.006748	0.007472
RS	61	7.434940	3.117199	321.981527	0.006141	0.006788
RS	62	7.988194	3.117199	289.474264	0.005521	0.006091
RS	63	8.582072	3.117199	1432.880430	0.027329	0.029907
PA	4+25*2+4+6 0.082662438 0.025058624 8.582071851 1.201687755 0.370345675 0.330590222 0.342031793 0.395024792 0.491100118 0.631986677 0.821620631 1.057861863 1.321814724 1.586315719 1.833221016 2.055519696 2.238650568 2.359859919 2.413503521 2.417756239 2.401566308 2.388650548 2.389311242 2.403697556 2.428989622 2.462596035 2.501367654 2.540307146 2.574017756 2.616107670 3.117198852
//
IT	4148
RD	9
LK	-416094.481521
QD	-508.776510 -> -447.394174
RI	0.0206151719
TR	0.080497	0.025576
MT	8.727560
MM	C_pi: 1.649945, n_recomb: 55161.370514
RS	0	0.000000	1.385729	286.597090	0.005196	0.000183
RS	1	0.007371	1.385729	306.059213	0.005548	0.001815
RS	2	0.015285	1.385729	326.712482	0.005923	0.003888
RS	3	0.023782	1.385729	348.609971	0.006320	0.005099
RS	4	0.032906	0.385311	1324.968255	0.024020	0.018344
RS	5	0.042703	0.385311	1385.802607	0.025123	0.019662
RS	6	0.053221	0.340362	1634.527334	0.029632	0.023747
RS	7	0.064515	0.340362	1695.918525	0.030745	0.025654
RS	8	0.076641	0.348036	1717.201809	0.031131	0.026737
RS	9	0.089661	0.348036	1773.947760	0.032159	0.028694
RS	10	0.103640	0.398384	1600.745925	0.029019	0.026561
RS	11	0.118650	0.398384	1653.228523	0.029971	0.028260
RS	12	0.134767	0.492824	1381.992121	0.025054	0.024097
RS	13	0.152071	0.492824	1431.144804	0.025945	0.025459
RS	14	0.170651	0.633324	1155.334946	0.020945	0.020857
RS	15	0.190600	0.633324	1200.956988	0.021772	0.021953
RS	16	0.212020	0.824622	960.508513	0.017413	0.017748
RS	17	0.235018	0.824622	1002.219799	0.018169	0.018630
RS	18	0.259712	1.065724	810.384670	0.014691	0.015172
RS	19	0.286225	1.065724	848.259047	0.015378	0.015902
RS	20	0.314693	1.337813	708.047169	0.012836	0.013339
RS	21	0.345260	1.337813	742.739818	0.013465	0.013993
RS	22	0.378079	1.612355	646.801101	0.011726	0.012242
RS	23	0.413318	1.612355	679.233017	0.012314	0.012868
RS	24	0.451154	1.869904	615.103747	0.011151	0.011711
RS	25	0.491778	1.869904	646.078714	0.011713	0.012316
RS	26	0.535397	2.103030	603.243805	0.010936	0.011541
RS	27	0.582231	2.103030	633.315497	0.011481	0.012111
RS	28	0.632518	2.295861	608.687466	0.011035	0.011655
RS	29	0.686510	2.295861	638.264169	0.011571	0.012210
RS	30	0.744483	2.422677	633.585973	0.011486	0.012133
RS	31	0.806728	2.422677	662.947139	0.012018	0.012716
RS	32	0.873562	2.476353	677.559379	0.012283	0.013032
RS	33	0.945321	2.476353	706.635397	0.012810	0.013656
RS	34	1.022370	2.476563	735.318225	0.013330	0.014267
RS	35	1.105099	2.476563	763.470574	0.013841	0.014904
RS	36	1.193925	2.455325	797.450349	0.014457	0.015630
RS	37	1.289298	2.455325	823.460972	0.014928	0.016225
RS	38	1.391701	2.438935	853.447124	0.015472	0.016864
RS	39	1.501652	2.438935	875.768339	0.015876	0.017356
RS	40	1.619707	2.438684	895.766175	0.016239	0.017777
RS	41	1.746464	2.438684	912.843835	0.016549	0.018128
RS	42	1.882563	2.454498	920.876462	0.016694	0.018291
RS	43	2.028695	2.454498	931.339326	0.016884	0.018481
RS	44	2.185598	2.482975	927.380776	0.016812	0.018393
RS	45	2.354066	2.482975	930.134235	0.016862	0.018411
RS	46	2.534951	2.520990	914.753895	0.016583	0.018090
RS	47	2.729169	2.520990	909.065878	0.016480	0.017931
RS	48	2.937703	2.564831	883.579741	0.016018	0.017410
RS	49	3.161607	2.564831	869.122136	0.015756	0.017081
RS	50	3.402015	2.608771	835.783680	0.015152	0.016414
RS	51	3.660143	2.608771	812.587241	0.014731	0.015929
RS	52	3.937297	2.646748	773.637544	0.014025	0.015166
RS	53	4.234880	2.646748	742.084527	0.013453	0.014539
RS	54	4.554397	2.694384	694.218218	0.012585	0.013625
RS	55	4.897465	2.694384	656.066546	0.011894	0.012884
RS	56	5.265820	2.694384	614.197886	0.011135	0.012074
RS	57	5.661327	2.694384	569.213200	0.010319	0.011204
RS	58	6.085985	3.261706	437.291028	0.007927	0.008747
RS	59	6.541944	3.261706	408.490010	0.007405	0.008163
RS	60	7.031511	3.261706	377.679836	0.006847	0.007538
RS	61	7.557164	3.261706	345.355845	0.006261	0.006882
RS	62	8.121561	3.261706	312.072196	0.005657	0.006207
RS	63	8.727560	3.261706	1591.551938	0.028853	0.031403
PA	4+25*2+4+6 0.080497086 0.025575670 8.727559549 1.385729198 0.385311382 0.340362183 0.348035590 0.398383767 0.492823644 0.633324127 0.824621660 1.065723875 1.337812597 1.612354524 1.869903759 2.103030418 2.295860650 2.422677071 2.476352634 2.476563003 2.455324513 2.438935002 2.438684341 2.454498492 2.482974839 2.520990088 2.564831232 2.608770547 2.646748432 2.694384059 3.261706109
//
IT	4693
RD	10
LK	-415974.686817
QD	-470.014432 -> -415.245650
RI	0.0179115401
TR	0.078498	0.026063
MT	8.864426
MM	C_pi: 1.698635, n_recomb: 57811.571321
RS	0	0.000000	1.579257	264.312205	0.004572	0.000164
RS	1	0.007397	1.579257	282.516412	0.004887	0.001640
RS	2	0.015341	1.579257	301.868172	0.005222	0.003519
RS	3	0.023873	1.579257	322.423615	0.005577	0.004595
RS	4	0.033036	0.399137	1349.587170	0.023345	0.018193
RS	5	0.042877	0.399137	1413.022678	0.024442	0.019374
RS	6	0.053446	0.349971	1680.764175	0.029073	0.023538
RS	7	0.064796	0.349971	1745.671009	0.030196	0.025355
RS	8	0.076986	0.354174	1787.535659	0.030920	0.026682
RS	9	0.090078	0.354174	1847.908628	0.031964	0.028591
RS	10	0.104138	0.402046	1682.352886	0.029101	0.026673
RS	11	0.119238	0.402046	1738.149506	0.030066	0.028356
RS	12	0.135456	0.494908	1460.553179	0.025264	0.024287
RS	13	0.152872	0.494908	1512.746760	0.026167	0.025651
RS	14	0.171578	0.634923	1223.449539	0.021163	0.021039
RS	15	0.191666	0.634923	1271.890329	0.022001	0.022144
RS	16	0.213241	0.827551	1016.318041	0.017580	0.017877
RS	17	0.236412	0.827551	1060.596465	0.018346	0.018772
RS	18	0.261296	1.072918	855.012843	0.014790	0.015236
RS	19	0.288022	1.072918	895.169016	0.015484	0.015977
RS	20	0.316724	1.352424	744.315451	0.012875	0.013346
RS	21	0.347549	1.352424	781.027095	0.013510	0.014006
RS	22	0.380655	1.636397	677.704267	0.011723	0.012205
RS	23	0.416209	1.636397	711.961361	0.012315	0.012832
RS	24	0.454393	1.904176	642.848119	0.011120	0.011638
RS	25	0.495402	1.904176	675.526100	0.011685	0.012242
RS	26	0.539445	2.147874	629.193196	0.010884	0.011440
RS	27	0.586745	2.147874	660.899619	0.011432	0.012009
RS	28	0.637544	2.350331	634.054908	0.010968	0.011534
RS	29	0.692100	2.350331	665.248923	0.011507	0.012087
RS	30	0.750693	2.482923	660.034311	0.011417	0.012002
RS	31	0.813619	2.482923	691.054559	0.011954	0.012581
RS	32	0.881200	2.536988	707.001425	0.012229	0.012902
RS	33	0.953780	2.536988	737.821674	0.012763	0.013519
RS	34	1.031729	2.533525	769.385603	0.013309	0.014149
RS	35	1.115443	2.533525	799.360177	0.013827	0.014782
RS	36	1.205350	2.507498	836.902779	0.014476	0.015534
RS	37	1.301908	2.507498	864.741567	0.014958	0.016130
RS	38	1.405608	2.487692	897.890940	0.015531	0.016794
RS	39	1.516979	2.487692	921.934835	0.015947	0.017294
RS	40	1.636588	2.486415	943.951872	0.016328	0.017732
RS	41	1.765045	2.486415	962.540839	0.016650	0.018095
RS	42	1.903003	2.503397	971.297825	0.016801	0.018265
RS	43	2.051167	2.503397	982.984007	0.017003	0.018472
RS	44	2.210290	2.534683	978.629383	0.016928	0.018384
RS	45	2.381184	2.534683	982.270658	0.016991	0.018422
RS	46	2.564719	2.576646	965.627833	0.016703	0.018097
RS	47	2.761830	2.576646	960.466168	0.016614	0.017962
RS	48	2.973521	2.625039	933.157615	0.016141	0.017437
RS	49	3.200871	2.625039	918.846512	0.015894	0.017134
RS	50	3.445039	2.673453	883.464356	0.015282	0.016465
RS	51	3.707268	2.673453	860.004139	0.014876	0.016005
RS	52	3.988894	2.715218	819.011928	0.014167	0.015245
RS	53	4.291352	2.715218	786.735642	0.013609	0.014641
RS	54	4.616184	2.767856	736.138651	0.012733	0.013722
RS	55	4.965043	2.767856	696.872361	0.012054	0.013001
RS	56	5.339707	2.767856	653.562628	0.011305	0.012207
RS	57	5.742086	2.767856	606.820721	0.010497	0.011349
RS	58	6.174229	3.400209	460.673653	0.007969	0.008746
RS	59	6.638338	3.400209	431.985261	0.007472	0.008196
RS	60	7.136778	3.400209	401.027517	0.006937	0.007600
RS	61	7.672087	3.400209	368.285138	0.006370	0.006970
RS	62	8.246993	3.400209	334.310364	0.005783	0.006316
RS	63	8.864426	3.400209	1752.151053	0.030308	0.032848
PA	4+25*2+4+6 0.078497592 0.026062539 8.864426022 1.579257330 0.399136618 0.349971078 0.354173587 0.402045516 0.494908065 0.634923441 0.827551076 1.072918260 1.352424126 1.636397393 1.904175710 2.147874266 2.350330703 2.482923077 2.536988175 2.533524547 2.507497987 2.487692141 2.486415482 2.503397494 2.534682565 2.576646197 2.625038636 2.673452670 2.715218145 2.767855627 3.400208728
//
IT	4979
RD	11
LK	-415867.747328
QD	-435.391021 -> -386.366638
RI	0.0157214703
TR	0.076644	0.026520
MT	8.993942
MM	C_pi: 1.745347, n_recomb: 60385.301868
RS	0	0.000000	1.782831	245.185704	0.004060	0.000149
RS	1	0.007422	1.782831	262.274375	0.004343	0.001490
RS	2	0.015394	1.782831	280.466321	0.004645	0.003203
RS	3	0.023958	1.782831	299.819333	0.004965	0.004168
RS	4	0.033157	0.411955	1373.874274	0.022752	0.018056
RS	5	0.043040	0.411955	1439.773125	0.023843	0.019124
RS	6	0.053655	0.359421	1722.725399	0.028529	0.023318
RS	7	0.065059	0.359421	1790.967612	0.029659	0.025058
RS	8	0.077309	0.360367	1852.604666	0.030680	0.026601
RS	9	0.090468	0.360367	1916.501868	0.031738	0.028468
RS	10	0.104603	0.405876	1759.511947	0.029138	0.026754
RS	11	0.119788	0.405876	1818.557877	0.030116	0.028422
RS	12	0.136100	0.497190	1536.032930	0.025437	0.024453
RS	13	0.153622	0.497190	1591.204952	0.026351	0.025819
RS	14	0.172445	0.636626	1289.562921	0.021356	0.021209
RS	15	0.192664	0.636626	1340.762395	0.022203	0.022320
RS	16	0.214384	0.830292	1070.801300	0.017733	0.018002
RS	17	0.237716	0.830292	1117.594459	0.018508	0.018907
RS	18	0.262780	1.079402	898.660525	0.014882	0.015302
RS	19	0.289704	1.079402	941.053123	0.015584	0.016052
RS	20	0.318626	1.365716	779.719659	0.012912	0.013358
RS	21	0.349694	1.365716	818.407464	0.013553	0.014023
RS	22	0.383068	1.658606	707.740147	0.011720	0.012174
RS	23	0.418920	1.658606	743.778518	0.012317	0.012802
RS	24	0.457431	1.936280	669.662178	0.011090	0.011573
RS	25	0.498801	1.936280	703.996388	0.011658	0.012175
RS	26	0.543241	2.190381	654.118388	0.010832	0.011346
RS	27	0.590980	2.190381	687.409190	0.011384	0.011914
RS	28	0.642261	2.402446	658.283501	0.010901	0.011420
RS	29	0.697348	2.402446	691.041175	0.011444	0.011972
RS	30	0.756523	2.541020	685.188593	0.011347	0.011878
RS	31	0.820090	2.541020	717.812471	0.011887	0.012453
RS	32	0.888375	2.595822	734.967769	0.012171	0.012776
RS	33	0.961727	2.595822	767.479180	0.012710	0.013389
RS	34	1.040524	2.589058	801.801772	0.013278	0.014033
RS	35	1.125168	2.589058	833.554313	0.013804	0.014662
RS	36	1.216094	2.558478	874.595843	0.014484	0.015438
RS	37	1.313768	2.558478	904.233714	0.014974	0.016035
RS	38	1.418692	2.535342	940.542810	0.015576	0.016723
RS	39	1.531402	2.535342	966.299012	0.016002	0.017229
RS	40	1.652476	2.532945	990.393003	0.016401	0.017683
RS	41	1.782537	2.532945	1010.501864	0.016734	0.018059
RS	42	1.922250	2.550868	1020.078095	0.016893	0.018237
RS	43	2.072331	2.550868	1033.013450	0.017107	0.018460
RS	44	2.233552	2.584637	1028.383131	0.017030	0.018373
RS	45	2.406737	2.584637	1032.952318	0.017106	0.018431
RS	46	2.592775	2.630135	1015.191122	0.016812	0.018104
RS	47	2.792620	2.630135	1010.605454	0.016736	0.017991
RS	48	3.007296	2.682606	981.631008	0.016256	0.017464
RS	49	3.237905	2.682606	967.520277	0.016022	0.017184
RS	50	3.485628	2.735011	930.248155	0.015405	0.016517
RS	51	3.751736	2.735011	906.577860	0.015013	0.016080
RS	52	4.037594	2.780115	863.682363	0.014303	0.015324
RS	53	4.344666	2.780115	830.733628	0.013757	0.014740
RS	54	4.674528	2.837234	777.529374	0.012876	0.013819
RS	55	5.028871	2.837234	737.192038	0.012208	0.013115
RS	56	5.409511	2.837234	692.489452	0.011468	0.012336
RS	57	5.818401	2.837234	644.042120	0.010666	0.011489
RS	58	6.257636	3.533288	483.526900	0.008007	0.008748
RS	59	6.729469	3.533288	454.984803	0.007535	0.008228
RS	60	7.236320	3.533288	423.927179	0.007020	0.007659
RS	61	7.780787	3.533288	390.826645	0.006472	0.007052
RS	62	8.365661	3.533288	356.231298	0.005899	0.006419
RS	63	8.993942	3.533288	1914.473140	0.031704	0.034242
PA	4+25*2+4+6 0.076644283 0.026520374 8.993942088 1.782831305 0.411954598 0.359420551 0.360367165 0.405876270 0.497190034 0.636625984 0.830291524 1.079401859 1.365715873 1.658606152 1.936279560 2.190380556 2.402445537 2.541019503 2.595821590 2.589057507 2.558477992 2.535342168 2.532944509 2.550867877 2.584636939 2.630134761 2.682605679 2.735010925 2.780115183 2.837233922 3.533288189
//
IT	4872
RD	12
LK	-415771.983085
QD	-404.357943 -> -360.349800
RI	0.0139136250
TR	0.074921	0.026951
MT	9.116992
MM	C_pi: 1.790312, n_recomb: 62885.939210
RS	0	0.000000	1.997222	228.464595	0.003633	0.000135
RS	1	0.007444	1.997222	244.550773	0.003889	0.001359
RS	2	0.015443	1.997222	261.696276	0.004161	0.002928
RS	3	0.024037	1.997222	279.959596	0.004452	0.003802
RS	4	0.033271	0.423893	1397.746655	0.022227	0.017931
RS	5	0.043192	0.423893	1465.990088	0.023312	0.018905
RS	6	0.053852	0.368718	1760.928090	0.028002	0.023091
RS	7	0.065306	0.368718	1832.336096	0.029137	0.024765
RS	8	0.077612	0.366572	1913.030986	0.030421	0.026499
RS	9	0.090834	0.366572	1980.348895	0.031491	0.028329
RS	10	0.105040	0.409798	1832.717530	0.029144	0.026812
RS	11	0.120305	0.409798	1894.947353	0.030133	0.028466
RS	12	0.136705	0.499573	1608.776372	0.025582	0.024601
RS	13	0.154326	0.499573	1666.866369	0.026506	0.025968
RS	14	0.173260	0.638341	1353.905357	0.021530	0.021368
RS	15	0.193602	0.638341	1407.806436	0.022387	0.022485
RS	16	0.215459	0.832779	1124.129965	0.017876	0.018124
RS	17	0.238943	0.832779	1173.388622	0.018659	0.019037
RS	18	0.264176	1.085181	941.447924	0.014971	0.015369
RS	19	0.291287	1.085181	986.034523	0.015680	0.016127
RS	20	0.320416	1.377749	814.364467	0.012950	0.013374
RS	21	0.351713	1.377749	854.988708	0.013596	0.014043
RS	22	0.385341	1.679102	736.996633	0.011720	0.012150
RS	23	0.421472	1.679102	774.775312	0.012320	0.012777
RS	24	0.460293	1.966375	695.627348	0.011062	0.011515
RS	25	0.502003	1.966375	731.573797	0.011633	0.012115
RS	26	0.546819	2.230751	678.094313	0.010783	0.011260
RS	27	0.594971	2.230751	712.921645	0.011337	0.011826
RS	28	0.646708	2.452435	681.446881	0.010836	0.011313
RS	29	0.702296	2.452435	715.716771	0.011381	0.011863
RS	30	0.762023	2.597190	709.127416	0.011276	0.011759
RS	31	0.826195	2.597190	743.301237	0.011820	0.012330
RS	32	0.895145	2.653072	761.535239	0.012110	0.012655
RS	33	0.969229	2.653072	795.685529	0.012653	0.013263
RS	34	1.048827	2.643347	832.642567	0.013241	0.013920
RS	35	1.134350	2.643347	866.128377	0.013773	0.014545
RS	36	1.226241	2.608464	910.584396	0.014480	0.015342
RS	37	1.324972	2.608464	941.990703	0.014979	0.015939
RS	38	1.431053	2.582071	981.448840	0.015607	0.016649
RS	39	1.545032	2.582071	1008.904659	0.016043	0.017162
RS	40	1.667495	2.578483	1035.120527	0.016460	0.017633
RS	41	1.799075	2.578483	1056.755340	0.016804	0.018019
RS	42	1.940451	2.597155	1067.239482	0.016971	0.018207
RS	43	2.092351	2.597155	1081.447341	0.017197	0.018444
RS	44	2.255559	2.633118	1076.661425	0.017121	0.018361
RS	45	2.430918	2.633118	1082.196062	0.017209	0.018437
RS	46	2.619330	2.681784	1063.459996	0.016911	0.018110
RS	47	2.821769	2.681784	1059.497609	0.016848	0.018018
RS	48	3.039279	2.737911	1029.013790	0.016363	0.017492
RS	49	3.272980	2.737911	1015.155290	0.016143	0.017233
RS	50	3.524080	2.793869	976.148530	0.015523	0.016568
RS	51	3.793873	2.793869	952.320075	0.015144	0.016152
RS	52	4.083750	2.841903	907.661425	0.014433	0.015402
RS	53	4.395207	2.841903	874.089426	0.013900	0.014837
RS	54	4.729850	2.903015	818.406366	0.013014	0.013915
RS	55	5.089405	2.903015	777.039297	0.012356	0.013227
RS	56	5.475727	2.903015	730.989464	0.011624	0.012460
RS	57	5.890809	2.903015	680.885626	0.010827	0.011623
RS	58	6.336791	3.661347	505.902556	0.008045	0.008752
RS	59	6.815975	3.661347	477.533452	0.007594	0.008259
RS	60	7.330830	3.661347	446.415120	0.007099	0.007715
RS	61	7.884014	3.661347	413.006978	0.006568	0.007130
RS	62	8.478379	3.661347	377.851222	0.006009	0.006515
RS	63	9.116992	3.661347	2078.215476	0.033047	0.035587
PA	4+25*2+4+6 0.074921245 0.026950790 9.116991913 1.997222272 0.423893147 0.368718106 0.366572351 0.409798199 0.499572556 0.638340530 0.832778655 1.085180899 1.377749191 1.679101938 1.966374661 2.230750825 2.452435007 2.597189896 2.653071584 2.643346614 2.608464125 2.582070928 2.578483478 2.597154806 2.633118477 2.681783628 2.737911063 2.793868737 2.841902973 2.903014556 3.661347335
//
IT	4237
RD	13
LK	-415685.983974
QD	-376.448572 -> -336.840805
RI	0.0123975845
TR	0.073315	0.027356
MT	9.234209
MM	C_pi: 1.833687, n_recomb: 65316.035208
RS	0	0.000000	2.223292	213.622051	0.003271	0.000123
RS	1	0.007466	2.223292	228.797010	0.003503	0.001244
RS	2	0.015489	2.223292	244.988159	0.003751	0.002687
RS	3	0.024112	2.223292	262.254018	0.004015	0.003483
RS	4	0.033378	0.435050	1421.153584	0.021758	0.017817
RS	5	0.043336	0.435050	1491.636764	0.022837	0.018712
RS	6	0.054037	0.377881	1795.728480	0.027493	0.022860
RS	7	0.065538	0.377881	1870.141097	0.028632	0.024477
RS	8	0.077897	0.372759	1969.304052	0.030150	0.026383
RS	9	0.091179	0.372759	2039.938521	0.031232	0.028180
RS	10	0.105452	0.413761	1902.337683	0.029125	0.026851
RS	11	0.120791	0.413761	1967.684887	0.030126	0.028493
RS	12	0.137275	0.502000	1679.012093	0.025706	0.024734
RS	13	0.154990	0.502000	1739.960586	0.026639	0.026101
RS	14	0.174028	0.640011	1416.640434	0.021689	0.021518
RS	15	0.194487	0.640011	1473.187808	0.022555	0.022640
RS	16	0.216473	0.834996	1176.402217	0.018011	0.018243
RS	17	0.240101	0.834996	1228.078788	0.018802	0.019164
RS	18	0.265493	1.090279	983.460022	0.015057	0.015438
RS	19	0.292781	1.090279	1030.200107	0.015773	0.016204
RS	20	0.322106	1.388618	848.310737	0.012988	0.013395
RS	21	0.353620	1.388618	890.833452	0.013639	0.014068
RS	22	0.387488	1.698004	765.537323	0.011721	0.012130
RS	23	0.423883	1.698004	805.017409	0.012325	0.012758
RS	24	0.462997	1.994622	720.799540	0.011036	0.011462
RS	25	0.505030	1.994622	758.316148	0.011610	0.012061
RS	26	0.550201	2.269138	701.185851	0.010735	0.011179
RS	27	0.598745	2.269138	737.503954	0.011291	0.011745
RS	28	0.650914	2.500456	703.613643	0.010772	0.011212
RS	29	0.706977	2.500456	739.346271	0.011320	0.011761
RS	30	0.767226	2.651571	731.927257	0.011206	0.011646
RS	31	0.831973	2.651571	767.598958	0.011752	0.012214
RS	32	0.901554	2.708838	786.788406	0.012046	0.012538
RS	33	0.976330	2.708838	822.526122	0.012593	0.013141
RS	34	1.056689	2.696476	861.988570	0.013197	0.013809
RS	35	1.143047	2.696476	897.162449	0.013736	0.014432
RS	36	1.235853	2.657510	944.945825	0.014467	0.015246
RS	37	1.335587	2.657510	978.088000	0.014975	0.015845
RS	38	1.442768	2.627948	1020.667846	0.015627	0.016575
RS	39	1.557951	2.627948	1049.807603	0.016073	0.017094
RS	40	1.681734	2.623120	1078.178379	0.016507	0.017580
RS	41	1.814758	2.623120	1101.341549	0.016862	0.017977
RS	42	1.957714	2.642379	1112.811818	0.017037	0.018174
RS	43	2.111343	2.642379	1128.311593	0.017275	0.018425
RS	44	2.276442	2.680290	1123.482218	0.017201	0.018347
RS	45	2.453867	2.680290	1130.015995	0.017301	0.018439
RS	46	2.644538	2.731789	1110.447680	0.017001	0.018115
RS	47	2.849445	2.731789	1107.151976	0.016951	0.018042
RS	48	3.069651	2.791193	1075.312870	0.016463	0.017518
RS	49	3.306297	2.791193	1061.754929	0.016256	0.017280
RS	50	3.560611	2.850307	1021.166218	0.015634	0.016619
RS	51	3.833912	2.850307	997.228597	0.015268	0.016223
RS	52	4.127618	2.900902	950.944322	0.014559	0.015479
RS	53	4.443252	2.900902	916.796032	0.014036	0.014931
RS	54	4.782451	2.965556	858.764032	0.013148	0.014009
RS	55	5.146974	2.965556	816.406620	0.012499	0.013336
RS	56	5.538713	2.965556	769.053124	0.011774	0.012581
RS	57	5.959699	2.965556	717.339660	0.010983	0.011753
RS	58	6.412116	3.784677	527.829394	0.008081	0.008758
RS	59	6.898311	3.784677	499.654906	0.007650	0.008289
RS	60	7.420804	3.784677	468.508744	0.007173	0.007768
RS	61	7.982307	3.784677	434.836311	0.006657	0.007204
RS	62	8.585732	3.784677	399.172505	0.006111	0.006605
RS	63	9.234209	3.784677	2243.032011	0.034341	0.036885
PA	4+25*2+4+6 0.073315369 0.027355608 9.234208716 2.223292494 0.435050411 0.377880623 0.372758620 0.413760857 0.501999607 0.640010840 0.834996457 1.090278861 1.388617971 1.698003876 1.994621550 2.269137807 2.500455747 2.651570888 2.708837713 2.696476298 2.657510144 2.627947691 2.623120468 2.642379424 2.680289567 2.731788810 2.791192669 2.850306924 2.900902403 2.965555658 3.784677306
//
IT	4875
RD	14
LK	-415608.556433
QD	-351.266743 -> -315.534793
RI	0.0111089860
TR	0.071815	0.027736
MT	9.346200
MM	C_pi: 1.875605, n_recomb: 67677.644517
RS	0	0.000000	2.462025	200.277824	0.002959	0.000113
RS	1	0.007486	2.462025	214.616420	0.003171	0.001142
RS	2	0.015533	2.462025	229.929114	0.003397	0.002472
RS	3	0.024182	2.462025	246.273966	0.003639	0.003203
RS	4	0.033479	0.445510	1444.051634	0.021337	0.017713
RS	5	0.043472	0.445510	1516.680305	0.022410	0.018540
RS	6	0.054213	0.386917	1827.447487	0.027002	0.022628
RS	7	0.065757	0.386917	1904.711306	0.028144	0.024194
RS	8	0.078167	0.378912	2021.789414	0.029874	0.026256
RS	9	0.091505	0.378912	2095.636400	0.030965	0.028024
RS	10	0.105841	0.417732	1968.661397	0.029089	0.026876
RS	11	0.121251	0.417732	2037.058682	0.030099	0.028505
RS	12	0.137815	0.504438	1746.907282	0.025812	0.024855
RS	13	0.155619	0.504438	1810.655551	0.026754	0.026221
RS	14	0.174755	0.641618	1477.859938	0.021837	0.021661
RS	15	0.195324	0.641618	1536.999484	0.022711	0.022787
RS	16	0.217433	0.836952	1227.681187	0.018140	0.018360
RS	17	0.241198	0.836952	1281.729250	0.018939	0.019288
RS	18	0.266741	1.094752	1024.743180	0.015142	0.015509
RS	19	0.294196	1.094752	1073.597395	0.015863	0.016281
RS	20	0.323707	1.398401	881.615466	0.013027	0.013419
RS	21	0.355427	1.398401	926.000421	0.013683	0.014095
RS	22	0.389522	1.715428	793.414151	0.011723	0.012115
RS	23	0.426169	1.715428	834.558546	0.012331	0.012743
RS	24	0.465560	2.021142	745.235568	0.011012	0.011415
RS	25	0.507900	2.021142	784.282249	0.011588	0.012012
RS	26	0.553410	2.305682	723.449005	0.010690	0.011104
RS	27	0.602326	2.305682	761.214036	0.011248	0.011669
RS	28	0.654905	2.546627	724.850448	0.010710	0.011116
RS	29	0.711419	2.546627	761.998346	0.011259	0.011664
RS	30	0.772165	2.704272	753.659751	0.011136	0.011537
RS	31	0.837458	2.704272	790.778935	0.011684	0.012103
RS	32	0.907640	2.763204	810.805181	0.011980	0.012425
RS	33	0.983075	2.763204	848.079797	0.012531	0.013025
RS	34	1.064158	2.748503	889.920100	0.013149	0.013700
RS	35	1.151310	2.748503	926.736566	0.013693	0.014321
RS	36	1.244988	2.705669	977.750833	0.014447	0.015152
RS	37	1.345678	2.705669	1012.594633	0.014962	0.015751
RS	38	1.453907	2.673022	1058.260338	0.015637	0.016500
RS	39	1.570237	2.673022	1089.065467	0.016092	0.017024
RS	40	1.695277	2.666919	1119.613739	0.016543	0.017526
RS	41	1.829678	2.666919	1144.303914	0.016908	0.017932
RS	42	1.974140	2.686629	1156.829385	0.017093	0.018139
RS	43	2.129417	2.686629	1173.636195	0.017342	0.018404
RS	44	2.296319	2.726265	1168.869353	0.017271	0.018331
RS	45	2.475716	2.726265	1176.431346	0.017383	0.018439
RS	46	2.668543	2.780315	1156.161966	0.017083	0.018119
RS	47	2.875805	2.780315	1153.572239	0.017045	0.018064
RS	48	3.098584	2.842660	1120.525224	0.016557	0.017544
RS	49	3.338041	2.842660	1107.312734	0.016362	0.017325
RS	50	3.595425	2.904573	1065.291668	0.015741	0.016669
RS	51	3.872077	2.904573	1041.291092	0.015386	0.016291
RS	52	4.169441	2.957395	993.516438	0.014680	0.015554
RS	53	4.489066	2.957395	958.836738	0.014168	0.015022
RS	54	4.832619	3.025176	898.585474	0.013277	0.014102
RS	55	5.201891	3.025176	855.275644	0.012637	0.013441
RS	56	5.598809	3.025176	806.660602	0.011919	0.012698
RS	57	6.025442	3.025176	753.382991	0.011132	0.011878
RS	58	6.484013	3.903577	549.321614	0.008117	0.008765
RS	59	6.976915	3.903577	521.359879	0.007704	0.008319
RS	60	7.506717	3.903577	490.214253	0.007243	0.007819
RS	61	8.076182	3.903577	456.315528	0.006742	0.007273
RS	62	8.688279	3.903577	420.190181	0.006209	0.006691
RS	63	9.346200	3.903577	2408.569264	0.035589	0.038137
PA	4+25*2+4+6 0.071814768 0.027736360 9.346200057 2.462024679 0.445510312 0.386917478 0.378911624 0.417731944 0.504438091 0.641617923 0.836952206 1.094751956 1.398401489 1.715428004 2.021141817 2.305681586 2.546626767 2.704272255 2.763204292 2.748502818 2.705668797 2.673021810 2.666918527 2.686628827 2.726265279 2.780315253 2.842660288 2.904572997 2.957394662 3.025176400 3.903576724
//
IT	4523
RD	15
LK	-415538.681491
QD	-328.475860 -> -296.170383
RI	0.0100027027
TR	0.070410	0.028095
MT	9.453373
MM	C_pi: 1.916148, n_recomb: 69972.201843
RS	0	0.000000	2.714307	188.165011	0.002689	0.000103
RS	1	0.007506	2.714307	201.730458	0.002883	0.001051
RS	2	0.015575	2.714307	216.229091	0.003090	0.002281
RS	3	0.024249	2.714307	231.718157	0.003312	0.002953
RS	4	0.033575	0.455330	1466.439230	0.020957	0.017618
RS	5	0.043600	0.455330	1541.127713	0.022025	0.018387
RS	6	0.054378	0.395832	1856.359129	0.026530	0.022397
RS	7	0.065965	0.395832	1936.327104	0.027673	0.023916
RS	8	0.078422	0.385016	2070.801973	0.029595	0.026122
RS	9	0.091814	0.385016	2147.756906	0.030694	0.027862
RS	10	0.106210	0.421689	2031.901433	0.029039	0.026889
RS	11	0.121688	0.421689	2103.279930	0.030059	0.028506
RS	12	0.138327	0.506860	1812.593775	0.025904	0.024965
RS	13	0.156215	0.506860	1879.082709	0.026855	0.026330
RS	14	0.175445	0.643145	1537.627272	0.021975	0.021798
RS	15	0.196119	0.643145	1599.304930	0.022856	0.022927
RS	16	0.218344	0.838652	1278.004264	0.018264	0.018474
RS	17	0.242238	0.838652	1334.377486	0.019070	0.019408
RS	18	0.267925	1.098648	1065.320424	0.015225	0.015580
RS	19	0.295540	1.098648	1116.249535	0.015953	0.016358
RS	20	0.325227	1.407198	914.294862	0.013067	0.013445
RS	21	0.357143	1.407198	960.506059	0.013727	0.014126
RS	22	0.391454	1.731487	820.654042	0.011728	0.012104
RS	23	0.428341	1.731487	863.426369	0.012340	0.012733
RS	24	0.467996	2.046056	768.967700	0.010990	0.011372
RS	25	0.510628	2.046056	809.505325	0.011569	0.011968
RS	26	0.556459	2.340484	744.927406	0.010646	0.011035
RS	27	0.605730	2.340484	784.096795	0.011206	0.011598
RS	28	0.658699	2.591052	745.204111	0.010650	0.011026
RS	29	0.715644	2.591052	783.721040	0.011200	0.011572
RS	30	0.776863	2.755360	774.384325	0.011067	0.011434
RS	31	0.842677	2.755360	812.901755	0.011617	0.011997
RS	32	0.913430	2.816209	833.652138	0.011914	0.012316
RS	33	0.989494	2.816209	872.413664	0.012468	0.012913
RS	34	1.071267	2.799432	916.508303	0.013098	0.013595
RS	35	1.159178	2.799432	954.921309	0.013647	0.014213
RS	36	1.253687	2.752935	1009.064889	0.014421	0.015058
RS	37	1.355289	2.752935	1045.574100	0.014943	0.015659
RS	38	1.464517	2.717292	1094.279407	0.015639	0.016424
RS	39	1.581943	2.717292	1126.728130	0.016103	0.016954
RS	40	1.708183	2.709882	1159.468696	0.016570	0.017470
RS	41	1.843898	2.709882	1185.680320	0.016945	0.017886
RS	42	1.989799	2.729928	1199.320317	0.017140	0.018103
RS	43	2.146651	2.729928	1217.444476	0.017399	0.018380
RS	44	2.315275	2.771102	1212.835825	0.017333	0.018314
RS	45	2.496556	2.771102	1221.450190	0.017456	0.018437
RS	46	2.691443	2.827451	1200.603203	0.017158	0.018122
RS	47	2.900957	2.827451	1198.754044	0.017132	0.018083
RS	48	3.126197	2.892434	1164.641288	0.016644	0.017568
RS	49	3.368342	2.892434	1151.814908	0.016461	0.017367
RS	50	3.628661	2.956827	1108.503949	0.015842	0.016717
RS	51	3.908520	2.956827	1084.483488	0.015499	0.016356
RS	52	4.209383	3.011572	1035.349807	0.014797	0.015627
RS	53	4.532828	3.011572	1000.181465	0.014294	0.015110
RS	54	4.880549	3.082107	937.838747	0.013403	0.014193
RS	55	5.254368	3.082107	893.613448	0.012771	0.013544
RS	56	5.656246	3.082107	843.778166	0.012059	0.012810
RS	57	6.088286	3.082107	788.981291	0.011276	0.011999
RS	58	6.552753	4.018257	570.380270	0.008152	0.008773
RS	59	7.052082	4.018257	542.646836	0.007755	0.008348
RS	60	7.588888	4.018257	511.526743	0.007310	0.007868
RS	61	8.165985	4.018257	477.435725	0.006823	0.007339
RS	62	8.786396	4.018257	440.890932	0.006301	0.006772
RS	63	9.453373	4.018257	2574.449451	0.036792	0.039345
PA	4+25*2+4+6 0.070409824 0.028094764 9.453372746 2.714306979 0.455329948 0.395831986 0.385015688 0.421689054 0.506859795 0.643145212 0.838651930 1.098648301 1.407198044 1.731486583 2.046055861 2.340484190 2.591051680 2.755359567 2.816208644 2.799432279 2.752935224 2.717292357 2.709882433 2.729928200 2.771101747 2.827451240 2.892433736 2.956826591 3.011571559 3.082106756 4.018256919
//
IT	4648
RD	16
LK	-415475.487164
QD	-307.789993 -> -278.523988
RI	0.0090430048
TR	0.069092	0.028432
MT	9.556078
MM	C_pi: 1.955392, n_recomb: 72201.447439
RS	0	0.000000	2.981359	177.067467	0.002452	0.000095
RS	1	0.007524	2.981359	189.912929	0.002630	0.000969
RS	2	0.015614	2.981359	203.651844	0.002821	0.002109
RS	3	0.024312	2.981359	218.340378	0.003024	0.002730
RS	4	0.033665	0.464557	1488.334271	0.020614	0.017531
RS	5	0.043722	0.464557	1565.004564	0.021676	0.018250
RS	6	0.054536	0.404629	1882.703844	0.026076	0.022166
RS	7	0.066163	0.404629	1965.235431	0.027219	0.023644
RS	8	0.078664	0.391064	2116.602760	0.029315	0.025982
RS	9	0.092107	0.391064	2196.561668	0.030423	0.027697
RS	10	0.106561	0.425619	2092.241900	0.028978	0.026892
RS	11	0.122102	0.425619	2166.532097	0.030007	0.028498
RS	12	0.138813	0.509257	1876.152016	0.025985	0.025065
RS	13	0.156781	0.509257	1945.322764	0.026943	0.026429
RS	14	0.176100	0.644598	1595.970723	0.022104	0.021928
RS	15	0.196874	0.644598	1660.132833	0.022993	0.023061
RS	16	0.219210	0.840123	1327.386791	0.018384	0.018586
RS	17	0.243227	0.840123	1386.039110	0.019197	0.019526
RS	18	0.269051	1.102022	1105.213218	0.015307	0.015652
RS	19	0.296817	1.102022	1158.178468	0.016041	0.016436
RS	20	0.326673	1.415087	946.378523	0.013107	0.013475
RS	21	0.358776	1.415087	994.380844	0.013772	0.014159
RS	22	0.393293	1.746282	847.289102	0.011735	0.012097
RS	23	0.430408	1.746282	891.654110	0.012350	0.012726
RS	24	0.470315	2.069463	792.036856	0.010970	0.011334
RS	25	0.513224	2.069463	834.027758	0.011551	0.011928
RS	26	0.559362	2.373646	765.666235	0.010605	0.010970
RS	27	0.608972	2.373646	806.198994	0.011166	0.011532
RS	28	0.662314	2.633810	764.729528	0.010592	0.010940
RS	29	0.719669	2.633810	804.570991	0.011143	0.011486
RS	30	0.781339	2.804895	794.163275	0.010999	0.011335
RS	31	0.847650	2.804895	834.031318	0.011551	0.011896
RS	32	0.918950	2.867880	855.401847	0.011847	0.012211
RS	33	0.995614	2.867880	895.601432	0.012404	0.012805
RS	34	1.078046	2.849274	941.829518	0.013044	0.013492
RS	35	1.166681	2.849274	981.793151	0.013598	0.014109
RS	36	1.261984	2.799300	1038.964630	0.014390	0.014967
RS	37	1.364457	2.799300	1077.101861	0.014918	0.015568
RS	38	1.474640	2.760743	1128.796248	0.015634	0.016349
RS	39	1.593114	2.760743	1162.864254	0.016106	0.016884
RS	40	1.720501	2.752013	1197.799691	0.016590	0.017414
RS	41	1.857473	2.752013	1225.523673	0.016974	0.017839
RS	42	2.004750	2.772297	1240.328024	0.017179	0.018066
RS	43	2.163108	2.772297	1259.775602	0.017448	0.018355
RS	44	2.333381	2.814839	1255.413053	0.017388	0.018296
RS	45	2.516464	2.814839	1265.099268	0.017522	0.018433
RS	46	2.713323	2.873264	1243.790003	0.017227	0.018123
RS	47	2.924993	2.873264	1242.711318	0.017212	0.018100
RS	48	3.152589	2.940615	1207.665790	0.016726	0.017591
RS	49	3.397308	2.940615	1195.262059	0.016555	0.017406
RS	50	3.660440	3.007204	1150.796473	0.015939	0.016764
RS	51	3.943370	3.007204	1126.795896	0.015606	0.016419
RS	52	4.247587	3.063600	1076.429077	0.014909	0.015699
RS	53	4.574692	3.063600	1040.812525	0.014415	0.015195
RS	54	4.926409	3.136542	976.504837	0.013525	0.014281
RS	55	5.304588	3.136542	931.399411	0.012900	0.013643
RS	56	5.711220	3.136542	880.383693	0.012193	0.012919
RS	57	6.148447	3.136542	824.111107	0.011414	0.012115
RS	58	6.618571	4.128916	591.010061	0.008186	0.008782
RS	59	7.124065	4.128916	563.518113	0.007805	0.008376
RS	60	7.667592	4.128916	532.445469	0.007374	0.007914
RS	61	8.252014	4.128916	498.192502	0.006900	0.007402
RS	62	8.880406	4.128916	461.266300	0.006389	0.006849
RS	63	9.556078	4.128916	2740.347945	0.037954	0.040509
PA	4+25*2+4+6 0.069092090 0.028432393 9.556077752 2.981358861 0.464556605 0.404629077 0.391063916 0.425619004 0.509257296 0.644598241 0.840122964 1.102022065 1.415086706 1.746282001 2.069462819 2.373645901 2.633810200 2.804894963 2.867879708 2.849273779 2.799299852 2.760742885 2.752013399 2.772296948 2.814839235 2.873264225 2.940615404 3.007203557 3.063599616 3.136542156 4.128915517
//
IT	4475
RD	17
LK	-415418.222134
QD	-288.963957 -> -262.402532
RI	0.0082033632
TR	0.067854	0.028751
MT	9.654648
MM	C_pi: 1.993405, n_recomb: 74366.874028
RS	0	0.000000	3.264509	166.821765	0.002243	0.000088
RS	1	0.007541	3.264509	178.992689	0.002407	0.000895
RS	2	0.015651	3.264509	192.018488	0.002582	0.001953
RS	3	0.024372	3.264509	205.954044	0.002769	0.002528
RS	4	0.033752	0.473235	1509.742654	0.020301	0.017451
RS	5	0.043838	0.473235	1588.322835	0.021358	0.018127
RS	6	0.054685	0.413312	1906.695476	0.025639	0.021939
RS	7	0.066350	0.413312	1991.656329	0.026781	0.023379
RS	8	0.078895	0.397050	2159.428697	0.029038	0.025839
RS	9	0.092386	0.397050	2242.288506	0.030152	0.027530
RS	10	0.106894	0.429512	2149.845192	0.028909	0.026887
RS	11	0.122496	0.429512	2226.977025	0.029946	0.028481
RS	12	0.139275	0.511622	1937.661417	0.026055	0.025157
RS	13	0.157319	0.511622	2009.455221	0.027021	0.026520
RS	14	0.176724	0.645974	1652.931328	0.022227	0.022053
RS	15	0.197592	0.645974	1719.524544	0.023122	0.023188
RS	16	0.220034	0.841384	1375.845367	0.018501	0.018696
RS	17	0.244169	0.841384	1436.730867	0.019320	0.019641
RS	18	0.270123	1.104927	1144.429191	0.015389	0.015724
RS	19	0.298035	1.104927	1199.391902	0.016128	0.016514
RS	20	0.328051	1.422154	977.877573	0.013149	0.013506
RS	21	0.360331	1.422154	1027.636214	0.013818	0.014193
RS	22	0.395046	1.759918	873.338639	0.011744	0.012092
RS	23	0.432378	1.759918	919.261761	0.012361	0.012723
RS	24	0.472526	2.091466	814.471904	0.010952	0.011299
RS	25	0.515701	2.091466	857.879470	0.011536	0.011893
RS	26	0.562132	2.405258	785.703492	0.010565	0.010909
RS	27	0.612064	2.405258	827.559980	0.011128	0.011470
RS	28	0.665762	2.674984	783.471481	0.010535	0.010860
RS	29	0.723510	2.674984	824.594448	0.011088	0.011404
RS	30	0.785612	2.852932	813.051900	0.010933	0.011241
RS	31	0.852398	2.852932	854.224397	0.011487	0.011800
RS	32	0.924220	2.918253	876.115771	0.011781	0.012110
RS	33	1.001458	2.918253	917.705588	0.012340	0.012702
RS	34	1.084521	2.898038	965.951614	0.012989	0.013393
RS	35	1.173848	2.898038	1007.420138	0.013547	0.014007
RS	36	1.269911	2.844758	1067.518468	0.014355	0.014877
RS	37	1.373218	2.844758	1107.245300	0.014889	0.015478
RS	38	1.484316	2.803371	1161.871282	0.015624	0.016275
RS	39	1.603793	2.803371	1197.532014	0.016103	0.016814
RS	40	1.732279	2.793310	1234.659914	0.016602	0.017358
RS	41	1.870454	2.793310	1263.883815	0.016995	0.017790
RS	42	2.019049	2.813748	1279.893849	0.017211	0.018028
RS	43	2.178851	2.813748	1300.666792	0.017490	0.018327
RS	44	2.350703	2.857516	1296.627330	0.017436	0.018276
RS	45	2.535515	2.857516	1307.400467	0.017580	0.018426
RS	46	2.734263	2.917818	1285.735437	0.017289	0.018124
RS	47	2.948000	2.917818	1285.452779	0.017285	0.018115
RS	48	3.177855	2.987299	1249.598860	0.016803	0.017613
RS	49	3.425044	2.987299	1237.650462	0.016642	0.017444
RS	50	3.690874	3.055823	1192.159969	0.016031	0.016810
RS	51	3.976751	3.055823	1168.215798	0.015709	0.016479
RS	52	4.284186	3.113627	1116.735337	0.015017	0.015768
RS	53	4.614805	3.113627	1080.708795	0.014532	0.015277
RS	54	4.970357	3.188665	1014.558753	0.013643	0.014367
RS	55	5.352721	3.188665	968.607489	0.013025	0.013740
RS	56	5.763921	3.188665	916.450228	0.012323	0.013024
RS	57	6.206129	3.188665	858.744763	0.011547	0.012226
RS	58	6.681686	4.235754	611.209695	0.008219	0.008792
RS	59	7.193105	4.235754	583.970747	0.007853	0.008404
RS	60	7.743091	4.235754	552.965201	0.007436	0.007958
RS	61	8.334552	4.235754	518.577861	0.006973	0.007462
RS	62	8.970617	4.235754	481.305166	0.006472	0.006922
RS	63	9.654648	4.235754	2905.949551	0.039076	0.041633
PA	4+25*2+4+6 0.067853967 0.028750644 9.654648134 3.264509138 0.473234788 0.413312054 0.397049632 0.429511603 0.511622487 0.645974329 0.841383858 1.104926946 1.422154205 1.759918168 2.091465550 2.405258263 2.674983579 2.852931828 2.918253366 2.898038072 2.844758148 2.803371352 2.793310292 2.813748177 2.857515957 2.917818000 2.987298847 3.055822943 3.113627479 3.188665256 4.235754291
//
IT	4519
RD	18
LK	-415366.234814
QD	-271.787521 -> -247.639650
RI	0.0074642762
TR	0.066688	0.029051
MT	9.749443
MM	C_pi: 2.030250, n_recomb: 76469.706174
RS	0	0.000000	3.564974	157.312556	0.002057	0.000081
RS	1	0.007558	3.564974	168.849134	0.002208	0.000828
RS	2	0.015687	3.564974	181.203177	0.002370	0.001811
RS	3	0.024430	3.564974	194.428141	0.002543	0.002346
RS	4	0.033834	0.481402	1530.675749	0.020017	0.017379
RS	5	0.043949	0.481402	1611.099201	0.021068	0.018018
RS	6	0.054828	0.421881	1928.535056	0.025220	0.021715
RS	7	0.066529	0.421881	2015.796947	0.026361	0.023121
RS	8	0.079115	0.402964	2199.507978	0.028763	0.025693
RS	9	0.092652	0.402964	2285.166809	0.029883	0.027363
RS	10	0.107212	0.433360	2204.847635	0.028833	0.026875
RS	11	0.122872	0.433360	2284.750553	0.029878	0.028458
RS	12	0.139716	0.513951	1997.183872	0.026117	0.025242
RS	13	0.157833	0.513951	2071.541930	0.027090	0.026602
RS	14	0.177319	0.647281	1708.519232	0.022342	0.022173
RS	15	0.198278	0.647281	1777.490240	0.023244	0.023310
RS	16	0.220821	0.842464	1423.371300	0.018614	0.018804
RS	17	0.245068	0.842464	1486.443853	0.019438	0.019754
RS	18	0.271147	1.107418	1182.965029	0.015470	0.015797
RS	19	0.299197	1.107418	1239.886385	0.016214	0.016591
RS	20	0.329367	1.428480	1008.798875	0.013192	0.013539
RS	21	0.361818	1.428480	1060.279245	0.013865	0.014230
RS	22	0.396720	1.772492	898.817217	0.011754	0.012091
RS	23	0.434261	1.772492	946.264447	0.012374	0.012722
RS	24	0.474639	2.112169	836.293573	0.010936	0.011268
RS	25	0.518068	2.112169	881.082018	0.011522	0.011861
RS	26	0.564780	2.435416	805.069611	0.010528	0.010852
RS	27	0.615022	2.435416	848.211339	0.011092	0.011412
RS	28	0.669061	2.714650	801.469609	0.010481	0.010783
RS	29	0.727184	2.714650	843.832420	0.011035	0.011326
RS	30	0.789700	2.899539	831.095405	0.010868	0.011151
RS	31	0.856941	2.899539	873.527500	0.011423	0.011708
RS	32	0.929263	2.967361	895.851582	0.011715	0.012013
RS	33	1.007052	2.967361	938.784880	0.012277	0.012602
RS	34	1.090720	2.945748	988.934503	0.012932	0.013296
RS	35	1.180710	2.945748	1031.862445	0.013494	0.013909
RS	36	1.277502	2.889317	1094.787985	0.014317	0.014788
RS	37	1.381610	2.889317	1136.065170	0.014856	0.015391
RS	38	1.493585	2.845184	1193.560639	0.015608	0.016201
RS	39	1.614023	2.845184	1230.785525	0.016095	0.016744
RS	40	1.743564	2.833786	1270.096037	0.016609	0.017302
RS	41	1.882895	2.833786	1300.804398	0.017011	0.017741
RS	42	2.032756	2.854310	1318.052223	0.017236	0.017989
RS	43	2.193943	2.854310	1340.148758	0.017525	0.018299
RS	44	2.367312	2.899178	1336.501315	0.017478	0.018256
RS	45	2.553783	2.899178	1348.372314	0.017633	0.018418
RS	46	2.754348	2.961184	1326.447994	0.017346	0.018123
RS	47	2.970071	2.961184	1326.982896	0.017353	0.018128
RS	48	3.202097	3.032578	1290.438262	0.016875	0.017634
RS	49	3.451659	3.032578	1278.974160	0.016725	0.017479
RS	50	3.720083	3.102812	1232.579214	0.016119	0.016853
RS	51	4.008792	3.102812	1208.725224	0.015807	0.016537
RS	52	4.319322	3.161808	1156.244815	0.015120	0.015835
RS	53	4.653321	3.161808	1119.844734	0.014644	0.015356
RS	54	5.012562	3.238658	1051.972201	0.013757	0.014450
RS	55	5.398953	3.238658	1005.208592	0.013145	0.013833
RS	56	5.814547	3.238658	951.948033	0.012449	0.013125
RS	57	6.261550	3.238658	892.852070	0.011676	0.012333
RS	58	6.742336	4.338987	630.974169	0.008251	0.008802
RS	59	7.259458	4.338987	603.998372	0.007899	0.008431
RS	60	7.815663	4.338987	573.077703	0.007494	0.008001
RS	61	8.413904	4.338987	538.581269	0.007043	0.007518
RS	62	9.057358	4.338987	500.994383	0.006552	0.006991
RS	63	9.749443	4.338987	3070.938276	0.040159	0.042717
PA	4+25*2+4+6 0.066688368 0.029050636 9.749442817 3.564973983 0.481401840 0.421880637 0.402963860 0.433360082 0.513950878 0.647281046 0.842463897 1.107417989 1.428479857 1.772491817 2.112169259 2.435416433 2.714650060 2.899538921 2.967361213 2.945747556 2.889317369 2.845183607 2.833786381 2.854310442 2.899177550 2.961184179 3.032578357 3.102811558 3.161808374 3.238657683 4.338986754
//
IT	4641
RD	19
LK	-415318.959465
QD	-256.079925 -> -234.091647
RI	0.0068094788
TR	0.065590	0.029334
MT	9.840682
MM	C_pi: 2.065969, n_recomb: 78511.283420
RS	0	0.000000	3.884268	148.440418	0.001891	0.000075
RS	1	0.007573	3.884268	159.378017	0.002030	0.000767
RS	2	0.015720	3.884268	171.096804	0.002179	0.001681
RS	3	0.024484	3.884268	183.648697	0.002339	0.002179
RS	4	0.033912	0.489085	1551.165327	0.019757	0.017313
RS	5	0.044054	0.489085	1633.370433	0.020804	0.017919
RS	6	0.054964	0.430342	1948.364735	0.024816	0.021494
RS	7	0.066700	0.430342	2037.804579	0.025956	0.022869
RS	8	0.079325	0.408807	2237.004108	0.028493	0.025546
RS	9	0.092906	0.408807	2325.361451	0.029618	0.027195
RS	10	0.107515	0.437156	2257.392874	0.028752	0.026858
RS	11	0.123231	0.437156	2339.996077	0.029805	0.028430
RS	12	0.140138	0.516239	2054.778523	0.026172	0.025320
RS	13	0.158324	0.516239	2131.642085	0.027151	0.026678
RS	14	0.177888	0.648521	1762.756999	0.022452	0.022288
RS	15	0.198934	0.648521	1834.052636	0.023360	0.023426
RS	16	0.221574	0.843381	1469.968360	0.018723	0.018910
RS	17	0.245928	0.843381	1535.181800	0.019554	0.019863
RS	18	0.272126	1.109531	1220.828904	0.015550	0.015869
RS	19	0.300309	1.109531	1279.670156	0.016299	0.016669
RS	20	0.330626	1.434123	1039.154686	0.013236	0.013574
RS	21	0.363239	1.434123	1092.322490	0.013913	0.014268
RS	22	0.398322	1.784079	923.741103	0.011766	0.012092
RS	23	0.436063	1.784079	972.678976	0.012389	0.012724
RS	24	0.476661	2.131641	857.529549	0.010922	0.011239
RS	25	0.520334	2.131641	903.664067	0.011510	0.011832
RS	26	0.567314	2.464192	823.794789	0.010493	0.010799
RS	27	0.617853	2.464192	868.184363	0.011058	0.011358
RS	28	0.672219	2.752867	818.761701	0.010429	0.010710
RS	29	0.730703	2.752867	862.323990	0.010983	0.011253
RS	30	0.793615	2.944745	848.342332	0.010805	0.011065
RS	31	0.861293	2.944745	891.990567	0.011361	0.011620
RS	32	0.934095	3.015226	914.661111	0.011650	0.011920
RS	33	1.012412	3.015226	958.892168	0.012213	0.012507
RS	34	1.096660	2.992394	1010.840012	0.012875	0.013203
RS	35	1.187288	2.992394	1055.182319	0.013440	0.013814
RS	36	1.284780	2.932969	1120.832607	0.014276	0.014702
RS	37	1.389655	2.932969	1163.620276	0.014821	0.015306
RS	38	1.502473	2.886161	1223.923292	0.015589	0.016129
RS	39	1.623835	2.886161	1262.681995	0.016083	0.016675
RS	40	1.754389	2.873435	1304.156210	0.016611	0.017245
RS	41	1.894829	2.873435	1336.330866	0.017021	0.017692
RS	42	2.045906	2.893983	1354.843048	0.017257	0.017950
RS	43	2.208425	2.893983	1378.257892	0.017555	0.018270
RS	44	2.383252	2.939841	1375.062461	0.017514	0.018234
RS	45	2.571320	2.939841	1388.038360	0.017679	0.018409
RS	46	2.773630	3.003396	1365.943815	0.017398	0.018121
RS	47	2.991262	3.003396	1367.313797	0.017416	0.018140
RS	48	3.225377	3.076513	1330.186440	0.016943	0.017653
RS	49	3.477222	3.076513	1319.232065	0.016803	0.017512
RS	50	3.748141	3.148248	1272.047232	0.016202	0.016895
RS	51	4.039577	3.148248	1248.314189	0.015900	0.016592
RS	52	4.353085	3.208242	1194.942078	0.015220	0.015900
RS	53	4.690336	3.208242	1158.202685	0.014752	0.015432
RS	54	5.053129	3.286646	1088.723202	0.013867	0.014532
RS	55	5.443398	3.286646	1041.179586	0.013262	0.013923
RS	56	5.863223	3.286646	986.852976	0.012570	0.013223
RS	57	6.314844	3.286646	926.408099	0.011800	0.012437
RS	58	6.800667	4.438766	650.300186	0.008283	0.008813
RS	59	7.323285	4.438766	623.596373	0.007943	0.008457
RS	60	7.885482	4.438766	592.776611	0.007550	0.008041
RS	61	8.490257	4.438766	558.194245	0.007110	0.007573
RS	62	9.140834	4.438766	520.323086	0.006627	0.007057
RS	63	9.840682	4.438766	3235.032542	0.041205	0.043762
PA	4+25*2+4+6 0.065589568 0.029333648 9.840682062 3.884267616 0.489084544 0.430342382 0.408806989 0.437156099 0.516239104 0.648520575 0.843381019 1.109531277 1.434122522 1.784079371 2.131641202 2.464192213 2.752867284 2.944744668 3.015226077 2.992394309 2.932969490 2.886161049 2.873434894 2.893983435 2.939840511 3.003395998 3.076512851 3.148248104 3.208241524 3.286645645 4.438765613
//
IT	5025
RD	20
LK	-415275.901941
QD	-241.684151 -> -221.632996
RI	0.0062266681
TR	0.064552	0.029601
MT	9.928561
MM	C_pi: 2.100607, n_recomb: 80493.166621
RS	0	0.000000	4.223856	140.133302	0.001741	0.000070
RS	1	0.007588	4.223856	150.503927	0.001870	0.000711
RS	2	0.015753	4.223856	161.620591	0.002008	0.001563
RS	3	0.024537	4.223856	173.533592	0.002156	0.002027
RS	4	0.033987	0.496304	1571.253483	0.019520	0.017254
RS	5	0.044155	0.496304	1655.183503	0.020563	0.017831
RS	6	0.055094	0.438688	1966.390914	0.024429	0.021278
RS	7	0.066863	0.438688	2057.891979	0.025566	0.022623
RS	8	0.079525	0.414573	2272.103188	0.028227	0.025398
RS	9	0.093148	0.414573	2363.060250	0.029357	0.027028
RS	10	0.107805	0.440901	2307.570434	0.028668	0.026835
RS	11	0.123575	0.440901	2392.803129	0.029727	0.028397
RS	12	0.140541	0.518491	2110.479000	0.026219	0.025392
RS	13	0.158794	0.518491	2189.789484	0.027205	0.026748
RS	14	0.178432	0.649704	1815.643227	0.022556	0.022398
RS	15	0.199561	0.649704	1889.210483	0.023470	0.023538
RS	16	0.222293	0.844156	1515.635249	0.018829	0.019013
RS	17	0.246750	0.844156	1582.943445	0.019666	0.019970
RS	18	0.273063	1.111317	1258.010453	0.015629	0.015942
RS	19	0.301373	1.111317	1318.732650	0.016383	0.016745
RS	20	0.331831	1.439168	1068.935246	0.013280	0.013610
RS	21	0.364600	1.439168	1123.756009	0.013961	0.014307
RS	22	0.399856	1.794770	948.118355	0.011779	0.012095
RS	23	0.437788	1.794770	998.513807	0.012405	0.012729
RS	24	0.478598	2.149972	878.197780	0.010910	0.011214
RS	25	0.522504	2.149972	925.644354	0.011500	0.011807
RS	26	0.569743	2.491664	841.906995	0.010459	0.010749
RS	27	0.620566	2.491664	887.508169	0.011026	0.011308
RS	28	0.675246	2.789706	835.381970	0.010378	0.010641
RS	29	0.734075	2.789706	880.104702	0.010934	0.011183
RS	30	0.797368	2.988605	864.834160	0.010744	0.010982
RS	31	0.865465	2.988605	909.656491	0.011301	0.011536
RS	32	0.938729	3.061873	932.597301	0.011586	0.011830
RS	33	1.017552	3.061873	978.081723	0.012151	0.012415
RS	34	1.102357	3.037989	1031.726999	0.012818	0.013112
RS	35	1.193598	3.037989	1077.439390	0.013385	0.013722
RS	36	1.291762	2.975708	1145.716621	0.014234	0.014618
RS	37	1.397375	2.975708	1189.974796	0.014784	0.015222
RS	38	1.511003	2.926299	1253.019744	0.015567	0.016057
RS	39	1.633253	2.926299	1293.280793	0.016067	0.016608
RS	40	1.764780	2.912247	1336.898232	0.016609	0.017189
RS	41	1.906289	2.912247	1370.518841	0.017027	0.017643
RS	42	2.058535	2.932771	1390.313714	0.017272	0.017911
RS	43	2.222335	2.932771	1415.038673	0.017580	0.018239
RS	44	2.398564	2.979521	1412.348396	0.017546	0.018212
RS	45	2.588167	2.979521	1426.432794	0.017721	0.018398
RS	46	2.792157	3.044482	1404.250524	0.017446	0.018118
RS	47	3.011627	3.044482	1406.469387	0.017473	0.018149
RS	48	3.247752	3.119153	1368.858254	0.017006	0.017671
RS	49	3.501795	3.119153	1358.435577	0.016876	0.017543
RS	50	3.775115	3.192203	1310.568017	0.016282	0.016936
RS	51	4.069177	3.192203	1286.983720	0.015989	0.016645
RS	52	4.385553	3.253016	1232.822425	0.015316	0.015962
RS	53	4.725938	3.253016	1195.775593	0.014856	0.015505
RS	54	5.092152	3.332742	1124.800122	0.013974	0.014611
RS	55	5.486156	3.332742	1076.507360	0.013374	0.014010
RS	56	5.910060	3.332742	1021.150565	0.012686	0.013317
RS	57	6.366131	3.332742	959.397117	0.011919	0.012536
RS	58	6.856811	4.535232	669.189494	0.008314	0.008823
RS	59	7.384725	4.535232	642.765120	0.007985	0.008482
RS	60	7.952701	4.535232	612.060500	0.007604	0.008080
RS	61	8.563777	4.535232	577.413217	0.007173	0.007624
RS	62	9.221224	4.535232	539.285288	0.006700	0.007120
RS	63	9.928561	4.535232	3397.996010	0.042215	0.044771
PA	4+25*2+4+6 0.064552479 0.029600863 9.928561383 4.223856169 0.496304373 0.438687587 0.414572953 0.440900944 0.518490502 0.649704341 0.844155570 1.111317403 1.439167915 1.794770311 2.149971784 2.491664143 2.789706038 2.988605125 3.061873146 3.037988986 2.975707744 2.926298763 2.912247432 2.932771318 2.979520575 3.044482399 3.119152546 3.192203289 3.253015967 3.332741544 4.535232185
//
IT	4771
RD	21
LK	-415236.629330
QD	-228.463608 -> -210.154008
RI	0.0057051457
TR	0.063572	0.029853
MT	10.013353
MM	C_pi: 2.134215, n_recomb: 82416.680639
RS	0	0.000000	4.585446	132.328902	0.001606	0.000064
RS	1	0.007603	4.585446	142.161551	0.001725	0.000660
RS	2	0.015784	4.585446	152.706194	0.001853	0.001453
RS	3	0.024587	4.585446	164.011455	0.001990	0.001887
RS	4	0.034059	0.503094	1590.940366	0.019304	0.017200
RS	5	0.044251	0.503094	1676.541883	0.020342	0.017753
RS	6	0.055218	0.446926	1982.718922	0.024057	0.021066
RS	7	0.067019	0.446926	2076.169524	0.025191	0.022384
RS	8	0.079717	0.420261	2304.960776	0.027967	0.025251
RS	9	0.093381	0.420261	2398.421127	0.029101	0.026862
RS	10	0.108083	0.444591	2355.503009	0.028580	0.026808
RS	11	0.123904	0.444591	2443.294981	0.029646	0.028360
RS	12	0.140927	0.520700	2164.361863	0.026261	0.025459
RS	13	0.159244	0.520700	2246.061251	0.027253	0.026811
RS	14	0.178954	0.650839	1867.193110	0.022656	0.022503
RS	15	0.200162	0.650839	1942.979474	0.023575	0.023645
RS	16	0.222983	0.844808	1560.369724	0.018933	0.019114
RS	17	0.247539	0.844808	1629.726768	0.019774	0.020075
RS	18	0.273962	1.112818	1294.506469	0.015707	0.016014
RS	19	0.302393	1.112818	1357.070773	0.016466	0.016822
RS	20	0.332987	1.443666	1098.153786	0.013324	0.013647
RS	21	0.365906	1.443666	1154.593575	0.014009	0.014347
RS	22	0.401328	1.804629	971.966571	0.011793	0.012100
RS	23	0.439443	1.804629	1023.787305	0.012422	0.012735
RS	24	0.480456	2.167243	898.316312	0.010900	0.011191
RS	25	0.524588	2.167243	947.041778	0.011491	0.011784
RS	26	0.572074	2.517914	859.430165	0.010428	0.010702
RS	27	0.623171	2.517914	906.207781	0.010995	0.011261
RS	28	0.678152	2.825229	851.364626	0.010330	0.010576
RS	29	0.737314	2.825229	897.210169	0.010886	0.011116
RS	30	0.800973	3.031173	880.610868	0.010685	0.010903
RS	31	0.869473	3.031173	926.566699	0.011242	0.011456
RS	32	0.943180	3.107337	949.708187	0.011523	0.011744
RS	33	1.022492	3.107337	996.402901	0.012090	0.012327
RS	34	1.107833	3.082562	1051.646251	0.012760	0.013024
RS	35	1.199663	3.082562	1098.685238	0.013331	0.013633
RS	36	1.298474	3.017548	1169.495678	0.014190	0.014537
RS	37	1.404798	3.017548	1215.184397	0.014744	0.015141
RS	38	1.519205	2.965610	1280.904154	0.015542	0.015987
RS	39	1.642311	2.965610	1322.635128	0.016048	0.016541
RS	40	1.774776	2.950241	1368.370601	0.016603	0.017134
RS	41	1.917312	2.950241	1403.414967	0.017028	0.017594
RS	42	2.070685	2.970697	1424.505866	0.017284	0.017872
RS	43	2.235719	2.970697	1450.530109	0.017600	0.018209
RS	44	2.413299	3.018255	1448.390063	0.017574	0.018190
RS	45	2.604382	3.018255	1463.583465	0.017758	0.018386
RS	46	2.809991	3.084501	1441.386407	0.017489	0.018114
RS	47	3.031233	3.084501	1444.464836	0.017526	0.018157
RS	48	3.269296	3.160569	1406.462820	0.017065	0.017688
RS	49	3.525458	3.160569	1396.590751	0.016945	0.017572
RS	50	3.801096	3.234771	1348.139443	0.016358	0.016974
RS	51	4.097690	3.234771	1324.729211	0.016074	0.016695
RS	52	4.416834	3.296244	1269.875803	0.015408	0.016022
RS	53	4.760241	3.296244	1232.551534	0.014955	0.015575
RS	54	5.129758	3.377083	1160.185807	0.014077	0.014687
RS	55	5.527368	3.377083	1111.173888	0.013482	0.014095
RS	56	5.955207	3.377083	1054.821990	0.012799	0.013407
RS	57	6.415575	3.377083	991.799661	0.012034	0.012632
RS	58	6.910944	4.628573	687.639311	0.008343	0.008834
RS	59	7.443975	4.628573	661.500950	0.008026	0.008506
RS	60	8.017531	4.628573	630.924467	0.007655	0.008118
RS	61	8.634694	4.628573	596.231726	0.007234	0.007673
RS	62	9.298779	4.628573	557.872722	0.006769	0.007180
RS	63	10.013353	4.628573	3559.594546	0.043190	0.045744
PA	4+25*2+4+6 0.063571995 0.029853123 10.013352821 4.585446029 0.503093571 0.446926451 0.420261205 0.444591041 0.520699799 0.650838840 0.844808466 1.112818129 1.443665589 1.804629279 2.167243100 2.517914423 2.825228647 3.031172917 3.107336550 3.082561760 3.017547674 2.965609768 2.950241383 2.970697399 3.018255087 3.084500577 3.160569421 3.234771287 3.296243663 3.377082705 4.628573182
//
IT	4381
RD	22
LK	-415200.760467
QD	-216.299225 -> -199.558707
RI	0.0052370247
TR	0.062644	0.030091
MT	10.095211
MM	C_pi: 2.166829, n_recomb: 84283.262514
RS	0	0.000000	4.970663	124.982182	0.001483	0.000060
RS	1	0.007617	4.970663	134.303785	0.001593	0.000612
RS	2	0.015813	4.970663	144.304447	0.001712	0.001353
RS	3	0.024634	4.970663	155.031083	0.001839	0.001758
RS	4	0.034127	0.509475	1610.244820	0.019105	0.017151
RS	5	0.044343	0.509475	1697.467700	0.020140	0.017683
RS	6	0.055337	0.455053	1997.505824	0.023700	0.020858
RS	7	0.067169	0.455053	2092.799945	0.024831	0.022151
RS	8	0.079901	0.425868	2335.731869	0.027713	0.025104
RS	9	0.093604	0.425868	2431.601230	0.028850	0.026698
RS	10	0.108350	0.448225	2401.288770	0.028491	0.026778
RS	11	0.124219	0.448225	2491.570115	0.029562	0.028319
RS	12	0.141297	0.522875	2216.440254	0.026298	0.025520
RS	13	0.159675	0.522875	2300.470811	0.027295	0.026870
RS	14	0.179454	0.651930	1917.416447	0.022750	0.022605
RS	15	0.200739	0.651930	1995.369725	0.023675	0.023747
RS	16	0.223645	0.845362	1604.159091	0.019033	0.019213
RS	17	0.248296	0.845362	1675.519053	0.019880	0.020177
RS	18	0.274824	1.114065	1330.316949	0.015784	0.016085
RS	19	0.303373	1.114065	1394.684601	0.016548	0.016897
RS	20	0.334096	1.447668	1126.813528	0.013369	0.013685
RS	21	0.367160	1.447668	1184.838591	0.014058	0.014388
RS	22	0.402741	1.813730	995.291308	0.011809	0.012107
RS	23	0.441033	1.813730	1048.505344	0.012440	0.012743
RS	24	0.482242	2.183519	917.904085	0.010891	0.011171
RS	25	0.526589	2.183519	967.876095	0.011484	0.011763
RS	26	0.574314	2.542999	876.390802	0.010398	0.010659
RS	27	0.625673	2.542999	924.310807	0.010967	0.011217
RS	28	0.680945	2.859495	866.738155	0.010284	0.010513
RS	29	0.740427	2.859495	913.670060	0.010840	0.011054
RS	30	0.804439	3.072495	895.707487	0.010627	0.010828
RS	31	0.873326	3.072495	942.757516	0.011186	0.011379
RS	32	0.947461	3.151650	966.035464	0.011462	0.011660
RS	33	1.027242	3.151650	1013.898614	0.012030	0.012242
RS	34	1.113099	3.126113	1070.652126	0.012703	0.012940
RS	35	1.205496	3.126113	1118.975143	0.013276	0.013547
RS	36	1.304931	3.058485	1192.226195	0.014145	0.014457
RS	37	1.411939	3.058485	1239.305663	0.014704	0.015062
RS	38	1.527098	3.004088	1307.631956	0.015515	0.015919
RS	39	1.651027	3.004088	1350.799705	0.016027	0.016476
RS	40	1.784396	2.987411	1398.625581	0.016594	0.017080
RS	41	1.927923	2.987411	1435.069876	0.017027	0.017545
RS	42	2.082382	3.007763	1457.464798	0.017292	0.017832
RS	43	2.248606	3.007763	1484.775114	0.017616	0.018178
RS	44	2.427490	3.056052	1483.225367	0.017598	0.018167
RS	45	2.619999	3.056052	1499.525295	0.017791	0.018373
RS	46	2.827171	3.123472	1477.378615	0.017529	0.018110
RS	47	3.050122	3.123472	1481.324094	0.017576	0.018164
RS	48	3.290054	3.200802	1443.015450	0.017121	0.017703
RS	49	3.548261	3.200802	1433.709879	0.017011	0.017599
RS	50	3.826135	3.276004	1384.768015	0.016430	0.017011
RS	51	4.125174	3.276004	1361.554387	0.016155	0.016743
RS	52	4.446989	3.337993	1306.099561	0.015497	0.016081
RS	53	4.793315	3.337993	1268.525680	0.015051	0.015643
RS	54	5.166020	3.419755	1194.871263	0.014177	0.014761
RS	55	5.567112	3.419755	1145.168692	0.013587	0.014176
RS	56	5.998754	3.419755	1087.855374	0.012907	0.013495
RS	57	6.463272	3.419755	1023.602582	0.012145	0.012724
RS	58	6.963171	4.718910	705.650095	0.008372	0.008845
RS	59	7.501145	4.718910	679.803217	0.008066	0.008530
RS	60	8.080094	4.718910	649.366449	0.007705	0.008153
RS	61	8.703140	4.718910	614.646015	0.007293	0.007720
RS	62	9.373641	4.718910	576.079721	0.006835	0.007236
RS	63	10.095211	4.718910	3719.620050	0.044132	0.046682
PA	4+25*2+4+6 0.062644047 0.030091446 10.095210941 4.970663360 0.509475224 0.455053444 0.425867588 0.448224679 0.522874810 0.651930010 0.845361560 1.114064852 1.447667909 1.813730078 2.183519497 2.542999294 2.859495365 3.072495491 3.151649559 3.126112834 3.058485217 3.004088488 2.987411448 3.007762910 3.056051782 3.123471748 3.200802347 3.276004305 3.337993450 3.419755341 4.718909618
//
IT	4555
RD	23
LK	-415167.959269
QD	-205.086330 -> -189.762310
RI	0.0048150214
TR	0.061765	0.030317
MT	10.174311
MM	C_pi: 2.198479, n_recomb: 86094.095039
RS	0	0.000000	5.381565	118.048047	0.001371	0.000056
RS	1	0.007630	5.381565	126.883256	0.001474	0.000569
RS	2	0.015842	5.381565	136.365661	0.001584	0.001260
RS	3	0.024680	5.381565	146.540447	0.001702	0.001638
RS	4	0.034193	0.515457	1629.223932	0.018924	0.017108
RS	5	0.044432	0.515457	1718.022270	0.019955	0.017621
RS	6	0.055452	0.463075	2010.841004	0.023356	0.020655
RS	7	0.067312	0.463075	2107.877008	0.024483	0.021925
RS	8	0.080078	0.431395	2364.521853	0.027464	0.024958
RS	9	0.093818	0.431395	2462.707997	0.028605	0.026536
RS	10	0.108606	0.451800	2445.023365	0.028399	0.026744
RS	11	0.124522	0.451800	2537.724670	0.029476	0.028276
RS	12	0.141652	0.525010	2266.783665	0.026329	0.025576
RS	13	0.160090	0.525010	2353.087985	0.027332	0.026923
RS	14	0.179934	0.652983	1966.322193	0.022839	0.022702
RS	15	0.201293	0.652983	2046.390443	0.023769	0.023845
RS	16	0.224281	0.845820	1647.015350	0.019130	0.019309
RS	17	0.249023	0.845820	1720.332543	0.019982	0.020276
RS	18	0.275653	1.115082	1365.442489	0.015860	0.016156
RS	19	0.304314	1.115082	1431.574761	0.016628	0.016972
RS	20	0.335163	1.451219	1154.916637	0.013415	0.013723
RS	21	0.368365	1.451219	1214.493322	0.014107	0.014429
RS	22	0.404100	1.822121	1018.104995	0.011825	0.012115
RS	23	0.442562	1.822121	1072.680833	0.012459	0.012752
RS	24	0.483958	2.198862	936.974734	0.010883	0.011153
RS	25	0.528513	2.198862	988.161528	0.011478	0.011745
RS	26	0.576468	2.566977	892.808608	0.010370	0.010618
RS	27	0.628081	2.566977	941.837794	0.010940	0.011175
RS	28	0.683632	2.892548	881.530764	0.010239	0.010454
RS	29	0.743422	2.892548	929.513710	0.010796	0.010994
RS	30	0.807773	3.112590	910.161451	0.010572	0.010756
RS	31	0.877035	3.112590	958.267692	0.011130	0.011306
RS	32	0.951581	3.194829	981.619015	0.011402	0.011580
RS	33	1.031814	3.194829	1030.609857	0.011971	0.012160
RS	34	1.118170	3.168653	1088.788133	0.012646	0.012858
RS	35	1.211114	3.168653	1138.353329	0.013222	0.013464
RS	36	1.311149	3.098527	1213.953501	0.014100	0.014380
RS	37	1.418817	3.098527	1262.383980	0.014663	0.014986
RS	38	1.534700	3.041736	1333.248823	0.015486	0.015852
RS	39	1.659425	3.041736	1377.819437	0.016004	0.016412
RS	40	1.793666	3.023768	1427.701890	0.016583	0.017026
RS	41	1.938149	3.023768	1465.520797	0.017022	0.017497
RS	42	2.093656	3.043983	1489.223538	0.017298	0.017794
RS	43	2.261028	3.043983	1517.804586	0.017630	0.018147
RS	44	2.441169	3.092937	1516.877826	0.017619	0.018145
RS	45	2.635056	3.092937	1534.279339	0.017821	0.018360
RS	46	2.843736	3.161432	1512.242996	0.017565	0.018104
RS	47	3.068337	3.161432	1517.060330	0.017621	0.018170
RS	48	3.310075	3.239899	1478.523548	0.017173	0.017718
RS	49	3.570258	3.239899	1469.797752	0.017072	0.017625
RS	50	3.850291	3.315966	1420.451659	0.016499	0.017047
RS	51	4.151691	3.315966	1397.455015	0.016232	0.016789
RS	52	4.476087	3.378346	1341.483575	0.015582	0.016137
RS	53	4.825234	3.378346	1303.686410	0.015143	0.015708
RS	54	5.201020	3.460855	1228.841954	0.014273	0.014833
RS	55	5.605478	3.460855	1178.476353	0.013688	0.014255
RS	56	6.040795	3.460855	1120.234507	0.013012	0.013579
RS	57	6.509326	3.460855	1054.789014	0.012252	0.012812
RS	58	7.013606	4.806378	723.218999	0.008400	0.008856
RS	59	7.556360	4.806378	697.668316	0.008104	0.008552
RS	60	8.140526	4.806378	667.381809	0.007752	0.008187
RS	61	8.769263	4.806378	632.650172	0.007348	0.007765
RS	62	9.445971	4.806378	593.898911	0.006898	0.007291
RS	63	10.174311	4.806378	3877.868658	0.045042	0.047587
PA	4+25*2+4+6 0.061764763 0.030316678 10.174310838 5.381565451 0.515457419 0.463074780 0.431395140 0.451800171 0.525009541 0.652982597 0.845820287 1.115082152 1.451218821 1.822120890 2.198862373 2.566977178 2.892547617 3.112590335 3.194828687 3.168652912 3.098526666 3.041736428 3.023767762 3.043982528 3.092937417 3.161431765 3.239899061 3.315966474 3.378345704 3.460854657 4.806377786
//
IT	4717
RD	24
LK	-415137.928128
QD	-194.733210 -> -180.690303
RI	0.0044334216
TR	0.060931	0.030530
MT	10.250770
MM	C_pi: 2.229198, n_recomb: 87850.690344
RS	0	0.000000	5.820312	111.491295	0.001269	0.000052
RS	1	0.007642	5.820312	119.863016	0.001364	0.000529
RS	2	0.015869	5.820312	128.851123	0.001467	0.001173
RS	3	0.024724	5.820312	138.499061	0.001577	0.001528
RS	4	0.034256	0.521073	1647.854998	0.018757	0.017069
RS	5	0.044517	0.521073	1738.184328	0.019786	0.017567
RS	6	0.055562	0.470983	2022.873646	0.023026	0.020457
RS	7	0.067450	0.470983	2121.555647	0.024150	0.021705
RS	8	0.080248	0.436839	2391.480193	0.027222	0.024814
RS	9	0.094023	0.436839	2491.893556	0.028365	0.026376
RS	10	0.108851	0.455318	2486.792797	0.028307	0.026708
RS	11	0.124813	0.455318	2581.845417	0.029389	0.028231
RS	12	0.141994	0.527108	2315.422331	0.026356	0.025628
RS	13	0.160488	0.527108	2403.943585	0.027364	0.026972
RS	14	0.180396	0.653996	2013.939864	0.022925	0.022795
RS	15	0.201825	0.653996	2096.071764	0.023859	0.023938
RS	16	0.224892	0.846203	1688.929635	0.019225	0.019403
RS	17	0.249722	0.846203	1764.158538	0.020081	0.020372
RS	18	0.276449	1.115900	1399.879145	0.015935	0.016226
RS	19	0.305219	1.115900	1467.737411	0.016707	0.017046
RS	20	0.336188	1.454362	1182.466695	0.013460	0.013762
RS	21	0.369524	1.454362	1243.561611	0.014155	0.014471
RS	22	0.405407	1.829864	1040.413283	0.011843	0.012125
RS	23	0.444033	1.829864	1096.319790	0.012479	0.012764
RS	24	0.485610	2.213336	955.542032	0.010877	0.011137
RS	25	0.530365	2.213336	1007.912540	0.011473	0.011729
RS	26	0.578541	2.589905	908.705227	0.010344	0.010579
RS	27	0.630398	2.589905	958.811387	0.010914	0.011136
RS	28	0.686219	2.924446	895.766376	0.010196	0.010398
RS	29	0.746305	2.924446	944.766147	0.010754	0.010937
RS	30	0.810984	3.151512	924.001434	0.010518	0.010687
RS	31	0.880606	3.151512	973.127123	0.011077	0.011236
RS	32	0.955548	3.236899	996.498916	0.011343	0.011504
RS	33	1.036219	3.236899	1046.578050	0.011913	0.012082
RS	34	1.123054	3.210197	1106.100013	0.012591	0.012779
RS	35	1.216525	3.210197	1156.866605	0.013169	0.013384
RS	36	1.317141	3.137676	1234.729112	0.014055	0.014305
RS	37	1.425445	3.137676	1284.471396	0.014621	0.014911
RS	38	1.542027	3.078554	1357.807610	0.015456	0.015786
RS	39	1.667519	3.078554	1403.746969	0.015979	0.016349
RS	40	1.802601	3.059308	1455.651875	0.016570	0.016973
RS	41	1.948007	3.059308	1494.819053	0.017015	0.017450
RS	42	2.104525	3.079360	1519.828790	0.017300	0.017755
RS	43	2.273006	3.079360	1549.663517	0.017640	0.018115
RS	44	2.454362	3.128920	1549.388168	0.017637	0.018122
RS	45	2.649579	3.128920	1567.884024	0.017847	0.018346
RS	46	2.859715	3.198398	1546.011740	0.017598	0.018099
RS	47	3.085911	3.198398	1551.703120	0.017663	0.018174
RS	48	3.329393	3.277891	1513.009272	0.017223	0.017731
RS	49	3.591484	3.277891	1504.873932	0.017130	0.017649
RS	50	3.873605	3.354701	1455.203939	0.016565	0.017081
RS	51	4.177287	3.354701	1432.442220	0.016305	0.016833
RS	52	4.504177	3.417353	1376.034450	0.015663	0.016191
RS	53	4.856051	3.417353	1338.038111	0.015231	0.015771
RS	54	5.234816	3.500451	1262.096334	0.014366	0.014903
RS	55	5.642528	3.500451	1211.093877	0.013786	0.014331
RS	56	6.081400	3.500451	1151.954988	0.013113	0.013660
RS	57	6.553812	3.500451	1085.353218	0.012355	0.012898
RS	58	7.062328	4.891078	740.350523	0.008427	0.008867
RS	59	7.609707	4.891078	715.099680	0.008140	0.008574
RS	60	8.198920	4.891078	684.972633	0.007797	0.008220
RS	61	8.833164	4.891078	650.244691	0.007402	0.007807
RS	62	9.515879	4.891078	611.328994	0.006959	0.007342
RS	63	10.250770	4.891078	4034.183531	0.045921	0.048460
PA	4+25*2+4+6 0.060930871 0.030529704 10.250770312 5.820312158 0.521073212 0.470982583 0.436838512 0.455317795 0.527108425 0.653996406 0.846202633 1.115899926 1.454361863 1.829864126 2.213335857 2.589905098 2.924446092 3.151511963 3.236899261 3.210197483 3.137675789 3.078553711 3.059307795 3.079359547 3.128920258 3.198398389 3.277890575 3.354700543 3.417352539 3.500451094 4.891078325
//
IT	4488
RD	25
LK	-415110.403194
QD	-185.158677 -> -172.276433
RI	0.0040871289
TR	0.060139	0.030731
MT	10.324735
MM	C_pi: 2.259017, n_recomb: 89554.392610
RS	0	0.000000	6.289373	105.280229	0.001176	0.000048
RS	1	0.007655	6.289373	113.209750	0.001264	0.000492
RS	2	0.015895	6.289373	121.725870	0.001359	0.001093
RS	3	0.024767	6.289373	130.870295	0.001461	0.001425
RS	4	0.034317	0.526343	1666.148892	0.018605	0.017035
RS	5	0.044599	0.526343	1757.967049	0.019630	0.017518
RS	6	0.055667	0.478781	2033.688959	0.022709	0.020263
RS	7	0.067583	0.478781	2133.925551	0.023828	0.021492
RS	8	0.080411	0.442195	2416.734232	0.026986	0.024671
RS	9	0.094220	0.442195	2519.288002	0.028131	0.026218
RS	10	0.109087	0.458774	2526.704075	0.028214	0.026670
RS	11	0.125092	0.458774	2624.040300	0.029301	0.028183
RS	12	0.142322	0.529172	2362.400561	0.026380	0.025676
RS	13	0.160871	0.529172	2453.082530	0.027392	0.027017
RS	14	0.180840	0.654979	2060.273055	0.023006	0.022884
RS	15	0.202337	0.654979	2144.417780	0.023945	0.024028
RS	16	0.225480	0.846519	1729.905666	0.019317	0.019494
RS	17	0.250394	0.846519	1807.001140	0.020178	0.020466
RS	18	0.277216	1.116543	1433.625930	0.016008	0.016296
RS	19	0.306090	1.116543	1503.171755	0.016785	0.017118
RS	20	0.337175	1.457142	1209.462499	0.013505	0.013802
RS	21	0.370639	1.457142	1272.042406	0.014204	0.014514
RS	22	0.406665	1.837011	1062.224571	0.011861	0.012136
RS	23	0.445449	1.837011	1119.431080	0.012500	0.012776
RS	24	0.487201	2.226993	973.621517	0.010872	0.011123
RS	25	0.532149	2.226993	1027.145423	0.011470	0.011715
RS	26	0.580538	2.611843	924.098374	0.010319	0.010543
RS	27	0.632631	2.611843	975.250181	0.010890	0.011100
RS	28	0.688711	2.955226	909.473909	0.010156	0.010344
RS	29	0.749084	2.955226	959.457565	0.010714	0.010883
RS	30	0.814078	3.189297	937.258067	0.010466	0.010621
RS	31	0.884048	3.189297	987.367719	0.011025	0.011169
RS	32	0.959373	3.277894	1010.709596	0.011286	0.011430
RS	33	1.040464	3.277894	1061.838843	0.011857	0.012007
RS	34	1.127763	3.250765	1122.629143	0.012536	0.012702
RS	35	1.221744	3.250765	1174.557369	0.013116	0.013307
RS	36	1.322918	3.175942	1254.599348	0.014009	0.014232
RS	37	1.431838	3.175942	1305.614761	0.014579	0.014839
RS	38	1.549095	3.114545	1381.356460	0.015425	0.015722
RS	39	1.675327	3.114545	1428.630279	0.015953	0.016288
RS	40	1.811222	3.094038	1482.521531	0.016554	0.016921
RS	41	1.957519	3.094038	1523.009738	0.017007	0.017403
RS	42	2.115015	3.113907	1549.320799	0.017300	0.017717
RS	43	2.284567	3.113907	1580.390635	0.017647	0.018084
RS	44	2.467097	3.164021	1580.789871	0.017652	0.018098
RS	45	2.663599	3.164021	1600.370844	0.017870	0.018331
RS	46	2.875143	3.234401	1578.710610	0.017629	0.018092
RS	47	3.102879	3.234401	1585.275973	0.017702	0.018177
RS	48	3.348048	3.314818	1546.489406	0.017269	0.017744
RS	49	3.611984	3.314818	1538.952974	0.017185	0.017671
RS	50	3.896123	3.392257	1489.034809	0.016627	0.017113
RS	51	4.202013	3.392257	1466.523789	0.016376	0.016875
RS	52	4.531316	3.455079	1409.753623	0.015742	0.016243
RS	53	4.885827	3.455079	1371.580548	0.015316	0.015831
RS	54	5.267475	3.538623	1294.630235	0.014456	0.014970
RS	55	5.678336	3.538623	1243.015948	0.013880	0.014404
RS	56	6.120647	3.538623	1183.010381	0.013210	0.013739
RS	57	6.596816	3.538623	1115.287708	0.012454	0.012980
RS	58	7.109433	4.973132	757.046188	0.008453	0.008877
RS	59	7.661290	4.973132	732.098103	0.008175	0.008595
RS	60	8.255389	4.973132	702.138751	0.007840	0.008251
RS	61	8.894965	4.973132	667.428214	0.007453	0.007848
RS	62	9.583497	4.973132	628.367237	0.007017	0.007392
RS	63	10.324735	4.973132	4188.413970	0.046769	0.049302
PA	4+25*2+4+6 0.060139197 0.030731240 10.324734744 6.289372559 0.526342950 0.478780968 0.442195072 0.458773574 0.529172218 0.654979357 0.846518978 1.116542706 1.457141733 1.837011160 2.226992743 2.611842980 2.955225852 3.189297310 3.277893926 3.250765193 3.175941961 3.114545370 3.094037977 3.113906958 3.164020707 3.234401021 3.314818486 3.392257029 3.455078794 3.538622775 4.973131762
//
CC
CC	Brief Description of the file format:
CC	  CC  comments
CC	  MM  useful-messages
CC	  RD  round-of-iterations
CC	  LL  \log[P(sequence)]
CC	  QD  Q-before-opt Q-after-opt
CC	  TR  \theta_0 \rho_0
CC	  RS  k t_k \lambda_k \pi_k \sum_{l\not=k}A_{kl} A_{kk}
CC	  DC  begin end best-k t_k+\Delta_k max-prob
CC
MM	Version: 0.6.5-r67
MM	pattern:4+25*2+4+6, n:63, n_free_lambdas:28
MM	n_iterations:25, skip:1, max_t:5, theta/rho:5
MM	is_decoding:0
MM	n_seqs:34, sum_L:1370900, sum_n:181257
RD	0
LK	0.000000
QD	0.000000 -> 0.000000
RI	inf
TR	0.141814	0.028363
MT	5.000000
MM	C_pi: 1.000000, n_recomb: 38338.916096
RS	0	0.000000	1.000000	242.673675	0.006330	0.000000
RS	1	0.006440	1.000000	256.614468	0.006693	0.000000
RS	2	0.013294	1.000000	271.241631	0.007075	0.000000
RS	3	0.020590	1.000000	286.573804	0.007475	0.000000
RS	4	0.028356	1.000000	302.627926	0.007893	0.000000
RS	5	0.036622	1.000000	319.418833	0.008331	0.000000
RS	6	0.045421	1.000000	336.958801	0.008789	0.000000
RS	7	0.054785	1.000000	355.257057	0.009266	0.000000
RS	8	0.064753	1.000000	374.319216	0.009763	0.000000
RS	9	0.075363	1.000000	394.146677	0.010281	0.000000
RS	10	0.086656	1.000000	414.735954	0.010818	0.000000
RS	11	0.098677	1.000000	436.077955	0.011374	0.000000
RS	12	0.111471	1.000000	458.157196	0.011950	0.000000
RS	13	0.125090	1.000000	480.950961	0.012545	0.000000
RS	14	0.139585	1.000000	504.428413	0.013157	0.000000
RS	15	0.155014	1.000000	528.549651	0.013786	0.000000
RS	16	0.171437	1.000000	553.264725	0.014431	0.000000
RS	17	0.188917	1.000000	578.512625	0.015089	0.000000
RS	18	0.207523	1.000000	604.220251	0.015760	0.000000
RS	19	0.227327	1.000000	630.301378	0.016440	0.000000
RS	20	0.248406	1.000000	656.655654	0.017128	0.000000
RS	21	0.270843	1.000000	683.167632	0.017819	0.000000
RS	22	0.294725	1.000000	709.705895	0.018511	0.000000
RS	23	0.320144	1.000000	736.122291	0.019200	0.000000
RS	24	0.347201	1.000000	762.251331	0.019882	0.000000
RS	25	0.376000	1.000000	787.909802	0.020551	0.000000
RS	26	0.406654	1.000000	812.896642	0.021203	0.000000
RS	27	0.439282	1.000000	836.993148	0.021831	0.000000
RS	28	0.474011	1.000000	859.963579	0.022431	0.000000
RS	29	0.510976	1.000000	881.556226	0.022994	0.000000
RS	30	0.550322	1.000000	901.505020	0.023514	0.000000
RS	31	0.592202	1.000000	919.531752	0.023984	0.000000
RS	32	0.636779	1.000000	935.348975	0.024397	0.000000
RS	33	0.684227	1.000000	948.663644	0.024744	0.000000
RS	34	0.734730	1.000000	959.181543	0.025018	0.000000
RS	35	0.788485	1.000000	966.612533	0.025212	0.000000
RS	36	0.845702	1.000000	970.676613	0.025318	0.000000
RS	37	0.906604	1.000000	971.110778	0.025330	0.000000
RS	38	0.971428	1.000000	967.676596	0.025240	0.000000
RS	39	1.040426	1.000000	960.168378	0.025044	0.000000
RS	40	1.113868	1.000000	948.421792	0.024738	0.000000
RS	41	1.192040	1.000000	932.322653	0.024318	0.000000
RS	42	1.275245	1.000000	911.815616	0.023783	0.000000
RS	43	1.363809	1.000000	886.912399	0.023133	0.000000
RS	44	1.458076	1.000000	857.699112	0.022372	0.000000
RS	45	1.558414	1.000000	824.342222	0.021501	0.000000
RS	46	1.665214	1.000000	787.092658	0.020530	0.000000
RS	47	1.778891	1.000000	746.287534	0.019466	0.000000
RS	48	1.899889	1.000000	702.349018	0.018319	0.000000
RS	49	2.028679	1.000000	655.779926	0.017105	0.000000
RS	50	2.165763	1.000000	607.155725	0.015837	0.000000
RS	51	2.311675	1.000000	557.112824	0.014531	0.000000
RS	52	2.466983	1.000000	506.333176	0.013207	0.000000
RS	53	2.632293	1.000000	455.525542	0.011882	0.000000
RS	54	2.808249	1.000000	405.403956	0.010574	0.000000
RS	55	2.995536	1.000000	356.664299	0.009303	0.000000
RS	56	3.194884	1.000000	309.960085	0.008085	0.000000
RS	57	3.407070	1.000000	265.878827	0.006935	0.000000
RS	58	3.632920	1.000000	224.920450	0.005867	0.000000
RS	59	3.873315	1.000000	187.479278	0.004890	0.000000
RS	60	4.129191	1.000000	153.830958	0.004012	0.000000
RS	61	4.401545	1.000000	124.125450	0.003238	0.000000
RS	62	4.691438	1.000000	98.386794	0.002566	0.000000
RS	63	5.000000	1.000000	276.386572	0.007209	0.000000
PA	4+25*2+4+6 0.141814196 0.028362839 5.000000000 1.000000000 1.000000000 1.000000000 1.000000000 1.000000000 1.000000000 1.000000000 1.000000000 1.000000000 1.000000000 1.000000000 1.000000000 1.000000000 1.000000000 1.000000000 1.000000000 1.000000000 1.000000000 1.000000000 1.000000000 1.000000000 1.000000000 1.000000000 1.000000000 1.000000000 1.000000000 1.000000000 1.000000000
//
IT	5510
RD	1
LK	-451557.970405
QD	-2261.011263 -> -1088.057681
RI	0.0672765181
TR	0.122640	0.024772
MT	6.229033
MM	C_pi: 1.060697, n_recomb: 35554.400731
RS	0	0.000000	0.345605	684.288150	0.019246	0.000794
RS	1	0.006805	0.345605	716.189402	0.020143	0.006587
RS	2	0.014074	0.345605	748.544645	0.021054	0.011859
RS	3	0.021837	0.345605	781.209857	0.021972	0.015535
RS	4	0.030128	0.328792	855.086854	0.024050	0.019027
RS	5	0.038984	0.328792	888.298287	0.024984	0.022094
RS	6	0.048442	0.371781	815.998557	0.022951	0.024029
RS	7	0.058544	0.371781	847.496868	0.023837	0.024671
RS	8	0.069333	0.445799	734.549954	0.020660	0.024380
RS	9	0.080856	0.445799	763.961632	0.021487	0.023569
RS	10	0.093164	0.540617	655.697375	0.018442	0.022504
RS	11	0.106310	0.540617	683.048017	0.019211	0.021334
RS	12	0.120349	0.649797	592.352950	0.016660	0.020151
RS	13	0.135345	0.649797	617.866422	0.017378	0.019004
RS	14	0.151361	0.766457	546.595537	0.015373	0.017934
RS	15	0.168466	0.766457	570.601045	0.016049	0.016974
RS	16	0.186736	0.883854	516.609326	0.014530	0.016135
RS	17	0.206249	0.883854	539.448580	0.015172	0.015418
RS	18	0.227090	0.996275	499.673873	0.014054	0.014818
RS	19	0.249350	0.996275	521.639582	0.014672	0.014330
RS	20	0.273124	1.099348	493.334142	0.013875	0.013937
RS	21	0.298516	1.099348	514.639924	0.014475	0.013617
RS	22	0.325636	1.190696	495.382633	0.013933	0.013354
RS	23	0.354602	1.190696	516.144005	0.014517	0.013145
RS	24	0.385539	1.268291	504.449354	0.014188	0.012993
RS	25	0.418581	1.268291	524.680941	0.014757	0.012907
RS	26	0.453872	1.329971	519.833561	0.014621	0.012897
RS	27	0.491564	1.329971	539.436439	0.015172	0.012975
RS	28	0.531821	1.374851	540.728104	0.015208	0.013148
RS	29	0.574819	1.374851	559.457611	0.015735	0.013418
RS	30	0.620742	1.404300	565.682932	0.015910	0.013782
RS	31	0.669790	1.404300	583.115315	0.016401	0.014228
RS	32	0.722176	1.421405	592.560383	0.016666	0.014746
RS	33	0.778128	1.421405	608.079474	0.017103	0.015317
RS	34	0.837887	1.430005	618.649799	0.017400	0.015923
RS	35	0.901712	1.430005	631.466068	0.017761	0.016539
RS	36	0.969881	1.433794	640.907174	0.018026	0.017144
RS	37	1.042690	1.433794	650.114737	0.018285	0.017717
RS	38	1.120453	1.435438	656.413457	0.018462	0.018238
RS	39	1.203508	1.435438	661.073968	0.018593	0.018693
RS	40	1.292215	1.436516	662.629310	0.018637	0.019068
RS	41	1.386959	1.436516	661.871990	0.018616	0.019350
RS	42	1.488150	1.437782	657.551175	0.018494	0.019531
RS	43	1.596228	1.437782	650.682203	0.018301	0.019604
RS	44	1.711661	1.439499	639.816739	0.017995	0.019562
RS	45	1.834949	1.439499	626.433951	0.017619	0.019405
RS	46	1.966628	1.441680	608.833665	0.017124	0.019131
RS	47	2.107267	1.441680	588.937217	0.016564	0.018741
RS	48	2.257477	1.444228	564.919844	0.015889	0.018239
RS	49	2.417910	1.444228	539.002677	0.015160	0.017631
RS	50	2.589260	1.446929	509.448724	0.014329	0.016927
RS	51	2.772272	1.446929	478.538445	0.013459	0.016135
RS	52	2.967737	1.449517	444.852862	0.012512	0.015269
RS	53	3.176505	1.449517	410.486990	0.011545	0.014340
RS	54	3.399480	1.453130	374.167494	0.010524	0.013360
RS	55	3.637629	1.453130	338.372682	0.009517	0.012341
RS	56	3.891984	1.453130	302.557241	0.008510	0.011296
RS	57	4.163649	1.453130	267.281161	0.007518	0.010237
RS	58	4.453802	1.489808	227.926867	0.006411	0.009176
RS	59	4.763700	1.489808	197.110475	0.005544	0.008127
RS	60	5.094687	1.489808	168.029664	0.004726	0.007102
RS	61	5.448200	1.489808	141.058735	0.003967	0.006116
RS	62	5.825769	1.489808	116.492683	0.003276	0.005183
RS	63	6.229033	1.489808	382.090999	0.010747	0.018265
PA	4+25*2+4+6 0.122639595 0.024772218 6.229033470 0.345605135 0.328791857 0.371781111 0.445798635 0.540616989 0.649797440 0.766456842 0.883853912 0.996274948 1.099347591 1.190696239 1.268291473 1.329970598 1.374850750 1.404300451 1.421405315 1.430005312 1.433794498 1.435437918 1.436515808 1.437781572 1.439499378 1.441680431 1.444228172 1.446928740 1.449516773 1.453130007 1.489807665
//
IT	4222
RD	2
LK	-449794.830585
QD	-1109.463020 -> -794.392650
RI	0.0824030914
TR	0.114439	0.024184
MT	6.841733
MM	C_pi: 1.125443, n_recomb: 36811.647864
RS	0	0.000000	0.330687	756.637719	0.020554	0.000647
RS	1	0.006962	0.330687	791.945029	0.021513	0.005577
RS	2	0.014409	0.330687	827.648942	0.022483	0.010907
RS	3	0.022374	0.330687	863.566357	0.023459	0.015027
RS	4	0.030894	0.259066	1143.817410	0.031072	0.020093
RS	5	0.040007	0.259066	1179.860310	0.032051	0.024447
RS	6	0.049754	0.285501	1103.606991	0.029980	0.025051
RS	7	0.060180	0.285501	1136.822171	0.030882	0.027733
RS	8	0.071331	0.350785	954.281398	0.025923	0.024803
RS	9	0.083260	0.350785	985.580181	0.026774	0.026073
RS	10	0.096018	0.445520	802.802630	0.021808	0.022314
RS	11	0.109665	0.445520	832.048850	0.022603	0.022955
RS	12	0.124262	0.566375	679.381780	0.018456	0.019524
RS	13	0.139875	0.566375	706.384738	0.019189	0.019877
RS	14	0.156575	0.708422	587.883586	0.015970	0.017105
RS	15	0.174438	0.708422	612.755963	0.016646	0.017337
RS	16	0.193545	0.864440	523.823212	0.014230	0.015233
RS	17	0.213981	0.864440	546.892278	0.014857	0.015448
RS	18	0.235841	1.025740	481.398096	0.013077	0.013919
RS	19	0.259222	1.025740	503.057719	0.013666	0.014168
RS	20	0.284232	1.183525	455.657814	0.012378	0.013096
RS	21	0.310982	1.183525	476.273986	0.012938	0.013369
RS	22	0.339595	1.331507	442.418865	0.012018	0.012597
RS	23	0.370199	1.331507	462.275032	0.012558	0.012849
RS	24	0.402935	1.463072	439.388502	0.011936	0.012305
RS	25	0.437949	1.463072	458.684057	0.012460	0.012566
RS	26	0.475401	1.569635	445.976752	0.012115	0.012266
RS	27	0.515461	1.569635	464.825679	0.012627	0.012603
RS	28	0.558310	1.644824	461.798297	0.012545	0.012587
RS	29	0.604141	1.644824	480.185067	0.013044	0.013061
RS	30	0.653164	1.688695	485.576531	0.013191	0.013331
RS	31	0.705599	1.688695	503.289208	0.013672	0.013950
RS	32	0.761686	1.707278	514.939599	0.013988	0.014455
RS	33	0.821676	1.707278	531.520767	0.014439	0.015174
RS	34	0.885844	1.709729	546.508315	0.014846	0.015819
RS	35	0.954479	1.709729	561.252279	0.015247	0.016552
RS	36	1.027892	1.705121	576.281408	0.015655	0.017208
RS	37	1.106416	1.705121	588.293863	0.015981	0.017852
RS	38	1.190407	1.699656	600.482747	0.016312	0.018401
RS	39	1.280246	1.699656	608.784211	0.016538	0.018881
RS	40	1.376339	1.696432	616.036147	0.016735	0.019246
RS	41	1.479122	1.696432	619.676208	0.016834	0.019514
RS	42	1.589061	1.696398	620.690281	0.016861	0.019650
RS	43	1.706654	1.696398	618.856280	0.016811	0.019683
RS	44	1.832434	1.699301	613.008514	0.016653	0.019574
RS	45	1.966970	1.699301	605.125118	0.016438	0.019372
RS	46	2.110873	1.704383	592.322647	0.016091	0.019026
RS	47	2.264795	1.704383	578.144488	0.015705	0.018600
RS	48	2.429433	1.710746	558.740896	0.015178	0.018040
RS	49	2.605533	1.710746	538.434588	0.014627	0.017417
RS	50	2.793893	1.717334	513.248782	0.013943	0.016679
RS	51	2.995367	1.717334	487.443777	0.013242	0.015898
RS	52	3.210867	1.723162	457.668691	0.012433	0.015026
RS	53	3.441371	1.723162	427.475527	0.011613	0.014128
RS	54	3.687923	1.730276	394.018296	0.010704	0.013152
RS	55	3.951639	1.730276	361.140046	0.009810	0.012174
RS	56	4.233715	1.730276	327.465112	0.008896	0.011167
RS	57	4.535430	1.730276	293.534676	0.007974	0.010140
RS	58	4.858150	1.812725	249.173654	0.006769	0.008904
RS	59	5.203338	1.812725	219.789958	0.005971	0.007940
RS	60	5.572559	1.812725	191.286162	0.005196	0.006987
RS	61	5.967484	1.812725	164.105551	0.004458	0.006061
RS	62	6.389904	1.812725	138.641347	0.003766	0.005176
RS	63	6.841733	1.812725	501.012779	0.013610	0.019288
PA	4+25*2+4+6 0.114438747 0.024183906 6.841733467 0.330687347 0.259065755 0.285500816 0.350785148 0.445519635 0.566375321 0.708422137 0.864440037 1.025740126 1.183525198 1.331506730 1.463072289 1.569634604 1.644823808 1.688694542 1.707277532 1.709728717 1.705120953 1.699655711 1.696431661 1.696397585 1.699300917 1.704382726 1.710745743 1.717333704 1.723161834 1.730275930 1.812725025
//
IT	4558
RD	3
LK	-449274.942010
QD	-848.618879 -> -700.980522
RI	0.0738599374
TR	0.109367	0.024402
MT	7.200022
MM	C_pi: 1.201647, n_recomb: 39617.046833
RS	0	0.000000	0.394371	691.569661	0.017456	0.000539
RS	1	0.007048	0.394371	726.804427	0.018346	0.004713
RS	2	0.014592	0.394371	762.844133	0.019255	0.009295
RS	3	0.022668	0.394371	799.559845	0.020182	0.012669
RS	4	0.031313	0.253511	1293.334865	0.032646	0.020275
RS	5	0.040567	0.253511	1333.304996	0.033655	0.024510
RS	6	0.050473	0.266157	1307.024717	0.032991	0.025879
RS	7	0.061078	0.266157	1342.793106	0.033894	0.028968
RS	8	0.072430	0.323819	1135.179921	0.028654	0.025684
RS	9	0.084582	0.323819	1169.067058	0.029509	0.027504
RS	10	0.097590	0.414672	942.023295	0.023778	0.022946
RS	11	0.111516	0.414672	974.135506	0.024589	0.024132
RS	12	0.126422	0.537039	779.310025	0.019671	0.019855
RS	13	0.142379	0.537039	809.128598	0.020424	0.020689
RS	14	0.159461	0.688203	656.591826	0.016573	0.017185
RS	15	0.177747	0.688203	683.955980	0.017264	0.017823
RS	16	0.197321	0.862114	569.384142	0.014372	0.015133
RS	17	0.218274	0.862114	594.525676	0.015007	0.015681
RS	18	0.240705	1.049523	510.296435	0.012881	0.013701
RS	19	0.264716	1.049523	533.636764	0.013470	0.014222
RS	20	0.290419	1.239582	472.649719	0.011930	0.012807
RS	21	0.317934	1.239582	494.638498	0.012485	0.013304
RS	22	0.347388	1.424151	450.584455	0.011373	0.012264
RS	23	0.378918	1.424151	471.598471	0.011904	0.012693
RS	24	0.412670	1.593405	441.054055	0.011133	0.011936
RS	25	0.448800	1.593405	461.394250	0.011646	0.012328
RS	26	0.487477	1.732193	443.739777	0.011201	0.011878
RS	27	0.528880	1.732193	463.645274	0.011703	0.012307
RS	28	0.573200	1.827299	458.771839	0.011580	0.012211
RS	29	0.620644	1.827299	478.365661	0.012075	0.012748
RS	30	0.671431	1.876397	485.033649	0.012243	0.013011
RS	31	0.725798	1.876397	504.219367	0.012727	0.013673
RS	32	0.783996	1.888534	519.775960	0.013120	0.014235
RS	33	0.846296	1.888534	538.148621	0.013584	0.014984
RS	34	0.912986	1.878887	558.661927	0.014102	0.015725
RS	35	0.984377	1.878887	575.484057	0.014526	0.016474
RS	36	1.060798	1.862447	596.313861	0.015052	0.017228
RS	37	1.142605	1.862447	610.591119	0.015412	0.017871
RS	38	1.230178	1.848863	627.719138	0.015845	0.018489
RS	39	1.323923	1.848863	638.348932	0.016113	0.018950
RS	40	1.424274	1.842216	649.081824	0.016384	0.019341
RS	41	1.531697	1.842216	655.007201	0.016533	0.019580
RS	42	1.646691	1.843019	657.965484	0.016608	0.019702
RS	43	1.769789	1.843019	658.297993	0.016617	0.019704
RS	44	1.901563	1.849940	653.139944	0.016486	0.019558
RS	45	2.042623	1.849940	647.246951	0.016338	0.019331
RS	46	2.193625	1.860997	634.299975	0.016011	0.018941
RS	47	2.355269	1.860997	621.871711	0.015697	0.018507
RS	48	2.528304	1.874143	601.878104	0.015192	0.017910
RS	49	2.713534	1.874143	582.985120	0.014716	0.017297
RS	50	2.911818	1.887209	557.051260	0.014061	0.016542
RS	51	3.124076	1.887209	532.179352	0.013433	0.015786
RS	52	3.351293	1.898355	501.581117	0.012661	0.014919
RS	53	3.594524	1.898355	471.662912	0.011906	0.014054
RS	54	3.854896	1.911226	436.746519	0.011024	0.013091
RS	55	4.133617	1.911226	403.411698	0.010183	0.012148
RS	56	4.431982	1.911226	368.766734	0.009308	0.011172
RS	57	4.751374	1.911226	333.365615	0.008415	0.010172
RS	58	5.093275	2.044749	280.040125	0.007069	0.008782
RS	59	5.459272	2.044749	250.198466	0.006315	0.007886
RS	60	5.851062	2.044749	220.705410	0.005571	0.006992
RS	61	6.270464	2.044749	192.050214	0.004848	0.006114
RS	62	6.719423	2.044749	164.691835	0.004157	0.005269
RS	63	7.200022	2.044749	637.611663	0.016094	0.020680
PA	4+25*2+4+6 0.109366557 0.024401718 7.200022488 0.394370875 0.253511255 0.266156781 0.323819303 0.414671601 0.537039368 0.688202661 0.862114421 1.049522660 1.239581964 1.424150533 1.593405349 1.732192654 1.827298958 1.876397414 1.888533792 1.878887468 1.862447410 1.848862834 1.842215521 1.843018970 1.849940277 1.860997401 1.874143158 1.887208852 1.898354511 1.911225583 2.044749220
//
IT	4322
RD	4
LK	-449005.155550
QD	-746.573152 -> -642.421430
RI	0.0607638939
TR	0.105540	0.024884
MT	7.444586
MM	C_pi: 1.270459, n_recomb: 42664.860902
RS	0	0.000000	0.487328	607.812302	0.014246	0.000459
RS	1	0.007104	0.487328	641.295507	0.015031	0.004060
RS	2	0.014712	0.487328	675.902654	0.015842	0.007952
RS	3	0.022860	0.487328	711.564842	0.016678	0.010595
RS	4	0.031588	0.262387	1378.282953	0.032305	0.020187
RS	5	0.040935	0.262387	1422.907959	0.033351	0.024025
RS	6	0.050946	0.263166	1460.896728	0.034241	0.026424
RS	7	0.061669	0.263166	1500.251702	0.035164	0.029490
RS	8	0.073153	0.315134	1287.680899	0.030181	0.026413
RS	9	0.085453	0.315134	1324.743616	0.031050	0.028352
RS	10	0.098627	0.402535	1069.061431	0.025057	0.023564
RS	11	0.112736	0.402535	1104.396740	0.025885	0.024930
RS	12	0.127848	0.524292	877.769600	0.020574	0.020277
RS	13	0.144033	0.524292	910.739250	0.021346	0.021295
RS	14	0.161368	0.679305	730.603912	0.017124	0.017411
RS	15	0.179934	0.679305	760.851490	0.017833	0.018217
RS	16	0.199819	0.862774	624.685084	0.014642	0.015203
RS	17	0.221117	0.862774	652.354844	0.015290	0.015895
RS	18	0.243928	1.065682	552.028815	0.012939	0.013657
RS	19	0.268359	1.065682	577.554780	0.013537	0.014298
RS	20	0.294525	1.276360	504.772225	0.011831	0.012680
RS	21	0.322550	1.276360	528.666843	0.012391	0.013275
RS	22	0.352566	1.486181	475.607994	0.011148	0.012072
RS	23	0.384714	1.486181	498.316256	0.011680	0.012580
RS	24	0.419146	1.683421	460.882885	0.010802	0.011689
RS	25	0.456024	1.683421	482.779696	0.011316	0.012137
RS	26	0.495521	1.847015	460.708423	0.010798	0.011593
RS	27	0.537824	1.847015	482.132303	0.011300	0.012056
RS	28	0.583132	1.956562	475.867763	0.011154	0.011918
RS	29	0.631658	1.956562	497.058027	0.011650	0.012470
RS	30	0.683632	2.006786	505.476823	0.011848	0.012747
RS	31	0.739297	2.006786	526.430401	0.012339	0.013414
RS	32	0.798917	2.009622	546.402712	0.012807	0.014040
RS	33	0.862772	2.009622	566.738887	0.013284	0.014788
RS	34	0.931162	1.986384	593.228989	0.013904	0.015625
RS	35	1.004411	1.986384	612.139946	0.014348	0.016369
RS	36	1.082863	1.957908	638.951724	0.014976	0.017220
RS	37	1.166888	1.957908	655.299534	0.015359	0.017856
RS	38	1.256882	1.936967	677.063271	0.015869	0.018540
RS	39	1.353268	1.936967	689.589973	0.016163	0.018993
RS	40	1.456501	1.928209	702.931709	0.016476	0.019406
RS	41	1.567068	1.928209	710.467877	0.016652	0.019636
RS	42	1.685488	1.931399	713.991041	0.016735	0.019743
RS	43	1.812320	1.931399	715.597726	0.016773	0.019741
RS	44	1.948162	1.943929	709.402505	0.016627	0.019554
RS	45	2.093654	1.943929	704.441948	0.016511	0.019333
RS	46	2.249481	1.962488	689.463019	0.016160	0.018896
RS	47	2.416376	1.962488	677.632343	0.015883	0.018477
RS	48	2.595128	1.983801	655.176603	0.015356	0.017842
RS	49	2.786577	1.983801	636.532151	0.014919	0.017255
RS	50	2.991625	2.004537	608.137604	0.014254	0.016479
RS	51	3.211239	2.004537	583.105272	0.013667	0.015757
RS	52	3.446454	2.021995	550.226905	0.012896	0.014888
RS	53	3.698377	2.021995	519.638470	0.012180	0.014058
RS	54	3.968195	2.041872	481.974503	0.011297	0.013094
RS	55	4.257180	2.041872	447.471726	0.010488	0.012186
RS	56	4.566693	2.041872	411.241006	0.009639	0.011240
RS	57	4.898193	2.041872	373.854773	0.008763	0.010264
RS	58	5.253240	2.228688	310.113132	0.007269	0.008719
RS	59	5.633508	2.228688	279.674325	0.006555	0.007882
RS	60	6.040789	2.228688	249.158855	0.005840	0.007039
RS	61	6.477001	2.228688	219.085533	0.005135	0.006203
RS	62	6.944200	2.228688	189.959142	0.004452	0.005391
RS	63	7.444586	2.228688	776.082954	0.018190	0.022149
PA	4+25*2+4+6 0.105540485 0.024883701 7.444585782 0.487327527 0.262386890 0.263166193 0.315134256 0.402535278 0.524291689 0.679304914 0.862773807 1.065682236 1.276360065 1.486181137 1.683421288 1.847014579 1.956561623 2.006785503 2.009621728 1.986383936 1.957908461 1.936967061 1.928209214 1.931399254 1.943929309 1.962487618 1.983800736 2.004536793 2.021994784 2.041872352 2.228688114
//
IT	4369
RD	5
LK	-448805.830333
QD	-678.814796 -> -592.806063
RI	0.0496330734
TR	0.102355	0.025452
MT	7.632757
MM	C_pi: 1.330000, n_recomb: 45634.758966
RS	0	0.000000	0.596116	534.714616	0.011717	0.000398
RS	1	0.007145	0.596116	565.907167	0.012401	0.003561
RS	2	0.014801	0.596116	598.392371	0.013113	0.006912
RS	3	0.023004	0.596116	632.145870	0.013852	0.009000
RS	4	0.031794	0.274938	1433.229972	0.031407	0.020011
RS	5	0.041211	0.274938	1482.311523	0.032482	0.023448
RS	6	0.051301	0.265350	1583.341729	0.034696	0.026752
RS	7	0.062112	0.265350	1626.627127	0.035644	0.029695
RS	8	0.073695	0.313009	1417.405776	0.031060	0.026939
RS	9	0.086107	0.313009	1457.831429	0.031946	0.028870
RS	10	0.099405	0.397717	1182.296355	0.025908	0.024054
RS	11	0.113653	0.397717	1220.872190	0.026753	0.025478
RS	12	0.128919	0.518443	969.190535	0.021238	0.020647
RS	13	0.145277	0.518443	1005.279855	0.022029	0.021743
RS	14	0.162803	0.675294	802.016125	0.017575	0.017640
RS	15	0.181581	0.675294	835.137084	0.018300	0.018526
RS	16	0.201701	0.864538	680.245144	0.014906	0.015310
RS	17	0.223259	0.864538	710.472702	0.015569	0.016074
RS	18	0.246357	1.077642	595.895840	0.013058	0.013669
RS	19	0.271106	1.077642	623.672123	0.013667	0.014369
RS	20	0.297623	1.302776	540.262175	0.011839	0.012616
RS	21	0.326035	1.302776	566.150078	0.012406	0.013259
RS	22	0.356476	1.531598	504.781625	0.011061	0.011942
RS	23	0.389094	1.531598	529.279212	0.011598	0.012488
RS	24	0.424041	1.751407	485.307104	0.010635	0.011500
RS	25	0.461486	1.751407	508.847418	0.011150	0.011975
RS	26	0.501607	1.935866	482.507774	0.010573	0.011361
RS	27	0.544594	1.935866	505.516290	0.011077	0.011837
RS	28	0.590653	2.057355	497.922013	0.010911	0.011669
RS	29	0.640003	2.057355	520.747169	0.011411	0.012221
RS	30	0.692879	2.107230	530.981884	0.011635	0.012514
RS	31	0.749533	2.107230	553.710625	0.012134	0.013172
RS	32	0.810236	2.100078	578.227526	0.012671	0.013857
RS	33	0.875276	2.100078	600.498866	0.013159	0.014594
RS	34	0.944963	2.063234	633.149521	0.013874	0.015518
RS	35	1.019630	2.063234	654.073881	0.014333	0.016254
RS	36	1.099632	2.023179	686.991469	0.015054	0.017192
RS	37	1.185351	2.023179	705.269575	0.015455	0.017825
RS	38	1.277195	1.995528	731.581977	0.016031	0.018569
RS	39	1.375601	1.995528	745.786807	0.016343	0.019022
RS	40	1.481038	1.985281	761.367194	0.016684	0.019455
RS	41	1.594010	1.985281	770.217692	0.016878	0.019690
RS	42	1.715054	1.991332	773.695911	0.016954	0.019780
RS	43	1.844747	1.991332	776.219265	0.017009	0.019789
RS	44	1.983707	2.009795	768.239291	0.016835	0.019563
RS	45	2.132596	2.009795	763.819957	0.016738	0.019360
RS	46	2.292125	2.036064	746.035242	0.016348	0.018878
RS	47	2.463052	2.036064	734.409097	0.016093	0.018485
RS	48	2.646192	2.065678	708.779009	0.015532	0.017812
RS	49	2.842419	2.065678	690.020788	0.015121	0.017258
RS	50	3.052667	2.094174	658.574223	0.014431	0.016459
RS	51	3.277937	2.094174	633.081042	0.013873	0.015773
RS	52	3.519305	2.118031	597.477863	0.013093	0.014897
RS	53	3.777919	2.118031	566.008973	0.012403	0.014102
RS	54	4.055012	2.145152	525.233233	0.011509	0.013131
RS	55	4.351905	2.145152	489.474638	0.010726	0.012256
RS	56	4.670011	2.145152	451.622461	0.009896	0.011336
RS	57	5.010848	2.145152	412.266711	0.009034	0.010383
RS	58	5.376039	2.385763	337.535618	0.007396	0.008683
RS	59	5.767324	2.385763	306.672651	0.006720	0.007899
RS	60	6.186569	2.385763	275.364056	0.006034	0.007101
RS	61	6.635769	2.385763	244.145886	0.005350	0.006302
RS	62	7.117068	2.385763	213.554357	0.004680	0.005518
RS	63	7.632757	2.385763	912.365292	0.019993	0.023611
PA	4+25*2+4+6 0.102355043 0.025452342 7.632756503 0.596116151 0.274937508 0.265350176 0.313009470 0.397716722 0.518442648 0.675293516 0.864537901 1.077642216 1.302776430 1.531598149 1.751406671 1.935865658 2.057355028 2.107230421 2.100077858 2.063234468 2.023178550 1.995528128 1.985280806 1.991331838 2.009795187 2.036064340 2.065678377 2.094173812 2.118031129 2.145152253 2.385762707
//
IT	4480
RD	6
LK	-448638.923967
QD	-622.747243 -> -548.261982
RI	0.0411292613
TR	0.099569	0.026040
MT	7.789812
MM	C_pi: 1.382518, n_recomb: 48480.221323
RS	0	0.000000	0.714751	475.996076	0.009818	0.000351
RS	1	0.007180	0.714751	504.938876	0.010415	0.003168
RS	2	0.014875	0.714751	535.245283	0.011040	0.006104
RS	3	0.023122	0.714751	566.920838	0.011694	0.007788
RS	4	0.031962	0.288032	1474.309179	0.030411	0.019815
RS	5	0.041436	0.288032	1527.428438	0.031506	0.022905
RS	6	0.051591	0.269367	1685.802849	0.034773	0.026937
RS	7	0.062474	0.269367	1733.044325	0.035747	0.029749
RS	8	0.074140	0.313708	1530.193833	0.031563	0.027305
RS	9	0.086642	0.313708	1574.005558	0.032467	0.029196
RS	10	0.100042	0.396363	1283.735377	0.026480	0.024425
RS	11	0.114404	0.396363	1325.481210	0.027341	0.025863
RS	12	0.129798	0.516085	1053.328745	0.021727	0.020951
RS	13	0.146296	0.516085	1092.428515	0.022533	0.022082
RS	14	0.163980	0.673922	869.292691	0.017931	0.017845
RS	15	0.182932	0.673922	905.188316	0.018671	0.018772
RS	16	0.203246	0.867040	733.732030	0.015135	0.015421
RS	17	0.225018	0.867040	766.446074	0.015809	0.016225
RS	18	0.248353	1.087484	639.005809	0.013181	0.013702
RS	19	0.273363	1.087484	668.987058	0.013799	0.014435
RS	20	0.300169	1.323634	575.801292	0.011877	0.012582
RS	21	0.328900	1.323634	603.654551	0.012452	0.013251
RS	22	0.359693	1.567905	534.446297	0.011024	0.011845
RS	23	0.392697	1.567905	560.711826	0.011566	0.012414
RS	24	0.428071	1.807222	510.399484	0.010528	0.011345
RS	25	0.465984	1.807222	535.557617	0.011047	0.011836
RS	26	0.506620	2.010548	504.969204	0.010416	0.011162
RS	27	0.550172	2.010548	529.524489	0.010922	0.011643
RS	28	0.596852	2.143045	520.524844	0.010737	0.011448
RS	29	0.646884	2.143045	544.932447	0.011240	0.011994
RS	30	0.700507	2.192333	556.885347	0.011487	0.012300
RS	31	0.757980	2.192333	581.325096	0.011991	0.012945
RS	32	0.819580	2.175361	610.343117	0.012590	0.013681
RS	33	0.885602	2.175361	634.478423	0.013087	0.014404
RS	34	0.956364	2.125340	673.337167	0.013889	0.015405
RS	35	1.032207	2.125340	696.197060	0.014360	0.016133
RS	36	1.113495	2.074207	735.307376	0.015167	0.017150
RS	37	1.200619	2.074207	755.424827	0.015582	0.017781
RS	38	1.293999	2.040233	786.306855	0.016219	0.018582
RS	39	1.394083	2.040233	802.078803	0.016544	0.019039
RS	40	1.501352	2.028658	819.786384	0.016910	0.019492
RS	41	1.616323	2.028658	829.820473	0.017117	0.019737
RS	42	1.739548	2.037489	833.026492	0.017183	0.019813
RS	43	1.871620	2.037489	836.324554	0.017251	0.019838
RS	44	2.013175	2.061607	826.281113	0.017044	0.019578
RS	45	2.164893	2.061607	822.261959	0.016961	0.019398
RS	46	2.327503	2.095189	801.402480	0.016531	0.018875
RS	47	2.501788	2.095189	789.852713	0.016292	0.018512
RS	48	2.688586	2.132654	760.829930	0.015694	0.017804
RS	49	2.888796	2.132654	741.853286	0.015302	0.017284
RS	50	3.103380	2.168474	707.202137	0.014587	0.016463
RS	51	3.333370	2.168474	681.177519	0.014051	0.015812
RS	52	3.579873	2.198360	642.764820	0.013258	0.014929
RS	53	3.844073	2.198360	610.389820	0.012590	0.014167
RS	54	4.127242	2.232415	566.444626	0.011684	0.013187
RS	55	4.430742	2.232415	529.462235	0.010921	0.012341
RS	56	4.756031	2.232415	490.051573	0.010108	0.011446
RS	57	5.104675	2.232415	448.818528	0.009258	0.010511
RS	58	5.478350	2.526457	362.798753	0.007483	0.008662
RS	59	5.878854	2.526457	331.667605	0.006841	0.007924
RS	60	6.308113	2.526457	299.760130	0.006183	0.007166
RS	61	6.768190	2.526457	267.621341	0.005520	0.006401
RS	62	7.261299	2.526457	235.809026	0.004864	0.005642
RS	63	7.789812	2.526457	1047.096624	0.021598	0.025038
PA	4+25*2+4+6 0.099569383 0.026039694 7.789811742 0.714751438 0.288032343 0.269367213 0.313707832 0.396363407 0.516085227 0.673922418 0.867040221 1.087483660 1.323634251 1.567904692 1.807222136 2.010547548 2.143045454 2.192333450 2.175360743 2.125339523 2.074206804 2.040233473 2.028658462 2.037488908 2.061606793 2.095188693 2.132653537 2.168474397 2.198359995 2.232414854 2.526457330
//
IT	4467
RD	7
LK	-448493.804783
QD	-573.718299 -> -508.187787
RI	0.0347173007
TR	0.097071	0.026618
MT	7.927567
MM	C_pi: 1.430075, n_recomb: 51210.054223
RS	0	0.000000	0.840032	429.445639	0.008386	0.000313
RS	1	0.007209	0.840032	456.374784	0.008912	0.002852
RS	2	0.014938	0.840032	484.685302	0.009465	0.005465
RS	3	0.023224	0.840032	514.402397	0.010045	0.006856
RS	4	0.032107	0.300682	1508.752159	0.029462	0.019622
RS	5	0.041631	0.300682	1565.516338	0.030570	0.022422
RS	6	0.051841	0.274039	1775.033451	0.034662	0.027029
RS	7	0.062787	0.274039	1826.143418	0.035660	0.029726
RS	8	0.074523	0.315765	1630.530901	0.031840	0.027556
RS	9	0.087104	0.315765	1677.691538	0.032761	0.029403
RS	10	0.100593	0.396844	1375.847928	0.026867	0.024704
RS	11	0.115053	0.396844	1420.679093	0.027742	0.026142
RS	12	0.130557	0.515667	1131.304357	0.022091	0.021199
RS	13	0.147178	0.515667	1173.303380	0.022912	0.022348
RS	14	0.164997	0.674066	932.718056	0.018214	0.018024
RS	15	0.184101	0.674066	971.283655	0.018967	0.018976
RS	16	0.204582	0.869967	784.902888	0.015327	0.015528
RS	17	0.226539	0.869967	820.018676	0.016013	0.016358
RS	18	0.250080	1.096030	680.764324	0.013294	0.013745
RS	19	0.275317	1.096030	712.885236	0.013921	0.014499
RS	20	0.302374	1.341096	610.541486	0.011922	0.012567
RS	21	0.331381	1.341096	640.307544	0.012504	0.013251
RS	22	0.362480	1.598630	563.574644	0.011005	0.011771
RS	23	0.395820	1.598630	591.559861	0.011552	0.012352
RS	24	0.431564	1.855628	535.006609	0.010447	0.011215
RS	25	0.469885	1.855628	561.730286	0.010969	0.011713
RS	26	0.510968	2.076808	526.846923	0.010288	0.010986
RS	27	0.555014	2.076808	552.886989	0.010796	0.011468
RS	28	0.602234	2.220151	542.342522	0.010591	0.011247
RS	29	0.652858	2.220151	568.260103	0.011097	0.011786
RS	30	0.707132	2.269165	581.756744	0.011360	0.012100
RS	31	0.765319	2.269165	607.829519	0.011869	0.012732
RS	32	0.827700	2.242888	641.208206	0.012521	0.013510
RS	33	0.894579	2.242888	667.132383	0.013027	0.014220
RS	34	0.966279	2.180239	712.159327	0.013907	0.015288
RS	35	1.043147	2.180239	736.888865	0.014390	0.016008
RS	36	1.125557	2.118475	782.242916	0.015275	0.017097
RS	37	1.213909	2.118475	804.142629	0.015703	0.017727
RS	38	1.308629	2.078412	839.657129	0.016396	0.018581
RS	39	1.410178	2.078412	856.944061	0.016734	0.019044
RS	40	1.519048	2.065473	876.793784	0.017122	0.019518
RS	41	1.635766	2.065473	887.963172	0.017340	0.019775
RS	42	1.760898	2.076793	890.863725	0.017396	0.019840
RS	43	1.895051	2.076793	894.894765	0.017475	0.019884
RS	44	2.038876	2.106083	882.740658	0.017238	0.019594
RS	45	2.193069	2.106083	879.090000	0.017166	0.019438
RS	46	2.358378	2.146379	855.127628	0.016698	0.018881
RS	47	2.535603	2.146379	843.634475	0.016474	0.018546
RS	48	2.725606	2.191049	811.225136	0.015841	0.017809
RS	49	2.929305	2.191049	792.022798	0.015466	0.017321
RS	50	3.147690	2.233565	754.206430	0.014728	0.016482
RS	51	3.381818	2.233565	727.656817	0.014209	0.015864
RS	52	3.632824	2.268932	686.493203	0.013405	0.014975
RS	53	3.901926	2.268932	653.236297	0.012756	0.014243
RS	54	4.190427	2.309370	606.180701	0.011837	0.013253
RS	55	4.499726	2.309370	568.020549	0.011092	0.012433
RS	56	4.831323	2.309370	527.116558	0.010293	0.011560
RS	57	5.186825	2.309370	484.089001	0.009453	0.010642
RS	58	5.567956	2.656004	386.578820	0.007549	0.008650
RS	59	5.976562	2.656004	355.283153	0.006938	0.007954
RS	60	6.414625	2.656004	322.909093	0.006306	0.007232
RS	61	6.884269	2.656004	290.005137	0.005663	0.006496
RS	62	7.387769	2.656004	257.143886	0.005021	0.005761
RS	63	7.927567	2.656004	1181.476168	0.023071	0.026420
PA	4+25*2+4+6 0.097071462 0.026618213 7.927566639 0.840032455 0.300682185 0.274038668 0.315764810 0.396844178 0.515667369 0.674066384 0.869967355 1.096029926 1.341095868 1.598629509 1.855627533 2.076808360 2.220150667 2.269165143 2.242888117 2.180238627 2.118475349 2.078411870 2.065473477 2.076792980 2.106082957 2.146378725 2.191048620 2.233565274 2.268931985 2.309369569 2.656003726
//
IT	4399
RD	8
LK	-448365.956753
QD	-530.303881 -> -472.235901
RI	0.0298198084
TR	0.094800	0.027177
MT	8.051949
MM	C_pi: 1.474010, n_recomb: 53838.205387
RS	0	0.000000	0.970090	392.212099	0.007285	0.000282
RS	1	0.007235	0.970090	417.394359	0.007753	0.002592
RS	2	0.014994	0.970090	443.948452	0.008246	0.004949
RS	3	0.023314	0.970090	471.912591	0.008765	0.006122
RS	4	0.032236	0.312604	1539.723257	0.028599	0.019441
RS	5	0.041804	0.312604	1599.809436	0.029715	0.021999
RS	6	0.052063	0.278907	1854.897559	0.034453	0.027060
RS	7	0.063066	0.278907	1909.753419	0.035472	0.029659
RS	8	0.074864	0.318521	1721.444267	0.031974	0.027725
RS	9	0.087516	0.318521	1771.893307	0.032911	0.029531
RS	10	0.101083	0.398360	1460.602417	0.027129	0.024916
RS	11	0.115632	0.398360	1508.436143	0.028018	0.026348
RS	12	0.131233	0.516370	1204.275809	0.022368	0.021403
RS	13	0.147963	0.516370	1249.074395	0.023201	0.022563
RS	14	0.165904	0.675067	992.909262	0.018442	0.018182
RS	15	0.185143	0.675067	1034.050676	0.019207	0.019151
RS	16	0.205773	0.873030	834.023623	0.015491	0.015631
RS	17	0.227897	0.873030	871.462758	0.016187	0.016477
RS	18	0.251621	1.103554	721.200626	0.013396	0.013795
RS	19	0.277061	1.103554	755.398006	0.014031	0.014562
RS	20	0.304343	1.356103	644.354538	0.011968	0.012564
RS	21	0.333598	1.356103	675.979822	0.012556	0.013258
RS	22	0.364970	1.625410	591.932465	0.010995	0.011713
RS	23	0.398611	1.625410	621.586326	0.011545	0.012303
RS	24	0.434687	1.898882	558.828347	0.010380	0.011102
RS	25	0.473373	1.898882	587.062151	0.010904	0.011606
RS	26	0.514858	2.137391	547.801258	0.010175	0.010828
RS	27	0.559344	2.137391	575.261680	0.010685	0.011309
RS	28	0.607049	2.291762	563.005881	0.010457	0.011062
RS	29	0.658206	2.291762	590.359717	0.010965	0.011593
RS	30	0.713064	2.341063	605.186730	0.011241	0.011911
RS	31	0.771891	2.341063	632.814724	0.011754	0.012530
RS	32	0.834974	2.306108	670.363093	0.012451	0.013344
RS	33	0.902621	2.306108	698.004009	0.012965	0.014041
RS	34	0.975163	2.231400	749.097550	0.013914	0.015169
RS	35	1.052954	2.231400	775.639533	0.014407	0.015880
RS	36	1.136373	2.159400	827.249324	0.015365	0.017035
RS	37	1.225827	2.159400	850.892261	0.015805	0.017666
RS	38	1.321754	2.113404	891.106947	0.016552	0.018569
RS	39	1.424621	2.113404	909.886071	0.016900	0.019039
RS	40	1.534931	2.099007	931.944490	0.017310	0.019533
RS	41	1.653222	2.099007	944.240710	0.017538	0.019802
RS	42	1.780071	2.112487	946.891920	0.017588	0.019861
RS	43	1.916099	2.112487	951.661225	0.017676	0.019922
RS	44	2.061968	2.146442	937.459755	0.017413	0.019609
RS	45	2.218391	2.146442	934.195461	0.017352	0.019476
RS	46	2.386132	2.192824	907.219228	0.016851	0.018890
RS	47	2.566010	2.192824	895.809796	0.016639	0.018583
RS	48	2.758902	2.244023	860.125647	0.015976	0.017822
RS	49	2.965750	2.244023	840.730060	0.015616	0.017363
RS	50	3.187564	2.292573	799.872663	0.014857	0.016511
RS	51	3.425426	2.292573	772.833350	0.014355	0.015921
RS	52	3.680499	2.332830	729.039672	0.013541	0.015029
RS	53	3.954027	2.332830	694.939698	0.012908	0.014323
RS	54	4.247345	2.379018	644.882645	0.011978	0.013326
RS	55	4.561885	2.379018	605.587005	0.011248	0.012530
RS	56	4.899183	2.379018	563.244587	0.010462	0.011676
RS	57	5.260886	2.379018	518.488808	0.009630	0.010772
RS	58	5.648758	2.777122	409.337494	0.007603	0.008645
RS	59	6.064694	2.777122	377.943563	0.007020	0.007986
RS	60	6.510724	2.777122	345.191784	0.006412	0.007296
RS	61	6.989025	2.777122	311.630423	0.005788	0.006587
RS	62	7.501932	2.777122	277.842116	0.005161	0.005872
RS	63	8.051949	2.777122	1316.258397	0.024448	0.027755
PA	4+25*2+4+6 0.094800417 0.027176718 8.051948969 0.970089856 0.312604366 0.278906993 0.318521417 0.398360289 0.516370121 0.675066642 0.873030065 1.103553676 1.356103207 1.625410139 1.898881668 2.137390916 2.291762010 2.341063088 2.306107952 2.231400347 2.159399518 2.113404358 2.099007411 2.112487067 2.146441851 2.192823936 2.244023071 2.292572868 2.332829654 2.379017838 2.777122237
//
IT	4599
RD	9
LK	-448252.588908
QD	-491.689719 -> -439.995114
RI	0.0260009446
TR	0.092719	0.027711
MT	8.166150
MM	C_pi: 1.515142, n_recomb: 56375.575521
RS	0	0.000000	1.103836	361.934440	0.006420	0.000256
RS	1	0.007259	1.103836	385.610685	0.006840	0.002375
RS	2	0.015045	1.103836	410.635669	0.007284	0.004524
RS	3	0.023396	1.103836	437.056303	0.007753	0.005532
RS	4	0.032353	0.323771	1568.565612	0.027823	0.019271
RS	5	0.041960	0.323771	1631.712318	0.028944	0.021628
RS	6	0.052265	0.283789	1927.631770	0.034193	0.027048
RS	7	0.063318	0.283789	1986.103777	0.035230	0.029566
RS	8	0.075173	0.321648	1804.944634	0.032016	0.027835
RS	9	0.087889	0.321648	1858.611771	0.032968	0.029608
RS	10	0.101527	0.400481	1539.426605	0.027307	0.025077
RS	11	0.116156	0.400481	1590.184207	0.028207	0.026502
RS	12	0.131847	0.517729	1273.157965	0.022584	0.021575
RS	13	0.148676	0.517729	1320.667501	0.023426	0.022742
RS	14	0.166727	0.676524	1050.426856	0.018633	0.018325
RS	15	0.186089	0.676524	1094.061157	0.019407	0.019305
RS	16	0.206856	0.876022	881.414778	0.015635	0.015730
RS	17	0.229130	0.876022	921.107675	0.016339	0.016589
RS	18	0.253021	1.110138	760.487038	0.013490	0.013848
RS	19	0.278647	1.110138	796.704081	0.014132	0.014625
RS	20	0.306132	1.369098	677.311683	0.012014	0.012571
RS	21	0.335613	1.369098	710.747059	0.012607	0.013271
RS	22	0.367234	1.649059	619.526255	0.010989	0.011667
RS	23	0.401150	1.649059	650.801022	0.011544	0.012263
RS	24	0.437528	1.938115	581.835670	0.010321	0.011004
RS	25	0.476547	1.938115	611.527243	0.010847	0.011511
RS	26	0.518398	2.193650	567.789219	0.010072	0.010685
RS	27	0.563287	2.193650	596.608957	0.010583	0.011165
RS	28	0.611434	2.359376	582.467954	0.010332	0.010891
RS	29	0.663077	2.359376	611.188000	0.010841	0.011414
RS	30	0.718468	2.409593	627.122645	0.011124	0.011733
RS	31	0.777880	2.409593	656.231633	0.011640	0.012340
RS	32	0.841604	2.366614	697.730470	0.012376	0.013183
RS	33	0.909954	2.366614	727.019407	0.012896	0.013867
RS	34	0.983266	2.280391	784.039673	0.013907	0.015048
RS	35	1.061899	2.280391	812.341512	0.014409	0.015751
RS	36	1.146241	2.198511	870.181187	0.015435	0.016966
RS	37	1.236704	2.198511	895.536376	0.015885	0.017597
RS	38	1.333734	2.146713	940.505358	0.016683	0.018547
RS	39	1.437808	2.146713	960.766895	0.017042	0.019024
RS	40	1.549436	2.130752	985.117466	0.017474	0.019539
RS	41	1.669167	2.130752	998.549643	0.017712	0.019821
RS	42	1.797589	2.146089	1001.043454	0.017757	0.019875
RS	43	1.935333	2.146089	1006.576927	0.017855	0.019954
RS	44	2.083077	2.184234	990.444226	0.017569	0.019621
RS	45	2.241544	2.184234	987.605153	0.017518	0.019510
RS	46	2.411515	2.236121	957.754960	0.016989	0.018901
RS	47	2.593823	2.236121	946.475779	0.016789	0.018619
RS	48	2.789366	2.293210	907.676735	0.016101	0.017839
RS	49	2.999102	2.293210	888.136093	0.015754	0.017408
RS	50	3.224063	2.347160	844.399225	0.014978	0.016545
RS	51	3.465354	2.347160	816.916122	0.014491	0.015982
RS	52	3.724160	2.391733	770.639469	0.013670	0.015088
RS	53	4.001752	2.391733	735.739258	0.013051	0.014406
RS	54	4.299495	2.443027	682.814246	0.012112	0.013403
RS	55	4.618850	2.443027	642.420085	0.011395	0.012628
RS	56	4.961388	2.443027	598.685304	0.010620	0.011791
RS	57	5.328789	2.443027	552.255433	0.009796	0.010901
RS	58	5.722860	2.891305	431.350138	0.007651	0.008645
RS	59	6.145536	2.891305	399.901245	0.007094	0.008019
RS	60	6.598894	2.891305	366.833633	0.006507	0.007357
RS	61	7.085161	2.891305	332.692745	0.005901	0.006673
RS	62	7.606726	2.891305	298.067743	0.005287	0.005978
RS	63	8.166150	2.891305	1451.757379	0.025752	0.029040
PA	4+25*2+4+6 0.092718530 0.027711155 8.166150119 1.103835521 0.323770554 0.283788642 0.321648381 0.400480639 0.517729280 0.676524191 0.876021548 1.110137683 1.369098092 1.649059033 1.938115134 2.193650061 2.359375563 2.409593105 2.366614431 2.280391304 2.198510956 2.146712502 2.130752472 2.146088992 2.184233684 2.236121489 2.293210375 2.347159914 2.391732948 2.443026590 2.891304572
//
IT	4658
RD	10
LK	-448151.612200
QD	-457.225197 -> -411.034287
RI	0.0229582322
TR	0.090799	0.028220
MT	8.272108
MM	C_pi: 1.553990, n_recomb: 58829.834762
RS	0	0.000000	1.240641	336.858400	0.005726	0.000234
RS	1	0.007281	1.240641	359.230742	0.006106	0.002190
RS	2	0.015091	1.240641	382.922313	0.006509	0.004167
RS	3	0.023471	1.240641	407.985907	0.006935	0.005048
RS	4	0.032460	0.334234	1595.855902	0.027127	0.019114
RS	5	0.042104	0.334234	1661.847519	0.028248	0.021299
RS	6	0.052450	0.288607	1994.613860	0.033905	0.027008
RS	7	0.063549	0.288607	2056.573893	0.034958	0.029457
RS	8	0.075457	0.324971	1882.371307	0.031997	0.027904
RS	9	0.088231	0.324971	1939.181922	0.032963	0.029647
RS	10	0.101935	0.402959	1613.326228	0.027424	0.025202
RS	11	0.116637	0.402959	1666.932502	0.028335	0.026619
RS	12	0.132410	0.519480	1338.599699	0.022754	0.021721
RS	13	0.149331	0.519480	1388.739952	0.023606	0.022892
RS	14	0.167483	0.678210	1105.684473	0.018795	0.018454
RS	15	0.186958	0.678210	1151.737471	0.019577	0.019443
RS	16	0.207850	0.878814	927.345403	0.015763	0.015825
RS	17	0.230263	0.878814	969.230000	0.016475	0.016694
RS	18	0.254308	1.115842	798.783353	0.013578	0.013905
RS	19	0.280104	1.115842	836.969043	0.014227	0.014690
RS	20	0.307778	1.380350	709.513162	0.012060	0.012585
RS	21	0.337467	1.380350	744.714220	0.012659	0.013291
RS	22	0.369317	1.670056	646.420451	0.010988	0.011632
RS	23	0.403486	1.670056	679.272586	0.011546	0.012233
RS	24	0.440143	1.973967	604.079328	0.010268	0.010917
RS	25	0.479468	1.973967	635.180612	0.010797	0.011428
RS	26	0.521657	2.246302	586.866025	0.009976	0.010554
RS	27	0.566917	2.246302	616.988814	0.010488	0.011033
RS	28	0.615473	2.423742	600.793250	0.010212	0.010731
RS	29	0.667564	2.423742	630.814368	0.010723	0.011248
RS	30	0.723447	2.475511	647.635993	0.011009	0.011563
RS	31	0.783399	2.475511	678.156045	0.011527	0.012160
RS	32	0.847716	2.425159	723.371780	0.012296	0.013026
RS	33	0.916715	2.425159	754.243021	0.012821	0.013699
RS	34	0.990738	2.327929	817.024516	0.013888	0.014925
RS	35	1.070150	2.327929	847.035802	0.014398	0.015623
RS	36	1.155344	2.236495	911.049897	0.015486	0.016892
RS	37	1.246741	2.236495	938.089125	0.015946	0.017523
RS	38	1.344791	2.179011	987.845999	0.016792	0.018517
RS	39	1.449981	2.179011	1009.584728	0.017161	0.019001
RS	40	1.562829	2.161400	1036.307788	0.017615	0.019537
RS	41	1.683893	2.161400	1050.891530	0.017863	0.019830
RS	42	1.813771	2.178320	1053.336149	0.017905	0.019883
RS	43	1.953105	2.178320	1059.666998	0.018012	0.019978
RS	44	2.102583	2.220244	1041.735385	0.017708	0.019631
RS	45	2.262944	2.220244	1039.367919	0.017667	0.019540
RS	46	2.434980	2.277118	1006.805575	0.017114	0.018912
RS	47	2.619542	2.277118	995.709798	0.016925	0.018653
RS	48	2.817541	2.339518	953.974670	0.016216	0.017859
RS	49	3.029956	2.339518	934.342344	0.015882	0.017452
RS	50	3.257835	2.398284	887.903142	0.015093	0.016582
RS	51	3.502306	2.398284	860.025216	0.014619	0.016044
RS	52	3.764575	2.446637	811.423372	0.013793	0.015150
RS	53	4.045939	2.446637	775.765968	0.013187	0.014490
RS	54	4.347788	2.502423	720.115714	0.012241	0.013482
RS	55	4.671614	2.502423	678.656367	0.011536	0.012726
RS	56	5.019016	2.502423	633.569692	0.010770	0.011904
RS	57	5.391711	2.502423	585.512448	0.009953	0.011026
RS	58	5.791541	2.999462	452.775708	0.007696	0.008648
RS	59	6.220480	2.999462	421.301295	0.007161	0.008051
RS	60	6.680649	2.999462	387.963027	0.006595	0.007417
RS	61	7.174320	2.999462	353.301661	0.006005	0.006755
RS	62	7.703935	2.999462	317.910243	0.005404	0.006077
RS	63	8.272108	2.999462	1588.003142	0.026993	0.030279
PA	4+25*2+4+6 0.090799060 0.028220425 8.272107680 1.240640609 0.334234169 0.288606881 0.324971054 0.402959209 0.519479606 0.678209734 0.878813586 1.115842276 1.380350388 1.670055982 1.973966972 2.246301953 2.423742359 2.475511439 2.425159066 2.327929177 2.236494635 2.179011172 2.161399759 2.178319950 2.220243718 2.277118343 2.339518495 2.398284028 2.446637460 2.502423247 2.999462304
//
IT	4350
RD	11
LK	-448061.346252
QD	-426.354866 -> -384.949323
RI	0.0204856741
TR	0.089022	0.028705
MT	8.371066
MM	C_pi: 1.590887, n_recomb: 61206.318998
RS	0	0.000000	1.380101	315.728861	0.005158	0.000216
RS	1	0.007301	1.380101	336.963197	0.005505	0.002031
RS	2	0.015134	1.380101	359.484575	0.005873	0.003863
RS	3	0.023540	1.380101	383.349777	0.006263	0.004644
RS	4	0.032559	0.344072	1621.825125	0.026498	0.018967
RS	5	0.042236	0.344072	1690.478628	0.027619	0.021005
RS	6	0.052621	0.293332	2056.728582	0.033603	0.026946
RS	7	0.063763	0.293332	2122.052414	0.034670	0.029337
RS	8	0.075719	0.328389	1954.656687	0.031936	0.027941
RS	9	0.088547	0.328389	2014.533741	0.032914	0.029659
RS	10	0.102312	0.405650	1683.006251	0.027497	0.025298
RS	11	0.117082	0.405650	1739.388353	0.028418	0.026707
RS	12	0.132930	0.521452	1401.084933	0.022891	0.021848
RS	13	0.149936	0.521452	1453.781544	0.023752	0.023022
RS	14	0.168183	0.679979	1158.990299	0.018936	0.018574
RS	15	0.187762	0.679979	1207.394093	0.019727	0.019569
RS	16	0.208770	0.881345	972.003542	0.015881	0.015918
RS	17	0.231312	0.881345	1016.023019	0.016600	0.016794
RS	18	0.255500	1.120716	836.218100	0.013662	0.013965
RS	19	0.281454	1.120716	876.325838	0.014318	0.014756
RS	20	0.309302	1.390051	741.046099	0.012107	0.012605
RS	21	0.339184	1.390051	777.972158	0.012711	0.013315
RS	22	0.371247	1.688723	672.682240	0.010990	0.011605
RS	23	0.405650	1.688723	707.071757	0.011552	0.012210
RS	24	0.442566	2.006844	625.623434	0.010222	0.010841
RS	25	0.482177	2.006844	658.090234	0.010752	0.011353
RS	26	0.524679	2.295788	605.101944	0.009886	0.010434
RS	27	0.570284	2.295788	636.475810	0.010399	0.010911
RS	28	0.619219	2.485276	618.070708	0.010098	0.010582
RS	29	0.671727	2.485276	649.332345	0.010609	0.011092
RS	30	0.728068	2.539223	666.824420	0.010895	0.011402
RS	31	0.788521	2.539223	698.689453	0.011415	0.011989
RS	32	0.853389	2.482098	747.391296	0.012211	0.012874
RS	33	0.922992	2.482098	779.781546	0.012740	0.013537
RS	34	0.997677	2.374333	848.143324	0.013857	0.014803
RS	35	1.077814	2.374333	879.814430	0.014375	0.015494
RS	36	1.163802	2.273643	949.923924	0.015520	0.016814
RS	37	1.256067	2.273643	978.618962	0.015989	0.017445
RS	38	1.355068	2.210577	1033.181797	0.016880	0.018481
RS	39	1.461297	2.210577	1056.392524	0.017260	0.018970
RS	40	1.575281	2.191247	1085.557294	0.017736	0.019528
RS	41	1.697587	2.191247	1101.308701	0.017993	0.019833
RS	42	1.828822	2.209525	1103.808700	0.018034	0.019886
RS	43	1.969637	2.209525	1110.970990	0.018151	0.019997
RS	44	2.120733	2.254869	1091.378749	0.017831	0.019637
RS	45	2.282861	2.254869	1089.529892	0.017801	0.019565
RS	46	2.456824	2.316275	1054.422978	0.017227	0.018923
RS	47	2.643488	2.316275	1043.564068	0.017050	0.018686
RS	48	2.843779	2.383472	999.076160	0.016323	0.017879
RS	49	3.058693	2.383472	979.405591	0.016002	0.017496
RS	50	3.289297	2.446528	930.444358	0.015202	0.016621
RS	51	3.536736	2.446528	902.220368	0.014741	0.016106
RS	52	3.802240	2.498178	851.451826	0.013911	0.015213
RS	53	4.087127	2.498178	815.079659	0.013317	0.014573
RS	54	4.392813	2.557879	756.852908	0.012366	0.013563
RS	55	4.720816	2.557879	714.359356	0.011671	0.012824
RS	56	5.072765	2.557879	667.957840	0.010913	0.012015
RS	57	5.450408	2.557879	618.315558	0.010102	0.011147
RS	58	5.855622	3.102206	473.701525	0.007739	0.008654
RS	59	6.290418	3.102206	442.222999	0.007225	0.008085
RS	60	6.756958	3.102206	408.649093	0.006677	0.007474
RS	61	7.257558	3.102206	373.514522	0.006103	0.006832
RS	62	7.794704	3.102206	337.414170	0.005513	0.006171
RS	63	8.371066	3.102206	1724.865732	0.028181	0.031471
PA	4+25*2+4+6 0.089021939 0.028704887 8.371066000 1.380101105 0.344071927 0.293331599 0.328388503 0.405649829 0.521451851 0.679978708 0.881344654 1.120716083 1.390050974 1.688722701 2.006843800 2.295787708 2.485275758 2.539223204 2.482098183 2.374333421 2.273643137 2.210577009 2.191246969 2.209524692 2.254869387 2.316274991 2.383471927 2.446527555 2.498177620 2.557878869 3.102206287
//
IT	4663
RD	12
LK	-447980.398931
QD	-398.604174 -> -361.381529
RI	0.0184404651
TR	0.087371	0.029165
MT	8.463951
MM	C_pi: 1.626076, n_recomb: 63509.181635
RS	0	0.000000	1.522002	297.635856	0.004687	0.000200
RS	1	0.007319	1.522002	317.867265	0.005005	0.001892
RS	2	0.015174	1.522002	339.352793	0.005343	0.003601
RS	3	0.023604	1.522002	362.151906	0.005702	0.004301
RS	4	0.032651	0.353350	1646.620585	0.025927	0.018831
RS	5	0.042360	0.353350	1717.777479	0.027048	0.020740
RS	6	0.052779	0.297949	2114.618827	0.033296	0.026871
RS	7	0.063961	0.297949	2183.186560	0.034376	0.029211
RS	8	0.075962	0.331839	2022.485034	0.031846	0.027955
RS	9	0.088841	0.331839	2085.350317	0.032835	0.029651
RS	10	0.102663	0.408465	1748.972024	0.027539	0.025372
RS	11	0.117496	0.408465	1808.059010	0.028469	0.026774
RS	12	0.133415	0.523555	1460.929889	0.023003	0.021959
RS	13	0.150499	0.523555	1516.112797	0.023872	0.023135
RS	14	0.168833	0.681761	1210.544324	0.019061	0.018685
RS	15	0.188510	0.681761	1261.235507	0.019859	0.019685
RS	16	0.209626	0.883601	1015.517074	0.015990	0.016009
RS	17	0.232288	0.883601	1061.618450	0.016716	0.016891
RS	18	0.256609	1.124829	872.881497	0.013744	0.014026
RS	19	0.282710	1.124829	914.867977	0.014405	0.014823
RS	20	0.310721	1.398377	771.973525	0.012155	0.012631
RS	21	0.340783	1.398377	810.586754	0.012763	0.013344
RS	22	0.373045	1.705327	698.366882	0.010996	0.011586
RS	23	0.407668	1.705327	734.256724	0.011561	0.012194
RS	24	0.444825	2.037072	646.524869	0.010180	0.010773
RS	25	0.484701	2.037072	680.316306	0.010712	0.011287
RS	26	0.527497	2.342423	622.569108	0.009803	0.010324
RS	27	0.573425	2.342423	655.146065	0.010316	0.010800
RS	28	0.622714	2.544264	634.388388	0.009989	0.010442
RS	29	0.675610	2.544264	666.834240	0.010500	0.010947
RS	30	0.732379	2.600947	684.800473	0.010783	0.011249
RS	31	0.793302	2.600947	717.948355	0.011305	0.011827
RS	32	0.858685	2.537612	769.910225	0.012123	0.012726
RS	33	0.928853	2.537612	803.758669	0.012656	0.013381
RS	34	1.004156	2.419753	877.510250	0.013817	0.014682
RS	35	1.084971	2.419753	910.792104	0.014341	0.015368
RS	36	1.171702	2.310075	986.903568	0.015540	0.016732
RS	37	1.264780	2.310075	1017.225240	0.016017	0.017364
RS	38	1.364671	2.241533	1076.590722	0.016952	0.018439
RS	39	1.471873	2.241533	1101.266655	0.017340	0.018935
RS	40	1.586921	2.220431	1132.931999	0.017839	0.019513
RS	41	1.710390	2.220431	1149.865190	0.018105	0.019828
RS	42	1.842896	2.239873	1152.520330	0.018147	0.019885
RS	43	1.985100	2.239873	1160.545752	0.018274	0.020009
RS	44	2.137712	2.288335	1139.426125	0.017941	0.019641
RS	45	2.301494	2.288335	1138.140332	0.017921	0.019586
RS	46	2.477264	2.353876	1100.652853	0.017331	0.018932
RS	47	2.665899	2.353876	1090.081763	0.017164	0.018715
RS	48	2.868340	2.425415	1043.021502	0.016423	0.017901
RS	49	3.085598	2.425415	1023.363919	0.016114	0.017539
RS	50	3.318758	2.492292	972.058060	0.015306	0.016662
RS	51	3.568984	2.492292	943.535023	0.014857	0.016166
RS	52	3.837523	2.546800	890.757064	0.014026	0.015277
RS	53	4.125718	2.546800	853.710944	0.013442	0.014655
RS	54	4.435006	2.609892	793.055432	0.012487	0.013645
RS	55	4.766932	2.609892	749.557124	0.011802	0.012920
RS	56	5.123151	2.609892	701.875646	0.011052	0.012124
RS	57	5.505444	2.609892	650.687935	0.010246	0.011265
RS	58	5.915716	3.200005	494.180082	0.007781	0.008663
RS	59	6.356018	3.200005	462.713614	0.007286	0.008118
RS	60	6.828546	3.200005	428.932210	0.006754	0.007529
RS	61	7.335659	3.200005	393.363532	0.006194	0.006906
RS	62	7.879889	3.200005	356.602700	0.005615	0.006260
RS	63	8.463951	3.200005	1862.148210	0.029321	0.032620
PA	4+25*2+4+6 0.087370775 0.029165398 8.463951354 1.522002332 0.353349875 0.297949243 0.331839406 0.408464606 0.523555409 0.681761375 0.883601439 1.124828818 1.398377419 1.705326969 2.037071548 2.342422648 2.544263893 2.600947161 2.537611724 2.419753267 2.310075167 2.241533385 2.220431177 2.239873428 2.288334621 2.353875836 2.425415492 2.492291920 2.546799807 2.609892012 3.200005423
//
IT	4675
RD	13
LK	-447907.600432
QD	-373.569420 -> -340.019792
RI	0.0167258777
TR	0.085832	0.029603
MT	8.551450
MM	C_pi: 1.659717, n_recomb: 65741.101769
RS	0	0.000000	1.666007	281.953154	0.004289	0.000186
RS	1	0.007337	1.666007	301.294152	0.004583	0.001770
RS	2	0.015211	1.666007	321.856719	0.004896	0.003372
RS	3	0.023664	1.666007	343.702097	0.005228	0.004006
RS	4	0.032736	0.362120	1670.338291	0.025408	0.018703
RS	5	0.042475	0.362120	1743.858142	0.026526	0.020500
RS	6	0.052927	0.302455	2168.737106	0.032989	0.026785
RS	7	0.064147	0.302455	2240.432050	0.034080	0.029081
RS	8	0.076189	0.335282	2086.365820	0.031736	0.027953
RS	9	0.089115	0.335282	2152.139520	0.032737	0.029630
RS	10	0.102990	0.411339	1811.611848	0.027557	0.025430
RS	11	0.117882	0.411339	1873.333140	0.028496	0.026824
RS	12	0.133867	0.525722	1518.375665	0.023096	0.022058
RS	13	0.151025	0.525722	1575.977156	0.023972	0.023234
RS	14	0.169441	0.683516	1260.474272	0.019173	0.018788
RS	15	0.189209	0.683516	1313.391883	0.019978	0.019793
RS	16	0.210427	0.885587	1057.960793	0.016093	0.016097
RS	17	0.233201	0.885587	1106.093071	0.016825	0.016985
RS	18	0.257646	1.128266	908.810223	0.013824	0.014089
RS	19	0.283885	1.128266	952.633486	0.014491	0.014890
RS	20	0.312049	1.405477	802.331203	0.012204	0.012660
RS	21	0.342279	1.405477	842.595275	0.012817	0.013377
RS	22	0.374727	1.720074	723.512259	0.011005	0.011573
RS	23	0.409555	1.720074	760.867207	0.011574	0.012184
RS	24	0.446939	2.064883	666.829329	0.010143	0.010712
RS	25	0.487065	2.064883	701.906912	0.010677	0.011229
RS	26	0.530135	2.386431	639.324659	0.009725	0.010221
RS	27	0.576365	2.386431	673.059675	0.010238	0.010697
RS	28	0.625986	2.600879	649.822911	0.009885	0.010310
RS	29	0.679248	2.600879	683.400048	0.010395	0.010810
RS	30	0.736418	2.660817	701.656211	0.010673	0.011103
RS	31	0.797782	2.660817	736.027782	0.011196	0.011673
RS	32	0.863647	2.591789	791.031821	0.012033	0.012584
RS	33	0.934345	2.591789	826.279313	0.012569	0.013230
RS	34	1.010230	2.464238	905.228685	0.013770	0.014562
RS	35	1.091682	2.464238	940.071964	0.014300	0.015243
RS	36	1.179110	2.345829	1022.074535	0.015547	0.016649
RS	37	1.272952	2.345829	1053.991705	0.016032	0.017281
RS	38	1.373679	2.271910	1118.142477	0.017008	0.018393
RS	39	1.481795	2.271910	1144.273732	0.017406	0.018894
RS	40	1.597844	2.248997	1178.485221	0.017926	0.019494
RS	41	1.722406	2.248997	1196.610591	0.018202	0.019819
RS	42	1.856107	2.269446	1199.509590	0.018246	0.019879
RS	43	1.999617	2.269446	1208.425822	0.018382	0.020016
RS	44	2.153655	2.320760	1185.906446	0.018039	0.019642
RS	45	2.318995	2.320760	1185.223953	0.018029	0.019603
RS	46	2.496464	2.390094	1145.512709	0.017425	0.018940
RS	47	2.686954	2.390094	1135.276539	0.017269	0.018742
RS	48	2.891419	2.465579	1085.817057	0.016517	0.017922
RS	49	3.110885	2.465579	1066.220742	0.016218	0.017579
RS	50	3.346451	2.535859	1012.742681	0.015405	0.016702
RS	51	3.599300	2.535859	983.965719	0.014967	0.016226
RS	52	3.870700	2.592836	929.330894	0.014136	0.015341
RS	53	4.162010	2.592836	891.650916	0.013563	0.014735
RS	54	4.474693	2.658839	828.714935	0.012606	0.013726
RS	55	4.810315	2.658839	784.241134	0.011929	0.013015
RS	56	5.170561	2.658839	735.314116	0.011185	0.012230
RS	57	5.557235	2.658839	682.619900	0.010383	0.011379
RS	58	5.972279	3.293232	514.231265	0.007822	0.008674
RS	59	6.417772	3.293232	482.790321	0.007344	0.008150
RS	60	6.895948	3.293232	448.825593	0.006827	0.007581
RS	61	7.409206	3.293232	412.856931	0.006280	0.006976
RS	62	7.960119	3.293232	375.478394	0.005711	0.006345
RS	63	8.551450	3.293232	1999.584010	0.030416	0.033725
PA	4+25*2+4+6 0.085832195 0.029603112 8.551450241 1.666006556 0.362120135 0.302454955 0.335281931 0.411339428 0.525722377 0.683515556 0.885586659 1.128265546 1.405477488 1.720074498 2.064883282 2.386430641 2.600879064 2.660816699 2.591789498 2.464237962 2.345828617 2.271910000 2.248997304 2.269445731 2.320759620 2.390093938 2.465579405 2.535859302 2.592835615 2.658839185 3.293232396
//
IT	4786
RD	14
LK	-447841.961665
QD	-350.909855 -> -320.598629
RI	0.0152663170
TR	0.084395	0.030019
MT	8.634129
MM	C_pi: 1.691955, n_recomb: 67905.097921
RS	0	0.000000	1.812200	268.160854	0.003949	0.000174
RS	1	0.007353	1.812200	286.702353	0.004222	0.001662
RS	2	0.015246	1.812200	306.433658	0.004513	0.003170
RS	3	0.023720	1.812200	327.417128	0.004822	0.003750
RS	4	0.032817	0.370433	1693.048617	0.024933	0.018583
RS	5	0.042582	0.370433	1768.806051	0.026048	0.020281
RS	6	0.053066	0.306850	2219.464508	0.032685	0.026692
RS	7	0.064320	0.306850	2294.174454	0.033785	0.028949
RS	8	0.076402	0.338693	2146.708986	0.031613	0.027938
RS	9	0.089373	0.338693	2215.311843	0.032624	0.029597
RS	10	0.103297	0.414242	1871.218822	0.027556	0.025473
RS	11	0.118244	0.414242	1935.505574	0.028503	0.026859
RS	12	0.134291	0.527920	1573.603957	0.023174	0.022145
RS	13	0.151518	0.527920	1633.559208	0.024057	0.023321
RS	14	0.170011	0.685221	1308.896237	0.019275	0.018886
RS	15	0.189865	0.685221	1363.982240	0.020087	0.019893
RS	16	0.211177	0.887323	1099.398696	0.016190	0.016183
RS	17	0.234057	0.887323	1149.513165	0.016928	0.017075
RS	18	0.258620	1.131099	944.053341	0.013903	0.014153
RS	19	0.284988	1.131099	989.673450	0.014574	0.014958
RS	20	0.313295	1.411493	832.155867	0.012255	0.012694
RS	21	0.343683	1.411493	874.036278	0.012871	0.013413
RS	22	0.376306	1.733168	748.154085	0.011018	0.011565
RS	23	0.411328	1.733168	786.940916	0.011589	0.012179
RS	24	0.448924	2.090509	686.580763	0.010111	0.010659
RS	25	0.489285	2.090509	722.908517	0.010646	0.011177
RS	26	0.532613	2.428017	655.428726	0.009652	0.010127
RS	27	0.579127	2.428017	690.279998	0.010165	0.010601
RS	28	0.629062	2.655272	664.454614	0.009785	0.010186
RS	29	0.682667	2.655272	699.113853	0.010295	0.010682
RS	30	0.740215	2.718937	717.490280	0.010566	0.010964
RS	31	0.801993	2.718937	753.029946	0.011089	0.011527
RS	32	0.868314	2.644689	810.871129	0.011941	0.012446
RS	33	0.939512	2.644689	847.461059	0.012480	0.013085
RS	34	1.015944	2.507816	931.417216	0.013716	0.014444
RS	35	1.097996	2.507816	967.773335	0.014252	0.015120
RS	36	1.186081	2.380912	1055.548525	0.015544	0.016565
RS	37	1.280643	2.380912	1089.028951	0.016038	0.017197
RS	38	1.382157	2.301715	1157.934196	0.017052	0.018344
RS	39	1.491136	2.301715	1185.508397	0.017458	0.018851
RS	40	1.608128	2.276961	1222.302146	0.018000	0.019470
RS	41	1.733722	2.276961	1241.626510	0.018285	0.019805
RS	42	1.868550	2.298284	1244.847810	0.018332	0.019869
RS	43	2.013291	2.298284	1254.678229	0.018477	0.020020
RS	44	2.168676	2.352228	1230.875670	0.018126	0.019640
RS	45	2.335485	2.352228	1230.832166	0.018126	0.019617
RS	46	2.514559	2.425058	1189.044170	0.017510	0.018947
RS	47	2.706800	2.425058	1179.185659	0.017365	0.018766
RS	48	2.913176	2.504137	1127.492773	0.016604	0.017942
RS	49	3.134726	2.504137	1108.002110	0.016317	0.017618
RS	50	3.372566	2.577454	1052.514788	0.015500	0.016742
RS	51	3.627893	2.577454	1023.526248	0.015073	0.016283
RS	52	3.901994	2.636548	967.182237	0.014243	0.015405
RS	53	4.196249	2.636548	928.906488	0.013679	0.014814
RS	54	4.512140	2.705031	863.834073	0.012721	0.013806
RS	55	4.851257	2.705031	818.413005	0.012052	0.013107
RS	56	5.215309	2.705031	768.273585	0.011314	0.012332
RS	57	5.606128	2.705031	714.110313	0.010516	0.011490
RS	58	6.025683	3.382217	533.876149	0.007862	0.008686
RS	59	6.476087	3.382217	502.471783	0.007400	0.008183
RS	60	6.959608	3.382217	468.344410	0.006897	0.007632
RS	61	7.478680	3.382217	432.005498	0.006362	0.007043
RS	62	8.035918	3.382217	394.047006	0.005803	0.006425
RS	63	8.634129	3.382217	2136.955301	0.031470	0.034791
PA	4+25*2+4+6 0.084394789 0.030019205 8.634128656 1.812200150 0.370433272 0.306849680 0.338693021 0.414241544 0.527920312 0.685220636 0.887323077 1.131098649 1.411493393 1.733168098 2.090508822 2.428016615 2.655271571 2.718936803 2.644689315 2.507815504 2.380911705 2.301714606 2.276961349 2.298284108 2.352227592 2.425058352 2.504137002 2.577453691 2.636547754 2.705031424 3.382216835
//
IT	5288
RD	15
LK	-447782.638159
QD	-330.334864 -> -302.889489
RI	0.0140107899
TR	0.083048	0.030415
MT	8.712513
MM	C_pi: 1.722906, n_recomb: 70003.290245
RS	0	0.000000	1.960494	255.902646	0.003656	0.000163
RS	1	0.007368	1.960494	273.720652	0.003910	0.001566
RS	2	0.015279	1.960494	292.697750	0.004181	0.002991
RS	3	0.023772	1.960494	312.896941	0.004470	0.003524
RS	4	0.032892	0.378332	1714.797308	0.024496	0.018470
RS	5	0.042683	0.378332	1792.678605	0.025608	0.020081
RS	6	0.053196	0.311131	2267.131038	0.032386	0.026594
RS	7	0.064483	0.311131	2344.747220	0.033495	0.028815
RS	8	0.076602	0.342054	2203.853249	0.031482	0.027913
RS	9	0.089614	0.342054	2275.205997	0.032501	0.029557
RS	10	0.103585	0.417142	1928.041463	0.027542	0.025506
RS	11	0.118585	0.417142	1994.825557	0.028496	0.026884
RS	12	0.134690	0.530125	1626.750900	0.023238	0.022223
RS	13	0.151982	0.530125	1688.996814	0.024127	0.023398
RS	14	0.170548	0.686873	1355.872083	0.019369	0.018977
RS	15	0.190482	0.686873	1413.070038	0.020186	0.019987
RS	16	0.211884	0.888836	1139.864953	0.016283	0.016266
RS	17	0.234864	0.888836	1191.914141	0.017027	0.017163
RS	18	0.259536	1.133407	978.626091	0.013980	0.014218
RS	19	0.286027	1.133407	1026.003949	0.014657	0.015027
RS	20	0.314469	1.416560	861.459830	0.012306	0.012729
RS	21	0.345007	1.416560	904.922900	0.012927	0.013452
RS	22	0.377795	1.744789	772.310232	0.011032	0.011561
RS	23	0.412998	1.744789	812.496878	0.011607	0.012178
RS	24	0.450796	2.114145	705.809300	0.010083	0.010611
RS	25	0.491378	2.114145	743.353024	0.010619	0.011131
RS	26	0.534950	2.467363	670.924494	0.009584	0.010039
RS	27	0.581733	2.467363	706.852612	0.010097	0.010513
RS	28	0.631962	2.707588	678.341612	0.009690	0.010069
RS	29	0.685893	2.707588	714.036600	0.010200	0.010561
RS	30	0.743797	2.775388	732.383776	0.010462	0.010831
RS	31	0.805967	2.775388	769.038873	0.010986	0.011388
RS	32	0.872719	2.696359	829.521691	0.011850	0.012313
RS	33	0.944388	2.696359	867.399450	0.012391	0.012945
RS	34	1.021338	2.550505	956.174000	0.013659	0.014329
RS	35	1.103957	2.550505	993.994746	0.014199	0.015000
RS	36	1.192664	2.415326	1087.417798	0.015534	0.016480
RS	37	1.287906	2.415326	1122.427826	0.016034	0.017113
RS	38	1.390166	2.330944	1196.046474	0.017086	0.018292
RS	39	1.499961	2.330944	1225.048369	0.017500	0.018804
RS	40	1.617845	2.304339	1264.444792	0.018063	0.019444
RS	41	1.744415	2.304339	1284.971229	0.018356	0.019787
RS	42	1.880310	2.326426	1288.583412	0.018407	0.019857
RS	43	2.026218	2.326426	1299.347024	0.018561	0.020019
RS	44	2.182876	2.382808	1274.368508	0.018204	0.019636
RS	45	2.351077	2.382808	1274.995081	0.018213	0.019627
RS	46	2.531671	2.458875	1231.268930	0.017589	0.018952
RS	47	2.725571	2.458875	1221.826399	0.017454	0.018788
RS	48	2.933757	2.541242	1168.054479	0.016686	0.017962
RS	49	3.157282	2.541242	1148.710450	0.016409	0.017655
RS	50	3.397277	2.617269	1091.369815	0.015590	0.016782
RS	51	3.654954	2.617269	1062.209666	0.015174	0.016339
RS	52	3.931616	2.678174	1004.296524	0.014346	0.015467
RS	53	4.228663	2.678174	965.462136	0.013792	0.014890
RS	54	4.547596	2.748750	898.394273	0.012834	0.013886
RS	55	4.890028	2.748750	852.054313	0.012172	0.013198
RS	56	5.257690	2.748750	800.735681	0.011439	0.012432
RS	57	5.652441	2.748750	745.140788	0.010644	0.011596
RS	58	6.076277	3.467279	553.118979	0.007901	0.008700
RS	59	6.531341	3.467279	521.761205	0.007453	0.008215
RS	60	7.019934	3.467279	487.489955	0.006964	0.007681
RS	61	7.544526	3.467279	450.807883	0.006440	0.007106
RS	62	8.107770	3.467279	412.303988	0.005890	0.006501
RS	63	8.712513	3.467279	2274.016854	0.032484	0.035817
PA	4+25*2+4+6 0.083048318 0.030414689 8.712513102 1.960494262 0.378331743 0.311130926 0.342053543 0.417142407 0.530125232 0.686872871 0.888836219 1.133407066 1.416560132 1.744789276 2.114145335 2.467363089 2.707588151 2.775387602 2.696358536 2.550504769 2.415326271 2.330944372 2.304339228 2.326426185 2.382807699 2.458874884 2.541241843 2.617269207 2.678174090 2.748750406 3.467278987
//
IT	4052
RD	16
LK	-447728.905618
QD	-311.598145 -> -286.697600
RI	0.0129212209
TR	0.081785	0.030791
MT	8.786959
MM	C_pi: 1.752652, n_recomb: 72037.659450
RS	0	0.000000	2.110750	244.914838	0.003400	0.000153
RS	1	0.007382	2.110750	262.073976	0.003638	0.001480
RS	2	0.015310	2.110750	280.362681	0.003892	0.002830
RS	3	0.023822	2.110750	299.844241	0.004162	0.003324
RS	4	0.032963	0.385844	1735.656101	0.024094	0.018365
RS	5	0.042779	0.385844	1815.557462	0.025203	0.019896
RS	6	0.053319	0.315301	2311.985139	0.032094	0.026493
RS	7	0.064637	0.315301	2392.401957	0.033210	0.028682
RS	8	0.076791	0.345351	2258.069849	0.031346	0.027882
RS	9	0.089842	0.345351	2332.093408	0.032373	0.029510
RS	10	0.103857	0.420023	1982.278998	0.027517	0.025529
RS	11	0.118906	0.420023	2051.492867	0.028478	0.026900
RS	12	0.135067	0.532322	1677.922069	0.023292	0.022293
RS	13	0.152420	0.532322	1742.396805	0.024187	0.023467
RS	14	0.171054	0.688469	1401.453193	0.019454	0.019063
RS	15	0.191064	0.688469	1460.707850	0.020277	0.020074
RS	16	0.212551	0.890152	1179.379246	0.016372	0.016348
RS	17	0.235625	0.890152	1233.316436	0.017120	0.017247
RS	18	0.260402	1.135258	1012.536854	0.014056	0.014282
RS	19	0.287007	1.135258	1061.633850	0.014737	0.015095
RS	20	0.315577	1.420787	890.253000	0.012358	0.012767
RS	21	0.346256	1.420787	935.265623	0.012983	0.013493
RS	22	0.379200	1.755086	795.995989	0.011050	0.011562
RS	23	0.414576	1.755086	837.551260	0.011627	0.012181
RS	24	0.452563	2.135969	724.536375	0.010058	0.010568
RS	25	0.493355	2.135969	763.263166	0.010595	0.011090
RS	26	0.537158	2.504626	685.847742	0.009521	0.009957
RS	27	0.584195	2.504626	722.815268	0.010034	0.010430
RS	28	0.634704	2.757930	691.538685	0.009600	0.009959
RS	29	0.688942	2.757930	728.225647	0.010109	0.010448
RS	30	0.747184	2.830235	746.405837	0.010361	0.010704
RS	31	0.809725	2.830235	784.126264	0.010885	0.011256
RS	32	0.876884	2.746821	847.068524	0.011759	0.012185
RS	33	0.949000	2.746821	886.181397	0.012302	0.012811
RS	34	1.026440	2.592302	979.590792	0.013598	0.014216
RS	35	1.109597	2.592302	1018.828403	0.014143	0.014883
RS	36	1.198893	2.449053	1117.771115	0.015516	0.016395
RS	37	1.294780	2.449053	1154.275853	0.016023	0.017028
RS	38	1.397747	2.359581	1232.556307	0.017110	0.018239
RS	39	1.508315	2.359581	1262.968006	0.017532	0.018756
RS	40	1.627045	2.331113	1304.981401	0.018115	0.019415
RS	41	1.754540	2.331113	1326.709156	0.018417	0.019766
RS	42	1.891447	2.353871	1330.771478	0.018473	0.019842
RS	43	2.038461	2.353871	1342.482696	0.018636	0.020015
RS	44	2.196328	2.412526	1316.424712	0.018274	0.019630
RS	45	2.365849	2.412526	1317.747616	0.018292	0.019635
RS	46	2.547885	2.491604	1272.211258	0.017660	0.018956
RS	47	2.743359	2.491604	1263.218488	0.017536	0.018807
RS	48	2.953264	2.576989	1207.512704	0.016762	0.017981
RS	49	3.178664	2.576989	1188.352448	0.016496	0.017690
RS	50	3.420704	2.655438	1129.305604	0.015677	0.016820
RS	51	3.680612	2.655438	1100.011081	0.015270	0.016393
RS	52	3.959707	2.717878	1040.663196	0.014446	0.015528
RS	53	4.259405	2.717878	1001.305590	0.013900	0.014964
RS	54	4.581229	2.790201	932.377818	0.012943	0.013965
RS	55	4.926810	2.790201	885.147044	0.012287	0.013287
RS	56	5.297902	2.790201	832.682080	0.011559	0.012529
RS	57	5.696390	2.790201	775.692708	0.010768	0.011699
RS	58	6.124296	3.548661	571.961137	0.007940	0.008714
RS	59	6.583790	3.548661	540.659027	0.007505	0.008246
RS	60	7.077206	3.548661	506.261034	0.007028	0.007728
RS	61	7.607047	3.548661	469.260664	0.006514	0.007167
RS	62	8.176002	3.548661	430.243250	0.005972	0.006574
RS	63	8.786959	3.548661	2410.534186	0.033462	0.036806
PA	4+25*2+4+6 0.081784675 0.030790820 8.786958768 2.110750067 0.385843798 0.315300698 0.345351013 0.420022510 0.532321667 0.688469235 0.890152212 1.135257569 1.420786539 1.755085865 2.135968750 2.504626160 2.757929890 2.830234921 2.746820630 2.592302287 2.449053161 2.359580566 2.331113005 2.353870921 2.412526441 2.491603572 2.576988720 2.655437758 2.717877666 2.790201494 3.548660518
//
IT	3639
RD	17
LK	-447680.140612
QD	-294.489073 -> -271.855355
RI	0.0119672183
TR	0.080596	0.031149
MT	8.857819
MM	C_pi: 1.781275, n_recomb: 74010.238887
RS	0	0.000000	2.262953	234.981370	0.003175	0.000144
RS	1	0.007396	2.262953	251.536383	0.003399	0.001401
RS	2	0.015339	2.262953	269.192633	0.003637	0.002685
RS	3	0.023869	2.262953	288.013429	0.003892	0.003146
RS	4	0.033030	0.392995	1755.693043	0.023722	0.018267
RS	5	0.042869	0.392995	1837.519543	0.024828	0.019726
RS	6	0.053435	0.319359	2354.269511	0.031810	0.026391
RS	7	0.064783	0.319359	2437.384889	0.032933	0.028550
RS	8	0.076970	0.348577	2309.597310	0.031206	0.027845
RS	9	0.090058	0.348577	2386.213523	0.032242	0.029460
RS	10	0.104114	0.422873	2034.086199	0.027484	0.025546
RS	11	0.119210	0.422873	2105.663346	0.028451	0.026908
RS	12	0.135423	0.534501	1727.212649	0.023337	0.022355
RS	13	0.152834	0.534501	1793.855864	0.024238	0.023527
RS	14	0.171533	0.690017	1445.675669	0.019533	0.019144
RS	15	0.191615	0.690017	1506.933026	0.020361	0.020156
RS	16	0.213182	0.891300	1217.957612	0.016457	0.016427
RS	17	0.236345	0.891300	1273.736977	0.017210	0.017329
RS	18	0.261220	1.136715	1045.792068	0.014130	0.014347
RS	19	0.287935	1.136715	1096.570201	0.014816	0.015163
RS	20	0.316626	1.424278	918.542068	0.012411	0.012807
RS	21	0.347439	1.424278	965.071751	0.013040	0.013535
RS	22	0.380531	1.764198	819.225122	0.011069	0.011566
RS	23	0.416070	1.764198	862.118759	0.011649	0.012187
RS	24	0.454238	2.156129	742.787885	0.010036	0.010530
RS	25	0.495228	2.156129	782.666346	0.010575	0.011053
RS	26	0.539250	2.539961	700.230937	0.009461	0.009881
RS	27	0.586528	2.539961	738.202342	0.009974	0.010354
RS	28	0.637302	2.806409	704.094433	0.009513	0.009855
RS	29	0.691832	2.806409	741.732071	0.010022	0.010340
RS	30	0.750394	2.883543	759.623036	0.010264	0.010584
RS	31	0.813287	2.883543	798.361361	0.010787	0.011130
RS	32	0.880832	2.796111	863.591295	0.011669	0.012062
RS	33	0.953373	2.796111	903.888669	0.012213	0.012682
RS	34	1.031278	2.633220	1001.754877	0.013535	0.014105
RS	35	1.114946	2.633220	1042.362450	0.014084	0.014769
RS	36	1.204801	2.482087	1146.696562	0.015494	0.016311
RS	37	1.301301	2.482087	1184.660421	0.016007	0.016945
RS	38	1.404939	2.387611	1267.545984	0.017127	0.018185
RS	39	1.516241	2.387611	1299.347433	0.017556	0.018707
RS	40	1.635775	2.357279	1343.982466	0.018159	0.019384
RS	41	1.764150	2.357279	1366.907526	0.018469	0.019743
RS	42	1.902019	2.380629	1371.470583	0.018531	0.019825
RS	43	2.050085	2.380629	1384.139772	0.018702	0.020009
RS	44	2.209101	2.441417	1357.089224	0.018337	0.019622
RS	45	2.379877	2.441417	1359.130309	0.018364	0.019640
RS	46	2.563284	2.523309	1311.900180	0.017726	0.018959
RS	47	2.760256	2.523309	1303.386820	0.017611	0.018825
RS	48	2.971795	2.611474	1245.882718	0.016834	0.017998
RS	49	3.198979	2.611474	1226.939852	0.016578	0.017722
RS	50	3.442965	2.692091	1166.324239	0.015759	0.016858
RS	51	3.704996	2.692091	1136.930129	0.015362	0.016445
RS	52	3.986407	2.755823	1076.274420	0.014542	0.015588
RS	53	4.288629	2.755823	1036.427729	0.014004	0.015036
RS	54	4.613204	2.829581	965.772401	0.013049	0.014041
RS	55	4.961784	2.829581	917.678480	0.012399	0.013373
RS	56	5.336144	2.829581	864.099615	0.011675	0.012623
RS	57	5.738191	2.829581	805.752457	0.010887	0.011799
RS	58	6.169972	3.626607	590.405223	0.007977	0.008729
RS	59	6.633687	3.626607	559.167096	0.007555	0.008277
RS	60	7.131698	3.626607	524.658115	0.007089	0.007774
RS	61	7.666541	3.626607	487.362398	0.006585	0.007226
RS	62	8.240939	3.626607	447.861021	0.006051	0.006643
RS	63	8.857819	3.626607	2546.307069	0.034405	0.037759
PA	4+25*2+4+6 0.080596407 0.031148655 8.857819176 2.262952600 0.392994730 0.319359167 0.348577349 0.422873329 0.534500551 0.690016784 0.891299945 1.136714837 1.424278291 1.764197925 2.156129122 2.539960685 2.806409126 2.883542587 2.796110502 2.633219870 2.482086707 2.387611071 2.357279159 2.380629250 2.441417141 2.523308919 2.611473875 2.692090779 2.755822812 2.829580797 3.626607153
//
IT	5130
RD	18
LK	-447635.801903
QD	-278.826418 -> -258.217773
RI	0.0111250419
TR	0.079477	0.031489
MT	8.925433
MM	C_pi: 1.808848, n_recomb: 75922.816008
RS	0	0.000000	2.417209	225.922961	0.002976	0.000137
RS	1	0.007409	2.417209	241.919959	0.003186	0.001331
RS	2	0.015366	2.417209	258.990986	0.003411	0.002553
RS	3	0.023913	2.417209	277.199170	0.003651	0.002985
RS	4	0.033093	0.399811	1774.951242	0.023378	0.018174
RS	5	0.042954	0.399811	1858.615339	0.024480	0.019569
RS	6	0.053545	0.323308	2394.191932	0.031535	0.026287
RS	7	0.064920	0.323308	2479.907401	0.032664	0.028419
RS	8	0.077139	0.351728	2358.637509	0.031066	0.027804
RS	9	0.090262	0.351728	2437.769515	0.032109	0.029407
RS	10	0.104358	0.425683	2083.628257	0.027444	0.025555
RS	11	0.119498	0.425683	2157.503259	0.028417	0.026910
RS	12	0.135760	0.536658	1774.698259	0.023375	0.022411
RS	13	0.153227	0.536658	1843.450977	0.024281	0.023582
RS	14	0.171987	0.691515	1488.588232	0.019607	0.019220
RS	15	0.192138	0.691515	1551.795631	0.020439	0.020233
RS	16	0.213781	0.892308	1255.608102	0.016538	0.016503
RS	17	0.237028	0.892308	1313.184529	0.017296	0.017408
RS	18	0.261997	1.137836	1078.394982	0.014204	0.014412
RS	19	0.288816	1.137836	1130.816757	0.014894	0.015230
RS	20	0.317622	1.427125	946.333317	0.012464	0.012849
RS	21	0.348562	1.427125	994.348136	0.013097	0.013579
RS	22	0.381795	1.772255	842.005708	0.011090	0.011573
RS	23	0.417489	1.772255	886.208158	0.011672	0.012196
RS	24	0.455828	2.174779	760.579861	0.010018	0.010496
RS	25	0.497007	2.174779	801.579722	0.010558	0.011021
RS	26	0.541237	2.573485	714.108548	0.009406	0.009810
RS	27	0.588744	2.573485	753.050224	0.009919	0.010282
RS	28	0.639770	2.853131	716.051127	0.009431	0.009756
RS	29	0.694577	2.853131	754.600374	0.009939	0.010239
RS	30	0.753444	2.935377	772.092867	0.010169	0.010468
RS	31	0.816673	2.935377	811.804090	0.010692	0.011009
RS	32	0.884586	2.844258	879.162781	0.011580	0.011943
RS	33	0.957530	2.844258	920.596084	0.012125	0.012557
RS	34	1.035879	2.673267	1022.747380	0.013471	0.013998
RS	35	1.120032	2.673267	1064.678942	0.014023	0.014659
RS	36	1.210419	2.514431	1174.272588	0.015467	0.016228
RS	37	1.307503	2.514431	1213.659467	0.015985	0.016862
RS	38	1.411780	2.415035	1301.088540	0.017137	0.018130
RS	39	1.523782	2.415035	1334.257830	0.017574	0.018656
RS	40	1.644082	2.382844	1381.510514	0.018196	0.019351
RS	41	1.773295	2.382844	1405.625991	0.018514	0.019718
RS	42	1.912081	2.406720	1410.732474	0.018581	0.019806
RS	43	2.061148	2.406720	1424.366388	0.018761	0.020000
RS	44	2.221260	2.469518	1396.401529	0.018392	0.019613
RS	45	2.393233	2.469518	1399.178687	0.018429	0.019643
RS	46	2.577947	2.554051	1350.363016	0.017786	0.018961
RS	47	2.776347	2.554051	1342.354770	0.017681	0.018840
RS	48	2.989445	2.644784	1283.178886	0.016901	0.018015
RS	49	3.218330	2.644784	1264.483580	0.016655	0.017753
RS	50	3.464173	2.727346	1202.427235	0.015837	0.016894
RS	51	3.728229	2.727346	1172.965823	0.015449	0.016494
RS	52	4.011849	2.792154	1111.122487	0.014635	0.015646
RS	53	4.316480	2.792154	1070.819301	0.014104	0.015105
RS	54	4.643681	2.867072	998.561919	0.013152	0.014117
RS	55	4.995123	2.867072	949.632417	0.012508	0.013457
RS	56	5.372601	2.867072	894.971974	0.011788	0.012713
RS	57	5.778046	2.867072	835.303628	0.011002	0.011895
RS	58	6.213529	3.701358	608.450195	0.008014	0.008745
RS	59	6.681275	3.701358	577.283926	0.007604	0.008307
RS	60	7.183674	3.701358	542.678750	0.007148	0.007817
RS	61	7.723295	3.701358	505.109213	0.006653	0.007281
RS	62	8.302894	3.701358	465.151640	0.006127	0.006709
RS	63	8.925433	3.701358	2681.140925	0.035314	0.038678
PA	4+25*2+4+6 0.079476743 0.031489082 8.925432763 2.417208527 0.399810643 0.323307847 0.351728114 0.425683408 0.536658278 0.691514508 0.892308057 1.137835751 1.427124603 1.772255275 2.174779264 2.573485252 2.853131046 2.935376593 2.844258248 2.673266521 2.514430794 2.415035300 2.382844285 2.406720054 2.469517596 2.554050870 2.644784253 2.727346012 2.792154461 2.867071711 3.701357704
//
IT	4720
RD	19
LK	-447595.419541
QD	-264.454354 -> -245.659648
RI	0.0103781444
TR	0.078420	0.031813
MT	8.990021
MM	C_pi: 1.835427, n_recomb: 77777.195113
RS	0	0.000000	2.573300	217.627387	0.002798	0.000130
RS	1	0.007421	2.573300	233.107469	0.002997	0.001266
RS	2	0.015392	2.573300	249.635522	0.003210	0.002433
RS	3	0.023955	2.573300	267.274345	0.003436	0.002840
RS	4	0.033154	0.406310	1793.483786	0.023059	0.018087
RS	5	0.043035	0.406310	1878.904372	0.024158	0.019423
RS	6	0.053649	0.327149	2431.923602	0.031268	0.026184
RS	7	0.065051	0.327149	2520.143867	0.032402	0.028291
RS	8	0.077299	0.354796	2405.386865	0.030927	0.027760
RS	9	0.090456	0.354796	2486.958764	0.031975	0.029351
RS	10	0.104589	0.428446	2131.033690	0.027399	0.025560
RS	11	0.119772	0.428446	2207.141943	0.028378	0.026907
RS	12	0.136080	0.538791	1820.443827	0.023406	0.022461
RS	13	0.153599	0.538791	1891.248068	0.024316	0.023630
RS	14	0.172419	0.692974	1530.203483	0.019674	0.019291
RS	15	0.192634	0.692974	1595.308954	0.020511	0.020305
RS	16	0.214350	0.893200	1292.335197	0.016616	0.016577
RS	17	0.237677	0.893200	1351.664046	0.017379	0.017484
RS	18	0.262735	1.138669	1110.344195	0.014276	0.014475
RS	19	0.289653	1.138669	1164.372370	0.014971	0.015297
RS	20	0.318569	1.429412	973.622038	0.012518	0.012891
RS	21	0.349630	1.429412	1023.090199	0.013154	0.013624
RS	22	0.382996	1.779364	864.345392	0.011113	0.011582
RS	23	0.418838	1.779364	909.827664	0.011698	0.012208
RS	24	0.457340	2.192043	777.927728	0.010002	0.010466
RS	25	0.498699	2.192043	820.019684	0.010543	0.010992
RS	26	0.543127	2.605325	727.503817	0.009354	0.009743
RS	27	0.590852	2.605325	767.383561	0.009866	0.010216
RS	28	0.642119	2.898181	727.446642	0.009353	0.009662
RS	29	0.697190	2.898181	766.870403	0.009860	0.010143
RS	30	0.756347	2.985788	783.866474	0.010078	0.010358
RS	31	0.819895	2.985788	824.507780	0.010601	0.010895
RS	32	0.888159	2.891282	893.848570	0.011492	0.011828
RS	33	0.961488	2.891282	936.371142	0.012039	0.012438
RS	34	1.040258	2.712443	1042.642148	0.013405	0.013894
RS	35	1.124875	2.712443	1085.852677	0.013961	0.014551
RS	36	1.215770	2.546072	1200.576145	0.015436	0.016146
RS	37	1.313410	2.546072	1241.349569	0.015960	0.016781
RS	38	1.418297	2.441839	1333.255068	0.017142	0.018075
RS	39	1.530966	2.441839	1367.768644	0.017586	0.018606
RS	40	1.651997	2.407794	1417.631424	0.018227	0.019318
RS	41	1.782009	2.407794	1442.927634	0.018552	0.019692
RS	42	1.921668	2.432144	1448.609781	0.018625	0.019786
RS	43	2.071692	2.432144	1463.211768	0.018813	0.019990
RS	44	2.232849	2.496842	1434.403799	0.018442	0.019603
RS	45	2.405965	2.496842	1437.931085	0.018488	0.019644
RS	46	2.591927	2.583864	1387.628821	0.017841	0.018961
RS	47	2.791689	2.583864	1380.147649	0.017745	0.018853
RS	48	3.006275	2.676982	1319.415417	0.016964	0.018030
RS	49	3.236785	2.676982	1300.994803	0.016727	0.017782
RS	50	3.484401	2.761286	1237.619482	0.015912	0.016929
RS	51	3.750392	2.761286	1208.120592	0.015533	0.016542
RS	52	4.036121	2.826981	1145.202321	0.014724	0.015703
RS	53	4.343054	2.826981	1104.473795	0.014200	0.015172
RS	54	4.672764	2.902807	1030.736314	0.013252	0.014190
RS	55	5.026940	2.902807	980.998166	0.012613	0.013538
RS	56	5.407400	2.902807	925.287852	0.011897	0.012801
RS	57	5.816092	2.902807	864.334342	0.011113	0.011988
RS	58	6.255113	3.773096	626.096330	0.008050	0.008760
RS	59	6.726712	3.773096	595.009275	0.007650	0.008337
RS	60	7.233308	3.773096	560.321742	0.007204	0.007859
RS	61	7.777497	3.773096	522.498570	0.006718	0.007335
RS	62	8.362069	3.773096	482.110920	0.006199	0.006772
RS	63	8.990021	3.773096	2814.866132	0.036191	0.039564
PA	4+25*2+4+6 0.078420266 0.031813184 8.990021485 2.573300240 0.406310288 0.327149027 0.354796434 0.428446090 0.538791449 0.692973937 0.893199875 1.138669127 1.429412465 1.779364064 2.192043499 2.605324608 2.898180584 2.985788067 2.891282079 2.712442588 2.546071718 2.441839443 2.407793595 2.432143711 2.496841647 2.583863934 2.676982199 2.761286459 2.826981300 2.902807026 3.773095875
//
IT	4202
RD	20
LK	-447558.582029
QD	-251.237312 -> -234.071478
RI	0.0097103510
TR	0.077421	0.032122
MT	9.051905
MM	C_pi: 1.861077, n_recomb: 79574.901373
RS	0	0.000000	2.731531	209.961982	0.002639	0.000123
RS	1	0.007432	2.731531	224.959295	0.002827	0.001207
RS	2	0.015417	2.731531	240.979511	0.003028	0.002324
RS	3	0.023995	2.731531	258.084974	0.003243	0.002707
RS	4	0.033211	0.412510	1811.349562	0.022763	0.018006
RS	5	0.043112	0.412510	1898.451858	0.023857	0.019288
RS	6	0.053748	0.330884	2467.633230	0.031010	0.026081
RS	7	0.065176	0.330884	2558.266622	0.032149	0.028165
RS	8	0.077452	0.357780	2450.008339	0.030789	0.027715
RS	9	0.090641	0.357780	2533.945951	0.031844	0.029295
RS	10	0.104810	0.431159	2176.415597	0.027351	0.025560
RS	11	0.120032	0.431159	2254.693828	0.028334	0.026899
RS	12	0.136386	0.540898	1864.519382	0.023431	0.022506
RS	13	0.153955	0.540898	1937.318552	0.024346	0.023672
RS	14	0.172830	0.694397	1570.558748	0.019737	0.019358
RS	15	0.193107	0.694397	1637.511564	0.020578	0.020373
RS	16	0.214892	0.893992	1328.154252	0.016691	0.016648
RS	17	0.238296	0.893992	1389.191764	0.017458	0.017557
RS	18	0.263439	1.139260	1141.640484	0.014347	0.014539
RS	19	0.290451	1.139260	1197.238295	0.015045	0.015362
RS	20	0.319471	1.431212	1000.411896	0.012572	0.012935
RS	21	0.350648	1.431212	1051.302112	0.013211	0.013670
RS	22	0.384141	1.785626	886.251145	0.011137	0.011594
RS	23	0.420125	1.785626	932.984895	0.011725	0.012222
RS	24	0.458782	2.208040	794.846781	0.009989	0.010439
RS	25	0.500313	2.208040	838.002574	0.010531	0.010967
RS	26	0.544930	2.635598	740.439728	0.009305	0.009681
RS	27	0.592864	2.635598	781.226803	0.009818	0.010153
RS	28	0.644360	2.941649	738.315744	0.009278	0.009573
RS	29	0.699683	2.941649	778.578871	0.009784	0.010051
RS	30	0.759119	3.034839	794.990792	0.009990	0.010253
RS	31	0.822971	3.034839	836.521540	0.010512	0.010785
RS	32	0.891570	2.937232	907.703776	0.011407	0.011718
RS	33	0.965267	2.937232	951.270813	0.011954	0.012323
RS	34	1.044441	2.750774	1061.504740	0.013340	0.013792
RS	35	1.129500	2.750774	1105.950301	0.013898	0.014447
RS	36	1.220881	2.577025	1225.674532	0.015403	0.016066
RS	37	1.319054	2.577025	1267.797925	0.015932	0.016701
RS	38	1.424523	2.468036	1364.109217	0.017142	0.018020
RS	39	1.537831	2.468036	1399.942228	0.017593	0.018555
RS	40	1.659560	2.432148	1452.399377	0.018252	0.019284
RS	41	1.790337	2.432148	1478.864438	0.018585	0.019664
RS	42	1.930834	2.456924	1485.151316	0.018664	0.019765
RS	43	2.081772	2.456924	1500.721642	0.018859	0.019978
RS	44	2.243930	2.523431	1471.131796	0.018487	0.019591
RS	45	2.418139	2.523431	1475.419934	0.018541	0.019644
RS	46	2.605296	2.612812	1423.720055	0.017892	0.018960
RS	47	2.806363	2.612812	1416.784742	0.017804	0.018865
RS	48	3.022374	2.708150	1354.604759	0.017023	0.018045
RS	49	3.254440	2.708150	1336.483040	0.016795	0.017809
RS	50	3.503754	2.794022	1271.900820	0.015984	0.016963
RS	51	3.771598	2.794022	1242.392245	0.015613	0.016587
RS	52	4.059349	2.860434	1178.505860	0.014810	0.015758
RS	53	4.368487	2.860434	1137.381877	0.014293	0.015237
RS	54	4.700601	2.936950	1062.279642	0.013349	0.014262
RS	55	5.057399	2.936950	1011.759793	0.012715	0.013617
RS	56	5.440715	2.936950	955.031325	0.012002	0.012886
RS	57	5.852521	2.936950	892.828710	0.011220	0.012077
RS	58	6.294933	3.842041	643.341370	0.008085	0.008776
RS	59	6.770227	3.842041	612.340497	0.007695	0.008366
RS	60	7.280847	3.842041	577.583663	0.007258	0.007900
RS	61	7.829418	3.842041	539.525918	0.006780	0.007386
RS	62	8.418761	3.842041	498.732909	0.006267	0.006832
RS	63	9.051905	3.842041	2947.305441	0.037038	0.040419
PA	4+25*2+4+6 0.077421284 0.032121592 9.051905388 2.731531396 0.412509607 0.330884293 0.357780433 0.431159181 0.540897644 0.694397454 0.893992069 1.139259867 1.431211881 1.785625749 2.208039971 2.635597976 2.941648760 3.034838575 2.937231796 2.750773595 2.577025433 2.468036373 2.432147632 2.456923801 2.523431023 2.612811708 2.708150123 2.794021856 2.860434184 2.936949563 3.842040516
//
IT	5047
RD	21
LK	-447524.929178
QD	-239.057940 -> -223.358167
RI	0.0091112494
TR	0.076476	0.032415
MT	9.111237
MM	C_pi: 1.885843, n_recomb: 81317.862204
RS	0	0.000000	2.891746	202.855992	0.002495	0.000117
RS	1	0.007443	2.891746	217.401413	0.002673	0.001152
RS	2	0.015441	2.891746	232.945657	0.002865	0.002222
RS	3	0.024033	2.891746	249.550524	0.003069	0.002586
RS	4	0.033266	0.418424	1828.593801	0.022487	0.017930
RS	5	0.043185	0.418424	1917.308240	0.023578	0.019162
RS	6	0.053843	0.334519	2501.439815	0.030761	0.025980
RS	7	0.065294	0.334519	2594.398015	0.031904	0.028041
RS	8	0.077598	0.360682	2492.631094	0.030653	0.027668
RS	9	0.090817	0.360682	2578.862084	0.031713	0.029239
RS	10	0.105020	0.433819	2219.889259	0.027299	0.025556
RS	11	0.120281	0.433819	2300.275522	0.028287	0.026888
RS	12	0.136677	0.542975	1906.991273	0.023451	0.022546
RS	13	0.154294	0.542975	1981.730092	0.024370	0.023709
RS	14	0.173222	0.695791	1609.681160	0.019795	0.019422
RS	15	0.193559	0.695791	1678.431660	0.020640	0.020436
RS	16	0.215409	0.894708	1363.067130	0.016762	0.016717
RS	17	0.238886	0.894708	1425.770140	0.017533	0.017628
RS	18	0.264111	1.139644	1172.288458	0.014416	0.014601
RS	19	0.291213	1.139644	1229.419666	0.015119	0.015427
RS	20	0.320333	1.432582	1026.707809	0.012626	0.012979
RS	21	0.351619	1.432582	1078.989271	0.013269	0.013716
RS	22	0.385235	1.791136	907.726271	0.011163	0.011607
RS	23	0.421353	1.791136	955.683624	0.011752	0.012238
RS	24	0.460159	2.222868	811.353547	0.009978	0.010415
RS	25	0.501854	2.222868	855.545930	0.010521	0.010944
RS	26	0.546652	2.664403	752.940118	0.009259	0.009622
RS	27	0.594785	2.664403	794.605196	0.009772	0.010095
RS	28	0.646501	2.983625	748.688418	0.009207	0.009489
RS	29	0.702066	2.983625	789.757481	0.009712	0.009965
RS	30	0.761766	3.082579	805.509882	0.009906	0.010152
RS	31	0.825911	3.082579	847.891509	0.010427	0.010681
RS	32	0.894830	2.982128	920.786481	0.011323	0.011611
RS	33	0.968879	2.982128	965.355171	0.011871	0.012212
RS	34	1.048439	2.788275	1079.398553	0.013274	0.013694
RS	35	1.133922	2.788275	1125.036494	0.013835	0.014346
RS	36	1.225768	2.607292	1249.637684	0.015367	0.015987
RS	37	1.324449	2.607292	1293.074754	0.015901	0.016623
RS	38	1.430477	2.493618	1393.721993	0.017139	0.017966
RS	39	1.544396	2.493618	1430.848739	0.017596	0.018504
RS	40	1.666794	2.455900	1485.880995	0.018273	0.019249
RS	41	1.798304	2.455900	1513.501178	0.018612	0.019636
RS	42	1.939601	2.481060	1520.416538	0.018697	0.019743
RS	43	2.091417	2.481060	1536.952858	0.018901	0.019965
RS	44	2.254532	2.549294	1506.636551	0.018528	0.019579
RS	45	2.429789	2.549294	1511.693122	0.018590	0.019642
RS	46	2.618090	2.640913	1458.678758	0.017938	0.018959
RS	47	2.820408	2.640913	1452.304654	0.017860	0.018875
RS	48	3.037785	2.738329	1388.774268	0.017078	0.018058
RS	49	3.271342	2.738329	1370.972707	0.016859	0.017834
RS	50	3.522284	2.825607	1305.289862	0.016052	0.016995
RS	51	3.791904	2.825607	1275.796710	0.015689	0.016631
RS	52	4.081593	2.892586	1211.042028	0.014893	0.015811
RS	53	4.392845	2.892586	1169.550422	0.014382	0.015299
RS	54	4.727265	2.969595	1093.192596	0.013443	0.014331
RS	55	5.086576	2.969595	1041.916856	0.012813	0.013693
RS	56	5.472633	2.969595	984.200799	0.012103	0.012968
RS	57	5.887425	2.969595	920.783998	0.011323	0.012163
RS	58	6.333091	3.908340	660.189421	0.008119	0.008792
RS	59	6.811930	3.908340	629.281127	0.007739	0.008393
RS	60	7.326411	3.908340	594.467129	0.007310	0.007939
RS	61	7.879187	3.908340	556.192635	0.006840	0.007435
RS	62	8.473108	3.908340	515.017490	0.006333	0.006889
RS	63	9.111237	3.908340	3078.339582	0.037856	0.041243
PA	4+25*2+4+6 0.076475669 0.032415307 9.111237040 2.891745527 0.418424471 0.334519496 0.360681622 0.433819191 0.542974933 0.695790949 0.894707808 1.139643667 1.432582250 1.791136351 2.222868144 2.664403338 2.983624883 3.082579189 2.982128129 2.788275255 2.607291920 2.493618476 2.455899944 2.481060127 2.549294317 2.640912972 2.738329217 2.825607203 2.892586162 2.969595376 3.908339995
//
IT	4450
RD	22
LK	-447494.143123
QD	-227.812643 -> -213.435245
RI	0.0085713954
TR	0.075580	0.032695
MT	9.168168
MM	C_pi: 1.909756, n_recomb: 83007.317512
RS	0	0.000000	3.053892	196.241417	0.002364	0.000112
RS	1	0.007454	3.053892	210.362427	0.002534	0.001102
RS	2	0.015463	3.053892	225.459118	0.002716	0.002129
RS	3	0.024070	3.053892	241.592672	0.002910	0.002475
RS	4	0.033318	0.424070	1845.243082	0.022230	0.017859
RS	5	0.043255	0.424070	1935.504167	0.023317	0.019046
RS	6	0.053933	0.338052	2533.497731	0.030521	0.025879
RS	7	0.065407	0.338052	2628.695091	0.031668	0.027920
RS	8	0.077737	0.363496	2533.392210	0.030520	0.027621
RS	9	0.090985	0.363496	2621.845241	0.031586	0.029182
RS	10	0.105221	0.436423	2261.543097	0.027245	0.025549
RS	11	0.120518	0.436423	2343.976063	0.028238	0.026874
RS	12	0.136955	0.545022	1947.904604	0.023467	0.022582
RS	13	0.154617	0.545022	2024.528393	0.024390	0.023743
RS	14	0.173596	0.697158	1647.586102	0.019849	0.019481
RS	15	0.193990	0.697158	1718.085076	0.020698	0.020495
RS	16	0.215903	0.895353	1397.085022	0.016831	0.016783
RS	17	0.239450	0.895353	1461.410750	0.017606	0.017696
RS	18	0.264752	1.139848	1202.284215	0.014484	0.014662
RS	19	0.291941	1.139848	1260.912603	0.015190	0.015491
RS	20	0.321156	1.433571	1052.506737	0.012680	0.013024
RS	21	0.352548	1.433571	1106.148646	0.013326	0.013763
RS	22	0.386280	1.795947	928.781700	0.011189	0.011623
RS	23	0.422527	1.795947	977.935253	0.011781	0.012255
RS	24	0.461476	2.236621	827.452650	0.009968	0.010394
RS	25	0.503328	2.236621	872.654766	0.010513	0.010925
RS	26	0.548299	2.691820	765.021090	0.009216	0.009568
RS	27	0.596622	2.691820	807.535782	0.009728	0.010040
RS	28	0.648548	3.024155	758.592555	0.009139	0.009409
RS	29	0.704344	3.024155	800.435561	0.009643	0.009883
RS	30	0.764299	3.129051	815.456053	0.009824	0.010055
RS	31	0.828722	3.129051	858.651489	0.010344	0.010581
RS	32	0.897948	3.025977	933.143384	0.011242	0.011509
RS	33	0.972334	3.025977	978.672392	0.011790	0.012106
RS	34	1.052265	2.824928	1096.382420	0.013208	0.013598
RS	35	1.138153	2.824928	1143.170934	0.013772	0.014247
RS	36	1.230444	2.636854	1272.523561	0.015330	0.015911
RS	37	1.329614	2.636854	1317.237755	0.015869	0.016547
RS	38	1.436175	2.518572	1422.146114	0.017133	0.017912
RS	39	1.550680	2.518572	1460.539566	0.017595	0.018454
RS	40	1.673720	2.479038	1518.123723	0.018289	0.019214
RS	41	1.805931	2.479038	1546.883032	0.018636	0.019608
RS	42	1.947997	2.504551	1554.441707	0.018727	0.019721
RS	43	2.100652	2.504551	1571.938918	0.018937	0.019951
RS	44	2.264686	2.574442	1540.943848	0.018564	0.019566
RS	45	2.440947	2.574442	1546.773467	0.018634	0.019639
RS	46	2.630347	2.668194	1492.519248	0.017981	0.018957
RS	47	2.833864	2.668194	1486.718924	0.017911	0.018883
RS	48	3.052550	2.767556	1421.931404	0.017130	0.018071
RS	49	3.287538	2.767556	1404.468573	0.016920	0.017858
RS	50	3.540041	2.856101	1337.782188	0.016116	0.017027
RS	51	3.811366	2.856101	1308.327773	0.015762	0.016672
RS	52	4.102914	2.923514	1242.798235	0.014972	0.015862
RS	53	4.416195	2.923514	1200.965968	0.014468	0.015359
RS	54	4.752827	3.000838	1123.458726	0.013534	0.014399
RS	55	5.114551	3.000838	1071.452788	0.012908	0.013768
RS	56	5.503238	3.000838	1012.779663	0.012201	0.013048
RS	57	5.920896	3.000838	948.183642	0.011423	0.012247
RS	58	6.369687	3.972130	676.635671	0.008152	0.008808
RS	59	6.851930	3.972130	645.826101	0.007780	0.008421
RS	60	7.370119	3.972130	610.966567	0.007360	0.007976
RS	61	7.926933	3.972130	572.492413	0.006897	0.007482
RS	62	8.525252	3.972130	530.957433	0.006397	0.006945
RS	63	9.168168	3.972130	3207.810014	0.038645	0.042038
PA	4+25*2+4+6 0.075579597 0.032695199 9.168168368 3.053892162 0.424070099 0.338051715 0.363496008 0.436423055 0.545021880 0.697157879 0.895352872 1.139847995 1.433571391 1.795946532 2.236621475 2.691820437 3.024154852 3.129051177 3.025976597 2.824928379 2.636854006 2.518571878 2.479037833 2.504551295 2.574442005 2.668194132 2.767555531 2.856100530 2.923514039 3.000838296 3.972130355
//
IT	4444
RD	23
LK	-447465.944582
QD	-217.411535 -> -204.229259
RI	0.0080820277
TR	0.074729	0.032962
MT	9.222929
MM	C_pi: 1.932873, n_recomb: 84645.022374
RS	0	0.000000	3.218206	190.046384	0.002245	0.000107
RS	1	0.007464	3.218206	203.766567	0.002407	0.001055
RS	2	0.015485	3.218206	218.440111	0.002581	0.002042
RS	3	0.024105	3.218206	234.127528	0.002766	0.002372
RS	4	0.033368	0.429460	1861.343051	0.021990	0.017792
RS	5	0.043322	0.429460	1953.090071	0.023074	0.018937
RS	6	0.054020	0.341486	2563.918263	0.030290	0.025780
RS	7	0.065516	0.341486	2661.272895	0.031440	0.027802
RS	8	0.077870	0.366227	2572.400797	0.030390	0.027574
RS	9	0.091146	0.366227	2663.006996	0.031461	0.029126
RS	10	0.105413	0.438969	2301.484552	0.027190	0.025540
RS	11	0.120745	0.438969	2385.904737	0.028187	0.026858
RS	12	0.137221	0.547041	1987.317429	0.023478	0.022613
RS	13	0.154927	0.547041	2065.773155	0.024405	0.023771
RS	14	0.173954	0.698502	1684.311570	0.019899	0.019537
RS	15	0.194402	0.698502	1756.511294	0.020752	0.020551
RS	16	0.216376	0.895943	1430.222191	0.016897	0.016847
RS	17	0.239990	0.895943	1496.128914	0.017675	0.017761
RS	18	0.265367	1.139906	1231.632254	0.014551	0.014723
RS	19	0.292638	1.139906	1291.722329	0.015260	0.015553
RS	20	0.321944	1.434229	1077.816408	0.012733	0.013069
RS	21	0.353438	1.434229	1132.788692	0.013383	0.013810
RS	22	0.387282	1.800142	949.421382	0.011217	0.011639
RS	23	0.423652	1.800142	999.744345	0.011811	0.012274
RS	24	0.462737	2.249392	843.159343	0.009961	0.010375
RS	25	0.504740	2.249392	889.345392	0.010507	0.010908
RS	26	0.549877	2.717956	776.700748	0.009176	0.009516
RS	27	0.598383	2.717956	820.037938	0.009688	0.009989
RS	28	0.650510	3.063329	768.055019	0.009074	0.009332
RS	29	0.706528	3.063329	810.641659	0.009577	0.009805
RS	30	0.766726	3.174311	824.868998	0.009745	0.009963
RS	31	0.831418	3.174311	868.843231	0.010265	0.010485
RS	32	0.900939	3.068831	944.820013	0.011162	0.011410
RS	33	0.975648	3.068831	991.269925	0.011711	0.012004
RS	34	1.055934	2.860773	1112.510193	0.013143	0.013505
RS	35	1.142212	2.860773	1160.408961	0.013709	0.014152
RS	36	1.234930	2.665738	1294.392836	0.015292	0.015835
RS	37	1.334568	2.665738	1340.348297	0.015835	0.016472
RS	38	1.441644	2.542920	1449.442181	0.017124	0.017859
RS	39	1.556711	2.542920	1489.075085	0.017592	0.018404
RS	40	1.680367	2.501586	1549.184846	0.018302	0.019180
RS	41	1.813252	2.501586	1579.066228	0.018655	0.019579
RS	42	1.956056	2.527429	1587.278099	0.018752	0.019699
RS	43	2.109518	2.527429	1605.729401	0.018970	0.019936
RS	44	2.274435	2.598910	1574.100074	0.018596	0.019553
RS	45	2.451662	2.598910	1580.705062	0.018675	0.019634
RS	46	2.642116	2.694704	1525.278714	0.018020	0.018954
RS	47	2.846786	2.694704	1520.062263	0.017958	0.018891
RS	48	3.066732	2.795894	1454.102546	0.017179	0.018082
RS	49	3.303095	2.795894	1436.994737	0.016977	0.017880
RS	50	3.557100	2.885583	1369.394689	0.016178	0.017056
RS	51	3.830063	2.885583	1340.000394	0.015831	0.016712
RS	52	4.123400	2.953313	1273.783783	0.015049	0.015912
RS	53	4.438632	2.953313	1231.636273	0.014551	0.015417
RS	54	4.777393	3.030793	1153.080382	0.013623	0.014465
RS	55	5.141438	3.030793	1100.369060	0.013000	0.013839
RS	56	5.532656	3.030793	1040.768445	0.012296	0.013124
RS	57	5.953073	3.030793	975.027187	0.011519	0.012327
RS	58	6.404871	4.033585	692.684844	0.008183	0.008824
RS	59	6.890390	4.033585	661.979644	0.007821	0.008447
RS	60	7.412148	4.033585	627.085400	0.007408	0.008012
RS	61	7.972850	4.033585	588.427594	0.006952	0.007527
RS	62	8.575402	4.033585	546.553771	0.006457	0.006997
RS	63	9.222929	4.033585	3335.617202	0.039407	0.042805
PA	4+25*2+4+6 0.074729006 0.032961824 9.222928575 3.218206446 0.429459867 0.341485988 0.366227143 0.438969400 0.547040680 0.698501564 0.895942953 1.139906152 1.434228995 1.800141908 2.249391796 2.717956286 3.063329022 3.174310958 3.068830670 2.860772869 2.665737850 2.542919911 2.501586340 2.527428599 2.598910322 2.694703652 2.795894195 2.885583171 2.953313389 3.030792991 4.033585241
//
IT	4932
RD	24
LK	-447440.084378
QD	-207.774670 -> -195.674563
RI	0.0076365613
TR	0.073921	0.033216
MT	9.275632
MM	C_pi: 1.955225, n_recomb: 86232.494255
RS	0	0.000000	3.384930	184.211761	0.002136	0.000102
RS	1	0.007474	3.384930	197.551427	0.002291	0.001011
RS	2	0.015506	3.384930	211.822856	0.002456	0.001961
RS	3	0.024138	3.384930	227.085840	0.002633	0.002276
RS	4	0.033416	0.434605	1876.930825	0.021766	0.017729
RS	5	0.043386	0.434605	1970.106907	0.022846	0.018836
RS	6	0.054102	0.344824	2592.811622	0.030068	0.025683
RS	7	0.065619	0.344824	2692.244647	0.031221	0.027687
RS	8	0.077997	0.368871	2609.795932	0.030265	0.027527
RS	9	0.091300	0.368871	2702.488039	0.031340	0.029071
RS	10	0.105597	0.441459	2339.785127	0.027133	0.025528
RS	11	0.120962	0.441459	2426.134220	0.028135	0.026840
RS	12	0.137476	0.549030	2025.283341	0.023486	0.022641
RS	13	0.155224	0.549030	2105.519027	0.024417	0.023797
RS	14	0.174298	0.699830	1719.869418	0.019945	0.019589
RS	15	0.194798	0.699830	1793.722895	0.020801	0.020603
RS	16	0.216829	0.896494	1462.478424	0.016960	0.016909
RS	17	0.240508	0.896494	1529.924874	0.017742	0.017824
RS	18	0.265956	1.139838	1260.338597	0.014616	0.014782
RS	19	0.293306	1.139838	1321.855347	0.015329	0.015614
RS	20	0.322700	1.434603	1102.632702	0.012787	0.013114
RS	21	0.354290	1.434603	1158.905446	0.013439	0.013857
RS	22	0.388242	1.803777	969.653412	0.011245	0.011658
RS	23	0.424731	1.803777	1021.119518	0.011841	0.012294
RS	24	0.463947	2.261246	858.487042	0.009955	0.010359
RS	25	0.506094	2.261246	905.632009	0.010502	0.010893
RS	26	0.551391	2.742871	787.999913	0.009138	0.009468
RS	27	0.600073	2.742871	832.133656	0.009650	0.009940
RS	28	0.652393	3.101202	777.100680	0.009012	0.009260
RS	29	0.708623	3.101202	820.402052	0.009514	0.009730
RS	30	0.769056	3.218394	833.781698	0.009669	0.009874
RS	31	0.834006	3.218394	878.501360	0.010188	0.010393
RS	32	0.903809	3.110711	955.857961	0.011085	0.011315
RS	33	0.978829	3.110711	1003.190968	0.011634	0.011905
RS	34	1.059456	2.895820	1127.830629	0.013079	0.013416
RS	35	1.146109	2.895820	1176.800506	0.013647	0.014061
RS	36	1.239237	2.693949	1315.297926	0.015253	0.015762
RS	37	1.339326	2.693949	1362.459224	0.015800	0.016399
RS	38	1.446894	2.566662	1475.664810	0.017113	0.017807
RS	39	1.562502	2.566662	1516.509456	0.017586	0.018356
RS	40	1.686750	2.523544	1579.116814	0.018312	0.019146
RS	41	1.820284	2.523544	1610.101931	0.018672	0.019550
RS	42	1.963797	2.549691	1618.975436	0.018775	0.019676
RS	43	2.118036	2.549691	1638.371962	0.018999	0.019921
RS	44	2.283802	2.622709	1606.144924	0.018626	0.019539
RS	45	2.461957	2.622709	1613.525261	0.018711	0.019629
RS	46	2.653426	2.720459	1556.988940	0.018056	0.018950
RS	47	2.859205	2.720459	1552.363923	0.018002	0.018897
RS	48	3.080362	2.823374	1485.310245	0.017224	0.018092
RS	49	3.318048	2.823374	1468.571335	0.017030	0.017900
RS	50	3.573498	2.914095	1400.141786	0.016237	0.017085
RS	51	3.848039	2.914095	1370.826809	0.015897	0.016750
RS	52	4.143097	2.982036	1304.005232	0.015122	0.015959
RS	53	4.460207	2.982036	1261.566156	0.014630	0.015473
RS	54	4.801017	3.059531	1182.055865	0.013708	0.014529
RS	55	5.167297	3.059531	1128.663164	0.013089	0.013909
RS	56	5.560951	3.059531	1068.163831	0.012387	0.013198
RS	57	5.984025	3.059531	1001.310541	0.011612	0.012404
RS	58	6.438718	4.092818	708.338905	0.008214	0.008840
RS	59	6.927392	4.092818	677.743258	0.007859	0.008472
RS	60	7.452588	4.092818	642.824436	0.007455	0.008047
RS	61	8.017034	4.092818	603.998084	0.007004	0.007570
RS	62	8.623665	4.092818	561.805331	0.006515	0.007048
RS	63	9.275632	4.092818	3461.657992	0.040143	0.043545
PA	4+25*2+4+6 0.073920859 0.033215959 9.275632230 3.384930297 0.434605000 0.344824069 0.368870703 0.441459434 0.549029917 0.699829853 0.896494066 1.139837664 1.434603085 1.803776695 2.261245833 2.742871023 3.101201923 3.218393901 3.110711246 2.895820083 2.693949151 2.566661811 2.523544311 2.549690534 2.622708703 2.720459207 2.823374330 2.914094986 2.982036047 3.059530688 4.092818340
//
IT	4497
RD	25
LK	-447416.342702
QD	-198.831738 -> -187.713207
RI	0.0072302807
TR	0.073152	0.033458
MT	9.326399
MM	C_pi: 1.976846, n_recomb: 87771.249185
RS	0	0.000000	3.553798	178.715164	0.002036	0.000098
RS	1	0.007483	3.553798	191.693762	0.002184	0.000971
RS	2	0.015525	3.553798	205.583277	0.002342	0.001886
RS	3	0.024170	3.553798	220.442750	0.002512	0.002187
RS	4	0.033461	0.439520	1892.020651	0.021556	0.017671
RS	5	0.043448	0.439520	1986.571926	0.022634	0.018742
RS	6	0.054182	0.348073	2620.242504	0.029853	0.025587
RS	7	0.065719	0.348073	2721.677908	0.031009	0.027575
RS	8	0.078119	0.371433	2645.638392	0.030142	0.027480
RS	9	0.091447	0.371433	2740.351196	0.031222	0.029017
RS	10	0.105773	0.443892	2376.534110	0.027076	0.025514
RS	11	0.121170	0.443892	2464.755244	0.028082	0.026819
RS	12	0.137720	0.550991	2061.850412	0.023491	0.022666
RS	13	0.155508	0.550991	2143.815311	0.024425	0.023818
RS	14	0.174627	0.701147	1754.284382	0.019987	0.019638
RS	15	0.195177	0.701147	1829.745644	0.020847	0.020651
RS	16	0.217264	0.897007	1493.879608	0.017020	0.016968
RS	17	0.241004	0.897007	1562.825537	0.017806	0.017884
RS	18	0.266521	1.139662	1288.409566	0.014679	0.014840
RS	19	0.293947	1.139662	1351.318537	0.015396	0.015674
RS	20	0.323425	1.434713	1126.972231	0.012840	0.013159
RS	21	0.355109	1.434713	1184.516296	0.013495	0.013904
RS	22	0.389164	1.806899	989.487139	0.011273	0.011677
RS	23	0.425767	1.806899	1042.070706	0.011873	0.012315
RS	24	0.465108	2.272248	873.447861	0.009951	0.010345
RS	25	0.507394	2.272248	921.527485	0.010499	0.010880
RS	26	0.552844	2.766637	798.934130	0.009102	0.009422
RS	27	0.601695	2.766637	843.839469	0.009614	0.009895
RS	28	0.654201	3.137844	785.748692	0.008952	0.009190
RS	29	0.710636	3.137844	829.737103	0.009453	0.009659
RS	30	0.771294	3.261343	842.223608	0.009596	0.009789
RS	31	0.836491	3.261343	887.656890	0.010113	0.010305
RS	32	0.906566	3.151639	966.297418	0.011009	0.011224
RS	33	0.981885	3.151639	1014.477342	0.011558	0.011810
RS	34	1.062840	2.930079	1142.392322	0.013016	0.013329
RS	35	1.149853	2.930079	1192.395430	0.013585	0.013972
RS	36	1.243376	2.721493	1335.290997	0.015213	0.015691
RS	37	1.343898	2.721493	1383.623255	0.015764	0.016328
RS	38	1.451941	2.589800	1500.866846	0.017100	0.017756
RS	39	1.568069	2.589800	1542.895247	0.017579	0.018308
RS	40	1.692887	2.544916	1607.969496	0.018320	0.019112
RS	41	1.827044	2.544916	1640.038988	0.018685	0.019522
RS	42	1.971241	2.571342	1649.580793	0.018794	0.019654
RS	43	2.126227	2.571342	1669.911958	0.019026	0.019905
RS	44	2.292810	2.645849	1637.118731	0.018652	0.019525
RS	45	2.471858	2.645849	1645.272257	0.018745	0.019623
RS	46	2.664304	2.745484	1587.680486	0.018089	0.018946
RS	47	2.871151	2.745484	1583.652292	0.018043	0.018902
RS	48	3.093475	2.850031	1515.575958	0.017267	0.018102
RS	49	3.332435	2.850031	1499.217806	0.017081	0.017920
RS	50	3.589276	2.941682	1430.037299	0.016293	0.017112
RS	51	3.865336	2.941682	1400.819056	0.015960	0.016786
RS	52	4.162052	3.009738	1333.469594	0.015193	0.016005
RS	53	4.480972	3.009738	1290.761211	0.014706	0.015526
RS	54	4.823755	3.087122	1210.385787	0.013790	0.014591
RS	55	5.192188	3.087122	1156.334942	0.013174	0.013976
RS	56	5.588190	3.087122	1094.964872	0.012475	0.013270
RS	57	6.013823	3.087122	1027.031969	0.011701	0.012479
RS	58	6.471306	4.149941	723.601372	0.008244	0.008855
RS	59	6.963022	4.149941	693.119965	0.007897	0.008497
RS	60	7.491531	4.149941	658.185976	0.007499	0.008080
RS	61	8.059587	4.149941	619.205263	0.007055	0.007611
RS	62	8.670150	4.149941	576.712405	0.006571	0.007096
RS	63	9.326399	4.149941	3585.844360	0.040854	0.044259
PA	4+25*2+4+6 0.073152302 0.033458297 9.326399035 3.553798154 0.439520323 0.348072612 0.371433087 0.443891600 0.550990783 0.701146569 0.897007044 1.139661565 1.434712537 1.806898672 2.272248255 2.766636926 3.137844323 3.261342610 3.151638534 2.930078590 2.721493009 2.589800481 2.544916472 2.571342488 2.645848647 2.745483801 2.850030868 2.941681698 3.009738391 3.087122460 4.149941171
//
CC
CC	Brief Description of the file format:
CC	  CC  comments
CC	  MM  useful-messages
CC	  RD  round-of-iterations
CC	  LL  \log[P(sequence)]
CC	  QD  Q-before-opt Q-after-opt
CC	  TR  \theta_0 \rho_0
CC	  RS  k t_k \lambda_k \pi_k \sum_{l\not=k}A_{kl} A_{kk}
CC	  DC  begin end best-k t_k+\Delta_k max-prob
CC
MM	Version: 0.6.5-r67
MM	pattern:4+25*2+4+6, n:63, n_free_lambdas:28
MM	n_iterations:25, skip:1, max_t:5, theta/rho:5
MM	is_decoding:0
MM	n_seqs:37, sum_L:1354032, sum_n:179492
RD	0
LK	0.000000
QD	0.000000 -> 0.000000
RI	inf
TR	0.142210	0.028442
MT	5.000000
MM	C_pi: 1.000000, n_recomb: 37971.446627
RS	0	0.000000	1.000000	240.338351	0.006329	0.000000
RS	1	0.006440	1.000000	254.145054	0.006693	0.000000
RS	2	0.013294	1.000000	268.631534	0.007075	0.000000
RS	3	0.020590	1.000000	283.816253	0.007474	0.000000
RS	4	0.028356	1.000000	299.715991	0.007893	0.000000
RS	5	0.036622	1.000000	316.345439	0.008331	0.000000
RS	6	0.045421	1.000000	333.716761	0.008789	0.000000
RS	7	0.054785	1.000000	351.839095	0.009266	0.000000
RS	8	0.064753	1.000000	370.718006	0.009763	0.000000
RS	9	0.075363	1.000000	390.354882	0.010280	0.000000
RS	10	0.086656	1.000000	410.746274	0.010817	0.000000
RS	11	0.098677	1.000000	431.883181	0.011374	0.000000
RS	12	0.111471	1.000000	453.750270	0.011950	0.000000
RS	13	0.125090	1.000000	476.325051	0.012544	0.000000
RS	14	0.139585	1.000000	499.576986	0.013157	0.000000
RS	15	0.155014	1.000000	523.466562	0.013786	0.000000
RS	16	0.171437	1.000000	547.944316	0.014430	0.000000
RS	17	0.188917	1.000000	572.949829	0.015089	0.000000
RS	18	0.207523	1.000000	598.410711	0.015759	0.000000
RS	19	0.227327	1.000000	624.241572	0.016440	0.000000
RS	20	0.248406	1.000000	650.343030	0.017127	0.000000
RS	21	0.270843	1.000000	676.600757	0.017819	0.000000
RS	22	0.294725	1.000000	702.884604	0.018511	0.000000
RS	23	0.320144	1.000000	729.047851	0.019200	0.000000
RS	24	0.347201	1.000000	754.926607	0.019881	0.000000
RS	25	0.376000	1.000000	780.339425	0.020551	0.000000
RS	26	0.406654	1.000000	805.087184	0.021202	0.000000
RS	27	0.439282	1.000000	828.953288	0.021831	0.000000
RS	28	0.474011	1.000000	851.704266	0.022430	0.000000
RS	29	0.510976	1.000000	873.090831	0.022993	0.000000
RS	30	0.550322	1.000000	892.849474	0.023514	0.000000
RS	31	0.592202	1.000000	910.704660	0.023984	0.000000
RS	32	0.636779	1.000000	926.371702	0.024397	0.000000
RS	33	0.684227	1.000000	939.560366	0.024744	0.000000
RS	34	0.734730	1.000000	949.979257	0.025018	0.000000
RS	35	0.788485	1.000000	957.341011	0.025212	0.000000
RS	36	0.845702	1.000000	961.368303	0.025318	0.000000
RS	37	0.906604	1.000000	961.800637	0.025330	0.000000
RS	38	0.971428	1.000000	958.401848	0.025240	0.000000
RS	39	1.040426	1.000000	950.968196	0.025044	0.000000
RS	40	1.113868	1.000000	939.336895	0.024738	0.000000
RS	41	1.192040	1.000000	923.394820	0.024318	0.000000
RS	42	1.275245	1.000000	903.087117	0.023783	0.000000
RS	43	1.363809	1.000000	878.425347	0.023134	0.000000
RS	44	1.458076	1.000000	849.494746	0.022372	0.000000
RS	45	1.558414	1.000000	816.460135	0.021502	0.000000
RS	46	1.665214	1.000000	779.569983	0.020530	0.000000
RS	47	1.778891	1.000000	739.158120	0.019466	0.000000
RS	48	1.899889	1.000000	695.642615	0.018320	0.000000
RS	49	2.028679	1.000000	649.521415	0.017106	0.000000
RS	50	2.165763	1.000000	601.364432	0.015837	0.000000
RS	51	2.311675	1.000000	551.801940	0.014532	0.000000
RS	52	2.466983	1.000000	501.509336	0.013208	0.000000
RS	53	2.632293	1.000000	451.188574	0.011882	0.000000
RS	54	2.808249	1.000000	401.546851	0.010575	0.000000
RS	55	2.995536	1.000000	353.273398	0.009304	0.000000
RS	56	3.194884	1.000000	307.015498	0.008085	0.000000
RS	57	3.407070	1.000000	263.355080	0.006936	0.000000
RS	58	3.632920	1.000000	222.787340	0.005867	0.000000
RS	59	3.873315	1.000000	185.702889	0.004891	0.000000
RS	60	4.129191	1.000000	152.374809	0.004013	0.000000
RS	61	4.401545	1.000000	122.951700	0.003238	0.000000
RS	62	4.691438	1.000000	97.457445	0.002567	0.000000
RS	63	5.000000	1.000000	273.786725	0.007210	0.000000
PA	4+25*2+4+6 0.142210226 0.028442045 5.000000000 1.000000000 1.000000000 1.000000000 1.000000000 1.000000000 1.000000000 1.000000000 1.000000000 1.000000000 1.000000000 1.000000000 1.000000000 1.000000000 1.000000000 1.000000000 1.000000000 1.000000000 1.000000000 1.000000000 1.000000000 1.000000000 1.000000000 1.000000000 1.000000000 1.000000000 1.000000000 1.000000000 1.000000000
//
IT	4761
RD	1
LK	-446324.288287
QD	-2285.622803 -> -1107.975743
RI	0.0684790806
TR	0.122717	0.024786
MT	6.248379
MM	C_pi: 1.069441, n_recomb: 35422.787774
RS	0	0.000000	0.373544	631.630825	0.017831	0.000637
RS	1	0.006810	0.373544	662.106852	0.018692	0.004731
RS	2	0.014085	0.373544	693.167078	0.019568	0.011410
RS	3	0.021854	0.373544	724.694671	0.020458	0.016219
RS	4	0.030153	0.345282	817.687073	0.023084	0.019090
RS	5	0.039017	0.345282	850.595397	0.024013	0.021431
RS	6	0.048485	0.381712	800.053775	0.022586	0.023259
RS	7	0.058597	0.381712	831.560004	0.023475	0.024304
RS	8	0.069399	0.445640	740.543266	0.020906	0.024536
RS	9	0.080935	0.445640	770.200954	0.021743	0.024091
RS	10	0.093258	0.536322	666.052626	0.018803	0.023180
RS	11	0.106419	0.536322	693.707057	0.019584	0.022014
RS	12	0.120478	0.645950	600.277831	0.016946	0.020754
RS	13	0.135493	0.645950	626.053704	0.017674	0.019513
RS	14	0.151531	0.763861	552.377238	0.015594	0.018363
RS	15	0.168662	0.763861	576.600107	0.016278	0.017339
RS	16	0.186959	0.881632	521.555809	0.014724	0.016447
RS	17	0.206502	0.881632	544.589637	0.015374	0.015681
RS	18	0.227376	0.993925	504.335019	0.014238	0.015032
RS	19	0.249671	0.993925	526.482507	0.014863	0.014492
RS	20	0.273486	1.096626	497.948707	0.014057	0.014046
RS	21	0.298922	1.096626	519.426732	0.014664	0.013683
RS	22	0.326090	1.186501	500.481998	0.014129	0.013394
RS	23	0.355109	1.186501	521.412064	0.014720	0.013179
RS	24	0.386103	1.261456	510.494535	0.014411	0.013040
RS	25	0.419209	1.261456	530.889346	0.014987	0.012976
RS	26	0.454570	1.320656	526.743656	0.014870	0.012991
RS	27	0.492338	1.320656	546.488343	0.015428	0.013089
RS	28	0.532679	1.364535	547.940897	0.015469	0.013272
RS	29	0.575767	1.364535	566.770434	0.016000	0.013537
RS	30	0.621790	1.394838	572.481216	0.016161	0.013879
RS	31	0.670947	1.394838	589.960151	0.016655	0.014288
RS	32	0.723452	1.414135	598.378693	0.016892	0.014756
RS	33	0.779533	1.414135	613.894056	0.017330	0.015272
RS	34	0.839433	1.425348	623.255219	0.017595	0.015822
RS	35	0.903412	1.425348	636.031695	0.017955	0.016390
RS	36	0.971749	1.431398	644.392077	0.018191	0.016957
RS	37	1.044740	1.431398	653.538812	0.018450	0.017503
RS	38	1.122701	1.434772	658.973125	0.018603	0.018010
RS	39	1.205973	1.434772	663.563393	0.018733	0.018458
RS	40	1.294915	1.437237	664.405025	0.018756	0.018832
RS	41	1.389915	1.437237	663.579858	0.018733	0.019117
RS	42	1.491385	1.439764	658.618064	0.018593	0.019302
RS	43	1.599765	1.439764	651.699449	0.018398	0.019380
RS	44	1.715527	1.442636	640.281604	0.018075	0.019347
RS	45	1.839172	1.442636	626.881762	0.017697	0.019201
RS	46	1.971238	1.445761	608.880059	0.017189	0.018943
RS	47	2.112298	1.445761	589.003176	0.016628	0.018574
RS	48	2.262966	1.449013	564.742970	0.015943	0.018097
RS	49	2.423894	1.449013	538.876103	0.015213	0.017517
RS	50	2.595782	1.452287	509.181132	0.014374	0.016839
RS	51	2.779377	1.452287	478.344839	0.013504	0.016074
RS	52	2.975475	1.455357	444.591732	0.012551	0.015232
RS	53	3.184928	1.455357	410.313612	0.011583	0.014327
RS	54	3.408646	1.459135	374.035582	0.010559	0.013370
RS	55	3.647600	1.459135	338.314957	0.009551	0.012373
RS	56	3.902828	1.459135	302.560812	0.008541	0.011348
RS	57	4.175438	1.459135	267.333034	0.007547	0.010305
RS	58	4.466614	1.491346	228.647209	0.006455	0.009257
RS	59	4.777621	1.491346	197.637116	0.005579	0.008216
RS	60	5.109808	1.491346	168.388564	0.004754	0.007195
RS	61	5.464619	1.491346	141.277219	0.003988	0.006209
RS	62	5.843594	1.491346	116.598279	0.003292	0.005273
RS	63	6.248379	1.491346	381.259038	0.010763	0.018605
PA	4+25*2+4+6 0.122716716 0.024786497 6.248378754 0.373543739 0.345281601 0.381711960 0.445640087 0.536322117 0.645950317 0.763861179 0.881631851 0.993925095 1.096626282 1.186500549 1.261455774 1.320655823 1.364535332 1.394838095 1.414135456 1.425348282 1.431398392 1.434772491 1.437236786 1.439763546 1.442636430 1.445760727 1.449012756 1.452287197 1.455356598 1.459135056 1.491345584
//
IT	4342
RD	2
LK	-444539.348785
QD	-1134.431794 -> -804.967423
RI	0.0772894475
TR	0.114272	0.024141
MT	6.883117
MM	C_pi: 1.141250, n_recomb: 36798.526896
RS	0	0.000000	0.369520	678.490052	0.018438	0.000556
RS	1	0.006972	0.369520	711.824439	0.019344	0.004007
RS	2	0.014430	0.369520	745.785332	0.020267	0.009754
RS	3	0.022409	0.369520	780.234759	0.021203	0.014868
RS	4	0.030943	0.275968	1086.758914	0.029533	0.020042
RS	5	0.040073	0.275968	1123.538770	0.030532	0.023568
RS	6	0.049839	0.294756	1086.242403	0.029519	0.024448
RS	7	0.060286	0.294756	1120.283922	0.030444	0.027286
RS	8	0.071461	0.347811	979.665136	0.026622	0.025401
RS	9	0.083415	0.347811	1011.506757	0.027488	0.026951
RS	10	0.096203	0.437410	831.726795	0.022602	0.023312
RS	11	0.109883	0.437410	861.533934	0.023412	0.023935
RS	12	0.124516	0.559312	699.051387	0.018997	0.020223
RS	13	0.140170	0.559312	726.587879	0.019745	0.020479
RS	14	0.156915	0.703667	601.040557	0.016333	0.017501
RS	15	0.174827	0.703667	626.371978	0.017022	0.017686
RS	16	0.193988	0.860575	534.191265	0.014517	0.015495
RS	17	0.214485	0.860575	557.667210	0.015155	0.015685
RS	18	0.236412	1.022263	490.312741	0.013324	0.014098
RS	19	0.259867	1.022263	512.342117	0.013923	0.014306
RS	20	0.284957	1.180581	463.623363	0.012599	0.013175
RS	21	0.311797	1.180581	484.579152	0.013168	0.013403
RS	22	0.340508	1.326916	450.541640	0.012243	0.012614
RS	23	0.371221	1.326916	470.728170	0.012792	0.012860
RS	24	0.404075	1.453587	448.738462	0.012194	0.012353
RS	25	0.439220	1.453587	468.369550	0.012728	0.012642
RS	26	0.476815	1.554863	456.644297	0.012409	0.012391
RS	27	0.517031	1.554863	475.819936	0.012930	0.012758
RS	28	0.560051	1.627971	472.982219	0.012853	0.012762
RS	29	0.606071	1.627971	491.655216	0.013361	0.013241
RS	30	0.655299	1.674276	496.159251	0.013483	0.013483
RS	31	0.707959	1.674276	514.092854	0.013970	0.014069
RS	32	0.764291	1.698568	524.024270	0.014240	0.014502
RS	33	0.824550	1.698568	540.759873	0.014695	0.015164
RS	34	0.889011	1.707434	553.800345	0.015050	0.015724
RS	35	0.957966	1.707434	568.652862	0.015453	0.016407
RS	36	1.031729	1.707900	582.084308	0.015818	0.017001
RS	37	1.110635	1.707900	594.183029	0.016147	0.017625
RS	38	1.195042	1.705846	605.265217	0.016448	0.018146
RS	39	1.285333	1.705846	613.644366	0.016676	0.018629
RS	40	1.381921	1.705083	620.085697	0.016851	0.018985
RS	41	1.485242	1.705083	623.804083	0.016952	0.019265
RS	42	1.595767	1.707216	624.109007	0.016960	0.019396
RS	43	1.713998	1.707216	622.366924	0.016913	0.019444
RS	44	1.840472	1.712050	615.923860	0.016738	0.019335
RS	45	1.975764	1.712050	608.155010	0.016527	0.019152
RS	46	2.120489	1.718575	594.973561	0.016168	0.018819
RS	47	2.275305	1.718575	580.924121	0.015787	0.018422
RS	48	2.440914	1.725868	561.345869	0.015255	0.017885
RS	49	2.618070	1.725868	541.160326	0.014706	0.017295
RS	50	2.807577	1.733153	515.878307	0.014019	0.016582
RS	51	3.010297	1.733153	490.167868	0.013320	0.015832
RS	52	3.227150	1.739537	460.321292	0.012509	0.014983
RS	53	3.459124	1.739537	430.180431	0.011690	0.014111
RS	54	3.707270	1.746320	396.811067	0.010783	0.013158
RS	55	3.972718	1.746320	363.890416	0.009889	0.012203
RS	56	4.256673	1.746320	330.136673	0.008971	0.011216
RS	57	4.560425	1.746320	296.092938	0.008046	0.010207
RS	58	4.885356	1.817320	253.018807	0.006876	0.009008
RS	59	5.232941	1.817320	223.012202	0.006060	0.008047
RS	60	5.604761	1.817320	193.927823	0.005270	0.007093
RS	61	6.002504	1.817320	166.218112	0.004517	0.006163
RS	62	6.427978	1.817320	140.283254	0.003812	0.005271
RS	63	6.883117	1.817320	504.234522	0.013703	0.019576
PA	4+25*2+4+6 0.114271564 0.024141409 6.883116776 0.369519841 0.275967516 0.294755650 0.347810584 0.437410465 0.559312389 0.703666579 0.860574695 1.022262940 1.180580875 1.326915569 1.453586767 1.554863486 1.627971114 1.674275681 1.698568490 1.707433963 1.707900355 1.705845818 1.705082806 1.707216112 1.712050066 1.718575116 1.725868053 1.733153172 1.739536537 1.746320047 1.817320091
//
IT	4541
RD	3
LK	-443992.919622
QD	-861.785910 -> -705.351596
RI	0.0668486387
TR	0.109042	0.024326
MT	7.257253
MM	C_pi: 1.221828, n_recomb: 39655.459367
RS	0	0.000000	0.453343	603.897445	0.015229	0.000466
RS	1	0.007061	0.453343	636.253147	0.016045	0.003284
RS	2	0.014620	0.453343	669.583973	0.016885	0.007906
RS	3	0.022713	0.453343	703.807362	0.017748	0.012132
RS	4	0.031378	0.272602	1220.407193	0.030775	0.020185
RS	5	0.040654	0.272602	1261.504145	0.031812	0.023552
RS	6	0.050585	0.276252	1283.898046	0.032376	0.025252
RS	7	0.061218	0.276252	1321.044758	0.033313	0.028359
RS	8	0.072601	0.319309	1176.155745	0.029659	0.026457
RS	9	0.084788	0.319309	1210.611662	0.030528	0.028561
RS	10	0.097835	0.404047	986.498559	0.024877	0.024129
RS	11	0.111804	0.404047	1019.205548	0.025702	0.025324
RS	12	0.126759	0.528071	807.392707	0.020360	0.020619
RS	13	0.142770	0.528071	837.861943	0.021129	0.021371
RS	14	0.159912	0.682616	673.781363	0.016991	0.017571
RS	15	0.178263	0.682616	701.719337	0.017695	0.018171
RS	16	0.197911	0.858030	582.099850	0.014679	0.015369
RS	17	0.218946	0.858030	607.745096	0.015326	0.015904
RS	18	0.241466	1.046553	520.608877	0.013128	0.013855
RS	19	0.265576	1.046553	544.397861	0.013728	0.014341
RS	20	0.291389	1.238554	481.205710	0.012135	0.012857
RS	21	0.319024	1.238554	503.594246	0.012699	0.013312
RS	22	0.348610	1.421901	459.083819	0.011577	0.012257
RS	23	0.380285	1.421901	480.485023	0.012116	0.012682
RS	24	0.414197	1.584178	451.236109	0.011379	0.011980
RS	25	0.450504	1.584178	471.985298	0.011902	0.012404
RS	26	0.489373	1.714540	455.856194	0.011495	0.012021
RS	27	0.530988	1.714540	476.181795	0.012008	0.012486
RS	28	0.575541	1.806080	471.713929	0.011895	0.012418
RS	29	0.623239	1.806080	491.694277	0.012399	0.012968
RS	30	0.674305	1.859103	497.177648	0.012537	0.013198
RS	31	0.728977	1.859103	516.675713	0.013029	0.013835
RS	32	0.787510	1.880599	529.788272	0.013360	0.014305
RS	33	0.850175	1.880599	548.393546	0.013829	0.015002
RS	34	0.917264	1.881190	566.128008	0.014276	0.015631
RS	35	0.989091	1.881190	583.135398	0.014705	0.016334
RS	36	1.065990	1.872336	601.788703	0.015175	0.017006
RS	37	1.148318	1.872336	616.244323	0.015540	0.017633
RS	38	1.236459	1.863351	632.024673	0.015938	0.018212
RS	39	1.330823	1.863351	642.848476	0.016211	0.018681
RS	40	1.431850	1.859749	652.721499	0.016460	0.019058
RS	41	1.540011	1.859749	658.867045	0.016615	0.019313
RS	42	1.655808	1.863241	661.111451	0.016671	0.019427
RS	43	1.779782	1.863241	661.703212	0.016686	0.019447
RS	44	1.912509	1.872584	655.988431	0.016542	0.019298
RS	45	2.054608	1.872584	650.399031	0.016401	0.019095
RS	46	2.206741	1.885361	637.208807	0.016069	0.018717
RS	47	2.369614	1.885361	625.106642	0.015763	0.018314
RS	48	2.543989	1.899490	605.146679	0.015260	0.017743
RS	49	2.730675	1.899490	586.561063	0.014791	0.017164
RS	50	2.930543	1.913249	560.731104	0.014140	0.016437
RS	51	3.144523	1.913249	536.113782	0.013519	0.015712
RS	52	3.373611	1.924928	505.605842	0.012750	0.014871
RS	53	3.618875	1.924928	475.859977	0.012000	0.014033
RS	54	3.881457	1.936827	441.273146	0.011128	0.013097
RS	55	4.162579	1.936827	407.936979	0.010287	0.012177
RS	56	4.463550	1.936827	373.229843	0.009412	0.011221
RS	57	4.785772	1.936827	337.706410	0.008516	0.010240
RS	58	5.130746	2.051241	286.586403	0.007227	0.008916
RS	59	5.500078	2.051241	255.802221	0.006451	0.008016
RS	60	5.895487	2.051241	225.410125	0.005684	0.007116
RS	61	6.318815	2.051241	195.915421	0.004940	0.006230
RS	62	6.772034	2.051241	167.790651	0.004231	0.005373
RS	63	7.257253	2.051241	644.967826	0.016264	0.020956
PA	4+25*2+4+6 0.109041649 0.024325996 7.257252865 0.453342962 0.272601666 0.276252026 0.319308768 0.404047246 0.528070508 0.682616495 0.858030500 1.046552721 1.238554059 1.421901158 1.584178295 1.714540173 1.806080136 1.859103277 1.880599393 1.881190432 1.872335540 1.863351407 1.859748706 1.863241262 1.872584149 1.885360699 1.899489974 1.913249197 1.924927872 1.936827403 2.051240741
//
IT	4837
RD	4
LK	-443706.955725
QD	-754.273752 -> -644.104711
RI	0.0534734378
TR	0.105096	0.024788
MT	7.513290
MM	C_pi: 1.293978, n_recomb: 42745.045870
RS	0	0.000000	0.576817	516.053705	0.012073	0.000393
RS	1	0.007119	0.576817	545.821283	0.012769	0.002714
RS	2	0.014745	0.576817	576.784735	0.013494	0.006452
RS	3	0.022913	0.576817	608.915255	0.014245	0.009848
RS	4	0.031663	0.284442	1291.460621	0.030213	0.020072
RS	5	0.041036	0.284442	1337.156102	0.031282	0.023028
RS	6	0.051077	0.274981	1427.718871	0.033401	0.025710
RS	7	0.061832	0.274981	1468.866024	0.034363	0.028689
RS	8	0.073352	0.309803	1340.846946	0.031368	0.027283
RS	9	0.085693	0.309803	1378.487050	0.032249	0.029511
RS	10	0.098913	0.390066	1127.541809	0.026378	0.024896
RS	11	0.113073	0.390066	1163.466618	0.027219	0.026295
RS	12	0.128242	0.514078	913.054184	0.021360	0.021101
RS	13	0.144490	0.514078	946.761455	0.022149	0.022049
RS	14	0.161895	0.673551	750.744994	0.017563	0.017795
RS	15	0.180539	0.673551	781.654922	0.018286	0.018568
RS	16	0.200511	0.859136	638.926617	0.014947	0.015421
RS	17	0.221904	0.859136	667.173143	0.015608	0.016106
RS	18	0.244820	1.063864	563.121252	0.013174	0.013790
RS	19	0.269367	1.063864	589.153358	0.013783	0.014402
RS	20	0.295662	1.277956	513.399678	0.012011	0.012706
RS	21	0.323829	1.277956	537.732922	0.012580	0.013262
RS	22	0.354001	1.487162	484.072373	0.011325	0.012045
RS	23	0.386321	1.487162	507.204031	0.011866	0.012549
RS	24	0.420942	1.675394	471.649744	0.011034	0.011727
RS	25	0.458028	1.675394	494.011633	0.011557	0.012209
RS	26	0.497753	1.827126	474.204164	0.011094	0.011748
RS	27	0.540307	1.827126	496.128161	0.011607	0.012250
RS	28	0.585890	1.931144	490.634961	0.011478	0.012149
RS	29	0.634718	1.931144	512.300304	0.011985	0.012721
RS	30	0.687022	1.986400	519.305641	0.012149	0.012962
RS	31	0.743050	1.986400	540.648746	0.012648	0.013610
RS	32	0.803066	2.002004	557.420105	0.013041	0.014130
RS	33	0.867354	2.002004	578.047443	0.013523	0.014831
RS	34	0.936220	1.992574	600.833506	0.014056	0.015536
RS	35	1.009987	1.992574	619.982606	0.014504	0.016237
RS	36	1.089006	1.973925	643.940629	0.015065	0.016987
RS	37	1.173651	1.973925	660.534904	0.015453	0.017609
RS	38	1.264321	1.958499	680.659495	0.015924	0.018245
RS	39	1.361446	1.958499	693.475010	0.016224	0.018707
RS	40	1.465486	1.953175	705.879773	0.016514	0.019103
RS	41	1.576932	1.953175	713.759947	0.016698	0.019352
RS	42	1.696311	1.959464	716.538589	0.016763	0.019448
RS	43	1.824189	1.959464	718.558253	0.016810	0.019466
RS	44	1.961171	1.974887	711.811999	0.016653	0.019277
RS	45	2.107904	1.974887	707.336643	0.016548	0.019079
RS	46	2.265084	1.995491	692.223234	0.016194	0.018656
RS	47	2.433452	1.995491	680.916408	0.015930	0.018270
RS	48	2.613807	2.017946	658.682086	0.015410	0.017663
RS	49	2.807001	2.017946	640.541975	0.014985	0.017111
RS	50	3.013948	2.039495	612.439596	0.014328	0.016365
RS	51	3.235628	2.039495	587.844251	0.013752	0.015675
RS	52	3.473089	2.057599	555.216155	0.012989	0.014833
RS	53	3.727455	2.057599	524.955755	0.012281	0.014031
RS	54	3.999929	2.076054	487.879287	0.011414	0.013101
RS	55	4.291800	2.076054	453.464199	0.010609	0.012216
RS	56	4.604449	2.076054	417.237758	0.009761	0.011291
RS	57	4.939356	2.076054	379.770633	0.008885	0.010335
RS	58	5.298104	2.236243	319.254209	0.007469	0.008882
RS	59	5.682391	2.236243	287.601304	0.006728	0.008036
RS	60	6.094036	2.236243	255.909454	0.005987	0.007182
RS	61	6.534985	2.236243	224.719649	0.005257	0.006334
RS	62	7.007325	2.236243	194.556493	0.004552	0.005506
RS	63	7.513290	2.236243	788.053219	0.018436	0.022443
PA	4+25*2+4+6 0.105096143 0.024787890 7.513290398 0.576816679 0.284442406 0.274981253 0.309803131 0.390065759 0.514078032 0.673551406 0.859135589 1.063864253 1.277955768 1.487162166 1.675393761 1.827125874 1.931144489 1.986399627 2.002003597 1.992574489 1.973925370 1.958498945 1.953175460 1.959463546 1.974886623 1.995491227 2.017946337 2.039495334 2.057598751 2.076053681 2.236243108
//
IT	4383
RD	5
LK	-443496.082020
QD	-684.248401 -> -593.253986
RI	0.0424891724
TR	0.101806	0.025343
MT	7.710657
MM	C_pi: 1.356368, n_recomb: 45757.471448
RS	0	0.000000	0.727694	440.614302	0.009629	0.000336
RS	1	0.007162	0.727694	467.427891	0.010215	0.002277
RS	2	0.014838	0.727694	495.514630	0.010829	0.005349
RS	3	0.023063	0.727694	524.881983	0.011471	0.008106
RS	4	0.031877	0.300133	1334.565624	0.029166	0.019874
RS	5	0.041323	0.300133	1384.463910	0.030257	0.022435
RS	6	0.051445	0.279350	1537.441384	0.033600	0.025927
RS	7	0.062293	0.279350	1582.848636	0.034592	0.028695
RS	8	0.073917	0.307254	1480.329349	0.032352	0.027871
RS	9	0.086373	0.307254	1521.383107	0.033249	0.030090
RS	10	0.099722	0.383722	1254.007253	0.027406	0.025517
RS	11	0.114027	0.383722	1293.176103	0.028262	0.026990
RS	12	0.129357	0.507263	1011.239903	0.022100	0.021529
RS	13	0.145785	0.507263	1048.153518	0.022907	0.022562
RS	14	0.163389	0.669631	824.715654	0.018024	0.018025
RS	15	0.182254	0.669631	858.584418	0.018764	0.018879
RS	16	0.202470	0.861585	695.756841	0.015205	0.015514
RS	17	0.224134	0.861585	726.630563	0.015880	0.016273
RS	18	0.247350	1.077144	607.634270	0.013279	0.013785
RS	19	0.272229	1.077144	635.971272	0.013899	0.014460
RS	20	0.298890	1.307070	548.887002	0.011996	0.012622
RS	21	0.327460	1.307070	575.249338	0.012572	0.013228
RS	22	0.358077	1.535935	513.182543	0.011215	0.011898
RS	23	0.390887	1.535935	538.136540	0.011761	0.012440
RS	24	0.426046	1.744749	496.721935	0.010856	0.011534
RS	25	0.463724	1.744749	520.782352	0.011381	0.012041
RS	26	0.504100	1.913708	497.564639	0.010874	0.011526
RS	27	0.547369	1.913708	521.155685	0.011390	0.012043
RS	28	0.593736	2.027304	514.808767	0.011251	0.011921
RS	29	0.643425	2.027304	538.202177	0.011762	0.012496
RS	30	0.696672	2.082954	546.861289	0.011951	0.012752
RS	31	0.753734	2.082954	570.060069	0.012458	0.013398
RS	32	0.814882	2.091683	590.631536	0.012908	0.013966
RS	33	0.880410	2.091683	613.251209	0.013402	0.014661
RS	34	0.950632	2.072019	641.218153	0.014013	0.015436
RS	35	1.025883	2.072019	662.426688	0.014477	0.016131
RS	36	1.106523	2.043874	691.744715	0.015118	0.016954
RS	37	1.192940	2.043874	710.327094	0.015524	0.017572
RS	38	1.285546	2.022560	734.659196	0.016056	0.018260
RS	39	1.384786	2.022560	749.235531	0.016374	0.018722
RS	40	1.491133	2.016069	763.777225	0.016692	0.019136
RS	41	1.605097	2.016069	773.081414	0.016895	0.019389
RS	42	1.727224	2.025622	775.748756	0.016953	0.019468
RS	43	1.858098	2.025622	778.823188	0.017021	0.019498
RS	44	1.998346	2.047499	770.250627	0.016833	0.019269
RS	45	2.148639	2.047499	766.482358	0.016751	0.019091
RS	46	2.309696	2.076265	748.614565	0.016360	0.018624
RS	47	2.482290	2.076265	737.696818	0.016122	0.018264
RS	48	2.667245	2.107342	712.420946	0.015569	0.017621
RS	49	2.865448	2.107342	694.356235	0.015175	0.017102
RS	50	3.077847	2.136952	663.338845	0.014497	0.016335
RS	51	3.305459	2.136952	638.466145	0.013953	0.015682
RS	52	3.549373	2.161753	603.233605	0.013183	0.014835
RS	53	3.810758	2.161753	572.260921	0.012506	0.014070
RS	54	4.090864	2.187280	532.297661	0.011633	0.013137
RS	55	4.391033	2.187280	496.742853	0.010856	0.012285
RS	56	4.712702	2.187280	458.990328	0.010031	0.011389
RS	57	5.057409	2.187280	419.625181	0.009171	0.010456
RS	58	5.426806	2.394212	349.154658	0.007631	0.008874
RS	59	5.822662	2.394212	316.850257	0.006925	0.008076
RS	60	6.246870	2.394212	284.127100	0.006209	0.007264
RS	61	6.701461	2.394212	251.548679	0.005497	0.006449
RS	62	7.188613	2.394212	219.676671	0.004801	0.005647
RS	63	7.710657	2.394212	929.459339	0.020313	0.023941
PA	4+25*2+4+6 0.101805787 0.025342900 7.710656716 0.727693780 0.300133347 0.279350214 0.307254273 0.383722116 0.507262886 0.669631152 0.861584583 1.077144091 1.307069963 1.535934996 1.744748597 1.913708113 2.027304278 2.082954194 2.091683421 2.072018956 2.043873693 2.022559725 2.016069299 2.025621714 2.047499175 2.076265179 2.107341520 2.136952221 2.161752600 2.187280318 2.394212449
//
IT	4748
RD	6
LK	-443319.361201
QD	-626.982567 -> -547.947213
RI	0.0342206130
TR	0.098920	0.025919
MT	7.875962
MM	C_pi: 1.411519, n_recomb: 48648.362980
RS	0	0.000000	0.901414	379.993219	0.007811	0.000291
RS	1	0.007198	0.901414	404.028699	0.008305	0.001938
RS	2	0.014914	0.901414	429.331756	0.008825	0.004503
RS	3	0.023186	0.901414	455.931758	0.009372	0.006780
RS	4	0.032053	0.316242	1365.822788	0.028075	0.019654
RS	5	0.041558	0.316242	1419.436017	0.029177	0.021890
RS	6	0.051748	0.285808	1625.625450	0.033416	0.025990
RS	7	0.062671	0.285808	1675.251229	0.034436	0.028552
RS	8	0.074380	0.307771	1601.135787	0.032912	0.028275
RS	9	0.086932	0.307771	1645.671786	0.033828	0.030447
RS	10	0.100387	0.381016	1368.269250	0.028126	0.026006
RS	11	0.114811	0.381016	1410.631773	0.028996	0.027506
RS	12	0.130274	0.504055	1102.028427	0.022653	0.021889
RS	13	0.146849	0.504055	1142.046716	0.023476	0.022962
RS	14	0.164617	0.668450	894.402709	0.018385	0.018232
RS	15	0.183665	0.668450	931.134754	0.019140	0.019128
RS	16	0.204083	0.864879	750.408455	0.015425	0.015612
RS	17	0.225971	0.864879	783.839412	0.016112	0.016413
RS	18	0.249435	1.088359	651.359561	0.013389	0.013804
RS	19	0.274588	1.088359	681.957526	0.014018	0.014514
RS	20	0.301551	1.330604	584.420033	0.012013	0.012571
RS	21	0.330455	1.330604	612.784402	0.012596	0.013204
RS	22	0.361439	1.575601	542.802018	0.011158	0.011787
RS	23	0.394654	1.575601	569.557501	0.011708	0.012349
RS	24	0.430260	1.802022	522.527990	0.010741	0.011375
RS	25	0.468428	1.802022	548.263220	0.011270	0.011894
RS	26	0.509344	1.986108	521.727630	0.010724	0.011336
RS	27	0.553206	1.986108	546.952888	0.011243	0.011856
RS	28	0.600224	2.108053	539.756514	0.011095	0.011719
RS	29	0.650627	2.108053	564.833295	0.011611	0.012291
RS	30	0.704657	2.163527	575.123191	0.011822	0.012561
RS	31	0.762577	2.163527	600.121498	0.012336	0.013198
RS	32	0.824666	2.165332	624.479132	0.012837	0.013809
RS	33	0.891225	2.165332	649.024621	0.013341	0.014495
RS	34	0.962574	2.135702	682.204288	0.014023	0.015332
RS	35	1.039059	2.135702	705.394108	0.014500	0.016021
RS	36	1.121049	2.098486	740.113445	0.015214	0.016909
RS	37	1.208941	2.098486	760.588757	0.015634	0.017525
RS	38	1.303160	2.071633	789.114989	0.016221	0.018262
RS	39	1.404161	2.071633	805.334097	0.016554	0.018728
RS	40	1.512432	2.064121	821.880057	0.016894	0.019159
RS	41	1.628496	2.064121	832.467561	0.017112	0.019423
RS	42	1.752915	2.076849	834.772569	0.017159	0.019487
RS	43	1.886289	2.076849	838.746797	0.017241	0.019534
RS	44	2.029264	2.104945	828.026166	0.017021	0.019270
RS	45	2.182530	2.104945	824.809349	0.016955	0.019116
RS	46	2.346829	2.141571	803.863661	0.016524	0.018609
RS	47	2.522953	2.141571	793.193017	0.016305	0.018278
RS	48	2.711756	2.180965	764.596707	0.015717	0.017602
RS	49	2.914148	2.180965	746.493017	0.015345	0.017117
RS	50	3.131109	2.218365	712.352589	0.014643	0.016330
RS	51	3.363687	2.218365	687.129263	0.014124	0.015713
RS	52	3.613007	2.249668	649.159366	0.013344	0.014860
RS	53	3.880272	2.249668	617.456017	0.012692	0.014129
RS	54	4.166776	2.282239	574.501150	0.011809	0.013190
RS	55	4.473902	2.282239	537.860027	0.011056	0.012370
RS	56	4.803135	2.282239	498.667223	0.010250	0.011499
RS	57	5.156067	2.282239	457.520029	0.009405	0.010587
RS	58	5.534403	2.536128	376.779366	0.007745	0.008878
RS	59	5.939973	2.536128	344.020393	0.007072	0.008124
RS	60	6.374735	2.536128	310.497209	0.006382	0.007349
RS	61	6.840792	2.536128	276.786642	0.005690	0.006565
RS	62	7.340396	2.536128	243.476890	0.005005	0.005785
RS	63	7.875962	2.536128	1069.877226	0.021992	0.025419
PA	4+25*2+4+6 0.098919520 0.025919412 7.875962391 0.901413653 0.316242342 0.285807672 0.307771454 0.381015580 0.504054566 0.668449723 0.864879484 1.088359034 1.330604243 1.575600554 1.802021622 1.986108016 2.108053196 2.163526995 2.165331871 2.135702492 2.098486094 2.071632900 2.064120755 2.076849230 2.104945084 2.141571460 2.180965259 2.218364760 2.249668324 2.282239159 2.536128467
//
IT	3835
RD	7
LK	-443165.207090
QD	-577.056653 -> -507.240574
RI	0.0280488195
TR	0.096323	0.026488
MT	8.021618
MM	C_pi: 1.461637, n_recomb: 51427.517722
RS	0	0.000000	1.096287	331.593039	0.006448	0.000254
RS	1	0.007229	1.096287	353.177600	0.006867	0.001670
RS	2	0.014980	1.096287	375.984141	0.007311	0.003841
RS	3	0.023292	1.096287	400.054584	0.007779	0.005752
RS	4	0.032205	0.331646	1392.271679	0.027073	0.019437
RS	5	0.041762	0.331646	1449.197877	0.028179	0.021417
RS	6	0.052009	0.293069	1699.663690	0.033050	0.025953
RS	7	0.062998	0.293069	1753.361968	0.034094	0.028335
RS	8	0.074781	0.309815	1708.183186	0.033215	0.028548
RS	9	0.087416	0.309815	1756.202554	0.034149	0.030666
RS	10	0.100964	0.380245	1473.011837	0.028642	0.026393
RS	11	0.115491	0.380245	1518.505075	0.029527	0.027904
RS	12	0.131069	0.502836	1186.692087	0.023075	0.022191
RS	13	0.147773	0.502836	1229.713337	0.023912	0.023287
RS	14	0.165684	0.668827	960.188822	0.018671	0.018415
RS	15	0.184890	0.668827	999.684348	0.019439	0.019334
RS	16	0.205484	0.868667	802.685784	0.015608	0.015708
RS	17	0.227567	0.868667	838.591925	0.016306	0.016533
RS	18	0.251247	1.098332	693.713116	0.013489	0.013833
RS	19	0.276638	1.098332	726.508949	0.014127	0.014566
RS	20	0.303865	1.350735	619.153987	0.012039	0.012539
RS	21	0.333059	1.350735	649.469485	0.012629	0.013188
RS	22	0.364365	1.609728	571.888161	0.011120	0.011699
RS	23	0.397933	1.609728	600.397873	0.011675	0.012271
RS	24	0.433928	1.852059	547.872831	0.010653	0.011240
RS	25	0.472525	1.852059	575.232482	0.011185	0.011765
RS	26	0.513912	2.050235	545.378409	0.010605	0.011167
RS	27	0.558291	2.050235	572.180469	0.011126	0.011688
RS	28	0.605879	2.180122	564.061558	0.010968	0.011536
RS	29	0.656906	2.180122	590.756932	0.011487	0.012101
RS	30	0.711622	2.235478	602.567818	0.011717	0.012382
RS	31	0.770293	2.235478	629.296565	0.012237	0.013010
RS	32	0.833205	2.230677	657.348524	0.012782	0.013656
RS	33	0.900666	2.230677	683.751713	0.013295	0.014333
RS	34	0.973003	2.191526	722.107841	0.014041	0.015225
RS	35	1.050569	2.191526	747.215928	0.014529	0.015908
RS	36	1.133742	2.145636	787.362279	0.015310	0.016855
RS	37	1.222928	2.145636	809.672601	0.015744	0.017470
RS	38	1.318561	2.113460	842.432795	0.016381	0.018252
RS	39	1.421107	2.113460	860.238961	0.016727	0.018724
RS	40	1.531066	2.104871	878.794889	0.017088	0.019172
RS	41	1.648974	2.104871	890.610841	0.017318	0.019449
RS	42	1.775405	2.120473	892.504679	0.017355	0.019502
RS	43	1.910976	2.120473	897.327297	0.017448	0.019569
RS	44	2.056347	2.154316	884.381380	0.017197	0.019274
RS	45	2.212227	2.154316	881.672449	0.017144	0.019146
RS	46	2.379375	2.198267	857.574064	0.016675	0.018603
RS	47	2.558606	2.198267	847.119010	0.016472	0.018303
RS	48	2.750793	2.245435	815.156102	0.015851	0.017597
RS	49	2.956874	2.245435	796.997233	0.015497	0.017145
RS	50	3.177852	2.290128	759.718692	0.014773	0.016340
RS	51	3.414804	2.290128	734.148262	0.014275	0.015757
RS	52	3.668885	2.327531	693.453942	0.013484	0.014898
RS	53	3.941333	2.327531	661.049326	0.012854	0.014199
RS	54	4.233477	2.366838	615.113074	0.011961	0.013253
RS	55	4.546739	2.366838	577.449209	0.011228	0.012461
RS	56	4.882646	2.366838	536.899892	0.010440	0.011613
RS	57	5.242836	2.366838	494.072679	0.009607	0.010720
RS	58	5.629063	2.667470	402.827174	0.007833	0.008888
RS	59	6.043211	2.667470	369.753100	0.007190	0.008174
RS	60	6.487296	2.667470	335.595038	0.006526	0.007432
RS	61	6.963484	2.667470	300.936826	0.005852	0.006676
RS	62	7.474095	2.667470	266.385717	0.005180	0.005918
RS	63	8.021618	2.667470	1210.604037	0.023540	0.026863
PA	4+25*2+4+6 0.096322641 0.026488288 8.021617701 1.096287137 0.331646465 0.293068596 0.309815484 0.380245247 0.502836462 0.668827113 0.868667027 1.098331562 1.350735074 1.609727827 1.852058683 2.050234672 2.180121879 2.235478397 2.230677408 2.191526136 2.145636069 2.113459663 2.104870652 2.120472777 2.154315868 2.198267421 2.245434786 2.290127943 2.327531028 2.366838037 2.667470477
//
IT	4681
RD	8
LK	-443028.834758
QD	-532.820260 -> -470.687600
RI	0.0233739217
TR	0.093953	0.027037
MT	8.153949
MM	C_pi: 1.508156, n_recomb: 54109.313333
RS	0	0.000000	1.312174	292.453712	0.005405	0.000224
RS	1	0.007256	1.312174	311.914637	0.005765	0.001454
RS	2	0.015039	1.312174	332.534711	0.006146	0.003311
RS	3	0.023387	1.312174	354.362662	0.006549	0.004938
RS	4	0.032341	0.346022	1416.829980	0.026185	0.019231
RS	5	0.041944	0.346022	1476.764142	0.027292	0.021011
RS	6	0.052244	0.300622	1763.783677	0.032597	0.025850
RS	7	0.063291	0.300622	1821.380161	0.033661	0.028082
RS	8	0.075140	0.312685	1804.789636	0.033355	0.028725
RS	9	0.087849	0.312685	1856.262723	0.034306	0.030794
RS	10	0.101480	0.380579	1570.333550	0.029022	0.026705
RS	11	0.116100	0.380579	1618.895692	0.029919	0.028220
RS	12	0.131781	0.502762	1266.477420	0.023406	0.022449
RS	13	0.148600	0.502762	1312.411861	0.024255	0.023559
RS	14	0.166640	0.670080	1022.749643	0.018902	0.018578
RS	15	0.185988	0.670080	1064.920116	0.019681	0.019512
RS	16	0.206741	0.872640	852.880302	0.015762	0.015800
RS	17	0.228999	0.872640	891.186536	0.016470	0.016642
RS	18	0.252872	1.107329	734.732554	0.013579	0.013869
RS	19	0.278478	1.107329	769.665700	0.014224	0.014617
RS	20	0.305942	1.368429	652.955269	0.012067	0.012520
RS	21	0.335399	1.368429	685.170190	0.012663	0.013180
RS	22	0.366993	1.639995	600.192558	0.011092	0.011626
RS	23	0.400880	1.639995	630.406459	0.011651	0.012206
RS	24	0.437226	1.897191	572.426219	0.010579	0.011122
RS	25	0.476209	1.897191	601.356301	0.011114	0.011649
RS	26	0.518021	2.108957	568.129185	0.010500	0.011016
RS	27	0.562867	2.108957	596.447325	0.011023	0.011535
RS	28	0.610967	2.246804	587.285823	0.010854	0.011367
RS	29	0.662558	2.246804	615.532763	0.011376	0.011925
RS	30	0.717892	2.302376	628.712568	0.011619	0.012213
RS	31	0.777242	2.302376	657.102570	0.012144	0.012832
RS	32	0.840898	2.291445	688.706940	0.012728	0.013508
RS	33	0.909173	2.291445	716.903432	0.013249	0.014176
RS	34	0.982403	2.243250	760.354998	0.014052	0.015115
RS	35	1.060946	2.243250	787.328695	0.014551	0.015793
RS	36	1.145189	2.189054	832.899037	0.015393	0.016793
RS	37	1.235545	2.189054	857.006662	0.015838	0.017409
RS	38	1.332457	2.151702	894.054582	0.016523	0.018233
RS	39	1.436402	2.151702	913.423969	0.016881	0.018712
RS	40	1.547890	2.141922	934.054021	0.017262	0.019178
RS	41	1.667467	2.141922	947.086313	0.017503	0.019468
RS	42	1.795722	2.160040	948.621642	0.017532	0.019513
RS	43	1.933283	2.160040	954.291218	0.017636	0.019599
RS	44	2.080826	2.199117	939.162797	0.017357	0.019280
RS	45	2.239075	2.199117	936.970595	0.017316	0.019175
RS	46	2.408808	2.249799	909.772608	0.016814	0.018603
RS	47	2.590857	2.249799	899.550787	0.016625	0.018331
RS	48	2.786116	2.304139	864.286490	0.015973	0.017601
RS	49	2.995544	2.304139	846.097664	0.015637	0.017179
RS	50	3.220169	2.355562	805.758396	0.014891	0.016360
RS	51	3.461093	2.355562	779.873521	0.014413	0.015807
RS	52	3.719500	2.398596	736.531119	0.013612	0.014944
RS	53	3.996659	2.398596	703.468489	0.013001	0.014273
RS	54	4.293928	2.444215	654.612483	0.012098	0.013321
RS	55	4.612769	2.444215	615.983254	0.011384	0.012555
RS	56	4.954747	2.444215	574.148198	0.010611	0.011729
RS	57	5.321539	2.444215	529.723515	0.009790	0.010853
RS	58	5.714947	2.791111	427.781752	0.007906	0.008902
RS	59	6.136903	2.791111	394.489761	0.007291	0.008223
RS	60	6.589478	2.791111	359.814423	0.006650	0.007513
RS	61	7.074893	2.791111	324.342085	0.005994	0.006782
RS	62	7.595531	2.791111	288.693586	0.005335	0.006044
RS	63	8.153949	2.791111	1352.473657	0.024995	0.028267
PA	4+25*2+4+6 0.093952596 0.027037239 8.153949500 1.312174183 0.346022384 0.300621867 0.312684873 0.380578866 0.502762253 0.670079838 0.872640259 1.107329163 1.368429258 1.639994581 1.897190621 2.108956880 2.246803615 2.302376396 2.291445400 2.243249510 2.189054170 2.151701743 2.141921519 2.160039933 2.199117152 2.249798748 2.304139495 2.355561667 2.398596043 2.444215166 2.791111396
//
IT	4722
RD	9
LK	-442907.383900
QD	-493.405417 -> -437.857243
RI	0.0197584837
TR	0.091772	0.027562
MT	8.276254
MM	C_pi: 1.551937, n_recomb: 56704.976121
RS	0	0.000000	1.549928	260.218798	0.004589	0.000198
RS	1	0.007281	1.549928	277.839458	0.004900	0.001276
RS	2	0.015093	1.549928	296.550391	0.005230	0.002880
RS	3	0.023474	1.549928	316.403609	0.005580	0.004281
RS	4	0.032464	0.359348	1440.597054	0.025405	0.019037
RS	5	0.042109	0.359348	1503.306426	0.026511	0.020662
RS	6	0.052457	0.308252	1820.455718	0.032104	0.025704
RS	7	0.063558	0.308252	1881.773719	0.033185	0.027809
RS	8	0.075468	0.316028	1893.130187	0.033386	0.028833
RS	9	0.088244	0.316028	1948.011556	0.034353	0.030857
RS	10	0.101951	0.381569	1661.728775	0.029305	0.026960
RS	11	0.116656	0.381569	1713.300703	0.030214	0.028477
RS	12	0.132432	0.503352	1342.356630	0.023673	0.022673
RS	13	0.149356	0.503352	1391.125310	0.024533	0.023793
RS	14	0.167513	0.671790	1082.689539	0.019093	0.018726
RS	15	0.186991	0.671790	1127.457892	0.019883	0.019670
RS	16	0.207889	0.876575	901.332060	0.015895	0.015889
RS	17	0.230307	0.876575	941.972344	0.016612	0.016742
RS	18	0.254358	1.115435	774.588262	0.013660	0.013910
RS	19	0.280161	1.115435	811.604503	0.014313	0.014669
RS	20	0.307842	1.384142	685.888091	0.012096	0.012511
RS	21	0.337539	1.384142	719.955071	0.012697	0.013178
RS	22	0.369398	1.667240	627.707713	0.011070	0.011567
RS	23	0.403577	1.667240	659.578790	0.011632	0.012151
RS	24	0.440245	1.938580	596.140032	0.010513	0.011018
RS	25	0.479582	1.938580	626.589080	0.011050	0.011547
RS	26	0.521784	2.163695	589.906782	0.010403	0.010878
RS	27	0.567059	2.163695	619.682742	0.010928	0.011394
RS	28	0.615630	2.309697	609.340932	0.010746	0.011209
RS	29	0.667739	2.309697	639.075034	0.011270	0.011761
RS	30	0.723641	2.365938	653.449856	0.011524	0.012052
RS	31	0.783614	2.365938	683.434709	0.012052	0.012662
RS	32	0.847954	2.349399	718.422374	0.012669	0.013363
RS	33	0.916979	2.349399	748.351219	0.013197	0.014023
RS	34	0.991029	2.292636	796.782554	0.014051	0.015004
RS	35	1.070472	2.292636	825.574687	0.014559	0.015676
RS	36	1.155699	2.230467	876.540538	0.015458	0.016726
RS	37	1.247132	2.230467	902.417246	0.015914	0.017341
RS	38	1.345223	2.188056	943.799880	0.016644	0.018206
RS	39	1.450456	2.188056	964.723532	0.017013	0.018691
RS	40	1.563351	2.176956	987.515877	0.017415	0.019177
RS	41	1.684467	2.176956	1001.772264	0.017666	0.019479
RS	42	1.814402	2.197245	1003.049033	0.017689	0.019520
RS	43	1.953798	2.197245	1009.587029	0.017804	0.019624
RS	44	2.103345	2.241058	992.382022	0.017501	0.019285
RS	45	2.263780	2.241058	990.738432	0.017472	0.019203
RS	46	2.435897	2.297901	960.552612	0.016939	0.018606
RS	47	2.620547	2.297901	950.602762	0.016764	0.018360
RS	48	2.818642	2.358828	912.156790	0.016086	0.017610
RS	49	3.031161	2.358828	893.980005	0.015765	0.017217
RS	50	3.259155	2.416419	850.699761	0.015002	0.016385
RS	51	3.503750	2.416419	824.543799	0.014541	0.015861
RS	52	3.766155	2.464601	778.661372	0.013732	0.014995
RS	53	4.047666	2.464601	744.986527	0.013138	0.014350
RS	54	4.349676	2.516069	693.296390	0.012226	0.013392
RS	55	4.673677	2.516069	653.751443	0.011529	0.012649
RS	56	5.021269	2.516069	610.689953	0.010770	0.011843
RS	57	5.394172	2.516069	564.735415	0.009959	0.010982
RS	58	5.794227	2.908557	451.939879	0.007970	0.008918
RS	59	6.223411	2.908557	418.499405	0.007380	0.008272
RS	60	6.683847	2.908557	383.393266	0.006761	0.007590
RS	61	7.177809	2.908557	347.207014	0.006123	0.006883
RS	62	7.707738	2.908557	310.570916	0.005477	0.006163
RS	63	8.276254	2.908557	1495.860362	0.026380	0.029628
PA	4+25*2+4+6 0.091772030 0.027561855 8.276253766 1.549927980 0.359347818 0.308252479 0.316028287 0.381568989 0.503351763 0.671789903 0.876574554 1.115435260 1.384141889 1.667239822 1.938580213 2.163695278 2.309696701 2.365938018 2.349399360 2.292635931 2.230466779 2.188056403 2.176956301 2.197244619 2.241057788 2.297901473 2.358827804 2.416418814 2.464600977 2.516068951 2.908557329
//
IT	4303
RD	10
LK	-442798.750168
QD	-458.157239 -> -408.320856
RI	0.0169031272
TR	0.089755	0.028061
MT	8.390416
MM	C_pi: 1.593501, n_recomb: 59222.030743
RS	0	0.000000	1.811033	233.179844	0.003937	0.000177
RS	1	0.007304	1.811033	249.195084	0.004208	0.001127
RS	2	0.015143	1.811033	266.231037	0.004495	0.002524
RS	3	0.023553	1.811033	284.340814	0.004801	0.003740
RS	4	0.032578	0.371703	1463.917998	0.024719	0.018856
RS	5	0.042262	0.371703	1529.218350	0.025822	0.020359
RS	6	0.052654	0.315873	1871.149185	0.031595	0.025528
RS	7	0.063804	0.315873	1936.017128	0.032691	0.027526
RS	8	0.075769	0.319655	1974.650849	0.033343	0.028890
RS	9	0.088609	0.319655	2032.885354	0.034327	0.030875
RS	10	0.102385	0.382959	1748.227261	0.029520	0.027173
RS	11	0.117169	0.382959	1802.751502	0.030441	0.028691
RS	12	0.133032	0.504321	1415.027435	0.023894	0.022872
RS	13	0.150054	0.504321	1466.558974	0.024764	0.024000
RS	14	0.168319	0.673705	1140.460400	0.019257	0.018862
RS	15	0.187918	0.673705	1187.758078	0.020056	0.019813
RS	16	0.208949	0.880320	948.323802	0.016013	0.015975
RS	17	0.231516	0.880320	991.239415	0.016738	0.016836
RS	18	0.255732	1.122679	813.449219	0.013736	0.013954
RS	19	0.281716	1.122679	852.500024	0.014395	0.014722
RS	20	0.309599	1.398124	718.050889	0.012125	0.012510
RS	21	0.339518	1.398124	753.927037	0.012731	0.013183
RS	22	0.371622	1.691910	654.496702	0.011052	0.011518
RS	23	0.406072	1.691910	687.981905	0.011617	0.012106
RS	24	0.443038	1.976846	619.054049	0.010453	0.010926
RS	25	0.482704	1.976846	650.974264	0.010992	0.011454
RS	26	0.525268	2.215183	610.743208	0.010313	0.010752
RS	27	0.570940	2.215183	641.922371	0.010839	0.011265
RS	28	0.619949	2.369603	630.257264	0.010642	0.011062
RS	29	0.672538	2.369603	661.417618	0.011168	0.011608
RS	30	0.728968	2.426994	676.807942	0.011428	0.011900
RS	31	0.789520	2.426994	708.324247	0.011960	0.012502
RS	32	0.854495	2.405369	746.512731	0.012605	0.013222
RS	33	0.924216	2.405369	778.115313	0.013139	0.013874
RS	34	0.999029	2.340497	831.386579	0.014038	0.014892
RS	35	1.079308	2.340497	861.952135	0.014555	0.015560
RS	36	1.165450	2.270657	918.261183	0.015505	0.016653
RS	37	1.257885	2.270657	945.881989	0.015972	0.017269
RS	38	1.357072	2.223288	991.634012	0.016744	0.018172
RS	39	1.463504	2.223288	1014.108311	0.017124	0.018663
RS	40	1.577710	2.210751	1039.153476	0.017547	0.019168
RS	41	1.700258	2.210751	1054.649256	0.017808	0.019483
RS	42	1.831758	2.232899	1055.785098	0.017828	0.019522
RS	43	1.972863	2.232899	1063.221818	0.017953	0.019643
RS	44	2.124275	2.280999	1044.072472	0.017630	0.019288
RS	45	2.286747	2.280999	1043.018254	0.017612	0.019228
RS	46	2.461087	2.343481	1009.985783	0.017054	0.018611
RS	47	2.648161	2.343481	1000.354319	0.016892	0.018389
RS	48	2.848901	2.410444	958.872424	0.016191	0.017622
RS	49	3.064303	2.410444	940.755288	0.015885	0.017255
RS	50	3.295440	2.473674	894.673388	0.015107	0.016415
RS	51	3.543459	2.473674	868.292568	0.014662	0.015916
RS	52	3.809596	2.526539	819.991376	0.013846	0.015049
RS	53	4.095172	2.526539	785.749447	0.013268	0.014428
RS	54	4.401608	2.583389	731.323820	0.012349	0.013465
RS	55	4.730428	2.583389	690.906979	0.011666	0.012743
RS	56	5.083266	2.583389	646.670528	0.010919	0.011955
RS	57	5.461878	2.583389	599.244091	0.010119	0.011108
RS	58	5.868145	3.020661	475.469196	0.008029	0.008935
RS	59	6.304088	3.020661	441.932363	0.007462	0.008319
RS	60	6.771874	3.020661	406.462278	0.006863	0.007663
RS	61	7.273830	3.020661	369.641198	0.006242	0.006978
RS	62	7.812451	3.020661	332.105563	0.005608	0.006276
RS	63	8.390416	3.020661	1640.808258	0.027706	0.030947
PA	4+25*2+4+6 0.089755336 0.028061113 8.390415957 1.811033115 0.371702866 0.315873127 0.319654588 0.382959423 0.504321431 0.673704862 0.880319684 1.122679479 1.398123547 1.691910321 1.976846140 2.215182747 2.369603490 2.426994425 2.405368595 2.340496840 2.270656941 2.223288131 2.210751176 2.232898799 2.280998515 2.343481433 2.410443809 2.473673822 2.526539420 2.583388713 3.020660947
//
IT	4571
RD	11
LK	-442701.246578
QD	-426.526618 -> -381.680419
RI	0.0146058700
TR	0.087884	0.028536
MT	8.497583
MM	C_pi: 1.633165, n_recomb: 61665.502048
RS	0	0.000000	2.097334	210.133007	0.003408	0.000158
RS	1	0.007326	2.097334	224.736294	0.003644	0.001001
RS	2	0.015188	2.097334	240.292602	0.003897	0.002224
RS	3	0.023627	2.097334	256.854774	0.004165	0.003289
RS	4	0.032684	0.383185	1486.874763	0.024112	0.018686
RS	5	0.042404	0.383185	1554.614356	0.025210	0.020094
RS	6	0.052836	0.323442	1916.839176	0.031084	0.025332
RS	7	0.064033	0.323442	1985.091556	0.032191	0.027238
RS	8	0.076050	0.323453	2050.336386	0.033249	0.028909
RS	9	0.088947	0.323453	2111.861728	0.034247	0.030858
RS	10	0.102789	0.384595	1830.541469	0.029685	0.027353
RS	11	0.117645	0.384595	1887.960787	0.030616	0.028871
RS	12	0.133589	0.505498	1484.976625	0.024081	0.023051
RS	13	0.150702	0.505498	1539.204303	0.024961	0.024186
RS	14	0.169068	0.675677	1196.371145	0.019401	0.018989
RS	15	0.188779	0.675677	1246.135092	0.020208	0.019946
RS	16	0.209935	0.883794	994.053276	0.016120	0.016060
RS	17	0.232640	0.883794	1039.190357	0.016852	0.016927
RS	18	0.257009	1.129098	851.439030	0.013807	0.014002
RS	19	0.283163	1.129098	892.479761	0.014473	0.014776
RS	20	0.311233	1.410534	749.533277	0.012155	0.012516
RS	21	0.341359	1.410534	787.179203	0.012765	0.013194
RS	22	0.373693	1.714301	680.621688	0.011037	0.011478
RS	23	0.408395	1.714301	715.681101	0.011606	0.012068
RS	24	0.445639	2.012370	641.222218	0.010398	0.010843
RS	25	0.485612	2.012370	674.568970	0.010939	0.011372
RS	26	0.528513	2.263833	630.697585	0.010228	0.010635
RS	27	0.574557	2.263833	663.228725	0.010755	0.011146
RS	28	0.623974	2.426949	650.100546	0.010542	0.010925
RS	29	0.677011	2.426949	682.629512	0.011070	0.011465
RS	30	0.733934	2.485967	698.856405	0.011333	0.011754
RS	31	0.795027	2.485967	731.843359	0.011868	0.012349
RS	32	0.860595	2.459756	773.044085	0.012536	0.013085
RS	33	0.930967	2.459756	806.263248	0.013075	0.013730
RS	34	1.006494	2.387193	864.224412	0.014015	0.014780
RS	35	1.087554	2.387193	896.518759	0.014538	0.015443
RS	36	1.174553	2.309962	958.098409	0.015537	0.016577
RS	37	1.267925	2.309962	987.438311	0.016013	0.017193
RS	38	1.368137	2.257731	1037.576489	0.016826	0.018131
RS	39	1.475691	2.257731	1061.598328	0.017215	0.018629
RS	40	1.591124	2.243658	1088.980102	0.017659	0.019154
RS	41	1.715014	2.243658	1105.731941	0.017931	0.019480
RS	42	1.847979	2.267389	1106.850532	0.017949	0.019520
RS	43	1.990685	2.267389	1115.218025	0.018085	0.019657
RS	44	2.143846	2.319376	1094.266851	0.017745	0.019290
RS	45	2.308227	2.319376	1093.844425	0.017738	0.019249
RS	46	2.484650	2.387026	1058.118753	0.017159	0.018617
RS	47	2.673998	2.387026	1048.853244	0.017009	0.018417
RS	48	2.877218	2.459520	1004.492455	0.016289	0.017637
RS	49	3.095324	2.459520	986.482966	0.015997	0.017294
RS	50	3.329410	2.527900	937.746408	0.015207	0.016447
RS	51	3.580643	2.527900	911.186474	0.014776	0.015972
RS	52	3.850282	2.585018	860.591806	0.013956	0.015105
RS	53	4.139674	2.585018	825.826312	0.013392	0.014505
RS	54	4.450267	2.646792	768.771693	0.012467	0.013539
RS	55	4.783613	2.646792	727.522712	0.011798	0.012837
RS	56	5.141380	2.646792	682.157621	0.011062	0.012064
RS	57	5.525357	2.646792	633.311151	0.010270	0.011230
RS	58	5.937462	3.127936	498.462929	0.008083	0.008954
RS	59	6.379759	3.127936	464.870668	0.007539	0.008364
RS	60	6.854457	3.127936	429.090636	0.006958	0.007732
RS	61	7.363931	3.127936	391.699862	0.006352	0.007068
RS	62	7.910728	3.127936	353.338342	0.005730	0.006382
RS	63	8.497583	3.127936	1787.175026	0.028982	0.032224
PA	4+25*2+4+6 0.087883568 0.028535588 8.497583050 2.097333503 0.383184941 0.323441784 0.323452669 0.384594506 0.505497855 0.675676679 0.883793694 1.129097613 1.410534411 1.714301296 2.012370234 2.263832958 2.426948935 2.485967156 2.459755864 2.387192896 2.309962336 2.257731227 2.243658094 2.267388569 2.319375682 2.387026018 2.459520428 2.527899616 2.585017581 2.646792328 3.127936151
//
IT	4733
RD	12
LK	-442613.473164
QD	-398.046259 -> -357.582821
RI	0.0127252243
TR	0.086141	0.028986
MT	8.598615
MM	C_pi: 1.671163, n_recomb: 64039.320262
RS	0	0.000000	2.411184	190.204969	0.002970	0.000142
RS	1	0.007346	2.411184	203.555594	0.003179	0.000892
RS	2	0.015231	2.411184	217.794538	0.003401	0.001970
RS	3	0.023696	2.411184	232.973508	0.003638	0.002907
RS	4	0.032782	0.393904	1509.407191	0.023570	0.018527
RS	5	0.042536	0.393904	1579.456273	0.024664	0.019859
RS	6	0.053006	0.330944	1958.202805	0.030578	0.025121
RS	7	0.064246	0.330944	2029.681104	0.031694	0.026949
RS	8	0.076311	0.327353	2120.928951	0.033119	0.028899
RS	9	0.089262	0.327353	2185.678098	0.034130	0.030816
RS	10	0.103165	0.386381	1909.179734	0.029813	0.027507
RS	11	0.118089	0.386381	1969.437514	0.030754	0.029024
RS	12	0.134110	0.506787	1552.528598	0.024243	0.023215
RS	13	0.151307	0.506787	1609.389440	0.025131	0.024355
RS	14	0.169767	0.677623	1250.647920	0.019529	0.019109
RS	15	0.189584	0.677623	1302.819446	0.020344	0.020069
RS	16	0.210856	0.886973	1038.657139	0.016219	0.016142
RS	17	0.233690	0.886973	1085.965529	0.016958	0.017015
RS	18	0.258202	1.134744	888.653259	0.013877	0.014052
RS	19	0.284515	1.134744	931.642492	0.014548	0.014832
RS	20	0.312761	1.421541	780.399001	0.012186	0.012527
RS	21	0.343081	1.421541	819.778055	0.012801	0.013209
RS	22	0.375629	1.734644	706.144718	0.011027	0.011445
RS	23	0.410568	1.734644	742.741432	0.011598	0.012037
RS	24	0.448073	2.045403	662.714922	0.010349	0.010769
RS	25	0.488333	2.045403	697.447070	0.010891	0.011297
RS	26	0.531550	2.309922	649.841371	0.010148	0.010527
RS	27	0.577943	2.309922	683.676809	0.010676	0.011036
RS	28	0.627743	2.482000	668.951890	0.010446	0.010795
RS	29	0.681201	2.482000	702.795312	0.010974	0.011330
RS	30	0.738586	2.543089	719.688885	0.011238	0.011615
RS	31	0.800187	2.543089	754.088635	0.011775	0.012203
RS	32	0.866312	2.512759	798.115504	0.012463	0.012952
RS	33	0.937295	2.512759	832.895827	0.013006	0.013590
RS	34	1.013493	2.432903	895.385513	0.013982	0.014668
RS	35	1.095287	2.432903	929.364231	0.014512	0.015327
RS	36	1.183090	2.348538	996.127728	0.015555	0.016497
RS	37	1.277343	2.348538	1027.160818	0.016040	0.017115
RS	38	1.378519	2.291533	1081.688210	0.016891	0.018086
RS	39	1.487128	2.291533	1107.253093	0.017290	0.018590
RS	40	1.603715	2.275837	1137.047641	0.017755	0.019135
RS	41	1.728866	2.275837	1155.070640	0.018037	0.019472
RS	42	1.863210	2.300916	1156.289760	0.018056	0.019514
RS	43	2.007423	2.300916	1165.618523	0.018202	0.019667
RS	44	2.162229	2.356441	1143.008013	0.017849	0.019290
RS	45	2.328407	2.356441	1143.258096	0.017852	0.019268
RS	46	2.506792	2.428836	1104.995616	0.017255	0.018622
RS	47	2.698281	2.428836	1096.141664	0.017117	0.018443
RS	48	2.903836	2.506411	1049.059522	0.016381	0.017653
RS	49	3.124491	2.506411	1031.203753	0.016103	0.017332
RS	50	3.361355	2.579491	979.961232	0.015302	0.016480
RS	51	3.615618	2.579491	953.265856	0.014886	0.016027
RS	52	3.888558	2.640460	900.504686	0.014062	0.015161
RS	53	4.181549	2.640460	865.256561	0.013511	0.014581
RS	54	4.496061	2.706731	805.681104	0.012581	0.013613
RS	55	4.833677	2.706731	763.636384	0.011924	0.012928
RS	56	5.196093	2.706731	717.184961	0.011199	0.012170
RS	57	5.585132	2.706731	666.965775	0.010415	0.011348
RS	58	6.002749	3.230767	520.978226	0.008135	0.008973
RS	59	6.451042	3.230767	487.363614	0.007610	0.008408
RS	60	6.932267	3.230767	451.318463	0.007048	0.007798
RS	61	7.448841	3.230767	413.413060	0.006456	0.007153
RS	62	8.003361	3.230767	374.288833	0.005845	0.006483
RS	63	8.598615	3.230767	1934.745150	0.030212	0.033460
PA	4+25*2+4+6 0.086140937 0.028986274 8.598614704 2.411183664 0.393903657 0.330943948 0.327352944 0.386381081 0.506786938 0.677622693 0.886972929 1.134744308 1.421540759 1.734644172 2.045402571 2.309922422 2.481999767 2.543089285 2.512759350 2.432902562 2.348538224 2.291533376 2.275837329 2.300915810 2.356440976 2.428836495 2.506410947 2.579490585 2.640459539 2.706731455 3.230767429
//
IT	4008
RD	13
LK	-442534.248555
QD	-372.317121 -> -335.720053
RI	0.0111638810
TR	0.084515	0.029414
MT	8.694132
MM	C_pi: 1.707643, n_recomb: 66345.925589
RS	0	0.000000	2.755239	172.767351	0.002604	0.000128
RS	1	0.007364	2.755239	184.998033	0.002788	0.000799
RS	2	0.015271	2.755239	198.055771	0.002985	0.001752
RS	3	0.023760	2.755239	211.990589	0.003195	0.002582
RS	4	0.032874	0.403938	1531.486528	0.023083	0.018377
RS	5	0.042660	0.403938	1603.731353	0.024172	0.019648
RS	6	0.053166	0.338372	1995.735443	0.030081	0.024903
RS	7	0.064445	0.338372	2070.286683	0.031204	0.026662
RS	8	0.076556	0.331311	2186.956004	0.032963	0.028866
RS	9	0.089558	0.331311	2254.857574	0.033986	0.030755
RS	10	0.103518	0.388254	1984.515647	0.029912	0.027640
RS	11	0.118505	0.388254	2047.554519	0.030862	0.029156
RS	12	0.134597	0.508117	1617.936505	0.024386	0.023366
RS	13	0.151874	0.508117	1677.369351	0.025282	0.024510
RS	14	0.170423	0.679489	1303.445587	0.019646	0.019222
RS	15	0.190337	0.679489	1357.968391	0.020468	0.020186
RS	16	0.211719	0.889840	1082.233346	0.016312	0.016223
RS	17	0.234675	0.889840	1131.665021	0.017057	0.017100
RS	18	0.259322	1.139670	925.151060	0.013944	0.014103
RS	19	0.285784	1.139670	970.049034	0.014621	0.014889
RS	20	0.314194	1.431260	810.695898	0.012219	0.012542
RS	21	0.344697	1.431260	851.773115	0.012838	0.013228
RS	22	0.377446	1.753118	731.107525	0.011020	0.011419
RS	23	0.412607	1.753118	769.206448	0.011594	0.012013
RS	24	0.450358	2.076168	683.570837	0.010303	0.010702
RS	25	0.490888	2.076168	719.649192	0.010847	0.011230
RS	26	0.534403	2.353652	668.228068	0.010072	0.010427
RS	27	0.581123	2.353652	703.322582	0.010601	0.010934
RS	28	0.631283	2.534919	686.880082	0.010353	0.010673
RS	29	0.685138	2.534919	721.986412	0.010882	0.011203
RS	30	0.742958	2.598492	739.385215	0.011144	0.011483
RS	31	0.805037	2.598492	775.142013	0.011683	0.012064
RS	32	0.871687	2.564482	821.811257	0.012387	0.012823
RS	33	0.943246	2.564482	858.098235	0.012934	0.013455
RS	34	1.020075	2.477692	924.953409	0.013941	0.014557
RS	35	1.102561	2.477692	960.571428	0.014478	0.015213
RS	36	1.191122	2.386434	1032.419104	0.015561	0.016416
RS	37	1.286205	2.386434	1065.117388	0.016054	0.017034
RS	38	1.388291	2.324741	1124.022189	0.016942	0.018037
RS	39	1.497894	2.324741	1151.122673	0.017350	0.018547
RS	40	1.615569	2.307360	1183.389998	0.017837	0.019111
RS	41	1.741910	2.307360	1202.696120	0.018128	0.019459
RS	42	1.877555	2.333581	1204.128449	0.018149	0.019505
RS	43	2.023190	2.333581	1214.445647	0.018305	0.019672
RS	44	2.179550	2.392330	1190.318119	0.017941	0.019288
RS	45	2.347424	2.392330	1191.277844	0.017956	0.019283
RS	46	2.527662	2.469096	1150.631849	0.017343	0.018627
RS	47	2.721173	2.469096	1142.231700	0.017216	0.018468
RS	48	2.928934	2.551344	1092.583982	0.016468	0.017669
RS	49	3.151997	2.551344	1074.925064	0.016202	0.017369
RS	50	3.391486	2.628718	1021.323068	0.015394	0.016514
RS	51	3.648612	2.628718	994.533607	0.014990	0.016082
RS	52	3.924674	2.693172	939.731190	0.014164	0.015217
RS	53	4.221066	2.693172	904.039598	0.013626	0.014656
RS	54	4.539286	2.763542	842.052865	0.012692	0.013687
RS	55	4.880940	2.763542	799.247093	0.012047	0.013018
RS	56	5.247755	2.763542	751.749634	0.011331	0.012274
RS	57	5.641584	2.763542	700.202823	0.010554	0.011462
RS	58	6.064416	3.329439	543.039598	0.008185	0.008993
RS	59	6.518387	3.329439	509.430625	0.007678	0.008451
RS	60	7.005790	3.329439	473.159087	0.007132	0.007862
RS	61	7.529087	3.329439	434.787325	0.006553	0.007234
RS	62	8.090921	3.329439	394.956438	0.005953	0.006578
RS	63	8.694132	3.329439	2083.227005	0.031399	0.034657
PA	4+25*2+4+6 0.084514513 0.029414443 8.694131542 2.755239348 0.403938175 0.338372210 0.331311490 0.388254443 0.508117006 0.679489009 0.889839627 1.139670375 1.431259679 1.753117579 2.076168190 2.353652462 2.534919220 2.598492357 2.564482256 2.477691639 2.386433515 2.324741265 2.307360329 2.333580521 2.392329994 2.469096435 2.551343801 2.628717524 2.693171731 2.763541592 3.329439461
//
IT	4253
RD	14
LK	-442462.570028
QD	-349.001766 -> -315.828732
RI	0.0098534683
TR	0.082993	0.029821
MT	8.784723
MM	C_pi: 1.742737, n_recomb: 68587.411518
RS	0	0.000000	3.132091	157.378698	0.002295	0.000115
RS	1	0.007382	3.132091	168.602898	0.002458	0.000717
RS	2	0.015309	3.132091	180.596542	0.002633	0.001564
RS	3	0.023821	3.132091	193.407637	0.002820	0.002301
RS	4	0.032961	0.413367	1553.047645	0.022643	0.018237
RS	5	0.042776	0.413367	1627.386020	0.023727	0.019459
RS	6	0.053315	0.345717	2029.875741	0.029595	0.024678
RS	7	0.064633	0.345717	2107.352778	0.030725	0.026377
RS	8	0.076786	0.335294	2248.870860	0.032788	0.028816
RS	9	0.089836	0.335294	2319.850033	0.033823	0.030678
RS	10	0.103849	0.390176	2056.816814	0.029988	0.027757
RS	11	0.118897	0.390176	2122.579029	0.030947	0.029271
RS	12	0.135055	0.509454	1681.354494	0.024514	0.023507
RS	13	0.152407	0.509454	1743.299657	0.025417	0.024654
RS	14	0.171039	0.681261	1354.852877	0.019754	0.019330
RS	15	0.191047	0.681261	1411.672335	0.020582	0.020296
RS	16	0.212531	0.892415	1124.831159	0.016400	0.016302
RS	17	0.235602	0.892415	1176.339437	0.017151	0.017183
RS	18	0.260376	1.143955	960.960226	0.014011	0.014156
RS	19	0.286978	1.143955	1007.728205	0.014693	0.014946
RS	20	0.315544	1.439832	840.447577	0.012254	0.012562
RS	21	0.346219	1.439832	883.189092	0.012877	0.013251
RS	22	0.379158	1.769903	755.539398	0.011016	0.011398
RS	23	0.414529	1.769903	795.106939	0.011593	0.011993
RS	24	0.452510	2.104858	703.829360	0.010262	0.010641
RS	25	0.493296	2.104858	741.216740	0.010807	0.011170
RS	26	0.537092	2.395205	685.907083	0.010000	0.010334
RS	27	0.584121	2.395205	722.217834	0.010530	0.010839
RS	28	0.634622	2.585858	703.948059	0.010264	0.010557
RS	29	0.688851	2.585858	740.268316	0.010793	0.011083
RS	30	0.747082	2.652281	758.024361	0.011052	0.011356
RS	31	0.809613	2.652281	795.084765	0.011592	0.011931
RS	32	0.876759	2.614995	844.219167	0.012309	0.012697
RS	33	0.948862	2.614995	881.959581	0.012859	0.013324
RS	34	1.026287	2.521609	953.014260	0.013895	0.014448
RS	35	1.109428	2.521609	990.226247	0.014437	0.015100
RS	36	1.198706	2.423676	1067.051166	0.015558	0.016334
RS	37	1.294574	2.423676	1101.384831	0.016058	0.016953
RS	38	1.397520	2.357385	1164.640422	0.016980	0.017985
RS	39	1.508064	2.357385	1193.266165	0.017398	0.018500
RS	40	1.626769	2.338264	1228.058153	0.017905	0.019084
RS	41	1.754236	2.338264	1248.655677	0.018205	0.019441
RS	42	1.891113	2.365447	1250.405294	0.018231	0.019492
RS	43	2.038094	2.365447	1261.733995	0.018396	0.019673
RS	44	2.195925	2.427151	1236.222174	0.018024	0.019284
RS	45	2.365406	2.427151	1237.924660	0.018049	0.019296
RS	46	2.547399	2.507956	1195.043541	0.017424	0.018631
RS	47	2.742826	2.507956	1187.135612	0.017308	0.018490
RS	48	2.952678	2.594513	1135.073107	0.016549	0.017686
RS	49	3.178022	2.594513	1117.650896	0.016295	0.017405
RS	50	3.420001	2.675815	1061.831363	0.015481	0.016549
RS	51	3.679842	2.675815	1034.986691	0.015090	0.016135
RS	52	3.958864	2.743424	978.265190	0.014263	0.015274
RS	53	4.258483	2.743424	942.167500	0.013737	0.014729
RS	54	4.580219	2.817522	877.879100	0.012799	0.013760
RS	55	4.925706	2.817522	834.345510	0.012165	0.013105
RS	56	5.296695	2.817522	785.840665	0.011458	0.012374
RS	57	5.695071	2.817522	733.009558	0.010687	0.011572
RS	58	6.122854	3.424232	564.660155	0.008233	0.009013
RS	59	6.582215	3.424232	531.081071	0.007743	0.008492
RS	60	7.075486	3.424232	494.617278	0.007211	0.007922
RS	61	7.605169	3.424232	455.822208	0.006646	0.007310
RS	62	8.173953	3.424232	415.335164	0.006056	0.006668
RS	63	8.784723	3.424232	2232.322511	0.032547	0.035814
PA	4+25*2+4+6 0.082992566 0.029821180 8.784723050 3.132091197 0.413366953 0.345717134 0.335294206 0.390175765 0.509454442 0.681260672 0.892415181 1.143954834 1.439831685 1.769903487 2.104858220 2.395204829 2.585858096 2.652281091 2.614995348 2.521608701 2.423676021 2.357385051 2.338263734 2.365447109 2.427151444 2.507956278 2.594512768 2.675815413 2.743423610 2.817522285 3.424232108
//
IT	4673
RD	15
LK	-442397.577086
QD	-327.811976 -> -297.681941
RI	0.0087409334
TR	0.081565	0.030208
MT	8.870821
MM	C_pi: 1.776546, n_recomb: 70765.839948
RS	0	0.000000	3.545174	143.677420	0.002030	0.000104
RS	1	0.007398	3.545174	153.991358	0.002176	0.000645
RS	2	0.015344	3.545174	165.020677	0.002332	0.001400
RS	3	0.023877	3.545174	176.811169	0.002499	0.002057
RS	4	0.033042	0.422245	1574.086623	0.022244	0.018104
RS	5	0.042885	0.422245	1650.426383	0.023322	0.019287
RS	6	0.053456	0.352980	2060.946246	0.029123	0.024451
RS	7	0.064809	0.352980	2141.207706	0.030258	0.026096
RS	8	0.077002	0.339284	2307.008469	0.032601	0.028753
RS	9	0.090097	0.339284	2380.988644	0.033646	0.030589
RS	10	0.104161	0.392117	2126.317205	0.030047	0.027860
RS	11	0.119266	0.392117	2194.744938	0.031014	0.029371
RS	12	0.135488	0.510778	1742.909224	0.024629	0.023638
RS	13	0.152910	0.510778	1807.308444	0.025539	0.024789
RS	14	0.171621	0.682928	1404.949795	0.019854	0.019433
RS	15	0.191716	0.682928	1464.012879	0.020688	0.020401
RS	16	0.213298	0.894723	1166.491382	0.016484	0.016380
RS	17	0.236476	0.894723	1220.030777	0.017240	0.017263
RS	18	0.261370	1.147668	996.104141	0.014076	0.014210
RS	19	0.288105	1.147668	1044.704300	0.014763	0.015004
RS	20	0.316818	1.447377	869.676190	0.012289	0.012584
RS	21	0.347656	1.447377	914.049158	0.012917	0.013276
RS	22	0.380774	1.785159	779.467191	0.011015	0.011381
RS	23	0.416344	1.785159	820.471118	0.011594	0.011979
RS	24	0.454544	2.131637	723.527152	0.010224	0.010586
RS	25	0.495571	2.131637	762.188234	0.010771	0.011115
RS	26	0.539633	2.434726	702.926577	0.009933	0.010247
RS	27	0.586955	2.434726	740.413022	0.010463	0.010750
RS	28	0.637778	2.634925	720.218949	0.010177	0.010448
RS	29	0.692360	2.634925	757.706729	0.010707	0.010970
RS	30	0.750981	2.704540	775.679666	0.010961	0.011235
RS	31	0.813939	2.704540	813.992513	0.011503	0.011805
RS	32	0.881555	2.664341	865.425973	0.012229	0.012576
RS	33	0.954174	2.664341	904.568100	0.012783	0.013198
RS	34	1.032164	2.564662	979.660926	0.013844	0.014340
RS	35	1.115925	2.564662	1018.421634	0.014391	0.014989
RS	36	1.205883	2.460264	1100.109195	0.015546	0.016250
RS	37	1.302495	2.460264	1136.046931	0.016054	0.016870
RS	38	1.406256	2.389457	1203.618364	0.017008	0.017931
RS	39	1.517693	2.389457	1233.756198	0.017434	0.018451
RS	40	1.637375	2.368557	1271.111032	0.017962	0.019053
RS	41	1.765910	2.368557	1293.004644	0.018272	0.019420
RS	42	1.903956	2.396549	1295.166183	0.018302	0.019477
RS	43	2.052214	2.396549	1307.525404	0.018477	0.019670
RS	44	2.211441	2.460969	1280.755591	0.018099	0.019279
RS	45	2.382448	2.460969	1283.229658	0.018133	0.019305
RS	46	2.566106	2.545514	1238.255693	0.017498	0.018635
RS	47	2.763353	2.545514	1230.874213	0.017394	0.018511
RS	48	2.975191	2.636054	1176.540971	0.016626	0.017702
RS	49	3.202703	2.636054	1159.391683	0.016383	0.017439
RS	50	3.447046	2.720957	1101.490559	0.015565	0.016583
RS	51	3.709467	2.720957	1074.626691	0.015186	0.016187
RS	52	3.991302	2.791417	1016.104740	0.014359	0.015329
RS	53	4.293988	2.791417	979.636084	0.013843	0.014800
RS	54	4.619067	2.868902	913.154545	0.012904	0.013832
RS	55	4.968197	2.868902	868.924567	0.012279	0.013191
RS	56	5.343157	2.868902	819.449052	0.011580	0.012470
RS	57	5.745857	2.868902	765.374988	0.010816	0.011679
RS	58	6.178350	3.515365	585.850567	0.008279	0.009034
RS	59	6.642840	3.515365	552.322412	0.007805	0.008532
RS	60	7.141694	3.515365	515.696554	0.007287	0.007979
RS	61	7.677455	3.515365	476.516749	0.006734	0.007383
RS	62	8.252854	3.515365	435.419271	0.006153	0.006754
RS	63	8.870821	3.515365	2381.756500	0.033657	0.036934
PA	4+25*2+4+6 0.081565446 0.030207726 8.870821339 3.545173928 0.422245125 0.352979965 0.339283790 0.392116641 0.510777907 0.682928292 0.894722866 1.147668190 1.447376694 1.785159253 2.131636760 2.434726270 2.634924804 2.704540015 2.664340612 2.564662319 2.460264289 2.389456990 2.368556940 2.396549300 2.460968807 2.545514297 2.636054129 2.720957115 2.791416962 2.868902401 3.515365473
//
IT	4815
RD	16
LK	-442338.528285
QD	-308.500905 -> -281.083927
RI	0.0077892786
TR	0.080225	0.030575
MT	8.952751
MM	C_pi: 1.809140, n_recomb: 72882.725918
RS	0	0.000000	3.997661	131.411101	0.001803	0.000094
RS	1	0.007414	3.997661	140.898978	0.001933	0.000582
RS	2	0.015377	3.997661	151.051655	0.002073	0.001257
RS	3	0.023931	3.997661	161.912611	0.002222	0.001844
RS	4	0.033119	0.430627	1594.565589	0.021879	0.017979
RS	5	0.042988	0.430627	1672.821435	0.022952	0.019131
RS	6	0.053589	0.360155	2089.249132	0.028666	0.024224
RS	7	0.064976	0.360155	2172.158773	0.029803	0.025820
RS	8	0.077207	0.343261	2361.678270	0.032404	0.028679
RS	9	0.090344	0.343261	2438.580528	0.033459	0.030491
RS	10	0.104456	0.394058	2193.182419	0.030092	0.027951
RS	11	0.119614	0.394058	2264.217182	0.031067	0.029460
RS	12	0.135896	0.512070	1802.697750	0.024734	0.023762
RS	13	0.153385	0.512070	1869.493297	0.025651	0.024915
RS	14	0.172170	0.684494	1453.773318	0.019947	0.019532
RS	15	0.192348	0.684494	1515.027543	0.020787	0.020502
RS	16	0.214022	0.896783	1207.237591	0.016564	0.016455
RS	17	0.237303	0.896783	1262.763079	0.017326	0.017341
RS	18	0.262310	1.150859	1030.602184	0.014141	0.014265
RS	19	0.289171	1.150859	1080.997163	0.014832	0.015062
RS	20	0.318023	1.453997	898.390966	0.012327	0.012609
RS	21	0.349014	1.453997	944.362883	0.012957	0.013304
RS	22	0.382303	1.799026	802.902913	0.011016	0.011369
RS	23	0.418060	1.799026	845.311608	0.011598	0.011968
RS	24	0.456468	2.156641	742.689864	0.010190	0.010536
RS	25	0.497723	2.156641	782.590557	0.010738	0.011065
RS	26	0.542037	2.472338	719.322738	0.009870	0.010166
RS	27	0.589637	2.472338	757.946000	0.010400	0.010668
RS	28	0.640765	2.682199	735.744082	0.010095	0.010344
RS	29	0.695683	2.682199	774.354994	0.010625	0.010863
RS	30	0.754674	2.755297	792.420080	0.010873	0.011119
RS	31	0.818037	2.755297	831.936191	0.011415	0.011684
RS	32	0.886098	2.712529	885.506850	0.012150	0.012459
RS	33	0.959206	2.712529	926.000095	0.012705	0.013076
RS	34	1.037733	2.606847	1004.969995	0.013789	0.014234
RS	35	1.122082	2.606847	1045.233966	0.014341	0.014881
RS	36	1.212684	2.496173	1131.668054	0.015527	0.016167
RS	37	1.310004	2.496173	1169.176796	0.016042	0.016788
RS	38	1.414539	2.420936	1241.017234	0.017028	0.017875
RS	39	1.526823	2.420936	1272.650977	0.017462	0.018400
RS	40	1.647432	2.398224	1312.598272	0.018010	0.019021
RS	41	1.776983	2.398224	1335.788720	0.018328	0.019396
RS	42	1.916139	2.426894	1338.445883	0.018364	0.019460
RS	43	2.065611	2.426894	1351.850308	0.018548	0.019665
RS	44	2.226164	2.493815	1323.941728	0.018165	0.019272
RS	45	2.398621	2.493815	1327.211713	0.018210	0.019313
RS	46	2.583863	2.581836	1280.279046	0.017566	0.018638
RS	47	2.782839	2.581836	1273.454111	0.017473	0.018530
RS	48	2.996567	2.676062	1216.989234	0.016698	0.017719
RS	49	3.226139	2.676062	1200.145419	0.016467	0.017472
RS	50	3.472732	2.764266	1140.293711	0.015646	0.016617
RS	51	3.737607	2.764266	1113.443739	0.015277	0.016237
RS	52	4.022119	2.837307	1053.234026	0.014451	0.015384
RS	53	4.327723	2.837307	1016.427705	0.013946	0.014869
RS	54	4.655985	2.917869	947.858770	0.013005	0.013902
RS	55	5.008584	2.917869	902.962964	0.012389	0.013274
RS	56	5.387323	2.917869	852.552625	0.011698	0.012564
RS	57	5.794141	2.917869	797.276122	0.010939	0.011781
RS	58	6.231120	3.603024	606.610047	0.008323	0.009054
RS	59	6.700495	3.603024	573.151764	0.007864	0.008571
RS	60	7.204669	3.603024	536.391345	0.007360	0.008034
RS	61	7.746221	3.603024	496.862250	0.006817	0.007453
RS	62	8.327923	3.603024	455.196682	0.006246	0.006836
RS	63	8.952751	3.603024	2531.243295	0.034730	0.038017
PA	4+25*2+4+6 0.080225066 0.030575392 8.952750993 3.997660519 0.430626798 0.360155021 0.343261208 0.394058198 0.512069982 0.684493996 0.896782670 1.150858662 1.453996737 1.799025794 2.156641273 2.472338149 2.682199241 2.755297082 2.712529031 2.606847162 2.496173098 2.420935548 2.398224438 2.426894249 2.493814551 2.581835922 2.676062181 2.764266111 2.837307286 2.917868567 3.603023860
//
IT	4555
RD	17
LK	-442284.782000
QD	-290.857334 -> -265.866339
RI	0.0069686538
TR	0.078964	0.030925
MT	9.030891
MM	C_pi: 1.840596, n_recomb: 74939.644570
RS	0	0.000000	4.493399	120.368402	0.001606	0.000085
RS	1	0.007428	4.493399	129.103748	0.001723	0.000526
RS	2	0.015409	4.493399	138.456621	0.001848	0.001131
RS	3	0.023982	4.493399	148.468152	0.001981	0.001657
RS	4	0.033192	0.438554	1614.484451	0.021544	0.017862
RS	5	0.043086	0.438554	1694.577755	0.022613	0.018988
RS	6	0.053715	0.367239	2115.048418	0.028223	0.023996
RS	7	0.065133	0.367239	2200.475720	0.029363	0.025550
RS	8	0.077400	0.347213	2413.159002	0.032201	0.028596
RS	9	0.090578	0.347213	2492.903381	0.033265	0.030387
RS	10	0.104735	0.395986	2257.569600	0.030125	0.028032
RS	11	0.119944	0.395986	2331.152822	0.031107	0.029537
RS	12	0.136282	0.513325	1860.789433	0.024831	0.023878
RS	13	0.153834	0.513325	1929.924467	0.025753	0.025033
RS	14	0.172690	0.685960	1501.367664	0.020034	0.019626
RS	15	0.192947	0.685960	1564.761500	0.020880	0.020597
RS	16	0.214708	0.898626	1247.079928	0.016641	0.016529
RS	17	0.238086	0.898626	1304.546974	0.017408	0.017417
RS	18	0.263201	1.153603	1064.448113	0.014204	0.014320
RS	19	0.290181	1.153603	1116.600651	0.014900	0.015121
RS	20	0.319165	1.459793	926.599825	0.012365	0.012636
RS	21	0.350303	1.459793	974.138701	0.012999	0.013334
RS	22	0.383753	1.811627	825.864326	0.011020	0.011360
RS	23	0.419688	1.811627	869.647125	0.011605	0.011961
RS	24	0.458293	2.180019	761.338650	0.010159	0.010491
RS	25	0.499765	2.180019	802.446085	0.010708	0.011020
RS	26	0.544319	2.508160	735.131673	0.009810	0.010090
RS	27	0.592181	2.508160	774.854688	0.010340	0.010590
RS	28	0.643600	2.727787	750.567714	0.010016	0.010246
RS	29	0.698837	2.727787	790.259362	0.010545	0.010762
RS	30	0.758179	2.804634	808.300262	0.010786	0.011008
RS	31	0.821928	2.804634	848.972376	0.011329	0.011569
RS	32	0.890413	2.759593	904.533756	0.012070	0.012345
RS	33	0.963985	2.759593	946.329016	0.012628	0.012959
RS	34	1.043022	2.648178	1029.017310	0.013731	0.014130
RS	35	1.127931	2.648178	1070.739400	0.014288	0.014775
RS	36	1.219147	2.531415	1161.797271	0.015503	0.016084
RS	37	1.317139	2.531415	1200.842890	0.016024	0.016706
RS	38	1.422410	2.451820	1276.903151	0.017039	0.017818
RS	39	1.535502	2.451820	1310.014229	0.017481	0.018347
RS	40	1.656994	2.427273	1352.574723	0.018049	0.018986
RS	41	1.787511	2.427273	1377.059420	0.018376	0.019370
RS	42	1.927724	2.456506	1380.287263	0.018419	0.019442
RS	43	2.078352	2.456506	1394.747660	0.018612	0.019658
RS	44	2.240169	2.525738	1365.810298	0.018225	0.019264
RS	45	2.414007	2.525738	1369.896482	0.018280	0.019318
RS	46	2.600759	2.617000	1321.130960	0.017629	0.018640
RS	47	2.801383	2.617000	1314.888840	0.017546	0.018547
RS	48	3.016910	2.714650	1256.422758	0.016766	0.017734
RS	49	3.248448	2.714650	1239.913821	0.016545	0.017503
RS	50	3.497185	2.805885	1178.236720	0.015722	0.016651
RS	51	3.764400	2.805885	1151.431306	0.015365	0.016285
RS	52	4.051465	2.881261	1089.642577	0.014540	0.015437
RS	53	4.359853	2.881261	1052.530124	0.014045	0.014937
RS	54	4.691151	2.964616	981.976441	0.013104	0.013971
RS	55	5.047058	2.964616	936.444405	0.012496	0.013354
RS	56	5.429404	2.964616	885.134090	0.011811	0.012655
RS	57	5.840153	2.964616	828.694680	0.011058	0.011880
RS	58	6.281413	3.687418	626.939087	0.008366	0.009075
RS	59	6.755452	3.687418	593.567757	0.007921	0.008608
RS	60	7.264705	3.687418	556.697878	0.007429	0.008087
RS	61	7.811788	3.687418	516.852114	0.006897	0.007519
RS	62	8.399510	3.687418	474.657710	0.006334	0.006914
RS	63	9.030891	3.687418	2680.522845	0.035769	0.039065
PA	4+25*2+4+6 0.078963612 0.030925154 9.030890848 4.493399307 0.438553699 0.367239445 0.347212600 0.395986444 0.513325280 0.685959823 0.898626137 1.153602523 1.459792890 1.811626640 2.180018619 2.508160287 2.727786928 2.804633953 2.759592591 2.648178295 2.531414555 2.451820152 2.427273213 2.456505536 2.525738296 2.617000269 2.714649809 2.805884611 2.881261391 2.964616473 3.687418404
//
IT	4109
RD	18
LK	-442235.777991
QD	-274.698840 -> -251.883091
RI	0.0062567084
TR	0.077774	0.031258
MT	9.105544
MM	C_pi: 1.870979, n_recomb: 76938.142296
RS	0	0.000000	5.036365	110.387555	0.001435	0.000077
RS	1	0.007442	5.036365	118.435597	0.001539	0.000476
RS	2	0.015439	5.036365	127.057042	0.001651	0.001019
RS	3	0.024030	5.036365	136.290689	0.001771	0.001491
RS	4	0.033261	0.446058	1633.862374	0.021236	0.017751
RS	5	0.043178	0.446058	1715.720497	0.022300	0.018856
RS	6	0.053834	0.374234	2138.555095	0.027796	0.023771
RS	7	0.065283	0.374234	2226.374942	0.028937	0.025285
RS	8	0.077584	0.351130	2461.676029	0.031996	0.028508
RS	9	0.090800	0.351130	2544.182191	0.033068	0.030277
RS	10	0.105000	0.397894	2319.599515	0.030149	0.028105
RS	11	0.120257	0.397894	2395.672821	0.031138	0.029606
RS	12	0.136649	0.514541	1917.243237	0.024919	0.023988
RS	13	0.154261	0.514541	1988.661792	0.025848	0.025144
RS	14	0.173184	0.687334	1547.761329	0.020117	0.019716
RS	15	0.193515	0.687334	1613.244041	0.020968	0.020688
RS	16	0.215360	0.900281	1286.028257	0.016715	0.016601
RS	17	0.238830	0.900281	1345.392825	0.017487	0.017491
RS	18	0.264047	1.155957	1097.644002	0.014267	0.014375
RS	19	0.291140	1.155957	1151.517130	0.014967	0.015179
RS	20	0.320250	1.464860	954.305155	0.012404	0.012665
RS	21	0.351526	1.464860	1003.379327	0.013041	0.013366
RS	22	0.385130	1.823086	848.360485	0.011027	0.011354
RS	23	0.421235	1.823086	893.487367	0.011613	0.011957
RS	24	0.460027	2.201890	779.496351	0.010131	0.010450
RS	25	0.501707	2.201890	821.778904	0.010681	0.010980
RS	26	0.546487	2.542308	750.384108	0.009753	0.010019
RS	27	0.594601	2.542308	791.171415	0.010283	0.010518
RS	28	0.646296	2.771772	764.733387	0.009940	0.010153
RS	29	0.701837	2.771772	805.465346	0.010469	0.010666
RS	30	0.761513	2.852597	823.378142	0.010702	0.010901
RS	31	0.825629	2.852597	865.161051	0.011245	0.011459
RS	32	0.894517	2.805564	922.571585	0.011991	0.012236
RS	33	0.968533	2.805564	965.621259	0.012551	0.012845
RS	34	1.048056	2.688662	1051.876617	0.013672	0.014029
RS	35	1.133498	2.688662	1095.012202	0.014232	0.014671
RS	36	1.225299	2.565975	1190.573966	0.015474	0.016002
RS	37	1.323932	2.565975	1231.121475	0.016001	0.016624
RS	38	1.429906	2.482107	1311.340716	0.017044	0.017760
RS	39	1.543767	2.482107	1345.908502	0.017493	0.018294
RS	40	1.666101	2.455706	1391.094969	0.018081	0.018950
RS	41	1.797540	2.455706	1416.868349	0.018416	0.019342
RS	42	1.938761	2.485398	1420.734984	0.018466	0.019421
RS	43	2.090492	2.485398	1436.258505	0.018668	0.019648
RS	44	2.253516	2.556778	1406.393046	0.018280	0.019255
RS	45	2.428672	2.556778	1411.311960	0.018343	0.019322
RS	46	2.616864	2.651067	1360.833072	0.017687	0.018642
RS	47	2.819062	2.651067	1355.196316	0.017614	0.018563
RS	48	3.036308	2.751903	1294.852114	0.016830	0.017750
RS	49	3.269722	2.751903	1278.704183	0.016620	0.017533
RS	50	3.520507	2.845928	1215.318899	0.015796	0.016683
RS	51	3.789957	2.845928	1188.586273	0.015449	0.016332
RS	52	4.079460	2.923419	1125.322114	0.014626	0.015490
RS	53	4.390509	2.923419	1087.933379	0.014140	0.015002
RS	54	4.724707	3.009308	1015.495651	0.013199	0.014038
RS	55	5.083778	3.009308	969.355852	0.012599	0.013433
RS	56	5.469571	3.009308	917.179248	0.011921	0.012743
RS	57	5.884077	3.009308	859.615326	0.011173	0.011975
RS	58	6.329431	3.768727	646.839004	0.008407	0.009095
RS	59	6.807930	3.768727	613.569934	0.007975	0.008644
RS	60	7.322040	3.768727	576.613445	0.007495	0.008137
RS	61	7.874412	3.768727	536.481013	0.006973	0.007583
RS	62	8.467894	3.768727	493.794176	0.006418	0.006988
RS	63	9.105544	3.768727	2829.356165	0.036774	0.040079
PA	4+25*2+4+6 0.077774405 0.031257992 9.105544247 5.036364864 0.446057610 0.374234175 0.351130006 0.397894103 0.514541310 0.687333933 0.900280569 1.155956868 1.464860378 1.823086486 2.201889991 2.542308022 2.771771743 2.852596805 2.805564045 2.688662054 2.565975456 2.482107348 2.455706247 2.485398132 2.556777815 2.651066850 2.751902668 2.845928118 2.923419282 3.009307973 3.768727164
//
IT	4701
RD	19
LK	-442191.028035
QD	-259.867544 -> -239.007114
RI	0.0056352499
TR	0.076652	0.031575
MT	9.176924
MM	C_pi: 1.900340, n_recomb: 78879.753178
RS	0	0.000000	5.631151	101.331657	0.001285	0.000070
RS	1	0.007455	5.631151	108.750277	0.001379	0.000432
RS	2	0.015467	5.631151	116.701134	0.001479	0.000920
RS	3	0.024075	5.631151	125.220733	0.001587	0.001345
RS	4	0.033326	0.453170	1652.706156	0.020952	0.017646
RS	5	0.043266	0.453170	1736.261193	0.022011	0.018735
RS	6	0.053947	0.381137	2159.971825	0.027383	0.023549
RS	7	0.065425	0.381137	2250.064397	0.028525	0.025027
RS	8	0.077758	0.355007	2507.430327	0.031788	0.028414
RS	9	0.091011	0.355007	2592.617854	0.032868	0.030164
RS	10	0.105252	0.399774	2379.389360	0.030165	0.028170
RS	11	0.120554	0.399774	2457.894479	0.031160	0.029668
RS	12	0.136997	0.515715	1972.115730	0.025002	0.024093
RS	13	0.154667	0.515715	2045.762562	0.025935	0.025250
RS	14	0.173653	0.688627	1592.971274	0.020195	0.019803
RS	15	0.194056	0.688627	1660.492694	0.021051	0.020776
RS	16	0.215979	0.901770	1324.088575	0.016786	0.016671
RS	17	0.239537	0.901770	1385.306978	0.017562	0.017562
RS	18	0.264851	1.157965	1130.194947	0.014328	0.014429
RS	19	0.292052	1.157965	1185.751983	0.015032	0.015236
RS	20	0.321282	1.469280	981.507933	0.012443	0.012695
RS	21	0.352690	1.469280	1032.085944	0.013084	0.013399
RS	22	0.386441	1.833504	870.402707	0.011035	0.011351
RS	23	0.422707	1.833504	916.844280	0.011623	0.011956
RS	24	0.461678	2.222368	797.180247	0.010106	0.010412
RS	25	0.503554	2.222368	840.607254	0.010657	0.010942
RS	26	0.548552	2.574870	765.110720	0.009700	0.009952
RS	27	0.596904	2.574870	806.928383	0.010230	0.010450
RS	28	0.648862	2.814214	778.282951	0.009867	0.010065
RS	29	0.704693	2.814214	820.016658	0.010396	0.010575
RS	30	0.764687	2.899223	837.705558	0.010620	0.010800
RS	31	0.829154	2.899223	880.555933	0.011163	0.011353
RS	32	0.898427	2.850455	939.683171	0.011913	0.012130
RS	33	0.972865	2.850455	983.941160	0.012474	0.012736
RS	34	1.052852	2.728293	1073.617698	0.013611	0.013930
RS	35	1.138803	2.728293	1118.122749	0.014175	0.014570
RS	36	1.231162	2.599846	1218.066335	0.015442	0.015921
RS	37	1.330407	2.599846	1260.080113	0.015975	0.016544
RS	38	1.437051	2.511774	1344.398277	0.017044	0.017702
RS	39	1.551645	2.511774	1380.400193	0.017500	0.018240
RS	40	1.674784	2.483511	1428.215667	0.018106	0.018913
RS	41	1.807103	2.483511	1455.269309	0.018449	0.019312
RS	42	1.949287	2.513571	1459.835259	0.018507	0.019400
RS	43	2.102071	2.513571	1476.425588	0.018717	0.019636
RS	44	2.266246	2.586950	1445.724489	0.018328	0.019244
RS	45	2.442662	2.586950	1451.488969	0.018401	0.019324
RS	46	2.632230	2.684074	1399.407732	0.017741	0.018643
RS	47	2.835931	2.684074	1394.395369	0.017677	0.018577
RS	48	3.054819	2.787881	1332.289468	0.016890	0.017764
RS	49	3.290027	2.787881	1316.525505	0.016690	0.017562
RS	50	3.542770	2.884479	1251.542873	0.015866	0.016715
RS	51	3.814357	2.884479	1224.908697	0.015529	0.016377
RS	52	4.106191	2.963881	1160.268547	0.014709	0.015541
RS	53	4.419784	2.963881	1122.631346	0.014232	0.015064
RS	54	4.756756	3.052067	1048.406192	0.013291	0.014104
RS	55	5.118851	3.052067	1001.685871	0.012699	0.013509
RS	56	5.507943	3.052067	948.675445	0.012027	0.012827
RS	57	5.926043	3.052067	890.024231	0.011283	0.012067
RS	58	6.375314	3.847094	666.310038	0.008447	0.009114
RS	59	6.858081	3.847094	633.157068	0.008027	0.008678
RS	60	7.376840	3.847094	596.134950	0.007558	0.008185
RS	61	7.934276	3.847094	555.743657	0.007045	0.007643
RS	62	8.533271	3.847094	512.598379	0.006498	0.007059
RS	63	9.176924	3.847094	2977.526132	0.037748	0.041060
PA	4+25*2+4+6 0.076651908 0.031574991 9.176924455 5.631150786 0.453169767 0.381137287 0.355007058 0.399773955 0.515715076 0.688626564 0.901770196 1.157965452 1.469280485 1.833504362 2.222368079 2.574869512 2.814213652 2.899222569 2.850455167 2.728292906 2.599845834 2.511774488 2.483510977 2.513571047 2.586949752 2.684074475 2.787880826 2.884479032 2.963881380 3.052067326 3.847093980
//
IT	5105
RD	20
LK	-442150.103379
QD	-246.225960 -> -227.127255
RI	0.0050902539
TR	0.075591	0.031877
MT	9.245276
MM	C_pi: 1.928725, n_recomb: 80765.741407
RS	0	0.000000	6.282510	93.093117	0.001153	0.000064
RS	1	0.007468	6.282510	99.934377	0.001237	0.000392
RS	2	0.015494	6.282510	107.269499	0.001328	0.000832
RS	3	0.024119	6.282510	115.132759	0.001426	0.001215
RS	4	0.033388	0.459924	1671.000306	0.020689	0.017547
RS	5	0.043350	0.459924	1756.187871	0.021744	0.018623
RS	6	0.054055	0.387943	2179.498735	0.026985	0.023329
RS	7	0.065560	0.387943	2271.749653	0.028128	0.024775
RS	8	0.077924	0.358837	2550.616496	0.031580	0.028317
RS	9	0.091211	0.358837	2638.405084	0.032667	0.030048
RS	10	0.105491	0.401619	2437.049888	0.030174	0.028229
RS	11	0.120837	0.401619	2517.928568	0.031176	0.029722
RS	12	0.137329	0.516846	2025.448992	0.025078	0.024192
RS	13	0.155053	0.516846	2101.269446	0.026017	0.025349
RS	14	0.174100	0.689844	1637.017059	0.020269	0.019886
RS	15	0.194570	0.689844	1706.527542	0.021129	0.020859
RS	16	0.216569	0.903114	1361.267864	0.016855	0.016739
RS	17	0.240210	0.903114	1424.296737	0.017635	0.017631
RS	18	0.265617	1.159671	1162.099249	0.014389	0.014484
RS	19	0.292921	1.159671	1219.303610	0.015097	0.015293
RS	20	0.322265	1.473117	1008.212018	0.012483	0.012726
RS	21	0.353800	1.473117	1060.262671	0.013128	0.013433
RS	22	0.387689	1.842971	891.998166	0.011044	0.011351
RS	23	0.424110	1.842971	939.725492	0.011635	0.011957
RS	24	0.463251	2.241545	814.407974	0.010084	0.010378
RS	25	0.505314	2.241545	858.949709	0.010635	0.010909
RS	26	0.550519	2.605947	779.331244	0.009649	0.009889
RS	27	0.599100	2.605947	822.146440	0.010179	0.010386
RS	28	0.651309	2.855191	791.246938	0.009797	0.009981
RS	29	0.707417	2.855191	833.945308	0.010325	0.010489
RS	30	0.767715	2.944562	851.324136	0.010541	0.010702
RS	31	0.832516	2.944562	895.200257	0.011084	0.011253
RS	32	0.902157	2.894287	955.922308	0.011836	0.012028
RS	33	0.976998	2.894287	1001.343882	0.012398	0.012630
RS	34	1.057428	2.767077	1094.300581	0.013549	0.013834
RS	35	1.143865	2.767077	1140.131633	0.014117	0.014472
RS	36	1.236758	2.633020	1244.336553	0.015407	0.015841
RS	37	1.336587	2.633020	1287.780394	0.015945	0.016464
RS	38	1.443871	2.540821	1376.129775	0.017039	0.017643
RS	39	1.559168	2.540821	1413.541572	0.017502	0.018185
RS	40	1.683075	2.510689	1463.983967	0.018126	0.018875
RS	41	1.816235	2.510689	1492.306859	0.018477	0.019281
RS	42	1.959340	2.541040	1497.623542	0.018543	0.019377
RS	43	2.113132	2.541040	1515.281316	0.018761	0.019624
RS	44	2.278409	2.616284	1483.830522	0.018372	0.019233
RS	45	2.456029	2.616284	1490.450117	0.018454	0.019324
RS	46	2.646914	2.716071	1436.870589	0.017791	0.018643
RS	47	2.852054	2.716071	1432.498464	0.017736	0.018590
RS	48	3.072514	2.822654	1368.739858	0.016947	0.017778
RS	49	3.309438	2.822654	1353.380105	0.016757	0.017589
RS	50	3.564055	2.921627	1286.905799	0.015934	0.016746
RS	51	3.837688	2.921627	1260.393507	0.015606	0.016421
RS	52	4.131755	3.002761	1194.470123	0.014789	0.015590
RS	53	4.447783	3.002761	1156.610958	0.014321	0.015125
RS	54	4.787412	3.093026	1080.693093	0.013381	0.014168
RS	55	5.152405	3.093026	1033.418721	0.012795	0.013582
RS	56	5.544656	3.093026	979.606183	0.012129	0.012909
RS	57	5.966200	3.093026	919.904198	0.011390	0.012155
RS	58	6.419224	3.922677	685.348984	0.008486	0.009134
RS	59	6.906081	3.922677	652.324854	0.008077	0.008711
RS	60	7.429297	3.922677	615.256630	0.007618	0.008232
RS	61	7.991586	3.922677	574.632541	0.007115	0.007701
RS	62	8.595867	3.922677	531.060882	0.006575	0.007127
RS	63	9.245276	3.922677	3124.815686	0.038690	0.042010
PA	4+25*2+4+6 0.075590802 0.031877001 9.245275991 6.282509832 0.459924035 0.387943466 0.358836523 0.401619225 0.516846272 0.689844133 0.903113508 1.159670525 1.473117012 1.842971098 2.241544549 2.605947420 2.855190572 2.944561630 2.894286743 2.767076870 2.633020289 2.540821289 2.510689063 2.541039738 2.616283660 2.716071136 2.822654360 2.921626559 3.002761307 3.093026390 3.922677156
//
IT	4697
RD	21
LK	-442112.626436
QD	-233.654576 -> -216.146606
RI	0.0046102048
TR	0.074586	0.032165
MT	9.310866
MM	C_pi: 1.956188, n_recomb: 82597.411718
RS	0	0.000000	6.995835	85.578980	0.001036	0.000058
RS	1	0.007480	6.995835	91.889743	0.001113	0.000356
RS	2	0.015519	6.995835	98.658608	0.001194	0.000753
RS	3	0.024160	6.995835	105.917702	0.001282	0.001099
RS	4	0.033447	0.466338	1688.781454	0.020446	0.017453
RS	5	0.043429	0.466338	1775.541714	0.021496	0.018519
RS	6	0.054158	0.394655	2197.278894	0.026602	0.023114
RS	7	0.065688	0.394655	2291.578942	0.027744	0.024529
RS	8	0.078082	0.362615	2591.401493	0.031374	0.028218
RS	9	0.091402	0.362615	2681.711676	0.032467	0.029930
RS	10	0.105719	0.403427	2492.676579	0.030179	0.028283
RS	11	0.121107	0.403427	2575.871096	0.031186	0.029771
RS	12	0.137645	0.517935	2077.291937	0.025150	0.024286
RS	13	0.155421	0.517935	2155.232247	0.026093	0.025444
RS	14	0.174527	0.690993	1679.920971	0.020339	0.019965
RS	15	0.195061	0.690993	1751.371652	0.021204	0.020939
RS	16	0.217131	0.904332	1397.569675	0.016920	0.016805
RS	17	0.240853	0.904332	1462.366096	0.017705	0.017698
RS	18	0.266348	1.161115	1193.354108	0.014448	0.014537
RS	19	0.293751	1.161115	1252.169432	0.015160	0.015349
RS	20	0.323203	1.476437	1034.418135	0.012524	0.012758
RS	21	0.354859	1.476437	1087.910523	0.013171	0.013467
RS	22	0.388882	1.851576	913.153510	0.011055	0.011352
RS	23	0.425450	1.851576	962.138190	0.011649	0.011960
RS	24	0.464753	2.259525	831.191711	0.010063	0.010347
RS	25	0.506997	2.259525	876.819279	0.010616	0.010878
RS	26	0.552400	2.635626	793.070688	0.009602	0.009830
RS	27	0.601199	2.635626	836.851963	0.010132	0.010326
RS	28	0.653648	2.894771	803.658304	0.009730	0.009901
RS	29	0.710021	2.894771	847.285902	0.010258	0.010407
RS	30	0.770610	2.988659	864.276871	0.010464	0.010609
RS	31	0.835731	2.988659	909.138794	0.011007	0.011156
RS	32	0.905723	2.937100	971.336557	0.011760	0.011929
RS	33	0.980951	2.937100	1017.878425	0.012323	0.012529
RS	34	1.061805	2.805035	1113.981810	0.013487	0.013741
RS	35	1.148708	2.805035	1161.096210	0.014057	0.014377
RS	36	1.242111	2.665513	1269.442116	0.015369	0.015762
RS	37	1.342500	2.665513	1314.279616	0.015912	0.016386
RS	38	1.450398	2.569259	1406.589675	0.017029	0.017585
RS	39	1.566367	2.569259	1445.385848	0.017499	0.018131
RS	40	1.691011	2.537256	1498.447399	0.018142	0.018837
RS	41	1.824977	2.537256	1528.026422	0.018500	0.019249
RS	42	1.968965	2.567832	1534.136825	0.018574	0.019354
RS	43	2.123722	2.567832	1552.860107	0.018800	0.019609
RS	44	2.290055	2.644817	1520.740955	0.018411	0.019222
RS	45	2.468830	2.644817	1528.222265	0.018502	0.019323
RS	46	2.660977	2.747118	1473.238224	0.017836	0.018643
RS	47	2.867497	2.747118	1469.519541	0.017791	0.018601
RS	48	3.089464	2.856299	1404.213143	0.017001	0.017791
RS	49	3.328035	2.856299	1389.275291	0.016820	0.017614
RS	50	3.584450	2.957469	1321.407846	0.015998	0.016776
RS	51	3.860045	2.957469	1295.038930	0.015679	0.016462
RS	52	4.156254	3.040171	1227.921711	0.014866	0.015638
RS	53	4.474620	3.040171	1189.865495	0.014406	0.015184
RS	54	4.816799	3.132321	1112.344812	0.013467	0.014230
RS	55	5.184573	3.132321	1064.542107	0.012888	0.013653
RS	56	5.579857	3.132321	1009.958402	0.012227	0.012988
RS	57	6.004707	3.132321	949.241420	0.011492	0.012240
RS	58	6.461336	3.995646	703.954191	0.008523	0.009153
RS	59	6.952121	3.995646	671.070623	0.008125	0.008743
RS	60	7.479616	3.995646	633.974464	0.007675	0.008276
RS	61	8.046568	3.995646	593.142016	0.007181	0.007756
RS	62	8.655927	3.995646	549.174211	0.006649	0.007191
RS	63	9.310866	3.995646	3271.028193	0.039602	0.042928
PA	4+25*2+4+6 0.074586026 0.032164687 9.310865522 6.995834572 0.466338491 0.394655123 0.362614898 0.403427003 0.517934540 0.690993461 0.904332214 1.161114894 1.476436729 1.851576170 2.259524506 2.635625979 2.894770964 2.988659458 2.937100313 2.805034666 2.665513196 2.569259281 2.537255902 2.567832012 2.644817424 2.747118164 2.856298985 2.957468571 3.040171398 3.132321349 3.995646149
//
IT	4876
RD	22
LK	-442078.263249
QD	-222.048453 -> -205.979728
RI	0.0041851778
TR	0.073634	0.032439
MT	9.373788
MM	C_pi: 1.982759, n_recomb: 84376.316013
RS	0	0.000000	7.777777	78.703461	0.000933	0.000053
RS	1	0.007491	7.777777	84.525548	0.001002	0.000323
RS	2	0.015544	7.777777	90.772384	0.001076	0.000683
RS	3	0.024200	7.777777	97.474035	0.001155	0.000995
RS	4	0.033504	0.472437	1706.054360	0.020220	0.017365
RS	5	0.043505	0.472437	1794.330478	0.021266	0.018422
RS	6	0.054255	0.401272	2213.453219	0.026233	0.022903
RS	7	0.065811	0.401272	2309.698067	0.027374	0.024290
RS	8	0.078233	0.366338	2629.949190	0.031169	0.028116
RS	9	0.091585	0.366338	2722.702375	0.032269	0.029811
RS	10	0.105937	0.405196	2546.350055	0.030178	0.028331
RS	11	0.121364	0.405196	2631.803232	0.031191	0.029815
RS	12	0.137947	0.518982	2127.681543	0.025217	0.024375
RS	13	0.155773	0.518982	2207.688738	0.026165	0.025534
RS	14	0.174933	0.692085	1721.693702	0.020405	0.020041
RS	15	0.195530	0.692085	1795.036300	0.021274	0.021015
RS	16	0.217669	0.905443	1433.000584	0.016983	0.016869
RS	17	0.241466	0.905443	1499.522060	0.017772	0.017762
RS	18	0.267046	1.162331	1223.961627	0.014506	0.014590
RS	19	0.294543	1.162331	1284.351815	0.015222	0.015404
RS	20	0.324100	1.479298	1060.126134	0.012564	0.012792
RS	21	0.355870	1.479298	1115.029530	0.013215	0.013503
RS	22	0.390021	1.859393	933.876900	0.011068	0.011356
RS	23	0.426730	1.859393	984.091026	0.011663	0.011965
RS	24	0.466189	2.276380	847.550088	0.010045	0.010319
RS	25	0.508604	2.276380	894.235549	0.010598	0.010851
RS	26	0.554196	2.663976	806.352450	0.009557	0.009775
RS	27	0.603204	2.663976	851.069577	0.010087	0.010270
RS	28	0.655884	2.933005	815.549285	0.009666	0.009825
RS	29	0.712509	2.933005	860.072232	0.010193	0.010329
RS	30	0.773377	3.031544	876.605538	0.010389	0.010519
RS	31	0.838804	3.031544	922.415034	0.010932	0.011063
RS	32	0.909133	2.978894	985.980884	0.011686	0.011834
RS	33	0.984731	2.978894	1033.601383	0.012250	0.012431
RS	34	1.065991	2.842160	1132.721237	0.013425	0.013650
RS	35	1.153339	2.842160	1181.077317	0.013998	0.014284
RS	36	1.247231	2.697309	1293.447106	0.015330	0.015685
RS	37	1.348156	2.697309	1339.641904	0.015877	0.016310
RS	38	1.456642	2.597067	1435.842671	0.017017	0.017527
RS	39	1.573256	2.597067	1475.996677	0.017493	0.018077
RS	40	1.698604	2.563191	1531.666301	0.018153	0.018798
RS	41	1.833344	2.563191	1562.486336	0.018518	0.019217
RS	42	1.978177	2.593930	1569.430065	0.018600	0.019331
RS	43	2.133859	2.593930	1589.214115	0.018835	0.019594
RS	44	2.301205	2.672550	1556.497043	0.018447	0.019210
RS	45	2.481087	2.672550	1564.843743	0.018546	0.019321
RS	46	2.674444	2.777220	1508.545675	0.017879	0.018641
RS	47	2.882287	2.777220	1505.490364	0.017843	0.018611
RS	48	3.105699	2.888840	1438.731118	0.017051	0.017804
RS	49	3.345849	2.888840	1424.230028	0.016880	0.017638
RS	50	3.603988	2.992042	1355.063101	0.016060	0.016804
RS	51	3.881466	2.992042	1328.856428	0.015749	0.016502
RS	52	4.179730	3.076162	1260.629458	0.014941	0.015685
RS	53	4.500338	3.076162	1222.398910	0.014487	0.015240
RS	54	4.844964	3.170020	1143.360603	0.013551	0.014291
RS	55	5.215407	3.170020	1095.053743	0.012978	0.013722
RS	56	5.613601	3.170020	1039.728272	0.012323	0.013064
RS	57	6.041625	3.170020	978.030558	0.011591	0.012323
RS	58	6.501714	4.066082	722.130021	0.008558	0.009171
RS	59	6.996270	4.066082	689.397266	0.008171	0.008774
[truncated: 10,012,927 more chars]
