# Supplementary material for: Recent speciation associated with range expansion and a shift to self-fertilization in North American Arabidopsis
Source: Nat Commun. 2022 Dec 8;13:7564. doi: 10.1038/s41467-022-35368-1 (PMC9732334; doi:10.1038/s41467-022-35368-1)
Supplement: Supplementary file 5 — Source Data [file 41467_2022_35368_MOESM5_ESM.zip › Source Data/SuppFig20-3_lyrON6_01.psmc]

CC
CC	Brief Description of the file format:
CC	  CC  comments
CC	  MM  useful-messages
CC	  RD  round-of-iterations
CC	  LL  \log[P(sequence)]
CC	  QD  Q-before-opt Q-after-opt
CC	  TR  \theta_0 \rho_0
CC	  RS  k t_k \lambda_k \pi_k \sum_{l\not=k}A_{kl} A_{kk}
CC	  DC  begin end best-k t_k+\Delta_k max-prob
CC
MM	Version: 0.6.5-r67
MM	pattern:4+25*2+4+6, n:63, n_free_lambdas:28
MM	n_iterations:25, skip:1, max_t:5, theta/rho:5
MM	is_decoding:0
MM	n_seqs:26, sum_L:1146905, sum_n:136040
RD	0
LK	0.000000
QD	0.000000 -> 0.000000
RI	inf
TR	0.126261	0.025252
MT	5.000000
MM	C_pi: 1.000000, n_recomb: 28600.671162
RS	0	0.000000	1.000000	181.310702	0.006339	0.000000
RS	1	0.006440	1.000000	191.724415	0.006703	0.000000
RS	2	0.013294	1.000000	202.650580	0.007086	0.000000
RS	3	0.020590	1.000000	214.103077	0.007486	0.000000
RS	4	0.028356	1.000000	226.094508	0.007905	0.000000
RS	5	0.036622	1.000000	238.635896	0.008344	0.000000
RS	6	0.045421	1.000000	251.736351	0.008802	0.000000
RS	7	0.054785	1.000000	265.402691	0.009280	0.000000
RS	8	0.064753	1.000000	279.639035	0.009777	0.000000
RS	9	0.075363	1.000000	294.446339	0.010295	0.000000
RS	10	0.086656	1.000000	309.821906	0.010833	0.000000
RS	11	0.098677	1.000000	325.758840	0.011390	0.000000
RS	12	0.111471	1.000000	342.245460	0.011966	0.000000
RS	13	0.125090	1.000000	359.264676	0.012561	0.000000
RS	14	0.139585	1.000000	376.793321	0.013174	0.000000
RS	15	0.155014	1.000000	394.801445	0.013804	0.000000
RS	16	0.171437	1.000000	413.251586	0.014449	0.000000
RS	17	0.188917	1.000000	432.098009	0.015108	0.000000
RS	18	0.207523	1.000000	451.285939	0.015779	0.000000
RS	19	0.227327	1.000000	470.750794	0.016459	0.000000
RS	20	0.248406	1.000000	490.417429	0.017147	0.000000
RS	21	0.270843	1.000000	510.199423	0.017839	0.000000
RS	22	0.294725	1.000000	529.998424	0.018531	0.000000
RS	23	0.320144	1.000000	549.703582	0.019220	0.000000
RS	24	0.347201	1.000000	569.191105	0.019901	0.000000
RS	25	0.376000	1.000000	588.323971	0.020570	0.000000
RS	26	0.406654	1.000000	606.951844	0.021222	0.000000
RS	27	0.439282	1.000000	624.911235	0.021850	0.000000
RS	28	0.474011	1.000000	642.025960	0.022448	0.000000
RS	29	0.510976	1.000000	658.107944	0.023010	0.000000
RS	30	0.550322	1.000000	672.958440	0.023529	0.000000
RS	31	0.592202	1.000000	686.369689	0.023998	0.000000
RS	32	0.636779	1.000000	698.127104	0.024409	0.000000
RS	33	0.684227	1.000000	708.011995	0.024755	0.000000
RS	34	0.734730	1.000000	715.804892	0.025028	0.000000
RS	35	0.788485	1.000000	721.289470	0.025219	0.000000
RS	36	0.845702	1.000000	724.257091	0.025323	0.000000
RS	37	0.906604	1.000000	724.511933	0.025332	0.000000
RS	38	0.971428	1.000000	721.876650	0.025240	0.000000
RS	39	1.040426	1.000000	716.198484	0.025041	0.000000
RS	40	1.113868	1.000000	707.355692	0.024732	0.000000
RS	41	1.192040	1.000000	695.264103	0.024309	0.000000
RS	42	1.275245	1.000000	679.883603	0.023772	0.000000
RS	43	1.363809	1.000000	661.224250	0.023119	0.000000
RS	44	1.458076	1.000000	639.351725	0.022354	0.000000
RS	45	1.558414	1.000000	614.391747	0.021482	0.000000
RS	46	1.665214	1.000000	586.533098	0.020508	0.000000
RS	47	1.778891	1.000000	556.028859	0.019441	0.000000
RS	48	1.899889	1.000000	523.195506	0.018293	0.000000
RS	49	2.028679	1.000000	488.409561	0.017077	0.000000
RS	50	2.165763	1.000000	452.101558	0.015807	0.000000
RS	51	2.311675	1.000000	414.747239	0.014501	0.000000
RS	52	2.466983	1.000000	376.856002	0.013176	0.000000
RS	53	2.632293	1.000000	338.956869	0.011851	0.000000
RS	54	2.808249	1.000000	301.582376	0.010545	0.000000
RS	55	2.995536	1.000000	265.251081	0.009274	0.000000
RS	56	3.194884	1.000000	230.449491	0.008057	0.000000
RS	57	3.407070	1.000000	197.614468	0.006909	0.000000
RS	58	3.632920	1.000000	167.117174	0.005843	0.000000
RS	59	3.873315	1.000000	139.249717	0.004869	0.000000
RS	60	4.129191	1.000000	114.215498	0.003993	0.000000
RS	61	4.401545	1.000000	92.124106	0.003221	0.000000
RS	62	4.691438	1.000000	72.991264	0.002552	0.000000
RS	63	5.000000	1.000000	204.723944	0.007158	0.000000
PA	4+25*2+4+6 0.126260610 0.025252122 5.000000000 1.000000000 1.000000000 1.000000000 1.000000000 1.000000000 1.000000000 1.000000000 1.000000000 1.000000000 1.000000000 1.000000000 1.000000000 1.000000000 1.000000000 1.000000000 1.000000000 1.000000000 1.000000000 1.000000000 1.000000000 1.000000000 1.000000000 1.000000000 1.000000000 1.000000000 1.000000000 1.000000000 1.000000000
//
IT	5401
RD	1
LK	-377360.411858
QD	-424.382664 -> -245.669022
RI	0.0358612358
TR	0.116748	0.023854
MT	5.606155
MM	C_pi: 1.079528, n_recomb: 29158.407370
RS	0	0.000000	0.851187	223.361458	0.007660	0.000140
RS	1	0.006630	0.851187	236.280315	0.008103	0.001350
RS	2	0.013699	0.851187	249.814429	0.008567	0.003676
RS	3	0.021237	0.851187	263.975103	0.009053	0.006270
RS	4	0.029275	0.645773	366.858463	0.012582	0.008964
RS	5	0.037845	0.645773	385.894258	0.013234	0.011558
RS	6	0.046984	0.644884	406.106592	0.013928	0.013546
RS	7	0.056729	0.644884	426.374380	0.014623	0.014759
RS	8	0.067120	0.699971	412.278318	0.014139	0.015292
RS	9	0.078199	0.699971	432.540331	0.014834	0.015342
RS	10	0.090014	0.776209	409.147764	0.014032	0.015205
RS	11	0.102611	0.776209	429.086260	0.014716	0.015111
RS	12	0.116044	0.854168	408.818727	0.014021	0.015099
RS	13	0.130367	0.854168	428.511566	0.014696	0.015095
RS	14	0.145640	0.930759	412.046403	0.014131	0.015050
RS	15	0.161925	0.930759	431.580338	0.014801	0.014978
RS	16	0.179290	1.000641	420.264283	0.014413	0.014918
RS	17	0.197806	1.000641	439.741921	0.015081	0.014904
RS	18	0.217550	1.058014	434.873767	0.014914	0.014951
RS	19	0.238603	1.058014	454.387864	0.015583	0.015072
RS	20	0.261052	1.100826	455.899197	0.015635	0.015275
RS	21	0.284989	1.100826	475.466094	0.016306	0.015570
RS	22	0.310512	1.129871	482.568816	0.016550	0.015955
RS	23	0.337728	1.129871	502.083841	0.017219	0.016424
RS	24	0.366749	1.147858	513.476042	0.017610	0.016962
RS	25	0.397693	1.147858	532.683505	0.018269	0.017554
RS	26	0.430689	1.157780	546.948380	0.018758	0.018189
RS	27	0.465873	1.157780	565.430368	0.019392	0.018859
RS	28	0.503389	1.162109	581.202252	0.019933	0.019554
RS	29	0.543392	1.162109	598.378572	0.020522	0.020265
RS	30	0.586047	1.163071	614.133864	0.021062	0.020976
RS	31	0.631531	1.163071	629.274538	0.021581	0.021671
RS	32	0.680030	1.162582	643.352043	0.022064	0.022331
RS	33	0.731744	1.162582	655.612984	0.022485	0.022938
RS	34	0.786886	1.162073	666.388279	0.022854	0.023475
RS	35	0.845685	1.162073	674.870850	0.023145	0.023923
RS	36	0.908382	1.162415	680.935780	0.023353	0.024269
RS	37	0.975235	1.162415	684.763990	0.023484	0.024500
RS	38	1.046521	1.163963	685.061395	0.023494	0.024608
RS	39	1.122532	1.163963	683.468113	0.023440	0.024586
RS	40	1.203583	1.166714	677.336617	0.023230	0.024432
RS	41	1.290008	1.166714	669.753314	0.022969	0.024144
RS	42	1.382162	1.170488	656.913993	0.022529	0.023724
RS	43	1.480426	1.170488	643.061569	0.022054	0.023175
RS	44	1.585205	1.175055	623.625048	0.021387	0.022504
RS	45	1.696930	1.175055	603.598199	0.020701	0.021718
RS	46	1.816062	1.180245	578.058873	0.019825	0.020826
RS	47	1.943093	1.180245	552.395330	0.018945	0.019838
RS	48	2.078545	1.186003	521.658120	0.017890	0.018765
RS	49	2.222978	1.186003	491.372850	0.016852	0.017622
RS	50	2.376986	1.192214	456.826874	0.015667	0.016425
RS	51	2.541204	1.192214	423.374826	0.014520	0.015192
RS	52	2.716310	1.198590	386.831372	0.013267	0.013942
RS	53	2.903025	1.198590	351.988041	0.012072	0.012691
RS	54	3.102118	1.207539	314.786653	0.010796	0.011457
RS	55	3.314411	1.207539	280.659264	0.009625	0.010253
RS	56	3.540779	1.207539	247.281912	0.008481	0.009092
RS	57	3.782154	1.207539	215.136500	0.007378	0.007984
RS	58	4.039532	1.242823	179.979202	0.006172	0.006937
RS	59	4.313973	1.242823	153.297335	0.005257	0.005959
RS	60	4.606610	1.242823	128.641723	0.004412	0.005054
RS	61	4.918647	1.242823	106.251712	0.003644	0.004230
RS	62	5.251372	1.242823	86.286021	0.002959	0.003489
RS	63	5.606155	1.242823	265.350583	0.009100	0.011384
PA	4+25*2+4+6 0.116747545 0.023853855 5.606155396 0.851186752 0.645772934 0.644884109 0.699971199 0.776208878 0.854167938 0.930759430 1.000640869 1.058013916 1.100826263 1.129871368 1.147857666 1.157779694 1.162109375 1.163070679 1.162582397 1.162073135 1.162414551 1.163963318 1.166713715 1.170488358 1.175054550 1.180245280 1.186002731 1.192214012 1.198590279 1.207538605 1.242822826
//
IT	4424
RD	2
LK	-377069.610442
QD	-280.876739 -> -204.379777
RI	0.0336304227
TR	0.111049	0.023425
MT	5.983743
MM	C_pi: 1.142663, n_recomb: 30294.119555
RS	0	0.000000	1.009283	198.924435	0.006566	0.000114
RS	1	0.006738	1.009283	210.885479	0.006961	0.001071
RS	2	0.013931	1.009283	223.463020	0.007376	0.002915
RS	3	0.021608	1.009283	236.674597	0.007813	0.004969
RS	4	0.029802	0.568421	443.359936	0.014635	0.009299
RS	5	0.038548	0.568421	465.817140	0.015376	0.012048
RS	6	0.047884	0.540170	514.225312	0.016974	0.014433
RS	7	0.057849	0.540170	538.573810	0.017778	0.016186
RS	8	0.068485	0.598940	508.599552	0.016789	0.016006
RS	9	0.079838	0.598940	532.411253	0.017575	0.016703
RS	10	0.091956	0.694886	480.467795	0.015860	0.015524
RS	11	0.104891	0.694886	503.149432	0.016609	0.015995
RS	12	0.118697	0.801028	457.135982	0.015090	0.015022
RS	13	0.133433	0.801028	478.833980	0.015806	0.015520
RS	14	0.149162	0.912957	440.075488	0.014527	0.014665
RS	15	0.165952	0.912957	460.978378	0.015217	0.015049
RS	16	0.183872	1.021436	431.523558	0.014244	0.014346
RS	17	0.203000	1.021436	451.875703	0.014916	0.014713
RS	18	0.223417	1.113985	433.699645	0.014316	0.014297
RS	19	0.245210	1.113985	453.776661	0.014979	0.014724
RS	20	0.268471	1.183822	446.466546	0.014738	0.014617
RS	21	0.293300	1.183822	466.471193	0.015398	0.015151
RS	22	0.319801	1.229924	468.637249	0.015470	0.015351
RS	23	0.348089	1.229924	488.631461	0.016130	0.016009
RS	24	0.378282	1.256171	498.182439	0.016445	0.016461
RS	25	0.410510	1.256171	518.037644	0.017100	0.017206
RS	26	0.444910	1.267916	532.827318	0.017588	0.017829
RS	27	0.481627	1.267916	552.204898	0.018228	0.018622
RS	28	0.520819	1.269836	570.301888	0.018825	0.019358
RS	29	0.562651	1.269836	588.649906	0.019431	0.020169
RS	30	0.607302	1.266299	607.878254	0.020066	0.020952
RS	31	0.654962	1.266299	624.442696	0.020613	0.021724
RS	32	0.705834	1.261156	642.357530	0.021204	0.022461
RS	33	0.760133	1.261156	656.229744	0.021662	0.023124
RS	34	0.818091	1.257204	670.473674	0.022132	0.023715
RS	35	0.879955	1.257204	680.674348	0.022469	0.024196
RS	36	0.945987	1.256077	689.301967	0.022754	0.024557
RS	37	1.016468	1.256077	694.885602	0.022938	0.024800
RS	38	1.091699	1.258304	696.626686	0.022995	0.024878
RS	39	1.171999	1.258304	696.783837	0.023001	0.024852
RS	40	1.257710	1.263686	691.047184	0.022811	0.024629
RS	41	1.349196	1.263686	685.194131	0.022618	0.024328
RS	42	1.446847	1.271682	671.945854	0.022181	0.023816
RS	43	1.551077	1.271682	659.802339	0.021780	0.023255
RS	44	1.662331	1.281660	639.459388	0.021108	0.022485
RS	45	1.781082	1.281660	621.113597	0.020503	0.021695
RS	46	1.907835	1.293151	594.419878	0.019622	0.020712
RS	47	2.043128	1.293151	570.383541	0.018828	0.019733
RS	48	2.187538	1.305925	538.399233	0.017772	0.018586
RS	49	2.341678	1.305925	509.635847	0.016823	0.017469
RS	50	2.506205	1.319628	473.875814	0.015643	0.016219
RS	51	2.681818	1.319628	441.754658	0.014582	0.015028
RS	52	2.869265	1.333547	404.124238	0.013340	0.013749
RS	53	3.069342	1.333547	370.298064	0.012223	0.012551
RS	54	3.282901	1.352728	331.461144	0.010941	0.011285
RS	55	3.510850	1.352728	298.074264	0.009839	0.010142
RS	56	3.754159	1.352728	264.973713	0.008747	0.009031
RS	57	4.013863	1.352728	232.664424	0.007680	0.007963
RS	58	4.291066	1.428039	192.058421	0.006340	0.006771
RS	59	4.586948	1.428039	166.080852	0.005482	0.005877
RS	60	4.902768	1.428039	141.594613	0.004674	0.005038
RS	61	5.239868	1.428039	118.905014	0.003925	0.004262
RS	62	5.599683	1.428039	98.251073	0.003243	0.003555
RS	63	5.983743	1.428039	324.086237	0.010698	0.012191
PA	4+25*2+4+6 0.111048651 0.023425382 5.983742827 1.009283333 0.568421287 0.540170147 0.598940333 0.694886441 0.801028451 0.912956895 1.021435704 1.113985203 1.183821603 1.229924274 1.256171014 1.267915925 1.269835811 1.266298614 1.261155809 1.257204397 1.256077199 1.258304254 1.263685521 1.271682077 1.281660259 1.293151168 1.305925030 1.319628406 1.333547077 1.352727544 1.428039267
//
IT	4615
RD	3
LK	-376933.295990
QD	-235.755248 -> -186.251301
RI	0.0273770012
TR	0.107023	0.023388
MT	6.242359
MM	C_pi: 1.196319, n_recomb: 31647.020851
RS	0	0.000000	1.336210	158.638419	0.005013	0.000089
RS	1	0.006809	1.336210	168.563292	0.005326	0.000824
RS	2	0.014081	1.336210	179.045852	0.005658	0.002228
RS	3	0.021849	1.336210	190.108578	0.006007	0.003752
RS	4	0.030145	0.562310	477.293050	0.015082	0.009294
RS	5	0.039007	0.562310	501.605636	0.015850	0.011920
RS	6	0.048471	0.502339	588.809419	0.018606	0.015022
RS	7	0.058581	0.502339	616.025396	0.019466	0.016970
RS	8	0.069378	0.556650	581.447664	0.018373	0.016619
RS	9	0.080911	0.556650	607.960473	0.019211	0.017599
RS	10	0.093229	0.660029	536.328230	0.016947	0.015878
RS	11	0.106385	0.660029	561.249728	0.017735	0.016605
RS	12	0.120438	0.780347	496.948085	0.015703	0.015102
RS	13	0.135447	0.780347	520.427437	0.016445	0.015832
RS	14	0.151478	0.913298	465.793338	0.014718	0.014513
RS	15	0.168601	0.913298	488.058189	0.015422	0.015108
RS	16	0.186889	1.047537	445.881284	0.014089	0.014028
RS	17	0.206423	1.047537	467.256600	0.014765	0.014569
RS	18	0.227287	1.164885	440.229128	0.013911	0.013882
RS	19	0.249571	1.164885	461.118519	0.014571	0.014444
RS	20	0.273373	1.253651	448.549347	0.014174	0.014166
RS	21	0.298796	1.253651	469.293689	0.014829	0.014798
RS	22	0.325949	1.310387	469.312500	0.014830	0.014912
RS	23	0.354951	1.310387	490.097975	0.015486	0.015642
RS	24	0.385928	1.339674	499.985044	0.015799	0.016077
RS	25	0.419014	1.339674	520.772015	0.016456	0.016877
RS	26	0.454353	1.349085	537.771137	0.016993	0.017537
RS	27	0.492097	1.349085	558.263499	0.017640	0.018371
RS	28	0.532412	1.345370	579.986088	0.018327	0.019185
RS	29	0.575472	1.345370	599.623496	0.018947	0.020026
RS	30	0.621464	1.334926	623.303270	0.019695	0.020912
RS	31	0.670587	1.334926	641.269251	0.020263	0.021709
RS	32	0.723055	1.323415	663.676439	0.020971	0.022548
RS	33	0.779096	1.323415	678.958455	0.021454	0.023231
RS	34	0.838952	1.314868	696.950147	0.022023	0.023902
RS	35	0.902883	1.314868	708.454145	0.022386	0.024396
RS	36	0.971168	1.311541	719.495908	0.022735	0.024795
RS	37	1.044102	1.311541	726.186980	0.022946	0.025044
RS	38	1.122002	1.314026	728.783258	0.023028	0.025114
RS	39	1.205206	1.314026	729.811359	0.023061	0.025089
RS	40	1.294075	1.321851	723.485782	0.022861	0.024819
RS	41	1.388996	1.321851	718.278126	0.022697	0.024518
RS	42	1.490379	1.334065	703.332308	0.022224	0.023933
RS	43	1.598665	1.334065	691.656356	0.021855	0.023374
RS	44	1.714324	1.349597	668.926333	0.021137	0.022521
RS	45	1.837858	1.349597	650.931219	0.020568	0.021742
RS	46	1.969804	1.367647	621.530468	0.019639	0.020678
RS	47	2.110733	1.367647	597.781640	0.018889	0.019720
RS	48	2.261258	1.387783	563.040154	0.017791	0.018503
RS	49	2.422032	1.387783	534.533582	0.016890	0.017417
RS	50	2.593753	1.409367	496.197648	0.015679	0.016116
RS	51	2.777166	1.409367	464.294887	0.014671	0.014965
RS	52	2.973068	1.431215	424.444170	0.013412	0.013655
RS	53	3.182307	1.431215	390.737866	0.012347	0.012501
RS	54	3.405794	1.461112	349.380839	0.011040	0.011203
RS	55	3.644498	1.461112	316.087730	0.009988	0.010107
RS	56	3.899454	1.461112	282.753668	0.008935	0.009036
RS	57	4.171770	1.461112	249.900382	0.007896	0.007998
RS	58	4.462628	1.578695	203.346090	0.006425	0.006671
RS	59	4.773289	1.578695	177.873699	0.005621	0.005842
RS	60	5.105103	1.578695	153.491084	0.004850	0.005056
RS	61	5.459510	1.578695	130.541389	0.004125	0.004318
RS	62	5.838047	1.578695	109.314503	0.003454	0.003637
RS	63	6.242359	1.578695	381.828611	0.012065	0.013054
PA	4+25*2+4+6 0.107023171 0.023387937 6.242359024 1.336209681 0.562309507 0.502339341 0.556649843 0.660029329 0.780347219 0.913298195 1.047537169 1.164884847 1.253650866 1.310386692 1.339674275 1.349084700 1.345369823 1.334926028 1.323414925 1.314867949 1.311540638 1.314025633 1.321851214 1.334064567 1.349597386 1.367647494 1.387782910 1.409366780 1.431214531 1.461112062 1.578694747
//
IT	4377
RD	4
LK	-376839.543135
QD	-211.741856 -> -171.888819
RI	0.0211686925
TR	0.103867	0.023527
MT	6.435665
MM	C_pi: 1.242453, n_recomb: 33042.509457
RS	0	0.000000	1.828117	121.977080	0.003692	0.000068
RS	1	0.006860	1.828117	129.850346	0.003930	0.000630
RS	2	0.014190	1.828117	138.195805	0.004182	0.001691
RS	3	0.022023	1.828117	147.036688	0.004450	0.002808
RS	4	0.030394	0.582604	488.191861	0.014775	0.009131
RS	5	0.039338	0.582604	513.518524	0.015541	0.011552
RS	6	0.048897	0.488904	641.910441	0.019427	0.015408
RS	7	0.059111	0.488904	671.366023	0.020318	0.017408
RS	8	0.070025	0.536875	639.169227	0.019344	0.017116
RS	9	0.081688	0.536875	667.935248	0.020214	0.018226
RS	10	0.094152	0.643732	582.434404	0.017627	0.016197
RS	11	0.107470	0.643732	609.311133	0.018440	0.017051
RS	12	0.121702	0.772688	531.315431	0.016080	0.015220
RS	13	0.136910	0.772688	556.425108	0.016840	0.016067
RS	14	0.153162	0.920142	489.540544	0.014815	0.014450
RS	15	0.170528	0.920142	513.118308	0.015529	0.015154
RS	16	0.189085	1.073787	460.972979	0.013951	0.013823
RS	17	0.208916	1.073787	483.391947	0.014629	0.014450
RS	18	0.230107	1.210596	449.569013	0.013606	0.013584
RS	19	0.252751	1.210596	471.333668	0.014264	0.014208
RS	20	0.276949	1.314183	454.988306	0.013770	0.013821
RS	21	0.302807	1.314183	476.555240	0.014422	0.014492
RS	22	0.330438	1.378434	475.472817	0.014390	0.014561
RS	23	0.359965	1.378434	497.135044	0.015045	0.015312
RS	24	0.391517	1.408416	508.090968	0.015377	0.015755
RS	25	0.425234	1.408416	529.884101	0.016036	0.016567
RS	26	0.461264	1.413795	549.619363	0.016634	0.017277
RS	27	0.499765	1.413795	571.278182	0.017289	0.018116
RS	28	0.540908	1.403306	597.024377	0.018068	0.019013
RS	29	0.584872	1.403306	617.968763	0.018702	0.019858
RS	30	0.631853	1.385204	646.441616	0.019564	0.020848
RS	31	0.682056	1.385204	665.779003	0.020149	0.021649
RS	32	0.735703	1.366831	692.964964	0.020972	0.022595
RS	33	0.793030	1.366831	709.561662	0.021474	0.023283
RS	34	0.854290	1.353321	731.490862	0.022138	0.024040
RS	35	0.919751	1.353321	744.120298	0.022520	0.024542
RS	36	0.989704	1.347448	757.613557	0.022928	0.024990
RS	37	1.064455	1.347448	765.139093	0.023156	0.025246
RS	38	1.144333	1.349826	768.438740	0.023256	0.025321
RS	39	1.229691	1.349826	769.968190	0.023302	0.025303
RS	40	1.320905	1.359701	762.721783	0.023083	0.024999
RS	41	1.418375	1.359701	757.703616	0.022931	0.024707
RS	42	1.522532	1.375729	740.584546	0.022413	0.024061
RS	43	1.633833	1.375729	728.854651	0.022058	0.023515
RS	44	1.752770	1.396437	703.169143	0.021281	0.022590
RS	45	1.879865	1.396437	684.965949	0.020730	0.021828
RS	46	2.015678	1.420715	652.250075	0.019740	0.020693
RS	47	2.160809	1.420715	628.226092	0.019013	0.019759
RS	48	2.315894	1.447942	590.128771	0.017860	0.018479
RS	49	2.481618	1.447942	561.348067	0.016989	0.017425
RS	50	2.658711	1.477206	519.891313	0.015734	0.016075
RS	51	2.847951	1.477206	487.742386	0.014761	0.014960
RS	52	3.050173	1.506853	445.216244	0.013474	0.013618
RS	53	3.266267	1.506853	411.261963	0.012446	0.012502
RS	54	3.497184	1.547415	367.027294	0.011108	0.011168
RS	55	3.743942	1.547415	333.575788	0.010095	0.010112
RS	56	4.007626	1.547415	299.824914	0.009074	0.009073
RS	57	4.289399	1.547415	266.309854	0.008060	0.008059
RS	58	4.590500	1.708257	213.583050	0.006464	0.006605
RS	59	4.912256	1.708257	188.568543	0.005707	0.005830
RS	60	5.256084	1.708257	164.317597	0.004973	0.005086
RS	61	5.623498	1.708257	141.195598	0.004273	0.004381
RS	62	6.016115	1.708257	119.526344	0.003617	0.003722
RS	63	6.435665	1.708257	438.416953	0.013268	0.013925
PA	4+25*2+4+6 0.103867269 0.023527039 6.435664650 1.828117110 0.582603736 0.488903875 0.536874943 0.643731531 0.772687943 0.920142427 1.073787138 1.210595903 1.314182810 1.378434384 1.408416240 1.413794902 1.403305704 1.385203961 1.366831400 1.353320504 1.347448105 1.349826320 1.359701196 1.375728640 1.396436991 1.420714990 1.447941950 1.477205701 1.506853207 1.547415236 1.708257367
//
IT	4465
RD	5
LK	-376762.290631
QD	-193.190524 -> -158.546573
RI	0.0161933778
TR	0.101236	0.023752
MT	6.590036
MM	C_pi: 1.282842, n_recomb: 34422.025226
RS	0	0.000000	2.511963	93.000673	0.002702	0.000052
RS	1	0.006899	2.511963	99.143442	0.002880	0.000481
RS	2	0.014275	2.511963	105.671847	0.003070	0.001285
RS	3	0.022159	2.511963	112.607238	0.003271	0.002108
RS	4	0.030587	0.614802	487.480263	0.014162	0.008894
RS	5	0.039597	0.614802	513.330112	0.014913	0.011100
RS	6	0.049228	0.486017	681.567829	0.019800	0.015659
RS	7	0.059524	0.486017	712.890342	0.020710	0.017650
RS	8	0.070530	0.527171	687.056279	0.019960	0.017517
RS	9	0.082295	0.527171	717.801508	0.020853	0.018690
RS	10	0.094872	0.635810	622.151424	0.018074	0.016473
RS	11	0.108317	0.635810	650.793895	0.018906	0.017395
RS	12	0.122690	0.770629	562.000676	0.016327	0.015343
RS	13	0.138054	0.770629	588.623303	0.017100	0.016255
RS	14	0.154478	0.929004	511.674930	0.014865	0.014426
RS	15	0.172036	0.929004	536.503632	0.015586	0.015194
RS	16	0.190804	1.098409	475.933486	0.013826	0.013677
RS	17	0.210868	1.098409	499.369987	0.014507	0.014351
RS	18	0.232316	1.251674	459.797076	0.013358	0.013351
RS	19	0.255243	1.251674	482.430119	0.014015	0.014006
RS	20	0.279753	1.367970	462.959623	0.013450	0.013539
RS	21	0.305953	1.367970	485.348253	0.014100	0.014224
RS	22	0.333961	1.438369	483.523811	0.014047	0.014262
RS	23	0.363902	1.438369	506.058948	0.014702	0.015014
RS	24	0.395908	1.468198	518.251151	0.015056	0.015470
RS	25	0.430123	1.468198	541.038932	0.015718	0.016276
RS	26	0.466698	1.469126	563.554816	0.016372	0.017034
RS	27	0.505796	1.469126	586.358991	0.017034	0.017864
RS	28	0.547592	1.451725	616.135873	0.017899	0.018838
RS	29	0.592272	1.451725	638.356527	0.018545	0.019674
RS	30	0.640034	1.425978	671.656603	0.019512	0.020761
RS	31	0.691091	1.425978	692.323847	0.020113	0.021558
RS	32	0.745672	1.400772	724.380452	0.021044	0.022606
RS	33	0.804017	1.400772	742.234175	0.021563	0.023295
RS	34	0.866389	1.382249	768.227151	0.022318	0.024138
RS	35	0.933063	1.382249	781.899545	0.022715	0.024645
RS	36	1.004338	1.373641	797.958593	0.023182	0.025146
RS	37	1.080530	1.373641	806.202913	0.023421	0.025411
RS	38	1.161979	1.375568	810.266143	0.023539	0.025498
RS	39	1.249047	1.375568	812.143989	0.023594	0.025491
RS	40	1.342123	1.387016	803.965717	0.023356	0.025164
RS	41	1.441620	1.387016	798.948412	0.023210	0.024885
RS	42	1.547981	1.406296	779.577530	0.022648	0.024191
RS	43	1.661681	1.406296	767.575881	0.022299	0.023661
RS	44	1.783226	1.431575	738.807146	0.021463	0.022676
RS	45	1.913156	1.431575	720.158483	0.020921	0.021934
RS	46	2.052051	1.461481	683.965682	0.019870	0.020737
RS	47	2.200528	1.461481	659.422051	0.019157	0.019828
RS	48	2.359250	1.495237	617.789718	0.017948	0.018492
RS	49	2.528922	1.495237	588.498086	0.017097	0.017467
RS	50	2.710300	1.531686	543.740269	0.015796	0.016072
RS	51	2.904193	1.531686	511.132777	0.014849	0.014990
RS	52	3.111462	1.568731	465.768299	0.013531	0.013617
RS	53	3.333032	1.568731	431.395275	0.012533	0.012533
RS	54	3.569889	1.619592	384.149323	0.011160	0.011162
RS	55	3.823088	1.619592	350.421480	0.010180	0.010141
RS	56	4.093755	1.619592	316.176108	0.009185	0.009128
RS	57	4.383097	1.619592	281.959835	0.008191	0.008134
RS	58	4.692401	1.823956	222.954759	0.006477	0.006557
RS	59	5.023046	1.823956	198.378147	0.005763	0.005828
RS	60	5.376502	1.823956	174.289516	0.005063	0.005121
RS	61	5.754345	1.823956	151.066977	0.004389	0.004444
RS	62	6.158257	1.823956	129.057412	0.003749	0.003806
RS	63	6.590036	1.823956	494.117948	0.014355	0.014785
PA	4+25*2+4+6 0.101235524 0.023752128 6.590035756 2.511962927 0.614802135 0.486016824 0.527170934 0.635809633 0.770629065 0.929004024 1.098409233 1.251673519 1.367969536 1.438368600 1.468198068 1.469126433 1.451725275 1.425977576 1.400772245 1.382248617 1.373641366 1.375568352 1.387016436 1.406295548 1.431575111 1.461481203 1.495236577 1.531685952 1.568731112 1.619591538 1.823956025
//
IT	4635
RD	6
LK	-376694.637598
QD	-177.017540 -> -146.135358
RI	0.0124609491
TR	0.098958	0.024021
MT	6.719118
MM	C_pi: 1.318938, n_recomb: 35769.685481
RS	0	0.000000	3.430061	71.090515	0.001987	0.000040
RS	1	0.006932	3.430061	75.866106	0.002121	0.000369
RS	2	0.014344	3.430061	80.951252	0.002263	0.000982
RS	3	0.022270	3.430061	86.364409	0.002414	0.001594
RS	4	0.030746	0.653088	481.139274	0.013451	0.008625
RS	5	0.039809	0.653088	507.214120	0.014180	0.010631
RS	6	0.049500	0.488222	712.652376	0.019923	0.015816
RS	7	0.059863	0.488222	745.596290	0.020844	0.017775
RS	8	0.070944	0.522482	728.388360	0.020363	0.017844
RS	9	0.082794	0.522482	760.929050	0.021273	0.019049
RS	10	0.095465	0.632014	657.567106	0.018383	0.016713
RS	11	0.109014	0.632014	687.840813	0.019230	0.017673
RS	12	0.123502	0.771027	590.182230	0.016500	0.015463
RS	13	0.138995	0.771027	618.227700	0.017284	0.016415
RS	14	0.155561	0.938021	532.639531	0.014891	0.014425
RS	15	0.173276	0.938021	558.663612	0.015618	0.015232
RS	16	0.192219	1.120797	490.606710	0.013716	0.013568
RS	17	0.212475	1.120797	515.026022	0.014398	0.014271
RS	18	0.234135	1.288634	470.272601	0.013147	0.013163
RS	19	0.257297	1.288634	493.748142	0.013804	0.013832
RS	20	0.282064	1.416494	471.439860	0.013180	0.013301
RS	21	0.308548	1.416494	494.623853	0.013828	0.013987
RS	22	0.336867	1.492541	492.125424	0.013758	0.014000
RS	23	0.367150	1.492541	515.500856	0.014412	0.014744
RS	24	0.399532	1.522129	528.852746	0.014785	0.015211
RS	25	0.434158	1.522129	552.594688	0.015449	0.016004
RS	26	0.471185	1.518782	577.732302	0.016151	0.016802
RS	27	0.510778	1.518782	601.635503	0.016820	0.017619
RS	28	0.553116	1.494788	635.265839	0.017760	0.018659
RS	29	0.598389	1.494788	658.715435	0.018415	0.019483
RS	30	0.646799	1.461727	696.719591	0.019478	0.020656
RS	31	0.698566	1.461727	718.673407	0.020092	0.021445
RS	32	0.753921	1.429932	755.576129	0.021123	0.022586
RS	33	0.813113	1.429932	774.649088	0.021657	0.023274
RS	34	0.876407	1.406483	804.777151	0.022499	0.024199
RS	35	0.944090	1.406483	819.456805	0.022909	0.024711
RS	36	1.016464	1.395039	838.212164	0.023434	0.025267
RS	37	1.093855	1.395039	847.135521	0.023683	0.025541
RS	38	1.176610	1.396225	852.110389	0.023822	0.025648
RS	39	1.265102	1.396225	854.287131	0.023883	0.025653
RS	40	1.359728	1.408791	845.315303	0.023632	0.025313
RS	41	1.460913	1.408791	840.235863	0.023490	0.025048
RS	42	1.569112	1.430745	818.727137	0.022889	0.024317
RS	43	1.684811	1.430745	806.375563	0.022544	0.023806
RS	44	1.808530	1.459952	774.604005	0.021655	0.022770
RS	45	1.940825	1.459952	755.417071	0.021119	0.022050
RS	46	2.082291	1.494815	715.794704	0.020011	0.020799
RS	47	2.233563	1.494815	690.626454	0.019308	0.019915
RS	48	2.395320	1.534435	645.474046	0.018045	0.018529
RS	49	2.568290	1.534435	615.559526	0.017209	0.017531
RS	50	2.753250	1.577457	567.484278	0.015865	0.016094
RS	51	2.951031	1.577457	534.308211	0.014937	0.015041
RS	52	3.162522	1.621374	486.067950	0.013589	0.013638
RS	53	3.388673	1.621374	451.179987	0.012613	0.012583
RS	54	3.630500	1.682005	400.880905	0.011207	0.011176
RS	55	3.889090	1.682005	366.802446	0.010255	0.010184
RS	56	4.165605	1.682005	332.014329	0.009282	0.009193
RS	57	4.461287	1.682005	297.073519	0.008305	0.008216
RS	58	4.777466	1.929667	231.729141	0.006478	0.006521
RS	59	5.115561	1.929667	207.564479	0.005803	0.005832
RS	60	5.477092	1.929667	183.649886	0.005134	0.005158
RS	61	5.863684	1.929667	160.370159	0.004483	0.004506
RS	62	6.277073	1.929667	138.088047	0.003860	0.003885
RS	63	6.719118	1.929667	549.292371	0.015356	0.015625
PA	4+25*2+4+6 0.098958499 0.024020880 6.719118192 3.430060755 0.653088017 0.488221702 0.522481539 0.632013698 0.771027396 0.938020624 1.120796995 1.288633634 1.416494362 1.492540652 1.522128558 1.518781689 1.494787926 1.461726935 1.429931762 1.406482682 1.395039339 1.396224651 1.408790834 1.430744842 1.459952307 1.494815472 1.534435032 1.577457182 1.621374328 1.682005006 1.929667468
//
IT	4848
RD	7
LK	-376634.177464
QD	-162.576813 -> -134.776019
RI	0.0097032137
TR	0.096944	0.024312
MT	6.830314
MM	C_pi: 1.351764, n_recomb: 37082.939914
RS	0	0.000000	4.638382	54.699524	0.001475	0.000031
RS	1	0.006959	4.638382	58.420544	0.001575	0.000285
RS	2	0.014403	4.638382	62.388331	0.001682	0.000755
RS	3	0.022364	4.638382	66.618335	0.001796	0.001215
RS	4	0.030880	0.694835	472.172912	0.012733	0.008345
RS	5	0.039988	0.694835	498.285788	0.013437	0.010175
RS	6	0.049730	0.493104	738.014253	0.019902	0.015909
RS	7	0.060150	0.493104	772.403783	0.020829	0.017826
RS	8	0.071296	0.520514	765.153696	0.020634	0.018115
RS	9	0.083217	0.520514	799.357454	0.021556	0.019334
RS	10	0.095967	0.630387	689.977010	0.018606	0.016922
RS	11	0.109605	0.630387	721.782013	0.019464	0.017907
RS	12	0.124192	0.772461	616.626127	0.016628	0.015579
RS	13	0.139794	0.772461	646.024989	0.017421	0.016557
RS	14	0.156482	0.946425	552.790323	0.014907	0.014440
RS	15	0.174331	0.946425	579.964394	0.015640	0.015274
RS	16	0.193422	1.140803	505.045252	0.013619	0.013486
RS	17	0.213842	1.140803	530.415820	0.014303	0.014208
RS	18	0.235683	1.321871	480.816464	0.012966	0.013006
RS	19	0.259044	1.321871	505.107056	0.013621	0.013684
RS	20	0.284031	1.460622	480.076963	0.012946	0.013094
RS	21	0.310756	1.460622	504.025472	0.013592	0.013778
RS	22	0.339342	1.542219	500.799197	0.013505	0.013766
RS	23	0.369917	1.542219	524.976191	0.014157	0.014500
RS	24	0.402619	1.571809	539.319167	0.014544	0.014972
RS	25	0.437598	1.571809	563.968105	0.015208	0.015752
RS	26	0.475011	1.564630	591.484400	0.015950	0.016581
RS	27	0.515027	1.564630	616.434092	0.016623	0.017383
RS	28	0.557828	1.534551	653.659979	0.017627	0.018478
RS	29	0.603608	1.534551	678.287305	0.018291	0.019288
RS	30	0.652574	1.494631	720.792464	0.019437	0.020536
RS	31	0.704947	1.494631	743.990954	0.020063	0.021317
RS	32	0.760965	1.456574	785.641916	0.021186	0.022541
RS	33	0.820882	1.456574	805.906815	0.021733	0.023227
RS	34	0.884968	1.428353	840.191158	0.022657	0.024230
RS	35	0.953514	1.428353	855.865443	0.023080	0.024746
RS	36	1.026831	1.414032	877.434699	0.023661	0.025357
RS	37	1.105250	1.414032	887.034621	0.023920	0.025640
RS	38	1.189126	1.414244	893.097489	0.024084	0.025772
RS	39	1.278839	1.414244	895.574195	0.024151	0.025790
RS	40	1.374796	1.427533	886.008790	0.023893	0.025445
RS	41	1.477431	1.427533	880.865129	0.023754	0.025195
RS	42	1.587208	1.451643	857.414238	0.023122	0.024437
RS	43	1.704625	1.451643	844.701836	0.022779	0.023943
RS	44	1.830213	1.484172	810.104499	0.021846	0.022868
RS	45	1.964541	1.484172	790.354961	0.021313	0.022167
RS	46	2.108217	1.523338	747.447083	0.020156	0.020873
RS	47	2.261892	1.523338	721.614161	0.019459	0.020011
RS	48	2.426262	1.568156	673.043731	0.018150	0.018582
RS	49	2.602071	1.568156	642.451635	0.017325	0.017609
RS	50	2.790114	1.617109	591.117928	0.015940	0.016136
RS	51	2.991244	1.617109	557.308892	0.015029	0.015108
RS	52	3.206371	1.667334	506.209784	0.013651	0.013677
RS	53	3.436469	1.667334	470.742520	0.012694	0.012646
RS	54	3.682581	1.737123	417.389976	0.011256	0.011205
RS	55	3.945819	1.737123	382.902495	0.010326	0.010237
RS	56	4.227378	1.737123	347.531370	0.009372	0.009266
RS	57	4.528530	1.737123	311.843354	0.008409	0.008302
RS	58	4.850640	2.027497	240.117277	0.006475	0.006493
RS	59	5.195167	2.027497	216.330346	0.005834	0.005840
RS	60	5.563671	2.027497	192.585051	0.005193	0.005194
RS	61	5.957819	2.027497	169.268986	0.004565	0.004565
RS	62	6.379397	2.027497	146.755818	0.003958	0.003961
RS	63	6.830314	2.027497	604.205362	0.016293	0.016440
PA	4+25*2+4+6 0.096944000 0.024312202 6.830313621 4.638381775 0.694835286 0.493103798 0.520513843 0.630386915 0.772460514 0.946424626 1.140803135 1.321871458 1.460622022 1.542218654 1.571808627 1.564630073 1.534550537 1.494631181 1.456574157 1.428353009 1.414032318 1.414244430 1.427533045 1.451642982 1.484171696 1.523338219 1.568156499 1.617109265 1.667334291 1.737122970 2.027497025
//
IT	4263
RD	8
LK	-376579.689036
QD	-149.643430 -> -124.483532
RI	0.0076562919
TR	0.095136	0.024615
MT	6.927996
MM	C_pi: 1.382013, n_recomb: 38362.735347
RS	0	0.000000	6.208195	42.406859	0.001105	0.000024
RS	1	0.006983	6.208195	45.319381	0.001181	0.000221
RS	2	0.014454	6.208195	48.428299	0.001262	0.000584
RS	3	0.022446	6.208195	51.746333	0.001349	0.000934
RS	4	0.030996	0.738717	462.108121	0.012046	0.008066
RS	5	0.040144	0.738717	488.139275	0.012724	0.009742
RS	6	0.049930	0.499491	759.346033	0.019794	0.015956
RS	7	0.060400	0.499491	795.046665	0.020724	0.017828
RS	8	0.071600	0.520145	798.548731	0.020816	0.018342
RS	9	0.083583	0.520145	834.313715	0.021748	0.019567
RS	10	0.096403	0.629983	720.159419	0.018772	0.017107
RS	11	0.110118	0.629983	753.417408	0.019639	0.018108
RS	12	0.124790	0.774273	641.806593	0.016730	0.015690
RS	13	0.140487	0.774273	672.503694	0.017530	0.016687
RS	14	0.157281	0.953920	572.377879	0.014920	0.014465
RS	15	0.175246	0.953920	600.665529	0.015658	0.015319
RS	16	0.194467	1.158489	519.328657	0.013537	0.013425
RS	17	0.215030	1.158489	545.624234	0.014223	0.014160
RS	18	0.237028	1.351731	491.389968	0.012809	0.012875
RS	19	0.260563	1.351731	516.471303	0.013463	0.013558
RS	20	0.285741	1.500898	488.761013	0.012741	0.012914
RS	21	0.312677	1.500898	513.445388	0.013384	0.013594
RS	22	0.341494	1.588111	509.393645	0.013278	0.013557
RS	23	0.372324	1.588111	534.335231	0.013928	0.014279
RS	24	0.405306	1.618102	549.466027	0.014323	0.014752
RS	25	0.440592	1.618102	574.976027	0.014988	0.015517
RS	26	0.478342	1.607629	604.606313	0.015760	0.016369
RS	27	0.518727	1.607629	630.550824	0.016437	0.017157
RS	28	0.561933	1.572030	671.087424	0.017493	0.018296
RS	29	0.608156	1.572030	696.842002	0.018165	0.019093
RS	30	0.657606	1.525750	743.603542	0.019383	0.020405
RS	31	0.710510	1.525750	768.006547	0.020020	0.021177
RS	32	0.767108	1.481783	814.264158	0.021225	0.022477
RS	33	0.827658	1.481783	835.698573	0.021784	0.023160
RS	34	0.892436	1.448974	874.119938	0.022786	0.024235
RS	35	0.961738	1.448974	890.786581	0.023220	0.024755
RS	36	1.035880	1.431776	915.263176	0.023858	0.025421
RS	37	1.115198	1.431776	925.554436	0.024126	0.025713
RS	38	1.200055	1.430842	932.877658	0.024317	0.025873
RS	39	1.290838	1.430842	935.679501	0.024390	0.025903
RS	40	1.387961	1.444530	925.734101	0.024131	0.025560
RS	41	1.491865	1.444530	920.553882	0.023996	0.025325
RS	42	1.603025	1.470348	895.388291	0.023340	0.024549
RS	43	1.721947	1.470348	882.337102	0.023000	0.024071
RS	44	1.849174	1.505661	845.128260	0.022030	0.022966
RS	45	1.985285	1.505661	824.825791	0.021501	0.022284
RS	46	2.130900	1.548532	778.818386	0.020301	0.020954
RS	47	2.286684	1.548532	752.313239	0.019611	0.020112
RS	48	2.453346	1.597920	700.467213	0.018259	0.018647
RS	49	2.631647	1.597920	669.171634	0.017443	0.017696
RS	50	2.822398	1.652183	614.671375	0.016023	0.016190
RS	51	3.026469	1.652183	580.188544	0.015124	0.015184
RS	52	3.244790	1.708144	526.276322	0.013718	0.013728
RS	53	3.478357	1.708144	490.181458	0.012778	0.012717
RS	54	3.728234	1.786450	433.794305	0.011308	0.011244
RS	55	3.995559	1.786450	398.847551	0.010397	0.010298
RS	56	4.281552	1.786450	362.856523	0.009459	0.009343
RS	57	4.587516	1.786450	326.397562	0.008508	0.008390
RS	58	4.914846	2.118677	248.258403	0.006471	0.006473
RS	59	5.265033	2.118677	224.810678	0.005860	0.005850
RS	60	5.639673	2.118677	201.219838	0.005245	0.005230
RS	61	6.040475	2.118677	177.873753	0.004637	0.004622
RS	62	6.469264	2.118677	155.153564	0.004044	0.004032
RS	63	6.927996	2.118677	659.001474	0.017178	0.017230
PA	4+25*2+4+6 0.095135550 0.024614721 6.927995985 6.208195431 0.738717067 0.499490875 0.520144521 0.629982920 0.774272736 0.953919657 1.158488925 1.351730856 1.500898001 1.588111225 1.618102044 1.607629288 1.572029785 1.525750325 1.481783496 1.448973744 1.431776227 1.430841884 1.444530144 1.470347538 1.505661256 1.548532131 1.597920150 1.652183419 1.708144051 1.786449711 2.118676659
//
IT	4378
RD	9
LK	-376530.342255
QD	-138.049984 -> -115.193994
RI	0.0061206505
TR	0.093495	0.024922
MT	7.014971
MM	C_pi: 1.410156, n_recomb: 39610.460347
RS	0	0.000000	8.225952	33.130815	0.000836	0.000019
RS	1	0.007004	8.225952	35.423233	0.000894	0.000173
RS	2	0.014498	8.225952	37.872172	0.000956	0.000455
RS	3	0.022518	8.225952	40.488014	0.001022	0.000723
RS	4	0.031099	0.783998	451.729195	0.011404	0.007795
RS	5	0.040281	0.783998	477.600759	0.012057	0.009337
RS	6	0.050106	0.506762	777.694717	0.019634	0.015970
RS	7	0.060619	0.506762	814.597958	0.020565	0.017797
RS	8	0.071869	0.520780	829.308685	0.020937	0.018535
RS	9	0.083906	0.520780	866.551858	0.021877	0.019759
RS	10	0.096787	0.630314	748.587447	0.018899	0.017272
RS	11	0.110569	0.630314	783.233768	0.019773	0.018284
RS	12	0.125317	0.776166	666.005038	0.016814	0.015797
RS	13	0.141098	0.776166	697.954478	0.017620	0.016807
RS	14	0.157985	0.960450	591.547280	0.014934	0.014498
RS	15	0.176054	0.960450	620.918227	0.015676	0.015368
RS	16	0.195388	1.174019	533.509003	0.013469	0.013380
RS	17	0.216077	1.174019	560.707677	0.014156	0.014125
RS	18	0.238215	1.378519	501.990220	0.012673	0.012765
RS	19	0.261903	1.378519	527.841651	0.013326	0.013450
RS	20	0.287250	1.537719	497.458831	0.012559	0.012755
RS	21	0.314373	1.537719	522.853965	0.013200	0.013431
RS	22	0.343395	1.630676	517.866007	0.013074	0.013367
RS	23	0.374450	1.630676	543.538868	0.013722	0.014079
RS	24	0.407680	1.661489	559.260435	0.014119	0.014547
RS	25	0.443237	1.661489	585.589289	0.014784	0.015299
RS	26	0.481285	1.648282	617.071837	0.015579	0.016167
RS	27	0.521997	1.648282	643.962645	0.016257	0.016941
RS	28	0.565561	1.607736	687.522016	0.017357	0.018115
RS	29	0.612177	1.607736	714.355499	0.018035	0.018901
RS	30	0.662057	1.555589	765.115783	0.019316	0.020266
RS	31	0.715430	1.555589	790.684404	0.019962	0.021030
RS	32	0.772542	1.506068	841.378764	0.021241	0.022397
RS	33	0.833654	1.506068	863.961754	0.021811	0.023078
RS	34	0.899046	1.468867	906.468651	0.022885	0.024220
RS	35	0.969018	1.468867	924.128700	0.023330	0.024743
RS	36	1.043891	1.448828	951.575463	0.024023	0.025462
RS	37	1.124008	1.448828	962.579453	0.024301	0.025762
RS	38	1.209736	1.446624	971.316915	0.024522	0.025954
RS	39	1.301469	1.446624	974.479417	0.024602	0.025995
RS	40	1.399626	1.460453	964.361561	0.024346	0.025660
RS	41	1.504658	1.460453	959.186069	0.024215	0.025439
RS	42	1.617047	1.487603	932.536096	0.023543	0.024652
RS	43	1.737307	1.487603	919.184202	0.023206	0.024190
RS	44	1.865990	1.525238	879.588954	0.022206	0.023062
RS	45	2.003686	1.525238	858.760472	0.021680	0.022397
RS	46	2.151025	1.571284	809.853256	0.020445	0.021038
RS	47	2.308685	1.571284	782.685797	0.019760	0.020215
RS	48	2.477386	1.624668	727.723256	0.018372	0.018720
RS	49	2.657904	1.624668	695.714689	0.017564	0.017788
RS	50	2.851064	1.683657	638.157251	0.016111	0.016254
RS	51	3.057754	1.683657	602.973781	0.015223	0.015267
RS	52	3.278919	1.744805	546.307285	0.013792	0.013788
RS	53	3.515575	1.744805	509.547344	0.012864	0.012796
RS	54	3.768806	1.830982	450.157165	0.011365	0.011292
RS	55	4.039773	1.830982	414.707328	0.010470	0.010364
RS	56	4.329719	1.830982	378.062852	0.009545	0.009422
RS	57	4.639971	1.830982	340.809653	0.008604	0.008479
RS	58	4.971954	2.203999	256.236355	0.006469	0.006459
RS	59	5.327188	2.203999	233.088684	0.005885	0.005863
RS	60	5.707302	2.203999	209.632485	0.005292	0.005266
RS	61	6.114039	2.203999	186.254271	0.004702	0.004676
RS	62	6.549264	2.203999	163.340223	0.004124	0.004100
RS	63	7.014971	2.203999	713.730427	0.018019	0.017994
PA	4+25*2+4+6 0.093495181 0.024921860 7.014971216 8.225952492 0.783997810 0.506761906 0.520780455 0.630313960 0.776166004 0.960449690 1.174019396 1.378518582 1.537718509 1.630675883 1.661489035 1.648282420 1.607736337 1.555589423 1.506068464 1.468866843 1.448827944 1.446624352 1.460453264 1.487603414 1.525238460 1.571283640 1.624667562 1.683656925 1.744804991 1.830982495 2.203999369
//
IT	5305
RD	10
LK	-376485.489747
QD	-127.639210 -> -106.811392
RI	0.0049510286
TR	0.091995	0.025229
MT	7.093261
MM	C_pi: 1.436541, n_recomb: 40827.424187
RS	0	0.000000	10.799669	26.068168	0.000638	0.000015
RS	1	0.007022	10.799669	27.882584	0.000683	0.000136
RS	2	0.014538	10.799669	29.822072	0.000730	0.000357
RS	3	0.022582	10.799669	31.895074	0.000781	0.000564
RS	4	0.031190	0.830259	441.432170	0.010812	0.007536
RS	5	0.040403	0.830259	467.092903	0.011441	0.008961
RS	6	0.050262	0.514566	793.743154	0.019441	0.015960
RS	7	0.060814	0.514566	831.758315	0.020373	0.017742
RS	8	0.072108	0.522082	857.920297	0.021013	0.018699
RS	9	0.084194	0.522082	896.571332	0.021960	0.019920
RS	10	0.097129	0.631116	775.562406	0.018996	0.017420
RS	11	0.110972	0.631116	811.541633	0.019877	0.018439
RS	12	0.125788	0.778010	689.395147	0.016886	0.015900
RS	13	0.141644	0.778010	722.557374	0.017698	0.016919
RS	14	0.158613	0.966067	610.380497	0.014950	0.014538
RS	15	0.176774	0.966067	640.808681	0.015696	0.015420
RS	16	0.196210	1.187598	547.617412	0.013413	0.013348
RS	17	0.217012	1.187598	575.700659	0.014101	0.014101
RS	18	0.239274	1.402528	512.619748	0.012556	0.012671
RS	19	0.263099	1.402528	539.223884	0.013207	0.013359
RS	20	0.288598	1.571415	506.161685	0.012398	0.012615
RS	21	0.315887	1.571415	532.245999	0.013036	0.013287
RS	22	0.345093	1.670243	526.216232	0.012889	0.013195
RS	23	0.376349	1.670243	552.591113	0.013535	0.013897
RS	24	0.409801	1.702300	568.716959	0.013930	0.014357
RS	25	0.445601	1.702300	595.826685	0.014594	0.015097
RS	26	0.483916	1.686894	628.919177	0.015404	0.015974
RS	27	0.524921	1.686894	656.711675	0.016085	0.016736
RS	28	0.568806	1.641954	703.016532	0.017219	0.017937
RS	29	0.615773	1.641954	730.883341	0.017902	0.018712
RS	30	0.666038	1.584409	785.385601	0.019237	0.020123
RS	31	0.719833	1.584409	812.082180	0.019891	0.020880
RS	32	0.777406	1.529682	867.027008	0.021236	0.022304
RS	33	0.839021	1.529682	890.737759	0.021817	0.022984
RS	34	0.904964	1.488288	937.254787	0.022957	0.024186
RS	35	0.975537	1.488288	955.909399	0.023413	0.024713
RS	36	1.051067	1.465463	986.363558	0.024159	0.025484
RS	37	1.131900	1.465463	998.102912	0.024447	0.025792
RS	38	1.218410	1.461912	1008.382652	0.024699	0.026016
RS	39	1.310995	1.461912	1011.944661	0.024786	0.026068
RS	40	1.410082	1.475680	1001.844256	0.024539	0.025746
RS	41	1.516127	1.475680	996.720326	0.024413	0.025538
RS	42	1.629619	1.503857	968.804687	0.023729	0.024746
RS	43	1.751082	1.503857	955.197844	0.023396	0.024299
RS	44	1.881073	1.543418	913.438892	0.022373	0.023155
RS	45	2.020194	1.543418	892.120383	0.021851	0.022506
RS	46	2.169084	1.592172	840.516030	0.020587	0.021125
RS	47	2.328430	1.592172	812.705955	0.019906	0.020318
RS	48	2.498966	1.649041	754.789839	0.018487	0.018798
RS	49	2.681478	1.649041	722.068977	0.017686	0.017883
RS	50	2.876807	1.712217	661.572278	0.016204	0.016325
RS	51	3.085852	1.712217	625.670733	0.015325	0.015356
RS	52	3.309578	1.778037	566.316429	0.013871	0.013856
RS	53	3.549015	1.778037	528.861866	0.012954	0.012879
RS	54	3.805267	1.871464	466.507140	0.011426	0.011347
RS	55	4.079513	1.871464	430.516348	0.010545	0.010435
RS	56	4.373019	1.871464	393.188664	0.009631	0.009505
RS	57	4.687136	1.871464	355.119672	0.008698	0.008569
RS	58	5.023311	2.284072	264.100680	0.006469	0.006449
RS	59	5.383095	2.284072	241.215574	0.005908	0.005878
RS	60	5.768144	2.284072	217.872468	0.005336	0.005302
RS	61	6.180233	2.284072	194.455474	0.004763	0.004728
RS	62	6.621262	2.284072	171.354089	0.004197	0.004165
RS	63	7.093261	2.284072	768.392158	0.018820	0.018733
PA	4+25*2+4+6 0.091994708 0.025229350 7.093260916 10.799669218 0.830258740 0.514565764 0.522081566 0.631116147 0.778010236 0.966067478 1.187598295 1.402527520 1.571415347 1.670243149 1.702299917 1.686893604 1.641954030 1.584409135 1.529681935 1.488288170 1.465463387 1.461912139 1.475680015 1.503857335 1.543418174 1.592172256 1.649040845 1.712216806 1.778037498 1.871463745 2.284071814
//
IT	4285
RD	11
LK	-376444.596460
QD	-118.265731 -> -99.234395
RI	0.0040487519
TR	0.090614	0.025535
MT	7.164209
MM	C_pi: 1.461401, n_recomb: 42014.658173
RS	0	0.000000	14.054712	20.652928	0.000492	0.000012
RS	1	0.007039	14.054712	22.097317	0.000526	0.000107
RS	2	0.014574	14.054712	23.642012	0.000563	0.000281
RS	3	0.022639	14.054712	25.293877	0.000602	0.000443
RS	4	0.031272	0.877177	431.443178	0.010269	0.007289
RS	5	0.040512	0.877177	456.860472	0.010874	0.008613
RS	6	0.050403	0.522689	807.950405	0.019230	0.015932
RS	7	0.060990	0.522689	846.999024	0.020160	0.017672
RS	8	0.072322	0.523850	884.692254	0.021057	0.018840
RS	9	0.084452	0.523850	924.688763	0.022009	0.020055
RS	10	0.097436	0.632250	801.259355	0.019071	0.017554
RS	11	0.111334	0.632250	838.521565	0.019958	0.018576
RS	12	0.126210	0.779767	712.065799	0.016948	0.015998
RS	13	0.142133	0.779767	746.404826	0.017765	0.017024
RS	14	0.159178	0.970856	628.920149	0.014969	0.014582
RS	15	0.177421	0.970856	660.382055	0.015718	0.015475
RS	16	0.196950	1.199438	561.659391	0.013368	0.013327
RS	17	0.217852	1.199438	590.610610	0.014057	0.014087
RS	18	0.240226	1.424034	523.269905	0.012454	0.012592
RS	19	0.264176	1.424034	550.611433	0.013105	0.013282
RS	20	0.289810	1.602263	514.864334	0.012254	0.012491
RS	21	0.317250	1.602263	541.618964	0.012891	0.013158
RS	22	0.346621	1.707062	534.452622	0.012721	0.013038
RS	23	0.378059	1.707062	561.503652	0.013364	0.013731
RS	24	0.411710	1.740745	577.867792	0.013754	0.014180
RS	25	0.447730	1.740745	605.724248	0.014417	0.014909
RS	26	0.486286	1.723637	640.205439	0.015238	0.015790
RS	27	0.527555	1.723637	668.858653	0.015920	0.016541
RS	28	0.571730	1.674816	717.652579	0.017081	0.017763
RS	29	0.619014	1.674816	746.509745	0.017768	0.018528
RS	30	0.669627	1.612317	804.503590	0.019148	0.019977
RS	31	0.723802	1.612317	832.291327	0.019810	0.020727
RS	32	0.781791	1.552714	891.295229	0.021214	0.022203
RS	33	0.843861	1.552714	916.112010	0.021805	0.022881
RS	34	0.910301	1.507329	966.544446	0.023005	0.024139
RS	35	0.981418	1.507329	986.192865	0.023473	0.024670
RS	36	1.057540	1.481790	1019.667069	0.024269	0.025489
RS	37	1.139022	1.481790	1032.162586	0.024567	0.025805
RS	38	1.226238	1.476841	1044.090496	0.024851	0.026062
RS	39	1.319594	1.476841	1048.089870	0.024946	0.026125
RS	40	1.419522	1.490392	1038.175605	0.024710	0.025818
RS	41	1.526483	1.490392	1033.150592	0.024590	0.025623
RS	42	1.640974	1.519344	1004.173683	0.023901	0.024831
RS	43	1.763524	1.519344	990.359707	0.023572	0.024399
RS	44	1.894700	1.560495	946.648985	0.022531	0.023244
RS	45	2.035110	1.560495	924.880166	0.022013	0.022609
RS	46	2.185404	1.611559	870.772937	0.020725	0.021211
RS	47	2.346277	1.611559	842.345534	0.020049	0.020420
RS	48	2.518474	1.671454	781.639919	0.018604	0.018880
RS	49	2.702792	1.671454	748.213813	0.017808	0.017981
RS	50	2.900085	1.738332	684.896134	0.016301	0.016402
RS	51	3.111266	1.738332	648.266268	0.015430	0.015447
RS	52	3.337312	1.808346	586.296004	0.013955	0.013929
RS	53	3.579269	1.808346	548.123979	0.013046	0.012965
RS	54	3.838259	1.908419	482.850646	0.011492	0.011407
RS	55	4.115479	1.908419	446.286349	0.010622	0.010508
RS	56	4.412213	1.908419	408.249540	0.009717	0.009588
RS	57	4.729835	1.908419	369.345612	0.008791	0.008659
RS	58	5.069814	2.359318	271.879253	0.006471	0.006444
RS	59	5.433726	2.359318	249.221849	0.005932	0.005895
RS	60	5.823253	2.359318	225.970274	0.005378	0.005337
RS	61	6.240200	2.359318	202.505593	0.004820	0.004778
RS	62	6.686497	2.359318	179.219379	0.004266	0.004226
RS	63	7.164209	2.359318	822.953515	0.019587	0.019447
PA	4+25*2+4+6 0.090614257 0.025534799 7.164208678 14.054712113 0.877176637 0.522689278 0.523850092 0.632250087 0.779767217 0.970856467 1.199438307 1.424034058 1.602262909 1.707062293 1.740744593 1.723637388 1.674815785 1.612317495 1.552713759 1.507328645 1.481789856 1.476841104 1.490392118 1.519343720 1.560495369 1.611559363 1.671454223 1.738331731 1.808345880 1.908419129 2.359317786
//
IT	4377
RD	12
LK	-376407.214136
QD	-109.799528 -> -92.367192
RI	0.0033420030
TR	0.089336	0.025836
MT	7.229029
MM	C_pi: 1.484945, n_recomb: 43173.072319
RS	0	0.000000	18.147467	16.463840	0.000381	0.000009
RS	1	0.007054	18.147467	17.619811	0.000408	0.000085
RS	2	0.014606	18.147467	18.856536	0.000437	0.000223
RS	3	0.022691	18.147467	20.179596	0.000467	0.000350
RS	4	0.031346	0.924513	421.882410	0.009772	0.007057
RS	5	0.040611	0.924513	447.036897	0.010355	0.008292
RS	6	0.050530	0.530993	820.657955	0.019009	0.015892
RS	7	0.061149	0.530993	860.671519	0.019935	0.017591
RS	8	0.072517	0.525955	909.861415	0.021075	0.018961
RS	9	0.084687	0.525955	951.147448	0.022031	0.020168
RS	10	0.097715	0.633628	825.810729	0.019128	0.017674
RS	11	0.111662	0.633628	864.310536	0.020020	0.018698
RS	12	0.126593	0.781435	734.075364	0.017003	0.016092
RS	13	0.142578	0.781435	769.558036	0.017825	0.017123
RS	14	0.159690	0.974934	647.179538	0.014990	0.014630
RS	15	0.178009	0.974934	679.653351	0.015743	0.015531
RS	16	0.197620	1.209756	575.630624	0.013333	0.013315
RS	17	0.218615	1.209756	605.434696	0.014023	0.014081
RS	18	0.241091	1.443313	533.928340	0.012367	0.012526
RS	19	0.265153	1.443313	561.993628	0.013017	0.013216
RS	20	0.290911	1.630537	523.559376	0.012127	0.012381
RS	21	0.318487	1.630537	550.967744	0.012762	0.013044
RS	22	0.348008	1.741374	542.583954	0.012568	0.012895
RS	23	0.379612	1.741374	570.288321	0.013209	0.013580
RS	24	0.413445	1.777022	586.744156	0.013591	0.014015
RS	25	0.449665	1.777022	615.316800	0.014252	0.014734
RS	26	0.488439	1.758671	650.987238	0.015079	0.015616
RS	27	0.529949	1.758671	680.463799	0.015761	0.016357
RS	28	0.574388	1.706440	731.510543	0.016944	0.017594
RS	29	0.621960	1.706440	761.317915	0.017634	0.018349
RS	30	0.672889	1.639405	822.563466	0.019053	0.019829
RS	31	0.727411	1.639405	851.406804	0.019721	0.020573
RS	32	0.785779	1.575232	914.279143	0.021177	0.022095
RS	33	0.848264	1.575232	940.179622	0.021777	0.022771
RS	34	0.915156	1.526052	994.419789	0.023033	0.024081
RS	35	0.986768	1.526052	1015.059248	0.023511	0.024615
RS	36	1.063431	1.497882	1051.546069	0.024357	0.025480
RS	37	1.145503	1.497882	1064.816004	0.024664	0.025804
RS	38	1.233364	1.491514	1078.472932	0.024980	0.026094
RS	39	1.327423	1.491514	1082.945516	0.025084	0.026168
RS	40	1.428116	1.504727	1073.367016	0.024862	0.025878
RS	41	1.535914	1.504727	1068.487178	0.024749	0.025696
RS	42	1.651315	1.534248	1038.635410	0.024057	0.024908
RS	43	1.774857	1.534248	1024.662502	0.023734	0.024489
RS	44	1.907114	1.576711	979.197642	0.022681	0.023328
RS	45	2.048701	1.576711	957.020366	0.022167	0.022708
RS	46	2.200276	1.629741	900.597153	0.020860	0.021297
RS	47	2.362543	1.629741	871.581284	0.020188	0.020520
RS	48	2.536257	1.692260	808.245839	0.018721	0.018964
RS	49	2.722225	1.692260	774.126476	0.017931	0.018079
RS	50	2.921312	1.762402	708.106799	0.016402	0.016483
RS	51	3.134443	1.762402	670.743942	0.015536	0.015541
RS	52	3.362609	1.836170	606.232685	0.014042	0.014006
RS	53	3.606870	1.836170	567.325879	0.013141	0.013054
RS	54	3.868361	1.942325	499.184073	0.011562	0.011472
RS	55	4.148300	1.942325	462.018720	0.010702	0.010584
RS	56	4.447985	1.942325	423.250709	0.009804	0.009672
RS	57	4.768811	1.942325	383.495402	0.008883	0.008749
RS	58	5.112269	2.430180	279.587340	0.006476	0.006443
RS	59	5.479956	2.430180	257.126154	0.005956	0.005913
RS	60	5.873580	2.430180	233.945763	0.005419	0.005372
RS	61	6.294971	2.430180	210.423797	0.004874	0.004827
RS	62	6.746088	2.430180	186.953024	0.004330	0.004285
RS	63	7.229029	2.430180	877.376460	0.020322	0.020137
PA	4+25*2+4+6 0.089336465 0.025836117 7.229028623 18.147466648 0.924513346 0.530992880 0.525955332 0.633628455 0.781435397 0.974933815 1.209756046 1.443313145 1.630536559 1.741373630 1.777022002 1.758671457 1.706440116 1.639404695 1.575232400 1.526052450 1.497881691 1.491514080 1.504727131 1.534248076 1.576711216 1.629740539 1.692259809 1.762402192 1.836170141 1.942325466 2.430179518
//
IT	4296
RD	13
LK	-376372.958259
QD	-102.128752 -> -86.125795
RI	0.0027815395
TR	0.088149	0.026132
MT	7.288522
MM	C_pi: 1.507311, n_recomb: 44303.463308
RS	0	0.000000	23.262014	13.199883	0.000298	0.000007
RS	1	0.007068	23.262014	14.129755	0.000319	0.000068
RS	2	0.014636	23.262014	15.124898	0.000341	0.000178
RS	3	0.022738	23.262014	16.189859	0.000365	0.000278
RS	4	0.031413	0.972082	412.803962	0.009318	0.006839
RS	5	0.040701	0.972082	437.685274	0.009879	0.007995
RS	6	0.050646	0.539382	832.115467	0.018782	0.015843
RS	7	0.061294	0.539382	873.032900	0.019706	0.017503
RS	8	0.072694	0.528305	933.606198	0.021073	0.019066
RS	9	0.084900	0.528305	976.130385	0.022033	0.020263
RS	10	0.097969	0.635202	849.297829	0.019170	0.017782
RS	11	0.111961	0.635202	888.992624	0.020066	0.018806
RS	12	0.126942	0.783032	755.449768	0.017052	0.016182
RS	13	0.142983	0.783032	792.044433	0.017878	0.017216
RS	14	0.160157	0.978405	665.158001	0.015014	0.014680
RS	15	0.178545	0.978405	698.622729	0.015769	0.015588
RS	16	0.198232	1.218738	589.520742	0.013306	0.013310
RS	17	0.219311	1.218738	620.163320	0.013998	0.014081
RS	18	0.241880	1.460598	544.581136	0.012292	0.012470
RS	19	0.266044	1.460598	573.357574	0.012942	0.013161
RS	20	0.291916	1.656471	532.237004	0.012013	0.012282
RS	21	0.319616	1.656471	560.284072	0.012647	0.012942
RS	22	0.349275	1.773372	550.616400	0.012428	0.012764
RS	23	0.381030	1.773372	578.953600	0.013068	0.013442
RS	24	0.415029	1.811282	595.373171	0.013439	0.013862
RS	25	0.451431	1.811282	624.634349	0.014099	0.014572
RS	26	0.490406	1.792093	661.318981	0.014927	0.015451
RS	27	0.532136	1.792093	691.584598	0.015610	0.016182
RS	28	0.576815	1.736886	744.667923	0.016808	0.017430
RS	29	0.624652	1.736886	775.387785	0.017502	0.018177
RS	30	0.675871	1.665695	839.661267	0.018952	0.019683
RS	31	0.730709	1.665695	869.525646	0.019627	0.020421
RS	32	0.789423	1.597244	936.078415	0.021129	0.021983
RS	33	0.852288	1.597244	963.039366	0.021737	0.022658
RS	34	0.919595	1.544460	1020.971148	0.023045	0.024013
RS	35	0.991660	1.544460	1042.596316	0.023533	0.024551
RS	36	1.068819	1.513745	1082.072062	0.024424	0.025460
RS	37	1.151431	1.513745	1096.131157	0.024741	0.025791
RS	38	1.239882	1.505954	1111.578879	0.025090	0.026114
RS	39	1.334584	1.505954	1116.556862	0.025202	0.026199
RS	40	1.435981	1.518738	1107.442702	0.024997	0.025928
RS	41	1.544544	1.518738	1102.751389	0.024891	0.025759
RS	42	1.660780	1.548664	1072.191188	0.024201	0.024977
RS	43	1.785231	1.548664	1058.106088	0.023883	0.024571
RS	44	1.918479	1.592203	1011.070986	0.022821	0.023408
RS	45	2.061145	1.592203	988.527208	0.022313	0.022801
RS	46	2.213895	1.646899	929.965785	0.020991	0.021382
RS	47	2.377441	1.646899	900.391999	0.020323	0.020618
RS	48	2.552546	1.711688	834.580861	0.018838	0.019049
RS	49	2.740027	1.711688	799.783422	0.018052	0.018177
RS	50	2.940760	1.784702	731.179679	0.016504	0.016566
RS	51	3.155681	1.784702	693.083336	0.015644	0.015636
RS	52	3.385792	1.861822	626.107526	0.014132	0.014086
RS	53	3.632167	1.861822	586.453210	0.013237	0.013145
RS	54	3.895957	1.973531	515.496506	0.011636	0.011539
RS	55	4.178390	1.973531	477.707014	0.010783	0.010662
RS	56	4.480786	1.973531	438.189361	0.009891	0.009757
RS	57	4.804556	1.973531	397.569039	0.008974	0.008838
RS	58	5.151209	2.496977	287.233104	0.006483	0.006445
RS	59	5.522364	2.496977	264.939826	0.005980	0.005933
RS	60	5.919752	2.496977	241.811742	0.005458	0.005407
RS	61	6.345228	2.496977	218.222843	0.004926	0.004874
RS	62	6.800776	2.496977	194.566459	0.004392	0.004342
RS	63	7.288522	2.496977	931.616296	0.021028	0.020804
PA	4+25*2+4+6 0.088148977 0.026132293 7.288521595 23.262013918 0.972081995 0.539381807 0.528305031 0.635201686 0.783032109 0.978405109 1.218737776 1.460597924 1.656471447 1.773372269 1.811282062 1.792093017 1.736886107 1.665695026 1.597244246 1.544459806 1.513745086 1.505953853 1.518737945 1.548663987 1.592202578 1.646898590 1.711688319 1.784702485 1.861822455 1.973531011 2.496977234
//
IT	4508
RD	14
LK	-376341.499767
QD	-95.156528 -> -80.436174
RI	0.0023325368
TR	0.087040	0.026422
MT	7.343475
MM	C_pi: 1.528631, n_recomb: 45406.424882
RS	0	0.000000	29.610897	10.641919	0.000234	0.000006
RS	1	0.007081	29.610897	11.393712	0.000251	0.000055
RS	2	0.014663	29.610897	12.198484	0.000269	0.000143
RS	3	0.022781	29.610897	13.059950	0.000288	0.000223
RS	4	0.031475	1.019682	404.246065	0.008903	0.006636
RS	5	0.040784	1.019682	428.851323	0.009445	0.007722
RS	6	0.050752	0.547770	842.547677	0.018556	0.015787
RS	7	0.061427	0.547770	884.315101	0.019476	0.017410
RS	8	0.072857	0.530834	956.068258	0.021056	0.019157
RS	9	0.085096	0.530834	999.783036	0.022019	0.020344
RS	10	0.098202	0.636928	871.794993	0.019200	0.017879
RS	11	0.112235	0.636928	912.644744	0.020099	0.018902
RS	12	0.127263	0.784567	776.215471	0.017095	0.016267
RS	13	0.143355	0.784567	813.891968	0.017925	0.017303
RS	14	0.160585	0.981365	682.850123	0.015039	0.014731
RS	15	0.179036	0.981365	717.285401	0.015797	0.015646
RS	16	0.198794	1.226574	603.305764	0.013287	0.013312
RS	17	0.219950	1.226574	634.772688	0.013980	0.014087
RS	18	0.242605	1.476122	555.205856	0.012227	0.012422
RS	19	0.266863	1.476122	584.681354	0.012877	0.013115
RS	20	0.292839	1.680300	540.882129	0.011912	0.012194
RS	21	0.320654	1.680300	569.553954	0.012543	0.012852
RS	22	0.350439	1.803266	558.546023	0.012301	0.012645
RS	23	0.382333	1.803266	587.497270	0.012939	0.013316
RS	24	0.416485	1.843681	603.772542	0.013297	0.013719
RS	25	0.453055	1.843681	633.697012	0.013956	0.014421
RS	26	0.492214	1.824022	671.237759	0.014783	0.015294
RS	27	0.534147	1.824022	702.260743	0.015466	0.016017
RS	28	0.579048	1.766229	757.186031	0.016676	0.017271
RS	29	0.627128	1.766229	788.782920	0.017372	0.018011
RS	30	0.678613	1.691232	855.875344	0.018849	0.019538
RS	31	0.733744	1.691232	886.727298	0.019529	0.020271
RS	32	0.792777	1.618775	956.776445	0.021071	0.021867
RS	33	0.855991	1.618775	984.774088	0.021688	0.022541
RS	34	0.923681	1.562565	1046.278569	0.023043	0.023939
RS	35	0.996164	1.562565	1068.881906	0.023540	0.024480
RS	36	1.073778	1.529396	1111.310434	0.024475	0.025430
RS	37	1.156889	1.529396	1126.170124	0.024802	0.025768
RS	38	1.245884	1.520189	1143.453525	0.025183	0.026124
RS	39	1.341180	1.520189	1148.965465	0.025304	0.026219
RS	40	1.443224	1.532479	1140.424453	0.025116	0.025969
RS	41	1.552494	1.532479	1135.961942	0.025018	0.025811
RS	42	1.669500	1.562676	1104.843359	0.024332	0.025039
RS	43	1.794791	1.562676	1090.690750	0.024021	0.024646
RS	44	1.928953	1.607095	1042.253231	0.022954	0.023483
RS	45	2.072615	1.607095	1019.384544	0.022450	0.022889
RS	46	2.226448	1.663203	958.852127	0.021117	0.021465
RS	47	2.391174	1.663203	928.752312	0.020454	0.020714
RS	48	2.567564	1.729955	860.613381	0.018954	0.019135
RS	49	2.756443	1.729955	825.155951	0.018173	0.018275
RS	50	2.958696	1.805493	754.083503	0.016607	0.016651
RS	51	3.175269	1.805493	715.257312	0.015752	0.015732
RS	52	3.407178	1.885601	645.894954	0.014225	0.014169
RS	53	3.655506	1.885601	605.484978	0.013335	0.013236
RS	54	3.921418	2.002374	531.770185	0.011711	0.011609
RS	55	4.206158	2.002374	493.338018	0.010865	0.010741
RS	56	4.511059	2.002374	453.056154	0.009978	0.009842
RS	57	4.837549	2.002374	411.560350	0.009064	0.008926
RS	58	5.187156	2.560065	294.817687	0.006493	0.006450
RS	59	5.561517	2.560065	272.667476	0.006005	0.005954
RS	60	5.962386	2.560065	249.574877	0.005496	0.005441
RS	61	6.391638	2.560065	225.910151	0.004975	0.004919
RS	62	6.851284	2.560065	202.066737	0.004450	0.004396
RS	63	7.343475	2.560065	985.626981	0.021707	0.021450
PA	4+25*2+4+6 0.087040385 0.026422282 7.343475219 29.610896571 1.019682286 0.547769525 0.530833759 0.636928146 0.784567443 0.981364838 1.226573860 1.476122181 1.680300158 1.803266267 1.843680674 1.824021814 1.766228824 1.691232243 1.618775396 1.562564744 1.529396091 1.520189363 1.532478739 1.562676276 1.607095464 1.663202941 1.729954595 1.805492720 1.885600919 2.002374283 2.560065245
//
IT	4457
RD	15
LK	-376312.552057
QD	-88.801227 -> -75.235835
RI	0.0019684131
TR	0.086002	0.026706
MT	7.394464
MM	C_pi: 1.549005, n_recomb: 46482.626936
RS	0	0.000000	37.458733	8.621962	0.000185	0.000005
RS	1	0.007092	37.458733	9.232543	0.000199	0.000044
RS	2	0.014687	37.458733	9.886294	0.000213	0.000115
RS	3	0.022821	37.458733	10.586258	0.000228	0.000179
RS	4	0.031532	1.067179	396.206151	0.008524	0.006446
RS	5	0.040860	1.067179	420.537065	0.009047	0.007470
RS	6	0.050850	0.556107	852.109741	0.018332	0.015728
RS	7	0.061549	0.556107	894.678645	0.019248	0.017314
RS	8	0.073006	0.533495	977.361037	0.021026	0.019235
RS	9	0.085276	0.533495	1022.221915	0.021991	0.020411
RS	10	0.098417	0.638791	893.346248	0.019219	0.017966
RS	11	0.112489	0.638791	935.312644	0.020122	0.018987
RS	12	0.127559	0.786064	796.383077	0.017133	0.016347
RS	13	0.143698	0.786064	835.112188	0.017966	0.017384
RS	14	0.160981	0.983903	700.244942	0.015065	0.014784
RS	15	0.179490	0.983903	735.630722	0.015826	0.015703
RS	16	0.199312	1.233410	616.974391	0.013273	0.013318
RS	17	0.220540	1.233410	649.251909	0.013968	0.014097
RS	18	0.243273	1.490082	565.787165	0.012172	0.012383
RS	19	0.267619	1.490082	595.950126	0.012821	0.013076
RS	20	0.293691	1.702209	549.488830	0.011821	0.012116
RS	21	0.321613	1.702209	578.772564	0.012451	0.012770
RS	22	0.351514	1.831215	566.377811	0.012185	0.012535
RS	23	0.383536	1.831215	595.925998	0.012820	0.013200
RS	24	0.417830	1.874344	611.961628	0.013165	0.013585
RS	25	0.454555	1.874344	642.526323	0.013823	0.014280
RS	26	0.493885	1.854541	680.783939	0.014646	0.015145
RS	27	0.536005	1.854541	712.535076	0.015329	0.015861
RS	28	0.581111	1.794515	769.126121	0.016547	0.017118
RS	29	0.629417	1.794515	801.566764	0.017244	0.017852
RS	30	0.681149	1.716035	871.283909	0.018744	0.019395
RS	31	0.736549	1.716035	903.091142	0.019429	0.020124
RS	32	0.795879	1.639825	976.460473	0.021007	0.021750
RS	33	0.859416	1.639825	1005.470605	0.021631	0.022423
RS	34	0.927460	1.580356	1070.428134	0.023029	0.023859
RS	35	1.000329	1.580356	1093.999958	0.023536	0.024404
RS	36	1.078366	1.544826	1139.333594	0.024511	0.025392
RS	37	1.161938	1.544826	1155.001953	0.024848	0.025738
RS	38	1.251437	1.534223	1174.150053	0.025260	0.026125
RS	39	1.347284	1.534223	1180.220648	0.025391	0.026230
RS	40	1.449928	1.545973	1172.342999	0.025221	0.026001
RS	41	1.559852	1.545973	1168.146063	0.025131	0.025855
RS	42	1.677571	1.576333	1136.603276	0.024452	0.025094
RS	43	1.803640	1.576333	1122.425208	0.024147	0.024713
RS	44	1.938650	1.621468	1072.740257	0.023078	0.023553
RS	45	2.083235	1.621468	1049.586839	0.022580	0.022972
RS	46	2.238074	1.678769	987.239131	0.021239	0.021545
RS	47	2.403894	1.678769	956.645418	0.020581	0.020806
RS	48	2.581475	1.747212	886.319765	0.019068	0.019220
RS	49	2.771650	1.747212	850.222177	0.018291	0.018371
RS	50	2.975313	1.824962	776.794603	0.016712	0.016736
RS	51	3.193420	1.824962	737.244901	0.015861	0.015827
RS	52	3.426996	1.907732	665.573027	0.014319	0.014252
RS	53	3.677137	1.907732	624.402761	0.013433	0.013328
RS	54	3.945018	2.029119	547.988984	0.011789	0.011681
RS	55	4.231899	2.029119	508.899265	0.010948	0.010820
RS	56	4.539125	2.029119	467.841776	0.010065	0.009926
RS	57	4.868140	2.029119	425.462652	0.009153	0.009013
RS	58	5.220490	2.619732	302.340610	0.006504	0.006457
RS	59	5.597829	2.619732	280.311636	0.006030	0.005975
RS	60	6.001930	2.619732	257.239576	0.005534	0.005475
RS	61	6.434690	2.619732	233.490956	0.005023	0.004964
RS	62	6.898143	2.619732	209.458993	0.004506	0.004449
RS	63	7.394464	2.619732	1039.365515	0.022360	0.022075
PA	4+25*2+4+6 0.086001937 0.026705547 7.394463940 37.458733281 1.067178678 0.556106995 0.533495487 0.638790616 0.786063886 0.983902830 1.233410110 1.490081593 1.702208779 1.831214653 1.874343820 1.854540653 1.794515072 1.716035185 1.639824898 1.580355605 1.544826046 1.534223093 1.545972635 1.576333241 1.621467849 1.678768762 1.747212364 1.824961916 1.907731971 2.029118890 2.619731683
//
IT	4568
RD	16
LK	-376285.866771
QD	-82.992141 -> -70.470072
RI	0.0016708609
TR	0.085025	0.026981
MT	7.442107
MM	C_pi: 1.568536, n_recomb: 47532.574348
RS	0	0.000000	47.103381	7.018957	0.000148	0.000004
RS	1	0.007103	47.103381	7.517083	0.000158	0.000036
RS	2	0.014710	47.103381	8.050527	0.000169	0.000093
RS	3	0.022858	47.103381	8.621790	0.000181	0.000144
RS	4	0.031585	1.114425	388.680542	0.008177	0.006270
RS	5	0.040931	1.114425	412.742742	0.008683	0.007237
RS	6	0.050942	0.564349	860.941680	0.018113	0.015666
RS	7	0.061663	0.564349	904.268798	0.019024	0.017218
RS	8	0.073146	0.536253	997.586282	0.020987	0.019302
RS	9	0.085444	0.536253	1043.551704	0.021954	0.020467
RS	10	0.098616	0.640767	914.003536	0.019229	0.018044
RS	11	0.112724	0.640767	957.050222	0.020135	0.019062
RS	12	0.127834	0.787541	815.961526	0.017166	0.016422
RS	13	0.144016	0.787541	855.714976	0.018003	0.017459
RS	14	0.161349	0.986099	717.330746	0.015091	0.014837
RS	15	0.179912	0.986099	753.647301	0.015855	0.015760
RS	16	0.199794	1.239390	630.508693	0.013265	0.013329
RS	17	0.221089	1.239390	663.583216	0.013961	0.014111
RS	18	0.243895	1.502661	576.308266	0.012124	0.012350
RS	19	0.268322	1.502661	607.147461	0.012773	0.013044
RS	20	0.294484	1.722400	558.041906	0.011740	0.012045
RS	21	0.322504	1.722400	587.925353	0.012369	0.012697
RS	22	0.352514	1.857403	574.105116	0.012078	0.012433
RS	23	0.384656	1.857403	604.234302	0.012712	0.013094
RS	24	0.419081	1.903412	619.951292	0.013043	0.013461
RS	25	0.455951	1.903412	651.134973	0.013699	0.014148
RS	26	0.495440	1.883744	689.989172	0.014516	0.015004
RS	27	0.537734	1.883744	722.441484	0.015199	0.015714
RS	28	0.583032	1.821809	780.537658	0.016421	0.016971
RS	29	0.631548	1.821809	813.790845	0.017121	0.017699
RS	30	0.683509	1.740141	885.952298	0.018639	0.019255
RS	31	0.739162	1.740141	918.683763	0.019327	0.019980
RS	32	0.798767	1.660412	995.205118	0.020937	0.021632
RS	33	0.862606	1.660412	1025.203394	0.021568	0.022305
RS	34	0.930979	1.597848	1093.490123	0.023005	0.023776
RS	35	1.004210	1.597848	1118.019146	0.023521	0.024324
RS	36	1.082641	1.560051	1166.201394	0.024535	0.025348
RS	37	1.166644	1.560051	1182.683721	0.024882	0.025701
RS	38	1.256613	1.548078	1203.713110	0.025324	0.026119
RS	39	1.352972	1.548078	1210.363684	0.025464	0.026233
RS	40	1.456177	1.559257	1203.225142	0.025314	0.026026
RS	41	1.566711	1.559257	1199.327252	0.025232	0.025891
RS	42	1.685097	1.589695	1167.478797	0.024562	0.025142
RS	43	1.811892	1.589695	1153.314813	0.024264	0.024774
RS	44	1.947692	1.635412	1102.521621	0.023195	0.023619
RS	45	2.093139	1.635412	1079.122657	0.022703	0.023050
RS	46	2.248917	1.693720	1015.105527	0.021356	0.021623
RS	47	2.415760	1.693720	984.050503	0.020703	0.020895
RS	48	2.594453	1.763620	911.673596	0.019180	0.019304
RS	49	2.785839	1.763620	874.957427	0.018408	0.018465
RS	50	2.990819	1.843310	799.283355	0.016815	0.016822
RS	51	3.210359	1.843310	759.019672	0.015968	0.015922
RS	52	3.445492	1.928449	685.116228	0.014414	0.014337
RS	53	3.697327	1.928449	643.184701	0.013531	0.013419
RS	54	3.967049	2.054039	564.132902	0.011868	0.011755
RS	55	4.255930	2.054039	524.374619	0.011032	0.010900
RS	56	4.565330	2.054039	482.533505	0.010152	0.010010
RS	57	4.896707	2.054039	439.266165	0.009241	0.009099
RS	58	5.251621	2.676302	309.798493	0.006518	0.006466
RS	59	5.631744	2.676302	287.871895	0.006056	0.005997
RS	60	6.038868	2.676302	264.807448	0.005571	0.005509
RS	61	6.474909	2.676302	240.967978	0.005070	0.005007
RS	62	6.941922	2.676302	216.746246	0.004560	0.004499
RS	63	7.442107	2.676302	1092.789908	0.022990	0.022680
PA	4+25*2+4+6 0.085025038 0.026981329 7.442107087 47.103381136 1.114425264 0.564349351 0.536253080 0.640767312 0.787541444 0.986098505 1.239390275 1.502660750 1.722400041 1.857403403 1.903412365 1.883744235 1.821808634 1.740141400 1.660411536 1.597847525 1.560050541 1.548077653 1.559256568 1.589694741 1.635411500 1.693720288 1.763620140 1.843310286 1.928448966 2.054039347 2.676301513
//
IT	4679
RD	17
LK	-376261.226117
QD	-77.669880 -> -66.093051
RI	0.0014256176
TR	0.084104	0.027249
MT	7.486791
MM	C_pi: 1.587297, n_recomb: 48556.961055
RS	0	0.000000	58.904618	5.739285	0.000118	0.000003
RS	1	0.007113	58.904618	6.147368	0.000127	0.000029
RS	2	0.014732	58.904618	6.584457	0.000136	0.000076
RS	3	0.022893	58.904618	7.052609	0.000145	0.000117
RS	4	0.031634	1.161278	381.659974	0.007860	0.006105
RS	5	0.040997	1.161278	405.461999	0.008350	0.007023
RS	6	0.051026	0.572472	869.142224	0.017899	0.015602
RS	7	0.061769	0.572472	913.188208	0.018807	0.017123
RS	8	0.073276	0.539084	1016.818243	0.020941	0.019360
RS	9	0.085601	0.539084	1063.848788	0.021909	0.020513
RS	10	0.098803	0.642847	933.802444	0.019231	0.018113
RS	11	0.112943	0.642847	977.894419	0.020139	0.019127
RS	12	0.128090	0.789021	834.953603	0.017195	0.016493
RS	13	0.144314	0.789021	875.703704	0.018035	0.017529
RS	14	0.161692	0.988017	734.097590	0.015118	0.014889
RS	15	0.180306	0.988017	771.325375	0.015885	0.015815
RS	16	0.200245	1.244638	643.891744	0.013261	0.013342
RS	17	0.221601	1.244638	677.749663	0.013958	0.014128
RS	18	0.244476	1.514022	586.753348	0.012084	0.012322
RS	19	0.268979	1.514022	618.257696	0.012733	0.013017
RS	20	0.295224	1.741046	566.529742	0.011667	0.011981
RS	21	0.323337	1.741046	597.001203	0.012295	0.012631
RS	22	0.353449	1.881964	581.731661	0.011980	0.012340
RS	23	0.385703	1.881964	612.427126	0.012613	0.012995
RS	24	0.420251	1.930996	627.754340	0.012928	0.013344
RS	25	0.457256	1.930996	659.537376	0.013583	0.014025
RS	26	0.496894	1.911710	698.881427	0.014393	0.014870
RS	27	0.539351	1.911710	732.009880	0.015075	0.015574
RS	28	0.584828	1.848151	791.467926	0.016300	0.016830
RS	29	0.633540	1.848151	825.504369	0.017001	0.017552
RS	30	0.685716	1.763567	899.944085	0.018534	0.019118
RS	31	0.741604	1.763567	933.569995	0.019226	0.019840
RS	32	0.801468	1.680536	1013.083122	0.020864	0.021514
RS	33	0.865589	1.680536	1044.045238	0.021501	0.022187
RS	34	0.934271	1.615030	1115.540010	0.022974	0.023689
RS	35	1.007839	1.615030	1141.013499	0.023498	0.024241
RS	36	1.086640	1.575055	1191.984450	0.024548	0.025298
RS	37	1.171046	1.575055	1209.283233	0.024904	0.025658
RS	38	1.261455	1.561746	1232.197866	0.025376	0.026106
RS	39	1.358295	1.561746	1239.446261	0.025526	0.026229
RS	40	1.462024	1.572335	1233.108999	0.025395	0.026044
RS	41	1.573131	1.572335	1229.540070	0.025322	0.025920
RS	42	1.692141	1.602784	1197.489484	0.024662	0.025185
RS	43	1.819616	1.602784	1183.376229	0.024371	0.024828
RS	44	1.956158	1.648968	1131.603808	0.023305	0.023681
RS	45	2.102412	1.648968	1107.996363	0.022818	0.023123
RS	46	2.259070	1.708124	1042.445752	0.021469	0.021698
RS	47	2.426871	1.708124	1010.961130	0.020820	0.020980
RS	48	2.606607	1.779279	936.658700	0.019290	0.019387
RS	49	2.799128	1.779279	899.346355	0.018521	0.018557
RS	50	3.005343	1.860664	821.532786	0.016919	0.016908
RS	51	3.226226	1.860664	780.566220	0.016075	0.016015
RS	52	3.462821	1.947908	704.507923	0.014509	0.014422
RS	53	3.716245	1.947908	661.816430	0.013630	0.013510
RS	54	3.987694	2.077328	580.187738	0.011949	0.011829
RS	55	4.278452	2.077328	539.752604	0.011116	0.010980
RS	56	4.589891	2.077328	497.122283	0.010238	0.010094
RS	57	4.923483	2.077328	452.963908	0.009329	0.009184
RS	58	5.280804	2.730014	317.188775	0.006532	0.006476
RS	59	5.663541	2.730014	295.348138	0.006083	0.006020
RS	60	6.073501	2.730014	272.280059	0.005607	0.005542
RS	61	6.512623	2.730014	248.343731	0.005114	0.005049
RS	62	6.982979	2.730014	223.931295	0.004612	0.004548
RS	63	7.486791	2.730014	1145.866726	0.023598	0.023266
PA	4+25*2+4+6 0.084103625 0.027249470 7.486791092 58.904618177 1.161278481 0.572471813 0.539084122 0.642847439 0.789021029 0.988016955 1.244638316 1.514021963 1.741045703 1.881963502 1.930996230 1.911710016 1.848151277 1.763567092 1.680536134 1.615030379 1.575054803 1.561745904 1.572335028 1.602783947 1.648967977 1.708124347 1.779278808 1.860664450 1.947907693 2.077327546 2.730013652
//
IT	4434
RD	18
LK	-376238.438534
QD	-72.781969 -> -62.063810
RI	0.0012221176
TR	0.083232	0.027510
MT	7.528867
MM	C_pi: 1.605348, n_recomb: 49556.315858
RS	0	0.000000	73.271585	4.713080	0.000095	0.000003
RS	1	0.007122	73.271585	5.048769	0.000102	0.000024
RS	2	0.014752	73.271585	5.408367	0.000109	0.000062
RS	3	0.022925	73.271585	5.793578	0.000117	0.000095
RS	4	0.031680	1.207657	375.112889	0.007569	0.005952
RS	5	0.041059	1.207657	398.664489	0.008045	0.006824
RS	6	0.051106	0.580442	876.813397	0.017693	0.015538
RS	7	0.061868	0.580442	921.542960	0.018596	0.017028
RS	8	0.073397	0.541960	1035.140482	0.020888	0.019410
RS	9	0.085747	0.541960	1083.198985	0.021858	0.020551
RS	10	0.098977	0.645017	952.779788	0.019226	0.018175
RS	11	0.113149	0.645017	997.883324	0.020136	0.019185
RS	12	0.128330	0.790510	853.370000	0.017220	0.016559
RS	13	0.144593	0.790510	895.089748	0.018062	0.017594
RS	14	0.162014	0.989710	750.535864	0.015145	0.014941
RS	15	0.180676	0.989710	788.655421	0.015914	0.015870
RS	16	0.200667	1.249260	657.106166	0.013260	0.013359
RS	17	0.222081	1.249260	691.733718	0.013959	0.014147
RS	18	0.245021	1.524307	597.106211	0.012049	0.012300
RS	19	0.269595	1.524307	629.264614	0.012698	0.012995
RS	20	0.295919	1.758291	574.942546	0.011602	0.011924
RS	21	0.324118	1.758291	605.990706	0.012228	0.012572
RS	22	0.354325	1.905035	589.251440	0.011891	0.012254
RS	23	0.386684	1.905035	620.499163	0.012521	0.012905
RS	24	0.421348	1.957200	635.378065	0.012821	0.013234
RS	25	0.458480	1.957200	667.742076	0.013474	0.013910
RS	26	0.498258	1.938515	707.480275	0.014276	0.014744
RS	27	0.540868	1.938515	741.261391	0.014958	0.015442
RS	28	0.586513	1.873590	801.952258	0.016183	0.016694
RS	29	0.635409	1.873590	836.744258	0.016885	0.017411
RS	30	0.687788	1.786335	913.309611	0.018430	0.018985
RS	31	0.743898	1.786335	947.801274	0.019126	0.019704
RS	32	0.804004	1.700203	1030.155715	0.020788	0.021398
RS	33	0.868390	1.700203	1062.057412	0.021431	0.022070
RS	34	0.937363	1.631900	1136.640501	0.022936	0.023601
RS	35	1.011248	1.631900	1163.044458	0.023469	0.024156
RS	36	1.090396	1.589832	1216.740201	0.024553	0.025245
RS	37	1.175181	1.589832	1234.855479	0.024918	0.025612
RS	38	1.266004	1.575223	1259.651991	0.025419	0.026087
RS	39	1.363297	1.575223	1267.512771	0.025577	0.026220
RS	40	1.467519	1.585213	1262.026558	0.025467	0.026056
RS	41	1.579164	1.585213	1258.813115	0.025402	0.025943
RS	42	1.698761	1.615619	1226.651858	0.024753	0.025223
RS	43	1.826876	1.615619	1212.623006	0.024470	0.024877
RS	44	1.964115	1.662174	1159.988774	0.023407	0.023739
RS	45	2.111130	1.662174	1136.207872	0.022928	0.023192
RS	46	2.268616	1.722044	1069.248224	0.021576	0.021770
RS	47	2.437318	1.722044	1037.365159	0.020933	0.021063
RS	48	2.618036	1.794273	961.258487	0.019397	0.019468
RS	49	2.811626	1.794273	923.372781	0.018633	0.018647
RS	50	3.019004	1.877140	843.521578	0.017021	0.016993
RS	51	3.241152	1.877140	801.864951	0.016181	0.016108
RS	52	3.479122	1.966252	723.727214	0.014604	0.014507
RS	53	3.734042	1.966252	680.279552	0.013727	0.013601
RS	54	4.007118	2.099158	596.136730	0.012029	0.011903
RS	55	4.299644	2.099158	555.019146	0.011200	0.011059
RS	56	4.613004	2.099158	511.596471	0.010324	0.010176
RS	57	4.948683	2.099158	466.546405	0.009414	0.009267
RS	58	5.308271	2.781099	324.506436	0.006548	0.006488
RS	59	5.693470	2.781099	302.737711	0.006109	0.006043
RS	60	6.106104	2.781099	279.656491	0.005643	0.005575
RS	61	6.548128	2.781099	255.618420	0.005158	0.005090
RS	62	7.021635	2.781099	231.014894	0.004662	0.004596
RS	63	7.528867	2.781099	1198.560583	0.024186	0.023834
PA	4+25*2+4+6 0.083232331 0.027509822 7.528866879 73.271584518 1.207657036 0.580441616 0.541960057 0.645017084 0.790509789 0.989710172 1.249260415 1.524307469 1.758290519 1.905035403 1.957199524 1.938514860 1.873589936 1.786334548 1.700202671 1.631900332 1.589832358 1.575222712 1.585212696 1.615619046 1.662174098 1.722043696 1.794273045 1.877139940 1.966252180 2.099158210 2.781099251
//
IT	4360
RD	19
LK	-376217.335512
QD	-68.283789 -> -58.347559
RI	0.0010524237
TR	0.082406	0.027762
MT	7.568659
MM	C_pi: 1.622745, n_recomb: 50531.083088
RS	0	0.000000	90.671538	3.886724	0.000077	0.000002
RS	1	0.007131	90.671538	4.163983	0.000082	0.000020
RS	2	0.014771	90.671538	4.461028	0.000088	0.000051
RS	3	0.022956	90.671538	4.779271	0.000095	0.000078
RS	4	0.031724	1.253404	369.032885	0.007303	0.005810
RS	5	0.041118	1.253404	392.345936	0.007764	0.006641
RS	6	0.051181	0.588245	884.020437	0.017495	0.015474
RS	7	0.061962	0.588245	929.401270	0.018393	0.016936
RS	8	0.073512	0.544861	1052.619299	0.020831	0.019452
RS	9	0.085886	0.544861	1101.670490	0.021802	0.020582
RS	10	0.099142	0.647258	970.978947	0.019215	0.018229
RS	11	0.113343	0.647258	1017.061717	0.020127	0.019234
RS	12	0.128557	0.792014	871.219635	0.017241	0.016620
RS	13	0.144856	0.792014	913.882631	0.018086	0.017655
RS	14	0.162317	0.991213	766.643472	0.015172	0.014992
RS	15	0.181024	0.991213	805.635624	0.015943	0.015923
RS	16	0.201064	1.253333	670.144213	0.013262	0.013377
RS	17	0.222534	1.253333	705.527742	0.013962	0.014168
RS	18	0.245534	1.533628	607.357507	0.012019	0.012282
RS	19	0.270175	1.533628	640.159014	0.012669	0.012977
RS	20	0.296573	1.774261	583.271883	0.011543	0.011873
RS	21	0.324854	1.774261	614.885743	0.012168	0.012519
RS	22	0.355152	1.926742	596.659253	0.011808	0.012174
RS	23	0.387610	1.926742	628.445802	0.012437	0.012821
RS	24	0.422382	1.982121	642.826298	0.012721	0.013132
RS	25	0.459635	1.982121	675.753905	0.013373	0.013803
RS	26	0.499544	1.964221	715.804588	0.014166	0.014623
RS	27	0.542298	1.964221	750.216302	0.014847	0.015317
RS	28	0.588102	1.898169	812.020032	0.016070	0.016564
RS	29	0.637173	1.898169	847.541283	0.016773	0.017277
RS	30	0.689742	1.808467	926.091021	0.018327	0.018856
RS	31	0.746061	1.808467	961.420730	0.019026	0.019572
RS	32	0.806396	1.719421	1046.473622	0.020710	0.021283
RS	33	0.871033	1.719421	1079.290725	0.021359	0.021955
RS	34	0.940280	1.648457	1156.846140	0.022894	0.023512
RS	35	1.014465	1.648457	1184.165449	0.023434	0.024070
RS	36	1.093940	1.604381	1240.517735	0.024550	0.025188
RS	37	1.179083	1.604381	1259.447354	0.024924	0.025562
RS	38	1.270298	1.588509	1286.114433	0.025452	0.026064
RS	39	1.368017	1.588509	1294.599266	0.025620	0.026206
RS	40	1.472705	1.597896	1290.005144	0.025529	0.026064
RS	41	1.584859	1.597896	1287.170530	0.025473	0.025961
RS	42	1.705010	1.628218	1254.978824	0.024836	0.025256
RS	43	1.833730	1.628218	1241.065229	0.024560	0.024921
RS	44	1.971629	1.675068	1187.673173	0.023504	0.023792
RS	45	2.119362	1.675068	1163.752182	0.023030	0.023256
RS	46	2.277630	1.735534	1095.500918	0.021680	0.021839
RS	47	2.447185	1.735534	1063.249865	0.021042	0.021142
RS	48	2.628831	1.808682	985.453767	0.019502	0.019547
RS	49	2.823431	1.808682	947.018053	0.018741	0.018735
RS	50	3.031908	1.892840	865.227897	0.017123	0.017077
RS	51	3.255253	1.892840	822.895561	0.016285	0.016199
RS	52	3.494524	1.983610	742.753151	0.014699	0.014591
RS	53	3.750859	1.983610	698.555267	0.013824	0.013690
RS	54	4.025473	2.119693	611.961120	0.012111	0.011978
RS	55	4.319671	2.119693	570.158153	0.011283	0.011138
RS	56	4.634849	2.119693	525.942445	0.010408	0.010257
RS	57	4.972503	2.119693	480.002271	0.009499	0.009349
RS	58	5.334236	2.829775	331.745598	0.006565	0.006502
RS	59	5.721765	2.829775	310.036815	0.006136	0.006067
RS	60	6.136930	2.829775	286.934507	0.005678	0.005607
RS	61	6.581701	2.829775	262.790859	0.005201	0.005130
RS	62	7.058190	2.829775	237.996436	0.004710	0.004642
RS	63	7.568659	2.829775	1250.831934	0.024754	0.024385
PA	4+25*2+4+6 0.082406309 0.027762272 7.568658921 90.671538439 1.253403880 0.588245319 0.544861414 0.647258025 0.792014174 0.991213271 1.253332577 1.533627821 1.774260710 1.926742330 1.982121445 1.964221198 1.898169082 1.808467477 1.719420784 1.648456655 1.604381264 1.588508982 1.597895746 1.628217958 1.675067893 1.735533703 1.808681801 1.892840268 1.983610106 2.119692836 2.829774741
//
IT	3963
RD	20
LK	-376197.766900
QD	-64.136719 -> -54.914146
RI	0.0009098235
TR	0.081622	0.028007
MT	7.606395
MM	C_pi: 1.639538, n_recomb: 51482.061631
RS	0	0.000000	111.687468	3.217176	0.000062	0.000002
RS	1	0.007140	111.687468	3.446999	0.000067	0.000016
RS	2	0.014789	111.687468	3.693248	0.000072	0.000042
RS	3	0.022984	111.687468	3.957101	0.000077	0.000064
RS	4	0.031765	1.298480	363.380953	0.007058	0.005678
RS	5	0.041172	1.298480	386.467296	0.007507	0.006472
RS	6	0.051252	0.595874	890.822652	0.017304	0.015411
RS	7	0.062050	0.595874	936.825280	0.018197	0.016846
RS	8	0.073620	0.547774	1069.316338	0.020771	0.019488
RS	9	0.086016	0.547774	1119.326835	0.021742	0.020607
RS	10	0.099297	0.649570	988.422632	0.019199	0.018277
RS	11	0.113526	0.649570	1035.453296	0.020113	0.019277
RS	12	0.128771	0.793549	888.506905	0.017259	0.016678
RS	13	0.145104	0.793549	932.087303	0.018105	0.017710
RS	14	0.162603	0.992575	782.409670	0.015198	0.015042
RS	15	0.181352	0.992575	822.255310	0.015972	0.015975
RS	16	0.201440	1.256940	682.994496	0.013267	0.013397
RS	17	0.222961	1.256940	719.120360	0.013968	0.014190
RS	18	0.246019	1.542105	617.494824	0.011994	0.012267
RS	19	0.270724	1.542105	650.928505	0.012644	0.012963
RS	20	0.297192	1.789090	591.509014	0.011490	0.011826
RS	21	0.325550	1.789090	623.677857	0.012114	0.012471
RS	22	0.355932	1.947194	603.956870	0.011731	0.012100
RS	23	0.388484	1.947194	636.269618	0.012359	0.012744
RS	24	0.423360	2.005852	650.108453	0.012628	0.013035
RS	25	0.460726	2.005852	683.583456	0.013278	0.013702
RS	26	0.500759	1.988899	723.873169	0.014061	0.014509
RS	27	0.543651	1.988899	758.894895	0.014741	0.015198
RS	28	0.589605	1.921923	821.708104	0.015961	0.016439
RS	29	0.638840	1.921923	857.933990	0.016665	0.017148
RS	30	0.691591	1.829985	938.336775	0.018226	0.018731
RS	31	0.748107	1.829985	974.478175	0.018928	0.019445
RS	32	0.808658	1.738195	1062.095771	0.020630	0.021170
RS	33	0.873533	1.738195	1095.804671	0.021285	0.021842
RS	34	0.943039	1.664694	1176.221974	0.022847	0.023422
RS	35	1.017508	1.664694	1204.440938	0.023395	0.023984
RS	36	1.097294	1.618693	1263.379985	0.024540	0.025129
RS	37	1.182776	1.618693	1283.120072	0.024924	0.025509
RS	38	1.274361	1.601597	1311.641221	0.025478	0.026037
RS	39	1.372485	1.601597	1320.759170	0.025655	0.026188
RS	40	1.477614	1.610385	1317.086637	0.025583	0.026067
RS	41	1.590250	1.610385	1314.651405	0.025536	0.025974
RS	42	1.710927	1.640591	1282.499909	0.024912	0.025285
RS	43	1.840219	1.640591	1268.729763	0.024644	0.024961
RS	44	1.978743	1.687669	1214.676186	0.023594	0.023842
RS	45	2.127157	1.687669	1190.646152	0.023127	0.023316
RS	46	2.286167	1.748629	1121.212118	0.021779	0.021905
RS	47	2.456530	1.748629	1088.622044	0.021146	0.021217
RS	48	2.639056	1.822560	1009.243546	0.019604	0.019625
RS	49	2.834614	1.822560	970.280811	0.018847	0.018821
RS	50	3.044134	1.907843	886.645268	0.017222	0.017160
RS	51	3.268612	1.907843	843.652211	0.016387	0.016288
RS	52	3.509118	2.000079	761.578226	0.014793	0.014674
RS	53	3.766794	2.000079	716.637240	0.013920	0.013778
RS	54	4.042868	2.139055	627.654325	0.012192	0.012052
RS	55	4.338652	2.139055	585.164509	0.011366	0.011216
RS	56	4.655554	2.139055	540.156379	0.010492	0.010338
RS	57	4.995082	2.139055	493.328779	0.009583	0.009430
RS	58	5.358850	2.876222	338.905044	0.006583	0.006516
RS	59	5.748590	2.876222	317.245839	0.006162	0.006090
RS	60	6.166156	2.876222	294.115654	0.005713	0.005639
RS	61	6.613534	2.876222	269.863313	0.005242	0.005169
RS	62	7.092854	2.876222	244.878482	0.004757	0.004686
RS	63	7.606395	2.876222	1302.666435	0.025303	0.024919
PA	4+25*2+4+6 0.081621787 0.028006912 7.606394811 111.687468012 1.298480117 0.595873721 0.547774405 0.649570331 0.793548991 0.992575441 1.256939906 1.542104943 1.789089984 1.947193534 2.005852250 1.988899095 1.921922987 1.829984697 1.738195302 1.664693995 1.618693419 1.601597135 1.610385402 1.640590586 1.687668730 1.748629123 1.822560293 1.907843121 2.000079403 2.139054730 2.876221951
//
IT	4351
RD	21
LK	-376179.599047
QD	-60.306146 -> -51.736284
RI	0.0007897004
TR	0.080875	0.028244
MT	7.642346
MM	C_pi: 1.655771, n_recomb: 52409.547511
RS	0	0.000000	136.958721	2.672689	0.000051	0.000001
RS	1	0.007148	136.958721	2.863864	0.000055	0.000013
RS	2	0.014806	136.958721	3.068725	0.000059	0.000034
RS	3	0.023012	136.958721	3.288253	0.000063	0.000053
RS	4	0.031804	1.342816	358.129344	0.006833	0.005554
RS	5	0.041225	1.342816	381.001080	0.007270	0.006315
RS	6	0.051319	0.603300	897.294071	0.017121	0.015349
RS	7	0.062134	0.603300	943.892283	0.018010	0.016759
RS	8	0.073723	0.550683	1085.287702	0.020708	0.019519
RS	9	0.086140	0.550683	1136.225755	0.021680	0.020627
RS	10	0.099444	0.651939	1005.147341	0.019179	0.018318
RS	11	0.113699	0.651939	1053.095718	0.020094	0.019314
RS	12	0.128974	0.795108	905.249785	0.017273	0.016731
RS	13	0.145339	0.795108	949.722501	0.018121	0.017761
RS	14	0.162875	0.993818	797.833613	0.015223	0.015090
RS	15	0.181664	0.993818	838.513863	0.015999	0.016025
RS	16	0.201796	1.260145	695.645967	0.013273	0.013419
RS	17	0.223367	1.260145	732.500416	0.013976	0.014213
RS	18	0.246480	1.549830	627.507222	0.011973	0.012256
RS	19	0.271244	1.549830	661.562095	0.012623	0.012952
RS	20	0.297779	1.802874	599.647790	0.011442	0.011784
RS	21	0.326211	1.802874	632.361123	0.012066	0.012427
RS	22	0.356674	1.966499	611.136088	0.011661	0.012032
RS	23	0.389315	1.966499	643.962683	0.012287	0.012672
RS	24	0.424289	2.028473	657.226583	0.012540	0.012944
RS	25	0.461762	2.028473	691.233513	0.013189	0.013607
RS	26	0.501914	2.012611	731.695930	0.013961	0.014401
RS	27	0.544936	2.012611	767.308069	0.014641	0.015086
RS	28	0.591033	1.944894	831.036470	0.015857	0.016320
RS	29	0.640425	1.944894	867.943462	0.016561	0.017025
RS	30	0.693347	1.850913	950.076161	0.018128	0.018610
RS	31	0.750051	1.850913	987.003723	0.018833	0.019321
RS	32	0.810809	1.756539	1077.060270	0.020551	0.021059
RS	33	0.875909	1.756539	1111.637522	0.021211	0.021731
RS	34	0.945663	1.680619	1194.808377	0.022798	0.023333
RS	35	1.020401	1.680619	1223.910527	0.023353	0.023898
RS	36	1.100482	1.632770	1285.366333	0.024525	0.025068
RS	37	1.186287	1.632770	1305.911232	0.024917	0.025455
RS	38	1.278224	1.614491	1336.263121	0.025497	0.026007
RS	39	1.376733	1.614491	1346.020828	0.025683	0.026167
RS	40	1.482283	1.622687	1343.294259	0.025631	0.026066
RS	41	1.595377	1.622687	1341.276069	0.025592	0.025983
RS	42	1.716554	1.652752	1309.224914	0.024981	0.025309
RS	43	1.846393	1.652752	1295.623823	0.024721	0.024996
RS	44	1.985511	1.700005	1240.994676	0.023679	0.023888
RS	45	2.134574	1.700005	1216.884867	0.023219	0.023373
RS	46	2.294290	1.761376	1146.367727	0.021873	0.021969
RS	47	2.465422	1.761376	1113.466992	0.021245	0.021290
RS	48	2.648786	1.835973	1032.607616	0.019703	0.019700
RS	49	2.845256	1.835973	993.141319	0.018950	0.018904
RS	50	3.055769	1.922230	907.752810	0.017320	0.017242
RS	51	3.281328	1.922230	864.115104	0.016488	0.016375
RS	52	3.523009	2.015764	780.180711	0.014886	0.014757
RS	53	3.781964	2.015764	734.505646	0.014015	0.013864
RS	54	4.059428	2.157378	643.196472	0.012273	0.012126
RS	55	4.356724	2.157378	600.020751	0.011449	0.011293
RS	56	4.675269	2.157378	554.223099	0.010575	0.010416
RS	57	5.016582	2.157378	506.512888	0.009665	0.009509
RS	58	5.382290	2.920636	345.976951	0.006601	0.006531
RS	59	5.774138	2.920636	324.358790	0.006189	0.006114
RS	60	6.193993	2.920636	301.195413	0.005747	0.005670
RS	61	6.643857	2.920636	276.832371	0.005282	0.005206
RS	62	7.125875	2.920636	251.658385	0.004802	0.004729
RS	63	7.642346	2.920636	1354.023765	0.025835	0.025437
PA	4+25*2+4+6 0.080874838 0.028243638 7.642345751 136.958720693 1.342815944 0.603300435 0.550683381 0.651939217 0.795107973 0.993818318 1.260145260 1.549830351 1.802874448 1.966498786 2.028472644 2.012610517 1.944893664 1.850913248 1.756539102 1.680618969 1.632770477 1.614491463 1.622687025 1.652752137 1.700005443 1.761376430 1.835973434 1.922229599 2.015764154 2.157377665 2.920636095
//
IT	4972
RD	22
LK	-376162.713457
QD	-56.762972 -> -48.791207
RI	0.0006879527
TR	0.080162	0.028473
MT	7.676706
MM	C_pi: 1.671488, n_recomb: 53314.297591
RS	0	0.000000	167.337418	2.226705	0.000042	0.000001
RS	1	0.007155	167.337418	2.386172	0.000045	0.000011
RS	2	0.014822	167.337418	2.557072	0.000048	0.000029
RS	3	0.023038	167.337418	2.740224	0.000051	0.000044
RS	4	0.031841	1.386334	353.258137	0.006626	0.005440
RS	5	0.041274	1.386334	375.927786	0.007051	0.006170
RS	6	0.051383	0.610530	903.464732	0.016946	0.015289
RS	7	0.062214	0.610530	950.634239	0.017831	0.016675
RS	8	0.073821	0.553584	1100.575147	0.020643	0.019545
RS	9	0.086257	0.553584	1152.410501	0.021615	0.020642
RS	10	0.099584	0.654366	1021.174728	0.019154	0.018354
RS	11	0.113865	0.654366	1070.011606	0.020070	0.019345
RS	12	0.129167	0.796698	921.460285	0.017284	0.016780
RS	13	0.145564	0.796698	966.800988	0.018134	0.017808
RS	14	0.163134	0.994979	812.908406	0.015247	0.015138
RS	15	0.181961	0.994979	854.404563	0.016026	0.016073
RS	16	0.202136	1.263010	708.092830	0.013281	0.013442
RS	17	0.223754	1.263010	745.662278	0.013986	0.014237
RS	18	0.246918	1.556881	637.394004	0.011955	0.012247
RS	19	0.271741	1.556881	672.059462	0.012606	0.012944
RS	20	0.298339	1.815732	607.679215	0.011398	0.011746
RS	21	0.326840	1.815732	640.926696	0.012022	0.012388
RS	22	0.357381	1.984742	618.201664	0.011595	0.011968
RS	23	0.390107	1.984742	651.530525	0.012221	0.012605
RS	24	0.425174	2.050075	664.183980	0.012458	0.012859
RS	25	0.462750	2.050075	698.708200	0.013105	0.013518
RS	26	0.503015	2.035417	739.288461	0.013867	0.014298
RS	27	0.546161	2.035417	775.472678	0.014545	0.014979
RS	28	0.592395	1.967130	840.028725	0.015756	0.016205
RS	29	0.641936	1.967130	877.594678	0.016461	0.016907
RS	30	0.695022	1.871273	961.350072	0.018032	0.018492
RS	31	0.751906	1.871273	999.039572	0.018739	0.019202
RS	32	0.812860	1.774465	1091.414858	0.020471	0.020950
RS	33	0.878176	1.774465	1126.837739	0.021136	0.021623
RS	34	0.948164	1.696235	1212.659144	0.022745	0.023244
RS	35	1.023161	1.696235	1242.627834	0.023308	0.023812
RS	36	1.103524	1.646613	1306.530592	0.024506	0.025006
RS	37	1.189637	1.646613	1327.873496	0.024907	0.025399
RS	38	1.281911	1.627192	1360.029488	0.025510	0.025975
RS	39	1.380787	1.627192	1370.431621	0.025705	0.026143
RS	40	1.486738	1.634804	1368.668453	0.025672	0.026062
RS	41	1.600270	1.634804	1367.082567	0.025642	0.025989
RS	42	1.721925	1.664712	1335.184449	0.025044	0.025331
RS	43	1.852284	1.664712	1321.775541	0.024792	0.025027
RS	44	1.991971	1.712096	1266.648627	0.023758	0.023931
RS	45	2.141653	1.712096	1242.486170	0.023305	0.023426
RS	46	2.302044	1.773804	1170.978487	0.021964	0.022029
RS	47	2.473912	1.773804	1137.793890	0.021341	0.021359
RS	48	2.658076	1.848965	1055.548481	0.019799	0.019773
RS	49	2.855418	1.848965	1015.601372	0.019049	0.018984
RS	50	3.066879	1.936063	928.546628	0.017416	0.017322
RS	51	3.293471	1.936063	884.280623	0.016586	0.016461
RS	52	3.536275	2.030744	798.554954	0.014978	0.014838
RS	53	3.796453	2.030744	752.155622	0.014108	0.013949
RS	54	4.075246	2.174765	658.581720	0.012353	0.012200
RS	55	4.373986	2.174765	614.722204	0.011530	0.011369
RS	56	4.694102	2.174765	568.138965	0.010656	0.010494
RS	57	5.037123	2.174765	519.551856	0.009745	0.009586
RS	58	5.404686	2.963175	352.960332	0.006620	0.006546
RS	59	5.798549	2.963175	331.375835	0.006216	0.006138
RS	60	6.220593	2.963175	308.174788	0.005780	0.005701
RS	61	6.672834	2.963175	283.699559	0.005321	0.005243
RS	62	7.157434	2.963175	258.337889	0.004846	0.004771
RS	63	7.676706	2.963175	1404.889476	0.026351	0.025940
PA	4+25*2+4+6 0.080162366 0.028472554 7.676706483 167.337417949 1.386333602 0.610530310 0.553584434 0.654365859 0.796697884 0.994978874 1.263010275 1.556880571 1.815731785 1.984741734 2.050075231 2.035417489 1.967129875 1.871272701 1.774464637 1.696235492 1.646612985 1.627192055 1.634804454 1.664711852 1.712095926 1.773804279 1.848964828 1.936062783 2.030744320 2.174764539 2.963174960
//
IT	4628
RD	23
LK	-376147.002410
QD	-53.480362 -> -46.057657
RI	0.0006018559
TR	0.079482	0.028694
MT	7.709620
MM	C_pi: 1.686709, n_recomb: 54196.580294
RS	0	0.000000	203.597056	1.861568	0.000034	0.000001
RS	1	0.007162	203.597056	1.995038	0.000037	0.000009
RS	2	0.014837	203.597056	2.138087	0.000039	0.000024
RS	3	0.023062	203.597056	2.291406	0.000042	0.000036
RS	4	0.031876	1.428982	348.739698	0.006435	0.005332
RS	5	0.041322	1.428982	371.219487	0.006850	0.006035
RS	6	0.051443	0.617553	909.375319	0.016779	0.015230
RS	7	0.062290	0.617553	957.093846	0.017660	0.016594
RS	8	0.073914	0.556461	1115.232382	0.020578	0.019566
RS	9	0.086370	0.556461	1167.936207	0.021550	0.020653
RS	10	0.099718	0.656826	1036.552718	0.019126	0.018385
RS	11	0.114022	0.656826	1086.250141	0.020043	0.019370
RS	12	0.129351	0.798319	937.143825	0.017292	0.016825
RS	13	0.145778	0.798319	983.328421	0.018144	0.017850
RS	14	0.163381	0.996048	827.650045	0.015271	0.015183
RS	15	0.182245	0.996048	869.943987	0.016052	0.016120
RS	16	0.202460	1.265555	720.337781	0.013291	0.013465
RS	17	0.224123	1.265555	758.608832	0.013997	0.014262
RS	18	0.247337	1.563336	647.138995	0.011941	0.012241
RS	19	0.272214	1.563336	682.403988	0.012591	0.012938
RS	20	0.298873	1.827719	615.601615	0.011359	0.011711
RS	21	0.327441	1.827719	649.373080	0.011982	0.012352
RS	22	0.358056	2.002000	625.146784	0.011535	0.011908
RS	23	0.390863	2.002000	658.966415	0.012159	0.012543
RS	24	0.426020	2.070708	670.983768	0.012381	0.012779
RS	25	0.463694	2.070708	706.011152	0.013027	0.013433
RS	26	0.504067	2.057364	746.656244	0.013777	0.014201
RS	27	0.547332	2.057364	783.394815	0.014455	0.014878
RS	28	0.593695	1.988656	848.699462	0.015660	0.016096
RS	29	0.643380	1.988656	886.902973	0.016365	0.016795
RS	30	0.696622	1.891082	972.177489	0.017938	0.018379
RS	31	0.753678	1.891082	1010.605255	0.018647	0.019087
RS	32	0.814820	1.791971	1105.190423	0.020392	0.020844
RS	33	0.880342	1.791971	1141.436271	0.021061	0.021517
RS	34	0.950556	1.711544	1229.803030	0.022692	0.023155
RS	35	1.025800	1.711544	1260.620990	0.023260	0.023727
RS	36	1.106432	1.660215	1326.903172	0.024483	0.024943
RS	37	1.192839	1.660215	1349.035791	0.024892	0.025342
RS	38	1.285435	1.639692	1382.966155	0.025518	0.025940
RS	39	1.384664	1.639692	1394.015238	0.025721	0.026116
RS	40	1.490999	1.646736	1393.224996	0.025707	0.026055
RS	41	1.604950	1.646736	1392.084390	0.025686	0.025991
RS	42	1.727062	1.676472	1360.386142	0.025101	0.025348
RS	43	1.857920	1.676472	1347.190311	0.024857	0.025055
RS	44	1.998151	1.723950	1291.636218	0.023832	0.023971
RS	45	2.148426	1.723950	1267.446532	0.023386	0.023475
RS	46	2.309463	1.785933	1195.034479	0.022050	0.022087
RS	47	2.482034	1.785933	1161.591921	0.021433	0.021426
RS	48	2.666966	1.861564	1078.052480	0.019892	0.019845
RS	49	2.865142	1.861564	1037.647032	0.019146	0.019062
RS	50	3.077512	1.949389	949.008776	0.017510	0.017400
RS	51	3.305093	1.949389	904.131538	0.016682	0.016545
RS	52	3.548974	2.045082	816.682264	0.015069	0.014918
RS	53	3.810322	2.045082	769.569886	0.014200	0.014033
RS	54	4.090388	2.191297	673.793800	0.012432	0.012273
RS	55	4.390513	2.191297	629.254249	0.011611	0.011445
RS	56	4.712134	2.191297	581.890964	0.010737	0.010570
RS	57	5.056790	2.191297	532.434210	0.009824	0.009662
RS	58	5.426131	3.003968	359.848155	0.006640	0.006562
RS	59	5.821925	3.003968	338.291275	0.006242	0.006161
RS	60	6.246067	3.003968	315.049177	0.005813	0.005732
RS	61	6.700587	3.003968	290.461132	0.005359	0.005279
RS	62	7.187661	3.003968	264.913866	0.004888	0.004811
RS	63	7.709620	3.003968	1455.224606	0.026851	0.026428
PA	4+25*2+4+6 0.079481848 0.028693835 7.709620219 203.597055532 1.428982250 0.617552646 0.556460779 0.656826028 0.798318897 0.996048268 1.265555384 1.563336294 1.827718902 2.002000259 2.070708422 2.057363853 1.988656051 1.891081591 1.791971081 1.711544181 1.660214813 1.639691895 1.646735635 1.676471550 1.723949923 1.785932960 1.861564121 1.949388752 2.045082446 2.191296530 3.003968472
//
IT	3743
RD	24
LK	-376132.370646
QD	-50.435574 -> -43.517711
RI	0.0005285680
TR	0.078831	0.028908
MT	7.741265
MM	C_pi: 1.701480, n_recomb: 55057.185530
RS	0	0.000000	246.914335	1.560263	0.000028	0.000001
RS	1	0.007169	246.914335	1.672249	0.000030	0.000008
RS	2	0.014852	246.914335	1.792283	0.000033	0.000020
RS	3	0.023086	246.914335	1.920944	0.000035	0.000030
RS	4	0.031910	1.470741	344.547076	0.006258	0.005232
RS	5	0.041367	1.470741	366.848847	0.006663	0.005909
RS	6	0.051502	0.624370	915.055292	0.016620	0.015173
RS	7	0.062363	0.624370	963.302467	0.017496	0.016516
RS	8	0.074003	0.559314	1129.291311	0.020511	0.019583
RS	9	0.086478	0.559314	1182.836131	0.021484	0.020661
RS	10	0.099846	0.659327	1051.296433	0.019095	0.018410
RS	11	0.114174	0.659327	1101.827318	0.020012	0.019391
RS	12	0.129528	0.799979	952.311391	0.017297	0.016867
RS	13	0.145983	0.799979	999.316558	0.018151	0.017889
RS	14	0.163618	0.997074	842.041357	0.015294	0.015228
RS	15	0.182517	0.997074	885.114859	0.016076	0.016164
RS	16	0.202771	1.267858	732.363355	0.013302	0.013489
RS	17	0.224477	1.267858	771.322401	0.014009	0.014287
RS	18	0.247739	1.569270	656.740770	0.011928	0.012237
RS	19	0.272669	1.569270	692.594597	0.012580	0.012934
RS	20	0.299386	1.838951	623.405214	0.011323	0.011680
RS	21	0.328018	1.838951	657.690593	0.011946	0.012320
RS	22	0.358703	2.018374	631.970394	0.011478	0.011853
RS	23	0.391588	2.018374	666.269822	0.012101	0.012485
RS	24	0.426831	2.090448	677.634038	0.012308	0.012703
RS	25	0.464600	2.090448	713.151409	0.012953	0.013354
RS	26	0.505076	2.078507	753.815731	0.013692	0.014108
RS	27	0.548455	2.078507	791.092200	0.014369	0.014782
RS	28	0.594943	2.009510	857.075717	0.015567	0.015990
RS	29	0.644765	2.009510	895.896859	0.016272	0.016687
RS	30	0.698158	1.910364	982.595715	0.017847	0.018269
RS	31	0.755378	1.910364	1021.739472	0.018558	0.018975
RS	32	0.816701	1.809081	1118.428369	0.020314	0.020740
RS	33	0.882421	1.809081	1155.475518	0.020987	0.021414
RS	34	0.952852	1.726548	1246.296441	0.022636	0.023068
RS	35	1.028332	1.726548	1277.946527	0.023211	0.023643
RS	36	1.109223	1.673582	1346.537310	0.024457	0.024880
RS	37	1.195913	1.673582	1369.450675	0.024873	0.025284
RS	38	1.288819	1.651995	1405.124157	0.025521	0.025904
RS	39	1.388385	1.651995	1416.821191	0.025734	0.026088
RS	40	1.495089	1.658486	1417.009309	0.025737	0.026045
RS	41	1.609442	1.658486	1416.324804	0.025725	0.025991
RS	42	1.731994	1.688044	1384.864091	0.025153	0.025364
RS	43	1.863332	1.688044	1371.900078	0.024918	0.025080
RS	44	2.004085	1.735585	1315.983237	0.023902	0.024008
RS	45	2.154929	1.735585	1291.789637	0.023463	0.023522
RS	46	2.316588	1.797791	1218.551315	0.022132	0.022143
RS	47	2.489836	1.797791	1184.875169	0.021521	0.021490
RS	48	2.675504	1.873814	1100.126111	0.019982	0.019913
RS	49	2.874483	1.873814	1059.284138	0.019240	0.019138
RS	50	3.087727	1.962261	969.142062	0.017602	0.017477
RS	51	3.316258	1.962261	923.670414	0.016777	0.016626
RS	52	3.561173	2.058844	834.563248	0.015158	0.014997
RS	53	3.823647	2.058844	786.749136	0.014290	0.014115
RS	54	4.104938	2.207062	688.830688	0.012511	0.012345
RS	55	4.406394	2.207062	643.615541	0.011690	0.011519
RS	56	4.729462	2.207062	595.478325	0.010816	0.010645
RS	57	5.075692	2.207062	545.159638	0.009902	0.009736
RS	58	5.446743	3.043164	366.640240	0.006659	0.006579
RS	59	5.844395	3.043164	345.105830	0.006268	0.006185
RS	60	6.270555	3.043164	321.819958	0.005845	0.005761
RS	61	6.727267	3.043164	297.118878	0.005397	0.005314
RS	62	7.216721	3.043164	271.388284	0.004929	0.004851
RS	63	7.741265	3.043164	1505.022148	0.027336	0.026903
PA	4+25*2+4+6 0.078830604 0.028907525 7.741265236 246.914335018 1.470740667 0.624370226 0.559313727 0.659326609 0.799979371 0.997074166 1.267858202 1.569270131 1.838951107 2.018374040 2.090448337 2.078506958 2.009510297 1.910364356 1.809081156 1.726547876 1.673581661 1.651995339 1.658485738 1.688043721 1.735585125 1.797790627 1.873813870 1.962261036 2.058844186 2.207061724 3.043163515
//
IT	4634
RD	25
LK	-376118.731343
QD	-47.607352 -> -41.154402
RI	0.0004663284
TR	0.078207	0.029114
MT	7.771674
MM	C_pi: 1.715810, n_recomb: 55896.598548
RS	0	0.000000	298.238124	1.312168	0.000023	0.000001
RS	1	0.007176	298.238124	1.406442	0.000025	0.000006
RS	2	0.014866	298.238124	1.507499	0.000027	0.000017
RS	3	0.023109	298.238124	1.615827	0.000029	0.000025
RS	4	0.031943	1.511599	340.650885	0.006094	0.005139
RS	5	0.041410	1.511599	362.785668	0.006490	0.005792
RS	6	0.051558	0.630986	920.521706	0.016468	0.015118
RS	7	0.062433	0.630986	969.278250	0.017341	0.016441
RS	8	0.074089	0.562128	1142.803140	0.020445	0.019597
RS	9	0.086581	0.562128	1197.162823	0.021417	0.020666
RS	10	0.099969	0.661854	1065.438285	0.019061	0.018432
RS	11	0.114318	0.661854	1116.776387	0.019979	0.019408
RS	12	0.129697	0.801664	966.987147	0.017300	0.016905
RS	13	0.146180	0.801664	1014.790253	0.018155	0.017925
RS	14	0.163845	0.998048	856.096110	0.015316	0.015270
RS	15	0.182777	0.998048	899.931399	0.016100	0.016207
RS	16	0.203069	1.269929	744.174249	0.013313	0.013513
RS	17	0.224816	1.269929	783.807871	0.014022	0.014313
RS	18	0.248124	1.574728	666.193509	0.011918	0.012234
RS	19	0.273104	1.574728	702.625321	0.012570	0.012932
RS	20	0.299877	1.849471	631.089634	0.011290	0.011651
RS	21	0.328571	1.849471	665.878970	0.011913	0.012290
RS	22	0.359324	2.033923	638.667999	0.011426	0.011801
RS	23	0.392283	2.033923	673.436290	0.012048	0.012430
RS	24	0.427608	2.109351	684.132047	0.012239	0.012631
RS	25	0.465467	2.109351	720.126423	0.012883	0.013279
RS	26	0.506044	2.098882	760.771560	0.013610	0.014019
RS	27	0.549531	2.098882	798.569958	0.014287	0.014690
RS	28	0.596140	2.029715	865.168288	0.015478	0.015890
RS	29	0.646093	2.029715	904.587761	0.016183	0.016583
RS	30	0.699630	1.929127	992.625165	0.017758	0.018164
RS	31	0.757009	1.929127	1032.463242	0.018471	0.018868
RS	32	0.818505	1.825788	1131.158208	0.020237	0.020639
RS	33	0.884415	1.825788	1168.985232	0.020913	0.021314
RS	34	0.955053	1.741243	1262.166969	0.022580	0.022982
RS	35	1.030760	1.741243	1294.631776	0.023161	0.023560
RS	36	1.111900	1.686702	1365.464604	0.024428	0.024817
RS	37	1.198863	1.686702	1389.148748	0.024852	0.025227
RS	38	1.292065	1.664089	1426.533316	0.025521	0.025866
RS	39	1.391955	1.664089	1438.877672	0.025742	0.026058
RS	40	1.499014	1.670039	1440.048051	0.025763	0.026033
RS	41	1.613754	1.670039	1439.828316	0.025759	0.025988
RS	42	1.736728	1.699415	1408.637567	0.025201	0.025376
RS	43	1.868526	1.699415	1395.921875	0.024973	0.025102
RS	44	2.009781	1.746993	1339.700056	0.023967	0.024043
RS	45	2.161172	1.746993	1315.523972	0.023535	0.023565
RS	46	2.323427	1.809374	1241.533065	0.022211	0.022196
RS	47	2.497325	1.809374	1207.646217	0.021605	0.021551
RS	48	2.683701	1.885721	1121.766153	0.020069	0.019980
RS	49	2.883451	1.885721	1080.508833	0.019330	0.019211
RS	50	3.097534	1.974696	988.939490	0.017692	0.017552
RS	51	3.326979	1.974696	942.890303	0.016868	0.016706
RS	52	3.572889	2.072056	852.189538	0.015246	0.015075
RS	53	3.836444	2.072056	803.685547	0.014378	0.014195
RS	54	4.118911	2.222102	703.683807	0.012589	0.012416
RS	55	4.421647	2.222102	657.798467	0.011768	0.011591
RS	56	4.746107	2.222102	608.894374	0.010893	0.010718
RS	57	5.093849	2.222102	557.722371	0.009978	0.009808
RS	58	5.466543	3.080836	373.333589	0.006679	0.006595
RS	59	5.865982	3.080836	351.817340	0.006294	0.006208
RS	60	6.294082	3.080836	328.485641	0.005877	0.005790
RS	61	6.752902	3.080836	303.671802	0.005433	0.005349
RS	62	7.244645	3.080836	277.760466	0.004969	0.004889
RS	63	7.771674	3.080836	1554.262908	0.027806	0.027363
PA	4+25*2+4+6 0.078207241 0.029114067 7.771674354 298.238123568 1.511599328 0.630985927 0.562127962 0.661854473 0.801664280 0.998048347 1.269929431 1.574728131 1.849471039 2.033922911 2.109350721 2.098882184 2.029715096 1.929126837 1.825787849 1.741242640 1.686702005 1.664088612 1.670038939 1.699414854 1.746993473 1.809373835 1.885720705 1.974696209 2.072056354 2.222102227 3.080835896
//
CC
CC	Brief Description of the file format:
CC	  CC  comments
CC	  MM  useful-messages
CC	  RD  round-of-iterations
CC	  LL  \log[P(sequence)]
CC	  QD  Q-before-opt Q-after-opt
CC	  TR  \theta_0 \rho_0
CC	  RS  k t_k \lambda_k \pi_k \sum_{l\not=k}A_{kl} A_{kk}
CC	  DC  begin end best-k t_k+\Delta_k max-prob
CC
MM	Version: 0.6.5-r67
MM	pattern:4+25*2+4+6, n:63, n_free_lambdas:28
MM	n_iterations:25, skip:1, max_t:5, theta/rho:5
MM	is_decoding:0
MM	n_seqs:44, sum_L:1094279, sum_n:139031
RD	0
LK	0.000000
QD	0.000000 -> 0.000000
RI	inf
TR	0.135880	0.027176
MT	5.000000
MM	C_pi: 1.000000, n_recomb: 29339.458361
RS	0	0.000000	1.000000	185.818218	0.006333	0.000000
RS	1	0.006440	1.000000	196.492080	0.006697	0.000000
RS	2	0.013294	1.000000	207.691362	0.007079	0.000000
RS	3	0.020590	1.000000	219.430320	0.007479	0.000000
RS	4	0.028356	1.000000	231.721903	0.007898	0.000000
RS	5	0.036622	1.000000	244.577446	0.008336	0.000000
RS	6	0.045421	1.000000	258.006326	0.008794	0.000000
RS	7	0.054785	1.000000	272.015578	0.009271	0.000000
RS	8	0.064753	1.000000	286.609472	0.009769	0.000000
RS	9	0.075363	1.000000	301.789044	0.010286	0.000000
RS	10	0.086656	1.000000	317.551589	0.010823	0.000000
RS	11	0.098677	1.000000	333.890104	0.011380	0.000000
RS	12	0.111471	1.000000	350.792690	0.011956	0.000000
RS	13	0.125090	1.000000	368.241906	0.012551	0.000000
RS	14	0.139585	1.000000	386.214090	0.013164	0.000000
RS	15	0.155014	1.000000	404.678635	0.013793	0.000000
RS	16	0.171437	1.000000	423.597239	0.014438	0.000000
RS	17	0.188917	1.000000	442.923125	0.015096	0.000000
RS	18	0.207523	1.000000	462.600258	0.015767	0.000000
RS	19	0.227327	1.000000	482.562552	0.016448	0.000000
RS	20	0.248406	1.000000	502.733100	0.017135	0.000000
RS	21	0.270843	1.000000	523.023439	0.017827	0.000000
RS	22	0.294725	1.000000	543.332875	0.018519	0.000000
RS	23	0.320144	1.000000	563.547904	0.019208	0.000000
RS	24	0.347201	1.000000	583.541752	0.019889	0.000000
RS	25	0.376000	1.000000	603.174076	0.020558	0.000000
RS	26	0.406654	1.000000	622.290876	0.021210	0.000000
RS	27	0.439282	1.000000	640.724653	0.021838	0.000000
RS	28	0.474011	1.000000	658.294878	0.022437	0.000000
RS	29	0.510976	1.000000	674.808809	0.023000	0.000000
RS	30	0.550322	1.000000	690.062729	0.023520	0.000000
RS	31	0.592202	1.000000	703.843651	0.023990	0.000000
RS	32	0.636779	1.000000	715.931541	0.024402	0.000000
RS	33	0.684227	1.000000	726.102112	0.024748	0.000000
RS	34	0.734730	1.000000	734.130215	0.025022	0.000000
RS	35	0.788485	1.000000	739.793862	0.025215	0.000000
RS	36	0.845702	1.000000	742.878873	0.025320	0.000000
RS	37	0.906604	1.000000	743.184128	0.025331	0.000000
RS	38	0.971428	1.000000	740.527366	0.025240	0.000000
RS	39	1.040426	1.000000	734.751450	0.025043	0.000000
RS	40	1.113868	1.000000	725.730953	0.024736	0.000000
RS	41	1.192040	1.000000	713.378888	0.024315	0.000000
RS	42	1.275245	1.000000	697.653361	0.023779	0.000000
RS	43	1.363809	1.000000	678.563853	0.023128	0.000000
RS	44	1.458076	1.000000	656.176826	0.022365	0.000000
RS	45	1.558414	1.000000	630.620272	0.021494	0.000000
RS	46	1.665214	1.000000	602.086840	0.020521	0.000000
RS	47	1.778891	1.000000	570.835135	0.019456	0.000000
RS	48	1.899889	1.000000	537.188832	0.018309	0.000000
RS	49	2.028679	1.000000	501.533272	0.017094	0.000000
RS	50	2.165763	1.000000	464.309328	0.015825	0.000000
RS	51	2.311675	1.000000	426.004403	0.014520	0.000000
RS	52	2.466983	1.000000	387.140635	0.013195	0.000000
RS	53	2.632293	1.000000	348.260525	0.011870	0.000000
RS	54	2.808249	1.000000	309.910450	0.010563	0.000000
RS	55	2.995536	1.000000	272.622721	0.009292	0.000000
RS	56	3.194884	1.000000	236.897056	0.008074	0.000000
RS	57	3.407070	1.000000	203.182500	0.006925	0.000000
RS	58	3.632920	1.000000	171.860935	0.005858	0.000000
RS	59	3.873315	1.000000	143.233320	0.004882	0.000000
RS	60	4.129191	1.000000	117.509724	0.004005	0.000000
RS	61	4.401545	1.000000	94.804016	0.003231	0.000000
RS	62	4.691438	1.000000	75.133729	0.002561	0.000000
RS	63	5.000000	1.000000	210.938565	0.007190	0.000000
PA	4+25*2+4+6 0.135879985 0.027175997 5.000000000 1.000000000 1.000000000 1.000000000 1.000000000 1.000000000 1.000000000 1.000000000 1.000000000 1.000000000 1.000000000 1.000000000 1.000000000 1.000000000 1.000000000 1.000000000 1.000000000 1.000000000 1.000000000 1.000000000 1.000000000 1.000000000 1.000000000 1.000000000 1.000000000 1.000000000 1.000000000 1.000000000 1.000000000
//
IT	5266
RD	1
LK	-378651.026194
QD	-280.787109 -> -179.274016
RI	0.0304660803
TR	0.128729	0.026338
MT	5.404079
MM	C_pi: 1.066954, n_recomb: 30324.259329
RS	0	0.000000	0.925856	211.421835	0.006972	0.000107
RS	1	0.006569	0.925856	223.684680	0.007376	0.001599
RS	2	0.013569	0.925856	236.546299	0.007801	0.004153
RS	3	0.021029	0.925856	250.020734	0.008245	0.006589
RS	4	0.028979	0.715390	341.364298	0.011257	0.009394
RS	5	0.037452	0.715390	359.406656	0.011852	0.011877
RS	6	0.046480	0.726970	372.118786	0.012271	0.013224
RS	7	0.056102	0.726970	391.229637	0.012902	0.013684
RS	8	0.066356	0.791635	377.618273	0.012453	0.013627
RS	9	0.077284	0.791635	396.785745	0.013085	0.013353
RS	10	0.088929	0.862888	382.390854	0.012610	0.013171
RS	11	0.101340	0.862888	401.568669	0.013242	0.013173
RS	12	0.114565	0.928955	391.565770	0.012913	0.013261
RS	13	0.128659	0.928955	410.877818	0.013549	0.013352
RS	14	0.143679	0.989840	404.425534	0.013337	0.013441
RS	15	0.159686	0.989840	423.945289	0.013980	0.013562
RS	16	0.176744	1.041248	422.199437	0.013923	0.013729
RS	17	0.194923	1.041248	442.001992	0.014576	0.013941
RS	18	0.214296	1.080642	445.505034	0.014691	0.014194
RS	19	0.234941	1.080642	465.624049	0.015355	0.014492
RS	20	0.256943	1.106695	474.709033	0.015654	0.014852
RS	21	0.280389	1.106695	495.100321	0.016327	0.015292
RS	22	0.305376	1.119888	509.634068	0.016806	0.015828
RS	23	0.332004	1.119888	530.127958	0.017482	0.016462
RS	24	0.360382	1.123528	548.810718	0.018098	0.017180
RS	25	0.390623	1.123528	569.060384	0.018766	0.017960
RS	26	0.422851	1.121895	589.840936	0.019451	0.018777
RS	27	0.457196	1.121895	609.308026	0.020093	0.019614
RS	28	0.493796	1.118134	630.206941	0.020782	0.020454
RS	29	0.532802	1.118134	648.182432	0.021375	0.021282
RS	30	0.574369	1.114155	667.446943	0.022010	0.022081
RS	31	0.618666	1.114155	683.086579	0.022526	0.022836
RS	32	0.665874	1.110973	699.189160	0.023057	0.023531
RS	33	0.716182	1.110973	711.560326	0.023465	0.024151
RS	34	0.769795	1.109084	723.160611	0.023848	0.024681
RS	35	0.826930	1.109084	731.302808	0.024116	0.025106
RS	36	0.887818	1.108700	737.242428	0.024312	0.025412
RS	37	0.952705	1.108700	740.243766	0.024411	0.025587
RS	38	1.021855	1.109788	739.653520	0.024391	0.025624
RS	39	1.095547	1.109788	736.737458	0.024295	0.025521
RS	40	1.174080	1.112050	729.152807	0.024045	0.025278
RS	41	1.257771	1.112050	719.764492	0.023736	0.024900
RS	42	1.346960	1.115062	705.102711	0.023252	0.024393
RS	43	1.442007	1.115062	688.994453	0.022721	0.023764
RS	44	1.543298	1.118524	667.457087	0.022011	0.023020
RS	45	1.651242	1.118524	644.779052	0.021263	0.022167
RS	46	1.766277	1.122379	616.856225	0.020342	0.021210
RS	47	1.888868	1.122379	588.241020	0.019398	0.020158
RS	48	2.019512	1.126664	554.884707	0.018298	0.019023
RS	49	2.158738	1.126664	521.481454	0.017197	0.017819
RS	50	2.307109	1.131227	484.233032	0.015969	0.016563
RS	51	2.465226	1.131227	447.649711	0.014762	0.015275
RS	52	2.633730	1.135700	408.494238	0.013471	0.013975
RS	53	2.813302	1.135700	370.658611	0.012223	0.012680
RS	54	3.004670	1.141276	331.309644	0.010926	0.011408
RS	55	3.208608	1.141276	294.402526	0.009708	0.010171
RS	56	3.425943	1.141276	258.503672	0.008525	0.008981
RS	57	3.657553	1.141276	224.114269	0.007391	0.007849
RS	58	3.904378	1.162724	188.534198	0.006217	0.006784
RS	59	4.167416	1.162724	159.639166	0.005264	0.005792
RS	60	4.447732	1.162724	133.146856	0.004391	0.004880
RS	61	4.746462	1.162724	109.278372	0.003604	0.004053
RS	62	5.064815	1.162724	88.163912	0.002907	0.003313
RS	63	5.404079	1.162724	264.511314	0.008723	0.010387
PA	4+25*2+4+6 0.128728548 0.026337580 5.404078960 0.925855637 0.715390205 0.726969719 0.791635036 0.862888336 0.928955078 0.989839554 1.041248322 1.080641508 1.106695175 1.119888306 1.123527765 1.121894836 1.118134499 1.114154816 1.110973358 1.109083652 1.108699799 1.109787941 1.112049580 1.115062475 1.118523598 1.122378826 1.126664162 1.131227493 1.135700166 1.141275644 1.162723601
//
IT	5263
RD	2
LK	-378480.545925
QD	-206.521822 -> -154.891378
RI	0.0278989595
TR	0.123852	0.026102
MT	5.673346
MM	C_pi: 1.117827, n_recomb: 31469.851203
RS	0	0.000000	1.063683	193.307606	0.006143	0.000091
RS	1	0.006650	1.063683	204.852797	0.006509	0.001340
RS	2	0.013741	1.063683	216.995593	0.006895	0.003529
RS	3	0.021305	1.063683	229.754359	0.007301	0.005501
RS	4	0.029371	0.628317	410.474599	0.013043	0.009906
RS	5	0.037974	0.628317	431.670537	0.013717	0.012563
RS	6	0.047148	0.622859	457.480388	0.014537	0.014062
RS	7	0.056933	0.622859	480.109362	0.015256	0.014938
RS	8	0.067368	0.704042	445.738796	0.014164	0.014091
RS	9	0.078498	0.704042	467.747922	0.014863	0.014278
RS	10	0.090367	0.802344	430.716005	0.013687	0.013328
RS	11	0.103026	0.802344	452.006965	0.014363	0.013702
RS	12	0.116526	0.899660	422.995605	0.013441	0.013146
RS	13	0.130924	0.899660	443.811274	0.014103	0.013562
RS	14	0.146280	0.995326	420.804902	0.013372	0.013108
RS	15	0.162656	0.995326	441.319477	0.014024	0.013504
RS	16	0.180122	1.080199	426.305708	0.013546	0.013242
RS	17	0.198749	1.080199	446.736958	0.014196	0.013676
RS	18	0.218614	1.147119	440.573417	0.014000	0.013621
RS	19	0.239801	1.147119	461.120212	0.014653	0.014094
RS	20	0.262396	1.191089	464.407486	0.014757	0.014266
RS	21	0.286494	1.191089	485.200561	0.015418	0.014834
RS	22	0.312194	1.211054	497.980214	0.015824	0.015301
RS	23	0.339603	1.211054	519.010717	0.016492	0.016028
RS	24	0.368835	1.212863	539.306973	0.017137	0.016775
RS	25	0.400011	1.212863	560.330304	0.017805	0.017627
RS	26	0.433259	1.205150	584.826900	0.018584	0.018536
RS	27	0.468719	1.205150	605.329389	0.019235	0.019429
RS	28	0.506536	1.194355	630.862515	0.020047	0.020384
RS	29	0.546868	1.194355	650.096585	0.020658	0.021253
RS	30	0.589882	1.184207	674.006207	0.021418	0.022163
RS	31	0.635757	1.184207	691.050667	0.021959	0.022944
RS	32	0.684681	1.176571	711.157823	0.022598	0.023724
RS	33	0.736859	1.176571	724.990491	0.023038	0.024357
RS	34	0.792507	1.172215	739.547552	0.023500	0.024935
RS	35	0.851855	1.172215	749.128437	0.023805	0.025359
RS	36	0.915150	1.171410	756.743998	0.024047	0.025668
RS	37	0.982653	1.171410	761.110873	0.024185	0.025833
RS	38	1.054645	1.173953	760.927155	0.024180	0.025832
RS	39	1.131424	1.173953	759.289675	0.024128	0.025714
RS	40	1.213308	1.179122	751.125545	0.023868	0.025404
RS	41	1.300638	1.179122	742.939010	0.023608	0.025012
RS	42	1.393775	1.185963	727.126668	0.023106	0.024428
RS	43	1.493104	1.185963	712.152907	0.022630	0.023792
RS	44	1.599039	1.193798	689.208411	0.021901	0.022974
RS	45	1.712018	1.193798	667.591981	0.021214	0.022124
RS	46	1.832510	1.202496	638.125652	0.020277	0.021102
RS	47	1.961014	1.202496	610.482270	0.019399	0.020066
RS	48	2.098063	1.212087	575.515100	0.018288	0.018878
RS	49	2.244225	1.212087	542.964049	0.017253	0.017702
RS	50	2.400106	1.222205	504.169274	0.016021	0.016412
RS	51	2.566353	1.222205	468.257311	0.014880	0.015164
RS	52	2.743654	1.232021	427.747687	0.013592	0.013849
RS	53	2.932745	1.232021	390.299729	0.012402	0.012600
RS	54	3.134410	1.244094	349.322953	0.011100	0.011315
RS	55	3.349485	1.244094	312.528390	0.009931	0.010125
RS	56	3.578861	1.244094	276.362958	0.008782	0.008973
RS	57	3.823490	1.244094	241.357696	0.007669	0.007872
RS	58	4.084386	1.289149	201.493163	0.006403	0.006716
RS	59	4.362630	1.289149	172.591958	0.005484	0.005780
RS	60	4.659377	1.289149	145.697607	0.004630	0.004911
RS	61	4.975855	1.289149	121.097565	0.003848	0.004113
RS	62	5.313379	1.289149	98.996795	0.003146	0.003391
RS	63	5.673346	1.289149	312.869520	0.009942	0.011052
PA	4+25*2+4+6 0.123851788 0.026102498 5.673345960 1.063682790 0.628316608 0.622859220 0.704042080 0.802344052 0.899660342 0.995326464 1.080198650 1.147118817 1.191089078 1.211053530 1.212862509 1.205150305 1.194354607 1.184207004 1.176570600 1.172215395 1.171410414 1.173952531 1.179121936 1.185963039 1.193798327 1.202495720 1.212087401 1.222205413 1.232020543 1.244094025 1.289148915
//
IT	5021
RD	3
LK	-378386.113013
QD	-179.496837 -> -142.274659
RI	0.0231423269
TR	0.120136	0.026137
MT	5.868790
MM	C_pi: 1.160322, n_recomb: 32690.619211
RS	0	0.000000	1.325722	162.486294	0.004970	0.000073
RS	1	0.006706	1.325722	172.494134	0.005277	0.001101
RS	2	0.013862	1.325722	183.055302	0.005600	0.002917
RS	3	0.021497	1.325722	194.191692	0.005940	0.004444
RS	4	0.029645	0.604064	450.173005	0.013771	0.010160
RS	5	0.038339	0.604064	473.325059	0.014479	0.012759
RS	6	0.047616	0.576149	521.057936	0.015939	0.014707
RS	7	0.057515	0.576149	546.287763	0.016711	0.015767
RS	8	0.068077	0.662096	498.433826	0.015247	0.014512
RS	9	0.079349	0.662096	522.663088	0.015988	0.014924
RS	10	0.091376	0.773643	469.152553	0.014351	0.013516
RS	11	0.104209	0.773643	492.189965	0.015056	0.014078
RS	12	0.117903	0.888844	449.471305	0.013749	0.013131
RS	13	0.132516	0.888844	471.625975	0.014427	0.013716
RS	14	0.148108	1.007593	436.538337	0.013354	0.012921
RS	15	0.164746	1.007593	458.033564	0.014011	0.013457
RS	16	0.182500	1.116889	433.466308	0.013260	0.012918
RS	17	0.201445	1.116889	454.613349	0.013907	0.013460
RS	18	0.221659	1.204977	441.736284	0.013513	0.013204
RS	19	0.243230	1.204977	462.853610	0.014159	0.013756
RS	20	0.266246	1.262392	462.571664	0.014150	0.013814
RS	21	0.290807	1.262392	483.926560	0.014803	0.014433
RS	22	0.317014	1.285658	496.546144	0.015189	0.014875
RS	23	0.344979	1.285658	518.262158	0.015854	0.015632
RS	24	0.374819	1.282776	541.325077	0.016559	0.016432
RS	25	0.406660	1.282776	563.238785	0.017229	0.017305
RS	26	0.440637	1.266864	592.292768	0.018118	0.018319
RS	27	0.476891	1.266864	613.893669	0.018779	0.019227
RS	28	0.515578	1.247641	644.666053	0.019720	0.020306
RS	29	0.556858	1.247641	665.143468	0.020347	0.021186
RS	30	0.600907	1.230524	694.068985	0.021231	0.022212
RS	31	0.647909	1.230524	712.398867	0.021792	0.023001
RS	32	0.698064	1.218026	736.631021	0.022533	0.023872
RS	33	0.751581	1.218026	751.678842	0.022994	0.024509
RS	34	0.808688	1.211028	769.048542	0.023525	0.025140
RS	35	0.869624	1.211028	779.680257	0.023850	0.025566
RS	36	0.934647	1.209744	788.563444	0.024122	0.025884
RS	37	1.004030	1.209744	793.764279	0.024281	0.026049
RS	38	1.078066	1.213747	793.339645	0.024268	0.026017
RS	39	1.157066	1.213747	792.317731	0.024237	0.025900
RS	40	1.241365	1.221874	782.743687	0.023944	0.025532
RS	41	1.331316	1.221874	774.990386	0.023707	0.025144
RS	42	1.427300	1.232632	757.081471	0.023159	0.024490
RS	43	1.529720	1.232632	742.405769	0.022710	0.023865
RS	44	1.639008	1.244979	717.054146	0.021935	0.022978
RS	45	1.755625	1.244979	695.642777	0.021280	0.022144
RS	46	1.880063	1.258709	663.640411	0.020301	0.021061
RS	47	2.012845	1.258709	636.146605	0.019460	0.020049
RS	48	2.154531	1.273852	598.645473	0.018312	0.018810
RS	49	2.305719	1.273852	566.214084	0.017320	0.017666
RS	50	2.467046	1.289804	525.085452	0.016062	0.016338
RS	51	2.639191	1.289804	489.250085	0.014966	0.015128
RS	52	2.822880	1.305243	446.782953	0.013667	0.013794
RS	53	3.018887	1.305243	409.299986	0.012520	0.012583
RS	54	3.228038	1.324165	366.277695	0.011204	0.011280
RS	55	3.451215	1.324165	329.359111	0.010075	0.010129
RS	56	3.689358	1.324165	292.782660	0.008956	0.009009
RS	57	3.943471	1.324165	257.100814	0.007865	0.007931
RS	58	4.214624	1.393868	212.812881	0.006510	0.006688
RS	59	4.503961	1.393868	183.958934	0.005627	0.005797
RS	60	4.812701	1.393868	156.787411	0.004796	0.004962
RS	61	5.142144	1.393868	131.630874	0.004027	0.004188
RS	62	5.493680	1.393868	108.748186	0.003327	0.003481
RS	63	5.868790	1.393868	358.970057	0.010981	0.011755
PA	4+25*2+4+6 0.120135913 0.026136820 5.868790330 1.325721606 0.604064356 0.576149352 0.662096198 0.773642532 0.888844179 1.007593436 1.116889262 1.204976702 1.262391919 1.285657567 1.282776044 1.266864239 1.247641059 1.230524381 1.218026420 1.211027613 1.209743536 1.213747029 1.221873605 1.232631996 1.244979076 1.258708750 1.273852201 1.289804151 1.305242979 1.324165057 1.393868306
//
IT	4931
RD	4
LK	-378314.790798
QD	-163.066995 -> -131.705875
RI	0.0184207860
TR	0.117086	0.026300
MT	6.021983
MM	C_pi: 1.197318, n_recomb: 33923.949249
RS	0	0.000000	1.697099	132.557148	0.003907	0.000058
RS	1	0.006749	1.697099	140.935710	0.004154	0.000900
RS	2	0.013953	1.697099	149.803219	0.004416	0.002393
RS	3	0.021644	1.697099	159.182562	0.004692	0.003567
RS	4	0.029853	0.605453	471.784775	0.013907	0.010262
RS	5	0.038617	0.605453	496.205040	0.014627	0.012706
RS	6	0.047972	0.553616	569.745265	0.016795	0.015199
RS	7	0.057959	0.553616	597.042669	0.017599	0.016335
RS	8	0.068619	0.640492	540.861620	0.015943	0.014865
RS	9	0.079999	0.640492	566.944734	0.016712	0.015395
RS	10	0.092147	0.759634	501.254396	0.014776	0.013694
RS	11	0.105115	0.759634	525.817054	0.015500	0.014359
RS	12	0.118958	0.886388	472.804858	0.013937	0.013159
RS	13	0.133735	0.886388	496.190568	0.014627	0.013839
RS	14	0.149510	1.022091	451.643705	0.013313	0.012808
RS	15	0.166349	1.022091	474.092052	0.013975	0.013422
RS	16	0.184324	1.150904	441.918795	0.013027	0.012684
RS	17	0.203513	1.150904	463.803779	0.013672	0.013282
RS	18	0.223997	1.256775	445.611938	0.013136	0.012879
RS	19	0.245863	1.256775	467.345950	0.013776	0.013467
RS	20	0.269205	1.325464	464.422897	0.013690	0.013443
RS	21	0.294122	1.325464	486.390008	0.014338	0.014079
RS	22	0.320721	1.350471	499.418321	0.014722	0.014512
RS	23	0.349115	1.350471	521.862996	0.015383	0.015271
RS	24	0.379425	1.341727	548.037587	0.016155	0.016130
RS	25	0.411781	1.341727	570.871886	0.016828	0.016999
RS	26	0.446321	1.316862	604.729086	0.017826	0.018114
RS	27	0.483191	1.316862	627.440256	0.018495	0.019019
RS	28	0.522550	1.288866	663.640938	0.019563	0.020217
RS	29	0.564565	1.288866	685.346533	0.020202	0.021094
RS	30	0.609416	1.264686	719.429433	0.021207	0.022233
RS	31	0.657294	1.264686	738.991154	0.021784	0.023020
RS	32	0.708403	1.247325	767.425349	0.022622	0.023980
RS	33	0.762961	1.247325	783.584683	0.023098	0.024618
RS	34	0.821201	1.237662	803.759432	0.023693	0.025302
RS	35	0.883372	1.237662	815.279596	0.024033	0.025731
RS	36	0.949739	1.235799	825.326105	0.024329	0.026063
RS	37	1.020584	1.235799	831.136540	0.024500	0.026234
RS	38	1.096211	1.241073	830.273301	0.024475	0.026179
RS	39	1.176942	1.241073	829.583748	0.024454	0.026070
RS	40	1.263122	1.251899	818.326491	0.024122	0.025653
RS	41	1.355118	1.251899	810.673114	0.023897	0.025279
RS	42	1.453322	1.266293	790.340856	0.023297	0.024565
RS	43	1.558154	1.266293	775.593257	0.022863	0.023957
RS	44	1.670061	1.282882	747.473522	0.022034	0.023009
RS	45	1.789520	1.282882	725.878740	0.021397	0.022198
RS	46	1.917042	1.301413	690.960506	0.020368	0.021058
RS	47	2.053170	1.301413	663.232254	0.019551	0.020073
RS	48	2.198485	1.321931	622.822043	0.018359	0.018785
RS	49	2.353607	1.321931	590.156461	0.017396	0.017673
RS	50	2.519198	1.343608	546.351527	0.016105	0.016310
RS	51	2.695965	1.343608	510.294827	0.015042	0.015134
RS	52	2.884662	1.364623	465.590597	0.013725	0.013779
RS	53	3.086093	1.364623	427.852611	0.012612	0.012602
RS	54	3.301119	1.390417	382.577829	0.011278	0.011278
RS	55	3.530657	1.390417	345.405641	0.010182	0.010161
RS	56	3.775686	1.390417	308.339760	0.009089	0.009067
RS	57	4.037252	1.390417	271.949885	0.008016	0.008007
RS	58	4.316470	1.485251	223.136404	0.006578	0.006679
RS	59	4.614533	1.485251	194.354546	0.005729	0.005827
RS	60	4.932712	1.485251	166.977201	0.004922	0.005021
RS	61	5.272364	1.485251	141.369452	0.004167	0.004267
RS	62	5.634939	1.485251	117.831253	0.003473	0.003573
RS	63	6.021983	1.485251	403.964787	0.011908	0.012466
PA	4+25*2+4+6 0.117085960 0.026299848 6.021983480 1.697098567 0.605452710 0.553615839 0.640491548 0.759633682 0.886387638 1.022091436 1.150904250 1.256774878 1.325464202 1.350471438 1.341726861 1.316862182 1.288866004 1.264685900 1.247324671 1.237661793 1.235799232 1.241072661 1.251898521 1.266292695 1.282881993 1.301412917 1.321931170 1.343607749 1.364623185 1.390416814 1.485250871
//
IT	4011
RD	5
LK	-378253.692168
QD	-149.668025 -> -121.834275
RI	0.0144910424
TR	0.114465	0.026527
MT	6.149157
MM	C_pi: 1.230393, n_recomb: 35142.736979
RS	0	0.000000	2.180822	107.398496	0.003056	0.000046
RS	1	0.006784	2.180822	114.326517	0.003253	0.000736
RS	2	0.014028	2.180822	121.675666	0.003462	0.001964
RS	3	0.021763	2.180822	129.467939	0.003684	0.002873
RS	4	0.030023	0.618908	482.833043	0.013739	0.010271
RS	5	0.038843	0.618908	508.107698	0.014458	0.012528
RS	6	0.048262	0.542737	608.453071	0.017314	0.015573
RS	7	0.058320	0.542737	637.487681	0.018140	0.016735
RS	8	0.069060	0.628992	576.404196	0.016402	0.015157
RS	9	0.080529	0.628992	604.107328	0.017190	0.015752
RS	10	0.092775	0.752881	529.188078	0.015058	0.013856
RS	11	0.105852	0.752881	555.129394	0.015796	0.014580
RS	12	0.119817	0.887612	494.092813	0.014060	0.013206
RS	13	0.134729	0.887612	518.632120	0.014758	0.013946
RS	14	0.150652	1.036588	466.248920	0.013267	0.012740
RS	15	0.167656	1.036588	489.619950	0.013932	0.013401
RS	16	0.185813	1.181953	450.932644	0.012831	0.012509
RS	17	0.205202	1.181953	473.551026	0.013475	0.013136
RS	18	0.225906	1.303753	450.726529	0.012826	0.012616
RS	19	0.248014	1.303753	473.081282	0.013462	0.013218
RS	20	0.271623	1.382784	467.876329	0.013314	0.013128
RS	21	0.296832	1.382784	490.456227	0.013956	0.013765
RS	22	0.323752	1.409056	504.004495	0.014342	0.014193
RS	23	0.352499	1.409056	527.169584	0.015001	0.014943
RS	24	0.383195	1.394173	556.434986	0.015834	0.015853
RS	25	0.415974	1.394173	580.173532	0.016509	0.016709
RS	26	0.450976	1.360300	618.779750	0.017608	0.017917
RS	27	0.488353	1.360300	642.578840	0.018285	0.018810
RS	28	0.528265	1.323673	684.166276	0.019468	0.020116
RS	29	0.570885	1.323673	707.071681	0.020120	0.020985
RS	30	0.616396	1.292647	746.297952	0.021236	0.022227
RS	31	0.664994	1.292647	767.054392	0.021827	0.023011
RS	32	0.716889	1.270589	799.703719	0.022756	0.024054
RS	33	0.772305	1.270589	816.924154	0.023246	0.024691
RS	34	0.831480	1.258314	839.923678	0.023900	0.025428
RS	35	0.894669	1.258314	852.264130	0.024252	0.025861
RS	36	0.962145	1.255769	863.493213	0.024571	0.026210
RS	37	1.034198	1.255769	869.824081	0.024751	0.026388
RS	38	1.111139	1.262062	868.529718	0.024714	0.026318
RS	39	1.193299	1.262062	868.061077	0.024701	0.026221
RS	40	1.281033	1.275229	855.112961	0.024333	0.025765
RS	41	1.374719	1.275229	847.426120	0.024114	0.025406
RS	42	1.474760	1.292844	824.645053	0.023466	0.024643
RS	43	1.581587	1.292844	809.672126	0.023040	0.024055
RS	44	1.695662	1.313249	778.736020	0.022159	0.023057
RS	45	1.817474	1.313249	756.788747	0.021535	0.022268
RS	46	1.947551	1.336173	718.877524	0.020456	0.021080
RS	47	2.086451	1.336173	690.738300	0.019655	0.020121
RS	48	2.234774	1.361705	647.314671	0.018420	0.018790
RS	49	2.393159	1.361705	614.242956	0.017479	0.017707
RS	50	2.562288	1.388811	567.644305	0.016153	0.016309
RS	51	2.742891	1.388811	531.213233	0.015116	0.015165
RS	52	2.935745	1.415192	484.158238	0.013777	0.013788
RS	53	3.141682	1.415192	446.046488	0.012692	0.012642
RS	54	3.361589	1.447703	398.425793	0.011337	0.011295
RS	55	3.596414	1.447703	360.925439	0.010270	0.010207
RS	56	3.847169	1.447703	323.326822	0.009200	0.009135
RS	57	4.114934	1.447703	286.214409	0.008144	0.008092
RS	58	4.400864	1.567830	232.803272	0.006625	0.006680
RS	59	4.706191	1.567830	204.104658	0.005808	0.005862
RS	60	5.032230	1.567830	176.565716	0.005024	0.005081
RS	61	5.380387	1.567830	150.575837	0.004285	0.004345
RS	62	5.752162	1.567830	126.467438	0.003599	0.003663
RS	63	6.149157	1.567830	448.458643	0.012761	0.013171
PA	4+25*2+4+6 0.114464627 0.026527350 6.149156715 2.180821572 0.618907683 0.542736506 0.628992244 0.752880785 0.887612091 1.036587805 1.181952815 1.303753398 1.382784319 1.409055884 1.394172615 1.360299786 1.323672697 1.292646881 1.270588534 1.258313962 1.255769172 1.262062253 1.275228887 1.292844270 1.313248674 1.336173079 1.361704735 1.388811075 1.415192409 1.447702873 1.567829561
//
IT	6185
RD	6
LK	-378199.170208
QD	-137.789942 -> -112.648906
RI	0.0114182325
TR	0.112147	0.026788
MT	6.258963
MM	C_pi: 1.260553, n_recomb: 36337.552153
RS	0	0.000000	2.786445	87.272615	0.002402	0.000036
RS	1	0.006813	2.786445	92.992104	0.002559	0.000603
RS	2	0.014091	2.786445	99.069993	0.002726	0.001618
RS	3	0.021864	2.786445	105.526432	0.002904	0.002330
RS	4	0.030167	0.638581	487.765958	0.013423	0.010221
RS	5	0.039036	0.638581	513.633700	0.014135	0.012290
RS	6	0.048508	0.538079	640.328931	0.017622	0.015858
RS	7	0.058627	0.538079	670.880457	0.018462	0.017022
RS	8	0.069434	0.622970	607.194729	0.016710	0.015399
RS	9	0.080978	0.622970	636.357987	0.017512	0.016031
RS	10	0.093309	0.749909	554.301413	0.015254	0.014002
RS	11	0.106480	0.749909	581.518711	0.016003	0.014764
RS	12	0.120548	0.890290	514.056127	0.014147	0.013265
RS	13	0.135574	0.890290	539.693061	0.014852	0.014044
RS	14	0.151624	1.050029	480.548723	0.013225	0.012702
RS	15	0.168768	1.050029	504.816886	0.013892	0.013394
RS	16	0.187080	1.209945	460.263500	0.012666	0.012373
RS	17	0.206639	1.209945	483.603992	0.013309	0.013017
RS	18	0.227532	1.346591	456.479798	0.012562	0.012396
RS	19	0.249847	1.346591	479.445152	0.013194	0.013004
RS	20	0.273683	1.435663	472.058345	0.012991	0.012854
RS	21	0.299143	1.435663	495.233508	0.013629	0.013486
RS	22	0.326338	1.463253	509.222779	0.014014	0.013907
RS	23	0.355385	1.463253	533.080556	0.014670	0.014642
RS	24	0.386412	1.442397	565.257177	0.015556	0.015597
RS	25	0.419553	1.442397	589.864838	0.016233	0.016437
RS	26	0.454951	1.399786	633.023878	0.017421	0.017725
RS	27	0.492761	1.399786	657.873579	0.018105	0.018604
RS	28	0.533148	1.354892	704.677392	0.019393	0.020006
RS	29	0.576286	1.354892	728.747493	0.020055	0.020864
RS	30	0.622363	1.317351	773.013484	0.021273	0.022200
RS	31	0.671579	1.317351	794.933912	0.021876	0.022978
RS	32	0.724149	1.290836	831.752077	0.022890	0.024098
RS	33	0.780300	1.290836	850.007148	0.023392	0.024735
RS	34	0.840278	1.276035	875.846265	0.024103	0.025523
RS	35	0.904341	1.276035	888.982852	0.024465	0.025959
RS	36	0.972770	1.272725	901.457338	0.024808	0.026329
RS	37	1.045860	1.272725	908.283754	0.024996	0.026515
RS	38	1.123931	1.279796	906.655473	0.024951	0.026435
RS	39	1.207320	1.279796	906.378406	0.024943	0.026351
RS	40	1.296391	1.294944	891.854368	0.024544	0.025866
RS	41	1.391531	1.294944	884.096219	0.024330	0.025524
RS	42	1.493153	1.315352	858.981888	0.023639	0.024721
RS	43	1.601699	1.315352	843.733558	0.023219	0.024152
RS	44	1.717640	1.339110	810.083097	0.022293	0.023112
RS	45	1.841481	1.339110	787.718567	0.021678	0.022346
RS	46	1.973759	1.365971	746.881330	0.020554	0.021116
RS	47	2.115049	1.365971	718.253130	0.019766	0.020183
RS	48	2.265966	1.396088	671.843097	0.018489	0.018813
RS	49	2.427166	1.396088	638.279233	0.017565	0.017758
RS	50	2.599348	1.428256	588.876426	0.016206	0.016329
RS	51	2.783262	1.428256	551.986188	0.015191	0.015212
RS	52	2.979706	1.459716	502.547021	0.013830	0.013814
RS	53	3.189535	1.459716	463.989508	0.012769	0.012695
RS	54	3.413659	1.498699	413.983380	0.011393	0.011326
RS	55	3.653054	1.498699	376.104148	0.010350	0.010262
RS	56	3.908760	1.498699	337.942964	0.009300	0.009210
RS	57	4.181887	1.498699	300.097528	0.008259	0.008180
RS	58	4.473623	1.644073	242.031974	0.006661	0.006686
RS	59	4.785236	1.644073	213.416526	0.005873	0.005899
RS	60	5.118080	1.644073	185.741313	0.005112	0.005141
RS	61	5.473602	1.644073	159.414334	0.004387	0.004422
RS	62	5.853346	1.644073	134.794292	0.003710	0.003749
RS	63	6.258963	1.644073	492.801538	0.013562	0.013865
PA	4+25*2+4+6 0.112146812 0.026787851 6.258962666 2.786444707 0.638580704 0.538079132 0.622969713 0.749908746 0.890289760 1.050028611 1.209944664 1.346591368 1.435663002 1.463253068 1.442397220 1.399786404 1.354891940 1.317351011 1.290835594 1.276034683 1.272724569 1.279796343 1.294944248 1.315352278 1.339109876 1.365971178 1.396087885 1.428256212 1.459716115 1.498699464 1.644073111
//
IT	5034
RD	7
LK	-378149.822948
QD	-127.102266 -> -104.222438
RI	0.0090583656
TR	0.110061	0.027065
MT	6.356201
MM	C_pi: 1.288456, n_recomb: 37506.082766
RS	0	0.000000	3.527799	71.397362	0.001904	0.000029
RS	1	0.006839	3.527799	76.134731	0.002030	0.000497
RS	2	0.014146	3.527799	81.175835	0.002164	0.001338
RS	3	0.021952	3.527799	86.538651	0.002307	0.001904
RS	4	0.030292	0.661655	489.134174	0.013041	0.010134
RS	5	0.039203	0.661655	515.422802	0.013742	0.012025
RS	6	0.048723	0.537037	667.335622	0.017793	0.016074
RS	7	0.058894	0.537037	699.246388	0.018644	0.017228
RS	8	0.069761	0.620157	634.553569	0.016919	0.015600
RS	9	0.081371	0.620157	665.060289	0.017732	0.016254
RS	10	0.093775	0.749008	577.424296	0.015395	0.014133
RS	11	0.107027	0.749008	605.841882	0.016153	0.014920
RS	12	0.121186	0.893367	533.149017	0.014215	0.013332
RS	13	0.136313	0.893367	559.842370	0.014927	0.014139
RS	14	0.152474	1.061995	494.699012	0.013190	0.012686
RS	15	0.169741	1.061995	519.844752	0.013860	0.013400
RS	16	0.188189	1.234969	469.832627	0.012527	0.012267
RS	17	0.207898	1.234969	493.884081	0.013168	0.012923
RS	18	0.228955	1.385717	462.631763	0.012335	0.012209
RS	19	0.251452	1.385717	486.194752	0.012963	0.012818
RS	20	0.275488	1.484818	476.612111	0.012708	0.012611
RS	21	0.301167	1.484818	500.360693	0.013341	0.013235
RS	22	0.328603	1.514045	514.632839	0.013721	0.013647
RS	23	0.357915	1.514045	539.150473	0.014375	0.014367
RS	24	0.389232	1.487593	573.997021	0.015304	0.015358
RS	25	0.422691	1.487593	599.433241	0.015982	0.016181
RS	26	0.458438	1.436663	646.885735	0.017247	0.017538
RS	27	0.496629	1.436663	672.744009	0.017937	0.018403
RS	28	0.537433	1.383918	724.546012	0.019318	0.019889
RS	29	0.581027	1.383918	749.743753	0.019990	0.020737
RS	30	0.627602	1.340238	798.887871	0.021300	0.022156
RS	31	0.677363	1.340238	821.945007	0.021915	0.022928
RS	32	0.730526	1.309514	862.854066	0.023006	0.024119
RS	33	0.787326	1.309514	882.128570	0.023520	0.024755
RS	34	0.848010	1.292287	910.807879	0.024284	0.025591
RS	35	0.912845	1.292287	924.737196	0.024656	0.026031
RS	36	0.982113	1.288156	938.527685	0.025023	0.026422
RS	37	1.056119	1.288156	945.855376	0.025219	0.026617
RS	38	1.135185	1.295797	944.024065	0.025170	0.026533
RS	39	1.219660	1.295797	943.948398	0.025168	0.026462
RS	40	1.309911	1.312604	928.012932	0.024743	0.025955
RS	41	1.406335	1.312604	920.191287	0.024534	0.025630
RS	42	1.509353	1.335404	892.922967	0.023807	0.024796
RS	43	1.619417	1.335404	877.398248	0.023393	0.024247
RS	44	1.737008	1.362081	841.196802	0.022428	0.023173
RS	45	1.862640	1.362081	818.400473	0.021820	0.022428
RS	46	1.996865	1.392428	774.770727	0.020657	0.021163
RS	47	2.140270	1.392428	745.623016	0.019880	0.020253
RS	48	2.293482	1.426697	696.312609	0.018565	0.018850
RS	49	2.457172	1.426697	662.212435	0.017656	0.017820
RS	50	2.632057	1.463536	610.046808	0.016265	0.016362
RS	51	2.818902	1.463536	572.645693	0.015268	0.015271
RS	52	3.018525	1.499759	520.826537	0.013886	0.013853
RS	53	3.231801	1.499759	481.773771	0.012845	0.012756
RS	54	3.459663	1.544923	429.369614	0.011448	0.011365
RS	55	3.703108	1.544923	391.071315	0.010427	0.010324
RS	56	3.963203	1.544923	352.322419	0.009394	0.009288
RS	57	4.241085	1.544923	313.732875	0.008365	0.008270
RS	58	4.537971	1.715339	250.965370	0.006691	0.006697
RS	59	4.855162	1.715339	222.424688	0.005930	0.005937
RS	60	5.194045	1.715339	194.625375	0.005189	0.005200
RS	61	5.556105	1.715339	167.989929	0.004479	0.004496
RS	62	5.942925	1.715339	142.898733	0.003810	0.003832
RS	63	6.356201	1.715339	537.182165	0.014323	0.014544
PA	4+25*2+4+6 0.110060862 0.027065190 6.356200855 3.527799195 0.661655334 0.537037304 0.620157492 0.749007633 0.893366704 1.061994665 1.234969145 1.385717382 1.484817718 1.514045271 1.487593184 1.436662796 1.383918251 1.340238091 1.309514115 1.292287278 1.288155767 1.295797214 1.312604105 1.335403518 1.362080619 1.392428194 1.426697074 1.463536419 1.499758997 1.544922809 1.715339436
//
IT	4493
RD	8
LK	-378104.869409
QD	-117.470068 -> -96.555936
RI	0.0072482463
TR	0.108162	0.027351
MT	6.443714
MM	C_pi: 1.314536, n_recomb: 38648.245134
RS	0	0.000000	4.421188	58.881159	0.001524	0.000024
RS	1	0.006862	4.421188	62.826656	0.001626	0.000411
RS	2	0.014195	4.421188	67.029594	0.001734	0.001113
RS	3	0.022030	4.421188	71.505789	0.001850	0.001569
RS	4	0.030404	0.686665	488.395183	0.012637	0.010024
RS	5	0.039352	0.686665	514.986428	0.013325	0.011752
RS	6	0.048914	0.538235	690.727632	0.017872	0.016237
RS	7	0.059132	0.538235	723.877767	0.018730	0.017376
RS	8	0.070052	0.619353	659.311383	0.017059	0.015768
RS	9	0.081720	0.619353	691.071243	0.017881	0.016435
RS	10	0.094190	0.749301	599.058577	0.015500	0.014253
RS	11	0.107515	0.749301	628.617271	0.016265	0.015057
RS	12	0.121754	0.896350	551.646094	0.014274	0.013404
RS	13	0.136970	0.896350	579.364229	0.014991	0.014233
RS	14	0.153231	1.072372	508.800099	0.013165	0.012686
RS	15	0.170607	1.072372	534.808597	0.013838	0.013417
RS	16	0.189176	1.257186	479.614636	0.012410	0.012185
RS	17	0.209018	1.257186	504.367800	0.013050	0.012848
RS	18	0.230223	1.421470	469.069570	0.012137	0.012049
RS	19	0.252882	1.421470	493.217751	0.012762	0.012657
RS	20	0.277096	1.530699	481.379499	0.012455	0.012395
RS	21	0.302972	1.530699	505.680006	0.013084	0.013010
RS	22	0.330623	1.561985	520.056243	0.013456	0.013408
RS	23	0.360172	1.561985	545.201256	0.014107	0.014114
RS	24	0.391748	1.530394	582.465046	0.015071	0.015133
RS	25	0.425491	1.530394	608.689310	0.015749	0.015939
RS	26	0.461549	1.471594	660.167181	0.017081	0.017356
RS	27	0.500082	1.471594	686.991713	0.017775	0.018207
RS	28	0.541258	1.411440	743.546745	0.019239	0.019767
RS	29	0.585260	1.411440	769.835012	0.019919	0.020604
RS	30	0.632282	1.361990	823.671692	0.021312	0.022098
RS	31	0.682530	1.361990	847.839750	0.021937	0.022865
RS	32	0.736226	1.327308	892.734857	0.023099	0.024119
RS	33	0.793606	1.327308	913.018205	0.023624	0.024754
RS	34	0.854924	1.307768	944.518137	0.024439	0.025635
RS	35	0.920449	1.307768	959.245763	0.024820	0.026079
RS	36	0.990470	1.302781	974.416884	0.025212	0.026493
RS	37	1.065297	1.302781	982.265269	0.025416	0.026696
RS	38	1.145257	1.310827	980.363080	0.025366	0.026614
RS	39	1.230705	1.310827	980.516954	0.025370	0.026556
RS	40	1.322016	1.329014	963.350966	0.024926	0.026032
RS	41	1.419592	1.329014	955.495318	0.024723	0.025724
RS	42	1.523864	1.353851	926.272827	0.023967	0.024866
RS	43	1.635290	1.353851	910.494817	0.023559	0.024336
RS	44	1.754363	1.383051	871.933544	0.022561	0.023235
RS	45	1.881606	1.383051	848.715657	0.021960	0.022510
RS	46	2.017581	1.416467	802.453445	0.020763	0.021218
RS	47	2.162886	1.416467	772.779984	0.019995	0.020328
RS	48	2.318161	1.454471	720.683941	0.018647	0.018897
RS	49	2.484091	1.454471	686.025074	0.017750	0.017889
RS	50	2.661407	1.495596	631.161812	0.016331	0.016406
RS	51	2.850890	1.495596	593.216099	0.015349	0.015337
RS	52	3.053375	1.536259	539.040641	0.013947	0.013900
RS	53	3.269754	1.536259	499.455779	0.012923	0.012824
RS	54	3.500981	1.587288	444.655657	0.011505	0.011411
RS	55	3.748074	1.587288	405.904404	0.010503	0.010390
RS	56	4.012123	1.587288	366.545388	0.009484	0.009369
RS	57	4.294290	1.587288	327.200154	0.008466	0.008361
RS	58	4.595818	1.782423	259.690765	0.006719	0.006711
RS	59	4.918037	1.782423	231.211918	0.005982	0.005975
RS	60	5.262367	1.782423	203.292715	0.005260	0.005257
RS	61	5.630323	1.782423	176.367099	0.004563	0.004566
RS	62	6.023528	1.782423	150.833592	0.003903	0.003912
RS	63	6.443714	1.782423	581.683482	0.015051	0.015206
PA	4+25*2+4+6 0.108161702 0.027350612 6.443714275 4.421187857 0.686664850 0.538234731 0.619353445 0.749300857 0.896350341 1.072372290 1.257186379 1.421469868 1.530698588 1.561985119 1.530394032 1.471593539 1.411440192 1.361990297 1.327307729 1.307767720 1.302781449 1.310826631 1.329013910 1.353851382 1.383051373 1.416467418 1.454471090 1.495596500 1.536259069 1.587288344 1.782423098
//
IT	4377
RD	9
LK	-378063.750605
QD	-108.782642 -> -89.602579
RI	0.0058495648
TR	0.106418	0.027639
MT	6.523338
MM	C_pi: 1.339088, n_recomb: 39764.579314
RS	0	0.000000	5.485936	48.951623	0.001231	0.000019
RS	1	0.006882	5.485936	52.257932	0.001314	0.000342
RS	2	0.014238	5.485936	55.782951	0.001403	0.000930
RS	3	0.022101	5.485936	59.540493	0.001497	0.001302
RS	4	0.030504	0.712766	486.416297	0.012232	0.009898
RS	5	0.039486	0.712766	513.226717	0.012907	0.011481
RS	6	0.049086	0.540909	711.306890	0.017888	0.016358
RS	7	0.059346	0.540909	745.599939	0.018750	0.017479
RS	8	0.070313	0.619884	681.999594	0.017151	0.015908
RS	9	0.082035	0.619884	714.938883	0.017979	0.016583
RS	10	0.094563	0.750303	619.527080	0.015580	0.014361
RS	11	0.107953	0.750303	650.178524	0.016351	0.015177
RS	12	0.122265	0.899046	569.697567	0.014327	0.013479
RS	13	0.137562	0.899046	598.414556	0.015049	0.014325
RS	14	0.153912	1.081204	522.905809	0.013150	0.012700
RS	15	0.171387	1.081204	549.765443	0.013826	0.013445
RS	16	0.190065	1.276810	489.590919	0.012312	0.012122
RS	17	0.210029	1.276810	515.038307	0.012952	0.012791
RS	18	0.231366	1.454146	475.730219	0.011964	0.011910
RS	19	0.254172	1.454146	500.452521	0.012585	0.012516
RS	20	0.278547	1.573627	486.284783	0.012229	0.012200
RS	21	0.304600	1.573627	511.117572	0.012854	0.012807
RS	22	0.332446	1.607408	525.426427	0.013213	0.013188
RS	23	0.362208	1.607408	551.168730	0.013861	0.013880
RS	24	0.394019	1.571144	590.611391	0.014853	0.014921
RS	25	0.428019	1.571144	617.585514	0.015531	0.015712
RS	26	0.464359	1.504933	672.823789	0.016920	0.017179
RS	27	0.503200	1.504933	700.573844	0.017618	0.018017
RS	28	0.544715	1.437799	761.634456	0.019154	0.019641
RS	29	0.589086	1.437799	788.976968	0.019841	0.020469
RS	30	0.636511	1.382934	847.308650	0.021308	0.022029
RS	31	0.687201	1.382934	872.562462	0.021943	0.022791
RS	32	0.741379	1.344533	921.323271	0.023169	0.024102
RS	33	0.799285	1.344533	942.606161	0.023705	0.024737
RS	34	0.861177	1.322798	976.890046	0.024567	0.025661
RS	35	0.927329	1.322798	992.424404	0.024957	0.026109
RS	36	0.998033	1.316948	1009.024386	0.025375	0.026545
RS	37	1.073603	1.316948	1017.417985	0.025586	0.026757
RS	38	1.154375	1.325264	1015.570023	0.025540	0.026678
RS	39	1.240705	1.325264	1015.988848	0.025550	0.026633
RS	40	1.332977	1.344598	997.769823	0.025092	0.026099
RS	41	1.431600	1.344598	989.919010	0.024894	0.025807
RS	42	1.537010	1.371169	958.943039	0.024116	0.024932
RS	43	1.649674	1.371169	942.945964	0.023713	0.024419
RS	44	1.770093	1.402541	902.221660	0.022689	0.023298
RS	45	1.898799	1.402541	878.604796	0.022095	0.022592
RS	46	2.036364	1.438646	829.879240	0.020870	0.021277
RS	47	2.183396	1.438646	799.686591	0.020111	0.020407
RS	48	2.340547	1.479995	744.931109	0.018734	0.018952
RS	49	2.508514	1.479995	709.703470	0.017848	0.017964
RS	50	2.688041	1.525039	652.219181	0.016402	0.016458
RS	51	2.879923	1.525039	613.706008	0.015433	0.015409
RS	52	3.085012	1.569823	557.209195	0.014013	0.013955
RS	53	3.304216	1.569823	517.063519	0.013003	0.012897
RS	54	3.538506	1.626399	459.877320	0.011565	0.011463
RS	55	3.788920	1.626399	420.644194	0.010578	0.010459
RS	56	4.056569	1.626399	380.655266	0.009573	0.009451
RS	57	4.342639	1.626399	340.543235	0.008564	0.008451
RS	58	4.648397	1.845831	268.260122	0.006746	0.006727
RS	59	4.975198	1.845831	239.828217	0.006031	0.006013
RS	60	5.324490	1.845831	211.788766	0.005326	0.005312
RS	61	5.697823	1.845831	184.584839	0.004642	0.004634
RS	62	6.096849	1.845831	158.630329	0.003989	0.003988
RS	63	6.523338	1.845831	626.322447	0.015751	0.015852
PA	4+25*2+4+6 0.106418276 0.027639018 6.523337694 5.485935959 0.712766046 0.540909027 0.619883859 0.750303426 0.899045609 1.081204274 1.276809534 1.454145716 1.573626571 1.607407512 1.571143932 1.504933207 1.437799300 1.382934333 1.344532998 1.322797540 1.316947627 1.325264056 1.344598431 1.371169353 1.402540630 1.438645651 1.479994965 1.525039145 1.569822834 1.626399261 1.845831051
//
IT	5398
RD	10
LK	-378026.021560
QD	-100.933558 -> -83.295929
RI	0.0047574556
TR	0.104808	0.027927
MT	6.596324
MM	C_pi: 1.362331, n_recomb: 40856.027534
RS	0	0.000000	6.744267	41.005722	0.001004	0.000016
RS	1	0.006901	6.744267	43.793491	0.001072	0.000286
RS	2	0.014278	6.744267	46.767691	0.001145	0.000781
RS	3	0.022164	6.744267	49.940349	0.001222	0.001088
RS	4	0.030595	0.739458	483.717324	0.011840	0.009765
RS	5	0.039607	0.739458	510.686506	0.012500	0.011217
RS	6	0.049241	0.544617	729.602421	0.017858	0.016446
RS	7	0.059540	0.544617	764.957143	0.018723	0.017548
RS	8	0.070550	0.621376	702.944559	0.017205	0.016026
RS	9	0.082320	0.621376	736.999847	0.018039	0.016704
RS	10	0.094902	0.751786	639.005726	0.015640	0.014461
RS	11	0.108352	0.751786	670.707824	0.016416	0.015285
RS	12	0.122730	0.901382	587.398327	0.014377	0.013557
RS	13	0.138100	0.901382	617.092194	0.015104	0.014416
RS	14	0.154531	1.088624	537.034550	0.013145	0.012724
RS	15	0.172097	1.088624	564.735601	0.013823	0.013481
RS	16	0.190874	1.294069	499.746832	0.012232	0.012074
RS	17	0.210947	1.294069	525.882489	0.012872	0.012747
RS	18	0.232405	1.484006	482.578720	0.011812	0.011790
RS	19	0.255344	1.484006	507.865757	0.012431	0.012394
RS	20	0.279866	1.613859	491.290353	0.012025	0.012023
RS	21	0.306081	1.613859	516.638069	0.012645	0.012623
RS	22	0.334104	1.650551	530.723477	0.012990	0.012985
RS	23	0.364061	1.650551	557.036007	0.013634	0.013664
RS	24	0.396086	1.610073	598.437696	0.014647	0.014721
RS	25	0.430320	1.610073	626.126599	0.015325	0.015499
RS	26	0.466917	1.536890	684.878412	0.016763	0.017008
RS	27	0.506040	1.536890	713.515787	0.017464	0.017834
RS	28	0.547863	1.463180	778.842441	0.019063	0.019514
RS	29	0.592571	1.463180	807.204437	0.019757	0.020334
RS	30	0.640365	1.403226	869.835987	0.021290	0.021951
RS	31	0.691457	1.403226	896.150939	0.021934	0.022709
RS	32	0.746075	1.361336	948.647025	0.023219	0.024072
RS	33	0.804462	1.361336	970.920219	0.023764	0.024707
RS	34	0.866879	1.337522	1007.939084	0.024671	0.025670
RS	35	0.933603	1.337522	1024.288762	0.025071	0.026122
RS	36	1.004931	1.330813	1042.352969	0.025513	0.026581
RS	37	1.081182	1.330813	1051.317039	0.025732	0.026801
RS	38	1.162694	1.339299	1049.633904	0.025691	0.026729
RS	39	1.249832	1.339299	1050.354898	0.025709	0.026695
RS	40	1.342983	1.359586	1031.249747	0.025241	0.026157
RS	41	1.442562	1.359586	1023.445590	0.025050	0.025879
RS	42	1.549014	1.387630	990.908109	0.024254	0.024993
RS	43	1.662811	1.387630	974.730549	0.023858	0.024496
RS	44	1.784462	1.420865	932.035012	0.022813	0.023360
RS	45	1.914507	1.420865	908.047417	0.022226	0.022671
RS	46	2.053527	1.459319	857.026398	0.020977	0.021339
RS	47	2.202141	1.459319	826.327807	0.020225	0.020487
RS	48	2.361011	1.503657	769.041364	0.018823	0.019012
RS	49	2.530843	1.503657	733.242002	0.017947	0.018042
RS	50	2.712396	1.552273	673.219100	0.016478	0.016516
RS	51	2.906478	1.552273	634.122199	0.015521	0.015485
RS	52	3.113954	1.600873	575.343581	0.014082	0.014015
RS	53	3.335747	1.600873	534.613914	0.013085	0.012973
RS	54	3.572846	1.662678	475.057221	0.011628	0.011520
RS	55	3.826306	1.662678	435.316847	0.010655	0.010530
RS	56	4.097259	1.662678	394.680116	0.009660	0.009533
RS	57	4.386909	1.662678	353.790581	0.008659	0.008541
RS	58	4.696548	1.905912	276.708566	0.006773	0.006745
RS	59	5.027555	1.905912	248.307836	0.006078	0.006051
RS	60	5.381404	1.905912	220.144853	0.005388	0.005366
RS	61	5.759673	1.905912	192.670039	0.004716	0.004700
RS	62	6.164046	1.905912	166.310451	0.004071	0.004061
RS	63	6.596324	1.905912	671.091061	0.016426	0.016481
PA	4+25*2+4+6 0.104808023 0.027927342 6.596323715 6.744266660 0.739458339 0.544617481 0.621375965 0.751785677 0.901382443 1.088624190 1.294068653 1.484005893 1.613858818 1.650550667 1.610072813 1.536889730 1.463180069 1.403226450 1.361335557 1.337521979 1.330813194 1.339299335 1.359586059 1.387630038 1.420864629 1.459318938 1.503657290 1.552272610 1.600872682 1.662678442 1.905912260
//
IT	4519
RD	11
LK	-377991.311289
QD	-93.823035 -> -77.565515
RI	0.0038958954
TR	0.103313	0.028214
MT	6.663616
MM	C_pi: 1.384420, n_recomb: 41923.185564
RS	0	0.000000	8.221556	34.587067	0.000825	0.000013
RS	1	0.006918	8.221556	36.951321	0.000881	0.000240
RS	2	0.014314	8.221556	39.475085	0.000942	0.000659
RS	3	0.022223	8.221556	42.168821	0.001006	0.000915
RS	4	0.030678	0.766368	480.651039	0.011465	0.009628
RS	5	0.039718	0.766368	507.735781	0.012111	0.010965
RS	6	0.049384	0.549041	746.035387	0.017795	0.016507
RS	7	0.059718	0.549041	782.382388	0.018662	0.017590
RS	8	0.070767	0.623560	722.406137	0.017232	0.016125
RS	9	0.082580	0.623560	757.521872	0.018069	0.016803
RS	10	0.095211	0.753592	657.621273	0.015686	0.014552
RS	11	0.108716	0.753592	690.336361	0.016467	0.015381
RS	12	0.123154	0.903362	604.789820	0.014426	0.013636
RS	13	0.138592	0.903362	635.440549	0.015157	0.014506
RS	14	0.155098	1.094779	551.183167	0.013147	0.012756
RS	15	0.172745	1.094779	579.716724	0.013828	0.013523
RS	16	0.191613	1.309224	510.045238	0.012166	0.012039
RS	17	0.211787	1.309224	536.863420	0.012806	0.012716
RS	18	0.233356	1.511310	489.574815	0.011678	0.011684
RS	19	0.256417	1.511310	515.417993	0.012294	0.012287
RS	20	0.281074	1.651611	496.366676	0.011840	0.011863
RS	21	0.307436	1.651611	522.213712	0.012456	0.012456
RS	22	0.335622	1.691606	535.933974	0.012784	0.012797
RS	23	0.365758	1.691606	562.792099	0.013424	0.013464
RS	24	0.397979	1.647351	605.953023	0.014454	0.014533
RS	25	0.432429	1.647351	634.324268	0.015131	0.015297
RS	26	0.469262	1.567595	696.366644	0.016611	0.016842
RS	27	0.508643	1.567595	725.855403	0.017314	0.017657
RS	28	0.550748	1.487682	795.222966	0.018969	0.019387
RS	29	0.595766	1.487682	824.570925	0.019669	0.020199
RS	30	0.643899	1.422945	891.309140	0.021261	0.021868
RS	31	0.695361	1.422945	918.660635	0.021913	0.022622
RS	32	0.750383	1.377778	974.758021	0.023251	0.024031
RS	33	0.809212	1.377778	998.011274	0.023806	0.024667
RS	34	0.872110	1.352005	1037.703677	0.024753	0.025665
RS	35	0.939360	1.352005	1054.875775	0.025162	0.026121
RS	36	1.011262	1.344450	1074.428233	0.025628	0.026603
RS	37	1.088138	1.344450	1083.986456	0.025856	0.026831
RS	38	1.170333	1.353030	1082.562471	0.025823	0.026767
RS	39	1.258213	1.353030	1083.621863	0.025848	0.026745
RS	40	1.352173	1.374112	1063.780734	0.025375	0.026205
RS	41	1.452633	1.374112	1056.065253	0.025190	0.025942
RS	42	1.560043	1.403405	1022.147935	0.024381	0.025048
RS	43	1.674883	1.403405	1005.829864	0.023992	0.024568
RS	44	1.797668	1.438235	961.346017	0.022931	0.023421
RS	45	1.928947	1.438235	937.018848	0.022351	0.022749
RS	46	2.069308	1.478735	883.866204	0.021083	0.021403
RS	47	2.219378	1.478735	852.679118	0.020339	0.020568
RS	48	2.379831	1.525739	792.989260	0.018915	0.019076
RS	49	2.551383	1.525739	756.620428	0.018048	0.018122
RS	50	2.734804	1.577605	694.142690	0.016557	0.016580
RS	51	2.930913	1.577605	654.451523	0.015611	0.015564
RS	52	3.140588	1.629731	593.435855	0.014155	0.014079
RS	53	3.364769	1.629731	552.104084	0.013169	0.013052
RS	54	3.604459	1.696454	490.197609	0.011693	0.011579
RS	55	3.860730	1.696454	449.928480	0.010732	0.010603
RS	56	4.134730	1.696454	408.628719	0.009747	0.009616
RS	57	4.427685	1.696454	366.952513	0.008753	0.008630
RS	58	4.740906	1.962943	285.053774	0.006799	0.006764
RS	59	5.075795	1.962943	256.669065	0.006122	0.006088
RS	60	5.433852	1.962943	228.378185	0.005448	0.005418
RS	61	5.816679	1.962943	200.637524	0.004786	0.004762
RS	62	6.225990	1.962943	173.885527	0.004148	0.004131
RS	63	6.663616	1.962943	715.954861	0.017078	0.017093
PA	4+25*2+4+6 0.103313343 0.028213580 6.663615809 8.221555997 0.766367805 0.549041106 0.623559957 0.753592413 0.903362161 1.094779117 1.309223647 1.511310472 1.651611296 1.691606221 1.647350552 1.567594517 1.487681849 1.422945137 1.377778157 1.352004691 1.344450344 1.353030469 1.374111894 1.403404998 1.438234913 1.478735449 1.525739266 1.577605499 1.629730577 1.696454452 1.962943141
//
IT	4269
RD	12
LK	-377959.303722
QD	-87.363377 -> -72.346740
RI	0.0032102439
TR	0.101920	0.028496
MT	6.725996
MM	C_pi: 1.405489, n_recomb: 42966.665503
RS	0	0.000000	9.944218	29.361078	0.000683	0.000011
RS	1	0.006933	9.944218	31.377391	0.000730	0.000203
RS	2	0.014348	9.944218	33.530730	0.000780	0.000559
RS	3	0.022276	9.944218	35.830201	0.000834	0.000773
RS	4	0.030754	0.793249	477.434472	0.011112	0.009491
RS	5	0.039820	0.793249	504.603622	0.011744	0.010726
RS	6	0.049514	0.553986	760.892436	0.017709	0.016547
RS	7	0.059881	0.553986	798.170512	0.018577	0.017611
RS	8	0.070966	0.626274	740.557422	0.017236	0.016207
RS	9	0.082820	0.626274	776.683430	0.018076	0.016882
RS	10	0.095496	0.755646	675.449390	0.015720	0.014635
RS	11	0.109050	0.755646	709.142701	0.016504	0.015468
RS	12	0.123545	0.905037	621.880505	0.014474	0.013716
RS	13	0.139044	0.905037	653.468997	0.015209	0.014595
RS	14	0.155619	1.099833	565.336152	0.013158	0.012796
RS	15	0.173342	1.099833	594.693623	0.013841	0.013571
RS	16	0.192294	1.322503	520.460271	0.012113	0.012014
RS	17	0.212560	1.322503	547.955618	0.012753	0.012695
RS	18	0.234232	1.536308	496.685316	0.011560	0.011592
RS	19	0.257405	1.536308	523.076713	0.012174	0.012192
RS	20	0.282186	1.687106	501.486939	0.011672	0.011716
RS	21	0.308685	1.687106	527.819087	0.012284	0.012303
RS	22	0.337021	1.730739	541.055596	0.012592	0.012621
RS	23	0.367322	1.730739	568.437084	0.013230	0.013278
RS	24	0.399724	1.683096	613.183862	0.014271	0.014354
RS	25	0.434372	1.683096	642.207879	0.014947	0.015107
RS	26	0.471423	1.597147	707.333987	0.016462	0.016682
RS	27	0.511042	1.597147	737.640646	0.017168	0.017488
RS	28	0.553409	1.511370	810.841864	0.018871	0.019260
RS	29	0.598713	1.511370	841.143796	0.019577	0.020065
RS	30	0.647158	1.442131	911.803363	0.021221	0.021780
RS	31	0.698962	1.442131	940.167018	0.021881	0.022530
RS	32	0.754358	1.393890	999.728850	0.023268	0.023981
RS	33	0.813595	1.393890	1023.950860	0.023831	0.024618
RS	34	0.876939	1.366268	1066.250542	0.024816	0.025649
RS	35	0.944675	1.366268	1084.250030	0.025235	0.026109
RS	36	1.017107	1.357898	1105.296169	0.025725	0.026612
RS	37	1.094562	1.357898	1115.469881	0.025961	0.026848
RS	38	1.177387	1.366515	1114.385518	0.025936	0.026794
RS	39	1.265954	1.366515	1115.817266	0.025969	0.026784
RS	40	1.360662	1.388260	1095.376460	0.025494	0.026245
RS	41	1.461937	1.388260	1087.789947	0.025317	0.025996
RS	42	1.570234	1.418614	1052.658297	0.024499	0.025098
RS	43	1.686040	1.418614	1036.239302	0.024117	0.024633
RS	44	1.809875	1.454809	990.137751	0.023044	0.023481
RS	45	1.942295	1.454809	965.503374	0.022471	0.022824
RS	46	2.083898	1.497088	910.376051	0.021188	0.021468
RS	47	2.235318	1.497088	878.720554	0.020451	0.020649
RS	48	2.397237	1.546465	816.752279	0.019009	0.019142
RS	49	2.570383	1.546465	779.819944	0.018149	0.018205
RS	50	2.755534	1.601284	714.973162	0.016640	0.016646
RS	51	2.953522	1.601284	674.681211	0.015702	0.015645
RS	52	3.165238	1.656664	611.474301	0.014231	0.014147
RS	53	3.391633	1.656664	569.526525	0.013255	0.013132
RS	54	3.633725	1.728006	505.294978	0.011760	0.011641
RS	55	3.892602	1.728006	464.479059	0.010810	0.010677
RS	56	4.169429	1.728006	422.503569	0.009833	0.009698
RS	57	4.465449	1.728006	380.033178	0.008845	0.008718
RS	58	4.781994	2.017172	293.306275	0.006826	0.006785
RS	59	5.120487	2.017172	264.923537	0.006166	0.006126
RS	60	5.482449	2.017172	236.500084	0.005504	0.005469
RS	61	5.869508	2.017172	208.497180	0.004853	0.004823
RS	62	6.283403	2.017172	181.363215	0.004221	0.004198
RS	63	6.725996	2.017172	760.874451	0.017708	0.017689
PA	4+25*2+4+6 0.101919613 0.028496206 6.725995696 9.944217611 0.793249031 0.553986045 0.626274045 0.755646406 0.905036942 1.099833425 1.322503469 1.536308344 1.687106158 1.730738618 1.683096332 1.597147175 1.511369532 1.442130774 1.393889832 1.366267726 1.357897720 1.366514631 1.388259569 1.418614476 1.454809421 1.497088209 1.546465117 1.601284040 1.656664449 1.728006258 2.017171599
//
IT	5052
RD	13
LK	-377929.728267
QD	-81.477763 -> -67.581443
RI	0.0026586054
TR	0.100616	0.028774
MT	6.784014
MM	C_pi: 1.425638, n_recomb: 43987.218743
RS	0	0.000000	11.945677	25.063655	0.000570	0.000009
RS	1	0.006948	11.945677	26.791686	0.000609	0.000172
RS	2	0.014378	11.945677	28.637865	0.000651	0.000476
RS	3	0.022325	11.945677	30.610128	0.000696	0.000657
RS	4	0.030824	0.819924	474.208845	0.010781	0.009356
RS	5	0.039914	0.819924	501.440086	0.011400	0.010502
RS	6	0.049635	0.559301	774.417360	0.017606	0.016570
RS	7	0.060031	0.559301	812.572283	0.018473	0.017615
RS	8	0.071150	0.629403	757.534357	0.017222	0.016274
RS	9	0.083041	0.629403	794.624594	0.018065	0.016946
RS	10	0.095759	0.757906	692.537962	0.015744	0.014710
RS	11	0.109360	0.757906	727.176611	0.016532	0.015545
RS	12	0.123906	0.906445	638.681392	0.014520	0.013796
RS	13	0.139462	0.906445	671.189377	0.015259	0.014682
RS	14	0.156100	1.103944	579.471273	0.013174	0.012840
RS	15	0.173893	1.103944	609.643916	0.013860	0.013623
RS	16	0.192923	1.334142	530.956849	0.012071	0.011999
RS	17	0.213275	1.334142	559.123723	0.012711	0.012682
RS	18	0.235041	1.559226	503.880789	0.011455	0.011510
RS	19	0.258319	1.559226	530.812862	0.012067	0.012109
RS	20	0.283214	1.720520	506.635422	0.011518	0.011582
RS	21	0.309840	1.720520	533.439771	0.012127	0.012162
RS	22	0.338315	1.768110	546.081691	0.012415	0.012457
RS	23	0.368768	1.768110	573.966118	0.013048	0.013105
RS	24	0.401337	1.717420	620.151106	0.014098	0.014185
RS	25	0.436170	1.717420	649.800740	0.014772	0.014928
RS	26	0.473422	1.625618	717.827230	0.016319	0.016528
RS	27	0.513263	1.625618	748.920618	0.017026	0.017325
RS	28	0.555871	1.534282	825.765949	0.018773	0.019135
RS	29	0.601440	1.534282	856.991414	0.019483	0.019933
RS	30	0.650175	1.460803	931.394643	0.021174	0.021689
RS	31	0.702296	1.460803	960.746415	0.021841	0.022436
RS	32	0.758039	1.409673	1023.639162	0.023271	0.023925
RS	33	0.817654	1.409673	1048.817633	0.023844	0.024562
RS	34	0.881411	1.380310	1093.653204	0.024863	0.025623
RS	35	0.949598	1.380310	1112.482935	0.025291	0.026088
RS	36	1.022523	1.371159	1135.018771	0.025803	0.026611
RS	37	1.100514	1.371159	1145.826456	0.026049	0.026856
RS	38	1.183924	1.379769	1145.150069	0.026034	0.026812
RS	39	1.273130	1.379769	1146.985032	0.026075	0.026813
RS	40	1.368533	1.402072	1126.063436	0.025600	0.026277
RS	41	1.470564	1.402072	1118.643720	0.025431	0.026042
RS	42	1.579685	1.433330	1082.448610	0.024608	0.025144
RS	43	1.696387	1.433330	1065.966857	0.024234	0.024694
RS	44	1.821198	1.470686	1018.409461	0.023152	0.023538
RS	45	1.954680	1.470686	993.499807	0.022586	0.022896
RS	46	2.097436	1.514507	936.545796	0.021291	0.021533
RS	47	2.250111	1.514507	904.442992	0.020561	0.020728
RS	48	2.413393	1.565991	840.317813	0.019104	0.019211
RS	49	2.588020	1.565991	802.829976	0.018251	0.018287
RS	50	2.774780	1.623492	735.697016	0.016725	0.016716
RS	51	2.974515	1.623492	694.800845	0.015796	0.015728
RS	52	3.188128	1.681873	629.450636	0.014310	0.014217
RS	53	3.416583	1.681873	586.875997	0.013342	0.013214
RS	54	3.660910	1.757547	520.346101	0.011829	0.011706
RS	55	3.922213	1.757547	478.968151	0.010889	0.010752
RS	56	4.201670	1.757547	436.306310	0.009919	0.009781
RS	57	4.500544	1.757547	393.035603	0.008935	0.008805
RS	58	4.820183	2.068785	301.474794	0.006854	0.006807
RS	59	5.162031	2.068785	273.080972	0.006208	0.006163
RS	60	5.527629	2.068785	244.520097	0.005559	0.005518
RS	61	5.918629	2.068785	216.257447	0.004916	0.004882
RS	62	6.336795	2.068785	188.750167	0.004291	0.004263
RS	63	6.784014	2.068785	805.816149	0.018319	0.018269
PA	4+25*2+4+6 0.100615840 0.028774446 6.784014029 11.945677093 0.819924210 0.559300702 0.629403098 0.757906335 0.906445107 1.103943997 1.334141855 1.559226396 1.720519923 1.768109794 1.717420341 1.625618049 1.534281841 1.460802504 1.409673476 1.380310044 1.371158925 1.379768927 1.402072313 1.433330436 1.470686124 1.514506571 1.565990682 1.623491751 1.681873034 1.757546885 2.068785495
//
IT	5050
RD	14
LK	-377902.349067
QD	-76.099335 -> -63.218195
RI	0.0022120554
TR	0.099392	0.029048
MT	6.838188
MM	C_pi: 1.444944, n_recomb: 44985.087909
RS	0	0.000000	14.259764	21.504749	0.000478	0.000008
RS	1	0.006961	14.259764	22.992519	0.000511	0.000146
RS	2	0.014407	14.259764	24.582532	0.000546	0.000407
RS	3	0.022371	14.259764	26.281716	0.000584	0.000561
RS	4	0.030889	0.846231	471.078279	0.010472	0.009225
RS	5	0.040001	0.846231	498.356475	0.011078	0.010291
RS	6	0.049747	0.564871	786.801806	0.017490	0.016579
RS	7	0.060171	0.564871	825.784878	0.018357	0.017606
RS	8	0.071320	0.632861	773.441418	0.017193	0.016329
RS	9	0.083246	0.632861	811.452939	0.018038	0.016996
RS	10	0.096002	0.760327	708.933567	0.015759	0.014779
RS	11	0.109646	0.760327	744.486365	0.016550	0.015613
RS	12	0.124240	0.907625	655.191755	0.014565	0.013875
RS	13	0.139850	0.907625	688.601272	0.015307	0.014767
RS	14	0.156546	1.107221	593.575704	0.013195	0.012889
RS	15	0.174405	1.107221	624.554774	0.013884	0.013679
RS	16	0.193507	1.344303	541.515160	0.012038	0.011990
RS	17	0.213938	1.344303	570.347933	0.012679	0.012677
RS	18	0.235792	1.580254	511.134770	0.011362	0.011439
RS	19	0.259167	1.580254	538.600113	0.011973	0.012036
RS	20	0.284169	1.752020	511.790699	0.011377	0.011458
RS	21	0.310912	1.752020	539.055034	0.011983	0.012033
RS	22	0.339516	1.803807	551.018419	0.012249	0.012303
RS	23	0.370112	1.803807	579.387161	0.012880	0.012943
RS	24	0.402837	1.750408	626.869966	0.013935	0.014025
RS	25	0.437840	1.750408	657.119934	0.014608	0.014758
RS	26	0.475280	1.653058	727.883319	0.016181	0.016380
RS	27	0.515326	1.653058	759.734045	0.016889	0.017169
RS	28	0.558160	1.556457	840.041268	0.018674	0.019011
RS	29	0.603976	1.556457	872.160830	0.019388	0.019805
RS	30	0.652981	1.478970	950.143494	0.021121	0.021596
RS	31	0.705397	1.478970	980.459244	0.021795	0.022341
RS	32	0.761462	1.425128	1046.550425	0.023264	0.023863
RS	33	0.821430	1.425128	1072.671686	0.023845	0.024501
RS	34	0.885572	1.394129	1119.964858	0.024896	0.025590
RS	35	0.954179	1.394129	1139.625265	0.025333	0.026059
RS	36	1.027562	1.384236	1163.637367	0.025867	0.026602
RS	37	1.106054	1.384236	1175.094398	0.026122	0.026854
RS	38	1.190009	1.392812	1174.878873	0.026117	0.026821
RS	39	1.279809	1.392812	1177.144861	0.026167	0.026833
RS	40	1.375860	1.415586	1155.849514	0.025694	0.026303
RS	41	1.478597	1.415586	1148.631734	0.025534	0.026081
RS	42	1.588486	1.447611	1111.511898	0.024708	0.025185
RS	43	1.706024	1.447611	1095.003784	0.024341	0.024749
RS	44	1.831744	1.485953	1046.139536	0.023255	0.023593
RS	45	1.966216	1.485953	1020.986362	0.022696	0.022965
RS	46	2.110049	1.531106	962.346209	0.021393	0.021598
RS	47	2.263894	1.531106	929.818513	0.020669	0.020807
RS	48	2.428449	1.584460	863.653743	0.019199	0.019281
RS	49	2.604458	1.584460	825.621086	0.018353	0.018371
RS	50	2.792720	1.644395	756.285228	0.016812	0.016787
RS	51	2.994087	1.644395	714.784809	0.015889	0.015811
RS	52	3.209472	1.705542	647.341042	0.014390	0.014289
RS	53	3.439850	1.705542	604.132407	0.013430	0.013296
RS	54	3.686264	1.785275	535.334882	0.011900	0.011772
RS	55	3.949832	1.785275	493.383016	0.010968	0.010827
RS	56	4.231748	1.785275	450.026990	0.010004	0.009863
RS	57	4.533288	1.785275	405.952074	0.009024	0.008891
RS	58	4.855819	2.117975	309.558299	0.006881	0.006830
RS	59	5.200802	2.117975	281.142088	0.006250	0.006199
RS	60	5.569800	2.117975	252.439702	0.005612	0.005566
RS	61	5.964484	2.117975	223.919736	0.004978	0.004938
RS	62	6.386642	2.117975	196.047102	0.004358	0.004326
RS	63	6.838188	2.117975	850.728288	0.018911	0.018835
PA	4+25*2+4+6 0.099392123 0.029047543 6.838188396 14.259763553 0.846231039 0.564870768 0.632861413 0.760327339 0.907624654 1.107221373 1.344302736 1.580253980 1.752020302 1.803806667 1.750407654 1.653057764 1.556457447 1.478970310 1.425127675 1.394129257 1.384235969 1.392811634 1.415585586 1.447611100 1.485952941 1.531106439 1.584460117 1.644395111 1.705541857 1.785275059 2.117974655
//
IT	4861
RD	15
LK	-377876.962068
QD	-71.172336 -> -59.214016
RI	0.0018481054
TR	0.098240	0.029315
MT	6.889000
MM	C_pi: 1.463491, n_recomb: 45960.827481
RS	0	0.000000	16.925526	18.535961	0.000403	0.000007
RS	1	0.006974	16.925526	19.822220	0.000431	0.000125
RS	2	0.014433	16.925526	21.197262	0.000461	0.000349
RS	3	0.022413	16.925526	22.667146	0.000493	0.000481
RS	4	0.030950	0.872045	468.113497	0.010185	0.009099
RS	5	0.040082	0.872045	495.429176	0.010779	0.010095
RS	6	0.049851	0.570619	798.196555	0.017367	0.016577
RS	7	0.060301	0.570619	837.963754	0.018232	0.017587
RS	8	0.071479	0.636577	788.382208	0.017153	0.016373
RS	9	0.083437	0.636577	827.275331	0.018000	0.017033
RS	10	0.096229	0.762886	724.672564	0.015767	0.014840
RS	11	0.109914	0.762886	761.109845	0.016560	0.015674
RS	12	0.124552	0.908631	671.400465	0.014608	0.013953
RS	13	0.140211	0.908631	705.693640	0.015354	0.014849
RS	14	0.156963	1.109811	607.617936	0.013220	0.012941
RS	15	0.174882	1.109811	639.394103	0.013912	0.013737
RS	16	0.194051	1.353179	552.105331	0.012013	0.011988
RS	17	0.214557	1.353179	581.598020	0.012654	0.012677
RS	18	0.236493	1.599586	518.423475	0.011280	0.011375
RS	19	0.259958	1.599586	546.414846	0.011889	0.011971
RS	20	0.285060	1.781788	516.933700	0.011247	0.011344
RS	21	0.311913	1.781788	544.646465	0.011850	0.011914
RS	22	0.340637	1.837978	555.858637	0.012094	0.012159
RS	23	0.371366	1.837978	584.694379	0.012722	0.012791
RS	24	0.404237	1.782159	633.355584	0.013780	0.013873
RS	25	0.439400	1.782159	664.182529	0.014451	0.014597
RS	26	0.477015	1.679543	737.533814	0.016047	0.016238
RS	27	0.517254	1.679543	770.114416	0.016756	0.017020
RS	28	0.560298	1.577931	853.723759	0.018575	0.018891
RS	29	0.606344	1.577931	886.709509	0.019293	0.019679
RS	30	0.655602	1.496657	968.112896	0.021064	0.021502
RS	31	0.708294	1.496657	999.369037	0.021744	0.022245
RS	32	0.764661	1.440260	1068.532108	0.023249	0.023797
RS	33	0.824958	1.440260	1095.581825	0.023837	0.024436
RS	34	0.889461	1.407732	1145.249282	0.024918	0.025550
RS	35	0.958461	1.407732	1165.739071	0.025364	0.026024
RS	36	1.032274	1.397133	1191.210701	0.025918	0.026585
RS	37	1.111234	1.397133	1203.329715	0.026182	0.026845
RS	38	1.195700	1.405660	1203.614805	0.026188	0.026823
RS	39	1.286056	1.405660	1206.336637	0.026247	0.026846
RS	40	1.382713	1.428834	1184.760849	0.025778	0.026322
RS	41	1.486111	1.428834	1177.777444	0.025626	0.026113
RS	42	1.596719	1.461513	1139.858020	0.024801	0.025222
RS	43	1.715041	1.461513	1123.358079	0.024442	0.024799
RS	44	1.841614	1.500690	1073.325025	0.023353	0.023645
RS	45	1.977013	1.500690	1047.959351	0.022801	0.023031
RS	46	2.121855	1.546992	987.766320	0.021491	0.021663
RS	47	2.276797	1.546992	954.836540	0.020775	0.020884
RS	48	2.442545	1.602006	886.742767	0.019293	0.019352
RS	49	2.619850	1.602006	848.177766	0.018454	0.018453
RS	50	2.809521	1.664147	776.721809	0.016900	0.016860
RS	51	3.012418	1.664147	734.619473	0.015984	0.015895
RS	52	3.229464	1.727841	665.132738	0.014472	0.014362
RS	53	3.461646	1.727841	621.285546	0.013518	0.013378
RS	54	3.710019	1.811382	550.251702	0.011972	0.011838
RS	55	3.975713	1.811382	507.716770	0.011047	0.010903
RS	56	4.259935	1.811382	463.660948	0.010088	0.009944
RS	57	4.563978	1.811382	418.779655	0.009112	0.008976
RS	58	4.889223	2.164930	317.559256	0.006909	0.006853
RS	59	5.237149	2.164930	289.110647	0.006290	0.006236
RS	60	5.609338	2.164930	260.263103	0.005663	0.005613
RS	61	6.007482	2.164930	231.487974	0.005037	0.004993
RS	62	6.433390	2.164930	203.257115	0.004422	0.004386
RS	63	6.889000	2.164930	895.576376	0.019486	0.019385
PA	4+25*2+4+6 0.098239652 0.029314818 6.888999921 16.925525604 0.872045167 0.570618727 0.636576677 0.762885599 0.908630997 1.109810576 1.353179491 1.599586293 1.781787555 1.837977596 1.782158933 1.679542607 1.577931404 1.496657252 1.440260149 1.407731918 1.397133447 1.405659839 1.428833886 1.461512888 1.500689876 1.546991521 1.602005589 1.664146809 1.727841196 1.811381857 2.164929915
//
IT	4440
RD	16
LK	-377853.386510
QD	-66.647973 -> -55.530968
RI	0.0015496302
TR	0.097152	0.029576
MT	6.936760
MM	C_pi: 1.481335, n_recomb: 46914.978527
RS	0	0.000000	19.988364	16.041453	0.000342	0.000006
RS	1	0.006985	19.988364	17.157595	0.000366	0.000107
RS	2	0.014458	19.988364	18.351071	0.000391	0.000300
RS	3	0.022453	19.988364	19.627191	0.000418	0.000414
RS	4	0.031007	0.897277	465.354155	0.009919	0.008980
RS	5	0.040158	0.897277	492.701780	0.010502	0.009913
RS	6	0.049948	0.576483	808.726730	0.017238	0.016566
RS	7	0.060422	0.576483	849.237872	0.018102	0.017559
RS	8	0.071628	0.640501	802.430420	0.017104	0.016407
RS	9	0.083616	0.640501	842.167676	0.017951	0.017060
RS	10	0.096442	0.765572	739.774211	0.015768	0.014896
RS	11	0.110163	0.765572	777.067110	0.016563	0.015727
RS	12	0.124844	0.909502	687.300822	0.014650	0.014029
RS	13	0.140549	0.909502	722.459825	0.015399	0.014929
RS	14	0.157352	1.111810	621.580934	0.013249	0.012996
RS	15	0.175328	1.111810	654.144580	0.013943	0.013797
RS	16	0.194560	1.360929	562.703025	0.011994	0.011992
RS	17	0.215136	1.360929	592.849239	0.012637	0.012683
RS	18	0.237148	1.617392	525.725063	0.011206	0.011319
RS	19	0.260698	1.617392	554.235156	0.011814	0.011914
RS	20	0.285894	1.809948	522.055054	0.011128	0.011238
RS	21	0.312849	1.809948	550.205376	0.011728	0.011804
RS	22	0.341687	1.870722	560.602490	0.011949	0.012024
RS	23	0.372539	1.870722	589.889116	0.012574	0.012648
RS	24	0.405546	1.812741	639.624560	0.013634	0.013728
RS	25	0.440859	1.812741	671.006773	0.014303	0.014444
RS	26	0.478639	1.705113	746.812320	0.015918	0.016102
RS	27	0.519058	1.705113	780.097022	0.016628	0.016877
RS	28	0.562300	1.598729	866.858487	0.018477	0.018773
RS	29	0.608562	1.598729	900.683733	0.019198	0.019557
RS	30	0.658056	1.513863	985.363863	0.021003	0.021408
RS	31	0.711007	1.513863	1017.537169	0.021689	0.022150
RS	32	0.767657	1.455064	1089.646711	0.023226	0.023729
RS	33	0.828264	1.455064	1117.609825	0.023822	0.024369
RS	34	0.893104	1.421099	1169.572784	0.024930	0.025506
RS	35	0.962474	1.421099	1190.888646	0.025384	0.025984
RS	36	1.036689	1.409841	1217.791756	0.025957	0.026562
RS	37	1.116088	1.409841	1230.582706	0.026230	0.026829
RS	38	1.201033	1.418308	1231.400704	0.026247	0.026819
RS	39	1.291912	1.418308	1234.600000	0.026316	0.026853
RS	40	1.389138	1.441825	1212.825160	0.025852	0.026337
RS	41	1.493156	1.441825	1206.105530	0.025708	0.026140
RS	42	1.604440	1.475061	1167.499224	0.024885	0.025254
RS	43	1.723498	1.475061	1151.039675	0.024535	0.024844
RS	44	1.850871	1.514943	1099.964302	0.023446	0.023695
RS	45	1.987142	1.514943	1074.416017	0.022901	0.023094
RS	46	2.132931	1.562228	1012.796246	0.021588	0.021726
RS	47	2.288904	1.562228	979.487183	0.020878	0.020960
RS	48	2.455772	1.618710	909.572372	0.019388	0.019423
RS	49	2.634295	1.618710	870.488264	0.018555	0.018535
RS	50	2.825289	1.682851	796.992261	0.016988	0.016934
RS	51	3.029624	1.682851	754.292013	0.016078	0.015978
RS	52	3.248232	1.748893	682.812257	0.014554	0.014436
RS	53	3.482110	1.748893	638.324165	0.013606	0.013461
RS	54	3.732325	1.836000	565.088192	0.012045	0.011906
RS	55	4.000017	1.836000	521.962974	0.011126	0.010978
RS	56	4.286409	1.836000	477.203324	0.010172	0.010024
RS	57	4.592804	1.836000	431.514717	0.009198	0.009059
RS	58	4.920602	2.209788	325.478022	0.006938	0.006877
RS	59	5.271297	2.209788	296.988231	0.006330	0.006272
RS	60	5.646489	2.209788	267.992411	0.005712	0.005659
RS	61	6.047888	2.209788	238.964209	0.005094	0.005046
RS	62	6.477325	2.209788	210.381722	0.004484	0.004444
RS	63	6.936760	2.209788	940.325053	0.020043	0.019922
PA	4+25*2+4+6 0.097152009 0.029576116 6.936759535 19.988363665 0.897276508 0.576482586 0.640501493 0.765572420 0.909502301 1.111809889 1.360928899 1.617391747 1.809948294 1.870722251 1.812740671 1.705112731 1.598728943 1.513862924 1.455064154 1.421099367 1.409840644 1.418307849 1.441824635 1.475060695 1.514942892 1.562227951 1.618710462 1.682851035 1.748893461 1.836000008 2.209788177
//
IT	4661
RD	17
LK	-377831.462956
QD	-62.483731 -> -52.135715
RI	0.0013040141
TR	0.096123	0.029831
MT	6.981797
MM	C_pi: 1.498528, n_recomb: 47847.855897
RS	0	0.000000	23.495329	13.934319	0.000291	0.000005
RS	1	0.006996	23.495329	14.906173	0.000312	0.000092
RS	2	0.014481	23.495329	15.945586	0.000333	0.000259
RS	3	0.022490	23.495329	17.057222	0.000356	0.000358
RS	4	0.031060	0.921862	462.819361	0.009673	0.008866
RS	5	0.040229	0.921862	490.196214	0.010245	0.009744
RS	6	0.050039	0.582405	818.507862	0.017106	0.016548
RS	7	0.060536	0.582405	859.726466	0.017968	0.017525
RS	8	0.071767	0.644592	815.656198	0.017047	0.016432
RS	9	0.083783	0.644592	856.202274	0.017894	0.017078
RS	10	0.096641	0.768367	754.268321	0.015764	0.014945
RS	11	0.110398	0.768367	792.389095	0.016561	0.015774
RS	12	0.125117	0.910263	702.890475	0.014690	0.014103
RS	13	0.140866	0.910263	738.897646	0.015443	0.015006
RS	14	0.157717	1.113307	635.446133	0.013281	0.013053
RS	15	0.175747	1.113307	668.787264	0.013977	0.013858
RS	16	0.195038	1.367685	573.286697	0.011981	0.011999
RS	17	0.215679	1.367685	604.079666	0.012625	0.012693
RS	18	0.237763	1.633831	533.016088	0.011140	0.011269
RS	19	0.261393	1.633831	562.037347	0.011746	0.011862
RS	20	0.286676	1.836632	527.141406	0.011017	0.011139
RS	21	0.313728	1.836632	555.718792	0.011614	0.011701
RS	22	0.342672	1.902151	565.243300	0.011813	0.011896
RS	23	0.373641	1.902151	594.965500	0.012435	0.012514
RS	24	0.406777	1.842230	645.684777	0.013495	0.013591
RS	25	0.442230	1.842230	677.601819	0.014162	0.014300
RS	26	0.480165	1.729818	755.742041	0.015795	0.015971
RS	27	0.520753	1.729818	789.706453	0.016505	0.016739
RS	28	0.564180	1.618873	879.485313	0.018381	0.018658
RS	29	0.610646	1.618873	914.124448	0.019105	0.019438
RS	30	0.660363	1.530599	1001.943641	0.020940	0.021315
RS	31	0.713557	1.530599	1035.011213	0.021631	0.022055
RS	32	0.770473	1.469534	1109.950791	0.023198	0.023658
RS	33	0.831371	1.469534	1138.811479	0.023801	0.024300
RS	34	0.896529	1.434227	1192.986461	0.024933	0.025457
RS	35	0.966246	1.434227	1215.123346	0.025396	0.025940
RS	36	1.040840	1.422353	1243.425434	0.025987	0.026534
RS	37	1.120653	1.422353	1256.895671	0.026269	0.026808
RS	38	1.206049	1.430758	1258.269387	0.026297	0.026810
RS	39	1.297420	1.430758	1261.964795	0.026375	0.026853
RS	40	1.395183	1.454573	1240.060794	0.025917	0.026346
RS	41	1.499785	1.454573	1233.631557	0.025782	0.026161
RS	42	1.611705	1.488283	1194.441340	0.024963	0.025283
RS	43	1.731455	1.488283	1178.052131	0.024621	0.024886
RS	44	1.859583	1.528756	1126.051860	0.023534	0.023743
RS	45	1.996675	1.528756	1100.349481	0.022997	0.023153
RS	46	2.143357	1.576884	1037.418734	0.021682	0.021788
RS	47	2.300301	1.576884	1003.753357	0.020978	0.021033
RS	48	2.468225	1.634664	932.120544	0.019481	0.019494
RS	49	2.647897	1.634664	892.531911	0.018654	0.018617
RS	50	2.840139	1.700617	817.074167	0.017077	0.017008
RS	51	3.045830	1.700617	773.782211	0.016172	0.016062
RS	52	3.265910	1.768822	700.361192	0.014637	0.014511
RS	53	3.501388	1.768822	655.232205	0.013694	0.013543
RS	54	3.753340	1.859270	579.829638	0.012118	0.011974
RS	55	4.022917	1.859270	536.109406	0.011204	0.011053
RS	56	4.311355	1.859270	490.644068	0.010254	0.010104
RS	57	4.619971	1.859270	444.149060	0.009283	0.009141
RS	58	4.950178	2.252704	333.311206	0.006966	0.006902
RS	59	5.303486	2.252704	304.773007	0.006370	0.006308
RS	60	5.681512	2.252704	275.626732	0.005760	0.005703
RS	61	6.085984	2.252704	246.347943	0.005149	0.005098
RS	62	6.518752	2.252704	217.420380	0.004544	0.004501
RS	63	6.981797	2.252704	984.936499	0.020585	0.020445
PA	4+25*2+4+6 0.096122971 0.029831126 6.981797242 23.495328567 0.921861899 0.582405330 0.644592220 0.768366539 0.910263417 1.113306509 1.367685029 1.633830567 1.836632092 1.902151140 1.842229931 1.729817999 1.618872840 1.530598668 1.469534297 1.434226812 1.422352829 1.430758229 1.454572548 1.488282527 1.528756263 1.576883671 1.634664063 1.700617187 1.768821645 1.859270081 2.252703511
//
IT	4906
RD	18
LK	-377811.050668
QD	-58.643551 -> -49.000048
RI	0.0011010927
TR	0.095147	0.030080
MT	7.024410
MM	C_pi: 1.515122, n_recomb: 48759.920101
RS	0	0.000000	27.503070	12.143479	0.000249	0.000004
RS	1	0.007006	27.503070	12.992260	0.000266	0.000079
RS	2	0.014503	27.503070	13.900216	0.000285	0.000224
RS	3	0.022525	27.503070	14.871452	0.000305	0.000310
RS	4	0.031110	0.945699	460.545831	0.009445	0.008759
RS	5	0.040295	0.945699	487.952698	0.010007	0.009587
RS	6	0.050125	0.588339	827.642823	0.016974	0.016525
RS	7	0.060643	0.588339	869.535887	0.017833	0.017487
RS	8	0.071898	0.648821	828.114262	0.016984	0.016450
RS	9	0.083941	0.648821	869.435610	0.017831	0.017088
RS	10	0.096828	0.771264	768.170862	0.015754	0.014989
RS	11	0.110618	0.771264	807.092497	0.016552	0.015815
RS	12	0.125374	0.910951	718.157780	0.014728	0.014175
RS	13	0.141164	0.910951	754.995358	0.015484	0.015081
RS	14	0.158061	1.114388	649.192453	0.013314	0.013110
RS	15	0.176141	1.114388	683.300626	0.014014	0.013920
RS	16	0.195488	1.373576	583.835680	0.011974	0.012011
RS	17	0.216190	1.373576	615.268264	0.012618	0.012706
RS	18	0.238343	1.649024	540.285845	0.011081	0.011224
RS	19	0.262047	1.649024	569.810897	0.011686	0.011817
RS	20	0.287413	1.861974	532.178857	0.010914	0.011048
RS	21	0.314556	1.861974	561.173086	0.011509	0.011606
RS	22	0.343600	1.932358	569.780044	0.011685	0.011776
RS	23	0.374679	1.932358	599.923418	0.012304	0.012387
RS	24	0.407936	1.870697	651.546415	0.013362	0.013460
RS	25	0.443523	1.870697	683.979131	0.014027	0.014162
RS	26	0.481603	1.753705	764.346599	0.015676	0.015845
RS	27	0.522351	1.753705	798.967749	0.016386	0.016608
RS	28	0.565954	1.638395	891.638441	0.018286	0.018547
RS	29	0.612611	1.638395	927.067010	0.019013	0.019323
RS	30	0.662538	1.546880	1017.897233	0.020876	0.021222
RS	31	0.715962	1.546880	1051.836715	0.021572	0.021961
RS	32	0.773130	1.483681	1129.491663	0.023164	0.023586
RS	33	0.834303	1.483681	1159.233817	0.023774	0.024229
RS	34	0.899761	1.447117	1215.539879	0.024929	0.025405
RS	35	0.969806	1.447117	1238.491476	0.025400	0.025892
RS	36	1.044758	1.434670	1268.158471	0.026008	0.026501
RS	37	1.124961	1.434670	1282.313189	0.026299	0.026783
RS	38	1.210784	1.443016	1284.258214	0.026338	0.026796
RS	39	1.302619	1.443016	1288.465755	0.026425	0.026849
RS	40	1.400889	1.467093	1266.491797	0.025974	0.026351
RS	41	1.506043	1.467093	1260.377042	0.025849	0.026178
RS	42	1.618565	1.501208	1220.694606	0.025035	0.025308
RS	43	1.738970	1.501208	1204.403772	0.024701	0.024923
RS	44	1.867811	1.542175	1151.587168	0.023617	0.023788
RS	45	2.005679	1.542175	1125.758134	0.023088	0.023210
RS	46	2.153205	1.591019	1061.626559	0.021773	0.021849
RS	47	2.311068	1.591019	1027.627567	0.021075	0.021105
RS	48	2.479991	1.649945	954.374845	0.019573	0.019564
RS	49	2.660749	1.649945	914.296994	0.018751	0.018697
RS	50	2.854171	1.717540	836.954087	0.017165	0.017081
RS	51	3.061144	1.717540	793.077988	0.016265	0.016144
RS	52	3.282619	1.787736	717.767226	0.014720	0.014585
RS	53	3.519610	1.787736	671.999086	0.013782	0.013624
RS	54	3.773205	1.881319	594.466138	0.012192	0.012042
RS	55	4.044567	1.881319	550.148049	0.011283	0.011127
RS	56	4.334942	1.881319	503.976775	0.010336	0.010182
RS	57	4.645660	1.881319	456.677613	0.009366	0.009221
RS	58	4.978148	2.293816	341.057947	0.006995	0.006927
RS	59	5.333930	2.293816	312.465179	0.006408	0.006343
RS	60	5.714639	2.293816	283.166822	0.005807	0.005747
RS	61	6.122021	2.293816	253.640030	0.005202	0.005148
RS	62	6.557945	2.293816	224.373676	0.004602	0.004555
RS	63	7.024410	2.293816	1029.379055	0.021111	0.020954
PA	4+25*2+4+6 0.095147058 0.030079630 7.024409918 27.503069978 0.945699391 0.588339213 0.648820686 0.771263917 0.910951057 1.114387883 1.373575936 1.649024012 1.861973501 1.932358412 1.870696777 1.753705409 1.638395074 1.546880079 1.483680605 1.447116821 1.434670176 1.443016012 1.467093312 1.501208427 1.542175102 1.591018578 1.649944765 1.717540325 1.787736207 1.881319054 2.293816129
//
IT	5022
RD	19
LK	-377792.023078
QD	-55.095780 -> -46.099099
RI	0.0009333293
TR	0.094220	0.030322
MT	7.064838
MM	C_pi: 1.531158, n_recomb: 49651.558548
RS	0	0.000000	32.066439	10.616122	0.000214	0.000004
RS	1	0.007016	32.066439	11.359601	0.000229	0.000069
RS	2	0.014524	32.066439	12.155049	0.000245	0.000195
RS	3	0.022558	32.066439	13.006083	0.000262	0.000269
RS	4	0.031157	0.968783	458.519479	0.009235	0.008658
RS	5	0.040358	0.968783	485.957986	0.009787	0.009442
RS	6	0.050206	0.594255	836.206108	0.016841	0.016497
RS	7	0.060744	0.594255	878.743275	0.017698	0.017444
RS	8	0.072021	0.653155	839.865391	0.016915	0.016461
RS	9	0.084090	0.653155	881.930403	0.017762	0.017092
RS	10	0.097005	0.774254	781.503292	0.015740	0.015028
RS	11	0.110826	0.774254	821.199628	0.016539	0.015850
RS	12	0.125617	0.911581	733.103751	0.014765	0.014245
RS	13	0.141446	0.911581	770.754234	0.015523	0.015152
RS	14	0.158385	1.115115	662.808192	0.013349	0.013169
RS	15	0.176513	1.115115	697.672772	0.014051	0.013982
RS	16	0.195913	1.378708	594.332776	0.011970	0.012025
RS	17	0.216673	1.378708	626.397499	0.012616	0.012723
RS	18	0.238890	1.663094	547.519731	0.011027	0.011184
RS	19	0.262666	1.663094	577.541105	0.011632	0.011776
RS	20	0.288110	1.886072	537.160687	0.010819	0.010962
RS	21	0.315338	1.886072	566.561929	0.011411	0.011516
RS	22	0.344478	1.961424	574.212245	0.011565	0.011662
RS	23	0.375661	1.961424	604.763164	0.012180	0.012267
RS	24	0.409032	1.898206	657.216678	0.013237	0.013336
RS	25	0.444745	1.898206	690.146964	0.013900	0.014031
RS	26	0.482963	1.776815	772.646481	0.015561	0.015724
RS	27	0.523862	1.776815	807.902624	0.016271	0.016482
RS	28	0.567631	1.657320	903.348891	0.018194	0.018439
RS	29	0.614470	1.657320	939.543459	0.018923	0.019212
RS	30	0.664595	1.562720	1033.263546	0.020810	0.021131
RS	31	0.718237	1.562720	1068.053064	0.021511	0.021869
RS	32	0.775643	1.497503	1148.316451	0.023128	0.023513
RS	33	0.837076	1.497503	1178.923601	0.023744	0.024158
RS	34	0.902819	1.459765	1237.280534	0.024919	0.025351
RS	35	0.973174	1.459765	1261.039243	0.025398	0.025842
RS	36	1.048465	1.446788	1292.033910	0.026022	0.026465
RS	37	1.129039	1.446788	1306.876213	0.026321	0.026754
RS	38	1.215265	1.455084	1309.399220	0.026372	0.026778
RS	39	1.307541	1.455084	1314.132502	0.026467	0.026841
RS	40	1.406291	1.479392	1292.143257	0.026024	0.026352
RS	41	1.511968	1.479392	1286.364341	0.025908	0.026190
RS	42	1.625060	1.513856	1246.270819	0.025100	0.025330
RS	43	1.746086	1.513856	1230.104159	0.024775	0.024957
RS	44	1.875603	1.555232	1176.569765	0.023697	0.023830
RS	45	2.014207	1.555232	1150.640189	0.023174	0.023264
RS	46	2.162534	1.604680	1085.411085	0.021861	0.021908
RS	47	2.321268	1.604680	1051.100810	0.021170	0.021175
RS	48	2.491138	1.664613	976.323249	0.019663	0.019633
RS	49	2.672926	1.664613	935.771818	0.018847	0.018775
RS	50	2.867468	1.733698	856.617619	0.017253	0.017155
RS	51	3.075658	1.733698	812.166070	0.016357	0.016226
RS	52	3.298455	1.805731	735.015826	0.014803	0.014660
RS	53	3.536882	1.805731	688.612004	0.013869	0.013705
RS	54	3.792037	1.902253	608.986529	0.012265	0.012111
RS	55	4.065092	1.902253	564.069458	0.011361	0.011201
RS	56	4.357305	1.902253	517.193513	0.010416	0.010259
RS	57	4.670019	1.902253	469.093744	0.009448	0.009300
RS	58	5.004671	2.333252	348.715104	0.007023	0.006952
RS	59	5.362803	2.333252	320.062814	0.006446	0.006377
RS	60	5.746060	2.333252	290.611509	0.005853	0.005790
RS	61	6.156205	2.333252	260.839667	0.005253	0.005197
RS	62	6.595125	2.333252	231.240842	0.004657	0.004608
RS	63	7.064838	2.333252	1073.620475	0.021623	0.021451
PA	4+25*2+4+6 0.094219674 0.030321526 7.064838379 32.066438891 0.968783245 0.594254721 0.653154507 0.774254233 0.911580901 1.115114813 1.378708297 1.663093563 1.886071747 1.961424154 1.898205712 1.776814678 1.657320017 1.562720252 1.497503233 1.459765237 1.446788396 1.455083623 1.479392357 1.513855746 1.555231532 1.604679711 1.664613025 1.733697506 1.805730765 1.902253379 2.333252114
//
IT	3732
RD	20
LK	-377774.267519
QD	-51.812733 -> -43.411051
RI	0.0007936835
TR	0.093337	0.030557
MT	7.103242
MM	C_pi: 1.546666, n_recomb: 50523.267558
RS	0	0.000000	37.275841	9.301206	0.000184	0.000003
RS	1	0.007025	37.275841	9.953765	0.000197	0.000060
RS	2	0.014543	37.275841	10.652042	0.000211	0.000170
RS	3	0.022590	37.275841	11.399234	0.000226	0.000235
RS	4	0.031201	0.991085	456.738605	0.009040	0.008563
RS	5	0.040418	0.991085	484.211571	0.009584	0.009308
RS	6	0.050282	0.600124	844.267096	0.016710	0.016466
RS	7	0.060839	0.600124	887.420485	0.017565	0.017400
RS	8	0.072138	0.657565	850.966491	0.016843	0.016465
RS	9	0.084230	0.657565	893.745342	0.017690	0.017089
RS	10	0.097172	0.777327	794.286594	0.015721	0.015061
RS	11	0.111023	0.777327	834.732234	0.016522	0.015879
RS	12	0.125847	0.912175	747.721894	0.014800	0.014312
RS	13	0.141713	0.912175	786.167718	0.015561	0.015221
RS	14	0.158693	1.115540	676.282375	0.013386	0.013228
RS	15	0.176865	1.115540	711.892494	0.014090	0.014045
RS	16	0.196315	1.383166	604.766855	0.011970	0.012042
RS	17	0.217130	1.383166	637.456046	0.012617	0.012742
RS	18	0.239408	1.676156	554.701823	0.010979	0.011148
RS	19	0.263251	1.676156	585.211791	0.011583	0.011740
RS	20	0.288769	1.909023	542.079038	0.010729	0.010881
RS	21	0.316079	1.909023	571.877686	0.011319	0.011433
RS	22	0.345308	1.989425	578.538351	0.011451	0.011553
RS	23	0.376590	1.989425	609.483788	0.012063	0.012154
RS	24	0.410070	1.924802	662.706183	0.013117	0.013217
RS	25	0.445902	1.924802	696.116967	0.013778	0.013906
RS	26	0.484250	1.799182	780.659278	0.015451	0.015608
RS	27	0.525293	1.799182	816.529761	0.016161	0.016361
RS	28	0.569219	1.675661	914.648837	0.018104	0.018334
RS	29	0.616230	1.675661	951.586969	0.018835	0.019104
RS	30	0.666544	1.578122	1048.082815	0.020745	0.021042
RS	31	0.720393	1.578122	1083.700994	0.021450	0.021778
RS	32	0.778024	1.510998	1166.470543	0.023088	0.023440
RS	33	0.839704	1.510998	1197.925978	0.023710	0.024087
RS	34	0.905716	1.472162	1258.255849	0.024904	0.025295
RS	35	0.976366	1.472162	1282.812944	0.025391	0.025791
RS	36	1.051979	1.458699	1315.093896	0.026029	0.026426
RS	37	1.132904	1.458699	1330.625076	0.026337	0.026722
RS	38	1.219513	1.466951	1333.731380	0.026398	0.026757
RS	39	1.312207	1.466951	1339.001477	0.026503	0.026829
RS	40	1.411412	1.491472	1317.038356	0.026068	0.026350
RS	41	1.517586	1.491472	1311.614422	0.025961	0.026199
RS	42	1.631219	1.526233	1271.185108	0.025160	0.025349
RS	43	1.752834	1.526233	1255.166340	0.024843	0.024988
RS	44	1.882993	1.567942	1201.006399	0.023771	0.023870
RS	45	2.022295	1.567942	1175.000791	0.023257	0.023315
RS	46	2.171383	1.617897	1108.770185	0.021946	0.021965
RS	47	2.330944	1.617897	1074.170275	0.021261	0.021242
RS	48	2.501713	1.678715	997.957284	0.019752	0.019701
RS	49	2.684480	1.678715	956.948249	0.018941	0.018852
RS	50	2.880085	1.749147	876.055268	0.017340	0.017228
RS	51	3.089431	1.749147	831.037813	0.016449	0.016306
RS	52	3.313483	1.822872	752.099016	0.014886	0.014734
RS	53	3.553275	1.822872	705.063970	0.013955	0.013785
RS	54	3.809911	1.922154	623.383608	0.012339	0.012178
RS	55	4.084576	1.922154	577.867711	0.011438	0.011273
RS	56	4.378536	1.922154	530.289469	0.010496	0.010335
RS	57	4.693145	1.922154	481.393581	0.009528	0.009377
RS	58	5.029856	2.371108	356.281674	0.007052	0.006977
RS	59	5.390220	2.371108	327.565794	0.006483	0.006412
RS	60	5.775899	2.371108	297.961186	0.005898	0.005831
RS	61	6.188671	2.371108	267.947419	0.005303	0.005244
RS	62	6.630440	2.371108	238.022336	0.004711	0.004660
RS	63	7.103242	2.371108	1117.637833	0.022121	0.021935
PA	4+25*2+4+6 0.093337310 0.030556952 7.103242442 37.275840720 0.991085357 0.600124297 0.657564615 0.777327397 0.912175103 1.115540195 1.383165600 1.676156267 1.909023136 1.989424565 1.924802199 1.799182111 1.675660644 1.578122028 1.510997637 1.472162249 1.458699216 1.466951027 1.491472127 1.526232804 1.567942422 1.617897273 1.678714776 1.749146715 1.822872340 1.922154387 2.371108388
//
IT	4805
RD	21
LK	-377757.682249
QD	-48.769790 -> -40.916412
RI	0.0006779645
TR	0.092495	0.030786
MT	7.139901
MM	C_pi: 1.561693, n_recomb: 51375.347448
RS	0	0.000000	43.200324	8.167865	0.000159	0.000003
RS	1	0.007033	43.200324	8.741855	0.000170	0.000052
RS	2	0.014562	43.200324	9.356144	0.000182	0.000148
RS	3	0.022619	43.200324	10.013556	0.000195	0.000205
RS	4	0.031244	1.012559	455.210863	0.008860	0.008474
RS	5	0.040475	1.012559	482.722747	0.009396	0.009184
RS	6	0.050355	0.605929	851.882600	0.016582	0.016432
RS	7	0.060930	0.605929	895.626642	0.017433	0.017354
RS	8	0.072249	0.662039	861.454972	0.016768	0.016465
RS	9	0.084364	0.662039	904.919241	0.017614	0.017081
RS	10	0.097331	0.780482	806.535329	0.015699	0.015090
RS	11	0.111210	0.780482	847.705611	0.016500	0.015903
RS	12	0.126066	0.912741	762.019133	0.014832	0.014377
RS	13	0.141966	0.912741	801.243270	0.015596	0.015287
RS	14	0.158985	1.115709	689.607818	0.013423	0.013288
RS	15	0.177200	1.115709	725.952638	0.014130	0.014108
RS	16	0.196697	1.387028	615.127600	0.011973	0.012062
RS	17	0.217565	1.387028	648.433527	0.012621	0.012763
RS	18	0.239901	1.688315	561.821267	0.010936	0.011116
RS	19	0.263808	1.688315	592.812109	0.011539	0.011707
RS	20	0.289396	1.930942	546.922187	0.010646	0.010806
RS	21	0.316784	1.930942	577.108750	0.011233	0.011354
RS	22	0.346098	2.016442	582.756675	0.011343	0.011451
RS	23	0.377474	2.016442	614.084242	0.011953	0.012046
RS	24	0.411057	1.950554	668.019387	0.013003	0.013104
RS	25	0.447002	1.950554	701.894501	0.013662	0.013787
RS	26	0.485475	1.820857	788.399150	0.015346	0.015497
RS	27	0.526655	1.820857	824.864400	0.016056	0.016245
RS	28	0.570730	1.693459	925.557277	0.018016	0.018233
RS	29	0.617906	1.693459	963.217492	0.018749	0.019000
RS	30	0.668399	1.593107	1062.387706	0.020679	0.020954
RS	31	0.722444	1.593107	1098.813781	0.021388	0.021690
RS	32	0.780291	1.524178	1183.991179	0.023046	0.023368
RS	33	0.842206	1.524178	1216.278137	0.023674	0.024015
RS	34	0.908475	1.484321	1278.501831	0.024886	0.025238
RS	35	0.979406	1.484321	1303.847824	0.025379	0.025737
RS	36	1.055325	1.470413	1337.373712	0.026031	0.026384
RS	37	1.136585	1.470413	1353.593508	0.026347	0.026687
RS	38	1.223560	1.478637	1357.278829	0.026419	0.026732
RS	39	1.316652	1.478637	1363.095063	0.026532	0.026813
RS	40	1.416291	1.503355	1341.194746	0.026106	0.026345
RS	41	1.522939	1.503355	1336.142955	0.026007	0.026204
RS	42	1.637088	1.538371	1295.445130	0.025215	0.025365
RS	43	1.759265	1.538371	1279.596305	0.024907	0.025015
RS	44	1.890036	1.580352	1224.894324	0.023842	0.023907
RS	45	2.030004	1.580352	1198.836279	0.023335	0.023363
RS	46	2.179817	1.630724	1131.696638	0.022028	0.022021
RS	47	2.340167	1.630724	1096.828293	0.021349	0.021307
RS	48	2.511795	1.692318	1019.264070	0.019840	0.019769
RS	49	2.695495	1.692318	977.813873	0.019033	0.018928
RS	50	2.892115	1.763971	895.252526	0.017426	0.017301
RS	51	3.102564	1.763971	849.679792	0.016539	0.016386
RS	52	3.327815	1.839261	769.001398	0.014968	0.014807
RS	53	3.568909	1.839261	721.341337	0.014041	0.013864
RS	54	3.826961	1.941136	637.645310	0.012412	0.012246
RS	55	4.103162	1.941136	591.532448	0.011514	0.011345
RS	56	4.398789	1.941136	543.255816	0.010574	0.010410
RS	57	4.715210	1.941136	493.569636	0.009607	0.009453
RS	58	5.053886	2.407524	363.753938	0.007080	0.007002
RS	59	5.416382	2.407524	334.971435	0.006520	0.006445
RS	60	5.804375	2.407524	305.213864	0.005941	0.005872
RS	61	6.219657	2.407524	274.961683	0.005352	0.005290
RS	62	6.664147	2.407524	244.716677	0.004763	0.004709
RS	63	7.139901	2.407524	1161.398552	0.022606	0.022407
PA	4+25*2+4+6 0.092495455 0.030785596 7.139900916 43.200323512 1.012559207 0.605928512 0.662038521 0.780482072 0.912740549 1.115709349 1.387027894 1.688314513 1.930941630 2.016441591 1.950554085 1.820856523 1.693459353 1.593106704 1.524178281 1.484321274 1.470413176 1.478636820 1.503354856 1.538370824 1.580351596 1.630724178 1.692318424 1.763970848 1.839261356 1.941135775 2.407524227
//
IT	4579
RD	22
LK	-377742.175634
QD	-45.945872 -> -38.598597
RI	0.0005821176
TR	0.091692	0.031008
MT	7.174907
MM	C_pi: 1.576256, n_recomb: 52208.256334
RS	0	0.000000	49.925263	7.187882	0.000138	0.000002
RS	1	0.007042	49.925263	7.693774	0.000147	0.000045
RS	2	0.014579	49.925263	8.235252	0.000158	0.000129
RS	3	0.022647	49.925263	8.814817	0.000169	0.000179
RS	4	0.031284	1.033217	453.916608	0.008694	0.008391
RS	5	0.040528	1.033217	481.471842	0.009222	0.009069
RS	6	0.050424	0.611655	859.094837	0.016455	0.016396
RS	7	0.061016	0.611655	903.405589	0.017304	0.017306
RS	8	0.072354	0.666557	871.374457	0.016690	0.016460
RS	9	0.084491	0.666557	915.497099	0.017535	0.017068
RS	10	0.097482	0.783700	818.277935	0.015673	0.015114
RS	11	0.111388	0.783700	860.149145	0.016475	0.015923
RS	12	0.126274	0.913296	775.987610	0.014863	0.014440
RS	13	0.142207	0.913296	815.972860	0.015629	0.015350
RS	14	0.159262	1.115667	702.771638	0.013461	0.013347
RS	15	0.177519	1.115667	739.839952	0.014171	0.014170
RS	16	0.197061	1.390377	625.397819	0.011979	0.012083
RS	17	0.217979	1.390377	659.312229	0.012629	0.012785
RS	18	0.240370	1.699634	568.874628	0.010896	0.011087
RS	19	0.264337	1.699634	600.338726	0.011499	0.011678
RS	20	0.289993	1.951872	551.693281	0.010567	0.010734
RS	21	0.317454	1.951872	582.258753	0.011153	0.011280
RS	22	0.346850	2.042531	586.867313	0.011241	0.011353
RS	23	0.378316	2.042531	618.565092	0.011848	0.011944
RS	24	0.411997	1.975503	673.162430	0.012894	0.012995
RS	25	0.448050	1.975503	707.486426	0.013551	0.013674
RS	26	0.486642	1.841861	795.881829	0.015244	0.015390
RS	27	0.527951	1.841861	832.923175	0.015954	0.016134
RS	28	0.572170	1.710724	936.100483	0.017930	0.018135
RS	29	0.619501	1.710724	974.462130	0.018665	0.018899
RS	30	0.670166	1.607677	1076.209494	0.020614	0.020868
RS	31	0.724399	1.607677	1113.423162	0.021327	0.021604
RS	32	0.782450	1.537044	1200.912643	0.023002	0.023296
RS	33	0.844589	1.537044	1234.014284	0.023636	0.023945
RS	34	0.911104	1.496232	1298.058998	0.024863	0.025180
RS	35	0.982302	1.496232	1324.183529	0.025363	0.025683
RS	36	1.058514	1.481922	1358.909057	0.026029	0.026341
RS	37	1.140093	1.481922	1375.815781	0.026352	0.026650
RS	38	1.227416	1.490129	1380.076131	0.026434	0.026705
RS	39	1.320888	1.490129	1386.445712	0.026556	0.026795
RS	40	1.420942	1.515030	1364.641373	0.026138	0.026337
RS	41	1.528041	1.515030	1359.976403	0.026049	0.026207
RS	42	1.642683	1.550267	1319.068644	0.025266	0.025379
RS	43	1.765396	1.550267	1303.409621	0.024966	0.025039
RS	44	1.896751	1.592463	1248.242664	0.023909	0.023943
RS	45	2.037355	1.592463	1222.154008	0.023409	0.023409
RS	46	2.187861	1.643179	1154.188249	0.022107	0.022074
RS	47	2.348964	1.643179	1119.072062	0.021435	0.021370
RS	48	2.521411	1.705449	1040.239024	0.019925	0.019834
RS	49	2.706002	1.705449	998.363906	0.019123	0.019002
RS	50	2.903591	1.778206	914.202160	0.017511	0.017372
RS	51	3.115094	1.778206	868.085190	0.016627	0.016464
RS	52	3.341489	1.854940	785.716843	0.015050	0.014880
RS	53	3.583827	1.854940	737.438481	0.014125	0.013941
RS	54	3.843230	1.959252	651.765430	0.012484	0.012313
RS	55	4.120898	1.959252	605.058318	0.011589	0.011416
RS	56	4.418120	1.959252	556.087955	0.010651	0.010484
RS	57	4.736270	1.959252	505.617972	0.009685	0.009528
RS	58	5.076823	2.442570	371.130163	0.007109	0.007027
RS	59	5.441357	2.442570	342.278720	0.006556	0.006478
RS	60	5.831561	2.442570	312.368974	0.005983	0.005911
RS	61	6.249241	2.442570	281.882095	0.005399	0.005335
RS	62	6.696332	2.442570	251.323498	0.004814	0.004758
RS	63	7.174907	2.442570	1204.880179	0.023078	0.022868
PA	4+25*2+4+6 0.091691669 0.031007729 7.174906706 49.925263246 1.033216911 0.611655089 0.666556599 0.783700165 0.913295901 1.115666789 1.390377155 1.699633531 1.951871999 2.042531320 1.975502998 1.841861277 1.710723796 1.607676838 1.537043826 1.496231788 1.481921813 1.490129444 1.515029923 1.550266843 1.592462979 1.643178835 1.705449282 1.778206078 1.854939988 1.959251729 2.442570423
//
IT	3944
RD	23
LK	-377727.665211
QD	-43.321586 -> -36.442156
RI	0.0005027267
TR	0.090923	0.031223
MT	7.208415
MM	C_pi: 1.590385, n_recomb: 53022.362880
RS	0	0.000000	57.559847	6.336385	0.000120	0.000002
RS	1	0.007049	57.559847	6.782979	0.000128	0.000039
RS	2	0.014596	57.559847	7.261043	0.000137	0.000113
RS	3	0.022674	57.559847	7.772792	0.000147	0.000157
RS	4	0.031322	1.053032	452.855734	0.008541	0.008314
RS	5	0.040580	1.053032	480.459650	0.009061	0.008963
RS	6	0.050490	0.617276	865.967146	0.016332	0.016359
RS	7	0.061098	0.617276	910.823121	0.017178	0.017258
RS	8	0.072455	0.671101	880.766284	0.016611	0.016450
RS	9	0.084612	0.671101	925.521670	0.017455	0.017051
RS	10	0.097626	0.786986	829.520681	0.015645	0.015134
RS	11	0.111558	0.786986	872.069428	0.016447	0.015939
RS	12	0.126472	0.913853	789.624849	0.014892	0.014500
RS	13	0.142437	0.913853	830.354099	0.015660	0.015411
RS	14	0.159527	1.115442	715.768912	0.013499	0.013406
RS	15	0.177823	1.115442	753.549490	0.014212	0.014232
RS	16	0.197408	1.393264	635.572837	0.011987	0.012106
RS	17	0.218373	1.393264	670.087480	0.012638	0.012810
RS	18	0.240817	1.710202	575.849886	0.010861	0.011062
RS	19	0.264842	1.710202	607.779412	0.011463	0.011651
RS	20	0.290562	1.971911	556.380947	0.010493	0.010667
RS	21	0.318094	1.971911	587.316249	0.011077	0.011210
RS	22	0.347568	2.067763	590.867312	0.011144	0.011260
RS	23	0.379119	2.067763	622.923759	0.011748	0.011847
RS	24	0.412894	1.999695	678.140488	0.012790	0.012891
RS	25	0.449051	1.999695	712.898629	0.013445	0.013565
RS	26	0.487756	1.862232	803.118532	0.015147	0.015287
RS	27	0.529189	1.862232	840.718132	0.015856	0.016027
RS	28	0.573544	1.727474	946.299126	0.017847	0.018040
RS	29	0.621025	1.727474	985.342373	0.018584	0.018802
RS	30	0.671853	1.621851	1089.570760	0.020549	0.020785
RS	31	0.726265	1.621851	1127.552247	0.021266	0.021520
RS	32	0.784512	1.549600	1217.267034	0.022958	0.023224
RS	33	0.846866	1.549600	1251.166532	0.023597	0.023875
RS	34	0.913615	1.507898	1316.959512	0.024838	0.025121
RS	35	0.985069	1.507898	1343.851652	0.025345	0.025629
RS	36	1.061560	1.493226	1379.732557	0.026022	0.026297
RS	37	1.143444	1.493226	1397.323266	0.026353	0.026612
RS	38	1.231100	1.501431	1402.151375	0.026445	0.026676
RS	39	1.324936	1.501431	1409.079789	0.026575	0.026775
RS	40	1.425386	1.526506	1387.396884	0.026166	0.026326
RS	41	1.532918	1.526506	1383.131702	0.026086	0.026207
RS	42	1.648030	1.561935	1342.067197	0.025311	0.025390
RS	43	1.771256	1.561935	1326.616234	0.025020	0.025061
RS	44	1.903170	1.604298	1271.055075	0.023972	0.023976
RS	45	2.044383	1.604298	1244.956497	0.023480	0.023452
RS	46	2.195550	1.655288	1176.245045	0.022184	0.022126
RS	47	2.357374	1.655288	1140.900725	0.021517	0.021431
RS	48	2.530606	1.718146	1060.875874	0.020008	0.019899
RS	49	2.716049	1.718146	1018.592043	0.019211	0.019074
RS	50	2.914566	1.791902	932.895704	0.017594	0.017443
RS	51	3.127076	1.791902	886.246044	0.016715	0.016541
RS	52	3.354568	1.869969	802.236313	0.015130	0.014952
RS	53	3.598096	1.869969	753.347273	0.014208	0.014018
RS	54	3.858792	1.976574	665.735971	0.012556	0.012379
RS	55	4.137866	1.976574	618.438418	0.011664	0.011486
RS	56	4.436613	1.976574	568.779975	0.010727	0.010556
RS	57	4.756420	1.976574	517.533550	0.009761	0.009601
RS	58	5.098771	2.476338	378.408329	0.007137	0.007052
RS	59	5.465257	2.476338	349.486290	0.006591	0.006511
RS	60	5.857577	2.476338	319.425573	0.006024	0.005950
RS	61	6.277555	2.476338	288.707909	0.005445	0.005378
RS	62	6.727138	2.476338	257.842061	0.004863	0.004804
RS	63	7.208415	2.476338	1248.058048	0.023538	0.023317
PA	4+25*2+4+6 0.090923047 0.031223378 7.208414547 57.559846789 1.053032348 0.617275958 0.671101060 0.786985712 0.913853332 1.115442288 1.393263785 1.710201779 1.971910510 2.067762594 1.999695268 1.862231822 1.727474133 1.621851274 1.549600205 1.507898268 1.493226389 1.501431438 1.526506328 1.561934768 1.604298139 1.655287684 1.718146111 1.791901809 1.869968601 1.976574482 2.476337793
//
IT	3777
RD	24
LK	-377714.076022
QD	-40.880070 -> -34.433718
RI	0.0004373066
TR	0.090187	0.031433
MT	7.240532
MM	C_pi: 1.604102, n_recomb: 53818.137960
RS	0	0.000000	66.210805	5.595031	0.000104	0.000002
RS	1	0.007057	66.210805	5.989894	0.000111	0.000034
RS	2	0.014612	66.210805	6.412627	0.000119	0.000099
RS	3	0.022700	66.210805	6.865195	0.000128	0.000138
RS	4	0.031359	1.072048	452.000424	0.008399	0.008241
RS	5	0.040629	1.072048	479.657699	0.008913	0.008866
RS	6	0.050553	0.622788	872.527058	0.016213	0.016321
RS	7	0.061177	0.622788	917.908059	0.017056	0.017210
RS	8	0.072551	0.675668	889.655229	0.016531	0.016437
RS	9	0.084728	0.675668	935.018666	0.017374	0.017031
RS	10	0.097764	0.790324	840.291904	0.015614	0.015150
RS	11	0.111720	0.790324	883.495840	0.016416	0.015950
RS	12	0.126661	0.914413	802.939655	0.014919	0.014558
RS	13	0.142656	0.914413	844.396242	0.015690	0.015468
RS	14	0.159780	1.115072	728.590051	0.013538	0.013465
RS	15	0.178113	1.115072	767.071467	0.014253	0.014293
RS	16	0.197739	1.395729	645.651570	0.011997	0.012130
RS	17	0.218750	1.395729	680.758319	0.012649	0.012835
RS	18	0.241244	1.720084	582.742597	0.010828	0.011038
RS	19	0.265325	1.720084	615.129774	0.011430	0.011628
RS	20	0.291106	1.991122	560.982488	0.010424	0.010604
RS	21	0.318706	1.991122	592.278762	0.011005	0.011144
RS	22	0.348254	2.092180	594.760438	0.011051	0.011172
RS	23	0.379887	2.092180	627.164574	0.011653	0.011754
RS	24	0.413752	2.023175	682.958641	0.012690	0.012792
RS	25	0.450007	2.023175	718.136847	0.013344	0.013461
RS	26	0.488820	1.882003	810.119609	0.015053	0.015188
RS	27	0.530373	1.882003	848.260408	0.015762	0.015925
RS	28	0.574858	1.743734	956.170318	0.017767	0.017949
RS	29	0.622482	1.743734	995.876135	0.018504	0.018709
RS	30	0.673467	1.635635	1102.502147	0.020486	0.020704
RS	31	0.728050	1.635635	1141.232280	0.021205	0.021438
RS	32	0.786484	1.561851	1233.086620	0.022912	0.023154
RS	33	0.849043	1.561851	1267.767301	0.023557	0.023807
RS	34	0.916016	1.519318	1335.240873	0.024810	0.025063
RS	35	0.987715	1.519318	1362.889168	0.025324	0.025574
RS	36	1.064475	1.504324	1399.879638	0.026011	0.026251
RS	37	1.146651	1.504324	1418.150277	0.026351	0.026573
RS	38	1.234626	1.512540	1423.536864	0.026451	0.026645
RS	39	1.328809	1.512540	1431.027964	0.026590	0.026753
RS	40	1.429639	1.537784	1409.486886	0.026190	0.026314
RS	41	1.537584	1.537784	1405.632610	0.026118	0.026204
RS	42	1.653147	1.573380	1364.458628	0.025353	0.025398
RS	43	1.776865	1.573380	1349.232207	0.025070	0.025080
RS	44	1.909314	1.615868	1293.341901	0.024032	0.024007
RS	45	2.051110	1.615868	1267.252625	0.023547	0.023493
RS	46	2.202912	1.667071	1197.869123	0.022258	0.022177
RS	47	2.365426	1.667071	1162.315643	0.021597	0.021490
RS	48	2.539409	1.730437	1081.172989	0.020089	0.019962
RS	49	2.725670	1.730437	1038.496382	0.019296	0.019145
RS	50	2.925075	1.805095	951.329016	0.017677	0.017512
RS	51	3.138552	1.805095	904.158414	0.016800	0.016616
RS	52	3.367094	1.884393	818.554857	0.015210	0.015023
RS	53	3.611764	1.884393	769.063285	0.014290	0.014093
RS	54	3.873700	1.993158	679.552841	0.012627	0.012444
RS	55	4.154120	1.993158	631.669254	0.011737	0.011555
RS	56	4.454330	1.993158	581.328897	0.010802	0.010627
RS	57	4.775725	1.993158	529.313825	0.009835	0.009672
RS	58	5.119801	2.508902	385.587134	0.007165	0.007077
RS	59	5.488158	2.508902	356.593441	0.006626	0.006542
RS	60	5.882509	2.508902	326.383345	0.006065	0.005988
RS	61	6.304690	2.508902	295.438997	0.005490	0.005420
RS	62	6.756663	2.508902	264.272256	0.004910	0.004850
RS	63	7.240532	2.508902	1290.914746	0.023987	0.023755
PA	4+25*2+4+6 0.090187267 0.031432702 7.240532117 66.210805065 1.072047569 0.622788360 0.675668345 0.790324061 0.914413065 1.115072097 1.395729225 1.720083860 1.991122315 2.092179552 2.023174967 1.882002727 1.743734442 1.635634850 1.561851282 1.519317774 1.504324024 1.512539936 1.537784332 1.573379561 1.615867832 1.667071183 1.730436786 1.805094873 1.884392709 1.993157843 2.508902020
//
IT	4253
RD	25
LK	-377701.339539
QD	-38.605915 -> -32.560989
RI	0.0003835045
TR	0.089482	0.031636
MT	7.271391
MM	C_pi: 1.617429, n_recomb: 54595.881062
RS	0	0.000000	76.027097	4.946267	0.000091	0.000002
RS	1	0.007064	76.027097	5.295777	0.000097	0.000030
RS	2	0.014627	76.027097	5.669991	0.000104	0.000087
RS	3	0.022724	76.027097	6.070657	0.000111	0.000121
RS	4	0.031394	1.090273	451.338273	0.008267	0.008174
RS	5	0.040675	1.090273	479.053633	0.008775	0.008776
RS	6	0.050613	0.628187	878.802074	0.016096	0.016283
RS	7	0.061252	0.628187	924.689209	0.016937	0.017163
RS	8	0.072643	0.680236	898.088862	0.016450	0.016421
RS	9	0.084839	0.680236	944.037315	0.017291	0.017008
RS	10	0.097896	0.793708	850.609608	0.015580	0.015163
RS	11	0.111875	0.793708	894.447089	0.016383	0.015958
RS	12	0.126842	0.914976	815.937519	0.014945	0.014614
RS	13	0.142866	0.914976	858.105108	0.015717	0.015523
RS	14	0.160023	1.114569	741.237216	0.013577	0.013524
RS	15	0.178391	1.114569	780.408250	0.014294	0.014354
RS	16	0.198056	1.397835	655.620088	0.012009	0.012155
RS	17	0.219111	1.397835	691.310427	0.012662	0.012862
RS	18	0.241653	1.729336	589.548548	0.010798	0.011018
RS	19	0.265788	1.729336	622.385640	0.011400	0.011606
RS	20	0.291627	2.009553	565.498559	0.010358	0.010543
RS	21	0.319292	2.009553	597.147270	0.010938	0.011082
RS	22	0.348911	2.115839	598.544367	0.010963	0.011087
RS	23	0.380622	2.115839	631.285507	0.011563	0.011665
RS	24	0.414573	2.045982	687.620502	0.012595	0.012697
RS	25	0.450923	2.045982	723.205251	0.013247	0.013361
RS	26	0.489841	1.901198	816.896351	0.014963	0.015093
RS	27	0.531507	1.901198	855.562030	0.015671	0.015827
RS	28	0.576117	1.759523	965.730083	0.017689	0.017861
RS	29	0.623878	1.759523	1006.080115	0.018428	0.018619
RS	30	0.675013	1.649043	1115.022129	0.020423	0.020625
RS	31	0.729761	1.649043	1154.482193	0.021146	0.021359
RS	32	0.788375	1.573803	1248.397451	0.022866	0.023085
RS	33	0.851131	1.573803	1283.842682	0.023515	0.023739
RS	34	0.918319	1.530498	1352.927072	0.024781	0.025004
RS	35	0.990253	1.530498	1381.319684	0.025301	0.025520
RS	36	1.067269	1.515216	1419.378341	0.025998	0.026204
RS	37	1.149726	1.515216	1438.323770	0.026345	0.026532
RS	38	1.238007	1.523461	1444.253227	0.026454	0.026613
RS	39	1.332524	1.523461	1452.309561	0.026601	0.026729
RS	40	1.433719	1.548871	1430.928315	0.026209	0.026299
RS	41	1.542061	1.548871	1427.494473	0.026147	0.026199
RS	42	1.658057	1.584612	1386.253133	0.025391	0.025405
RS	43	1.782247	1.584612	1371.266231	0.025117	0.025097
RS	44	1.915210	1.627189	1315.106473	0.024088	0.024036
RS	45	2.057565	1.627189	1289.044561	0.023611	0.023531
RS	46	2.209976	1.678551	1219.059197	0.022329	0.022225
RS	47	2.373154	1.678551	1183.314718	0.021674	0.021547
RS	48	2.547859	1.742352	1101.124557	0.020169	0.020024
RS	49	2.734905	1.742352	1058.070880	0.019380	0.019213
RS	50	2.935164	1.817826	969.492961	0.017758	0.017581
RS	51	3.149569	1.817826	921.813597	0.016884	0.016690
RS	52	3.379120	1.898261	834.663532	0.015288	0.015093
RS	53	3.624886	1.898261	784.578249	0.014371	0.014167
RS	54	3.888014	2.009063	693.207290	0.012697	0.012509
RS	55	4.169729	2.009063	644.743066	0.011809	0.011623
RS	56	4.471345	2.009063	593.727879	0.010875	0.010696
RS	57	4.794266	2.009063	540.952798	0.009908	0.009742
RS	58	5.139999	2.540343	392.663522	0.007192	0.007101
RS	59	5.510155	2.540343	363.597726	0.006660	0.006574
RS	60	5.906459	2.540343	333.240269	0.006104	0.006024
RS	61	6.330758	2.540343	302.073596	0.005533	0.005462
RS	62	6.785030	2.540343	270.612432	0.004957	0.004894
RS	63	7.271391	2.540343	1333.423909	0.024424	0.024183
PA	4+25*2+4+6 0.089481905 0.031635741 7.271391051 76.027096509 1.090272590 0.628187250 0.680235622 0.793708179 0.914976411 1.114568835 1.397834979 1.729335714 2.009552629 2.115839320 2.045982392 1.901198302 1.759522950 1.649043432 1.573803010 1.530497751 1.515215774 1.523460881 1.548870682 1.584612242 1.627188874 1.678551440 1.742351758 1.817826454 1.898261131 2.009062508 2.540342822
//
CC
CC	Brief Description of the file format:
CC	  CC  comments
CC	  MM  useful-messages
CC	  RD  round-of-iterations
CC	  LL  \log[P(sequence)]
CC	  QD  Q-before-opt Q-after-opt
CC	  TR  \theta_0 \rho_0
CC	  RS  k t_k \lambda_k \pi_k \sum_{l\not=k}A_{kl} A_{kk}
CC	  DC  begin end best-k t_k+\Delta_k max-prob
CC
MM	Version: 0.6.5-r67
MM	pattern:4+25*2+4+6, n:63, n_free_lambdas:28
MM	n_iterations:25, skip:1, max_t:5, theta/rho:5
MM	is_decoding:0
MM	n_seqs:19, sum_L:1147522, sum_n:141895
RD	0
LK	0.000000
QD	0.000000 -> 0.000000
RI	inf
TR	0.131994	0.026399
MT	5.000000
MM	C_pi: 1.000000, n_recomb: 29898.472919
RS	0	0.000000	1.000000	189.431071	0.006336	0.000000
RS	1	0.006440	1.000000	200.311947	0.006700	0.000000
RS	2	0.013294	1.000000	211.728365	0.007082	0.000000
RS	3	0.020590	1.000000	223.694844	0.007482	0.000000
RS	4	0.028356	1.000000	236.224573	0.007901	0.000000
RS	5	0.036622	1.000000	249.329091	0.008339	0.000000
RS	6	0.045421	1.000000	263.017940	0.008797	0.000000
RS	7	0.054785	1.000000	277.298274	0.009275	0.000000
RS	8	0.064753	1.000000	292.174423	0.009772	0.000000
RS	9	0.075363	1.000000	307.647422	0.010290	0.000000
RS	10	0.086656	1.000000	323.714489	0.010827	0.000000
RS	11	0.098677	1.000000	340.368459	0.011384	0.000000
RS	12	0.111471	1.000000	357.597169	0.011960	0.000000
RS	13	0.125090	1.000000	375.382812	0.012555	0.000000
RS	14	0.139585	1.000000	393.701230	0.013168	0.000000
RS	15	0.155014	1.000000	412.521187	0.013797	0.000000
RS	16	0.171437	1.000000	431.803596	0.014442	0.000000
RS	17	0.188917	1.000000	451.500733	0.015101	0.000000
RS	18	0.207523	1.000000	471.555433	0.015772	0.000000
RS	19	0.227327	1.000000	491.900281	0.016452	0.000000
RS	20	0.248406	1.000000	512.456831	0.017140	0.000000
RS	21	0.270843	1.000000	533.134857	0.017832	0.000000
RS	22	0.294725	1.000000	553.831665	0.018524	0.000000
RS	23	0.320144	1.000000	574.431502	0.019213	0.000000
RS	24	0.347201	1.000000	594.805089	0.019894	0.000000
RS	25	0.376000	1.000000	614.809321	0.020563	0.000000
RS	26	0.406654	1.000000	634.287171	0.021215	0.000000
RS	27	0.439282	1.000000	653.067864	0.021843	0.000000
RS	28	0.474011	1.000000	670.967343	0.022442	0.000000
RS	29	0.510976	1.000000	687.789117	0.023004	0.000000
RS	30	0.550322	1.000000	703.325520	0.023524	0.000000
RS	31	0.592202	1.000000	717.359449	0.023993	0.000000
RS	32	0.636779	1.000000	729.666640	0.024405	0.000000
RS	33	0.684227	1.000000	740.018508	0.024751	0.000000
RS	34	0.734730	1.000000	748.185621	0.025024	0.000000
RS	35	0.788485	1.000000	753.941792	0.025217	0.000000
RS	36	0.845702	1.000000	757.068822	0.025321	0.000000
RS	37	0.906604	1.000000	757.361858	0.025331	0.000000
RS	38	0.971428	1.000000	754.635303	0.025240	0.000000
RS	39	1.040426	1.000000	748.729206	0.025042	0.000000
RS	40	1.113868	1.000000	739.515970	0.024734	0.000000
RS	41	1.192040	1.000000	726.907217	0.024313	0.000000
RS	42	1.275245	1.000000	710.860558	0.023776	0.000000
RS	43	1.363809	1.000000	691.386002	0.023124	0.000000
RS	44	1.458076	1.000000	668.551651	0.022361	0.000000
RS	45	1.558414	1.000000	642.488340	0.021489	0.000000
RS	46	1.665214	1.000000	613.392801	0.020516	0.000000
RS	47	1.778891	1.000000	581.528985	0.019450	0.000000
RS	48	1.899889	1.000000	547.227135	0.018303	0.000000
RS	49	2.028679	1.000000	510.880308	0.017087	0.000000
RS	50	2.165763	1.000000	472.938098	0.015818	0.000000
RS	51	2.311675	1.000000	433.897453	0.014512	0.000000
RS	52	2.466983	1.000000	394.290632	0.013188	0.000000
RS	53	2.632293	1.000000	354.670549	0.011862	0.000000
RS	54	2.808249	1.000000	315.593957	0.010556	0.000000
RS	55	2.995536	1.000000	277.603161	0.009285	0.000000
RS	56	3.194884	1.000000	241.207135	0.008068	0.000000
RS	57	3.407070	1.000000	206.863112	0.006919	0.000000
RS	58	3.632920	1.000000	174.959782	0.005852	0.000000
RS	59	3.873315	1.000000	145.803302	0.004877	0.000000
RS	60	4.129191	1.000000	119.607163	0.004000	0.000000
RS	61	4.401545	1.000000	96.486806	0.003227	0.000000
RS	62	4.691438	1.000000	76.459518	0.002557	0.000000
RS	63	5.000000	1.000000	214.576464	0.007177	0.000000
PA	4+25*2+4+6 0.131993607 0.026398721 5.000000000 1.000000000 1.000000000 1.000000000 1.000000000 1.000000000 1.000000000 1.000000000 1.000000000 1.000000000 1.000000000 1.000000000 1.000000000 1.000000000 1.000000000 1.000000000 1.000000000 1.000000000 1.000000000 1.000000000 1.000000000 1.000000000 1.000000000 1.000000000 1.000000000 1.000000000 1.000000000 1.000000000 1.000000000
//
IT	4788
RD	1
LK	-390559.564561
QD	-330.545828 -> -211.424669
RI	0.0317177808
TR	0.124138	0.025446
MT	5.455627
MM	C_pi: 1.069245, n_recomb: 30802.986319
RS	0	0.000000	0.937832	212.627165	0.006903	0.000126
RS	1	0.006585	0.937832	225.009600	0.007305	0.001320
RS	2	0.013603	0.937832	238.000817	0.007727	0.003386
RS	3	0.021083	0.937832	251.615539	0.008169	0.005642
RS	4	0.029056	0.699885	355.708674	0.011548	0.008372
RS	5	0.037553	0.699885	374.447422	0.012156	0.011074
RS	6	0.046610	0.692369	398.096138	0.012924	0.012952
RS	7	0.056264	0.692369	418.295319	0.013580	0.013923
RS	8	0.066553	0.752106	404.484048	0.013131	0.014193
RS	9	0.077520	0.752106	424.734471	0.013789	0.014035
RS	10	0.089209	0.831675	403.251321	0.013091	0.013794
RS	11	0.101668	0.831675	423.274001	0.013741	0.013672
RS	12	0.114946	0.909102	406.334910	0.013191	0.013667
RS	13	0.129100	0.909102	426.261101	0.013838	0.013705
RS	14	0.144185	0.981103	414.182825	0.013446	0.013746
RS	15	0.160263	0.981103	434.137104	0.014094	0.013795
RS	16	0.177400	1.042805	427.891674	0.013891	0.013871
RS	17	0.195666	1.042805	447.997205	0.014544	0.013990
RS	18	0.215134	1.089684	448.532801	0.014561	0.014160
RS	19	0.235884	1.089684	468.883650	0.015222	0.014392
RS	20	0.258000	1.119785	476.510926	0.015470	0.014705
RS	21	0.281573	1.119785	497.117231	0.016139	0.015117
RS	22	0.306698	1.134092	511.426798	0.016603	0.015640
RS	23	0.333477	1.134092	532.155601	0.017276	0.016272
RS	24	0.362019	1.136747	551.574844	0.017907	0.016999
RS	25	0.392441	1.136747	572.094540	0.018573	0.017800
RS	26	0.424866	1.132671	594.413403	0.019297	0.018658
RS	27	0.459426	1.132671	614.177184	0.019939	0.019554
RS	28	0.496262	1.125751	637.127004	0.020684	0.020469
RS	29	0.535523	1.125751	655.391514	0.021277	0.021382
RS	30	0.577369	1.118748	676.732791	0.021970	0.022271
RS	31	0.621971	1.118748	692.601680	0.022485	0.023110
RS	32	0.669509	1.113442	710.243366	0.023058	0.023877
RS	33	0.720177	1.113442	722.735067	0.023463	0.024549
RS	34	0.774182	1.110734	734.948346	0.023860	0.025106
RS	35	0.831743	1.110734	743.079703	0.024124	0.025532
RS	36	0.893094	1.110775	748.668764	0.024305	0.025813
RS	37	0.958485	1.110775	751.540783	0.024398	0.025946
RS	38	1.028181	1.113146	749.904933	0.024345	0.025927
RS	39	1.102466	1.113146	746.779661	0.024244	0.025761
RS	40	1.181643	1.117177	737.776229	0.023951	0.025452
RS	41	1.266033	1.117177	728.149213	0.023639	0.025009
RS	42	1.355980	1.122263	711.915223	0.023112	0.024437
RS	43	1.451849	1.122263	695.594387	0.022582	0.023745
RS	44	1.554031	1.128025	672.480119	0.021832	0.022941
RS	45	1.662942	1.128025	649.670662	0.021091	0.022031
RS	46	1.779023	1.134308	620.318325	0.020138	0.021025
RS	47	1.902748	1.134308	591.692925	0.019209	0.019932
RS	48	2.034619	1.141005	557.189018	0.018089	0.018766
RS	49	2.175174	1.141005	523.906443	0.017008	0.017543
RS	50	2.324984	1.147818	485.860634	0.015773	0.016281
RS	51	2.484657	1.147818	449.501906	0.014593	0.015000
RS	52	2.654845	1.154238	409.891086	0.013307	0.013718
RS	53	2.836239	1.154238	372.325371	0.012087	0.012451
RS	54	3.029576	1.161865	332.654069	0.010799	0.011214
RS	55	3.235644	1.161865	296.025860	0.009610	0.010016
RS	56	3.455281	1.161865	260.320911	0.008451	0.008867
RS	57	3.689379	1.161865	226.043364	0.007338	0.007774
RS	58	3.938892	1.187864	189.868354	0.006164	0.006743
RS	59	4.204834	1.187864	161.166673	0.005232	0.005780
RS	60	4.488287	1.187864	134.769258	0.004375	0.004890
RS	61	4.790404	1.187864	110.910176	0.003601	0.004079
RS	62	5.112414	1.187864	89.734782	0.002913	0.003349
RS	63	5.455627	1.187864	272.231410	0.008838	0.010651
PA	4+25*2+4+6 0.124137693 0.025446189 5.455627441 0.937831879 0.699884653 0.692369461 0.752105713 0.831674576 0.909102440 0.981102943 1.042804718 1.089683533 1.119785190 1.134092271 1.136747360 1.132671356 1.125751495 1.118747830 1.113442421 1.110733986 1.110774994 1.113145828 1.117177486 1.122262657 1.128024697 1.134307861 1.141004860 1.147818327 1.154238224 1.161865294 1.187864244
//
IT	4888
RD	2
LK	-390357.937281
QD	-243.887017 -> -182.495304
RI	0.0288064740
TR	0.118958	0.025168
MT	5.756105
MM	C_pi: 1.123544, n_recomb: 31996.783662
RS	0	0.000000	1.121521	187.194778	0.005850	0.000103
RS	1	0.006674	1.121521	198.480687	0.006203	0.001067
RS	2	0.013793	1.121521	210.361898	0.006574	0.002753
RS	3	0.021387	1.121521	222.858129	0.006965	0.004501
RS	4	0.029488	0.619596	425.829725	0.013309	0.008739
RS	5	0.038129	0.619596	447.799100	0.013995	0.011565
RS	6	0.047348	0.582792	499.912648	0.015624	0.013930
RS	7	0.057181	0.582792	524.125356	0.016381	0.015367
RS	8	0.067671	0.653107	490.287937	0.015323	0.014890
RS	9	0.078861	0.653107	513.905401	0.016061	0.015261
RS	10	0.090798	0.761189	462.271578	0.014447	0.014041
RS	11	0.103531	0.761189	484.752051	0.015150	0.014360
RS	12	0.117114	0.874623	442.437724	0.013828	0.013519
RS	13	0.131603	0.874623	464.041650	0.014503	0.013937
RS	14	0.147060	0.987411	431.082440	0.013473	0.013297
RS	15	0.163548	0.987411	452.082090	0.014129	0.013675
RS	16	0.181136	1.089516	429.566393	0.013425	0.013229
RS	17	0.199898	1.089516	450.262342	0.014072	0.013614
RS	18	0.219912	1.169616	439.413314	0.013733	0.013425
RS	19	0.241262	1.169616	460.107655	0.014380	0.013859
RS	20	0.264037	1.220567	461.292466	0.014417	0.013964
RS	21	0.288332	1.220567	482.212523	0.015071	0.014519
RS	22	0.314248	1.241717	494.921441	0.015468	0.014974
RS	23	0.341893	1.241717	516.129207	0.016131	0.015706
RS	24	0.371384	1.240427	537.984533	0.016814	0.016481
RS	25	0.402843	1.240427	559.272753	0.017479	0.017356
RS	26	0.436401	1.226682	586.812303	0.018340	0.018343
RS	27	0.472198	1.226682	607.663034	0.018991	0.019296
RS	28	0.510385	1.208473	637.313180	0.019918	0.020384
RS	29	0.551120	1.208473	656.921903	0.020531	0.021343
RS	30	0.594574	1.191342	685.112808	0.021412	0.022407
RS	31	0.640928	1.191342	702.459045	0.021954	0.023280
RS	32	0.690375	1.178711	725.870669	0.022686	0.024187
RS	33	0.743122	1.178711	739.832512	0.023122	0.024879
RS	34	0.799389	1.172167	755.864685	0.023623	0.025510
RS	35	0.859411	1.172167	765.353984	0.023920	0.025940
RS	36	0.923440	1.171802	772.504730	0.024143	0.026219
RS	37	0.991741	1.171802	776.585256	0.024271	0.026343
RS	38	1.064600	1.176592	774.540578	0.024207	0.026256
RS	39	1.142322	1.176592	772.501686	0.024143	0.026076
RS	40	1.225230	1.185054	761.743411	0.023807	0.025659
RS	41	1.313672	1.185054	753.143150	0.023538	0.025202
RS	42	1.408016	1.195880	734.446824	0.022954	0.024509
RS	43	1.508656	1.195880	719.158543	0.022476	0.023812
RS	44	1.616013	1.208257	693.338709	0.021669	0.022889
RS	45	1.730534	1.208257	671.615199	0.020990	0.021987
RS	46	1.852698	1.221826	639.597122	0.019989	0.020877
RS	47	1.983015	1.221826	612.129016	0.019131	0.019807
RS	48	2.122028	1.236305	575.203586	0.017977	0.018561
RS	49	2.270319	1.236305	543.121913	0.016974	0.017378
RS	50	2.428507	1.250986	503.096272	0.015723	0.016065
RS	51	2.597252	1.250986	467.884691	0.014623	0.014838
RS	52	2.777257	1.264718	426.838772	0.013340	0.013535
RS	53	2.969276	1.264718	390.197211	0.012195	0.012328
RS	54	3.174110	1.280820	348.976108	0.010907	0.011075
RS	55	3.392614	1.280820	313.000750	0.009782	0.009938
RS	56	3.625700	1.280820	277.504958	0.008673	0.008838
RS	57	3.874341	1.280820	243.017034	0.007595	0.007783
RS	58	4.139576	1.335515	202.311309	0.006323	0.006648
RS	59	4.422512	1.335515	174.029062	0.005439	0.005753
RS	60	4.724330	1.335515	147.566712	0.004612	0.004915
RS	61	5.046290	1.335515	123.226535	0.003851	0.004140
RS	62	5.389737	1.335515	101.233861	0.003164	0.003434
RS	63	5.756105	1.335515	326.480720	0.010204	0.011435
PA	4+25*2+4+6 0.118958450 0.025168231 5.756104847 1.121520911 0.619595647 0.582791529 0.653106797 0.761189266 0.874623208 0.987411114 1.089516137 1.169615925 1.220567095 1.241716695 1.240427250 1.226682273 1.208473471 1.191342207 1.178710796 1.172166841 1.171802280 1.176591603 1.185054417 1.195880320 1.208256564 1.221825580 1.236304845 1.250986484 1.264717840 1.280820153 1.335514711
//
IT	5126
RD	3
LK	-390245.161165
QD	-210.693067 -> -166.386054
RI	0.0233681209
TR	0.115092	0.025186
MT	5.972351
MM	C_pi: 1.169479, n_recomb: 33308.596291
RS	0	0.000000	1.466000	150.465918	0.004517	0.000081
RS	1	0.006735	1.466000	159.853109	0.004799	0.000841
RS	2	0.013924	1.466000	169.772637	0.005097	0.002166
RS	3	0.021597	1.466000	180.247306	0.005411	0.003458
RS	4	0.029786	0.606226	460.660017	0.013830	0.008810
RS	5	0.038528	0.606226	484.467517	0.014545	0.011526
RS	6	0.047858	0.535449	575.655683	0.017282	0.014644
RS	7	0.057816	0.535449	602.806740	0.018098	0.016292
RS	8	0.068445	0.605566	558.113504	0.016756	0.015502
RS	9	0.079790	0.605566	584.365374	0.017544	0.016139
RS	10	0.091899	0.727585	509.491250	0.015296	0.014315
RS	11	0.104823	0.727585	534.002482	0.016032	0.014859
RS	12	0.118619	0.862303	472.417992	0.014183	0.013497
RS	13	0.133343	0.862303	495.509530	0.014876	0.014109
RS	14	0.149059	1.002714	447.032714	0.013421	0.013042
RS	15	0.165833	1.002714	469.063813	0.014082	0.013584
RS	16	0.183737	1.135085	434.765601	0.013053	0.012807
RS	17	0.202847	1.135085	456.155583	0.013695	0.013319
RS	18	0.223244	1.241504	437.426728	0.013133	0.012902
RS	19	0.245015	1.241504	458.631453	0.013769	0.013424
RS	20	0.268252	1.308612	455.889197	0.013687	0.013406
RS	21	0.293054	1.308612	477.308041	0.014330	0.014013
RS	22	0.319527	1.332873	490.096894	0.014714	0.014448
RS	23	0.347782	1.332873	511.956075	0.015370	0.015205
RS	24	0.377941	1.324483	537.356451	0.016133	0.016051
RS	25	0.410130	1.324483	559.553752	0.016799	0.016939
RS	26	0.444488	1.298648	593.109295	0.017806	0.018065
RS	27	0.481160	1.298648	615.138894	0.018468	0.019024
RS	28	0.520302	1.267539	652.125995	0.019578	0.020288
RS	29	0.562080	1.267539	673.100000	0.020208	0.021251
RS	30	0.606671	1.239317	708.665481	0.021276	0.022496
RS	31	0.654266	1.239317	727.408863	0.021838	0.023374
RS	32	0.705067	1.218805	756.942105	0.022725	0.024428
RS	33	0.759289	1.218805	772.159266	0.023182	0.025124
RS	34	0.817163	1.208067	792.087601	0.023780	0.025839
RS	35	0.878935	1.208067	802.560388	0.024095	0.026271
RS	36	0.944867	1.207001	811.021411	0.024349	0.026560
RS	37	1.015240	1.207001	815.768499	0.024491	0.026685
RS	38	1.090352	1.213939	812.752132	0.024401	0.026546
RS	39	1.170524	1.213939	811.101032	0.024351	0.026365
RS	40	1.256095	1.226596	797.788680	0.023951	0.025858
RS	41	1.347429	1.226596	789.385423	0.023699	0.025405
RS	42	1.444915	1.242995	767.266400	0.023035	0.024604
RS	43	1.548966	1.242995	752.087383	0.022579	0.023918
RS	44	1.660026	1.261914	722.512323	0.021691	0.022889
RS	45	1.778565	1.261914	700.905805	0.021043	0.022007
RS	46	1.905089	1.282809	665.149772	0.019969	0.020803
RS	47	2.040133	1.282809	637.880172	0.019151	0.019764
RS	48	2.184273	1.305215	597.512029	0.017939	0.018442
RS	49	2.338121	1.305215	565.741029	0.016985	0.017301
RS	50	2.502331	1.327967	522.839206	0.015697	0.015938
RS	51	2.677601	1.327967	488.007433	0.014651	0.014760
RS	52	2.864675	1.349219	444.804124	0.013354	0.013433
RS	53	3.064349	1.349219	408.488388	0.012264	0.012276
RS	54	3.277471	1.374034	365.192447	0.010964	0.011003
RS	55	3.504947	1.374034	329.463442	0.009891	0.009915
RS	56	3.747743	1.374034	293.883736	0.008823	0.008855
RS	57	4.006893	1.374034	258.997598	0.007776	0.007830
RS	58	4.283496	1.458685	213.533348	0.006411	0.006598
RS	59	4.578728	1.458685	185.605475	0.005572	0.005756
RS	60	4.893845	1.458685	159.114671	0.004777	0.004959
RS	61	5.230186	1.458685	134.406330	0.004035	0.004214
RS	62	5.589179	1.458685	111.760357	0.003355	0.003528
RS	63	5.972351	1.458685	379.264392	0.011386	0.012249
PA	4+25*2+4+6 0.115092389 0.025185585 5.972350725 1.466000211 0.606226410 0.535449055 0.605566124 0.727585395 0.862302633 1.002714171 1.135084950 1.241503887 1.308612377 1.332872936 1.324483321 1.298647682 1.267538589 1.239317381 1.218804855 1.208066530 1.207000736 1.213939087 1.226596125 1.242995273 1.261913786 1.282809309 1.305215150 1.327966982 1.349219232 1.374034138 1.458684804
//
IT	4188
RD	4
LK	-390160.281619
QD	-189.758361 -> -152.735636
RI	0.0181702909
TR	0.111972	0.025346
MT	6.139804
MM	C_pi: 1.209376, n_recomb: 34643.213751
RS	0	0.000000	1.972243	117.119897	0.003381	0.000063
RS	1	0.006781	1.972243	124.629313	0.003598	0.000657
RS	2	0.014022	1.972243	132.589044	0.003827	0.001690
RS	3	0.021754	1.972243	141.021745	0.004071	0.002636
RS	4	0.030011	0.620535	474.275571	0.013690	0.008720
RS	5	0.038827	0.620535	499.110511	0.014407	0.011239
RS	6	0.048241	0.513295	633.286301	0.018280	0.015163
RS	7	0.058294	0.513295	662.764539	0.019131	0.016904
RS	8	0.069028	0.579830	613.970205	0.017723	0.016020
RS	9	0.080490	0.579830	642.439095	0.018544	0.016803
RS	10	0.092729	0.709993	549.363954	0.015858	0.014574
RS	11	0.105799	0.709993	575.658101	0.016617	0.015246
RS	12	0.119754	0.859104	498.781845	0.014398	0.013527
RS	13	0.134656	0.859104	523.241452	0.015104	0.014249
RS	14	0.150569	1.020250	462.366700	0.013347	0.012885
RS	15	0.167560	1.020250	485.400683	0.014011	0.013518
RS	16	0.185704	1.177337	441.639713	0.012748	0.012506
RS	17	0.205078	1.177337	463.750612	0.013386	0.013082
RS	18	0.225766	1.306455	438.747991	0.012665	0.012501
RS	19	0.247857	1.306455	460.514660	0.013293	0.013062
RS	20	0.271446	1.387613	454.816143	0.013129	0.012957
RS	21	0.296634	1.387613	476.785976	0.013763	0.013577
RS	22	0.323531	1.413553	490.124675	0.014148	0.014006
RS	23	0.352251	1.413553	512.674726	0.014799	0.014758
RS	24	0.382919	1.396957	541.800108	0.015639	0.015674
RS	25	0.415667	1.396957	564.929926	0.016307	0.016549
RS	26	0.450635	1.358380	604.570095	0.017451	0.017803
RS	27	0.487975	1.358380	627.786009	0.018121	0.018747
RS	28	0.527847	1.314155	672.203445	0.019404	0.020175
RS	29	0.570422	1.314155	694.530690	0.020048	0.021125
RS	30	0.615885	1.274877	737.641128	0.021293	0.022540
RS	31	0.664431	1.274877	757.738473	0.021873	0.023411
RS	32	0.716268	1.246549	793.595490	0.022908	0.024607
RS	33	0.771621	1.246549	809.975931	0.023381	0.025302
RS	34	0.830727	1.231549	833.948942	0.024073	0.026103
RS	35	0.893842	1.231549	845.248572	0.024399	0.026538
RS	36	0.961236	1.229524	855.042135	0.024681	0.026847
RS	37	1.033200	1.229524	860.228132	0.024831	0.026976
RS	38	1.110045	1.238181	856.128061	0.024713	0.026799
RS	39	1.192100	1.238181	854.569319	0.024668	0.026627
RS	40	1.279720	1.254501	838.482904	0.024203	0.026043
RS	41	1.373282	1.254501	829.922916	0.023956	0.025603
RS	42	1.473188	1.275911	804.087772	0.023211	0.024711
RS	43	1.579869	1.275911	788.619075	0.022764	0.024043
RS	44	1.693784	1.300844	754.940390	0.021792	0.022921
RS	45	1.815424	1.300844	733.024261	0.021159	0.022064
RS	46	1.945313	1.328614	693.148998	0.020008	0.020775
RS	47	2.084009	1.328614	665.645462	0.019214	0.019769
RS	48	2.232111	1.358589	621.448548	0.017939	0.018378
RS	49	2.390256	1.358589	589.574882	0.017018	0.017276
RS	50	2.559125	1.389154	543.436059	0.015687	0.015865
RS	51	2.739446	1.389154	508.616838	0.014682	0.014731
RS	52	2.931994	1.417755	462.949065	0.013363	0.013378
RS	53	3.137600	1.417755	426.665014	0.012316	0.012264
RS	54	3.357148	1.451153	381.063832	0.011000	0.010969
RS	55	3.591584	1.451153	345.376270	0.009970	0.009922
RS	56	3.841917	1.451153	309.570492	0.008936	0.008895
RS	57	4.109226	1.451153	274.202647	0.007915	0.007895
RS	58	4.394662	1.566245	223.858283	0.006462	0.006569
RS	59	4.699454	1.566245	196.253723	0.005665	0.005773
RS	60	5.024914	1.566245	169.767468	0.004900	0.005011
RS	61	5.372445	1.566245	144.773497	0.004179	0.004292
RS	62	5.743542	1.566245	121.590931	0.003510	0.003622
RS	63	6.139804	1.566245	431.184518	0.012446	0.013064
PA	4+25*2+4+6 0.111972196 0.025345520 6.139803644 1.972242879 0.620535438 0.513295275 0.579829841 0.709992774 0.859103669 1.020250117 1.177337144 1.306455231 1.387612641 1.413552618 1.396957054 1.358379907 1.314155485 1.274876771 1.246548817 1.231548673 1.229524028 1.238181378 1.254501065 1.275910627 1.300844344 1.328613966 1.358588792 1.389154151 1.417754859 1.451152685 1.566245361
//
IT	4594
RD	5
LK	-390088.320363
QD	-172.710158 -> -140.208076
RI	0.0140044938
TR	0.109332	0.025579
MT	6.276503
MM	C_pi: 1.244725, n_recomb: 35963.916306
RS	0	0.000000	2.664385	90.474602	0.002516	0.000049
RS	1	0.006818	2.664385	96.396400	0.002680	0.000513
RS	2	0.014101	2.664385	102.687899	0.002855	0.001319
RS	3	0.021880	2.664385	109.369663	0.003041	0.002017
RS	4	0.030190	0.648663	475.906253	0.013233	0.008542
RS	5	0.039066	0.648663	501.269830	0.013938	0.010842
RS	6	0.048547	0.503077	678.597557	0.018869	0.015542
RS	7	0.058675	0.503077	710.026272	0.019743	0.017315
RS	8	0.069494	0.564645	661.797276	0.018402	0.016460
RS	9	0.081050	0.564645	692.221829	0.019248	0.017328
RS	10	0.093393	0.700002	584.517181	0.016253	0.014813
RS	11	0.106579	0.700002	612.433031	0.017029	0.015562
RS	12	0.120663	0.859549	522.926034	0.014540	0.013583
RS	13	0.135708	0.859549	548.669583	0.015256	0.014373
RS	14	0.151778	1.037145	477.334943	0.013273	0.012787
RS	15	0.168944	1.037145	501.341081	0.013940	0.013476
RS	16	0.187281	1.215445	449.414870	0.012496	0.012280
RS	17	0.206867	1.215445	472.244946	0.013131	0.012893
RS	18	0.227789	1.365223	441.743190	0.012283	0.012180
RS	19	0.250138	1.365223	464.077986	0.012904	0.012757
RS	20	0.274010	1.459655	455.758480	0.012673	0.012580
RS	21	0.299510	1.459655	478.277491	0.013299	0.013198
RS	22	0.326748	1.487047	492.158791	0.013685	0.013622
RS	23	0.355844	1.487047	515.382518	0.014331	0.014357
RS	24	0.386923	1.462213	548.022471	0.015238	0.015332
RS	25	0.420121	1.462213	572.054121	0.015906	0.016184
RS	26	0.455582	1.411084	617.516396	0.017170	0.017550
RS	27	0.493461	1.411084	641.881693	0.017848	0.018472
RS	28	0.533923	1.354135	693.532883	0.019284	0.020044
RS	29	0.577144	1.354135	717.176554	0.019942	0.020976
RS	30	0.623311	1.304231	767.770406	0.021348	0.022544
RS	31	0.672626	1.304231	789.184983	0.021944	0.023405
RS	32	0.725303	1.268385	831.435844	0.023119	0.024734
RS	33	0.781572	1.268385	848.935391	0.023605	0.025426
RS	34	0.841676	1.249178	877.088704	0.024388	0.026313
RS	35	0.905879	1.249178	889.153625	0.024723	0.026750
RS	36	0.974459	1.245978	900.416330	0.025037	0.027085
RS	37	1.047715	1.245978	905.955706	0.025191	0.027222
RS	38	1.125966	1.255910	900.876370	0.025049	0.027018
RS	39	1.209551	1.255910	899.298441	0.025006	0.026857
RS	40	1.298836	1.275294	880.508513	0.024483	0.026213
RS	41	1.394207	1.275294	871.654266	0.024237	0.025788
RS	42	1.496081	1.301045	842.137277	0.023416	0.024820
RS	43	1.604901	1.301045	826.216726	0.022973	0.024172
RS	44	1.721140	1.331314	788.429378	0.021923	0.022972
RS	45	1.845304	1.331314	766.020157	0.021300	0.022140
RS	46	1.977934	1.365318	721.977444	0.020075	0.020778
RS	47	2.119606	1.365318	694.042094	0.019298	0.019802
RS	48	2.270937	1.402293	645.932086	0.017961	0.018349
RS	49	2.432586	1.402293	613.754103	0.017066	0.017284
RS	50	2.605256	1.440200	564.271376	0.015690	0.015828
RS	51	2.789699	1.440200	529.273911	0.014717	0.014733
RS	52	2.986716	1.475784	481.029271	0.013375	0.013355
RS	53	3.197167	1.475784	444.615218	0.012363	0.012278
RS	54	3.421965	1.517434	396.616471	0.011028	0.010960
RS	55	3.662090	1.517434	360.849867	0.010034	0.009949
RS	56	3.918587	1.517434	324.736524	0.009030	0.008949
RS	57	4.192572	1.517434	288.842185	0.008031	0.007970
RS	58	4.485237	1.662978	233.550978	0.006494	0.006553
RS	59	4.797855	1.662978	206.243048	0.005735	0.005796
RS	60	5.131787	1.662978	179.779941	0.004999	0.005065
RS	61	5.488487	1.662978	154.555027	0.004298	0.004368
RS	62	5.869506	1.662978	130.916544	0.003640	0.003713
RS	63	6.276503	1.662978	482.636275	0.013420	0.013866
PA	4+25*2+4+6 0.109332430 0.025579499 6.276503183 2.664385065 0.648662564 0.503077107 0.564645317 0.700001798 0.859549371 1.037145052 1.215444846 1.365223234 1.459654756 1.487046635 1.462212935 1.411084077 1.354135000 1.304231462 1.268384725 1.249178010 1.245978053 1.255910088 1.275294244 1.301044610 1.331314275 1.365317830 1.402293052 1.440200044 1.475783780 1.517434314 1.662978181
//
IT	4675
RD	6
LK	-390024.838467
QD	-157.835870 -> -128.788976
RI	0.0108544957
TR	0.107034	0.025854
MT	6.392115
MM	C_pi: 1.276593, n_recomb: 37259.070052
RS	0	0.000000	3.577959	70.094051	0.001881	0.000038
RS	1	0.006848	3.577959	74.753105	0.002006	0.000402
RS	2	0.014166	3.577959	79.711532	0.002139	0.001033
RS	3	0.021984	3.577959	84.987112	0.002281	0.001555
RS	4	0.030338	0.684719	470.931156	0.012639	0.008317
RS	5	0.039264	0.684719	496.503490	0.013326	0.010403
RS	6	0.048802	0.499194	715.378181	0.019200	0.015818
RS	7	0.058992	0.499194	748.504876	0.020089	0.017592
RS	8	0.069881	0.555137	704.055343	0.018896	0.016838
RS	9	0.081515	0.555137	736.258245	0.019761	0.017758
RS	10	0.093946	0.693900	616.527257	0.016547	0.015031
RS	11	0.107228	0.693900	645.952548	0.017337	0.015832
RS	12	0.121420	0.861247	545.699987	0.014646	0.013654
RS	13	0.136583	0.861247	572.667214	0.015370	0.014490
RS	14	0.152786	1.052262	492.163092	0.013209	0.012727
RS	15	0.170097	1.052262	517.116492	0.013879	0.013454
RS	16	0.188595	1.249250	457.809097	0.012287	0.012107
RS	17	0.208359	1.249250	481.350427	0.012919	0.012741
RS	18	0.229477	1.418376	445.742272	0.011963	0.011915
RS	19	0.252041	1.418376	468.638137	0.012578	0.012499
RS	20	0.276150	1.525923	457.769509	0.012286	0.012257
RS	21	0.301910	1.525923	480.819299	0.012905	0.012866
RS	22	0.329434	1.555124	495.055532	0.013287	0.013281
RS	23	0.358844	1.555124	518.917725	0.013927	0.013996
RS	24	0.390267	1.522530	554.717823	0.014888	0.015017
RS	25	0.423843	1.522530	579.602237	0.015556	0.015845
RS	26	0.459718	1.459415	630.484994	0.016922	0.017304
RS	27	0.498049	1.459415	655.946234	0.017605	0.018202
RS	28	0.539006	1.390367	714.490925	0.019176	0.019899
RS	29	0.582768	1.390367	739.404235	0.019845	0.020812
RS	30	0.629526	1.330395	797.288516	0.021399	0.022517
RS	31	0.679487	1.330395	819.986843	0.022008	0.023365
RS	32	0.732870	1.287401	868.602696	0.023313	0.024817
RS	33	0.789908	1.287401	887.200204	0.023812	0.025505
RS	34	0.850853	1.264097	919.633579	0.024682	0.026475
RS	35	0.915971	1.264097	932.448721	0.025026	0.026915
RS	36	0.985549	1.259560	945.350011	0.025372	0.027282
RS	37	1.059891	1.259560	951.226904	0.025530	0.027426
RS	38	1.139325	1.270373	945.367562	0.025373	0.027206
RS	39	1.224199	1.270373	943.747996	0.025329	0.027057
RS	40	1.314886	1.292270	922.455763	0.024758	0.026366
RS	41	1.411783	1.292270	913.273145	0.024511	0.025958
RS	42	1.515316	1.321714	880.263398	0.023625	0.024927
RS	43	1.625939	1.321714	863.840084	0.023185	0.024299
RS	44	1.744138	1.356636	822.098692	0.022064	0.023033
RS	45	1.870433	1.356636	799.125554	0.021448	0.022225
RS	46	2.005376	1.396196	751.022165	0.020157	0.020800
RS	47	2.149560	1.396196	722.564404	0.019393	0.019853
RS	48	2.303619	1.439539	670.595753	0.017998	0.018346
RS	49	2.468229	1.439539	638.007546	0.017124	0.017313
RS	50	2.644111	1.484234	585.188822	0.015706	0.015817
RS	51	2.832039	1.484234	549.901215	0.014759	0.014755
RS	52	3.032837	1.526349	499.054239	0.013394	0.013354
RS	53	3.247386	1.526349	462.406219	0.012411	0.012309
RS	54	3.476629	1.575818	411.978419	0.011057	0.010969
RS	55	3.721571	1.575818	376.046492	0.010093	0.009987
RS	56	3.983287	1.575818	339.565799	0.009114	0.009011
RS	57	4.262927	1.575818	303.110397	0.008135	0.008049
RS	58	4.561718	1.751494	242.829085	0.006517	0.006546
RS	59	4.880971	1.751494	215.785543	0.005791	0.005823
RS	60	5.222088	1.751494	189.347847	0.005082	0.005118
RS	61	5.586566	1.751494	163.922693	0.004400	0.004441
RS	62	5.976005	1.751494	139.880450	0.003754	0.003801
RS	63	6.392115	1.751494	533.901171	0.014329	0.014648
PA	4+25*2+4+6 0.107033605 0.025853962 6.392114756 3.577958973 0.684719495 0.499193835 0.555137239 0.693900174 0.861246827 1.052261693 1.249249673 1.418375848 1.525923290 1.555123900 1.522530250 1.459414746 1.390366624 1.330395048 1.287400951 1.264096772 1.259559834 1.270372968 1.292270179 1.321713714 1.356635980 1.396196385 1.439539054 1.484233871 1.526349286 1.575818016 1.751494326
//
IT	3995
RD	7
LK	-389967.989246
QD	-144.683052 -> -118.500998
RI	0.0085067540
TR	0.104995	0.026151
MT	6.492120
MM	C_pi: 1.305715, n_recomb: 38525.796963
RS	0	0.000000	4.757242	54.699142	0.001420	0.000030
RS	1	0.006874	4.757242	58.377456	0.001515	0.000317
RS	2	0.014221	4.757242	62.297121	0.001617	0.000814
RS	3	0.022073	4.757242	66.473118	0.001725	0.001210
RS	4	0.030465	0.725852	462.394313	0.012002	0.008068
RS	5	0.039433	0.725852	487.964663	0.012666	0.009957
RS	6	0.049019	0.498993	746.020416	0.019364	0.016017
RS	7	0.059263	0.498993	780.662035	0.020263	0.017775
RS	8	0.070211	0.548955	742.275852	0.019267	0.017165
RS	9	0.081912	0.548955	776.128225	0.020146	0.018118
RS	10	0.094417	0.689935	646.328020	0.016776	0.015233
RS	11	0.107782	0.689935	677.179453	0.017577	0.016070
RS	12	0.122065	0.863152	567.601541	0.014733	0.013734
RS	13	0.137331	0.863152	595.747786	0.015464	0.014605
RS	14	0.153646	1.065227	507.009717	0.013160	0.012696
RS	15	0.171082	1.065227	532.892180	0.013832	0.013451
RS	16	0.189717	1.278891	466.712070	0.012114	0.011972
RS	17	0.209634	1.278891	490.957607	0.012744	0.012622
RS	18	0.230919	1.466371	450.451725	0.011692	0.011694
RS	19	0.253667	1.466371	473.899736	0.012301	0.012279
RS	20	0.277980	1.587128	460.446163	0.011952	0.011975
RS	21	0.303963	1.587128	484.005773	0.012563	0.012574
RS	22	0.331733	1.618757	498.352230	0.012936	0.012974
RS	23	0.361412	1.618757	522.814947	0.013571	0.013670
RS	24	0.393131	1.579091	561.391635	0.014572	0.014725
RS	25	0.427030	1.579091	587.076571	0.015239	0.015529
RS	26	0.463260	1.504695	642.940777	0.016689	0.017065
RS	27	0.501980	1.504695	669.440737	0.017376	0.017939
RS	28	0.543362	1.424241	734.480854	0.019065	0.019744
RS	29	0.587589	1.424241	760.614193	0.019743	0.020638
RS	30	0.634856	1.354789	825.518346	0.021428	0.022464
RS	31	0.685373	1.354789	849.468728	0.022049	0.023300
RS	32	0.739362	1.305031	904.352376	0.023474	0.024863
RS	33	0.797062	1.305031	924.037354	0.023985	0.025547
RS	34	0.858729	1.277768	960.807545	0.024939	0.026597
RS	35	0.924636	1.277768	974.380137	0.025292	0.027040
RS	36	0.995073	1.271782	989.085863	0.025673	0.027441
RS	37	1.070351	1.271782	995.318323	0.025835	0.027593
RS	38	1.150805	1.283154	988.906733	0.025669	0.027366
RS	39	1.236790	1.283154	987.266637	0.025626	0.027230
RS	40	1.328685	1.307084	963.730010	0.025015	0.026503
RS	41	1.426898	1.307084	954.234695	0.024769	0.026110
RS	42	1.531862	1.339643	917.985455	0.023828	0.025030
RS	43	1.644041	1.339643	901.061742	0.023389	0.024421
RS	44	1.763933	1.378588	855.589496	0.022208	0.023101
RS	45	1.892066	1.378588	832.035396	0.021597	0.022315
RS	46	2.029007	1.423060	780.044662	0.020247	0.020837
RS	47	2.175362	1.423060	751.025421	0.019494	0.019915
RS	48	2.331778	1.472142	695.314396	0.018048	0.018361
RS	49	2.498946	1.472142	662.256448	0.017190	0.017357
RS	50	2.677606	1.523053	606.161593	0.015734	0.015825
RS	51	2.868548	1.523053	570.510636	0.014809	0.014793
RS	52	3.072616	1.571219	517.075548	0.013422	0.013369
RS	53	3.290712	1.571219	480.118140	0.012462	0.012352
RS	54	3.523801	1.628023	427.257918	0.011090	0.010990
RS	55	3.772913	1.628023	391.091179	0.010151	0.010035
RS	56	4.039150	1.628023	354.192874	0.009194	0.009079
RS	57	4.323689	1.628023	317.144691	0.008232	0.008132
RS	58	4.627788	1.833273	251.842192	0.006537	0.006546
RS	59	4.952792	1.833273	225.026499	0.005841	0.005852
RS	60	5.300138	1.833273	198.605074	0.005155	0.005171
RS	61	5.671361	1.833273	172.993818	0.004490	0.004512
RS	62	6.068104	1.833273	148.580270	0.003857	0.003884
RS	63	6.492120	1.833273	585.140710	0.015188	0.015409
PA	4+25*2+4+6 0.104994780 0.026151365 6.492119565 4.757241797 0.725851927 0.498992934 0.548954671 0.689934939 0.863152356 1.065227106 1.278891141 1.466371236 1.587127515 1.618757004 1.579091380 1.504694730 1.424240846 1.354788614 1.305030989 1.277767558 1.271782144 1.283154374 1.307083685 1.339642844 1.378587696 1.423059734 1.472141529 1.523053292 1.571219392 1.628022879 1.833273140
//
IT	4169
RD	8
LK	-389916.686223
QD	-133.014193 -> -109.282591
RI	0.0067490568
TR	0.103163	0.026462
MT	6.579987
MM	C_pi: 1.332619, n_recomb: 39764.116904
RS	0	0.000000	6.255576	43.058743	0.001083	0.000023
RS	1	0.006897	6.255576	45.980291	0.001156	0.000251
RS	2	0.014269	6.255576	49.096524	0.001235	0.000645
RS	3	0.022150	6.255576	52.419910	0.001318	0.000950
RS	4	0.030575	0.770513	452.033245	0.011368	0.007811
RS	5	0.039580	0.770513	477.461117	0.012007	0.009523
RS	6	0.049207	0.501100	772.055033	0.019416	0.016158
RS	7	0.059497	0.501100	808.070060	0.020322	0.017891
RS	8	0.070497	0.544898	777.381915	0.019550	0.017450
RS	9	0.082256	0.544898	812.783568	0.020440	0.018424
RS	10	0.094826	0.687239	674.473245	0.016962	0.015419
RS	11	0.108263	0.687239	706.685357	0.017772	0.016282
RS	12	0.122626	0.864851	588.906490	0.014810	0.013821
RS	13	0.137980	0.864851	618.196916	0.015547	0.014717
RS	14	0.154393	1.076073	521.946047	0.013126	0.012687
RS	15	0.171938	1.076073	548.744049	0.013800	0.013463
RS	16	0.190693	1.304681	476.058548	0.011972	0.011867
RS	17	0.210742	1.304681	501.003451	0.012599	0.012529
RS	18	0.232173	1.509660	455.716291	0.011460	0.011506
RS	19	0.255082	1.509660	479.708915	0.012064	0.012092
RS	20	0.279572	1.643785	463.597225	0.011659	0.011727
RS	21	0.305750	1.643785	487.647737	0.012264	0.012315
RS	22	0.333734	1.678522	501.866478	0.012621	0.012697
RS	23	0.363648	1.678522	526.894858	0.013251	0.013374
RS	24	0.395624	1.632549	567.879931	0.014281	0.014453
RS	25	0.429807	1.632549	594.316152	0.014946	0.015235
RS	26	0.466346	1.547618	654.730036	0.016465	0.016833
RS	27	0.505406	1.547618	682.213323	0.017157	0.017686
RS	28	0.547160	1.456445	753.341022	0.018945	0.019582
RS	29	0.591793	1.456445	780.645439	0.019632	0.020458
RS	30	0.639504	1.378081	852.264233	0.021433	0.022390
RS	31	0.690507	1.378081	877.436089	0.022066	0.023216
RS	32	0.745026	1.321932	938.445948	0.023600	0.024880
RS	33	0.803306	1.321932	959.212173	0.024123	0.025560
RS	34	0.865605	1.290862	1000.336801	0.025157	0.026685
RS	35	0.932201	1.290862	1014.683632	0.025518	0.027131
RS	36	1.003390	1.283360	1031.338556	0.025936	0.027568
RS	37	1.079488	1.283360	1037.959941	0.026103	0.027729
RS	38	1.160835	1.295037	1031.221415	0.025933	0.027501
RS	39	1.247792	1.295037	1029.601995	0.025893	0.027377
RS	40	1.340747	1.320601	1004.086679	0.025251	0.026624
RS	41	1.440112	1.320601	994.318081	0.025005	0.026247
RS	42	1.546331	1.355781	955.100195	0.024019	0.025128
RS	43	1.659875	1.355781	937.704394	0.023582	0.024537
RS	44	1.781250	1.398190	888.748525	0.022351	0.023171
RS	45	1.910996	1.398190	864.623130	0.021744	0.022406
RS	46	2.049690	1.446986	808.943455	0.020344	0.020883
RS	47	2.197950	1.446986	779.350028	0.019599	0.019985
RS	48	2.356435	1.501217	720.037415	0.018108	0.018390
RS	49	2.525850	1.501217	686.475026	0.017264	0.017412
RS	50	2.706950	1.557791	627.187328	0.015773	0.015848
RS	51	2.900539	1.557791	591.121449	0.014866	0.014841
RS	52	3.107481	1.611530	535.130653	0.013458	0.013397
RS	53	3.328694	1.611530	497.805412	0.012519	0.012404
RS	54	3.565164	1.675168	442.524410	0.011129	0.011022
RS	55	3.817943	1.675168	406.064114	0.010212	0.010089
RS	56	4.088155	1.675168	368.704028	0.009272	0.009150
RS	57	4.377004	1.675168	331.033142	0.008325	0.008216
RS	58	4.685774	1.909266	260.686092	0.006556	0.006550
RS	59	5.015839	1.909266	234.060452	0.005886	0.005882
RS	60	5.368668	1.909266	207.639726	0.005222	0.005223
RS	61	5.745831	1.909266	181.846178	0.004573	0.004580
RS	62	6.149006	1.909266	157.080909	0.003950	0.003963
RS	63	6.579987	1.909266	636.433383	0.016005	0.016147
PA	4+25*2+4+6 0.103162843 0.026461518 6.579987455 6.255575882 0.770512986 0.501099641 0.544898407 0.687238565 0.864851372 1.076072574 1.304680548 1.509659964 1.643784693 1.678522399 1.632549199 1.547618113 1.456445236 1.378081279 1.321932311 1.290862431 1.283360466 1.295036612 1.320601080 1.355781272 1.398190226 1.446986033 1.501217200 1.557790843 1.611530386 1.675167688 1.909265960
//
IT	4073
RD	9
LK	-389870.142953
QD	-122.630205 -> -101.026337
RI	0.0054190265
TR	0.101501	0.026778
MT	6.658000
MM	C_pi: 1.357667, n_recomb: 40974.566518
RS	0	0.000000	8.134159	34.205808	0.000835	0.000018
RS	1	0.006917	8.134159	36.542995	0.000892	0.000200
RS	2	0.014311	8.134159	39.037759	0.000953	0.000515
RS	3	0.022218	8.134159	41.700420	0.001018	0.000752
RS	4	0.030671	0.817759	440.859252	0.010759	0.007555
RS	5	0.039709	0.817759	466.051104	0.011374	0.009109
RS	6	0.049372	0.504732	794.502196	0.019390	0.016254
RS	7	0.059703	0.504732	831.775393	0.020300	0.017956
RS	8	0.070749	0.542287	809.968091	0.019768	0.017701
RS	9	0.082559	0.542287	846.836820	0.020667	0.018687
RS	10	0.095185	0.685364	701.280438	0.017115	0.015591
RS	11	0.108685	0.685364	734.798336	0.017933	0.016473
RS	12	0.123119	0.866197	609.761536	0.014881	0.013912
RS	13	0.138551	0.866197	640.167070	0.015624	0.014828
RS	14	0.155051	1.084958	536.997895	0.013106	0.012694
RS	15	0.172691	1.084958	564.700759	0.013782	0.013488
RS	16	0.191552	1.326974	485.792487	0.011856	0.011787
RS	17	0.211717	1.326974	511.433462	0.012482	0.012457
RS	18	0.233277	1.548648	461.436363	0.011262	0.011346
RS	19	0.256328	1.548648	485.967716	0.011860	0.011932
RS	20	0.280973	1.696279	467.117583	0.011400	0.011507
RS	21	0.307323	1.696279	491.642898	0.011999	0.012086
RS	22	0.335496	1.734796	505.516955	0.012337	0.012444
RS	23	0.365617	1.734796	531.080241	0.012961	0.013104
RS	24	0.397821	1.683278	574.140776	0.014012	0.014199
RS	25	0.432253	1.683278	601.283523	0.014675	0.014961
RS	26	0.469067	1.588543	665.846756	0.016250	0.016608
RS	27	0.508426	1.588543	694.261428	0.016944	0.017443
RS	28	0.550508	1.487315	771.076344	0.018818	0.019415
RS	29	0.595500	1.487315	799.504395	0.019512	0.020276
RS	30	0.643604	1.400572	877.522401	0.021416	0.022301
RS	31	0.695036	1.400572	903.885246	0.022060	0.023116
RS	32	0.750025	1.338389	970.847529	0.023694	0.024872
RS	33	0.808817	1.338389	992.689234	0.024227	0.025549
RS	34	0.871675	1.303670	1038.153960	0.025337	0.026744
RS	35	0.938881	1.303670	1053.294309	0.025706	0.027193
RS	36	1.010735	1.294619	1072.015322	0.026163	0.027667
RS	37	1.087559	1.294619	1079.064386	0.026335	0.027836
RS	38	1.169696	1.306401	1072.206895	0.026168	0.027613
RS	39	1.257515	1.306401	1070.657496	0.026130	0.027501
RS	40	1.351407	1.333275	1043.420899	0.025465	0.026731
RS	41	1.451794	1.333275	1033.428776	0.025221	0.026368
RS	42	1.559124	1.370656	991.511372	0.024198	0.025219
RS	43	1.673877	1.370656	973.683823	0.023763	0.024644
RS	44	1.796567	1.416046	921.491496	0.022489	0.023243
RS	45	1.927743	1.416046	896.818134	0.021887	0.022497
RS	46	2.067992	1.468640	837.654607	0.020443	0.020936
RS	47	2.217942	1.468640	807.488773	0.019707	0.020059
RS	48	2.378262	1.527478	744.724350	0.018175	0.018429
RS	49	2.549671	1.527478	710.637526	0.017343	0.017474
RS	50	2.732935	1.589193	648.249756	0.015821	0.015881
RS	51	2.928875	1.589193	611.731527	0.014930	0.014898
RS	52	3.138368	1.648042	553.228782	0.013502	0.013435
RS	53	3.362349	1.648042	515.489122	0.012581	0.012463
RS	54	3.601823	1.718017	457.807614	0.011173	0.011062
RS	55	3.857859	1.718017	421.003814	0.010275	0.010148
RS	56	4.131605	1.718017	383.143454	0.009351	0.009224
RS	57	4.424283	1.718017	344.822700	0.008416	0.008301
RS	58	4.737206	1.980116	269.415673	0.006575	0.006559
RS	59	5.071771	1.980116	242.943575	0.005929	0.005914
RS	60	5.429476	1.980116	216.505334	0.005284	0.005274
RS	61	5.811923	1.980116	190.527594	0.004650	0.004645
RS	62	6.220821	1.980116	165.422346	0.004037	0.004038
RS	63	6.658000	1.980116	687.791893	0.016786	0.016863
PA	4+25*2+4+6 0.101501357 0.026778352 6.658000307 8.134158891 0.817758872 0.504732051 0.542286618 0.685364116 0.866197423 1.084957611 1.326973602 1.548647689 1.696278527 1.734795647 1.683278331 1.588542524 1.487315193 1.400571880 1.338389396 1.303670404 1.294619195 1.306401479 1.333274657 1.370655642 1.416046028 1.468639572 1.527478365 1.589192501 1.648041928 1.718016761 1.980115920
//
IT	4668
RD	10
LK	-389827.741331
QD	-113.354381 -> -93.615822
RI	0.0043987055
TR	0.099983	0.027098
MT	6.727830
MM	C_pi: 1.381129, n_recomb: 42157.809638
RS	0	0.000000	10.463055	27.417306	0.000650	0.000015
RS	1	0.006934	10.463055	29.301159	0.000695	0.000160
RS	2	0.014349	10.463055	31.313175	0.000743	0.000414
RS	3	0.022278	10.463055	33.461888	0.000794	0.000601
RS	4	0.030756	0.866925	429.486793	0.010188	0.007305
RS	5	0.039823	0.866925	454.382296	0.010778	0.008720
RS	6	0.049518	0.509413	814.075902	0.019310	0.016316
RS	7	0.059886	0.509413	852.510006	0.020222	0.017984
RS	8	0.070972	0.540713	840.424975	0.019935	0.017923
RS	9	0.082827	0.540713	878.690372	0.020843	0.018914
RS	10	0.095504	0.684074	726.934371	0.017243	0.015750
RS	11	0.109060	0.684074	761.709739	0.018068	0.016647
RS	12	0.123556	0.867183	630.231091	0.014949	0.014004
RS	13	0.139058	0.867183	661.725813	0.015696	0.014937
RS	14	0.155634	1.092114	552.154376	0.013097	0.012714
RS	15	0.173359	1.092114	580.752730	0.013776	0.013523
RS	16	0.192314	1.346163	495.852429	0.011762	0.011726
RS	17	0.212583	1.346163	522.186773	0.012386	0.012403
RS	18	0.234257	1.583736	467.533747	0.011090	0.011209
RS	19	0.257434	1.583736	492.599163	0.011685	0.011794
RS	20	0.282219	1.744953	470.936318	0.011171	0.011310
RS	21	0.308722	1.744953	495.922893	0.011763	0.011880
RS	22	0.337062	1.787862	509.265060	0.012080	0.012213
RS	23	0.367368	1.787862	535.336588	0.012698	0.012858
RS	24	0.399775	1.731533	580.178228	0.013762	0.013961
RS	25	0.434429	1.731533	607.987494	0.014422	0.014706
RS	26	0.471486	1.627683	676.338273	0.016043	0.016393
RS	27	0.511112	1.627683	705.636448	0.016738	0.017210
RS	28	0.553487	1.517026	787.760245	0.018686	0.019248
RS	29	0.598799	1.517026	817.266587	0.019386	0.020094
RS	30	0.647253	1.422400	901.368722	0.021381	0.022200
RS	31	0.699068	1.422400	928.892051	0.022034	0.023007
RS	32	0.754475	1.354518	1001.617519	0.023759	0.024845
RS	33	0.813723	1.354518	1024.527736	0.024302	0.025519
RS	34	0.877080	1.316311	1074.289128	0.025483	0.026780
RS	35	0.944831	1.316311	1090.241388	0.025861	0.027232
RS	36	1.017279	1.305704	1111.118763	0.026356	0.027743
RS	37	1.094750	1.305704	1118.634551	0.026534	0.027920
RS	38	1.177594	1.317441	1111.842741	0.026373	0.027706
RS	39	1.266181	1.317441	1110.414560	0.026339	0.027605
RS	40	1.360912	1.345357	1081.696626	0.025658	0.026824
RS	41	1.462210	1.345357	1071.534169	0.025417	0.026475
RS	42	1.570533	1.384589	1027.170661	0.024365	0.025303
RS	43	1.686367	1.384589	1008.957076	0.023933	0.024745
RS	44	1.810233	1.432544	953.767698	0.022624	0.023315
RS	45	1.942687	1.432544	928.576718	0.022026	0.022586
RS	46	2.084326	1.488473	866.130508	0.020545	0.020994
RS	47	2.235786	1.488473	835.402673	0.019816	0.020137
RS	48	2.397748	1.551430	769.336666	0.018249	0.018476
RS	49	2.570941	1.551430	734.715243	0.017428	0.017541
RS	50	2.756143	1.617802	669.324803	0.015877	0.015923
RS	51	2.954186	1.617802	632.326922	0.014999	0.014961
RS	52	3.165962	1.681323	571.362121	0.013553	0.013481
RS	53	3.392422	1.681323	533.170795	0.012647	0.012528
RS	54	3.634585	1.757154	473.115486	0.011222	0.011108
RS	55	3.893539	1.757154	435.925849	0.010340	0.010211
RS	56	4.170449	1.757154	397.532099	0.009430	0.009300
RS	57	4.466559	1.757154	358.537562	0.008505	0.008386
RS	58	4.783202	2.046330	278.062396	0.006596	0.006571
RS	59	5.121801	2.046330	251.709958	0.005971	0.005947
RS	60	5.483878	2.046330	225.235536	0.005343	0.005323
RS	61	5.871061	2.046330	199.068745	0.004722	0.004708
RS	62	6.285091	2.046330	173.630470	0.004119	0.004111
RS	63	6.727830	2.046330	739.199464	0.017534	0.017557
PA	4+25*2+4+6 0.099983061 0.027097830 6.727829636 10.463055395 0.866924572 0.509412698 0.540712885 0.684073881 0.867183338 1.092113570 1.346163021 1.583736010 1.744952611 1.787862318 1.731532826 1.627682829 1.517026008 1.422400385 1.354517830 1.316311423 1.305703530 1.317441235 1.345356543 1.384588651 1.432544435 1.488472647 1.551430433 1.617801576 1.681322575 1.757153902 2.046329922
//
IT	4600
RD	11
LK	-389788.976836
QD	-105.032842 -> -86.941784
RI	0.0036054197
TR	0.098586	0.027417
MT	6.790862
MM	C_pi: 1.403234, n_recomb: 43314.571262
RS	0	0.000000	13.318103	22.170764	0.000512	0.000012
RS	1	0.006950	13.318103	23.701069	0.000547	0.000129
RS	2	0.014382	13.318103	25.336222	0.000585	0.000336
RS	3	0.022331	13.318103	27.083297	0.000625	0.000484
RS	4	0.030833	0.917539	418.275130	0.009657	0.007065
RS	5	0.039925	0.917539	442.837180	0.010224	0.008358
RS	6	0.049649	0.514829	831.308342	0.019192	0.016351
RS	7	0.060049	0.514829	870.819663	0.020105	0.017983
RS	8	0.071172	0.539935	869.003242	0.020063	0.018119
RS	9	0.083067	0.539935	908.602867	0.020977	0.019110
RS	10	0.095790	0.683240	751.546578	0.017351	0.015897
RS	11	0.109396	0.683240	787.535621	0.018182	0.016805
RS	12	0.123948	0.867871	650.332049	0.015014	0.014098
RS	13	0.139511	0.867871	682.891759	0.015766	0.015044
RS	14	0.156156	1.097797	567.385887	0.013099	0.012744
RS	15	0.173958	1.097797	596.870868	0.013780	0.013565
RS	16	0.192997	1.362625	506.185844	0.011686	0.011681
RS	17	0.213359	1.362625	533.211274	0.012310	0.012364
RS	18	0.235136	1.615326	473.942815	0.010942	0.011091
RS	19	0.258426	1.615326	499.538492	0.011533	0.011675
RS	20	0.283335	1.790137	475.000951	0.010966	0.011134
RS	21	0.309975	1.790137	500.437477	0.011554	0.011696
RS	22	0.338467	1.837997	513.084749	0.011846	0.012001
RS	23	0.368938	1.837997	539.641466	0.012459	0.012633
RS	24	0.401527	1.777526	586.011402	0.013529	0.013738
RS	25	0.436381	1.777526	614.451790	0.014186	0.014468
RS	26	0.473657	1.665211	686.264454	0.015844	0.016186
RS	27	0.513524	1.665211	716.402475	0.016540	0.016988
RS	28	0.556161	1.545696	803.488345	0.018550	0.019080
RS	29	0.601761	1.545696	834.030257	0.019255	0.019914
RS	30	0.650531	1.443645	923.912388	0.021330	0.022091
RS	31	0.702689	1.443645	952.566025	0.021992	0.022889
RS	32	0.758472	1.370376	1030.855029	0.023799	0.024802
RS	33	0.818132	1.370376	1054.825319	0.024353	0.025473
RS	34	0.881938	1.328837	1108.822734	0.025599	0.026796
RS	35	0.950178	1.328837	1125.602940	0.025987	0.027251
RS	36	1.023161	1.316687	1148.699740	0.026520	0.027799
RS	37	1.101216	1.316687	1156.719207	0.026705	0.027983
RS	38	1.184695	1.328268	1150.152754	0.026553	0.027782
RS	39	1.273975	1.328268	1148.895727	0.026524	0.027692
RS	40	1.369460	1.357014	1118.910854	0.025832	0.026905
RS	41	1.471581	1.357014	1108.631533	0.025595	0.026570
RS	42	1.580799	1.397802	1062.060329	0.024520	0.025381
RS	43	1.697607	1.397802	1043.507992	0.024091	0.024837
RS	44	1.822532	1.447971	985.545788	0.022753	0.023385
RS	45	1.956139	1.447971	959.871079	0.022160	0.022673
RS	46	2.099032	1.506831	894.334348	0.020647	0.021055
RS	47	2.251854	1.506831	863.060315	0.019925	0.020215
RS	48	2.415298	1.573471	793.839853	0.018327	0.018529
RS	49	2.590099	1.573471	758.680492	0.017516	0.017612
RS	50	2.777049	1.644060	690.384834	0.015939	0.015973
RS	51	2.976991	1.644060	652.887789	0.015073	0.015028
RS	52	3.190828	1.711847	589.513638	0.013610	0.013533
RS	53	3.419525	1.711847	550.841202	0.012717	0.012596
RS	54	3.664116	1.793080	488.443413	0.011277	0.011160
RS	55	3.925705	1.793080	450.832475	0.010408	0.010277
RS	56	4.205474	1.793080	411.877390	0.009509	0.009377
RS	57	4.504685	1.793080	372.188690	0.008593	0.008471
RS	58	4.824689	2.108378	286.643068	0.006618	0.006586
RS	59	5.166933	2.108378	260.379870	0.006011	0.005981
RS	60	5.532961	2.108378	233.851554	0.005399	0.005372
RS	61	5.924426	2.108378	207.489714	0.004790	0.004769
RS	62	6.343096	2.108378	181.722615	0.004195	0.004180
RS	63	6.790862	2.108378	790.628234	0.018253	0.018230
PA	4+25*2+4+6 0.098585658 0.027416856 6.790861975 13.318102504 0.917538839 0.514828551 0.539935264 0.683239972 0.867871411 1.097797409 1.362624881 1.615326119 1.790136702 1.837997266 1.777525758 1.665210733 1.545695504 1.443644636 1.370375584 1.328837129 1.316687034 1.328267719 1.357014171 1.397802278 1.447970666 1.506830566 1.573470781 1.644059632 1.711847452 1.793079523 2.108377793
//
IT	4673
RD	12
LK	-389753.427090
QD	-97.534318 -> -80.907719
RI	0.0029792526
TR	0.097293	0.027734
MT	6.848034
MM	C_pi: 1.424139, n_recomb: 44445.516020
RS	0	0.000000	16.790884	18.072760	0.000407	0.000010
RS	1	0.006964	16.790884	19.324906	0.000435	0.000105
RS	2	0.014412	16.790884	20.663332	0.000465	0.000274
RS	3	0.022379	16.790884	22.093913	0.000497	0.000393
RS	4	0.030901	0.969199	407.447139	0.009167	0.006838
RS	5	0.040017	0.969199	431.655603	0.009712	0.008022
RS	6	0.049767	0.520766	846.596694	0.019048	0.016365
RS	7	0.060196	0.520766	887.111523	0.019960	0.017960
RS	8	0.071351	0.539769	895.915396	0.020158	0.018292
RS	9	0.083283	0.539769	936.792965	0.021077	0.019281
RS	10	0.096046	0.682782	775.185606	0.017441	0.016033
RS	11	0.109698	0.682782	812.347337	0.018277	0.016947
RS	12	0.124301	0.868318	670.068183	0.015076	0.014191
RS	13	0.139920	0.868318	703.669560	0.015832	0.015147
RS	14	0.156627	1.102241	582.653788	0.013109	0.012781
RS	15	0.174498	1.102241	613.016195	0.013793	0.013614
RS	16	0.193612	1.376706	516.737160	0.011626	0.011649
RS	17	0.214058	1.376706	544.450964	0.012250	0.012338
RS	18	0.235928	1.643776	480.605311	0.010813	0.010989
RS	19	0.259321	1.643776	506.727638	0.011401	0.011572
RS	20	0.284342	1.832120	479.265946	0.010783	0.010974
RS	21	0.311106	1.832120	505.142525	0.011365	0.011530
RS	22	0.339734	1.885412	516.958594	0.011631	0.011805
RS	23	0.370355	1.885412	543.980283	0.012239	0.012425
RS	24	0.403109	1.821414	591.659362	0.013312	0.013530
RS	25	0.438143	1.821414	620.699224	0.013965	0.014245
RS	26	0.475617	1.701225	695.687812	0.015653	0.015987
RS	27	0.515700	1.701225	726.625727	0.016349	0.016776
RS	28	0.558575	1.573379	818.355372	0.018413	0.018914
RS	29	0.604435	1.573379	849.892423	0.019122	0.019737
RS	30	0.653489	1.464325	945.264396	0.021268	0.021976
RS	31	0.705959	1.464325	975.018249	0.021937	0.022767
RS	32	0.762083	1.385960	1058.669461	0.023819	0.024746
RS	33	0.822114	1.385960	1083.689360	0.024382	0.025416
RS	34	0.886327	1.341245	1141.843367	0.025691	0.026795
RS	35	0.955010	1.341245	1159.464397	0.026087	0.027253
RS	36	1.028477	1.327579	1184.823887	0.026658	0.027838
RS	37	1.107059	1.327579	1193.380470	0.026850	0.028030
RS	38	1.191113	1.338919	1187.175888	0.026711	0.027843
RS	39	1.281021	1.338919	1186.136901	0.026687	0.027764
RS	40	1.377189	1.368322	1155.080366	0.025989	0.026975
RS	41	1.480055	1.368322	1144.735419	0.025756	0.026652
RS	42	1.590083	1.410423	1096.173072	0.024663	0.025453
RS	43	1.707773	1.410423	1077.328827	0.024239	0.024923
RS	44	1.833659	1.462499	1016.805023	0.022878	0.023454
RS	45	1.968310	1.462499	990.681658	0.022290	0.022756
RS	46	2.112339	1.523938	922.236468	0.020750	0.021118
RS	47	2.266396	1.523938	890.435117	0.020034	0.020294
RS	48	2.431182	1.593872	818.201909	0.018409	0.018586
RS	49	2.607443	1.593872	782.506059	0.017606	0.017686
RS	50	2.795978	1.668277	711.402291	0.016006	0.016027
RS	51	2.997641	1.668277	673.392388	0.015151	0.015099
RS	52	3.213348	1.739957	607.663647	0.013672	0.013589
RS	53	3.444075	1.739957	568.486764	0.012791	0.012667
RS	54	3.690869	1.826160	503.781402	0.011335	0.011215
RS	55	3.954849	1.826160	465.719376	0.010478	0.010345
RS	56	4.237212	1.826160	426.179451	0.009589	0.009455
RS	57	4.539237	1.826160	385.779442	0.008680	0.008556
RS	58	4.862293	2.166608	295.166595	0.006641	0.006603
RS	59	5.207846	2.166608	268.965557	0.006052	0.006015
RS	60	5.577462	2.166608	242.367010	0.005453	0.005421
RS	61	5.972816	2.166608	215.803814	0.004855	0.004828
RS	62	6.395702	2.166608	189.710449	0.004268	0.004247
RS	63	6.848034	2.166608	842.044299	0.018946	0.018883
PA	4+25*2+4+6 0.097293296 0.027733676 6.848034492 16.790884201 0.969199050 0.520765957 0.539768944 0.682781905 0.868318351 1.102240627 1.376706267 1.643775982 1.832120346 1.885411880 1.821413986 1.701224955 1.573379285 1.464325051 1.385960271 1.341245363 1.327578895 1.338919059 1.368322450 1.410422578 1.462499036 1.523938356 1.593871898 1.668277376 1.739957427 1.826159741 2.166607958
//
IT	4443
RD	13
LK	-389720.738810
QD	-90.748787 -> -75.431069
RI	0.0024796757
TR	0.096092	0.028047
MT	6.900255
MM	C_pi: 1.443988, n_recomb: 45551.022156
RS	0	0.000000	20.977364	14.846163	0.000326	0.000008
RS	1	0.006976	20.977364	15.878016	0.000349	0.000086
RS	2	0.014439	20.977364	16.981298	0.000373	0.000225
RS	3	0.022423	20.977364	18.160913	0.000399	0.000322
RS	4	0.030963	1.021515	397.151172	0.008719	0.006624
RS	5	0.040100	1.021515	420.999252	0.009242	0.007713
RS	6	0.049874	0.527062	860.267356	0.018886	0.016363
RS	7	0.060329	0.527062	901.720570	0.019796	0.017921
RS	8	0.071514	0.540087	921.319534	0.020226	0.018445
RS	9	0.083480	0.540087	963.423455	0.021150	0.019429
RS	10	0.096280	0.682647	797.898131	0.017517	0.016157
RS	11	0.109973	0.682647	836.193737	0.018357	0.017077
RS	12	0.124621	0.868590	689.427355	0.015135	0.014282
RS	13	0.140291	0.868590	724.047471	0.015895	0.015247
RS	14	0.157055	1.105651	597.918698	0.013126	0.012825
RS	15	0.174987	1.105651	629.148869	0.013812	0.013667
RS	16	0.194171	1.388724	527.455104	0.011579	0.011628
RS	17	0.214694	1.388724	555.854026	0.012203	0.012322
RS	18	0.236647	1.669416	487.470998	0.010702	0.010901
RS	19	0.260133	1.669416	514.116415	0.011287	0.011483
RS	20	0.285257	1.871196	483.687414	0.010619	0.010830
RS	21	0.312134	1.871196	509.995055	0.011196	0.011380
RS	22	0.340885	1.930310	520.870566	0.011435	0.011625
RS	23	0.371643	1.930310	548.339354	0.012038	0.012234
RS	24	0.404546	1.863341	597.139255	0.013109	0.013334
RS	25	0.439744	1.863341	626.750250	0.013759	0.014036
RS	26	0.477398	1.735827	704.658648	0.015470	0.015797
RS	27	0.517679	1.735827	736.359808	0.016166	0.016574
RS	28	0.560770	1.600136	832.442331	0.018275	0.018751
RS	29	0.606868	1.600136	864.936295	0.018988	0.019563
RS	30	0.656181	1.484470	965.521209	0.021196	0.021857
RS	31	0.708934	1.484470	996.345416	0.021873	0.022642
RS	32	0.765368	1.401279	1085.157869	0.023823	0.024681
RS	33	0.825738	1.401279	1111.215085	0.024395	0.025349
RS	34	0.890320	1.353536	1173.435824	0.025761	0.026780
RS	35	0.959408	1.353536	1191.907221	0.026166	0.027242
RS	36	1.033315	1.338390	1219.553061	0.026773	0.027862
RS	37	1.112379	1.338390	1228.676293	0.026974	0.028061
RS	38	1.196958	1.349430	1222.948208	0.026848	0.027891
RS	39	1.287437	1.349430	1222.170477	0.026831	0.027822
RS	40	1.384229	1.379351	1190.215297	0.026129	0.027036
RS	41	1.487773	1.379351	1179.853289	0.025902	0.026725
RS	42	1.598540	1.422561	1129.497371	0.024796	0.025519
RS	43	1.717036	1.422561	1110.406876	0.024377	0.025003
RS	44	1.843797	1.476288	1047.516350	0.022997	0.023521
RS	45	1.979402	1.476288	1020.980202	0.022414	0.022837
RS	46	2.124467	1.540002	949.798137	0.020851	0.021182
RS	47	2.279652	1.540002	917.491104	0.020142	0.020373
RS	48	2.445664	1.612886	842.381792	0.018493	0.018646
RS	49	2.623256	1.612886	806.155314	0.017698	0.017761
RS	50	2.813239	1.690747	732.339660	0.016077	0.016085
RS	51	3.016475	1.690747	693.808768	0.015231	0.015172
RS	52	3.233889	1.765977	625.782376	0.013738	0.013649
RS	53	3.466470	1.765977	586.083659	0.012867	0.012740
RS	54	3.715278	1.856754	519.108215	0.011396	0.011273
RS	55	3.981442	1.856754	480.571247	0.010550	0.010415
RS	56	4.266176	1.856754	440.427913	0.009669	0.009534
RS	57	4.570773	1.856754	399.303379	0.008766	0.008640
RS	58	4.896619	2.221388	303.633210	0.006666	0.006623
RS	59	5.245198	2.221388	277.470933	0.006091	0.006050
RS	60	5.618094	2.221388	250.787870	0.005506	0.005468
RS	61	6.017005	2.221388	224.017633	0.004918	0.004885
RS	62	6.443744	2.221388	197.600015	0.004338	0.004311
RS	63	6.900255	2.221388	893.403374	0.019613	0.019517
PA	4+25*2+4+6 0.096091518 0.028046579 6.900254726 20.977364101 1.021515368 0.527062311 0.540086553 0.682647117 0.868589965 1.105650519 1.388723510 1.669416088 1.871195758 1.930309660 1.863341034 1.735827205 1.600136048 1.484469931 1.401279408 1.353536343 1.338389934 1.349429801 1.379351100 1.422560614 1.476288209 1.540002495 1.612885632 1.690746974 1.765977115 1.856753537 2.221387940
//
IT	4156
RD	14
LK	-389690.610400
QD	-84.585410 -> -70.443210
RI	0.0020767071
TR	0.094969	0.028354
MT	6.948267
MM	C_pi: 1.462904, n_recomb: 46631.667295
RS	0	0.000000	25.981908	12.285824	0.000263	0.000006
RS	1	0.006988	25.981908	13.142033	0.000282	0.000071
RS	2	0.014464	25.981908	14.057740	0.000301	0.000186
RS	3	0.022463	25.981908	15.037053	0.000322	0.000265
RS	4	0.031020	1.074206	387.448783	0.008309	0.006423
RS	5	0.040176	1.074206	410.938253	0.008812	0.007428
RS	6	0.049971	0.533605	872.572871	0.018712	0.016348
RS	7	0.060451	0.533605	914.906372	0.019620	0.017870
RS	8	0.071663	0.540799	945.340208	0.020272	0.018581
RS	9	0.083659	0.540799	988.622715	0.021201	0.019557
RS	10	0.096493	0.682801	819.721559	0.017579	0.016271
RS	11	0.110223	0.682801	859.114125	0.018423	0.017194
RS	12	0.124914	0.868747	708.396985	0.015191	0.014371
RS	13	0.140630	0.868747	744.013275	0.015955	0.015343
RS	14	0.157445	1.108209	613.146437	0.013149	0.012873
RS	15	0.175435	1.108209	645.234322	0.013837	0.013724
RS	16	0.194682	1.398964	538.294911	0.011544	0.011616
RS	17	0.215275	1.398964	567.375146	0.012167	0.012314
RS	18	0.237306	1.692571	494.492533	0.010604	0.010824
RS	19	0.260876	1.692571	521.657260	0.011187	0.011406
RS	20	0.286094	1.907621	488.233903	0.010470	0.010700
RS	21	0.313074	1.907621	514.964529	0.011043	0.011244
RS	22	0.341939	1.972897	524.805332	0.011254	0.011458
RS	23	0.372821	1.972897	552.705263	0.011853	0.012058
RS	24	0.405861	1.903459	602.462878	0.012920	0.013150
RS	25	0.441210	1.903459	632.619504	0.013566	0.013841
RS	26	0.479029	1.769114	713.223424	0.015295	0.015616
RS	27	0.519491	1.769114	745.654338	0.015990	0.016381
RS	28	0.562781	1.626023	845.824274	0.018138	0.018592
RS	29	0.609095	1.626023	879.239283	0.018855	0.019395
RS	30	0.658646	1.504097	984.781895	0.021118	0.021736
RS	31	0.711659	1.504097	1016.647236	0.021802	0.022515
RS	32	0.768377	1.416332	1110.423450	0.023813	0.024608
RS	33	0.829059	1.416332	1137.504282	0.024393	0.025276
RS	34	0.893980	1.365704	1203.693402	0.025813	0.026755
RS	35	0.963439	1.365704	1223.021681	0.026227	0.027220
RS	36	1.037751	1.349122	1252.960708	0.026869	0.027874
RS	37	1.117255	1.349122	1262.676277	0.027078	0.028081
RS	38	1.202316	1.359820	1257.519557	0.026967	0.027927
RS	39	1.293320	1.359820	1257.042431	0.026957	0.027869
RS	40	1.390684	1.390148	1224.342027	0.026256	0.027087
RS	41	1.494851	1.390148	1214.008297	0.026034	0.026789
RS	42	1.606298	1.434298	1162.038303	0.024920	0.025579
RS	43	1.725532	1.434298	1142.745207	0.024506	0.025076
RS	44	1.853099	1.489461	1077.666081	0.023110	0.023585
RS	45	1.989579	1.489461	1050.752833	0.022533	0.022915
RS	46	2.135597	1.555184	976.996191	0.020951	0.021246
RS	47	2.291818	1.555184	944.206460	0.020248	0.020451
RS	48	2.458955	1.630713	866.351667	0.018579	0.018708
RS	49	2.637773	1.630713	829.603280	0.017791	0.017837
RS	50	2.829085	1.711708	753.168807	0.016151	0.016146
RS	51	3.033767	1.711708	714.112929	0.015314	0.015246
RS	52	3.252751	1.790181	643.845426	0.013807	0.013712
RS	53	3.487038	1.790181	603.612324	0.012944	0.012814
RS	54	3.737696	1.885165	534.407083	0.011460	0.011334
RS	55	4.005870	1.885165	495.376011	0.010623	0.010486
RS	56	4.292784	1.885165	454.614604	0.009749	0.009612
RS	57	4.599747	1.885165	412.755444	0.008851	0.008723
RS	58	4.928160	2.273049	312.042280	0.006692	0.006644
RS	59	5.279523	2.273049	285.898636	0.006131	0.006085
RS	60	5.655438	2.273049	259.118715	0.005557	0.005514
RS	61	6.057622	2.273049	232.136508	0.004978	0.004941
RS	62	6.487911	2.273049	205.396407	0.004405	0.004373
RS	63	6.948267	2.273049	944.669723	0.020258	0.020132
PA	4+25*2+4+6 0.094968567 0.028354307 6.948266752 25.981908321 1.074206057 0.533605251 0.540799406 0.682800758 0.868747352 1.108208567 1.398963693 1.692571288 1.907621204 1.972896734 1.903459049 1.769114266 1.626023259 1.504097208 1.416332215 1.365703734 1.349121805 1.359820365 1.390147670 1.434297754 1.489460504 1.555184042 1.630712995 1.711708460 1.790181121 1.885165031 2.273049341
//
IT	4976
RD	15
LK	-389662.782217
QD	-78.967391 -> -65.885496
RI	0.0017485508
TR	0.093916	0.028656
MT	6.992551
MM	C_pi: 1.480970, n_recomb: 47687.959940
RS	0	0.000000	31.918041	10.238456	0.000215	0.000005
RS	1	0.006999	31.918041	10.953648	0.000230	0.000059
RS	2	0.014487	31.918041	11.718698	0.000246	0.000154
RS	3	0.022499	31.918041	12.537067	0.000263	0.000220
RS	4	0.031072	1.127000	378.370046	0.007934	0.006237
RS	5	0.040246	1.127000	401.508892	0.008420	0.007166
RS	6	0.050061	0.540300	883.728238	0.018531	0.016323
RS	7	0.060563	0.540300	926.889869	0.019437	0.017809
RS	8	0.071800	0.541833	968.085735	0.020300	0.018701
RS	9	0.083823	0.541833	1012.501972	0.021232	0.019669
RS	10	0.096688	0.683215	840.680643	0.017629	0.016375
RS	11	0.110453	0.683215	881.134382	0.018477	0.017299
RS	12	0.125182	0.868840	726.958310	0.015244	0.014457
RS	13	0.140942	0.868840	763.548032	0.016011	0.015435
RS	14	0.157804	1.110067	628.300784	0.013175	0.012925
RS	15	0.175846	1.110067	661.235524	0.013866	0.013782
RS	16	0.195152	1.407654	549.220213	0.011517	0.011611
RS	17	0.215808	1.407654	578.977307	0.012141	0.012313
RS	18	0.237910	1.713483	501.637583	0.010519	0.010757
RS	19	0.261558	1.713483	529.317698	0.011100	0.011339
RS	20	0.286862	1.941628	492.873006	0.010335	0.010580
RS	21	0.313937	1.941628	520.018830	0.010905	0.011120
RS	22	0.342906	2.013332	528.750084	0.011088	0.011303
RS	23	0.373903	2.013332	557.066596	0.011681	0.011894
RS	24	0.407070	1.941874	607.641286	0.012742	0.012977
RS	25	0.442557	1.941874	638.320282	0.013385	0.013657
RS	26	0.480528	1.801152	721.419795	0.015128	0.015443
RS	27	0.521157	1.801152	754.549457	0.015823	0.016198
RS	28	0.564628	1.651064	858.568300	0.018004	0.018437
RS	29	0.611143	1.651064	892.870378	0.018723	0.019231
RS	30	0.660912	1.523209	1003.127645	0.021035	0.021614
RS	31	0.714165	1.523209	1036.005283	0.021725	0.022388
RS	32	0.771144	1.431104	1134.552932	0.023791	0.024530
RS	33	0.832112	1.431104	1162.642256	0.024380	0.025196
RS	34	0.897346	1.377723	1232.698911	0.025849	0.026721
RS	35	0.967145	1.377723	1252.887537	0.026273	0.027190
RS	36	1.041830	1.359752	1285.115422	0.026948	0.027875
RS	37	1.121741	1.359752	1295.444995	0.027165	0.028090
RS	38	1.207245	1.370078	1290.940833	0.027071	0.027954
RS	39	1.298733	1.370078	1290.799275	0.027068	0.027906
RS	40	1.396624	1.400724	1257.485832	0.026369	0.027131
RS	41	1.501366	1.400724	1247.222154	0.026154	0.026844
RS	42	1.613438	1.445674	1193.800374	0.025034	0.025634
RS	43	1.733353	1.445674	1174.346004	0.024626	0.025143
RS	44	1.861661	1.502083	1107.245914	0.023219	0.023646
RS	45	1.998948	1.502083	1079.990089	0.022647	0.022989
RS	46	2.145844	1.569584	1003.810605	0.021050	0.021310
RS	47	2.303020	1.569584	970.561701	0.020352	0.020528
RS	48	2.471196	1.647490	890.085263	0.018665	0.018772
RS	49	2.651142	1.647490	852.825848	0.017883	0.017914
RS	50	2.843682	1.731331	773.862881	0.016228	0.016209
RS	51	3.049696	1.731331	734.281393	0.015398	0.015321
RS	52	3.270129	1.812763	661.830771	0.013878	0.013777
RS	53	3.505988	1.812763	621.054489	0.013023	0.012890
RS	54	3.758354	1.911615	549.661561	0.011526	0.011396
RS	55	4.028382	1.911615	510.121094	0.010697	0.010558
RS	56	4.317309	1.911615	468.730248	0.009829	0.009690
RS	57	4.626455	1.911615	426.129069	0.008936	0.008805
RS	58	4.957238	2.321839	320.391345	0.006718	0.006666
RS	59	5.311170	2.321839	294.249096	0.006170	0.006120
RS	60	5.689873	2.321839	267.361805	0.005606	0.005560
RS	61	6.095079	2.321839	240.163570	0.005036	0.004995
RS	62	6.528643	2.321839	213.102807	0.004469	0.004433
RS	63	6.992551	2.321839	995.809825	0.020882	0.020730
PA	4+25*2+4+6 0.093916154 0.028656325 6.992550874 31.918040539 1.126999688 0.540299642 0.541832962 0.683214577 0.868840144 1.110066545 1.407654383 1.713482754 1.941628432 2.013332071 1.941874004 1.801151725 1.651063908 1.523209405 1.431103685 1.377722619 1.359751883 1.370078257 1.400724488 1.445674187 1.502082714 1.569583840 1.647490159 1.731330873 1.812762914 1.911614757 2.321838727
//
IT	4911
RD	16
LK	-389637.031556
QD	-73.830301 -> -61.708348
RI	0.0014784610
TR	0.092926	0.028952
MT	7.033653
MM	C_pi: 1.498276, n_recomb: 48720.355752
RS	0	0.000000	38.933093	8.583636	0.000176	0.000004
RS	1	0.007008	38.933093	9.184460	0.000189	0.000049
RS	2	0.014508	38.933093	9.827284	0.000202	0.000129
RS	3	0.022533	38.933093	10.515034	0.000216	0.000184
RS	4	0.031121	1.179623	369.931597	0.007593	0.006064
RS	5	0.040310	1.179623	392.732863	0.008061	0.006926
RS	6	0.050143	0.547069	893.920098	0.018348	0.016291
RS	7	0.060666	0.547069	937.863406	0.019250	0.017743
RS	8	0.071926	0.543129	989.655066	0.020313	0.018807
RS	9	0.083975	0.543129	1035.163070	0.021247	0.019765
RS	10	0.096869	0.683861	860.808017	0.017668	0.016469
RS	11	0.110666	0.683861	902.288652	0.018520	0.017393
RS	12	0.125430	0.868910	745.097954	0.015293	0.014540
RS	13	0.141229	0.868910	782.638514	0.016064	0.015522
RS	14	0.158135	1.111365	643.346613	0.013205	0.012979
RS	15	0.176226	1.111365	677.116676	0.013898	0.013843
RS	16	0.195585	1.415030	560.189345	0.011498	0.011612
RS	17	0.216301	1.415030	590.617995	0.012123	0.012318
RS	18	0.238468	1.732425	508.865576	0.010445	0.010699
RS	19	0.262189	1.732425	537.056606	0.011023	0.011280
RS	20	0.287573	1.973435	497.580010	0.010213	0.010471
RS	21	0.314735	1.973435	525.133689	0.010779	0.011006
RS	22	0.343801	2.051799	532.689419	0.010934	0.011159
RS	23	0.374904	2.051799	561.409093	0.011523	0.011742
RS	24	0.408187	1.978706	612.683247	0.012576	0.012814
RS	25	0.443803	1.978706	643.863447	0.013215	0.013485
RS	26	0.481914	1.832026	729.278066	0.014969	0.015278
RS	27	0.522697	1.832026	763.077857	0.015662	0.016024
RS	28	0.566337	1.675308	870.729374	0.017872	0.018285
RS	29	0.613037	1.675308	905.886543	0.018594	0.019073
RS	30	0.663009	1.541825	1020.634148	0.020949	0.021492
RS	31	0.716483	1.541825	1054.495999	0.021644	0.022262
RS	32	0.773705	1.445591	1157.632775	0.023761	0.024447
RS	33	0.834937	1.445591	1186.714420	0.024358	0.025114
RS	34	0.900461	1.389587	1260.531326	0.025873	0.026679
RS	35	0.970577	1.389587	1281.581193	0.026305	0.027152
RS	36	1.045606	1.370279	1316.081199	0.027013	0.027868
RS	37	1.125894	1.370279	1327.042935	0.027238	0.028090
RS	38	1.211809	1.380217	1323.254644	0.027160	0.027972
RS	39	1.303745	1.380217	1323.480047	0.027165	0.027934
RS	40	1.402125	1.411107	1289.674865	0.026471	0.027167
RS	41	1.507399	1.411107	1279.519440	0.026263	0.026892
RS	42	1.620051	1.456739	1224.792544	0.025139	0.025684
RS	43	1.740598	1.456739	1205.215590	0.024737	0.025205
RS	44	1.869594	1.514236	1136.245674	0.023322	0.023705
RS	45	2.007629	1.514236	1108.680874	0.022756	0.023060
RS	46	2.155339	1.583315	1030.220138	0.021146	0.021373
RS	47	2.313401	1.583315	996.536227	0.020454	0.020603
RS	48	2.482541	1.663363	913.556293	0.018751	0.018836
RS	49	2.663534	1.663363	875.798724	0.017976	0.017990
RS	50	2.857212	1.749789	794.395813	0.016305	0.016274
RS	51	3.064464	1.749789	754.291000	0.015482	0.015397
RS	52	3.286241	1.833927	679.714846	0.013951	0.013843
RS	53	3.523560	1.833927	638.390137	0.013103	0.012965
RS	54	3.777512	1.936340	564.852075	0.011594	0.011460
RS	55	4.049261	1.936340	524.790848	0.010771	0.010629
RS	56	4.340056	1.936340	482.762617	0.009909	0.009768
RS	57	4.651230	1.936340	439.414915	0.009019	0.008887
RS	58	4.984213	2.368036	328.675451	0.006746	0.006690
RS	59	5.340532	2.368036	302.520189	0.006209	0.006155
RS	60	5.721823	2.368036	275.516948	0.005655	0.005605
RS	61	6.129837	2.368036	248.099725	0.005092	0.005047
RS	62	6.566445	2.368036	220.720500	0.004530	0.004491
RS	63	7.033653	2.368036	1046.788425	0.021486	0.021312
PA	4+25*2+4+6 0.092925830 0.028951845 7.033652889 38.933093013 1.179623051 0.547068742 0.543128926 0.683861254 0.868910160 1.111364969 1.415029770 1.732425293 1.973435222 2.051798614 1.978705823 1.832025883 1.675307673 1.541825059 1.445591109 1.389587288 1.370278984 1.380216885 1.411107266 1.456738962 1.514236025 1.583315019 1.663362502 1.749789427 1.833926705 1.936340208 2.368035623
//
IT	4393
RD	17
LK	-389613.162595
QD	-69.119853 -> -57.869957
RI	0.0012554466
TR	0.091990	0.029240
MT	7.072035
MM	C_pi: 1.514899, n_recomb: 49729.291271
RS	0	0.000000	47.143349	7.241824	0.000146	0.000004
RS	1	0.007017	47.143349	7.749645	0.000156	0.000041
RS	2	0.014527	47.143349	8.293048	0.000167	0.000109
RS	3	0.022564	47.143349	8.874523	0.000178	0.000154
RS	4	0.031165	1.231851	362.123869	0.007282	0.005903
RS	5	0.040370	1.231851	384.603699	0.007734	0.006706
RS	6	0.050220	0.553861	903.288679	0.018164	0.016253
RS	7	0.060762	0.553861	947.971776	0.019063	0.017672
RS	8	0.072043	0.544640	1010.135425	0.020313	0.018901
RS	9	0.084116	0.544640	1056.695757	0.021249	0.019848
RS	10	0.097036	0.684727	880.121236	0.017698	0.016554
RS	11	0.110863	0.684727	922.595518	0.018552	0.017478
RS	12	0.125661	0.868989	762.806485	0.015339	0.014619
RS	13	0.141496	0.868989	801.275502	0.016113	0.015605
RS	14	0.158443	1.112197	658.267446	0.013237	0.013034
RS	15	0.176579	1.112197	692.861191	0.013933	0.013904
RS	16	0.195988	1.421270	571.174382	0.011486	0.011619
RS	17	0.216759	1.421270	602.268818	0.012111	0.012328
RS	18	0.238987	1.749608	516.150930	0.010379	0.010649
RS	19	0.262776	1.749608	544.848238	0.010956	0.011229
RS	20	0.288233	2.003254	502.329135	0.010101	0.010371
RS	21	0.315477	2.003254	530.283462	0.010663	0.010902
RS	22	0.344633	2.088447	536.613413	0.010791	0.011024
RS	23	0.375835	2.088447	565.723886	0.011376	0.011600
RS	24	0.409227	2.014080	617.590095	0.012419	0.012661
RS	25	0.444962	2.014080	649.251929	0.013056	0.013323
RS	26	0.483204	1.861804	736.827531	0.014817	0.015120
RS	27	0.524130	1.861804	771.270999	0.015509	0.015858
RS	28	0.567928	1.698800	882.354057	0.017743	0.018139
RS	29	0.614800	1.698800	918.336133	0.018467	0.018919
RS	30	0.664961	1.559967	1037.363802	0.020860	0.021371
RS	31	0.718642	1.559967	1072.182539	0.021560	0.022137
RS	32	0.776090	1.459805	1179.730412	0.023723	0.024362
RS	33	0.837569	1.459805	1209.787544	0.024327	0.025028
RS	34	0.903362	1.401298	1287.257929	0.025885	0.026631
RS	35	0.973773	1.401298	1309.167816	0.026326	0.027108
RS	36	1.049125	1.380701	1345.918526	0.027065	0.027853
RS	37	1.129764	1.380701	1357.527319	0.027298	0.028082
RS	38	1.216062	1.390242	1354.505382	0.027238	0.027983
RS	39	1.308416	1.390242	1355.125503	0.027250	0.027954
RS	40	1.407251	1.421321	1320.931454	0.026562	0.027198
RS	41	1.513022	1.421321	1310.919472	0.026361	0.026934
RS	42	1.626215	1.467537	1255.020583	0.025237	0.025729
RS	43	1.747352	1.467537	1235.357575	0.024842	0.025262
RS	44	1.876989	1.525986	1164.659266	0.023420	0.023761
RS	45	2.015723	1.525986	1136.817901	0.022860	0.023127
RS	46	2.164193	1.596471	1056.207515	0.021239	0.021434
RS	47	2.323082	1.596471	1022.113037	0.020554	0.020676
RS	48	2.493121	1.678452	936.742515	0.018837	0.018900
RS	49	2.675092	1.678452	898.501131	0.018068	0.018065
RS	50	2.869833	1.767236	814.743524	0.016384	0.016339
RS	51	3.078240	1.767236	774.120221	0.015567	0.015472
RS	52	3.301272	1.853850	697.475976	0.014025	0.013910
RS	53	3.539955	1.853850	655.600676	0.013183	0.013041
RS	54	3.795387	1.959545	579.961515	0.011662	0.011525
RS	55	4.068744	1.959545	539.371358	0.010846	0.010701
RS	56	4.361284	1.959545	496.700590	0.009988	0.009845
RS	57	4.674353	1.959545	452.604245	0.009101	0.008967
RS	58	5.009392	2.411892	336.889122	0.006774	0.006715
RS	59	5.367941	2.411892	310.708949	0.006248	0.006190
RS	60	5.751652	2.411892	283.582948	0.005703	0.005649
RS	61	6.162289	2.411892	255.944857	0.005147	0.005098
RS	62	6.601743	2.411892	228.249832	0.004590	0.004547
RS	63	7.072035	2.411892	1097.571607	0.022071	0.021878
PA	4+25*2+4+6 0.091990485 0.029240266 7.072035002 47.143349360 1.231851196 0.553860563 0.544640357 0.684727391 0.868988883 1.112196975 1.421269923 1.749608269 2.003253860 2.088446541 2.014080056 1.861804410 1.698800223 1.559966842 1.459804713 1.401298201 1.380700713 1.390242394 1.421321323 1.467536943 1.525986117 1.596471360 1.678451644 1.767235574 1.853849646 1.959545060 2.411892202
//
IT	4682
RD	18
LK	-389591.003927
QD	-64.790171 -> -54.334868
RI	0.0010698610
TR	0.091105	0.029521
MT	7.107982
MM	C_pi: 1.530889, n_recomb: 50715.250056
RS	0	0.000000	56.707526	6.144609	0.000121	0.000003
RS	1	0.007026	56.707526	6.576188	0.000130	0.000035
RS	2	0.014546	56.707526	7.038071	0.000139	0.000092
RS	3	0.022593	56.707526	7.532382	0.000149	0.000130
RS	4	0.031207	1.283472	354.928587	0.006998	0.005754
RS	5	0.040425	1.283472	377.105142	0.007436	0.006504
RS	6	0.050292	0.560631	911.953874	0.017982	0.016211
RS	7	0.060851	0.560631	957.338788	0.018877	0.017599
RS	8	0.072152	0.546327	1029.603788	0.020302	0.018983
RS	9	0.084248	0.546327	1077.179035	0.021240	0.019919
RS	10	0.097193	0.685785	898.654291	0.017720	0.016631
RS	11	0.111047	0.685785	942.090174	0.018576	0.017553
RS	12	0.125876	0.869095	780.077869	0.015382	0.014695
RS	13	0.141745	0.869095	819.453054	0.016158	0.015684
RS	14	0.158730	1.112659	673.034110	0.013271	0.013091
RS	15	0.176909	1.112659	708.439140	0.013969	0.013966
RS	16	0.196364	1.426532	582.147467	0.011479	0.011630
RS	17	0.217187	1.426532	613.901225	0.012105	0.012341
RS	18	0.239472	1.765222	523.467280	0.010322	0.010605
RS	19	0.263323	1.765222	552.665764	0.010897	0.011185
RS	20	0.288850	2.031246	507.102746	0.009999	0.010279
RS	21	0.316170	2.031246	535.450667	0.010558	0.010807
RS	22	0.345410	2.123405	540.512015	0.010658	0.010898
RS	23	0.376705	2.123405	570.001643	0.011239	0.011467
RS	24	0.410198	2.048079	622.368374	0.012272	0.012515
RS	25	0.446044	2.048079	654.493701	0.012905	0.013169
RS	26	0.484409	1.890547	744.088867	0.014672	0.014970
RS	27	0.525469	1.890547	779.151243	0.015363	0.015699
RS	28	0.569414	1.721569	893.484259	0.017618	0.017997
RS	29	0.616447	1.721569	930.262582	0.018343	0.018771
RS	30	0.666784	1.577638	1053.376042	0.020770	0.021251
RS	31	0.720658	1.577638	1089.124968	0.021475	0.022014
RS	32	0.778317	1.473731	1200.915952	0.023680	0.024274
RS	33	0.840027	1.473731	1231.930925	0.024291	0.024941
RS	34	0.906073	1.412836	1312.946725	0.025889	0.026579
RS	35	0.976760	1.412836	1335.713192	0.026338	0.027060
RS	36	1.052412	1.391000	1374.684784	0.027106	0.027832
RS	37	1.133380	1.391000	1386.952379	0.027348	0.028069
RS	38	1.220037	1.400144	1384.736721	0.027304	0.027988
RS	39	1.312782	1.400144	1385.775749	0.027325	0.027969
RS	40	1.412043	1.431363	1351.286655	0.026645	0.027223
RS	41	1.518279	1.431363	1341.449634	0.026451	0.026970
RS	42	1.631978	1.478081	1284.497189	0.025328	0.025770
RS	43	1.753666	1.478081	1264.781872	0.024939	0.025315
RS	44	1.883904	1.537366	1192.484636	0.023513	0.023814
RS	45	2.023292	1.537366	1164.397520	0.022960	0.023192
RS	46	2.172474	1.609107	1081.760809	0.021330	0.021495
RS	47	2.332137	1.609107	1047.279834	0.020650	0.020748
RS	48	2.503018	1.692835	959.625758	0.018922	0.018964
RS	49	2.685904	1.692835	920.915773	0.018159	0.018140
RS	50	2.881641	1.783771	834.886017	0.016462	0.016404
RS	51	3.091130	1.783771	793.750882	0.015651	0.015548
RS	52	3.315337	1.872654	715.095737	0.014100	0.013978
RS	53	3.555297	1.872654	672.670037	0.013264	0.013116
RS	54	3.812116	1.981377	594.974003	0.011732	0.011590
RS	55	4.086980	1.981377	553.849487	0.010921	0.010773
RS	56	4.381155	1.981377	510.533481	0.010067	0.009921
RS	57	4.695999	1.981377	465.688502	0.009182	0.009045
RS	58	5.032964	2.453592	345.027653	0.006803	0.006740
RS	59	5.393603	2.453592	318.812716	0.006286	0.006225
RS	60	5.779581	2.453592	291.558599	0.005749	0.005692
RS	61	6.192678	2.453592	263.698657	0.005200	0.005148
RS	62	6.634799	2.453592	235.690901	0.004647	0.004602
RS	63	7.107982	2.453592	1148.129333	0.022639	0.022428
PA	4+25*2+4+6 0.091105135 0.029521492 7.107982329 56.707526306 1.283472417 0.560630536 0.546327399 0.685785221 0.869094909 1.112659429 1.426531697 1.765222412 2.031245799 2.123404697 2.048078759 1.890547095 1.721568531 1.577637746 1.473730673 1.412836357 1.391000080 1.400143590 1.431362532 1.478081170 1.537365787 1.609106797 1.692835500 1.783770711 1.872653983 1.981376939 2.453591940
//
IT	3843
RD	19
LK	-389570.404426
QD	-60.801260 -> -51.071922
RI	0.0009144140
TR	0.090264	0.029795
MT	7.141849
MM	C_pi: 1.546309, n_recomb: 51678.715119
RS	0	0.000000	67.808525	5.240031	0.000101	0.000003
RS	1	0.007034	67.808525	5.608617	0.000109	0.000030
RS	2	0.014563	67.808525	6.003129	0.000116	0.000078
RS	3	0.022621	67.808525	6.425392	0.000124	0.000111
RS	4	0.031246	1.334322	348.315807	0.006740	0.005617
RS	5	0.040478	1.334322	370.208260	0.007164	0.006320
RS	6	0.050359	0.567346	920.017245	0.017803	0.016167
RS	7	0.060935	0.567346	966.069743	0.018694	0.017524
RS	8	0.072255	0.548162	1048.125572	0.020282	0.019055
RS	9	0.084371	0.548162	1096.680326	0.021221	0.019979
RS	10	0.097340	0.687025	916.426186	0.017733	0.016700
RS	11	0.111220	0.687025	960.792635	0.018592	0.017619
RS	12	0.126077	0.869254	796.903342	0.015420	0.014767
RS	13	0.141979	0.869254	837.162607	0.016199	0.015758
RS	14	0.159000	1.112828	687.629890	0.013306	0.013148
RS	15	0.177218	1.112828	723.833636	0.014006	0.014027
RS	16	0.196717	1.430942	593.093022	0.011477	0.011644
RS	17	0.217588	1.430942	625.499503	0.012104	0.012359
RS	18	0.239927	1.779444	530.794168	0.010271	0.010566
RS	19	0.263837	1.779444	560.488526	0.010846	0.011146
RS	20	0.289429	2.057582	511.884037	0.009905	0.010194
RS	21	0.316821	2.057582	540.618668	0.010461	0.010718
RS	22	0.346140	2.156818	544.374903	0.010534	0.010780
RS	23	0.377521	2.156818	574.232718	0.011112	0.011343
RS	24	0.411110	2.080803	627.022375	0.012133	0.012378
RS	25	0.447061	2.080803	659.594420	0.012763	0.013025
RS	26	0.485540	1.918322	751.083020	0.014534	0.014826
RS	27	0.526727	1.918322	786.741311	0.015224	0.015549
RS	28	0.570810	1.743654	904.158480	0.017496	0.017860
RS	29	0.617995	1.743654	941.706069	0.018222	0.018629
RS	30	0.668498	1.594862	1068.722783	0.020680	0.021134
RS	31	0.722553	1.594862	1105.376145	0.021389	0.021893
RS	32	0.780411	1.487379	1221.250349	0.023632	0.024185
RS	33	0.842338	1.487379	1253.205271	0.024250	0.024852
RS	34	0.908622	1.424202	1337.661881	0.025884	0.026523
RS	35	0.979567	1.424202	1361.279875	0.026341	0.027008
RS	36	1.055503	1.401177	1402.436958	0.027138	0.027807
RS	37	1.136780	1.401177	1415.372468	0.027388	0.028050
RS	38	1.223774	1.409926	1413.993596	0.027361	0.027987
RS	39	1.316888	1.409926	1415.472573	0.027390	0.027977
RS	40	1.416550	1.441250	1380.767482	0.026718	0.027243
RS	41	1.523223	1.441250	1371.134130	0.026532	0.027000
RS	42	1.637399	1.488402	1313.236611	0.025412	0.025808
RS	43	1.759606	1.488402	1293.500344	0.025030	0.025363
RS	44	1.890410	1.548424	1219.722209	0.023602	0.023865
RS	45	2.030413	1.548424	1191.418809	0.023054	0.023253
RS	46	2.180265	1.621289	1106.871865	0.021418	0.021554
RS	47	2.340657	1.621289	1072.028079	0.020744	0.020817
RS	48	2.512331	1.706605	982.191622	0.019006	0.019027
RS	49	2.696080	1.706605	943.028953	0.018248	0.018213
RS	50	2.892754	1.799508	854.806874	0.016541	0.016470
RS	51	3.103262	1.799508	813.168061	0.015735	0.015622
RS	52	3.328576	1.890475	732.557792	0.014175	0.014045
RS	53	3.569740	1.890475	689.583985	0.013344	0.013191
RS	54	3.827866	2.001996	609.875638	0.011801	0.011655
RS	55	4.104149	2.001996	568.213681	0.010995	0.010844
RS	56	4.399865	2.001996	524.251817	0.010144	0.009996
RS	57	4.716382	2.001996	478.660010	0.009262	0.009123
RS	58	5.055162	2.493345	353.085864	0.006832	0.006766
RS	59	5.417772	2.493345	326.828233	0.006324	0.006260
RS	60	5.805888	2.493345	299.442050	0.005794	0.005735
RS	61	6.221303	2.493345	271.360194	0.005251	0.005197
RS	62	6.665938	2.493345	243.043251	0.004703	0.004655
RS	63	7.141849	2.493345	1198.432025	0.023190	0.022964
PA	4+25*2+4+6 0.090264440 0.029795133 7.141848715 67.808524717 1.334322271 0.567345585 0.548162426 0.687025235 0.869254045 1.112828146 1.430941584 1.779444175 2.057582280 2.156817799 2.080802674 1.918321790 1.743654236 1.594861864 1.487379086 1.424202230 1.401177456 1.409925859 1.441249616 1.488402320 1.548424195 1.621289315 1.706604835 1.799507924 1.890475499 2.001995655 2.493345116
//
IT	4143
RD	20
LK	-389551.230347
QD	-57.119001 -> -48.054533
RI	0.0007839626
TR	0.089465	0.030061
MT	7.173833
MM	C_pi: 1.561195, n_recomb: 52620.120256
RS	0	0.000000	80.621111	4.490483	0.000085	0.000002
RS	1	0.007041	80.621111	4.806768	0.000091	0.000025
RS	2	0.014579	80.621111	5.145337	0.000098	0.000067
RS	3	0.022647	80.621111	5.507762	0.000105	0.000094
RS	4	0.031283	1.384245	342.253887	0.006504	0.005490
RS	5	0.040527	1.384245	363.881817	0.006915	0.006150
RS	6	0.050422	0.573969	927.575285	0.017628	0.016120
RS	7	0.061014	0.573969	974.264541	0.018515	0.017449
RS	8	0.072351	0.550115	1065.767307	0.020254	0.019117
RS	9	0.084487	0.550115	1115.267857	0.021195	0.020031
RS	10	0.097478	0.688427	933.464262	0.017740	0.016761
RS	11	0.111383	0.688427	978.731158	0.018600	0.017677
RS	12	0.126267	0.869470	813.285083	0.015456	0.014836
RS	13	0.142200	0.869470	854.406600	0.016237	0.015827
RS	14	0.159254	1.112760	702.037787	0.013342	0.013205
RS	15	0.177509	1.112760	739.027254	0.014045	0.014088
RS	16	0.197049	1.434619	603.987509	0.011478	0.011662
RS	17	0.217966	1.434619	637.039441	0.012106	0.012379
RS	18	0.240355	1.792403	538.116767	0.010226	0.010533
RS	19	0.264321	1.792403	568.301482	0.010800	0.011113
RS	20	0.289974	2.082401	516.657257	0.009819	0.010115
RS	21	0.317434	2.082401	545.771651	0.010372	0.010637
RS	22	0.346827	2.188790	548.193960	0.010418	0.010669
RS	23	0.378290	2.188790	578.409448	0.010992	0.011227
RS	24	0.411968	2.112335	631.551214	0.012002	0.012248
RS	25	0.448018	2.112335	664.554061	0.012629	0.012888
RS	26	0.486606	1.945178	757.824227	0.014402	0.014689
RS	27	0.527912	1.945178	794.056708	0.015090	0.015405
RS	28	0.572125	1.765082	914.406780	0.017378	0.017728
RS	29	0.619453	1.765082	952.697878	0.018105	0.018491
RS	30	0.670112	1.611644	1083.448672	0.020590	0.021018
RS	31	0.724339	1.611644	1120.981321	0.021303	0.021775
RS	32	0.782384	1.500744	1240.785926	0.023580	0.024096
RS	33	0.844516	1.500744	1273.662433	0.024205	0.024764
RS	34	0.911023	1.435386	1361.454701	0.025873	0.026465
RS	35	0.982214	1.435386	1385.917589	0.026338	0.026953
RS	36	1.058417	1.411222	1429.220396	0.027161	0.027777
RS	37	1.139985	1.411222	1442.830504	0.027420	0.028027
RS	38	1.227298	1.419579	1442.313977	0.027410	0.027982
RS	39	1.320758	1.419579	1444.250921	0.027447	0.027981
RS	40	1.420799	1.450979	1409.399798	0.026784	0.027259
RS	41	1.527885	1.450979	1399.995798	0.026606	0.027026
RS	42	1.642511	1.498508	1341.250947	0.025489	0.025841
RS	43	1.765208	1.498508	1321.522641	0.025114	0.025407
RS	44	1.896545	1.559180	1246.373659	0.023686	0.023913
RS	45	2.037130	1.559180	1217.881714	0.023145	0.023312
RS	46	2.187614	1.633056	1131.531951	0.021504	0.021612
RS	47	2.348694	1.633056	1096.348504	0.020835	0.020885
RS	48	2.521117	1.719814	1004.425983	0.019088	0.019090
RS	49	2.705680	1.719814	964.827004	0.018336	0.018285
RS	50	2.903239	1.814519	874.490573	0.016619	0.016536
RS	51	3.114710	1.814519	832.357382	0.015818	0.015696
RS	52	3.341070	1.907403	749.847141	0.014250	0.014113
RS	53	3.583370	1.907403	706.329160	0.013423	0.013265
RS	54	3.842731	2.021509	624.653423	0.011871	0.011720
RS	55	4.120355	2.021509	582.452861	0.011069	0.010914
RS	56	4.417527	2.021509	537.846252	0.010221	0.010070
RS	57	4.735624	2.021509	491.510966	0.009341	0.009199
RS	58	5.076120	2.531298	361.058709	0.006862	0.006792
RS	59	5.440592	2.531298	334.752041	0.006362	0.006295
RS	60	5.830727	2.531298	307.231031	0.005839	0.005776
RS	61	6.248334	2.531298	278.927995	0.005301	0.005244
RS	62	6.695345	2.531298	250.305852	0.004757	0.004706
RS	63	7.173833	2.531298	1248.450861	0.023726	0.023486
PA	4+25*2+4+6 0.089464789 0.030061253 7.173833160 80.621111321 1.384245339 0.573969277 0.550114966 0.688427032 0.869469581 1.112760225 1.434619322 1.792402545 2.082400987 2.188790280 2.112334918 1.945178178 1.765082085 1.611644344 1.500743959 1.435385855 1.411222175 1.419579150 1.450978892 1.498507747 1.559180423 1.633055760 1.719814398 1.814519039 1.907402908 2.021509163 2.531297957
//
IT	4473
RD	21
LK	-389533.362404
QD	-53.713678 -> -45.259449
RI	0.0006741234
TR	0.088703	0.030320
MT	7.204141
MM	C_pi: 1.575584, n_recomb: 53539.959016
RS	0	0.000000	95.329150	3.866365	0.000072	0.000002
RS	1	0.007048	95.329150	4.139025	0.000077	0.000022
RS	2	0.014594	95.329150	4.430924	0.000083	0.000057
RS	3	0.022671	95.329150	4.743422	0.000089	0.000081
RS	4	0.031317	1.433091	336.714326	0.006289	0.005373
RS	5	0.040573	1.433091	358.097586	0.006688	0.005995
RS	6	0.050481	0.580487	934.688180	0.017458	0.016072
RS	7	0.061088	0.580487	981.985854	0.018341	0.017374
RS	8	0.072442	0.552163	1082.587308	0.020220	0.019172
RS	9	0.084597	0.552163	1133.001591	0.021162	0.020075
RS	10	0.097608	0.689976	949.793541	0.017740	0.016815
RS	11	0.111536	0.689976	995.931718	0.018602	0.017728
RS	12	0.126446	0.869752	829.222020	0.015488	0.014901
RS	13	0.142407	0.869752	871.184209	0.016272	0.015893
RS	14	0.159493	1.112499	716.249277	0.013378	0.013262
RS	15	0.177784	1.112499	754.011408	0.014083	0.014149
RS	16	0.197363	1.437658	614.817645	0.011483	0.011682
RS	17	0.218323	1.437658	648.507505	0.012113	0.012401
RS	18	0.240760	1.804240	545.416576	0.010187	0.010504
RS	19	0.264778	1.804240	576.085756	0.010760	0.011083
RS	20	0.290489	2.105831	521.410373	0.009739	0.010042
RS	21	0.318013	2.105831	550.897636	0.010289	0.010561
RS	22	0.347476	2.219425	551.963335	0.010309	0.010565
RS	23	0.379017	2.219425	582.526479	0.010880	0.011118
RS	24	0.412780	2.142754	635.957019	0.011878	0.012125
RS	25	0.448923	2.142754	669.375683	0.012502	0.012758
RS	26	0.487614	1.971170	764.326455	0.014276	0.014557
RS	27	0.529032	1.971170	801.112677	0.014963	0.015267
RS	28	0.573369	1.785881	924.258265	0.017263	0.017600
RS	29	0.620831	1.785881	963.268422	0.017992	0.018359
RS	30	0.671638	1.627998	1097.595659	0.020500	0.020905
RS	31	0.726027	1.627998	1135.983241	0.021217	0.021659
RS	32	0.784249	1.513828	1259.572007	0.023526	0.024007
RS	33	0.846576	1.513828	1293.351596	0.024157	0.024675
RS	34	0.913295	1.446384	1384.377061	0.025857	0.026404
RS	35	0.984716	1.446384	1409.676984	0.026329	0.026897
RS	36	1.061172	1.421126	1455.085668	0.027178	0.027743
RS	37	1.143017	1.421126	1469.374788	0.027444	0.028001
RS	38	1.230631	1.429099	1469.738181	0.027451	0.027972
RS	39	1.324420	1.429099	1472.148387	0.027496	0.027981
RS	40	1.424820	1.460553	1437.211533	0.026844	0.027271
RS	41	1.532296	1.460553	1428.059867	0.026673	0.027049
RS	42	1.647348	1.508408	1368.556776	0.025561	0.025872
RS	43	1.770509	1.508408	1348.862966	0.025194	0.025448
RS	44	1.902352	1.569657	1272.444267	0.023766	0.023959
RS	45	2.043487	1.569657	1243.789880	0.023231	0.023367
RS	46	2.194570	1.644443	1155.737489	0.021586	0.021668
RS	47	2.356302	1.644443	1120.236799	0.020923	0.020950
RS	48	2.529434	1.732516	1026.320737	0.019169	0.019152
RS	49	2.714768	1.732516	986.301800	0.018422	0.018356
RS	50	2.913167	1.828875	893.924825	0.016696	0.016600
RS	51	3.125549	1.828875	851.307473	0.015900	0.015768
RS	52	3.352900	1.923523	766.951415	0.014325	0.014180
RS	53	3.596277	1.923523	722.894576	0.013502	0.013338
RS	54	3.856808	2.040025	639.295934	0.011941	0.011785
RS	55	4.135702	2.040025	596.557348	0.011142	0.010983
RS	56	4.434255	2.040025	551.308695	0.010297	0.010142
RS	57	4.753850	2.040025	504.234678	0.009418	0.009273
RS	58	5.095972	2.567598	368.941947	0.006891	0.006818
RS	59	5.462209	2.567598	342.581306	0.006399	0.006329
RS	60	5.854260	2.567598	314.923757	0.005882	0.005817
RS	61	6.273944	2.567598	286.400985	0.005349	0.005290
RS	62	6.723209	2.567598	257.478031	0.004809	0.004756
RS	63	7.204141	2.567598	1298.161782	0.024247	0.023994
PA	4+25*2+4+6 0.088702708 0.030319844 7.204141007 95.329149757 1.433091071 0.580486928 0.552162599 0.689976455 0.869751506 1.112499167 1.437658005 1.804239920 2.105831017 2.219424861 2.142753811 1.971169514 1.785881106 1.627997852 1.513828182 1.446383523 1.421126258 1.429099355 1.460553137 1.508408472 1.569657475 1.644443494 1.732515664 1.828874937 1.923523251 2.040024585 2.567597633
//
IT	4902
RD	22
LK	-389516.693682
QD	-50.559188 -> -42.666175
RI	0.0005811939
TR	0.087975	0.030571
MT	7.232983
MM	C_pi: 1.589516, n_recomb: 54438.702524
RS	0	0.000000	112.201760	3.341946	0.000061	0.000002
RS	1	0.007055	112.201760	3.577892	0.000066	0.000019
RS	2	0.014608	112.201760	3.830510	0.000070	0.000049
RS	3	0.022694	112.201760	4.100977	0.000075	0.000070
RS	4	0.031350	1.480804	331.651207	0.006092	0.005264
RS	5	0.040617	1.480804	352.808662	0.006481	0.005852
RS	6	0.050538	0.586877	941.426246	0.017293	0.016024
RS	7	0.061159	0.586877	989.306894	0.018173	0.017300
RS	8	0.072529	0.554285	1098.643798	0.020181	0.019219
RS	9	0.084701	0.554285	1149.941458	0.021124	0.020111
RS	10	0.097732	0.691658	965.443633	0.017735	0.016863
RS	11	0.111682	0.691658	1012.425038	0.018598	0.017772
RS	12	0.126617	0.870104	844.718217	0.015517	0.014962
RS	13	0.142605	0.870104	887.499934	0.016303	0.015954
RS	14	0.159721	1.112091	730.251765	0.013414	0.013319
RS	15	0.178045	1.112091	768.773325	0.014122	0.014209
RS	16	0.197661	1.440151	625.567820	0.011491	0.011704
RS	17	0.218662	1.440151	659.887751	0.012122	0.012425
RS	18	0.241144	1.815073	552.681469	0.010152	0.010478
RS	19	0.265212	1.815073	583.829088	0.010725	0.011058
RS	20	0.290978	2.127995	526.132554	0.009665	0.009974
RS	21	0.318562	2.127995	555.985850	0.010213	0.010490
RS	22	0.348093	2.248825	555.677009	0.010207	0.010467
RS	23	0.379706	2.248825	586.578219	0.010775	0.011014
RS	24	0.413550	2.172127	640.244514	0.011761	0.012007
RS	25	0.449782	2.172127	674.064968	0.012382	0.012635
RS	26	0.488570	1.996348	770.602609	0.014155	0.014432
RS	27	0.530095	1.996348	807.923332	0.014841	0.015136
RS	28	0.574549	1.806087	933.736897	0.017152	0.017477
RS	29	0.622140	1.806087	973.442896	0.017881	0.018231
RS	30	0.673088	1.643941	1111.200639	0.020412	0.020795
RS	31	0.727631	1.643941	1150.419646	0.021132	0.021547
RS	32	0.786021	1.526638	1277.654698	0.023470	0.023919
RS	33	0.848532	1.526638	1312.318865	0.024106	0.024588
RS	34	0.915452	1.457196	1406.477701	0.025836	0.026342
RS	35	0.987094	1.457196	1432.605772	0.026316	0.026838
RS	36	1.063790	1.430890	1480.076578	0.027188	0.027707
RS	37	1.145897	1.430890	1495.047306	0.027463	0.027972
RS	38	1.233798	1.438489	1496.302457	0.027486	0.027960
RS	39	1.327899	1.438489	1499.198899	0.027539	0.027977
RS	40	1.428640	1.469979	1464.230360	0.026897	0.027279
RS	41	1.536488	1.469979	1455.351482	0.026734	0.027067
RS	42	1.651945	1.518120	1395.169651	0.025628	0.025900
RS	43	1.775548	1.518120	1375.534747	0.025268	0.025486
RS	44	1.907871	1.579883	1297.938503	0.023842	0.024002
RS	45	2.049529	1.579883	1269.146386	0.023313	0.023420
RS	46	2.201182	1.655490	1179.487095	0.021666	0.021722
RS	47	2.363534	1.655490	1143.690708	0.021009	0.021014
RS	48	2.537341	1.744764	1047.866769	0.019249	0.019213
RS	49	2.723409	1.744764	1007.444452	0.018506	0.018425
RS	50	2.922606	1.842645	913.098898	0.016773	0.016665
RS	51	3.135855	1.842645	870.008344	0.015981	0.015840
RS	52	3.364150	1.938921	783.859488	0.014399	0.014246
RS	53	3.608552	1.938921	739.270291	0.013580	0.013410
RS	54	3.870197	2.057644	653.793162	0.012010	0.011849
RS	55	4.150301	2.057644	610.518558	0.011215	0.011052
RS	56	4.450166	2.057644	564.631840	0.010372	0.010214
RS	57	4.771188	2.057644	516.824973	0.009494	0.009346
RS	58	5.114858	2.602389	376.731269	0.006920	0.006844
RS	59	5.482775	2.602389	350.312951	0.006435	0.006362
RS	60	5.876649	2.602389	322.518090	0.005924	0.005857
RS	61	6.298312	2.602389	293.777674	0.005396	0.005335
RS	62	6.749724	2.602389	264.558672	0.004860	0.004804
RS	63	7.232983	2.602389	1347.539122	0.024753	0.024489
PA	4+25*2+4+6 0.087974839 0.030570843 7.232982964 112.201760191 1.480803753 0.586876527 0.554284730 0.691658007 0.870104441 1.112091492 1.440150587 1.815073178 2.127995366 2.248824553 2.172126926 1.996348275 1.806086840 1.643940517 1.526638123 1.457195783 1.430890456 1.438489363 1.469978837 1.518119990 1.579882524 1.655489558 1.744763836 1.842645010 1.938921098 2.057643691 2.602388538
//
IT	3833
RD	23
LK	-389501.127929
QD	-47.632697 -> -40.256765
RI	0.0005028464
TR	0.087279	0.030814
MT	7.260464
MM	C_pi: 1.603012, n_recomb: 55316.764011
RS	0	0.000000	131.384409	2.901532	0.000052	0.000001
RS	1	0.007062	131.384409	3.106601	0.000056	0.000016
RS	2	0.014622	131.384409	3.326178	0.000060	0.000042
RS	3	0.022716	131.384409	3.561289	0.000064	0.000060
RS	4	0.031381	1.527242	327.042210	0.005912	0.005164
RS	5	0.040659	1.527242	347.992748	0.006291	0.005721
RS	6	0.050592	0.593123	947.839516	0.017135	0.015975
RS	7	0.061226	0.593123	996.279770	0.018010	0.017228
RS	8	0.072611	0.556464	1113.983166	0.020138	0.019260
RS	9	0.084799	0.556464	1166.135042	0.021081	0.020141
RS	10	0.097849	0.693460	980.434268	0.017724	0.016905
RS	11	0.111820	0.693460	1028.231469	0.018588	0.017810
RS	12	0.126778	0.870529	859.775651	0.015543	0.015019
RS	13	0.142792	0.870529	903.355932	0.016331	0.016011
RS	14	0.159937	1.111557	744.042812	0.013451	0.013375
RS	15	0.178292	1.111557	783.310574	0.014160	0.014268
RS	16	0.197944	1.442159	636.228477	0.011502	0.011728
RS	17	0.218983	1.442159	671.170366	0.012133	0.012451
RS	18	0.241508	1.824999	559.899199	0.010122	0.010456
RS	19	0.265624	1.824999	591.518931	0.010693	0.011036
RS	20	0.291443	2.148985	530.815526	0.009596	0.009911
RS	21	0.319085	2.148985	561.028006	0.010142	0.010425
RS	22	0.348678	2.277074	559.327732	0.010111	0.010374
RS	23	0.380362	2.277074	590.557596	0.010676	0.010917
RS	24	0.414283	2.200515	644.413143	0.011650	0.011896
RS	25	0.450599	2.200515	678.621915	0.012268	0.012518
RS	26	0.489480	2.020752	776.661855	0.014040	0.014312
RS	27	0.531106	2.020752	814.498713	0.014724	0.015011
RS	28	0.575672	1.825719	942.862844	0.017045	0.017358
RS	29	0.623384	1.825719	983.242395	0.017775	0.018108
RS	30	0.674466	1.659482	1124.292025	0.020325	0.020687
RS	31	0.729155	1.659482	1164.319523	0.021048	0.021437
RS	32	0.787706	1.539171	1295.072434	0.023412	0.023831
RS	33	0.850392	1.539171	1330.602521	0.024054	0.024501
RS	34	0.917504	1.467813	1427.798782	0.025811	0.026279
RS	35	0.989355	1.467813	1454.745028	0.026298	0.026779
RS	36	1.066280	1.440503	1504.232646	0.027193	0.027669
RS	37	1.148638	1.440503	1519.885696	0.027476	0.027940
RS	38	1.236810	1.447740	1522.038860	0.027515	0.027944
RS	39	1.331210	1.447740	1525.432209	0.027576	0.027971
RS	40	1.432275	1.479250	1490.479444	0.026944	0.027285
RS	41	1.540477	1.479250	1481.891421	0.026789	0.027082
RS	42	1.656319	1.527641	1421.104517	0.025690	0.025924
RS	43	1.780342	1.527641	1401.550682	0.025337	0.025521
RS	44	1.913123	1.589861	1322.862277	0.023914	0.024043
RS	45	2.055280	1.589861	1293.955419	0.023392	0.023471
RS	46	2.207476	1.666211	1202.777919	0.021743	0.021775
RS	47	2.370419	1.666211	1166.706537	0.021091	0.021075
RS	48	2.544868	1.756586	1069.057161	0.019326	0.019272
RS	49	2.731636	1.756586	1028.247808	0.018588	0.018492
RS	50	2.931592	1.855869	932.003225	0.016848	0.016728
RS	51	3.145669	1.855869	888.450822	0.016061	0.015910
RS	52	3.374863	1.953649	800.560541	0.014472	0.014312
RS	53	3.620241	1.953649	755.446431	0.013657	0.013481
RS	54	3.882946	2.074434	668.134858	0.012078	0.011912
RS	55	4.164203	2.074434	624.327526	0.011286	0.011120
RS	56	4.465321	2.074434	577.807925	0.010445	0.010284
RS	57	4.787702	2.074434	529.275185	0.009568	0.009417
RS	58	5.132848	2.635767	384.422870	0.006949	0.006870
RS	59	5.502367	2.635767	357.944132	0.006471	0.006395
RS	60	5.897979	2.635767	330.011909	0.005966	0.005895
RS	61	6.321528	2.635767	301.056438	0.005442	0.005378
RS	62	6.774986	2.635767	271.546443	0.004909	0.004851
RS	63	7.260464	2.635767	1396.557343	0.025247	0.024972
PA	4+25*2+4+6 0.087278968 0.030814473 7.260464238 131.384409470 1.527241980 0.593123217 0.556464177 0.693460079 0.870529296 1.111556963 1.442158549 1.824998667 2.148984585 2.277073833 2.200514785 2.020752030 1.825718967 1.659481958 1.539170645 1.467813017 1.440503405 1.447739750 1.479250177 1.527640671 1.589861354 1.666211174 1.756586104 1.855868566 1.953649174 2.074434299 2.635766530
//
IT	4806
RD	24
LK	-389486.579164
QD	-44.914021 -> -38.015281
RI	0.0004362685
TR	0.086612	0.031051
MT	7.286804
MM	C_pi: 1.616113, n_recomb: 56174.586017
RS	0	0.000000	153.302527	2.526467	0.000045	0.000001
RS	1	0.007068	153.302527	2.705206	0.000048	0.000014
RS	2	0.014635	153.302527	2.896603	0.000052	0.000037
RS	3	0.022737	153.302527	3.101557	0.000055	0.000052
RS	4	0.031411	1.572396	322.843025	0.005747	0.005071
RS	5	0.040699	1.572396	343.604191	0.006117	0.005601
RS	6	0.050643	0.599221	953.968215	0.016982	0.015927
RS	7	0.061290	0.599221	1002.946806	0.017854	0.017157
RS	8	0.072689	0.558688	1128.653513	0.020092	0.019295
RS	9	0.084894	0.558688	1181.632060	0.021035	0.020166
RS	10	0.097961	0.695369	994.798587	0.017709	0.016941
RS	11	0.111952	0.695369	1043.385449	0.018574	0.017842
RS	12	0.126932	0.871027	874.403572	0.015566	0.015073
RS	13	0.142971	0.871027	918.762115	0.016355	0.016065
RS	14	0.160143	1.110932	757.614291	0.013487	0.013431
RS	15	0.178529	1.110932	797.615065	0.014199	0.014326
RS	16	0.198214	1.443754	646.789724	0.011514	0.011753
RS	17	0.219291	1.443754	682.345370	0.012147	0.012479
RS	18	0.241857	1.834112	567.062331	0.010095	0.010438
RS	19	0.266018	1.834112	599.147890	0.010666	0.011017
RS	20	0.291887	2.168905	535.452280	0.009532	0.009852
RS	21	0.319584	2.168905	566.017257	0.010076	0.010363
RS	22	0.349238	2.304253	562.915115	0.010021	0.010286
RS	23	0.380989	2.304253	594.464791	0.010582	0.010825
RS	24	0.414983	2.227989	648.465733	0.011544	0.011790
RS	25	0.451380	2.227989	683.050162	0.012159	0.012406
RS	26	0.490349	2.044433	782.515798	0.013930	0.014197
RS	27	0.532073	2.044433	820.851550	0.014613	0.014891
RS	28	0.576745	1.844816	951.656549	0.016941	0.017243
RS	29	0.624575	1.844816	992.688551	0.017671	0.017990
RS	30	0.675785	1.674642	1136.904042	0.020239	0.020582
RS	31	0.730614	1.674642	1177.718024	0.020965	0.021330
RS	32	0.789318	1.551442	1311.862785	0.023353	0.023745
RS	33	0.852172	1.551442	1348.240420	0.024001	0.024415
RS	34	0.919467	1.478247	1448.380284	0.025784	0.026215
RS	35	0.991519	1.478247	1476.134208	0.026278	0.026719
RS	36	1.068663	1.449975	1527.592632	0.027194	0.027629
RS	37	1.151260	1.449975	1543.927415	0.027484	0.027906
RS	38	1.239694	1.456860	1546.981768	0.027539	0.027926
RS	39	1.334378	1.456860	1550.880796	0.027608	0.027961
RS	40	1.435754	1.488383	1515.982767	0.026987	0.027288
RS	41	1.544295	1.488383	1507.701754	0.026840	0.027095
RS	42	1.660507	1.536994	1446.375599	0.025748	0.025947
RS	43	1.784932	1.536994	1426.923344	0.025402	0.025552
RS	44	1.918152	1.599625	1347.221880	0.023983	0.024082
RS	45	2.060786	1.599625	1318.222025	0.023467	0.023518
RS	46	2.213502	1.676649	1225.609713	0.021818	0.021825
RS	47	2.377011	1.676649	1189.283338	0.021171	0.021134
RS	48	2.552076	1.768036	1089.886784	0.019402	0.019330
RS	49	2.739514	1.768036	1048.706652	0.018669	0.018558
RS	50	2.940199	1.868615	950.628455	0.016923	0.016790
RS	51	3.155068	1.868615	906.626244	0.016139	0.015978
RS	52	3.385123	1.967789	817.045646	0.014545	0.014376
RS	53	3.631437	1.967789	771.414959	0.013732	0.013551
RS	54	3.895160	2.090494	682.312215	0.012146	0.011975
RS	55	4.177522	2.090494	637.976642	0.011357	0.011186
RS	56	4.479840	2.090494	590.830416	0.010518	0.010353
RS	57	4.803524	2.090494	541.579737	0.009641	0.009487
RS	58	5.150085	2.667875	392.012516	0.006978	0.006896
RS	59	5.521140	2.667875	365.471673	0.006506	0.006428
RS	60	5.918419	2.667875	337.402867	0.006006	0.005933
RS	61	6.343777	2.667875	308.235529	0.005487	0.005421
RS	62	6.799196	2.667875	278.439981	0.004957	0.004897
RS	63	7.286804	2.667875	1445.193084	0.025727	0.025442
PA	4+25*2+4+6 0.086611932 0.031050554 7.286803584 153.302526974 1.572396128 0.599221450 0.558688280 0.695368692 0.871027417 1.110932056 1.443753954 1.834111686 2.168905059 2.304253413 2.227989321 2.044432718 1.844815805 1.674641735 1.551442017 1.478247067 1.449974870 1.456860471 1.488383198 1.536993787 1.599625178 1.676649465 1.768035753 1.868615344 1.967788582 2.090494420 2.667875273
//
IT	4192
RD	25
LK	-389472.968993
QD	-42.385405 -> -35.927731
RI	0.0003802153
TR	0.085973	0.031280
MT	7.312015
MM	C_pi: 1.628825, n_recomb: 57012.620891
RS	0	0.000000	178.078937	2.208392	0.000039	0.000001
RS	1	0.007073	178.078937	2.364774	0.000041	0.000012
RS	2	0.014647	178.078937	2.532243	0.000044	0.000032
RS	3	0.022757	178.078937	2.711586	0.000048	0.000045
RS	4	0.031440	1.616101	319.044192	0.005596	0.004986
RS	5	0.040737	1.616101	339.633868	0.005957	0.005490
RS	6	0.050692	0.605159	959.850843	0.016836	0.015880
RS	7	0.061351	0.605159	1009.348101	0.017704	0.017089
RS	8	0.072764	0.560942	1142.695148	0.020043	0.019324
RS	9	0.084984	0.560942	1196.473745	0.020986	0.020185
RS	10	0.098068	0.697377	1008.549363	0.017690	0.016972
RS	11	0.112079	0.697377	1057.900050	0.018556	0.017869
RS	12	0.127080	0.871596	888.605394	0.015586	0.015124
RS	13	0.143142	0.871596	933.722001	0.016377	0.016115
RS	14	0.160340	1.110233	770.960663	0.013523	0.013485
RS	15	0.178755	1.110233	811.681051	0.014237	0.014383
RS	16	0.198473	1.444971	657.247711	0.011528	0.011780
RS	17	0.219585	1.444971	693.408767	0.012162	0.012507
RS	18	0.242190	1.842478	574.162855	0.010071	0.010421
RS	19	0.266395	1.842478	606.707700	0.010642	0.011001
RS	20	0.292311	2.187834	540.033896	0.009472	0.009796
RS	21	0.320061	2.187834	570.944479	0.010014	0.010306
RS	22	0.349773	2.330430	566.432458	0.009935	0.010202
RS	23	0.381587	2.330430	598.293117	0.010494	0.010737
RS	24	0.415652	2.254596	652.401166	0.011443	0.011689
RS	25	0.452126	2.254596	687.348926	0.012056	0.012300
RS	26	0.491180	2.067420	788.169605	0.013824	0.014086
RS	27	0.532996	2.067420	826.987581	0.014505	0.014776
RS	28	0.577771	1.863388	960.134063	0.016841	0.017133
RS	29	0.625712	1.863388	1001.798118	0.017572	0.017875
RS	30	0.677044	1.689423	1149.059414	0.020154	0.020480
RS	31	0.732008	1.689423	1190.638340	0.020884	0.021227
RS	32	0.790859	1.563444	1328.057534	0.023294	0.023659
RS	33	0.853873	1.563444	1365.264258	0.023947	0.024331
RS	34	0.921344	1.488485	1468.257680	0.025753	0.026151
RS	35	0.993587	1.488485	1496.807963	0.026254	0.026659
RS	36	1.070941	1.459288	1550.192586	0.027190	0.027587
RS	37	1.153766	1.459288	1567.206940	0.027489	0.027871
RS	38	1.242450	1.465837	1571.159995	0.027558	0.027906
RS	39	1.337407	1.465837	1575.571612	0.027635	0.027949
RS	40	1.439080	1.497361	1540.766730	0.027025	0.027289
RS	41	1.547945	1.497361	1532.806560	0.026885	0.027105
RS	42	1.664510	1.546167	1471.000196	0.025801	0.025967
RS	43	1.789321	1.546167	1451.667934	0.025462	0.025582
RS	44	1.922960	1.609164	1371.028301	0.024048	0.024118
RS	45	2.066052	1.609164	1341.955324	0.023538	0.023564
RS	46	2.219265	1.686803	1247.984951	0.021890	0.021874
RS	47	2.383315	1.686803	1211.422480	0.021248	0.021191
RS	48	2.558970	1.779119	1110.353475	0.019476	0.019387
RS	49	2.747049	1.779119	1068.818305	0.018747	0.018622
RS	50	2.948431	1.880897	968.970695	0.016996	0.016851
RS	51	3.164059	1.880897	924.530553	0.016216	0.016046
RS	52	3.394938	1.981360	833.309004	0.014616	0.014440
RS	53	3.642149	1.981360	787.170398	0.013807	0.013619
RS	54	3.906845	2.105854	696.319659	0.012213	0.012037
RS	55	4.190265	2.105854	651.460869	0.011427	0.011251
RS	56	4.493732	2.105854	603.694785	0.010589	0.010421
RS	57	4.818664	2.105854	553.734569	0.009712	0.009556
RS	58	5.166580	2.698766	399.497669	0.007007	0.006922
RS	59	5.539105	2.698766	372.893638	0.006541	0.006459
RS	60	5.937981	2.698766	344.689473	0.006046	0.005970
RS	61	6.365070	2.698766	315.313754	0.005531	0.005462
RS	62	6.822370	2.698766	285.238251	0.005003	0.004942
RS	63	7.312015	2.698766	1493.425136	0.026195	0.025901
PA	4+25*2+4+6 0.085972581 0.031279544 7.312015417 178.078937356 1.616100624 0.605159227 0.560942319 0.697376726 0.871595600 1.110232808 1.444971108 1.842477848 2.187834287 2.330430120 2.254595769 2.067419952 1.863387540 1.689422551 1.563444292 1.488484789 1.459288054 1.465837193 1.497361110 1.546166710 1.609164263 1.686802972 1.779118687 1.880897236 1.981360366 2.105853506 2.698765586
//
CC
CC	Brief Description of the file format:
CC	  CC  comments
CC	  MM  useful-messages
CC	  RD  round-of-iterations
CC	  LL  \log[P(sequence)]
CC	  QD  Q-before-opt Q-after-opt
CC	  TR  \theta_0 \rho_0
CC	  RS  k t_k \lambda_k \pi_k \sum_{l\not=k}A_{kl} A_{kk}
CC	  DC  begin end best-k t_k+\Delta_k max-prob
CC
MM	Version: 0.6.5-r67
MM	pattern:4+25*2+4+6, n:63, n_free_lambdas:28
MM	n_iterations:25, skip:1, max_t:5, theta/rho:5
MM	is_decoding:0
MM	n_seqs:48, sum_L:1043018, sum_n:127307
RD	0
LK	0.000000
QD	0.000000 -> 0.000000
RI	inf
TR	0.130173	0.026035
MT	5.000000
MM	C_pi: 1.000000, n_recomb: 26805.599313
RS	0	0.000000	1.000000	169.865634	0.006337	0.000000
RS	1	0.006440	1.000000	179.622458	0.006701	0.000000
RS	2	0.013294	1.000000	189.859472	0.007083	0.000000
RS	3	0.020590	1.000000	200.589689	0.007483	0.000000
RS	4	0.028356	1.000000	211.824929	0.007902	0.000000
RS	5	0.036622	1.000000	223.575534	0.008341	0.000000
RS	6	0.045421	1.000000	235.850053	0.008799	0.000000
RS	7	0.054785	1.000000	248.654892	0.009276	0.000000
RS	8	0.064753	1.000000	261.993927	0.009774	0.000000
RS	9	0.075363	1.000000	275.868076	0.010291	0.000000
RS	10	0.086656	1.000000	290.274834	0.010829	0.000000
RS	11	0.098677	1.000000	305.207763	0.011386	0.000000
RS	12	0.111471	1.000000	320.655947	0.011962	0.000000
RS	13	0.125090	1.000000	336.603403	0.012557	0.000000
RS	14	0.139585	1.000000	353.028455	0.013170	0.000000
RS	15	0.155014	1.000000	369.903078	0.013799	0.000000
RS	16	0.171437	1.000000	387.192206	0.014444	0.000000
RS	17	0.188917	1.000000	404.853029	0.015103	0.000000
RS	18	0.207523	1.000000	422.834267	0.015774	0.000000
RS	19	0.227327	1.000000	441.075451	0.016455	0.000000
RS	20	0.248406	1.000000	459.506220	0.017142	0.000000
RS	21	0.270843	1.000000	478.045647	0.017834	0.000000
RS	22	0.294725	1.000000	496.601628	0.018526	0.000000
RS	23	0.320144	1.000000	515.070347	0.019215	0.000000
RS	24	0.347201	1.000000	533.335862	0.019896	0.000000
RS	25	0.376000	1.000000	551.269833	0.020565	0.000000
RS	26	0.406654	1.000000	568.731441	0.021217	0.000000
RS	27	0.439282	1.000000	585.567536	0.021845	0.000000
RS	28	0.474011	1.000000	601.613070	0.022444	0.000000
RS	29	0.510976	1.000000	616.691842	0.023006	0.000000
RS	30	0.550322	1.000000	630.617641	0.023526	0.000000
RS	31	0.592202	1.000000	643.195799	0.023995	0.000000
RS	32	0.636779	1.000000	654.225232	0.024406	0.000000
RS	33	0.684227	1.000000	663.500996	0.024752	0.000000
RS	34	0.734730	1.000000	670.817391	0.025025	0.000000
RS	35	0.788485	1.000000	675.971643	0.025218	0.000000
RS	36	0.845702	1.000000	678.768151	0.025322	0.000000
RS	37	0.906604	1.000000	679.023294	0.025331	0.000000
RS	38	0.971428	1.000000	676.570733	0.025240	0.000000
RS	39	1.040426	1.000000	671.267137	0.025042	0.000000
RS	40	1.113868	1.000000	662.998202	0.024734	0.000000
RS	41	1.192040	1.000000	651.684803	0.024312	0.000000
RS	42	1.275245	1.000000	637.289067	0.023774	0.000000
RS	43	1.363809	1.000000	619.820109	0.023123	0.000000
RS	44	1.458076	1.000000	599.339147	0.022359	0.000000
RS	45	1.558414	1.000000	575.963647	0.021487	0.000000
RS	46	1.665214	1.000000	549.870169	0.020513	0.000000
RS	47	1.778891	1.000000	521.295531	0.019447	0.000000
RS	48	1.899889	1.000000	490.535983	0.018300	0.000000
RS	49	2.028679	1.000000	457.944079	0.017084	0.000000
RS	50	2.165763	1.000000	423.923041	0.015815	0.000000
RS	51	2.311675	1.000000	388.918517	0.014509	0.000000
RS	52	2.466983	1.000000	353.407780	0.013184	0.000000
RS	53	2.632293	1.000000	317.886576	0.011859	0.000000
RS	54	2.808249	1.000000	282.854053	0.010552	0.000000
RS	55	2.995536	1.000000	248.796353	0.009282	0.000000
RS	56	3.194884	1.000000	216.169689	0.008064	0.000000
RS	57	3.407070	1.000000	185.383837	0.006916	0.000000
RS	58	3.632920	1.000000	156.787085	0.005849	0.000000
RS	59	3.873315	1.000000	130.653694	0.004874	0.000000
RS	60	4.129191	1.000000	107.174824	0.003998	0.000000
RS	61	4.401545	1.000000	86.453724	0.003225	0.000000
RS	62	4.691438	1.000000	68.505651	0.002556	0.000000
RS	63	5.000000	1.000000	192.219218	0.007171	0.000000
PA	4+25*2+4+6 0.130172900 0.026034580 5.000000000 1.000000000 1.000000000 1.000000000 1.000000000 1.000000000 1.000000000 1.000000000 1.000000000 1.000000000 1.000000000 1.000000000 1.000000000 1.000000000 1.000000000 1.000000000 1.000000000 1.000000000 1.000000000 1.000000000 1.000000000 1.000000000 1.000000000 1.000000000 1.000000000 1.000000000 1.000000000 1.000000000 1.000000000
//
IT	4980
RD	1
LK	-349643.024471
QD	-344.986674 -> -198.564580
RI	0.0339870249
TR	0.121104	0.024710
MT	5.560046
MM	C_pi: 1.082217, n_recomb: 27523.815970
RS	0	0.000000	0.936740	191.163163	0.006945	0.000104
RS	1	0.006616	0.936740	202.346045	0.007352	0.001133
RS	2	0.013670	0.936740	214.080950	0.007778	0.003291
RS	3	0.021190	0.936740	226.381225	0.008225	0.006114
RS	4	0.029208	0.677075	330.438734	0.012006	0.009536
RS	5	0.037757	0.677075	347.773618	0.012635	0.012576
RS	6	0.046871	0.680650	363.797810	0.013218	0.014202
RS	7	0.056588	0.680650	382.236198	0.013887	0.014745
RS	8	0.066948	0.739149	369.703204	0.013432	0.014876
RS	9	0.077993	0.739149	388.179852	0.014103	0.014896
RS	10	0.089769	0.809270	372.160866	0.013521	0.014939
RS	11	0.102324	0.809270	390.537469	0.014189	0.015010
RS	12	0.115710	0.884154	374.996941	0.013624	0.014998
RS	13	0.129982	0.884154	393.267331	0.014288	0.014833
RS	14	0.145197	0.957512	380.681970	0.013831	0.014576
RS	15	0.161420	0.957512	398.909141	0.014493	0.014353
RS	16	0.178715	1.017109	393.287165	0.014289	0.014258
RS	17	0.197155	1.017109	411.624269	0.014955	0.014317
RS	18	0.216815	1.060444	412.879081	0.015001	0.014513
RS	19	0.237776	1.060444	431.413798	0.015674	0.014817
RS	20	0.260123	1.091385	437.556142	0.015897	0.015204
RS	21	0.283949	1.091385	456.241119	0.016576	0.015660
RS	22	0.309351	1.113146	465.850594	0.016925	0.016177
RS	23	0.336434	1.113146	484.511629	0.017603	0.016746
RS	24	0.365308	1.128074	496.527478	0.018040	0.017357
RS	25	0.396093	1.128074	514.865192	0.018706	0.017994
RS	26	0.428915	1.138117	528.268705	0.019193	0.018645
RS	27	0.463908	1.138117	545.855587	0.019832	0.019299
RS	28	0.501217	1.144664	559.697024	0.020335	0.019950
RS	29	0.540994	1.144664	575.978968	0.020927	0.020591
RS	30	0.583402	1.148758	589.282319	0.021410	0.021213
RS	31	0.628616	1.148758	603.586411	0.021930	0.021810
RS	32	0.676822	1.151268	615.285963	0.022355	0.022371
RS	33	0.728216	1.151268	626.841294	0.022775	0.022887
RS	34	0.783011	1.152874	635.831481	0.023101	0.023348
RS	35	0.841432	1.152874	643.807349	0.023391	0.023744
RS	36	0.903717	1.154213	648.929764	0.023577	0.024063
RS	37	0.970124	1.154213	652.497319	0.023707	0.024290
RS	38	1.040923	1.155941	652.601342	0.023710	0.024411
RS	39	1.116407	1.155941	651.021808	0.023653	0.024412
RS	40	1.196885	1.158507	645.216643	0.023442	0.024284
RS	41	1.282688	1.158507	637.940705	0.023178	0.024022
RS	42	1.374167	1.161891	625.856165	0.022739	0.023626
RS	43	1.471698	1.161891	612.609146	0.022257	0.023103
RS	44	1.575683	1.165730	594.390842	0.021596	0.022461
RS	45	1.686546	1.165730	575.240677	0.020900	0.021708
RS	46	1.804745	1.169702	551.374683	0.020033	0.020854
RS	47	1.930764	1.169702	526.796301	0.019140	0.019906
RS	48	2.065120	1.173759	498.051934	0.018095	0.018873
RS	49	2.208365	1.173759	468.976938	0.017039	0.017765
RS	50	2.361087	1.177978	436.523496	0.015860	0.016595
RS	51	2.523914	1.177978	404.329114	0.014690	0.015379
RS	52	2.697513	1.182357	369.771313	0.013435	0.014134
RS	53	2.882597	1.182357	336.180527	0.012214	0.012876
RS	54	3.079927	1.188921	300.911682	0.010933	0.011624
RS	55	3.290312	1.188921	267.956817	0.009735	0.010395
RS	56	3.514616	1.188921	235.786633	0.008567	0.009203
RS	57	3.753761	1.188921	204.861491	0.007443	0.008063
RS	58	4.008727	1.218361	171.813051	0.006242	0.006987
RS	59	4.280562	1.218361	145.991057	0.005304	0.005982
RS	60	4.570382	1.218361	122.202293	0.004440	0.005057
RS	61	4.879376	1.218361	100.666454	0.003657	0.004218
RS	62	5.208813	1.218361	81.523610	0.002962	0.003466
RS	63	5.560046	1.218361	247.948077	0.009008	0.011160
PA	4+25*2+4+6 0.121104000 0.024709886 5.560046434 0.936739922 0.677074909 0.680649757 0.739149094 0.809269905 0.884154081 0.957511902 1.017108917 1.060443878 1.091384888 1.113145828 1.128073692 1.138116837 1.144663811 1.148757696 1.151268005 1.152873933 1.154212952 1.155941248 1.158506513 1.161890745 1.165729523 1.169702053 1.173759460 1.177978039 1.182357252 1.188921452 1.218361199
//
IT	4388
RD	2
LK	-349403.750730
QD	-228.137302 -> -163.285487
RI	0.0294646201
TR	0.115451	0.024274
MT	5.918409
MM	C_pi: 1.145705, n_recomb: 28609.649571
RS	0	0.000000	1.151999	164.127925	0.005737	0.000083
RS	1	0.006720	1.151999	174.119100	0.006086	0.000875
RS	2	0.013892	1.151999	184.644702	0.006454	0.002541
RS	3	0.021545	1.151999	195.723123	0.006841	0.004644
RS	4	0.029713	0.596998	398.753538	0.013938	0.009819
RS	5	0.038430	0.596998	419.222089	0.014653	0.013044
RS	6	0.047732	0.576261	456.005943	0.015939	0.015083
RS	7	0.057660	0.576261	478.120997	0.016712	0.016170
RS	8	0.068254	0.643987	448.516245	0.015677	0.015508
RS	9	0.079561	0.643987	470.115962	0.016432	0.016049
RS	10	0.091627	0.734625	431.968339	0.015099	0.015186
RS	11	0.104505	0.734625	452.793205	0.015827	0.015743
RS	12	0.118247	0.840119	415.041389	0.014507	0.014857
RS	13	0.132913	0.840119	435.092244	0.015208	0.015163
RS	14	0.148565	0.951589	402.666640	0.014075	0.014179
RS	15	0.165269	0.951589	422.088504	0.014753	0.014352
RS	16	0.183095	1.045809	402.462188	0.014067	0.013754
RS	17	0.202119	1.045809	421.608636	0.014737	0.014114
RS	18	0.222421	1.114562	414.168574	0.014477	0.013992
RS	19	0.244088	1.114562	433.326575	0.015146	0.014536
RS	20	0.267210	1.162915	434.140721	0.015175	0.014720
RS	21	0.291887	1.162915	453.404871	0.015848	0.015373
RS	22	0.318221	1.195881	459.954432	0.016077	0.015763
RS	23	0.346326	1.195881	479.253270	0.016751	0.016496
RS	24	0.376319	1.217314	489.896350	0.017123	0.017036
RS	25	0.408327	1.217314	509.004884	0.017791	0.017814
RS	26	0.442487	1.230687	522.256217	0.018255	0.018434
RS	27	0.478942	1.230687	540.794394	0.018903	0.019207
RS	28	0.517847	1.238493	555.393327	0.019413	0.019852
RS	29	0.559366	1.238493	572.829471	0.020022	0.020588
RS	30	0.603675	1.242598	587.549189	0.020537	0.021219
RS	31	0.650962	1.242598	603.207599	0.021084	0.021887
RS	32	0.701427	1.244566	616.717867	0.021556	0.022460
RS	33	0.755282	1.244566	629.800563	0.022014	0.023026
RS	34	0.812757	1.245599	640.741257	0.022396	0.023496
RS	35	0.874094	1.245599	650.369916	0.022733	0.023923
RS	36	0.939553	1.246868	657.272445	0.022974	0.024237
RS	37	1.009411	1.246868	662.559998	0.023159	0.024479
RS	38	1.083963	1.249648	663.902441	0.023206	0.024572
RS	39	1.163525	1.249648	664.060688	0.023211	0.024575
RS	40	1.248434	1.254767	658.731360	0.023025	0.024390
RS	41	1.339048	1.254767	653.184231	0.022831	0.024121
RS	42	1.435752	1.262042	640.928368	0.022403	0.023649
RS	43	1.538954	1.262042	629.384724	0.021999	0.023120
RS	44	1.649092	1.270534	610.682387	0.021345	0.022400
RS	45	1.766630	1.270534	593.173646	0.020733	0.021649
RS	46	1.892068	1.279444	568.752237	0.019880	0.020730
RS	47	2.025934	1.279444	545.683626	0.019073	0.019794
RS	48	2.168797	1.288597	516.341769	0.018048	0.018713
RS	49	2.321259	1.288597	488.555756	0.017077	0.017629
RS	50	2.483968	1.298092	455.407602	0.015918	0.016428
RS	51	2.657610	1.298092	424.189351	0.014827	0.015246
RS	52	2.842921	1.307860	388.807672	0.013590	0.013985
RS	53	3.040684	1.307860	355.793860	0.012436	0.012769
RS	54	3.251738	1.322213	319.028918	0.011151	0.011496
RS	55	3.476974	1.322213	286.323499	0.010008	0.010315
RS	56	3.717346	1.322213	253.998301	0.008878	0.009165
RS	57	3.973871	1.322213	222.542097	0.007779	0.008059
RS	58	4.247634	1.384880	184.596077	0.006452	0.006856
RS	59	4.539794	1.384880	158.995939	0.005557	0.005925
RS	60	4.851588	1.384880	134.988418	0.004718	0.005056
RS	61	5.184333	1.384880	112.858433	0.003945	0.004257
RS	62	5.539440	1.384880	92.821914	0.003244	0.003533
RS	63	5.918409	1.384880	300.203571	0.010493	0.011868
PA	4+25*2+4+6 0.115451344 0.024274236 5.918408802 1.151999392 0.596997959 0.576261166 0.643986933 0.734624894 0.840119064 0.951589182 1.045809001 1.114561532 1.162914596 1.195881017 1.217313615 1.230686732 1.238492695 1.242597811 1.244565558 1.245598520 1.246868015 1.249647831 1.254767173 1.262041571 1.270533560 1.279444169 1.288597091 1.298092196 1.307860141 1.322212875 1.384880353
//
IT	4807
RD	3
LK	-349288.177786
QD	-190.635256 -> -148.254355
RI	0.0229691982
TR	0.111391	0.024216
MT	6.167568
MM	C_pi: 1.198236, n_recomb: 29831.610641
RS	0	0.000000	1.564863	127.294272	0.004267	0.000062
RS	1	0.006789	1.564863	135.339067	0.004537	0.000650
RS	2	0.014038	1.564863	143.849302	0.004822	0.001886
RS	3	0.021780	1.564863	152.845901	0.005124	0.003391
RS	4	0.030047	0.585548	431.837132	0.014476	0.009800
RS	5	0.038876	0.585548	454.070841	0.015221	0.012947
RS	6	0.048304	0.535213	521.383209	0.017478	0.015714
RS	7	0.058372	0.535213	546.123872	0.018307	0.017027
RS	8	0.069123	0.602863	507.790471	0.017022	0.016045
RS	9	0.080604	0.602863	531.767119	0.017826	0.016810
RS	10	0.092865	0.701659	478.560201	0.016042	0.015467
RS	11	0.105958	0.701659	501.365952	0.016807	0.016251
RS	12	0.119940	0.823871	447.465509	0.015000	0.014859
RS	13	0.134871	0.823871	469.060507	0.015724	0.015392
RS	14	0.150816	0.960194	421.974755	0.014145	0.013965
RS	15	0.167843	0.960194	442.529500	0.014834	0.014328
RS	16	0.186026	1.078167	413.252624	0.013853	0.013430
RS	17	0.205444	1.078167	433.271461	0.014524	0.013928
RS	18	0.226180	1.163516	420.729309	0.014103	0.013634
RS	19	0.248323	1.163516	440.659619	0.014772	0.014283
RS	20	0.271970	1.222021	439.086703	0.014719	0.014373
RS	21	0.297222	1.222021	459.128853	0.015391	0.015110
RS	22	0.324188	1.260289	465.009483	0.015588	0.015454
RS	23	0.352985	1.260289	485.159049	0.016263	0.016255
RS	24	0.383737	1.283468	496.372238	0.016639	0.016785
RS	25	0.416576	1.283468	516.443518	0.017312	0.017621
RS	26	0.451645	1.296436	531.088989	0.017803	0.018258
RS	27	0.489095	1.296436	550.713862	0.018461	0.019079
RS	28	0.529087	1.302646	567.252657	0.019015	0.019757
RS	29	0.571794	1.302646	585.886674	0.019640	0.020532
RS	30	0.617400	1.304627	602.864247	0.020209	0.021204
RS	31	0.666102	1.304627	619.795335	0.020776	0.021903
RS	32	0.718111	1.304495	635.624042	0.021307	0.022517
RS	33	0.773650	1.304495	649.997178	0.021789	0.023107
RS	34	0.832960	1.303858	663.059668	0.022227	0.023609
RS	35	0.896296	1.303858	673.925873	0.022591	0.024053
RS	36	0.963932	1.304330	682.435187	0.022876	0.024384
RS	37	1.036159	1.304330	688.837489	0.023091	0.024638
RS	38	1.113290	1.307734	690.899047	0.023160	0.024720
RS	39	1.195657	1.307734	692.004468	0.023197	0.024730
RS	40	1.283615	1.315250	686.298841	0.023006	0.024505
RS	41	1.377545	1.315250	681.530332	0.022846	0.024242
RS	42	1.477851	1.326469	667.996326	0.022392	0.023708
RS	43	1.584967	1.326469	657.091803	0.022027	0.023187
RS	44	1.699355	1.339817	636.655364	0.021342	0.022400
RS	45	1.821508	1.339817	619.670364	0.020772	0.021664
RS	46	1.951954	1.353958	593.411470	0.019892	0.020686
RS	47	2.091255	1.353958	570.751558	0.019132	0.019772
RS	48	2.240013	1.368564	539.586422	0.018088	0.018645
RS	49	2.398870	1.368564	512.078653	0.017166	0.017589
RS	50	2.568512	1.383739	477.148098	0.015995	0.016355
RS	51	2.749669	1.383739	446.053051	0.014952	0.015207
RS	52	2.943125	1.399310	408.968046	0.013709	0.013927
RS	53	3.149715	1.399310	375.885976	0.012600	0.012747
RS	54	3.370329	1.422010	336.960685	0.011295	0.011448
RS	55	3.605920	1.422010	304.092328	0.010194	0.010307
RS	56	3.857504	1.422010	271.312796	0.009095	0.009189
RS	57	4.126168	1.422010	239.131634	0.008016	0.008108
RS	58	4.413071	1.519753	195.966713	0.006569	0.006787
RS	59	4.719450	1.519753	170.552482	0.005717	0.005912
RS	60	5.046629	1.519753	146.387158	0.004907	0.005087
RS	61	5.396020	1.519753	123.796362	0.004150	0.004320
RS	62	5.769129	1.519753	103.047103	0.003454	0.003616
RS	63	6.167568	1.519753	350.481891	0.011749	0.012637
PA	4+25*2+4+6 0.111390802 0.024215760 6.167567889 1.564863188 0.585548464 0.535213022 0.602863194 0.701659196 0.823870728 0.960194155 1.078167387 1.163515776 1.222020977 1.260288542 1.283467522 1.296435968 1.302646337 1.304627210 1.304495028 1.303857658 1.304330373 1.307734069 1.315249956 1.326469028 1.339817149 1.353957696 1.368564198 1.383738872 1.399310170 1.422010330 1.519752854
//
IT	4240
RD	4
LK	-349207.938116
QD	-171.114999 -> -136.859105
RI	0.0171070840
TR	0.108183	0.024333
MT	6.355387
MM	C_pi: 1.242916, n_recomb: 31074.721037
RS	0	0.000000	2.201378	94.954795	0.003056	0.000045
RS	1	0.006839	2.201378	101.131840	0.003254	0.000476
RS	2	0.014145	2.201378	107.687687	0.003465	0.001382
RS	3	0.021951	2.201378	114.642321	0.003689	0.002449
RS	4	0.030291	0.600864	444.629896	0.014308	0.009623
RS	5	0.039202	0.600864	467.860460	0.015056	0.012601
RS	6	0.048721	0.518430	569.227145	0.018318	0.016163
RS	7	0.058892	0.518430	596.018255	0.019180	0.017567
RS	8	0.069758	0.583574	554.331290	0.017839	0.016481
RS	9	0.081368	0.583574	580.266607	0.018673	0.017343
RS	10	0.093771	0.686240	516.695647	0.016628	0.015725
RS	11	0.107023	0.686240	541.207495	0.017416	0.016621
RS	12	0.121181	0.819384	474.971932	0.015285	0.014905
RS	13	0.136307	0.819384	497.953639	0.016024	0.015559
RS	14	0.152467	0.974422	439.152193	0.014132	0.013827
RS	15	0.169733	0.974422	460.766152	0.014828	0.014289
RS	16	0.188179	1.110826	424.079162	0.013647	0.013192
RS	17	0.207887	1.110826	444.954360	0.014319	0.013755
RS	18	0.228943	1.208291	429.016961	0.013806	0.013360
RS	19	0.251439	1.208291	449.743322	0.014473	0.014053
RS	20	0.275473	1.273221	447.088887	0.014388	0.014099
RS	21	0.301151	1.273221	467.956471	0.015059	0.014867
RS	22	0.328584	1.313809	474.168284	0.015259	0.015201
RS	23	0.357894	1.313809	495.224473	0.015937	0.016024
RS	24	0.389209	1.336426	507.783096	0.016341	0.016572
RS	25	0.422665	1.336426	528.867360	0.017019	0.017425
RS	26	0.458409	1.347265	545.507153	0.017555	0.018096
RS	27	0.496597	1.347265	566.249383	0.018222	0.018932
RS	28	0.537397	1.350635	585.182136	0.018831	0.019655
RS	29	0.580987	1.350635	605.011271	0.019470	0.020444
RS	30	0.627558	1.349580	624.588835	0.020100	0.021166
RS	31	0.677314	1.349580	642.742726	0.020684	0.021879
RS	32	0.730473	1.346666	661.128013	0.021275	0.022543
RS	33	0.787267	1.346666	676.681144	0.021776	0.023146
RS	34	0.847946	1.343832	691.992578	0.022269	0.023691
RS	35	0.912774	1.343832	703.913431	0.022652	0.024147
RS	36	0.982035	1.343076	714.032033	0.022978	0.024505
RS	37	1.056033	1.343076	721.285693	0.023211	0.024769
RS	38	1.135092	1.346725	723.920228	0.023296	0.024853
RS	39	1.219557	1.346725	725.628429	0.023351	0.024874
RS	40	1.309798	1.356295	719.244426	0.023146	0.024619
RS	41	1.406211	1.356295	714.838949	0.023004	0.024369
RS	42	1.509218	1.371159	699.596616	0.022513	0.023784
RS	43	1.619269	1.371159	688.863896	0.022168	0.023279
RS	44	1.736846	1.389118	666.189421	0.021438	0.022435
RS	45	1.862464	1.389118	649.235072	0.020893	0.021719
RS	46	1.996672	1.408302	620.611344	0.019972	0.020689
RS	47	2.140059	1.408302	597.871795	0.019240	0.019800
RS	48	2.293252	1.428234	564.371977	0.018162	0.018630
RS	49	2.456921	1.428234	536.692145	0.017271	0.017603
RS	50	2.631783	1.449023	499.516856	0.016075	0.016338
RS	51	2.818604	1.449023	468.165605	0.015066	0.015221
RS	52	3.018201	1.470396	428.996458	0.013805	0.013919
RS	53	3.231448	1.470396	395.564893	0.012729	0.012771
RS	54	3.459278	1.501542	354.185230	0.011398	0.011442
RS	55	3.702690	1.501542	320.986889	0.010330	0.010335
RS	56	3.962747	1.501542	287.645090	0.009257	0.009244
RS	57	4.240590	1.501542	254.686168	0.008196	0.008183
RS	58	4.537433	1.635252	206.136192	0.006634	0.006747
RS	59	4.854577	1.635252	180.927333	0.005822	0.005919
RS	60	5.193410	1.635252	156.680603	0.005042	0.005131
RS	61	5.555415	1.635252	133.748266	0.004304	0.004391
RS	62	5.942176	1.635252	112.433682	0.003618	0.003705
RS	63	6.355387	1.635252	399.289350	0.012849	0.013423
PA	4+25*2+4+6 0.108183064 0.024332777 6.355387158 2.201377576 0.600864039 0.518429682 0.583574408 0.686239538 0.819384356 0.974421580 1.110825728 1.208290965 1.273220936 1.313809363 1.336425539 1.347264691 1.350635157 1.349579776 1.346665667 1.343832267 1.343075569 1.346725041 1.356295073 1.371159319 1.389117824 1.408301890 1.428233710 1.449022595 1.470396247 1.501542207 1.635252313
//
IT	4456
RD	5
LK	-349141.464787
QD	-156.320967 -> -126.382183
RI	0.0125708793
TR	0.105492	0.024536
MT	6.506584
MM	C_pi: 1.281949, n_recomb: 32298.928113
RS	0	0.000000	3.126698	69.876515	0.002163	0.000032
RS	1	0.006878	3.126698	74.519420	0.002307	0.000347
RS	2	0.014229	3.126698	79.458861	0.002460	0.001009
RS	3	0.022086	3.126698	84.712079	0.002623	0.001767
RS	4	0.030483	0.628827	446.432847	0.013822	0.009363
RS	5	0.039458	0.628827	470.200576	0.014558	0.012150
RS	6	0.049050	0.512406	606.021319	0.018763	0.016483
RS	7	0.059301	0.512406	634.521213	0.019645	0.017921
RS	8	0.070258	0.574294	592.655801	0.018349	0.016834
RS	9	0.081969	0.574294	620.292219	0.019205	0.017738
RS	10	0.094485	0.678926	549.355474	0.017008	0.015953
RS	11	0.107861	0.678926	575.394219	0.017815	0.016910
RS	12	0.122158	0.820026	499.236946	0.015457	0.014965
RS	13	0.137438	0.820026	523.491163	0.016208	0.015690
RS	14	0.153769	0.990419	454.719638	0.014078	0.013728
RS	15	0.171224	0.990419	477.322731	0.014778	0.014248
RS	16	0.189879	1.142355	434.450387	0.013451	0.013003
RS	17	0.209817	1.142355	456.140325	0.014122	0.013598
RS	18	0.231126	1.249576	437.656716	0.013550	0.013135
RS	19	0.253901	1.249576	459.156061	0.014216	0.013845
RS	20	0.278243	1.319080	455.996482	0.014118	0.013868
RS	21	0.304258	1.319080	477.676455	0.014789	0.014644
RS	22	0.332063	1.360604	484.612720	0.015004	0.014982
RS	23	0.361781	1.360604	506.565665	0.015684	0.015808
RS	24	0.393543	1.381703	520.730250	0.016122	0.016379
RS	25	0.427489	1.381703	542.815343	0.016806	0.017232
RS	26	0.463770	1.389791	561.624086	0.017388	0.017940
RS	27	0.502546	1.389791	583.464818	0.018065	0.018777
RS	28	0.543989	1.389931	604.913137	0.018729	0.019546
RS	29	0.588283	1.389931	625.907999	0.019379	0.020335
RS	30	0.635624	1.385573	648.185722	0.020068	0.021109
RS	31	0.686220	1.385573	667.518667	0.020667	0.021826
RS	32	0.740297	1.379646	688.559507	0.021318	0.022542
RS	33	0.798093	1.379646	705.229850	0.021834	0.023152
RS	34	0.859864	1.374384	722.882528	0.022381	0.023744
RS	35	0.925884	1.374384	735.770759	0.022780	0.024210
RS	36	0.996445	1.372127	747.571474	0.023145	0.024600
RS	37	1.071859	1.372127	755.559486	0.023393	0.024875
RS	38	1.152460	1.375683	758.797637	0.023493	0.024968
RS	39	1.238605	1.375683	760.959001	0.023560	0.025002
RS	40	1.330675	1.386897	753.863904	0.023340	0.024728
RS	41	1.429077	1.386897	749.641092	0.023209	0.024494
RS	42	1.534248	1.404958	732.594171	0.022682	0.023867
RS	43	1.646652	1.404958	721.828826	0.022348	0.023382
RS	44	1.766788	1.427077	696.778852	0.021573	0.022489
RS	45	1.895187	1.427077	679.636205	0.021042	0.021795
RS	46	2.032417	1.450885	648.487742	0.020078	0.020721
RS	47	2.179085	1.450885	625.447238	0.019364	0.019856
RS	48	2.335842	1.475770	589.442595	0.018250	0.018649
RS	49	2.503380	1.475770	561.382043	0.017381	0.017650
RS	50	2.682442	1.501864	521.793726	0.016155	0.016354
RS	51	2.873820	1.501864	490.007260	0.015171	0.015266
RS	52	3.078361	1.528809	448.604350	0.013889	0.013941
RS	53	3.296970	1.528809	414.690268	0.012839	0.012821
RS	54	3.530616	1.568228	370.733254	0.011478	0.011462
RS	55	3.780331	1.568228	337.128395	0.010438	0.010384
RS	56	4.047222	1.568228	303.182471	0.009387	0.009315
RS	57	4.332470	1.568228	269.436240	0.008342	0.008270
RS	58	4.637338	1.738278	215.405852	0.006669	0.006722
RS	59	4.963174	1.738278	190.422511	0.005896	0.005935
RS	60	5.311422	1.738278	166.153234	0.005144	0.005179
RS	61	5.683622	1.738278	142.968042	0.004426	0.004462
RS	62	6.081423	1.738278	121.197015	0.003752	0.003792
RS	63	6.506584	1.738278	447.146733	0.013844	0.014207
PA	4+25*2+4+6 0.105491947 0.024535930 6.506584103 3.126698463 0.628826976 0.512405753 0.574294383 0.678926070 0.820026298 0.990418685 1.142354578 1.249576145 1.319080281 1.360604399 1.381702674 1.389790713 1.389931477 1.385573040 1.379645990 1.374383813 1.372126679 1.375682990 1.386897132 1.404957875 1.427077007 1.450884993 1.475769947 1.501864211 1.528808885 1.568227651 1.738278315
//
IT	4473
RD	6
LK	-349082.890530
QD	-143.456619 -> -116.598828
RI	0.0092488430
TR	0.103149	0.024782
MT	6.634218
MM	C_pi: 1.316901, n_recomb: 33493.479787
RS	0	0.000000	4.439268	51.263758	0.001531	0.000023
RS	1	0.006911	4.439268	54.723004	0.001634	0.000253
RS	2	0.014299	4.439268	58.409534	0.001744	0.000736
RS	3	0.022197	4.439268	62.337405	0.001861	0.001277
RS	4	0.030642	0.663687	442.385360	0.013208	0.009062
RS	5	0.039670	0.663687	466.401705	0.013925	0.011661
RS	6	0.049322	0.511644	635.763030	0.018982	0.016712
RS	7	0.059640	0.511644	665.752202	0.019877	0.018160
RS	8	0.070672	0.570028	625.591486	0.018678	0.017125
RS	9	0.082467	0.570028	654.759110	0.019549	0.018045
RS	10	0.095076	0.675590	578.425133	0.017270	0.016155
RS	11	0.108557	0.675590	605.868215	0.018089	0.017146
RS	12	0.122969	0.822817	521.384345	0.015567	0.015031
RS	13	0.138378	0.822817	546.828568	0.016326	0.015801
RS	14	0.154851	1.006418	469.179200	0.014008	0.013654
RS	15	0.172462	1.006418	492.714561	0.014711	0.014209
RS	16	0.191291	1.172131	444.354976	0.013267	0.012846
RS	17	0.211421	1.172131	466.817244	0.013938	0.013457
RS	18	0.232941	1.287798	446.219199	0.013323	0.012943
RS	19	0.255949	1.287798	468.457193	0.013987	0.013658
RS	20	0.280547	1.360962	465.034558	0.013884	0.013668
RS	21	0.306845	1.360962	487.495534	0.014555	0.014442
RS	22	0.334960	1.402881	495.260987	0.014787	0.014787
RS	23	0.365018	1.402881	518.078559	0.015468	0.015607
RS	24	0.397153	1.422195	533.872128	0.015940	0.016200
RS	25	0.431509	1.422195	556.923659	0.016628	0.017046
RS	26	0.468239	1.427454	577.878049	0.017253	0.017788
RS	27	0.507508	1.427454	600.780501	0.017937	0.018619
RS	28	0.549489	1.424404	624.699376	0.018651	0.019428
RS	29	0.594372	1.424404	646.821635	0.019312	0.020215
RS	30	0.642357	1.416787	671.774828	0.020057	0.021035
RS	31	0.693658	1.416787	692.248133	0.020668	0.021753
RS	32	0.748504	1.407843	715.960178	0.021376	0.022519
RS	33	0.807140	1.407843	733.708746	0.021906	0.023134
RS	34	0.869828	1.400075	753.761861	0.022505	0.023773
RS	35	0.936848	1.400075	767.576404	0.022917	0.024246
RS	36	1.008500	1.396148	781.151965	0.023323	0.024672
RS	37	1.085103	1.396148	789.827654	0.023582	0.024958
RS	38	1.166999	1.399330	793.774833	0.023699	0.025066
RS	39	1.254556	1.399330	796.333069	0.023776	0.025113
RS	40	1.348162	1.411795	788.619361	0.023545	0.024827
RS	41	1.448238	1.411795	784.510829	0.023423	0.024610
RS	42	1.555229	1.432579	765.725545	0.022862	0.023952
RS	43	1.669614	1.432579	754.846788	0.022537	0.023486
RS	44	1.791903	1.458357	727.460760	0.021719	0.022554
RS	45	1.922644	1.458357	710.038091	0.021199	0.021882
RS	46	2.062419	1.486296	676.380273	0.020194	0.020769
RS	47	2.211853	1.486296	652.939604	0.019495	0.019929
RS	48	2.371614	1.515667	614.422802	0.018345	0.018689
RS	49	2.542416	1.515667	585.880924	0.017492	0.017715
RS	50	2.725020	1.546647	543.850741	0.016238	0.016391
RS	51	2.920244	1.546647	511.536213	0.015273	0.015329
RS	52	3.128958	1.578820	467.855082	0.013969	0.013983
RS	53	3.352096	1.578820	433.384852	0.012939	0.012887
RS	54	3.590654	1.626199	386.801607	0.011549	0.011497
RS	55	3.845697	1.626199	352.743965	0.010532	0.010444
RS	56	4.118365	1.626199	318.169931	0.009499	0.009395
RS	57	4.409876	1.626199	283.633261	0.008468	0.008363
RS	58	4.721532	1.832629	224.054422	0.006689	0.006706
RS	59	5.054724	1.832629	199.302860	0.005950	0.005956
RS	60	5.410943	1.832629	175.046372	0.005226	0.005228
RS	61	5.791777	1.832629	151.666835	0.004528	0.004532
RS	62	6.198929	1.832629	129.514391	0.003867	0.003877
RS	63	6.634218	1.832629	494.496391	0.014764	0.014978
PA	4+25*2+4+6 0.103149135 0.024782488 6.634218083 4.439267975 0.663686712 0.511644408 0.570027879 0.675589635 0.822816609 1.006418195 1.172130994 1.287798368 1.360961975 1.402881289 1.422194762 1.427454162 1.424403521 1.416786806 1.407843462 1.400075128 1.396147951 1.399329640 1.411794661 1.432579341 1.458357465 1.486295920 1.515667032 1.546646886 1.578819984 1.626198514 1.832629338
//
IT	4329
RD	7
LK	-349030.197793
QD	-131.915946 -> -107.582034
RI	0.0068559607
TR	0.101062	0.025051
MT	6.745470
MM	C_pi: 1.348821, n_recomb: 34657.077489
RS	0	0.000000	6.276956	37.653087	0.001086	0.000017
RS	1	0.006938	6.276956	40.223172	0.001161	0.000185
RS	2	0.014358	6.276956	42.965541	0.001240	0.000538
RS	3	0.022293	6.276956	45.891293	0.001324	0.000926
RS	4	0.030778	0.702892	435.189208	0.012557	0.008742
RS	5	0.039851	0.702892	459.263655	0.013252	0.011166
RS	6	0.049555	0.513664	660.813120	0.019067	0.016875
RS	7	0.059931	0.513664	692.139850	0.019971	0.018322
RS	8	0.071028	0.568447	654.869310	0.018896	0.017369
RS	9	0.082894	0.568447	685.449297	0.019778	0.018292
RS	10	0.095584	0.674283	605.073937	0.017459	0.016336
RS	11	0.109155	0.674283	633.834004	0.018289	0.017348
RS	12	0.123666	0.826352	542.143675	0.015643	0.015100
RS	13	0.139185	0.826352	568.718000	0.016410	0.015902
RS	14	0.155780	1.021610	482.912575	0.013934	0.013596
RS	15	0.173527	1.021610	507.336684	0.014639	0.014177
RS	16	0.192506	1.199893	453.911101	0.013097	0.012712
RS	17	0.212801	1.199893	477.109811	0.013767	0.013332
RS	18	0.234504	1.323222	454.618284	0.013118	0.012777
RS	19	0.257713	1.323222	477.561814	0.013780	0.013490
RS	20	0.282532	1.399598	473.958856	0.013676	0.013490
RS	21	0.309073	1.399598	497.166975	0.014345	0.014258
RS	22	0.337456	1.441779	505.737379	0.014593	0.014610
RS	23	0.367808	1.441779	529.382664	0.015275	0.015420
RS	24	0.400266	1.459385	546.715765	0.015775	0.016032
RS	25	0.434976	1.459385	570.693691	0.016467	0.016868
RS	26	0.472095	1.462007	593.673415	0.017130	0.017639
RS	27	0.511789	1.462007	617.596140	0.017820	0.018461
RS	28	0.554237	1.455992	643.862680	0.018578	0.019306
RS	29	0.599630	1.455992	667.072527	0.019248	0.020086
RS	30	0.648172	1.445312	694.606754	0.020042	0.020948
RS	31	0.700083	1.445312	716.185888	0.020665	0.021665
RS	32	0.755595	1.433459	742.533619	0.021425	0.022477
RS	33	0.814959	1.433459	761.333827	0.021968	0.023095
RS	34	0.878442	1.423196	783.814712	0.022616	0.023780
RS	35	0.946330	1.423196	798.537411	0.023041	0.024260
RS	36	1.018927	1.417501	813.974372	0.023487	0.024723
RS	37	1.096562	1.417501	823.325775	0.023756	0.025019
RS	38	1.179584	1.420086	828.111213	0.023894	0.025146
RS	39	1.268365	1.420086	831.056128	0.023979	0.025207
RS	40	1.363307	1.433458	822.868884	0.023743	0.024916
RS	41	1.464836	1.433458	818.861398	0.023628	0.024716
RS	42	1.573409	1.456529	798.477150	0.023039	0.024033
RS	43	1.689516	1.456529	787.464773	0.022722	0.023588
RS	44	1.813678	1.485484	757.864582	0.021868	0.022623
RS	45	1.946456	1.485484	740.132063	0.021356	0.021973
RS	46	2.088445	1.517057	704.064363	0.020315	0.020829
RS	47	2.240287	1.517057	680.183034	0.019626	0.020011
RS	48	2.402664	1.550429	639.224524	0.018444	0.018743
RS	49	2.576307	1.550429	610.151910	0.017605	0.017792
RS	50	2.761998	1.585845	565.715240	0.016323	0.016444
RS	51	2.960572	1.585845	532.819970	0.015374	0.015404
RS	52	3.172925	1.622860	486.865460	0.014048	0.014038
RS	53	3.400011	1.622860	451.791689	0.013036	0.012964
RS	54	3.642853	1.677807	402.569576	0.011616	0.011543
RS	55	3.902545	1.677807	368.023352	0.010619	0.010512
RS	56	4.180254	1.677807	332.800821	0.009603	0.009479
RS	57	4.477232	1.677807	297.467890	0.008583	0.008458
RS	58	4.794816	1.920413	232.284538	0.006702	0.006697
RS	59	5.134434	1.920413	207.758748	0.005995	0.005978
RS	60	5.497616	1.920413	183.532164	0.005296	0.005276
RS	61	5.885997	1.920413	159.994454	0.004617	0.004600
RS	62	6.301325	1.920413	137.511055	0.003968	0.003957
RS	63	6.745470	1.920413	541.632643	0.015628	0.015733
PA	4+25*2+4+6 0.101062201 0.025050798 6.745470001 6.276955725 0.702891946 0.513664489 0.568447029 0.674283010 0.826351679 1.021609833 1.199893450 1.323221616 1.399598293 1.441778990 1.459384800 1.462006667 1.455991981 1.445312352 1.433459388 1.423195723 1.417500743 1.420086360 1.433458114 1.456529416 1.485483590 1.517057252 1.550428544 1.585844942 1.622860185 1.677806608 1.920412541
//
IT	4659
RD	8
LK	-348982.403743
QD	-121.513815 -> -99.357033
RI	0.0051308395
TR	0.099176	0.025329
MT	6.844449
MM	C_pi: 1.378393, n_recomb: 35791.114430
RS	0	0.000000	8.831405	27.723933	0.000775	0.000012
RS	1	0.006963	8.831405	29.632787	0.000828	0.000135
RS	2	0.014410	8.831405	31.671472	0.000885	0.000394
RS	3	0.022376	8.831405	33.848587	0.000946	0.000675
RS	4	0.030897	0.745199	426.300828	0.011911	0.008418
RS	5	0.040011	0.745199	450.302461	0.012581	0.010682
RS	6	0.049759	0.517258	682.563779	0.019071	0.016989
RS	7	0.060187	0.517258	715.115680	0.019980	0.018432
RS	8	0.071340	0.568412	681.515552	0.019041	0.017576
RS	9	0.083270	0.568412	713.419121	0.019933	0.018497
RS	10	0.096030	0.674057	630.003508	0.017602	0.016500
RS	11	0.109679	0.674057	660.014911	0.018441	0.017526
RS	12	0.124279	0.829986	561.958028	0.015701	0.015171
RS	13	0.139895	0.829986	589.617437	0.016474	0.015997
RS	14	0.156598	1.035661	496.172887	0.013863	0.013552
RS	15	0.174464	1.035661	521.452537	0.014569	0.014152
RS	16	0.193574	1.225579	463.236177	0.012943	0.012597
RS	17	0.214015	1.225579	487.142534	0.013611	0.013223
RS	18	0.235879	1.356042	462.872593	0.012933	0.012632
RS	19	0.259265	1.356042	486.493086	0.013593	0.013341
RS	20	0.284279	1.435418	482.716774	0.013487	0.013332
RS	21	0.311035	1.435418	506.640874	0.014155	0.014091
RS	22	0.339655	1.477919	515.935985	0.014415	0.014448
RS	23	0.370266	1.477919	540.373511	0.015098	0.015247
RS	24	0.403010	1.494037	559.114627	0.015622	0.015874
RS	25	0.438033	1.494037	583.979654	0.016316	0.016699
RS	26	0.475494	1.494325	608.825094	0.017011	0.017492
RS	27	0.515564	1.494325	633.727229	0.017706	0.018306
RS	28	0.558424	1.485657	662.181159	0.018501	0.019179
RS	29	0.604268	1.485657	686.440013	0.019179	0.019954
RS	30	0.653304	1.472170	716.426420	0.020017	0.020852
RS	31	0.705754	1.472170	739.079840	0.020650	0.021566
RS	32	0.761857	1.457571	767.993341	0.021458	0.022420
RS	33	0.821865	1.457571	787.824775	0.022012	0.023041
RS	34	0.886052	1.444871	812.734706	0.022708	0.023768
RS	35	0.954708	1.444871	828.358180	0.023144	0.024255
RS	36	1.028144	1.437360	845.727157	0.023630	0.024756
RS	37	1.106693	1.437360	855.758736	0.023910	0.025061
RS	38	1.190711	1.439185	861.508950	0.024070	0.025210
RS	39	1.280580	1.439185	864.852647	0.024164	0.025283
RS	40	1.376705	1.453174	856.352763	0.023926	0.024995
RS	41	1.479524	1.453174	852.460092	0.023818	0.024810
RS	42	1.589501	1.478150	830.643581	0.023208	0.024111
RS	43	1.707136	1.478150	819.507367	0.022897	0.023684
RS	44	1.832962	1.509840	787.850772	0.022012	0.022694
RS	45	1.967548	1.509840	769.809326	0.021508	0.022064
RS	46	2.111505	1.544584	731.468955	0.020437	0.020895
RS	47	2.265485	1.544584	707.135816	0.019757	0.020098
RS	48	2.430187	1.581490	663.840898	0.018548	0.018807
RS	49	2.606356	1.581490	634.214058	0.017720	0.017876
RS	50	2.794792	1.620894	587.438347	0.016413	0.016507
RS	51	2.996347	1.620894	553.929782	0.015477	0.015488
RS	52	3.211937	1.662350	505.731985	0.014130	0.014103
RS	53	3.442537	1.662350	470.019839	0.013132	0.013047
RS	54	3.689193	1.724439	418.163168	0.011683	0.011598
RS	55	3.953023	1.724439	383.096959	0.010704	0.010586
RS	56	4.235223	1.724439	347.205856	0.009701	0.009567
RS	57	4.537071	1.724439	311.067429	0.008691	0.008555
RS	58	4.859936	2.002819	240.231186	0.006712	0.006691
RS	59	5.205282	2.002819	215.917227	0.006033	0.006002
RS	60	5.574672	2.002819	191.725589	0.005357	0.005323
RS	61	5.969782	2.002819	168.050882	0.004695	0.004664
RS	62	6.392403	2.002819	145.270326	0.004059	0.004034
RS	63	6.844449	2.002819	588.724656	0.016449	0.016469
PA	4+25*2+4+6 0.099176252 0.025329491 6.844449462 8.831404741 0.745199154 0.517258165 0.568412334 0.674056979 0.829986456 1.035660944 1.225578578 1.356041696 1.435417938 1.477919164 1.494037283 1.494324642 1.485656796 1.472170333 1.457570793 1.444870909 1.437360199 1.439184697 1.453174424 1.478150053 1.509840355 1.544584384 1.581489576 1.620894339 1.662350403 1.724438970 2.002818663
//
IT	4329
RD	9
LK	-348938.860829
QD	-112.131218 -> -91.890352
RI	0.0038809441
TR	0.097454	0.025612
MT	6.933829
MM	C_pi: 1.406076, n_recomb: 36897.006698
RS	0	0.000000	12.357750	20.479904	0.000555	0.000009
RS	1	0.006984	12.357750	21.899520	0.000594	0.000099
RS	2	0.014457	12.357750	23.416734	0.000635	0.000289
RS	3	0.022451	12.357750	25.038141	0.000679	0.000493
RS	4	0.031003	0.789975	416.518916	0.011289	0.008097
RS	5	0.040153	0.789975	440.354441	0.011935	0.010215
RS	6	0.049942	0.521793	701.859002	0.019022	0.017068
RS	7	0.060414	0.521793	735.547660	0.019935	0.018503
RS	8	0.071618	0.569312	706.169077	0.019139	0.017754
RS	9	0.083605	0.569312	739.326237	0.020038	0.018670
RS	10	0.096429	0.674421	653.641503	0.017715	0.016652
RS	11	0.110148	0.674421	684.852257	0.018561	0.017686
RS	12	0.124826	0.833411	581.104039	0.015749	0.015244
RS	13	0.140529	0.833411	609.813436	0.016527	0.016088
RS	14	0.157328	1.048471	509.114476	0.013798	0.013519
RS	15	0.175301	1.048471	535.223623	0.014506	0.014134
RS	16	0.194529	1.249237	472.409627	0.012803	0.012498
RS	17	0.215100	1.249237	497.000420	0.013470	0.013126
RS	18	0.237108	1.386427	471.018061	0.012766	0.012503
RS	19	0.260653	1.386427	495.291513	0.013424	0.013207
RS	20	0.285843	1.468710	491.311946	0.013316	0.013189
RS	21	0.312791	1.468710	515.924523	0.013983	0.013940
RS	22	0.341622	1.511676	525.843524	0.014252	0.014299
RS	23	0.372467	1.511676	551.040884	0.014935	0.015087
RS	24	0.405466	1.526586	571.044115	0.015477	0.015725
RS	25	0.440770	1.526586	596.759485	0.016174	0.016539
RS	26	0.478540	1.524874	623.301219	0.016893	0.017350
RS	27	0.518947	1.524874	649.143985	0.017593	0.018154
RS	28	0.562177	1.513891	679.610869	0.018419	0.019051
RS	29	0.608426	1.513891	704.881865	0.019104	0.019819
RS	30	0.657906	1.497880	737.172284	0.019979	0.020748
RS	31	0.710841	1.497880	760.870198	0.020621	0.021460
RS	32	0.767473	1.480718	792.259748	0.021472	0.022350
RS	33	0.828061	1.480718	813.104503	0.022037	0.022974
RS	34	0.892881	1.465671	840.421795	0.022778	0.023741
RS	35	0.962228	1.465671	856.942915	0.023225	0.024234
RS	36	1.036418	1.456336	876.292830	0.023750	0.024772
RS	37	1.115790	1.456336	887.016041	0.024040	0.025086
RS	38	1.200706	1.457279	893.845653	0.024225	0.025260
RS	39	1.291553	1.457279	897.610313	0.024327	0.025345
RS	40	1.388745	1.471653	888.954284	0.024093	0.025062
RS	41	1.492725	1.471653	885.203205	0.023991	0.024893
RS	42	1.603967	1.498208	862.126855	0.023366	0.024183
RS	43	1.722979	1.498208	850.891633	0.023061	0.023773
RS	44	1.850304	1.532247	817.348177	0.022152	0.022765
RS	45	1.986521	1.532247	799.014806	0.021655	0.022154
RS	46	2.132252	1.569742	758.553090	0.020559	0.020965
RS	47	2.288162	1.569742	733.773149	0.019887	0.020187
RS	48	2.454961	1.609748	688.263819	0.018654	0.018877
RS	49	2.633410	1.609748	658.074097	0.017835	0.017966
RS	50	2.824322	1.652714	609.042863	0.016507	0.016579
RS	51	3.028569	1.652714	574.900658	0.015581	0.015577
RS	52	3.247081	1.698223	524.501778	0.014215	0.014175
RS	53	3.480855	1.698223	488.125143	0.013229	0.013135
RS	54	3.730957	1.767012	433.650709	0.011753	0.011658
RS	55	3.998527	1.767012	398.036926	0.010788	0.010663
RS	56	4.284785	1.767012	361.458370	0.009796	0.009656
RS	57	4.591036	1.767012	324.503993	0.008795	0.008652
RS	58	4.918677	2.080612	247.975256	0.006721	0.006690
RS	59	5.269202	2.080612	223.855481	0.006067	0.006026
RS	60	5.644210	2.080612	199.697015	0.005412	0.005368
RS	61	6.045409	2.080612	175.897366	0.004767	0.004726
RS	62	6.474630	2.080612	152.842900	0.004142	0.004107
RS	63	6.933829	2.080612	635.837843	0.017233	0.017186
PA	4+25*2+4+6 0.097453870 0.025611857 6.933828817 12.357749729 0.789975199 0.521793034 0.569312187 0.674420821 0.833411436 1.048471195 1.249236608 1.386427243 1.468710102 1.511675576 1.526585985 1.524874489 1.513891438 1.497879851 1.480717869 1.465670857 1.456336159 1.457278542 1.471653416 1.498207595 1.532246577 1.569742271 1.609748075 1.652713968 1.698222704 1.767012340 2.080612430
//
IT	4589
RD	10
LK	-348899.066920
QD	-103.660299 -> -85.121564
RI	0.0029659287
TR	0.095869	0.025894
MT	7.015336
MM	C_pi: 1.432182, n_recomb: 37976.196539
RS	0	0.000000	17.201684	15.178800	0.000400	0.000006
RS	1	0.007004	17.201684	16.236601	0.000428	0.000072
RS	2	0.014499	17.201684	17.367720	0.000457	0.000213
RS	3	0.022518	17.201684	18.577182	0.000489	0.000361
RS	4	0.031099	0.836863	406.309876	0.010699	0.007785
RS	5	0.040281	0.836863	429.911463	0.011321	0.009770
RS	6	0.050107	0.526908	719.247971	0.018939	0.017119
RS	7	0.060620	0.526908	754.000722	0.019855	0.018546
RS	8	0.071870	0.570825	729.209925	0.019202	0.017910
RS	9	0.083907	0.570825	763.562124	0.020106	0.018818
RS	10	0.096788	0.675121	676.247709	0.017807	0.016792
RS	11	0.110571	0.675121	708.614477	0.018659	0.017832
RS	12	0.125320	0.836515	599.737385	0.015792	0.015318
RS	13	0.141101	0.836515	629.467765	0.016575	0.016176
RS	14	0.157988	1.060058	521.829473	0.013741	0.013496
RS	15	0.176057	1.060058	548.746931	0.014450	0.014122
RS	16	0.195392	1.270986	481.478023	0.012678	0.012412
RS	17	0.216081	1.270986	506.734053	0.013343	0.013042
RS	18	0.238220	1.414561	479.080457	0.012615	0.012388
RS	19	0.261908	1.414561	503.986514	0.013271	0.013088
RS	20	0.287256	1.499691	499.766566	0.013160	0.013060
RS	21	0.314380	1.499691	525.043713	0.013826	0.013803
RS	22	0.343403	1.543287	535.485034	0.014101	0.014161
RS	23	0.374459	1.543287	561.413316	0.014783	0.014939
RS	24	0.407690	1.557289	582.531480	0.015339	0.015585
RS	25	0.443248	1.557289	609.063577	0.016038	0.016388
RS	26	0.481297	1.553914	637.134900	0.016777	0.017212
RS	27	0.522011	1.553914	663.882187	0.017482	0.018008
RS	28	0.565576	1.540952	696.186759	0.018332	0.018923
RS	29	0.612193	1.540952	722.435016	0.019023	0.019685
RS	30	0.662075	1.522690	756.878734	0.019930	0.020638
RS	31	0.715451	1.522690	781.592611	0.020581	0.021348
RS	32	0.772565	1.503159	815.354941	0.021470	0.022272
RS	33	0.833679	1.503159	837.195952	0.022045	0.022897
RS	34	0.899074	1.485869	866.882247	0.022827	0.023702
RS	35	0.969049	1.485869	884.298915	0.023286	0.024200
RS	36	1.043925	1.474726	905.660990	0.023848	0.024774
RS	37	1.124045	1.474726	917.089238	0.024149	0.025097
RS	38	1.209777	1.474705	925.093834	0.024360	0.025297
RS	39	1.301513	1.474705	929.305272	0.024471	0.025394
RS	40	1.399675	1.489277	920.638820	0.024243	0.025120
RS	41	1.504712	1.489277	917.061432	0.024148	0.024965
RS	42	1.617105	1.517134	892.893014	0.023512	0.024249
RS	43	1.737371	1.517134	881.590348	0.023214	0.023856
RS	44	1.866060	1.553186	846.328062	0.022286	0.022835
RS	45	2.003763	1.553186	827.727706	0.021796	0.022241
RS	46	2.151110	1.593061	785.298290	0.020679	0.021037
RS	47	2.308777	1.593061	760.085194	0.020015	0.020277
RS	48	2.477487	1.635774	712.488683	0.018761	0.018952
RS	49	2.658014	1.635774	681.736051	0.017952	0.018058
RS	50	2.851184	1.681901	630.540459	0.016604	0.016655
RS	51	3.057885	1.681901	595.751867	0.015688	0.015670
RS	52	3.279062	1.731087	543.202973	0.014304	0.014252
RS	53	3.515731	1.731087	506.141129	0.013328	0.013227
RS	54	3.768976	1.806138	449.072552	0.011825	0.011723
RS	55	4.039959	1.806138	412.886477	0.010872	0.010742
RS	56	4.329920	1.806138	375.602711	0.009890	0.009746
RS	57	4.640191	1.806138	337.821447	0.008896	0.008748
RS	58	4.972193	2.154283	255.568753	0.006730	0.006691
RS	59	5.327448	2.154283	231.623859	0.006099	0.006051
RS	60	5.707586	2.154283	207.492717	0.005464	0.005412
RS	61	6.114348	2.154283	183.574265	0.004834	0.004785
RS	62	6.549599	2.154283	160.262004	0.004220	0.004177
RS	63	7.015336	2.154283	682.987277	0.017985	0.017882
PA	4+25*2+4+6 0.095869314 0.025894091 7.015335903 17.201683657 0.836863251 0.526907547 0.570825357 0.675121242 0.836515142 1.060058037 1.270986165 1.414560933 1.499691459 1.543286552 1.557288922 1.553914081 1.540951820 1.522689857 1.503159322 1.485869371 1.474725758 1.474704857 1.489276890 1.517133508 1.553185762 1.593061397 1.635773903 1.681901425 1.731086539 1.806138252 2.154282920
//
IT	4184
RD	11
LK	-348862.606566
QD	-95.998284 -> -78.980623
RI	0.0022881441
TR	0.094403	0.026174
MT	7.090214
MM	C_pi: 1.456939, n_recomb: 39029.870351
RS	0	0.000000	23.830028	11.284229	0.000289	0.000005
RS	1	0.007022	23.830028	12.074046	0.000309	0.000053
RS	2	0.014537	23.830028	12.918955	0.000331	0.000157
RS	3	0.022579	23.830028	13.822769	0.000354	0.000266
RS	4	0.031186	0.885645	395.956493	0.010145	0.007484
RS	5	0.040398	0.885645	419.274377	0.010742	0.009348
RS	6	0.050256	0.532407	735.070840	0.018834	0.017151
RS	7	0.060807	0.532407	770.825031	0.019750	0.018568
RS	8	0.072098	0.572749	750.907883	0.019239	0.018046
RS	9	0.084183	0.572749	786.404710	0.020149	0.018945
RS	10	0.097116	0.676036	697.971741	0.017883	0.016923
RS	11	0.110957	0.676036	731.456522	0.018741	0.017965
RS	12	0.125769	0.839280	617.943396	0.015833	0.015393
RS	13	0.141622	0.839280	648.669514	0.016620	0.016263
RS	14	0.158589	1.070508	534.363963	0.013691	0.013480
RS	15	0.176746	1.070508	562.071592	0.014401	0.014116
RS	16	0.196178	1.290965	490.469263	0.012567	0.012337
RS	17	0.216975	1.290965	516.374285	0.013230	0.012968
RS	18	0.239233	1.440614	487.079066	0.012480	0.012286
RS	19	0.263053	1.440614	512.600311	0.013134	0.012981
RS	20	0.288545	1.528553	508.099957	0.013018	0.012944
RS	21	0.315828	1.528553	534.020768	0.013682	0.013679
RS	22	0.345027	1.572946	544.887194	0.013961	0.014035
RS	23	0.376275	1.572946	571.520567	0.014643	0.014803
RS	24	0.409718	1.586315	593.620567	0.015209	0.015452
RS	25	0.445509	1.586315	620.938906	0.015909	0.016246
RS	26	0.483814	1.581601	650.379938	0.016664	0.017078
RS	27	0.524808	1.581601	677.998333	0.017371	0.017867
RS	28	0.568680	1.566971	711.975211	0.018242	0.018795
RS	29	0.615634	1.566971	739.167826	0.018939	0.019552
RS	30	0.665884	1.546727	775.613308	0.019872	0.020526
RS	31	0.719662	1.546727	801.315585	0.020531	0.021233
RS	32	0.777217	1.525021	837.340658	0.021454	0.022186
RS	33	0.838813	1.525021	860.160874	0.022039	0.022813
RS	34	0.904734	1.505600	892.164901	0.022859	0.023653
RS	35	0.975284	1.505600	910.474466	0.023328	0.024156
RS	36	1.050788	1.492681	933.863083	0.023927	0.024765
RS	37	1.131594	1.492681	946.009296	0.024238	0.025095
RS	38	1.218073	1.491643	955.267152	0.024475	0.025322
RS	39	1.310625	1.491643	959.951428	0.024595	0.025430
RS	40	1.409676	1.506265	951.404286	0.024376	0.025168
RS	41	1.515682	1.506265	948.034140	0.024290	0.025027
RS	42	1.629131	1.535193	922.930589	0.023647	0.024309
RS	43	1.750546	1.535193	911.594765	0.023356	0.023932
RS	44	1.880487	1.572970	874.774932	0.022413	0.022902
RS	45	2.019552	1.572970	855.936478	0.021930	0.022325
RS	46	2.168382	1.614897	811.690381	0.020797	0.021110
RS	47	2.327663	1.614897	786.062688	0.020140	0.020366
RS	48	2.498127	1.659958	736.508035	0.018870	0.019030
RS	49	2.680562	1.659958	705.197712	0.018068	0.018151
RS	50	2.875806	1.708880	651.931357	0.016703	0.016736
RS	51	3.084760	1.708880	616.488849	0.015795	0.015765
RS	52	3.308386	1.761387	561.845150	0.014395	0.014333
RS	53	3.547715	1.761387	524.081765	0.013428	0.013320
RS	54	3.803849	1.842272	464.447933	0.011900	0.011792
RS	55	4.077968	1.842272	427.667742	0.010957	0.010824
RS	56	4.371335	1.842272	389.662662	0.009984	0.009836
RS	57	4.685301	1.842272	351.044063	0.008994	0.008844
RS	58	5.021314	2.224193	263.044153	0.006740	0.006694
RS	59	5.380920	2.224193	239.254663	0.006130	0.006076
RS	60	5.765777	2.224193	215.142880	0.005512	0.005455
RS	61	6.177658	2.224193	191.108099	0.004896	0.004841
RS	62	6.618460	2.224193	167.549412	0.004293	0.004243
RS	63	7.090214	2.224193	730.158614	0.018708	0.018558
PA	4+25*2+4+6 0.094403190 0.026173793 7.090214252 23.830028269 0.885645211 0.532406636 0.572748657 0.676035825 0.839279789 1.070507723 1.290965322 1.440614084 1.528553243 1.572946119 1.586314624 1.581600941 1.566971224 1.546726573 1.525020569 1.505600173 1.492680667 1.491643396 1.506264920 1.535193105 1.572969856 1.614896986 1.659957735 1.708879671 1.761387025 1.842272179 2.224193040
//
IT	4828
RD	12
LK	-348829.126965
QD	-89.051680 -> -73.399256
RI	0.0017807574
TR	0.093040	0.026449
MT	7.159428
MM	C_pi: 1.480514, n_recomb: 40058.863639
RS	0	0.000000	32.863807	8.413660	0.000210	0.000004
RS	1	0.007038	32.863807	9.004687	0.000225	0.000039
RS	2	0.014571	32.863807	9.637147	0.000241	0.000116
RS	3	0.022635	32.863807	10.313932	0.000257	0.000196
RS	4	0.031266	0.936141	385.648949	0.009627	0.007196
RS	5	0.040505	0.936141	408.647324	0.010201	0.008951
RS	6	0.050393	0.538147	749.593620	0.018712	0.017167
RS	7	0.060978	0.538147	786.294470	0.019628	0.018573
RS	8	0.072308	0.574968	771.429152	0.019257	0.018166
RS	9	0.084435	0.574968	808.025338	0.020171	0.019055
RS	10	0.097416	0.677087	718.918377	0.017947	0.017044
RS	11	0.111310	0.677087	753.486948	0.018809	0.018087
RS	12	0.126182	0.841715	635.774030	0.015871	0.015467
RS	13	0.142101	0.841715	667.473110	0.016662	0.016347
RS	14	0.159140	1.079918	546.741639	0.013648	0.013470
RS	15	0.177378	1.079918	575.223271	0.014359	0.014115
RS	16	0.196900	1.309333	499.388795	0.012466	0.012271
RS	17	0.217796	1.309333	525.928315	0.013129	0.012904
RS	18	0.240162	1.464761	495.018788	0.012357	0.012194
RS	19	0.264103	1.464761	521.139781	0.013009	0.012885
RS	20	0.289729	1.555467	516.323601	0.012889	0.012838
RS	21	0.317158	1.555467	542.869448	0.013552	0.013566
RS	22	0.346518	1.600807	554.074216	0.013832	0.013917
RS	23	0.377944	1.600807	581.389420	0.014513	0.014677
RS	24	0.411582	1.613801	604.347079	0.015086	0.015327
RS	25	0.447587	1.613801	632.423734	0.015787	0.016113
RS	26	0.486127	1.608044	663.088404	0.016553	0.016950
RS	27	0.527378	1.608044	691.546832	0.017263	0.017731
RS	28	0.571534	1.592037	727.039498	0.018149	0.018669
RS	29	0.618796	1.592037	755.145240	0.018851	0.019421
RS	30	0.669385	1.570061	793.445551	0.019807	0.020411
RS	31	0.723535	1.570061	820.109327	0.020473	0.021117
RS	32	0.781496	1.546367	858.284273	0.021426	0.022094
RS	33	0.843536	1.546367	882.066189	0.022019	0.022723
RS	34	0.909942	1.524931	916.327730	0.022875	0.023595
RS	35	0.981022	1.524931	935.526187	0.023354	0.024103
RS	36	1.057105	1.510280	960.941624	0.023988	0.024745
RS	37	1.138543	1.510280	973.817002	0.024310	0.025083
RS	38	1.225712	1.508195	984.390558	0.024574	0.025336
RS	39	1.319016	1.508195	989.572242	0.024703	0.025455
RS	40	1.418886	1.522752	981.256903	0.024495	0.025207
RS	41	1.525786	1.522752	978.126982	0.024417	0.025080
RS	42	1.640210	1.552559	952.232843	0.023771	0.024363
RS	43	1.762686	1.552559	940.898677	0.023488	0.024002
RS	44	1.893783	1.591813	902.673116	0.022534	0.022966
RS	45	2.034106	1.591813	883.627267	0.022058	0.022405
RS	46	2.184305	1.635502	837.711024	0.020912	0.021183
RS	47	2.345075	1.635502	811.690189	0.020262	0.020454
RS	48	2.517161	1.682593	760.302830	0.018980	0.019110
RS	49	2.701357	1.682593	728.444088	0.018184	0.018245
RS	50	2.898518	1.733973	673.202331	0.016805	0.016820
RS	51	3.109555	1.733973	637.102712	0.015904	0.015861
RS	52	3.335444	1.789472	580.422498	0.014489	0.014417
RS	53	3.577232	1.789472	541.945289	0.013529	0.013415
RS	54	3.836037	1.875777	479.780047	0.011977	0.011864
RS	55	4.113057	1.875777	442.387008	0.011043	0.010906
RS	56	4.409573	1.875777	403.646689	0.010076	0.009926
RS	57	4.726959	1.875777	364.181611	0.009091	0.008939
RS	58	5.066682	2.290638	270.420026	0.006751	0.006700
RS	59	5.430315	2.290638	246.767237	0.006160	0.006101
RS	60	5.819540	2.290638	222.666025	0.005558	0.005497
RS	61	6.236160	2.290638	198.515269	0.004956	0.004896
RS	62	6.682101	2.290638	174.718451	0.004362	0.004307
RS	63	7.159428	2.290638	777.315042	0.019404	0.019215
PA	4+25*2+4+6 0.093040081 0.026449366 7.159427578 32.863806504 0.936140644 0.538146919 0.574968204 0.677087037 0.841715405 1.079918014 1.309333005 1.464760653 1.555466804 1.600807074 1.613801187 1.608043513 1.592037211 1.570061497 1.546367128 1.524931051 1.510280495 1.508194672 1.522752190 1.552559222 1.591813374 1.635501794 1.682593104 1.733972591 1.789472267 1.875777229 2.290638377
//
IT	5058
RD	13
LK	-348798.323306
QD	-82.738192 -> -68.315620
RI	0.0013969372
TR	0.091768	0.026720
MT	7.223687
MM	C_pi: 1.503032, n_recomb: 41063.850277
RS	0	0.000000	45.125662	6.291624	0.000153	0.000003
RS	1	0.007053	45.125662	6.734940	0.000164	0.000029
RS	2	0.014603	45.125662	7.209460	0.000176	0.000086
RS	3	0.022686	45.125662	7.717375	0.000188	0.000145
RS	4	0.031340	0.988223	375.503141	0.009144	0.006922
RS	5	0.040603	0.988223	398.156445	0.009696	0.008577
RS	6	0.050520	0.544026	763.020586	0.018581	0.017171
RS	7	0.061136	0.544026	800.619412	0.019497	0.018565
RS	8	0.072501	0.577397	790.908068	0.019260	0.018271
RS	9	0.084667	0.577397	828.562340	0.020177	0.019151
RS	10	0.097692	0.678239	739.146566	0.018000	0.017158
RS	11	0.111635	0.678239	774.766961	0.018867	0.018200
RS	12	0.126562	0.843851	653.255611	0.015908	0.015542
RS	13	0.142541	0.843851	685.906321	0.016703	0.016430
RS	14	0.159648	1.088399	558.966397	0.013612	0.013465
RS	15	0.177961	1.088399	588.206870	0.014324	0.014118
RS	16	0.197565	1.326230	508.237586	0.012377	0.012213
RS	17	0.218553	1.326230	535.398341	0.013038	0.012847
RS	18	0.241020	1.487168	502.896112	0.012247	0.012112
RS	19	0.265072	1.487168	529.602693	0.012897	0.012799
RS	20	0.290821	1.580595	524.440313	0.012771	0.012741
RS	21	0.318385	1.580595	551.594166	0.013433	0.013462
RS	22	0.347894	1.627005	563.062873	0.013712	0.013809
RS	23	0.379484	1.627005	591.038638	0.014393	0.014561
RS	24	0.413302	1.639851	614.744658	0.014970	0.015209
RS	25	0.449506	1.639851	643.553906	0.015672	0.015987
RS	26	0.488262	1.633322	675.306493	0.016445	0.016827
RS	27	0.529753	1.633322	704.575875	0.017158	0.017601
RS	28	0.574169	1.616198	741.442077	0.018056	0.018545
RS	29	0.621718	1.616198	770.431192	0.018762	0.019293
RS	30	0.672621	1.592730	810.443404	0.019736	0.020296
RS	31	0.727114	1.592730	838.042299	0.020408	0.021000
RS	32	0.785451	1.567221	878.257245	0.021388	0.021999
RS	33	0.847902	1.567221	902.982686	0.021990	0.022630
RS	34	0.914757	1.543887	939.432859	0.022877	0.023530
RS	35	0.986328	1.543887	959.514510	0.023366	0.024044
RS	36	1.062947	1.527563	986.942312	0.024034	0.024716
RS	37	1.144970	1.527563	1000.555863	0.024366	0.025063
RS	38	1.232777	1.524413	1012.493211	0.024657	0.025342
RS	39	1.326778	1.524413	1018.194701	0.024795	0.025471
RS	40	1.427409	1.538814	1010.211199	0.024601	0.025239
RS	41	1.535138	1.538814	1007.352730	0.024531	0.025124
RS	42	1.650464	1.569339	980.800039	0.023885	0.024412
RS	43	1.773924	1.569339	969.501512	0.023610	0.024065
RS	44	1.906093	1.609856	930.012785	0.022648	0.023027
RS	45	2.047582	1.609856	910.790512	0.022180	0.022481
RS	46	2.199052	1.655055	863.342057	0.021024	0.021255
RS	47	2.361204	1.655055	836.951273	0.020382	0.020541
RS	48	2.534793	1.703892	783.853542	0.019089	0.019191
RS	49	2.720625	1.703892	751.458434	0.018300	0.018339
RS	50	2.919564	1.757423	694.336353	0.016909	0.016905
RS	51	3.132534	1.757423	657.579861	0.016014	0.015959
RS	52	3.360525	1.815608	598.923901	0.014585	0.014503
RS	53	3.604597	1.815608	559.723990	0.013631	0.013511
RS	54	3.865882	1.906936	495.065343	0.012056	0.011938
RS	55	4.145596	1.906936	457.043551	0.011130	0.010990
RS	56	4.445039	1.906936	417.556215	0.010168	0.010016
RS	57	4.765601	1.906936	377.237014	0.009187	0.009032
RS	58	5.108772	2.353854	277.707413	0.006763	0.006708
RS	59	5.476147	2.353854	254.173816	0.006190	0.006127
RS	60	5.869434	2.353854	230.074270	0.005603	0.005537
RS	61	6.290458	2.353854	205.806679	0.005012	0.004948
RS	62	6.741178	2.353854	181.777972	0.004427	0.004368
RS	63	7.223687	2.353854	824.413686	0.020076	0.019853
PA	4+25*2+4+6 0.091768048 0.026719856 7.223687062 45.125662363 0.988222806 0.544025562 0.577397317 0.678238519 0.843850647 1.088399158 1.326230106 1.487167701 1.580594635 1.627005127 1.639850991 1.633322356 1.616198249 1.592730471 1.567220557 1.543886963 1.527562843 1.524412523 1.538814174 1.569338528 1.609856413 1.655054645 1.703892170 1.757422726 1.815607590 1.906935950 2.353853967
//
IT	4246
RD	14
LK	-348769.931855
QD	-76.986040 -> -63.674849
RI	0.0011037015
TR	0.090576	0.026984
MT	7.283649
MM	C_pi: 1.524601, n_recomb: 42045.372913
RS	0	0.000000	61.710352	4.717806	0.000112	0.000002
RS	1	0.007067	61.710352	5.051107	0.000120	0.000022
RS	2	0.014633	61.710352	5.407947	0.000129	0.000064
RS	3	0.022734	61.710352	5.789987	0.000138	0.000108
RS	4	0.031408	1.041732	365.613737	0.008696	0.006663
RS	5	0.040694	1.041732	387.905421	0.009226	0.008226
RS	6	0.050637	0.549971	775.508557	0.018445	0.017167
RS	7	0.061282	0.549971	813.961616	0.019359	0.018548
RS	8	0.072679	0.579983	809.439437	0.019252	0.018364
RS	9	0.084883	0.579983	848.113505	0.020171	0.019233
RS	10	0.097948	0.679468	758.700401	0.018045	0.017264
RS	11	0.111937	0.679468	795.342470	0.018916	0.018305
RS	12	0.126914	0.845731	670.395330	0.015945	0.015615
RS	13	0.142950	0.845731	703.977177	0.016743	0.016510
RS	14	0.160119	1.096063	571.033903	0.013581	0.013465
RS	15	0.178501	1.096063	601.018695	0.014295	0.014125
RS	16	0.198182	1.341814	517.004855	0.012296	0.012162
RS	17	0.219254	1.341814	544.774240	0.012957	0.012797
RS	18	0.241815	1.507994	510.705869	0.012147	0.012038
RS	19	0.265971	1.507994	537.984920	0.012795	0.012721
RS	20	0.291834	1.604084	532.453033	0.012664	0.012652
RS	21	0.319524	1.604084	560.199279	0.013324	0.013368
RS	22	0.349171	1.651670	571.865987	0.013601	0.013708
RS	23	0.380914	1.651670	600.482769	0.014282	0.014453
RS	24	0.414899	1.664571	624.838294	0.014861	0.015098
RS	25	0.451287	1.664571	654.356315	0.015563	0.015869
RS	26	0.490245	1.657503	687.079231	0.016341	0.016708
RS	27	0.531957	1.657503	717.132430	0.017056	0.017477
RS	28	0.576617	1.639509	755.235107	0.017962	0.018425
RS	29	0.624432	1.639509	785.079271	0.018672	0.019168
RS	30	0.675627	1.614761	826.672457	0.019661	0.020181
RS	31	0.730439	1.614761	855.180688	0.020339	0.020884
RS	32	0.789126	1.587604	897.324653	0.021342	0.021901
RS	33	0.851959	1.587604	922.974951	0.021952	0.022534
RS	34	0.919233	1.562486	961.542416	0.022869	0.023460
RS	35	0.991260	1.562486	982.499929	0.023368	0.023979
RS	36	1.068378	1.544548	1011.917855	0.024067	0.024681
RS	37	1.150946	1.544548	1026.276061	0.024409	0.025035
RS	38	1.239349	1.540333	1039.609981	0.024726	0.025340
RS	39	1.333999	1.540333	1045.850980	0.024874	0.025480
RS	40	1.435337	1.554511	1038.283305	0.024694	0.025263
RS	41	1.543838	1.554511	1035.725297	0.024634	0.025161
RS	42	1.660006	1.585622	1008.631376	0.023989	0.024455
RS	43	1.784383	1.585622	997.401247	0.023722	0.024122
RS	44	1.917550	1.627221	956.781719	0.022756	0.023085
RS	45	2.060127	1.627221	937.413904	0.022295	0.022552
RS	46	2.212781	1.673708	888.564619	0.021133	0.021326
RS	47	2.376222	1.673708	861.828148	0.020498	0.020625
RS	48	2.551213	1.724038	807.138915	0.019197	0.019271
RS	49	2.738571	1.724038	774.221580	0.018414	0.018432
RS	50	2.939169	1.779446	715.311806	0.017013	0.016992
RS	51	3.153943	1.779446	677.901759	0.016123	0.016056
RS	52	3.383895	1.840033	617.332559	0.014683	0.014591
RS	53	3.630097	1.840033	577.404323	0.013733	0.013607
RS	54	3.893698	1.936012	510.293323	0.012137	0.012013
RS	55	4.175927	1.936012	471.629919	0.011217	0.011073
RS	56	4.478101	1.936012	431.386283	0.010260	0.010106
RS	57	4.801630	1.936012	390.207259	0.009281	0.009125
RS	58	5.148021	2.414084	284.911015	0.006776	0.006718
RS	59	5.518892	2.414084	261.480764	0.006219	0.006153
RS	60	5.915972	2.414084	237.374532	0.005646	0.005577
RS	61	6.341112	2.414084	212.988832	0.005066	0.004998
RS	62	6.796297	2.414084	188.733300	0.004489	0.004426
RS	63	7.283649	2.414084	871.408465	0.020725	0.020473
PA	4+25*2+4+6 0.090576474 0.026984430 7.283649308 61.710352242 1.041731876 0.549971276 0.579982614 0.679468121 0.845730563 1.096062552 1.341813682 1.507993631 1.604083927 1.651670273 1.664571302 1.657503237 1.639509275 1.614761266 1.587604157 1.562485790 1.544547645 1.540333011 1.554510848 1.585621573 1.627220607 1.673707976 1.724037590 1.779445588 1.840032755 1.936011888 2.414084045
//
IT	5342
RD	15
LK	-348743.720508
QD	-71.732987 -> -59.429011
RI	0.0008776676
TR	0.089457	0.027243
MT	7.339835
MM	C_pi: 1.545311, n_recomb: 43004.022326
RS	0	0.000000	84.049275	3.547718	0.000082	0.000001
RS	1	0.007080	84.049275	3.798936	0.000088	0.000016
RS	2	0.014661	84.049275	4.067946	0.000095	0.000048
RS	3	0.022778	84.049275	4.356009	0.000101	0.000080
RS	4	0.031471	1.096563	356.028888	0.008279	0.006418
RS	5	0.040779	1.096563	377.948740	0.008789	0.007897
RS	6	0.050745	0.555936	787.177585	0.018305	0.017155
RS	7	0.061418	0.555936	826.445085	0.019218	0.018523
RS	8	0.072846	0.582690	827.094025	0.019233	0.018447
RS	9	0.085083	0.582690	866.751892	0.020155	0.019305
RS	10	0.098186	0.680768	777.608336	0.018082	0.017362
RS	11	0.112217	0.680768	815.243248	0.018957	0.018401
RS	12	0.127242	0.847396	687.197347	0.015980	0.015688
RS	13	0.143330	0.847396	721.690499	0.016782	0.016588
RS	14	0.160557	1.103009	582.938761	0.013555	0.013469
RS	15	0.179004	1.103009	613.653816	0.014270	0.014134
RS	16	0.198757	1.356224	525.681034	0.012224	0.012118
RS	17	0.219908	1.356224	554.046953	0.012884	0.012752
RS	18	0.242557	1.527392	518.439676	0.012056	0.011971
RS	19	0.266809	1.527392	546.278791	0.012703	0.012651
RS	20	0.292778	1.626073	540.362601	0.012565	0.012571
RS	21	0.320586	1.626073	568.686773	0.013224	0.013282
RS	22	0.350362	1.674925	580.493068	0.013499	0.013614
RS	23	0.382247	1.674925	609.732776	0.014179	0.014353
RS	24	0.416388	1.688054	634.651876	0.014758	0.014994
RS	25	0.452947	1.688054	664.856595	0.015460	0.015758
RS	26	0.492095	1.680655	698.442944	0.016241	0.016595
RS	27	0.534014	1.680655	729.254570	0.016958	0.017359
RS	28	0.578900	1.662005	768.472288	0.017870	0.018307
RS	29	0.626965	1.662005	799.144641	0.018583	0.019047
RS	30	0.678432	1.636182	842.190641	0.019584	0.020067
RS	31	0.733543	1.636182	871.583145	0.020267	0.020769
RS	32	0.792556	1.607530	915.551640	0.021290	0.021802
RS	33	0.855746	1.607530	942.107824	0.021907	0.022436
RS	34	0.923411	1.580737	982.718402	0.022852	0.023387
RS	35	0.995866	1.580737	1004.543059	0.023359	0.023910
RS	36	1.073450	1.561250	1035.919377	0.024089	0.024640
RS	37	1.156528	1.561250	1051.026559	0.024440	0.025001
RS	38	1.245487	1.555978	1065.780397	0.024783	0.025332
RS	39	1.340744	1.555978	1072.577996	0.024941	0.025481
RS	40	1.442745	1.569880	1065.498535	0.024777	0.025281
RS	41	1.551968	1.569880	1063.267478	0.024725	0.025191
RS	42	1.668923	1.601468	1035.737664	0.024085	0.024493
RS	43	1.794158	1.601468	1024.606785	0.023826	0.024174
RS	44	1.928260	1.643994	982.977116	0.022858	0.023139
RS	45	2.071855	1.643994	963.493847	0.022405	0.022620
RS	46	2.225617	1.691579	913.366778	0.021239	0.021394
RS	47	2.390265	1.691579	886.309302	0.020610	0.020706
RS	48	2.566570	1.743174	830.143061	0.019304	0.019352
RS	49	2.755356	1.743174	796.719086	0.018527	0.018524
RS	50	2.957509	1.800211	736.113097	0.017117	0.017079
RS	51	3.173973	1.800211	698.054917	0.016232	0.016152
RS	52	3.405762	1.862941	635.635218	0.014781	0.014679
RS	53	3.653961	1.862941	594.975504	0.013835	0.013703
RS	54	3.919732	1.963222	525.455258	0.012219	0.012089
RS	55	4.204319	1.963222	486.139801	0.011305	0.011157
RS	56	4.509054	1.963222	445.132573	0.010351	0.010194
RS	57	4.835364	1.963222	403.089588	0.009373	0.009216
RS	58	5.184775	2.471534	292.034926	0.006791	0.006729
RS	59	5.558924	2.471534	268.693551	0.006248	0.006178
RS	60	5.959562	2.471534	244.572733	0.005687	0.005615
RS	61	6.388564	2.471534	220.067305	0.005117	0.005047
RS	62	6.847938	2.471534	195.589019	0.004548	0.004482
RS	63	7.339835	2.471534	918.256723	0.021353	0.021075
PA	4+25*2+4+6 0.089456735 0.027242568 7.339834752 84.049274675 1.096563385 0.555936406 0.582690317 0.680767829 0.847396495 1.103008548 1.356223857 1.527392452 1.626073084 1.674925180 1.688054184 1.680654832 1.662005355 1.636182155 1.607529719 1.580736566 1.561249940 1.555978340 1.569879525 1.601467851 1.643993944 1.691578921 1.743174089 1.800210858 1.862941345 1.963222100 2.471534247
//
IT	4324
RD	16
LK	-348719.485640
QD	-66.924901 -> -55.536084
RI	0.0007021118
TR	0.088401	0.027494
MT	7.392697
MM	C_pi: 1.565234, n_recomb: 43940.147246
RS	0	0.000000	114.032432	2.675166	0.000061	0.000001
RS	1	0.007092	114.032432	2.864988	0.000065	0.000012
RS	2	0.014687	114.032432	3.068287	0.000070	0.000036
RS	3	0.022820	114.032432	3.286021	0.000075	0.000060
RS	4	0.031530	1.152595	346.783925	0.007892	0.006187
RS	5	0.040858	1.152595	368.327035	0.008382	0.007589
RS	6	0.050847	0.561878	798.132609	0.018164	0.017139
RS	7	0.061545	0.561878	838.178258	0.019075	0.018493
RS	8	0.073001	0.585484	843.942596	0.019207	0.018519
RS	9	0.085270	0.585484	884.550407	0.020131	0.019367
RS	10	0.098409	0.682123	795.900289	0.018113	0.017454
RS	11	0.112480	0.682123	834.500393	0.018992	0.018489
RS	12	0.127548	0.848877	703.665491	0.016014	0.015759
RS	13	0.143686	0.848877	739.050606	0.016819	0.016664
RS	14	0.160967	1.109319	594.674232	0.013534	0.013475
RS	15	0.179475	1.109319	626.105746	0.014249	0.014145
RS	16	0.199294	1.369572	534.258588	0.012159	0.012078
RS	17	0.220520	1.369572	563.209336	0.012818	0.012713
RS	18	0.243250	1.545484	526.091955	0.011973	0.011910
RS	19	0.267593	1.545484	554.479319	0.012619	0.012587
RS	20	0.293662	1.646692	548.163296	0.012475	0.012497
RS	21	0.321579	1.646692	577.051605	0.013133	0.013203
RS	22	0.351477	1.696871	588.950592	0.013403	0.013527
RS	23	0.383495	1.696871	618.796243	0.014083	0.014260
RS	24	0.417783	1.710381	644.201296	0.014661	0.014895
RS	25	0.454503	1.710381	675.071942	0.015363	0.015653
RS	26	0.493827	1.702831	709.426767	0.016145	0.016487
RS	27	0.535940	1.702831	740.972799	0.016863	0.017246
RS	28	0.581040	1.683726	781.190941	0.017779	0.018193
RS	29	0.629338	1.683726	812.665697	0.018495	0.018930
RS	30	0.681061	1.656998	857.053480	0.019505	0.019955
RS	31	0.736452	1.656998	887.305658	0.020194	0.020655
RS	32	0.795771	1.627006	932.990002	0.021233	0.021702
RS	33	0.859298	1.627006	960.432639	0.021858	0.022338
RS	34	0.927329	1.598643	1003.011146	0.022827	0.023310
RS	35	1.000185	1.598643	1025.692736	0.023343	0.023838
RS	36	1.078208	1.577672	1058.990844	0.024101	0.024594
RS	37	1.161764	1.577672	1074.848906	0.024462	0.024962
RS	38	1.251245	1.571363	1091.032864	0.024830	0.025317
RS	39	1.347073	1.571363	1098.401470	0.024998	0.025476
RS	40	1.449696	1.584952	1091.869198	0.024849	0.025294
RS	41	1.559597	1.584952	1089.989184	0.024806	0.025215
RS	42	1.677292	1.616928	1062.117576	0.024172	0.024527
RS	43	1.803334	1.616928	1051.115069	0.023922	0.024220
RS	44	1.938314	1.660248	1008.587647	0.022954	0.023190
RS	45	2.082867	1.660248	989.018139	0.022508	0.022684
RS	46	2.237671	1.708763	937.729826	0.021341	0.021461
RS	47	2.403454	1.708763	910.376217	0.020719	0.020785
RS	48	2.580994	1.761428	852.840318	0.019409	0.019431
RS	49	2.771124	1.761428	818.926993	0.018637	0.018615
RS	50	2.974738	1.819868	756.716035	0.017222	0.017166
RS	51	3.192792	1.819868	718.017492	0.016341	0.016248
RS	52	3.426309	1.884506	653.810355	0.014880	0.014768
RS	53	3.676388	1.884506	612.418869	0.013938	0.013799
RS	54	3.944201	1.988760	540.536043	0.012302	0.012167
RS	55	4.231007	1.988760	500.560727	0.011392	0.011241
RS	56	4.538153	1.988760	458.784913	0.010441	0.010282
RS	57	4.867081	1.988760	415.875788	0.009465	0.009305
RS	58	5.219335	2.526402	299.077997	0.006806	0.006741
RS	59	5.596571	2.526402	275.812710	0.006277	0.006204
RS	60	6.000560	2.526402	251.670312	0.005728	0.005653
RS	61	6.433199	2.526402	227.043745	0.005167	0.005094
RS	62	6.896519	2.526402	202.346411	0.004605	0.004537
RS	63	7.392697	2.526402	964.909512	0.021960	0.021659
PA	4+25*2+4+6 0.088401376 0.027493891 7.392697331 114.032431615 1.152595439 0.561878159 0.585484082 0.682122774 0.848877008 1.109319487 1.369571703 1.545483858 1.646691778 1.696870940 1.710381248 1.702831337 1.683726357 1.656997690 1.627005710 1.598642744 1.577672399 1.571363380 1.584951746 1.616928493 1.660248472 1.708762891 1.761428295 1.819867530 1.884506415 1.988759924 2.526402425
//
IT	5134
RD	17
LK	-348697.046896
QD	-62.515350 -> -51.960014
RI	0.0005648128
TR	0.087405	0.027738
MT	7.442528
MM	C_pi: 1.584424, n_recomb: 44854.349825
RS	0	0.000000	154.174505	2.022127	0.000045	0.000001
RS	1	0.007103	154.174505	2.165877	0.000048	0.000009
RS	2	0.014711	154.174505	2.319855	0.000052	0.000027
RS	3	0.022859	154.174505	2.484791	0.000055	0.000045
RS	4	0.031585	1.209701	337.902625	0.007533	0.005970
RS	5	0.040932	1.209701	359.068374	0.008005	0.007301
RS	6	0.050942	0.567762	808.464937	0.018024	0.017118
RS	7	0.061664	0.567762	849.255526	0.018934	0.018459
RS	8	0.073147	0.588347	860.029539	0.019174	0.018583
RS	9	0.085446	0.588347	901.554822	0.020100	0.019420
RS	10	0.098618	0.683537	813.585097	0.018138	0.017540
RS	11	0.112726	0.683537	853.123275	0.019020	0.018570
RS	12	0.127836	0.850210	719.793027	0.016047	0.015828
RS	13	0.144019	0.850210	756.050859	0.016856	0.016737
RS	14	0.161352	1.115079	606.229239	0.013516	0.013483
RS	15	0.179916	1.115079	638.363399	0.014232	0.014158
RS	16	0.199799	1.381977	542.724282	0.012100	0.012042
RS	17	0.221094	1.381977	572.248184	0.012758	0.012678
RS	18	0.243901	1.562406	533.648852	0.011897	0.011854
RS	19	0.268328	1.562406	562.572784	0.012542	0.012528
RS	20	0.294491	1.666056	555.852177	0.012392	0.012428
RS	21	0.322512	1.666056	585.291466	0.013049	0.013130
RS	22	0.352523	1.717614	597.240925	0.013315	0.013446
RS	23	0.384666	1.717614	627.676412	0.013994	0.014174
RS	24	0.419092	1.731622	653.504323	0.014569	0.014802
RS	25	0.455964	1.731622	685.021413	0.015272	0.015555
RS	26	0.495454	1.724086	720.057070	0.016053	0.016384
RS	27	0.537749	1.724086	752.314826	0.016772	0.017138
RS	28	0.583049	1.704694	793.433859	0.017689	0.018083
RS	29	0.631567	1.704694	825.686470	0.018408	0.018817
RS	30	0.683530	1.677225	871.307671	0.019425	0.019845
RS	31	0.739185	1.677225	902.395645	0.020118	0.020544
RS	32	0.798792	1.646025	949.699337	0.021173	0.021602
RS	33	0.862634	1.646025	978.008858	0.021804	0.022240
RS	34	0.931011	1.616196	1022.478019	0.022796	0.023231
RS	35	1.004244	1.616196	1046.005234	0.023320	0.023764
RS	36	1.082679	1.593807	1081.183800	0.024104	0.024544
RS	37	1.166685	1.593807	1097.792683	0.024475	0.024919
RS	38	1.256659	1.586484	1115.410182	0.024867	0.025298
RS	39	1.353023	1.586484	1123.361635	0.025045	0.025466
RS	40	1.456232	1.599732	1117.426663	0.024912	0.025301
RS	41	1.566772	1.599732	1115.919066	0.024879	0.025234
RS	42	1.685163	1.632023	1087.789001	0.024252	0.024556
RS	43	1.811964	1.632023	1076.941680	0.024010	0.024262
RS	44	1.947772	1.676022	1033.619466	0.023044	0.023238
RS	45	2.093227	1.676022	1013.991383	0.022606	0.022744
RS	46	2.249013	1.725320	961.650189	0.021439	0.021526
RS	47	2.415865	1.725320	934.024810	0.020824	0.020861
RS	48	2.594568	1.778877	875.223605	0.019513	0.019510
RS	49	2.785964	1.778877	840.838364	0.018746	0.018703
RS	50	2.990956	1.838518	777.108906	0.017325	0.017253
RS	51	3.210508	1.838518	737.779034	0.016448	0.016343
RS	52	3.445655	1.904848	671.847646	0.014978	0.014857
RS	53	3.697505	1.904848	629.725688	0.014039	0.013893
RS	54	3.967244	2.012767	555.528032	0.012385	0.012244
RS	55	4.256143	2.012767	514.886779	0.011479	0.011324
RS	56	4.565562	2.012767	472.338855	0.010531	0.010369
RS	57	4.896959	2.012767	428.562613	0.009555	0.009393
RS	58	5.251896	2.578833	306.042134	0.006823	0.006754
RS	59	5.632044	2.578833	282.841342	0.006306	0.006230
RS	60	6.039194	2.578833	258.670921	0.005767	0.005690
RS	61	6.475265	2.578833	233.921779	0.005215	0.005139
RS	62	6.942309	2.578833	209.008585	0.004660	0.004589
RS	63	7.442528	2.578833	1011.333807	0.022547	0.022226
PA	4+25*2+4+6 0.087404919 0.027738407 7.442528326 154.174504899 1.209701112 0.567761511 0.588347358 0.683537011 0.850210341 1.115079385 1.381976628 1.562406306 1.666055690 1.717613825 1.731622040 1.724086361 1.704693935 1.677224614 1.646024859 1.616195953 1.593807387 1.586483846 1.599731843 1.632023358 1.676022460 1.725319661 1.778876678 1.838517867 1.904848084 2.012766509 2.578833071
//
IT	4246
RD	18
LK	-348676.245138
QD	-58.463096 -> -48.668469
RI	0.0004570089
TR	0.086462	0.027976
MT	7.489696
MM	C_pi: 1.602943, n_recomb: 45747.053467
RS	0	0.000000	207.711893	1.532422	0.000033	0.000001
RS	1	0.007114	207.711893	1.641545	0.000036	0.000007
RS	2	0.014733	207.711893	1.758446	0.000038	0.000020
RS	3	0.022895	207.711893	1.883681	0.000041	0.000034
RS	4	0.031637	1.267759	329.397217	0.007200	0.005766
RS	5	0.041002	1.267759	350.188421	0.007655	0.007031
RS	6	0.051032	0.573563	818.247403	0.017886	0.017096
RS	7	0.061776	0.573563	859.752463	0.018794	0.018422
RS	8	0.073284	0.591264	875.400568	0.019136	0.018639
RS	9	0.085611	0.591264	917.812392	0.020063	0.019465
RS	10	0.098815	0.685004	830.684859	0.018158	0.017619
RS	11	0.112958	0.685004	871.134971	0.019042	0.018645
RS	12	0.128107	0.851427	735.576665	0.016079	0.015895
RS	13	0.144333	0.851427	772.688242	0.016890	0.016808
RS	14	0.161714	1.120371	617.589697	0.013500	0.013493
RS	15	0.180332	1.120371	650.412616	0.014218	0.014172
RS	16	0.200274	1.393535	551.071314	0.012046	0.012011
RS	17	0.221634	1.393535	581.156977	0.012704	0.012646
RS	18	0.244514	1.578279	541.100796	0.011828	0.011803
RS	19	0.269022	1.578279	570.549887	0.012472	0.012475
RS	20	0.295273	1.684282	563.423480	0.012316	0.012365
RS	21	0.323391	1.684282	593.401100	0.012971	0.013063
RS	22	0.353509	1.737249	605.367998	0.013233	0.013370
RS	23	0.385770	1.737249	636.378107	0.013911	0.014093
RS	24	0.420327	1.751862	662.570368	0.014483	0.014714
RS	25	0.457341	1.751862	694.715481	0.015186	0.015462
RS	26	0.496988	1.744468	730.359904	0.015965	0.016285
RS	27	0.539456	1.744468	763.308020	0.016685	0.017036
RS	28	0.584944	1.724947	805.233412	0.017602	0.017977
RS	29	0.633669	1.724947	838.240473	0.018323	0.018708
RS	30	0.685860	1.696887	884.994585	0.019345	0.019737
RS	31	0.741763	1.696887	916.895196	0.020043	0.020436
RS	32	0.801643	1.664605	965.724468	0.021110	0.021503
RS	33	0.865783	1.664605	994.881327	0.021747	0.022143
RS	34	0.934485	1.633404	1041.167271	0.022759	0.023151
RS	35	1.008075	1.633404	1065.527892	0.023292	0.023688
RS	36	1.086899	1.609663	1102.541357	0.024101	0.024491
RS	37	1.171331	1.609663	1119.899253	0.024480	0.024872
RS	38	1.261770	1.601354	1138.945899	0.024897	0.025274
RS	39	1.358641	1.601354	1147.489782	0.025083	0.025451
RS	40	1.462404	1.614244	1142.192572	0.024968	0.025304
RS	41	1.573548	1.614244	1141.076449	0.024943	0.025248
RS	42	1.692598	1.646788	1112.762711	0.024324	0.024581
RS	43	1.820117	1.646788	1102.095342	0.024091	0.024299
RS	44	1.956708	1.691368	1058.073214	0.023129	0.023282
RS	45	2.103015	1.691368	1038.412786	0.022699	0.022801
RS	46	2.259730	1.741323	985.118356	0.021534	0.021588
RS	47	2.427593	1.741323	957.245228	0.020925	0.020935
RS	48	2.607397	1.795617	897.276248	0.019614	0.019587
RS	49	2.799992	1.795617	862.437428	0.018852	0.018790
RS	50	3.006287	1.856278	797.275196	0.017428	0.017339
RS	51	3.227258	1.856278	757.324445	0.016555	0.016437
RS	52	3.463947	1.924102	689.731590	0.015077	0.014945
RS	53	3.717474	1.924102	646.882335	0.014140	0.013987
RS	54	3.989036	2.035402	570.418352	0.012469	0.012322
RS	55	4.279916	2.035402	529.107203	0.011566	0.011407
RS	56	4.591488	2.035402	485.785528	0.010619	0.010454
RS	57	4.925224	2.035402	441.142824	0.009643	0.009479
RS	58	5.282701	2.629009	312.925651	0.006840	0.006768
RS	59	5.665608	2.629009	289.779183	0.006334	0.006256
RS	60	6.075753	2.629009	265.575151	0.005805	0.005726
RS	61	6.515075	2.629009	240.702332	0.005262	0.005184
RS	62	6.985648	2.629009	215.576355	0.004712	0.004639
RS	63	7.489696	2.629009	1057.491032	0.023116	0.022777
PA	4+25*2+4+6 0.086461514 0.027975856 7.489696411 207.711893438 1.267758519 0.573562979 0.591263913 0.685003722 0.851426982 1.120370975 1.393535099 1.578279189 1.684282464 1.737249061 1.751861641 1.744468484 1.724947190 1.696886787 1.664604578 1.633404071 1.609663367 1.601353501 1.614243570 1.646788422 1.691367703 1.741322753 1.795617434 1.856277522 1.924102050 2.035402492 2.629008920
//
IT	3938
RD	19
LK	-348656.937665
QD	-54.732734 -> -45.633790
RI	0.0003721065
TR	0.085567	0.028206
MT	7.534438
MM	C_pi: 1.620825, n_recomb: 46618.525672
RS	0	0.000000	278.934935	1.164015	0.000025	0.000000
RS	1	0.007124	278.934935	1.247032	0.000027	0.000005
RS	2	0.014755	278.934935	1.335977	0.000029	0.000015
RS	3	0.022929	278.934935	1.431275	0.000031	0.000026
RS	4	0.031687	1.326692	321.259091	0.006891	0.005574
RS	5	0.041067	1.326692	341.680466	0.007329	0.006779
RS	6	0.051117	0.579264	827.537468	0.017751	0.017071
RS	7	0.061882	0.579264	869.728638	0.018656	0.018384
RS	8	0.073413	0.594208	890.109038	0.019093	0.018688
RS	9	0.085767	0.594208	933.377990	0.020022	0.019503
RS	10	0.099000	0.686511	847.220662	0.018173	0.017692
RS	11	0.113176	0.686511	888.557273	0.019060	0.018714
RS	12	0.128362	0.852535	751.023258	0.016110	0.015961
RS	13	0.144630	0.852535	788.969958	0.016924	0.016876
RS	14	0.162056	1.125228	628.758499	0.013487	0.013505
RS	15	0.180724	1.125228	662.256595	0.014206	0.014187
RS	16	0.200722	1.404336	559.286925	0.011997	0.011983
RS	17	0.222145	1.404336	589.922788	0.012654	0.012618
RS	18	0.245093	1.593159	548.450820	0.011765	0.011757
RS	19	0.269676	1.593159	578.414171	0.012407	0.012425
RS	20	0.296011	1.701445	570.876668	0.012246	0.012307
RS	21	0.324221	1.701445	601.380402	0.012900	0.013000
RS	22	0.354441	1.755838	613.336315	0.013156	0.013300
RS	23	0.386814	1.755838	644.906467	0.013834	0.014018
RS	24	0.421493	1.771144	671.411468	0.014402	0.014631
RS	25	0.458642	1.771144	704.167004	0.015105	0.015375
RS	26	0.498438	1.764021	740.348648	0.015881	0.016191
RS	27	0.541069	1.764021	773.966525	0.016602	0.016938
RS	28	0.586736	1.744503	816.616012	0.017517	0.017874
RS	29	0.635657	1.744503	850.354849	0.018241	0.018603
RS	30	0.688062	1.715989	898.147804	0.019266	0.019632
RS	31	0.744201	1.715989	930.838241	0.019967	0.020330
RS	32	0.804339	1.682742	981.102973	0.021045	0.021405
RS	33	0.868761	1.682742	1011.087314	0.021689	0.022046
RS	34	0.937772	1.650262	1059.115191	0.022719	0.023070
RS	35	1.011699	1.650262	1084.295911	0.023259	0.023611
RS	36	1.090893	1.625232	1123.096987	0.024091	0.024435
RS	37	1.175728	1.625232	1141.200191	0.024480	0.024824
RS	38	1.266606	1.615965	1161.666631	0.024919	0.025247
RS	39	1.363958	1.615965	1170.810043	0.025115	0.025432
RS	40	1.468245	1.628490	1166.181006	0.025015	0.025303
RS	41	1.579962	1.628490	1165.472960	0.025000	0.025257
RS	42	1.699636	1.661239	1137.041066	0.024390	0.024602
RS	43	1.827836	1.661239	1126.576381	0.024166	0.024331
RS	44	1.965168	1.706317	1081.939015	0.023208	0.023323
RS	45	2.112284	1.706317	1062.271420	0.022786	0.022854
RS	46	2.269879	1.756817	1008.119592	0.021625	0.021648
RS	47	2.438701	1.756817	980.022341	0.021022	0.021005
RS	48	2.619549	1.811713	918.978859	0.019713	0.019663
RS	49	2.813280	1.811713	883.705361	0.018956	0.018874
RS	50	3.020812	1.873226	817.194152	0.017529	0.017425
RS	51	3.243127	1.873226	776.634331	0.016659	0.016529
RS	52	3.481280	1.942367	707.442054	0.015175	0.015033
RS	53	3.736397	1.942367	663.870686	0.014240	0.014080
RS	54	4.009689	2.056784	585.191479	0.012553	0.012399
RS	55	4.302449	2.056784	543.208451	0.011652	0.011488
RS	56	4.616064	2.056784	499.113209	0.010706	0.010538
RS	57	4.952019	2.056784	453.606360	0.009730	0.009564
RS	58	5.311907	2.677070	319.723801	0.006858	0.006783
RS	59	5.697432	2.677070	296.622999	0.006363	0.006282
RS	60	6.110421	2.677070	272.380819	0.005843	0.005761
RS	61	6.552830	2.677070	247.383837	0.005307	0.005226
RS	62	7.026754	2.677070	222.048389	0.004763	0.004688
RS	63	7.534438	2.677070	1103.339520	0.023667	0.023313
PA	4+25*2+4+6 0.085566818 0.028206304 7.534438479 278.934935296 1.326692020 0.579264006 0.594208459 0.686511470 0.852534934 1.125228236 1.404335708 1.593159243 1.701444516 1.755838018 1.771144088 1.764021419 1.744503400 1.715988933 1.682741658 1.650261885 1.625232297 1.615965461 1.628489758 1.661238591 1.706317116 1.756817078 1.811712604 1.873226223 1.942367309 2.056783831 2.677069944
//
IT	4130
RD	20
LK	-348638.997370
QD	-51.293386 -> -42.831816
RI	0.0003052718
TR	0.084717	0.028430
MT	7.577019
MM	C_pi: 1.638121, n_recomb: 47469.320629
RS	0	0.000000	373.489818	0.886000	0.000019	0.000000
RS	1	0.007133	373.489818	0.949281	0.000020	0.000004
RS	2	0.014775	373.489818	1.017087	0.000021	0.000011
RS	3	0.022962	373.489818	1.089743	0.000023	0.000019
RS	4	0.031733	1.386367	313.493227	0.006604	0.005393
RS	5	0.041130	1.386367	333.551906	0.007027	0.006542
RS	6	0.051197	0.584850	836.390205	0.017620	0.017045
RS	7	0.061982	0.584850	879.241378	0.018522	0.018344
RS	8	0.073536	0.597176	904.185590	0.019048	0.018730
RS	9	0.085914	0.597176	948.283409	0.019977	0.019536
RS	10	0.099176	0.688064	863.203404	0.018184	0.017760
RS	11	0.113383	0.688064	905.401727	0.019073	0.018776
RS	12	0.128604	0.853566	766.124932	0.016139	0.016024
RS	13	0.144911	0.853566	804.888240	0.016956	0.016941
RS	14	0.162381	1.129720	639.724101	0.013477	0.013518
RS	15	0.181096	1.129720	673.883735	0.014196	0.014203
RS	16	0.201147	1.414461	567.365584	0.011952	0.011957
RS	17	0.222629	1.414461	598.540298	0.012609	0.012592
RS	18	0.245642	1.607159	555.688119	0.011706	0.011714
RS	19	0.270297	1.607159	586.154924	0.012348	0.012380
RS	20	0.296711	1.717643	578.207605	0.012181	0.012253
RS	21	0.325008	1.717643	609.225659	0.012834	0.012943
RS	22	0.355325	1.773467	621.148626	0.013085	0.013234
RS	23	0.387804	1.773467	653.264972	0.013762	0.013948
RS	24	0.422599	1.789545	680.035776	0.014326	0.014553
RS	25	0.459877	1.789545	713.385069	0.015028	0.015293
RS	26	0.499813	1.782799	750.041828	0.015801	0.016101
RS	27	0.542598	1.782799	784.310008	0.016522	0.016845
RS	28	0.588436	1.763403	827.608331	0.017435	0.017775
RS	29	0.637543	1.763403	862.057403	0.018160	0.018502
RS	30	0.690152	1.734552	910.805754	0.019187	0.019530
RS	31	0.746515	1.734552	944.264089	0.019892	0.020227
RS	32	0.806897	1.700446	995.880009	0.020979	0.021308
RS	33	0.871587	1.700446	1026.672284	0.021628	0.021951
RS	34	0.940892	1.666776	1076.368460	0.022675	0.022989
RS	35	1.015140	1.666776	1102.355509	0.023222	0.023534
RS	36	1.094684	1.640521	1142.894173	0.024076	0.024378
RS	37	1.179902	1.640521	1161.737756	0.024473	0.024773
RS	38	1.271198	1.630330	1183.608801	0.024934	0.025217
RS	39	1.369007	1.630330	1193.357076	0.025140	0.025411
RS	40	1.473793	1.642484	1189.421336	0.025057	0.025299
RS	41	1.586054	1.642484	1189.135849	0.025051	0.025263
RS	42	1.706322	1.675398	1160.643162	0.024450	0.024620
RS	43	1.835168	1.675398	1150.401921	0.024235	0.024360
RS	44	1.973206	1.720904	1105.227869	0.023283	0.023361
RS	45	2.121090	1.720904	1085.576595	0.022869	0.022903
RS	46	2.279523	1.771854	1030.654171	0.021712	0.021705
RS	47	2.449257	1.771854	1002.355693	0.021116	0.021073
RS	48	2.631098	1.827226	940.327537	0.019809	0.019736
RS	49	2.825910	1.827226	904.638077	0.019057	0.018956
RS	50	3.034618	1.889451	836.856010	0.017629	0.017509
RS	51	3.258214	1.889451	795.699850	0.016762	0.016619
RS	52	3.497758	1.959745	724.970126	0.015272	0.015120
RS	53	3.754390	1.959745	680.682999	0.014339	0.014171
RS	54	4.029328	2.077032	599.839769	0.012636	0.012477
RS	55	4.323877	2.077032	557.184286	0.011738	0.011569
RS	56	4.639437	2.077032	512.316899	0.010793	0.010621
RS	57	4.977506	2.077032	465.949281	0.009816	0.009647
RS	58	5.339690	2.723164	326.436730	0.006877	0.006798
RS	59	5.727709	2.723164	303.373880	0.006391	0.006308
RS	60	6.143406	2.723164	279.089551	0.005879	0.005795
RS	61	6.588754	2.723164	253.968075	0.005350	0.005268
RS	62	7.065870	2.723164	228.426288	0.004812	0.004735
RS	63	7.577019	2.723164	1148.852601	0.024202	0.023833
PA	4+25*2+4+6 0.084716527 0.028429692 7.577019162 373.489817938 1.386367325 0.584850446 0.597176169 0.688063784 0.853565870 1.129719701 1.414460657 1.607158581 1.717643171 1.773467129 1.789545085 1.782799273 1.763402896 1.734551691 1.700446476 1.666775898 1.640520928 1.630330098 1.642484281 1.675397505 1.720903972 1.771854074 1.827226374 1.889450741 1.959744772 2.077032415 2.723163558
//
IT	4100
RD	21
LK	-348622.309704
QD	-48.117401 -> -40.240800
RI	0.0002528404
TR	0.083907	0.028646
MT	7.617680
MM	C_pi: 1.654872, n_recomb: 48299.838111
RS	0	0.000000	498.518472	0.675982	0.000014	0.000000
RS	1	0.007142	498.518472	0.724327	0.000015	0.000003
RS	2	0.014794	498.518472	0.776135	0.000016	0.000009
RS	3	0.022993	498.518472	0.831654	0.000017	0.000015
RS	4	0.031777	1.446706	306.086709	0.006337	0.005223
RS	5	0.041189	1.446706	325.790983	0.006745	0.006321
RS	6	0.051273	0.590310	844.853960	0.017492	0.017019
RS	7	0.062077	0.590310	888.341061	0.018392	0.018304
RS	8	0.073652	0.600153	917.671395	0.018999	0.018766
RS	9	0.086055	0.600153	962.571202	0.019929	0.019562
RS	10	0.099343	0.689660	878.645904	0.018191	0.017823
RS	11	0.113580	0.689660	921.681784	0.019083	0.018834
RS	12	0.128834	0.854532	780.886276	0.016167	0.016085
RS	13	0.145178	0.854532	820.448083	0.016987	0.017004
RS	14	0.162689	1.133890	650.482537	0.013468	0.013531
RS	15	0.181450	1.133890	685.290204	0.014188	0.014219
RS	16	0.201552	1.423991	575.297200	0.011911	0.011934
RS	17	0.223089	1.423991	606.999363	0.012567	0.012569
RS	18	0.246164	1.620380	562.800116	0.011652	0.011674
RS	19	0.270887	1.620380	593.759488	0.012293	0.012339
RS	20	0.297376	1.732960	585.413873	0.012120	0.012202
RS	21	0.325757	1.732960	616.934830	0.012773	0.012889
RS	22	0.356165	1.790219	628.803686	0.013019	0.013172
RS	23	0.388745	1.790219	661.452866	0.013695	0.013882
RS	24	0.423652	1.807123	688.452145	0.014254	0.014479
RS	25	0.461051	1.807123	722.379350	0.014956	0.015215
RS	26	0.501122	1.800843	759.456773	0.015724	0.016016
RS	27	0.544055	1.800843	794.356777	0.016446	0.016757
RS	28	0.590054	1.781674	838.235072	0.017355	0.017680
RS	29	0.639338	1.781674	873.373786	0.018082	0.018405
RS	30	0.692142	1.752598	922.997230	0.019110	0.019430
RS	31	0.748718	1.752598	957.202231	0.019818	0.020127
RS	32	0.809334	1.717735	1010.089181	0.020913	0.021213
RS	33	0.874279	1.717735	1041.670077	0.021567	0.021858
RS	34	0.943863	1.682956	1092.963102	0.022629	0.022908
RS	35	1.018417	1.682956	1119.742289	0.023183	0.023457
RS	36	1.098295	1.655534	1161.969628	0.024057	0.024319
RS	37	1.183879	1.655534	1181.547451	0.024463	0.024720
RS	38	1.275574	1.644455	1204.803283	0.024944	0.025184
RS	39	1.373819	1.644455	1215.159985	0.025159	0.025386
RS	40	1.479081	1.656239	1211.936748	0.025092	0.025291
RS	41	1.591860	1.656239	1212.086250	0.025095	0.025265
RS	42	1.712694	1.689285	1183.582534	0.024505	0.024634
RS	43	1.842158	1.689285	1173.583586	0.024298	0.024386
RS	44	1.980869	1.735163	1127.942287	0.023353	0.023396
RS	45	2.129486	1.735163	1108.329571	0.022947	0.022949
RS	46	2.288718	1.786479	1052.718372	0.021795	0.021760
RS	47	2.459323	1.786479	1024.240864	0.021206	0.021138
RS	48	2.642112	1.842220	961.312701	0.019903	0.019808
RS	49	2.837956	1.842220	925.226143	0.019156	0.019036
RS	50	3.047787	1.905025	856.249441	0.017728	0.017591
RS	51	3.272605	1.905025	814.510358	0.016864	0.016708
RS	52	3.513479	1.976325	742.303801	0.015369	0.015206
RS	53	3.771557	1.976325	697.308479	0.014437	0.014261
RS	54	4.048067	2.096260	614.352226	0.012720	0.012553
RS	55	4.344326	2.096260	571.025273	0.011823	0.011649
RS	56	4.661744	2.096260	525.388594	0.010878	0.010703
RS	57	5.001832	2.096260	478.164864	0.009900	0.009728
RS	58	5.366209	2.767432	333.062113	0.006896	0.006814
RS	59	5.756610	2.767432	310.030562	0.006419	0.006333
RS	60	6.174895	2.767432	285.700789	0.005915	0.005829
RS	61	6.623053	2.767432	260.454864	0.005392	0.005308
RS	62	7.103220	2.767432	234.709950	0.004859	0.004780
RS	63	7.617680	2.767432	1193.999770	0.024721	0.024339
PA	4+25*2+4+6 0.083906754 0.028645963 7.617679912 498.518471794 1.446705961 0.590309771 0.600153433 0.689659963 0.854531709 1.133890257 1.423990881 1.620380468 1.732959965 1.790218710 1.807122657 1.800842750 1.781673857 1.752598158 1.717734718 1.682956441 1.655534478 1.644454715 1.656238796 1.689285439 1.735162560 1.786479048 1.842219523 1.905025192 1.976324768 2.096260162 2.767432373
//
IT	4872
RD	22
LK	-348606.772168
QD	-45.180697 -> -37.841822
RI	0.0002120402
TR	0.083135	0.028855
MT	7.656576
MM	C_pi: 1.671104, n_recomb: 49110.439622
RS	0	0.000000	663.290062	0.516998	0.000011	0.000000
RS	1	0.007151	663.290062	0.554019	0.000011	0.000002
RS	2	0.014813	663.290062	0.593696	0.000012	0.000007
RS	3	0.023022	663.290062	0.636219	0.000013	0.000011
RS	4	0.031819	1.507587	299.033440	0.006089	0.005063
RS	5	0.041245	1.507587	318.392863	0.006483	0.006113
RS	6	0.051345	0.595619	852.986471	0.017369	0.016992
RS	7	0.062167	0.595619	897.087641	0.018267	0.018263
RS	8	0.073763	0.603138	930.585589	0.018949	0.018798
RS	9	0.086189	0.603138	976.261152	0.019879	0.019584
RS	10	0.099502	0.691293	893.564691	0.018195	0.017880
RS	11	0.113768	0.691293	937.414550	0.019088	0.018886
RS	12	0.129054	0.855449	795.303092	0.016194	0.016144
RS	13	0.145432	0.855449	835.645302	0.017016	0.017065
RS	14	0.162982	1.137771	661.032435	0.013460	0.013545
RS	15	0.181787	1.137771	696.474740	0.014182	0.014235
RS	16	0.201937	1.432973	583.080646	0.011873	0.011913
RS	17	0.223527	1.432973	615.299032	0.012529	0.012548
RS	18	0.246662	1.632880	569.785837	0.011602	0.011638
RS	19	0.271450	1.632880	601.227122	0.012242	0.012300
RS	20	0.298011	1.747467	592.490429	0.012064	0.012156
RS	21	0.326471	1.747467	624.503007	0.012716	0.012840
RS	22	0.356967	1.806150	636.302624	0.012957	0.013114
RS	23	0.389643	1.806150	669.471681	0.013632	0.013820
RS	24	0.424656	1.823925	696.665948	0.014186	0.014409
RS	25	0.462172	1.823925	731.155779	0.014888	0.015142
RS	26	0.502371	1.818190	768.603683	0.015651	0.015935
RS	27	0.545444	1.818190	804.117697	0.016374	0.016673
RS	28	0.591597	1.799340	848.514368	0.017278	0.017589
RS	29	0.641051	1.799340	884.322833	0.018007	0.018312
RS	30	0.694041	1.770139	934.748173	0.019034	0.019334
RS	31	0.750820	1.770139	969.679129	0.019745	0.020031
RS	32	0.811659	1.734610	1023.760718	0.020846	0.021120
RS	33	0.876848	1.734610	1056.111020	0.021505	0.021766
RS	34	0.946699	1.698803	1108.931549	0.022580	0.022828
RS	35	1.021545	1.698803	1136.488171	0.023141	0.023381
RS	36	1.101743	1.670270	1180.354711	0.024035	0.024260
RS	37	1.187675	1.670270	1200.659459	0.024448	0.024667
RS	38	1.279752	1.658336	1225.277816	0.024949	0.025149
RS	39	1.378413	1.658336	1236.244747	0.025173	0.025359
RS	40	1.484129	1.669756	1233.745517	0.025122	0.025280
RS	41	1.597404	1.669756	1234.340584	0.025134	0.025265
RS	42	1.718779	1.702910	1205.870665	0.024554	0.024646
RS	43	1.848834	1.702910	1196.131008	0.024356	0.024408
RS	44	1.988188	1.749106	1150.087642	0.023418	0.023429
RS	45	2.137507	1.749106	1130.534048	0.023020	0.022992
RS	46	2.297502	1.800717	1074.309005	0.021875	0.021813
RS	47	2.468939	1.800717	1045.673737	0.021292	0.021200
RS	48	2.652635	1.856731	981.924656	0.019994	0.019878
RS	49	2.849466	1.856731	945.459843	0.019252	0.019114
RS	50	3.060371	1.919999	875.363586	0.017824	0.017672
RS	51	3.286358	1.919999	833.055408	0.016963	0.016794
RS	52	3.528504	1.992170	759.431273	0.015464	0.015290
RS	53	3.787966	1.992170	713.736270	0.014533	0.014349
RS	54	4.065980	2.114546	628.718290	0.012802	0.012629
RS	55	4.363874	2.114546	584.722076	0.011906	0.011728
RS	56	4.683070	2.114546	538.320103	0.010961	0.010783
RS	57	5.025090	2.114546	490.245979	0.009983	0.009808
RS	58	5.391566	2.809986	339.596408	0.006915	0.006830
RS	59	5.784248	2.809986	316.590529	0.006447	0.006358
RS	60	6.205009	2.809986	292.212760	0.005950	0.005861
RS	61	6.655858	2.809986	266.842897	0.005434	0.005347
RS	62	7.138945	2.809986	240.898283	0.004905	0.004824
RS	63	7.656576	2.809986	1238.749980	0.025224	0.024830
PA	4+25*2+4+6 0.083134563 0.028855280 7.656575574 663.290061948 1.507586689 0.595619077 0.603138243 0.691293388 0.855448522 1.137771265 1.432972849 1.632879750 1.747467185 1.806150245 1.823925008 1.818190384 1.799339780 1.770138747 1.734610217 1.698802530 1.670269799 1.658335510 1.669756263 1.702909904 1.749105736 1.800717029 1.856731330 1.919998585 1.992170030 2.114546382 2.809986149
//
IT	5554
RD	23
LK	-348592.292377
QD	-42.461800 -> -35.617949
RI	0.0001804915
TR	0.082397	0.029058
MT	7.693839
MM	C_pi: 1.686846, n_recomb: 49901.684728
RS	0	0.000000	880.843713	0.395878	0.000008	0.000000
RS	1	0.007159	880.843713	0.424260	0.000009	0.000002
RS	2	0.014830	880.843713	0.454681	0.000009	0.000005
RS	3	0.023051	880.843713	0.487286	0.000010	0.000008
RS	4	0.031859	1.569000	292.305400	0.005858	0.004913
RS	5	0.041299	1.569000	311.329325	0.006239	0.005918
RS	6	0.051414	0.600797	860.788391	0.017250	0.016966
RS	7	0.062254	0.600797	905.482267	0.018145	0.018224
RS	8	0.073869	0.606125	942.958483	0.018896	0.018824
RS	9	0.086316	0.606125	989.384659	0.019827	0.019602
RS	10	0.099654	0.692963	907.975855	0.018195	0.017933
RS	11	0.113947	0.692963	952.616814	0.019090	0.018934
RS	12	0.129263	0.856316	809.391214	0.016220	0.016201
RS	13	0.145675	0.856316	850.496450	0.017043	0.017123
RS	14	0.163263	1.141400	671.371479	0.013454	0.013560
RS	15	0.182109	1.141400	707.435165	0.014177	0.014252
RS	16	0.202305	1.441463	590.713011	0.011838	0.011894
RS	17	0.223946	1.441463	623.436535	0.012493	0.012528
[truncated: 9,974,296 more chars]
