# Supplementary material for: Recent speciation associated with range expansion and a shift to self-fertilization in North American Arabidopsis
Source: Nat Commun. 2022 Dec 8;13:7564. doi: 10.1038/s41467-022-35368-1 (PMC9732334; doi:10.1038/s41467-022-35368-1)
Supplement: Supplementary file 5 — Source Data [file 41467_2022_35368_MOESM5_ESM.zip › Source Data/SuppFig20-3_lyrON6_28.psmc]

CC
CC	Brief Description of the file format:
CC	  CC  comments
CC	  MM  useful-messages
CC	  RD  round-of-iterations
CC	  LL  \log[P(sequence)]
CC	  QD  Q-before-opt Q-after-opt
CC	  TR  \theta_0 \rho_0
CC	  RS  k t_k \lambda_k \pi_k \sum_{l\not=k}A_{kl} A_{kk}
CC	  DC  begin end best-k t_k+\Delta_k max-prob
CC
MM	Version: 0.6.5-r67
MM	pattern:4+25*2+4+6, n:63, n_free_lambdas:28
MM	n_iterations:25, skip:1, max_t:5, theta/rho:5
MM	is_decoding:0
MM	n_seqs:26, sum_L:1110799, sum_n:104808
RD	0
LK	0.000000
QD	0.000000 -> 0.000000
RI	inf
TR	0.099106	0.019821
MT	5.000000
MM	C_pi: 1.000000, n_recomb: 21801.403336
RS	0	0.000000	1.000000	138.577914	0.006356	0.000000
RS	1	0.006440	1.000000	146.534594	0.006721	0.000000
RS	2	0.013294	1.000000	154.882466	0.007104	0.000000
RS	3	0.020590	1.000000	163.632075	0.007506	0.000000
RS	4	0.028356	1.000000	172.792980	0.007926	0.000000
RS	5	0.036622	1.000000	182.373529	0.008365	0.000000
RS	6	0.045421	1.000000	192.380595	0.008824	0.000000
RS	7	0.054785	1.000000	202.819295	0.009303	0.000000
RS	8	0.064753	1.000000	213.692671	0.009802	0.000000
RS	9	0.075363	1.000000	225.001337	0.010320	0.000000
RS	10	0.086656	1.000000	236.743108	0.010859	0.000000
RS	11	0.098677	1.000000	248.912573	0.011417	0.000000
RS	12	0.111471	1.000000	261.500659	0.011995	0.000000
RS	13	0.125090	1.000000	274.494143	0.012591	0.000000
RS	14	0.139585	1.000000	287.875147	0.013204	0.000000
RS	15	0.155014	1.000000	301.620599	0.013835	0.000000
RS	16	0.171437	1.000000	315.701673	0.014481	0.000000
RS	17	0.188917	1.000000	330.083212	0.015140	0.000000
RS	18	0.207523	1.000000	344.723139	0.015812	0.000000
RS	19	0.227327	1.000000	359.571876	0.016493	0.000000
RS	20	0.248406	1.000000	374.571768	0.017181	0.000000
RS	21	0.270843	1.000000	389.656539	0.017873	0.000000
RS	22	0.294725	1.000000	404.750798	0.018565	0.000000
RS	23	0.320144	1.000000	419.769607	0.019254	0.000000
RS	24	0.347201	1.000000	434.618150	0.019935	0.000000
RS	25	0.376000	1.000000	449.191519	0.020604	0.000000
RS	26	0.406654	1.000000	463.374658	0.021254	0.000000
RS	27	0.439282	1.000000	477.042490	0.021881	0.000000
RS	28	0.474011	1.000000	490.060286	0.022478	0.000000
RS	29	0.510976	1.000000	502.284283	0.023039	0.000000
RS	30	0.550322	1.000000	513.562630	0.023556	0.000000
RS	31	0.592202	1.000000	523.736673	0.024023	0.000000
RS	32	0.636779	1.000000	532.642630	0.024432	0.000000
RS	33	0.684227	1.000000	540.113699	0.024774	0.000000
RS	34	0.734730	1.000000	545.982600	0.025043	0.000000
RS	35	0.788485	1.000000	550.084596	0.025232	0.000000
RS	36	0.845702	1.000000	552.260969	0.025331	0.000000
RS	37	0.906604	1.000000	552.362955	0.025336	0.000000
RS	38	0.971428	1.000000	550.256070	0.025239	0.000000
RS	39	1.040426	1.000000	545.824786	0.025036	0.000000
RS	40	1.113868	1.000000	538.977434	0.024722	0.000000
RS	41	1.192040	1.000000	529.651207	0.024294	0.000000
RS	42	1.275245	1.000000	517.817093	0.023752	0.000000
RS	43	1.363809	1.000000	503.484519	0.023094	0.000000
RS	44	1.458076	1.000000	486.705479	0.022325	0.000000
RS	45	1.558414	1.000000	467.577859	0.021447	0.000000
RS	46	1.665214	1.000000	446.247684	0.020469	0.000000
RS	47	1.778891	1.000000	422.910003	0.019398	0.000000
RS	48	1.899889	1.000000	397.808114	0.018247	0.000000
RS	49	2.028679	1.000000	371.230931	0.017028	0.000000
RS	50	2.165763	1.000000	343.508292	0.015756	0.000000
RS	51	2.311675	1.000000	315.004153	0.014449	0.000000
RS	52	2.466983	1.000000	286.107701	0.013123	0.000000
RS	53	2.632293	1.000000	257.222577	0.011798	0.000000
RS	54	2.808249	1.000000	228.754547	0.010493	0.000000
RS	55	2.995536	1.000000	201.098129	0.009224	0.000000
RS	56	3.194884	1.000000	174.622826	0.008010	0.000000
RS	57	3.407070	1.000000	149.659742	0.006865	0.000000
RS	58	3.632920	1.000000	126.489425	0.005802	0.000000
RS	59	3.873315	1.000000	105.331792	0.004831	0.000000
RS	60	4.129191	1.000000	86.338911	0.003960	0.000000
RS	61	4.401545	1.000000	69.591265	0.003192	0.000000
RS	62	4.691438	1.000000	55.097889	0.002527	0.000000
RS	63	5.000000	1.000000	154.104472	0.007069	0.000000
PA	4+25*2+4+6 0.099106451 0.019821290 5.000000000 1.000000000 1.000000000 1.000000000 1.000000000 1.000000000 1.000000000 1.000000000 1.000000000 1.000000000 1.000000000 1.000000000 1.000000000 1.000000000 1.000000000 1.000000000 1.000000000 1.000000000 1.000000000 1.000000000 1.000000000 1.000000000 1.000000000 1.000000000 1.000000000 1.000000000 1.000000000 1.000000000 1.000000000
//
IT	4927
RD	1
LK	-292902.955186
QD	-2043.707924 -> -909.705169
RI	0.0541617545
TR	0.081964	0.016277
MT	6.712565
MM	C_pi: 1.131480, n_recomb: 20271.614344
RS	0	0.000000	0.403014	342.462520	0.016894	0.000867
RS	1	0.006930	0.403014	359.759700	0.017747	0.006212
RS	2	0.014341	0.403014	377.466453	0.018620	0.011653
RS	3	0.022265	0.403014	395.524709	0.019511	0.017849
RS	4	0.030738	0.342005	486.720473	0.024010	0.023183
RS	5	0.039798	0.342005	506.419969	0.024982	0.026024
RS	6	0.049486	0.374203	481.291378	0.023742	0.026734
RS	7	0.059846	0.374203	500.159197	0.024673	0.026559
RS	8	0.070923	0.434510	447.719022	0.022086	0.026147
RS	9	0.082769	0.434510	465.480314	0.022962	0.025499
RS	10	0.095435	0.516211	407.559225	0.020105	0.024577
RS	11	0.108979	0.516211	424.182409	0.020925	0.023486
RS	12	0.123461	0.615177	370.656067	0.018284	0.022349
RS	13	0.138947	0.615177	386.205026	0.019052	0.021240
RS	14	0.155507	0.727526	340.406445	0.016792	0.020182
RS	15	0.173214	0.727526	354.999483	0.017512	0.019172
RS	16	0.192148	0.850096	316.922098	0.015634	0.018198
RS	17	0.212394	0.850096	330.693982	0.016313	0.017266
RS	18	0.234044	0.976952	300.277732	0.014813	0.016394
RS	19	0.257193	0.976952	313.373048	0.015459	0.015600
RS	20	0.281947	1.100067	290.387438	0.014325	0.014900
RS	21	0.308417	1.100067	302.945189	0.014944	0.014299
RS	22	0.336721	1.212698	286.567466	0.014136	0.013796
RS	23	0.366986	1.212698	298.692765	0.014735	0.013386
RS	24	0.399349	1.310566	287.877426	0.014201	0.013064
RS	25	0.433954	1.310566	299.619941	0.014780	0.012829
RS	26	0.470958	1.391445	293.421905	0.014475	0.012676
RS	27	0.510527	1.391445	304.762112	0.015034	0.012606
RS	28	0.552837	1.454720	302.375384	0.014916	0.012617
RS	29	0.598080	1.454720	313.212360	0.015451	0.012710
RS	30	0.646458	1.501205	313.871183	0.015483	0.012887
RS	31	0.698188	1.501205	324.010175	0.015983	0.013142
RS	32	0.753504	1.533260	326.819611	0.016122	0.013468
RS	33	0.812653	1.533260	335.963798	0.016573	0.013852
RS	34	0.875901	1.554200	339.881922	0.016766	0.014279
RS	35	0.943532	1.554200	347.636361	0.017149	0.014733
RS	36	1.015851	1.567174	351.611546	0.017345	0.015200
RS	37	1.093181	1.567174	357.501217	0.017636	0.015666
RS	38	1.175870	1.574671	360.546002	0.017786	0.016119
RS	39	1.264290	1.574671	364.047225	0.017958	0.016545
RS	40	1.358837	1.578769	365.204694	0.018016	0.016931
RS	41	1.459937	1.578769	365.794947	0.018045	0.017261
RS	42	1.568043	1.581392	364.146672	0.017963	0.017518
RS	43	1.683640	1.581392	361.377104	0.017827	0.017687
RS	44	1.807249	1.584135	356.186469	0.017571	0.017755
RS	45	1.939425	1.584135	349.767366	0.017254	0.017714
RS	46	2.080760	1.587989	340.652901	0.016804	0.017557
RS	47	2.231890	1.587989	330.532168	0.016305	0.017286
RS	48	2.393493	1.593406	317.535198	0.015664	0.016901
RS	49	2.566296	1.593406	303.955586	0.014994	0.016408
RS	50	2.751074	1.600674	287.501961	0.014182	0.015813
RS	51	2.948658	1.600674	271.031154	0.013370	0.015123
RS	52	3.159934	1.610207	251.886768	0.012426	0.014349
RS	53	3.385852	1.610207	233.407460	0.011514	0.013501
RS	54	3.627427	1.630013	211.747876	0.010446	0.012595
RS	55	3.885743	1.630013	192.614411	0.009502	0.011649
RS	56	4.161961	1.630013	173.258277	0.008547	0.010681
RS	57	4.457322	1.630013	153.991932	0.007596	0.009708
RS	58	4.773151	1.738046	127.518900	0.006291	0.008746
RS	59	5.110867	1.738046	111.852239	0.005518	0.007809
RS	60	5.471988	1.738046	96.773465	0.004774	0.006906
RS	61	5.858135	1.738046	82.508174	0.004070	0.006048
RS	62	6.271043	1.738046	69.250964	0.003416	0.005242
RS	63	6.712565	1.738046	243.087378	0.011992	0.020843
PA	4+25*2+4+6 0.081963760 0.016277478 6.712565422 0.403014183 0.342004776 0.374202728 0.434510231 0.516210556 0.615177155 0.727525711 0.850095749 0.976951599 1.100067139 1.212697983 1.310565948 1.391445160 1.454719543 1.501205444 1.533260345 1.554199696 1.567173958 1.574670792 1.578768671 1.581392288 1.584135056 1.587988853 1.593405724 1.600673676 1.610206604 1.630012631 1.738046229
//
IT	4301
RD	2
LK	-291189.972906
QD	-930.266844 -> -620.922048
RI	0.0541256203
TR	0.074762	0.015543
MT	7.617233
MM	C_pi: 1.248675, n_recomb: 21350.783901
RS	0	0.000000	0.436002	343.566161	0.016092	0.000648
RS	1	0.007142	0.436002	361.932605	0.016952	0.004961
RS	2	0.014794	0.436002	380.820830	0.017836	0.009477
RS	3	0.022993	0.436002	400.176795	0.018743	0.014262
RS	4	0.031777	0.281425	646.761903	0.030292	0.022658
RS	5	0.041188	0.281425	669.418294	0.031353	0.027429
RS	6	0.051272	0.291645	667.387394	0.031258	0.028030
RS	7	0.062076	0.291645	688.202727	0.032233	0.030071
RS	8	0.073651	0.339830	609.200932	0.028533	0.027408
RS	9	0.086053	0.339830	628.566918	0.029440	0.028835
RS	10	0.099341	0.416528	529.732136	0.024811	0.025351
RS	11	0.113578	0.416528	547.891521	0.025661	0.026258
RS	12	0.128832	0.520810	453.836203	0.021256	0.022668
RS	13	0.145175	0.520810	470.764387	0.022049	0.023206
RS	14	0.162685	0.652246	390.427636	0.018286	0.020015
RS	15	0.181446	0.652246	406.097173	0.019020	0.020353
RS	16	0.201547	0.810919	340.118620	0.015930	0.017655
RS	17	0.223084	0.810919	354.585695	0.016608	0.017841
RS	18	0.246158	0.991777	302.502958	0.014168	0.015649
RS	19	0.270881	0.991777	315.910970	0.014796	0.015756
RS	20	0.297369	1.182956	276.726379	0.012961	0.014086
RS	21	0.325749	1.182956	289.280790	0.013549	0.014193
RS	22	0.356156	1.370469	261.059366	0.012227	0.012993
RS	23	0.388735	1.370469	272.974034	0.012785	0.013136
RS	24	0.423640	1.541969	253.628452	0.011879	0.012314
RS	25	0.461039	1.541969	265.081928	0.012416	0.012505
RS	26	0.501108	1.687711	252.982219	0.011849	0.011992
RS	27	0.544039	1.687711	264.094271	0.012369	0.012248
RS	28	0.590036	1.801133	258.090106	0.012088	0.012006
RS	29	0.639318	1.801133	268.903829	0.012595	0.012353
RS	30	0.692120	1.879888	268.073587	0.012556	0.012370
RS	31	0.748694	1.879888	278.532815	0.013046	0.012836
RS	32	0.809307	1.927396	281.767716	0.013197	0.013085
RS	33	0.874250	1.927396	291.691300	0.013662	0.013653
RS	34	0.943831	1.951518	297.571389	0.013937	0.014061
RS	35	1.018381	1.951518	306.640990	0.014362	0.014667
RS	36	1.098256	1.960399	313.712501	0.014693	0.015142
RS	37	1.183835	1.960399	321.482388	0.015057	0.015720
RS	38	1.275526	1.960280	328.418454	0.015382	0.016189
RS	39	1.373766	1.960280	334.342474	0.015659	0.016688
RS	40	1.479023	1.956149	339.829174	0.015916	0.017082
RS	41	1.591796	1.956149	343.310317	0.016080	0.017444
RS	42	1.712624	1.952465	346.004270	0.016206	0.017683
RS	43	1.842082	1.952465	346.477233	0.016228	0.017845
RS	44	1.980785	1.952523	345.269861	0.016171	0.017860
RS	45	2.129394	1.952523	342.301846	0.016032	0.017784
RS	46	2.288617	1.957751	336.621214	0.015766	0.017545
RS	47	2.459212	1.957751	329.997781	0.015456	0.017233
RS	48	2.641991	1.968213	319.833492	0.014980	0.016755
RS	49	2.837824	1.968213	309.616952	0.014501	0.016233
RS	50	3.047643	1.983786	295.357461	0.013834	0.015548
RS	51	3.272447	1.983786	281.926073	0.013204	0.014851
RS	52	3.513307	2.004832	264.269773	0.012378	0.013998
RS	53	3.771369	2.004832	248.329262	0.011631	0.013170
RS	54	4.047862	2.048088	226.637006	0.010615	0.012152
RS	55	4.344101	2.048088	209.549202	0.009815	0.011269
RS	56	4.661499	2.048088	191.721845	0.008980	0.010362
RS	57	5.001564	2.048088	173.444880	0.008124	0.009447
RS	58	5.365918	2.294828	139.740900	0.006545	0.008055
RS	59	5.756293	2.294828	125.935374	0.005898	0.007304
RS	60	6.174549	2.294828	112.100399	0.005250	0.006558
RS	61	6.622677	2.294828	98.473389	0.004612	0.005827
RS	62	7.102809	2.294828	85.285008	0.003994	0.005118
RS	63	7.617233	2.294828	345.794343	0.016196	0.022109
PA	4+25*2+4+6 0.074762440 0.015542576 7.617233308 0.436002068 0.281424905 0.291644637 0.339830332 0.416527849 0.520810480 0.652245961 0.810918782 0.991776708 1.182955937 1.370469137 1.541968748 1.687710599 1.801132737 1.879888389 1.927395941 1.951518317 1.960399249 1.960280243 1.956148903 1.952465448 1.952522870 1.957750662 1.968213005 1.983786271 2.004831614 2.048088340 2.294827666
//
IT	5659
RD	3
LK	-290682.657750
QD	-673.061629 -> -534.451332
RI	0.0424953116
TR	0.070477	0.015563
MT	8.142940
MM	C_pi: 1.365211, n_recomb: 23352.147601
RS	0	0.000000	0.581010	286.710267	0.012278	0.000505
RS	1	0.007254	0.581010	303.573646	0.013000	0.003961
RS	2	0.015034	0.581010	321.128746	0.013752	0.007416
RS	3	0.023379	0.581010	339.358842	0.014532	0.010709
RS	4	0.032329	0.288828	714.665063	0.030604	0.021855
RS	5	0.041929	0.288828	740.620329	0.031715	0.026393
RS	6	0.052224	0.278288	794.032736	0.034003	0.028739
RS	7	0.063267	0.278288	817.405139	0.035003	0.031170
RS	8	0.075110	0.315808	741.283891	0.031744	0.028638
RS	9	0.087813	0.315808	762.685018	0.032660	0.030548
RS	10	0.101437	0.385235	644.010295	0.027578	0.026496
RS	11	0.116050	0.385235	664.187811	0.028442	0.028013
RS	12	0.131722	0.486576	543.238076	0.023263	0.023561
RS	13	0.148532	0.486576	562.236133	0.024076	0.024673
RS	14	0.166561	0.621994	455.991577	0.019527	0.020561
RS	15	0.185897	0.621994	473.641686	0.020283	0.021397
RS	16	0.206637	0.795245	385.390705	0.016503	0.017854
RS	17	0.228880	0.795245	401.612147	0.017198	0.018467
RS	18	0.252738	1.004341	331.797061	0.014208	0.015574
RS	19	0.278326	1.004341	346.666322	0.014845	0.016034
RS	20	0.305770	1.236981	294.330733	0.012604	0.013825
RS	21	0.335205	1.236981	308.066642	0.013192	0.014218
RS	22	0.366776	1.474923	270.541032	0.011585	0.012624
RS	23	0.400636	1.474923	283.422831	0.012137	0.012994
RS	24	0.436953	1.699400	257.705673	0.011036	0.011894
RS	25	0.475904	1.699400	269.997627	0.011562	0.012259
RS	26	0.517681	1.893234	253.823992	0.010869	0.011555
RS	27	0.562488	1.893234	265.737649	0.011380	0.011940
RS	28	0.610546	2.042762	257.649736	0.011033	0.011581
RS	29	0.662090	2.042762	269.320359	0.011533	0.012020
RS	30	0.717373	2.140978	268.282065	0.011489	0.011989
RS	31	0.776666	2.140978	279.737220	0.011979	0.012521
RS	32	0.840260	2.191883	284.429385	0.012180	0.012785
RS	33	0.908468	2.191883	295.544928	0.012656	0.013403
RS	34	0.981623	2.208700	304.098028	0.013022	0.013871
RS	35	1.060086	2.208700	314.568979	0.013471	0.014511
RS	36	1.144240	2.205507	325.007960	0.013918	0.015068
RS	37	1.234499	2.205507	334.354871	0.014318	0.015662
RS	38	1.331305	2.192522	344.915502	0.014770	0.016215
RS	39	1.435133	2.192522	352.516851	0.015096	0.016712
RS	40	1.546494	2.177470	361.441962	0.015478	0.017177
RS	41	1.665933	2.177470	366.595734	0.015699	0.017523
RS	42	1.794035	2.166991	372.053685	0.015932	0.017803
RS	43	1.931431	2.166991	374.084311	0.016019	0.017939
RS	44	2.078794	2.165538	374.610221	0.016042	0.017955
RS	45	2.236846	2.165538	372.996598	0.015973	0.017851
RS	46	2.406364	2.174313	367.963347	0.015757	0.017582
RS	47	2.588179	2.174313	362.433594	0.015520	0.017250
RS	48	2.783182	2.192381	352.001786	0.015074	0.016725
RS	49	2.992332	2.192381	342.582227	0.014670	0.016197
RS	50	3.216654	2.218813	327.339669	0.014018	0.015461
RS	51	3.457248	2.218813	314.386421	0.013463	0.014775
RS	52	3.715295	2.253667	295.183941	0.012641	0.013874
RS	53	3.992061	2.253667	279.394243	0.011964	0.013074
RS	54	4.288905	2.322768	254.788921	0.010911	0.011982
RS	55	4.607281	2.322768	237.702260	0.010179	0.011146
RS	56	4.948753	2.322768	219.529951	0.009401	0.010285
RS	57	5.314996	2.322768	200.559612	0.008588	0.009410
RS	58	5.707807	2.718164	156.762748	0.006713	0.007691
RS	59	6.129112	2.718164	143.672013	0.006152	0.007052
RS	60	6.580980	2.718164	130.181079	0.005575	0.006405
RS	61	7.065626	2.718164	116.522719	0.004990	0.005758
RS	62	7.585430	2.718164	102.937834	0.004408	0.005117
RS	63	8.142940	2.718164	462.135173	0.019790	0.023756
PA	4+25*2+4+6 0.070477400 0.015562549 8.142940495 0.581009546 0.288827709 0.278288086 0.315808321 0.385234713 0.486576068 0.621993521 0.795244862 1.004341140 1.236981009 1.474923076 1.699399920 1.893234225 2.042762474 2.140977624 2.191883141 2.208699924 2.205507112 2.192522498 2.177469663 2.166991122 2.165538196 2.174312882 2.192381216 2.218813379 2.253667245 2.322768157 2.718163822
//
IT	4972
RD	4
LK	-290432.373946
QD	-577.854627 -> -484.445797
RI	0.0308774905
TR	0.067371	0.015841
MT	8.487645
MM	C_pi: 1.464064, n_recomb: 25467.340619
RS	0	0.000000	0.791764	231.807644	0.009102	0.000407
RS	1	0.007324	0.791764	246.425781	0.009676	0.003252
RS	2	0.015184	0.791764	261.783025	0.010279	0.005926
RS	3	0.023620	0.791764	277.889144	0.010912	0.008188
RS	4	0.032674	0.312717	739.315771	0.029030	0.021023
RS	5	0.042391	0.312717	768.377902	0.030171	0.024979
RS	6	0.052819	0.281848	882.242845	0.034642	0.029038
RS	7	0.064012	0.281848	908.764123	0.035684	0.031352
RS	8	0.076024	0.310553	848.787050	0.033328	0.029488
RS	9	0.088916	0.310553	872.684054	0.034267	0.031420
RS	10	0.102752	0.373701	746.284241	0.029304	0.027434
RS	11	0.117601	0.373701	768.721324	0.030185	0.029125
RS	12	0.133538	0.470974	629.352310	0.024712	0.024392
RS	13	0.150642	0.470974	650.586767	0.025546	0.025719
RS	14	0.168998	0.606092	523.594670	0.020559	0.021161
RS	15	0.188700	0.606092	543.414054	0.021338	0.022206
RS	16	0.209844	0.785765	435.807702	0.017112	0.018180
RS	17	0.232536	0.785765	454.017709	0.017827	0.018983
RS	18	0.256891	1.011207	368.095219	0.014454	0.015655
RS	19	0.283029	1.011207	384.693097	0.015105	0.016277
RS	20	0.311082	1.270988	320.212048	0.012573	0.013725
RS	21	0.341189	1.270988	335.411815	0.013170	0.014251
RS	22	0.373501	1.544509	289.295648	0.011359	0.012407
RS	23	0.408180	1.544509	303.427312	0.011914	0.012882
RS	24	0.445399	1.808324	271.873308	0.010675	0.011606
RS	25	0.485343	1.808324	285.273658	0.011202	0.012049
RS	26	0.528213	2.038883	265.427098	0.010422	0.011230
RS	27	0.574222	2.038883	278.385836	0.010931	0.011668
RS	28	0.623602	2.215500	268.525536	0.010544	0.011247
RS	29	0.676598	2.215500	281.256483	0.011044	0.011718
RS	30	0.733475	2.326005	280.277877	0.011005	0.011675
RS	31	0.794518	2.326005	292.879206	0.011500	0.012222
RS	32	0.860031	2.374621	299.287833	0.011752	0.012522
RS	33	0.930343	2.374621	311.678242	0.012238	0.013146
RS	34	1.005804	2.380089	323.135073	0.012688	0.013686
RS	35	1.086792	2.380089	335.004698	0.013154	0.014328
RS	36	1.173711	2.362540	348.953963	0.013702	0.014973
RS	37	1.266996	2.362540	359.767456	0.014127	0.015565
RS	38	1.367114	2.335970	373.937111	0.014683	0.016207
RS	39	1.474563	2.335970	382.975617	0.015038	0.016699
RS	40	1.589883	2.310360	395.108651	0.015514	0.017238
RS	41	1.713648	2.310360	401.549426	0.015767	0.017577
RS	42	1.846478	2.294075	409.265892	0.016070	0.017902
RS	43	1.989035	2.294075	412.322029	0.016190	0.018032
RS	44	2.142034	2.292307	413.789120	0.016248	0.018057
RS	45	2.306238	2.292307	412.871775	0.016212	0.017952
RS	46	2.482469	2.305745	407.471626	0.016000	0.017661
RS	47	2.671606	2.305745	402.293405	0.015796	0.017335
RS	48	2.874595	2.332309	390.471213	0.015332	0.016770
RS	49	3.092451	2.332309	381.078755	0.014963	0.016257
RS	50	3.326263	2.370202	363.735699	0.014282	0.015475
RS	51	3.577199	2.370202	350.525160	0.013764	0.014812
RS	52	3.846513	2.419158	328.756489	0.012909	0.013868
RS	53	4.135551	2.419158	312.476464	0.012270	0.013098
RS	54	4.445759	2.513961	283.991227	0.011151	0.011934
RS	55	4.778685	2.513961	266.422766	0.010461	0.011140
RS	56	5.135995	2.513961	247.490594	0.009718	0.010316
RS	57	5.519473	2.513961	227.485488	0.008932	0.009471
RS	58	5.931038	3.059054	172.509282	0.006774	0.007458
RS	59	6.372744	3.059054	159.976918	0.006282	0.006902
RS	60	6.846801	3.059054	146.775522	0.005763	0.006330
RS	61	7.355577	3.059054	133.125352	0.005227	0.005746
RS	62	7.901616	3.059054	119.265038	0.004683	0.005160
RS	63	8.487645	3.059054	578.952474	0.022733	0.025499
PA	4+25*2+4+6 0.067371078 0.015841469 8.487645459 0.791764417 0.312716605 0.281848110 0.310553362 0.373701104 0.470974280 0.606092165 0.785765421 1.011206754 1.270987558 1.544508800 1.808323802 2.038882627 2.215500248 2.326005121 2.374620895 2.380088725 2.362540036 2.335970196 2.310359665 2.294075113 2.292307482 2.305745080 2.332309187 2.370202031 2.419158468 2.513961206 3.059054310
//
IT	4892
RD	5
LK	-290254.963581
QD	-518.634145 -> -443.254191
RI	0.0224877090
TR	0.064865	0.016216
MT	8.739597
MM	C_pi: 1.546544, n_recomb: 27512.556989
RS	0	0.000000	1.053610	189.490397	0.006887	0.000337
RS	1	0.007373	1.053610	202.003445	0.007342	0.002739
RS	2	0.015290	1.053610	215.228611	0.007823	0.004869
RS	3	0.023790	1.053610	229.189072	0.008330	0.006460
RS	4	0.032918	0.341183	745.951950	0.027113	0.020248
RS	5	0.042718	0.341183	777.517076	0.028260	0.023642
RS	6	0.053241	0.290521	946.936590	0.034418	0.029089
RS	7	0.064540	0.290521	976.672993	0.035499	0.031183
RS	8	0.076671	0.311785	937.285645	0.034068	0.030033
RS	9	0.089698	0.311785	963.843361	0.035033	0.031860
RS	10	0.103684	0.369716	836.319120	0.030398	0.028134
RS	11	0.118702	0.369716	861.064239	0.031297	0.029851
RS	12	0.134828	0.463106	708.890489	0.025766	0.025076
RS	13	0.152142	0.463106	732.329022	0.026618	0.026484
RS	14	0.170733	0.596624	588.380170	0.021386	0.021697
RS	15	0.190694	0.596624	610.328332	0.022184	0.022837
RS	16	0.212128	0.779293	485.642370	0.017652	0.018506
RS	17	0.235141	0.779293	505.825117	0.018385	0.019403
RS	18	0.259852	1.015248	405.086990	0.014724	0.015775
RS	19	0.286384	1.015248	423.422859	0.015390	0.016481
RS	20	0.314873	1.294430	347.567108	0.012633	0.013685
RS	21	0.345462	1.294430	364.255352	0.013240	0.014280
RS	22	0.378307	1.594984	310.048343	0.011269	0.012258
RS	23	0.413573	1.594984	325.460447	0.011830	0.012786
RS	24	0.451440	1.890056	288.393175	0.010482	0.011385
RS	25	0.492098	1.890056	302.930461	0.011011	0.011866
RS	26	0.535755	2.150715	279.601758	0.010163	0.010965
RS	27	0.582630	2.150715	293.624826	0.010672	0.011427
RS	28	0.632961	2.349594	282.088003	0.010253	0.010963
RS	29	0.687004	2.349594	295.883426	0.010754	0.011445
RS	30	0.745031	2.469140	295.007025	0.010723	0.011399
RS	31	0.807336	2.469140	308.740032	0.011222	0.011944
RS	32	0.874236	2.513408	316.902753	0.011518	0.012279
RS	33	0.946068	2.513408	330.532898	0.012014	0.012895
RS	34	1.023196	2.506455	344.950831	0.012538	0.013500
RS	35	1.106011	2.506455	358.160024	0.013018	0.014135
RS	36	1.194933	2.474348	375.677180	0.013655	0.014861
RS	37	1.290410	2.474348	387.867696	0.014098	0.015449
RS	38	1.392927	2.434562	405.676820	0.014745	0.016173
RS	39	1.503003	2.434562	416.024009	0.015121	0.016664
RS	40	1.621195	2.398992	431.331054	0.015678	0.017274
RS	41	1.748102	2.398992	438.883922	0.015952	0.017614
RS	42	1.884365	2.377358	448.726183	0.016310	0.017985
RS	43	2.030676	2.377358	452.584319	0.016450	0.018122
RS	44	2.187774	2.375384	454.738702	0.016528	0.018161
RS	45	2.356456	2.375384	454.253450	0.016511	0.018069
RS	46	2.537574	2.393206	448.132901	0.016288	0.017762
RS	47	2.732047	2.393206	443.019523	0.016102	0.017454
RS	48	2.940858	2.427644	429.410703	0.015608	0.016856
RS	49	3.165066	2.427644	419.759993	0.015257	0.016367
RS	50	3.405804	2.476118	399.928244	0.014536	0.015544
RS	51	3.664293	2.476118	386.202196	0.014037	0.014909
RS	52	3.941841	2.538104	361.525624	0.013140	0.013923
RS	53	4.239852	2.538104	344.548806	0.012523	0.013184
RS	54	4.559837	2.656899	311.863555	0.011335	0.011949
RS	55	4.903414	2.656899	293.683714	0.010675	0.011193
RS	56	5.272324	2.656899	273.901011	0.009955	0.010399
RS	57	5.668434	2.656899	252.811109	0.009189	0.009577
RS	58	6.093751	3.349063	186.263129	0.006770	0.007292
RS	59	6.550426	3.349063	174.281556	0.006335	0.006802
RS	60	7.040773	3.349063	161.423372	0.005867	0.006290
RS	61	7.567274	3.349063	147.892586	0.005375	0.005759
RS	62	8.132595	3.349063	133.918910	0.004868	0.005217
RS	63	8.739597	3.349063	692.672415	0.025177	0.027236
PA	4+25*2+4+6 0.064864988 0.016216054 8.739597340 1.053610286 0.341182788 0.290521334 0.311784972 0.369715782 0.463105963 0.596624287 0.779292787 1.015248394 1.294429731 1.594984137 1.890056356 2.150714574 2.349594325 2.469140007 2.513407823 2.506454672 2.474347560 2.434561712 2.398991946 2.377358115 2.375384216 2.393206416 2.427644452 2.476118196 2.538103917 2.656898971 3.349062673
//
IT	4289
RD	6
LK	-290109.303594
QD	-471.084904 -> -406.509126
RI	0.0168075239
TR	0.062723	0.016622
MT	8.940077
MM	C_pi: 1.617603, n_recomb: 29470.861260
RS	0	0.000000	1.356474	158.456111	0.005377	0.000285
RS	1	0.007411	1.356474	169.249101	0.005743	0.002356
RS	2	0.015372	1.356474	180.702198	0.006132	0.004104
RS	3	0.023923	1.356474	192.844309	0.006544	0.005256
RS	4	0.033107	0.370351	746.185008	0.025319	0.019555
RS	5	0.042972	0.370351	779.720051	0.026457	0.022475
RS	6	0.053568	0.300709	997.873161	0.033860	0.028999
RS	7	0.064950	0.300709	1030.683836	0.034973	0.030882
RS	8	0.077175	0.315603	1012.431574	0.034354	0.030369
RS	9	0.090306	0.315603	1041.671676	0.035346	0.032069
RS	10	0.104411	0.369183	916.458383	0.031097	0.028649
RS	11	0.119560	0.369183	943.501125	0.032015	0.030343
RS	12	0.135833	0.459127	782.195835	0.026541	0.025627
RS	13	0.153311	0.459127	807.773104	0.027409	0.027064
RS	14	0.172085	0.590722	649.618976	0.022043	0.022159
RS	15	0.192251	0.590722	673.616726	0.022857	0.023346
RS	16	0.213910	0.774844	533.608710	0.018106	0.018805
RS	17	0.237175	0.774844	555.698851	0.018856	0.019754
RS	18	0.262165	1.018253	441.172689	0.014970	0.015901
RS	19	0.289006	1.018253	461.199396	0.015649	0.016656
RS	20	0.317837	1.312455	374.577462	0.012710	0.013672
RS	21	0.348805	1.312455	392.719187	0.013326	0.014306
RS	22	0.382067	1.635021	330.800595	0.011225	0.012145
RS	23	0.417795	1.635021	347.463727	0.011790	0.012703
RS	24	0.456171	1.956618	305.103299	0.010353	0.011204
RS	25	0.497391	1.956618	320.747878	0.010884	0.011705
RS	26	0.541666	2.243702	294.037406	0.009977	0.010740
RS	27	0.589223	2.243702	309.090088	0.010488	0.011212
RS	28	0.640304	2.462528	295.888055	0.010040	0.010714
RS	29	0.695170	2.462528	310.705076	0.010543	0.011197
RS	30	0.754104	2.590018	309.879485	0.010515	0.011148
RS	31	0.817405	2.590018	324.692656	0.011017	0.011686
RS	32	0.885397	2.629620	334.545617	0.011352	0.012049
RS	33	0.958429	2.629620	349.357815	0.011854	0.012653
RS	34	1.036873	2.610433	366.697806	0.012443	0.013312
RS	35	1.121131	2.610433	381.185643	0.012934	0.013938
RS	36	1.211634	2.564228	402.273842	0.013650	0.014735
RS	37	1.308844	2.564228	415.778125	0.014108	0.015320
RS	38	1.413259	2.511777	437.261905	0.014837	0.016119
RS	39	1.525413	2.511777	448.850320	0.015230	0.016611
RS	40	1.645879	2.466632	467.386051	0.015859	0.017287
RS	41	1.775273	2.466632	475.975285	0.016151	0.017634
RS	42	1.914256	2.439660	487.988020	0.016558	0.018051
RS	43	2.063541	2.439660	492.560212	0.016713	0.018202
RS	44	2.223889	2.437011	495.409008	0.016810	0.018258
RS	45	2.396122	2.437011	495.255254	0.016805	0.018186
RS	46	2.581119	2.458298	488.379378	0.016572	0.017871
RS	47	2.779828	2.458298	483.221762	0.016397	0.017587
RS	48	2.993263	2.499366	467.762002	0.015872	0.016963
RS	49	3.222517	2.499366	457.743014	0.015532	0.016499
RS	50	3.468762	2.556943	435.349234	0.014772	0.015643
RS	51	3.733257	2.556943	421.005652	0.014285	0.015035
RS	52	4.017354	2.630351	393.346307	0.013347	0.014012
RS	53	4.322508	2.630351	375.589368	0.012744	0.013302
RS	54	4.650277	2.770810	338.619586	0.011490	0.012001
RS	55	5.002339	2.770810	319.774490	0.010851	0.011276
RS	56	5.380493	2.770810	299.109730	0.010149	0.010507
RS	57	5.786674	2.770810	276.926794	0.009397	0.009705
RS	58	6.222959	3.605914	198.612796	0.006739	0.007167
RS	59	6.691578	3.605914	187.168071	0.006351	0.006732
RS	60	7.194929	3.605914	174.679208	0.005927	0.006269
RS	61	7.735585	3.605914	161.332813	0.005474	0.005782
RS	62	8.316311	3.605914	147.346603	0.005000	0.005279
RS	63	8.940077	3.605914	804.003817	0.027281	0.028928
PA	4+25*2+4+6 0.062723207 0.016622076 8.940076757 1.356473908 0.370351395 0.300709208 0.315603132 0.369183021 0.459127339 0.590722203 0.774844414 1.018252770 1.312454763 1.635020889 1.956618108 2.243702393 2.462528012 2.590017844 2.629620240 2.610433329 2.564228181 2.511777115 2.466632438 2.439660335 2.437010604 2.458297597 2.499366480 2.556943368 2.630351317 2.770810484 3.605913928
//
IT	4875
RD	7
LK	-289983.841289
QD	-430.020280 -> -373.565218
RI	0.0129513955
TR	0.060834	0.017032
MT	9.109367
MM	C_pi: 1.681009, n_recomb: 31354.208795
RS	0	0.000000	1.691444	135.729267	0.004329	0.000245
RS	1	0.007443	1.691444	145.177117	0.004630	0.002060
RS	2	0.015440	1.691444	155.230633	0.004951	0.003535
RS	3	0.024032	1.691444	165.920658	0.005292	0.004396
RS	4	0.033264	0.398790	744.821313	0.023755	0.018941
RS	5	0.043183	0.398790	779.948867	0.024875	0.021475
RS	6	0.053840	0.311146	1040.598203	0.033188	0.028830
RS	7	0.065290	0.311146	1076.296379	0.034327	0.030537
RS	8	0.077593	0.320513	1078.291640	0.034391	0.030566
RS	9	0.090811	0.320513	1110.177861	0.035408	0.032150
RS	10	0.105014	0.370411	989.042601	0.031544	0.029029
RS	11	0.120273	0.370411	1018.356179	0.032479	0.030686
RS	12	0.136668	0.457320	850.395285	0.027122	0.026074
RS	13	0.154283	0.457320	878.051091	0.028004	0.027519
RS	14	0.173209	0.586959	707.723548	0.022572	0.022557
RS	15	0.193544	0.586959	733.697646	0.023400	0.023769
RS	16	0.215393	0.771757	579.708561	0.018489	0.019076
RS	17	0.238868	0.771757	603.640946	0.019252	0.020057
RS	18	0.264090	1.020824	476.119103	0.015185	0.016026
RS	19	0.291189	1.020824	497.784575	0.015876	0.016812
RS	20	0.320305	1.327324	400.856423	0.012785	0.013674
RS	21	0.351589	1.327324	420.408538	0.013408	0.014333
RS	22	0.385201	1.668726	351.049992	0.011196	0.012057
RS	23	0.421314	1.668726	368.924920	0.011766	0.012633
RS	24	0.460116	2.013904	321.413865	0.010251	0.011052
RS	25	0.501806	2.013904	338.125868	0.010784	0.011564
RS	26	0.546598	2.325317	308.076800	0.009826	0.010543
RS	27	0.594725	2.325317	324.114969	0.010337	0.011018
RS	28	0.646433	2.563145	309.205822	0.009862	0.010491
RS	29	0.701991	2.563145	324.993876	0.010365	0.010970
RS	30	0.761683	2.698541	324.121220	0.010337	0.010918
RS	31	0.825818	2.698541	339.958318	0.010843	0.011445
RS	32	0.894727	2.734005	351.375943	0.011207	0.011830
RS	33	0.968765	2.734005	367.312223	0.011715	0.012421
RS	34	1.048314	2.703271	387.475947	0.012358	0.013125
RS	35	1.133783	2.703271	403.188648	0.012859	0.013741
RS	36	1.225614	2.643642	427.804584	0.013644	0.014600
RS	37	1.324280	2.643642	442.577918	0.014115	0.015181
RS	38	1.430289	2.579055	467.756891	0.014918	0.016047
RS	39	1.544189	2.579055	480.552888	0.015327	0.016541
RS	40	1.666567	2.524595	502.395823	0.016023	0.017280
RS	41	1.798053	2.524595	511.997196	0.016329	0.017637
RS	42	1.939325	2.492119	526.301776	0.016786	0.018101
RS	43	2.091113	2.492119	531.568324	0.016954	0.018267
RS	44	2.254198	2.488155	535.244072	0.017071	0.018346
RS	45	2.429422	2.488155	535.401207	0.017076	0.018295
RS	46	2.617688	2.511852	527.889935	0.016836	0.017980
RS	47	2.819966	2.511852	522.662869	0.016670	0.017719
RS	48	3.037300	2.558188	505.451364	0.016121	0.017079
RS	49	3.270810	2.558188	495.032701	0.015788	0.016640
RS	50	3.521701	2.623302	470.150409	0.014995	0.015757
RS	51	3.791265	2.623302	455.152694	0.014516	0.015174
RS	52	4.080893	2.706439	424.555784	0.013541	0.014121
RS	53	4.392078	2.706439	405.980939	0.012948	0.013435
RS	54	4.726425	2.866127	364.740674	0.011633	0.012076
RS	55	5.085657	2.866127	345.196269	0.011010	0.011378
RS	56	5.471627	2.866127	323.627967	0.010322	0.010630
RS	57	5.886325	2.866127	300.343758	0.009579	0.009842
RS	58	6.331889	3.839393	210.118951	0.006701	0.007069
RS	59	6.810617	3.839393	199.183435	0.006353	0.006680
RS	60	7.324976	3.839393	187.063265	0.005966	0.006259
RS	61	7.877619	3.839393	173.927740	0.005547	0.005810
RS	62	8.471396	3.839393	159.981377	0.005102	0.005340
RS	63	9.109367	3.839393	914.233145	0.029158	0.030561
PA	4+25*2+4+6 0.060834219 0.017031906 9.109367456 1.691444346 0.398789919 0.311145656 0.320513211 0.370411077 0.457319643 0.586958981 0.771757361 1.020824194 1.327324417 1.668726230 2.013903585 2.325317171 2.563144992 2.698541235 2.734004804 2.703271106 2.643641658 2.579054806 2.524594687 2.492119119 2.488155066 2.511852101 2.558187613 2.623301877 2.706439093 2.866126987 3.839392613
//
IT	4498
RD	8
LK	-289873.934086
QD	-393.934633 -> -344.139185
RI	0.0102726680
TR	0.059138	0.017433
MT	9.258043
MM	C_pi: 1.739113, n_recomb: 33174.558837
RS	0	0.000000	2.050509	118.842919	0.003582	0.000215
RS	1	0.007470	2.050509	127.247725	0.003836	0.001828
RS	2	0.015499	2.050509	136.209163	0.004106	0.003102
RS	3	0.024127	2.050509	145.758273	0.004394	0.003764
RS	4	0.033400	0.425990	743.649669	0.022416	0.018400
RS	5	0.043365	0.425990	780.114791	0.023515	0.020618
RS	6	0.054075	0.321370	1078.098944	0.032498	0.028618
RS	7	0.065585	0.321370	1116.505046	0.033655	0.030183
RS	8	0.077955	0.325879	1137.453595	0.034287	0.030670
RS	9	0.091248	0.325879	1171.927897	0.035326	0.032154
RS	10	0.105535	0.372600	1055.812549	0.031826	0.029312
RS	11	0.120890	0.372600	1087.365207	0.032777	0.030929
RS	12	0.137391	0.456801	914.512647	0.027567	0.026442
RS	13	0.155125	0.456801	944.196029	0.028461	0.027887
RS	14	0.174183	0.584534	763.245577	0.023007	0.022904
RS	15	0.194666	0.584534	791.134420	0.023848	0.024131
RS	16	0.216678	0.769543	624.224152	0.018816	0.019323
RS	17	0.240335	0.769543	649.942545	0.019592	0.020327
RS	18	0.265760	1.023076	510.044362	0.015375	0.016147
RS	19	0.293083	1.023076	533.302435	0.016076	0.016956
RS	20	0.322448	1.339985	426.416215	0.012854	0.013685
RS	21	0.354006	1.339985	447.339466	0.013484	0.014363
RS	22	0.387922	1.698005	370.731058	0.011175	0.011986
RS	23	0.424371	1.698005	389.781016	0.011749	0.012574
RS	24	0.463544	2.064750	337.205823	0.010165	0.010921
RS	25	0.505642	2.064750	354.947199	0.010699	0.011439
RS	26	0.550886	2.399225	321.562500	0.009693	0.010368
RS	27	0.599509	2.399225	338.543749	0.010205	0.010845
RS	28	0.651765	2.655746	321.862210	0.009702	0.010288
RS	29	0.707925	2.655746	338.572924	0.010206	0.010763
RS	30	0.768279	2.799532	337.529524	0.010174	0.010703
RS	31	0.833143	2.799532	354.337026	0.010681	0.011221
RS	32	0.902852	2.831713	367.165988	0.011068	0.011621
RS	33	0.977769	2.831713	384.171988	0.011580	0.012199
RS	34	1.058282	2.790321	407.021608	0.012269	0.012940
RS	35	1.144809	2.790321	423.910956	0.012778	0.013546
RS	36	1.237801	2.717999	451.973175	0.013624	0.014456
RS	37	1.337739	2.717999	467.980522	0.014107	0.015034
RS	38	1.445143	2.641779	496.847532	0.014977	0.015960
RS	39	1.560571	2.641779	510.833809	0.015398	0.016458
RS	40	1.684621	2.578201	536.057126	0.016159	0.017256
RS	41	1.817939	2.578201	546.671330	0.016479	0.017622
RS	42	1.961215	2.540028	563.411109	0.016983	0.018133
RS	43	2.115195	2.540028	569.385932	0.017163	0.018315
RS	44	2.280678	2.534137	574.071930	0.017305	0.018423
RS	45	2.458523	2.534137	574.559257	0.017319	0.018391
RS	46	2.649653	2.559264	566.603107	0.017079	0.018083
RS	47	2.855062	2.559264	561.323346	0.016920	0.017846
RS	48	3.075816	2.609606	542.535936	0.016354	0.017197
RS	49	3.313060	2.609606	531.725496	0.016028	0.016781
RS	50	3.568027	2.680798	504.500982	0.015207	0.015880
RS	51	3.842042	2.680798	488.844630	0.014736	0.015320
RS	52	4.136526	2.772078	455.413365	0.013728	0.014242
RS	53	4.453009	2.772078	436.004531	0.013143	0.013577
RS	54	4.793135	2.948677	390.555257	0.011773	0.012165
RS	55	5.158669	2.948677	370.286004	0.011162	0.011490
RS	56	5.551510	2.948677	347.795682	0.010484	0.010759
RS	57	5.973697	2.948677	323.399294	0.009748	0.009984
RS	58	6.427423	4.055042	221.135163	0.006666	0.006991
RS	59	6.915045	4.055042	210.676177	0.006351	0.006641
RS	60	7.439093	4.055042	198.910849	0.005996	0.006256
RS	61	8.002289	4.055042	185.991787	0.005606	0.005841
RS	62	8.607558	4.055042	172.110023	0.005188	0.005399
RS	63	9.258043	4.055042	1024.268290	0.030875	0.032130
PA	4+25*2+4+6 0.059137714 0.017433155 9.258043103 2.050509453 0.425989908 0.321369841 0.325878859 0.372599824 0.456800643 0.584534137 0.769543458 1.023076464 1.339985301 1.698005200 2.064749765 2.399225186 2.655746408 2.799531679 2.831712644 2.790321212 2.717998618 2.641778973 2.578200817 2.540028032 2.534136921 2.559263616 2.609606263 2.680797685 2.772078067 2.948676942 4.055042321
//
IT	4075
RD	9
LK	-289776.888976
QD	-362.051263 -> -317.891406
RI	0.0083584549
TR	0.057597	0.017820
MT	9.391968
MM	C_pi: 1.793303, n_recomb: 34939.743467
RS	0	0.000000	2.426757	106.047584	0.003035	0.000190
RS	1	0.007495	2.426757	113.638633	0.003252	0.001641
RS	2	0.015551	2.426757	121.744456	0.003484	0.002764
RS	3	0.024211	2.426757	130.395530	0.003732	0.003288
RS	4	0.033520	0.451819	743.215715	0.021271	0.017919
RS	5	0.043527	0.451819	780.843368	0.022348	0.019878
RS	6	0.054284	0.331229	1111.964051	0.031825	0.028383
RS	7	0.065846	0.331229	1152.917431	0.032997	0.029834
RS	8	0.078276	0.331406	1191.527855	0.034102	0.030709
RS	9	0.091637	0.331406	1228.524115	0.035161	0.032111
RS	10	0.105999	0.375335	1117.951151	0.031997	0.029524
RS	11	0.121438	0.375335	1151.708687	0.032963	0.031103
RS	12	0.138034	0.457081	975.297623	0.027914	0.026750
RS	13	0.155874	0.457081	1006.964216	0.028820	0.028191
RS	14	0.175051	0.582962	816.643533	0.023373	0.023212
RS	15	0.195664	0.582962	846.394498	0.024224	0.024449
RS	16	0.217823	0.767861	667.432363	0.019102	0.019552
RS	17	0.241643	0.767861	694.888336	0.019888	0.020571
RS	18	0.267248	1.024974	543.118853	0.015544	0.016266
RS	19	0.294771	1.024974	567.929637	0.016255	0.017091
RS	20	0.324358	1.350853	451.355774	0.012918	0.013705
RS	21	0.356162	1.350853	473.616057	0.013555	0.014395
RS	22	0.390349	1.723769	389.897425	0.011159	0.011930
RS	23	0.427099	1.723769	410.090163	0.011737	0.012526
RS	24	0.466603	2.110555	352.499666	0.010089	0.010807
RS	25	0.509067	2.110555	371.236476	0.010625	0.011330
RS	26	0.554714	2.467208	334.498426	0.009574	0.010212
RS	27	0.603782	2.467208	352.384434	0.010085	0.010688
RS	28	0.656528	2.742411	333.852591	0.009555	0.010103
RS	29	0.713227	2.742411	351.441699	0.010059	0.010573
RS	30	0.774175	2.895283	350.094330	0.010020	0.010503
RS	31	0.839690	2.895283	367.822624	0.010527	0.011011
RS	32	0.910116	2.925173	381.895506	0.010930	0.011421
RS	33	0.985821	2.925173	399.920257	0.011446	0.011987
RS	34	1.067198	2.874066	425.295519	0.012172	0.012757
RS	35	1.154675	2.874066	443.316326	0.012688	0.013353
RS	36	1.248708	2.789780	474.714370	0.013587	0.014308
RS	37	1.349788	2.789780	491.924362	0.014079	0.014882
RS	38	1.458444	2.702406	524.443198	0.015010	0.015863
RS	39	1.575243	2.702406	539.608439	0.015444	0.016363
RS	40	1.700795	2.629893	568.264206	0.016264	0.017217
RS	41	1.835757	2.629893	579.901930	0.016597	0.017592
RS	42	1.980834	2.585859	599.214513	0.017150	0.018151
RS	43	2.136784	2.585859	605.926329	0.017342	0.018348
RS	44	2.304422	2.577517	611.817964	0.017511	0.018486
RS	45	2.484624	2.577517	612.673620	0.017535	0.018475
RS	46	2.678331	2.603226	604.491062	0.017301	0.018180
RS	47	2.886555	2.603226	599.196063	0.017149	0.017963
RS	48	3.110385	2.656483	579.042132	0.016573	0.017313
RS	49	3.350991	2.656483	567.868026	0.016253	0.016918
RS	50	3.609628	2.732467	538.481964	0.015412	0.016005
RS	51	3.887650	2.732467	522.179816	0.014945	0.015465
RS	52	4.186508	2.830482	486.045943	0.013911	0.014369
RS	53	4.507764	2.830482	465.799819	0.013332	0.013722
RS	54	4.853097	3.021870	416.230693	0.011913	0.012265
RS	55	5.224311	3.021870	395.217271	0.011311	0.011608
RS	56	5.623346	3.021870	371.789700	0.010641	0.010892
RS	57	6.052288	3.021870	346.270387	0.009911	0.010126
RS	58	6.513376	4.256179	231.854021	0.006636	0.006929
RS	59	7.009022	4.256179	221.839733	0.006349	0.006612
RS	60	7.541814	4.256179	210.411049	0.006022	0.006259
RS	61	8.114536	4.256179	197.704681	0.005658	0.005872
RS	62	8.730182	4.256179	183.898322	0.005263	0.005456
RS	63	9.391968	4.256179	1134.568947	0.032472	0.033634
PA	4+25*2+4+6 0.057596924 0.017820306 9.391968185 2.426757022 0.451818829 0.331229372 0.331405811 0.375335045 0.457081195 0.582962113 0.767861006 1.024974165 1.350852643 1.723768962 2.110554941 2.467208030 2.742410923 2.895282873 2.925172643 2.874066027 2.789779945 2.702405736 2.629893254 2.585859074 2.577517427 2.603225576 2.656483067 2.732466731 2.830481796 3.021869694 4.256179450
//
IT	5090
RD	10
LK	-289690.761966
QD	-333.777289 -> -294.451040
RI	0.0069528102
TR	0.056186	0.018191
MT	9.514785
MM	C_pi: 1.844436, n_recomb: 36654.458918
RS	0	0.000000	2.814203	96.160857	0.002623	0.000171
RS	1	0.007517	2.814203	103.110008	0.002813	0.001489
RS	2	0.015598	2.814203	110.538906	0.003016	0.002496
RS	3	0.024287	2.814203	118.477185	0.003232	0.002920
RS	4	0.033629	0.476298	743.588497	0.020286	0.017490
RS	5	0.043673	0.476298	782.253655	0.021341	0.019234
RS	6	0.054473	0.340689	1143.076136	0.031185	0.028136
RS	7	0.066084	0.340689	1186.434645	0.032368	0.029496
RS	8	0.078567	0.336953	1241.529863	0.033871	0.030703
RS	9	0.091989	0.336953	1280.979342	0.034947	0.032036
RS	10	0.106420	0.378390	1176.249423	0.032090	0.029682
RS	11	0.121936	0.378390	1212.175908	0.033070	0.031227
RS	12	0.138618	0.457878	1033.266412	0.028189	0.027011
RS	13	0.156554	0.457878	1066.875931	0.029106	0.028446
RS	14	0.175837	0.581950	868.242297	0.023687	0.023489
RS	15	0.196571	0.581950	899.808794	0.024548	0.024732
RS	16	0.218863	0.766492	709.542659	0.019358	0.019765
RS	17	0.242830	0.766492	738.693313	0.020153	0.020797
RS	18	0.268599	1.026478	575.485100	0.015700	0.016382
RS	19	0.296305	1.026478	601.813477	0.016419	0.017221
RS	20	0.326093	1.360154	475.773578	0.012980	0.013731
RS	21	0.358121	1.360154	499.341079	0.013623	0.014433
RS	22	0.392555	1.746548	408.617225	0.011148	0.011886
RS	23	0.429578	1.746548	429.924486	0.011729	0.012488
RS	24	0.469384	2.152102	367.348242	0.010022	0.010709
RS	25	0.512182	2.152102	387.050514	0.010559	0.011234
RS	26	0.558197	2.530239	346.929925	0.009465	0.010071
RS	27	0.607671	2.530239	365.686399	0.009977	0.010547
RS	28	0.660863	2.824214	345.224654	0.009418	0.009932
RS	29	0.718054	2.824214	363.652018	0.009921	0.010399
RS	30	0.779543	2.986920	361.869324	0.009872	0.010316
RS	31	0.845654	2.986920	380.472671	0.010380	0.010815
RS	32	0.916734	3.015547	395.617795	0.010793	0.011230
RS	33	0.993157	3.015547	414.613265	0.011311	0.011785
RS	34	1.075325	2.955659	442.342769	0.012068	0.012577
RS	35	1.163668	2.955659	461.451508	0.012589	0.013165
RS	36	1.258652	2.860125	496.052916	0.013533	0.014157
RS	37	1.360776	2.860125	514.434869	0.014035	0.014728
RS	38	1.470575	2.762052	550.543560	0.015020	0.015757
RS	39	1.588628	2.762052	566.877195	0.015465	0.016260
RS	40	1.715554	2.680787	598.992746	0.016342	0.017165
RS	41	1.852021	2.680787	611.666884	0.016687	0.017549
RS	42	1.998745	2.630776	633.670761	0.017288	0.018155
RS	43	2.156498	2.630776	641.153120	0.017492	0.018366
RS	44	2.326108	2.619559	648.438812	0.017691	0.018538
RS	45	2.508467	2.619559	649.708552	0.017725	0.018545
RS	46	2.704534	2.645148	641.520976	0.017502	0.018268
RS	47	2.915337	2.645148	636.257935	0.017358	0.018071
RS	48	3.141986	2.700394	614.959416	0.016777	0.017425
RS	49	3.385671	2.700394	603.460203	0.016463	0.017050
RS	50	3.647672	2.780074	572.107036	0.015608	0.016131
RS	51	3.929367	2.780074	555.182059	0.015146	0.015609
RS	52	4.232235	2.883597	516.492773	0.014091	0.014498
RS	53	4.557869	2.883597	495.414510	0.013516	0.013867
RS	54	4.907979	3.087889	441.830391	0.012054	0.012370
RS	55	5.284405	3.087889	420.059256	0.011460	0.011730
RS	56	5.689125	3.087889	395.683428	0.010795	0.011026
RS	57	6.124267	3.087889	369.032988	0.010068	0.010267
RS	58	6.592115	4.445055	242.371525	0.006612	0.006879
RS	59	7.095130	4.445055	232.773640	0.006350	0.006591
RS	60	7.635954	4.445055	221.663562	0.006047	0.006265
RS	61	8.217429	4.445055	209.162910	0.005706	0.005903
RS	62	8.842611	4.445055	195.436374	0.005332	0.005510
RS	63	9.514785	4.445055	1245.292661	0.033974	0.035076
PA	4+25*2+4+6 0.056186252 0.018190855 9.514784907 2.814203457 0.476298007 0.340689179 0.336952861 0.378389858 0.457877923 0.581950412 0.766491625 1.026477547 1.360153978 1.746548270 2.152102285 2.530239038 2.824214367 2.986920148 3.015546533 2.955659192 2.860124662 2.762051510 2.680786841 2.630776025 2.619558519 2.645147876 2.700393563 2.780073613 2.883597060 3.087889231 4.445054526
//
IT	4432
RD	11
LK	-289614.012512
QD	-308.611259 -> -273.463372
RI	0.0058939830
TR	0.054888	0.018544
MT	9.628709
MM	C_pi: 1.893036, n_recomb: 38321.633872
RS	0	0.000000	3.208053	88.374737	0.002306	0.000155
RS	1	0.007537	3.208053	94.810697	0.002474	0.001364
RS	2	0.015641	3.208053	101.697231	0.002654	0.002278
RS	3	0.024357	3.208053	109.063056	0.002846	0.002630
RS	4	0.033729	0.499498	744.683894	0.019432	0.017105
RS	5	0.043808	0.499498	784.293120	0.020466	0.018669
RS	6	0.054646	0.349768	1171.920727	0.030581	0.027884
RS	7	0.066301	0.349768	1217.557262	0.031772	0.029170
RS	8	0.078835	0.342456	1288.103419	0.033613	0.030664
RS	9	0.092313	0.342456	1329.937016	0.034705	0.031941
RS	10	0.106807	0.381634	1231.246026	0.032129	0.029800
RS	11	0.122393	0.381634	1269.304047	0.033122	0.031314
RS	12	0.139154	0.459014	1088.784261	0.028412	0.027235
RS	13	0.157178	0.459014	1124.298697	0.029338	0.028663
RS	14	0.176560	0.581311	918.273714	0.023962	0.023740
RS	15	0.197404	0.581311	951.613016	0.024832	0.024987
RS	16	0.219818	0.765295	750.705327	0.019590	0.019966
RS	17	0.243922	0.765295	781.511410	0.020393	0.021008
RS	18	0.269842	1.027567	607.247761	0.015846	0.016497
RS	19	0.297715	1.027567	635.061847	0.016572	0.017348
RS	20	0.327690	1.368034	499.752127	0.013041	0.013763
RS	21	0.359923	1.368034	524.600232	0.013689	0.014474
RS	22	0.394586	1.766673	426.955763	0.011141	0.011851
RS	23	0.431861	1.766673	449.352508	0.011726	0.012460
RS	24	0.471945	2.189874	381.807056	0.009963	0.010623
RS	25	0.515051	2.189874	402.448133	0.010502	0.011150
RS	26	0.561405	2.588877	358.911864	0.009366	0.009945
RS	27	0.611252	2.588877	378.508039	0.009877	0.010420
RS	28	0.664857	2.901712	356.041467	0.009291	0.009776
RS	29	0.722501	2.901712	375.270716	0.009793	0.010238
RS	30	0.784490	3.074983	372.926978	0.009731	0.010141
RS	31	0.851151	3.074983	392.363187	0.010239	0.010633
RS	32	0.922836	3.103346	408.412742	0.010657	0.011049
RS	33	0.999923	3.103346	428.333540	0.011177	0.011594
RS	34	1.082820	3.035586	458.241452	0.011958	0.012402
RS	35	1.171965	3.035586	478.395678	0.012484	0.012982
RS	36	1.267828	2.929480	516.056092	0.013466	0.014005
RS	37	1.370916	2.929480	535.578715	0.013976	0.014574
RS	38	1.481774	2.821145	575.194420	0.015010	0.015644
RS	39	1.600986	2.821145	592.684117	0.015466	0.016150
RS	40	1.729184	2.731321	628.261384	0.016394	0.017103
RS	41	1.867042	2.731321	641.983068	0.016752	0.017496
RS	42	2.015291	2.675259	666.774763	0.017399	0.018147
RS	43	2.174713	2.675259	675.060625	0.017616	0.018372
RS	44	2.346150	2.660824	683.914001	0.017847	0.018579
RS	45	2.530507	2.660824	685.644799	0.017892	0.018603
RS	46	2.728758	2.685721	677.665395	0.017684	0.018347
RS	47	2.941952	2.685721	672.484656	0.017548	0.018170
RS	48	3.171212	2.742184	650.261590	0.016969	0.017532
RS	49	3.417752	2.742184	638.480555	0.016661	0.017175
RS	50	3.682872	2.824635	605.357753	0.015797	0.016255
RS	51	3.967973	2.824635	587.838578	0.015340	0.015749
RS	52	4.274561	2.932608	546.748371	0.014267	0.014628
RS	53	4.604255	2.932608	524.848756	0.013696	0.014011
RS	54	4.958798	3.148136	467.365559	0.012196	0.012479
RS	55	5.340061	3.148136	444.827812	0.011608	0.011853
RS	56	5.750058	3.148136	419.496596	0.010947	0.011158
RS	57	6.190956	3.148136	391.709850	0.010222	0.010407
RS	58	6.665082	4.623190	252.732903	0.006595	0.006839
RS	59	7.174941	4.623190	243.527058	0.006355	0.006576
RS	60	7.723227	4.623190	232.719224	0.006073	0.006274
RS	61	8.312835	4.623190	220.416693	0.005752	0.005935
RS	62	8.946879	4.623190	206.771556	0.005396	0.005562
RS	63	9.628709	4.623190	1356.420239	0.035396	0.036457
PA	4+25*2+4+6 0.054887602 0.018544133 9.628709052 3.208053348 0.499498421 0.349767879 0.342455865 0.381633634 0.459014347 0.581311340 0.765294640 1.027567091 1.368034127 1.766672928 2.189873714 2.588876727 2.901712357 3.074983042 3.103346212 3.035585868 2.929479704 2.821144855 2.731320549 2.675259199 2.660823881 2.685721213 2.742184179 2.824634586 2.932607782 3.148136253 4.623190105
//
IT	5101
RD	12
LK	-289545.378135
QD	-286.125255 -> -254.610468
RI	0.0050792377
TR	0.053686	0.018880
MT	9.735375
MM	C_pi: 1.939481, n_recomb: 39943.380504
RS	0	0.000000	3.603969	82.147298	0.002057	0.000142
RS	1	0.007555	3.603969	88.168247	0.002207	0.001259
RS	2	0.015681	3.603969	94.615474	0.002369	0.002099
RS	3	0.024421	3.603969	101.516811	0.002542	0.002397
RS	4	0.033822	0.521519	746.364332	0.018686	0.016757
RS	5	0.043932	0.521519	786.844508	0.019699	0.018169
RS	6	0.054807	0.358488	1198.840136	0.030013	0.027631
RS	7	0.066503	0.358488	1246.639995	0.031210	0.028858
RS	8	0.079082	0.347881	1331.710355	0.033340	0.030601
RS	9	0.092612	0.347881	1375.859493	0.034445	0.031831
RS	10	0.107165	0.384992	1283.314557	0.032128	0.029887
RS	11	0.122817	0.384992	1323.465727	0.033134	0.031371
RS	12	0.139651	0.460393	1142.081773	0.028593	0.027430
RS	13	0.157757	0.460393	1179.464917	0.029528	0.028851
RS	14	0.177231	0.580945	966.874078	0.024206	0.023969
RS	15	0.198177	0.580945	1001.946330	0.025084	0.025220
RS	16	0.220705	0.764203	791.012822	0.019803	0.020157
RS	17	0.244935	0.764203	823.437687	0.020615	0.021207
RS	18	0.270996	1.028269	638.473722	0.015984	0.016611
RS	19	0.299025	1.028269	667.743925	0.016717	0.017471
RS	20	0.329173	1.374664	523.341880	0.013102	0.013801
RS	21	0.361598	1.374664	549.446191	0.013756	0.014519
RS	22	0.396473	1.784455	444.957666	0.011140	0.011826
RS	23	0.433982	1.784455	468.421259	0.011727	0.012440
RS	24	0.474326	2.224268	395.921970	0.009912	0.010548
RS	25	0.517718	2.224268	417.477951	0.010452	0.011078
RS	26	0.564388	2.643540	370.495476	0.009276	0.009830
RS	27	0.614584	2.643540	390.903730	0.009786	0.010305
RS	28	0.668573	2.975308	366.361866	0.009172	0.009632
RS	29	0.726640	2.975308	386.360009	0.009673	0.010091
RS	30	0.789095	3.159812	383.339864	0.009597	0.009978
RS	31	0.856268	3.159812	403.570132	0.010104	0.010463
RS	32	0.928516	3.188840	420.366985	0.010524	0.010876
RS	33	1.006223	3.188840	441.170464	0.011045	0.011412
RS	34	1.089801	3.114062	473.083984	0.011844	0.012232
RS	35	1.179694	3.114062	494.242536	0.012374	0.012805
RS	36	1.276378	2.998028	534.810818	0.013389	0.013854
RS	37	1.380367	2.998028	555.442201	0.013906	0.014419
RS	38	1.492212	2.879842	598.468332	0.014983	0.015527
RS	39	1.612507	2.879842	617.099401	0.015449	0.016036
RS	40	1.741892	2.781650	656.120515	0.016426	0.017033
RS	41	1.881051	2.781650	670.897530	0.016796	0.017433
RS	42	2.030724	2.719509	698.549095	0.017488	0.018128
RS	43	2.191706	2.719509	707.668330	0.017717	0.018366
RS	44	2.364850	2.701597	718.241305	0.017981	0.018610
RS	45	2.551075	2.701597	720.478364	0.018037	0.018650
RS	46	2.751371	2.725334	712.907066	0.017848	0.018419
RS	47	2.966799	2.725334	707.858820	0.017722	0.018258
RS	48	3.198503	2.782379	684.922283	0.017147	0.017634
RS	49	3.447713	2.782379	672.904364	0.016846	0.017293
RS	50	3.715752	2.866811	638.208567	0.015978	0.016376
RS	51	4.004041	2.866811	620.126635	0.015525	0.015884
RS	52	4.314111	2.978335	576.790134	0.014440	0.014758
RS	53	4.647608	2.978335	554.083772	0.013872	0.014152
RS	54	5.006302	3.203637	492.823857	0.012338	0.012591
RS	55	5.392096	3.203637	469.514434	0.011754	0.011976
RS	56	5.807037	3.203637	443.224152	0.011096	0.011290
RS	57	6.253328	3.203637	414.298917	0.010372	0.010543
RS	58	6.733338	4.791831	262.957187	0.006583	0.006807
RS	59	7.249614	4.791831	254.122871	0.006362	0.006566
RS	60	7.804895	4.791831	243.603201	0.006099	0.006286
RS	61	8.402129	4.791831	231.491835	0.005795	0.005967
RS	62	9.044486	4.791831	217.928683	0.005456	0.005612
RS	63	9.735375	4.791831	1467.853683	0.036748	0.037780
PA	4+25*2+4+6 0.053686378 0.018880061 9.735374744 3.603969111 0.521519060 0.358487926 0.347880874 0.384991840 0.460392823 0.580944894 0.764202796 1.028268745 1.374664404 1.784454630 2.224268007 2.643540410 2.975308396 3.159812405 3.188839645 3.114062452 2.998027633 2.879842477 2.781650306 2.719509396 2.701597385 2.725334331 2.782379044 2.866811122 2.978334689 3.203636710 4.791830897
//
IT	4985
RD	13
LK	-289483.805226
QD	-265.956858 -> -237.617031
RI	0.0044393754
TR	0.052571	0.019199
MT	9.835906
MM	C_pi: 1.984012, n_recomb: 41520.888167
RS	0	0.000000	3.999214	77.081221	0.001856	0.000131
RS	1	0.007573	3.999214	82.761734	0.001993	0.001170
RS	2	0.015719	3.999214	88.848158	0.002140	0.001950
RS	3	0.024482	3.999214	95.367503	0.002297	0.002208
RS	4	0.033908	0.542439	748.516492	0.018027	0.016442
RS	5	0.044048	0.542439	789.808567	0.019022	0.017724
RS	6	0.054957	0.366879	1224.046086	0.029480	0.027382
RS	7	0.066691	0.366879	1273.904006	0.030681	0.028558
RS	8	0.079314	0.353207	1372.693730	0.033060	0.030522
RS	9	0.092893	0.353207	1419.090117	0.034178	0.031711
RS	10	0.107500	0.388414	1332.730060	0.032098	0.029948
RS	11	0.123213	0.388414	1374.934514	0.033114	0.031406
RS	12	0.140116	0.461938	1193.342414	0.028741	0.027599
RS	13	0.158299	0.461938	1232.558452	0.029685	0.029012
RS	14	0.177859	0.580770	1014.149706	0.024425	0.024181
RS	15	0.198900	0.580770	1050.916511	0.025311	0.025433
RS	16	0.221534	0.763167	830.524335	0.020003	0.020339
RS	17	0.245883	0.763167	864.532672	0.020822	0.021396
RS	18	0.272075	1.028605	669.204569	0.016117	0.016724
RS	19	0.300251	1.028605	699.902467	0.016857	0.017593
RS	20	0.330560	1.380162	546.581050	0.013164	0.013843
RS	21	0.363165	1.380162	573.918545	0.013822	0.014568
RS	22	0.398239	1.800107	462.659500	0.011143	0.011809
RS	23	0.435968	1.800107	487.168988	0.011733	0.012427
RS	24	0.476555	2.255577	409.727578	0.009868	0.010483
RS	25	0.520216	2.255577	432.176491	0.010409	0.011015
RS	26	0.567182	2.694506	381.723368	0.009194	0.009727
RS	27	0.617705	2.694506	402.918486	0.009704	0.010202
RS	28	0.672054	3.045242	376.236022	0.009061	0.009499
RS	29	0.730519	3.045242	396.972746	0.009561	0.009955
RS	30	0.793411	3.241568	393.171972	0.009469	0.009824
RS	31	0.861065	3.241568	414.160264	0.009975	0.010304
RS	32	0.933843	3.272118	431.557767	0.010394	0.010711
RS	33	1.012132	3.272118	453.203507	0.010915	0.011240
RS	34	1.096349	3.191144	486.952901	0.011728	0.012068
RS	35	1.186944	3.191144	509.075470	0.012261	0.012634
RS	36	1.284399	3.065795	552.396389	0.013304	0.013704
RS	37	1.389235	3.065795	574.103592	0.013827	0.014267
RS	38	1.502009	2.938160	620.430622	0.014943	0.015407
RS	39	1.623322	2.938160	640.185456	0.015418	0.015919
RS	40	1.753823	2.831791	682.615018	0.016440	0.016956
RS	41	1.894206	2.831791	698.450926	0.016822	0.017364
RS	42	2.045219	2.763568	729.013564	0.017558	0.018101
RS	43	2.207668	2.763568	738.991548	0.017798	0.018352
RS	44	2.382419	2.741979	751.415798	0.018097	0.018631
RS	45	2.570403	2.741979	754.200640	0.018164	0.018687
RS	46	2.772622	2.764175	747.221042	0.017996	0.018482
RS	47	2.990154	2.764175	742.353369	0.017879	0.018338
RS	48	3.224160	2.821272	718.903770	0.017314	0.017729
RS	49	3.475885	2.821272	706.693631	0.017020	0.017404
RS	50	3.746673	2.907032	670.613265	0.016151	0.016493
RS	51	4.037967	2.907032	652.001875	0.015703	0.016014
RS	52	4.351319	3.021334	606.574043	0.014609	0.014885
RS	53	4.688400	3.021334	583.078642	0.014043	0.014290
RS	54	5.051007	3.255133	518.169003	0.012480	0.012703
RS	55	5.441072	3.255133	494.086625	0.011900	0.012098
RS	56	5.860676	3.255133	466.837298	0.011243	0.011419
RS	57	6.312055	3.255133	436.774953	0.010519	0.010676
RS	58	6.797615	4.951953	273.043790	0.006576	0.006781
RS	59	7.319944	4.951953	264.564024	0.006372	0.006560
RS	60	7.881828	4.951953	254.320892	0.006125	0.006299
RS	61	8.486261	4.951953	242.395042	0.005838	0.005998
RS	62	9.136465	4.951953	228.914609	0.005513	0.005660
RS	63	9.835906	4.951953	1579.420768	0.038039	0.039049
PA	4+25*2+4+6 0.052571155 0.019199081 9.835905977 3.999214411 0.542439361 0.366879388 0.353206532 0.388414292 0.461937672 0.580770374 0.763167353 1.028604857 1.380161680 1.800106830 2.255576792 2.694506494 3.045242229 3.241568320 3.272117524 3.191143646 3.065795016 2.938160210 2.831791324 2.763568221 2.741979281 2.764175003 2.821272477 2.907032424 3.021334208 3.255132545 4.951952876
//
IT	4136
RD	14
LK	-289428.408384
QD	-247.801468 -> -222.248779
RI	0.0039292222
TR	0.051532	0.019502
MT	9.931226
MM	C_pi: 2.026838, n_recomb: 43055.444415
RS	0	0.000000	4.390976	72.910166	0.001693	0.000122
RS	1	0.007589	4.390976	78.308680	0.001819	0.001094
RS	2	0.015754	4.390976	84.095958	0.001953	0.001824
RS	3	0.024538	4.390976	90.298275	0.002097	0.002051
RS	4	0.033989	0.562323	751.061290	0.017444	0.016156
RS	5	0.044158	0.562323	793.117050	0.018421	0.017325
RS	6	0.055098	0.374970	1247.704909	0.028979	0.027137
RS	7	0.066868	0.374970	1299.523779	0.030183	0.028271
RS	8	0.079531	0.358427	1411.307653	0.032779	0.030429
RS	9	0.093156	0.358427	1459.884146	0.033907	0.031584
RS	10	0.107814	0.391868	1379.718928	0.032045	0.029989
RS	11	0.123585	0.391868	1423.935891	0.033072	0.031422
RS	12	0.140553	0.463612	1242.678638	0.028862	0.027747
RS	13	0.158808	0.463612	1283.692580	0.029815	0.029153
RS	14	0.178449	0.580756	1060.148091	0.024623	0.024377
RS	15	0.199580	0.580756	1098.572587	0.025515	0.025630
RS	16	0.222315	0.762184	869.263288	0.020189	0.020513
RS	17	0.246775	0.762184	904.820998	0.021015	0.021575
RS	18	0.273092	1.028623	699.466395	0.016246	0.016836
RS	19	0.301405	1.028623	731.564634	0.016991	0.017712
RS	20	0.331867	1.384668	569.492207	0.013227	0.013888
RS	21	0.364642	1.384668	598.040973	0.013890	0.014620
RS	22	0.399903	1.813878	480.081890	0.011150	0.011799
RS	23	0.437840	1.813878	505.617596	0.011743	0.012420
RS	24	0.478656	2.284092	423.252300	0.009830	0.010426
RS	25	0.522570	2.284092	446.573932	0.010372	0.010960
RS	26	0.569816	2.742082	392.628628	0.009119	0.009633
RS	27	0.620648	2.742082	414.587505	0.009629	0.010108
RS	28	0.675337	3.111742	385.710715	0.008958	0.009377
RS	29	0.734177	3.111742	407.158334	0.009457	0.009830
RS	30	0.797482	3.320414	402.482044	0.009348	0.009681
RS	31	0.865591	3.320414	424.195094	0.009852	0.010155
RS	32	0.938869	3.353281	442.056964	0.010267	0.010555
RS	33	1.017708	3.353281	464.506969	0.010789	0.011077
RS	34	1.102530	3.266860	499.932823	0.011611	0.011909
RS	35	1.193789	3.266860	522.980518	0.012147	0.012469
RS	36	1.291973	3.132773	568.900788	0.013213	0.013556
RS	37	1.397609	3.132773	591.650577	0.013742	0.014117
RS	38	1.511261	2.996062	641.164008	0.014892	0.015285
RS	39	1.633538	2.996062	662.022720	0.015376	0.015800
RS	40	1.765095	2.881719	707.808748	0.016439	0.016874
RS	41	1.906635	2.881719	724.703251	0.016832	0.017290
RS	42	2.058917	2.807430	758.210461	0.017610	0.018067
RS	43	2.222756	2.807430	769.067929	0.017862	0.018329
RS	44	2.399028	2.782012	783.455428	0.018196	0.018645
RS	45	2.588677	2.782012	786.825242	0.018275	0.018715
RS	46	2.792718	2.802360	780.602818	0.018130	0.018538
RS	47	3.012244	2.802360	775.960692	0.018022	0.018409
RS	48	3.248429	2.859069	752.185879	0.017470	0.017819
RS	49	3.502539	2.859069	739.826665	0.017183	0.017508
RS	50	3.775932	2.945607	702.541613	0.016317	0.016606
RS	51	4.070074	2.945607	683.434287	0.015873	0.016139
RS	52	4.386537	3.062034	636.065453	0.014773	0.015010
RS	53	4.727016	3.062034	611.800549	0.014210	0.014424
RS	54	5.093334	3.303216	543.369763	0.012620	0.012815
RS	55	5.487452	3.303216	518.515884	0.012043	0.012218
RS	56	5.911479	3.303216	490.310252	0.011388	0.011545
RS	57	6.367685	3.303216	459.114827	0.010663	0.010805
RS	58	6.858512	5.104420	282.989785	0.006573	0.006760
RS	59	7.386588	5.104420	274.850449	0.006384	0.006557
RS	60	7.954738	5.104420	264.874281	0.006152	0.006313
RS	61	8.566005	5.104420	253.129476	0.005879	0.006028
RS	62	9.223661	5.104420	239.732772	0.005568	0.005706
RS	63	9.931226	5.104420	1690.957387	0.039274	0.040266
PA	4+25*2+4+6 0.051532179 0.019501721 9.931225741 4.390975529 0.562323095 0.374970443 0.358426856 0.391867725 0.463611717 0.580755973 0.762184077 1.028622515 1.384668434 1.813878323 2.284091583 2.742081580 3.111741897 3.320414489 3.353281064 3.266860482 3.132772738 2.996061728 2.881718789 2.807429603 2.782011630 2.802359899 2.859069004 2.945607071 3.062033543 3.303215610 5.104420116
//
IT	4923
RD	15
LK	-289378.436462
QD	-231.401710 -> -208.305919
RI	0.0035172205
TR	0.050561	0.019789
MT	10.022016
MM	C_pi: 2.068097, n_recomb: 44547.784162
RS	0	0.000000	4.776859	69.441118	0.001559	0.000114
RS	1	0.007604	4.776859	74.604087	0.001675	0.001029
RS	2	0.015787	4.776859	80.141329	0.001799	0.001717
RS	3	0.024592	4.776859	86.078465	0.001932	0.001919
RS	4	0.034066	0.581243	753.906201	0.016924	0.015895
RS	5	0.044261	0.581243	796.684351	0.017884	0.016966
RS	6	0.055231	0.382780	1269.958414	0.028508	0.026897
RS	7	0.067035	0.382780	1323.647657	0.029713	0.027995
RS	8	0.079737	0.363536	1447.758118	0.032499	0.030328
RS	9	0.093405	0.363536	1498.448205	0.033637	0.031454
RS	10	0.108112	0.395332	1424.440681	0.031976	0.030013
RS	11	0.123937	0.395332	1470.628256	0.033012	0.031423
RS	12	0.140966	0.465378	1290.194207	0.028962	0.027877
RS	13	0.159290	0.465378	1332.970915	0.029922	0.029275
RS	14	0.179007	0.580864	1104.918035	0.024803	0.024558
RS	15	0.200223	0.580864	1144.963976	0.025702	0.025812
RS	16	0.223053	0.761236	907.250032	0.020366	0.020679
RS	17	0.247619	0.761236	944.323525	0.021198	0.021747
RS	18	0.274053	1.028368	729.262970	0.016370	0.016947
RS	19	0.302497	1.028368	762.734407	0.017122	0.017830
RS	20	0.333105	1.388301	592.084929	0.013291	0.013937
RS	21	0.366039	1.388301	621.823467	0.013959	0.014674
RS	22	0.401478	1.825942	497.242980	0.011162	0.011794
RS	23	0.439612	1.825942	523.786101	0.011758	0.012419
RS	24	0.480646	2.310052	436.513925	0.009799	0.010378
RS	25	0.524800	2.310052	460.689158	0.010341	0.010913
RS	26	0.572311	2.786496	403.236698	0.009052	0.009549
RS	27	0.623436	2.786496	425.937770	0.009561	0.010023
RS	28	0.678448	3.174996	394.819288	0.008863	0.009264
RS	29	0.737644	3.174996	416.952009	0.009360	0.009714
RS	30	0.801341	3.396460	411.316210	0.009233	0.009547
RS	31	0.869882	3.396460	433.722902	0.009736	0.010016
RS	32	0.943634	3.432352	451.926383	0.010145	0.010407
RS	33	1.022995	3.432352	475.144665	0.010666	0.010922
RS	34	1.108391	3.341194	512.094565	0.011495	0.011756
RS	35	1.200281	3.341194	536.029572	0.012033	0.012311
RS	36	1.299158	3.198910	584.398234	0.013118	0.013412
RS	37	1.405555	3.198910	608.156904	0.013652	0.013970
RS	38	1.520042	3.053486	660.736256	0.014832	0.015164
RS	39	1.643234	3.053486	682.676628	0.015325	0.015681
RS	40	1.775795	2.931361	731.757567	0.016426	0.016789
RS	41	1.918436	2.931361	749.706318	0.016829	0.017211
RS	42	2.071924	2.851047	786.172685	0.017648	0.018027
RS	43	2.237084	2.851047	797.925487	0.017912	0.018300
RS	44	2.414803	2.821684	814.370097	0.018281	0.018652
RS	45	2.606036	2.821684	818.357302	0.018370	0.018736
RS	46	2.811811	2.839937	813.040159	0.018251	0.018587
RS	47	3.033234	2.839937	808.664865	0.018153	0.018473
RS	48	3.271495	2.895898	784.737285	0.017616	0.017903
RS	49	3.527873	2.895898	772.270313	0.017336	0.017605
RS	50	3.803748	2.982747	733.952767	0.016476	0.016715
RS	51	4.100601	2.982747	714.382925	0.016036	0.016259
RS	52	4.420027	3.100741	665.219344	0.014933	0.015132
RS	53	4.763744	3.100741	640.206006	0.014371	0.014554
RS	54	5.133597	3.348336	568.384022	0.012759	0.012926
RS	55	5.531576	3.348336	542.762714	0.012184	0.012336
RS	56	5.959818	3.348336	513.606256	0.011529	0.011668
RS	57	6.420625	3.348336	481.284608	0.010804	0.010931
RS	58	6.916473	5.249942	292.783737	0.006572	0.006743
RS	59	7.450027	5.249942	284.973139	0.006397	0.006557
RS	60	8.024154	5.249942	275.256227	0.006179	0.006328
RS	61	8.641939	5.249942	263.689240	0.005919	0.006058
RS	62	9.306702	5.249942	250.377873	0.005620	0.005750
RS	63	10.022016	5.249942	1802.259638	0.040457	0.041434
PA	4+25*2+4+6 0.050561468 0.019788674 10.022016232 4.776859237 0.581242810 0.382779705 0.363536077 0.395332055 0.465378487 0.580863974 0.761235868 1.028367953 1.388300531 1.825942291 2.310052318 2.786495636 3.174996042 3.396460244 3.432351681 3.341193696 3.198910233 3.053485654 2.931360596 2.851046695 2.821683929 2.839937129 2.895898151 2.982746840 3.100740565 3.348335809 5.249942440
//
IT	4416
RD	16
LK	-289333.250965
QD	-216.541105 -> -195.619308
RI	0.0031806616
TR	0.049652	0.020061
MT	10.108839
MM	C_pi: 2.107914, n_recomb: 45998.853381
RS	0	0.000000	5.155081	66.529210	0.001446	0.000107
RS	1	0.007619	5.155081	71.493906	0.001554	0.000972
RS	2	0.015818	5.155081	76.820572	0.001670	0.001625
RS	3	0.024642	5.155081	82.534256	0.001794	0.001807
RS	4	0.034139	0.599239	757.011872	0.016457	0.015657
RS	5	0.044359	0.599239	800.477770	0.017402	0.016642
RS	6	0.055357	0.390331	1290.905007	0.028064	0.026664
RS	7	0.067194	0.390331	1346.379774	0.029270	0.027732
RS	8	0.079932	0.368534	1482.217259	0.032223	0.030220
RS	9	0.093641	0.368534	1534.955619	0.033369	0.031320
RS	10	0.108394	0.398790	1467.051906	0.031893	0.030023
RS	11	0.124271	0.398790	1515.167432	0.032939	0.031412
RS	12	0.141358	0.467217	1335.966449	0.029043	0.027991
RS	13	0.159747	0.467217	1380.470988	0.030011	0.029381
RS	14	0.179537	0.581078	1148.484059	0.024968	0.024727
RS	15	0.200835	0.581078	1190.116014	0.025873	0.025981
RS	16	0.223755	0.760326	944.489077	0.020533	0.020839
RS	17	0.248421	0.760326	983.045342	0.021371	0.021911
RS	18	0.274967	1.027879	758.603382	0.016492	0.017056
RS	19	0.303536	1.027879	793.421317	0.017249	0.017945
RS	20	0.334280	1.391174	614.364119	0.013356	0.013989
RS	21	0.367368	1.391174	645.271316	0.014028	0.014731
RS	22	0.402976	1.836505	514.146990	0.011177	0.011795
RS	23	0.441297	1.836505	541.679215	0.011776	0.012423
RS	24	0.482538	2.333691	449.527734	0.009773	0.010336
RS	25	0.526921	2.333691	474.538476	0.010316	0.010873
RS	26	0.574685	2.827988	413.568567	0.008991	0.009472
RS	27	0.626089	2.827988	436.991667	0.009500	0.009946
RS	28	0.681409	3.235173	403.594825	0.008774	0.009159
RS	29	0.740944	3.235173	426.388773	0.009270	0.009608
RS	30	0.805014	3.469794	419.720193	0.009125	0.009420
RS	31	0.873966	3.469794	442.791643	0.009626	0.009886
RS	32	0.948172	3.509374	461.222082	0.010027	0.010267
RS	33	1.028031	3.509374	485.174724	0.010548	0.010776
RS	34	1.113974	3.414131	523.506665	0.011381	0.011610
RS	35	1.206466	3.414131	548.292584	0.011920	0.012159
RS	36	1.306004	3.264160	598.963952	0.013021	0.013270
RS	37	1.413126	3.264160	623.697884	0.013559	0.013827
RS	38	1.528409	3.110363	679.221729	0.014766	0.015042
RS	39	1.652476	3.110363	702.219858	0.015266	0.015561
RS	40	1.785995	2.980655	754.523228	0.016403	0.016701
RS	41	1.929687	2.980655	773.518525	0.016816	0.017130
RS	42	2.084327	2.894365	812.946146	0.017673	0.017982
RS	43	2.250748	2.894365	825.605604	0.017948	0.018265
RS	44	2.429849	2.860980	844.182055	0.018352	0.018652
RS	45	2.622595	2.860980	848.814507	0.018453	0.018750
RS	46	2.830027	2.876936	844.534982	0.018360	0.018630
RS	47	3.053263	2.876936	840.463965	0.018271	0.018530
RS	48	3.293506	2.931845	816.543517	0.017751	0.017981
RS	49	3.552054	2.931845	804.007532	0.017479	0.017696
RS	50	3.830300	3.018614	764.818570	0.016627	0.016820
RS	51	4.129745	3.018614	744.818859	0.016192	0.016374
RS	52	4.452005	3.137701	694.000918	0.015087	0.015250
RS	53	4.798817	3.137701	668.261055	0.014528	0.014680
RS	54	5.172052	3.390863	593.177428	0.012895	0.013036
RS	55	5.573724	3.390863	566.794716	0.012322	0.012452
RS	56	6.005999	3.390863	536.694986	0.011668	0.011788
RS	57	6.471209	3.390863	503.256136	0.010941	0.011053
RS	58	6.971862	5.389159	302.415956	0.006574	0.006730
RS	59	7.510659	5.389159	294.924371	0.006412	0.006558
RS	60	8.090507	5.389159	285.460536	0.006206	0.006343
RS	61	8.714533	5.389159	274.069181	0.005958	0.006087
RS	62	9.386103	5.389159	260.845279	0.005671	0.005792
RS	63	10.108839	5.389159	1913.151126	0.041591	0.042554
PA	4+25*2+4+6 0.049652163 0.020060664 10.108838738 5.155081281 0.599239244 0.390331482 0.368533599 0.398789664 0.467217175 0.581077801 0.760325501 1.027878569 1.391173582 1.836505346 2.333691049 2.827987595 3.235172769 3.469793851 3.509373504 3.414130634 3.264159573 3.110363441 2.980655463 2.894364985 2.860980127 2.876935564 2.931845007 3.018614012 3.137701316 3.390862738 5.389159408
//
IT	3862
RD	17
LK	-289292.302766
QD	-203.035267 -> -184.043933
RI	0.0029026129
TR	0.048798	0.020318
MT	10.192133
MM	C_pi: 2.146387, n_recomb: 47409.528181
RS	0	0.000000	5.524917	64.057618	0.001351	0.000101
RS	1	0.007633	5.524917	68.853718	0.001452	0.000923
RS	2	0.015848	5.524917	74.001263	0.001561	0.001545
RS	3	0.024691	5.524917	79.524795	0.001677	0.001712
RS	4	0.034208	0.616368	760.323077	0.016037	0.015438
RS	5	0.044452	0.616368	804.446432	0.016968	0.016349
RS	6	0.055477	0.397638	1310.658001	0.027645	0.026438
RS	7	0.067345	0.397638	1367.838761	0.028852	0.027478
RS	8	0.080118	0.373416	1514.847946	0.031952	0.030107
RS	9	0.093866	0.373416	1569.570446	0.033107	0.031186
RS	10	0.108663	0.402231	1507.674840	0.031801	0.030022
RS	11	0.124590	0.402231	1557.675146	0.032856	0.031392
RS	12	0.141732	0.469111	1380.064999	0.029109	0.028092
RS	13	0.160183	0.469111	1426.262504	0.030084	0.029474
RS	14	0.180042	0.581383	1190.869266	0.025119	0.024885
RS	15	0.201417	0.581383	1234.052430	0.026030	0.026138
RS	16	0.224424	0.759456	980.981064	0.020692	0.020992
RS	17	0.249186	0.759456	1020.987529	0.021535	0.022067
RS	18	0.275839	1.027206	787.478121	0.016610	0.017164
RS	19	0.304526	1.027206	823.615930	0.017372	0.018059
RS	20	0.335402	1.393392	636.329800	0.013422	0.014042
RS	21	0.368635	1.393392	668.384748	0.014098	0.014789
RS	22	0.404405	1.845723	530.802604	0.011196	0.011800
RS	23	0.442905	1.845723	559.306179	0.011797	0.012432
RS	24	0.484344	2.355210	462.306361	0.009751	0.010301
RS	25	0.528946	2.355210	488.135370	0.010296	0.010839
RS	26	0.576952	2.866759	423.643252	0.008936	0.009402
RS	27	0.628622	2.866759	447.769444	0.009445	0.009877
RS	28	0.684236	3.292442	412.063123	0.008692	0.009062
RS	29	0.744095	3.292442	435.495998	0.009186	0.009509
RS	30	0.808523	3.540515	427.731038	0.009022	0.009302
RS	31	0.877868	3.540515	451.440273	0.009522	0.009764
RS	32	0.952507	3.584375	469.994488	0.009914	0.010133
RS	33	1.032842	3.584375	494.649529	0.010434	0.010638
RS	34	1.119310	3.485664	534.229323	0.011268	0.011469
RS	35	1.212377	3.485664	559.831159	0.011808	0.012014
RS	36	1.312548	3.328479	612.665857	0.012923	0.013133
RS	37	1.420364	3.328479	638.341721	0.013464	0.013688
RS	38	1.536410	3.166640	696.688088	0.014695	0.014922
RS	39	1.661314	3.166640	720.718787	0.015202	0.015443
RS	40	1.795751	3.029536	776.167583	0.016372	0.016611
RS	41	1.940449	3.029536	796.198762	0.016794	0.017047
RS	42	2.096192	2.937334	838.575900	0.017688	0.017933
RS	43	2.263822	2.937334	852.149269	0.017974	0.018226
RS	44	2.444247	2.899866	872.919548	0.018412	0.018648
RS	45	2.638444	2.899866	878.220571	0.018524	0.018758
RS	46	2.847463	2.913360	875.095125	0.018458	0.018668
RS	47	3.072436	2.913360	871.361862	0.018379	0.018581
RS	48	3.314581	2.966966	847.594682	0.017878	0.018055
RS	49	3.575208	2.966966	835.025691	0.017613	0.017781
RS	50	3.855729	3.053324	795.116647	0.016771	0.016920
RS	51	4.157661	3.053324	774.718469	0.016341	0.016483
RS	52	4.482638	3.173097	722.380862	0.015237	0.015365
RS	53	4.832420	3.173097	695.936565	0.014679	0.014802
RS	54	5.208901	3.431088	617.718561	0.013029	0.013144
RS	55	5.614117	3.431088	590.581935	0.012457	0.012566
RS	56	6.050263	3.431088	559.548085	0.011802	0.011905
RS	57	6.519699	3.431088	525.002772	0.011074	0.011171
RS	58	7.024965	5.522602	311.877360	0.006578	0.006719
RS	59	7.568797	5.522602	304.696511	0.006427	0.006560
RS	60	8.154139	5.522602	295.480682	0.006233	0.006359
RS	61	8.784159	5.522602	284.263501	0.005996	0.006115
RS	62	9.462267	5.522602	271.129516	0.005719	0.005832
RS	63	10.192133	5.522602	2023.456695	0.042680	0.043630
PA	4+25*2+4+6 0.048798451 0.020318440 10.192133002 5.524917420 0.616368187 0.397638359 0.373416096 0.402230758 0.469110861 0.581382588 0.759455694 1.027206110 1.393391869 1.845723112 2.355210193 2.866759367 3.292442130 3.540514937 3.584375278 3.485664267 3.328479246 3.166639586 3.029536375 2.937334288 2.899865900 2.913360388 2.966965880 3.053323577 3.173097393 3.431087711 5.522601783
//
IT	4435
RD	18
LK	-289255.119795
QD	-190.727299 -> -173.455693
RI	0.0026711706
TR	0.047995	0.020563
MT	10.272381
MM	C_pi: 2.183616, n_recomb: 48780.527894
RS	0	0.000000	5.885399	61.944116	0.001270	0.000096
RS	1	0.007646	5.885399	66.595946	0.001365	0.000880
RS	2	0.015877	5.885399	71.590178	0.001468	0.001476
RS	3	0.024737	5.885399	76.950916	0.001577	0.001630
RS	4	0.034274	0.632676	763.800192	0.015658	0.015237
RS	5	0.044541	0.632676	808.554460	0.016575	0.016082
RS	6	0.055592	0.404713	1329.310490	0.027251	0.026218
RS	7	0.067489	0.404713	1388.122529	0.028456	0.027236
RS	8	0.080295	0.378184	1545.783982	0.031689	0.029991
RS	9	0.094081	0.378184	1602.427896	0.032850	0.031051
RS	10	0.108920	0.405645	1546.431577	0.031702	0.030012
RS	11	0.124894	0.405645	1598.273046	0.032765	0.031363
RS	12	0.142090	0.471049	1422.544620	0.029162	0.028180
RS	13	0.160600	0.471049	1470.400320	0.030143	0.029554
RS	14	0.180526	0.581768	1232.090404	0.025258	0.025032
RS	15	0.201975	0.581768	1276.790536	0.026174	0.026284
RS	16	0.225064	0.758630	1016.724380	0.020843	0.021139
RS	17	0.249919	0.758630	1058.148876	0.021692	0.022217
RS	18	0.276674	1.026385	815.884215	0.016726	0.017271
RS	19	0.305474	1.026385	853.315447	0.017493	0.018170
RS	20	0.336477	1.395045	657.980669	0.013489	0.014098
RS	21	0.369850	1.395045	691.162623	0.014169	0.014849
RS	22	0.405775	1.853751	547.211261	0.011218	0.011810
RS	23	0.444447	1.853751	576.668743	0.011822	0.012444
RS	24	0.486076	2.374823	474.854001	0.009734	0.010271
RS	25	0.530887	2.374823	501.484558	0.010280	0.010811
RS	26	0.579125	2.903012	433.474867	0.008886	0.009339
RS	27	0.631051	2.903012	458.286233	0.009395	0.009814
RS	28	0.686948	3.346973	420.245437	0.008615	0.008972
RS	29	0.747118	3.346973	444.296320	0.009108	0.009418
RS	30	0.811889	3.608757	435.376882	0.008925	0.009191
RS	31	0.881613	3.608757	459.698537	0.009424	0.009649
RS	32	0.956667	3.657421	478.284482	0.009805	0.010007
RS	33	1.037461	3.657421	503.611704	0.010324	0.010506
RS	34	1.124431	3.555801	544.316232	0.011158	0.011334
RS	35	1.218052	3.555801	570.700392	0.011699	0.011875
RS	36	1.318831	3.391857	625.563291	0.012824	0.013000
RS	37	1.427315	3.391857	652.148176	0.013369	0.013553
RS	38	1.544094	3.222285	713.196214	0.014621	0.014803
RS	39	1.669802	3.222285	738.233295	0.015134	0.015327
RS	40	1.805122	3.077971	796.745306	0.016333	0.016521
RS	41	1.950789	3.077971	817.799156	0.016765	0.016962
RS	42	2.107593	2.979928	863.104095	0.017694	0.017880
RS	43	2.276386	2.979928	877.594873	0.017991	0.018184
RS	44	2.458086	2.938337	900.606317	0.018462	0.018639
RS	45	2.653678	2.938337	906.595094	0.018585	0.018761
RS	46	2.864226	2.949242	904.725022	0.018547	0.018700
RS	47	3.090872	2.949242	901.359323	0.018478	0.018626
RS	48	3.334847	3.001333	877.878944	0.017997	0.018123
RS	49	3.597477	3.001333	865.310352	0.017739	0.017861
RS	50	3.880188	3.087004	824.821790	0.016909	0.017015
RS	51	4.184514	3.087004	804.055497	0.016483	0.016588
RS	52	4.512110	3.207119	750.326595	0.015382	0.015476
RS	53	4.864754	3.207119	723.200397	0.014826	0.014919
RS	54	5.244362	3.469297	641.973857	0.013160	0.013250
RS	55	5.652994	3.469297	614.092351	0.012589	0.012676
RS	56	6.092870	3.469297	582.135227	0.011934	0.012018
RS	57	6.566380	3.469297	546.496015	0.011203	0.011285
RS	58	7.076094	5.650816	321.156840	0.006584	0.006711
RS	59	7.624781	5.650816	314.279743	0.006443	0.006564
RS	60	8.215421	5.650816	305.307883	0.006259	0.006375
RS	61	8.851222	5.650816	294.264154	0.006032	0.006143
RS	62	9.535636	5.650816	281.222958	0.005765	0.005870
RS	63	10.272381	5.650816	2132.998060	0.043726	0.044663
PA	4+25*2+4+6 0.047994827 0.020562553 10.272381120 5.885399398 0.632675888 0.404713041 0.378183795 0.405644773 0.471048962 0.581768451 0.758630023 1.026385188 1.395044949 1.853750699 2.374823169 2.903011607 3.346973077 3.608757342 3.657421500 3.555801320 3.391857222 3.222285053 3.077970773 2.979927626 2.938337155 2.949241996 3.001333220 3.087003794 3.207119474 3.469296902 5.650816202
//
IT	4342
RD	19
LK	-289221.292291
QD	-179.482879 -> -163.747861
RI	0.0024771837
TR	0.047237	0.020794
MT	10.349793
MM	C_pi: 2.219667, n_recomb: 50112.963578
RS	0	0.000000	6.235711	60.126221	0.001200	0.000092
RS	1	0.007659	6.235711	64.653988	0.001290	0.000841
RS	2	0.015904	6.235711	69.516365	0.001387	0.001414
RS	3	0.024781	6.235711	74.737072	0.001491	0.001558
RS	4	0.034338	0.648210	767.407054	0.015314	0.015052
RS	5	0.044626	0.648210	812.768428	0.016219	0.015839
RS	6	0.055703	0.411571	1346.934551	0.026878	0.026006
RS	7	0.067628	0.411571	1407.307346	0.028083	0.027003
RS	8	0.080466	0.382841	1575.135375	0.031432	0.029874
RS	9	0.094287	0.382841	1633.639590	0.032599	0.030917
RS	10	0.109167	0.409029	1583.415254	0.031597	0.029994
RS	11	0.125187	0.409029	1637.054391	0.032667	0.031327
RS	12	0.142433	0.473022	1463.465756	0.029203	0.028257
RS	13	0.161000	0.473022	1512.945196	0.030191	0.029624
RS	14	0.180990	0.582230	1272.162579	0.025386	0.025169
RS	15	0.202510	0.582230	1318.346207	0.026307	0.026420
RS	16	0.225679	0.757856	1051.715860	0.020987	0.021280
RS	17	0.250622	0.757856	1094.526779	0.021841	0.022361
RS	18	0.277475	1.025451	843.817313	0.016838	0.017375
RS	19	0.306385	1.025451	882.515780	0.017611	0.018279
RS	20	0.337509	1.396213	679.316782	0.013556	0.014155
RS	21	0.371016	1.396213	713.605232	0.014240	0.014910
RS	22	0.407090	1.860716	563.378758	0.011242	0.011823
RS	23	0.445927	1.860716	593.773142	0.011849	0.012460
RS	24	0.487738	2.392683	487.183431	0.009722	0.010245
RS	25	0.532752	2.392683	514.599606	0.010269	0.010787
RS	26	0.581212	2.936931	443.076712	0.008842	0.009282
RS	27	0.633385	2.936931	468.556271	0.009350	0.009757
RS	28	0.689553	3.398912	428.163169	0.008544	0.008888
RS	29	0.750023	3.398912	452.812487	0.009036	0.009333
RS	30	0.815124	3.674574	442.692636	0.008834	0.009087
RS	31	0.885211	3.674574	467.603174	0.009331	0.009542
RS	32	0.960666	3.728527	486.135879	0.009701	0.009887
RS	33	1.041899	3.728527	512.106957	0.010219	0.010382
RS	34	1.129355	3.624525	553.821016	0.011051	0.011205
RS	35	1.223508	3.624525	580.955505	0.011593	0.011742
RS	36	1.324872	3.454248	637.718890	0.012726	0.012871
RS	37	1.433999	3.454248	665.180700	0.013274	0.013423
RS	38	1.551484	3.277237	728.813085	0.014543	0.014687
RS	39	1.677967	3.277237	754.829900	0.015063	0.015212
RS	40	1.814138	3.125888	816.321286	0.016290	0.016430
RS	41	1.960737	3.125888	838.382630	0.016730	0.016877
RS	42	2.118563	3.022078	886.586235	0.017692	0.017826
RS	43	2.288477	3.022078	901.994670	0.017999	0.018138
RS	44	2.471405	2.976342	927.283337	0.018504	0.018626
RS	45	2.668342	2.976342	933.975143	0.018637	0.018759
RS	46	2.880363	2.984550	933.449432	0.018627	0.018728
RS	47	3.108621	2.984550	930.477265	0.018568	0.018666
RS	48	3.354361	3.034952	907.404383	0.018107	0.018187
RS	49	3.618922	3.034952	894.866570	0.017857	0.017936
RS	50	3.903745	3.119698	853.929318	0.017040	0.017107
RS	51	4.210382	3.119698	832.823363	0.016619	0.016688
RS	52	4.540503	3.239855	777.825330	0.015521	0.015584
RS	53	4.895908	3.239855	750.038992	0.014967	0.015032
RS	54	5.278532	3.505655	665.925762	0.013288	0.013354
RS	55	5.690460	3.505655	637.308823	0.012717	0.012783
RS	56	6.133937	3.505655	604.439797	0.012062	0.012128
RS	57	6.611378	3.505655	567.719879	0.011329	0.011396
RS	58	7.125386	5.774160	330.250178	0.006590	0.006704
RS	59	7.678760	5.774160	323.670625	0.006459	0.006568
RS	60	8.274516	5.774160	314.939244	0.006285	0.006390
RS	61	8.915899	5.774160	304.068535	0.006068	0.006169
RS	62	9.606404	5.774160	291.123016	0.005809	0.005907
RS	63	10.349793	5.774160	2241.645327	0.044732	0.045655
PA	4+25*2+4+6 0.047237281 0.020793873 10.349793111 6.235711035 0.648209565 0.411570857 0.382840691 0.409029350 0.473021969 0.582230059 0.757855893 1.025451378 1.396213056 1.860716124 2.392683444 2.936930915 3.398912036 3.674574102 3.728526771 3.624524874 3.454247830 3.277236626 3.125887944 3.022078397 2.976341518 2.984550175 3.034951583 3.119698345 3.239855107 3.505654880 5.774160173
//
IT	4049
RD	20
LK	-289190.464609
QD	-169.185687 -> -154.827357
RI	0.0023136950
TR	0.046522	0.021013
MT	10.424650
MM	C_pi: 2.254600, n_recomb: 51407.487629
RS	0	0.000000	6.575258	58.554352	0.001139	0.000088
RS	1	0.007671	6.575258	62.974969	0.001225	0.000807
RS	2	0.015930	6.575258	67.723465	0.001317	0.001360
RS	3	0.024823	6.575258	72.823228	0.001417	0.001496
RS	4	0.034398	0.662985	771.141412	0.015001	0.014881
RS	5	0.044708	0.662985	817.089500	0.015894	0.015616
RS	6	0.055809	0.418222	1363.598080	0.026525	0.025801
RS	7	0.067761	0.418222	1425.464750	0.027729	0.026780
RS	8	0.080629	0.387383	1603.022640	0.031183	0.029756
RS	9	0.094485	0.387383	1663.327228	0.032356	0.030785
RS	10	0.109404	0.412375	1618.726261	0.031488	0.029968
RS	11	0.125467	0.412375	1674.119062	0.032566	0.031286
RS	12	0.142763	0.475021	1502.872779	0.029235	0.028325
RS	13	0.161385	0.475021	1553.941260	0.030228	0.029684
RS	14	0.181436	0.582758	1311.098978	0.025504	0.025298
RS	15	0.203025	0.582758	1358.732802	0.026431	0.026547
RS	16	0.226270	0.757132	1085.951376	0.021124	0.021416
RS	17	0.251298	0.757132	1130.117215	0.021984	0.022499
RS	18	0.278245	1.024432	871.264752	0.016948	0.017478
RS	19	0.307260	1.024432	911.204093	0.017725	0.018386
RS	20	0.338501	1.396967	700.328758	0.013623	0.014213
RS	21	0.372138	1.396967	735.702988	0.014311	0.014972
RS	22	0.408356	1.866741	579.300241	0.011269	0.011839
RS	23	0.447351	1.866741	610.614470	0.011878	0.012479
RS	24	0.489339	2.408958	499.294308	0.009712	0.010225
RS	25	0.534546	2.408958	527.480360	0.010261	0.010768
RS	26	0.583222	2.968676	452.457079	0.008801	0.009230
RS	27	0.635632	2.968676	478.588474	0.009310	0.009705
RS	28	0.692062	3.448396	435.830187	0.008478	0.008811
RS	29	0.752820	3.448396	461.059301	0.008969	0.009254
RS	30	0.818240	3.738080	449.696822	0.008748	0.008989
RS	31	0.888677	3.738080	475.173842	0.009243	0.009442
RS	32	0.964518	3.797744	493.577998	0.009601	0.009773
RS	33	1.046177	3.797744	520.165956	0.010118	0.010265
RS	34	1.134099	3.691842	562.783447	0.010947	0.011081
RS	35	1.228767	3.691842	590.637461	0.011489	0.011614
RS	36	1.330696	3.515626	649.181171	0.012628	0.012746
RS	37	1.440443	3.515626	677.488352	0.013179	0.013296
RS	38	1.558610	3.331463	743.588722	0.014465	0.014573
RS	39	1.685841	3.331463	770.558049	0.014989	0.015100
RS	40	1.822832	3.173251	834.942597	0.016242	0.016339
RS	41	1.970332	3.173251	857.994367	0.016690	0.016792
RS	42	2.129146	3.063753	909.060435	0.017683	0.017770
RS	43	2.300142	3.063753	925.383753	0.018001	0.018091
RS	44	2.484256	3.013860	952.974396	0.018538	0.018610
RS	45	2.682493	3.013860	960.380972	0.018682	0.018754
RS	46	2.895936	3.019286	961.277021	0.018699	0.018752
RS	47	3.125753	3.019286	958.720971	0.018649	0.018701
RS	48	3.373199	3.067852	936.164896	0.018211	0.018247
RS	49	3.639626	3.067852	923.685672	0.017968	0.018006
RS	50	3.926491	3.151470	882.422456	0.017165	0.017194
RS	51	4.235361	3.151470	861.003777	0.016749	0.016783
RS	52	4.567924	3.271414	804.851573	0.015656	0.015688
RS	53	4.925998	3.271414	776.426759	0.015103	0.015141
RS	54	5.311540	3.540338	689.546943	0.013413	0.013455
RS	55	5.726656	3.540338	660.204892	0.012843	0.012888
RS	56	6.173616	3.540338	626.436365	0.012186	0.012234
RS	57	6.654861	3.540338	588.650123	0.011451	0.011502
RS	58	7.173023	5.893010	339.148061	0.006597	0.006698
RS	59	7.730933	5.893010	332.860576	0.006475	0.006573
RS	60	8.331640	5.893010	324.366757	0.006310	0.006405
RS	61	8.978427	5.893010	313.669025	0.006102	0.006194
RS	62	9.674828	5.893010	300.822259	0.005852	0.005941
RS	63	10.424650	5.893010	2349.236792	0.045698	0.046608
PA	4+25*2+4+6 0.046521864 0.021013050 10.424649708 6.575257613 0.662985322 0.418221650 0.387382601 0.412375463 0.475021283 0.582757554 0.757131700 1.024432357 1.396966703 1.866741497 2.408957532 2.968676039 3.448396090 3.738079877 3.797743978 3.691842476 3.515625876 3.331462601 3.173251327 3.063753252 3.013860289 3.019286284 3.067851721 3.151470251 3.271414370 3.540337787 5.893010250
//
IT	4620
RD	21
LK	-289162.325616
QD	-159.735680 -> -146.613895
RI	0.0021749491
TR	0.045845	0.021221
MT	10.497124
MM	C_pi: 2.288463, n_recomb: 52664.994074
RS	0	0.000000	6.904214	57.184339	0.001086	0.000084
RS	1	0.007683	6.904214	61.511722	0.001168	0.000777
RS	2	0.015956	6.904214	66.161133	0.001256	0.001311
RS	3	0.024864	6.904214	71.155668	0.001351	0.001440
RS	4	0.034457	0.677053	774.965407	0.014715	0.014724
RS	5	0.044787	0.677053	821.481145	0.015598	0.015413
RS	6	0.055910	0.424671	1379.378437	0.026192	0.025603
RS	7	0.067888	0.424671	1442.675840	0.027393	0.026565
RS	8	0.080787	0.391814	1629.528350	0.030941	0.029638
RS	9	0.094676	0.391814	1691.574960	0.032120	0.030654
RS	10	0.109632	0.415679	1652.453852	0.031377	0.029938
RS	11	0.125738	0.415679	1709.556421	0.032461	0.031241
RS	12	0.143080	0.477039	1540.821686	0.029257	0.028384
RS	13	0.161756	0.477039	1593.444617	0.030256	0.029735
RS	14	0.181865	0.583343	1348.920099	0.025613	0.025418
RS	15	0.203520	0.583343	1397.971307	0.026545	0.026665
RS	16	0.226839	0.756460	1119.428725	0.021256	0.021546
RS	17	0.251949	0.756460	1164.918368	0.022119	0.022631
RS	18	0.278988	1.023346	898.225096	0.017055	0.017578
RS	19	0.308104	1.023346	939.379132	0.017837	0.018490
RS	20	0.339457	1.397365	721.013028	0.013691	0.014271
RS	21	0.373220	1.397365	757.452364	0.014382	0.015035
RS	22	0.409575	1.871929	594.976054	0.011297	0.011857
RS	23	0.448725	1.871929	627.193231	0.011909	0.012500
RS	24	0.490881	2.423770	511.194079	0.009707	0.010208
RS	25	0.536277	2.423770	540.134754	0.010256	0.010753
RS	26	0.585160	2.998393	461.625535	0.008765	0.009183
RS	27	0.637798	2.998393	488.393082	0.009274	0.009659
RS	28	0.694481	3.495531	443.263896	0.008417	0.008739
RS	29	0.755519	3.495531	469.055241	0.008906	0.009182
RS	30	0.821245	3.799332	456.414205	0.008666	0.008897
RS	31	0.892022	3.799332	482.436685	0.009160	0.009347
RS	32	0.968235	3.865098	500.642807	0.009506	0.009665
RS	33	1.050304	3.865098	527.822164	0.010022	0.010153
RS	34	1.138679	3.757740	571.245621	0.010847	0.010963
RS	35	1.233842	3.757740	599.789745	0.011389	0.011493
RS	36	1.336317	3.575964	659.998660	0.012532	0.012626
RS	37	1.446665	3.575964	689.120468	0.013085	0.013174
RS	38	1.565490	3.384917	757.577266	0.014385	0.014461
RS	39	1.693444	3.384917	785.471698	0.014914	0.014990
RS	40	1.831229	3.220017	852.660617	0.016190	0.016249
RS	41	1.979599	3.220017	876.684330	0.016646	0.016707
RS	42	2.139367	3.104907	930.572431	0.017670	0.017712
RS	43	2.311411	3.104907	947.805262	0.017997	0.018042
RS	44	2.496672	3.050861	977.712568	0.018565	0.018591
RS	45	2.696166	3.050861	985.842441	0.018719	0.018746
RS	46	2.910986	3.053434	988.227211	0.018764	0.018773
RS	47	3.142310	3.053434	986.106620	0.018724	0.018733
RS	48	3.391406	3.100041	964.166142	0.018308	0.018303
RS	49	3.659640	3.100041	951.770642	0.018072	0.018071
RS	50	3.948481	3.182361	910.294034	0.017285	0.017278
RS	51	4.259512	3.182361	888.588024	0.016872	0.016874
RS	52	4.594440	3.301868	831.391771	0.015786	0.015789
RS	53	4.955098	3.301868	802.349496	0.015235	0.015246
RS	54	5.343465	3.573475	712.819532	0.013535	0.013554
RS	55	5.761669	3.573475	682.763101	0.012964	0.012990
RS	56	6.212002	3.573475	648.108008	0.012306	0.012337
RS	57	6.696933	3.573475	609.270473	0.011569	0.011605
RS	58	7.219119	6.007659	347.845920	0.006605	0.006694
RS	59	7.781423	6.007659	341.845490	0.006491	0.006579
RS	60	8.386928	6.007659	333.586623	0.006334	0.006420
RS	61	9.038951	6.007659	323.061962	0.006134	0.006219
RS	62	9.741067	6.007659	310.316982	0.005892	0.005975
RS	63	10.497124	6.007659	2455.647508	0.046628	0.047523
PA	4+25*2+4+6 0.045845338 0.021220813 10.497124230 6.904213787 0.677052744 0.424671210 0.391814319 0.415678971 0.477038562 0.583343048 0.756459780 1.023346022 1.397364630 1.871928963 2.423769767 2.998393206 3.495530620 3.799331952 3.865097889 3.757739816 3.575963859 3.384916826 3.220017455 3.104907126 3.050861473 3.053434356 3.100040801 3.182360536 3.301867556 3.573474559 6.007658857
//
IT	4027
RD	22
LK	-289136.602917
QD	-151.045637 -> -139.037086
RI	0.0020563503
TR	0.045205	0.021418
MT	10.567440
MM	C_pi: 2.321317, n_recomb: 53886.410433
RS	0	0.000000	7.223457	55.976781	0.001039	0.000081
RS	1	0.007694	7.223457	60.222133	0.001118	0.000750
RS	2	0.015980	7.223457	64.784370	0.001202	0.001268
RS	3	0.024903	7.223457	69.686334	0.001293	0.001391
RS	4	0.034513	0.690433	778.877746	0.014454	0.014579
RS	5	0.044863	0.690433	825.944580	0.015328	0.015226
RS	6	0.056009	0.430928	1394.336683	0.025875	0.025412
RS	7	0.068012	0.430928	1459.005178	0.027076	0.026360
RS	8	0.080939	0.396133	1654.761940	0.030708	0.029521
RS	9	0.094860	0.396133	1718.493982	0.031891	0.030525
RS	10	0.109853	0.418938	1684.677669	0.031263	0.029903
RS	11	0.125999	0.418938	1743.446460	0.032354	0.031192
RS	12	0.143387	0.479069	1577.362953	0.029272	0.028435
RS	13	0.162113	0.479069	1631.506003	0.030277	0.029779
RS	14	0.182280	0.583986	1385.635371	0.025714	0.025530
RS	15	0.203999	0.583986	1436.071762	0.026650	0.026775
RS	16	0.227388	0.755848	1152.139669	0.021381	0.021671
RS	17	0.252577	0.755848	1198.922466	0.022249	0.022757
RS	18	0.279705	1.022223	924.686591	0.017160	0.017677
RS	19	0.308919	1.022223	967.029283	0.017946	0.018592
RS	20	0.340381	1.397467	741.364147	0.013758	0.014330
RS	21	0.374264	1.397467	778.848006	0.014454	0.015098
RS	22	0.410754	1.876378	610.406102	0.011328	0.011878
RS	23	0.450051	1.876378	643.509546	0.011942	0.012524
RS	24	0.492372	2.437271	522.883598	0.009703	0.010194
RS	25	0.537949	2.437271	552.563937	0.010254	0.010741
RS	26	0.587032	3.026233	470.590498	0.008733	0.009140
RS	27	0.639893	3.026233	497.979179	0.009241	0.009616
RS	28	0.696820	3.540488	450.473176	0.008360	0.008672
RS	29	0.758127	3.540488	476.809962	0.008848	0.009114
RS	30	0.824151	3.858443	462.863140	0.008590	0.008810
RS	31	0.895255	3.858443	489.411245	0.009082	0.009258
RS	32	0.971830	3.930643	507.358888	0.009415	0.009563
RS	33	1.054296	3.930643	535.105631	0.009930	0.010047
RS	34	1.143108	3.822246	579.244072	0.010749	0.010850
RS	35	1.238752	3.822246	608.450300	0.011291	0.011376
RS	36	1.341755	3.635262	670.216904	0.012438	0.012509
RS	37	1.452684	3.635262	700.123600	0.012993	0.013057
RS	38	1.572147	3.437591	770.828258	0.014305	0.014352
RS	39	1.700802	3.437591	799.620548	0.014839	0.014882
RS	40	1.839355	3.266166	869.526884	0.016136	0.016160
RS	41	1.988568	3.266166	894.503069	0.016600	0.016623
RS	42	2.149263	3.145524	951.167764	0.017651	0.017654
RS	43	2.322320	3.145524	969.302672	0.017988	0.017991
RS	44	2.508693	3.087332	1001.534984	0.018586	0.018570
RS	45	2.709406	3.087332	1010.393813	0.018750	0.018735
RS	46	2.925561	3.086998	1014.323932	0.018823	0.018790
RS	47	3.158347	3.086998	1012.655153	0.018792	0.018761
RS	48	3.409043	3.131542	991.419387	0.018398	0.018355
RS	49	3.679029	3.131542	979.130135	0.018170	0.018133
RS	50	3.969786	3.212416	937.544465	0.017399	0.017358
RS	51	4.282915	3.212416	915.574637	0.016991	0.016961
RS	52	4.620136	3.331294	857.437296	0.015912	0.015886
RS	53	4.983302	3.331294	827.797733	0.015362	0.015348
RS	54	5.374410	3.605199	735.729597	0.013653	0.013650
RS	55	5.795610	3.605199	704.969716	0.013083	0.013088
RS	56	6.249217	3.605199	669.441278	0.012423	0.012437
RS	57	6.737725	3.605199	629.567859	0.011683	0.011705
RS	58	7.263818	6.118413	356.340306	0.006613	0.006691
RS	59	7.830389	6.118413	350.622281	0.006507	0.006584
RS	60	8.440552	6.118413	342.595985	0.006358	0.006434
RS	61	9.097660	6.118413	332.244563	0.006166	0.006242
RS	62	9.805326	6.118413	319.604310	0.005931	0.006006
RS	63	10.567440	6.118413	2560.763921	0.047522	0.048402
PA	4+25*2+4+6 0.045204545 0.021417727 10.567440354 7.223457032 0.690432687 0.430928429 0.396133119 0.418937959 0.479068502 0.583985597 0.755848380 1.022222717 1.397467243 1.876377707 2.437271162 3.026233207 3.540487519 3.858442881 3.930643134 3.822245696 3.635262240 3.437591482 3.266166158 3.145524126 3.087332409 3.086997860 3.131541555 3.212415502 3.331294085 3.605198988 6.118412563
//
IT	5003
RD	23
LK	-289113.056209
QD	-143.039253 -> -132.035092
RI	0.0019551442
TR	0.044597	0.021604
MT	10.635708
MM	C_pi: 2.353196, n_recomb: 55072.565159
RS	0	0.000000	7.531636	54.916964	0.000997	0.000079
RS	1	0.007705	7.531636	59.090555	0.001073	0.000725
RS	2	0.016003	7.531636	63.576549	0.001154	0.001229
RS	3	0.024941	7.531636	68.397568	0.001242	0.001347
RS	4	0.034568	0.703163	782.853642	0.014215	0.014444
RS	5	0.044936	0.703163	830.455982	0.015079	0.015055
RS	6	0.056103	0.437006	1408.507961	0.025575	0.025227
RS	7	0.068131	0.437006	1474.490544	0.026774	0.026162
RS	8	0.081085	0.400343	1678.792099	0.030483	0.029405
RS	9	0.095038	0.400343	1744.154480	0.031670	0.030399
RS	10	0.110065	0.422150	1715.470138	0.031149	0.029863
RS	11	0.126250	0.422150	1775.861829	0.032246	0.031140
RS	12	0.143683	0.481106	1612.543032	0.029280	0.028479
RS	13	0.162458	0.481106	1668.171972	0.030290	0.029816
RS	14	0.182680	0.584680	1421.261548	0.025807	0.025635
RS	15	0.204461	0.584680	1473.051318	0.026747	0.026878
RS	16	0.227919	0.755292	1184.091488	0.021501	0.021791
RS	17	0.253185	0.755292	1232.137162	0.022373	0.022878
RS	18	0.280397	1.021072	950.648000	0.017262	0.017773
RS	19	0.309706	1.021072	994.153458	0.018052	0.018692
RS	20	0.341274	1.397313	761.380072	0.013825	0.014390
RS	21	0.375273	1.397313	799.887903	0.014524	0.015160
RS	22	0.411893	1.880161	625.590939	0.011359	0.011901
RS	23	0.451333	1.880161	659.564078	0.011976	0.012549
RS	24	0.493813	2.449565	534.366752	0.009703	0.010184
RS	25	0.539566	2.449565	564.772082	0.010255	0.010733
RS	26	0.588844	3.052317	479.358520	0.008704	0.009102
RS	27	0.641918	3.052317	507.353792	0.009212	0.009578
RS	28	0.699082	3.583355	457.471272	0.008307	0.008609
RS	29	0.760651	3.583355	484.337536	0.008795	0.009051
RS	30	0.826963	3.915497	469.058699	0.008517	0.008728
RS	31	0.898384	3.915497	496.113546	0.009008	0.009175
RS	32	0.975308	3.994410	513.750416	0.009329	0.009465
RS	33	1.058160	3.994410	542.041752	0.009842	0.009947
RS	34	1.147395	3.885366	586.810232	0.010655	0.010741
RS	35	1.243505	3.885366	616.651743	0.011197	0.011265
RS	36	1.347020	3.693505	679.874793	0.012345	0.012397
RS	37	1.458512	3.693505	710.537477	0.012902	0.012943
RS	38	1.578593	3.489455	783.386345	0.014225	0.014246
RS	39	1.707927	3.489455	813.049348	0.014763	0.014778
RS	40	1.847226	3.311662	885.586515	0.016080	0.016072
RS	41	1.997257	3.311662	911.494774	0.016551	0.016539
RS	42	2.158849	3.185572	970.886622	0.017629	0.017595
RS	43	2.332890	3.185572	989.914245	0.017975	0.017940
RS	44	2.520342	3.123247	1024.472992	0.018602	0.018547
RS	45	2.722236	3.123247	1034.063852	0.018776	0.018721
RS	46	2.939686	3.119962	1039.587475	0.018877	0.018805
RS	47	3.173891	3.119962	1038.384118	0.018855	0.018785
RS	48	3.426140	3.162356	1017.933004	0.018483	0.018404
RS	49	3.697825	3.162356	1005.770172	0.018263	0.018191
RS	50	3.990443	3.241658	964.172009	0.017507	0.017435
RS	51	4.305607	3.241658	941.960264	0.017104	0.017044
RS	52	4.645055	3.359741	882.979134	0.016033	0.015980
RS	53	5.010656	3.359741	852.761721	0.015484	0.015446
RS	54	5.404426	3.635593	758.265244	0.013768	0.013744
RS	55	5.828536	3.635593	726.812775	0.013197	0.013184
RS	56	6.285323	3.635593	690.424243	0.012537	0.012534
RS	57	6.777304	3.635593	649.530486	0.011794	0.011801
RS	58	7.307193	6.225484	364.628379	0.006621	0.006688
RS	59	7.877909	6.225484	359.188301	0.006522	0.006589
RS	60	8.492597	6.225484	351.392272	0.006381	0.006448
RS	61	9.154647	6.225484	341.214209	0.006196	0.006264
RS	62	9.867707	6.225484	328.681444	0.005968	0.006036
RS	63	10.635708	6.225484	2664.477324	0.048381	0.049246
PA	4+25*2+4+6 0.044596971 0.021604457 10.635708025 7.531635528 0.703163119 0.437005785 0.400342743 0.422150183 0.481105709 0.584679534 0.755291897 1.021072373 1.397312646 1.880160611 2.449564717 3.052317244 3.583355208 3.915496596 3.994409776 3.885365590 3.693505425 3.489454864 3.311661786 3.185571530 3.123247098 3.119961722 3.162355960 3.241657547 3.359740671 3.635592979 6.225483951
//
IT	5577
RD	24
LK	-289091.473830
QD	-135.649748 -> -125.553558
RI	0.0018680394
TR	0.044020	0.021781
MT	10.702114
MM	C_pi: 2.384143, n_recomb: 56224.138344
RS	0	0.000000	7.829862	53.975973	0.000960	0.000076
RS	1	0.007715	7.829862	58.086050	0.001033	0.000702
RS	2	0.016026	7.829862	62.504578	0.001112	0.001193
RS	3	0.024978	7.829862	67.253986	0.001196	0.001307
RS	4	0.034621	0.715261	786.893013	0.013996	0.014320
RS	5	0.045007	0.715261	835.017109	0.014852	0.014897
RS	6	0.056195	0.442906	1421.953815	0.025291	0.025049
RS	7	0.068246	0.442906	1489.196521	0.026487	0.025973
RS	8	0.081227	0.404444	1701.694656	0.030266	0.029290
RS	9	0.095210	0.404444	1768.633819	0.031457	0.030276
RS	10	0.110271	0.425310	1744.912486	0.031035	0.029821
RS	11	0.126494	0.425310	1806.883943	0.032137	0.031085
RS	12	0.143969	0.483145	1646.405880	0.029283	0.028517
RS	13	0.162792	0.483145	1703.486510	0.030298	0.029847
RS	14	0.183068	0.585417	1455.819718	0.025893	0.025734
RS	15	0.204908	0.585417	1508.931332	0.026838	0.026974
RS	16	0.228433	0.754790	1215.281975	0.021615	0.021906
RS	17	0.253773	0.754790	1264.560499	0.022491	0.022994
RS	18	0.281068	1.019909	976.101907	0.017361	0.017868
RS	19	0.310469	1.019909	1020.744268	0.018155	0.018789
RS	20	0.342139	1.396936	781.057342	0.013892	0.014449
RS	21	0.376251	1.396936	820.568592	0.014595	0.015223
RS	22	0.412996	1.883346	640.529229	0.011392	0.011925
RS	23	0.452576	1.883346	675.355539	0.012012	0.012576
RS	24	0.495210	2.460762	545.642647	0.009705	0.010177
RS	25	0.541133	2.460762	576.758404	0.010258	0.010727
RS	26	0.590599	3.076759	487.934888	0.008678	0.009067
RS	27	0.643881	3.076759	516.522630	0.009187	0.009544
RS	28	0.701275	3.624252	464.265589	0.008257	0.008551
RS	29	0.763097	3.624252	491.645952	0.008744	0.008992
RS	30	0.829689	3.970548	475.017453	0.008449	0.008651
RS	31	0.901418	3.970548	502.561148	0.008939	0.009096
RS	32	0.978682	4.056470	519.833897	0.009246	0.009373
RS	33	1.061907	4.056470	548.647991	0.009758	0.009852
RS	34	1.151553	3.947108	593.972680	0.010564	0.010637
RS	35	1.248115	3.947108	624.423773	0.011106	0.011158
RS	36	1.352128	3.750700	689.004917	0.012255	0.012288
RS	37	1.464166	3.750700	720.395461	0.012813	0.012833
RS	38	1.584848	3.540503	795.288157	0.014145	0.014143
RS	39	1.714842	3.540503	825.794855	0.014688	0.014676
RS	40	1.854865	3.356495	900.877036	0.016023	0.015986
RS	41	2.005691	3.356495	927.696187	0.016500	0.016457
RS	42	2.168154	3.225041	989.762270	0.017604	0.017536
RS	43	2.343152	3.225041	1009.671538	0.017958	0.017888
RS	44	2.531651	3.158604	1046.551481	0.018614	0.018523
RS	45	2.734695	3.158604	1056.875121	0.018798	0.018706
RS	46	2.953403	3.152339	1064.031074	0.018925	0.018817
RS	47	3.188987	3.152339	1063.304377	0.018912	0.018807
RS	48	3.442746	3.192509	1043.710668	0.018563	0.018450
RS	49	3.716084	3.192509	1031.692308	0.018350	0.018245
RS	50	4.010511	3.270132	990.170431	0.017611	0.017508
RS	51	4.327655	3.270132	967.737299	0.017212	0.017124
RS	52	4.669267	3.387273	908.004814	0.016150	0.016071
RS	53	5.037237	3.387273	877.228400	0.015602	0.015540
RS	54	5.433597	3.664770	780.408792	0.013880	0.013835
RS	55	5.860538	3.664770	748.275094	0.013309	0.013277
RS	56	6.320419	3.664770	711.040332	0.012647	0.012627
RS	57	6.815782	3.664770	669.142505	0.011901	0.011894
RS	58	7.349364	6.329134	372.705107	0.006629	0.006686
RS	59	7.924114	6.329134	367.538791	0.006537	0.006595
RS	60	8.543209	6.329134	359.970910	0.006402	0.006462
RS	61	9.210070	6.329134	349.966411	0.006224	0.006285
RS	62	9.928382	6.329134	337.543874	0.006004	0.006065
RS	63	10.702114	6.329134	2766.674348	0.049208	0.050057
PA	4+25*2+4+6 0.044020033 0.021781493 10.702114256 7.829862368 0.715261376 0.442905873 0.404443621 0.425310243 0.483145155 0.585417370 0.754790206 1.019908961 1.396935526 1.883345984 2.460761582 3.076759119 3.624251535 3.970547625 4.056469586 3.947108227 3.750699535 3.540503369 3.356494678 3.225041197 3.158604101 3.152338835 3.192508505 3.270131674 3.387273488 3.664770096 6.329133937
//
IT	4659
RD	25
LK	-289071.667463
QD	-128.818413 -> -119.544561
RI	0.0017927791
TR	0.043472	0.021949
MT	10.766761
MM	C_pi: 2.414195, n_recomb: 57342.100862
RS	0	0.000000	8.119039	53.132216	0.000927	0.000074
RS	1	0.007726	8.119039	57.185512	0.000997	0.000682
RS	2	0.016048	8.119039	61.543740	0.001073	0.001161
RS	3	0.025014	8.119039	66.229155	0.001155	0.001271
RS	4	0.034672	0.726752	790.989758	0.013794	0.014205
RS	5	0.045076	0.726752	839.623177	0.014642	0.014752
RS	6	0.056284	0.448630	1434.738755	0.025021	0.024877
RS	7	0.068358	0.448630	1503.190724	0.026214	0.025791
RS	8	0.081365	0.408434	1723.552811	0.030057	0.029178
RS	9	0.095376	0.408434	1792.016948	0.031251	0.030156
RS	10	0.110470	0.428418	1773.068489	0.030921	0.029776
RS	11	0.126730	0.428418	1836.577164	0.032028	0.031029
RS	12	0.144247	0.485186	1678.988771	0.029280	0.028549
RS	13	0.163116	0.485186	1737.487278	0.030300	0.029872
RS	14	0.183444	0.586199	1489.322034	0.025973	0.025825
RS	15	0.205341	0.586199	1543.724545	0.026921	0.027064
RS	16	0.228931	0.754350	1245.705304	0.021724	0.022016
RS	17	0.254343	0.754350	1296.187144	0.022604	0.023105
RS	18	0.281718	1.018749	1001.042788	0.017457	0.017960
RS	19	0.311208	1.018749	1046.796442	0.018255	0.018884
RS	20	0.342977	1.396381	800.389416	0.013958	0.014509
RS	21	0.377200	1.396381	840.883584	0.014664	0.015286
RS	22	0.414066	1.886019	655.215717	0.011426	0.011951
RS	23	0.453781	1.886019	690.878685	0.012048	0.012605
RS	24	0.496564	2.470947	556.717708	0.009709	0.010172
RS	25	0.542653	2.470947	588.529760	0.010263	0.010724
RS	26	0.592302	3.099699	496.322118	0.008655	0.009035
RS	27	0.645786	3.099699	525.488552	0.009164	0.009513
RS	28	0.703403	3.663284	470.866418	0.008212	0.008497
RS	29	0.765471	3.663284	498.746233	0.008698	0.008938
RS	30	0.832334	4.023696	480.752182	0.008384	0.008579
RS	31	0.904363	4.023696	508.767725	0.008872	0.009022
RS	32	0.981956	4.116847	525.633796	0.009167	0.009285
RS	33	1.065544	4.116847	554.950114	0.009678	0.009761
RS	34	1.155590	4.007509	600.757928	0.010477	0.010538
RS	35	1.252592	4.007509	631.794117	0.011018	0.011056
RS	36	1.357088	3.806843	697.644106	0.012166	0.012184
RS	37	1.469657	3.806843	729.735462	0.012726	0.012728
RS	38	1.590923	3.590725	806.576090	0.014066	0.014043
RS	39	1.721558	3.590725	837.899992	0.014612	0.014577
RS	40	1.862285	3.400651	915.442458	0.015965	0.015901
RS	41	2.013883	3.400651	943.151012	0.016448	0.016376
RS	42	2.177194	3.263915	1007.837943	0.017576	0.017477
RS	43	2.353122	3.263915	1028.616527	0.017938	0.017836
RS	44	2.542641	3.193390	1067.807383	0.018622	0.018497
RS	45	2.746802	3.193390	1078.862578	0.018814	0.018689
RS	46	2.966735	3.184121	1087.683417	0.018968	0.018827
RS	47	3.203660	3.184121	1087.442265	0.018964	0.018826
RS	48	3.458888	3.222005	1068.770475	0.018638	0.018493
RS	49	3.733835	3.222005	1056.912444	0.018432	0.018296
RS	50	4.030023	3.297858	1015.548528	0.017710	0.017578
RS	51	4.349093	3.297858	992.912806	0.017316	0.017200
RS	52	4.692814	3.413935	932.514509	0.016262	0.016159
RS	53	5.063089	3.413935	901.197029	0.015716	0.015631
RS	54	5.461970	3.692796	802.157272	0.013989	0.013924
RS	55	5.891668	3.692796	769.353251	0.013417	0.013367
RS	56	6.354562	3.692796	731.285707	0.012753	0.012718
RS	57	6.853218	3.692796	688.399719	0.012005	0.011984
RS	58	7.390398	6.429540	380.571603	0.006637	0.006684
RS	59	7.969078	6.429540	375.674865	0.006551	0.006600
RS	60	8.592465	6.429540	368.332909	0.006423	0.006474
RS	61	9.264013	6.429540	358.501956	0.006252	0.006305
RS	62	9.987443	6.429540	346.192040	0.006037	0.006092
RS	63	10.766761	6.429540	2867.279714	0.050003	0.050836
PA	4+25*2+4+6 0.043471633 0.021949397 10.766761160 8.119038512 0.726752306 0.448630022 0.408434440 0.428417804 0.485185875 0.586198707 0.754349674 1.018749063 1.396380656 1.886018579 2.470946543 3.099698899 3.663284159 4.023695999 4.116847027 4.007509474 3.806843276 3.590725239 3.400650911 3.263914967 3.193389906 3.184121487 3.222004719 3.297857948 3.413935229 3.692796477 6.429539788
//
CC
CC	Brief Description of the file format:
CC	  CC  comments
CC	  MM  useful-messages
CC	  RD  round-of-iterations
CC	  LL  \log[P(sequence)]
CC	  QD  Q-before-opt Q-after-opt
CC	  TR  \theta_0 \rho_0
CC	  RS  k t_k \lambda_k \pi_k \sum_{l\not=k}A_{kl} A_{kk}
CC	  DC  begin end best-k t_k+\Delta_k max-prob
CC
MM	Version: 0.6.5-r67
MM	pattern:4+25*2+4+6, n:63, n_free_lambdas:28
MM	n_iterations:25, skip:1, max_t:5, theta/rho:5
MM	is_decoding:0
MM	n_seqs:27, sum_L:1075531, sum_n:101049
RD	0
LK	0.000000
QD	0.000000 -> 0.000000
RI	inf
TR	0.098664	0.019733
MT	5.000000
MM	C_pi: 1.000000, n_recomb: 21015.828824
RS	0	0.000000	1.000000	133.590345	0.006357	0.000000
RS	1	0.006440	1.000000	141.260614	0.006722	0.000000
RS	2	0.013294	1.000000	149.307988	0.007105	0.000000
RS	3	0.020590	1.000000	157.742630	0.007506	0.000000
RS	4	0.028356	1.000000	166.573757	0.007926	0.000000
RS	5	0.036622	1.000000	175.809413	0.008366	0.000000
RS	6	0.045421	1.000000	185.456224	0.008825	0.000000
RS	7	0.054785	1.000000	195.519120	0.009303	0.000000
RS	8	0.064753	1.000000	206.001030	0.009802	0.000000
RS	9	0.075363	1.000000	216.902549	0.010321	0.000000
RS	10	0.086656	1.000000	228.221564	0.010860	0.000000
RS	11	0.098677	1.000000	239.952859	0.011418	0.000000
RS	12	0.111471	1.000000	252.087684	0.011995	0.000000
RS	13	0.125090	1.000000	264.613291	0.012591	0.000000
RS	14	0.139585	1.000000	277.512441	0.013205	0.000000
RS	15	0.155014	1.000000	290.762891	0.013835	0.000000
RS	16	0.171437	1.000000	304.336848	0.014481	0.000000
RS	17	0.188917	1.000000	318.200417	0.015141	0.000000
RS	18	0.207523	1.000000	332.313035	0.015813	0.000000
RS	19	0.227327	1.000000	346.626902	0.016494	0.000000
RS	20	0.248406	1.000000	361.086436	0.017182	0.000000
RS	21	0.270843	1.000000	375.627742	0.017874	0.000000
RS	22	0.294725	1.000000	390.178139	0.018566	0.000000
RS	23	0.320144	1.000000	404.655743	0.019255	0.000000
RS	24	0.347201	1.000000	418.969148	0.019936	0.000000
RS	25	0.376000	1.000000	433.017219	0.020604	0.000000
RS	26	0.406654	1.000000	446.689036	0.021255	0.000000
RS	27	0.439282	1.000000	459.864026	0.021882	0.000000
RS	28	0.474011	1.000000	472.412303	0.022479	0.000000
RS	29	0.510976	1.000000	484.195282	0.023040	0.000000
RS	30	0.550322	1.000000	495.066577	0.023557	0.000000
RS	31	0.592202	1.000000	504.873244	0.024023	0.000000
RS	32	0.636779	1.000000	513.457404	0.024432	0.000000
RS	33	0.684227	1.000000	520.658259	0.024775	0.000000
RS	34	0.734730	1.000000	526.314560	0.025044	0.000000
RS	35	0.788485	1.000000	530.267507	0.025232	0.000000
RS	36	0.845702	1.000000	532.364107	0.025332	0.000000
RS	37	0.906604	1.000000	532.460964	0.025336	0.000000
RS	38	0.971428	1.000000	530.428451	0.025239	0.000000
RS	39	1.040426	1.000000	526.155217	0.025036	0.000000
RS	40	1.113868	1.000000	519.552915	0.024722	0.000000
RS	41	1.192040	1.000000	510.561021	0.024294	0.000000
RS	42	1.275245	1.000000	499.151594	0.023751	0.000000
RS	43	1.363809	1.000000	485.333749	0.023094	0.000000
RS	44	1.458076	1.000000	469.157636	0.022324	0.000000
RS	45	1.558414	1.000000	450.717647	0.021447	0.000000
RS	46	1.665214	1.000000	430.154580	0.020468	0.000000
RS	47	1.778891	1.000000	407.656486	0.019398	0.000000
RS	48	1.899889	1.000000	383.457932	0.018246	0.000000
RS	49	2.028679	1.000000	357.837450	0.017027	0.000000
RS	50	2.165763	1.000000	331.113019	0.015755	0.000000
RS	51	2.311675	1.000000	303.635501	0.014448	0.000000
RS	52	2.466983	1.000000	275.780074	0.013122	0.000000
RS	53	2.632293	1.000000	247.935840	0.011798	0.000000
RS	54	2.808249	1.000000	220.493942	0.010492	0.000000
RS	55	2.995536	1.000000	193.834669	0.009223	0.000000
RS	56	3.194884	1.000000	168.314189	0.008009	0.000000
RS	57	3.407070	1.000000	144.251646	0.006864	0.000000
RS	58	3.632920	1.000000	121.917441	0.005801	0.000000
RS	59	3.873315	1.000000	101.523523	0.004831	0.000000
RS	60	4.129191	1.000000	83.216432	0.003960	0.000000
RS	61	4.401545	1.000000	67.073707	0.003192	0.000000
RS	62	4.691438	1.000000	53.104008	0.002527	0.000000
RS	63	5.000000	1.000000	148.520858	0.007067	0.000000
PA	4+25*2+4+6 0.098663724 0.019732745 5.000000000 1.000000000 1.000000000 1.000000000 1.000000000 1.000000000 1.000000000 1.000000000 1.000000000 1.000000000 1.000000000 1.000000000 1.000000000 1.000000000 1.000000000 1.000000000 1.000000000 1.000000000 1.000000000 1.000000000 1.000000000 1.000000000 1.000000000 1.000000000 1.000000000 1.000000000 1.000000000 1.000000000 1.000000000
//
IT	4343
RD	1
LK	-283079.268582
QD	-2119.626952 -> -943.850831
RI	0.0733510991
TR	0.080941	0.016132
MT	6.785135
MM	C_pi: 1.132239, n_recomb: 19466.749185
RS	0	0.000000	0.393212	337.884003	0.017357	0.000511
RS	1	0.006948	0.393212	354.834761	0.018228	0.004017
RS	2	0.014379	0.393212	372.164396	0.019118	0.009865
RS	3	0.022326	0.393212	389.812198	0.020025	0.016109
RS	4	0.030826	0.331872	482.035684	0.024762	0.021589
RS	5	0.039916	0.331872	501.162709	0.025745	0.025699
RS	6	0.049637	0.359011	481.282387	0.024723	0.027881
RS	7	0.060034	0.359011	499.572913	0.025663	0.028451
RS	8	0.071153	0.421512	441.830775	0.022697	0.028047
RS	9	0.083045	0.421512	458.982401	0.023578	0.026991
RS	10	0.095764	0.508415	395.586441	0.020321	0.025529
RS	11	0.109366	0.508415	411.569457	0.021142	0.023988
RS	12	0.123913	0.609434	357.438748	0.018362	0.022608
RS	13	0.139470	0.609434	372.358206	0.019128	0.021437
RS	14	0.156109	0.720469	328.255117	0.016862	0.020408
RS	15	0.173904	0.720469	342.256289	0.017582	0.019441
RS	16	0.192935	0.842091	305.395903	0.015688	0.018493
RS	17	0.213289	0.842091	318.603026	0.016367	0.017561
RS	18	0.235056	0.970806	288.340786	0.014812	0.016660
RS	19	0.258337	0.970806	300.876784	0.015456	0.015812
RS	20	0.283234	1.098931	277.320503	0.014246	0.015038
RS	21	0.309862	1.098931	289.310519	0.014862	0.014357
RS	22	0.338340	1.218220	272.162591	0.013981	0.013778
RS	23	0.368796	1.218220	283.712459	0.014574	0.013303
RS	24	0.401369	1.322555	272.242099	0.013985	0.012929
RS	25	0.436204	1.322555	283.412808	0.014559	0.012653
RS	26	0.473461	1.408462	276.780668	0.014218	0.012472
RS	27	0.513305	1.408462	287.568951	0.014772	0.012384
RS	28	0.555919	1.474843	284.963417	0.014638	0.012392
RS	29	0.601493	1.474843	295.285953	0.015169	0.012495
RS	30	0.650233	1.523050	295.812422	0.015196	0.012691
RS	31	0.702361	1.523050	305.492197	0.015693	0.012970
RS	32	0.758110	1.556368	308.113876	0.015828	0.013321
RS	33	0.817732	1.556368	316.874719	0.016278	0.013726
RS	34	0.881498	1.578557	320.529512	0.016465	0.014170
RS	35	0.949693	1.578557	328.002658	0.016849	0.014636
RS	36	1.022628	1.592617	331.740310	0.017041	0.015113
RS	37	1.100629	1.592617	337.480257	0.017336	0.015588
RS	38	1.184051	1.600775	340.433232	0.017488	0.016051
RS	39	1.273268	1.600775	343.943629	0.017668	0.016488
RS	40	1.368685	1.605091	345.217647	0.017734	0.016886
RS	41	1.470731	1.605091	345.996580	0.017774	0.017228
RS	42	1.579867	1.607657	344.685501	0.017706	0.017497
RS	43	1.696587	1.607657	342.295206	0.017584	0.017677
RS	44	1.821416	1.610180	337.667327	0.017346	0.017756
RS	45	1.954919	1.610180	331.815819	0.017045	0.017726
RS	46	2.097697	1.613697	323.480467	0.016617	0.017583
RS	47	2.250396	1.613697	314.097150	0.016135	0.017326
RS	48	2.413705	1.618767	302.047772	0.015516	0.016954
RS	49	2.588360	1.618767	289.342834	0.014863	0.016470
RS	50	2.775151	1.625826	273.937553	0.014072	0.015880
RS	51	2.974921	1.625826	258.436255	0.013276	0.015190
RS	52	3.188570	1.635258	240.398530	0.012349	0.014412
RS	53	3.417065	1.635258	222.929950	0.011452	0.013560
RS	54	3.661435	1.654508	202.494991	0.010402	0.012651
RS	55	3.922784	1.654508	184.324732	0.009469	0.011703
RS	56	4.202293	1.654508	165.917246	0.008523	0.010733
RS	57	4.501222	1.654508	147.570873	0.007581	0.009757
RS	58	4.820921	1.761521	122.452492	0.006290	0.008790
RS	59	5.162833	1.761521	107.448552	0.005520	0.007844
RS	60	5.528502	1.761521	92.996317	0.004777	0.006930
RS	61	5.919578	1.761521	79.313854	0.004074	0.006057
RS	62	6.337826	1.761521	66.589794	0.003421	0.005236
RS	63	6.785135	1.761521	233.865980	0.012014	0.020501
PA	4+25*2+4+6 0.080941108 0.016131719 6.785135269 0.393211842 0.331871986 0.359011173 0.421511650 0.508415222 0.609433651 0.720468521 0.842090607 0.970806122 1.098931313 1.218219757 1.322554588 1.408462048 1.474843025 1.523050308 1.556368351 1.578557014 1.592617035 1.600774765 1.605090618 1.607657433 1.610180378 1.613697052 1.618766785 1.625825882 1.635258198 1.654508114 1.761520922
//
IT	5026
RD	2
LK	-281299.794680
QD	-992.188915 -> -665.614552
RI	0.0727395863
TR	0.073557	0.015420
MT	7.730624
MM	C_pi: 1.255178, n_recomb: 20617.478749
RS	0	0.000000	0.434690	333.914604	0.016196	0.000412
RS	1	0.007167	0.434690	351.806931	0.017064	0.003042
RS	2	0.014847	0.434690	370.206215	0.017956	0.007460
RS	3	0.023078	0.434690	389.058943	0.018870	0.012722
RS	4	0.031899	0.274352	642.841191	0.031179	0.021264
RS	5	0.041352	0.274352	664.813547	0.032245	0.026861
RS	6	0.051482	0.278196	676.492874	0.032812	0.029029
RS	7	0.062339	0.278196	696.321478	0.033773	0.032073
RS	8	0.073973	0.327914	608.356304	0.029507	0.029197
RS	9	0.086441	0.327914	626.845305	0.030404	0.030593
RS	10	0.099803	0.410284	517.019208	0.025077	0.026216
RS	11	0.114123	0.410284	534.464858	0.025923	0.026862
RS	12	0.129469	0.516791	439.301612	0.021307	0.022892
RS	13	0.145914	0.516791	455.582671	0.022097	0.023397
RS	14	0.163538	0.645399	378.799947	0.018373	0.020237
RS	15	0.182425	0.645399	393.888262	0.019105	0.020664
RS	16	0.202666	0.801001	330.372158	0.016024	0.017989
RS	17	0.224358	0.801001	344.316955	0.016700	0.018225
RS	18	0.247604	0.983428	292.538737	0.014189	0.015946
RS	19	0.272516	0.983428	305.446985	0.014815	0.016032
RS	20	0.299213	1.183016	265.271747	0.012866	0.014209
RS	21	0.327824	1.183016	277.314229	0.013450	0.014251
RS	22	0.358486	1.383778	247.900057	0.012024	0.012908
RS	23	0.391344	1.383778	259.280487	0.012576	0.012992
RS	24	0.426558	1.569178	239.109421	0.011597	0.012082
RS	25	0.464295	1.569178	250.017390	0.012126	0.012242
RS	26	0.504737	1.725752	237.581947	0.011523	0.011692
RS	27	0.548078	1.725752	248.157490	0.012036	0.011942
RS	28	0.594524	1.845055	242.222723	0.011748	0.011703
RS	29	0.644299	1.845055	252.529877	0.012248	0.012073
RS	30	0.697642	1.925847	251.896204	0.012218	0.012122
RS	31	0.754807	1.925847	261.895536	0.012703	0.012627
RS	32	0.816069	1.974319	265.141171	0.012860	0.012912
RS	33	0.881722	1.974319	274.667456	0.013322	0.013512
RS	34	0.952080	1.999763	280.301489	0.013595	0.013939
RS	35	1.027481	1.999763	289.059404	0.014020	0.014562
RS	36	1.108285	2.009828	295.813801	0.014348	0.015043
RS	37	1.194880	2.009828	303.388153	0.014715	0.015633
RS	38	1.287682	2.009896	310.168144	0.015044	0.016110
RS	39	1.387134	2.009896	316.042574	0.015329	0.016625
RS	40	1.493714	2.004967	321.632642	0.015600	0.017034
RS	41	1.607932	2.004967	325.231674	0.015775	0.017411
RS	42	1.730336	2.000069	328.280901	0.015922	0.017665
RS	43	1.861513	2.000069	329.049546	0.015960	0.017839
RS	44	2.002091	1.998833	328.438651	0.015930	0.017868
RS	45	2.152743	1.998833	325.939849	0.015809	0.017803
RS	46	2.314193	2.002808	321.072499	0.015573	0.017580
RS	47	2.487213	2.002808	315.071390	0.015282	0.017279
RS	48	2.672634	2.012339	305.852736	0.014835	0.016812
RS	49	2.871343	2.012339	296.381449	0.014375	0.016294
RS	50	3.084293	2.027603	283.111253	0.013732	0.015610
RS	51	3.312505	2.027603	270.513940	0.013121	0.014909
RS	52	3.557072	2.048706	253.885808	0.012314	0.014052
RS	53	3.819167	2.048706	238.821405	0.011583	0.013220
RS	54	4.100046	2.091325	218.345339	0.010590	0.012206
RS	55	4.401055	2.091325	202.077970	0.009801	0.011320
RS	56	4.723636	2.091325	185.068017	0.008976	0.010412
RS	57	5.069337	2.091325	167.592422	0.008129	0.009494
RS	58	5.439813	2.342568	135.194268	0.006557	0.008105
RS	59	5.836840	2.342568	121.945933	0.005915	0.007343
RS	60	6.262321	2.342568	108.645873	0.005270	0.006585
RS	61	6.718296	2.342568	95.523865	0.004633	0.005840
RS	62	7.206950	2.342568	82.804062	0.004016	0.005118
RS	63	7.730624	2.342568	336.849169	0.016338	0.021905
PA	4+25*2+4+6 0.073557427 0.015420205 7.730624032 0.434689778 0.274351718 0.278195689 0.327913501 0.410283893 0.516791339 0.645398875 0.801001009 0.983428001 1.183016259 1.383777590 1.569177691 1.725752048 1.845054538 1.925847219 1.974319072 1.999762579 2.009828154 2.009896117 2.004967052 2.000069131 1.998833011 2.002807621 2.012338660 2.027602918 2.048706033 2.091324979 2.342568500
//
IT	4866
RD	3
LK	-280760.641428
QD	-729.940702 -> -578.825351
RI	0.0567652572
TR	0.069138	0.015469
MT	8.284602
MM	C_pi: 1.379882, n_recomb: 22715.538307
RS	0	0.000000	0.600832	270.807310	0.011922	0.000310
RS	1	0.007283	0.600832	286.920439	0.012631	0.002215
RS	2	0.015097	0.600832	303.715613	0.013370	0.005339
RS	3	0.023479	0.600832	321.179990	0.014139	0.009067
RS	4	0.032473	0.284005	711.422696	0.031319	0.020216
RS	5	0.042121	0.284005	736.893775	0.032440	0.025535
RS	6	0.052472	0.265141	814.368060	0.035851	0.029669
RS	7	0.063576	0.265141	836.650347	0.036832	0.033186
RS	8	0.075490	0.303978	749.653100	0.033002	0.030537
RS	9	0.088271	0.303978	770.044117	0.033899	0.032539
RS	10	0.101983	0.379949	633.868892	0.027905	0.027421
RS	11	0.116694	0.379949	653.369687	0.028763	0.028716
RS	12	0.132476	0.483970	529.694971	0.023319	0.023810
RS	13	0.149407	0.483970	548.116137	0.024130	0.024877
RS	14	0.167572	0.615444	446.749720	0.019667	0.020827
RS	15	0.187060	0.615444	463.888688	0.020422	0.021756
RS	16	0.207966	0.783632	378.874980	0.016679	0.018258
RS	17	0.230396	0.783632	394.661015	0.017374	0.018937
RS	18	0.254459	0.993600	324.657518	0.014292	0.015924
RS	19	0.280275	0.993600	339.120197	0.014929	0.016376
RS	20	0.307971	1.237440	284.706929	0.012534	0.013958
RS	21	0.337684	1.237440	298.006891	0.013119	0.014290
RS	22	0.369561	1.495004	258.337045	0.011373	0.012505
RS	23	0.403760	1.495004	270.733381	0.011918	0.012816
RS	24	0.440450	1.740919	243.682174	0.010728	0.011602
RS	25	0.479811	1.740919	255.456092	0.011246	0.011937
RS	26	0.522040	1.951231	238.866006	0.010516	0.011193
RS	27	0.567344	1.951231	250.261217	0.011017	0.011575
RS	28	0.615947	2.108528	242.461891	0.010674	0.011230
RS	29	0.668091	2.108528	253.644856	0.011166	0.011694
RS	30	0.724032	2.207633	253.127875	0.011143	0.011710
RS	31	0.784047	2.207633	264.146378	0.011628	0.012284
RS	32	0.848434	2.257855	269.063431	0.011845	0.012595
RS	33	0.917509	2.257855	279.805959	0.012318	0.013247
RS	34	0.991616	2.275264	288.135260	0.012685	0.013738
RS	35	1.071120	2.275264	298.316689	0.013133	0.014394
RS	36	1.156414	2.272921	308.369826	0.013575	0.014956
RS	37	1.247921	2.272921	317.542610	0.013979	0.015561
RS	38	1.346091	2.259342	327.927723	0.014436	0.016124
RS	39	1.451412	2.259342	335.502487	0.014770	0.016635
RS	40	1.564404	2.242249	344.605475	0.015170	0.017120
RS	41	1.685625	2.242249	349.900079	0.015404	0.017480
RS	42	1.815674	2.229314	355.844128	0.015665	0.017782
RS	43	1.955195	2.229314	358.187206	0.015768	0.017928
RS	44	2.104878	2.225557	359.460225	0.015824	0.017966
RS	45	2.265462	2.225557	358.317461	0.015774	0.017872
RS	46	2.437742	2.232362	354.233271	0.015594	0.017625
RS	47	2.622569	2.232362	349.303532	0.015377	0.017300
RS	48	2.820858	2.249261	339.881845	0.014963	0.016790
RS	49	3.033588	2.249261	331.158784	0.014579	0.016262
RS	50	3.261812	2.275722	316.876169	0.013950	0.015528
RS	51	3.506657	2.275722	304.687120	0.013413	0.014835
RS	52	3.769335	2.311250	286.439099	0.012610	0.013932
RS	53	4.051144	2.311250	271.439285	0.011949	0.013128
RS	54	4.353477	2.380458	247.994003	0.010917	0.012042
RS	55	4.677830	2.380458	231.622609	0.010197	0.011204
RS	56	5.025806	2.380458	214.159662	0.009428	0.010340
RS	57	5.399126	2.380458	195.880978	0.008623	0.009462
RS	58	5.799634	2.791456	152.983793	0.006735	0.007733
RS	59	6.229313	2.791456	140.404919	0.006181	0.007087
RS	60	6.690286	2.791456	127.403488	0.005609	0.006431
RS	61	7.184831	2.791456	114.204382	0.005028	0.005774
RS	62	7.715396	2.791456	101.041746	0.004448	0.005124
RS	63	8.284602	2.791456	456.757076	0.020108	0.023696
PA	4+25*2+4+6 0.069138251 0.015469229 8.284601795 0.600832254 0.284005300 0.265141072 0.303977746 0.379948562 0.483970259 0.615443705 0.783632349 0.993599671 1.237440089 1.495003602 1.740919392 1.951230577 2.108528057 2.207632908 2.257854800 2.275263546 2.272921179 2.259341895 2.242249225 2.229313658 2.225557111 2.232362208 2.249260809 2.275722389 2.311249759 2.380457997 2.791455786
//
IT	4669
RD	4
LK	-280485.946367
QD	-629.960628 -> -526.040680
RI	0.0411013524
TR	0.065911	0.015776
MT	8.651982
MM	C_pi: 1.486446, n_recomb: 24928.441871
RS	0	0.000000	0.860542	209.735072	0.008413	0.000234
RS	1	0.007356	0.860542	223.190360	0.008953	0.001630
RS	2	0.015254	0.860542	237.355125	0.009521	0.003856
RS	3	0.023732	0.860542	252.243463	0.010119	0.006475
RS	4	0.032834	0.310356	735.316278	0.029497	0.019062
RS	5	0.042605	0.310356	764.120857	0.030653	0.023835
RS	6	0.053096	0.268297	913.748409	0.036655	0.029897
RS	7	0.064358	0.268297	939.286639	0.037679	0.033343
RS	8	0.076448	0.298109	868.293026	0.034831	0.031516
RS	9	0.089428	0.298109	891.127238	0.035747	0.033602
RS	10	0.103362	0.368804	740.334425	0.029698	0.028429
RS	11	0.118322	0.368804	762.164053	0.030574	0.029911
RS	12	0.134382	0.469316	617.758784	0.024781	0.024665
RS	13	0.151624	0.469316	638.511958	0.025614	0.025932
RS	14	0.170134	0.599577	517.503272	0.020760	0.021469
RS	15	0.190006	0.599577	536.896496	0.021538	0.022603
RS	16	0.211339	0.772352	433.162116	0.017376	0.018650
RS	17	0.234242	0.772352	451.033979	0.018093	0.019527
RS	18	0.258829	0.997813	364.104988	0.014606	0.016056
RS	19	0.285225	0.997813	380.397593	0.015260	0.016678
RS	20	0.313563	1.271118	312.363420	0.012530	0.013868
RS	21	0.343986	1.271118	327.205055	0.013126	0.014338
RS	22	0.376646	1.570168	277.696944	0.011140	0.012262
RS	23	0.411709	1.570168	291.386110	0.011689	0.012679
RS	24	0.449351	1.862628	257.828183	0.010343	0.011269
RS	25	0.489762	1.862628	270.727736	0.010860	0.011682
RS	26	0.533147	2.114904	250.327027	0.010042	0.010821
RS	27	0.579722	2.114904	262.775432	0.010541	0.011257
RS	28	0.629724	2.300446	253.434722	0.010166	0.010860
RS	29	0.683403	2.300446	265.691385	0.010658	0.011355
RS	30	0.741032	2.409746	265.603875	0.010655	0.011374
RS	31	0.802900	2.409746	277.793057	0.011144	0.011962
RS	32	0.869319	2.455292	284.682571	0.011420	0.012319
RS	33	0.940624	2.455292	296.732557	0.011903	0.012977
RS	34	1.017174	2.460275	308.006980	0.012356	0.013542
RS	35	1.099356	2.460275	319.624084	0.012822	0.014200
RS	36	1.187583	2.443198	333.119761	0.013363	0.014850
RS	37	1.282300	2.443198	343.802211	0.013792	0.015451
RS	38	1.383984	2.415342	357.788773	0.014353	0.016103
RS	39	1.493149	2.415342	366.852872	0.014716	0.016607
RS	40	1.610344	2.386617	379.270916	0.015214	0.017171
RS	41	1.736160	2.386617	385.911638	0.015481	0.017522
RS	42	1.871231	2.366807	394.297300	0.015817	0.017877
RS	43	2.016239	2.366807	397.723414	0.015955	0.018017
RS	44	2.171913	2.361905	400.143992	0.016052	0.018072
RS	45	2.339040	2.361905	399.741220	0.016036	0.017976
RS	46	2.518460	2.372866	395.468336	0.015864	0.017713
RS	47	2.711079	2.372866	390.908667	0.015681	0.017394
RS	48	2.917867	2.398246	380.182545	0.015251	0.016845
RS	49	3.139867	2.398246	371.476336	0.014902	0.016332
RS	50	3.378198	2.436730	355.065479	0.014243	0.015551
RS	51	3.634061	2.436730	342.585454	0.013743	0.014882
RS	52	3.908745	2.487218	321.688437	0.012904	0.013934
RS	53	4.203636	2.487218	306.146026	0.012281	0.013162
RS	54	4.520220	2.583413	278.723126	0.011181	0.012002
RS	55	4.860092	2.583413	261.801123	0.010502	0.011207
RS	56	5.224966	2.583413	243.501418	0.009768	0.010380
RS	57	5.616680	2.583413	224.103697	0.008990	0.009531
RS	58	6.037210	3.159124	169.371646	0.006794	0.007489
RS	59	6.488675	3.159124	157.361968	0.006313	0.006930
RS	60	6.973350	3.159124	144.657125	0.005803	0.006353
RS	61	7.493679	3.159124	131.468248	0.005274	0.005764
RS	62	8.052284	3.159124	118.026057	0.004735	0.005172
RS	63	8.651982	3.159124	579.090817	0.023230	0.025581
PA	4+25*2+4+6 0.065910673 0.015775582 8.651981650 0.860542296 0.310355615 0.268296996 0.298108951 0.368803668 0.469316047 0.599576562 0.772351776 0.997813043 1.271118206 1.570168246 1.862627983 2.114904348 2.300445502 2.409746159 2.455292422 2.460274524 2.443197999 2.415341539 2.386617370 2.366806737 2.361904788 2.372866291 2.398246109 2.436730286 2.487218228 2.583413372 3.159123732
//
IT	4527
RD	5
LK	-280287.799385
QD	-566.166142 -> -481.659941
RI	0.0296054334
TR	0.063295	0.016176
MT	8.923280
MM	C_pi: 1.575901, n_recomb: 27071.824246
RS	0	0.000000	1.220728	161.736515	0.005974	0.000179
RS	1	0.007408	1.220728	172.639222	0.006377	0.001219
RS	2	0.015365	1.220728	184.191842	0.006804	0.002836
RS	3	0.023912	1.220728	196.420127	0.007256	0.004705
RS	4	0.033091	0.342093	739.357133	0.027311	0.017960
RS	5	0.042951	0.342093	770.813354	0.028473	0.022232
RS	6	0.053541	0.276340	988.732235	0.036523	0.029875
RS	7	0.064916	0.276340	1017.709360	0.037593	0.033132
RS	8	0.077133	0.298406	968.705954	0.035783	0.032181
RS	9	0.090256	0.298406	994.207561	0.036725	0.034202
RS	10	0.104350	0.364918	835.417906	0.030859	0.029192
RS	11	0.119489	0.364918	859.640717	0.031754	0.030708
RS	12	0.135749	0.462160	699.721707	0.025847	0.025365
RS	13	0.153214	0.462160	722.787499	0.026699	0.026701
RS	14	0.171973	0.590056	585.838243	0.021640	0.022043
RS	15	0.192121	0.590056	607.453173	0.022439	0.023265
RS	16	0.213762	0.764163	487.258594	0.017999	0.019037
RS	17	0.237006	0.764163	507.206095	0.018736	0.020010
RS	18	0.261972	0.999266	404.473382	0.014941	0.016222
RS	19	0.288788	0.999266	422.610930	0.015611	0.016934
RS	20	0.317591	1.293980	341.492652	0.012614	0.013836
RS	21	0.348527	1.293980	357.902933	0.013220	0.014380
RS	22	0.381754	1.625556	298.883693	0.011040	0.012090
RS	23	0.417444	1.625556	313.893559	0.011595	0.012563
RS	24	0.455777	1.956124	274.076138	0.010124	0.011011
RS	25	0.496950	1.956124	288.124069	0.010643	0.011462
RS	26	0.541174	2.243435	264.090270	0.009755	0.010519
RS	27	0.588673	2.243435	277.605169	0.010254	0.010977
RS	28	0.639692	2.451931	266.847855	0.009857	0.010548
RS	29	0.694490	2.451931	280.178972	0.010349	0.011052
RS	30	0.753348	2.567652	280.607897	0.010365	0.011081
RS	31	0.816565	2.567652	293.953756	0.010858	0.011665
RS	32	0.884467	2.606079	302.895504	0.011189	0.012066
RS	33	0.957398	2.606079	316.222000	0.011681	0.012714
RS	34	1.035732	2.597418	330.521492	0.012209	0.013346
RS	35	1.119870	2.597418	343.522083	0.012689	0.013997
RS	36	1.210241	2.565427	360.523093	0.013317	0.014726
RS	37	1.307306	2.565427	372.635027	0.013765	0.015323
RS	38	1.411563	2.523822	390.250858	0.014415	0.016057
RS	39	1.523543	2.523822	400.688184	0.014801	0.016558
RS	40	1.643818	2.484233	416.399233	0.015381	0.017195
RS	41	1.773004	2.484233	424.226415	0.015670	0.017549
RS	42	1.911761	2.458130	434.946393	0.016066	0.017954
RS	43	2.060796	2.458130	439.248798	0.016225	0.018104
RS	44	2.220873	2.452274	442.591259	0.016349	0.018178
RS	45	2.392808	2.452274	442.680589	0.016352	0.018098
RS	46	2.577481	2.467156	437.887285	0.016175	0.017823
RS	47	2.775835	2.467156	433.425201	0.016010	0.017524
RS	48	2.988883	2.500432	421.000632	0.015551	0.016944
RS	49	3.217715	2.500432	412.038341	0.015220	0.016455
RS	50	3.463498	2.550073	393.099192	0.014521	0.015632
RS	51	3.727490	2.550073	380.081572	0.014040	0.014993
RS	52	4.011039	2.614482	356.174078	0.013157	0.014000
RS	53	4.315594	2.614482	339.894468	0.012555	0.013260
RS	54	4.642711	2.736181	308.128728	0.011382	0.012027
RS	55	4.994062	2.736181	290.543176	0.010732	0.011269
RS	56	5.371441	2.736181	271.330603	0.010023	0.010473
RS	57	5.776778	2.736181	250.776035	0.009263	0.009647
RS	58	6.212142	3.476617	183.626078	0.006783	0.007311
RS	59	6.679760	3.476617	172.209695	0.006361	0.006822
RS	60	7.182020	3.476617	159.887117	0.005906	0.006309
RS	61	7.721488	3.476617	146.851389	0.005425	0.005777
RS	62	8.300921	3.476617	133.322484	0.004925	0.005233
RS	63	8.923280	3.476617	699.618729	0.025843	0.027458
PA	4+25*2+4+6 0.063294725 0.016175808 8.923280208 1.220728031 0.342092911 0.276339885 0.298406008 0.364918233 0.462159775 0.590056365 0.764163304 0.999265762 1.293979704 1.625555904 1.956124109 2.243435227 2.451930980 2.567651802 2.606078832 2.597418142 2.565427391 2.523822335 2.484232704 2.458130416 2.452274463 2.467156280 2.500432492 2.550073023 2.614481751 2.736180955 3.476616569
//
IT	5061
RD	6
LK	-280124.116828
QD	-514.413399 -> -441.846448
RI	0.0216474419
TR	0.061056	0.016606
MT	9.140640
MM	C_pi: 1.653334, n_recomb: 29129.475739
RS	0	0.000000	1.699154	125.697722	0.004315	0.000139
RS	1	0.007449	1.699154	134.456609	0.004616	0.000927
RS	2	0.015452	1.699154	143.777817	0.004936	0.002122
RS	3	0.024052	1.699154	153.690066	0.005276	0.003483
RS	4	0.033293	0.375646	735.237695	0.025240	0.016954
RS	5	0.043221	0.375646	768.709165	0.026389	0.020812
RS	6	0.053890	0.285870	1048.948930	0.036010	0.029717
RS	7	0.065353	0.285870	1081.284861	0.037120	0.032781
RS	8	0.077670	0.301137	1056.074911	0.036255	0.032625
RS	9	0.090904	0.301137	1084.311522	0.037224	0.034552
RS	10	0.105124	0.364333	921.096703	0.031621	0.029761
RS	11	0.120403	0.364333	947.713677	0.032535	0.031261
RS	12	0.136821	0.458765	775.716429	0.026630	0.025926
RS	13	0.154461	0.458765	801.038284	0.027499	0.027282
RS	14	0.173415	0.584084	650.861362	0.022344	0.022537
RS	15	0.193781	0.584084	674.624801	0.023160	0.023798
RS	16	0.215665	0.758140	539.750878	0.018529	0.019391
RS	17	0.239178	0.758140	561.712856	0.019283	0.020418
RS	18	0.264443	0.999842	444.108819	0.015246	0.016391
RS	19	0.291589	0.999842	464.048821	0.015931	0.017155
RS	20	0.320758	1.311385	370.293332	0.012712	0.013830
RS	21	0.352099	1.311385	388.239708	0.013328	0.014419
RS	22	0.385776	1.670135	319.978866	0.010985	0.011957
RS	23	0.421960	1.670135	336.278700	0.011544	0.012462
RS	24	0.460840	2.033839	290.377705	0.009969	0.010798
RS	25	0.502616	2.033839	305.540513	0.010489	0.011268
RS	26	0.547503	2.352300	277.981185	0.009543	0.010260
RS	27	0.595735	2.352300	292.523851	0.010042	0.010727
RS	28	0.647559	2.581213	280.385515	0.009625	0.010275
RS	29	0.703243	2.581213	294.745766	0.010118	0.010777
RS	30	0.763075	2.701978	295.674646	0.010150	0.010816
RS	31	0.827364	2.701978	310.125803	0.010646	0.011389
RS	32	0.896442	2.732775	321.089520	0.011023	0.011827
RS	33	0.970665	2.732775	335.637299	0.011522	0.012461
RS	34	1.050416	2.710585	352.946472	0.012116	0.013150
RS	35	1.136109	2.710585	367.273442	0.012608	0.013792
RS	36	1.228184	2.664179	387.789191	0.013313	0.014590
RS	37	1.327118	2.664179	401.272027	0.013775	0.015183
RS	38	1.433422	2.609484	422.550362	0.014506	0.015990
RS	39	1.547643	2.609484	434.299359	0.014909	0.016492
RS	40	1.670373	2.559541	453.359952	0.015564	0.017197
RS	41	1.802245	2.559541	462.305349	0.015871	0.017558
RS	42	1.943940	2.527220	475.420571	0.016321	0.018015
RS	43	2.096189	2.527220	480.519549	0.016496	0.018179
RS	44	2.259779	2.519928	484.815985	0.016643	0.018278
RS	45	2.435554	2.519928	485.304012	0.016660	0.018219
RS	46	2.624423	2.537771	479.972361	0.016477	0.017942
RS	47	2.827360	2.537771	475.503877	0.016324	0.017667
RS	48	3.045414	2.577617	461.322220	0.015837	0.017064
RS	49	3.279710	2.577617	451.996635	0.015517	0.016602
RS	50	3.531458	2.636834	430.447231	0.014777	0.015745
RS	51	3.801958	2.636834	416.791570	0.014308	0.015134
RS	52	4.092608	2.713475	389.780611	0.013381	0.014104
RS	53	4.404907	2.713475	372.682208	0.012794	0.013392
RS	54	4.740469	2.858370	336.449966	0.011550	0.012089
RS	55	5.101027	2.858370	318.152761	0.010922	0.011364
RS	56	5.488442	2.858370	298.000473	0.010230	0.010592
RS	57	5.904714	2.858370	276.284314	0.009485	0.009786
RS	58	6.351994	3.761108	196.371233	0.006741	0.007172
RS	59	6.832591	3.761108	185.550520	0.006370	0.006742
RS	60	7.348987	3.761108	173.654012	0.005961	0.006282
RS	61	7.903848	3.761108	160.855264	0.005522	0.005798
RS	62	8.500039	3.761108	147.360069	0.005059	0.005296
RS	63	9.140640	3.761108	818.709809	0.028106	0.029287
PA	4+25*2+4+6 0.061055636 0.016606206 9.140640154 1.699154125 0.375645928 0.285869692 0.301136574 0.364332527 0.458765120 0.584084201 0.758140079 0.999842311 1.311384536 1.670134919 2.033839195 2.352299739 2.581213321 2.701977886 2.732774542 2.710585281 2.664178789 2.609484067 2.559540841 2.527220324 2.519927543 2.537770716 2.577617168 2.636833668 2.713474539 2.858369914 3.761107982
//
IT	4322
RD	7
LK	-279982.889303
QD	-469.572922 -> -406.100942
RI	0.0161378524
TR	0.059082	0.017039
MT	9.324817
MM	C_pi: 1.722674, n_recomb: 31113.946068
RS	0	0.000000	2.320815	98.706605	0.003172	0.000109
RS	1	0.007482	2.320815	105.745050	0.003399	0.000714
RS	2	0.015525	2.320815	113.257596	0.003640	0.001612
RS	3	0.024169	2.320815	121.271884	0.003898	0.002620
RS	4	0.033460	0.409754	727.946346	0.023396	0.016048
RS	5	0.043446	0.409754	762.951377	0.024521	0.019569
RS	6	0.054179	0.295706	1100.003951	0.035354	0.029489
RS	7	0.065716	0.295706	1135.542372	0.036496	0.032384
RS	8	0.078115	0.304889	1134.261362	0.036455	0.032921
RS	9	0.091443	0.304889	1165.233398	0.037451	0.034757
RS	10	0.105767	0.365414	999.543183	0.032125	0.030189
RS	11	0.121164	0.365414	1028.536955	0.033057	0.031659
RS	12	0.137712	0.457468	846.757337	0.027215	0.026380
RS	13	0.155499	0.457468	874.281994	0.028099	0.027736
RS	14	0.174617	0.580267	712.889595	0.022912	0.022963
RS	15	0.195165	0.580267	738.733480	0.023743	0.024242
RS	16	0.217251	0.753619	590.572462	0.018981	0.019714
RS	17	0.240989	0.753619	614.487328	0.019750	0.020773
RS	18	0.266503	1.000178	482.736811	0.015515	0.016554
RS	19	0.293927	1.000178	504.431146	0.016212	0.017353
RS	20	0.323402	1.325674	398.381094	0.012804	0.013838
RS	21	0.355083	1.325674	417.822788	0.013429	0.014456
RS	22	0.389135	1.708170	340.511562	0.010944	0.011850
RS	23	0.425734	1.708170	358.061310	0.011508	0.012375
RS	24	0.465072	2.101889	306.193333	0.009841	0.010615
RS	25	0.507354	2.101889	322.428200	0.010363	0.011097
RS	26	0.552799	2.449344	291.392025	0.009365	0.010034
RS	27	0.601644	2.449344	306.914981	0.009864	0.010503
RS	28	0.654145	2.697624	293.377878	0.009429	0.010030
RS	29	0.710573	2.697624	308.714541	0.009922	0.010527
RS	30	0.771224	2.823248	310.072227	0.009966	0.010572
RS	31	0.836413	2.823248	325.572214	0.010464	0.011133
RS	32	0.906480	2.846815	338.461681	0.010878	0.011599
RS	33	0.981790	2.846815	354.174319	0.011383	0.012220
RS	34	1.062735	2.811738	374.417664	0.012034	0.012955
RS	35	1.149736	2.811738	390.019657	0.012535	0.013587
RS	36	1.243247	2.751630	414.013621	0.013306	0.014444
RS	37	1.343755	2.751630	428.825339	0.013782	0.015033
RS	38	1.451784	2.684466	453.782928	0.014585	0.015906
RS	39	1.567896	2.684466	466.813303	0.015003	0.016410
RS	40	1.692696	2.624500	489.304028	0.015726	0.017178
RS	41	1.826834	2.624500	499.347938	0.016049	0.017548
RS	42	1.971009	2.585811	514.994874	0.016552	0.018057
RS	43	2.125972	2.585811	520.875943	0.016741	0.018239
RS	44	2.292529	2.576398	526.282966	0.016915	0.018368
RS	45	2.471550	2.576398	527.153503	0.016943	0.018331
RS	46	2.663965	2.596059	521.425458	0.016759	0.018060
RS	47	2.870779	2.596059	516.927598	0.016614	0.017811
RS	48	3.093066	2.640990	501.098960	0.016105	0.017194
RS	49	3.331987	2.640990	491.378357	0.015793	0.016758
RS	50	3.588784	2.708059	467.291632	0.015019	0.015875
RS	51	3.864797	2.708059	452.958870	0.014558	0.015290
RS	52	4.161462	2.795101	422.876807	0.013591	0.014227
RS	53	4.480325	2.795101	404.918672	0.013014	0.013541
RS	54	4.823046	2.960659	364.201772	0.011705	0.012175
RS	55	5.191412	2.960659	345.158487	0.011093	0.011477
RS	56	5.587341	2.960659	324.043787	0.010415	0.010726
RS	57	6.012895	2.960659	301.155760	0.009679	0.009934
RS	58	6.470291	4.021931	208.208169	0.006692	0.007062
RS	59	6.961911	4.021931	197.962999	0.006363	0.006681
RS	60	7.490317	4.021931	186.500856	0.005994	0.006267
RS	61	8.058261	4.021931	173.975858	0.005592	0.005824
RS	62	8.668701	4.021931	160.578292	0.005161	0.005358
RS	63	9.324817	4.021931	937.483584	0.030131	0.031053
PA	4+25*2+4+6 0.059081883 0.017039496 9.324817024 2.320814730 0.409754327 0.295706195 0.304888518 0.365414327 0.457468333 0.580267458 0.753619404 1.000177952 1.325674278 1.708170142 2.101888830 2.449343858 2.697624128 2.823247573 2.846814979 2.811738233 2.751630440 2.684465834 2.624499891 2.585810951 2.576397706 2.596059278 2.640989752 2.708059480 2.795100599 2.960658611 4.021931196
//
IT	5346
RD	8
LK	-279859.153494
QD	-430.130752 -> -374.163272
RI	0.0122592373
TR	0.057313	0.017464
MT	9.486516
MM	C_pi: 1.786321, n_recomb: 33036.775681
RS	0	0.000000	3.117819	78.278587	0.002369	0.000086
RS	1	0.007512	3.117819	83.954093	0.002541	0.000556
RS	2	0.015587	3.117819	90.024650	0.002725	0.001240
RS	3	0.024270	3.117819	96.515203	0.002921	0.001998
RS	4	0.033604	0.443976	719.498087	0.021779	0.015230
RS	5	0.043640	0.443976	755.683501	0.022874	0.018476
RS	6	0.054429	0.305413	1144.984445	0.034658	0.029224
RS	7	0.066029	0.305413	1183.558248	0.035825	0.031979
RS	8	0.078501	0.309053	1205.769949	0.036498	0.033119
RS	9	0.091909	0.309053	1239.447497	0.037517	0.034876
RS	10	0.106324	0.367387	1072.391423	0.032461	0.030517
RS	11	0.121822	0.367387	1103.736994	0.033409	0.031954
RS	12	0.138484	0.457395	913.809330	0.027660	0.026751
RS	13	0.156398	0.457395	943.490170	0.028559	0.028101
RS	14	0.175657	0.577793	772.419177	0.023381	0.023336
RS	15	0.196363	0.577793	800.285325	0.024224	0.024623
RS	16	0.218624	0.750088	639.947464	0.019371	0.020009
RS	17	0.242558	0.750088	665.760972	0.020152	0.021090
RS	18	0.268289	1.000355	520.439988	0.015753	0.016712
RS	19	0.295953	1.000355	543.844987	0.016462	0.017536
RS	20	0.325695	1.337795	425.754614	0.012887	0.013854
RS	21	0.357671	1.337795	446.653637	0.013520	0.014494
RS	22	0.392049	1.741594	360.421686	0.010910	0.011760
RS	23	0.429009	1.741594	379.183267	0.011478	0.012300
RS	24	0.468746	2.163166	321.419016	0.009729	0.010456
RS	25	0.511467	2.163166	338.684783	0.010252	0.010944
RS	26	0.557398	2.538328	304.183898	0.009207	0.009832
RS	27	0.606778	2.538328	320.641251	0.009706	0.010301
RS	28	0.659868	2.805654	305.658061	0.009252	0.009807
RS	29	0.716945	2.805654	321.920087	0.009744	0.010297
RS	30	0.778310	2.936550	323.602612	0.009795	0.010346
RS	31	0.844285	2.936550	340.096694	0.010294	0.010894
RS	32	0.915215	2.953678	354.779642	0.010739	0.011383
RS	33	0.991472	2.953678	371.602963	0.011248	0.011988
RS	34	1.073458	2.906576	394.661838	0.011946	0.012762
RS	35	1.161603	2.906576	411.491497	0.012456	0.013383
RS	36	1.256368	2.833524	438.889971	0.013285	0.014291
RS	37	1.358252	2.833524	454.996469	0.013772	0.014876
RS	38	1.467788	2.754457	483.622978	0.014639	0.015807
RS	39	1.585553	2.754457	497.918814	0.015072	0.016314
RS	40	1.712163	2.684722	523.911273	0.015858	0.017142
RS	41	1.848284	2.684722	535.057030	0.016196	0.017522
RS	42	1.994629	2.639468	553.392146	0.016751	0.018082
RS	43	2.151968	2.639468	560.072996	0.016953	0.018281
RS	44	2.321124	2.627259	566.799862	0.017157	0.018444
RS	45	2.502987	2.627259	568.075720	0.017195	0.018430
RS	46	2.698510	2.647658	562.168103	0.017016	0.018172
RS	47	2.908721	2.647658	557.659347	0.016880	0.017947
RS	48	3.134721	2.696270	540.379011	0.016357	0.017325
RS	49	3.377697	2.696270	530.270253	0.016051	0.016914
RS	50	3.638924	2.769567	503.798585	0.015250	0.016013
RS	51	3.919774	2.769567	488.780733	0.014795	0.015452
RS	52	4.221719	2.865259	455.724749	0.013794	0.014363
RS	53	4.546345	2.865259	436.885991	0.013224	0.013698
RS	54	4.895355	3.048992	391.722520	0.011857	0.012276
RS	55	5.270582	3.048992	371.904403	0.011257	0.011601
RS	56	5.673993	3.048992	349.804923	0.010588	0.010868
RS	57	6.107707	3.048992	325.729625	0.009860	0.010088
RS	58	6.573999	4.264217	219.511461	0.006644	0.006972
RS	59	7.075316	4.264217	209.812392	0.006351	0.006633
RS	60	7.614290	4.264217	198.775222	0.006017	0.006258
RS	61	8.193749	4.264217	186.535315	0.005646	0.005850
RS	62	8.816735	4.264217	173.267163	0.005245	0.005416
RS	63	9.486516	4.264217	1056.712989	0.031986	0.032751
PA	4+25*2+4+6 0.057313246 0.017463734 9.486515506 3.117819032 0.443975614 0.305413031 0.309052845 0.367386585 0.457395038 0.577793268 0.750087676 1.000354890 1.337794753 1.741594132 2.163165925 2.538327899 2.805654407 2.936550273 2.953677509 2.906575566 2.833523890 2.754456575 2.684721978 2.639468497 2.627258677 2.647657941 2.696270212 2.769567165 2.865259436 3.048991936 4.264216529
//
IT	4920
RD	9
LK	-279749.955983
QD	-395.275796 -> -345.676801
RI	0.0094715145
TR	0.055711	0.017873
MT	9.631919
MM	C_pi: 1.845719, n_recomb: 34905.214741
RS	0	0.000000	4.130377	62.607126	0.001794	0.000069
RS	1	0.007537	4.130377	67.203279	0.001925	0.000437
RS	2	0.015642	4.130377	72.126931	0.002066	0.000964
RS	3	0.024359	4.130377	77.399874	0.002217	0.001541
RS	4	0.033732	0.478184	710.672079	0.020360	0.014490
RS	5	0.043811	0.478184	747.773901	0.021423	0.017506
RS	6	0.054651	0.314834	1185.603876	0.033966	0.028943
RS	7	0.066307	0.314834	1227.054692	0.035154	0.031581
RS	8	0.078842	0.313353	1272.152679	0.036446	0.033249
RS	9	0.092322	0.313353	1308.491901	0.037487	0.034939
RS	10	0.106817	0.369851	1140.752275	0.032681	0.030770
RS	11	0.122406	0.369851	1174.420338	0.033646	0.032177
RS	12	0.139169	0.458069	977.571969	0.028006	0.027061
RS	13	0.157195	0.458069	1009.367183	0.028917	0.028403
RS	14	0.176581	0.576167	829.876257	0.023775	0.023666
RS	15	0.197427	0.576167	859.714068	0.024630	0.024957
RS	16	0.219845	0.747175	688.121003	0.019714	0.020283
RS	17	0.243952	0.747175	715.785495	0.020507	0.021379
RS	18	0.269876	1.000305	557.367995	0.015968	0.016864
RS	19	0.297755	1.000305	582.445145	0.016686	0.017708
RS	20	0.327734	1.348144	452.505306	0.012964	0.013878
RS	21	0.359974	1.348144	474.828072	0.013603	0.014534
RS	22	0.394643	1.771344	379.759872	0.010880	0.011686
RS	23	0.431925	1.771344	399.699238	0.011451	0.012236
RS	24	0.472017	2.219124	336.076566	0.009628	0.010316
RS	25	0.515131	2.219124	354.335914	0.010151	0.010807
RS	26	0.561495	2.621107	316.364473	0.009064	0.009650
RS	27	0.611353	2.621107	333.714220	0.009561	0.010117
RS	28	0.664969	2.907489	317.224170	0.009088	0.009603
RS	29	0.722626	2.907489	334.364279	0.009579	0.010086
RS	30	0.784629	3.044336	336.252715	0.009633	0.010134
RS	31	0.851305	3.044336	353.689391	0.010133	0.010671
RS	32	0.923007	3.055983	370.013079	0.010601	0.011176
RS	33	1.000113	3.055983	387.895334	0.011113	0.011768
RS	34	1.083031	2.997791	413.623583	0.011850	0.012572
RS	35	1.172198	2.997791	431.635477	0.012366	0.013183
RS	36	1.268086	2.912560	462.332818	0.013245	0.014133
RS	37	1.371201	2.912560	479.702501	0.013743	0.014715
RS	38	1.482089	2.822117	511.958179	0.014667	0.015697
RS	39	1.601334	2.822117	527.508325	0.015113	0.016207
RS	40	1.729567	2.742837	557.051840	0.015959	0.017090
RS	41	1.867465	2.742837	569.311648	0.016310	0.017479
RS	42	2.015756	2.690851	590.482538	0.016917	0.018091
RS	43	2.175225	2.690851	597.994998	0.017132	0.018306
RS	44	2.346713	2.675265	606.261513	0.017369	0.018507
RS	45	2.531127	2.675265	607.984412	0.017418	0.018515
RS	46	2.729440	2.695459	602.144744	0.017251	0.018276
RS	47	2.942700	2.695459	597.664910	0.017123	0.018074
RS	48	3.172035	2.746528	579.167148	0.016593	0.017455
RS	49	3.418654	2.746528	568.698115	0.016293	0.017066
RS	50	3.683862	2.824601	540.036452	0.015472	0.016154
RS	51	3.969059	2.824601	524.343209	0.015022	0.015614
RS	52	4.275752	2.927369	488.445842	0.013993	0.014506
RS	53	4.605561	2.927369	468.718068	0.013428	0.013859
RS	54	4.960228	3.126964	419.180357	0.012009	0.012388
RS	55	5.341628	3.126964	398.563803	0.011418	0.011731
RS	56	5.751774	3.126964	375.459424	0.010757	0.011012
RS	57	6.192833	3.126964	350.180696	0.010032	0.010242
RS	58	6.667136	4.491097	230.487251	0.006603	0.006898
RS	59	7.177189	4.491097	221.303472	0.006340	0.006595
RS	60	7.725685	4.491097	210.675082	0.006036	0.006254
RS	61	8.315522	4.491097	198.719586	0.005693	0.005878
RS	62	8.949816	4.491097	185.595896	0.005317	0.005472
RS	63	9.631919	4.491097	1176.752160	0.033713	0.034379
PA	4+25*2+4+6 0.055711335 0.017873391 9.631918502 4.130376683 0.478183922 0.314833984 0.313352745 0.369850542 0.458068649 0.576166638 0.747175485 1.000305281 1.348144209 1.771344417 2.219123600 2.621107157 2.907489136 3.044336401 3.055982552 2.997791350 2.912559560 2.822117123 2.742836812 2.690850705 2.675265311 2.695459411 2.746527514 2.824600564 2.927369031 3.126963853 4.491096768
//
IT	4155
RD	10
LK	-279653.124796
QD	-364.371940 -> -320.241862
RI	0.0074285587
TR	0.054250	0.018266
MT	9.764726
MM	C_pi: 1.901736, n_recomb: 36723.459258
RS	0	0.000000	5.406961	50.438757	0.001373	0.000055
RS	1	0.007560	5.406961	54.177309	0.001475	0.000346
RS	2	0.015692	5.406961	58.186896	0.001584	0.000756
RS	3	0.024439	5.406961	62.486217	0.001702	0.001200
RS	4	0.033847	0.512393	701.722571	0.019108	0.013817
RS	5	0.043966	0.512393	739.535800	0.020138	0.016638
RS	6	0.054851	0.323929	1222.825191	0.033298	0.028656
RS	7	0.066558	0.323929	1267.007149	0.034501	0.031197
RS	8	0.079150	0.317655	1334.389295	0.036336	0.033331
RS	9	0.092694	0.317655	1373.339306	0.037397	0.034965
RS	10	0.107263	0.372586	1205.373244	0.032823	0.030969
RS	11	0.122933	0.372586	1241.331138	0.033802	0.032348
RS	12	0.139787	0.459204	1038.545586	0.028280	0.027323
RS	13	0.157916	0.459204	1072.415766	0.029202	0.028656
RS	14	0.177415	0.575089	885.559067	0.024114	0.023963
RS	15	0.198389	0.575089	917.322699	0.024979	0.025255
RS	16	0.220948	0.744646	735.274917	0.020022	0.020540
RS	17	0.245212	0.744646	764.747084	0.020824	0.021647
RS	18	0.271312	0.999966	593.645307	0.016165	0.017014
RS	19	0.299384	0.999966	620.359777	0.016893	0.017873
RS	20	0.329579	1.356928	478.726643	0.013036	0.013909
RS	21	0.362056	1.356928	502.443180	0.013682	0.014578
RS	22	0.396989	1.797920	398.599142	0.010854	0.011624
RS	23	0.434563	1.797920	419.686025	0.011428	0.012182
RS	24	0.474978	2.270512	350.225553	0.009537	0.010191
RS	25	0.518449	2.270512	369.445117	0.010060	0.010685
RS	26	0.565205	2.698637	327.984258	0.008931	0.009486
RS	27	0.615497	2.698637	346.188384	0.009427	0.009951
RS	28	0.669591	3.004227	328.124799	0.008935	0.009415
RS	29	0.727775	3.004227	346.099584	0.009424	0.009893
RS	30	0.790357	3.147775	348.073686	0.009478	0.009937
RS	31	0.857671	3.147775	366.404838	0.009977	0.010463
RS	32	0.930074	3.154941	384.209315	0.010462	0.010978
RS	33	1.007951	3.154941	403.101000	0.010977	0.011559
RS	34	1.091716	3.086601	431.337223	0.011746	0.012386
RS	35	1.181814	3.086601	450.486758	0.012267	0.012988
RS	36	1.278723	2.989925	484.355896	0.013189	0.013973
RS	37	1.382959	2.989925	502.956948	0.013696	0.014552
RS	38	1.495076	2.888621	538.772936	0.014671	0.015578
RS	39	1.615669	2.888621	555.565987	0.015128	0.016091
RS	40	1.745380	2.800012	588.682939	0.016030	0.017025
RS	41	1.884896	2.800012	602.070235	0.016395	0.017424
RS	42	2.034961	2.741174	626.202993	0.017052	0.018085
RS	43	2.196371	2.741174	634.583056	0.017280	0.018316
RS	44	2.369985	2.721738	644.600703	0.017553	0.018557
RS	45	2.556724	2.721738	646.819851	0.017613	0.018585
RS	46	2.757581	2.740934	641.301323	0.017463	0.018370
RS	47	2.973624	2.740934	636.900211	0.017343	0.018190
RS	48	3.206000	2.793410	617.435259	0.016813	0.017579
RS	49	3.455945	2.793410	606.644743	0.016519	0.017212
RS	50	3.724786	2.875014	576.005928	0.015685	0.016295
RS	51	4.013953	2.875014	559.657542	0.015240	0.015774
RS	52	4.324981	2.983472	521.071982	0.014189	0.014651
RS	53	4.659525	2.983472	500.455282	0.013628	0.014020
RS	54	5.019361	3.196835	446.638680	0.012162	0.012506
RS	55	5.406401	3.196835	425.204970	0.011579	0.011865
RS	56	5.822704	3.196835	401.078978	0.010922	0.011158
RS	57	6.270480	3.196835	374.582481	0.010200	0.010395
RS	58	6.752109	4.704591	241.241917	0.006569	0.006838
RS	59	7.270152	4.704591	232.544692	0.006332	0.006565
RS	60	7.827360	4.704591	222.307371	0.006054	0.006254
RS	61	8.426695	4.704591	210.630541	0.005736	0.005905
RS	62	9.071341	4.704591	197.657964	0.005382	0.005525
RS	63	9.764726	4.704591	1297.669271	0.035336	0.035939
PA	4+25*2+4+6 0.054249941 0.018266227 9.764725544 5.406960538 0.512393370 0.323929129 0.317655093 0.372586215 0.459204236 0.575089117 0.744645889 0.999965669 1.356928046 1.797920259 2.270512111 2.698637312 3.004226503 3.147775368 3.154941414 3.086600736 2.989924979 2.888621138 2.800012378 2.741173793 2.721737820 2.740934441 2.793410235 2.875014077 2.983472173 3.196834576 4.704591235
//
IT	4765
RD	11
LK	-279566.924406
QD	-336.873719 -> -297.472437
RI	0.0059023601
TR	0.052909	0.018642
MT	9.887388
MM	C_pi: 1.954938, n_recomb: 38494.151064
RS	0	0.000000	7.006980	40.884004	0.001062	0.000044
RS	1	0.007581	7.006980	43.937455	0.001141	0.000276
RS	2	0.015738	7.006980	47.215197	0.001227	0.000597
RS	3	0.024512	7.006980	50.733116	0.001318	0.000942
RS	4	0.033952	0.546663	692.722752	0.017996	0.013203
RS	5	0.044108	0.546663	731.082822	0.018992	0.015855
RS	6	0.055033	0.332707	1257.221390	0.032660	0.028370
RS	7	0.066787	0.332707	1304.000685	0.033875	0.030827
RS	8	0.079431	0.321897	1393.121572	0.036190	0.033379
RS	9	0.093035	0.321897	1434.628223	0.037269	0.034966
RS	10	0.107670	0.375471	1266.765032	0.032908	0.031126
RS	11	0.123414	0.375471	1304.977889	0.033901	0.032480
RS	12	0.140352	0.460638	1097.067024	0.028500	0.027548
RS	13	0.158574	0.460638	1132.974401	0.029432	0.028871
RS	14	0.178178	0.574380	939.675316	0.024411	0.024233
RS	15	0.199268	0.574380	973.322235	0.025285	0.025525
RS	16	0.221957	0.742351	781.542662	0.020303	0.020782
RS	17	0.246366	0.742351	812.782268	0.021114	0.021898
RS	18	0.272625	0.999310	629.365596	0.016350	0.017160
RS	19	0.300875	0.999310	657.685224	0.017085	0.018032
RS	20	0.331267	1.364304	504.495233	0.013106	0.013944
RS	21	0.363964	1.364304	529.578402	0.013757	0.014625
RS	22	0.399139	1.821668	417.006903	0.010833	0.011572
RS	23	0.436981	1.821668	439.214260	0.011410	0.012137
RS	24	0.477691	2.317812	363.928894	0.009454	0.010080
RS	25	0.521489	2.317812	384.078912	0.009978	0.010576
RS	26	0.568607	2.771450	339.108297	0.008809	0.009336
RS	27	0.619297	2.771450	358.132736	0.009304	0.009799
RS	28	0.673830	3.096434	338.428394	0.008792	0.009243
RS	29	0.732497	3.096434	357.198404	0.009279	0.009714
RS	30	0.795612	3.247446	359.140034	0.009330	0.009753
RS	31	0.863512	3.247446	378.321058	0.009828	0.010269
RS	32	0.936560	3.251108	397.448205	0.010325	0.010791
RS	33	1.015147	3.251108	417.302274	0.010841	0.011360
RS	34	1.099691	3.173534	447.878383	0.011635	0.012205
RS	35	1.190644	3.173534	468.121755	0.012161	0.012799
RS	36	1.288494	3.066129	505.020002	0.013119	0.013812
RS	37	1.393762	3.066129	524.819620	0.013634	0.014388
RS	38	1.507010	2.954447	564.107084	0.014654	0.015453
RS	39	1.628845	2.954447	582.129365	0.015123	0.015968
RS	40	1.759916	2.856738	618.814817	0.016076	0.016949
RS	41	1.900924	2.856738	633.340669	0.016453	0.017357
RS	42	2.052623	2.790977	660.535432	0.017159	0.018067
RS	43	2.215823	2.790977	669.818076	0.017401	0.018313
RS	44	2.391395	2.767314	681.779769	0.017711	0.018595
RS	45	2.580279	2.767314	684.545680	0.017783	0.018641
RS	46	2.783482	2.784865	679.592249	0.017654	0.018455
RS	47	3.002092	2.784865	675.323423	0.017544	0.018295
RS	48	3.237275	2.837870	655.142207	0.017019	0.017698
RS	49	3.490288	2.837870	644.074538	0.016732	0.017350
RS	50	3.762483	2.921938	611.679862	0.015890	0.016435
RS	51	4.055315	2.921938	594.702733	0.015449	0.015930
RS	52	4.370347	3.034886	553.592271	0.014381	0.014797
RS	53	4.709264	3.034886	532.092671	0.013823	0.014179
RS	54	5.073875	3.260146	474.108229	0.012316	0.012628
RS	55	5.466129	3.260146	451.842997	0.011738	0.012000
RS	56	5.888121	3.260146	426.682277	0.011084	0.011303
RS	57	6.342107	3.260146	398.956439	0.010364	0.010545
RS	58	6.830511	4.906190	251.828577	0.006542	0.006788
RS	59	7.355943	4.906190	243.592446	0.006328	0.006542
RS	60	7.921211	4.906190	233.729309	0.006072	0.006257
RS	61	8.529334	4.906190	222.323731	0.005776	0.005933
RS	62	9.183561	4.906190	209.504844	0.005443	0.005574
RS	63	9.887388	4.906190	1419.384737	0.036873	0.037435
PA	4+25*2+4+6 0.052909373 0.018641507 9.887388055 7.006979999 0.546662843 0.332706864 0.321897458 0.375470750 0.460638461 0.574379974 0.742351396 0.999309564 1.364304230 1.821667890 2.317811560 2.771450200 3.096433957 3.247446195 3.251108252 3.173534241 3.066129036 2.954447175 2.856737559 2.790976670 2.767313566 2.784864632 2.837870124 2.921937706 3.034886035 3.260146215 4.906189501
//
IT	3854
RD	12
LK	-279489.921439
QD	-312.312653 -> -277.021868
RI	0.0047441367
TR	0.051674	0.018999
MT	10.001672
MM	C_pi: 2.005703, n_recomb: 40218.624885
RS	0	0.000000	9.001228	33.313779	0.000828	0.000036
RS	1	0.007601	9.001228	35.817194	0.000891	0.000222
RS	2	0.015779	9.001228	38.506384	0.000957	0.000475
RS	3	0.024580	9.001228	41.394768	0.001029	0.000745
RS	4	0.034049	0.581036	683.706540	0.017000	0.012639
RS	5	0.044238	0.581036	722.478450	0.017964	0.015142
RS	6	0.055201	0.341177	1289.199613	0.032055	0.028088
RS	7	0.066998	0.341177	1338.452201	0.033279	0.030473
RS	8	0.079691	0.326044	1448.799025	0.036023	0.033402
RS	9	0.093349	0.326044	1492.805523	0.037117	0.034949
RS	10	0.108045	0.378430	1325.274388	0.032952	0.031251
RS	11	0.123858	0.378430	1365.704917	0.033957	0.032582
RS	12	0.140874	0.462269	1153.358774	0.028677	0.027741
RS	13	0.159182	0.462269	1191.265864	0.029620	0.029056
RS	14	0.178882	0.573929	992.346828	0.024674	0.024479
RS	15	0.200080	0.573929	1027.836164	0.025556	0.025770
RS	16	0.222888	0.740208	826.995450	0.020562	0.021013
RS	17	0.247431	0.740208	859.963751	0.021382	0.022135
RS	18	0.273838	0.998333	664.586286	0.016524	0.017304
RS	19	0.302253	0.998333	694.480264	0.017268	0.018187
RS	20	0.332828	1.370400	529.864000	0.013175	0.013985
RS	21	0.365727	1.370400	556.288401	0.013832	0.014676
RS	22	0.401126	1.842856	435.031852	0.010817	0.011530
RS	23	0.439216	1.842856	458.334850	0.011396	0.012101
RS	24	0.480201	2.361393	377.232595	0.009380	0.009982
RS	25	0.524301	2.361393	398.285889	0.009903	0.010479
RS	26	0.571753	2.839942	349.785932	0.008697	0.009200
RS	27	0.622813	2.839942	369.599573	0.009190	0.009661
RS	28	0.677753	3.184460	348.194843	0.008658	0.009083
RS	29	0.736868	3.184460	367.723879	0.009143	0.009549
RS	30	0.800478	3.343652	369.522186	0.009188	0.009580
RS	31	0.868922	3.343652	389.511515	0.009685	0.010088
RS	32	0.942568	3.344743	409.808200	0.010190	0.010612
RS	33	1.021813	3.344743	430.579733	0.010706	0.011171
RS	34	1.107080	3.258815	463.326223	0.011520	0.012029
RS	35	1.198828	3.258815	484.620139	0.012050	0.012615
RS	36	1.297551	3.141370	524.394661	0.013039	0.013651
RS	37	1.403777	3.141370	545.358577	0.013560	0.014224
RS	38	1.518077	3.019774	588.011739	0.014620	0.015323
RS	39	1.641065	3.019774	607.246311	0.015099	0.015841
RS	40	1.773401	2.913193	647.472270	0.016099	0.016865
RS	41	1.915795	2.913193	663.143525	0.016488	0.017281
RS	42	2.069013	2.840481	693.474318	0.017243	0.018037
RS	43	2.233877	2.840481	703.690724	0.017497	0.018297
RS	44	2.411272	2.812300	717.766125	0.017847	0.018621
RS	45	2.602150	2.812300	721.127223	0.017930	0.018685
RS	46	2.807537	2.827677	716.967728	0.017827	0.018530
RS	47	3.028535	2.827677	712.884937	0.017725	0.018389
RS	48	3.266331	2.880479	692.231951	0.017212	0.017811
RS	49	3.522201	2.880479	680.933782	0.016931	0.017479
RS	50	3.797519	2.966113	647.003601	0.016087	0.016570
RS	51	4.093765	2.966113	629.428213	0.015650	0.016081
RS	52	4.412527	3.082520	585.961906	0.014569	0.014942
RS	53	4.755518	3.082520	563.590257	0.014013	0.014336
RS	54	5.124580	3.318026	501.561042	0.012471	0.012752
RS	55	5.521693	3.318026	478.454322	0.011896	0.012135
RS	56	5.948990	3.318026	452.249881	0.011245	0.011446
RS	57	6.408766	3.318026	423.286896	0.010525	0.010693
RS	58	6.903489	5.097099	262.265546	0.006521	0.006746
RS	59	7.435814	5.097099	254.468664	0.006327	0.006524
RS	60	8.008601	5.097099	244.964761	0.006091	0.006262
RS	61	8.624925	5.097099	233.823201	0.005814	0.005960
RS	62	9.288095	5.097099	221.159024	0.005499	0.005622
RS	63	10.001672	5.097099	1541.707730	0.038333	0.038867
PA	4+25*2+4+6 0.051673968 0.018999172 10.001671754 9.001228455 0.581035982 0.341177344 0.326044216 0.378430255 0.462269139 0.573928610 0.740208042 0.998332723 1.370399893 1.842855731 2.361392543 2.839942479 3.184459622 3.343651591 3.344743304 3.258815468 3.141370220 3.019774185 2.913193200 2.840481308 2.812299936 2.827676997 2.880479408 2.966113310 3.082519945 3.318025550 5.097098554
//
IT	4435
RD	13
LK	-279420.919026
QD	-290.292537 -> -258.591310
RI	0.0038527367
TR	0.050531	0.019340
MT	10.108926
MM	C_pi: 2.054318, n_recomb: 41898.039063
RS	0	0.000000	11.473101	27.273112	0.000651	0.000029
RS	1	0.007619	11.473101	29.333041	0.000700	0.000179
RS	2	0.015818	11.473101	31.547083	0.000753	0.000380
RS	3	0.024642	11.473101	33.926534	0.000810	0.000593
RS	4	0.034139	0.615551	674.692977	0.016103	0.012120
RS	5	0.044359	0.615551	713.764369	0.017036	0.014491
RS	6	0.055357	0.349363	1319.034502	0.031482	0.027812
RS	7	0.067194	0.349363	1370.645111	0.032714	0.030135
RS	8	0.079932	0.330083	1501.740224	0.035843	0.033406
RS	9	0.093641	0.330083	1548.188900	0.036951	0.034918
RS	10	0.108394	0.381423	1381.158312	0.032965	0.031350
RS	11	0.124272	0.381423	1423.767791	0.033982	0.032659
RS	12	0.141359	0.464038	1207.575802	0.028822	0.027910
RS	13	0.159748	0.464038	1247.445652	0.029773	0.029216
RS	14	0.179537	0.573665	1043.664507	0.024910	0.024706
RS	15	0.200835	0.573665	1080.956867	0.025800	0.025995
RS	16	0.223755	0.738178	871.672512	0.020805	0.021232
RS	17	0.248422	0.738178	906.332006	0.021632	0.022360
RS	18	0.274968	0.997067	699.340607	0.016691	0.017445
RS	19	0.303537	0.997067	730.779137	0.017442	0.018339
RS	20	0.334282	1.375369	554.864419	0.013243	0.014029
RS	21	0.367369	1.375369	582.605906	0.013905	0.014729
RS	22	0.402978	1.861743	452.711342	0.010805	0.011497
RS	23	0.441299	1.861743	477.087000	0.011387	0.012073
RS	24	0.482540	2.401559	390.180684	0.009313	0.009894
RS	25	0.526923	2.401559	412.112542	0.009836	0.010393
RS	26	0.574688	2.904418	360.065928	0.008594	0.009076
RS	27	0.626092	2.904418	380.640525	0.009085	0.009535
RS	28	0.681412	3.268557	357.482255	0.008532	0.008936
RS	29	0.740947	3.268557	377.737286	0.009016	0.009397
RS	30	0.805018	3.436580	379.290550	0.009053	0.009418
RS	31	0.873970	3.436580	400.049745	0.009548	0.009918
RS	32	0.948176	3.435987	421.369842	0.010057	0.010442
RS	33	1.028036	3.435987	443.016339	0.010574	0.010992
RS	34	1.113980	3.342521	477.769706	0.011403	0.011859
RS	35	1.206472	3.342521	500.071946	0.011935	0.012438
RS	36	1.306011	3.215699	542.565195	0.012950	0.013493
RS	37	1.413133	3.215699	564.658233	0.013477	0.014063
RS	38	1.528417	3.084631	610.560417	0.014573	0.015191
RS	39	1.652485	3.084631	630.987348	0.015060	0.015712
RS	40	1.786005	2.969418	674.705126	0.016104	0.016774
RS	41	1.929698	2.969418	691.524121	0.016505	0.017198
RS	42	2.084339	2.889761	725.040689	0.017305	0.017998
RS	43	2.250762	2.889761	736.217194	0.017572	0.018271
RS	44	2.429864	2.856839	752.552222	0.017962	0.018637
RS	45	2.622612	2.856839	756.553081	0.018057	0.018718
RS	46	2.830045	2.869614	753.397579	0.017982	0.018596
RS	47	3.053283	2.869614	749.552601	0.017890	0.018472
RS	48	3.293528	2.921609	728.659608	0.017391	0.017916
RS	49	3.552078	2.921609	717.177868	0.017117	0.017601
RS	50	3.830326	3.008052	681.928098	0.016276	0.016702
RS	51	4.129774	3.008052	663.787043	0.015843	0.016226
RS	52	4.452037	3.127035	618.134708	0.014753	0.015084
RS	53	4.798852	3.127035	594.905231	0.014199	0.014488
RS	54	5.172091	3.371339	528.961438	0.012625	0.012877
RS	55	5.573767	3.371339	505.006950	0.012053	0.012270
RS	56	6.006045	3.371339	477.753392	0.011403	0.011587
RS	57	6.471259	3.371339	447.548903	0.010682	0.010837
RS	58	6.971917	5.278358	272.558655	0.006505	0.006711
RS	59	7.510720	5.278358	265.182413	0.006329	0.006511
RS	60	8.090574	5.278358	256.024815	0.006111	0.006269
RS	61	8.714606	5.278358	245.140767	0.005851	0.005987
RS	62	9.386182	5.278358	232.631737	0.005552	0.005667
RS	63	10.108926	5.278358	1664.428568	0.039726	0.040240
PA	4+25*2+4+6 0.050530863 0.019339520 10.108925589 11.473101252 0.615550952 0.349363218 0.330082549 0.381422561 0.464037736 0.573664929 0.738177647 0.997066689 1.375368784 1.861743413 2.401558642 2.904418178 3.268556973 3.436579873 3.435987413 3.342520709 3.215698610 3.084630547 2.969417782 2.889760832 2.856838871 2.869613787 2.921609110 3.008051707 3.127035024 3.371338733 5.278358426
//
IT	5052
RD	14
LK	-279358.907050
QD	-270.478074 -> -241.924934
RI	0.0031578199
TR	0.049470	0.019663
MT	10.210126
MM	C_pi: 2.100980, n_recomb: 43533.040606
RS	0	0.000000	14.521432	22.422521	0.000515	0.000024
RS	1	0.007636	14.521432	24.123358	0.000554	0.000145
RS	2	0.015855	14.521432	25.952284	0.000596	0.000306
RS	3	0.024701	14.521432	27.918796	0.000641	0.000475
RS	4	0.034223	0.650242	665.685720	0.015292	0.011642
RS	5	0.044472	0.650242	704.961438	0.016194	0.013892
RS	6	0.055503	0.357281	1346.944510	0.030941	0.027545
RS	7	0.067377	0.357281	1400.804983	0.032178	0.029812
RS	8	0.080158	0.334004	1552.192209	0.035655	0.033397
RS	9	0.093914	0.334004	1601.024374	0.036777	0.034879
RS	10	0.108721	0.384420	1434.605417	0.032954	0.031428
RS	11	0.124658	0.384420	1479.353487	0.033982	0.032718
RS	12	0.141813	0.465899	1259.840800	0.028940	0.028057
RS	13	0.160277	0.465899	1301.636154	0.029900	0.029354
RS	14	0.180151	0.573547	1093.671348	0.025123	0.024916
RS	15	0.201543	0.573547	1132.728038	0.026020	0.026203
RS	16	0.224568	0.736223	915.604558	0.021032	0.021442
RS	17	0.249351	0.736223	951.918293	0.021867	0.022575
RS	18	0.276026	0.995536	733.647545	0.016853	0.017585
RS	19	0.304739	0.995536	766.601182	0.017610	0.018487
RS	20	0.335644	1.379309	579.526261	0.013312	0.014077
RS	21	0.368908	1.379309	608.561552	0.013979	0.014785
RS	22	0.404713	1.878534	470.073144	0.010798	0.011470
RS	23	0.443252	1.878534	495.499740	0.011382	0.012051
RS	24	0.484733	2.438564	402.804546	0.009253	0.009815
RS	25	0.529382	2.438564	425.592003	0.009776	0.010315
RS	26	0.577440	2.965094	369.988706	0.008499	0.008963
RS	27	0.629168	2.965094	391.298319	0.008989	0.009420
RS	28	0.684845	3.348898	366.338187	0.008415	0.008799
RS	29	0.744774	3.348898	387.288750	0.008896	0.009257
RS	30	0.809279	3.526326	388.505202	0.008924	0.009266
RS	31	0.878709	3.526326	409.998464	0.009418	0.009760
RS	32	0.953441	3.524864	432.206290	0.009928	0.010281
RS	33	1.033879	3.524864	454.687422	0.010445	0.010823
RS	34	1.120460	3.424651	491.286360	0.011285	0.011695
RS	35	1.213651	3.424651	514.555590	0.011820	0.012268
RS	36	1.313958	3.289069	559.611571	0.012855	0.013337
RS	37	1.421925	3.289069	582.797643	0.013387	0.013905
RS	38	1.538135	3.148966	631.821797	0.014514	0.015058
RS	39	1.663219	3.148966	653.418144	0.015010	0.015581
RS	40	1.797854	3.025358	700.563960	0.016093	0.016678
RS	41	1.942770	3.025358	718.528228	0.016505	0.017109
RS	42	2.098751	2.938796	755.256511	0.017349	0.017952
RS	43	2.266642	2.938796	767.413972	0.017628	0.018237
RS	44	2.447353	2.900969	786.130720	0.018058	0.018644
RS	45	2.641863	2.900969	790.811087	0.018166	0.018741
RS	46	2.851225	2.910795	788.849896	0.018121	0.018654
RS	47	3.076573	2.910795	785.291366	0.018039	0.018547
RS	48	3.319128	2.961480	764.376644	0.017559	0.018015
RS	49	3.580205	2.961480	752.757264	0.017292	0.017715
RS	50	3.861216	3.048093	716.396543	0.016456	0.016828
RS	51	4.163685	3.048093	697.723526	0.016027	0.016365
RS	52	4.489250	3.168899	650.053992	0.014932	0.015224
RS	53	4.839674	3.168899	625.983592	0.014380	0.014637
RS	54	5.216855	3.420735	556.260780	0.012778	0.013002
RS	55	5.622837	3.420735	531.455667	0.012208	0.012402
RS	56	6.059819	3.420735	503.151124	0.011558	0.011724
RS	57	6.530168	3.420735	471.704351	0.010836	0.010977
RS	58	7.036432	5.450831	282.701207	0.006494	0.006683
RS	59	7.581352	5.450831	275.729874	0.006334	0.006501
RS	60	8.167882	5.450831	266.907680	0.006131	0.006278
RS	61	8.799197	5.450831	256.275742	0.005887	0.006013
RS	62	9.478718	5.450831	243.922440	0.005603	0.005710
RS	63	10.210126	5.450831	1787.297739	0.041056	0.041556
PA	4+25*2+4+6 0.049469683 0.019663168 10.210125616 14.521431567 0.650242086 0.357281293 0.334004219 0.384420157 0.465898731 0.573547168 0.736223220 0.995535777 1.379308993 1.878534287 2.438564241 2.965093544 3.348898109 3.526325952 3.524863591 3.424651185 3.289069338 3.148966246 3.025358294 2.938796395 2.900968860 2.910794618 2.961480193 3.048093044 3.168898769 3.420734831 5.450831137
//
IT	4513
RD	15
LK	-279303.029531
QD	-252.586809 -> -226.805563
RI	0.0026097418
TR	0.048481	0.019971
MT	10.306124
MM	C_pi: 2.145875, n_recomb: 45124.582730
RS	0	0.000000	18.263947	18.504978	0.000410	0.000020
RS	1	0.007652	18.263947	19.913820	0.000441	0.000118
RS	2	0.015889	18.263947	21.429338	0.000475	0.000248
RS	3	0.024756	18.263947	23.059517	0.000511	0.000383
RS	4	0.034302	0.685128	656.704364	0.014553	0.011198
RS	5	0.044578	0.685128	696.103892	0.015426	0.013341
RS	6	0.055641	0.364945	1373.128125	0.030430	0.027286
RS	7	0.067550	0.364945	1429.137258	0.031671	0.029503
RS	8	0.080370	0.337808	1600.358501	0.035465	0.033378
RS	9	0.094171	0.337808	1651.515567	0.036599	0.034832
RS	10	0.109028	0.387407	1485.775024	0.032926	0.031488
RS	11	0.125022	0.387407	1532.620563	0.033964	0.032760
RS	12	0.142240	0.467831	1310.236506	0.029036	0.028185
RS	13	0.160775	0.467831	1353.920507	0.030004	0.029473
RS	14	0.180728	0.573553	1142.399007	0.025317	0.025111
RS	15	0.202209	0.573553	1183.182401	0.026220	0.026395
RS	16	0.225332	0.734346	958.791405	0.021248	0.021643
RS	17	0.250226	0.734346	996.723198	0.022088	0.022780
RS	18	0.277023	0.993788	767.513834	0.017009	0.017723
RS	19	0.305872	0.993788	801.953621	0.017772	0.018632
RS	20	0.336927	1.382366	603.858648	0.013382	0.014129
RS	21	0.370359	1.382366	634.165057	0.014054	0.014844
RS	22	0.406349	1.893447	487.138821	0.010795	0.011450
RS	23	0.445093	1.893447	513.595842	0.011382	0.012035
RS	24	0.486801	2.472680	415.130894	0.009200	0.009745
RS	25	0.531701	2.472680	438.752653	0.009723	0.010247
RS	26	0.580036	3.022238	379.586653	0.008412	0.008859
RS	27	0.632070	3.022238	401.607424	0.008900	0.009315
RS	28	0.688085	3.425670	374.807407	0.008306	0.008673
RS	29	0.748386	3.425670	396.425622	0.008785	0.009127
RS	30	0.813301	3.613002	397.223292	0.008803	0.009125
RS	31	0.883183	3.613002	419.417588	0.009295	0.009612
RS	32	0.958412	3.611424	442.387285	0.009804	0.010128
RS	33	1.039397	3.611424	465.665192	0.010320	0.010663
RS	34	1.126579	3.505207	503.956717	0.011168	0.011538
RS	35	1.220432	3.505207	528.153141	0.011704	0.012104
RS	36	1.321466	3.361460	575.616999	0.012756	0.013185
RS	37	1.430231	3.361460	599.859948	0.013293	0.013750
RS	38	1.547318	3.212734	651.876186	0.014446	0.014924
RS	39	1.673364	3.212734	674.616937	0.014950	0.015449
RS	40	1.809055	3.080968	725.114896	0.016069	0.016579
RS	41	1.955128	3.080968	744.217997	0.016493	0.017017
RS	42	2.112378	2.987557	784.166469	0.017378	0.017899
RS	43	2.281660	2.987557	797.320607	0.017669	0.018195
RS	44	2.463895	2.944706	818.518980	0.018139	0.018644
RS	45	2.660074	2.944706	823.913598	0.018259	0.018755
RS	46	2.871264	2.951305	823.316198	0.018245	0.018704
RS	47	3.098613	2.951305	820.089029	0.018174	0.018612
RS	48	3.343357	3.000268	799.354647	0.017714	0.018107
RS	49	3.606829	3.000268	787.641788	0.017455	0.017821
RS	50	3.890460	3.086511	750.369970	0.016629	0.016950
RS	51	4.195794	3.086511	731.198800	0.016204	0.016497
RS	52	4.524491	3.208500	681.676342	0.015107	0.015360
RS	53	4.878338	3.208500	656.783721	0.014555	0.014781
RS	54	5.259260	3.466765	583.419705	0.012929	0.013126
RS	55	5.669329	3.466765	557.763794	0.012361	0.012533
RS	56	6.110775	3.466765	528.409176	0.011710	0.011859
RS	57	6.585998	3.466765	495.722169	0.010986	0.011113
RS	58	7.097583	5.615329	292.688180	0.006486	0.006659
RS	59	7.648313	5.615329	286.108352	0.006340	0.006494
RS	60	8.241182	5.615329	277.612322	0.006152	0.006287
RS	61	8.879416	5.615329	267.228014	0.005922	0.006039
RS	62	9.566484	5.615329	255.031179	0.005652	0.005751
RS	63	10.306124	5.615329	1910.103065	0.042330	0.042817
PA	4+25*2+4+6 0.048481387 0.019970701 10.306124026 18.263946751 0.685128286 0.364944992 0.337808278 0.387407309 0.467831282 0.573552638 0.734346461 0.993787900 1.382366009 1.893446816 2.472679573 3.022237798 3.425669667 3.613002210 3.611424067 3.505207121 3.361459691 3.212733821 3.080967764 2.987556980 2.944705716 2.951305445 3.000267900 3.086510840 3.208499577 3.466765418 5.615328975
//
IT	4643
RD	16
LK	-279252.556246
QD	-236.380036 -> -213.048557
RI	0.0021732919
TR	0.047558	0.020263
MT	10.397609
MM	C_pi: 2.189143, n_recomb: 46673.334405
RS	0	0.000000	22.838590	15.325567	0.000328	0.000016
RS	1	0.007667	22.838590	16.496090	0.000353	0.000097
RS	2	0.015921	22.838590	17.755648	0.000380	0.000202
RS	3	0.024808	22.838590	19.110958	0.000409	0.000310
RS	4	0.034376	0.720209	647.775305	0.013879	0.010787
RS	5	0.044679	0.720209	687.230503	0.014724	0.012830
RS	6	0.055770	0.372368	1397.736217	0.029947	0.027037
RS	7	0.067713	0.372368	1455.798726	0.031191	0.029209
RS	8	0.080570	0.341492	1646.418766	0.035275	0.033351
RS	9	0.094414	0.341492	1699.842016	0.036420	0.034781
RS	10	0.109319	0.390371	1534.800471	0.032884	0.031535
RS	11	0.125366	0.390371	1583.701370	0.033932	0.032789
RS	12	0.142644	0.469817	1358.833397	0.029114	0.028298
RS	13	0.161246	0.469817	1404.369091	0.030089	0.029577
RS	14	0.181275	0.573661	1189.869988	0.025494	0.025292
RS	15	0.202839	0.573661	1232.343020	0.026404	0.026573
RS	16	0.226056	0.732544	1001.228602	0.021452	0.021836
RS	17	0.251054	0.732544	1040.742640	0.022298	0.022976
RS	18	0.277967	0.991867	800.933396	0.017160	0.017858
RS	19	0.306945	0.991867	836.830418	0.017930	0.018775
RS	20	0.338143	1.384652	627.867192	0.013452	0.014183
RS	21	0.371734	1.384652	659.422340	0.014128	0.014905
RS	22	0.407899	1.906675	503.920283	0.010797	0.011435
RS	23	0.446838	1.906675	531.387938	0.011385	0.012025
RS	24	0.488761	2.504142	427.178527	0.009153	0.009683
RS	25	0.533899	2.504142	451.614507	0.009676	0.010185
RS	26	0.582497	3.076081	388.884971	0.008332	0.008764
RS	27	0.634821	3.076081	411.594685	0.008819	0.009219
RS	28	0.691157	3.499038	382.924903	0.008204	0.008556
RS	29	0.751811	3.499038	405.184969	0.008681	0.009006
RS	30	0.817115	3.696736	405.487588	0.008688	0.008992
RS	31	0.887427	3.696736	428.352069	0.009178	0.009473
RS	32	0.963128	3.695712	451.970332	0.009684	0.009984
RS	33	1.044633	3.695712	476.009269	0.010199	0.010512
RS	34	1.132387	3.584183	515.848860	0.011052	0.011387
RS	35	1.226869	3.584183	540.934060	0.011590	0.011948
RS	36	1.328594	3.432824	590.656350	0.012655	0.013037
RS	37	1.438118	3.432824	615.920036	0.013196	0.013600
RS	38	1.556038	3.275878	670.795101	0.014372	0.014792
RS	39	1.682999	3.275878	694.653400	0.014883	0.015319
RS	40	1.819694	3.136189	748.418011	0.016035	0.016477
RS	41	1.966868	3.136189	768.649792	0.016469	0.016922
RS	42	2.125326	3.036004	811.810032	0.017393	0.017840
RS	43	2.295932	3.036004	825.971653	0.017697	0.018148
RS	44	2.479617	2.988045	849.732049	0.018206	0.018637
RS	45	2.677385	2.988045	855.870639	0.018337	0.018762
RS	46	2.890314	2.991194	856.787835	0.018357	0.018747
RS	47	3.119568	2.991194	853.932893	0.018296	0.018670
RS	48	3.366398	3.038084	833.567032	0.017860	0.018193
RS	49	3.632151	3.038084	821.802367	0.017608	0.017921
RS	50	3.918278	3.123508	783.807275	0.016793	0.017067
RS	51	4.226342	3.123508	764.171402	0.016373	0.016624
RS	52	4.558023	3.246136	712.955371	0.015275	0.015492
RS	53	4.915132	3.246136	687.260576	0.014725	0.014921
RS	54	5.299620	3.509868	610.394969	0.013078	0.013248
RS	55	5.713585	3.509868	583.890393	0.012510	0.012661
RS	56	6.159286	3.509868	553.489084	0.011859	0.011990
RS	57	6.639158	3.509868	519.566507	0.011132	0.011245
RS	58	7.155818	5.772568	302.508957	0.006481	0.006638
RS	59	7.712089	5.772568	296.309209	0.006349	0.006489
RS	60	8.311007	5.772568	288.131602	0.006173	0.006297
RS	61	8.955841	5.772568	277.991406	0.005956	0.006064
RS	62	9.650112	5.772568	265.952161	0.005698	0.005790
RS	63	10.397609	5.772568	2032.613619	0.043550	0.044027
PA	4+25*2+4+6 0.047558294 0.020262763 10.397609433 22.838590113 0.720208755 0.372368483 0.341492167 0.390371490 0.469817135 0.573661487 0.732544168 0.991866811 1.384651988 1.906675492 2.504141757 3.076080747 3.499037717 3.696736124 3.695712074 3.584183057 3.432824223 3.275877581 3.136189044 3.036003679 2.988044654 2.991193733 3.038083987 3.123508020 3.246135900 3.509867893 5.772567877
//
IT	4527
RD	17
LK	-279206.861174
QD	-221.655342 -> -200.496457
RI	0.0018228092
TR	0.046694	0.020540
MT	10.485108
MM	C_pi: 2.230895, n_recomb: 48179.945330
RS	0	0.000000	28.406707	12.734113	0.000264	0.000013
RS	1	0.007681	28.406707	13.709461	0.000285	0.000080
RS	2	0.015951	28.406707	14.759287	0.000306	0.000165
RS	3	0.024857	28.406707	15.889245	0.000330	0.000252
RS	4	0.034447	0.755464	638.932120	0.013261	0.010404
RS	5	0.044774	0.755464	678.385666	0.014080	0.012356
RS	6	0.055894	0.379560	1420.912646	0.029492	0.026797
RS	7	0.067867	0.379560	1480.938603	0.030738	0.028928
RS	8	0.080761	0.345057	1690.513966	0.035088	0.033318
RS	9	0.094645	0.345057	1746.144793	0.036242	0.034726
RS	10	0.109595	0.393304	1581.792398	0.032831	0.031568
RS	11	0.125693	0.393304	1632.705685	0.033888	0.032807
RS	12	0.143028	0.471846	1405.680685	0.029176	0.028396
RS	13	0.161694	0.471846	1453.031000	0.030158	0.029666
RS	14	0.181794	0.573864	1236.089412	0.025656	0.025460
RS	15	0.203438	0.573864	1280.215485	0.026572	0.026738
RS	16	0.226745	0.730817	1042.905622	0.021646	0.022021
RS	17	0.251841	0.730817	1083.966376	0.022498	0.023163
RS	18	0.278865	0.989816	833.892177	0.017308	0.017992
RS	19	0.307965	0.989816	871.217423	0.018083	0.018915
RS	20	0.339299	1.386268	651.552620	0.013523	0.014239
RS	21	0.373041	1.386268	684.334266	0.014204	0.014967
RS	22	0.409374	1.918389	520.426997	0.010802	0.011426
RS	23	0.448497	1.918389	548.886075	0.011392	0.012019
RS	24	0.490626	2.533153	438.964561	0.009111	0.009627
RS	25	0.535990	2.533153	464.195749	0.009635	0.010131
RS	26	0.584839	3.126802	397.908363	0.008259	0.008677
RS	27	0.637440	3.126802	421.286347	0.008744	0.009131
RS	28	0.694081	3.569167	390.719025	0.008110	0.008447
RS	29	0.755072	3.569167	413.596897	0.008584	0.008894
RS	30	0.820748	3.777572	413.342711	0.008579	0.008867
RS	31	0.891468	3.777572	436.848757	0.009067	0.009344
RS	32	0.967620	3.777741	461.008564	0.009568	0.009847
RS	33	1.049621	3.777741	485.774835	0.010083	0.010369
RS	34	1.137920	3.661542	527.027507	0.010939	0.011242
RS	35	1.233002	3.661542	552.964541	0.011477	0.011798
RS	36	1.335386	3.503106	604.799691	0.012553	0.012893
RS	37	1.445634	3.503106	631.048223	0.013098	0.013454
RS	38	1.564350	3.338322	688.649205	0.014293	0.014661
RS	39	1.692185	3.338322	713.596729	0.014811	0.015190
RS	40	1.829838	3.190944	770.535645	0.015993	0.016373
RS	41	1.978064	3.190944	791.882612	0.016436	0.016825
RS	42	2.137674	3.084072	838.232034	0.017398	0.017778
RS	43	2.309544	3.084072	853.407225	0.017713	0.018097
RS	44	2.494615	3.030954	879.791052	0.018261	0.018624
RS	45	2.693900	3.030954	886.698304	0.018404	0.018762
RS	46	2.908493	3.030474	889.261768	0.018457	0.018784
RS	47	3.139567	3.030474	886.815705	0.018406	0.018721
RS	48	3.388390	3.075007	866.989652	0.017995	0.018273
RS	49	3.656324	3.075007	855.212345	0.017750	0.018013
RS	50	3.944837	3.159231	816.671898	0.016950	0.017178
RS	51	4.255510	3.159231	796.604026	0.016534	0.016746
RS	52	4.590045	3.282033	743.848537	0.015439	0.015621
RS	53	4.950276	3.282033	717.372491	0.014889	0.015055
RS	54	5.338174	3.550390	637.145002	0.013224	0.013369
RS	55	5.755866	3.550390	609.795892	0.012657	0.012785
RS	56	6.205639	3.550390	578.353475	0.012004	0.012117
RS	57	6.689959	3.550390	543.202364	0.011274	0.011373
RS	58	7.211478	5.923156	312.152643	0.006479	0.006621
RS	59	7.773053	5.923156	306.323110	0.006358	0.006486
RS	60	8.377762	5.923156	298.457380	0.006195	0.006308
RS	61	9.028917	5.923156	288.558558	0.005989	0.006088
RS	62	9.730085	5.923156	276.678363	0.005743	0.005828
RS	63	10.485108	5.923156	2154.607424	0.044720	0.045188
PA	4+25*2+4+6 0.046693984 0.020540083 10.485107626 28.406707453 0.755463801 0.379559628 0.345056976 0.393304369 0.471845916 0.573863909 0.730816509 0.989816061 1.386268289 1.918389287 2.533152829 3.126802331 3.569166899 3.777571908 3.777741419 3.661542476 3.503106082 3.338322498 3.190944251 3.084072425 3.030953542 3.030474374 3.075007359 3.159231019 3.282032744 3.550389954 5.923156087
//
IT	4640
RD	18
LK	-279165.406562
QD	-208.240362 -> -189.014413
RI	0.0015393021
TR	0.045883	0.020803
MT	10.569102
MM	C_pi: 2.271236, n_recomb: 49645.188729
RS	0	0.000000	35.147563	10.616399	0.000214	0.000011
RS	1	0.007694	35.147563	11.431602	0.000230	0.000066
RS	2	0.015981	35.147563	12.309265	0.000248	0.000135
RS	3	0.024904	35.147563	13.254153	0.000267	0.000206
RS	4	0.034515	0.790893	630.186785	0.012694	0.010048
RS	5	0.044865	0.790893	669.589815	0.013488	0.011916
RS	6	0.056011	0.386530	1442.773038	0.029062	0.026567
RS	7	0.068015	0.386530	1504.677644	0.030309	0.028659
RS	8	0.080942	0.348505	1732.774147	0.034903	0.033282
RS	9	0.094864	0.348505	1790.554578	0.036067	0.034670
RS	10	0.109858	0.396203	1626.844827	0.032769	0.031592
RS	11	0.126005	0.396203	1679.727273	0.033835	0.032815
RS	12	0.143394	0.473907	1450.840091	0.029224	0.028481
RS	13	0.162121	0.473907	1499.968025	0.030214	0.029743
RS	14	0.182290	0.574150	1281.072159	0.025805	0.025617
RS	15	0.204010	0.574150	1326.815307	0.026726	0.026890
RS	16	0.227401	0.729169	1083.809737	0.021831	0.022199
RS	17	0.252592	0.729169	1126.382138	0.022689	0.023343
RS	18	0.279721	0.987661	866.389728	0.017452	0.018123
RS	19	0.308938	0.987661	905.114407	0.018232	0.019051
RS	20	0.340403	1.387311	674.913276	0.013595	0.014296
RS	21	0.374289	1.387311	708.899328	0.014279	0.015031
RS	22	0.410781	1.928745	536.666853	0.010810	0.011421
RS	23	0.450082	1.928745	566.098698	0.011403	0.012017
RS	24	0.492407	2.559924	450.500703	0.009074	0.009577
RS	25	0.537988	2.559924	476.508959	0.009598	0.010082
RS	26	0.587077	3.174615	406.674444	0.008192	0.008597
RS	27	0.639942	3.174615	430.701283	0.008676	0.009050
RS	28	0.696875	3.636194	398.218403	0.008021	0.008346
RS	29	0.758188	3.636194	421.691810	0.008494	0.008791
RS	30	0.824220	3.855618	420.823267	0.008477	0.008750
RS	31	0.895331	3.855618	444.944182	0.008962	0.009222
RS	32	0.971915	3.857555	469.548918	0.009458	0.009717
RS	33	1.054390	3.857555	495.010825	0.009971	0.010234
RS	34	1.143212	3.737289	537.549784	0.010828	0.011104
RS	35	1.238868	3.737289	564.303283	0.011367	0.011656
RS	36	1.341884	3.572272	618.113164	0.012451	0.012754
RS	37	1.452826	3.572272	645.311260	0.012998	0.013313
RS	38	1.572304	3.400022	705.506368	0.014211	0.014532
RS	39	1.700975	3.400022	731.513884	0.014735	0.015063
RS	40	1.839547	3.245191	791.528038	0.015944	0.016270
RS	41	1.988780	3.245191	813.974086	0.016396	0.016727
RS	42	2.149496	3.131726	863.479794	0.017393	0.017713
RS	43	2.322578	3.131726	879.670625	0.017719	0.018041
RS	44	2.508977	3.073417	908.723547	0.018304	0.018606
RS	45	2.709718	3.073417	916.419611	0.018459	0.018757
RS	46	2.925905	3.069165	920.744818	0.018547	0.018815
RS	47	3.158726	3.069165	918.740184	0.018506	0.018765
RS	48	3.409460	3.111105	899.610174	0.018121	0.018347
RS	49	3.679486	3.111105	887.856563	0.017884	0.018099
RS	50	3.970290	3.193809	848.936844	0.017100	0.017285
RS	51	4.283468	3.193809	828.468583	0.016688	0.016861
RS	52	4.620743	3.316384	774.322115	0.015597	0.015745
RS	53	4.983968	3.316384	747.086095	0.015049	0.015185
RS	54	5.375141	3.588636	663.634681	0.013368	0.013487
RS	55	5.796412	3.588636	635.446718	0.012800	0.012907
RS	56	6.250097	3.588636	602.970502	0.012146	0.012241
RS	57	6.738689	3.588636	566.599771	0.011413	0.011497
RS	58	7.264875	6.067660	321.610414	0.006478	0.006607
RS	59	7.831546	6.067660	316.142432	0.006368	0.006484
RS	60	8.441819	6.067660	308.582938	0.006216	0.006319
RS	61	9.099048	6.067660	298.923317	0.006021	0.006112
RS	62	9.806845	6.067660	287.203827	0.005785	0.005863
RS	63	10.569102	6.067660	2275.883247	0.045843	0.046301
PA	4+25*2+4+6 0.045882748 0.020803318 10.569102400 35.147562653 0.790892557 0.386529752 0.348504993 0.396203208 0.473906858 0.574150273 0.729168545 0.987660995 1.387310724 1.928745277 2.559924152 3.174614935 3.636194126 3.855618056 3.857554608 3.737289184 3.572272170 3.400021671 3.245190937 3.131725574 3.073416876 3.069165395 3.111104552 3.193808684 3.316384388 3.588635565 6.067659534
//
IT	4449
RD	19
LK	-279127.725790
QD	-195.987280 -> -178.486180
RI	0.0013080683
TR	0.045120	0.021053
MT	10.649839
MM	C_pi: 2.310235, n_recomb: 51069.937267
RS	0	0.000000	43.280389	8.877912	0.000174	0.000009
RS	1	0.007707	43.280389	9.561182	0.000187	0.000054
RS	2	0.016008	43.280389	10.296958	0.000202	0.000111
RS	3	0.024949	43.280389	11.089263	0.000217	0.000169
RS	4	0.034579	0.826484	621.554274	0.012171	0.009715
RS	5	0.044951	0.826484	660.865173	0.012940	0.011506
RS	6	0.056123	0.393285	1463.429582	0.028655	0.026346
RS	7	0.068156	0.393285	1527.132611	0.029903	0.028404
RS	8	0.081116	0.351838	1773.313938	0.034723	0.033242
RS	9	0.095074	0.351838	1833.186510	0.035896	0.034612
RS	10	0.110109	0.399064	1670.048871	0.032701	0.031607
RS	11	0.126302	0.399064	1724.856799	0.033774	0.032816
RS	12	0.143744	0.475993	1494.357896	0.029261	0.028555
RS	13	0.162530	0.475993	1545.226404	0.030257	0.029809
RS	14	0.182763	0.574516	1324.820812	0.025941	0.025762
RS	15	0.204556	0.574516	1372.145554	0.026868	0.027032
RS	16	0.228029	0.727598	1123.934216	0.022008	0.022369
RS	17	0.253310	0.727598	1167.983554	0.022870	0.023515
RS	18	0.280540	0.985431	898.414487	0.017592	0.018251
RS	19	0.309869	0.985431	938.509778	0.018377	0.019185
RS	20	0.341458	1.387851	697.949708	0.013667	0.014356
RS	21	0.375482	1.387851	733.118180	0.014355	0.015096
RS	22	0.412128	1.937880	552.644647	0.010821	0.011420
RS	23	0.451598	1.937880	583.030939	0.011416	0.012020
RS	24	0.494111	2.584626	461.798403	0.009042	0.009533
RS	25	0.539900	2.584626	488.566327	0.009567	0.010039
RS	26	0.589218	3.219677	415.201032	0.008130	0.008524
RS	27	0.642337	3.219677	439.858454	0.008613	0.008976
RS	28	0.699549	3.700257	405.444889	0.007939	0.008252
RS	29	0.761172	3.700257	429.492954	0.008410	0.008694
RS	30	0.827543	3.930938	427.961617	0.008380	0.008640
RS	31	0.899030	3.930938	452.672463	0.008864	0.009108
RS	32	0.976027	3.935156	477.634857	0.009353	0.009595
RS	33	1.058958	3.935156	503.762569	0.009864	0.010106
RS	34	1.148280	3.811380	547.470884	0.010720	0.010972
RS	35	1.244487	3.811380	575.007061	0.011259	0.011519
RS	36	1.348109	3.640265	630.658412	0.012349	0.012619
RS	37	1.459716	3.640265	658.771519	0.012899	0.013176
RS	38	1.579926	3.460905	721.431357	0.014126	0.014406
RS	39	1.709400	3.460905	748.469028	0.014656	0.014938
RS	40	1.848853	3.298843	811.459227	0.015889	0.016166
RS	41	1.999053	3.298843	834.985979	0.016350	0.016628
RS	42	2.160830	3.178885	887.606022	0.017380	0.017645
RS	43	2.335076	3.178885	904.810849	0.017717	0.017983
RS	44	2.522750	3.115372	936.565457	0.018339	0.018584
RS	45	2.724889	3.115372	945.066031	0.018505	0.018747
RS	46	2.942607	3.107236	951.251951	0.018626	0.018840
RS	47	3.177105	3.107236	949.717173	0.018596	0.018803
RS	48	3.429676	3.146382	931.425567	0.018238	0.018416
RS	49	3.701713	3.146382	919.728891	0.018009	0.018179
RS	50	3.994716	3.227293	880.585323	0.017243	0.017386
RS	51	4.310301	3.227293	859.746600	0.016835	0.016971
RS	52	4.650209	3.349300	804.350348	0.015750	0.015866
RS	53	5.016314	3.349300	776.375461	0.015202	0.015311
RS	54	5.410635	3.624799	689.836185	0.013508	0.013602
RS	55	5.835348	3.624799	660.815955	0.012939	0.013026
RS	56	6.292793	3.624799	627.314332	0.012283	0.012361
RS	57	6.785494	3.624799	589.734152	0.011548	0.011617
RS	58	7.316168	6.206486	330.875331	0.006479	0.006594
RS	59	7.887743	6.206486	325.761130	0.006379	0.006483
RS	60	8.503369	6.206486	318.502888	0.006237	0.006330
RS	61	9.166442	6.206486	309.080683	0.006052	0.006134
RS	62	9.880619	6.206486	297.523651	0.005826	0.005897
RS	63	10.649839	6.206486	2396.267005	0.046921	0.047370
PA	4+25*2+4+6 0.045120197 0.021053362 10.649839047 43.280388578 0.826483725 0.393285146 0.351837901 0.399063523 0.475993073 0.574515627 0.727598008 0.985430795 1.387850525 1.937879711 2.584625568 3.219676970 3.700257246 3.930937804 3.935156286 3.811379982 3.640264769 3.460904723 3.298843347 3.178884718 3.115371765 3.107235946 3.146381950 3.227293272 3.349299924 3.624798672 6.206485522
//
IT	3905
RD	20
LK	-279093.414753
QD	-184.768826 -> -168.811083
RI	0.0011182923
TR	0.044402	0.021291
MT	10.727709
MM	C_pi: 2.347978, n_recomb: 52454.947348
RS	0	0.000000	53.060026	7.445112	0.000142	0.000008
RS	1	0.007719	53.060026	8.019309	0.000153	0.000045
RS	2	0.016035	53.060026	8.637745	0.000165	0.000092
RS	3	0.024992	53.060026	9.303824	0.000177	0.000139
RS	4	0.034641	0.862208	613.059939	0.011687	0.009404
RS	5	0.045034	0.862208	652.244091	0.012434	0.011123
RS	6	0.056230	0.399830	1482.990866	0.028272	0.026135
RS	7	0.068291	0.399830	1548.416728	0.029519	0.028160
RS	8	0.081282	0.355057	1812.241871	0.034549	0.033201
RS	9	0.095276	0.355057	1874.149943	0.035729	0.034554
RS	10	0.110350	0.401882	1711.491257	0.032628	0.031613
RS	11	0.126588	0.401882	1768.180818	0.033709	0.032810
RS	12	0.144079	0.478102	1536.273542	0.029287	0.028619
RS	13	0.162921	0.478102	1588.845716	0.030290	0.029865
RS	14	0.183217	0.574956	1367.342805	0.026067	0.025898
RS	15	0.205080	0.574956	1416.214213	0.026999	0.027164
RS	16	0.228630	0.726114	1163.257615	0.022176	0.022533
RS	17	0.253999	0.726114	1208.749614	0.023044	0.023680
RS	18	0.281326	0.983161	929.948730	0.017729	0.018378
RS	19	0.310762	0.983161	971.385844	0.018518	0.019316
RS	20	0.342471	1.387968	720.655385	0.013739	0.014416
RS	21	0.376627	1.387968	756.984328	0.014431	0.015161
RS	22	0.413420	1.945931	568.361971	0.010835	0.011422
RS	23	0.453054	1.945931	599.684707	0.011432	0.012025
RS	24	0.495747	2.607428	472.867109	0.009015	0.009494
RS	25	0.541735	2.607428	500.378022	0.009539	0.010001
RS	26	0.591274	3.262179	423.500626	0.008074	0.008456
RS	27	0.644636	3.262179	448.771330	0.008555	0.008908
RS	28	0.702118	3.761501	412.418707	0.007862	0.008165
RS	29	0.764038	3.761501	437.021922	0.008331	0.008605
RS	30	0.830737	4.003631	434.785231	0.008289	0.008537
RS	31	0.902585	4.003631	460.062710	0.008771	0.009002
RS	32	0.979979	4.010604	485.302820	0.009252	0.009478
RS	33	1.063348	4.010604	512.068260	0.009762	0.009985
RS	34	1.153152	3.883840	556.836361	0.010616	0.010846
RS	35	1.249889	3.883840	585.122976	0.011155	0.011389
RS	36	1.354093	3.707073	642.490856	0.012248	0.012489
RS	37	1.466342	3.707073	671.485328	0.012801	0.013044
RS	38	1.587255	3.520939	736.485255	0.014040	0.014282
RS	39	1.717503	3.520939	764.522965	0.014575	0.014816
RS	40	1.857804	3.351870	830.386857	0.015830	0.016062
RS	41	2.008936	3.351870	854.974147	0.016299	0.016530
RS	42	2.171735	3.225529	910.657392	0.017361	0.017576
RS	43	2.347101	3.225529	928.871448	0.017708	0.017922
RS	44	2.536005	3.156815	963.347241	0.018365	0.018558
RS	45	2.739490	3.156815	972.664217	0.018543	0.018733
RS	46	2.958684	3.144707	980.795736	0.018698	0.018861
RS	47	3.194799	3.144707	979.755581	0.018678	0.018837
RS	48	3.449140	3.180897	962.430608	0.018348	0.018480
RS	49	3.723115	3.180897	950.821424	0.018126	0.018254
RS	50	4.018239	3.259782	911.599420	0.017379	0.017484
RS	51	4.336146	3.259782	890.418752	0.016975	0.017076
RS	52	4.678593	3.380928	833.907044	0.015898	0.015982
RS	53	5.047475	3.380928	805.214357	0.015351	0.015432
RS	54	5.444833	3.659110	715.720647	0.013644	0.013715
RS	55	5.872865	3.659110	685.875800	0.013076	0.013141
RS	56	6.333939	3.659110	651.358387	0.012417	0.012478
RS	57	6.830605	3.659110	612.580299	0.011678	0.011732
RS	58	7.365612	6.340101	339.940221	0.006481	0.006584
RS	59	7.941918	6.340101	335.172743	0.006390	0.006483
RS	60	8.562712	6.340101	328.211284	0.006257	0.006341
RS	61	9.231428	6.340101	319.024996	0.006082	0.006156
RS	62	9.951765	6.340101	307.632211	0.005865	0.005929
RS	63	10.727709	6.340101	2515.580087	0.047957	0.048395
PA	4+25*2+4+6 0.044401806 0.021290770 10.727708764 53.060025885 0.862207934 0.399830047 0.355057480 0.401882264 0.478101635 0.574955591 0.726114468 0.983160522 1.387968322 1.945930986 2.607428275 3.262179153 3.761501152 4.003631452 4.010603733 3.883840023 3.707072759 3.520938899 3.351870338 3.225529235 3.156814942 3.144706763 3.180896624 3.259782389 3.380927513 3.659109908 6.340101367
//
IT	4731
RD	21
LK	-279062.119925
QD	-174.475078 -> -159.901827
RI	0.0009616344
TR	0.043724	0.021516
MT	10.803007
MM	C_pi: 2.384532, n_recomb: 53800.956460
RS	0	0.000000	64.789566	6.259370	0.000116	0.000006
RS	1	0.007731	64.789566	6.743049	0.000125	0.000038
RS	2	0.016060	64.789566	7.264082	0.000135	0.000076
RS	3	0.025033	64.789566	7.825350	0.000145	0.000115
RS	4	0.034700	0.898036	604.722046	0.011240	0.009113
RS	5	0.045114	0.898036	643.750686	0.011965	0.010765
RS	6	0.056333	0.406177	1501.519154	0.027909	0.025933
RS	7	0.068420	0.406177	1568.596108	0.029156	0.027927
RS	8	0.081441	0.358166	1849.655338	0.034380	0.033158
RS	9	0.095469	0.358166	1913.543204	0.035567	0.034496
RS	10	0.110581	0.404657	1751.252857	0.032551	0.031614
RS	11	0.126862	0.404657	1809.780157	0.033638	0.032798
RS	12	0.144402	0.480228	1576.631671	0.029305	0.028674
RS	13	0.163297	0.480228	1630.870710	0.030313	0.029911
RS	14	0.183653	0.575464	1408.650491	0.026183	0.026024
RS	15	0.205584	0.575464	1459.034137	0.027119	0.027286
RS	16	0.229209	0.724713	1201.780348	0.022338	0.022690
RS	17	0.254662	0.724713	1248.681185	0.023209	0.023838
RS	18	0.282082	0.980865	960.987757	0.017862	0.018502
RS	19	0.311622	0.980865	1003.738047	0.018657	0.019445
RS	20	0.343445	1.387723	743.026960	0.013811	0.014477
RS	21	0.377730	1.387723	780.494477	0.014507	0.015227
RS	22	0.414664	1.953007	583.822116	0.010852	0.011427
RS	23	0.454455	1.953007	616.063584	0.011451	0.012034
RS	24	0.497321	2.628485	483.713655	0.008991	0.009460
RS	25	0.543502	2.628485	511.951419	0.009516	0.009968
RS	26	0.593254	3.302287	431.583845	0.008022	0.008394
RS	27	0.646851	3.302287	457.451340	0.008503	0.008846
RS	28	0.704593	3.820056	419.156744	0.007791	0.008084
RS	29	0.766798	3.820056	444.296760	0.008258	0.008521
RS	30	0.833813	4.073794	441.316818	0.008203	0.008441
RS	31	0.906010	4.073794	467.139024	0.008683	0.008901
RS	32	0.983788	4.083933	492.585839	0.009156	0.009368
RS	33	1.067579	4.083933	519.962537	0.009665	0.009871
RS	34	1.157848	3.954674	565.688153	0.010514	0.010725
RS	35	1.255096	3.954674	594.694429	0.011054	0.011264
RS	36	1.359863	3.772692	653.657886	0.012150	0.012364
RS	37	1.472730	3.772692	683.500952	0.012704	0.012917
RS	38	1.594323	3.580111	750.718993	0.013954	0.014162
RS	39	1.725317	3.580111	779.726509	0.014493	0.014697
RS	40	1.866438	3.404247	848.362334	0.015769	0.015960
RS	41	2.018469	3.404247	873.988545	0.016245	0.016433
RS	42	2.182255	3.271634	932.678436	0.017336	0.017506
RS	43	2.358704	3.271634	951.894194	0.017693	0.017860
RS	44	2.548794	3.197735	989.099144	0.018384	0.018529
RS	45	2.753581	3.197735	999.240941	0.018573	0.018715
RS	46	2.974201	3.181586	1009.390371	0.018762	0.018878
RS	47	3.211877	3.181586	1008.866148	0.018752	0.018865
RS	48	3.467929	3.214683	992.624012	0.018450	0.018539
RS	49	3.743777	3.214683	981.130139	0.018236	0.018324
RS	50	4.040952	3.291349	941.963965	0.017508	0.017576
RS	51	4.361103	3.291349	920.468446	0.017109	0.017177
RS	52	4.706005	3.411381	862.969201	0.016040	0.016095
RS	53	5.077573	3.411381	833.579593	0.015494	0.015548
RS	54	5.477868	3.691752	741.262274	0.013778	0.013826
RS	55	5.909111	3.691752	710.601293	0.013208	0.013254
RS	56	6.373695	3.691752	675.078691	0.012548	0.012591
RS	57	6.874198	3.691752	635.115373	0.011805	0.011844
RS	58	7.413396	6.468901	348.798715	0.006483	0.006574
RS	59	7.994281	6.468901	344.371444	0.006401	0.006484
RS	60	8.620076	6.468901	337.702676	0.006277	0.006351
RS	61	9.294254	6.468901	328.750995	0.006111	0.006176
RS	62	10.020554	6.468901	317.524230	0.005902	0.005959
RS	63	10.803007	6.468901	2633.657513	0.048952	0.049379
PA	4+25*2+4+6 0.043723754 0.021516139 10.803007012 64.789565756 0.898036101 0.406177294 0.358165912 0.404657101 0.480228201 0.575464433 0.724712549 0.980864771 1.387723443 1.953007092 2.628485120 3.302286893 3.820055785 4.073793970 4.083932986 3.954673760 3.772692207 3.580110561 3.404246508 3.271633887 3.197735407 3.181585786 3.214682669 3.291348847 3.411381062 3.691751619 6.468901228
//
IT	4705
RD	22
LK	-279033.531946
QD	-165.010636 -> -151.682278
RI	0.0008321894
TR	0.043083	0.021730
MT	10.875903
MM	C_pi: 2.419946, n_recomb: 55108.794454
RS	0	0.000000	78.764712	5.278474	0.000096	0.000005
RS	1	0.007743	78.764712	5.687088	0.000103	0.000031
RS	2	0.016085	78.764712	6.127326	0.000111	0.000064
RS	3	0.025073	78.764712	6.601635	0.000120	0.000095
RS	4	0.034757	0.933945	596.550345	0.010825	0.008840
RS	5	0.045191	0.933945	635.399422	0.011530	0.010429
RS	6	0.056433	0.412324	1519.120806	0.027566	0.025740
RS	7	0.068545	0.412324	1587.781151	0.028812	0.027706
RS	8	0.081595	0.361165	1885.638246	0.034217	0.033115
RS	9	0.095655	0.361165	1951.450980	0.035411	0.034439
RS	10	0.110804	0.407386	1789.403564	0.032470	0.031608
RS	11	0.127126	0.407386	1849.724591	0.033565	0.032781
RS	12	0.144712	0.482367	1615.478191	0.029314	0.028719
RS	13	0.163659	0.482367	1671.347195	0.030328	0.029950
RS	14	0.184074	0.576037	1448.751069	0.026289	0.026141
RS	15	0.206069	0.576037	1500.612852	0.027230	0.027400
RS	16	0.229767	0.723393	1239.489194	0.022492	0.022841
RS	17	0.255300	0.723393	1287.765348	0.023368	0.023989
RS	18	0.282810	0.978566	991.514138	0.017992	0.018623
RS	19	0.312450	0.978566	1035.548878	0.018791	0.019570
RS	20	0.344384	1.387170	765.057675	0.013883	0.014539
RS	21	0.378792	1.387170	803.641779	0.014583	0.015294
RS	22	0.415863	1.959210	599.024561	0.010870	0.011436
RS	23	0.455805	1.959210	632.167155	0.011471	0.012045
RS	24	0.498840	2.647942	494.341469	0.008970	0.009429
RS	25	0.545206	2.647942	523.290289	0.009496	0.009939
RS	26	0.595163	3.340142	439.460534	0.007974	0.008337
RS	27	0.648987	3.340142	465.909040	0.008454	0.008788
RS	28	0.706979	3.876043	425.673026	0.007724	0.008008
RS	29	0.769461	3.876043	451.332465	0.008190	0.008444
RS	30	0.836781	4.141497	447.577509	0.008122	0.008350
RS	31	0.909314	4.141497	473.923812	0.008600	0.008807
RS	32	0.987462	4.155193	499.510728	0.009064	0.009264
RS	33	1.071661	4.155193	527.473588	0.009571	0.009763
RS	34	1.162380	4.023892	574.062381	0.010417	0.010610
RS	35	1.260122	4.023892	603.758886	0.010956	0.011146
RS	36	1.365433	3.837091	664.206694	0.012053	0.012243
RS	37	1.478897	3.837091	694.866555	0.012609	0.012794
RS	38	1.601147	3.638375	764.185154	0.013867	0.014045
RS	39	1.732862	3.638375	794.132313	0.014410	0.014581
RS	40	1.874775	3.455931	865.436468	0.015704	0.015859
RS	41	2.027676	3.455931	892.078830	0.016188	0.016336
RS	42	2.192416	3.317159	953.714484	0.017306	0.017434
RS	43	2.369912	3.317159	973.922022	0.017673	0.017797
RS	44	2.561150	3.238095	1013.857196	0.018397	0.018498
RS	45	2.767196	3.238095	1024.828903	0.018596	0.018694
RS	46	2.989195	3.217855	1037.055707	0.018818	0.018892
RS	47	3.228382	3.217855	1037.065360	0.018819	0.018890
RS	48	3.486090	3.247747	1022.009795	0.018545	0.018594
RS	49	3.763751	3.247747	1010.656350	0.018339	0.018389
RS	50	4.062910	3.322026	971.671143	0.017632	0.017665
RS	51	4.385233	3.322026	949.886142	0.017237	0.017272
RS	52	4.732512	3.440727	891.520924	0.016177	0.016203
RS	53	5.106679	3.440727	861.454646	0.015632	0.015660
RS	54	5.509818	3.722846	766.441257	0.013908	0.013933
RS	55	5.944171	3.722846	734.972997	0.013337	0.013363
RS	56	6.412154	3.722846	698.456330	0.012674	0.012700
RS	57	6.916372	3.722846	657.321130	0.011928	0.011952
RS	58	7.459630	6.593186	357.446075	0.006486	0.006566
RS	59	8.044951	6.593186	353.352880	0.006412	0.006485
RS	60	8.675592	6.593186	346.972961	0.006296	0.006362
RS	61	9.355062	6.593186	338.254671	0.006138	0.006196
RS	62	10.087141	6.593186	327.195622	0.005937	0.005988
RS	63	10.875903	6.593186	2750.356455	0.049908	0.050323
PA	4+25*2+4+6 0.043082946 0.021730192 10.875902707 78.764711810 0.933944503 0.412324324 0.361165270 0.407386264 0.482366744 0.576037386 0.723393336 0.978565963 1.387170247 1.959210257 2.647942271 3.340141553 3.876042779 4.141497189 4.155193133 4.023891564 3.837091371 3.638374900 3.455931464 3.317159070 3.238095313 3.217855056 3.247747277 3.322026248 3.440726654 3.722845814 6.593186048
//
IT	5147
RD	23
LK	-279007.378568
QD	-156.291921 -> -144.085381
RI	0.0007245082
TR	0.042477	0.021934
MT	10.946552
MM	C_pi: 2.454269, n_recomb: 56379.339418
RS	0	0.000000	95.367885	4.463676	0.000079	0.000005
RS	1	0.007754	95.367885	4.809794	0.000085	0.000026
RS	2	0.016109	95.367885	5.182753	0.000092	0.000053
RS	3	0.025111	95.367885	5.584632	0.000099	0.000079
RS	4	0.034812	0.969901	588.557630	0.010439	0.008584
RS	5	0.045265	0.969901	627.207452	0.011125	0.010115
RS	6	0.056528	0.418279	1535.856296	0.027241	0.025556
RS	7	0.068665	0.418279	1606.035800	0.028486	0.027494
RS	8	0.081743	0.364059	1920.266476	0.034060	0.033072
RS	9	0.095835	0.364059	1987.950260	0.035260	0.034383
RS	10	0.111019	0.410068	1826.017173	0.032388	0.031598
RS	11	0.127381	0.410068	1888.088084	0.033489	0.032760
RS	12	0.145011	0.484516	1652.850250	0.029317	0.028758
RS	13	0.164009	0.484516	1710.312556	0.030336	0.029981
RS	14	0.184479	0.576673	1487.651626	0.026386	0.026251
RS	15	0.206537	0.576673	1540.958015	0.027332	0.027505
RS	16	0.230305	0.722157	1276.378637	0.022639	0.022986
RS	17	0.255915	0.722157	1325.997122	0.023519	0.024135
RS	18	0.283512	0.976277	1021.522021	0.018119	0.018742
RS	19	0.313248	0.976277	1066.812705	0.018922	0.019692
RS	20	0.345290	1.386356	786.743955	0.013954	0.014601
RS	21	0.379817	1.386356	826.422737	0.014658	0.015360
RS	22	0.417020	1.964627	613.972286	0.010890	0.011446
RS	23	0.457109	1.964627	647.998667	0.011494	0.012059
RS	24	0.500305	2.665927	504.756248	0.008953	0.009402
RS	25	0.546851	2.665927	534.400774	0.009479	0.009913
RS	26	0.597006	3.375877	447.140693	0.007931	0.008285
RS	27	0.651050	3.375877	474.155149	0.008410	0.008736
RS	28	0.709284	3.929583	431.980995	0.007662	0.007937
RS	29	0.772033	3.929583	458.143423	0.008126	0.008371
RS	30	0.839648	4.206814	453.587505	0.008045	0.008264
RS	31	0.912505	4.206814	480.438528	0.008522	0.008719
RS	32	0.991012	4.224418	506.105300	0.008977	0.009165
RS	33	1.075606	4.224418	534.630677	0.009483	0.009661
RS	34	1.166758	4.091489	581.996354	0.010323	0.010500
RS	35	1.264979	4.091489	612.355125	0.010861	0.011033
RS	36	1.370815	3.900259	674.180341	0.011958	0.012127
RS	37	1.484858	3.900259	705.626275	0.012516	0.012677
RS	38	1.607743	3.695703	776.933406	0.013780	0.013931
RS	39	1.740156	3.695703	807.790371	0.014328	0.014468
RS	40	1.882836	3.506878	881.663643	0.015638	0.015760
RS	41	2.036579	3.506878	909.298532	0.016128	0.016241
RS	42	2.202243	3.362065	973.814299	0.017273	0.017363
RS	43	2.380752	3.362065	995.001611	0.017648	0.017733
RS	44	2.573102	3.277873	1037.657016	0.018405	0.018465
RS	45	2.780366	3.277873	1049.460929	0.018614	0.018671
RS	46	3.003701	3.253501	1063.816001	0.018869	0.018902
RS	47	3.244352	3.253501	1064.374342	0.018879	0.018911
RS	48	3.503663	3.280094	1050.598630	0.018634	0.018646
RS	49	3.783080	3.280094	1039.407973	0.018436	0.018450
RS	50	4.084162	3.351845	1000.718644	0.017750	0.017749
RS	51	4.408590	3.351845	978.667731	0.017359	0.017363
RS	52	4.758172	3.469025	919.551023	0.016310	0.016308
RS	53	5.134860	3.469025	888.827599	0.015765	0.015768
RS	54	5.540755	3.752500	791.242335	0.014034	0.014038
RS	55	5.978122	3.752500	758.975813	0.013462	0.013469
RS	56	6.449401	3.752500	721.476487	0.012797	0.012806
RS	57	6.957221	3.752500	679.183155	0.012047	0.012056
RS	58	7.504416	6.713216	365.880035	0.006490	0.006559
RS	59	8.094040	6.713216	362.114981	0.006423	0.006486
RS	60	8.729380	6.713216	356.020131	0.006315	0.006372
RS	61	9.413984	6.713216	347.533930	0.006164	0.006215
RS	62	10.151669	6.713216	336.644051	0.005971	0.006015
RS	63	10.946552	6.713216	2865.548762	0.050826	0.051229
PA	4+25*2+4+6 0.042476588 0.021933583 10.946552056 95.367885215 0.969901433 0.418279295 0.364059033 0.410067981 0.484515962 0.576672986 0.722156896 0.976276742 1.386355996 1.964626889 2.665927277 3.375877044 3.929582630 4.206814352 4.224417556 4.091488810 3.900258820 3.695703343 3.506878452 3.362064802 3.277872979 3.253500536 3.280093858 3.351844698 3.469024866 3.752500384 6.713216487
//
IT	4482
RD	24
LK	-278983.420248
QD	-148.245667 -> -137.052069
RI	0.0006346274
TR	0.041902	0.022127
MT	11.015118
MM	C_pi: 2.487542, n_recomb: 57613.331517
RS	0	0.000000	115.033892	3.784528	0.000066	0.000004
RS	1	0.007764	115.033892	4.078447	0.000071	0.000022
RS	2	0.016131	115.033892	4.395199	0.000076	0.000045
RS	3	0.025148	115.033892	4.736560	0.000082	0.000066
RS	4	0.034865	1.005889	580.744445	0.010080	0.008343
RS	5	0.045336	1.005889	619.178585	0.010747	0.009819
RS	6	0.056621	0.424044	1551.798567	0.026935	0.025380
RS	7	0.068781	0.424044	1623.436447	0.028178	0.027293
RS	8	0.081886	0.366845	1953.636532	0.033909	0.033029
RS	9	0.096008	0.366845	2023.138363	0.035116	0.034329
RS	10	0.111226	0.412702	1861.151277	0.032304	0.031583
RS	11	0.127627	0.412702	1924.928344	0.033411	0.032735
RS	12	0.145300	0.486671	1688.792008	0.029313	0.028789
RS	13	0.164346	0.486671	1747.810932	0.030337	0.030005
RS	14	0.184871	0.577363	1525.373611	0.026476	0.026352
RS	15	0.206989	0.577363	1580.091324	0.027426	0.027602
RS	16	0.230824	0.721005	1312.434015	0.022780	0.023125
RS	17	0.256510	0.721005	1363.362157	0.023664	0.024274
RS	18	0.284191	0.974009	1051.000562	0.018242	0.018858
RS	19	0.314020	0.974009	1097.518716	0.019050	0.019812
RS	20	0.346166	1.385317	808.081866	0.014026	0.014664
RS	21	0.380808	1.385317	848.833398	0.014733	0.015427
RS	22	0.418139	1.969333	628.665384	0.010912	0.011459
RS	23	0.458369	1.969333	663.558315	0.011517	0.012074
RS	24	0.501722	2.682545	514.962992	0.008938	0.009379
RS	25	0.548441	2.682545	545.288236	0.009465	0.009891
RS	26	0.598788	3.409624	454.630406	0.007891	0.008236
RS	27	0.653044	3.409624	482.196250	0.008370	0.008687
RS	28	0.711512	3.980789	438.090708	0.007604	0.007871
RS	29	0.774520	3.980789	464.740439	0.008067	0.008304
RS	30	0.842421	4.269834	459.361030	0.007973	0.008184
RS	31	0.915593	4.269834	486.698351	0.008448	0.008636
RS	32	0.994446	4.291633	512.393339	0.008894	0.009072
RS	33	1.079422	4.291633	541.458842	0.009398	0.009564
RS	34	1.170996	4.157482	589.518856	0.010232	0.010395
RS	35	1.269679	4.157482	620.513126	0.010770	0.010925
RS	36	1.376025	3.962182	683.616259	0.011866	0.012015
RS	37	1.490628	3.962182	715.818497	0.012425	0.012563
RS	38	1.614129	3.752078	789.005361	0.013695	0.013820
RS	39	1.747218	3.752078	820.742578	0.014246	0.014358
RS	40	1.890642	3.557082	897.082709	0.015571	0.015662
RS	41	2.045201	3.557082	925.685854	0.016067	0.016147
RS	42	2.211760	3.406338	993.015196	0.017236	0.017291
RS	43	2.391251	3.406338	1015.168561	0.017620	0.017669
RS	44	2.584679	3.317055	1060.529188	0.018408	0.018430
RS	45	2.793125	3.317055	1073.165028	0.018627	0.018646
RS	46	3.017755	3.288525	1089.688257	0.018914	0.018909
RS	47	3.259827	3.288525	1090.807426	0.018933	0.018928
RS	48	3.520693	3.311741	1078.395041	0.018718	0.018694
RS	49	3.801814	3.311741	1067.387272	0.018527	0.018506
RS	50	4.104761	3.380843	1029.100486	0.017862	0.017830
RS	51	4.431231	3.380843	1006.805770	0.017475	0.017451
RS	52	4.783048	3.496335	947.047300	0.016438	0.016409
RS	53	5.162181	3.496335	915.685567	0.015894	0.015873
RS	54	5.570752	3.780822	815.648370	0.014157	0.014140
RS	55	6.011045	3.780822	782.592944	0.013584	0.013571
RS	56	6.485523	3.780822	744.122834	0.012916	0.012908
RS	57	6.996842	3.780822	700.685716	0.012162	0.012157
RS	58	7.547860	6.829257	374.096948	0.006493	0.006552
RS	59	8.141662	6.829257	370.654320	0.006433	0.006487
RS	60	8.781567	6.829257	364.840879	0.006333	0.006381
RS	61	9.471157	6.829257	356.585464	0.006189	0.006232
RS	62	10.214288	6.829257	345.866080	0.006003	0.006041
RS	63	11.015118	6.829257	2979.109456	0.051709	0.052098
PA	4+25*2+4+6 0.041902082 0.022126882 11.015118334 115.033891734 1.005889244 0.424044229 0.366844742 0.412702237 0.486671058 0.577362634 0.721005385 0.974008704 1.385316801 1.969333408 2.682544575 3.409623709 3.980789045 4.269833761 4.291632696 4.157482453 3.962182332 3.752077679 3.557081539 3.406337598 3.317054555 3.288524716 3.311741264 3.380843166 3.496335047 3.780821925 6.829257163
//
IT	4194
RD	25
LK	-278961.444679
QD	-140.807687 -> -130.530438
RI	0.0005594566
TR	0.041357	0.022311
MT	11.081761
MM	C_pi: 2.519814, n_recomb: 58811.657030
RS	0	0.000000	138.252598	3.216845	0.000055	0.000003
RS	1	0.007775	138.252598	3.467049	0.000059	0.000019
RS	2	0.016153	138.252598	3.736722	0.000064	0.000037
RS	3	0.025184	138.252598	4.027382	0.000068	0.000055
RS	4	0.034916	1.041870	573.123245	0.009745	0.008116
RS	5	0.045405	1.041870	611.328825	0.010395	0.009542
RS	6	0.056710	0.429623	1567.009638	0.026645	0.025211
RS	7	0.068893	0.429623	1640.048441	0.027886	0.027101
RS	8	0.082024	0.369528	1985.802950	0.033765	0.032988
RS	9	0.096175	0.369528	2057.071189	0.034977	0.034276
RS	10	0.111427	0.415289	1894.868558	0.032219	0.031565
RS	11	0.127864	0.415289	1960.308542	0.033332	0.032707
RS	12	0.145580	0.488830	1723.346316	0.029303	0.028813
RS	13	0.164672	0.488830	1783.885530	0.030332	0.030023
RS	14	0.185249	0.578106	1561.927423	0.026558	0.026446
RS	15	0.207426	0.578106	1618.023814	0.027512	0.027692
RS	16	0.231327	0.719935	1347.659028	0.022915	0.023259
RS	17	0.257086	0.719935	1399.864787	0.023803	0.024407
RS	18	0.284847	0.971774	1079.943069	0.018363	0.018971
RS	19	0.314767	0.971774	1127.660511	0.019174	0.019929
RS	20	0.347014	1.384093	829.067041	0.014097	0.014727
RS	21	0.381767	1.384093	870.869502	0.014808	0.015493
RS	22	0.419222	1.973413	643.102924	0.010935	0.011473
RS	23	0.459589	1.973413	678.845320	0.011543	0.012092
RS	24	0.503094	2.697899	524.967568	0.008926	0.009358
RS	25	0.549981	2.697899	555.958991	0.009453	0.009872
RS	26	0.600514	3.441505	461.937715	0.007855	0.008192
RS	27	0.654976	3.441505	490.041001	0.008332	0.008642
RS	28	0.713671	4.029762	444.014768	0.007550	0.007809
RS	29	0.776930	4.029762	471.137000	0.008011	0.008241
RS	30	0.845107	4.330629	464.914942	0.007905	0.008108
RS	31	0.918585	4.330629	492.721239	0.008378	0.008558
RS	32	0.997774	4.356905	518.394986	0.008814	0.008983
RS	33	1.083121	4.356905	547.979422	0.009318	0.009472
RS	34	1.175103	4.221892	596.659885	0.010145	0.010295
RS	35	1.274236	4.221892	628.264232	0.010683	0.010822
RS	36	1.381076	4.022873	692.550011	0.011776	0.011908
RS	37	1.496222	4.022873	725.479898	0.012336	0.012454
RS	38	1.620320	3.807498	800.442261	0.013610	0.013713
RS	39	1.754067	3.807498	833.030753	0.014164	0.014252
RS	40	1.898211	3.606521	911.740922	0.015503	0.015566
RS	41	2.053562	3.606521	941.287700	0.016005	0.016055
RS	42	2.220991	3.449965	1011.360167	0.017197	0.017220
RS	43	2.401437	3.449965	1034.464492	0.017589	0.017604
RS	44	2.595911	3.355632	1082.509844	0.018406	0.018394
RS	45	2.805505	3.355632	1095.975111	0.018635	0.018619
RS	46	3.031393	3.322929	1114.698109	0.018954	0.018914
RS	47	3.274844	3.322929	1116.387659	0.018982	0.018942
RS	48	3.537221	3.342707	1105.411928	0.018796	0.018738
RS	49	3.819997	3.342707	1094.604849	0.018612	0.018559
RS	50	4.124757	3.409057	1056.819036	0.017970	0.017907
RS	51	4.453211	3.409057	1034.300964	0.017587	0.017534
RS	52	4.807201	3.522720	974.002734	0.016561	0.016507
RS	53	5.188711	3.522720	942.020897	0.016018	0.015973
RS	54	5.599882	3.807908	839.648799	0.014277	0.014239
RS	55	6.043020	3.807908	805.813878	0.013702	0.013671
RS	56	6.520609	3.807908	766.384985	0.013031	0.013007
RS	57	7.035329	3.807908	721.818648	0.012273	0.012254
RS	58	7.590065	6.941552	382.095990	0.006497	0.006546
RS	59	8.187930	6.941552	378.970190	0.006444	0.006489
RS	60	8.832275	6.941552	373.434506	0.006350	0.006390
RS	61	9.526715	6.941552	365.408467	0.006213	0.006249
RS	62	10.275145	6.941552	354.860663	0.006034	0.006065
RS	63	11.081761	6.941552	3090.937168	0.052557	0.052933
PA	4+25*2+4+6 0.041357044 0.022310605 11.081761010 138.252597945 1.041869841 0.429623333 0.369528094 0.415289262 0.488830171 0.578105965 0.719935473 0.971773802 1.384093094 1.973412647 2.697899335 3.441504713 4.029762299 4.330629181 4.356904987 4.221891997 4.022873295 3.807497771 3.606520880 3.449965446 3.355632093 3.322928628 3.342707037 3.409056732 3.522719877 3.807907738 6.941551957
//
CC
CC	Brief Description of the file format:
CC	  CC  comments
CC	  MM  useful-messages
CC	  RD  round-of-iterations
CC	  LL  \log[P(sequence)]
CC	  QD  Q-before-opt Q-after-opt
CC	  TR  \theta_0 \rho_0
CC	  RS  k t_k \lambda_k \pi_k \sum_{l\not=k}A_{kl} A_{kk}
CC	  DC  begin end best-k t_k+\Delta_k max-prob
CC
MM	Version: 0.6.5-r67
MM	pattern:4+25*2+4+6, n:63, n_free_lambdas:28
MM	n_iterations:25, skip:1, max_t:5, theta/rho:5
MM	is_decoding:0
MM	n_seqs:30, sum_L:1105421, sum_n:103649
RD	0
LK	0.000000
QD	0.000000 -> 0.000000
RI	inf
TR	0.098456	0.019691
MT	5.000000
MM	C_pi: 1.000000, n_recomb: 21554.807890
RS	0	0.000000	1.000000	137.019260	0.006357	0.000000
RS	1	0.006440	1.000000	144.886384	0.006722	0.000000
RS	2	0.013294	1.000000	153.140290	0.007105	0.000000
RS	3	0.020590	1.000000	161.791400	0.007506	0.000000
RS	4	0.028356	1.000000	170.849166	0.007926	0.000000
RS	5	0.036622	1.000000	180.321840	0.008366	0.000000
RS	6	0.045421	1.000000	190.216215	0.008825	0.000000
RS	7	0.054785	1.000000	200.537349	0.009304	0.000000
RS	8	0.064753	1.000000	211.288245	0.009802	0.000000
RS	9	0.075363	1.000000	222.469511	0.010321	0.000000
RS	10	0.086656	1.000000	234.078979	0.010860	0.000000
RS	11	0.098677	1.000000	246.111301	0.011418	0.000000
RS	12	0.111471	1.000000	258.557498	0.011995	0.000000
RS	13	0.125090	1.000000	271.404494	0.012591	0.000000
RS	14	0.139585	1.000000	284.634608	0.013205	0.000000
RS	15	0.155014	1.000000	298.225023	0.013836	0.000000
RS	16	0.171437	1.000000	312.147233	0.014482	0.000000
RS	17	0.188917	1.000000	326.366470	0.015141	0.000000
RS	18	0.207523	1.000000	340.841127	0.015813	0.000000
RS	19	0.227327	1.000000	355.522178	0.016494	0.000000
RS	20	0.248406	1.000000	370.352612	0.017182	0.000000
RS	21	0.270843	1.000000	385.266891	0.017874	0.000000
RS	22	0.294725	1.000000	400.190469	0.018566	0.000000
RS	23	0.320144	1.000000	415.039357	0.019255	0.000000
RS	24	0.347201	1.000000	429.719801	0.019936	0.000000
RS	25	0.376000	1.000000	444.128070	0.020605	0.000000
RS	26	0.406654	1.000000	458.150395	0.021255	0.000000
RS	27	0.439282	1.000000	471.663108	0.021882	0.000000
RS	28	0.474011	1.000000	484.532988	0.022479	0.000000
RS	29	0.510976	1.000000	496.617893	0.023040	0.000000
RS	30	0.550322	1.000000	507.767680	0.023557	0.000000
RS	31	0.592202	1.000000	517.825481	0.024024	0.000000
RS	32	0.636779	1.000000	526.629365	0.024432	0.000000
RS	33	0.684227	1.000000	534.014412	0.024775	0.000000
RS	34	0.734730	1.000000	539.815234	0.025044	0.000000
RS	35	0.788485	1.000000	543.868962	0.025232	0.000000
RS	36	0.845702	1.000000	546.018681	0.025332	0.000000
RS	37	0.906604	1.000000	546.117321	0.025336	0.000000
RS	38	0.971428	1.000000	544.031937	0.025239	0.000000
RS	39	1.040426	1.000000	539.648329	0.025036	0.000000
RS	40	1.113868	1.000000	532.875891	0.024722	0.000000
RS	41	1.192040	1.000000	523.652560	0.024294	0.000000
RS	42	1.275245	1.000000	511.949687	0.023751	0.000000
RS	43	1.363809	1.000000	497.776637	0.023094	0.000000
RS	44	1.458076	1.000000	481.184859	0.022324	0.000000
RS	45	1.558414	1.000000	462.271182	0.021446	0.000000
RS	46	1.665214	1.000000	441.180031	0.020468	0.000000
RS	47	1.778891	1.000000	418.104297	0.019397	0.000000
RS	48	1.899889	1.000000	393.284576	0.018246	0.000000
RS	49	2.028679	1.000000	367.006560	0.017027	0.000000
RS	50	2.165763	1.000000	339.596394	0.015755	0.000000
RS	51	2.311675	1.000000	311.413950	0.014448	0.000000
RS	52	2.466983	1.000000	282.844033	0.013122	0.000000
RS	53	2.632293	1.000000	254.285729	0.011797	0.000000
RS	54	2.808249	1.000000	226.140209	0.010491	0.000000
RS	55	2.995536	1.000000	198.797510	0.009223	0.000000
RS	56	3.194884	1.000000	172.622925	0.008009	0.000000
RS	57	3.407070	1.000000	147.943766	0.006864	0.000000
RS	58	3.632920	1.000000	125.037354	0.005801	0.000000
RS	59	3.873315	1.000000	104.121051	0.004831	0.000000
RS	60	4.129191	1.000000	85.345133	0.003959	0.000000
RS	61	4.401545	1.000000	68.789104	0.003191	0.000000
RS	62	4.691438	1.000000	54.461824	0.002527	0.000000
RS	63	5.000000	1.000000	152.315071	0.007066	0.000000
PA	4+25*2+4+6 0.098455826 0.019691165 5.000000000 1.000000000 1.000000000 1.000000000 1.000000000 1.000000000 1.000000000 1.000000000 1.000000000 1.000000000 1.000000000 1.000000000 1.000000000 1.000000000 1.000000000 1.000000000 1.000000000 1.000000000 1.000000000 1.000000000 1.000000000 1.000000000 1.000000000 1.000000000 1.000000000 1.000000000 1.000000000 1.000000000 1.000000000
//
IT	4763
RD	1
LK	-287893.516729
QD	-2246.397921 -> -969.221394
RI	0.0773019387
TR	0.081002	0.016005
MT	6.784344
MM	C_pi: 1.122487, n_recomb: 19683.074709
RS	0	0.000000	0.338882	395.898301	0.020114	0.000652
RS	1	0.006948	0.338882	414.542136	0.021061	0.005579
RS	2	0.014379	0.338882	433.426508	0.022020	0.013532
RS	3	0.022326	0.338882	452.459456	0.022987	0.021401
RS	4	0.030825	0.299954	531.809466	0.027019	0.027150
RS	5	0.039914	0.299954	551.246383	0.028006	0.030433
RS	6	0.049635	0.345642	495.917416	0.025195	0.030700
RS	7	0.060032	0.345642	514.167384	0.026122	0.029022
RS	8	0.071151	0.418853	440.278670	0.022368	0.027148
RS	9	0.083042	0.418853	457.284717	0.023232	0.025665
RS	10	0.095760	0.505823	393.578825	0.019996	0.024430
RS	11	0.109361	0.505823	409.422085	0.020801	0.023285
RS	12	0.123908	0.606578	355.378511	0.018055	0.022172
RS	13	0.139465	0.606578	370.165398	0.018806	0.021071
RS	14	0.156103	0.721600	324.268626	0.016474	0.019980
RS	15	0.173896	0.721600	338.112760	0.017178	0.018897
RS	16	0.192927	0.849438	299.595413	0.015221	0.017829
RS	17	0.213279	0.849438	312.618757	0.015883	0.016796
RS	18	0.235045	0.984499	281.502035	0.014302	0.015823
RS	19	0.258324	0.984499	293.841534	0.014929	0.014933
RS	20	0.283220	1.118459	269.965396	0.013716	0.014137
RS	21	0.309846	1.118459	281.760142	0.014315	0.013443
RS	22	0.338322	1.242851	264.548193	0.013440	0.012855
RS	23	0.368776	1.242851	275.915739	0.014018	0.012377
RS	24	0.401347	1.350899	264.589022	0.013442	0.012008
RS	25	0.436180	1.350899	275.602625	0.014002	0.011749
RS	26	0.473433	1.438852	269.274284	0.013680	0.011595
RS	27	0.513275	1.438852	279.942328	0.014222	0.011543
RS	28	0.555885	1.506128	277.681998	0.014108	0.011587
RS	29	0.601456	1.506128	287.931216	0.014628	0.011722
RS	30	0.650192	1.554488	288.804330	0.014673	0.011941
RS	31	0.702315	1.554488	298.467700	0.015164	0.012237
RS	32	0.758060	1.587059	301.523748	0.015319	0.012599
RS	33	0.817677	1.587059	310.334186	0.015767	0.013015
RS	34	0.881437	1.607327	314.619639	0.015984	0.013474
RS	35	0.949626	1.607327	322.211847	0.016370	0.013962
RS	36	1.022554	1.618414	326.795528	0.016603	0.014469
RS	37	1.100548	1.618414	332.717707	0.016904	0.014983
RS	38	1.183962	1.623020	336.659103	0.017104	0.015491
RS	39	1.273170	1.623020	340.398686	0.017294	0.015979
RS	40	1.368577	1.623714	342.698487	0.017411	0.016431
RS	41	1.470613	1.623714	343.730199	0.017463	0.016828
RS	42	1.579739	1.622981	343.381312	0.017446	0.017154
RS	43	1.696446	1.622981	341.241312	0.017337	0.017391
RS	44	1.821262	1.622808	337.423935	0.017143	0.017525
RS	45	1.954750	1.622808	331.797509	0.016857	0.017546
RS	46	2.097513	1.624379	324.067957	0.016464	0.017450
RS	47	2.250194	1.624379	314.869869	0.015997	0.017233
RS	48	2.413485	1.628214	303.222403	0.015405	0.016898
RS	49	2.588120	1.628214	290.656042	0.014767	0.016448
RS	50	2.774889	1.634604	275.483535	0.013996	0.015890
RS	51	2.974634	1.634604	260.072198	0.013213	0.015230
RS	52	3.188258	1.643871	242.126085	0.012301	0.014478
RS	53	3.416724	1.643871	224.702225	0.011416	0.013649
RS	54	3.661064	1.664145	204.164937	0.010373	0.012757
RS	55	3.922381	1.664145	186.020975	0.009451	0.011820
RS	56	4.201853	1.664145	167.613897	0.008516	0.010856
RS	57	4.500743	1.664145	149.241665	0.007582	0.009882
RS	58	4.820400	1.780670	123.416985	0.006270	0.008914
RS	59	5.162267	1.780670	108.528935	0.005514	0.007966
RS	60	5.527886	1.780670	94.148557	0.004783	0.007050
RS	61	5.918908	1.780670	80.495151	0.004090	0.006178
RS	62	6.337098	1.780670	67.760364	0.003443	0.005358
RS	63	6.784344	1.780670	240.952377	0.012242	0.021405
PA	4+25*2+4+6 0.081001553 0.016005447 6.784343719 0.338882446 0.299953938 0.345642090 0.418852806 0.505823135 0.606577873 0.721599579 0.849438190 0.984498978 1.118459225 1.242851257 1.350898743 1.438852310 1.506128311 1.554488182 1.587059021 1.607326508 1.618413925 1.623020172 1.623714447 1.622981071 1.622808456 1.624379158 1.628213882 1.634603500 1.643871307 1.664144516 1.780669749
//
IT	4603
RD	2
LK	-285980.591815
QD	-1003.030749 -> -668.044138
RI	0.0788083374
TR	0.073868	0.015296
MT	7.706508
MM	C_pi: 1.234245, n_recomb: 20673.541368
RS	0	0.000000	0.349074	415.900292	0.020118	0.000589
RS	1	0.007162	0.349074	436.339979	0.021106	0.004555
RS	2	0.014836	0.349074	457.090063	0.022110	0.010830
RS	3	0.023060	0.349074	478.048942	0.023124	0.017644
RS	4	0.031873	0.236959	730.575990	0.035339	0.027073
RS	5	0.041317	0.236959	751.298037	0.036341	0.032938
RS	6	0.051438	0.263801	693.551930	0.033548	0.031909
RS	7	0.062283	0.263801	712.304885	0.034455	0.033472
RS	8	0.073905	0.327005	591.046290	0.028590	0.028299
RS	9	0.086359	0.327005	608.939846	0.029455	0.029060
RS	10	0.099705	0.409494	501.778358	0.024272	0.024880
RS	11	0.114007	0.409494	518.671026	0.025089	0.025784
RS	12	0.129334	0.513866	427.864871	0.020696	0.022240
RS	13	0.145758	0.513866	443.636333	0.021459	0.022906
RS	14	0.163358	0.645866	366.479261	0.017727	0.019724
RS	15	0.182218	0.645866	381.082614	0.018433	0.020092
RS	16	0.202429	0.809548	316.532391	0.015311	0.017289
RS	17	0.224088	0.809548	329.988095	0.015962	0.017425
RS	18	0.247298	1.002312	278.124338	0.013453	0.015092
RS	19	0.272170	1.002312	290.537566	0.014054	0.015109
RS	20	0.298823	1.213450	250.856454	0.012134	0.013296
RS	21	0.327385	1.213450	262.406987	0.012693	0.013293
RS	22	0.357992	1.426156	233.615200	0.011300	0.011977
RS	23	0.390791	1.426156	244.516545	0.011828	0.012024
RS	24	0.425940	1.621492	225.072888	0.010887	0.011149
RS	25	0.463605	1.621492	235.528412	0.011393	0.011291
RS	26	0.503968	1.784053	223.901540	0.010830	0.010796
RS	27	0.547221	1.784053	234.066636	0.011322	0.011057
RS	28	0.593573	1.905892	228.847366	0.011070	0.010881
RS	29	0.643243	1.905892	238.799296	0.011551	0.011268
RS	30	0.696471	1.986885	238.716361	0.011547	0.011360
RS	31	0.753511	1.986885	248.430107	0.012017	0.011868
RS	32	0.814635	2.032953	252.244820	0.012201	0.012177
RS	33	0.880137	2.032953	261.573472	0.012653	0.012773
RS	34	0.950330	2.052756	268.046751	0.012966	0.013230
RS	35	1.025550	2.052756	276.710686	0.013385	0.013864
RS	36	1.106157	2.054443	284.662420	0.013769	0.014400
RS	37	1.192537	2.054443	292.249885	0.014136	0.015022
RS	38	1.285102	2.044967	300.472853	0.014534	0.015575
RS	39	1.384297	2.044967	306.455533	0.014824	0.016132
RS	40	1.490596	2.030845	313.558134	0.015167	0.016625
RS	41	1.604507	2.030845	317.336676	0.015350	0.017049
RS	42	1.726576	2.018056	321.810230	0.015566	0.017387
RS	43	1.857388	2.018056	322.800591	0.015614	0.017607
RS	44	1.997567	2.010771	323.389711	0.015643	0.017708
RS	45	2.147785	2.010771	321.130544	0.015533	0.017681
RS	46	2.308762	2.010673	317.167323	0.015342	0.017512
RS	47	2.481266	2.010673	311.411551	0.015063	0.017237
RS	48	2.666125	2.017790	302.831092	0.014648	0.016807
RS	49	2.864223	2.017790	293.607836	0.014202	0.016309
RS	50	3.076507	2.031880	280.780468	0.013582	0.015650
RS	51	3.303994	2.031880	268.434041	0.012984	0.014965
RS	52	3.547773	2.053008	252.085660	0.012194	0.014121
RS	53	3.809010	2.053008	237.280188	0.011477	0.013297
RS	54	4.088956	2.098746	216.794429	0.010487	0.012278
RS	55	4.388950	2.098746	200.834340	0.009715	0.011394
RS	56	4.710429	2.098746	184.119485	0.008906	0.010484
RS	57	5.054930	2.098746	166.920398	0.008074	0.009563
RS	58	5.424103	2.372839	133.660149	0.006465	0.008130
RS	59	5.819715	2.372839	120.896984	0.005848	0.007378
RS	60	6.243659	2.372839	108.033260	0.005226	0.006630
RS	61	6.697963	2.372839	95.290733	0.004609	0.005897
RS	62	7.184803	2.372839	82.887824	0.004009	0.005188
RS	63	7.706508	2.372839	343.514403	0.016616	0.022760
PA	4+25*2+4+6 0.073868062 0.015295580 7.706507627 0.349073714 0.236959308 0.263801228 0.327005063 0.409493605 0.513865825 0.645866362 0.809547867 1.002311625 1.213450436 1.426156457 1.621491783 1.784053038 1.905892009 1.986884763 2.032953201 2.052755909 2.054443384 2.044967093 2.030844691 2.018055838 2.010770853 2.010672985 2.017789973 2.031880012 2.053008040 2.098746375 2.372839309
//
IT	5269
RD	3
LK	-285435.002687
QD	-728.694018 -> -581.761789
RI	0.0636732999
TR	0.069634	0.015350
MT	8.235917
MM	C_pi: 1.352737, n_recomb: 22717.734938
RS	0	0.000000	0.454235	357.161716	0.015722	0.000473
RS	1	0.007273	0.454235	376.855821	0.016589	0.003544
RS	2	0.015075	0.454235	397.158002	0.017482	0.008291
RS	3	0.023445	0.454235	418.014353	0.018400	0.013366
RS	4	0.032424	0.236901	834.316263	0.036725	0.026549
RS	5	0.042055	0.236901	858.145533	0.037774	0.032328
RS	6	0.052387	0.248472	839.889114	0.036971	0.032875
RS	7	0.063470	0.248472	860.359810	0.037872	0.035166
RS	8	0.075360	0.304171	720.885340	0.031732	0.029601
RS	9	0.088114	0.304171	740.514357	0.032596	0.030890
RS	10	0.101796	0.380364	609.304764	0.026821	0.025943
RS	11	0.116473	0.380364	628.077214	0.027647	0.027415
RS	12	0.132218	0.480287	513.598541	0.022608	0.023092
RS	13	0.149108	0.480287	531.311191	0.023388	0.024342
RS	14	0.167226	0.613682	430.907117	0.018968	0.020324
RS	15	0.186662	0.613682	447.393834	0.019694	0.021218
RS	16	0.207511	0.790203	361.349784	0.015906	0.017575
RS	17	0.229877	0.790203	376.494876	0.016573	0.018152
RS	18	0.253870	1.012671	306.539442	0.013493	0.015072
RS	19	0.279608	1.012671	320.353025	0.014101	0.015441
RS	20	0.307218	1.272275	266.761754	0.011742	0.013034
RS	21	0.336835	1.272275	279.409130	0.012299	0.013307
RS	22	0.368607	1.547874	240.702312	0.010595	0.011559
RS	23	0.402690	1.547874	252.452511	0.011113	0.011818
RS	24	0.439252	1.809936	226.481544	0.009969	0.010653
RS	25	0.478473	1.809936	237.633163	0.010460	0.010956
RS	26	0.520547	2.030294	222.214092	0.009782	0.010281
RS	27	0.565680	2.030294	233.031130	0.010258	0.010661
RS	28	0.614097	2.191571	226.230210	0.009958	0.010392
RS	29	0.666035	2.191571	236.894679	0.010428	0.010865
RS	30	0.721750	2.290579	237.062288	0.010435	0.010934
RS	31	0.781518	2.290579	247.637689	0.010901	0.011503
RS	32	0.845632	2.336387	253.197573	0.011145	0.011845
RS	33	0.914410	2.336387	263.596416	0.011603	0.012484
RS	34	0.988191	2.344026	272.947681	0.012015	0.013016
RS	35	1.067337	2.344026	282.909542	0.012453	0.013674
RS	36	1.152240	2.327548	294.533609	0.012965	0.014311
RS	37	1.243318	2.327548	303.619505	0.013365	0.014938
RS	38	1.341021	2.298361	315.953860	0.013908	0.015601
RS	39	1.445830	2.298361	323.559280	0.014243	0.016147
RS	40	1.558261	2.266776	334.710934	0.014733	0.016741
RS	41	1.678870	2.266776	340.119905	0.014972	0.017139
RS	42	1.808251	2.241874	347.963958	0.015317	0.017547
RS	43	1.947043	2.241874	350.464259	0.015427	0.017730
RS	44	2.095929	2.229313	353.277482	0.015551	0.017854
RS	45	2.255643	2.229313	352.303906	0.015508	0.017788
RS	46	2.426975	2.230449	349.302919	0.015376	0.017599
RS	47	2.610767	2.230449	344.544952	0.015166	0.017291
RS	48	2.807927	2.244115	335.822352	0.014782	0.016816
RS	49	3.019427	2.244115	327.279772	0.014406	0.016300
RS	50	3.246310	2.269119	313.429843	0.013797	0.015585
RS	51	3.489695	2.269119	301.442573	0.013269	0.014900
RS	52	3.750781	2.305034	283.406149	0.012475	0.014000
RS	53	4.030857	2.305034	268.651616	0.011826	0.013197
RS	54	4.331303	2.379715	244.989645	0.010784	0.012090
RS	55	4.653602	2.379715	228.983523	0.010080	0.011250
RS	56	4.999342	2.379715	211.889599	0.009327	0.010382
RS	57	5.370228	2.379715	193.975833	0.008539	0.009500
RS	58	5.768090	2.826940	149.824225	0.006595	0.007699
RS	59	6.194889	2.826940	137.907538	0.006070	0.007068
RS	60	6.652730	2.826940	125.533013	0.005526	0.006430
RS	61	7.143871	2.826940	112.912008	0.004970	0.005791
RS	62	7.670734	2.826940	100.266814	0.004414	0.005159
RS	63	8.235917	2.826940	463.274054	0.020393	0.024506
PA	4+25*2+4+6 0.069633632 0.015350050 8.235916801 0.454235410 0.236900553 0.248471739 0.304170943 0.380363576 0.480286686 0.613681789 0.790202977 1.012670843 1.272275011 1.547873522 1.809936142 2.030294062 2.191570603 2.290578504 2.336387039 2.344025706 2.327547728 2.298360813 2.266776491 2.241874318 2.229312955 2.230448565 2.244115093 2.269119447 2.305033956 2.379714570 2.826939916
//
IT	5484
RD	4
LK	-285169.974277
QD	-629.650059 -> -531.133152
RI	0.0476982715
TR	0.066554	0.015660
MT	8.580842
MM	C_pi: 1.454511, n_recomb: 24895.804735
RS	0	0.000000	0.611294	293.897532	0.011805	0.000380
RS	1	0.007342	0.611294	311.591215	0.012516	0.002790
RS	2	0.015224	0.611294	330.049722	0.013257	0.006429
RS	3	0.023684	0.611294	349.260470	0.014029	0.010198
RS	4	0.032765	0.250504	890.707760	0.035777	0.025913
RS	5	0.042513	0.250504	918.383871	0.036889	0.031148
RS	6	0.052977	0.248541	951.416025	0.038216	0.033465
RS	7	0.064209	0.248541	974.629299	0.039148	0.035793
RS	8	0.076265	0.299078	830.476664	0.033358	0.030527
RS	9	0.089207	0.299078	852.444253	0.034240	0.031853
RS	10	0.103099	0.370190	707.949574	0.028437	0.026816
RS	11	0.118011	0.370190	728.942806	0.029280	0.028420
RS	12	0.134018	0.464698	598.888851	0.024056	0.023907
RS	13	0.151201	0.464698	618.776304	0.024855	0.025364
RS	14	0.169644	0.595168	500.092504	0.020087	0.020994
RS	15	0.189443	0.595168	518.700747	0.020835	0.022109
RS	16	0.210694	0.775844	413.506172	0.016609	0.017995
RS	17	0.233506	0.775844	430.622932	0.017297	0.018771
RS	18	0.257993	1.014905	343.415425	0.013794	0.015211
RS	19	0.284278	1.014905	358.941979	0.014418	0.015744
RS	20	0.312493	1.306973	291.729427	0.011718	0.012938
RS	21	0.342779	1.306973	305.791678	0.012283	0.013341
RS	22	0.375289	1.629089	257.381058	0.010338	0.011303
RS	23	0.410186	1.629089	270.287910	0.010857	0.011662
RS	24	0.447646	1.943318	238.035654	0.009561	0.010307
RS	25	0.487855	1.943318	250.172290	0.010049	0.010682
RS	26	0.531017	2.209365	231.238667	0.009288	0.009898
RS	27	0.577349	2.209365	242.970427	0.009759	0.010325
RS	28	0.627081	2.400089	234.866296	0.009434	0.010010
RS	29	0.680466	2.400089	246.470841	0.009900	0.010510
RS	30	0.737770	2.508902	247.157031	0.009928	0.010584
RS	31	0.799281	2.508902	258.774979	0.010394	0.011163
RS	32	0.865309	2.548128	266.338219	0.010698	0.011554
RS	33	0.936185	2.548128	277.927245	0.011164	0.012194
RS	34	1.012264	2.539538	290.382718	0.011664	0.012806
RS	35	1.093930	2.539538	301.683242	0.012118	0.013459
RS	36	1.181592	2.503119	317.136790	0.012739	0.014196
RS	37	1.275690	2.503119	327.660544	0.013161	0.014812
RS	38	1.376697	2.454304	344.152388	0.013824	0.015584
RS	39	1.485120	2.454304	353.195008	0.014187	0.016115
RS	40	1.601504	2.406550	368.266379	0.014792	0.016809
RS	41	1.726433	2.406550	374.974522	0.015062	0.017192
RS	42	1.860535	2.371375	385.799532	0.015497	0.017670
RS	43	2.004483	2.371375	389.324227	0.015638	0.017841
RS	44	2.159000	2.355407	393.662903	0.015812	0.017993
RS	45	2.324862	2.355407	393.349013	0.015800	0.017919
RS	46	2.502902	2.359357	390.344881	0.015679	0.017717
RS	47	2.694015	2.359357	385.857033	0.015499	0.017410
RS	48	2.899159	2.380725	375.872163	0.015098	0.016895
RS	49	3.119366	2.380725	367.237008	0.014751	0.016389
RS	50	3.355741	2.417350	351.210064	0.014107	0.015622
RS	51	3.609471	2.417350	338.827746	0.013610	0.014956
RS	52	3.881831	2.468363	318.016933	0.012774	0.014003
RS	53	4.174188	2.468363	302.642086	0.012156	0.013227
RS	54	4.488011	2.571943	274.716274	0.011035	0.012032
RS	55	4.824876	2.571943	258.151269	0.010369	0.011234
RS	56	5.186474	2.571943	240.227069	0.009649	0.010402
RS	57	5.574622	2.571943	221.215731	0.008886	0.009549
RS	58	5.991268	3.195656	164.818079	0.006620	0.007413
RS	59	6.438506	3.195656	153.573533	0.006169	0.006873
RS	60	6.918582	3.195656	141.616450	0.005688	0.006317
RS	61	7.433906	3.195656	129.141308	0.005187	0.005750
RS	62	7.987067	3.195656	116.362966	0.004674	0.005179
RS	63	8.580842	3.195656	584.551051	0.023480	0.026334
PA	4+25*2+4+6 0.066553937 0.015660286 8.580842001 0.611293735 0.250503895 0.248540813 0.299077718 0.370189542 0.464698195 0.595168202 0.775843953 1.014905124 1.306972780 1.629089290 1.943318422 2.209365217 2.400089128 2.508902217 2.548128353 2.539538154 2.503118898 2.454303758 2.406549829 2.371375135 2.355407236 2.359357447 2.380725462 2.417350265 2.468362957 2.571943444 3.195655788
//
IT	4800
RD	5
LK	-284982.603204
QD	-567.826846 -> -488.455130
RI	0.0356095695
TR	0.064065	0.016064
MT	8.831633
MM	C_pi: 1.539439, n_recomb: 27002.295368
RS	0	0.000000	0.811741	241.755283	0.008953	0.000310
RS	1	0.007391	0.811741	257.199286	0.009525	0.002238
RS	2	0.015328	0.811741	273.440289	0.010127	0.005085
RS	3	0.023852	0.811741	290.490520	0.010758	0.007946
RS	4	0.033005	0.267281	925.057668	0.034258	0.025275
RS	5	0.042835	0.267281	956.340006	0.035417	0.029976
RS	6	0.053392	0.253048	1040.125722	0.038520	0.033783
RS	7	0.064729	0.253048	1066.408156	0.039493	0.035985
RS	8	0.076904	0.300016	922.729760	0.034172	0.031124
RS	9	0.089978	0.300016	947.258066	0.035081	0.032364
RS	10	0.104019	0.367278	795.333332	0.029454	0.027447
RS	11	0.119098	0.367278	818.627806	0.030317	0.029042
RS	12	0.135291	0.456733	678.568972	0.025130	0.024572
RS	13	0.152681	0.456733	700.618007	0.025947	0.026098
RS	14	0.171356	0.583120	567.628497	0.021021	0.021599
RS	15	0.191412	0.583120	588.326213	0.021788	0.022815
RS	16	0.212950	0.764434	466.103825	0.017262	0.018412
RS	17	0.236079	0.764434	485.187659	0.017968	0.019290
RS	18	0.260918	1.013696	381.611961	0.014133	0.015387
RS	19	0.287593	1.013696	398.874954	0.014772	0.016008
RS	20	0.316239	1.329408	318.412840	0.011792	0.012902
RS	21	0.347003	1.329408	333.924947	0.012367	0.013376
RS	22	0.380040	1.688284	276.048410	0.010223	0.011121
RS	23	0.415519	1.688284	290.146704	0.010745	0.011534
RS	24	0.453620	2.045686	251.815794	0.009326	0.010040
RS	25	0.494537	2.045686	264.966522	0.009813	0.010450
RS	26	0.538478	2.350205	242.674496	0.008987	0.009590
RS	27	0.585667	2.350205	255.340675	0.009456	0.010034
RS	28	0.636343	2.564993	246.036431	0.009112	0.009691
RS	29	0.690765	2.564993	258.588099	0.009577	0.010194
RS	30	0.749209	2.679861	259.852423	0.009623	0.010279
RS	31	0.811973	2.679861	272.504508	0.010092	0.010851
RS	32	0.879375	2.710295	282.110428	0.010448	0.011285
RS	33	0.951759	2.710295	294.863284	0.010920	0.011914
RS	34	1.029492	2.684723	310.460417	0.011498	0.012596
RS	35	1.112971	2.684723	323.051871	0.011964	0.013237
RS	36	1.202620	2.628839	342.370728	0.012679	0.014062
RS	37	1.298894	2.628839	354.257738	0.013120	0.014668
RS	38	1.402284	2.561642	374.934623	0.013885	0.015535
RS	39	1.513315	2.561642	385.305249	0.014269	0.016058
RS	40	1.632552	2.499116	404.300193	0.014973	0.016842
RS	41	1.760602	2.499116	412.154544	0.015264	0.017223
RS	42	1.898116	2.454739	425.889046	0.015772	0.017766
RS	43	2.045793	2.454739	430.235393	0.015933	0.017942
RS	44	2.204384	2.435829	435.909156	0.016143	0.018123
RS	45	2.374697	2.435829	436.006259	0.016147	0.018060
RS	46	2.557598	2.442423	432.693596	0.016024	0.017851
RS	47	2.754016	2.442423	428.196978	0.015858	0.017560
RS	48	2.964951	2.470791	416.577237	0.015427	0.017013
RS	49	3.191476	2.470791	407.564134	0.015094	0.016528
RS	50	3.434743	2.517916	388.976001	0.014405	0.015715
RS	51	3.695990	2.517916	375.933423	0.013922	0.015075
RS	52	3.976544	2.582641	351.991022	0.013036	0.014072
RS	53	4.277834	2.582641	335.777531	0.012435	0.013325
RS	54	4.601392	2.712957	303.224104	0.011230	0.012044
RS	55	4.948864	2.712957	285.959105	0.010590	0.011283
RS	56	5.322016	2.712957	267.099734	0.009892	0.010481
RS	57	5.722747	2.712957	246.924419	0.009145	0.009651
RS	58	6.153096	3.510982	177.770766	0.006584	0.007203
RS	59	6.615251	3.510982	167.178711	0.006191	0.006736
RS	60	7.111563	3.510982	155.681943	0.005766	0.006245
RS	61	7.644557	3.510982	143.455329	0.005313	0.005736
RS	62	8.216943	3.510982	130.700569	0.004840	0.005215
RS	63	8.831633	3.510982	702.744006	0.026025	0.028139
PA	4+25*2+4+6 0.064065263 0.016063769 8.831633405 0.811741282 0.267281034 0.253048000 0.300016208 0.367278019 0.456733032 0.583120112 0.764433548 1.013696231 1.329408455 1.688284178 2.045685517 2.350205202 2.564992598 2.679860683 2.710294579 2.684723332 2.628838989 2.561641630 2.499116102 2.454739269 2.435828960 2.442423422 2.470790849 2.517916044 2.582640938 2.712957162 3.510981640
//
IT	4725
RD	6
LK	-284828.968944
QD	-517.798341 -> -449.939376
RI	0.0270345995
TR	0.061941	0.016498
MT	9.029838
MM	C_pi: 1.612336, n_recomb: 29018.296283
RS	0	0.000000	1.054049	201.114190	0.006931	0.000257
RS	1	0.007428	1.054049	214.493737	0.007392	0.001825
RS	2	0.015408	1.054049	228.640305	0.007879	0.004098
RS	3	0.023981	1.054049	243.579022	0.008394	0.006320
RS	4	0.033191	0.284163	949.837502	0.032732	0.024680
RS	5	0.043084	0.284163	984.295262	0.033920	0.028939
RS	6	0.053713	0.258799	1114.796643	0.038417	0.033932
RS	7	0.065131	0.258799	1144.166465	0.039429	0.035994
RS	8	0.077398	0.303344	1002.186013	0.034536	0.031493
RS	9	0.090575	0.303344	1029.328779	0.035472	0.032630
RS	10	0.104731	0.367737	872.972693	0.030084	0.027885
RS	11	0.119939	0.367737	898.571752	0.030966	0.029432
RS	12	0.136277	0.452722	752.251129	0.025923	0.025098
RS	13	0.153828	0.452722	776.405215	0.026756	0.026641
RS	14	0.172683	0.574881	632.160252	0.021785	0.022123
RS	15	0.192939	0.574881	654.868021	0.022567	0.023390
RS	16	0.214699	0.755349	517.409930	0.017830	0.018799
RS	17	0.238076	0.755349	538.397171	0.018554	0.019735
RS	18	0.263189	1.011492	419.257948	0.014448	0.015568
RS	19	0.290167	1.011492	438.215750	0.015101	0.016242
RS	20	0.319150	1.345774	344.868381	0.011885	0.012894
RS	21	0.350285	1.345774	361.799319	0.012468	0.013412
RS	22	0.383733	1.735485	294.689560	0.010155	0.010981
RS	23	0.419666	1.735485	309.949874	0.010681	0.011425
RS	24	0.458268	2.130623	265.710402	0.009157	0.009821
RS	25	0.499738	2.130623	279.843107	0.009644	0.010249
RS	26	0.544288	2.469538	254.295666	0.008763	0.009328
RS	27	0.592147	2.469538	267.858986	0.009231	0.009779
RS	28	0.643562	2.705801	257.383499	0.008870	0.009413
RS	29	0.698795	2.705801	270.838122	0.009333	0.009911
RS	30	0.758132	2.825439	272.644564	0.009396	0.010005
RS	31	0.821876	2.825439	286.279321	0.009865	0.010565
RS	32	0.890355	2.846805	297.862837	0.010265	0.011034
RS	33	0.963921	2.846805	311.722429	0.010742	0.011647
RS	34	1.042951	2.804797	330.396227	0.011386	0.012387
RS	35	1.127852	2.804797	344.218472	0.011862	0.013014
RS	36	1.219060	2.730498	367.365430	0.012660	0.013914
RS	37	1.317043	2.730498	380.554606	0.013114	0.014510
RS	38	1.422305	2.646137	405.421402	0.013971	0.015462
RS	39	1.535385	2.646137	417.057925	0.014372	0.015981
RS	40	1.656865	2.569835	440.026872	0.015164	0.016846
RS	41	1.787369	2.569835	448.960802	0.015472	0.017230
RS	42	1.927568	2.516664	465.680666	0.016048	0.017837
RS	43	2.078180	2.516664	470.771573	0.016223	0.018025
RS	44	2.239981	2.494511	477.836711	0.016467	0.018239
RS	45	2.413800	2.494511	478.253596	0.016481	0.018195
RS	46	2.600531	2.502805	474.645164	0.016357	0.017987
RS	47	2.801133	2.502805	470.036173	0.016198	0.017718
RS	48	3.016636	2.536717	456.758495	0.015740	0.017149
RS	49	3.248148	2.536717	447.257347	0.015413	0.016687
RS	50	3.496856	2.592534	426.059487	0.014682	0.015838
RS	51	3.764039	2.592534	412.249108	0.014207	0.015223
RS	52	4.051069	2.668951	385.109165	0.013271	0.014178
RS	53	4.359421	2.668951	367.963715	0.012680	0.013457
RS	54	4.690677	2.823034	330.686419	0.011396	0.012098
RS	55	5.046540	2.823034	312.656402	0.010774	0.011367
RS	56	5.428838	2.823034	292.817684	0.010091	0.010591
RS	57	5.839533	2.823034	271.456401	0.009355	0.009778
RS	58	6.280736	3.790630	189.293798	0.006523	0.007041
RS	59	6.754712	3.790630	179.326016	0.006180	0.006633
RS	60	7.263897	3.790630	168.302172	0.005800	0.006196
RS	61	7.810905	3.790630	156.377226	0.005389	0.005735
RS	62	8.398546	3.790630	143.737473	0.004953	0.005256
RS	63	9.029838	3.790630	818.325909	0.028200	0.029886
PA	4+25*2+4+6 0.061940785 0.016497823 9.029838037 1.054049394 0.284162616 0.258798602 0.303343757 0.367736777 0.452722262 0.574880836 0.755349221 1.011492073 1.345773510 1.735485085 2.130623110 2.469538112 2.705801341 2.825439282 2.846804949 2.804797425 2.730497612 2.646137307 2.569834651 2.516663685 2.494511109 2.502805257 2.536717421 2.592534367 2.668950557 2.823034180 3.790630437
//
IT	5002
RD	7
LK	-284696.919740
QD	-474.428796 -> -415.243962
RI	0.0209460520
TR	0.060072	0.016936
MT	9.195897
MM	C_pi: 1.677062, n_recomb: 30956.505806
RS	0	0.000000	1.339456	169.505644	0.005476	0.000216
RS	1	0.007459	1.339456	181.111815	0.005851	0.001511
RS	2	0.015474	1.339456	193.430261	0.006248	0.003355
RS	3	0.024088	1.339456	206.492018	0.006670	0.005118
RS	4	0.033343	0.300182	970.617544	0.031354	0.024140
RS	5	0.043289	0.300182	1007.872396	0.032558	0.028048
RS	6	0.053977	0.264716	1180.735375	0.038142	0.033983
RS	7	0.065462	0.264716	1213.106750	0.039187	0.035922
RS	8	0.077804	0.307668	1072.496371	0.034645	0.031709
RS	9	0.091066	0.307668	1102.237941	0.035606	0.032756
RS	10	0.105318	0.369935	942.916492	0.030459	0.028184
RS	11	0.120633	0.369935	970.799574	0.031360	0.029674
RS	12	0.137090	0.450986	820.757961	0.026513	0.025516
RS	13	0.154774	0.450986	846.962889	0.027360	0.027055
RS	14	0.173778	0.569047	693.812944	0.022413	0.022578
RS	15	0.194199	0.569047	718.455664	0.023209	0.023872
RS	16	0.216143	0.748002	567.209914	0.018323	0.019154
RS	17	0.239724	0.748002	590.034126	0.019060	0.020127
RS	18	0.265064	1.009106	455.993668	0.014730	0.015744
RS	19	0.292294	1.009106	476.596595	0.015396	0.016454
RS	20	0.321555	1.358750	370.659267	0.011974	0.012900
RS	21	0.352999	1.358750	388.967680	0.012565	0.013448
RS	22	0.386788	1.775431	312.806656	0.010105	0.010868
RS	23	0.423097	1.775431	329.188633	0.010634	0.011333
RS	24	0.462115	2.204802	279.168299	0.009018	0.009635
RS	25	0.504043	2.204802	294.240327	0.009505	0.010072
RS	26	0.549099	2.575787	265.494480	0.008576	0.009101
RS	27	0.597515	2.575787	279.907925	0.009042	0.009551
RS	28	0.649542	2.832460	268.243263	0.008665	0.009166
RS	29	0.705451	2.832460	282.548240	0.009127	0.009656
RS	30	0.765529	2.956795	284.812443	0.009200	0.009754
RS	31	0.830089	2.956795	299.372097	0.009671	0.010300
RS	32	0.899464	2.969721	312.807847	0.010105	0.010796
RS	33	0.974013	2.969721	327.714202	0.010586	0.011393
RS	34	1.054124	2.912251	349.344246	0.011285	0.012180
RS	35	1.140210	2.912251	364.340456	0.011769	0.012794
RS	36	1.232717	2.820691	391.224768	0.012638	0.013756
RS	37	1.332124	2.820691	405.668303	0.013104	0.014344
RS	38	1.438946	2.720224	434.696821	0.014042	0.015369
RS	39	1.553736	2.720224	447.564897	0.014458	0.015886
RS	40	1.677087	2.630840	474.562774	0.015330	0.016826
RS	41	1.809640	2.630840	484.555541	0.015653	0.017215
RS	42	1.952080	2.568985	504.393673	0.016294	0.017886
RS	43	2.105144	2.568985	510.216519	0.016482	0.018087
RS	44	2.269625	2.543047	518.844510	0.016760	0.018340
RS	45	2.446375	2.543047	519.568547	0.016784	0.018315
RS	46	2.636309	2.551919	515.834787	0.016663	0.018118
RS	47	2.840409	2.551919	511.093980	0.016510	0.017871
RS	48	3.059734	2.589816	496.304495	0.016032	0.017290
RS	49	3.295418	2.589816	486.285340	0.015709	0.016852
RS	50	3.548682	2.652437	462.590268	0.014943	0.015977
RS	51	3.820836	2.652437	447.971250	0.014471	0.015385
RS	52	4.113291	2.738460	417.699826	0.013493	0.014305
RS	53	4.427559	2.738460	399.575495	0.012908	0.013606
RS	54	4.765269	2.913217	357.593109	0.011551	0.012177
RS	55	5.128168	2.913217	338.752266	0.010943	0.011473
RS	56	5.518136	2.913217	317.899861	0.010269	0.010716
RS	57	5.937192	2.913217	295.330762	0.009540	0.009918
RS	58	6.387505	4.044400	199.978356	0.006460	0.006912
RS	59	6.871407	4.044400	190.593221	0.006157	0.006552
RS	60	7.391403	4.044400	180.027838	0.005816	0.006161
RS	61	7.950185	4.044400	168.418061	0.005440	0.005741
RS	62	8.550647	4.044400	155.934307	0.005037	0.005299
RS	63	9.195897	4.044400	932.564229	0.030125	0.031561
PA	4+25*2+4+6 0.060072070 0.016935541 9.195897296 1.339455556 0.300182291 0.264715785 0.307668262 0.369935498 0.450985873 0.569047466 0.748001578 1.009105568 1.358749626 1.775430624 2.204802433 2.575786939 2.832460308 2.956795171 2.969720792 2.912251364 2.820691246 2.720223782 2.630840211 2.568985075 2.543047363 2.551918504 2.589816492 2.652436793 2.738460099 2.913216652 4.044400128
//
IT	4385
RD	8
LK	-284581.530899
QD	-436.272701 -> -384.193472
RI	0.0165410917
TR	0.058400	0.017365
MT	9.340469
MM	C_pi: 1.736020, n_recomb: 32829.021642
RS	0	0.000000	1.670766	144.576070	0.004404	0.000183
RS	1	0.007485	1.670766	154.687892	0.004712	0.001266
RS	2	0.015531	1.670766	165.450213	0.005040	0.002783
RS	3	0.024179	1.670766	176.896118	0.005388	0.004206
RS	4	0.033474	0.315092	989.704933	0.030147	0.023652
RS	5	0.043465	0.315092	1029.462993	0.031358	0.027282
RS	6	0.054204	0.270421	1240.915365	0.037799	0.033974
RS	7	0.065746	0.270421	1276.175218	0.038873	0.035817
RS	8	0.078153	0.312390	1136.092514	0.034606	0.031822
RS	9	0.091488	0.312390	1168.387801	0.035590	0.032799
RS	10	0.105822	0.373088	1006.793811	0.030668	0.028384
RS	11	0.121228	0.373088	1036.930225	0.031586	0.029820
RS	12	0.137788	0.450630	884.976944	0.026957	0.025852
RS	13	0.155587	0.450630	913.185514	0.027816	0.027379
RS	14	0.174718	0.564778	752.993705	0.022937	0.022978
RS	15	0.195282	0.564778	779.506980	0.023744	0.024288
RS	16	0.217384	0.741865	615.668191	0.018754	0.019481
RS	17	0.241142	0.741865	640.270090	0.019503	0.020480
RS	18	0.266677	1.006669	491.866881	0.014983	0.015915
RS	19	0.294124	1.006669	514.069201	0.015659	0.016651
RS	20	0.323625	1.369417	395.766577	0.012055	0.012917
RS	21	0.355335	1.369417	415.413519	0.012654	0.013487
RS	22	0.389418	1.810266	330.333831	0.010062	0.010774
RS	23	0.426053	1.810266	347.798954	0.010594	0.011254
RS	24	0.465430	2.271399	292.084193	0.008897	0.009473
RS	25	0.507754	2.271399	308.054551	0.009384	0.009917
RS	26	0.553246	2.672984	276.139305	0.008411	0.008899
RS	27	0.602143	2.672984	291.357720	0.008875	0.009348
RS	28	0.654701	2.949747	278.460080	0.008482	0.008943
RS	29	0.711193	2.949747	293.564836	0.008942	0.009424
RS	30	0.771913	3.079299	296.176085	0.009022	0.009524
RS	31	0.837178	3.079299	311.605009	0.009492	0.010056
RS	32	0.907329	3.084763	326.740241	0.009953	0.010571
RS	33	0.982731	3.084763	342.635930	0.010437	0.011153
RS	34	1.063776	3.012995	367.061362	0.011181	0.011976
RS	35	1.150889	3.012995	383.178434	0.011672	0.012578
RS	36	1.244522	2.905287	413.671567	0.012601	0.013592
RS	37	1.345163	2.905287	429.328526	0.013078	0.014173
RS	38	1.453338	2.789629	462.454967	0.014087	0.015261
RS	39	1.569610	2.789629	476.533012	0.014516	0.015777
RS	40	1.694586	2.687703	507.594014	0.015462	0.016785
RS	41	1.828916	2.687703	518.646350	0.015798	0.017181
RS	42	1.973301	2.617180	541.742229	0.016502	0.017912
RS	43	2.128494	2.617180	548.315814	0.016702	0.018128
RS	44	2.295304	2.586913	558.719688	0.017019	0.018423
RS	45	2.474600	2.586913	559.777721	0.017051	0.018418
RS	46	2.667316	2.595322	556.157979	0.016941	0.018239
RS	47	2.874458	2.595322	551.308921	0.016793	0.018014
RS	48	3.097106	2.635783	535.235264	0.016304	0.017431
RS	49	3.336419	2.635783	524.709161	0.015983	0.017014
RS	50	3.593646	2.703486	498.707927	0.015191	0.016122
RS	51	3.870126	2.703486	483.273514	0.014721	0.015552
RS	52	4.167302	2.797192	450.003262	0.013707	0.014444
RS	53	4.486723	2.797192	430.876391	0.013125	0.013765
RS	54	4.830053	2.989698	384.265701	0.011705	0.012274
RS	55	5.199083	2.989698	364.577377	0.011105	0.011591
RS	56	5.595736	2.989698	342.680863	0.010438	0.010850
RS	57	6.022079	2.989698	318.880579	0.009713	0.010062
RS	58	6.480336	4.277886	210.186479	0.006402	0.006808
RS	59	6.972894	4.277886	201.339440	0.006133	0.006489
RS	60	7.502322	4.277886	191.206558	0.005824	0.006136
RS	61	8.071379	4.277886	179.905757	0.005480	0.005751
RS	62	8.683032	4.277886	167.591900	0.005105	0.005341
RS	63	9.340469	4.277886	1046.349393	0.031873	0.033161
PA	4+25*2+4+6 0.058399738 0.017364915 9.340468950 1.670765706 0.315092269 0.270420710 0.312389901 0.373087748 0.450629755 0.564777613 0.741865343 1.006668878 1.369416689 1.810266162 2.271398516 2.672983915 2.949747000 3.079299414 3.084762580 3.012995182 2.905287020 2.789629211 2.687703074 2.617180219 2.586912660 2.595321703 2.635783020 2.703486177 2.797192350 2.989698327 4.277886318
//
IT	4431
RD	9
LK	-284479.895806
QD	-402.554390 -> -356.468994
RI	0.0132791667
TR	0.056887	0.017781
MT	9.469542
MM	C_pi: 1.790649, n_recomb: 34643.655905
RS	0	0.000000	2.052068	124.550342	0.003595	0.000157
RS	1	0.007508	2.052068	133.404052	0.003851	0.001071
RS	2	0.015581	2.052068	142.847152	0.004123	0.002333
RS	3	0.024259	2.052068	152.912677	0.004414	0.003499
RS	4	0.033589	0.328911	1007.962583	0.029095	0.023211
RS	5	0.043620	0.328911	1049.997748	0.030309	0.026617
RS	6	0.054403	0.275799	1296.952554	0.037437	0.033929
RS	7	0.065997	0.275799	1334.987125	0.038535	0.035698
RS	8	0.078460	0.317232	1194.526816	0.034480	0.031866
RS	9	0.091860	0.317232	1229.318087	0.035485	0.032789
RS	10	0.106266	0.376774	1065.778394	0.030764	0.028512
RS	11	0.121753	0.376774	1098.131440	0.031698	0.029901
RS	12	0.138403	0.451139	945.617434	0.027296	0.026125
RS	13	0.156304	0.451139	975.787282	0.028166	0.027637
RS	14	0.175548	0.561542	810.086410	0.023383	0.023334
RS	15	0.196238	0.561542	838.414292	0.024201	0.024653
RS	16	0.218481	0.736546	662.997628	0.019138	0.019786
RS	17	0.242394	0.736546	689.324688	0.019898	0.020804
RS	18	0.268103	1.004132	527.003744	0.015212	0.016081
RS	19	0.295742	1.004132	550.764735	0.015898	0.016837
RS	20	0.325456	1.378236	420.271124	0.012131	0.012941
RS	21	0.357401	1.378236	441.222008	0.012736	0.013528
RS	22	0.391745	1.841013	347.323083	0.010026	0.010696
RS	23	0.428667	1.841013	365.837142	0.010560	0.011187
RS	24	0.468362	2.331960	304.485401	0.008789	0.009331
RS	25	0.511038	2.331960	321.317386	0.009275	0.009779
RS	26	0.556917	2.763112	286.241617	0.008262	0.008719
RS	27	0.606242	2.763112	302.224180	0.008724	0.009165
RS	28	0.659270	3.059970	288.038845	0.008314	0.008741
RS	29	0.716279	3.059970	303.897150	0.008772	0.009214
RS	30	0.777569	3.195479	306.738069	0.008854	0.009312
RS	31	0.843462	3.195479	322.984723	0.009323	0.009831
RS	32	0.914301	3.194617	339.651887	0.009804	0.010359
RS	33	0.990460	3.194617	356.482781	0.010290	0.010926
RS	34	1.072337	3.109726	383.524736	0.011071	0.011777
RS	35	1.160361	3.109726	400.712127	0.011567	0.012368
RS	36	1.254995	2.986928	434.657258	0.012547	0.013424
RS	37	1.356735	2.986928	451.489167	0.013032	0.013999
RS	38	1.466114	2.856895	488.618204	0.014104	0.015141
RS	39	1.583705	2.856895	503.888588	0.014545	0.015657
RS	40	1.710125	2.742891	539.015831	0.015559	0.016727
RS	41	1.846038	2.742891	551.136124	0.015909	0.017130
RS	42	1.992156	2.663717	577.609905	0.016673	0.017920
RS	43	2.149245	2.663717	584.966123	0.016885	0.018150
RS	44	2.318129	2.628660	597.360880	0.017243	0.018489
RS	45	2.499694	2.628660	598.798125	0.017284	0.018503
RS	46	2.694892	2.635730	595.553493	0.017191	0.018349
RS	47	2.904746	2.635730	590.641355	0.017049	0.018145
RS	48	3.130356	2.677538	573.546121	0.016556	0.017567
RS	49	3.372907	2.677538	562.545912	0.016238	0.017171
RS	50	3.633669	2.748838	534.467223	0.015428	0.016270
RS	51	3.914011	2.748838	518.229800	0.014959	0.015717
RS	52	4.215402	2.848544	482.126772	0.013917	0.014589
RS	53	4.539423	2.848544	461.988100	0.013335	0.013926
RS	54	4.887773	3.056161	410.859199	0.011860	0.012383
RS	55	5.262279	3.056161	390.294162	0.011266	0.011717
RS	56	5.664905	3.056161	367.327769	0.010603	0.010989
RS	57	6.097762	3.056161	342.274639	0.009880	0.010209
RS	58	6.563119	4.494551	220.111207	0.006354	0.006723
RS	59	7.063418	4.494551	211.760839	0.006113	0.006439
RS	60	7.601282	4.494551	202.032228	0.005832	0.006118
RS	61	8.179531	4.494551	191.026587	0.005514	0.005765
RS	62	8.801198	4.494551	178.883854	0.005164	0.005382
RS	63	9.469542	4.494551	1160.128999	0.033487	0.034689
PA	4+25*2+4+6 0.056886725 0.017780533 9.469542470 2.052067833 0.328910550 0.275799332 0.317231966 0.376774235 0.451139014 0.561541620 0.736545666 1.004131507 1.378235955 1.841013423 2.331960421 2.763111878 3.059969804 3.195479113 3.194617473 3.109725862 2.986928396 2.856894707 2.742891191 2.663716975 2.628660455 2.635730049 2.677537735 2.748837512 2.848543852 3.056161190 4.494551318
//
IT	4797
RD	10
LK	-284389.893857
QD	-372.654069 -> -331.688961
RI	0.0108106190
TR	0.055507	0.018180
MT	9.586817
MM	C_pi: 1.841850, n_recomb: 36405.332885
RS	0	0.000000	2.488236	108.186505	0.002972	0.000136
RS	1	0.007529	2.488236	115.975704	0.003186	0.000914
RS	2	0.015625	2.488236	124.296985	0.003414	0.001974
RS	3	0.024331	2.488236	133.182226	0.003658	0.002940
RS	4	0.033692	0.341744	1025.662057	0.028173	0.022809
RS	5	0.043758	0.341744	1069.795889	0.029386	0.026034
RS	6	0.054582	0.280836	1349.757599	0.037076	0.033862
RS	7	0.066221	0.280836	1390.460094	0.038194	0.035573
RS	8	0.078737	0.322063	1248.800201	0.034303	0.031863
RS	9	0.092194	0.322063	1286.024624	0.035325	0.032746
RS	10	0.106665	0.380765	1120.683534	0.030783	0.028588
RS	11	0.122225	0.380765	1155.212771	0.031732	0.029936
RS	12	0.138957	0.452211	1003.194724	0.027556	0.026350
RS	13	0.156949	0.452211	1035.286503	0.028438	0.027846
RS	14	0.176295	0.559018	865.370874	0.023770	0.023655
RS	15	0.197098	0.559018	895.463448	0.024597	0.024980
RS	16	0.219468	0.731791	709.363749	0.019485	0.020073
RS	17	0.243521	0.731791	737.368477	0.020254	0.021106
RS	18	0.269386	1.001430	561.524790	0.015424	0.016243
RS	19	0.297198	1.001430	586.807888	0.016119	0.017016
RS	20	0.327104	1.385464	444.261786	0.012203	0.012972
RS	21	0.359262	1.385464	466.485976	0.012814	0.013573
RS	22	0.393841	1.868292	363.840827	0.009994	0.010631
RS	23	0.431023	1.868292	383.373626	0.010531	0.011131
RS	24	0.471006	2.387356	316.431448	0.008692	0.009206
RS	25	0.513998	2.387356	334.092788	0.009177	0.009657
RS	26	0.560228	2.847232	295.855148	0.008127	0.008558
RS	27	0.609938	2.847232	312.565664	0.008586	0.009000
RS	28	0.663391	3.164296	297.036612	0.008159	0.008557
RS	29	0.720869	3.164296	313.607001	0.008614	0.009021
RS	30	0.782674	3.306589	316.559457	0.008695	0.009115
RS	31	0.849133	3.306589	333.576722	0.009163	0.009622
RS	32	0.920596	3.300552	351.608227	0.009658	0.010158
RS	33	0.997439	3.300552	369.323728	0.010145	0.010713
RS	34	1.080069	3.203689	398.794498	0.010954	0.011585
RS	35	1.168919	3.203689	417.003733	0.011454	0.012164
RS	36	1.264459	3.066793	454.227509	0.012477	0.013255
RS	37	1.367193	3.066793	472.196493	0.012971	0.013824
RS	38	1.477662	2.923128	513.207144	0.014097	0.015013
RS	39	1.596449	2.923128	529.652129	0.014549	0.015530
RS	40	1.724179	2.797465	568.819691	0.015625	0.016655
RS	41	1.861526	2.797465	582.017093	0.015987	0.017065
RS	42	2.009214	2.709684	611.960374	0.016810	0.017912
RS	43	2.168023	2.709684	620.134597	0.017034	0.018154
RS	44	2.338788	2.669478	634.719279	0.017435	0.018540
RS	45	2.522411	2.669478	636.587916	0.017486	0.018571
RS	46	2.719860	2.674499	633.976275	0.017414	0.018446
RS	47	2.932174	2.674499	629.056219	0.017279	0.018262
RS	48	3.160475	2.716643	611.211325	0.016789	0.017697
RS	49	3.405965	2.716643	599.781320	0.016475	0.017318
RS	50	3.669938	2.790293	569.868195	0.015653	0.016416
RS	51	3.953787	2.790293	552.851572	0.015186	0.015880
RS	52	4.259007	2.894560	514.099035	0.014122	0.014737
RS	53	4.587208	2.894560	492.949048	0.013541	0.014087
RS	54	4.940121	3.114961	437.432661	0.012016	0.012498
RS	55	5.319605	3.114961	415.968127	0.011426	0.011847
RS	56	5.727661	3.114961	391.911082	0.010765	0.011129
RS	57	6.166442	3.114961	365.586855	0.010042	0.010355
RS	58	6.638259	4.696790	229.850721	0.006314	0.006653
RS	59	7.145600	4.696790	221.960806	0.006097	0.006399
RS	60	7.691141	4.696790	212.609946	0.005840	0.006107
RS	61	8.277757	4.696790	201.883781	0.005545	0.005780
RS	62	8.908540	4.696790	189.908051	0.005216	0.005421
RS	63	9.586817	4.696790	1274.069756	0.034997	0.036145
PA	4+25*2+4+6 0.055507119 0.018180002 9.586817211 2.488236164 0.341744032 0.280836086 0.322063466 0.380764662 0.452210526 0.559018213 0.731790602 1.001430077 1.385463776 1.868292157 2.387356312 2.847232457 3.164295977 3.306589007 3.300551659 3.203688716 3.066793386 2.923128447 2.797465146 2.709684037 2.669477573 2.674498834 2.716643295 2.790293190 2.894559714 3.114961433 4.696789592
//
IT	3910
RD	11
LK	-284309.841106
QD	-346.036903 -> -309.479538
RI	0.0089043808
TR	0.054241	0.018562
MT	9.694756
MM	C_pi: 1.890218, n_recomb: 38117.179896
RS	0	0.000000	2.985189	94.602930	0.002482	0.000118
RS	1	0.007548	2.985189	101.484490	0.002662	0.000785
RS	2	0.015666	2.985189	108.845662	0.002856	0.001683
RS	3	0.024397	2.985189	116.716600	0.003062	0.002491
RS	4	0.033787	0.353710	1042.873972	0.027360	0.022442
RS	5	0.043885	0.353710	1088.960957	0.028569	0.025516
RS	6	0.054746	0.285548	1399.884752	0.036726	0.033782
RS	7	0.066426	0.285548	1443.156313	0.037861	0.035449
RS	8	0.078988	0.326820	1299.585305	0.034094	0.031827
RS	9	0.092499	0.326820	1339.178143	0.035133	0.032680
RS	10	0.107029	0.384928	1172.076084	0.030749	0.028626
RS	11	0.122656	0.384928	1208.738516	0.031711	0.029937
RS	12	0.139462	0.453666	1058.059894	0.027758	0.026536
RS	13	0.157537	0.453666	1092.036178	0.028649	0.028016
RS	14	0.176977	0.557008	919.038082	0.024111	0.023948
RS	15	0.197883	0.557008	950.849653	0.024945	0.025275
RS	16	0.220368	0.727443	754.880356	0.019804	0.020344
RS	17	0.244550	0.727443	784.518775	0.020582	0.021389
RS	18	0.270557	0.998553	595.508669	0.015623	0.016401
RS	19	0.298528	0.998553	622.280125	0.016325	0.017188
RS	20	0.328609	1.391288	467.811328	0.012273	0.013008
RS	21	0.360961	1.391288	491.281267	0.012889	0.013620
RS	22	0.395756	1.892517	379.950666	0.009968	0.010577
RS	23	0.433176	1.892517	400.475453	0.010506	0.011084
RS	24	0.473421	2.438177	327.979024	0.008604	0.009095
RS	25	0.516704	2.438177	346.441212	0.009089	0.009548
RS	26	0.563254	2.925983	305.040389	0.008003	0.008412
RS	27	0.613318	2.925983	322.446893	0.008459	0.008851
RS	28	0.667160	3.263361	305.521815	0.008015	0.008388
RS	29	0.725067	3.263361	322.767324	0.008468	0.008846
RS	30	0.787344	3.413269	325.717554	0.008545	0.008932
RS	31	0.854323	3.413269	343.462598	0.009011	0.009429
RS	32	0.926357	3.403160	362.697557	0.009515	0.009969
RS	33	1.003828	3.403160	381.250580	0.010002	0.010511
RS	34	1.087147	3.295426	412.962722	0.010834	0.011398
RS	35	1.176755	3.295426	432.147291	0.011337	0.011969
RS	36	1.273127	3.145359	472.468599	0.012395	0.013087
RS	37	1.376773	3.145359	491.536730	0.012895	0.013651
RS	38	1.488242	2.988755	536.289400	0.014069	0.014880
RS	39	1.608126	2.988755	553.889361	0.014531	0.015397
RS	40	1.737058	2.851834	597.043325	0.015663	0.016572
RS	41	1.875723	2.851834	611.324395	0.016038	0.016989
RS	42	2.024854	2.755514	644.800497	0.016916	0.017889
RS	43	2.185242	2.755514	653.826401	0.017153	0.018144
RS	44	2.357736	2.709901	670.772446	0.017598	0.018576
RS	45	2.543250	2.709901	673.125432	0.017659	0.018625
RS	46	2.742768	2.712301	671.392099	0.017614	0.018532
RS	47	2.957345	2.712301	666.522544	0.017486	0.018366
RS	48	3.188119	2.753964	648.193514	0.017005	0.017819
RS	49	3.436312	2.753964	636.383580	0.016695	0.017457
RS	50	3.703239	2.828929	604.881378	0.015869	0.016559
RS	51	3.990315	2.828929	587.116171	0.015403	0.016037
RS	52	4.299059	2.936541	545.904327	0.014322	0.014886
RS	53	4.631108	2.936541	523.750490	0.013741	0.014247
RS	54	4.988221	3.167703	463.990311	0.012173	0.012619
RS	55	5.372289	3.167703	441.609250	0.011586	0.011979
RS	56	5.785347	3.167703	416.445831	0.010925	0.011269
RS	57	6.229584	3.167703	388.836479	0.010201	0.010499
RS	58	6.707353	4.886413	239.449782	0.006282	0.006596
RS	59	7.221184	4.886413	231.989625	0.006086	0.006367
RS	60	7.773800	4.886413	222.993210	0.005850	0.006100
RS	61	8.368129	4.886413	212.531622	0.005576	0.005797
RS	62	9.007319	4.886413	200.717120	0.005266	0.005460
RS	63	9.694756	4.886413	1388.166846	0.036418	0.037536
PA	4+25*2+4+6 0.054241452 0.018562405 9.694755943 2.985188829 0.353709584 0.285547550 0.326820200 0.384928078 0.453666465 0.557008346 0.727442748 0.998552547 1.391287984 1.892516725 2.438177019 2.925982530 3.263361289 3.413268834 3.403160371 3.295426423 3.145358733 2.988755381 2.851833682 2.755514045 2.709901252 2.712301290 2.753963667 2.828928699 2.936540900 3.167702508 4.886412647
//
IT	3955
RD	12
LK	-284238.359874
QD	-322.244434 -> -289.504468
RI	0.0074093423
TR	0.053075	0.018928
MT	9.795053
MM	C_pi: 1.936149, n_recomb: 39781.161659
RS	0	0.000000	3.548819	83.196015	0.002091	0.000103
RS	1	0.007566	3.548819	89.299131	0.002245	0.000679
RS	2	0.015704	3.548819	95.834457	0.002409	0.001444
RS	3	0.024457	3.548819	102.830173	0.002585	0.002126
RS	4	0.033873	0.364926	1059.555146	0.026635	0.022104
RS	5	0.044001	0.364926	1107.471950	0.027839	0.025051
RS	6	0.054896	0.289964	1447.666892	0.036391	0.033694
RS	7	0.066615	0.289964	1493.415794	0.037541	0.035326
RS	8	0.079220	0.331470	1347.349635	0.033869	0.031767
RS	9	0.092779	0.331470	1389.245502	0.034922	0.032598
RS	10	0.107364	0.389182	1220.374062	0.030677	0.028634
RS	11	0.123052	0.389182	1259.124459	0.031651	0.029913
RS	12	0.139927	0.455387	1110.477023	0.027915	0.026692
RS	13	0.158079	0.455387	1146.301069	0.028815	0.028157
RS	14	0.177604	0.555376	971.222362	0.024414	0.024216
RS	15	0.198607	0.555376	1004.709890	0.025256	0.025544
RS	16	0.221198	0.723400	799.617795	0.020100	0.020602
RS	17	0.245498	0.723400	830.848086	0.020885	0.021658
RS	18	0.271637	0.995492	629.010931	0.015812	0.016557
RS	19	0.299754	0.995492	657.238762	0.016521	0.017356
RS	20	0.329998	1.395871	490.967657	0.012342	0.013048
RS	21	0.362529	1.395871	515.657754	0.012962	0.013671
RS	22	0.397522	1.913999	395.702467	0.009947	0.010532
RS	23	0.435163	1.913999	417.195068	0.010487	0.011046
RS	24	0.475651	2.484840	339.176564	0.008526	0.008997
RS	25	0.519202	2.484840	358.414110	0.009010	0.009451
RS	26	0.566049	2.999806	313.848142	0.007889	0.008280
RS	27	0.616439	2.999806	331.922065	0.008344	0.008716
RS	28	0.670642	3.357611	313.550382	0.007882	0.008234
RS	29	0.728945	3.357611	331.437635	0.008332	0.008685
RS	30	0.791660	3.515858	334.285535	0.008403	0.008762
RS	31	0.859119	3.515858	352.719296	0.008866	0.009250
RS	32	0.931682	3.502733	373.004846	0.009376	0.009790
RS	33	1.009734	3.502733	392.351446	0.009863	0.010322
RS	34	1.093692	3.385159	426.123400	0.010712	0.011219
RS	35	1.184002	3.385159	446.238553	0.011217	0.011781
RS	36	1.281144	3.222787	489.473568	0.012304	0.012921
RS	37	1.385635	3.222787	509.602603	0.012810	0.013480
RS	38	1.498032	3.053890	557.945926	0.014025	0.014743
RS	39	1.618933	3.053890	576.678663	0.014496	0.015260
RS	40	1.748980	2.906098	623.742549	0.015679	0.016481
RS	41	1.888866	2.906098	639.109703	0.016066	0.016904
RS	42	2.039335	2.801339	676.152969	0.016997	0.017854
RS	43	2.201188	2.801339	686.060041	0.017246	0.018121
RS	44	2.375286	2.750131	705.513715	0.017735	0.018600
RS	45	2.562555	2.750131	708.401158	0.017807	0.018664
RS	46	2.763993	2.749466	707.768634	0.017792	0.018607
RS	47	2.980671	2.749466	703.007672	0.017672	0.018458
RS	48	3.213741	2.789982	684.447908	0.017205	0.017932
RS	49	3.464445	2.789982	672.310059	0.016900	0.017587
RS	50	3.734115	2.865407	639.459682	0.016074	0.016697
RS	51	4.024188	2.865407	620.980647	0.015610	0.016188
RS	52	4.336207	2.975345	577.501451	0.014517	0.015033
RS	53	4.671831	2.975345	554.356514	0.013935	0.014403
RS	54	5.032848	3.215518	490.504603	0.012330	0.012742
RS	55	5.421177	3.215518	467.195231	0.011744	0.012111
RS	56	5.838886	3.215518	440.914691	0.011084	0.011407
RS	57	6.288197	3.215518	412.010796	0.010357	0.010641
RS	58	6.771501	5.064860	248.922633	0.006257	0.006548
RS	59	7.291369	5.064860	241.866675	0.006080	0.006342
RS	60	7.850569	5.064860	233.204991	0.005862	0.006097
RS	61	8.452075	5.064860	222.995001	0.005606	0.005814
RS	62	9.099089	5.064860	211.336148	0.005312	0.005497
RS	63	9.795053	5.064860	1502.313372	0.037764	0.038864
PA	4+25*2+4+6 0.053074676 0.018927652 9.795052643 3.548819102 0.364926273 0.289963753 0.331470466 0.389181986 0.455386898 0.555376485 0.723399611 0.995491874 1.395870874 1.913998888 2.484839671 2.999806262 3.357610664 3.515858041 3.502732515 3.385158608 3.222787143 3.053890420 2.906097546 2.801338720 2.750130742 2.749466307 2.789981903 2.865406689 2.975344678 3.215518208 5.064860089
//
IT	4206
RD	13
LK	-284174.308203
QD	-300.889829 -> -271.473705
RI	0.0062178274
TR	0.051994	0.019276
MT	9.889026
MM	C_pi: 1.979947, n_recomb: 41398.791515
RS	0	0.000000	4.186601	73.503297	0.001775	0.000090
RS	1	0.007582	4.186601	78.933603	0.001907	0.000590
RS	2	0.015738	4.186601	84.753500	0.002047	0.001246
RS	3	0.024513	4.186601	90.989119	0.002198	0.001826
RS	4	0.033953	0.375487	1075.686065	0.025984	0.021791
RS	5	0.044109	0.375487	1125.325929	0.027183	0.024630
RS	6	0.055035	0.294110	1493.364810	0.036073	0.033603
RS	7	0.066790	0.294110	1541.505348	0.037236	0.035207
RS	8	0.079435	0.335997	1392.453258	0.033635	0.031691
RS	9	0.093039	0.335997	1436.586956	0.034701	0.032506
RS	10	0.107675	0.393478	1265.886707	0.030578	0.028620
RS	11	0.123421	0.393478	1306.678440	0.031563	0.029870
RS	12	0.140360	0.457299	1160.634496	0.028035	0.026822
RS	13	0.158583	0.457299	1198.270125	0.028945	0.028272
RS	14	0.178188	0.554042	1022.003466	0.024687	0.024463
RS	15	0.199279	0.554042	1057.126105	0.025535	0.025791
RS	16	0.221970	0.719604	843.614866	0.020378	0.020849
RS	17	0.246381	0.719604	876.396888	0.021170	0.021912
RS	18	0.272642	0.992268	662.065256	0.015992	0.016710
RS	19	0.300895	0.992268	691.718750	0.016709	0.017520
RS	20	0.331290	1.399365	513.765487	0.012410	0.013093
RS	21	0.363989	1.399365	539.651679	0.013035	0.013725
RS	22	0.399167	1.933034	411.131661	0.009931	0.010495
RS	23	0.437013	1.933034	433.569882	0.010473	0.011015
RS	24	0.477728	2.527726	350.061350	0.008456	0.008909
RS	25	0.521529	2.527726	370.051207	0.008939	0.009365
RS	26	0.568652	3.069061	322.323478	0.007786	0.008160
RS	27	0.619347	3.069061	341.039254	0.008238	0.008594
RS	28	0.673886	3.447307	321.180133	0.007758	0.008092
RS	29	0.732560	3.447307	339.679261	0.008205	0.008537
RS	30	0.795682	3.614580	342.331083	0.008269	0.008604
RS	31	0.863590	3.614580	361.418022	0.008730	0.009083
RS	32	0.936647	3.599409	382.613367	0.009242	0.009621
RS	33	1.015242	3.599409	402.712759	0.009728	0.010144
RS	34	1.099797	3.472986	438.368376	0.010589	0.011047
RS	35	1.190762	3.472986	459.371295	0.011096	0.011601
RS	36	1.288624	3.299125	505.337980	0.012207	0.012758
RS	37	1.393905	3.299125	526.489688	0.012718	0.013313
RS	38	1.507169	3.118529	578.267457	0.013968	0.014605
RS	39	1.629020	3.118529	598.108416	0.014447	0.015122
RS	40	1.760109	2.960238	648.988678	0.015677	0.016384
RS	41	1.901138	2.960238	665.439917	0.016074	0.016813
RS	42	2.052858	2.847167	706.058497	0.017055	0.017810
RS	43	2.216082	2.847167	716.871021	0.017316	0.018088
RS	44	2.391681	2.790238	738.951462	0.017850	0.018612
RS	45	2.580593	2.790238	742.419035	0.017933	0.018692
RS	46	2.783828	2.786164	743.086617	0.017949	0.018672
RS	47	3.002471	2.786164	738.489851	0.017838	0.018538
RS	48	3.237692	2.824995	719.936723	0.017390	0.018038
RS	49	3.490746	2.824995	707.522881	0.017090	0.017707
RS	50	3.762986	2.900180	673.555070	0.016270	0.016831
RS	51	4.055867	2.900180	654.399299	0.015807	0.016332
RS	52	4.370952	3.011588	608.843122	0.014707	0.015177
RS	53	4.709927	3.011588	584.723701	0.014124	0.014556
RS	54	5.074602	3.259278	516.935995	0.012487	0.012867
RS	55	5.466926	3.259278	492.691136	0.011901	0.012243
RS	56	5.888994	3.259278	465.287276	0.011239	0.011544
RS	57	6.343063	3.259278	435.083823	0.010510	0.010779
RS	58	6.831558	5.233382	258.269329	0.006239	0.006509
RS	59	7.357088	5.233382	251.596439	0.006077	0.006323
RS	60	7.922464	5.233382	243.253130	0.005876	0.006097
RS	61	8.530704	5.233382	233.283930	0.005635	0.005833
RS	62	9.185059	5.233382	221.776064	0.005357	0.005533
RS	63	9.889026	5.233382	1616.359698	0.039044	0.040132
PA	4+25*2+4+6 0.051994317 0.019275951 9.889026021 4.186600759 0.375487139 0.294110059 0.335996914 0.393478452 0.457298646 0.554042301 0.719603849 0.992267797 1.399364625 1.933034358 2.527725819 3.069061432 3.447306966 3.614579935 3.599408942 3.472985565 3.299124934 3.118528600 2.960238224 2.847166742 2.790237514 2.786163843 2.824994503 2.900179848 3.011588191 3.259277978 5.233381576
//
IT	4965
RD	14
LK	-284116.729558
QD	-281.647756 -> -255.140066
RI	0.0052576826
TR	0.050990	0.019608
MT	9.977741
MM	C_pi: 2.021866, n_recomb: 42971.545122
RS	0	0.000000	4.905714	65.202748	0.001517	0.000079
RS	1	0.007597	4.905714	70.048818	0.001630	0.000515
RS	2	0.015771	4.905714	75.246316	0.001751	0.001081
RS	3	0.024566	4.905714	80.819351	0.001881	0.001576
RS	4	0.034029	0.385478	1091.232504	0.025394	0.021501
RS	5	0.044211	0.385478	1142.501022	0.026587	0.024245
RS	6	0.055166	0.298014	1537.163567	0.035772	0.033509
RS	7	0.066954	0.298014	1587.615721	0.036946	0.035092
RS	8	0.079637	0.340397	1435.162640	0.033398	0.031605
RS	9	0.093283	0.340397	1481.470265	0.034476	0.032407
RS	10	0.107967	0.397788	1308.863698	0.030459	0.028587
RS	11	0.123766	0.397788	1351.649559	0.031455	0.029813
RS	12	0.140765	0.459358	1208.675400	0.028127	0.026932
RS	13	0.159055	0.459358	1248.087243	0.029045	0.028366
RS	14	0.178735	0.552954	1071.440816	0.024934	0.024692
RS	15	0.199910	0.552954	1108.159822	0.025788	0.026018
RS	16	0.222694	0.716029	886.889280	0.020639	0.021085
RS	17	0.247208	0.716029	921.184482	0.021437	0.022155
RS	18	0.273585	0.988925	694.686048	0.016166	0.016860
RS	19	0.301966	0.988925	725.735532	0.016889	0.017680
RS	20	0.332502	1.401924	536.228235	0.012479	0.013140
RS	21	0.365359	1.401924	563.287725	0.013108	0.013781
RS	22	0.400711	1.949910	426.264179	0.009920	0.010466
RS	23	0.438749	1.949910	449.627469	0.010463	0.010991
RS	24	0.479677	2.567181	360.665964	0.008393	0.008831
RS	25	0.523714	2.567181	381.387285	0.008875	0.009288
RS	26	0.571096	3.134111	330.502166	0.007691	0.008051
RS	27	0.622078	3.134111	349.836776	0.008141	0.008482
RS	28	0.676933	3.532765	328.455365	0.007644	0.007962
RS	29	0.735955	3.532765	347.539441	0.008088	0.008401
RS	30	0.799461	3.709638	349.914689	0.008143	0.008457
RS	31	0.867792	3.709638	369.622579	0.008602	0.008929
RS	32	0.941313	3.693322	391.598200	0.009113	0.009462
RS	33	1.020420	3.693322	412.412719	0.009597	0.009977
RS	34	1.105536	3.558947	449.789373	0.010467	0.010883
RS	35	1.197118	3.558947	471.639553	0.010976	0.011429
RS	36	1.295658	3.374358	520.161846	0.012105	0.012599
RS	37	1.401683	3.374358	542.298603	0.012620	0.013150
RS	38	1.515764	3.182637	597.349480	0.013901	0.014466
RS	39	1.638510	3.182637	618.272427	0.014388	0.014984
RS	40	1.770582	3.014205	672.864494	0.015658	0.016282
RS	41	1.912686	3.014205	690.393886	0.016066	0.016716
RS	42	2.065586	2.892961	734.575653	0.017094	0.017758
RS	43	2.230102	2.892961	746.312640	0.017368	0.018047
RS	44	2.407115	2.830237	771.112917	0.017945	0.018615
RS	45	2.597576	2.830237	775.201231	0.018040	0.018709
RS	46	2.802506	2.822490	777.344568	0.018090	0.018727
RS	47	3.023004	2.822490	772.964026	0.017988	0.018609
RS	48	3.260253	2.859204	754.635978	0.017561	0.018137
RS	49	3.515525	2.859204	741.996756	0.017267	0.017819
RS	50	3.790190	2.933575	707.130891	0.016456	0.016958
RS	51	4.085720	2.933575	687.336395	0.015995	0.016471
RS	52	4.403702	3.045744	639.887725	0.014891	0.015318
RS	53	4.745840	3.045744	614.813260	0.014307	0.014704
RS	54	5.113969	3.299667	543.247906	0.012642	0.012991
RS	55	5.510065	3.299667	518.064013	0.012056	0.012374
RS	56	5.936251	3.299667	489.534273	0.011392	0.011678
RS	57	6.394814	3.299667	458.029829	0.010659	0.010914
RS	58	6.888213	5.393085	267.486049	0.006225	0.006476
RS	59	7.419095	5.393085	261.178729	0.006078	0.006308
RS	60	7.990306	5.393085	253.140293	0.005891	0.006099
RS	61	8.604912	5.393085	243.403048	0.005664	0.005852
RS	62	9.266208	5.393085	232.042540	0.005400	0.005567
RS	63	9.977741	5.393085	1730.159114	0.040263	0.041346
PA	4+25*2+4+6 0.050989882 0.019607642 9.977741414 4.905713610 0.385477828 0.298014168 0.340397082 0.397788483 0.459357595 0.552953517 0.716028652 0.988925464 1.401924269 1.949910313 2.567180554 3.134111453 3.532765052 3.709638048 3.693321691 3.558947320 3.374358251 3.182637451 3.014204664 2.892960616 2.830237334 2.822489624 2.859204498 2.933575135 3.045744335 3.299667095 5.393084533
//
IT	5698
RD	15
LK	-284064.818279
QD	-264.245351 -> -240.294266
RI	0.0044746318
TR	0.050054	0.019924
MT	10.061782
MM	C_pi: 2.062052, n_recomb: 44500.464055
RS	0	0.000000	5.715171	58.032803	0.001304	0.000070
RS	1	0.007611	5.715171	62.368318	0.001402	0.000451
RS	2	0.015801	5.715171	67.021079	0.001506	0.000942
RS	3	0.024615	5.715171	72.013252	0.001618	0.001368
RS	4	0.034099	0.394957	1106.193042	0.024858	0.021230
RS	5	0.044306	0.394957	1159.005186	0.026045	0.023891
RS	6	0.055289	0.301697	1579.206803	0.035487	0.033417
RS	7	0.067108	0.301697	1631.894467	0.036671	0.034982
RS	8	0.079826	0.344664	1475.706685	0.033162	0.031510
RS	9	0.093513	0.344664	1524.124713	0.034250	0.032304
RS	10	0.108241	0.402087	1349.507183	0.030326	0.028541
RS	11	0.124090	0.402087	1394.238765	0.031331	0.029745
RS	12	0.141146	0.461523	1254.720016	0.028196	0.027023
RS	13	0.159500	0.461523	1295.872389	0.029120	0.028443
RS	14	0.179250	0.552067	1119.567670	0.025159	0.024904
RS	15	0.200504	0.552067	1157.845327	0.026019	0.026229
RS	16	0.223375	0.712646	929.443745	0.020886	0.021312
RS	17	0.247987	0.712646	965.214261	0.021690	0.022387
RS	18	0.274473	0.985490	726.876371	0.016334	0.017008
RS	19	0.302974	0.985490	759.292439	0.017063	0.017836
RS	20	0.333644	1.403665	558.367808	0.012547	0.013191
RS	21	0.366649	1.403665	586.578314	0.013181	0.013839
RS	22	0.402165	1.964846	441.116525	0.009913	0.010443
RS	23	0.440385	1.964846	465.385274	0.010458	0.010972
RS	24	0.481514	2.603481	371.011891	0.008337	0.008761
RS	25	0.525773	2.603481	392.445244	0.008819	0.009219
RS	26	0.573400	3.195205	338.413048	0.007605	0.007951
RS	27	0.624653	3.195205	358.345394	0.008053	0.008381
RS	28	0.679806	3.614142	335.415634	0.007537	0.007841
RS	29	0.739157	3.614142	355.060153	0.007979	0.008276
RS	30	0.803025	3.801129	357.085625	0.008024	0.008321
RS	31	0.871755	3.801129	377.384857	0.008480	0.008786
RS	32	0.945715	3.784479	400.023873	0.008989	0.009313
RS	33	1.025304	3.784479	421.518436	0.009472	0.009819
RS	34	1.110951	3.643003	460.462614	0.010347	0.010726
RS	35	1.203117	3.643003	483.121393	0.010857	0.011266
RS	36	1.302297	3.448398	534.030342	0.012001	0.012444
RS	37	1.409026	3.448398	557.114915	0.012519	0.012992
RS	38	1.523878	3.246089	615.279232	0.013826	0.014328
RS	39	1.647471	3.246089	637.256202	0.014320	0.014847
RS	40	1.780471	3.067861	695.446166	0.015628	0.016176
RS	41	1.923593	3.067861	714.043808	0.016046	0.016617
RS	42	2.077609	2.938594	761.759834	0.017118	0.017699
RS	43	2.243347	2.938594	774.434766	0.017403	0.017998
RS	44	2.421699	2.870039	802.026084	0.018023	0.018610
RS	45	2.613626	2.870039	806.769998	0.018129	0.018717
RS	46	2.820160	2.858408	810.543696	0.018214	0.018774
RS	47	3.042413	2.858408	806.426694	0.018122	0.018670
RS	48	3.281582	2.892662	788.522558	0.017719	0.018228
RS	49	3.538954	2.892662	775.706000	0.017431	0.017922
RS	50	3.815915	2.965741	740.148811	0.016632	0.017081
RS	51	4.113955	2.965741	719.753341	0.016174	0.016602
RS	52	4.434679	3.078074	670.590699	0.015069	0.015455
RS	53	4.779814	3.078074	644.582301	0.014485	0.014847
RS	54	5.151216	3.337124	569.397559	0.012795	0.013115
RS	55	5.550886	3.337124	543.274012	0.012208	0.012502
RS	56	5.980975	3.337124	513.618925	0.011542	0.011809
RS	57	6.443798	3.337124	480.815272	0.010805	0.011045
RS	58	6.941847	5.544764	276.561852	0.006215	0.006448
RS	59	7.477802	5.544764	270.605517	0.006081	0.006296
RS	60	8.054548	5.544764	262.860844	0.005907	0.006103
RS	61	8.675191	5.544764	253.348507	0.005693	0.005871
RS	62	9.343070	5.544764	242.132850	0.005441	0.005601
RS	63	10.061782	5.544764	1843.532674	0.041427	0.042507
PA	4+25*2+4+6 0.050053707 0.019923604 10.061782449 5.715170788 0.394957286 0.301696941 0.344663991 0.402087398 0.461523450 0.552067392 0.712645773 0.985489704 1.403664849 1.964846455 2.603480819 3.195205010 3.614142048 3.801128524 3.784478662 3.643003326 3.448398284 3.246089436 3.067861200 2.938593865 2.870038626 2.858408147 2.892661719 2.965741406 3.078073795 3.337123547 5.544764328
//
IT	4757
RD	16
LK	-284017.893519
QD	-248.452961 -> -226.758576
RI	0.0038310461
TR	0.049178	0.020224
MT	10.141849
MM	C_pi: 2.100669, n_recomb: 45986.603217
RS	0	0.000000	6.623288	51.808577	0.001127	0.000062
RS	1	0.007624	6.623288	55.696537	0.001211	0.000397
RS	2	0.015830	6.623288	59.871177	0.001302	0.000824
RS	3	0.024661	6.623288	64.352833	0.001399	0.001192
RS	4	0.034166	0.403977	1120.572912	0.024367	0.020976
RS	5	0.044396	0.403977	1174.851646	0.025548	0.023565
RS	6	0.055405	0.305174	1619.639832	0.035220	0.033325
RS	7	0.067254	0.305174	1674.490664	0.036413	0.034876
RS	8	0.080006	0.348801	1514.254818	0.032928	0.031411
RS	9	0.093730	0.348801	1564.721082	0.034026	0.032198
RS	10	0.108501	0.406361	1387.988271	0.030182	0.028484
RS	11	0.124398	0.406361	1434.616806	0.031196	0.029667
RS	12	0.141507	0.463776	1298.857028	0.028244	0.027098
RS	13	0.159920	0.463776	1341.714506	0.029176	0.028504
RS	14	0.179738	0.551357	1166.409538	0.025364	0.025102
RS	15	0.201066	0.551357	1206.209420	0.026230	0.026424
RS	16	0.224020	0.709441	971.277208	0.021121	0.021529
RS	17	0.248725	0.709441	1008.486110	0.021930	0.022609
RS	18	0.275313	0.981994	758.636202	0.016497	0.017153
RS	19	0.303929	0.981994	792.389909	0.017231	0.017988
RS	20	0.334726	1.404712	580.189025	0.012616	0.013243
RS	21	0.367871	1.404712	609.528769	0.013254	0.013898
RS	22	0.403543	1.978053	455.703476	0.009909	0.010425
RS	23	0.441936	1.978053	480.859059	0.010457	0.010959
RS	24	0.483255	2.636910	381.116655	0.008288	0.008699
RS	25	0.527725	2.636910	403.243927	0.008769	0.009158
RS	26	0.575585	3.252628	346.078866	0.007526	0.007861
RS	27	0.627094	3.252628	366.589566	0.007972	0.008288
RS	28	0.682531	3.691693	342.089458	0.007439	0.007730
RS	29	0.742194	3.691693	362.271946	0.007878	0.008161
RS	30	0.806407	3.889206	363.885835	0.007913	0.008193
RS	31	0.875515	3.889206	384.749259	0.008367	0.008652
RS	32	0.949892	3.872961	407.945817	0.008871	0.009172
RS	33	1.029940	3.872961	430.087861	0.009352	0.009672
RS	34	1.116091	3.725171	470.457365	0.010230	0.010577
RS	35	1.208811	3.725171	493.888130	0.010740	0.011110
RS	36	1.308600	3.521222	547.022090	0.011895	0.012295
RS	37	1.415997	3.521222	571.018088	0.012417	0.012839
RS	38	1.531583	3.308833	632.138206	0.013746	0.014192
RS	39	1.655981	3.308833	655.140205	0.014246	0.014712
RS	40	1.789865	3.121142	716.808742	0.015587	0.016070
RS	41	1.933956	3.121142	736.461551	0.016015	0.016515
RS	42	2.089033	2.984009	787.668232	0.017128	0.017635
RS	43	2.255933	2.984009	801.289786	0.017424	0.017945
RS	44	2.435559	2.909617	831.722338	0.018086	0.018597
RS	45	2.628881	2.909617	837.151516	0.018204	0.018718
RS	46	2.836942	2.893950	842.687960	0.018325	0.018813
RS	47	3.060866	2.893950	838.877597	0.018242	0.018723
RS	48	3.301863	2.925459	821.579583	0.017866	0.018311
RS	49	3.561235	2.925459	808.631173	0.017584	0.018018
RS	50	3.840382	2.996859	772.575700	0.016800	0.017197
RS	51	4.140813	2.996859	751.616663	0.016344	0.016728
RS	52	4.464150	3.108858	700.910982	0.015242	0.015588
RS	53	4.812139	3.108858	673.991387	0.014656	0.014985
RS	54	5.186661	3.372090	595.344360	0.012946	0.013237
RS	55	5.589737	3.372090	568.283422	0.012358	0.012628
RS	56	6.023546	3.372090	537.506548	0.011688	0.011937
RS	57	6.490430	3.372090	503.408586	0.010947	0.011172
RS	58	6.992911	5.689267	285.486172	0.006208	0.006425
RS	59	7.533703	5.689267	279.868674	0.006086	0.006287
RS	60	8.115728	5.689267	272.408687	0.005924	0.006108
RS	61	8.742128	5.689267	263.115767	0.005722	0.005890
RS	62	9.416288	5.689267	252.043487	0.005481	0.005633
RS	63	10.141849	5.689267	1956.315625	0.042541	0.043619
PA	4+25*2+4+6 0.049178281 0.020224365 10.141848665 6.623288391 0.403976989 0.305173757 0.348801467 0.406361256 0.463775662 0.551357417 0.709441308 0.981993513 1.404711664 1.978053163 2.636910218 3.252627687 3.691693123 3.889206088 3.872960831 3.725170808 3.521222125 3.308833330 3.121141859 2.984009155 2.909616833 2.893949611 2.925459395 2.996858928 3.108858173 3.372089994 5.689267084
//
IT	4621
RD	17
LK	-283975.372046
QD	-234.076877 -> -214.382232
RI	0.0032972930
TR	0.048357	0.020511
MT	10.218485
MM	C_pi: 2.137844, n_recomb: 47430.931966
RS	0	0.000000	7.640292	46.372858	0.000978	0.000055
RS	1	0.007637	7.640292	49.866701	0.001051	0.000350
RS	2	0.015858	7.640292	53.619862	0.001130	0.000723
RS	3	0.024706	7.640292	57.650967	0.001215	0.001042
RS	4	0.034230	0.412586	1134.366020	0.023916	0.020738
RS	5	0.044481	0.412586	1190.040552	0.025090	0.023262
RS	6	0.055515	0.308462	1658.570044	0.034968	0.033237
RS	7	0.067392	0.308462	1715.515269	0.036169	0.034776
RS	8	0.080176	0.352807	1550.982858	0.032700	0.031309
RS	9	0.093936	0.352807	1603.436438	0.033806	0.032092
RS	10	0.108748	0.410599	1424.460450	0.030032	0.028418
RS	11	0.124690	0.410599	1472.937002	0.031054	0.029583
RS	12	0.141850	0.466094	1341.176796	0.028276	0.027159
RS	13	0.160320	0.466094	1385.704014	0.029215	0.028552
RS	14	0.180201	0.550808	1211.975039	0.025552	0.025286
RS	15	0.201601	0.550808	1253.261904	0.026423	0.026604
RS	16	0.224634	0.706407	1012.381810	0.021344	0.021738
RS	17	0.249427	0.706407	1050.993006	0.022158	0.022822
RS	18	0.276113	0.978472	789.956803	0.016655	0.017295
RS	19	0.304838	0.978472	825.019498	0.017394	0.018138
RS	20	0.335756	1.405174	601.693327	0.012686	0.013298
RS	21	0.369035	1.405174	632.140892	0.013328	0.013959
RS	22	0.404856	1.989721	470.035470	0.009910	0.010412
RS	23	0.443413	1.989721	496.060025	0.010459	0.010950
RS	24	0.484914	2.667715	390.995699	0.008243	0.008643
RS	25	0.529584	2.667715	413.799926	0.008724	0.009103
RS	26	0.577667	3.306622	353.520400	0.007453	0.007777
RS	27	0.629421	3.306622	374.591600	0.007898	0.008204
RS	28	0.685128	3.765596	348.505976	0.007348	0.007628
RS	29	0.745089	3.765596	369.205924	0.007784	0.008055
RS	30	0.809630	3.973989	370.353268	0.007808	0.008074
RS	31	0.879100	3.973989	391.755983	0.008260	0.008528
RS	32	0.953875	3.958845	415.411710	0.008758	0.009039
RS	33	1.034361	3.958845	438.170945	0.009238	0.009532
RS	34	1.120994	3.805455	479.835978	0.010117	0.010434
RS	35	1.214243	3.805455	504.004111	0.010626	0.010962
RS	36	1.314613	3.592795	559.209921	0.011790	0.012151
RS	37	1.422649	3.592795	584.081955	0.012314	0.012692
RS	38	1.538936	3.370815	648.002805	0.013662	0.014058
RS	39	1.664104	3.370815	672.000171	0.014168	0.014579
RS	40	1.798831	3.173979	737.024829	0.015539	0.015962
RS	41	1.943847	3.173979	757.717033	0.015975	0.016412
RS	42	2.099939	3.029149	812.357741	0.017127	0.017568
RS	43	2.267951	3.029149	826.930273	0.017434	0.017886
RS	44	2.448795	2.948932	860.238052	0.018137	0.018579
RS	45	2.643450	2.948932	866.377115	0.018266	0.018712
RS	46	2.852971	2.929108	873.790787	0.018422	0.018845
RS	47	3.078494	2.929108	870.325555	0.018349	0.018768
RS	48	3.321240	2.957652	853.796732	0.018001	0.018389
RS	49	3.582525	2.957652	840.759010	0.017726	0.018107
RS	50	3.863765	3.027051	804.385126	0.016959	0.017308
RS	51	4.166483	3.027051	782.898937	0.016506	0.016847
RS	52	4.492321	3.138302	730.813381	0.015408	0.015717
RS	53	4.843043	3.138302	703.006160	0.014822	0.015119
RS	54	5.220550	3.404908	621.051202	0.013094	0.013357
RS	55	5.626888	3.404908	593.057359	0.012504	0.012751
RS	56	6.064258	3.404908	561.164643	0.011831	0.012061
RS	57	6.535031	3.404908	525.779784	0.011085	0.011295
RS	58	7.041758	5.827302	294.248489	0.006204	0.006406
RS	59	7.587184	5.827302	288.959546	0.006092	0.006280
RS	60	8.174266	5.827302	281.776731	0.005941	0.006115
RS	61	8.806183	5.827302	272.698943	0.005749	0.005909
RS	62	9.486361	5.827302	261.769366	0.005519	0.005664
RS	63	10.218485	5.827302	2068.341192	0.043607	0.044684
PA	4+25*2+4+6 0.048357324 0.020510514 10.218484920 7.640292145 0.412586064 0.308461595 0.352807321 0.410598772 0.466094262 0.550807940 0.706406865 0.978472266 1.405173839 1.989720662 2.667714692 3.306621736 3.765595568 3.973989087 3.958844946 3.805455121 3.592794970 3.370814630 3.173978649 3.029148805 2.948931967 2.929108481 2.957652460 3.027051130 3.138301981 3.404908004 5.827302179
//
IT	4071
RD	18
LK	-283936.755248
QD	-220.952585 -> -203.036250
RI	0.0028518032
TR	0.047586	0.020783
MT	10.292080
MM	C_pi: 2.173684, n_recomb: 48834.524092
RS	0	0.000000	8.776872	41.604046	0.000852	0.000049
RS	1	0.007649	8.776872	44.749644	0.000916	0.000310
RS	2	0.015884	8.776872	48.130046	0.000986	0.000637
RS	3	0.024748	8.776872	51.762299	0.001060	0.000915
RS	4	0.034290	0.420815	1147.603937	0.023500	0.020514
RS	5	0.044563	0.420815	1204.609364	0.024667	0.022979
RS	6	0.055621	0.311570	1696.115645	0.034732	0.033151
RS	7	0.067524	0.311570	1755.089431	0.035940	0.034681
RS	8	0.080339	0.356683	1586.029014	0.032478	0.031206
RS	9	0.094133	0.356683	1640.410362	0.033591	0.031986
RS	10	0.108983	0.414795	1459.046052	0.029877	0.028346
RS	11	0.124969	0.414795	1509.321751	0.030907	0.029494
RS	12	0.142178	0.468468	1381.746551	0.028294	0.027209
RS	13	0.160702	0.468468	1427.908306	0.029240	0.028589
RS	14	0.180644	0.550396	1256.293913	0.025726	0.025458
RS	15	0.202111	0.550396	1299.033412	0.026601	0.026772
RS	16	0.225221	0.703540	1052.740185	0.021557	0.021939
RS	17	0.250098	0.703540	1092.718329	0.022376	0.023026
RS	18	0.276878	0.974956	820.826582	0.016808	0.017435
RS	19	0.305706	0.974956	857.169832	0.017553	0.018283
RS	20	0.336740	1.405148	622.878513	0.012755	0.013353
RS	21	0.370148	1.405148	654.412695	0.013401	0.014020
RS	22	0.406110	2.000043	484.113754	0.009913	0.010403
RS	23	0.444824	2.000043	510.989796	0.010464	0.010944
RS	24	0.486499	2.696153	400.656095	0.008204	0.008593
RS	25	0.531362	2.696153	424.121037	0.008685	0.009055
RS	26	0.579657	3.357456	360.750235	0.007387	0.007701
RS	27	0.631646	3.357456	382.365177	0.007830	0.008126
RS	28	0.687612	3.836081	354.684164	0.007263	0.007532
RS	29	0.747858	3.836081	375.882520	0.007697	0.007956
RS	30	0.812714	4.055639	376.516458	0.007710	0.007963
RS	31	0.882530	4.055639	398.435396	0.008159	0.008412
RS	32	0.957686	4.042177	422.466506	0.008651	0.008914
RS	33	1.038592	4.042177	445.814842	0.009129	0.009402
RS	34	1.125686	3.883874	488.653026	0.010006	0.010298
RS	35	1.219442	3.883874	513.525837	0.010516	0.010821
RS	36	1.320370	3.663097	570.658971	0.011686	0.012012
RS	37	1.429018	3.663097	596.372813	0.012212	0.012550
RS	38	1.545977	3.431971	662.947566	0.013575	0.013928
RS	39	1.671882	3.431971	687.910378	0.014087	0.014448
RS	40	1.807419	3.226298	756.167549	0.015484	0.015854
RS	41	1.953323	3.226298	777.881231	0.015929	0.016309
RS	42	2.110387	3.073934	835.892522	0.017117	0.017498
RS	43	2.279466	3.073934	851.416447	0.017435	0.017825
RS	44	2.461478	2.987926	887.617559	0.018176	0.018556
RS	45	2.657413	2.987926	894.486335	0.018317	0.018701
RS	46	2.868335	2.963864	903.872483	0.018509	0.018871
RS	47	3.095391	2.963864	900.786476	0.018446	0.018807
RS	48	3.339816	2.989261	885.174282	0.018126	0.018460
RS	49	3.602937	2.989261	872.086536	0.017858	0.018189
RS	50	3.886186	3.056395	835.560586	0.017110	0.017414
RS	51	4.191100	3.056395	813.582195	0.016660	0.016960
RS	52	4.519339	3.166549	760.271542	0.015568	0.015842
RS	53	4.872685	3.166549	731.600510	0.014981	0.015248
RS	54	5.253060	3.435832	646.488840	0.013238	0.013475
RS	55	5.662531	3.435832	617.568092	0.012646	0.012872
RS	56	6.103323	3.435832	584.567146	0.011970	0.012182
RS	57	6.577833	3.435832	547.904601	0.011220	0.011415
RS	58	7.088640	5.959453	302.840562	0.006201	0.006389
RS	59	7.638519	5.959453	297.871322	0.006100	0.006275
RS	60	8.230461	5.959453	290.959359	0.005958	0.006121
RS	61	8.867682	5.959453	282.093327	0.005777	0.005927
RS	62	9.553645	5.959453	271.306371	0.005556	0.005693
RS	63	10.292080	5.959453	2179.463739	0.044630	0.045705
PA	4+25*2+4+6 0.047585695 0.020782765 10.292079966 8.776871727 0.420814858 0.311570403 0.356683378 0.414794916 0.468468264 0.550396111 0.703540011 0.974956180 1.405147708 2.000043309 2.696152988 3.357455587 3.836080900 4.055638506 4.042177123 3.883874114 3.663096949 3.431970711 3.226297826 3.073934203 2.987926200 2.963864157 2.989261050 3.056395123 3.166549141 3.435831648 5.959453494
//
IT	4351
RD	19
LK	-283901.612174
QD	-208.939060 -> -192.609310
RI	0.0024773330
TR	0.046859	0.021042
MT	10.362870
MM	C_pi: 2.208266, n_recomb: 50198.454626
RS	0	0.000000	10.044988	37.402210	0.000745	0.000044
RS	1	0.007661	10.044988	40.239044	0.000802	0.000275
RS	2	0.015909	10.044988	43.288694	0.000862	0.000562
RS	3	0.024788	10.044988	46.566750	0.000928	0.000806
RS	4	0.034348	0.428701	1160.284013	0.023114	0.020302
RS	5	0.044640	0.428701	1218.559614	0.024275	0.022715
RS	6	0.055721	0.314515	1732.350067	0.034510	0.033070
RS	7	0.067651	0.314515	1793.289469	0.035724	0.034592
RS	8	0.080494	0.360434	1619.506567	0.032262	0.031103
RS	9	0.094322	0.360434	1675.757704	0.033383	0.031881
RS	10	0.109209	0.418942	1491.871206	0.029719	0.028267
RS	11	0.125236	0.418942	1543.897384	0.030756	0.029400
RS	12	0.142491	0.470884	1420.643386	0.028301	0.027247
RS	13	0.161068	0.470884	1468.404552	0.029252	0.028616
RS	14	0.181068	0.550109	1299.379880	0.025885	0.025618
RS	15	0.202600	0.550109	1343.538629	0.026765	0.026929
RS	16	0.225782	0.700829	1092.350848	0.021761	0.022132
RS	17	0.250740	0.700829	1133.661378	0.022584	0.023221
RS	18	0.277610	0.971458	851.244397	0.016958	0.017572
RS	19	0.306538	0.971458	888.840107	0.017707	0.018425
RS	20	0.337682	1.404700	643.747999	0.012824	0.013410
RS	21	0.371213	1.404700	676.347898	0.013473	0.014082
RS	22	0.407312	2.009160	497.945525	0.009920	0.010398
RS	23	0.446176	2.009160	525.656070	0.010472	0.010943
RS	24	0.488018	2.722407	410.109929	0.008170	0.008548
RS	25	0.533066	2.722407	434.220182	0.008650	0.009011
RS	26	0.581564	3.405311	367.784601	0.007327	0.007631
RS	27	0.633778	3.405311	389.927671	0.007768	0.008055
RS	28	0.689992	3.903281	360.646549	0.007184	0.007444
RS	29	0.750512	3.903281	382.325766	0.007616	0.007865
RS	30	0.815669	4.134227	382.405601	0.007618	0.007860
RS	31	0.885817	4.134227	404.819504	0.008064	0.008304
RS	32	0.961340	4.123010	429.146880	0.008549	0.008796
RS	33	1.042648	4.123010	453.058101	0.009025	0.009278
RS	34	1.130185	3.960421	496.957949	0.009900	0.010169
RS	35	1.224428	3.960421	522.504551	0.010409	0.010688
RS	36	1.325891	3.732078	581.430632	0.011583	0.011878
RS	37	1.435126	3.732078	607.953252	0.012111	0.012413
RS	38	1.552731	3.492226	677.041542	0.013487	0.013800
RS	39	1.679345	3.492226	702.939827	0.014003	0.014321
RS	40	1.815658	3.278019	774.305251	0.015425	0.015747
RS	41	1.962414	3.278019	797.020733	0.015877	0.016206
RS	42	2.120414	3.118290	858.331565	0.017099	0.017425
RS	43	2.290517	3.118290	874.803938	0.017427	0.017761
RS	44	2.473652	3.026531	913.905763	0.018206	0.018529
RS	45	2.670816	3.026531	921.519696	0.018358	0.018685
RS	46	2.883085	2.998173	932.957742	0.018585	0.018893
RS	47	3.111616	2.998173	930.280767	0.018532	0.018840
RS	48	3.357654	3.020275	915.717663	0.018242	0.018526
RS	49	3.622541	3.020275	902.615875	0.017981	0.018266
RS	50	3.907721	3.084923	866.092344	0.017253	0.017515
RS	51	4.214748	3.084923	843.654847	0.016806	0.017068
RS	52	4.545296	3.193687	789.265057	0.015723	0.015963
RS	53	4.901167	3.193687	759.753823	0.015135	0.015372
RS	54	5.284301	3.465041	671.632533	0.013380	0.013591
RS	55	5.696786	3.465041	641.791990	0.012785	0.012989
RS	56	6.140871	3.465041	607.691693	0.012106	0.012299
RS	57	6.618977	3.465041	569.762084	0.011350	0.011530
RS	58	7.133710	6.086173	311.255925	0.006201	0.006374
RS	59	7.687876	6.086173	306.598597	0.006108	0.006272
RS	60	8.284497	6.086173	299.952037	0.005975	0.006128
RS	61	8.926823	6.086173	291.295031	0.005803	0.005945
RS	62	9.618358	6.086173	280.651003	0.005591	0.005722
RS	63	10.362870	6.086173	2289.552744	0.045610	0.046684
PA	4+25*2+4+6 0.046859255 0.021041946 10.362870308 10.044987547 0.428701204 0.314514805 0.360434320 0.418942268 0.470884375 0.550109385 0.700828710 0.971457610 1.404700130 2.009159679 2.722407398 3.405311471 3.903280618 4.134227486 4.123009987 3.960420892 3.732077654 3.492226316 3.278018693 3.118289750 3.026530628 2.998172956 3.020275414 3.084923053 3.193687082 3.465040653 6.086173280
//
IT	3989
RD	20
LK	-283869.570220
QD	-197.915135 -> -183.005115
RI	0.0021609267
TR	0.046174	0.021289
MT	10.431180
MM	C_pi: 2.241671, n_recomb: 51523.646335
RS	0	0.000000	11.457329	33.687092	0.000654	0.000039
RS	1	0.007672	11.457329	36.249430	0.000704	0.000245
RS	2	0.015933	11.457329	39.004841	0.000757	0.000498
RS	3	0.024827	11.457329	41.967580	0.000815	0.000711
RS	4	0.034404	0.436269	1172.433379	0.022755	0.020103
RS	5	0.044715	0.436269	1231.922799	0.023910	0.022467
RS	6	0.055818	0.317302	1767.367346	0.034302	0.032992
RS	7	0.067772	0.317302	1830.211933	0.035522	0.034508
RS	8	0.080644	0.364059	1651.538255	0.032054	0.031000
RS	9	0.094503	0.364059	1709.602577	0.033181	0.031778
RS	10	0.109425	0.423037	1523.038264	0.029560	0.028184
RS	11	0.125492	0.423037	1576.766551	0.030603	0.029304
RS	12	0.142792	0.473333	1457.933469	0.028296	0.027277
RS	13	0.161419	0.473333	1507.258931	0.029254	0.028633
RS	14	0.181475	0.549937	1341.244268	0.026032	0.025768
RS	15	0.203069	0.549937	1386.789649	0.026916	0.027074
RS	16	0.226321	0.698269	1131.200113	0.021955	0.022318
RS	17	0.251356	0.698269	1173.809126	0.022782	0.023409
RS	18	0.278312	0.968004	881.192261	0.017103	0.017705
RS	19	0.307337	0.968004	920.012440	0.017856	0.018564
RS	20	0.338587	1.403907	664.295654	0.012893	0.013467
RS	21	0.372236	1.403907	697.940439	0.013546	0.014145
RS	22	0.408466	2.017204	511.533962	0.009928	0.010396
RS	23	0.447475	2.017204	540.062396	0.010482	0.010944
RS	24	0.489478	2.746685	419.361533	0.008139	0.008508
RS	25	0.534703	2.746685	444.102208	0.008619	0.008972
RS	26	0.583397	3.450412	374.632282	0.007271	0.007567
RS	27	0.635827	3.450412	397.288679	0.007711	0.007990
RS	28	0.692280	3.967396	366.406450	0.007111	0.007363
RS	29	0.753064	3.967396	388.550075	0.007541	0.007780
RS	30	0.818511	4.209900	388.041603	0.007531	0.007762
RS	31	0.888979	4.209900	410.930649	0.007976	0.008202
RS	32	0.964854	4.201410	435.485181	0.008452	0.008685
RS	33	1.046549	4.201410	459.934818	0.008927	0.009162
RS	34	1.134513	4.035114	504.794116	0.009797	0.010046
RS	35	1.229225	4.035114	530.985344	0.010306	0.010560
RS	36	1.331203	3.799727	591.577769	0.011482	0.011749
RS	37	1.441005	3.799727	618.877352	0.012012	0.012282
RS	38	1.559231	3.551565	690.341873	0.013399	0.013676
RS	39	1.686527	3.551565	717.145809	0.013919	0.014198
RS	40	1.823590	3.329106	791.497650	0.015362	0.015641
RS	41	1.971167	3.329106	815.193894	0.015822	0.016104
RS	42	2.130068	3.162175	879.729334	0.017074	0.017352
RS	43	2.301159	3.162175	897.144266	0.017412	0.017695
RS	44	2.485376	3.064720	939.141715	0.018227	0.018498
RS	45	2.683726	3.064720	947.512417	0.018390	0.018665
RS	46	2.897293	3.032024	961.069323	0.018653	0.018909
RS	47	3.127246	3.032024	958.827200	0.018609	0.018868
RS	48	3.374841	3.050718	945.430261	0.018349	0.018587
RS	49	3.641431	3.050718	932.347369	0.018096	0.018336
RS	50	3.928474	3.112702	895.967278	0.017389	0.017611
RS	51	4.237538	3.112702	873.102326	0.016946	0.017171
RS	52	4.570315	3.219829	817.771742	0.015872	0.016079
RS	53	4.928621	3.219829	787.443914	0.015283	0.015491
RS	54	5.314418	3.492731	696.456156	0.013517	0.013704
RS	55	5.729812	3.492731	665.704171	0.012920	0.013103
RS	56	6.177076	3.492731	630.514794	0.012237	0.012412
RS	57	6.658654	3.492731	591.330262	0.011477	0.011642
RS	58	7.177178	6.207944	319.487203	0.006201	0.006362
RS	59	7.735484	6.207944	315.134914	0.006116	0.006269
RS	60	8.336622	6.207944	308.749078	0.005992	0.006136
RS	61	8.983881	6.207944	300.298957	0.005828	0.005962
RS	62	9.680797	6.207944	289.798548	0.005625	0.005749
RS	63	10.431180	6.207944	2398.475068	0.046551	0.047622
PA	4+25*2+4+6 0.046173890 0.021288641 10.431180244 11.457329220 0.436268652 0.317302491 0.364059369 0.423037397 0.473332707 0.549937046 0.698268882 0.968003789 1.403907071 2.017204358 2.746685306 3.450411934 3.967396242 4.209899853 4.201410309 4.035113888 3.799727114 3.551564882 3.329106436 3.162174601 3.064719588 3.032023978 3.050717929 3.112701530 3.219828646 3.492731294 6.207944152
//
IT	5217
RD	21
LK	-283840.304320
QD	-187.776507 -> -174.140416
RI	0.0018922960
TR	0.045526	0.021523
MT	10.497274
MM	C_pi: 2.273972, n_recomb: 52810.973463
RS	0	0.000000	13.027875	30.391658	0.000575	0.000035
RS	1	0.007683	13.027875	32.709332	0.000619	0.000218
RS	2	0.015956	13.027875	35.202327	0.000667	0.000442
RS	3	0.024864	13.027875	37.883680	0.000717	0.000630
RS	4	0.034457	0.443538	1184.075652	0.022421	0.019914
RS	5	0.044787	0.443538	1244.726299	0.023569	0.022234
RS	6	0.055911	0.319942	1801.241822	0.034107	0.032918
RS	7	0.067889	0.319942	1865.933535	0.035332	0.034429
RS	8	0.080787	0.367562	1682.218026	0.031854	0.030898
RS	9	0.094676	0.367562	1742.040462	0.032986	0.031677
RS	10	0.109633	0.427077	1552.645627	0.029400	0.028098
RS	11	0.125738	0.427077	1608.028082	0.030449	0.029205
RS	12	0.143081	0.475807	1493.674165	0.028283	0.027297
RS	13	0.161756	0.475807	1544.528914	0.029246	0.028643
RS	14	0.181866	0.549870	1381.899537	0.026167	0.025908
RS	15	0.203521	0.549870	1428.799679	0.027055	0.027210
RS	16	0.226840	0.695853	1169.281861	0.022141	0.022497
RS	17	0.251950	0.695853	1213.156134	0.022972	0.023589
RS	18	0.278989	0.964607	910.661780	0.017244	0.017836
RS	19	0.308106	0.964607	950.678673	0.018002	0.018700
RS	20	0.339459	1.402833	684.515089	0.012962	0.013525
RS	21	0.373222	1.402833	719.183976	0.013618	0.014208
RS	22	0.409578	2.024299	524.880522	0.009939	0.010397
RS	23	0.448727	2.024299	554.210500	0.010494	0.010948
RS	24	0.490884	2.769150	428.417849	0.008112	0.008472
RS	25	0.536280	2.769150	453.774630	0.008592	0.008937
RS	26	0.585164	3.492946	381.302166	0.007220	0.007508
RS	27	0.637803	3.492946	404.457850	0.007659	0.007930
RS	28	0.694486	4.028592	371.977185	0.007044	0.007286
RS	29	0.755524	4.028592	394.569805	0.007471	0.007702
RS	30	0.821251	4.282774	393.443948	0.007450	0.007672
RS	31	0.892028	4.282774	416.789644	0.007892	0.008108
RS	32	0.968243	4.277443	441.509541	0.008360	0.008580
RS	33	1.050313	4.277443	466.474701	0.008833	0.009053
RS	34	1.138688	4.107987	512.198081	0.009699	0.009930
RS	35	1.233853	4.107987	539.006330	0.010206	0.010440
RS	36	1.336329	3.866048	601.146395	0.011383	0.011625
RS	37	1.446677	3.866048	629.192317	0.011914	0.012156
RS	38	1.565504	3.609960	702.903266	0.013310	0.013555
RS	39	1.693460	3.609960	730.583331	0.013834	0.014077
RS	40	1.831246	3.379527	807.801141	0.015296	0.015536
RS	41	1.979618	3.379527	832.456034	0.015763	0.016004
RS	42	2.139389	3.205555	900.136689	0.017045	0.017277
RS	43	2.311434	3.205555	918.485777	0.017392	0.017628
RS	44	2.496697	3.102470	963.363603	0.018242	0.018465
RS	45	2.696194	3.102470	972.499237	0.018415	0.018641
RS	46	2.911017	3.065413	988.228600	0.018713	0.018921
RS	47	3.142344	3.065413	986.443636	0.018679	0.018891
RS	48	3.391444	3.080606	974.317788	0.018449	0.018643
RS	49	3.659681	3.080606	961.283838	0.018202	0.018402
RS	50	3.948526	3.139776	925.177872	0.017519	0.017702
RS	51	4.259562	3.139776	901.915349	0.017078	0.017269
RS	52	4.594495	3.245059	845.774294	0.016015	0.016191
RS	53	4.955159	3.245059	814.653084	0.015426	0.015606
RS	54	5.343531	3.519058	720.937690	0.013651	0.013815
RS	55	5.761742	3.519058	689.283418	0.013052	0.013214
RS	56	6.212082	3.519058	653.016171	0.012365	0.012523
RS	57	6.697020	3.519058	612.589927	0.011600	0.011750
RS	58	7.219215	6.325167	327.528554	0.006202	0.006351
RS	59	7.781528	6.325167	323.475050	0.006125	0.006267
RS	60	8.387042	6.325167	317.345750	0.006009	0.006143
RS	61	9.039076	6.325167	309.100709	0.005853	0.005979
RS	62	9.741204	6.325167	298.744775	0.005657	0.005774
RS	63	10.497274	6.325167	2506.100105	0.047454	0.048522
PA	4+25*2+4+6 0.045526038 0.021523429 10.497274415 13.027874799 0.443538437 0.319942099 0.367561863 0.427076637 0.475806859 0.549869915 0.695852920 0.964607482 1.402833297 2.024299170 2.769149651 3.492945832 4.028592252 4.282773820 4.277442912 4.107986958 3.866048111 3.609960350 3.379526758 3.205555225 3.102469754 3.065412861 3.080605743 3.139776137 3.245058788 3.519058117 6.325166849
//
IT	5094
RD	22
LK	-283813.530525
QD	-178.432462 -> -165.942356
RI	0.0016633927
TR	0.044913	0.021747
MT	10.561275
MM	C_pi: 2.305214, n_recomb: 54061.419874
RS	0	0.000000	14.770576	27.462411	0.000508	0.000032
RS	1	0.007693	14.770576	29.561669	0.000547	0.000195
RS	2	0.015978	14.770576	31.820284	0.000589	0.000393
RS	3	0.024900	14.770576	34.250176	0.000634	0.000559
RS	4	0.034509	0.450533	1195.224196	0.022109	0.019734
RS	5	0.044856	0.450533	1256.986450	0.023251	0.022015
RS	6	0.056000	0.322443	1834.030312	0.033925	0.032849
RS	7	0.068001	0.322443	1900.513267	0.035155	0.034356
RS	8	0.080925	0.370944	1711.634836	0.031661	0.030799
RS	9	0.094844	0.370944	1773.161793	0.032799	0.031578
RS	10	0.109833	0.431058	1580.780370	0.029240	0.028010
RS	11	0.125976	0.431058	1637.769587	0.030295	0.029105
RS	12	0.143360	0.478300	1527.924921	0.028263	0.027311
RS	13	0.162082	0.478300	1580.274048	0.029231	0.028645
RS	14	0.182244	0.549895	1421.370505	0.026292	0.026038
RS	15	0.203957	0.549895	1469.594142	0.027184	0.027336
RS	16	0.227340	0.693575	1206.587455	0.022319	0.022669
RS	17	0.252522	0.693575	1251.694419	0.023153	0.023762
RS	18	0.279642	0.961277	939.645605	0.017381	0.017964
RS	19	0.308848	0.961277	980.831680	0.018143	0.018832
RS	20	0.340300	1.401513	704.409904	0.013030	0.013584
RS	21	0.374173	1.401513	740.082356	0.013690	0.014270
RS	22	0.410651	2.030548	537.986081	0.009951	0.010400
RS	23	0.449935	2.030548	568.101449	0.010508	0.010954
RS	24	0.492241	2.789941	437.285142	0.008089	0.008440
RS	25	0.537802	2.789941	463.244187	0.008569	0.008906
RS	26	0.586869	3.533059	387.804116	0.007173	0.007454
RS	27	0.639709	3.533059	411.445773	0.007611	0.007875
RS	28	0.696615	4.086994	377.372051	0.006980	0.007216
RS	29	0.757899	4.086994	400.399206	0.007406	0.007629
RS	30	0.823897	4.352937	398.630864	0.007374	0.007586
RS	31	0.894972	4.352937	422.415917	0.007814	0.008019
RS	32	0.971515	4.351168	447.243845	0.008273	0.008481
RS	33	1.053947	4.351168	472.703002	0.008744	0.008950
RS	34	1.142720	4.179050	519.204005	0.009604	0.009818
RS	35	1.238322	4.179050	546.603143	0.010111	0.010325
RS	36	1.341279	3.931015	610.180997	0.011287	0.011507
RS	37	1.452157	3.931015	638.943849	0.011819	0.012036
RS	38	1.571564	3.667375	714.776727	0.013222	0.013438
RS	39	1.700157	3.667375	743.303838	0.013749	0.013961
RS	40	1.838643	3.429228	823.270861	0.015228	0.015433
RS	41	1.987783	3.429228	848.861499	0.015702	0.015904
RS	42	2.148396	3.248379	919.605420	0.017010	0.017202
RS	43	2.321365	3.248379	938.878098	0.017367	0.017560
RS	44	2.507640	3.139732	986.614115	0.018250	0.018429
RS	45	2.708246	3.139732	996.519630	0.018433	0.018615
RS	46	2.924284	3.098301	1014.464701	0.018765	0.018930
RS	47	3.156942	3.098301	1013.155637	0.018741	0.018910
RS	48	3.407498	3.109923	1002.392697	0.018542	0.018694
RS	49	3.677330	3.109923	989.434759	0.018302	0.018463
RS	50	3.967919	3.166156	953.722968	0.017641	0.017789
RS	51	4.280864	3.166156	930.090836	0.017204	0.017362
RS	52	4.617884	3.269417	873.262001	0.016153	0.016300
RS	53	4.980830	3.269417	841.369909	0.015563	0.015717
RS	54	5.371698	3.544116	745.061195	0.013782	0.013922
RS	55	5.792635	3.544116	712.514194	0.013180	0.013322
RS	56	6.245955	3.544116	675.180820	0.012489	0.012629
RS	57	6.734149	3.544116	633.526736	0.011719	0.011854
RS	58	7.259900	6.438138	335.376141	0.006204	0.006341
RS	59	7.826096	6.438138	331.615637	0.006134	0.006266
RS	60	8.435850	6.438138	325.739047	0.006025	0.006151
RS	61	9.092513	6.438138	317.697518	0.005877	0.005995
RS	62	9.799692	6.438138	307.487008	0.005688	0.005799
RS	63	10.561275	6.438138	2612.323871	0.048321	0.049385
PA	4+25*2+4+6 0.044912947 0.021747043 10.561274616 14.770576194 0.450532597 0.322443172 0.370944169 0.431057916 0.478299843 0.549895086 0.693575054 0.961277366 1.401512843 2.030548270 2.789940536 3.533059332 4.086993961 4.352937194 4.351167874 4.179049785 3.931014949 3.667374699 3.429228146 3.248379226 3.139732198 3.098301173 3.109922993 3.166156130 3.269417402 3.544115955 6.438138069
//
IT	4711
RD	23
LK	-283788.999561
QD	-169.803698 -> -158.346876
RI	0.0014671407
TR	0.044332	0.021960
MT	10.623359
MM	C_pi: 2.335460, n_recomb: 55276.042744
RS	0	0.000000	16.703860	24.848333	0.000450	0.000028
RS	1	0.007703	16.703860	26.751916	0.000484	0.000174
RS	2	0.015999	16.703860	28.800461	0.000521	0.000351
RS	3	0.024935	16.703860	31.004868	0.000561	0.000497
RS	4	0.034558	0.457272	1205.895715	0.021816	0.019563
RS	5	0.044923	0.457272	1268.722890	0.022952	0.021807
RS	6	0.056086	0.324811	1865.813796	0.033754	0.032784
RS	7	0.068110	0.324811	1934.034381	0.034989	0.034288
RS	8	0.081059	0.374211	1739.866884	0.031476	0.030702
RS	9	0.095006	0.374211	1803.046535	0.032619	0.031483
RS	10	0.110027	0.434980	1607.526921	0.029082	0.027919
RS	11	0.126205	0.434980	1666.076355	0.030141	0.029004
RS	12	0.143629	0.480806	1560.747544	0.028236	0.027317
RS	13	0.162396	0.480806	1614.556486	0.029209	0.028642
RS	14	0.182608	0.550008	1459.671123	0.026407	0.026160
RS	15	0.204377	0.550008	1509.187885	0.027303	0.027453
RS	16	0.227823	0.691431	1243.113266	0.022489	0.022834
RS	17	0.253075	0.691431	1289.421225	0.023327	0.023928
RS	18	0.280272	0.958024	968.138557	0.017515	0.018089
RS	19	0.309564	0.958024	1010.466707	0.018280	0.018961
RS	20	0.341113	1.399998	723.975435	0.013097	0.013642
RS	21	0.375091	1.399998	760.631074	0.013761	0.014333
RS	22	0.411687	2.036052	550.852526	0.009965	0.010405
RS	23	0.451102	2.036052	581.737426	0.010524	0.010962
RS	24	0.493553	2.809222	445.965992	0.008068	0.008412
RS	25	0.539274	2.809222	472.513828	0.008548	0.008879
RS	26	0.588516	3.570936	394.144291	0.007130	0.007404
RS	27	0.641552	3.570936	418.259200	0.007567	0.007824
RS	28	0.698673	4.142785	382.599643	0.006922	0.007150
RS	29	0.760195	4.142785	406.047652	0.007346	0.007561
RS	30	0.826455	4.420522	403.617400	0.007302	0.007506
RS	31	0.897819	4.420522	427.825625	0.007740	0.007936
RS	32	0.974680	4.422665	452.710997	0.008190	0.008387
RS	33	1.057462	4.422665	478.644021	0.008659	0.008852
RS	34	1.146620	4.248337	525.844386	0.009513	0.009713
RS	35	1.242646	4.248337	553.809826	0.010019	0.010215
RS	36	1.346069	3.994644	618.721769	0.011193	0.011393
RS	37	1.457459	3.994644	648.173475	0.011726	0.011920
RS	38	1.577428	3.723801	726.011026	0.013134	0.013324
RS	39	1.706639	3.723801	755.356828	0.013665	0.013848
RS	40	1.845803	3.478192	837.960151	0.015160	0.015332
RS	41	1.995687	3.478192	864.463284	0.015639	0.015807
RS	42	2.157116	3.290627	938.186885	0.016973	0.017127
RS	43	2.330980	3.290627	958.370985	0.017338	0.017492
RS	44	2.518236	3.176487	1008.937975	0.018253	0.018391
RS	45	2.719917	3.176487	1019.615652	0.018446	0.018587
RS	46	2.937133	3.130685	1039.808233	0.018811	0.018935
RS	47	3.171081	3.130685	1038.990890	0.018796	0.018926
RS	48	3.423049	3.138678	1029.673138	0.018628	0.018742
RS	49	3.694427	3.138678	1016.815569	0.018395	0.018519
RS	50	3.986709	3.191873	981.607643	0.017758	0.017872
RS	51	4.301504	3.191873	957.632037	0.017325	0.017450
RS	52	4.640549	3.292963	900.230541	0.016286	0.016404
RS	53	5.005709	3.292963	867.589286	0.015696	0.015824
RS	54	5.398998	3.568012	768.816823	0.013909	0.014027
RS	55	5.822581	3.568012	735.386854	0.013304	0.013426
RS	56	6.278793	3.568012	696.999375	0.012609	0.012733
RS	57	6.770146	3.568012	654.131678	0.011834	0.011955
RS	58	7.299348	6.547155	343.029479	0.006206	0.006332
RS	59	7.869314	6.547155	339.556486	0.006143	0.006265
RS	60	8.483184	6.547155	333.928958	0.006041	0.006158
RS	61	9.144339	6.547155	326.089418	0.005899	0.006010
RS	62	9.856423	6.547155	316.025180	0.005717	0.005822
RS	63	10.623359	6.547155	2717.061953	0.049154	0.050213
PA	4+25*2+4+6 0.044331886 0.021960044 10.623358525 16.703860110 0.457271513 0.324810582 0.374210611 0.434980321 0.480806088 0.550007836 0.691431147 0.958023607 1.399998490 2.036051751 2.809221925 3.570936307 4.142785083 4.420522180 4.422665431 4.248336876 3.994644227 3.723801310 3.478192078 3.290626780 3.176487383 3.130685455 3.138678427 3.191873056 3.292963257 3.568012077 6.547155215
//
IT	4452
RD	24
LK	-283766.491454
QD	-161.820720 -> -151.297582
RI	0.0012987817
TR	0.043780	0.022163
MT	10.683660
MM	C_pi: 2.364748, n_recomb: 56455.596839
RS	0	0.000000	18.842596	22.514243	0.000399	0.000026
RS	1	0.007713	18.842596	24.242500	0.000429	0.000156
RS	2	0.016020	18.842596	26.102746	0.000462	0.000313
RS	3	0.024968	18.842596	28.104952	0.000498	0.000443
RS	4	0.034606	0.463767	1216.114872	0.021541	0.019401
RS	5	0.044988	0.463767	1279.962937	0.022672	0.021611
RS	6	0.056170	0.327052	1896.635876	0.033595	0.032723
RS	7	0.068214	0.327052	1966.542241	0.034833	0.034224
RS	8	0.081188	0.377362	1766.989643	0.031299	0.030607
RS	9	0.095162	0.377362	1831.771442	0.032446	0.031390
RS	10	0.110214	0.438841	1632.962221	0.028925	0.027827
RS	11	0.126427	0.438841	1693.025826	0.029989	0.028902
RS	12	0.143890	0.483321	1592.190464	0.028203	0.027318
RS	13	0.162700	0.483321	1647.424646	0.029181	0.028633
RS	14	0.182961	0.550199	1496.819279	0.026513	0.026274
RS	15	0.204784	0.550199	1547.599178	0.027413	0.027563
RS	16	0.228290	0.689412	1278.856380	0.022652	0.022993
RS	17	0.253610	0.689412	1326.334110	0.023493	0.024087
RS	18	0.280882	0.954851	996.130719	0.017644	0.018211
RS	19	0.310257	0.954851	1039.573940	0.018414	0.019086
RS	20	0.341899	1.398330	743.204136	0.013164	0.013700
RS	21	0.375980	1.398330	780.822501	0.013831	0.014395
RS	22	0.412690	2.040874	563.483197	0.009981	0.010412
RS	23	0.452231	2.040874	595.121995	0.010541	0.010972
RS	24	0.494822	2.827102	454.464736	0.008050	0.008386
RS	25	0.540698	2.827102	481.588223	0.008530	0.008854
RS	26	0.590112	3.606721	400.326921	0.007091	0.007357
RS	27	0.643337	3.606721	424.902768	0.007526	0.007778
RS	28	0.700666	4.196074	387.669409	0.006867	0.007088
RS	29	0.762418	4.196074	411.525299	0.007289	0.007498
RS	30	0.828932	4.485613	408.416345	0.007234	0.007431
RS	31	0.900576	4.485613	433.032454	0.007670	0.007858
RS	32	0.977745	4.491972	457.930690	0.008111	0.008299
RS	33	1.060867	4.491972	484.318597	0.008579	0.008760
RS	34	1.150398	4.315867	532.144547	0.009426	0.009612
RS	35	1.246835	4.315867	560.652889	0.009931	0.010111
RS	36	1.350710	4.056932	626.801598	0.011103	0.011284
RS	37	1.462596	4.056932	656.915109	0.011636	0.011809
RS	38	1.583112	3.779223	736.645222	0.013048	0.013215
RS	39	1.712922	3.779223	766.781831	0.013582	0.013738
RS	40	1.852743	3.526401	851.909571	0.015090	0.015233
RS	41	2.003349	3.526401	879.301493	0.015575	0.015711
RS	42	2.165570	3.332270	955.921852	0.016932	0.017052
RS	43	2.340302	3.332270	977.003579	0.017306	0.017424
RS	44	2.528510	3.212713	1030.368091	0.018251	0.018352
RS	45	2.731234	3.212713	1041.817697	0.018454	0.018557
RS	46	2.949594	3.162547	1064.282310	0.018852	0.018938
RS	47	3.184794	3.162547	1063.969529	0.018846	0.018938
RS	48	3.438134	3.166872	1056.167335	0.018708	0.018786
RS	49	3.711012	3.166872	1043.432001	0.018482	0.018572
RS	50	4.004937	3.216944	1008.828888	0.017869	0.017951
RS	51	4.321530	3.216944	984.534259	0.017439	0.017535
RS	52	4.662541	3.315738	926.668026	0.016414	0.016505
RS	53	5.029852	3.315738	893.298749	0.015823	0.015926
RS	54	5.425493	3.590829	792.188344	0.014032	0.014129
RS	55	5.851647	3.590829	757.885545	0.013424	0.013528
RS	56	6.310668	3.590829	718.456486	0.012726	0.012833
RS	57	6.805091	3.590829	674.390032	0.011945	0.012052
RS	58	7.337646	6.652478	350.484175	0.006208	0.006324
RS	59	7.911275	6.652478	347.293494	0.006152	0.006264
RS	60	8.529145	6.652478	341.911602	0.006056	0.006165
RS	61	9.194669	6.652478	334.272661	0.005921	0.006025
RS	62	9.911520	6.652478	324.355581	0.005745	0.005844
RS	63	10.683660	6.652478	2820.208852	0.049954	0.051007
PA	4+25*2+4+6 0.043780492 0.022163000 10.683659572 18.842595739 0.463767482 0.327052031 0.377362175 0.438840725 0.483320680 0.550198765 0.689411899 0.954851440 1.398329562 2.040874038 2.827102123 3.606721408 4.196074387 4.485613181 4.491972032 4.315867268 4.056931970 3.779222799 3.526400605 3.332270119 3.212712732 3.162546865 3.166872477 3.216944262 3.315737936 3.590829026 6.652477711
//
IT	4909
RD	25
LK	-283745.812125
QD	-154.422605 -> -144.744826
RI	0.0011536746
TR	0.043257	0.022356
MT	10.742301
MM	C_pi: 2.393126, n_recomb: 57601.115959
RS	0	0.000000	21.205930	20.425161	0.000355	0.000023
RS	1	0.007722	21.205930	21.995999	0.000382	0.000140
RS	2	0.016040	21.205930	23.687117	0.000411	0.000280
RS	3	0.025000	21.205930	25.507641	0.000443	0.000396
RS	4	0.034652	0.470040	1225.888644	0.021282	0.019246
RS	5	0.045050	0.470040	1290.715705	0.022408	0.021424
RS	6	0.056250	0.329175	1926.547846	0.033446	0.032667
RS	7	0.068316	0.329175	1998.090257	0.034688	0.034166
RS	8	0.081313	0.380402	1793.072540	0.031129	0.030515
RS	9	0.095313	0.380402	1859.407707	0.032281	0.031301
RS	10	0.110395	0.442638	1657.163686	0.028770	0.027734
RS	11	0.126641	0.442638	1718.696444	0.029838	0.028800
RS	12	0.144142	0.485839	1622.312972	0.028165	0.027313
RS	13	0.162994	0.485839	1678.938256	0.029148	0.028618
RS	14	0.183302	0.550461	1532.840182	0.026611	0.026380
RS	15	0.205178	0.550461	1584.854003	0.027514	0.027664
RS	16	0.228743	0.687516	1313.811779	0.022809	0.023146
RS	17	0.254128	0.687516	1362.428932	0.023653	0.024240
RS	18	0.281473	0.951766	1023.619833	0.017771	0.018330
RS	19	0.310929	0.951766	1068.151599	0.018544	0.019209
RS	20	0.342660	1.396536	762.097338	0.013231	0.013758
RS	21	0.376841	1.396536	800.658270	0.013900	0.014457
RS	22	0.413662	2.045107	575.876238	0.009998	0.010421
RS	23	0.453326	2.045107	608.253435	0.010560	0.010983
RS	24	0.496052	2.843699	462.786296	0.008034	0.008363
RS	25	0.542078	2.843699	490.472715	0.008515	0.008832
RS	26	0.591658	3.640547	406.359597	0.007055	0.007315
RS	27	0.645066	3.640547	431.384667	0.007489	0.007734
RS	28	0.702599	4.247008	392.589389	0.006816	0.007031
RS	29	0.764574	4.247008	416.840870	0.007237	0.007439
RS	30	0.831334	4.548315	413.040843	0.007171	0.007361
RS	31	0.903250	4.548315	438.050505	0.007605	0.007785
RS	32	0.980718	4.559173	462.920139	0.008037	0.008215
RS	33	1.064169	4.559173	489.745076	0.008502	0.008673
RS	34	1.154063	4.381687	538.129689	0.009342	0.009516
RS	35	1.250899	4.381687	567.158851	0.009846	0.010012
RS	36	1.355213	4.117897	634.453960	0.011015	0.011179
RS	37	1.467581	4.117897	665.203487	0.011548	0.011702
RS	38	1.588626	3.833643	746.719927	0.012964	0.013108
RS	39	1.719018	3.833643	777.620304	0.013500	0.013632
RS	40	1.859479	3.573839	865.166488	0.015020	0.015136
RS	41	2.010786	3.573839	893.423490	0.015511	0.015618
RS	42	2.173776	3.373294	972.857250	0.016890	0.016978
RS	43	2.349352	3.373294	994.821732	0.017271	0.017356
RS	44	2.538485	3.248395	1050.946324	0.018245	0.018312
RS	45	2.742223	3.248395	1063.165589	0.018457	0.018526
RS	46	2.961693	3.193883	1087.917970	0.018887	0.018938
RS	47	3.198111	3.193883	1088.120173	0.018891	0.018948
RS	48	3.452783	3.194510	1081.896124	0.018783	0.018827
RS	49	3.727121	3.194510	1069.302488	0.018564	0.018621
RS	50	4.022643	3.241390	1035.396277	0.017975	0.018026
RS	51	4.340985	3.241390	1010.805292	0.017548	0.017615
RS	52	4.683908	3.337779	952.575907	0.016537	0.016603
RS	53	5.053310	3.337779	918.498709	0.015946	0.016026
RS	54	5.451238	3.612645	815.170077	0.014152	0.014229
RS	55	5.879892	3.612645	780.004617	0.013541	0.013627
RS	56	6.341646	3.612645	739.546591	0.012839	0.012930
RS	57	6.839056	3.612645	694.296379	0.012054	0.012146
RS	58	7.374874	6.754329	357.741613	0.006211	0.006317
RS	59	7.952067	6.754329	354.828164	0.006160	0.006264
RS	60	8.573830	6.754329	349.688502	0.006071	0.006172
RS	61	9.243604	6.754329	342.248683	0.005942	0.006038
RS	62	9.965096	6.754329	332.479437	0.005772	0.005865
RS	63	10.742301	6.754329	2921.700184	0.050723	0.051770
PA	4+25*2+4+6 0.043256628 0.022356439 10.742300817 21.205930200 0.470040494 0.329174752 0.380402446 0.442638085 0.485839089 0.550461120 0.687515784 0.951766269 1.396536019 2.045107304 2.843698854 3.640546804 4.247007877 4.548315241 4.559173231 4.381686676 4.117897125 3.833642726 3.573839194 3.373294033 3.248394698 3.193882763 3.194510007 3.241390193 3.337778801 3.612644685 6.754329454
//
CC
CC	Brief Description of the file format:
CC	  CC  comments
CC	  MM  useful-messages
CC	  RD  round-of-iterations
CC	  LL  \log[P(sequence)]
CC	  QD  Q-before-opt Q-after-opt
CC	  TR  \theta_0 \rho_0
CC	  RS  k t_k \lambda_k \pi_k \sum_{l\not=k}A_{kl} A_{kk}
CC	  DC  begin end best-k t_k+\Delta_k max-prob
CC
MM	Version: 0.6.5-r67
MM	pattern:4+25*2+4+6, n:63, n_free_lambdas:28
MM	n_iterations:25, skip:1, max_t:5, theta/rho:5
MM	is_decoding:0
MM	n_seqs:18, sum_L:1125752, sum_n:113443
RD	0
LK	0.000000
QD	0.000000 -> 0.000000
RI	inf
TR	0.106217	0.021243
MT	5.000000
MM	C_pi: 1.000000, n_recomb: 23663.541348
RS	0	0.000000	1.000000	150.308873	0.006352	0.000000
RS	1	0.006440	1.000000	158.939856	0.006717	0.000000
RS	2	0.013294	1.000000	167.995283	0.007099	0.000000
RS	3	0.020590	1.000000	177.486610	0.007500	0.000000
RS	4	0.028356	1.000000	187.424226	0.007920	0.000000
RS	5	0.036622	1.000000	197.817207	0.008360	0.000000
RS	6	0.045421	1.000000	208.673034	0.008818	0.000000
RS	7	0.054785	1.000000	219.997283	0.009297	0.000000
RS	8	0.064753	1.000000	231.793283	0.009795	0.000000
RS	9	0.075363	1.000000	244.061736	0.010314	0.000000
RS	10	0.086656	1.000000	256.800305	0.010852	0.000000
RS	11	0.098677	1.000000	270.003161	0.011410	0.000000
RS	12	0.111471	1.000000	283.660504	0.011987	0.000000
RS	13	0.125090	1.000000	297.758038	0.012583	0.000000
RS	14	0.139585	1.000000	312.276420	0.013197	0.000000
RS	15	0.155014	1.000000	327.190676	0.013827	0.000000
RS	16	0.171437	1.000000	342.469594	0.014472	0.000000
RS	17	0.188917	1.000000	358.075100	0.015132	0.000000
RS	18	0.207523	1.000000	373.961614	0.015803	0.000000
RS	19	0.227327	1.000000	390.075423	0.016484	0.000000
RS	20	0.248406	1.000000	406.354054	0.017172	0.000000
RS	21	0.270843	1.000000	422.725684	0.017864	0.000000
RS	22	0.294725	1.000000	439.108602	0.018556	0.000000
RS	23	0.320144	1.000000	455.410741	0.019245	0.000000
RS	24	0.347201	1.000000	471.529316	0.019926	0.000000
RS	25	0.376000	1.000000	487.350589	0.020595	0.000000
RS	26	0.406654	1.000000	502.749807	0.021246	0.000000
RS	27	0.439282	1.000000	517.591340	0.021873	0.000000
RS	28	0.474011	1.000000	531.729073	0.022470	0.000000
RS	29	0.510976	1.000000	545.007078	0.023032	0.000000
RS	30	0.550322	1.000000	557.260633	0.023549	0.000000
RS	31	0.592202	1.000000	568.317615	0.024017	0.000000
RS	32	0.636779	1.000000	578.000314	0.024426	0.000000
RS	33	0.684227	1.000000	586.127706	0.024769	0.000000
RS	34	0.734730	1.000000	592.518222	0.025039	0.000000
RS	35	0.788485	1.000000	596.993006	0.025228	0.000000
RS	36	0.845702	1.000000	599.379694	0.025329	0.000000
RS	37	0.906604	1.000000	599.516670	0.025335	0.000000
RS	38	0.971428	1.000000	597.257765	0.025240	0.000000
RS	39	1.040426	1.000000	592.477322	0.025038	0.000000
RS	40	1.113868	1.000000	585.075520	0.024725	0.000000
RS	41	1.192040	1.000000	574.983802	0.024298	0.000000
RS	42	1.275245	1.000000	562.170232	0.023757	0.000000
RS	43	1.363809	1.000000	546.644541	0.023101	0.000000
RS	44	1.458076	1.000000	528.462614	0.022332	0.000000
RS	45	1.558414	1.000000	507.730113	0.021456	0.000000
RS	46	1.665214	1.000000	484.604934	0.020479	0.000000
RS	47	1.778891	1.000000	459.298174	0.019410	0.000000
RS	48	1.899889	1.000000	432.073328	0.018259	0.000000
RS	49	2.028679	1.000000	403.243445	0.017041	0.000000
RS	50	2.165763	1.000000	373.166065	0.015770	0.000000
RS	51	2.311675	1.000000	342.235855	0.014463	0.000000
RS	52	2.466983	1.000000	310.874994	0.013137	0.000000
RS	53	2.632293	1.000000	279.521486	0.011812	0.000000
RS	54	2.808249	1.000000	248.615807	0.010506	0.000000
RS	55	2.995536	1.000000	218.586387	0.009237	0.000000
RS	56	3.194884	1.000000	189.834674	0.008022	0.000000
RS	57	3.407070	1.000000	162.720594	0.006876	0.000000
RS	58	3.632920	1.000000	137.549336	0.005813	0.000000
RS	59	3.873315	1.000000	114.560382	0.004841	0.000000
RS	60	4.129191	1.000000	93.919637	0.003969	0.000000
RS	61	4.401545	1.000000	75.715330	0.003200	0.000000
RS	62	4.691438	1.000000	59.958105	0.002534	0.000000
RS	63	5.000000	1.000000	167.822536	0.007092	0.000000
PA	4+25*2+4+6 0.106217397 0.021243479 5.000000000 1.000000000 1.000000000 1.000000000 1.000000000 1.000000000 1.000000000 1.000000000 1.000000000 1.000000000 1.000000000 1.000000000 1.000000000 1.000000000 1.000000000 1.000000000 1.000000000 1.000000000 1.000000000 1.000000000 1.000000000 1.000000000 1.000000000 1.000000000 1.000000000 1.000000000 1.000000000 1.000000000 1.000000000
//
IT	4584
RD	1
LK	-312739.102238
QD	-1671.646224 -> -758.183931
RI	0.0390132897
TR	0.090448	0.018018
MT	6.427896
MM	C_pi: 1.114305, n_recomb: 22377.598759
RS	0	0.000000	0.401510	375.205532	0.016767	0.001491
RS	1	0.006858	0.401510	393.941401	0.017604	0.009038
RS	2	0.014186	0.401510	413.113985	0.018461	0.013658
RS	3	0.022016	0.401510	432.661363	0.019335	0.019136
RS	4	0.030384	0.361615	501.817636	0.022425	0.023579
RS	5	0.039325	0.361615	522.736615	0.023360	0.025265
RS	6	0.048880	0.404948	486.139879	0.021724	0.025001
RS	7	0.059089	0.404948	506.156692	0.022619	0.024309
RS	8	0.069999	0.473822	450.530730	0.020133	0.023633
RS	9	0.081657	0.473822	469.382704	0.020976	0.022864
RS	10	0.094115	0.560493	413.579785	0.018482	0.022032
RS	11	0.107427	0.560493	431.272909	0.019273	0.021216
RS	12	0.121652	0.659773	382.186661	0.017079	0.020421
RS	13	0.136852	0.659773	398.837149	0.017823	0.019620
RS	14	0.153095	0.771109	356.213801	0.015918	0.018790
RS	15	0.170451	0.771109	371.943999	0.016621	0.017925
RS	16	0.188998	0.891842	335.842946	0.015008	0.017039
RS	17	0.208817	0.891842	350.785437	0.015676	0.016168
RS	18	0.229994	1.013609	322.362681	0.014406	0.015352
RS	19	0.252625	1.013609	336.677940	0.015045	0.014629
RS	20	0.276807	1.126274	316.359684	0.014137	0.014020
RS	21	0.302647	1.126274	330.207469	0.014756	0.013533
RS	22	0.330259	1.223131	317.185190	0.014174	0.013167
RS	23	0.359765	1.223131	330.676582	0.014777	0.012913
RS	24	0.391295	1.301704	323.652780	0.014463	0.012765
RS	25	0.424986	1.301704	336.819025	0.015052	0.012714
RS	26	0.460989	1.362192	334.567592	0.014951	0.012752
RS	27	0.499460	1.362192	347.344844	0.015522	0.012872
RS	28	0.540569	1.406261	348.794142	0.015587	0.013070
RS	29	0.584497	1.406261	361.012984	0.016133	0.013340
RS	30	0.631438	1.436375	365.162676	0.016318	0.013678
RS	31	0.681598	1.436375	376.539860	0.016827	0.014078
RS	32	0.735198	1.455568	382.316076	0.017085	0.014527
RS	33	0.792474	1.455568	392.452715	0.017538	0.015014
RS	34	0.853677	1.466938	398.705376	0.017817	0.015523
RS	35	0.919078	1.466938	407.098397	0.018192	0.016041
RS	36	0.988963	1.473081	412.688954	0.018442	0.016553
RS	37	1.063641	1.473081	418.757845	0.018713	0.017047
RS	38	1.143441	1.476014	422.594085	0.018885	0.017509
RS	39	1.228713	1.476014	425.724620	0.019025	0.017924
RS	40	1.319832	1.477378	426.766989	0.019071	0.018277
RS	41	1.417200	1.477378	426.375824	0.019054	0.018553
RS	42	1.521246	1.478450	423.729502	0.018935	0.018739
RS	43	1.632426	1.478450	419.346505	0.018740	0.018824
RS	44	1.751231	1.480049	412.404225	0.018429	0.018798
RS	45	1.878184	1.480049	403.760049	0.018043	0.018658
RS	46	2.013842	1.482586	392.292520	0.017531	0.018400
RS	47	2.158803	1.482586	379.398511	0.016954	0.018026
RS	48	2.313706	1.486316	363.562983	0.016247	0.017538
RS	49	2.479231	1.486316	346.774918	0.015497	0.016943
RS	50	2.656108	1.491564	327.113137	0.014618	0.016245
RS	51	2.845114	1.491564	307.164019	0.013726	0.015455
RS	52	3.047082	1.498764	284.610339	0.012719	0.014582
RS	53	3.262900	1.498764	262.588189	0.011734	0.013643
RS	54	3.493519	1.513844	237.643475	0.010620	0.012654
RS	55	3.739952	1.513844	215.100436	0.009612	0.011635
RS	56	4.003286	1.513844	192.493208	0.008602	0.010605
RS	57	4.284678	1.513844	170.180485	0.007605	0.009581
RS	58	4.585367	1.592922	141.859848	0.006339	0.008579
RS	59	4.906677	1.592922	123.425955	0.005516	0.007609
RS	60	5.250021	1.592922	105.885351	0.004732	0.006682
RS	61	5.616910	1.592922	89.480550	0.003999	0.005806
RS	62	6.008960	1.592922	74.410996	0.003325	0.004987
RS	63	6.427896	1.592922	251.180003	0.011225	0.018973
PA	4+25*2+4+6 0.090448112 0.018017926 6.427896023 0.401509762 0.361615181 0.404948235 0.473821640 0.560492992 0.659772873 0.771108627 0.891841888 1.013608932 1.126274109 1.223131180 1.301704407 1.362191677 1.406261444 1.436374664 1.455568314 1.466938019 1.473080635 1.476014137 1.477377892 1.478449821 1.480049133 1.482585907 1.486316442 1.491563797 1.498764038 1.513844252 1.592922270
//
IT	4940
RD	2
LK	-311353.936271
QD	-770.475904 -> -516.966897
RI	0.0422923204
TR	0.083416	0.017280
MT	7.191819
MM	C_pi: 1.206859, n_recomb: 23235.253516
RS	0	0.000000	0.399337	402.169044	0.017309	0.001134
RS	1	0.007046	0.399337	422.740004	0.018194	0.007819
RS	2	0.014588	0.399337	443.793792	0.019100	0.012145
RS	3	0.022661	0.399337	465.257135	0.020024	0.016613
RS	4	0.031303	0.287117	674.356951	0.029023	0.023712
RS	5	0.040554	0.287117	698.250270	0.030051	0.027472
RS	6	0.050457	0.312567	663.558611	0.028558	0.026351
RS	7	0.061058	0.312567	685.874202	0.029519	0.027535
RS	8	0.072405	0.372339	595.510984	0.025630	0.024571
RS	9	0.084552	0.372339	616.369658	0.026527	0.025649
RS	10	0.097555	0.457633	519.623643	0.022364	0.022556
RS	11	0.111474	0.457633	539.063274	0.023200	0.023378
RS	12	0.126374	0.566074	452.603230	0.019479	0.020511
RS	13	0.142323	0.566074	470.633602	0.020255	0.021091
RS	14	0.159396	0.701142	395.522807	0.017023	0.018458
RS	15	0.177672	0.701142	412.186607	0.017740	0.018765
RS	16	0.197236	0.864084	348.869995	0.015015	0.016394
RS	17	0.218178	0.864084	364.266099	0.015677	0.016483
RS	18	0.240595	1.045300	314.606999	0.013540	0.014535
RS	19	0.264592	1.045300	328.935108	0.014157	0.014561
RS	20	0.290280	1.226634	293.155887	0.012617	0.013149
RS	21	0.317778	1.226634	306.687921	0.013199	0.013238
RS	22	0.347213	1.391222	282.857747	0.012174	0.012323
RS	23	0.378722	1.391222	295.854161	0.012733	0.012514
RS	24	0.412450	1.528572	281.509604	0.012116	0.011996
RS	25	0.448556	1.528572	294.160046	0.012660	0.012291
RS	26	0.487205	1.634139	287.283673	0.012364	0.012083
RS	27	0.528577	1.634139	299.680764	0.012898	0.012476
RS	28	0.572864	1.707959	298.743853	0.012857	0.012517
RS	29	0.620271	1.707959	310.866349	0.013379	0.013003
RS	30	0.671018	1.753412	314.596519	0.013540	0.013258
RS	31	0.725341	1.753412	326.291624	0.014043	0.013836
RS	32	0.783491	1.776686	333.322880	0.014346	0.014263
RS	33	0.845739	1.776686	344.290744	0.014818	0.014898
RS	34	0.912372	1.785097	353.087790	0.015196	0.015423
RS	35	0.983699	1.785097	362.882306	0.015618	0.016055
RS	36	1.060053	1.784880	371.924348	0.016007	0.016596
RS	37	1.141785	1.784880	379.975443	0.016353	0.017168
RS	38	1.229276	1.780677	387.815951	0.016691	0.017654
RS	39	1.322932	1.780677	393.472771	0.016934	0.018108
RS	40	1.423186	1.776088	398.704342	0.017159	0.018464
RS	41	1.530504	1.776088	401.304938	0.017271	0.018742
RS	42	1.645382	1.773670	402.703472	0.017332	0.018899
RS	43	1.768355	1.773670	401.666506	0.017287	0.018955
RS	44	1.899992	1.774685	398.423919	0.017147	0.018871
RS	45	2.040903	1.774685	393.341826	0.016929	0.018687
RS	46	2.191743	1.779320	385.156369	0.016576	0.018354
RS	47	2.353210	1.779320	375.874311	0.016177	0.017939
RS	48	2.526053	1.787493	362.852599	0.015616	0.017374
RS	49	2.711075	1.787493	349.535948	0.015043	0.016754
RS	50	2.909132	1.799466	332.120495	0.014294	0.015986
RS	51	3.121143	1.799466	315.305275	0.013570	0.015193
RS	52	3.348092	1.815789	294.327456	0.012667	0.014262
RS	53	3.591031	1.815789	274.921340	0.011832	0.013348
RS	54	3.851086	1.848517	250.169033	0.010767	0.012276
RS	55	4.129464	1.848517	229.719490	0.009887	0.011319
RS	56	4.427455	1.848517	208.675304	0.008981	0.010349
RS	57	4.746441	1.848517	187.379864	0.008064	0.009382
RS	58	5.087902	2.023152	153.103946	0.006589	0.008049
RS	59	5.453421	2.023152	136.385188	0.005870	0.007235
RS	60	5.844693	2.023152	119.930073	0.005162	0.006436
RS	61	6.263532	2.023152	104.009588	0.004476	0.005660
RS	62	6.711881	2.023152	88.874981	0.003825	0.004916
RS	63	7.191819	2.023152	338.114857	0.014552	0.019969
PA	4+25*2+4+6 0.083415666 0.017280387 7.191819235 0.399336750 0.287117162 0.312567256 0.372339428 0.457633279 0.566074298 0.701142486 0.864084099 1.045299678 1.226633594 1.391221666 1.528572495 1.634139347 1.707958769 1.753411698 1.776686304 1.785097101 1.784879771 1.780677410 1.776088108 1.773669987 1.774684597 1.779319840 1.787493060 1.799465827 1.815788617 1.848517457 2.023151867
//
IT	4535
RD	3
LK	-310937.491303
QD	-560.234184 -> -445.587665
RI	0.0359447401
TR	0.079097	0.017256
MT	7.646699
MM	C_pi: 1.299981, n_recomb: 24973.284111
RS	0	0.000000	0.489349	358.155044	0.014342	0.000937
RS	1	0.007148	0.489349	378.019650	0.015137	0.006769
RS	2	0.014808	0.489349	398.556614	0.015959	0.010354
RS	3	0.023015	0.489349	419.724751	0.016807	0.013464
RS	4	0.031809	0.283169	757.606847	0.030337	0.023524
RS	5	0.041231	0.283169	784.335650	0.031407	0.027308
RS	6	0.051327	0.292575	784.452891	0.031412	0.027282
RS	7	0.062144	0.292575	809.034599	0.032396	0.028850
RS	8	0.073735	0.343395	711.181940	0.028478	0.025612
RS	9	0.086155	0.343395	734.091185	0.029395	0.027176
RS	10	0.099462	0.422720	616.286151	0.024678	0.023452
RS	11	0.113720	0.422720	637.755545	0.025538	0.024816
RS	12	0.128998	0.529689	527.432064	0.021120	0.021171
RS	13	0.145368	0.529689	547.415444	0.021920	0.022260
RS	14	0.162908	0.671400	448.885565	0.017975	0.018806
RS	15	0.181702	0.671400	467.310132	0.018712	0.019569
RS	16	0.201839	0.854111	382.942367	0.015334	0.016424
RS	17	0.223416	0.854111	399.798532	0.016009	0.016897
RS	18	0.246535	1.070295	333.441727	0.013352	0.014313
RS	19	0.271307	1.070295	348.892981	0.013971	0.014644
RS	20	0.297850	1.297398	301.344889	0.012067	0.012771
RS	21	0.326290	1.297398	315.718993	0.012642	0.013097
RS	22	0.356764	1.510171	284.220108	0.011381	0.011872
RS	23	0.389415	1.510171	297.880953	0.011928	0.012245
RS	24	0.424401	1.690119	278.885014	0.011167	0.011528
RS	25	0.461888	1.690119	292.132884	0.011698	0.011961
RS	26	0.502054	1.827164	282.869213	0.011327	0.011638
RS	27	0.545092	1.827164	295.899477	0.011849	0.012133
RS	28	0.591206	1.918908	294.415294	0.011789	0.012123
RS	29	0.640617	1.918908	307.295547	0.012305	0.012681
RS	30	0.693559	1.969200	312.079578	0.012497	0.012940
RS	31	0.750287	1.969200	324.723859	0.013003	0.013570
RS	32	0.811069	1.987549	334.110927	0.013379	0.014047
RS	33	0.876197	1.987549	346.250810	0.013865	0.014720
RS	34	0.945980	1.986014	358.248603	0.014345	0.015322
RS	35	1.020751	1.986014	369.425285	0.014793	0.015978
RS	36	1.100868	1.974742	382.030260	0.015298	0.016604
RS	37	1.186712	1.974742	391.619663	0.015682	0.017183
RS	38	1.278692	1.960889	402.938687	0.016135	0.017743
RS	39	1.377247	1.960889	410.205445	0.016426	0.018188
RS	40	1.482848	1.949703	418.397120	0.016754	0.018593
RS	41	1.595997	1.949703	422.582768	0.016921	0.018849
RS	42	1.717235	1.944611	426.087447	0.017062	0.019020
RS	43	1.847140	1.944611	426.524224	0.017079	0.019048
RS	44	1.986330	1.946814	424.428142	0.016995	0.018946
RS	45	2.135471	1.946814	420.643600	0.016844	0.018736
RS	46	2.295273	1.955779	412.756655	0.016528	0.018365
RS	47	2.466498	1.955779	404.547759	0.016199	0.017934
RS	48	2.649964	1.970716	391.144558	0.015663	0.017325
RS	49	2.846544	1.970716	378.637893	0.015162	0.016703
RS	50	3.057177	1.991614	360.274825	0.014426	0.015891
RS	51	3.282867	1.991614	343.978725	0.013774	0.015113
RS	52	3.524690	2.018978	321.586515	0.012877	0.014144
RS	53	3.783800	2.018978	302.393162	0.012109	0.013260
RS	54	4.061433	2.071185	275.101386	0.011016	0.012129
RS	55	4.358911	2.071185	254.705736	0.010199	0.011220
RS	56	4.677655	2.071185	233.373006	0.009345	0.010295
RS	57	5.019185	2.071185	211.448450	0.008467	0.009365
RS	58	5.385128	2.346493	168.902279	0.006763	0.007776
RS	59	5.777231	2.346493	152.748765	0.006116	0.007060
RS	60	6.197363	2.346493	136.475808	0.005465	0.006344
RS	61	6.647528	2.346493	120.363045	0.004820	0.005637
RS	62	7.129873	2.346493	104.685630	0.004192	0.004947
RS	63	7.646699	2.346493	433.881444	0.017374	0.021328
PA	4+25*2+4+6 0.079097478 0.017255997 7.646698839 0.489349146 0.283169279 0.292575133 0.343394932 0.422720376 0.529688912 0.671400418 0.854110564 1.070295333 1.297397677 1.510170789 1.690118580 1.827164203 1.918907744 1.969200317 1.987548518 1.986014498 1.974742490 1.960888941 1.949703064 1.944611429 1.946813987 1.955779070 1.970715718 1.991613847 2.018977585 2.071185084 2.346493245
//
IT	4884
RD	4
LK	-310730.157113
QD	-482.998902 -> -404.845828
RI	0.0278195407
TR	0.075904	0.017484
MT	7.953901
MM	C_pi: 1.381657, n_recomb: 26870.519987
RS	0	0.000000	0.617238	308.532752	0.011482	0.000806
RS	1	0.007215	0.617238	326.832085	0.012163	0.005987
RS	2	0.014950	0.617238	345.916079	0.012873	0.008941
RS	3	0.023243	0.617238	365.773509	0.013612	0.011049
RS	4	0.032135	0.296677	797.221831	0.029669	0.023202
RS	5	0.041668	0.296677	826.827831	0.030771	0.026558
RS	6	0.051888	0.291605	870.085326	0.032381	0.027817
RS	7	0.062847	0.291605	897.333255	0.033395	0.029316
RS	8	0.074595	0.335250	804.948152	0.029957	0.026365
RS	9	0.087192	0.335250	830.173442	0.030895	0.028002
RS	10	0.100697	0.408924	702.683336	0.026151	0.024216
RS	11	0.115176	0.408924	726.342345	0.027031	0.025761
RS	12	0.130701	0.512324	600.135047	0.022334	0.021835
RS	13	0.147345	0.512324	622.233079	0.023157	0.023130
RS	14	0.165190	0.655248	505.249439	0.018803	0.019257
RS	15	0.184322	0.655248	525.652804	0.019562	0.020225
RS	16	0.204835	0.848496	423.016661	0.015743	0.016608
RS	17	0.226828	0.848496	441.607896	0.016435	0.017263
RS	18	0.250407	1.087584	360.150784	0.013403	0.014264
RS	19	0.275688	1.087584	377.033417	0.014031	0.014741
RS	20	0.302792	1.347601	318.819228	0.011865	0.012565
RS	21	0.331852	1.347601	334.357226	0.012443	0.013001
RS	22	0.363009	1.596599	296.064895	0.011018	0.011579
RS	23	0.396413	1.596599	310.712623	0.011563	0.012032
RS	24	0.432228	1.808916	287.772568	0.010710	0.011195
RS	25	0.470626	1.808916	301.928174	0.011236	0.011684
RS	26	0.511795	1.969127	290.839841	0.010824	0.011299
RS	27	0.555934	1.969127	304.786703	0.011343	0.011830
RS	28	0.603257	2.072217	303.206696	0.011284	0.011805
RS	29	0.653994	2.072217	317.085041	0.011800	0.012383
RS	30	0.708392	2.122285	323.301202	0.012032	0.012668
RS	31	0.766715	2.122285	337.074476	0.012544	0.013307
RS	32	0.829245	2.132051	349.145438	0.012994	0.013846
RS	33	0.896287	2.132051	362.556597	0.013493	0.014523
RS	34	0.968165	2.118341	378.002491	0.014068	0.015210
RS	35	1.045229	2.118341	390.555918	0.014535	0.015866
RS	36	1.127853	2.095107	406.820126	0.015140	0.016581
RS	37	1.216438	2.095107	417.811845	0.015549	0.017156
RS	38	1.311415	2.071702	432.486305	0.016095	0.017793
RS	39	1.413243	2.071702	441.074446	0.016415	0.018232
RS	40	1.522418	2.054678	451.822403	0.016815	0.018688
RS	41	1.639469	2.054678	457.141572	0.017013	0.018937
RS	42	1.764966	2.048012	462.043905	0.017195	0.019126
RS	43	1.899516	2.048012	463.348366	0.017244	0.019148
RS	44	2.043774	2.052580	461.430662	0.017172	0.019032
RS	45	2.198439	2.052580	458.212479	0.017053	0.018822
RS	46	2.364263	2.066957	449.493278	0.016728	0.018418
RS	47	2.542051	2.066957	441.547765	0.016432	0.017995
RS	48	2.732665	2.089544	426.578679	0.015875	0.017345
RS	49	2.937032	2.089544	414.050973	0.015409	0.016741
RS	50	3.156143	2.120030	393.592063	0.014648	0.015887
RS	51	3.391061	2.120030	377.024942	0.014031	0.015135
RS	52	3.642929	2.158867	352.182278	0.013107	0.014128
RS	53	3.912967	2.158867	332.511558	0.012375	0.013276
RS	54	4.202488	2.230738	301.733041	0.011229	0.012087
RS	55	4.512897	2.230738	280.859836	0.010452	0.011220
RS	56	4.845700	2.230738	258.778343	0.009631	0.010330
RS	57	5.202515	2.230738	235.840463	0.008777	0.009429
RS	58	5.585072	2.607270	184.113835	0.006852	0.007607
RS	59	5.995229	2.607270	168.326657	0.006264	0.006965
RS	60	6.434977	2.607270	152.134154	0.005662	0.006314
RS	61	6.906452	2.607270	135.814957	0.005054	0.005661
RS	62	7.411942	2.607270	119.654552	0.004453	0.005015
RS	63	7.953901	2.607270	530.132319	0.019729	0.022796
PA	4+25*2+4+6 0.075903927 0.017484258 7.953901021 0.617238288 0.296677244 0.291604836 0.335250332 0.408923799 0.512323852 0.655247638 0.848495917 1.087583663 1.347600916 1.596599297 1.808916358 1.969127273 2.072217086 2.122285389 2.132050925 2.118341472 2.095107362 2.071702460 2.054678179 2.048012380 2.052579501 2.066956632 2.089543988 2.120029916 2.158867091 2.230738230 2.607269528
//
IT	4454
RD	5
LK	-310581.536532
QD	-435.254820 -> -371.494297
RI	0.0214766790
TR	0.073294	0.017809
MT	8.184847
MM	C_pi: 1.451657, n_recomb: 28732.094274
RS	0	0.000000	0.763512	268.549968	0.009347	0.000711
RS	1	0.007263	0.763512	285.247769	0.009928	0.005397
RS	2	0.015053	0.763512	302.768455	0.010538	0.007890
RS	3	0.023409	0.763512	321.120321	0.011176	0.009323
RS	4	0.032372	0.315126	817.193363	0.028442	0.022831
RS	5	0.041986	0.315126	849.345230	0.029561	0.025717
RS	6	0.052298	0.296910	933.780945	0.032500	0.028081
RS	7	0.063359	0.296910	963.774344	0.033543	0.029407
RS	8	0.075223	0.334800	881.813395	0.030691	0.026860
RS	9	0.087949	0.334800	909.438109	0.031652	0.028440
RS	10	0.101600	0.403598	778.709818	0.027102	0.024800
RS	11	0.116241	0.403598	804.561726	0.028002	0.026394
RS	12	0.131946	0.503144	667.729554	0.023240	0.022407
RS	13	0.148792	0.503144	691.912917	0.024082	0.023787
RS	14	0.166861	0.645288	559.995272	0.019490	0.019688
RS	15	0.186243	0.645288	582.365183	0.020269	0.020758
RS	16	0.207032	0.844771	463.455682	0.016130	0.016823
RS	17	0.229331	0.844771	483.802476	0.016838	0.017576
RS	18	0.253249	1.100356	388.331719	0.013516	0.014274
RS	19	0.278905	1.100356	406.688806	0.014155	0.014832
RS	20	0.306424	1.385953	338.491043	0.011781	0.012432
RS	21	0.335941	1.385953	355.246610	0.012364	0.012927
RS	22	0.367603	1.664174	310.642908	0.010812	0.011362
RS	23	0.401564	1.664174	326.334221	0.011358	0.011854
RS	24	0.437991	1.903018	299.778226	0.010434	0.010934
RS	25	0.477064	1.903018	314.894653	0.010960	0.011445
RS	26	0.518975	2.081982	302.187180	0.010517	0.011019
RS	27	0.563929	2.081982	317.093661	0.011036	0.011560
RS	28	0.612149	2.193383	315.530814	0.010982	0.011530
RS	29	0.663871	2.193383	330.434486	0.011501	0.012110
RS	30	0.719349	2.241320	338.149932	0.011769	0.012422
RS	31	0.778856	2.241320	353.059300	0.012288	0.013055
RS	32	0.842685	2.241462	367.881917	0.012804	0.013651
RS	33	0.911150	2.241462	382.547057	0.013314	0.014322
RS	34	0.984588	2.215243	401.516168	0.013974	0.015086
RS	35	1.063359	2.215243	415.397924	0.014458	0.015737
RS	36	1.147851	2.180244	435.372287	0.015153	0.016534
RS	37	1.238479	2.180244	447.677422	0.015581	0.017107
RS	38	1.335689	2.147768	465.692549	0.016208	0.017816
RS	39	1.439960	2.147768	475.463370	0.016548	0.018255
RS	40	1.551804	2.125408	488.648998	0.017007	0.018759
RS	41	1.671770	2.125408	494.908102	0.017225	0.019012
RS	42	1.800449	2.117540	500.957686	0.017435	0.019219
RS	43	1.938475	2.117540	502.885181	0.017503	0.019249
RS	44	2.086524	2.124627	500.782398	0.017429	0.019123
RS	45	2.245326	2.124627	497.848450	0.017327	0.018926
RS	46	2.415661	2.144332	487.874862	0.016980	0.018494
RS	47	2.598368	2.144332	479.893162	0.016702	0.018091
RS	48	2.794344	2.174270	462.930804	0.016112	0.017404
RS	49	3.004553	2.174270	450.088111	0.015665	0.016825
RS	50	3.230029	2.213872	427.135607	0.014866	0.015933
RS	51	3.471881	2.213872	410.033430	0.014271	0.015210
RS	52	3.731298	2.263597	382.395977	0.013309	0.014166
RS	53	4.009556	2.263597	362.037187	0.012600	0.013346
RS	54	4.308023	2.354240	327.461414	0.011397	0.012099
RS	55	4.628167	2.354240	305.975724	0.010649	0.011268
RS	56	4.971562	2.354240	283.049056	0.009851	0.010408
RS	57	5.339898	2.354240	259.040866	0.009016	0.009529
RS	58	5.734984	2.830647	197.803797	0.006884	0.007490
RS	59	6.158765	2.830647	182.377683	0.006348	0.006909
RS	60	6.613324	2.830647	166.316067	0.005789	0.006311
RS	61	7.100897	2.830647	149.890860	0.005217	0.005703
RS	62	7.623880	2.830647	133.389697	0.004643	0.005093
RS	63	8.184847	2.830647	624.392374	0.021732	0.024277
PA	4+25*2+4+6 0.073294326 0.017808957 8.184847057 0.763512277 0.315126062 0.296909518 0.334800007 0.403598231 0.503144465 0.645288095 0.844771221 1.100355751 1.385953351 1.664173871 1.903018044 2.081981918 2.193383100 2.241320070 2.241461840 2.215242762 2.180244276 2.147768043 2.125408067 2.117540144 2.124626964 2.144332281 2.174270499 2.213871592 2.263596983 2.354240052 2.830646881
//
IT	3987
RD	6
LK	-310458.225743
QD	-396.897307 -> -341.754562
RI	0.0170189313
TR	0.071047	0.018168
MT	8.372620
MM	C_pi: 1.513020, n_recomb: 30526.043968
RS	0	0.000000	0.916391	238.959659	0.007828	0.000638
RS	1	0.007301	0.916391	254.314850	0.008331	0.004940
RS	2	0.015135	0.916391	270.494985	0.008861	0.007110
RS	3	0.023541	0.916391	287.520045	0.009419	0.008096
RS	4	0.032560	0.334497	829.068392	0.027159	0.022453
RS	5	0.042239	0.334497	863.398587	0.028284	0.024927
RS	6	0.052623	0.304423	984.213060	0.032242	0.028175
RS	7	0.063766	0.304423	1016.868547	0.033312	0.029327
RS	8	0.075723	0.337666	946.511251	0.031007	0.027168
RS	9	0.088552	0.337666	976.523159	0.031990	0.028658
RS	10	0.102318	0.402300	846.153345	0.027719	0.025235
RS	11	0.117089	0.402300	874.155332	0.028636	0.026829
RS	12	0.132939	0.498167	730.224228	0.023921	0.022883
RS	13	0.149945	0.498167	756.423357	0.024780	0.024300
RS	14	0.168194	0.638761	612.155035	0.020054	0.020076
RS	15	0.187774	0.638761	636.426859	0.020849	0.021202
RS	16	0.208784	0.842254	502.772718	0.016470	0.017035
RS	17	0.231328	0.842254	524.831924	0.017193	0.017849
RS	18	0.255519	1.110647	416.172350	0.013633	0.014309
RS	19	0.281475	1.110647	435.977346	0.014282	0.014916
RS	20	0.309326	1.417406	358.290838	0.011737	0.012339
RS	21	0.339210	1.417406	376.245451	0.012325	0.012868
RS	22	0.371277	1.720660	325.647661	0.010668	0.011190
RS	23	0.405684	1.720660	342.366429	0.011216	0.011703
RS	24	0.442604	1.982728	312.376054	0.010233	0.010716
RS	25	0.482219	1.982728	328.435073	0.010759	0.011236
RS	26	0.524726	2.178288	314.174767	0.010292	0.010778
RS	27	0.570337	2.178288	330.016675	0.010811	0.011319
RS	28	0.619278	2.296884	328.451674	0.010760	0.011285
RS	29	0.671792	2.296884	344.348306	0.011280	0.011858
RS	30	0.728140	2.342338	353.499407	0.011580	0.012194
RS	31	0.788602	2.342338	369.504619	0.012105	0.012815
RS	32	0.853478	2.332952	387.024639	0.012679	0.013460
RS	33	0.923091	2.332952	402.897690	0.013198	0.014120
RS	34	0.997786	2.294575	425.373658	0.013935	0.014952
RS	35	1.077934	2.294575	440.532887	0.014431	0.015598
RS	36	1.163934	2.248269	464.234435	0.015208	0.016468
RS	37	1.256213	2.248269	477.795718	0.015652	0.017040
RS	38	1.355229	2.207123	499.180601	0.016353	0.017815
RS	39	1.461474	2.207123	510.066788	0.016709	0.018257
RS	40	1.575476	2.179633	525.701058	0.017221	0.018810
RS	41	1.697801	2.179633	532.819380	0.017455	0.019071
RS	42	1.829057	2.170478	539.986349	0.017689	0.019299
RS	43	1.969896	2.170478	542.442455	0.017770	0.019343
RS	44	2.121018	2.179707	540.081396	0.017692	0.019212
RS	45	2.283173	2.179707	537.327408	0.017602	0.019035
RS	46	2.457166	2.204114	526.004763	0.017231	0.018580
RS	47	2.643863	2.204114	517.878972	0.016965	0.018201
RS	48	2.844190	2.240572	498.830674	0.016341	0.017484
RS	49	3.059144	2.240572	485.568252	0.015907	0.016931
RS	50	3.289790	2.288321	460.036495	0.015070	0.016007
RS	51	3.537276	2.288321	442.305805	0.014489	0.015312
RS	52	3.802831	2.347906	411.794865	0.013490	0.014236
RS	53	4.087774	2.347906	390.675669	0.012798	0.013444
RS	54	4.393520	2.455940	352.221551	0.011538	0.012142
RS	55	4.721588	2.455940	330.081330	0.010813	0.011342
RS	56	5.073608	2.455940	306.289861	0.010034	0.010507
RS	57	5.451330	2.455940	281.214297	0.009212	0.009647
RS	58	5.856628	3.030019	210.313137	0.006890	0.007405
RS	59	6.291517	3.030019	195.252759	0.006396	0.006874
RS	60	6.758156	3.030019	179.363747	0.005876	0.006321
RS	61	7.258865	3.030019	162.908268	0.005337	0.005752
RS	62	7.796130	3.030019	146.171353	0.004788	0.005174
RS	63	8.372620	3.030019	717.145730	0.023493	0.025732
PA	4+25*2+4+6 0.071046936 0.018168184 8.372620457 0.916390797 0.334496871 0.304422752 0.337666275 0.402299574 0.498167127 0.638761219 0.842254412 1.110647030 1.417406330 1.720659631 1.982728486 2.178288195 2.296884034 2.342337818 2.332952172 2.294574816 2.248268789 2.207122846 2.179632956 2.170477839 2.179707244 2.204113609 2.240572130 2.288320692 2.347906351 2.455939892 3.030019410
//
IT	4093
RD	7
LK	-310351.019989
QD	-363.648943 -> -315.026146
RI	0.0139253139
TR	0.069056	0.018535
MT	8.533465
MM	C_pi: 1.568337, n_recomb: 32256.002173
RS	0	0.000000	1.068004	217.557727	0.006745	0.000582
RS	1	0.007333	1.068004	231.871365	0.007188	0.004579
RS	2	0.015204	1.068004	246.999065	0.007657	0.006523
RS	3	0.023651	1.068004	262.967832	0.008153	0.007211
RS	4	0.032719	0.353346	837.981872	0.025979	0.022086
RS	5	0.042451	0.353346	874.198428	0.027102	0.024222
RS	6	0.052897	0.312629	1026.497895	0.031823	0.028162
RS	7	0.064109	0.312629	1061.683780	0.032914	0.029169
RS	8	0.076143	0.342091	1002.552524	0.031081	0.027347
RS	9	0.089059	0.342091	1034.901245	0.032084	0.028747
RS	10	0.102923	0.403127	906.920277	0.028116	0.025557
RS	11	0.117803	0.403127	937.021320	0.029050	0.027135
RS	12	0.133775	0.495569	788.433314	0.024443	0.023281
RS	13	0.150917	0.495569	816.580401	0.025316	0.024712
RS	14	0.169317	0.634301	661.892220	0.020520	0.020424
RS	15	0.189066	0.634301	687.998969	0.021329	0.021583
RS	16	0.210263	0.840510	540.779571	0.016765	0.017239
RS	17	0.233014	0.840510	564.499175	0.017501	0.018092
RS	18	0.257434	1.119341	443.281409	0.013743	0.014355
RS	19	0.283644	1.119341	464.494814	0.014400	0.014997
RS	20	0.311777	1.444348	377.677246	0.011709	0.012270
RS	21	0.341972	1.444348	396.797073	0.012301	0.012822
RS	22	0.374382	1.769927	340.416175	0.010554	0.011048
RS	23	0.409168	1.769927	358.129675	0.011103	0.011573
RS	24	0.446505	2.053262	324.802601	0.010070	0.010530
RS	25	0.486580	2.053262	341.769132	0.010596	0.011052
RS	26	0.529594	2.264429	325.951913	0.010105	0.010565
RS	27	0.575762	2.264429	342.688996	0.010624	0.011101
RS	28	0.625315	2.390067	341.038562	0.010573	0.011063
RS	29	0.678502	2.390067	357.881752	0.011095	0.011625
RS	30	0.735589	2.433411	368.341416	0.011419	0.011979
RS	31	0.796863	2.433411	385.391907	0.011948	0.012588
RS	32	0.862629	2.415086	405.487402	0.012571	0.013273
RS	33	0.933219	2.415086	422.518317	0.013099	0.013922
RS	34	1.008984	2.365147	448.426452	0.013902	0.014811
RS	35	1.090305	2.365147	464.818503	0.014410	0.015450
RS	36	1.177590	2.308030	492.232771	0.015260	0.016387
RS	37	1.271275	2.308030	507.013505	0.015718	0.016958
RS	38	1.371830	2.258537	531.802658	0.016487	0.017795
RS	39	1.479759	2.258537	543.775069	0.016858	0.018242
RS	40	1.595602	2.225964	561.925855	0.017421	0.018841
RS	41	1.719940	2.225964	569.879127	0.017667	0.019114
RS	42	1.853395	2.215267	578.236828	0.017926	0.019365
RS	43	1.996637	2.215267	581.199315	0.018018	0.019426
RS	44	2.150382	2.226098	578.646078	0.017939	0.019295
RS	45	2.315402	2.226098	576.050087	0.017859	0.019138
RS	46	2.492522	2.254423	563.442115	0.017468	0.018669
RS	47	2.682631	2.254423	555.149101	0.017211	0.018313
RS	48	2.886680	2.296436	534.078382	0.016557	0.017574
RS	49	3.105692	2.296436	520.370736	0.016133	0.017046
RS	50	3.340764	2.351232	492.315911	0.015263	0.016096
RS	51	3.593074	2.351232	473.929149	0.014693	0.015427
RS	52	3.863885	2.419527	440.579798	0.013659	0.014323
RS	53	4.154555	2.419527	418.674523	0.012980	0.013557
RS	54	4.466540	2.543415	376.352846	0.011668	0.012204
RS	55	4.801403	2.543415	353.538263	0.010960	0.011432
RS	56	5.160820	2.543415	328.875470	0.010196	0.010618
RS	57	5.546594	2.543415	302.739367	0.009386	0.009773
RS	58	5.960656	3.212518	222.068949	0.006885	0.007340
RS	59	6.405082	3.212518	207.365779	0.006429	0.006852
RS	60	6.882097	3.212518	191.666936	0.005942	0.006338
RS	61	7.394091	3.212518	175.223418	0.005432	0.005803
RS	62	7.943629	3.212518	158.314950	0.004908	0.005253
RS	63	8.533465	3.212518	809.304861	0.025090	0.027146
PA	4+25*2+4+6 0.069055526 0.018535112 8.533465323 1.068004246 0.353345687 0.312628651 0.342090880 0.403126751 0.495569339 0.634300875 0.840509782 1.119340908 1.444347940 1.769927481 2.053261988 2.264428731 2.390067024 2.433410962 2.415085716 2.365146752 2.308029596 2.258536556 2.225964208 2.215266962 2.226098280 2.254423034 2.296436005 2.351232402 2.419527419 2.543415138 3.212518432
//
IT	4947
RD	8
LK	-310256.303211
QD	-334.297559 -> -291.067409
RI	0.0117437806
TR	0.067261	0.018897
MT	8.675944
MM	C_pi: 1.619310, n_recomb: 33929.865499
RS	0	0.000000	1.213346	202.129224	0.005957	0.000536
RS	1	0.007361	1.213346	215.662588	0.006356	0.004289
RS	2	0.015264	1.213346	229.996783	0.006779	0.006074
RS	3	0.023748	1.213346	245.163226	0.007226	0.006559
RS	4	0.032857	0.371188	846.041315	0.024935	0.021738
RS	5	0.042636	0.371188	883.929995	0.026052	0.023602
RS	6	0.053135	0.320918	1063.522878	0.031345	0.028083
RS	7	0.064407	0.320918	1101.103881	0.032452	0.028977
RS	8	0.076509	0.347282	1052.260879	0.031013	0.027437
RS	9	0.089502	0.347282	1086.882399	0.032033	0.028756
RS	10	0.103451	0.405157	962.485953	0.028367	0.025795
RS	11	0.118426	0.405157	994.636099	0.029314	0.027352
RS	12	0.134505	0.494407	843.164910	0.024850	0.023616
RS	13	0.151766	0.494407	873.201133	0.025735	0.025053
RS	14	0.170298	0.631130	709.597975	0.020914	0.020737
RS	15	0.190194	0.631130	737.480561	0.021735	0.021918
RS	16	0.211555	0.839196	577.632440	0.017024	0.017432
RS	17	0.234488	0.839196	602.964761	0.017771	0.018315
RS	18	0.259109	1.126777	469.674833	0.013843	0.014409
RS	19	0.285543	1.126777	492.258947	0.014508	0.015076
RS	20	0.313922	1.467903	396.570755	0.011688	0.012218
RS	21	0.344390	1.467903	416.822244	0.012285	0.012786
RS	22	0.377101	1.813865	354.799109	0.010457	0.010929
RS	23	0.412220	1.813865	373.473969	0.011007	0.011461
RS	24	0.449924	2.117199	336.854775	0.009928	0.010368
RS	25	0.490403	2.117199	354.692575	0.010454	0.010889
RS	26	0.533861	2.343541	337.279766	0.009940	0.010375
RS	27	0.580519	2.343541	354.870662	0.010459	0.010905
RS	28	0.630611	2.476531	353.020625	0.010404	0.010858
RS	29	0.684390	2.476531	370.763147	0.010927	0.011411
RS	30	0.742128	2.518472	382.372624	0.011270	0.011776
RS	31	0.804116	2.518472	400.417686	0.011801	0.012373
RS	32	0.870666	2.491986	422.931150	0.012465	0.013090
RS	33	0.942115	2.491986	441.071364	0.013000	0.013727
RS	34	1.018824	2.431159	470.298639	0.013861	0.014666
RS	35	1.101179	2.431159	487.883778	0.014379	0.015299
RS	36	1.189596	2.363724	518.965164	0.015295	0.016293
RS	37	1.284521	2.363724	534.939426	0.015766	0.016864
RS	38	1.386434	2.306152	563.156830	0.016598	0.017758
RS	39	1.495848	2.306152	576.205029	0.016982	0.018211
RS	40	1.613316	2.268505	596.951792	0.017594	0.018856
RS	41	1.739430	2.268505	605.743292	0.017853	0.019140
RS	42	1.874828	2.255987	615.405770	0.018138	0.019418
RS	43	2.020192	2.255987	618.887554	0.018240	0.019494
RS	44	2.176256	2.267878	616.271362	0.018163	0.019370
RS	45	2.343808	2.267878	613.851078	0.018092	0.019233
RS	46	2.523693	2.299359	600.095448	0.017686	0.018756
RS	47	2.716819	2.299359	591.652311	0.017438	0.018422
RS	48	2.924160	2.345992	568.696771	0.016761	0.017668
RS	49	3.146764	2.345992	554.555087	0.016344	0.017164
RS	50	3.385754	2.406776	524.098429	0.015447	0.016193
RS	51	3.642335	2.406776	505.057615	0.014885	0.015549
RS	52	3.917802	2.482654	468.957981	0.013821	0.014421
RS	53	4.213547	2.482654	446.260310	0.013152	0.013678
RS	54	4.531060	2.620871	400.123425	0.011793	0.012279
RS	55	4.871946	2.620871	376.621523	0.011100	0.011530
RS	56	5.237923	2.620871	351.082603	0.010347	0.010735
RS	57	5.630839	2.620871	323.889344	0.009546	0.009903
RS	58	6.052678	3.382081	233.362778	0.006878	0.007290
RS	59	6.505567	3.382081	218.999530	0.006454	0.006840
RS	60	6.991793	3.382081	203.492690	0.005997	0.006359
RS	61	7.513809	3.382081	187.081520	0.005514	0.005853
RS	62	8.074250	3.382081	170.038935	0.005011	0.005329
RS	63	8.675944	3.382081	901.508252	0.026570	0.028513
PA	4+25*2+4+6 0.067261250 0.018897480 8.675943927 1.213346186 0.371187593 0.320917629 0.347282471 0.405157136 0.494406832 0.631129752 0.839196406 1.126777287 1.467903155 1.813865257 2.117199281 2.343540862 2.476530578 2.518472063 2.491985708 2.431158548 2.363723695 2.306151930 2.268504958 2.255986576 2.267878384 2.299358802 2.345991681 2.406776101 2.482653817 2.620871494 3.382080811
//
IT	4393
RD	9
LK	-310172.001708
QD	-308.240950 -> -269.613901
RI	0.0101664798
TR	0.065628	0.019250
MT	8.804762
MM	C_pi: 1.666980, n_recomb: 35553.922691
RS	0	0.000000	1.349649	190.973170	0.005371	0.000499
RS	1	0.007386	1.349649	203.932517	0.005736	0.004053
RS	2	0.015317	1.349649	217.681223	0.006123	0.005724
RS	3	0.023834	1.349649	232.253654	0.006532	0.006071
RS	4	0.032980	0.387909	854.044725	0.024021	0.021410
RS	5	0.042801	0.387909	893.448166	0.025129	0.023056
RS	6	0.053348	0.329042	1096.907249	0.030852	0.027963
RS	7	0.064674	0.329042	1136.757768	0.031973	0.028770
RS	8	0.076836	0.352852	1097.140813	0.030859	0.027466
RS	9	0.089897	0.352852	1133.966812	0.031894	0.028714
RS	10	0.103922	0.407903	1013.887780	0.028517	0.025972
RS	11	0.118983	0.407903	1048.039320	0.029477	0.027506
RS	12	0.135156	0.494149	895.044921	0.025174	0.023903
RS	13	0.152524	0.494149	926.919250	0.026071	0.025340
RS	14	0.171175	0.628782	755.626177	0.021253	0.021023
RS	15	0.191203	0.628782	785.233304	0.022086	0.022219
RS	16	0.212710	0.838080	613.526903	0.017256	0.017616
RS	17	0.235806	0.838080	640.430046	0.018013	0.018522
RS	18	0.260608	1.133100	495.457671	0.013935	0.014468
RS	19	0.287241	1.133100	519.379223	0.014608	0.015155
RS	20	0.315841	1.488645	415.017807	0.011673	0.012179
RS	21	0.346554	1.488645	436.371110	0.012274	0.012760
RS	22	0.379535	1.853458	368.799951	0.010373	0.010827
RS	23	0.414952	1.853458	388.405977	0.010924	0.011364
RS	24	0.452985	2.175843	348.512698	0.009802	0.010224
RS	25	0.493827	2.175843	367.188557	0.010328	0.010745
RS	26	0.537685	2.417204	348.121116	0.009791	0.010203
RS	27	0.584782	2.417204	366.527336	0.010309	0.010727
RS	28	0.635358	2.558020	364.356376	0.010248	0.010669
RS	29	0.689669	2.558020	382.953870	0.010771	0.011212
RS	30	0.747992	2.599377	395.545668	0.011125	0.011584
RS	31	0.810622	2.599377	414.537189	0.011659	0.012169
RS	32	0.877877	2.565573	439.293377	0.012356	0.012910
RS	33	0.950100	2.565573	458.496603	0.012896	0.013537
RS	34	1.027657	2.494545	490.905251	0.013807	0.014517
RS	35	1.110942	2.494545	509.646402	0.014334	0.015144
RS	36	1.200379	2.417272	544.322918	0.015310	0.016190
RS	37	1.296421	2.417272	561.469209	0.015792	0.016761
RS	38	1.399556	2.351871	593.118803	0.016682	0.017707
RS	39	1.510308	2.351871	607.240069	0.017079	0.018167
RS	40	1.629241	2.309152	630.656607	0.017738	0.018856
RS	41	1.756957	2.309152	640.301478	0.018009	0.019151
RS	42	1.894106	2.294558	651.393753	0.018321	0.019457
RS	43	2.041384	2.294558	655.423410	0.018435	0.019549
RS	44	2.199540	2.307028	652.896622	0.018364	0.019435
RS	45	2.369377	2.307028	650.687881	0.018301	0.019318
RS	46	2.551757	2.340990	635.950839	0.017887	0.018838
RS	47	2.747608	2.340990	627.393583	0.017646	0.018526
RS	48	2.957923	2.391405	602.722538	0.016952	0.017762
RS	49	3.183771	2.391405	588.175653	0.016543	0.017280
RS	50	3.426300	2.457206	555.470159	0.015623	0.016295
RS	51	3.686742	2.457206	535.791557	0.015070	0.015672
RS	52	3.966419	2.539624	497.054857	0.013980	0.014525
RS	53	4.266751	2.539624	473.567936	0.013320	0.013802
RS	54	4.589266	2.690724	423.690156	0.011917	0.012363
RS	55	4.935600	2.690724	399.491266	0.011236	0.011634
RS	56	5.307514	2.690724	373.071821	0.010493	0.010854
RS	57	5.706895	2.690724	344.822313	0.009699	0.010032
RS	58	6.135774	3.540967	244.364909	0.006873	0.007251
RS	59	6.596329	3.540967	230.321141	0.006478	0.006834
RS	60	7.090899	3.540967	215.000358	0.006047	0.006383
RS	61	7.621996	3.540967	198.629986	0.005587	0.005904
RS	62	8.192318	3.540967	181.475299	0.005104	0.005402
RS	63	8.804762	3.540967	994.087590	0.027960	0.029831
PA	4+25*2+4+6 0.065628186 0.019249847 8.804762221 1.349648836 0.387909117 0.329041904 0.352851505 0.407902809 0.494148802 0.628781771 0.838079959 1.133100107 1.488645496 1.853457759 2.175842561 2.417203953 2.558019887 2.599376767 2.565572978 2.494544934 2.417271626 2.351871350 2.309152279 2.294557708 2.307027541 2.340989859 2.391404640 2.457205710 2.539624047 2.690723842 3.540966814
//
IT	4826
RD	10
LK	-310096.618239
QD	-285.026402 -> -250.380683
RI	0.0089956020
TR	0.064131	0.019590
MT	8.922881
MM	C_pi: 1.712006, n_recomb: 37132.334025
RS	0	0.000000	1.475723	182.877723	0.004925	0.000469
RS	1	0.007408	1.475723	195.420383	0.005263	0.003858
RS	2	0.015365	1.475723	208.743928	0.005622	0.005447
RS	3	0.023912	1.475723	222.884850	0.006002	0.005697
RS	4	0.033091	0.403556	862.211405	0.023220	0.021103
RS	5	0.042951	0.403556	903.009880	0.024319	0.022572
RS	6	0.053541	0.336901	1127.603559	0.030367	0.027818
RS	7	0.064915	0.336901	1169.610046	0.031498	0.028560
RS	8	0.077132	0.358592	1138.186473	0.030652	0.027451
RS	9	0.090255	0.358592	1177.147922	0.031701	0.028638
RS	10	0.104349	0.411084	1061.853743	0.028596	0.026101
RS	11	0.119487	0.411084	1097.960667	0.029569	0.027613
RS	12	0.135747	0.494479	944.527051	0.025437	0.024152
RS	13	0.153212	0.494479	978.193988	0.026343	0.025585
RS	14	0.171970	0.626980	800.232777	0.021551	0.021285
RS	15	0.192118	0.626980	831.518964	0.022393	0.022492
RS	16	0.213759	0.837012	648.625461	0.017468	0.017793
RS	17	0.237002	0.837012	677.062271	0.018234	0.018717
RS	18	0.261968	1.138399	520.732856	0.014024	0.014530
RS	19	0.288783	1.138399	545.962609	0.014703	0.015234
RS	20	0.317585	1.506933	433.083717	0.011663	0.012152
RS	21	0.348520	1.506933	455.512725	0.012267	0.012743
RS	22	0.381747	1.889289	382.461169	0.010300	0.010740
RS	23	0.417435	1.889289	402.971803	0.010852	0.011281
RS	24	0.455768	2.229953	359.804520	0.009690	0.010097
RS	25	0.496940	2.229953	379.288792	0.010215	0.010616
RS	26	0.541162	2.486264	358.504420	0.009655	0.010047
RS	27	0.588660	2.486264	377.691177	0.010171	0.010565
RS	28	0.639677	2.635441	375.077574	0.010101	0.010494
RS	29	0.694474	2.635441	394.489260	0.010624	0.011029
RS	30	0.753330	2.677056	407.896315	0.010985	0.011402
RS	31	0.816545	2.677056	427.789235	0.011521	0.011976
RS	32	0.884444	2.636786	454.606116	0.012243	0.012736
RS	33	0.957374	2.636786	474.828148	0.012787	0.013353
RS	34	1.035705	2.556221	510.267258	0.013742	0.014367
RS	35	1.119840	2.556221	530.128556	0.014277	0.014989
RS	36	1.210208	2.469566	568.308476	0.015305	0.016080
RS	37	1.307270	2.469566	586.606327	0.015798	0.016651
RS	38	1.411522	2.396576	621.671961	0.016742	0.017646
RS	39	1.523498	2.396576	636.865511	0.017151	0.018111
RS	40	1.643769	2.348795	663.012554	0.017855	0.018842
RS	41	1.772950	2.348795	673.529622	0.018139	0.019149
RS	42	1.911701	2.331922	686.168657	0.018479	0.019483
RS	43	2.060731	2.331922	690.780638	0.018603	0.019592
RS	44	2.220801	2.344562	688.498580	0.018542	0.019492
RS	45	2.392730	2.344562	686.544770	0.018489	0.019392
RS	46	2.577395	2.380426	671.002031	0.018071	0.018915
RS	47	2.775740	2.380426	662.375064	0.017838	0.018623
RS	48	2.988779	2.433893	636.169277	0.017132	0.017855
RS	49	3.217600	2.433893	621.254508	0.016731	0.017393
RS	50	3.463373	2.503853	586.465654	0.015794	0.016399
RS	51	3.727353	2.503853	566.173163	0.015247	0.015795
RS	52	4.010889	2.591876	524.924712	0.014137	0.014633
RS	53	4.315430	2.591876	500.657504	0.013483	0.013927
RS	54	4.642531	2.754522	447.125937	0.012041	0.012452
RS	55	4.993865	2.754522	422.223446	0.011371	0.011741
RS	56	5.371226	2.754522	394.920513	0.010635	0.010974
RS	57	5.776542	2.754522	365.615451	0.009846	0.010162
RS	58	6.211885	3.690655	255.167420	0.006872	0.007222
RS	59	6.679479	3.690655	241.422796	0.006502	0.006833
RS	60	7.181713	3.690655	226.279068	0.006094	0.006409
RS	61	7.721153	3.690655	209.951955	0.005654	0.005953
RS	62	8.300556	3.690655	192.698657	0.005190	0.005471
RS	63	8.922881	3.690655	1087.152429	0.029278	0.031101
PA	4+25*2+4+6 0.064130923 0.019589636 8.922881069 1.475723415 0.403555685 0.336900681 0.358591782 0.411084492 0.494479389 0.626980113 0.837012154 1.138399411 1.506933497 1.889288679 2.229952735 2.486263893 2.635441036 2.677056492 2.636786017 2.556221269 2.469565974 2.396576096 2.348794809 2.331922397 2.344562425 2.380425758 2.433893183 2.503852913 2.591875719 2.754521579 3.690655317
//
IT	4184
RD	11
LK	-310028.960537
QD	-264.271895 -> -233.095566
RI	0.0081057628
TR	0.062751	0.019916
MT	9.032211
MM	C_pi: 1.754804, n_recomb: 38667.646147
RS	0	0.000000	1.591294	177.006232	0.004578	0.000444
RS	1	0.007429	1.591294	189.251552	0.004894	0.003696
RS	2	0.015409	1.591294	202.272397	0.005231	0.005225
RS	3	0.023983	1.591294	216.106906	0.005589	0.005406
RS	4	0.033193	0.418204	870.578075	0.022514	0.020816
RS	5	0.043087	0.418204	912.676891	0.023603	0.022141
RS	6	0.053717	0.344460	1156.176701	0.029900	0.027659
RS	7	0.065136	0.344460	1200.236163	0.031040	0.028352
RS	8	0.077403	0.364388	1176.064077	0.030415	0.027405
RS	9	0.090582	0.364388	1217.092136	0.031476	0.028539
RS	10	0.104740	0.414540	1106.872990	0.028625	0.026195
RS	11	0.119949	0.414540	1144.889993	0.029608	0.027685
RS	12	0.136289	0.495206	991.918065	0.025652	0.024369
RS	13	0.153842	0.495206	1027.335469	0.026568	0.025798
RS	14	0.172699	0.625541	843.604994	0.021817	0.021528
RS	15	0.192957	0.625541	876.528559	0.022668	0.022743
RS	16	0.214720	0.835913	683.034165	0.017664	0.017964
RS	17	0.238099	0.835913	712.970478	0.018438	0.018903
RS	18	0.263216	1.142751	545.576670	0.014109	0.014596
RS	19	0.290198	1.142751	572.088186	0.014795	0.015315
RS	20	0.319184	1.523029	450.821049	0.011659	0.012133
RS	21	0.350324	1.523029	474.302425	0.012266	0.012734
RS	22	0.383777	1.921739	395.827525	0.010237	0.010665
RS	23	0.419716	1.921739	417.219243	0.010790	0.011209
RS	24	0.458324	2.279976	370.772206	0.009589	0.009984
RS	25	0.499800	2.279976	391.038495	0.010113	0.010501
RS	26	0.544357	2.551191	368.474334	0.009529	0.009905
RS	27	0.592224	2.551191	388.410234	0.010045	0.010418
RS	28	0.643647	2.709253	385.237883	0.009963	0.010332
RS	29	0.698891	2.709253	405.426349	0.010485	0.010858
RS	30	0.758238	2.751946	419.488064	0.010849	0.011230
RS	31	0.821993	2.751946	440.240175	0.011385	0.011794
RS	32	0.890485	2.706028	468.937650	0.012127	0.012568
RS	33	0.964065	2.706028	490.136001	0.012676	0.013175
RS	34	1.043112	2.616577	528.444894	0.013666	0.014218
RS	35	1.128030	2.616577	549.390722	0.014208	0.014834
RS	36	1.219256	2.520979	590.966359	0.015283	0.015965
RS	37	1.317259	2.520979	610.394407	0.015786	0.016536
RS	38	1.422543	2.440632	648.841235	0.016780	0.017575
RS	39	1.535648	2.440632	665.105019	0.017201	0.018046
RS	40	1.657155	2.387823	694.023751	0.017948	0.018818
RS	41	1.787689	2.387823	705.431179	0.018243	0.019135
RS	42	1.927919	2.368513	719.721894	0.018613	0.019499
RS	43	2.078567	2.368513	724.951064	0.018748	0.019622
RS	44	2.240406	2.380986	723.062125	0.018699	0.019539
RS	45	2.414267	2.380986	721.408301	0.018657	0.019457
RS	46	2.601044	2.418262	705.232430	0.018238	0.018986
RS	47	2.801696	2.418262	696.583067	0.018015	0.018712
RS	48	3.017254	2.474156	669.024320	0.017302	0.017945
RS	49	3.248825	2.474156	653.782832	0.016908	0.017501
RS	50	3.497598	2.547530	617.078903	0.015959	0.016502
RS	51	3.764852	2.547530	596.200907	0.015419	0.015915
RS	52	4.051960	2.640324	552.572725	0.014290	0.014743
RS	53	4.360396	2.640324	527.538397	0.013643	0.014052
RS	54	4.691745	2.813298	470.449378	0.012166	0.012546
RS	55	5.047708	2.813298	444.839844	0.011504	0.011850
RS	56	5.430115	2.813298	416.652760	0.010775	0.011094
RS	57	5.840930	2.813298	386.294243	0.009990	0.010289
RS	58	6.282263	3.832182	265.812888	0.006874	0.007200
RS	59	6.756381	3.832182	252.349024	0.006526	0.006837
RS	60	7.265720	3.832182	237.373086	0.006139	0.006436
RS	61	7.812896	3.832182	221.089332	0.005718	0.006001
RS	62	8.400720	3.832182	203.746680	0.005269	0.005537
RS	63	9.032211	3.832182	1180.672051	0.030534	0.032324
PA	4+25*2+4+6 0.062750843 0.019915892 9.032211415 1.591293668 0.418203676 0.344460075 0.364387655 0.414539547 0.495206082 0.625540585 0.835912982 1.142750745 1.523029284 1.921739387 2.279975765 2.551191342 2.709253170 2.751946092 2.706028381 2.616576690 2.520979152 2.440632417 2.387823192 2.368513245 2.380986033 2.418262363 2.474156282 2.547530458 2.640324339 2.813297522 3.832181998
//
IT	5114
RD	12
LK	-309968.043134
QD	-245.650451 -> -217.513999
RI	0.0074148116
TR	0.061473	0.020228
MT	9.134194
MM	C_pi: 1.795688, n_recomb: 40161.981393
RS	0	0.000000	1.696687	172.773748	0.004302	0.000424
RS	1	0.007448	1.696687	184.812447	0.004602	0.003559
RS	2	0.015450	1.696687	197.624120	0.004921	0.005044
RS	3	0.024048	1.696687	211.248274	0.005260	0.005176
RS	4	0.033287	0.431957	879.083448	0.021888	0.020548
RS	5	0.043214	0.431957	922.404691	0.022967	0.021754
RS	6	0.053880	0.351717	1182.998161	0.029456	0.027493
RS	7	0.065340	0.351717	1229.017251	0.030602	0.028149
RS	8	0.077654	0.370178	1211.241529	0.030159	0.027337
RS	9	0.090885	0.370178	1254.268910	0.031230	0.028426
RS	10	0.105101	0.418171	1149.303657	0.028617	0.026260
RS	11	0.120376	0.418171	1189.186426	0.029610	0.027729
RS	12	0.136789	0.496216	1037.433329	0.025831	0.024560
RS	13	0.154424	0.496216	1074.561915	0.026756	0.025984
RS	14	0.173373	0.624365	885.862195	0.022057	0.021755
RS	15	0.193733	0.624365	920.384562	0.022917	0.022975
RS	16	0.215609	0.834756	716.826583	0.017848	0.018129
RS	17	0.239114	0.834756	748.230704	0.018630	0.019081
RS	18	0.264370	1.146260	570.041511	0.014194	0.014665
RS	19	0.291507	1.146260	597.810597	0.014885	0.015396
RS	20	0.320665	1.537171	468.273960	0.011660	0.012123
RS	21	0.351994	1.537171	492.786820	0.012270	0.012731
RS	22	0.385657	1.951176	408.932324	0.010182	0.010601
RS	23	0.421827	1.951176	431.184100	0.010736	0.011148
RS	24	0.460691	2.326305	381.453072	0.009498	0.009883
RS	25	0.502449	2.326305	402.477874	0.010021	0.010398
RS	26	0.547317	2.612353	378.077385	0.009414	0.009776
RS	27	0.595527	2.612353	398.734298	0.009928	0.010283
RS	28	0.647327	2.779771	394.897428	0.009833	0.010181
RS	29	0.702985	2.779771	415.828710	0.010354	0.010700
RS	30	0.762788	2.824318	430.393669	0.010716	0.011067
RS	31	0.827046	2.824318	451.965852	0.011254	0.011623
RS	32	0.896088	2.773522	482.371579	0.012011	0.012405
RS	33	0.970273	2.773522	504.505880	0.012562	0.013004
RS	34	1.049983	2.675797	545.523023	0.013583	0.014070
RS	35	1.135630	2.675797	567.518370	0.014131	0.014681
RS	36	1.227655	2.571672	612.373644	0.015248	0.015847
RS	37	1.326533	2.571672	632.909571	0.015759	0.016418
RS	38	1.432776	2.484195	674.687962	0.016799	0.017497
RS	39	1.546932	2.484195	692.017877	0.017231	0.017974
RS	40	1.669589	2.426413	723.731419	0.018020	0.018784
RS	41	1.801381	2.426413	736.045006	0.018327	0.019112
RS	42	1.942989	2.404545	752.077428	0.018726	0.019506
RS	43	2.095143	2.404545	757.956608	0.018872	0.019643
RS	44	2.258629	2.416577	756.596834	0.018839	0.019577
RS	45	2.434291	2.416577	755.286807	0.018806	0.019512
RS	46	2.623035	2.454860	738.641444	0.018392	0.019051
RS	47	2.825837	2.454860	730.016823	0.018177	0.018794
RS	48	3.043742	2.512650	701.280755	0.017461	0.018031
RS	49	3.277876	2.512650	685.754771	0.017075	0.017604
RS	50	3.529447	2.588793	647.302283	0.016117	0.016604
RS	51	3.799755	2.588793	625.869179	0.015584	0.016033
RS	52	4.090194	2.685627	579.994049	0.014441	0.014853
RS	53	4.402264	2.685627	554.208356	0.013799	0.014176
RS	54	4.737575	2.867825	493.663670	0.012292	0.012642
RS	55	5.097859	2.867825	467.346034	0.011637	0.011959
RS	56	5.484976	2.867825	438.275985	0.010913	0.011213
RS	57	5.900924	2.867825	406.867403	0.010131	0.010414
RS	58	6.347851	3.966385	276.324892	0.006880	0.007185
RS	59	6.828062	3.966385	263.125553	0.006552	0.006844
RS	60	7.344038	3.966385	248.308651	0.006183	0.006463
RS	61	7.898442	3.966385	232.067285	0.005778	0.006047
RS	62	8.494136	3.966385	214.642019	0.005344	0.005601
RS	63	9.134194	3.966385	1274.570679	0.031736	0.033502
PA	4+25*2+4+6 0.061472870 0.020228255 9.134194358 1.696687038 0.431956534 0.351717193 0.370178167 0.418171299 0.496215549 0.624365060 0.834755862 1.146259667 1.537171296 1.951175515 2.326304868 2.612353455 2.779770681 2.824318209 2.773521928 2.675797244 2.571671563 2.484195188 2.426412719 2.404544761 2.416577037 2.454859714 2.512649659 2.588793330 2.685627107 2.867825190 3.966384759
//
IT	4343
RD	13
LK	-309913.036322
QD	-228.882632 -> -203.422218
RI	0.0068675504
TR	0.060285	0.020527
MT	9.229946
MM	C_pi: 1.834885, n_recomb: 41616.752482
RS	0	0.000000	1.792732	169.748301	0.004079	0.000406
RS	1	0.007465	1.792732	181.648554	0.004365	0.003442
RS	2	0.015488	1.792732	194.321561	0.004669	0.004894
RS	3	0.024109	1.792732	207.808022	0.004993	0.004992
RS	4	0.033374	0.444907	887.657764	0.021329	0.020298
RS	5	0.043331	0.444907	932.135272	0.022398	0.021404
RS	6	0.054031	0.358676	1208.337025	0.029035	0.027324
RS	7	0.065530	0.358676	1256.230464	0.030186	0.027953
RS	8	0.077887	0.375924	1244.071939	0.029894	0.027253
RS	9	0.091166	0.375924	1289.032907	0.030974	0.028302
RS	10	0.105437	0.421913	1189.422713	0.028580	0.026302
RS	11	0.120774	0.421913	1231.127387	0.029582	0.027752
RS	12	0.137255	0.497429	1081.234291	0.025981	0.024729
RS	13	0.154966	0.497429	1120.036585	0.026913	0.026148
RS	14	0.174000	0.623391	927.080610	0.022277	0.021967
RS	15	0.194455	0.623391	963.165259	0.023144	0.023191
RS	16	0.216437	0.833533	750.047670	0.018023	0.018289
RS	17	0.240059	0.833533	782.889471	0.018812	0.019251
RS	18	0.265445	1.149028	594.158233	0.014277	0.014735
RS	19	0.292727	1.149028	623.162097	0.014974	0.015477
RS	20	0.322045	1.549578	485.468393	0.011665	0.012119
RS	21	0.353551	1.549578	510.993450	0.012279	0.012734
RS	22	0.387410	1.977875	421.805212	0.010135	0.010546
RS	23	0.423796	1.977875	444.898065	0.010690	0.011095
RS	24	0.462899	2.369256	391.876796	0.009416	0.009792
RS	25	0.504920	2.369256	413.638880	0.009939	0.010306
RS	26	0.550079	2.670042	387.350878	0.009308	0.009657
RS	27	0.598609	2.670042	408.703284	0.009821	0.010160
RS	28	0.650761	2.847233	404.105537	0.009710	0.010040
RS	29	0.706807	2.847233	425.748489	0.010230	0.010554
RS	30	0.767037	2.894333	440.679929	0.010589	0.010912
RS	31	0.831763	2.894333	463.035798	0.011126	0.011461
RS	32	0.901321	2.839386	494.984752	0.011894	0.012248
RS	33	0.976072	2.839386	518.016495	0.012447	0.012840
RS	34	1.056403	2.733966	561.582367	0.013494	0.013924
RS	35	1.142731	2.733966	584.592649	0.014047	0.014531
RS	36	1.235504	2.621702	632.606362	0.015201	0.015727
RS	37	1.335202	2.621702	654.226622	0.015720	0.016298
RS	38	1.442343	2.527323	699.273515	0.016803	0.017414
RS	39	1.557483	2.527323	717.662879	0.017245	0.017896
RS	40	1.681217	2.464631	752.179827	0.018074	0.018743
RS	41	1.814189	2.464631	765.412032	0.018392	0.019080
RS	42	1.957087	2.440117	783.260789	0.018821	0.019504
RS	43	2.110654	2.440117	789.819420	0.018978	0.019654
RS	44	2.275684	2.451490	789.110691	0.018961	0.019609
RS	45	2.453034	2.451490	788.185489	0.018939	0.019559
RS	46	2.643623	2.490439	771.223579	0.018532	0.019110
RS	47	2.848441	2.490439	762.669042	0.018326	0.018870
RS	48	3.068548	2.549677	732.922390	0.017611	0.018113
RS	49	3.305087	2.549677	717.153738	0.017232	0.017702
RS	50	3.559284	2.628036	677.114001	0.016270	0.016704
RS	51	3.832458	2.628036	655.157201	0.015743	0.016147
RS	52	4.126024	2.728273	607.166377	0.014589	0.014962
RS	53	4.441506	2.728273	580.647192	0.013952	0.014298
RS	54	4.780540	2.918712	516.751438	0.012417	0.012739
RS	55	5.144882	2.918712	489.727313	0.011768	0.012067
RS	56	5.536424	2.918712	459.777884	0.011048	0.011330
RS	57	5.957196	2.918712	427.324715	0.010268	0.010537
RS	58	6.409378	4.093977	286.709630	0.006889	0.007174
RS	59	6.895318	4.093977	273.761040	0.006578	0.006853
RS	60	7.417533	4.093977	259.095681	0.006226	0.006492
RS	61	7.978734	4.093977	242.895801	0.005836	0.006093
RS	62	8.581829	4.093977	225.393624	0.005416	0.005661
RS	63	9.229946	4.093977	1368.727113	0.032889	0.034637
PA	4+25*2+4+6 0.060284638 0.020526709 9.229946182 1.792731819 0.444907288 0.358675725 0.375923897 0.421912833 0.497428906 0.623390918 0.833533075 1.149027545 1.549578455 1.977875003 2.369255749 2.670041548 2.847233225 2.894332522 2.839385985 2.733966417 2.621702094 2.527322524 2.464630867 2.440117291 2.451489839 2.490438846 2.549676805 2.628035950 2.728272914 2.918712406 4.093977201
//
IT	4058
RD	14
LK	-309863.237348
QD	-213.732364 -> -190.637567
RI	0.0064269550
TR	0.059177	0.020812
MT	9.320188
MM	C_pi: 1.872555, n_recomb: 43033.346168
RS	0	0.000000	1.880284	167.629521	0.003895	0.000391
RS	1	0.007482	1.880284	179.443280	0.004170	0.003341
RS	2	0.015523	1.880284	192.031467	0.004462	0.004769
RS	3	0.024166	1.880284	205.435866	0.004774	0.004841
RS	4	0.033456	0.457147	896.219442	0.020826	0.020064
RS	5	0.043440	0.457147	941.794977	0.021885	0.021086
RS	6	0.054172	0.365351	1232.370373	0.028638	0.027156
RS	7	0.065707	0.365351	1282.059552	0.029792	0.027765
RS	8	0.078104	0.381599	1274.832792	0.029624	0.027158
RS	9	0.091429	0.381599	1321.663290	0.030713	0.028171
RS	10	0.105751	0.425724	1227.433738	0.028523	0.026326
RS	11	0.121145	0.425724	1270.916871	0.029533	0.027757
RS	12	0.137690	0.498794	1123.441356	0.026106	0.024879
RS	13	0.155473	0.498794	1163.881267	0.027046	0.026292
RS	14	0.174587	0.622575	967.316767	0.022478	0.022166
RS	15	0.195131	0.622575	1004.928791	0.023352	0.023393
RS	16	0.217211	0.832248	782.727162	0.018189	0.018443
RS	17	0.240944	0.832248	816.977657	0.018985	0.019415
RS	18	0.266452	1.151148	617.946738	0.014360	0.014807
RS	19	0.293869	1.151148	648.163558	0.015062	0.015560
RS	20	0.323336	1.560439	502.424115	0.011675	0.012120
RS	21	0.355009	1.560439	528.943298	0.012291	0.012742
RS	22	0.389051	2.002104	434.464692	0.010096	0.010499
RS	23	0.425640	2.002104	458.381084	0.010652	0.011051
RS	24	0.464966	2.409091	402.069573	0.009343	0.009711
RS	25	0.507235	2.409091	424.549628	0.009866	0.010224
RS	26	0.552666	2.724472	396.330729	0.009210	0.009548
RS	27	0.601497	2.724472	418.355453	0.009722	0.010048
RS	28	0.653980	2.911790	412.911150	0.009595	0.009909
RS	29	0.710390	2.911790	435.237280	0.010114	0.010417
RS	30	0.771020	2.962083	450.409213	0.010467	0.010767
RS	31	0.836187	2.962083	473.514941	0.011003	0.011308
RS	32	0.906229	2.903657	506.853543	0.011778	0.012097
RS	33	0.981512	2.903657	530.746147	0.012333	0.012682
RS	34	1.062426	2.791084	576.706442	0.013401	0.013782
RS	35	1.149395	2.791084	600.697707	0.013959	0.014384
RS	36	1.242870	2.671057	651.744661	0.015145	0.015606
RS	37	1.343339	2.671057	674.424719	0.015672	0.016178
RS	38	1.451324	2.569987	722.670180	0.016793	0.017327
RS	39	1.567389	2.569987	742.109773	0.017245	0.017814
RS	40	1.692137	2.502456	779.427202	0.018112	0.018695
RS	41	1.826218	2.502456	793.586849	0.018441	0.019042
RS	42	1.970331	2.475241	813.310291	0.018900	0.019495
RS	43	2.125225	2.475241	820.573896	0.019068	0.019658
RS	44	2.291709	2.485775	820.624726	0.019070	0.019633
RS	45	2.470648	2.485775	820.121726	0.019058	0.019598
RS	46	2.662974	2.525107	802.984000	0.018660	0.019163
RS	47	2.869690	2.525107	794.542100	0.018463	0.018938
RS	48	3.091871	2.585411	763.941713	0.017752	0.018191
RS	49	3.330676	2.585411	747.970714	0.017381	0.017795
RS	50	3.587346	2.665510	706.497578	0.016417	0.016801
RS	51	3.863220	2.665510	684.048519	0.015896	0.016258
RS	52	4.159734	2.768588	634.071468	0.014734	0.015070
RS	53	4.478432	2.768588	606.837703	0.014102	0.014416
RS	54	4.820974	2.966385	539.696881	0.012541	0.012836
RS	55	5.189143	2.966385	511.969618	0.011897	0.012175
RS	56	5.584858	2.966385	481.145985	0.011181	0.011445
RS	57	6.010178	2.966385	447.655143	0.010403	0.010656
RS	58	6.467320	4.215493	296.969577	0.006901	0.007168
RS	59	6.958663	4.215493	284.260003	0.006606	0.006865
RS	60	7.486767	4.215493	269.739828	0.006268	0.006520
RS	61	8.054381	4.215493	253.580753	0.005893	0.006137
RS	62	8.664463	4.215493	236.006723	0.005484	0.005720
RS	63	9.320188	4.215493	1463.024376	0.033997	0.035730
PA	4+25*2+4+6 0.059176740 0.020811762 9.320188003 1.880283795 0.457146761 0.365350851 0.381599273 0.425724057 0.498794186 0.622575248 0.832247691 1.151148462 1.560439496 2.002103866 2.409090705 2.724472327 2.911790272 2.962082872 2.903656792 2.791083531 2.671057028 2.569987433 2.502455566 2.475241030 2.485775478 2.525106519 2.585411030 2.665510004 2.768587803 2.966385429 4.215493089
//
IT	4957
RD	15
LK	-309818.045535
QD	-199.998732 -> -179.003144
RI	0.0060681787
TR	0.058140	0.021084
MT	9.405699
MM	C_pi: 1.908829, n_recomb: 44412.251865
RS	0	0.000000	1.960084	166.208586	0.003742	0.000378
RS	1	0.007497	1.960084	177.976347	0.004007	0.003254
RS	2	0.015556	1.960084	190.521762	0.004290	0.004663
RS	3	0.024219	1.960084	203.887629	0.004591	0.004717
RS	4	0.033532	0.468718	904.759244	0.020372	0.019845
RS	5	0.043543	0.468718	951.381996	0.021422	0.020795
RS	6	0.054305	0.371745	1255.261147	0.028264	0.026991
RS	7	0.065873	0.371745	1306.672851	0.029421	0.027584
RS	8	0.078309	0.387182	1303.742558	0.029355	0.027054
RS	9	0.091677	0.387182	1352.379568	0.030451	0.028037
RS	10	0.106047	0.429569	1263.502637	0.028449	0.026335
RS	11	0.121494	0.429569	1308.720279	0.029468	0.027748
RS	12	0.138100	0.500275	1164.126566	0.026212	0.025012
RS	13	0.155950	0.500275	1206.168262	0.027158	0.026419
RS	14	0.175139	0.621889	1006.592042	0.022665	0.022354
RS	15	0.195766	0.621889	1045.697053	0.023545	0.023583
RS	16	0.217940	0.830914	814.862423	0.018348	0.018594
RS	17	0.241776	0.830914	850.492740	0.019150	0.019574
RS	18	0.267399	1.152710	641.406061	0.014442	0.014881
RS	19	0.294943	1.152710	672.814129	0.015149	0.015642
RS	20	0.324553	1.569927	519.143617	0.011689	0.012127
RS	21	0.356381	1.569927	546.639257	0.012308	0.012754
RS	22	0.390597	2.024094	446.917271	0.010063	0.010459
RS	23	0.427377	2.024094	471.640427	0.010620	0.011013
RS	24	0.466915	2.446075	412.039933	0.009278	0.009637
RS	25	0.509417	2.446075	435.219661	0.009800	0.010150
RS	26	0.555105	2.775867	405.035650	0.009120	0.009448
RS	27	0.604219	2.775867	427.711002	0.009630	0.009945
RS	28	0.657014	2.973587	421.346734	0.009487	0.009787
RS	29	0.713768	2.973587	444.329430	0.010005	0.010290
RS	30	0.774777	3.027658	459.626305	0.010349	0.010629
RS	31	0.840359	3.027658	483.449938	0.010886	0.011164
RS	32	0.910858	2.966383	518.032753	0.011664	0.011952
RS	33	0.986643	2.966383	542.750942	0.012221	0.012531
RS	34	1.068109	2.847168	590.955262	0.013306	0.013642
RS	35	1.155683	2.847168	615.893725	0.013868	0.014241
RS	36	1.249822	2.719732	669.848037	0.015083	0.015486
RS	37	1.351019	2.719732	693.562014	0.015616	0.016058
RS	38	1.459803	2.612183	744.927159	0.016773	0.017237
RS	39	1.576742	2.612183	765.404949	0.017234	0.017728
RS	40	1.702449	2.539894	805.505583	0.018137	0.018643
RS	41	1.837579	2.539894	820.597732	0.018477	0.018998
RS	42	1.982841	2.509938	842.242307	0.018964	0.019479
RS	43	2.138992	2.509938	850.232189	0.019144	0.019655
RS	44	2.306851	2.519493	851.136840	0.019164	0.019651
RS	45	2.487294	2.519493	851.089549	0.019163	0.019631
RS	46	2.681265	2.558974	833.903244	0.018776	0.019211
RS	47	2.889778	2.558974	825.613732	0.018590	0.019001
RS	48	3.113923	2.620024	794.306429	0.017885	0.018265
RS	49	3.354873	2.620024	778.172069	0.017522	0.017883
RS	50	3.613886	2.701456	735.412653	0.016559	0.016895
RS	51	3.892319	2.701456	712.503098	0.016043	0.016364
RS	52	4.191625	2.806889	660.666054	0.014876	0.015176
RS	53	4.513371	2.806889	632.738481	0.014247	0.014532
RS	54	4.859238	3.011261	562.460806	0.012665	0.012934
RS	55	5.231034	3.011261	534.036520	0.012025	0.012281
RS	56	5.630705	3.011261	502.346640	0.011311	0.011558
RS	57	6.060339	3.011261	467.827797	0.010534	0.010773
RS	58	6.522183	4.331514	307.091372	0.006915	0.007164
RS	59	7.018652	4.331514	294.611568	0.006634	0.006878
RS	60	7.552342	4.331514	280.232048	0.006310	0.006549
RS	61	8.126042	4.331514	264.114257	0.005947	0.006180
RS	62	8.742753	4.331514	246.473935	0.005550	0.005776
RS	63	9.405699	4.331514	1557.289018	0.035064	0.036785
PA	4+25*2+4+6 0.058140175 0.021083635 9.405699086 1.960083818 0.468717818 0.371744812 0.387182374 0.429569303 0.500275238 0.621888854 0.830914287 1.152709563 1.569927203 2.024093908 2.446074517 2.775867195 2.973586701 3.027657815 2.966383418 2.847168499 2.719731827 2.612182661 2.539893622 2.509937924 2.519493402 2.558974449 2.620023685 2.701455557 2.806888941 3.011261487 4.331514015
//
IT	4556
RD	16
LK	-309776.945034
QD	-187.512490 -> -168.386282
RI	0.0057726153
TR	0.057168	0.021343
MT	9.487039
MM	C_pi: 1.943829, n_recomb: 45754.679251
RS	0	0.000000	2.032936	165.326589	0.003613	0.000366
RS	1	0.007512	2.032936	177.079873	0.003870	0.003177
RS	2	0.015587	2.032936	189.615288	0.004144	0.004573
RS	3	0.024270	2.032936	202.976593	0.004436	0.004613
RS	4	0.033605	0.479692	913.218292	0.019959	0.019640
RS	5	0.043640	0.479692	960.842193	0.021000	0.020529
RS	6	0.054430	0.377873	1277.123757	0.027912	0.026830
RS	7	0.066030	0.377873	1330.190170	0.029072	0.027412
RS	8	0.078502	0.392670	1330.965560	0.029089	0.026945
RS	9	0.091910	0.392670	1381.348255	0.030190	0.027900
RS	10	0.106326	0.433434	1297.763256	0.028364	0.026331
RS	11	0.121824	0.433434	1344.672199	0.029389	0.027727
RS	12	0.138486	0.501851	1203.363271	0.026300	0.025132
RS	13	0.156401	0.501851	1246.972125	0.027253	0.026532
RS	14	0.175660	0.621319	1044.932225	0.022838	0.022531
RS	15	0.196367	0.621319	1085.497165	0.023724	0.023761
RS	16	0.218629	0.829553	846.462395	0.018500	0.018740
RS	17	0.242563	0.829553	883.444529	0.019308	0.019727
RS	18	0.268295	1.153792	664.546451	0.014524	0.014955
RS	19	0.295960	1.153792	697.124802	0.015236	0.015724
RS	20	0.325702	1.578214	535.633696	0.011707	0.012138
RS	21	0.357680	1.578214	564.088871	0.012329	0.012770
RS	22	0.392059	2.044078	459.173336	0.010036	0.010426
RS	23	0.429020	2.044078	484.687505	0.010593	0.010981
RS	24	0.468758	2.480429	421.807987	0.009219	0.009571
RS	25	0.511481	2.480429	445.670624	0.009740	0.010083
RS	26	0.557413	2.824431	413.491236	0.009037	0.009356
RS	27	0.606795	2.824431	436.797351	0.009547	0.009850
RS	28	0.659886	3.032795	429.445616	0.009386	0.009673
RS	29	0.716966	3.032795	453.060341	0.009902	0.010172
RS	30	0.778333	3.091149	468.380981	0.010237	0.010498
RS	31	0.844310	3.091149	492.892882	0.010773	0.011027
RS	32	0.915243	3.027605	528.586017	0.011553	0.011813
RS	33	0.991504	3.027605	554.096517	0.012110	0.012387
RS	34	1.073493	2.902226	604.402071	0.013210	0.013507
RS	35	1.161641	2.902226	630.255023	0.013775	0.014102
RS	36	1.256410	2.767708	686.993458	0.015015	0.015366
RS	37	1.358299	2.767708	711.715170	0.015555	0.015938
RS	38	1.467840	2.653880	766.117808	0.016744	0.017146
RS	39	1.585610	2.653880	787.619930	0.017214	0.017641
RS	40	1.712226	2.576921	830.477679	0.018151	0.018586
RS	41	1.848353	2.576921	846.504285	0.018501	0.018950
RS	42	1.994706	2.544205	870.103417	0.019017	0.019459
RS	43	2.152051	2.544205	878.837123	0.019208	0.019646
RS	44	2.321216	2.552669	880.677515	0.019248	0.019664
RS	45	2.503088	2.552669	881.115598	0.019257	0.019657
RS	46	2.698622	2.592106	863.995981	0.018883	0.019254
RS	47	2.908843	2.592106	855.895277	0.018706	0.019058
RS	48	3.134855	2.653629	824.016305	0.018009	0.018335
RS	49	3.377844	2.653629	807.755375	0.017654	0.017966
RS	50	3.639086	2.736043	763.848750	0.016694	0.016986
RS	51	3.919951	2.736043	740.509557	0.016184	0.016467
RS	52	4.221914	2.843408	686.934053	0.015013	0.015279
RS	53	4.546558	2.843408	658.333740	0.014388	0.014645
RS	54	4.895589	3.053657	585.026506	0.012786	0.013030
RS	55	5.270837	3.053657	555.912497	0.012150	0.012386
RS	56	5.674273	3.053657	523.365470	0.011439	0.011668
RS	57	6.108013	3.053657	487.829388	0.010662	0.010887
RS	58	6.574334	4.442502	317.072804	0.006930	0.007163
RS	59	7.075683	4.442502	304.815014	0.006662	0.006892
RS	60	7.614691	4.442502	290.572548	0.006351	0.006578
RS	61	8.194188	4.442502	274.496874	0.005999	0.006222
RS	62	8.817214	4.442502	256.795615	0.005612	0.005829
RS	63	9.487039	4.442502	1651.406471	0.036093	0.037802
PA	4+25*2+4+6 0.057167763 0.021342793 9.487038807 2.032936265 0.479692216 0.377873459 0.392670476 0.433433918 0.501851337 0.621318905 0.829552906 1.153791833 1.578214201 2.044077611 2.480429050 2.824431422 3.032794646 3.091148842 3.027605020 2.902226058 2.767708206 2.653879890 2.576921060 2.544205010 2.552668532 2.592105702 2.653628644 2.736042502 2.843407975 3.053657320 4.442502050
//
IT	4440
RD	17
LK	-309739.489998
QD	-176.127900 -> -158.671849
RI	0.0055260932
TR	0.056253	0.021590
MT	9.564680
MM	C_pi: 1.977651, n_recomb: 47061.455386
RS	0	0.000000	2.099796	164.847084	0.003503	0.000356
RS	1	0.007525	2.099796	176.609398	0.003753	0.003109
RS	2	0.015617	2.099796	189.159244	0.004019	0.004495
RS	3	0.024318	2.099796	202.541310	0.004304	0.004526
RS	4	0.033673	0.490117	921.573727	0.019582	0.019449
RS	5	0.043732	0.490117	970.157062	0.020615	0.020284
RS	6	0.054549	0.383749	1298.053031	0.027582	0.026674
RS	7	0.066179	0.383749	1352.710842	0.028743	0.027248
RS	8	0.078685	0.398054	1356.663758	0.028827	0.026833
RS	9	0.092131	0.398054	1408.733160	0.029934	0.027763
RS	10	0.106590	0.437301	1330.339181	0.028268	0.026317
RS	11	0.122137	0.437301	1378.896496	0.029300	0.027696
RS	12	0.138853	0.503501	1241.218771	0.026374	0.025238
RS	13	0.156828	0.503501	1286.360733	0.027334	0.026631
RS	14	0.176155	0.620853	1082.352678	0.022999	0.022698
RS	15	0.196937	0.620853	1124.345248	0.023891	0.023928
RS	16	0.219282	0.828180	877.524604	0.018646	0.018881
RS	17	0.243309	0.828180	915.830909	0.019460	0.019874
RS	18	0.269145	1.154473	687.363268	0.014606	0.015029
RS	19	0.296924	1.154473	721.091088	0.015322	0.015806
RS	20	0.326794	1.585436	551.898288	0.011727	0.012152
RS	21	0.358912	1.585436	581.296528	0.012352	0.012790
RS	22	0.393447	2.062244	471.239600	0.010013	0.010397
RS	23	0.430580	2.062244	497.529726	0.010572	0.010955
RS	24	0.470508	2.512373	431.382573	0.009166	0.009512
RS	25	0.513441	2.512373	455.912267	0.009688	0.010023
RS	26	0.559605	2.870345	421.715509	0.008961	0.009272
RS	27	0.609242	2.870345	445.633880	0.009469	0.009762
RS	28	0.662615	3.089537	437.236232	0.009291	0.009566
RS	29	0.720005	3.089537	461.460171	0.009805	0.010061
RS	30	0.781713	3.152631	476.712375	0.010130	0.010374
RS	31	0.848065	3.152631	501.884759	0.010664	0.010899
RS	32	0.919411	3.087338	538.566670	0.011444	0.011681
RS	33	0.996125	3.087338	564.837867	0.012002	0.012249
RS	34	1.078612	2.956249	617.107901	0.013113	0.013375
RS	35	1.167307	2.956249	643.843468	0.013681	0.013967
RS	36	1.262677	2.814963	703.244636	0.014943	0.015248
RS	37	1.365223	2.814963	728.947481	0.015489	0.015821
RS	38	1.475486	2.695054	786.300709	0.016708	0.017053
RS	39	1.594048	2.695054	808.811498	0.017186	0.017553
RS	40	1.721531	2.613514	854.393201	0.018155	0.018527
RS	41	1.858608	2.613514	871.353219	0.018515	0.018899
RS	42	2.006000	2.578029	896.930458	0.019059	0.019435
RS	43	2.164484	2.578029	906.421793	0.019260	0.019633
RS	44	2.334895	2.585314	909.267239	0.019321	0.019673
RS	45	2.518129	2.585314	910.216577	0.019341	0.019678
RS	46	2.715153	2.624544	893.268178	0.018981	0.019292
RS	47	2.927003	2.624544	885.389371	0.018813	0.019110
RS	48	3.154796	2.686311	853.063185	0.018127	0.018400
RS	49	3.399731	2.686311	836.710219	0.017779	0.018044
RS	50	3.663099	2.769404	791.787840	0.016825	0.017074
RS	51	3.946286	2.769404	768.048890	0.016320	0.016565
RS	52	4.250783	2.878334	712.851174	0.015147	0.015380
RS	53	4.578196	2.878334	683.599573	0.014526	0.014754
RS	54	4.930247	3.093841	607.368975	0.012906	0.013125
RS	55	5.308791	3.093841	577.573954	0.012273	0.012488
RS	56	5.715822	3.093841	544.180332	0.011563	0.011775
RS	57	6.153484	3.093841	507.639253	0.010787	0.010997
RS	58	6.624081	4.548875	326.905627	0.006946	0.007165
RS	59	7.130092	4.548875	314.863575	0.006690	0.006907
RS	60	7.674183	4.548875	300.755632	0.006391	0.006606
RS	61	8.259218	4.548875	284.723537	0.006050	0.006262
RS	62	8.888280	4.548875	266.966900	0.005673	0.005881
RS	63	9.564680	4.548875	1745.242955	0.037084	0.038783
PA	4+25*2+4+6 0.056253295 0.021589718 9.564680316 2.099796311 0.490117275 0.383749263 0.398053622 0.437301265 0.503500602 0.620852579 0.828179912 1.154472944 1.585435682 2.062243924 2.512373052 2.870344972 3.089537202 3.152631272 3.087338500 2.956248942 2.814963035 2.695054440 2.613513882 2.578029444 2.585314030 2.624543609 2.686311337 2.769403624 2.878334479 3.093841237 4.548875263
//
IT	4540
RD	18
LK	-309705.294029
QD	-165.720812 -> -149.761416
RI	0.0053192799
TR	0.055391	0.021825
MT	9.639003
MM	C_pi: 2.010372, n_recomb: 48333.429683
RS	0	0.000000	2.161217	164.689799	0.003407	0.000348
RS	1	0.007538	2.161217	176.480036	0.003651	0.003049
RS	2	0.015645	2.161217	189.063967	0.003912	0.004426
RS	3	0.024363	2.161217	202.487175	0.004189	0.004452
RS	4	0.033738	0.500050	929.777377	0.019237	0.019269
RS	5	0.043820	0.500050	979.281016	0.020261	0.020057
RS	6	0.054662	0.389383	1318.130127	0.027272	0.026524
RS	7	0.066321	0.389383	1374.320014	0.028434	0.027093
RS	8	0.078859	0.403327	1380.968969	0.028572	0.026718
RS	9	0.092342	0.403327	1434.667954	0.029683	0.027626
RS	10	0.106841	0.441163	1361.326056	0.028165	0.026295
RS	11	0.122434	0.441163	1411.489170	0.029203	0.027658
RS	12	0.139202	0.505211	1277.739534	0.026436	0.025332
RS	13	0.157234	0.505211	1324.381111	0.027401	0.026719
RS	14	0.176625	0.620477	1118.871910	0.023149	0.022855
RS	15	0.197479	0.620477	1162.260535	0.024047	0.024085
RS	16	0.219904	0.826804	908.051559	0.018787	0.019018
RS	17	0.244020	0.826804	947.654793	0.019607	0.020017
RS	18	0.269953	1.154816	709.853167	0.014687	0.015104
RS	19	0.297842	1.154816	744.709797	0.015408	0.015888
RS	20	0.327833	1.591727	567.934023	0.011750	0.012169
RS	21	0.360085	1.591727	598.259031	0.012378	0.012812
RS	22	0.394768	2.078779	483.117424	0.009996	0.010374
RS	23	0.432066	2.078779	510.168885	0.010555	0.010933
RS	24	0.472176	2.542102	440.771452	0.009119	0.009459
RS	25	0.515309	2.542102	465.953146	0.009640	0.009970
RS	26	0.561693	2.913787	429.722057	0.008891	0.009193
RS	27	0.611575	2.913787	454.235293	0.009398	0.009682
RS	28	0.665216	3.143926	444.743910	0.009202	0.009467
RS	29	0.722902	3.143926	469.555809	0.009715	0.009958
RS	30	0.784936	3.212174	484.655526	0.010027	0.010257
RS	31	0.851646	3.212174	510.462331	0.010561	0.010777
RS	32	0.923385	3.145621	548.019193	0.011338	0.011554
RS	33	1.000532	3.145621	575.021010	0.011897	0.012117
RS	34	1.083495	3.009229	629.129364	0.013016	0.013247
RS	35	1.172712	3.009229	656.716625	0.013587	0.013837
RS	36	1.268655	2.861481	718.660102	0.014869	0.015132
RS	37	1.371830	2.861481	745.317331	0.015420	0.015705
RS	38	1.482783	2.735677	805.534518	0.016666	0.016960
RS	39	1.602100	2.735677	829.036841	0.017152	0.017464
RS	40	1.730412	2.649644	877.303108	0.018151	0.018465
RS	41	1.868397	2.649644	895.192836	0.018521	0.018845
RS	42	2.016783	2.611393	922.763022	0.019092	0.019406
RS	43	2.176355	2.611393	933.022337	0.019304	0.019615
RS	44	2.347957	2.617427	936.932753	0.019385	0.019677
RS	45	2.532495	2.617427	938.415455	0.019415	0.019695
RS	46	2.730944	2.656316	921.730509	0.019070	0.019326
RS	47	2.944353	2.656316	914.103376	0.018912	0.019157
RS	48	3.173849	2.718134	881.444263	0.018237	0.018462
RS	49	3.420646	2.718134	865.031380	0.017897	0.018118
RS	50	3.686048	2.801646	819.215480	0.016949	0.017158
RS	51	3.971457	2.801646	795.105606	0.016450	0.016660
RS	52	4.278381	2.911819	738.397870	0.015277	0.015479
RS	53	4.608443	2.911819	708.516451	0.014659	0.014860
RS	54	4.963386	3.132033	629.466924	0.013023	0.013219
RS	55	5.345086	3.132033	599.000622	0.012393	0.012588
RS	56	5.755560	3.132033	564.772029	0.011685	0.011880
RS	57	6.196978	3.132033	527.239312	0.010908	0.011104
RS	58	6.671672	4.650995	336.582610	0.006964	0.007168
RS	59	7.182150	4.650995	324.751197	0.006719	0.006923
RS	60	7.731110	4.650995	310.776085	0.006430	0.006634
RS	61	8.321454	4.650995	294.789523	0.006099	0.006302
RS	62	8.956300	4.650995	276.983202	0.005731	0.005930
RS	63	9.639003	4.650995	1838.675796	0.038041	0.039730
PA	4+25*2+4+6 0.055391491 0.021824944 9.639003031 2.161216659 0.500050253 0.389383399 0.403326643 0.441162875 0.505211468 0.620477193 0.826804056 1.154815903 1.591727069 2.078779030 2.542102442 2.913787101 3.143926499 3.212173651 3.145621224 3.009229203 2.861481055 2.735676518 2.649644308 2.611392653 2.617426554 2.656315556 2.718133557 2.801646284 2.911819285 3.132032728 4.650995479
//
IT	4265
RD	19
LK	-309674.020043
QD	-156.184174 -> -141.569688
RI	0.0051438349
TR	0.054578	0.022049
MT	9.710373
MM	C_pi: 2.042061, n_recomb: 49571.273239
RS	0	0.000000	2.218030	164.767626	0.003324	0.000340
RS	1	0.007551	2.218030	176.599384	0.003563	0.002994
RS	2	0.015672	2.218030	189.231515	0.003817	0.004366
RS	3	0.024406	2.218030	202.710477	0.004089	0.004388
RS	4	0.033800	0.509506	937.856164	0.018919	0.019100
RS	5	0.043903	0.509506	988.245202	0.019936	0.019847
RS	6	0.054769	0.394779	1337.446318	0.026980	0.026380
RS	7	0.066456	0.394779	1395.112722	0.028144	0.026945
RS	8	0.079024	0.408486	1403.992419	0.028323	0.026602
RS	9	0.092542	0.408486	1459.265582	0.029438	0.027491
RS	10	0.107081	0.445004	1390.830597	0.028057	0.026265
RS	11	0.122718	0.445004	1442.557139	0.029101	0.027613
RS	12	0.139535	0.506973	1312.966434	0.026486	0.025417
RS	13	0.157622	0.506973	1361.074395	0.027457	0.026797
RS	14	0.177075	0.620190	1154.486648	0.023289	0.023004
RS	15	0.197996	0.620190	1199.240168	0.024192	0.024234
RS	16	0.220498	0.825442	938.031301	0.018923	0.019151
RS	17	0.244698	0.825442	978.904321	0.019747	0.020154
RS	18	0.270726	1.154878	732.007898	0.014767	0.015178
RS	19	0.298719	1.154878	767.972638	0.015492	0.015968
RS	20	0.328826	1.597198	583.738204	0.011776	0.012189
RS	21	0.361206	1.597198	614.973806	0.012406	0.012836
RS	22	0.396031	2.093838	494.808119	0.009982	0.010354
RS	23	0.433486	2.093838	522.606649	0.010543	0.010916
RS	24	0.473769	2.569799	449.978672	0.009077	0.009410
RS	25	0.517094	2.569799	475.797873	0.009598	0.009921
RS	26	0.563690	2.954925	437.520585	0.008826	0.009121
RS	27	0.613805	2.954925	462.612171	0.009332	0.009608
RS	28	0.667704	3.196096	451.985090	0.009118	0.009373
RS	29	0.725672	3.196096	477.364865	0.009630	0.009861
RS	30	0.788018	3.269844	492.239260	0.009930	0.010147
RS	31	0.855071	3.269844	518.655902	0.010463	0.010662
RS	32	0.927188	3.202481	556.982927	0.011236	0.011432
RS	33	1.004750	3.202481	584.686684	0.011795	0.011991
RS	34	1.088168	3.061183	640.511168	0.012921	0.013124
RS	35	1.177886	3.061183	668.920025	0.013494	0.013711
RS	36	1.274377	2.907252	733.291314	0.014793	0.015019
RS	37	1.378155	2.907252	760.876065	0.015349	0.015592
RS	38	1.489769	2.775729	823.869335	0.016620	0.016868
RS	39	1.609811	2.775729	848.344755	0.017114	0.017376
RS	40	1.738917	2.685294	899.251686	0.018141	0.018402
RS	41	1.877772	2.685294	918.064975	0.018520	0.018789
RS	42	2.027112	2.644291	947.632493	0.019117	0.019375
RS	43	2.187728	2.644291	958.667043	0.019339	0.019595
RS	44	2.360472	2.649018	963.692762	0.019441	0.019677
RS	45	2.546260	2.649018	965.727628	0.019482	0.019707
RS	46	2.746077	2.687454	949.389194	0.019152	0.019357
RS	47	2.960981	2.687454	942.040467	0.019004	0.019199
RS	48	3.192113	2.749158	909.153336	0.018340	0.018520
RS	49	3.440697	2.749158	892.710426	0.018009	0.018187
RS	50	3.708051	2.832870	846.115126	0.017069	0.017240
RS	51	3.995594	2.832870	821.662135	0.016575	0.016750
RS	52	4.304848	2.944004	763.551808	0.015403	0.015574
RS	53	4.637454	2.944004	733.062172	0.014788	0.014963
RS	54	4.995174	3.168435	651.296740	0.013139	0.013312
RS	55	5.379906	3.168435	620.169950	0.012511	0.012686
RS	56	5.793688	3.168435	585.119149	0.011804	0.011982
RS	57	6.238715	3.168435	546.609360	0.011027	0.011208
RS	58	6.717345	4.749207	346.094911	0.006982	0.007172
RS	59	7.232116	4.749207	334.470062	0.006747	0.006939
RS	60	7.785757	4.749207	320.626850	0.006468	0.006661
RS	61	8.381202	4.749207	304.688257	0.006146	0.006339
RS	62	9.021610	4.749207	286.838156	0.005786	0.005978
RS	63	9.710373	4.749207	1931.576138	0.038966	0.040643
PA	4+25*2+4+6 0.054577550 0.022048922 9.710373366 2.218029762 0.509505930 0.394779041 0.408485850 0.445004101 0.506972955 0.620190203 0.825441525 1.154877577 1.597197903 2.093837935 2.569798684 2.954924515 3.196096230 3.269844225 3.202481294 3.061183432 2.907251541 2.775729033 2.685293781 2.644291076 2.649018425 2.687454387 2.749157500 2.832870286 2.944003872 3.168434556 4.749206816
//
IT	3800
RD	20
LK	-309645.372966
QD	-147.425761 -> -134.022938
RI	0.0049944034
TR	0.053807	0.022262
MT	9.779124
MM	C_pi: 2.072787, n_recomb: 50775.750957
RS	0	0.000000	2.270709	165.031895	0.003250	0.000333
RS	1	0.007563	2.270709	176.915912	0.003484	0.002945
RS	2	0.015698	2.270709	189.607383	0.003734	0.004313
RS	3	0.024448	2.270709	203.153619	0.004001	0.004332
RS	4	0.033859	0.518529	945.778837	0.018627	0.018942
RS	5	0.043983	0.518529	997.020306	0.019636	0.019652
RS	6	0.054872	0.399951	1356.049146	0.026707	0.026242
RS	7	0.066585	0.399951	1415.139783	0.027870	0.026806
RS	8	0.079183	0.413530	1425.835490	0.028081	0.026486
RS	9	0.092735	0.413530	1482.629448	0.029200	0.027358
RS	10	0.107311	0.448822	1418.929243	0.027945	0.026228
RS	11	0.122989	0.448822	1472.177469	0.028994	0.027562
RS	12	0.139854	0.508775	1346.948278	0.026527	0.025492
RS	13	0.157993	0.508775	1396.489960	0.027503	0.026865
RS	14	0.177505	0.619982	1189.215388	0.023421	0.023145
RS	15	0.198492	0.619982	1235.303354	0.024329	0.024374
RS	16	0.221067	0.824103	967.460502	0.019054	0.019280
RS	17	0.245348	0.824103	1009.576533	0.019883	0.020287
RS	18	0.271466	1.154706	753.823935	0.014846	0.015253
RS	19	0.299560	1.154706	790.876258	0.015576	0.016048
RS	20	0.329778	1.601944	599.311088	0.011803	0.012211
RS	21	0.362281	1.601944	631.441372	0.012436	0.012862
RS	22	0.397243	2.107568	506.313014	0.009972	0.010339
RS	23	0.434848	2.107568	534.844716	0.010533	0.010902
RS	24	0.475298	2.595626	459.010147	0.009040	0.009367
RS	25	0.518807	2.595626	485.453001	0.009561	0.009878
RS	26	0.565606	2.993904	445.122918	0.008766	0.009054
RS	27	0.615944	2.993904	470.777291	0.009272	0.009540
RS	28	0.670090	3.246154	458.978977	0.009039	0.009286
RS	29	0.728331	3.246154	484.907813	0.009550	0.009771
RS	30	0.790976	3.325725	499.489178	0.009837	0.010042
RS	31	0.858359	3.325725	526.492491	0.010369	0.010554
RS	32	0.930838	3.257969	565.492526	0.011137	0.011316
RS	33	1.008798	3.257969	593.870939	0.011696	0.011871
RS	34	1.092655	3.112121	651.299474	0.012827	0.013005
RS	35	1.182853	3.112121	680.500865	0.013402	0.013589
RS	36	1.279873	2.952277	747.187544	0.014715	0.014908
RS	37	1.384230	2.952277	775.673143	0.015276	0.015481
RS	38	1.496480	2.815203	841.355705	0.016570	0.016776
RS	39	1.617219	2.815203	866.784878	0.017071	0.017287
RS	40	1.747089	2.720460	920.282488	0.018124	0.018337
RS	41	1.886781	2.720460	940.011274	0.018513	0.018731
RS	42	2.037038	2.676722	971.576126	0.019135	0.019342
RS	43	2.198659	2.676722	983.390367	0.019367	0.019571
RS	44	2.372502	2.680102	989.572181	0.019489	0.019675
RS	45	2.559493	2.680102	992.174922	0.019540	0.019716
RS	46	2.760626	2.717993	976.256197	0.019227	0.019383
RS	47	2.976970	2.717993	969.209742	0.019088	0.019238
RS	48	3.209676	2.779445	936.189551	0.018438	0.018575
RS	49	3.459981	2.779445	919.744408	0.018114	0.018253
RS	50	3.729216	2.863166	872.476885	0.017183	0.017318
RS	51	4.018813	2.863166	847.707419	0.016695	0.016837
RS	52	4.330311	2.975014	788.297262	0.015525	0.015667
RS	53	4.665368	2.975014	757.220831	0.014913	0.015063
RS	54	5.025764	3.203228	672.840154	0.013251	0.013402
RS	55	5.413417	3.203228	641.064415	0.012625	0.012782
RS	56	5.830387	3.203228	605.204972	0.011919	0.012080
RS	57	6.278892	3.203228	565.733527	0.011142	0.011308
RS	58	6.761316	4.843831	355.435987	0.007000	0.007177
RS	59	7.280225	4.843831	344.014430	0.006775	0.006955
RS	60	7.838379	4.843831	330.302765	0.006505	0.006687
RS	61	8.438745	4.843831	314.414917	0.006192	0.006376
RS	62	9.084515	4.843831	296.527035	0.005840	0.006023
RS	63	9.779124	4.843831	2023.833285	0.039858	0.041525
PA	4+25*2+4+6 0.053807192 0.022262057 9.779123568 2.270708646 0.518528658 0.399950516 0.413529905 0.448821904 0.508775395 0.619982009 0.824103281 1.154705762 1.601944214 2.107568203 2.595625617 2.993903583 3.246154107 3.325725352 3.257968621 3.112120635 2.952276710 2.815203207 2.720460001 2.676721642 2.680102031 2.717993292 2.779444544 2.863166428 2.975014044 3.203228153 4.843830508
//
IT	4148
RD	21
LK	-309619.093807
QD	-139.365444 -> -127.056821
RI	0.0048660063
TR	0.053078	0.022465
MT	9.845302
MM	C_pi: 2.102582, n_recomb: 51947.938509
RS	0	0.000000	2.319817	165.433967	0.003185	0.000326
RS	1	0.007574	2.319817	177.377939	0.003415	0.002900
RS	2	0.015722	2.319817	190.136704	0.003660	0.004265
RS	3	0.024487	2.319817	203.758405	0.003922	0.004282
RS	4	0.033916	0.527153	953.530081	0.018355	0.018793
RS	5	0.044059	0.527153	1005.592738	0.019358	0.019470
RS	6	0.054971	0.404909	1373.986927	0.026449	0.026110
RS	7	0.066708	0.404909	1434.452310	0.027613	0.026673
RS	8	0.079335	0.418460	1446.579597	0.027847	0.026371
RS	9	0.092919	0.418460	1504.842731	0.028968	0.027227
RS	10	0.107531	0.452613	1445.695690	0.027830	0.026187
RS	11	0.123249	0.452613	1500.424393	0.028883	0.027506
RS	12	0.140159	0.510613	1379.724310	0.026560	0.025558
RS	13	0.158349	0.510613	1430.667538	0.027540	0.026925
RS	14	0.177917	0.619848	1223.067045	0.023544	0.023279
RS	15	0.198967	0.619848	1270.459628	0.024456	0.024506
RS	16	0.221611	0.822791	996.344492	0.019180	0.019405
RS	17	0.245971	0.822791	1039.677177	0.020014	0.020416
RS	18	0.272176	1.154340	775.297686	0.014925	0.015326
RS	19	0.300365	1.154340	813.417147	0.015658	0.016127
RS	20	0.330690	1.606052	614.651308	0.011832	0.012235
RS	21	0.363311	1.606052	647.660469	0.012467	0.012890
RS	22	0.398403	2.120086	517.635945	0.009965	0.010326
RS	23	0.436153	2.120086	546.887267	0.010528	0.010892
RS	24	0.476763	2.619717	467.872580	0.009007	0.009328
RS	25	0.520448	2.619717	494.925774	0.009527	0.009839
RS	26	0.567442	3.030836	452.541766	0.008711	0.008993
RS	27	0.617996	3.030836	478.744232	0.009216	0.009476
RS	28	0.672379	3.294176	465.744696	0.008966	0.009203
RS	29	0.730880	3.294176	492.204942	0.009475	0.009686
RS	30	0.793813	3.379847	506.433460	0.009749	0.009942
RS	31	0.861512	3.379847	534.001704	0.010280	0.010451
RS	32	0.934339	3.312069	573.587501	0.011042	0.011204
RS	33	1.012683	3.312069	602.614784	0.011600	0.011756
RS	34	1.096960	3.162018	661.539988	0.012735	0.012890
RS	35	1.187620	3.162018	691.505968	0.013312	0.013471
RS	36	1.285147	2.996503	760.404852	0.014638	0.014799
RS	37	1.390062	2.996503	789.765034	0.015203	0.015373
RS	38	1.502922	2.854047	858.049662	0.016517	0.016685
RS	39	1.624331	2.854047	884.412635	0.017025	0.017200
RS	40	1.754936	2.755081	940.451860	0.018104	0.018272
RS	41	1.895433	2.755081	961.086312	0.018501	0.018673
RS	42	2.046571	2.708631	994.641836	0.019147	0.019307
RS	43	2.209157	2.708631	1007.237635	0.019389	0.019545
RS	44	2.384058	2.710631	1014.609701	0.019531	0.019669
RS	45	2.572206	2.710631	1017.792926	0.019593	0.019722
RS	46	2.774605	2.747896	1002.360025	0.019295	0.019407
RS	47	2.992334	2.747896	995.636474	0.019166	0.019273
RS	48	3.226554	2.808974	962.570257	0.018530	0.018626
RS	49	3.478515	2.808974	946.147790	0.018213	0.018315
RS	50	3.749560	2.892536	898.307410	0.017292	0.017393
RS	51	4.041134	2.892536	873.246007	0.016810	0.016921
RS	52	4.354793	3.004883	812.631527	0.015643	0.015757
RS	53	4.692209	3.004883	780.988752	0.015034	0.015159
RS	54	5.055182	3.236480	694.091693	0.013361	0.013490
RS	55	5.445647	3.236480	661.678204	0.012737	0.012875
RS	56	5.865686	3.236480	625.023403	0.012032	0.012177
RS	57	6.317541	3.236480	584.605506	0.011254	0.011406
RS	58	6.803620	4.935018	364.604707	0.007019	0.007183
RS	59	7.326515	4.935018	353.383522	0.006803	0.006971
RS	60	7.889016	4.935018	339.803212	0.006541	0.006713
RS	61	8.494122	4.935018	323.968841	0.006236	0.006411
RS	62	9.145060	4.935018	306.048937	0.005891	0.006067
RS	63	9.845302	4.935018	2115.370902	0.040721	0.042376
PA	4+25*2+4+6 0.053077737 0.022465203 9.845301566 2.319817146 0.527152621 0.404908818 0.418460354 0.452612537 0.510612627 0.619848384 0.822790784 1.154340159 1.606051525 2.120086070 2.619717267 3.030835711 3.294175557 3.379846538 3.312068613 3.162017802 2.996502749 2.854046705 2.755080761 2.708630651 2.710630870 2.747895531 2.808973505 2.892535990 3.004883319 3.236480048 4.935018478
//
IT	4902
RD	22
LK	-309594.954483
QD	-131.932641 -> -120.614292
RI	0.0047553475
TR	0.052385	0.022658
MT	9.909374
MM	C_pi: 2.131521, n_recomb: 53088.203019
RS	0	0.000000	2.365701	165.945041	0.003126	0.000320
RS	1	0.007585	2.365701	177.955015	0.003352	0.002859
RS	2	0.015746	2.365701	190.787315	0.003594	0.004221
RS	3	0.024525	2.365701	204.490895	0.003852	0.004239
RS	4	0.033971	0.535395	961.119977	0.018104	0.018653
RS	5	0.044133	0.535395	1013.975213	0.019100	0.019300
RS	6	0.055065	0.409658	1391.320058	0.026208	0.025985
RS	7	0.066827	0.409658	1453.113769	0.027372	0.026548
RS	8	0.079482	0.423273	1466.316994	0.027620	0.026257
RS	9	0.093096	0.423273	1525.999648	0.028745	0.027098
RS	10	0.107742	0.456370	1471.205090	0.027712	0.026141
RS	11	0.123500	0.456370	1527.373606	0.028770	0.027447
RS	12	0.140453	0.512479	1411.329715	0.026585	0.025617
RS	13	0.158692	0.512479	1463.642620	0.027570	0.026977
RS	14	0.178314	0.619786	1256.046176	0.023660	0.023405
RS	15	0.199425	0.619786	1304.713970	0.024576	0.024631
RS	16	0.222136	0.821522	1024.664469	0.019301	0.019526
RS	17	0.246571	0.821522	1069.187530	0.020140	0.020540
RS	18	0.272859	1.153816	796.423326	0.015002	0.015400
RS	19	0.301141	1.153816	835.589565	0.015740	0.016205
RS	20	0.331569	1.609606	629.751976	0.011862	0.012261
RS	21	0.364304	1.609606	663.624220	0.012500	0.012919
RS	22	0.399522	2.131522	528.773377	0.009960	0.010317
RS	23	0.437412	2.131522	558.730923	0.010525	0.010884
RS	24	0.478176	2.642222	476.567105	0.008977	0.009292
RS	25	0.522031	2.642222	504.217726	0.009498	0.009804
RS	26	0.569214	3.065891	459.778870	0.008661	0.008935
RS	27	0.619975	3.065891	486.515232	0.009164	0.009418
RS	28	0.674586	3.340306	472.289771	0.008896	0.009126
RS	29	0.733340	3.340306	499.264560	0.009404	0.009606
RS	30	0.796550	3.432321	513.086359	0.009665	0.009848
RS	31	0.864555	3.432321	541.198805	0.010194	0.010354
RS	32	0.937719	3.364867	581.289179	0.010949	0.011098
RS	33	1.016432	3.364867	610.940604	0.011508	0.011646
RS	34	1.101115	3.210930	671.262529	0.012644	0.012779
RS	35	1.192222	3.210930	701.965984	0.013223	0.013358
RS	36	1.290240	3.039985	772.973635	0.014560	0.014694
RS	37	1.395692	3.039985	803.182342	0.015129	0.015267
RS	38	1.509143	2.892305	873.982611	0.016463	0.016595
RS	39	1.631200	2.892305	901.258805	0.016977	0.017114
RS	40	1.762514	2.789203	959.786207	0.018079	0.018207
RS	41	1.903790	2.789203	981.315047	0.018485	0.018614
RS	42	2.055781	2.740068	1016.849480	0.019154	0.019270
RS	43	2.219301	2.740068	1030.226597	0.019406	0.019517
RS	44	2.395224	2.740667	1038.815398	0.019568	0.019662
RS	45	2.584492	2.740667	1042.589356	0.019639	0.019724
RS	46	2.788116	2.777244	1027.698768	0.019358	0.019428
RS	47	3.007185	2.777244	1021.316705	0.019238	0.019304
RS	48	3.242870	2.837846	988.284674	0.018616	0.018675
RS	49	3.496433	2.837846	971.908255	0.018307	0.018373
RS	50	3.769230	2.921108	923.587555	0.017397	0.017464
RS	51	4.062718	2.921108	898.258146	0.016920	0.017001
RS	52	4.378468	3.033769	836.531645	0.015757	0.015844
RS	53	4.718169	3.033769	804.343156	0.015151	0.015252
RS	54	5.083636	3.268407	715.024984	0.013469	0.013577
RS	55	5.476824	3.268407	681.986265	0.012846	0.012965
RS	56	5.899837	3.268407	644.550782	0.012141	0.012270
RS	57	6.354936	3.268407	603.203090	0.011362	0.011501
RS	58	6.844555	5.023146	373.590387	0.007037	0.007190
RS	59	7.371313	5.023146	362.567434	0.006830	0.006987
RS	60	7.938026	5.023146	349.118922	0.006576	0.006739
RS	61	8.547726	5.023146	333.341242	0.006279	0.006445
RS	62	9.203672	5.023146	315.395393	0.005941	0.006109
RS	63	9.909374	5.023146	2206.058923	0.041555	0.043198
PA	4+25*2+4+6 0.052384856 0.022658366 9.909373544 2.365701286 0.535395413 0.409658284 0.423272574 0.456369574 0.512478651 0.619785724 0.821521966 1.153816148 1.609606485 2.131521902 2.642222467 3.065891029 3.340306184 3.432321420 3.364867365 3.210929782 3.039985325 2.892304762 2.789203451 2.740068250 2.740666671 2.777243765 2.837846106 2.921108402 3.033768657 3.268406528 5.023146119
//
IT	4561
RD	23
LK	-309572.751707
QD	-125.066572 -> -114.646308
RI	0.0046592418
TR	0.051727	0.022842
MT	9.971330
MM	C_pi: 2.159626, n_recomb: 54197.629639
RS	0	0.000000	2.408863	166.528973	0.003073	0.000315
RS	1	0.007596	2.408863	178.608662	0.003296	0.002821
RS	2	0.015768	2.408863	191.518280	0.003534	0.004182
RS	3	0.024562	2.408863	205.307575	0.003788	0.004199
RS	4	0.034023	0.543291	968.529302	0.017870	0.018521
RS	5	0.044203	0.543291	1022.149479	0.018860	0.019141
RS	6	0.055157	0.414211	1408.080093	0.025980	0.025866
RS	7	0.066942	0.414211	1471.158023	0.027144	0.026430
RS	8	0.079622	0.427970	1485.110276	0.027402	0.026144
RS	9	0.093266	0.427970	1546.164577	0.028528	0.026973
RS	10	0.107946	0.460091	1495.523830	0.027594	0.026091
RS	11	0.123741	0.460091	1553.092241	0.028656	0.027385
RS	12	0.140736	0.514368	1441.807365	0.026603	0.025668
RS	13	0.159021	0.514368	1495.458639	0.027593	0.027022
RS	14	0.178696	0.619787	1288.171845	0.023768	0.023525
[truncated: 9,974,689 more chars]
