# Supplementary material for: Recent speciation associated with range expansion and a shift to self-fertilization in North American Arabidopsis
Source: Nat Commun. 2022 Dec 8;13:7564. doi: 10.1038/s41467-022-35368-1 (PMC9732334; doi:10.1038/s41467-022-35368-1)
Supplement: Supplementary file 5 — Source Data [file 41467_2022_35368_MOESM5_ESM.zip › Source Data/SuppFig20-4_lyrON7_01.psmc]

CC
CC	Brief Description of the file format:
CC	  CC  comments
CC	  MM  useful-messages
CC	  RD  round-of-iterations
CC	  LL  \log[P(sequence)]
CC	  QD  Q-before-opt Q-after-opt
CC	  TR  \theta_0 \rho_0
CC	  RS  k t_k \lambda_k \pi_k \sum_{l\not=k}A_{kl} A_{kk}
CC	  DC  begin end best-k t_k+\Delta_k max-prob
CC
MM	Version: 0.6.5-r67
MM	pattern:4+25*2+4+6, n:63, n_free_lambdas:28
MM	n_iterations:25, skip:1, max_t:5, theta/rho:5
MM	is_decoding:0
MM	n_seqs:23, sum_L:1142731, sum_n:83201
RD	0
LK	0.000000
QD	0.000000 -> 0.000000
RI	inf
TR	0.075596	0.015119
MT	5.000000
MM	C_pi: 1.000000, n_recomb: 17147.459407
RS	0	0.000000	1.000000	109.249207	0.006371	0.000000
RS	1	0.006440	1.000000	115.520125	0.006737	0.000000
RS	2	0.013294	1.000000	122.099116	0.007121	0.000000
RS	3	0.020590	1.000000	128.994447	0.007523	0.000000
RS	4	0.028356	1.000000	136.213607	0.007944	0.000000
RS	5	0.036622	1.000000	143.763121	0.008384	0.000000
RS	6	0.045421	1.000000	151.648351	0.008844	0.000000
RS	7	0.054785	1.000000	159.873262	0.009323	0.000000
RS	8	0.064753	1.000000	168.440182	0.009823	0.000000
RS	9	0.075363	1.000000	177.349516	0.010343	0.000000
RS	10	0.086656	1.000000	186.599455	0.010882	0.000000
RS	11	0.098677	1.000000	196.185640	0.011441	0.000000
RS	12	0.111471	1.000000	206.100816	0.012019	0.000000
RS	13	0.125090	1.000000	216.334452	0.012616	0.000000
RS	14	0.139585	1.000000	226.872335	0.013231	0.000000
RS	15	0.155014	1.000000	237.696152	0.013862	0.000000
RS	16	0.171437	1.000000	248.783047	0.014508	0.000000
RS	17	0.188917	1.000000	260.105165	0.015169	0.000000
RS	18	0.207523	1.000000	271.629192	0.015841	0.000000
RS	19	0.227327	1.000000	283.315892	0.016522	0.000000
RS	20	0.248406	1.000000	295.119663	0.017211	0.000000
RS	21	0.270843	1.000000	306.988102	0.017903	0.000000
RS	22	0.294725	1.000000	318.861624	0.018595	0.000000
RS	23	0.320144	1.000000	330.673123	0.019284	0.000000
RS	24	0.347201	1.000000	342.347712	0.019965	0.000000
RS	25	0.376000	1.000000	353.802563	0.020633	0.000000
RS	26	0.406654	1.000000	364.946864	0.021283	0.000000
RS	27	0.439282	1.000000	375.681932	0.021909	0.000000
RS	28	0.474011	1.000000	385.901500	0.022505	0.000000
RS	29	0.510976	1.000000	395.492224	0.023064	0.000000
RS	30	0.550322	1.000000	404.334425	0.023580	0.000000
RS	31	0.592202	1.000000	412.303122	0.024045	0.000000
RS	32	0.636779	1.000000	419.269356	0.024451	0.000000
RS	33	0.684227	1.000000	425.101857	0.024791	0.000000
RS	34	0.734730	1.000000	429.669069	0.025057	0.000000
RS	35	0.788485	1.000000	432.841528	0.025242	0.000000
RS	36	0.845702	1.000000	434.494621	0.025339	0.000000
RS	37	0.906604	1.000000	434.511682	0.025340	0.000000
RS	38	0.971428	1.000000	432.787418	0.025239	0.000000
RS	39	1.040426	1.000000	429.231588	0.025032	0.000000
RS	40	1.113868	1.000000	423.772867	0.024713	0.000000
RS	41	1.192040	1.000000	416.362780	0.024281	0.000000
RS	42	1.275245	1.000000	406.979582	0.023734	0.000000
RS	43	1.363809	1.000000	395.631891	0.023072	0.000000
RS	44	1.458076	1.000000	382.361922	0.022298	0.000000
RS	45	1.558414	1.000000	367.248069	0.021417	0.000000
RS	46	1.665214	1.000000	350.406641	0.020435	0.000000
RS	47	1.778891	1.000000	331.992507	0.019361	0.000000
RS	48	1.899889	1.000000	312.198440	0.018207	0.000000
RS	49	2.028679	1.000000	291.252979	0.016985	0.000000
RS	50	2.165763	1.000000	269.416685	0.015712	0.000000
RS	51	2.311675	1.000000	246.976720	0.014403	0.000000
RS	52	2.466983	1.000000	224.239798	0.013077	0.000000
RS	53	2.632293	1.000000	201.523660	0.011752	0.000000
RS	54	2.808249	1.000000	179.147335	0.010447	0.000000
RS	55	2.995536	1.000000	157.420602	0.009180	0.000000
RS	56	3.194884	1.000000	136.633164	0.007968	0.000000
RS	57	3.407070	1.000000	117.044143	0.006826	0.000000
RS	58	3.632920	1.000000	98.872572	0.005766	0.000000
RS	59	3.873315	1.000000	82.289541	0.004799	0.000000
RS	60	4.129191	1.000000	67.412615	0.003931	0.000000
RS	61	4.401545	1.000000	54.303012	0.003167	0.000000
RS	62	4.691438	1.000000	42.965814	0.002506	0.000000
RS	63	5.000000	1.000000	119.873014	0.006991	0.000000
PA	4+25*2+4+6 0.075595598 0.015119120 5.000000000 1.000000000 1.000000000 1.000000000 1.000000000 1.000000000 1.000000000 1.000000000 1.000000000 1.000000000 1.000000000 1.000000000 1.000000000 1.000000000 1.000000000 1.000000000 1.000000000 1.000000000 1.000000000 1.000000000 1.000000000 1.000000000 1.000000000 1.000000000 1.000000000 1.000000000 1.000000000 1.000000000 1.000000000
//
IT	5073
RD	1
LK	-241423.980778
QD	-3660.309963 -> -1511.907754
RI	0.0816103227
TR	0.056905	0.011123
MT	7.740855
MM	C_pi: 1.180774, n_recomb: 14909.985033
RS	0	0.000000	0.240030	435.880566	0.029234	0.001896
RS	1	0.007169	0.240030	452.919487	0.030377	0.011949
RS	2	0.014852	0.240030	469.583590	0.031495	0.023459
RS	3	0.023086	0.240030	485.706942	0.032576	0.030737
RS	4	0.031910	0.257017	468.594593	0.031428	0.033108
RS	5	0.041366	0.257017	483.439002	0.032424	0.033248
RS	6	0.051501	0.309819	414.103851	0.027774	0.032640
RS	7	0.062362	0.309819	427.994768	0.028705	0.031573
RS	8	0.074002	0.376987	363.889223	0.024406	0.030229
RS	9	0.086476	0.376987	376.866023	0.025276	0.028781
RS	10	0.099845	0.458817	320.989318	0.021528	0.027342
RS	11	0.114172	0.458817	333.081882	0.022340	0.025959
RS	12	0.129526	0.556719	285.084386	0.019120	0.024600
RS	13	0.145980	0.556719	296.339645	0.019875	0.023214
RS	14	0.163615	0.672075	255.348233	0.017126	0.021801
RS	15	0.182513	0.672075	265.828448	0.017829	0.020405
RS	16	0.202767	0.802169	231.980105	0.015559	0.019079
RS	17	0.224472	0.802169	241.770687	0.016215	0.017853
RS	18	0.247734	0.942196	214.590644	0.014392	0.016737
RS	19	0.272663	0.942196	223.790429	0.015009	0.015733
RS	20	0.299379	1.087069	202.294093	0.013568	0.014835
RS	21	0.328011	1.087069	210.997446	0.014151	0.014039
RS	22	0.358695	1.231438	194.239750	0.013027	0.013338
RS	23	0.391579	1.231438	202.524882	0.013583	0.012729
RS	24	0.426820	1.370085	189.713967	0.012724	0.012207
RS	25	0.464588	1.370085	197.635022	0.013255	0.011769
RS	26	0.505063	1.499090	188.042010	0.012612	0.011408
RS	27	0.548440	1.499090	195.621920	0.013120	0.011116
RS	28	0.594927	1.616282	188.575910	0.012648	0.010886
RS	29	0.644747	1.616282	195.801428	0.013132	0.010710
RS	30	0.698138	1.720377	190.772838	0.012795	0.010586
RS	31	0.755356	1.720377	197.591905	0.013252	0.010510
RS	32	0.816677	1.810308	194.196106	0.013025	0.010484
RS	33	0.882394	1.810308	200.514705	0.013448	0.010507
RS	34	0.952822	1.885422	198.424576	0.013308	0.010580
RS	35	1.028299	1.885422	204.102288	0.013689	0.010701
RS	36	1.109187	1.945904	202.963703	0.013613	0.010868
RS	37	1.195874	1.945904	207.810596	0.013938	0.011077
RS	38	1.288775	1.992752	207.216098	0.013898	0.011323
RS	39	1.388337	1.992752	210.994223	0.014151	0.011600
RS	40	1.495036	2.027512	210.487549	0.014117	0.011901
RS	41	1.609384	2.027512	212.919813	0.014280	0.012218
RS	42	1.731930	2.052149	211.997035	0.014218	0.012540
RS	43	1.863262	2.052149	212.787041	0.014271	0.012855
RS	44	2.004008	2.068981	210.912268	0.014146	0.013149
RS	45	2.154845	2.068981	209.778646	0.014070	0.013408
RS	46	2.316496	2.080435	206.442509	0.013846	0.013619
RS	47	2.489735	2.080435	203.167307	0.013626	0.013770
RS	48	2.675393	2.088796	197.968312	0.013278	0.013849
RS	49	2.874362	2.088796	192.454063	0.012908	0.013847
RS	50	3.087594	2.096352	185.157188	0.012418	0.013755
RS	51	3.316114	2.096352	177.485883	0.011904	0.013565
RS	52	3.561015	2.105890	168.060071	0.011272	0.013271
RS	53	3.823474	2.105890	158.544383	0.010633	0.012871
RS	54	4.104749	2.133236	146.438342	0.009821	0.012366
RS	55	4.406188	2.133236	135.813938	0.009109	0.011765
RS	56	4.729238	2.133236	124.662500	0.008361	0.011081
RS	57	5.075447	2.133236	113.163718	0.007590	0.010333
RS	58	5.446476	2.367594	92.285772	0.006190	0.009540
RS	59	5.844104	2.367594	83.308405	0.005587	0.008724
RS	60	6.270238	2.367594	74.285523	0.004982	0.007904
RS	61	6.726922	2.367594	65.373032	0.004385	0.007099
RS	62	7.216345	2.367594	56.723443	0.003804	0.006326
RS	63	7.740855	2.367594	231.953001	0.015557	0.028629
PA	4+25*2+4+6 0.056905337 0.011122669 7.740855217 0.240030348 0.257017136 0.309819221 0.376987457 0.458817482 0.556718826 0.672075272 0.802168846 0.942195892 1.087068558 1.231437683 1.370084763 1.499090075 1.616281509 1.720376968 1.810307503 1.885421753 1.945903778 1.992752075 2.027511597 2.052148819 2.068981230 2.080434799 2.088796496 2.096351624 2.105890274 2.133235931 2.367593825
//
IT	4727
RD	2
LK	-238187.451272
QD	-1651.292230 -> -1077.334436
RI	0.0945842662
TR	0.049912	0.010576
MT	9.185371
MM	C_pi: 1.399306, n_recomb: 16786.535115
RS	0	0.000000	0.239445	510.957110	0.030439	0.001331
RS	1	0.007457	0.239445	531.630961	0.031670	0.009101
RS	2	0.015470	0.239445	551.812628	0.032872	0.019491
RS	3	0.024081	0.239445	571.282216	0.034032	0.028441
RS	4	0.033334	0.214587	656.551671	0.039112	0.032201
RS	5	0.043276	0.214587	672.450709	0.040059	0.035915
RS	6	0.053961	0.253775	582.682381	0.034711	0.032316
RS	7	0.065441	0.253775	597.474781	0.035593	0.034669
RS	8	0.077779	0.308928	503.839185	0.030014	0.030342
RS	9	0.091036	0.308928	517.883124	0.030851	0.032101
RS	10	0.105281	0.381958	431.137945	0.025684	0.027740
RS	11	0.120589	0.381958	444.465110	0.026477	0.029016
RS	12	0.137039	0.477676	366.942235	0.021859	0.024881
RS	13	0.154715	0.477676	379.497161	0.022607	0.025738
RS	14	0.173709	0.602298	311.752312	0.018572	0.021916
RS	15	0.194119	0.602298	323.467244	0.019269	0.022393
RS	16	0.216052	0.758327	266.937661	0.015902	0.019070
RS	17	0.239620	0.758327	277.781140	0.016548	0.019307
RS	18	0.264946	0.944666	232.307566	0.013839	0.016592
RS	19	0.292160	0.944666	242.319037	0.014435	0.016713
RS	20	0.321404	1.157539	206.449373	0.012299	0.014572
RS	21	0.352828	1.157539	215.722595	0.012851	0.014649
RS	22	0.386595	1.389778	187.842434	0.011190	0.012998
RS	23	0.422881	1.389778	196.496577	0.011706	0.013071
RS	24	0.461873	1.630911	175.196166	0.010437	0.011825
RS	25	0.503772	1.630911	183.352810	0.010923	0.011924
RS	26	0.548795	1.869665	167.371107	0.009971	0.011012
RS	27	0.597176	1.869665	175.135806	0.010433	0.011153
RS	28	0.649165	2.096812	163.347664	0.009731	0.010497
RS	29	0.705031	2.096812	170.796898	0.010175	0.010671
RS	30	0.765062	2.304628	162.375422	0.009673	0.010207
RS	31	0.829570	2.304628	169.551208	0.010100	0.010410
RS	32	0.898889	2.485090	164.028257	0.009771	0.010112
RS	33	0.973376	2.485090	170.934503	0.010183	0.010364
RS	34	1.053418	2.631346	168.006808	0.010008	0.010229
RS	35	1.139429	2.631346	174.599601	0.010401	0.010546
RS	36	1.231854	2.740661	173.910023	0.010360	0.010564
RS	37	1.331171	2.740661	180.083161	0.010728	0.010945
RS	38	1.437894	2.814956	181.152415	0.010792	0.011090
RS	39	1.552576	2.814956	186.724632	0.011123	0.011516
RS	40	1.675809	2.859386	188.958981	0.011257	0.011752
RS	41	1.808232	2.859386	193.668015	0.011537	0.012190
RS	42	1.950530	2.881085	196.345015	0.011697	0.012466
RS	43	2.103439	2.881085	199.854425	0.011906	0.012864
RS	44	2.267751	2.888126	202.127047	0.012041	0.013113
RS	45	2.444315	2.888126	204.053650	0.012156	0.013412
RS	46	2.634046	2.888018	205.049386	0.012215	0.013567
RS	47	2.837925	2.888018	205.013902	0.012213	0.013718
RS	48	3.057007	2.886785	203.963191	0.012150	0.013728
RS	49	3.292427	2.886785	201.659349	0.012013	0.013700
RS	50	3.545402	2.889899	197.943857	0.011792	0.013525
RS	51	3.817241	2.889899	193.223717	0.011511	0.013295
RS	52	4.109352	2.903579	186.434821	0.011106	0.012901
RS	53	4.423245	2.903579	179.400666	0.010687	0.012467
RS	54	4.760546	2.963613	167.956796	0.010005	0.011793
RS	55	5.122999	2.963613	159.301029	0.009490	0.011204
RS	56	5.512481	2.963613	149.691889	0.008917	0.010544
RS	57	5.931006	2.963613	139.262926	0.008296	0.009830
RS	58	6.380741	3.571853	107.799599	0.006422	0.008250
RS	59	6.864014	3.571853	100.939538	0.006013	0.007685
RS	60	7.383323	3.571853	93.550833	0.005573	0.007094
RS	61	7.941358	3.571853	85.751932	0.005108	0.006488
RS	62	8.541006	3.571853	77.677107	0.004627	0.005879
RS	63	9.185371	3.571853	400.657810	0.023868	0.030908
PA	4+25*2+4+6 0.049911996 0.010575624 9.185370544 0.239444795 0.214587013 0.253775110 0.308927548 0.381957915 0.477676323 0.602298276 0.758327013 0.944666001 1.157538877 1.389778404 1.630911179 1.869665160 2.096811798 2.304627800 2.485089561 2.631345883 2.740661101 2.814955723 2.859385861 2.881084807 2.888126439 2.888017768 2.886785046 2.889898651 2.903578989 2.963613234 3.571853219
//
IT	5325
RD	3
LK	-237243.054242
QD	-1205.089202 -> -950.381902
RI	0.0801801129
TR	0.045853	0.010768
MT	10.008902
MM	C_pi: 1.627863, n_recomb: 19856.583184
RS	0	0.000000	0.300953	491.003775	0.024728	0.001030
RS	1	0.007602	0.300953	514.681424	0.025920	0.007113
RS	2	0.015782	0.300953	538.428664	0.027116	0.015492
RS	3	0.024584	0.300953	562.067157	0.028306	0.023002
RS	4	0.034055	0.222705	786.412145	0.039605	0.031543
RS	5	0.044246	0.222705	806.998789	0.040641	0.035405
RS	6	0.055212	0.253906	726.086233	0.036567	0.032612
RS	7	0.067011	0.253906	744.550864	0.037496	0.035211
RS	8	0.079707	0.301071	644.214677	0.032443	0.031132
RS	9	0.093369	0.301071	661.354889	0.033307	0.033405
RS	10	0.108069	0.365659	559.601280	0.028182	0.028900
RS	11	0.123886	0.365659	575.761230	0.028996	0.030795
RS	12	0.140906	0.454029	477.773006	0.024061	0.026135
RS	13	0.159220	0.454029	493.068845	0.024832	0.027614
RS	14	0.178926	0.575203	402.345295	0.020263	0.023024
RS	15	0.200131	0.575203	416.731712	0.020987	0.024082
RS	16	0.222947	0.735662	338.070305	0.017026	0.019911
RS	17	0.247498	0.735662	351.435871	0.017699	0.020646
RS	18	0.273915	0.938606	286.777470	0.014442	0.017129
RS	19	0.302340	0.938606	299.078247	0.015062	0.017660
RS	20	0.332926	1.183907	247.586840	0.012469	0.014830
RS	21	0.365838	1.183907	258.879883	0.013037	0.015243
RS	22	0.401251	1.466031	218.794140	0.011019	0.013038
RS	23	0.439357	1.466031	229.209785	0.011543	0.013388
RS	24	0.480359	1.772859	198.674438	0.010005	0.011716
RS	25	0.524478	1.772859	208.378321	0.010494	0.012043
RS	26	0.571952	2.088340	185.580662	0.009346	0.010810
RS	27	0.623034	2.088340	194.738442	0.009807	0.011138
RS	28	0.678000	2.397524	177.979411	0.008963	0.010241
RS	29	0.737144	2.397524	186.730110	0.009404	0.010567
RS	30	0.800785	2.686555	174.765667	0.008801	0.009920
RS	31	0.869263	2.686555	183.211787	0.009227	0.010239
RS	32	0.942947	2.939194	175.430760	0.008835	0.009808
RS	33	1.022233	2.939194	183.636621	0.009248	0.010144
RS	34	1.107546	3.139859	179.743237	0.009052	0.009926
RS	35	1.199345	3.139859	187.722823	0.009454	0.010306
RS	36	1.298122	3.281171	187.323741	0.009434	0.010290
RS	37	1.404409	3.281171	195.015744	0.009821	0.010715
RS	38	1.518775	3.366279	197.487483	0.009946	0.010868
RS	39	1.641836	3.366279	204.729340	0.010310	0.011320
RS	40	1.774252	3.405376	209.257259	0.010538	0.011595
RS	41	1.916734	3.405376	215.767778	0.010866	0.012040
RS	42	2.070048	3.412321	221.320481	0.011146	0.012372
RS	43	2.235017	3.412321	226.699362	0.011417	0.012761
RS	44	2.412527	3.401942	232.027364	0.011685	0.013069
RS	45	2.603531	3.401942	235.784436	0.011874	0.013345
RS	46	2.809056	3.386855	239.591005	0.012066	0.013549
RS	47	3.030205	3.386855	241.210035	0.012148	0.013671
RS	48	3.268166	3.376122	242.354301	0.012205	0.013713
RS	49	3.524217	3.376122	241.383472	0.012156	0.013656
RS	50	3.799733	3.377504	238.914843	0.012032	0.013489
RS	51	4.096194	3.377504	235.082222	0.011839	0.013237
RS	52	4.415193	3.399617	228.323695	0.011499	0.012828
RS	53	4.758442	3.399617	221.664378	0.011163	0.012388
RS	54	5.127785	3.499357	207.776673	0.010464	0.011634
RS	55	5.525205	3.499357	199.155455	0.010030	0.011070
RS	56	5.952839	3.499357	189.221340	0.009529	0.010440
RS	57	6.412981	3.499357	178.090360	0.008969	0.009758
RS	58	6.908103	4.534791	130.227996	0.006558	0.007599
RS	59	7.440865	4.534791	124.406800	0.006265	0.007170
RS	60	8.014129	4.534791	117.775287	0.005931	0.006708
RS	61	8.630972	4.534791	110.416929	0.005561	0.006221
RS	62	9.294708	4.534791	102.439398	0.005159	0.005718
RS	63	10.008902	4.534791	615.631205	0.031004	0.033574
PA	4+25*2+4+6 0.045853421 0.010767935 10.008901748 0.300952585 0.222704711 0.253906285 0.301071163 0.365659129 0.454028503 0.575202850 0.735661657 0.938606072 1.183906993 1.466031085 1.772858992 2.088339506 2.397524008 2.686555082 2.939194023 3.139858966 3.281171255 3.366279272 3.405375809 3.412321361 3.401941566 3.386855348 3.376122278 3.377503731 3.399616804 3.499356668 4.534790690
//
IT	5178
RD	4
LK	-236783.820943
QD	-1039.172904 -> -871.068101
RI	0.0633330623
TR	0.042926	0.011177
MT	10.542433
MM	C_pi: 1.815660, n_recomb: 22957.538933
RS	0	0.000000	0.382878	451.918852	0.019685	0.000842
RS	1	0.007690	0.382878	476.648480	0.020762	0.005802
RS	2	0.015971	0.382878	501.927603	0.021863	0.012652
RS	3	0.024889	0.382878	527.637485	0.022983	0.018789
RS	4	0.034493	0.237886	883.815318	0.038498	0.031073
RS	5	0.044836	0.237886	909.830702	0.039631	0.034569
RS	6	0.055974	0.264239	842.384089	0.036693	0.032693
RS	7	0.067968	0.264239	865.466135	0.037699	0.034982
RS	8	0.080885	0.306177	767.354261	0.033425	0.031559
RS	9	0.094795	0.306177	788.357139	0.034340	0.033751
RS	10	0.109774	0.364162	681.339435	0.029678	0.029700
RS	11	0.125906	0.364162	700.820869	0.030527	0.031679
RS	12	0.143278	0.445468	589.952097	0.025698	0.027146
RS	13	0.161986	0.445468	608.280817	0.026496	0.028788
RS	14	0.182133	0.560784	499.020987	0.021737	0.024010
RS	15	0.203829	0.560784	516.303079	0.022489	0.025269
RS	16	0.227193	0.719134	417.321532	0.018178	0.020714
RS	17	0.252354	0.719134	433.444547	0.018880	0.021647
RS	18	0.279450	0.926986	349.855270	0.015239	0.017681
RS	19	0.308630	0.926986	364.706590	0.015886	0.018389
RS	20	0.340053	1.187613	297.195375	0.012945	0.015136
RS	21	0.373893	1.187613	310.780735	0.013537	0.015702
RS	22	0.410335	1.497875	257.966429	0.011237	0.013146
RS	23	0.449580	1.497875	270.410125	0.011779	0.013628
RS	24	0.491842	1.845777	230.205746	0.010027	0.011684
RS	25	0.537355	1.845777	241.705803	0.010528	0.012122
RS	26	0.586367	2.212679	211.786305	0.009225	0.010685
RS	27	0.639149	2.212679	222.561101	0.009694	0.011105
RS	28	0.695989	2.580031	200.599047	0.008738	0.010056
RS	29	0.757200	2.580031	210.843153	0.009184	0.010455
RS	30	0.823119	2.929521	195.127001	0.008499	0.009694
RS	31	0.894106	2.929521	204.995308	0.008929	0.010067
RS	32	0.970553	3.237501	194.763982	0.008484	0.009555
RS	33	1.052878	3.237501	204.373154	0.008902	0.009927
RS	34	1.141534	3.479192	199.364351	0.008684	0.009665
RS	35	1.237007	3.479192	208.779565	0.009094	0.010066
RS	36	1.339823	3.641828	208.574558	0.009085	0.010043
RS	37	1.450545	3.641828	217.773231	0.009486	0.010478
RS	38	1.569781	3.729615	221.589598	0.009652	0.010656
RS	39	1.698187	3.729615	230.420656	0.010037	0.011111
RS	40	1.836467	3.758069	237.185887	0.010332	0.011434
RS	41	1.985381	3.758069	245.340372	0.010687	0.011876
RS	42	2.145746	3.747772	253.669468	0.011050	0.012270
RS	43	2.318443	3.747772	260.673744	0.011355	0.012654
RS	44	2.504421	3.719798	268.861782	0.011711	0.013027
RS	45	2.704700	3.719798	274.111670	0.011940	0.013300
RS	46	2.920380	3.691072	280.388358	0.012213	0.013561
RS	47	3.152646	3.691072	283.231825	0.012337	0.013684
RS	48	3.402774	3.672902	286.057052	0.012460	0.013765
RS	49	3.672136	3.672902	285.912581	0.012454	0.013713
RS	50	3.962212	3.674606	284.007505	0.012371	0.013562
RS	51	4.274595	3.674606	280.514024	0.012219	0.013321
RS	52	4.611000	3.706504	272.972841	0.011890	0.012902
RS	53	4.973275	3.706504	266.151797	0.011593	0.012481
RS	54	5.363408	3.845357	248.725658	0.010834	0.011651
RS	55	5.783542	3.845357	239.706729	0.010441	0.011119
RS	56	6.235985	3.845357	229.050972	0.009977	0.010521
RS	57	6.723220	3.845357	216.865880	0.009446	0.009867
RS	58	7.247924	5.315155	150.042114	0.006536	0.007194
RS	59	7.812977	5.315155	145.157268	0.006323	0.006859
RS	60	8.421482	5.315155	139.278002	0.006067	0.006488
RS	61	9.076782	5.315155	132.455088	0.005770	0.006086
RS	62	9.782473	5.315155	124.767113	0.005435	0.005659
RS	63	10.542433	5.315155	836.210691	0.036424	0.036286
PA	4+25*2+4+6 0.042925960 0.011177159 10.542432520 0.382877795 0.237885976 0.264238807 0.306177086 0.364161726 0.445467536 0.560784050 0.719133797 0.926986461 1.187612573 1.497874580 1.845776799 2.212678811 2.580031298 2.929521452 3.237501295 3.479192183 3.641828293 3.729615253 3.758068905 3.747772009 3.719798088 3.691072074 3.672901681 3.674605886 3.706504004 3.845356970 5.315154682
//
IT	5146
RD	5
LK	-236465.282551
QD	-933.448189 -> -799.930312
RI	0.0503056606
TR	0.040552	0.011646
MT	10.938270
MM	C_pi: 1.969071, n_recomb: 25908.682740
RS	0	0.000000	0.475809	413.975128	0.015978	0.000711
RS	1	0.007752	0.475809	438.603507	0.016929	0.004873
RS	2	0.016106	0.475809	464.089590	0.017913	0.010602
RS	3	0.025107	0.475809	490.364926	0.018927	0.015699
RS	4	0.034806	0.252360	966.026962	0.037286	0.030744
RS	5	0.045256	0.252360	997.164059	0.038488	0.033906
RS	6	0.056517	0.276336	938.816229	0.036236	0.032589
RS	7	0.068651	0.276336	966.576174	0.037307	0.034549
RS	8	0.081726	0.315115	872.326651	0.033669	0.031657
RS	9	0.095814	0.315115	897.387351	0.034637	0.033668
RS	10	0.110994	0.368124	790.326484	0.030504	0.030138
RS	11	0.127351	0.368124	813.273935	0.031390	0.032063
RS	12	0.144976	0.443510	695.178802	0.026832	0.027848
RS	13	0.163968	0.443510	716.573740	0.027658	0.029514
RS	14	0.184432	0.553159	593.075640	0.022891	0.024780
RS	15	0.206482	0.553159	613.220157	0.023669	0.026109
RS	16	0.230242	0.707834	496.402429	0.019160	0.021386
RS	17	0.255843	0.707834	515.246346	0.019887	0.022406
RS	18	0.283430	0.916419	413.843869	0.015973	0.018169
RS	19	0.313155	0.916419	431.232666	0.016644	0.018962
RS	20	0.345184	1.184954	348.092521	0.013435	0.015426
RS	21	0.379697	1.184954	363.978044	0.014048	0.016070
RS	22	0.416885	1.512597	298.541926	0.011523	0.013269
RS	23	0.456956	1.512597	313.031630	0.012082	0.013821
RS	24	0.500134	1.888120	263.189738	0.010158	0.011686
RS	25	0.546659	1.888120	276.505220	0.010672	0.012185
RS	26	0.596790	2.291633	239.474555	0.009243	0.010605
RS	27	0.650808	2.291633	251.880984	0.009722	0.011074
RS	28	0.709014	2.702476	224.698974	0.008673	0.009917
RS	29	0.771732	2.702476	236.441661	0.009126	0.010353
RS	30	0.839312	3.099358	216.912450	0.008372	0.009510
RS	31	0.912132	3.099358	228.193914	0.008808	0.009910
RS	32	0.990596	3.452275	215.420030	0.008315	0.009340
RS	33	1.075144	3.452275	226.405606	0.008739	0.009728
RS	34	1.166246	3.727448	220.189535	0.008499	0.009435
RS	35	1.264410	3.727448	230.994083	0.008916	0.009842
RS	36	1.370185	3.906244	230.918458	0.008913	0.009816
RS	37	1.484160	3.906244	241.558327	0.009323	0.010252
RS	38	1.606971	3.993513	246.690377	0.009522	0.010454
RS	39	1.739302	3.993513	257.026289	0.009920	0.010906
RS	40	1.881892	4.009846	266.030918	0.010268	0.011273
RS	41	2.035537	4.009846	275.725087	0.010642	0.011713
RS	42	2.201092	3.982119	286.852251	0.011072	0.012164
RS	43	2.379482	3.982119	295.354434	0.011400	0.012550
RS	44	2.571702	3.936989	306.421918	0.011827	0.012985
RS	45	2.778823	3.936989	313.008769	0.012081	0.013268
RS	46	3.002002	3.895042	321.740635	0.012418	0.013587
RS	47	3.242482	3.895042	325.619844	0.012568	0.013725
RS	48	3.501605	3.869406	330.043546	0.012739	0.013850
RS	49	3.780816	3.869406	330.504655	0.012757	0.013818
RS	50	4.081673	3.870655	328.989923	0.012698	0.013688
RS	51	4.405853	3.870655	325.593621	0.012567	0.013470
RS	52	4.755165	3.910518	317.006200	0.012236	0.013047
RS	53	5.131558	3.910518	309.783958	0.011957	0.012652
RS	54	5.537130	4.083389	288.391645	0.011131	0.011751
RS	55	5.974143	4.083389	278.785467	0.010760	0.011252
RS	56	6.445036	4.083389	267.240723	0.010315	0.010682
RS	57	6.952434	4.083389	253.861472	0.009798	0.010048
RS	58	7.499168	5.978220	166.813167	0.006439	0.006909
RS	59	8.088286	5.978220	162.819194	0.006284	0.006647
RS	60	8.723076	5.978220	157.705809	0.006087	0.006345
RS	61	9.407077	5.978220	151.494790	0.005847	0.006009
RS	62	10.144105	5.978220	144.236968	0.005567	0.005643
RS	63	10.938270	5.978220	1050.808773	0.040558	0.038950
PA	4+25*2+4+6 0.040551916 0.011646389 10.938270410 0.475809485 0.252359953 0.276335960 0.315114999 0.368123543 0.443510340 0.553159197 0.707833636 0.916419272 1.184953805 1.512596898 1.888120092 2.291632986 2.702476097 3.099357648 3.452275489 3.727447816 3.906243721 3.993513090 4.009845752 3.982118558 3.936988752 3.895041826 3.869406068 3.870654767 3.910518387 4.083389226 5.978220008
//
IT	5146
RD	6
LK	-236207.613383
QD	-846.758820 -> -733.507385
RI	0.0407620687
TR	0.038502	0.012117
MT	11.267594
MM	C_pi: 2.101594, n_recomb: 28733.805459
RS	0	0.000000	0.577407	380.838341	0.013254	0.000612
RS	1	0.007803	0.577407	404.850286	0.014090	0.004170
RS	2	0.016214	0.577407	429.906684	0.014962	0.009049
RS	3	0.025282	0.577407	455.976987	0.015869	0.013364
RS	4	0.035057	0.264633	1042.647759	0.036286	0.030524
RS	5	0.045596	0.264633	1078.528547	0.037535	0.033453
RS	6	0.056956	0.288197	1023.048837	0.035604	0.032382
RS	7	0.069203	0.288197	1055.333222	0.036728	0.034088
RS	8	0.082405	0.325375	963.632589	0.033537	0.031547
RS	9	0.096638	0.325375	992.767573	0.034551	0.033393
RS	10	0.111981	0.374638	888.096721	0.030908	0.030324
RS	11	0.128521	0.374638	914.573611	0.031829	0.032175
RS	12	0.146352	0.445145	793.026556	0.027599	0.028318
RS	13	0.165574	0.445145	817.504442	0.028451	0.029969
RS	14	0.186296	0.549831	683.138597	0.023775	0.025376
RS	15	0.208635	0.549831	706.108018	0.024574	0.026727
RS	16	0.232717	0.700778	573.653983	0.019964	0.021945
RS	17	0.258678	0.700778	595.165912	0.020713	0.023006
RS	18	0.286664	0.908745	477.081236	0.016603	0.018595
RS	19	0.316834	0.908745	496.965746	0.017296	0.019433
RS	20	0.349359	1.182040	398.689306	0.013875	0.015692
RS	21	0.384421	1.182040	416.847907	0.014507	0.016381
RS	22	0.422219	1.521882	338.998881	0.011798	0.013394
RS	23	0.462966	1.521882	355.516316	0.012373	0.013987
RS	24	0.506893	1.918036	296.142349	0.010306	0.011706
RS	25	0.554247	1.918036	311.257926	0.010832	0.012240
RS	26	0.605296	2.350122	267.170366	0.009298	0.010552
RS	27	0.660328	2.350122	281.191928	0.009786	0.011047
RS	28	0.719654	2.796400	248.791296	0.008658	0.009807
RS	29	0.783609	2.796400	262.011461	0.009119	0.010263
RS	30	0.852554	3.233594	238.618888	0.008304	0.009354
RS	31	0.926879	3.233594	251.284790	0.008745	0.009769
RS	32	1.007004	3.626151	235.884398	0.008209	0.009151
RS	33	1.093380	3.626151	248.208357	0.008638	0.009547
RS	34	1.186496	3.931525	240.692736	0.008377	0.009227
RS	35	1.286877	3.931525	252.839868	0.008799	0.009635
RS	36	1.395091	4.124807	252.818274	0.008799	0.009605
RS	37	1.511749	4.124807	264.846654	0.009217	0.010039
RS	38	1.637509	4.210899	271.258568	0.009440	0.010259
RS	39	1.773082	4.210899	283.044549	0.009851	0.010708
RS	40	1.919233	4.215109	294.303445	0.010242	0.011112
RS	41	2.076788	4.215109	305.483416	0.010631	0.011552
RS	42	2.246636	4.170238	319.480601	0.011119	0.012055
RS	43	2.429737	4.170238	329.427985	0.011465	0.012446
RS	44	2.627125	4.108034	343.502404	0.011955	0.012940
RS	45	2.839914	4.108034	351.370594	0.012228	0.013237
RS	46	3.069307	4.052366	362.718552	0.012623	0.013613
RS	47	3.316599	4.052366	367.566735	0.012792	0.013773
RS	48	3.583186	4.018050	373.740124	0.013007	0.013945
RS	49	3.870574	4.018050	374.719990	0.013041	0.013938
RS	50	4.180387	4.016817	373.692323	0.013005	0.013836
RS	51	4.514372	4.016817	370.282216	0.012887	0.013644
RS	52	4.874418	4.061712	360.658105	0.012552	0.013224
RS	53	5.262558	4.061712	352.905683	0.012282	0.012854
RS	54	5.680982	4.262471	327.417741	0.011395	0.011894
RS	55	6.132055	4.262471	317.102821	0.011036	0.011423
RS	56	6.618324	4.262471	304.555374	0.010599	0.010875
RS	57	7.142535	4.262471	289.879286	0.010088	0.010259
RS	58	7.707649	6.569765	181.698271	0.006324	0.006694
RS	59	8.316857	6.569765	178.544487	0.006214	0.006488
RS	60	8.973599	6.569765	174.179994	0.006062	0.006243
RS	61	9.681585	6.569765	168.601062	0.005868	0.005961
RS	62	10.444814	6.569765	161.833077	0.005632	0.005644
RS	63	11.267594	6.569765	1261.180705	0.043892	0.041534
PA	4+25*2+4+6 0.038502424 0.012116998 11.267594366 0.577407073 0.264632880 0.288197121 0.325374953 0.374637646 0.445145098 0.549830723 0.700778089 0.908744981 1.182039945 1.521882430 1.918036119 2.350122214 2.796399987 3.233594296 3.626150890 3.931525456 4.124807083 4.210899082 4.215109353 4.170237711 4.108033540 4.052366337 4.018049590 4.016817226 4.061712274 4.262470931 6.569765404
//
IT	4524
RD	7
LK	-235987.720500
QD	-770.930243 -> -672.611368
RI	0.0336672841
TR	0.036674	0.012565
MT	11.564259
MM	C_pi: 2.222479, n_recomb: 31472.339209
RS	0	0.000000	0.688218	351.893000	0.011181	0.000532
RS	1	0.007847	0.688218	375.054673	0.011917	0.003610
RS	2	0.016309	0.688218	399.371022	0.012690	0.007816
RS	3	0.025436	0.688218	424.839604	0.013499	0.011523
RS	4	0.035279	0.274772	1117.744904	0.035515	0.030378
RS	5	0.045894	0.274772	1158.106324	0.036798	0.033161
RS	6	0.057342	0.299392	1099.808660	0.034945	0.032120
RS	7	0.069688	0.299392	1136.455388	0.036110	0.033647
RS	8	0.083003	0.336105	1045.264524	0.033212	0.031315
RS	9	0.097363	0.336105	1078.441423	0.034266	0.033031
RS	10	0.112849	0.382489	977.263421	0.031052	0.030349
RS	11	0.129551	0.382489	1007.311452	0.032006	0.032133
RS	12	0.147564	0.448878	884.878482	0.028116	0.028628
RS	13	0.166990	0.448878	912.471466	0.028993	0.030256
RS	14	0.187940	0.549238	769.797781	0.024460	0.025845
RS	15	0.210534	0.549238	795.584497	0.025279	0.027203
RS	16	0.234901	0.696751	649.250324	0.020629	0.022420
RS	17	0.261180	0.696751	673.403353	0.021397	0.023504
RS	18	0.289521	0.903705	539.544734	0.017143	0.018972
RS	19	0.320086	0.903705	561.900785	0.017854	0.019839
RS	20	0.353049	1.180335	448.862068	0.014262	0.015938
RS	21	0.388599	1.180335	469.277685	0.014911	0.016655
RS	22	0.426938	1.529714	379.150985	0.012047	0.013520
RS	23	0.468286	1.529714	397.684834	0.012636	0.014139
RS	24	0.512878	1.942708	328.825386	0.010448	0.011739
RS	25	0.560969	1.942708	345.730410	0.010985	0.012295
RS	26	0.612834	2.398950	294.587511	0.009360	0.010516
RS	27	0.668769	2.398950	310.211324	0.009857	0.011028
RS	28	0.729093	2.876315	272.549833	0.008660	0.009718
RS	29	0.794150	2.876315	287.230006	0.009126	0.010185
RS	30	0.864312	3.350236	259.892137	0.008258	0.009220
RS	31	0.939980	3.350236	273.918537	0.008703	0.009642
RS	32	1.021585	3.780181	255.785321	0.008127	0.008983
RS	33	1.109594	3.780181	269.416674	0.008560	0.009382
RS	34	1.204508	4.114995	260.488216	0.008277	0.009037
RS	35	1.306870	4.114995	273.941517	0.008704	0.009443
RS	36	1.417264	4.322988	273.876929	0.008702	0.009408
RS	37	1.536321	4.322988	287.256121	0.009127	0.009837
RS	38	1.664720	4.408526	294.889275	0.009370	0.010071
RS	39	1.803194	4.408526	308.092140	0.009789	0.010517
RS	40	1.952534	4.401232	321.607701	0.010219	0.010953
RS	41	2.113592	4.401232	334.250512	0.010620	0.011392
RS	42	2.287288	4.339588	351.198414	0.011159	0.011941
RS	43	2.474613	4.339588	362.581348	0.011521	0.012339
RS	44	2.676638	4.260175	379.830986	0.012069	0.012889
RS	45	2.894515	4.260175	388.981779	0.012359	0.013201
RS	46	3.129489	4.189972	403.187210	0.012811	0.013636
RS	47	3.382900	4.189972	409.007208	0.012996	0.013818
RS	48	3.656197	4.145458	417.200959	0.013256	0.014041
RS	49	3.950938	4.145458	418.689898	0.013303	0.014058
RS	50	4.268807	4.139532	418.390806	0.013294	0.013991
RS	51	4.611618	4.139532	414.931591	0.013184	0.013824
RS	52	4.981329	4.186545	404.426529	0.012850	0.013414
RS	53	5.380051	4.186545	396.078632	0.012585	0.013067
RS	54	5.810060	4.409558	366.516114	0.011646	0.012060
RS	55	6.273810	4.409558	355.410164	0.011293	0.011612
RS	56	6.773950	4.409558	341.776516	0.010860	0.011082
RS	57	7.313335	4.409558	325.720868	0.010349	0.010478
RS	58	7.895044	7.117954	195.573368	0.006214	0.006522
RS	59	8.522399	7.117954	193.217824	0.006139	0.006364
RS	60	9.198982	7.117954	189.579714	0.006024	0.006165
RS	61	9.928654	7.117954	184.632470	0.005866	0.005928
RS	62	10.715582	7.117954	178.378109	0.005668	0.005654
RS	63	11.564259	7.117954	1471.117764	0.046743	0.044020
PA	4+25*2+4+6 0.036674416 0.012565202 11.564259315 0.688217969 0.274771862 0.299392431 0.336104566 0.382489104 0.448877508 0.549238197 0.696750829 0.903704780 1.180335496 1.529714078 1.942708123 2.398950112 2.876314959 3.350235789 3.780181105 4.114994594 4.322988026 4.408525926 4.401232036 4.339588395 4.260174514 4.189971593 4.145457747 4.139531962 4.186545192 4.409558203 7.117954500
//
IT	5249
RD	8
LK	-235796.387420
QD	-703.833122 -> -617.625120
RI	0.0282288277
TR	0.035016	0.012982
MT	11.844406
MM	C_pi: 2.336952, n_recomb: 34150.174914
RS	0	0.000000	0.810302	325.868756	0.009542	0.000466
RS	1	0.007887	0.810302	348.050980	0.010192	0.003144
RS	2	0.016397	0.810302	371.448221	0.010877	0.006798
RS	3	0.025578	0.810302	396.078987	0.011598	0.010016
RS	4	0.035483	0.283226	1192.536188	0.034920	0.030276
RS	5	0.046169	0.283226	1237.216783	0.036229	0.032976
RS	6	0.057698	0.309932	1171.553164	0.034306	0.031828
RS	7	0.070136	0.309932	1212.432127	0.035503	0.033233
RS	8	0.083555	0.346995	1119.814615	0.032791	0.031011
RS	9	0.098033	0.346995	1156.990231	0.033879	0.032629
RS	10	0.113653	0.391094	1059.874221	0.031036	0.030273
RS	11	0.130505	0.391094	1093.525269	0.032021	0.032002
RS	12	0.148685	0.453879	972.096250	0.028465	0.028831
RS	13	0.168300	0.453879	1002.846240	0.029366	0.030439
RS	14	0.189462	0.550383	853.890811	0.025004	0.026226
RS	15	0.212294	0.550383	882.508813	0.025842	0.027588
RS	16	0.236925	0.694748	723.711432	0.021192	0.022835
RS	17	0.263500	0.694748	750.500547	0.021976	0.023935
RS	18	0.292171	0.900573	601.568312	0.017615	0.019317
RS	19	0.323103	0.900573	626.389697	0.018342	0.020204
RS	20	0.356475	1.179778	498.827021	0.014607	0.016171
RS	21	0.392480	1.179778	521.497707	0.015271	0.016909
RS	22	0.431324	1.537132	419.131381	0.012273	0.013645
RS	23	0.473231	1.537132	439.681535	0.012875	0.014283
RS	24	0.518445	1.964694	361.305256	0.010580	0.011780
RS	25	0.567224	1.964694	379.998110	0.011127	0.012351
RS	26	0.619851	2.442474	321.738797	0.009421	0.010494
RS	27	0.676629	2.442474	338.959441	0.009926	0.011016
RS	28	0.737885	2.948475	295.947164	0.008666	0.009644
RS	29	0.803972	2.948475	312.076367	0.009138	0.010118
RS	30	0.875273	3.457345	280.679215	0.008219	0.009102
RS	31	0.952196	3.457345	296.048355	0.008669	0.009528
RS	32	1.035188	3.924048	275.052197	0.008054	0.008830
RS	33	1.124725	3.924048	289.966323	0.008491	0.009230
RS	34	1.221324	4.288833	279.493605	0.008184	0.008861
RS	35	1.325543	4.288833	294.223677	0.008616	0.009264
RS	36	1.437982	4.512718	293.999363	0.008609	0.009222
RS	37	1.559289	4.512718	308.699833	0.009039	0.009646
RS	38	1.690164	4.598907	317.473355	0.009296	0.009889
RS	39	1.831362	4.598907	332.070164	0.009724	0.010332
RS	40	1.983697	4.580993	347.821394	0.010185	0.010794
RS	41	2.148048	4.580993	361.918041	0.010598	0.011234
RS	42	2.325361	4.502968	381.881814	0.011182	0.011825
RS	43	2.516660	4.502968	394.710551	0.011558	0.012230
RS	44	2.723047	4.406133	415.304492	0.012161	0.012832
RS	45	2.945713	4.406133	425.767026	0.012467	0.013158
RS	46	3.185942	4.320549	443.094946	0.012975	0.013651
RS	47	3.445118	4.320549	449.926048	0.013175	0.013854
RS	48	3.724737	4.264399	460.460255	0.013483	0.014130
RS	49	4.026411	4.264399	462.491582	0.013543	0.014172
RS	50	4.351879	4.251789	463.232315	0.013565	0.014144
RS	51	4.703018	4.251789	459.733386	0.013462	0.013999
RS	52	5.081852	4.298393	448.580462	0.013136	0.013607
RS	53	5.490568	4.298393	439.611703	0.012873	0.013280
RS	54	5.931520	4.538923	406.077721	0.011891	0.012236
RS	55	6.407252	4.538923	394.125705	0.011541	0.011807
RS	56	6.920507	4.538923	379.345097	0.011108	0.011291
RS	57	7.474245	4.538923	361.844544	0.010596	0.010697
RS	58	8.071659	7.639113	208.922197	0.006118	0.006381
RS	59	8.716193	7.639113	207.335746	0.006071	0.006262
RS	60	9.411565	7.639113	204.406902	0.005986	0.006103
RS	61	10.161783	7.639113	200.088202	0.005859	0.005903
RS	62	10.971175	7.639113	194.359903	0.005691	0.005666
RS	63	11.844406	7.639113	1683.364371	0.049293	0.046403
PA	4+25*2+4+6 0.035016440 0.012981879 11.844406214 0.810301679 0.283225627 0.309931936 0.346995039 0.391093710 0.453879229 0.550382622 0.694747774 0.900572853 1.179778297 1.537131778 1.964694242 2.442473545 2.948475469 3.457344506 3.924048300 4.288833156 4.512717784 4.598907048 4.580993436 4.502968160 4.406132811 4.320548577 4.264398756 4.251788642 4.298393406 4.538923203 7.639112988
//
IT	5172
RD	9
LK	-235628.438431
QD	-644.353873 -> -568.336030
RI	0.0239288077
TR	0.033500	0.013365
MT	12.115630
MM	C_pi: 2.447760, n_recomb: 36780.891555
RS	0	0.000000	0.946582	301.759294	0.008204	0.000408
RS	1	0.007926	0.946582	322.871633	0.008778	0.002748
RS	2	0.016480	0.946582	345.224344	0.009386	0.005935
RS	3	0.025712	0.946582	368.851563	0.010028	0.008746
RS	4	0.035676	0.290450	1267.044240	0.034448	0.030194
RS	5	0.046429	0.290450	1315.944411	0.035778	0.032854
RS	6	0.058035	0.319937	1239.440503	0.033698	0.031521
RS	7	0.070561	0.319937	1284.449335	0.034922	0.032844
RS	8	0.084079	0.357939	1188.802340	0.032321	0.030667
RS	9	0.098669	0.357939	1229.930153	0.033439	0.032211
RS	10	0.114416	0.400149	1137.270916	0.030920	0.030132
RS	11	0.131410	0.400149	1174.547809	0.031934	0.031818
RS	12	0.149751	0.459672	1055.640819	0.028701	0.028960
RS	13	0.169546	0.459672	1089.591374	0.029624	0.030552
RS	14	0.190910	0.552638	936.056544	0.025450	0.026545
RS	15	0.213968	0.552638	967.530288	0.026305	0.027909
RS	16	0.238852	0.694065	797.471403	0.021682	0.023208
RS	17	0.265709	0.694065	826.903715	0.022482	0.024320
RS	18	0.294695	0.898702	663.461161	0.018038	0.019639
RS	19	0.325978	0.898702	690.752337	0.018780	0.020542
RS	20	0.359741	1.179974	548.809043	0.014921	0.016396
RS	21	0.396179	1.179974	573.741816	0.015599	0.017150
RS	22	0.435506	1.544244	459.097590	0.012482	0.013773
RS	23	0.477950	1.544244	481.671414	0.013096	0.014426
RS	24	0.523757	1.984822	393.689674	0.010704	0.011830
RS	25	0.573196	1.984822	414.175000	0.011261	0.012412
RS	26	0.626552	2.482398	348.691900	0.009480	0.010483
RS	27	0.684138	2.482398	367.509149	0.009992	0.011013
RS	28	0.746288	3.015500	319.024084	0.008674	0.009583
RS	29	0.813364	3.015500	336.595777	0.009151	0.010061
RS	30	0.885756	3.558453	301.000363	0.008184	0.008998
RS	31	0.963886	3.558453	317.698328	0.008638	0.009426
RS	32	1.048209	4.062036	293.696713	0.007985	0.008691
RS	33	1.139214	4.062036	309.872567	0.008425	0.009091
RS	34	1.237433	4.457895	297.715959	0.008094	0.008698
RS	35	1.343437	4.457895	313.696778	0.008529	0.009098
RS	36	1.457842	4.699259	313.184488	0.008515	0.009045
RS	37	1.581315	4.699259	329.179790	0.008950	0.009465
RS	38	1.714574	4.787558	338.994211	0.009217	0.009714
RS	39	1.858395	4.787558	354.965012	0.009651	0.010153
RS	40	2.013615	4.759978	372.909167	0.010139	0.010637
RS	41	2.181138	4.759978	388.454389	0.010561	0.011078
RS	42	2.361939	4.665939	411.476091	0.011187	0.011705
RS	43	2.557069	4.665939	425.766925	0.011576	0.012116
RS	44	2.767666	4.551472	449.854200	0.012231	0.012768
RS	45	2.994954	4.551472	461.667980	0.012552	0.013108
RS	46	3.240257	4.449736	482.375815	0.013115	0.013658
RS	47	3.505002	4.449736	490.273530	0.013330	0.013880
RS	48	3.790730	4.380697	503.478233	0.013689	0.014212
RS	49	4.099106	4.380697	506.107241	0.013760	0.014275
RS	50	4.431922	4.359715	508.227162	0.013818	0.014291
RS	51	4.791117	4.359715	504.723281	0.013722	0.014167
RS	52	5.178782	4.403825	493.193722	0.013409	0.013798
RS	53	5.597173	4.403825	483.603624	0.013148	0.013487
RS	54	6.048725	4.657987	446.250365	0.012133	0.012416
RS	55	6.536066	4.657987	433.416074	0.011784	0.012002
RS	56	7.062033	4.657987	417.444724	0.011349	0.011498
RS	57	7.629688	4.657987	398.448504	0.010833	0.010910
RS	58	8.242335	8.142421	221.979565	0.006035	0.006263
RS	59	8.903540	8.142421	221.143731	0.006012	0.006177
RS	60	9.617151	8.142421	218.913893	0.005952	0.006051
RS	61	10.387321	8.142421	215.223125	0.005851	0.005884
RS	62	11.218535	8.142421	210.031148	0.005710	0.005679
RS	63	12.115630	8.142421	1899.375233	0.051640	0.048682
PA	4+25*2+4+6 0.033499703 0.013364586 12.115630235 0.946581876 0.290449855 0.319936862 0.357939317 0.400149008 0.459672425 0.552637531 0.694065334 0.898702271 1.179974068 1.544244437 1.984821764 2.482398163 3.015499568 3.558453375 4.062035868 4.457895418 4.699258983 4.787558217 4.759977811 4.665939315 4.551472130 4.449736390 4.380697379 4.359714816 4.403824514 4.657987173 8.142420557
//
IT	4136
RD	10
LK	-235480.237741
QD	-591.554119 -> -524.248152
RI	0.0204396202
TR	0.032105	0.013714
MT	12.381681
MM	C_pi: 2.556298, n_recomb: 39369.866690
RS	0	0.000000	1.100539	278.945922	0.007085	0.000358
RS	1	0.007963	1.100539	298.917687	0.007593	0.002404
RS	2	0.016560	1.100539	320.129002	0.008131	0.005189
RS	3	0.025841	1.100539	342.625500	0.008703	0.007654
RS	4	0.035862	0.296815	1340.833578	0.034057	0.030118
RS	5	0.046680	0.296815	1393.885168	0.035405	0.032767
RS	6	0.058360	0.329530	1303.986414	0.033121	0.031207
RS	7	0.070970	0.329530	1353.038387	0.034367	0.032475
RS	8	0.084584	0.368898	1253.110303	0.031829	0.030301
RS	9	0.099282	0.368898	1298.138782	0.032973	0.031789
RS	10	0.115150	0.409494	1210.253064	0.030741	0.029949
RS	11	0.132282	0.409494	1251.167909	0.031780	0.031600
RS	12	0.150778	0.465975	1136.095071	0.028857	0.029039
RS	13	0.170747	0.465975	1173.285511	0.029802	0.030618
RS	14	0.192306	0.555610	1016.684529	0.025824	0.026819
RS	15	0.215582	0.555610	1051.040857	0.026697	0.028186
RS	16	0.240712	0.694237	870.797227	0.022118	0.023550
RS	17	0.267842	0.694237	902.884136	0.022933	0.024674
RS	18	0.297132	0.897625	725.418234	0.018426	0.019944
RS	19	0.328755	0.897625	755.187653	0.019182	0.020862
RS	20	0.362896	1.180559	598.955007	0.015214	0.016616
RS	21	0.399756	1.180559	626.160440	0.015905	0.017383
RS	22	0.439550	1.550919	499.159929	0.012679	0.013904
RS	23	0.482514	1.550919	523.768012	0.013304	0.014568
RS	24	0.528898	2.003311	426.058728	0.010822	0.011886
RS	25	0.578976	2.003311	448.344004	0.011388	0.012478
RS	26	0.633042	2.519367	375.503763	0.009538	0.010481
RS	27	0.691412	2.519367	395.919800	0.010056	0.011018
RS	28	0.754431	3.078491	341.818775	0.008682	0.009533
RS	29	0.822468	3.078491	360.828342	0.009165	0.010014
RS	30	0.895922	3.655056	320.885688	0.008151	0.008905
RS	31	0.975225	3.655056	338.900170	0.008608	0.009335
RS	32	1.060843	4.195963	311.745432	0.007918	0.008564
RS	33	1.153279	4.195963	329.163244	0.008361	0.008963
RS	34	1.253075	4.624235	315.180363	0.008006	0.008545
RS	35	1.360818	4.624235	332.386689	0.008443	0.008942
RS	36	1.477140	4.884832	331.451605	0.008419	0.008878
RS	37	1.602725	4.884832	348.715237	0.008857	0.009294
RS	38	1.738310	4.976777	359.458548	0.009130	0.009545
RS	39	1.884691	4.976777	376.782284	0.009570	0.009981
RS	40	2.042728	4.940494	396.856452	0.010080	0.010483
RS	41	2.213349	4.940494	413.843121	0.010512	0.010924
RS	42	2.397557	4.830795	439.938612	0.011175	0.011583
RS	43	2.596433	4.830795	455.706282	0.011575	0.012001
RS	44	2.811144	4.698489	483.409168	0.012279	0.012699
RS	45	3.042953	4.698489	496.614234	0.012614	0.013051
RS	46	3.293221	4.579913	520.937840	0.013232	0.013656
RS	47	3.563416	4.579913	529.962197	0.013461	0.013896
RS	48	3.855127	4.496906	546.157976	0.013872	0.014284
RS	49	4.170066	4.496906	549.449396	0.013956	0.014367
RS	50	4.510084	4.466161	553.290469	0.014054	0.014430
RS	51	4.877176	4.466161	549.830225	0.013966	0.014324
RS	52	5.273499	4.506065	538.213292	0.013671	0.013982
RS	53	5.701380	4.506065	528.017023	0.013412	0.013686
RS	54	6.163333	4.770695	487.028350	0.012371	0.012597
RS	55	6.662070	4.770695	473.288917	0.012022	0.012195
RS	56	7.200521	4.770695	456.096033	0.011585	0.011700
RS	57	7.781847	4.770695	435.565692	0.011063	0.011117
RS	58	8.409464	8.633136	234.840489	0.005965	0.006161
RS	59	9.087056	8.633136	234.744134	0.005963	0.006104
RS	60	9.818604	8.633136	233.208387	0.005924	0.006006
RS	61	10.608404	8.633136	230.147958	0.005846	0.005869
RS	62	11.461093	8.633136	225.502983	0.005728	0.005692
RS	63	12.381681	8.633136	2119.606468	0.053838	0.050857
PA	4+25*2+4+6 0.032105189 0.013713710 12.381681052 1.100539008 0.296815191 0.329529695 0.368898259 0.409493919 0.465974544 0.555610015 0.694237431 0.897624935 1.180559230 1.550918742 2.003311353 2.519367472 3.078491190 3.655055752 4.195962931 4.624234926 4.884831527 4.976777478 4.940494319 4.830795005 4.698489000 4.579913042 4.496905911 4.466161481 4.506064794 4.770694741 8.633136188
//
IT	5677
RD	11
LK	-235348.947174
QD	-544.581540 -> -484.789735
RI	0.0175503874
TR	0.030820	0.014031
MT	12.644089
MM	C_pi: 2.663206, n_recomb: 41918.274233
RS	0	0.000000	1.276198	257.101506	0.006133	0.000314
RS	1	0.007998	1.276198	275.877905	0.006581	0.002102
RS	2	0.016637	1.276198	295.872666	0.007058	0.004538
RS	3	0.025966	1.276198	317.139584	0.007566	0.006702
RS	4	0.036041	0.302597	1413.358487	0.033717	0.030038
RS	5	0.046922	0.302597	1470.505854	0.035080	0.032695
RS	6	0.058674	0.338806	1365.421634	0.032573	0.030889
RS	7	0.071365	0.338806	1418.435923	0.033838	0.032122
RS	8	0.085072	0.379861	1313.251059	0.031329	0.029925
RS	9	0.099875	0.379861	1362.121272	0.032495	0.031367
RS	10	0.115862	0.419035	1279.295029	0.030519	0.029740
RS	11	0.133128	0.419035	1323.847719	0.031582	0.031362
RS	12	0.151774	0.472616	1213.775562	0.028956	0.029080
RS	13	0.171912	0.472616	1254.237770	0.029921	0.030649
RS	14	0.193661	0.559064	1095.950170	0.026145	0.027060
RS	15	0.217149	0.559064	1133.214000	0.027034	0.028429
RS	16	0.242517	0.694974	943.801844	0.022515	0.023870
RS	17	0.269913	0.694974	978.554483	0.023344	0.025004
RS	18	0.299500	0.897031	787.531031	0.018787	0.020238
RS	19	0.331454	0.897031	819.786950	0.019557	0.021168
RS	20	0.365964	1.181270	649.339802	0.015491	0.016833
RS	21	0.403234	1.181270	678.828444	0.016194	0.017613
RS	22	0.443485	1.557011	539.378663	0.012867	0.014037
RS	23	0.486955	1.557011	566.031865	0.013503	0.014712
RS	24	0.533902	2.020198	458.460645	0.010937	0.011949
RS	25	0.584605	2.020198	482.553831	0.011512	0.012549
RS	26	0.639363	2.553633	402.210490	0.009595	0.010488
RS	27	0.698501	2.553633	424.227965	0.010120	0.011030
RS	28	0.762368	3.137866	364.363931	0.008692	0.009492
RS	29	0.831345	3.137866	384.807258	0.009180	0.009976
RS	30	0.905838	3.747730	340.363635	0.008120	0.008823
RS	31	0.986290	3.747730	359.682657	0.008581	0.009254
RS	32	1.073176	4.326510	329.227306	0.007854	0.008446
RS	33	1.167012	4.326510	347.867407	0.008299	0.008845
RS	34	1.268354	4.788551	331.919841	0.007918	0.008402
RS	35	1.377801	4.788551	350.326129	0.008357	0.008797
RS	36	1.496003	5.070132	348.833809	0.008322	0.008720
RS	37	1.623658	5.070132	367.338048	0.008763	0.009132
RS	38	1.761525	5.167219	378.893517	0.009039	0.009383
RS	39	1.910418	5.167219	397.546533	0.009484	0.009816
RS	40	2.071221	5.123178	419.671899	0.010012	0.010331
RS	41	2.244885	5.123178	438.088720	0.010451	0.010774
RS	42	2.432440	4.998156	467.249710	0.011147	0.011460
RS	43	2.634997	4.998156	484.503834	0.011558	0.011884
RS	44	2.853755	4.847820	515.915912	0.012308	0.012624
RS	45	3.090010	4.847820	530.547696	0.012657	0.012989
RS	46	3.345162	4.711796	558.694915	0.013328	0.013646
RS	47	3.620722	4.711796	568.903799	0.013572	0.013903
RS	48	3.918323	4.613912	588.388828	0.014037	0.014347
RS	49	4.239727	4.613912	592.409385	0.014132	0.014448
RS	50	4.586839	4.572233	598.306935	0.014273	0.014560
RS	51	4.961714	4.572233	594.945031	0.014193	0.014471
RS	52	5.366574	4.606532	583.533493	0.013921	0.014160
RS	53	5.803816	4.606532	572.755368	0.013664	0.013876
RS	54	6.276031	4.879010	528.337314	0.012604	0.012776
RS	55	6.786016	4.879010	513.678581	0.012254	0.012384
RS	56	7.336792	4.879010	495.242464	0.011814	0.011896
RS	57	7.931621	4.879010	473.148838	0.011287	0.011316
RS	58	8.574028	9.114043	247.533330	0.005905	0.006073
RS	59	9.267817	9.114043	248.169671	0.005920	0.006040
RS	60	10.017099	9.114043	247.326357	0.005900	0.005967
RS	61	10.826312	9.114043	244.900615	0.005842	0.005855
RS	62	11.700250	9.114043	240.813771	0.005745	0.005703
RS	63	12.644089	9.114043	2343.925545	0.055917	0.052931
PA	4+25*2+4+6 0.030819556 0.014031178 12.644089311 1.276198174 0.302597360 0.338805748 0.379860973 0.419035197 0.472615922 0.559064112 0.694973991 0.897030842 1.181270216 1.557011037 2.020197843 2.553632951 3.137866386 3.747730058 4.326509544 4.788550948 5.070131878 5.167219157 5.123178060 4.998155983 4.847820444 4.711796024 4.613912412 4.572233115 4.606531798 4.879010325 9.114043076
//
IT	5654
RD	12
LK	-235232.258831
QD	-502.678940 -> -449.407914
RI	0.0151232257
TR	0.029632	0.014319
MT	12.903561
MM	C_pi: 2.768725, n_recomb: 44424.430751
RS	0	0.000000	1.478107	236.103932	0.005315	0.000275
RS	1	0.008033	1.478107	253.647616	0.005710	0.001836
RS	2	0.016711	1.478107	272.372485	0.006131	0.003965
RS	3	0.026087	1.478107	292.337746	0.006581	0.005865
RS	4	0.036215	0.307980	1484.144383	0.033408	0.029948
RS	5	0.047158	0.307980	1545.333050	0.034786	0.032626
RS	6	0.058979	0.347829	1423.850617	0.032051	0.030572
RS	7	0.071750	0.347829	1480.745395	0.033332	0.031782
RS	8	0.085546	0.390815	1369.552055	0.030829	0.029545
RS	9	0.100451	0.390815	1422.195065	0.032014	0.030951
RS	10	0.116554	0.428705	1344.687454	0.030269	0.029513
RS	11	0.133949	0.428705	1392.863744	0.031354	0.031110
RS	12	0.152743	0.479486	1288.822246	0.029012	0.029094
RS	13	0.173046	0.479486	1332.577791	0.029997	0.030654
RS	14	0.194979	0.562838	1173.899531	0.026425	0.027273
RS	15	0.218675	0.562838	1214.090080	0.027329	0.028646
RS	16	0.244274	0.696082	1016.483915	0.022881	0.024171
RS	17	0.271930	0.696082	1053.909459	0.023724	0.025314
RS	18	0.301807	0.896723	849.790580	0.019129	0.020523
RS	19	0.334085	0.896723	884.537595	0.019911	0.021465
RS	20	0.368955	1.181940	699.962060	0.015756	0.017048
RS	21	0.406626	1.181940	731.741314	0.016472	0.017840
RS	22	0.447323	1.562423	579.758816	0.013050	0.014173
RS	23	0.491290	1.562423	608.465600	0.013697	0.014859
RS	24	0.538788	2.035507	490.897728	0.011050	0.012017
RS	25	0.590103	2.035507	516.804899	0.011633	0.012626
RS	26	0.645539	2.585322	428.816636	0.009653	0.010502
RS	27	0.705428	2.585322	452.436768	0.010184	0.011049
RS	28	0.770128	3.193866	386.661886	0.008704	0.009459
RS	29	0.840026	3.193866	408.533561	0.009196	0.009947
RS	30	0.915538	3.836718	359.443499	0.008091	0.008749
RS	31	0.997117	3.836718	380.054026	0.008555	0.009181
RS	32	1.085249	4.453856	346.160241	0.007792	0.008338
RS	33	1.180460	4.453856	366.001993	0.008239	0.008737
RS	34	1.283320	4.951001	347.955416	0.007833	0.008268
RS	35	1.394442	4.951001	367.534744	0.008273	0.008661
RS	36	1.514491	5.255235	365.355799	0.008224	0.008569
RS	37	1.644183	5.255235	385.070736	0.008668	0.008978
RS	38	1.784294	5.358930	397.317040	0.008944	0.009227
RS	39	1.935660	5.358930	417.272001	0.009393	0.009658
RS	40	2.099185	5.308016	441.359402	0.009935	0.010183
RS	41	2.275846	5.308016	461.189602	0.010381	0.010626
RS	42	2.466699	5.167978	493.387544	0.011106	0.011337
RS	43	2.672882	5.167978	512.130693	0.011528	0.011767
RS	44	2.895628	4.999444	547.316534	0.012320	0.012545
RS	45	3.136268	4.999444	563.403038	0.012682	0.012921
RS	46	3.396238	4.845450	595.548791	0.013406	0.013629
RS	47	3.677092	4.845450	606.994279	0.013664	0.013901
RS	48	3.980507	4.731904	630.040977	0.014182	0.014401
RS	49	4.308295	4.731904	634.854980	0.014291	0.014520
RS	50	4.662415	4.678319	643.126305	0.014477	0.014680
RS	51	5.044981	4.678319	639.919506	0.014405	0.014608
RS	52	5.458278	4.705847	629.004583	0.014159	0.014329
RS	53	5.904777	4.705847	617.674539	0.013904	0.014057
RS	54	6.387142	4.983993	570.048950	0.012832	0.012951
RS	55	6.908256	4.983993	554.463360	0.012481	0.012568
RS	56	7.471231	4.983993	534.769799	0.012038	0.012085
RS	57	8.079430	4.983993	511.091983	0.011505	0.011507
RS	58	8.736486	9.586739	260.045616	0.005854	0.005995
RS	59	9.446323	9.586739	261.410150	0.005884	0.005983
RS	60	10.213181	9.586739	261.259271	0.005881	0.005933
RS	61	11.041642	9.586739	259.473481	0.005841	0.005843
RS	62	11.936653	9.586739	255.955962	0.005762	0.005714
RS	63	12.903561	9.586739	2571.771904	0.057891	0.054907
PA	4+25*2+4+6 0.029631893 0.014319335 12.903560741 1.478107058 0.307980230 0.347828765 0.390815282 0.428705277 0.479485596 0.562838121 0.696082157 0.896723298 1.181939667 1.562423244 2.035506692 2.585322432 3.193865835 3.836718346 4.453855877 4.951000526 5.255235093 5.358929544 5.308016231 5.167978488 4.999444283 4.845450125 4.731903514 4.678318894 4.705846763 4.983993341 9.586738950
//
IT	5207
RD	13
LK	-235128.251515
QD	-465.190593 -> -417.605904
RI	0.0130615040
TR	0.028533	0.014581
MT	13.160272
MM	C_pi: 2.872957, n_recomb: 46886.658938
RS	0	0.000000	1.711623	215.931855	0.004605	0.000240
RS	1	0.008067	1.711623	232.223069	0.004953	0.001602
RS	2	0.016784	1.711623	249.645875	0.005324	0.003460
RS	3	0.026204	1.711623	268.262607	0.005722	0.005127
RS	4	0.036385	0.313101	1552.777216	0.033118	0.029846
RS	5	0.047386	0.313101	1617.949542	0.034508	0.032553
RS	6	0.059275	0.356645	1479.357521	0.031552	0.030257
RS	7	0.072123	0.356645	1540.048240	0.032846	0.031454
RS	8	0.086008	0.401760	1422.244547	0.030334	0.029166
RS	9	0.101012	0.401760	1478.582531	0.031535	0.030541
RS	10	0.117227	0.438473	1406.604387	0.030000	0.029275
RS	11	0.134749	0.438473	1458.377780	0.031104	0.030849
RS	12	0.153686	0.486519	1361.298752	0.029034	0.029085
RS	13	0.174149	0.486519	1408.359787	0.030038	0.030638
RS	14	0.196264	0.566843	1250.501677	0.026671	0.027464
RS	15	0.220162	0.566843	1293.632942	0.027591	0.028840
RS	16	0.245988	0.697454	1088.787580	0.023222	0.024455
RS	17	0.273897	0.697454	1128.889365	0.024077	0.025609
RS	18	0.304058	0.896593	912.154115	0.019454	0.020799
RS	19	0.336651	0.896593	949.393067	0.020249	0.021753
RS	20	0.371874	1.182491	750.793803	0.016013	0.017261
RS	21	0.409938	1.182491	784.867690	0.016740	0.018064
RS	22	0.451073	1.567135	620.288801	0.013230	0.014312
RS	23	0.495525	1.567135	651.055013	0.013886	0.015007
RS	24	0.543563	2.049285	523.368919	0.011162	0.012091
RS	25	0.595477	2.049285	551.094291	0.011754	0.012707
RS	26	0.651578	2.614548	455.326938	0.009711	0.010522
RS	27	0.712204	2.614548	480.549626	0.010249	0.011074
RS	28	0.777721	3.246635	408.721687	0.008717	0.009433
RS	29	0.848523	3.246635	432.015327	0.009214	0.009924
RS	30	0.925036	3.922128	378.142187	0.008065	0.008683
RS	31	1.007721	3.922128	400.030530	0.008532	0.009117
RS	32	1.097076	4.578049	362.567683	0.007733	0.008238
RS	33	1.193639	4.578049	383.589868	0.008181	0.008637
RS	34	1.297991	5.111503	363.320398	0.007749	0.008142
RS	35	1.410761	5.111503	384.045156	0.008191	0.008534
RS	36	1.532627	5.439972	381.055934	0.008127	0.008426
RS	37	1.664324	5.439972	401.950275	0.008573	0.008833
RS	38	1.806644	5.551645	414.768600	0.008846	0.009076
RS	39	1.960445	5.551645	435.995484	0.009299	0.009506
RS	40	2.126652	5.494712	461.947680	0.009852	0.010038
RS	41	2.306266	5.494712	483.169913	0.010305	0.010482
RS	42	2.500369	5.339941	518.360490	0.011056	0.011215
RS	43	2.710129	5.339941	538.588778	0.011487	0.011649
RS	44	2.936810	5.153052	577.588620	0.012319	0.012464
RS	45	3.181776	5.153052	595.150321	0.012693	0.012849
RS	46	3.446502	4.980618	631.441223	0.013467	0.013606
RS	47	3.732582	4.980618	644.168405	0.013739	0.013893
RS	48	4.041740	4.850734	671.020763	0.014312	0.014446
RS	49	4.375835	4.850734	676.688031	0.014432	0.014581
RS	50	4.736881	4.784411	687.632168	0.014666	0.014793
RS	51	5.127051	4.784411	684.636243	0.014602	0.014735
RS	52	5.548694	4.804193	674.500759	0.014386	0.014491
RS	53	6.004349	4.804193	662.651198	0.014133	0.014229
RS	54	6.496760	5.086155	612.050017	0.013054	0.013122
RS	55	7.028891	5.086155	595.533731	0.012702	0.012745
RS	56	7.603947	5.086155	574.573090	0.012255	0.012266
RS	57	8.225390	5.086155	549.295573	0.011715	0.011689
RS	58	8.896962	10.052034	272.363204	0.005809	0.005926
RS	59	9.622707	10.052034	274.452285	0.005854	0.005932
RS	60	10.406994	10.052034	274.994238	0.005865	0.005902
RS	61	11.254547	10.052034	273.853507	0.005841	0.005832
RS	62	12.170468	10.052034	270.915724	0.005778	0.005724
RS	63	13.160272	10.052034	2802.512316	0.059772	0.056789
PA	4+25*2+4+6 0.028533123 0.014580704 13.160271919 1.711623294 0.313100746 0.356644599 0.401760392 0.438473202 0.486519371 0.566843322 0.697454305 0.896592883 1.182491424 1.567134760 2.049285404 2.614547896 3.246634665 3.922128081 4.578049347 5.111503304 5.439971910 5.551645374 5.494712233 5.339941166 5.153052220 4.980618450 4.850734051 4.784411104 4.804193402 5.086155422 10.052034080
//
IT	4750
RD	14
LK	-235035.309177
QD	-431.554438 -> -388.948897
RI	0.0112985863
TR	0.027515	0.014818
MT	13.414246
MM	C_pi: 2.975851, n_recomb: 49302.010455
RS	0	0.000000	1.982900	196.632798	0.003988	0.000209
RS	1	0.008099	1.982900	211.670101	0.004293	0.001395
RS	2	0.016854	1.982900	227.780106	0.004620	0.003014
RS	3	0.026318	1.982900	245.026387	0.004970	0.004475
RS	4	0.036549	0.318038	1618.976821	0.032838	0.029730
RS	5	0.047608	0.318038	1688.068238	0.034239	0.032472
RS	6	0.059563	0.365270	1532.036105	0.031075	0.029948
RS	7	0.072486	0.365270	1596.432908	0.032381	0.031138
RS	8	0.086456	0.412675	1471.542613	0.029848	0.028791
RS	9	0.101557	0.412675	1531.487725	0.031063	0.030141
RS	10	0.117882	0.448303	1465.171874	0.029718	0.029029
RS	11	0.135528	0.448303	1520.502233	0.030841	0.030583
RS	12	0.154604	0.493669	1431.190587	0.029029	0.029059
RS	13	0.175225	0.493669	1481.557946	0.030051	0.030605
RS	14	0.197515	0.571018	1325.650385	0.026888	0.027635
RS	15	0.221611	0.571018	1371.728981	0.027823	0.029015
RS	16	0.247659	0.699017	1160.588713	0.023540	0.024726
RS	17	0.275816	0.699017	1203.364182	0.024408	0.025888
RS	18	0.306254	0.896572	974.516743	0.019766	0.021069
RS	19	0.339157	0.896572	1014.242768	0.020572	0.022033
RS	20	0.374725	1.182873	801.766926	0.016262	0.017473
RS	21	0.413173	1.182873	838.134337	0.017000	0.018287
RS	22	0.454736	1.571158	660.915093	0.013405	0.014452
RS	23	0.499664	1.571158	693.742213	0.014071	0.015157
RS	24	0.548232	2.061609	555.837513	0.011274	0.012169
RS	25	0.600733	2.061609	585.381828	0.011873	0.012792
RS	26	0.657486	2.641442	481.715446	0.009771	0.010548
RS	27	0.718835	2.641442	508.537812	0.010315	0.011104
RS	28	0.785153	3.296273	430.533121	0.008733	0.009414
RS	29	0.856843	3.296273	455.240315	0.009234	0.009908
RS	30	0.934339	4.004036	396.456340	0.008041	0.008624
RS	31	1.018111	4.004036	419.607115	0.008511	0.009060
RS	32	1.108668	4.699057	378.457246	0.007676	0.008146
RS	33	1.206559	4.699057	400.637254	0.008126	0.008545
RS	34	1.312379	5.269905	378.031558	0.007668	0.008024
RS	35	1.426769	5.269905	399.872711	0.008111	0.008415
RS	36	1.550423	5.624077	395.957509	0.008031	0.008291
RS	37	1.684093	5.624077	417.998013	0.008478	0.008695
RS	38	1.828588	5.745015	431.272793	0.008748	0.008932
RS	39	1.984787	5.745015	453.738457	0.009203	0.009360
RS	40	2.153636	5.682859	481.453832	0.009765	0.009898
RS	41	2.336160	5.682859	504.041839	0.010224	0.010342
RS	42	2.533467	5.513624	542.166162	0.010997	0.011094
RS	43	2.746754	5.513624	563.868811	0.011437	0.011532
RS	44	2.977316	5.308232	606.700450	0.012306	0.012380
RS	45	3.226551	5.308232	625.749552	0.012692	0.012775
RS	46	3.495972	5.116945	666.302580	0.013515	0.013578
RS	47	3.787213	5.116945	680.348427	0.013800	0.013878
RS	48	4.102042	4.970132	711.221871	0.014426	0.014485
RS	49	4.442370	4.970132	717.796143	0.014559	0.014635
RS	50	4.810262	4.890364	731.688895	0.014841	0.014897
RS	51	5.207949	4.890364	728.957111	0.014786	0.014852
RS	52	5.637845	4.901573	719.873615	0.014601	0.014645
RS	53	6.102559	4.901573	707.538086	0.014351	0.014392
RS	54	6.604911	5.185765	654.200507	0.013269	0.013289
RS	55	7.147948	5.185765	636.752773	0.012915	0.012917
RS	56	7.734967	5.185765	614.519597	0.012464	0.012441
RS	57	8.369529	5.185765	587.632126	0.011919	0.011864
RS	58	9.055485	10.510359	284.455732	0.005770	0.005864
RS	59	9.796997	10.510359	287.265592	0.005827	0.005886
RS	60	10.598565	10.510359	288.500360	0.005852	0.005873
RS	61	11.465053	10.510359	288.009036	0.005842	0.005822
RS	62	12.401719	10.510359	285.660264	0.005794	0.005732
RS	63	13.414246	10.510359	3035.305277	0.061566	0.058579
PA	4+25*2+4+6 0.027515197 0.014817691 13.414246131 1.982900310 0.318038332 0.365270453 0.412674762 0.448303322 0.493669347 0.571017711 0.699017478 0.896572255 1.182872591 1.571157864 2.061609052 2.641442001 3.296273458 4.004036079 4.699056519 5.269904549 5.624077100 5.745014995 5.682859408 5.513623723 5.308232131 5.116944983 4.970131640 4.890364327 4.901572922 5.185765116 10.510358872
//
IT	4282
RD	15
LK	-234952.060921
QD	-401.291573 -> -363.061588
RI	0.0097852671
TR	0.026571	0.015033
MT	13.665296
MM	C_pi: 3.077328, n_recomb: 51668.118977
RS	0	0.000000	2.299019	178.288048	0.003451	0.000182
RS	1	0.008131	2.299019	192.088117	0.003718	0.001212
RS	2	0.016922	2.299019	206.895508	0.004004	0.002621
RS	3	0.026429	2.299019	222.773502	0.004312	0.003899
RS	4	0.036709	0.322856	1682.499612	0.032564	0.029601
RS	5	0.047824	0.322856	1755.437935	0.033975	0.032382
RS	6	0.059843	0.373718	1581.984556	0.030618	0.029646
RS	7	0.072839	0.373718	1649.992898	0.031934	0.030833
RS	8	0.086892	0.423555	1517.589010	0.029372	0.028424
RS	9	0.102088	0.423555	1581.045197	0.030600	0.029750
RS	10	0.118519	0.458174	1520.491234	0.029428	0.028780
RS	11	0.136286	0.458174	1579.326750	0.030567	0.030314
RS	12	0.155498	0.500903	1498.482110	0.029002	0.029018
RS	13	0.176272	0.500903	1552.146393	0.030041	0.030558
RS	14	0.198735	0.575319	1399.243038	0.027081	0.027789
RS	15	0.223024	0.575319	1448.268820	0.028030	0.029172
RS	16	0.249288	0.700724	1231.762548	0.023840	0.024984
RS	17	0.277687	0.700724	1277.203827	0.024719	0.026154
RS	18	0.308396	0.896620	1036.772776	0.020066	0.021331
RS	19	0.341602	0.896620	1078.975799	0.020883	0.022306
RS	20	0.377507	1.183078	852.798449	0.016505	0.017683
RS	21	0.416331	1.183078	891.453359	0.017253	0.018507
RS	22	0.458313	1.574515	701.588632	0.013579	0.014595
RS	23	0.503707	1.574515	736.474144	0.014254	0.015309
RS	24	0.552793	2.072552	588.271189	0.011386	0.012250
RS	25	0.605870	2.072552	619.632044	0.011993	0.012880
RS	26	0.663262	2.666109	507.963885	0.009831	0.010578
RS	27	0.725320	2.666109	536.380685	0.010381	0.011140
RS	28	0.792424	3.342915	452.084481	0.008750	0.009401
RS	29	0.864984	3.342915	478.194915	0.009255	0.009897
RS	30	0.943444	4.082483	414.388942	0.008020	0.008571
RS	31	1.028284	4.082483	438.785493	0.008492	0.009009
RS	32	1.120021	4.816809	393.842360	0.007623	0.008060
RS	33	1.219217	4.816809	417.156649	0.008074	0.008460
RS	34	1.326478	5.426005	392.112201	0.007589	0.007914
RS	35	1.442461	5.426005	415.039859	0.008033	0.008303
RS	36	1.567874	5.807212	410.093287	0.007937	0.008162
RS	37	1.703483	5.807212	433.245528	0.008385	0.008564
RS	38	1.850119	5.938636	446.864435	0.008649	0.008794
RS	39	2.008677	5.938636	470.533506	0.009107	0.009220
RS	40	2.180127	5.872011	499.908141	0.009675	0.009761
RS	41	2.365517	5.872011	523.831780	0.010138	0.010206
RS	42	2.565981	5.688565	564.820302	0.010932	0.010974
RS	43	2.782744	5.688565	587.980660	0.011380	0.011417
RS	44	3.017130	5.464536	634.642600	0.012283	0.012295
RS	45	3.270575	5.464536	655.183817	0.012681	0.012699
RS	46	3.544626	5.254018	700.090968	0.013550	0.013545
RS	47	3.840959	5.254018	715.484545	0.013848	0.013857
RS	48	4.161386	5.089757	750.566833	0.014527	0.014516
RS	49	4.507866	5.089757	758.095328	0.014672	0.014681
RS	50	4.882518	4.995932	775.190342	0.015003	0.014993
RS	51	5.287631	4.995932	772.772279	0.014956	0.014961
RS	52	5.725682	4.997861	765.000015	0.014806	0.014791
RS	53	6.199351	4.997861	752.211732	0.014559	0.014547
RS	54	6.711531	5.282898	696.381321	0.013478	0.013450
RS	55	7.265356	5.282898	678.002919	0.013122	0.013082
RS	56	7.864210	5.282898	654.494275	0.012667	0.012608
RS	57	8.511755	5.282898	625.990126	0.012116	0.012031
RS	58	9.211951	10.961806	296.299438	0.005735	0.005807
RS	59	9.969076	10.961806	299.825616	0.005803	0.005844
RS	60	10.787762	10.961806	301.752221	0.005840	0.005847
RS	61	11.673012	10.961806	301.913390	0.005843	0.005812
RS	62	12.630239	10.961806	300.161308	0.005809	0.005739
RS	63	13.665296	10.961806	3269.347298	0.063276	0.060281
PA	4+25*2+4+6 0.026571165 0.015032659 13.665295668 2.299018559 0.322856104 0.373717569 0.423555048 0.458174045 0.500902833 0.575318684 0.700723897 0.896620351 1.183077759 1.574514969 2.072552385 2.666108787 3.342914626 4.082483341 4.816808984 5.426005047 5.807212419 5.938635637 5.872011475 5.688565396 5.464536467 5.254017686 5.089757201 4.995932108 4.997860697 5.282897818 10.961806083
//
IT	4731
RD	16
LK	-234877.335882
QD	-373.992644 -> -339.619930
RI	0.0084819105
TR	0.025695	0.015228
MT	13.913312
MM	C_pi: 3.177286, n_recomb: 53982.522503
RS	0	0.000000	2.668468	160.961248	0.002982	0.000158
RS	1	0.008161	2.668468	173.555770	0.003215	0.001050
RS	2	0.016989	2.668468	187.088136	0.003466	0.002274
RS	3	0.026537	2.668468	201.620128	0.003735	0.003390
RS	4	0.036864	0.327590	1743.208433	0.032292	0.029460
RS	5	0.048034	0.327590	1819.913904	0.033713	0.032280
RS	6	0.060115	0.381986	1629.324237	0.030182	0.029352
RS	7	0.073183	0.381986	1700.845395	0.031507	0.030539
RS	8	0.087317	0.434379	1560.573536	0.028909	0.028065
RS	9	0.102604	0.434379	1627.437665	0.030147	0.029371
RS	10	0.119140	0.468065	1572.653903	0.029133	0.028528
RS	11	0.137024	0.468065	1634.931800	0.030286	0.030045
RS	12	0.156369	0.508194	1563.145275	0.028957	0.028966
RS	13	0.177292	0.508194	1620.086851	0.030011	0.030499
RS	14	0.199923	0.579713	1471.168701	0.027253	0.027928
RS	15	0.224400	0.579713	1523.134355	0.028215	0.029314
RS	16	0.250876	0.702547	1302.157554	0.024122	0.025229
RS	17	0.279512	0.702547	1350.251201	0.025013	0.026407
RS	18	0.310485	0.896718	1098.794244	0.020355	0.021587
RS	19	0.343986	0.896718	1143.458699	0.021182	0.022572
RS	20	0.380221	1.183113	903.793142	0.016742	0.017890
RS	21	0.419414	1.183113	944.724337	0.017501	0.018724
RS	22	0.461805	1.577260	742.240537	0.013750	0.014738
RS	23	0.507656	1.577260	779.177452	0.014434	0.015461
RS	24	0.557249	2.082214	620.624489	0.011497	0.012335
RS	25	0.610889	2.082214	653.795937	0.012111	0.012972
RS	26	0.668907	2.688676	534.043954	0.009893	0.010613
RS	27	0.731660	2.688676	564.047238	0.010449	0.011179
RS	28	0.799535	3.386661	473.363082	0.008769	0.009392
RS	29	0.872949	3.386661	500.864506	0.009278	0.009892
RS	30	0.952355	4.157538	431.936425	0.008001	0.008524
RS	31	1.038241	4.157538	457.560630	0.008476	0.008964
RS	32	1.131137	4.931274	408.730287	0.007572	0.007981
RS	33	1.231614	4.931274	433.154252	0.008024	0.008381
RS	34	1.340292	5.579630	405.580989	0.007513	0.007809
RS	35	1.457839	5.579630	429.564408	0.007957	0.008198
RS	36	1.584980	5.989092	423.489979	0.007845	0.008040
RS	37	1.722497	5.989092	447.718424	0.008294	0.008440
RS	38	1.871237	6.132147	461.574189	0.008550	0.008662
RS	39	2.032117	6.132147	486.409333	0.009010	0.009087
RS	40	2.206126	6.061770	517.338275	0.009583	0.009629
RS	41	2.394337	6.061770	542.563937	0.010051	0.010075
RS	42	2.597908	5.864353	586.338661	0.010862	0.010856
RS	43	2.818094	5.864353	610.934703	0.011317	0.011303
RS	44	3.056250	5.621569	661.407837	0.012252	0.012209
RS	45	3.313842	5.621569	683.438804	0.012660	0.012621
RS	46	3.592457	5.391479	732.767715	0.013574	0.013509
RS	47	3.893812	5.391479	749.530355	0.013885	0.013833
RS	48	4.219760	5.209310	788.983054	0.014616	0.014542
RS	49	4.572311	5.209310	797.506243	0.014773	0.014720
RS	50	4.953634	5.100898	818.033472	0.015154	0.015082
RS	51	5.366079	5.100898	815.974577	0.015116	0.015062
RS	52	5.812184	5.092938	809.758623	0.015000	0.014931
RS	53	6.294698	5.092938	796.549879	0.014756	0.014694
RS	54	6.816591	5.377608	738.471606	0.013680	0.013606
RS	55	7.381078	5.377608	719.164550	0.013322	0.013242
RS	56	7.991635	5.377608	694.379754	0.012863	0.012769
RS	57	8.652021	5.377608	664.255493	0.012305	0.012191
RS	58	9.366303	11.406420	307.868875	0.005703	0.005755
RS	59	10.138881	11.406420	312.105873	0.005782	0.005806
RS	60	10.974511	11.406420	314.722074	0.005830	0.005822
RS	61	11.878340	11.406420	315.537311	0.005845	0.005802
RS	62	12.855934	11.406420	314.387830	0.005824	0.005744
RS	63	13.913312	11.406420	3503.798376	0.064906	0.061899
PA	4+25*2+4+6 0.025694594 0.015227689 13.913312256 2.668467742 0.327589752 0.381985538 0.434378952 0.468064709 0.508194418 0.579713230 0.702546582 0.896718044 1.183112736 1.577259847 2.082213712 2.688675629 3.386661272 4.157537579 4.931273979 5.579629808 5.989092441 6.132146934 6.061769818 5.864352926 5.621568618 5.391479082 5.209310197 5.100898039 5.092938284 5.377607743 11.406420282
//
IT	4265
RD	17
LK	-234810.127577
QD	-349.307470 -> -318.344706
RI	0.0073580402
TR	0.024880	0.015405
MT	14.158121
MM	C_pi: 3.275629, n_recomb: 56243.416352
RS	0	0.000000	3.101244	144.709167	0.002573	0.000137
RS	1	0.008191	3.101244	156.142814	0.002776	0.000909
RS	2	0.017053	3.101244	168.442815	0.002995	0.001969
RS	3	0.026641	3.101244	181.668526	0.003230	0.002941
RS	4	0.037014	0.332257	1801.061556	0.032023	0.029307
RS	5	0.048237	0.332257	1881.447964	0.033452	0.032167
RS	6	0.060379	0.390071	1674.187213	0.029767	0.029068
RS	7	0.073516	0.390071	1749.119488	0.031099	0.030258
RS	8	0.087729	0.445133	1600.656298	0.028459	0.027715
RS	9	0.103106	0.445133	1670.819905	0.029707	0.029003
RS	10	0.119743	0.477959	1621.756136	0.028835	0.028276
RS	11	0.137742	0.477959	1687.404372	0.030002	0.029776
RS	12	0.157216	0.515526	1625.163257	0.028895	0.028902
RS	13	0.178285	0.515526	1685.353297	0.029965	0.030429
RS	14	0.201079	0.584188	1541.303257	0.027404	0.028053
RS	15	0.225741	0.584188	1596.195228	0.028380	0.029441
RS	16	0.252422	0.704464	1371.640418	0.024388	0.025463
RS	17	0.281290	0.704464	1422.368061	0.025290	0.026648
RS	18	0.312521	0.896864	1160.449030	0.020633	0.021836
RS	19	0.346311	0.896864	1207.554502	0.021470	0.022830
RS	20	0.382869	1.182995	954.657593	0.016974	0.018095
RS	21	0.422421	1.182995	997.849182	0.017742	0.018939
RS	22	0.465213	1.579447	782.807261	0.013918	0.014882
RS	23	0.511510	1.579447	821.784569	0.014611	0.015613
RS	24	0.561599	2.090691	652.856000	0.011608	0.012422
RS	25	0.615792	2.090691	687.828907	0.012230	0.013066
RS	26	0.674423	2.709278	559.929186	0.009955	0.010652
RS	27	0.737856	2.709278	591.508562	0.010517	0.011223
RS	28	0.806486	3.427663	494.353792	0.008790	0.009388
RS	29	0.880737	3.427663	523.232127	0.009303	0.009891
RS	30	0.961070	4.229289	449.097253	0.007985	0.008482
RS	31	1.047983	4.229289	475.929799	0.008462	0.008924
RS	32	1.142015	5.042421	423.132708	0.007523	0.007908
RS	33	1.243750	5.042421	448.641083	0.007977	0.008308
RS	34	1.353817	5.730628	418.459581	0.007440	0.007711
RS	35	1.472901	5.730628	443.467583	0.007885	0.008099
RS	36	1.601738	6.169472	436.176879	0.007755	0.007924
RS	37	1.741129	6.169472	461.445395	0.008204	0.008323
RS	38	1.891937	6.325213	475.438008	0.008453	0.008535
RS	39	2.055099	6.325213	501.400651	0.008915	0.008958
RS	40	2.231624	6.251749	533.780732	0.009491	0.009501
RS	41	2.422610	6.251749	560.272266	0.009962	0.009947
RS	42	2.629239	6.040581	606.750139	0.010788	0.010741
RS	43	2.852793	6.040581	632.755490	0.011250	0.011191
RS	44	3.094659	5.778950	687.005075	0.012215	0.012123
RS	45	3.356336	5.778950	710.517302	0.012633	0.012542
RS	46	3.639447	5.528989	764.313795	0.013589	0.013470
RS	47	3.945748	5.528989	782.459777	0.013912	0.013805
RS	48	4.277139	5.328505	826.419542	0.014694	0.014563
RS	49	4.635674	5.328505	835.971420	0.014863	0.014753
RS	50	5.023577	5.205042	860.138643	0.015293	0.015165
RS	51	5.443253	5.205042	858.479956	0.015264	0.015156
RS	52	5.897306	5.186661	854.051184	0.015185	0.015063
RS	53	6.388550	5.186661	840.452627	0.014943	0.014833
RS	54	6.920032	5.469885	780.370902	0.013875	0.013758
RS	55	7.495049	5.469885	760.137552	0.013515	0.013396
RS	56	8.117166	5.469885	734.077150	0.013052	0.012923
RS	57	8.790240	5.469885	702.331502	0.012487	0.012343
RS	58	9.518447	11.844117	319.145839	0.005674	0.005708
RS	59	10.306302	11.844117	324.086979	0.005762	0.005770
RS	60	11.158691	11.844117	327.389132	0.005821	0.005799
RS	61	12.080900	11.844117	328.858360	0.005847	0.005793
RS	62	13.078647	11.844117	328.315481	0.005837	0.005749
RS	63	14.158121	11.844117	3737.896082	0.066459	0.063436
PA	4+25*2+4+6 0.024879785 0.015404738 14.158121036 3.101243517 0.332256748 0.390070768 0.445133065 0.477958751 0.515525506 0.584187507 0.704464124 0.896864279 1.182995392 1.579447318 2.090690895 2.709278340 3.427663226 4.229289058 5.042420647 5.730628071 6.169471859 6.325212593 6.251749316 6.040581156 5.778950409 5.528989112 5.328504585 5.205041730 5.186661470 5.469884598 11.844116733
//
IT	5300
RD	18
LK	-234749.566118
QD	-326.934493 -> -298.993871
RI	0.0063883709
TR	0.024122	0.015566
MT	14.399514
MM	C_pi: 3.372249, n_recomb: 58449.165744
RS	0	0.000000	3.609166	129.570777	0.002217	0.000118
RS	1	0.008220	3.609166	139.898622	0.002394	0.000784
RS	2	0.017116	3.609166	151.021070	0.002584	0.001701
RS	3	0.026742	3.609166	162.994376	0.002789	0.002547
RS	4	0.037160	0.336876	1856.007039	0.031754	0.029145
RS	5	0.048435	0.336876	1939.981917	0.033191	0.032045
RS	6	0.060636	0.397968	1716.707077	0.029371	0.028794
RS	7	0.073840	0.397968	1794.946691	0.030710	0.029988
RS	8	0.088130	0.455799	1638.011328	0.028025	0.027375
RS	9	0.103594	0.455799	1711.362061	0.029279	0.028647
RS	10	0.120329	0.487839	1667.902410	0.028536	0.028025
RS	11	0.138440	0.487839	1736.840880	0.029715	0.029509
RS	12	0.158040	0.522881	1684.525635	0.028820	0.028830
RS	13	0.179250	0.522881	1747.926714	0.029905	0.030351
RS	14	0.202204	0.588724	1609.549443	0.027538	0.028164
RS	15	0.227045	0.588724	1667.347947	0.028526	0.029554
RS	16	0.253928	0.706464	1440.073716	0.024638	0.025685
RS	17	0.283021	0.706464	1493.412290	0.025551	0.026877
RS	18	0.314505	0.897048	1221.622315	0.020901	0.022078
RS	19	0.348577	0.897048	1271.143767	0.021748	0.023080
RS	20	0.385449	1.182739	1005.301133	0.017200	0.018298
RS	21	0.425353	1.182739	1050.732704	0.017977	0.019150
RS	22	0.468536	1.581133	823.221517	0.014084	0.015027
RS	23	0.515270	1.581133	864.224192	0.014786	0.015766
RS	24	0.565844	2.098068	684.924999	0.011718	0.012511
RS	25	0.620576	2.098068	721.687106	0.012347	0.013161
RS	26	0.679807	2.728031	585.594225	0.010019	0.010694
RS	27	0.743907	2.728031	618.736926	0.010586	0.011269
RS	28	0.813275	3.466014	515.047036	0.008812	0.009388
RS	29	0.888345	3.466014	545.286603	0.009329	0.009894
RS	30	0.969587	4.297780	465.873068	0.007971	0.008445
RS	31	1.057506	4.297780	493.893622	0.008450	0.008888
RS	32	1.152652	5.150215	437.059855	0.007478	0.007840
RS	33	1.255619	5.150215	463.626747	0.007932	0.008241
RS	34	1.367049	5.878848	430.768004	0.007370	0.007619
RS	35	1.487640	5.878848	456.769061	0.007815	0.008006
RS	36	1.618142	6.348088	448.182900	0.007668	0.007814
RS	37	1.759372	6.348088	474.454965	0.008117	0.008211
RS	38	1.912211	6.517501	488.490475	0.008358	0.008414
RS	39	2.077613	6.517501	515.541093	0.008820	0.008836
RS	40	2.256611	6.441584	549.270856	0.009397	0.009378
RS	41	2.450322	6.441584	576.989999	0.009872	0.009824
RS	42	2.659957	6.216900	626.081022	0.010712	0.010628
RS	43	2.886823	6.216900	653.465514	0.011180	0.011081
RS	44	3.132337	5.936327	711.446662	0.012172	0.012038
RS	45	3.398033	5.936327	736.426125	0.012599	0.012463
RS	46	3.685568	5.666220	794.717228	0.013597	0.013428
RS	47	3.996739	5.666220	814.254196	0.013931	0.013774
RS	48	4.333487	5.447060	862.834483	0.014762	0.014579
RS	49	4.697916	5.447060	873.442666	0.014944	0.014781
RS	50	5.092301	5.308137	901.436290	0.015423	0.015242
RS	51	5.519104	5.308137	900.214183	0.015402	0.015243
RS	52	5.980990	5.278871	897.788350	0.015360	0.015189
RS	53	6.480842	5.278871	883.828534	0.015121	0.014965
RS	54	7.021782	5.559681	821.985275	0.014063	0.013904
RS	55	7.607186	5.559681	800.827945	0.013701	0.013544
RS	56	8.240711	5.559681	773.493297	0.013234	0.013072
RS	57	8.926310	5.559681	740.126712	0.012663	0.012490
RS	58	9.668266	12.274720	330.113662	0.005648	0.005664
RS	59	10.471209	12.274720	335.750975	0.005744	0.005737
RS	60	11.340154	12.274720	339.733935	0.005812	0.005777
RS	61	12.280525	12.274720	341.855355	0.005849	0.005783
RS	62	13.298194	12.274720	341.921130	0.005850	0.005753
RS	63	14.399514	12.274720	3970.899043	0.067938	0.064895
PA	4+25*2+4+6 0.024121650 0.015565605 14.399514018 3.609165838 0.336875527 0.397967594 0.455798716 0.487839039 0.522880983 0.588724173 0.706464160 0.897048172 1.182739293 1.581132844 2.098068096 2.728031337 3.466013660 4.297779618 5.150215315 5.878848481 6.348088217 6.517500803 6.441583623 6.216900342 5.936326525 5.666220434 5.447059666 5.308137273 5.278870758 5.559681231 12.274720407
//
IT	4855
RD	19
LK	-234694.898142
QD	-306.613409 -> -281.357277
RI	0.0055512206
TR	0.023416	0.015712
MT	14.637308
MM	C_pi: 3.467045, n_recomb: 60598.549328
RS	0	0.000000	4.206574	115.556120	0.001907	0.000102
RS	1	0.008248	4.206574	124.840344	0.002060	0.000676
RS	2	0.017176	4.206574	134.848540	0.002225	0.001467
RS	3	0.026841	4.206574	145.633402	0.002403	0.002201
RS	4	0.037302	0.341453	1908.065705	0.031487	0.028974
RS	5	0.048627	0.341453	1995.531680	0.032930	0.031914
RS	6	0.060885	0.405665	1757.039624	0.028995	0.028531
RS	7	0.074155	0.405665	1838.481994	0.030339	0.029732
RS	8	0.088519	0.466360	1672.803036	0.027605	0.027047
RS	9	0.104068	0.466360	1749.226071	0.028866	0.028303
RS	10	0.120899	0.497685	1711.219902	0.028239	0.027776
RS	11	0.139118	0.497685	1783.361898	0.029429	0.029245
RS	12	0.158840	0.530244	1741.247766	0.028734	0.028750
RS	13	0.180189	0.530244	1807.814585	0.029833	0.030264
RS	14	0.203299	0.593309	1675.824559	0.027655	0.028263
RS	15	0.228314	0.593309	1736.503954	0.028656	0.029655
RS	16	0.255393	0.708538	1507.328559	0.024874	0.025897
RS	17	0.284706	0.708538	1563.250688	0.025797	0.027095
RS	18	0.316436	0.897271	1282.192746	0.021159	0.022313
RS	19	0.350783	0.897271	1334.100922	0.022015	0.023324
RS	20	0.387963	1.182367	1055.630800	0.017420	0.018497
RS	21	0.428209	1.182367	1103.277738	0.018206	0.019358
RS	22	0.471775	1.582364	863.421615	0.014248	0.015171
RS	23	0.518935	1.582364	906.430960	0.014958	0.015918
RS	24	0.569983	2.104454	716.783276	0.011828	0.012602
RS	25	0.625243	2.104454	755.319182	0.012464	0.013259
RS	26	0.685060	2.745060	611.012411	0.010083	0.010738
RS	27	0.749810	2.745060	645.703397	0.010655	0.011318
RS	28	0.819902	3.501841	535.430058	0.008836	0.009391
RS	29	0.895774	3.501841	567.013599	0.009357	0.009901
RS	30	0.977904	4.363107	482.261841	0.007958	0.008412
RS	31	1.066808	4.363107	511.449054	0.008440	0.008858
RS	32	1.163045	5.254652	450.522161	0.007435	0.007776
RS	33	1.267219	5.254652	478.121226	0.007890	0.008178
RS	34	1.379985	6.024157	442.527646	0.007303	0.007532
RS	35	1.502053	6.024157	469.490146	0.007748	0.007918
RS	36	1.634188	6.524732	459.536021	0.007583	0.007709
RS	37	1.777221	6.524732	486.774983	0.008033	0.008105
RS	38	1.932052	6.708721	500.766797	0.008264	0.008298
RS	39	2.099653	6.708721	528.865348	0.008727	0.008718
RS	40	2.281077	6.630942	563.846553	0.009305	0.009259
RS	41	2.477465	6.630942	592.753526	0.009782	0.009705
RS	42	2.690051	6.392968	644.365330	0.010633	0.010518
RS	43	2.920170	6.392968	673.095738	0.011107	0.010974
RS	44	3.169270	6.093379	734.752360	0.012125	0.011952
RS	45	3.438915	6.093379	761.180265	0.012561	0.012384
RS	46	3.730800	5.802889	823.975354	0.013597	0.013385
RS	47	4.046759	5.802889	844.904994	0.013943	0.013740
RS	48	4.388778	5.564733	898.197854	0.014822	0.014591
RS	49	4.759006	5.564733	909.884001	0.015015	0.014804
RS	50	5.159771	5.409994	941.869279	0.015543	0.015313
RS	51	5.593589	5.409994	941.115621	0.015530	0.015324
RS	52	6.063189	5.369424	940.894797	0.015527	0.015309
RS	53	6.571520	5.369424	926.599936	0.015291	0.015091
RS	54	7.121778	5.646952	863.232874	0.014245	0.014046
RS	55	7.717421	5.646952	841.153525	0.013881	0.013687
RS	56	8.362191	5.646952	812.546417	0.013409	0.013214
RS	57	9.060141	5.646952	777.560596	0.012831	0.012630
RS	58	9.815657	12.698037	340.759976	0.005623	0.005623
RS	59	10.633487	12.698037	347.084221	0.005728	0.005705
RS	60	11.518770	12.698037	351.741359	0.005804	0.005757
RS	61	12.477071	12.698037	354.511470	0.005850	0.005774
RS	62	13.514410	12.698037	355.186023	0.005861	0.005755
RS	63	14.637308	12.698037	4202.126906	0.069344	0.066278
PA	4+25*2+4+6 0.023415568 0.015711924 14.637308498 4.206573728 0.341452654 0.405665061 0.466359896 0.497685137 0.530244170 0.593308842 0.708538006 0.897271456 1.182366506 1.582364032 2.104454385 2.745060460 3.501840587 4.363107486 5.254652490 6.024156523 6.524732083 6.708721356 6.630942319 6.392967867 6.093378678 5.802888843 5.564733081 5.409994487 5.369424393 5.646951560 12.698036606
//
IT	5400
RD	20
LK	-234645.466909
QD	-288.118377 -> -265.251745
RI	0.0048294198
TR	0.022757	0.015845
MT	14.871433
MM	C_pi: 3.559941, n_recomb: 62690.541930
RS	0	0.000000	4.910230	102.667898	0.001638	0.000087
RS	1	0.008275	4.910230	110.976274	0.001770	0.000581
RS	2	0.017235	4.910230	119.940262	0.001913	0.001263
RS	3	0.026936	4.910230	129.608718	0.002067	0.001898
RS	4	0.037440	0.345990	1957.290963	0.031221	0.028797
RS	5	0.048813	0.345990	2048.146799	0.032671	0.031775
RS	6	0.061127	0.413146	1795.361670	0.028638	0.028280
RS	7	0.074460	0.413146	1879.902639	0.029987	0.029487
RS	8	0.088897	0.476793	1705.219756	0.027201	0.026730
RS	9	0.104528	0.476793	1784.599247	0.028467	0.027972
RS	10	0.121452	0.507485	1751.811287	0.027944	0.027530
RS	11	0.139777	0.507485	1827.064603	0.029144	0.028984
RS	12	0.159619	0.537605	1795.339717	0.028638	0.028663
RS	13	0.181102	0.537605	1865.019887	0.029750	0.030171
RS	14	0.204363	0.597927	1740.067298	0.027756	0.028350
RS	15	0.229549	0.597927	1803.596326	0.028770	0.029744
RS	16	0.256819	0.710676	1573.291928	0.025096	0.026097
RS	17	0.286345	0.710676	1631.766126	0.026029	0.027301
RS	18	0.318315	0.897540	1342.039249	0.021407	0.022540
RS	19	0.352931	0.897540	1396.300967	0.022273	0.023559
RS	20	0.390411	1.181905	1105.549564	0.017635	0.018693
RS	21	0.430992	1.181905	1155.383257	0.018430	0.019563
RS	22	0.474931	1.583193	903.343390	0.014410	0.015314
RS	23	0.522506	1.583193	948.337166	0.015127	0.016069
RS	24	0.574018	2.109938	748.387946	0.011938	0.012694
RS	25	0.629793	2.109938	788.679370	0.012581	0.013357
RS	26	0.690183	2.760495	636.155508	0.010148	0.010785
RS	27	0.755570	2.760495	672.377514	0.010725	0.011370
RS	28	0.826368	3.535287	555.487680	0.008861	0.009398
RS	29	0.903025	3.535287	588.396363	0.009386	0.009910
RS	30	0.986025	4.425376	498.261487	0.007948	0.008383
RS	31	1.075893	4.425376	528.593089	0.008432	0.008830
RS	32	1.173197	5.355767	463.527433	0.007394	0.007717
RS	33	1.278554	5.355767	492.131893	0.007850	0.008120
RS	34	1.392628	6.166517	453.753565	0.007238	0.007449
RS	35	1.516142	6.166517	481.645732	0.007683	0.007835
RS	36	1.649877	6.699212	470.264140	0.007501	0.007609
RS	37	1.794679	6.699212	498.433439	0.007951	0.008004
RS	38	1.951463	6.898657	512.298455	0.008172	0.008186
RS	39	2.121220	6.898657	541.404570	0.008636	0.008606
RS	40	2.305025	6.819597	577.540337	0.009213	0.009143
RS	41	2.504040	6.819597	607.594161	0.009692	0.009590
RS	42	2.719523	6.568541	661.632866	0.010554	0.010410
RS	43	2.952837	6.568541	691.673417	0.011033	0.010869
RS	44	3.205457	6.249872	756.941256	0.012074	0.011868
RS	45	3.478982	6.249872	784.794680	0.012519	0.012306
RS	46	3.775141	5.938775	852.089106	0.013592	0.013340
RS	47	4.095807	5.938775	874.407726	0.013948	0.013704
RS	48	4.443008	5.681342	932.485359	0.014874	0.014600
RS	49	4.818940	5.681342	945.265577	0.015078	0.014823
RS	50	5.225980	5.510473	981.388120	0.015654	0.015379
RS	51	5.666702	5.510473	981.130377	0.015650	0.015399
RS	52	6.143893	5.458250	983.298353	0.015685	0.015424
RS	53	6.660572	5.458250	968.692733	0.015452	0.015211
RS	54	7.220006	5.731695	904.037018	0.014421	0.014184
RS	55	7.825733	5.731695	881.037361	0.014054	0.013825
RS	56	8.481583	5.731695	851.160059	0.013577	0.013351
RS	57	9.191705	5.731695	814.557967	0.012993	0.012764
RS	58	9.960589	13.113960	351.074040	0.005600	0.005584
RS	59	10.793098	13.113960	358.074777	0.005712	0.005676
RS	60	11.694496	13.113960	363.398075	0.005797	0.005737
RS	61	12.670485	13.113960	366.811776	0.005851	0.005765
RS	62	13.727236	13.113960	368.093420	0.005872	0.005757
RS	63	14.871433	13.113960	4430.940193	0.070680	0.067590
PA	4+25*2+4+6 0.022757211 0.015845080 14.871432623 4.910230152 0.345989782 0.413146495 0.476792553 0.507484872 0.537604851 0.597926527 0.710675798 0.897539719 1.181905179 1.583193261 2.109938414 2.760494579 3.535287253 4.425376085 5.355767152 6.166516816 6.699212070 6.898657259 6.819596661 6.568541494 6.249871567 5.938775068 5.681342208 5.510472627 5.458250306 5.731695470 13.113960258
//
IT	5597
RD	21
LK	-234600.698091
QD	-271.252975 -> -250.517310
RI	0.0042077762
TR	0.022143	0.015966
MT	15.101742
MM	C_pi: 3.650872, n_recomb: 64724.808710
RS	0	0.000000	5.740049	90.890617	0.001404	0.000075
RS	1	0.008301	5.740049	98.294252	0.001519	0.000498
RS	2	0.017291	5.740049	106.288279	0.001642	0.001085
RS	3	0.027028	5.740049	114.917590	0.001775	0.001634
RS	4	0.037573	0.350494	2003.722280	0.030958	0.028614
RS	5	0.048993	0.350494	2097.863746	0.032412	0.031630
RS	6	0.061361	0.420404	1831.823049	0.028302	0.028041
RS	7	0.074756	0.420404	1919.359892	0.029654	0.029257
RS	8	0.089263	0.487090	1735.400084	0.026812	0.026424
RS	9	0.104974	0.487090	1817.620321	0.028082	0.027654
RS	10	0.121989	0.517225	1789.808736	0.027653	0.027287
RS	11	0.140417	0.517225	1868.077618	0.028862	0.028727
RS	12	0.160375	0.544953	1846.843473	0.028534	0.028571
RS	13	0.181989	0.544953	1919.579008	0.029658	0.030073
RS	14	0.205397	0.602574	1802.219878	0.027844	0.028427
RS	15	0.230749	0.602574	1868.563056	0.028869	0.029821
RS	16	0.258205	0.712871	1637.878136	0.025305	0.026287
RS	17	0.287940	0.712871	1698.869928	0.026248	0.027496
RS	18	0.320144	0.897847	1401.081272	0.021647	0.022761
RS	19	0.355021	0.897847	1457.660481	0.022521	0.023787
RS	20	0.392793	1.181374	1154.983857	0.017845	0.018885
RS	21	0.433701	1.181374	1206.972680	0.018648	0.019763
RS	22	0.478004	1.583674	942.932179	0.014568	0.015456
RS	23	0.525985	1.583674	989.885319	0.015294	0.016218
RS	24	0.577950	2.114588	779.711813	0.012047	0.012786
RS	25	0.634228	2.114588	821.738375	0.012696	0.013455
RS	26	0.695177	2.774437	661.007648	0.010213	0.010833
RS	27	0.761186	2.774437	698.741848	0.010796	0.011423
RS	28	0.832675	3.566470	575.214765	0.008887	0.009407
RS	29	0.910098	3.566470	609.428766	0.009416	0.009923
RS	30	0.993948	4.484664	513.878469	0.007939	0.008357
RS	31	1.084759	4.484664	545.331801	0.008425	0.008807
RS	32	1.183108	5.453605	476.087964	0.007356	0.007663
RS	33	1.289622	5.453605	505.670985	0.007813	0.008066
RS	34	1.404977	6.305830	464.470734	0.007176	0.007371
RS	35	1.529908	6.305830	493.261249	0.007621	0.007757
RS	36	1.665209	6.871384	480.397025	0.007422	0.007514
RS	37	1.811743	6.871384	509.460566	0.007871	0.007908
RS	38	1.970440	7.087072	523.124358	0.008082	0.008079
RS	39	2.142311	7.087072	553.197987	0.008547	0.008498
RS	40	2.328450	7.007291	590.394498	0.009122	0.009032
RS	41	2.530040	7.007291	621.553762	0.009603	0.009479
RS	42	2.748365	6.743359	677.925267	0.010474	0.010306
RS	43	2.984813	6.743359	709.238508	0.010958	0.010767
RS	44	3.240889	6.405565	778.046086	0.012021	0.011784
RS	45	3.518222	6.405565	807.298875	0.012473	0.012228
RS	46	3.818578	6.073668	879.074753	0.013582	0.013294
RS	47	4.143867	6.073668	902.774140	0.013948	0.013667
RS	48	4.496158	5.796716	965.690268	0.014920	0.014605
RS	49	4.877694	5.796716	979.575789	0.015134	0.014839
RS	50	5.290902	5.609435	1019.963693	0.015758	0.015441
RS	51	5.738411	5.609435	1020.225250	0.015763	0.015470
RS	52	6.223068	5.545236	1024.954390	0.015836	0.015533
RS	53	6.747958	5.545236	1010.059609	0.015605	0.015325
RS	54	7.316420	5.813878	944.342568	0.014590	0.014317
RS	55	7.932071	5.813878	920.423492	0.014221	0.013959
RS	56	8.598829	5.813878	889.278031	0.013739	0.013483
RS	57	9.320935	5.813878	851.063045	0.013149	0.012892
RS	58	10.102984	13.522292	361.052783	0.005578	0.005548
RS	59	10.949954	13.522292	368.718503	0.005697	0.005648
RS	60	11.867231	13.522292	374.698657	0.005789	0.005718
RS	61	12.860654	13.522292	378.749336	0.005852	0.005755
RS	62	13.936542	13.522292	380.634642	0.005881	0.005758
RS	63	15.101742	13.522292	4656.812686	0.071948	0.068832
PA	4+25*2+4+6 0.022142785 0.015966399 15.101742294 5.740049242 0.350494087 0.420403911 0.487090025 0.517224633 0.544953379 0.602574021 0.712870702 0.897847437 1.181374009 1.583674148 2.114587589 2.774436896 3.566470374 4.484663807 5.453604652 6.305829711 6.871383636 7.087072020 7.007291072 6.743359466 6.405564640 6.073667809 5.796715959 5.609435198 5.545236329 5.813877981 13.522291847
//
IT	5114
RD	22
LK	-234560.088420
QD	-255.845099 -> -237.013157
RI	0.0036725420
TR	0.021569	0.016077
MT	15.328194
MM	C_pi: 3.739800, n_recomb: 66701.246326
RS	0	0.000000	6.720622	80.181616	0.001202	0.000064
RS	1	0.008327	6.720622	86.752054	0.001301	0.000427
RS	2	0.017347	6.720622	93.851363	0.001407	0.000930
RS	3	0.027118	6.720622	101.520459	0.001522	0.001404
RS	4	0.037702	0.354959	2047.485314	0.030696	0.028427
RS	5	0.049168	0.354959	2144.806986	0.032155	0.031479
RS	6	0.061589	0.427430	1866.567011	0.027984	0.027815
RS	7	0.075044	0.427430	1956.999114	0.029340	0.029039
RS	8	0.089619	0.497231	1763.532072	0.026439	0.026130
RS	9	0.105408	0.497231	1848.479003	0.027713	0.027349
RS	10	0.122511	0.526892	1825.339869	0.027366	0.027049
RS	11	0.141039	0.526892	1906.525961	0.028583	0.028476
RS	12	0.161109	0.552279	1895.814657	0.028422	0.028474
RS	13	0.182851	0.552279	1971.542592	0.029558	0.029969
RS	14	0.206402	0.607244	1862.249552	0.027919	0.028493
RS	15	0.231915	0.607244	1931.367284	0.028955	0.029888
RS	16	0.259553	0.715125	1700.989316	0.025502	0.026467
RS	17	0.289491	0.715125	1764.461578	0.026453	0.027681
RS	18	0.321923	0.898210	1459.212312	0.021877	0.022974
RS	19	0.357055	0.898210	1518.070440	0.022759	0.024007
RS	20	0.395112	1.180794	1203.862143	0.018049	0.019074
RS	21	0.436338	1.180794	1257.971789	0.018860	0.019959
RS	22	0.480997	1.583866	982.130502	0.014724	0.015597
RS	23	0.529374	1.583866	1031.015305	0.015457	0.016367
RS	24	0.581779	2.118506	810.715232	0.012154	0.012879
RS	25	0.638548	2.118506	854.454322	0.012810	0.013555
RS	26	0.700045	2.787010	685.549815	0.010278	0.010884
RS	27	0.766661	2.787010	724.775879	0.010866	0.011478
RS	28	0.838825	3.595537	594.603165	0.008914	0.009419
RS	29	0.916997	3.595537	630.101693	0.009447	0.009938
RS	30	1.001678	4.541123	529.112988	0.007933	0.008335
RS	31	1.093411	4.541123	561.664887	0.008421	0.008786
RS	32	1.192782	5.548185	488.220588	0.007320	0.007611
RS	33	1.300426	5.548185	518.755609	0.007777	0.008016
RS	34	1.417034	6.442100	474.698601	0.007117	0.007298
RS	35	1.543352	6.442100	504.356546	0.007561	0.007684
RS	36	1.680188	7.041147	489.963672	0.007346	0.007423
RS	37	1.828417	7.041147	519.886012	0.007794	0.007816
RS	38	1.988989	7.273823	533.279324	0.007995	0.007977
RS	39	2.162931	7.273823	564.280901	0.008460	0.008394
RS	40	2.351356	7.193828	602.450654	0.009032	0.008925
RS	41	2.555471	7.193828	634.673899	0.009515	0.009371
RS	42	2.776582	6.917234	693.283166	0.010394	0.010204
RS	43	3.016104	6.917234	725.830480	0.010882	0.010667
RS	44	3.275570	6.560268	798.102918	0.011965	0.011702
RS	45	3.556640	6.560268	828.726314	0.012424	0.012151
RS	46	3.861114	6.207412	904.953079	0.013567	0.013248
RS	47	4.190941	6.207412	930.021132	0.013943	0.013628
RS	48	4.548231	5.910708	997.817098	0.014959	0.014608
RS	49	4.935271	5.910708	1012.814536	0.015184	0.014851
RS	50	5.354539	5.706781	1057.576935	0.015855	0.015499
RS	51	5.808717	5.706781	1058.377199	0.015867	0.015536
RS	52	6.300713	5.630331	1065.823621	0.015979	0.015638
RS	53	6.833675	5.630331	1050.659004	0.015752	0.015434
RS	54	7.411016	5.893501	984.102667	0.014754	0.014446
RS	55	8.036429	5.893501	959.264183	0.014382	0.014087
RS	56	8.713917	5.893501	926.852226	0.013896	0.013610
RS	57	9.447818	5.893501	887.027918	0.013299	0.013016
RS	58	10.242828	13.922920	370.695072	0.005558	0.005514
RS	59	11.104035	13.922920	379.013329	0.005682	0.005621
RS	60	12.036952	13.922920	385.639898	0.005782	0.005699
RS	61	13.047549	13.922920	390.319591	0.005852	0.005746
RS	62	14.142294	13.922920	392.803547	0.005889	0.005758
RS	63	15.328194	13.922920	4879.270333	0.073151	0.070009
PA	4+25*2+4+6 0.021568731 0.016077002 15.328194402 6.720621920 0.354959095 0.427430181 0.497230727 0.526892358 0.552279054 0.607243703 0.715125412 0.898210489 1.180793786 1.583866335 2.118506401 2.787010257 3.595536616 4.541123279 5.548185459 6.442100330 7.041147263 7.273823278 7.193827879 6.917233568 6.560267515 6.207412039 5.910708394 5.706781401 5.630331160 5.893500782 13.922920351
//
IT	4675
RD	23
LK	-234523.195153
QD	-241.743803 -> -224.615367
RI	0.0032135361
TR	0.021032	0.016178
MT	15.550565
MM	C_pi: 3.826627, n_recomb: 68619.526819
RS	0	0.000000	7.879430	70.509600	0.001028	0.000055
RS	1	0.008351	7.879430	76.319077	0.001112	0.000365
RS	2	0.017400	7.879430	82.600080	0.001204	0.000796
RS	3	0.027204	7.879430	89.389643	0.001303	0.001203
RS	4	0.037827	0.359381	2088.672264	0.030438	0.028238
RS	5	0.049338	0.359381	2189.066876	0.031902	0.031324
RS	6	0.061809	0.434210	1899.749448	0.027685	0.027602
RS	7	0.075322	0.434210	1992.978258	0.029044	0.028835
RS	8	0.089964	0.507196	1789.768801	0.026082	0.025849
RS	9	0.105828	0.507196	1877.329666	0.027359	0.027056
RS	10	0.123017	0.536474	1858.520006	0.027084	0.026815
RS	11	0.141642	0.536474	1942.522330	0.028309	0.028229
RS	12	0.161822	0.559569	1942.306023	0.028305	0.028372
RS	13	0.183687	0.559569	2020.958204	0.029452	0.029862
RS	14	0.207378	0.611923	1920.130284	0.027982	0.028550
RS	15	0.233048	0.611923	1991.978294	0.029029	0.029946
RS	16	0.260862	0.717427	1762.551362	0.025686	0.026636
RS	17	0.290998	0.717427	1828.463581	0.026646	0.027855
RS	18	0.323651	0.898621	1516.347923	0.022098	0.023180
RS	19	0.359031	0.898621	1577.443347	0.022988	0.024219
RS	20	0.397366	1.180177	1252.104072	0.018247	0.019258
RS	21	0.438902	1.180177	1308.297062	0.019066	0.020150
RS	22	0.483907	1.583793	1020.886085	0.014877	0.015737
RS	23	0.532671	1.583793	1071.671963	0.015618	0.016513
RS	24	0.585506	2.121751	841.360611	0.012261	0.012973
RS	25	0.642754	2.121751	886.787148	0.012923	0.013654
RS	26	0.704783	2.798301	709.757967	0.010343	0.010935
RS	27	0.771993	2.798301	750.453654	0.010936	0.011534
RS	28	0.844815	3.622557	613.645124	0.008943	0.009433
RS	29	0.923718	3.622557	650.406222	0.009478	0.009955
RS	30	1.009211	4.594790	543.967845	0.007927	0.008315
RS	31	1.101844	4.594790	577.594563	0.008417	0.008769
RS	32	1.202213	5.639521	499.932592	0.007286	0.007564
RS	33	1.310963	5.639521	531.392781	0.007744	0.007969
RS	34	1.428796	6.575209	484.455459	0.007060	0.007228
RS	35	1.556469	6.575209	514.950145	0.007504	0.007614
RS	36	1.694805	7.208323	498.987462	0.007272	0.007337
RS	37	1.844693	7.208323	529.733481	0.007720	0.007729
RS	38	2.007098	7.458663	542.793518	0.007910	0.007879
RS	39	2.183067	7.458663	574.683708	0.008375	0.008295
RS	40	2.373731	7.378953	613.741242	0.008944	0.008822
RS	41	2.580317	7.378953	646.986660	0.009429	0.009268
RS	42	2.804156	7.089904	707.739248	0.010314	0.010105
RS	43	3.046689	7.089904	741.480658	0.010806	0.010570
RS	44	3.309476	6.713755	817.135989	0.011908	0.011622
RS	45	3.594209	6.713755	849.098541	0.012374	0.012075
RS	46	3.902720	6.339792	929.737056	0.013549	0.013201
RS	47	4.236996	6.339792	956.157722	0.013934	0.013589
RS	48	4.599189	6.023147	1028.857539	0.014994	0.014609
RS	49	4.991628	6.023147	1044.969144	0.015228	0.014861
RS	50	5.416841	5.802361	1094.200529	0.015946	0.015553
RS	51	5.877565	5.802361	1095.555035	0.015966	0.015598
RS	52	6.376765	5.713413	1105.861951	0.016116	0.015738
RS	53	6.917654	5.713413	1090.444402	0.015891	0.015539
RS	54	7.503713	5.970495	1023.263846	0.014912	0.014571
RS	55	8.138716	5.970495	997.505253	0.014537	0.014212
RS	56	8.826750	5.970495	963.828355	0.014046	0.013732
RS	57	9.572242	5.970495	922.398839	0.013442	0.013134
RS	58	10.379993	14.315563	379.996304	0.005538	0.005482
RS	59	11.255200	14.315563	388.953653	0.005668	0.005596
RS	60	12.203498	14.315563	396.215032	0.005774	0.005681
RS	61	13.230990	14.315563	401.514433	0.005851	0.005736
RS	62	14.344290	14.315563	404.590513	0.005896	0.005757
RS	63	15.550565	14.315563	5097.828348	0.074291	0.071122
PA	4+25*2+4+6 0.021032064 0.016178072 15.550565020 7.879430174 0.359381122 0.434209870 0.507195723 0.536473968 0.559568504 0.611922934 0.717427492 0.898620586 1.180176687 1.583793076 2.121751107 2.798301016 3.622556907 4.594789966 5.639521497 6.575208990 7.208322939 7.458662808 7.378953470 7.089904493 6.713754762 6.339791712 6.023147455 5.802361021 5.713413468 5.970495391 14.315562895
//
IT	3968
RD	24
LK	-234489.629037
QD	-228.816442 -> -213.214625
RI	0.0028199117
TR	0.020530	0.016270
MT	15.768865
MM	C_pi: 3.911344, n_recomb: 70480.183971
RS	0	0.000000	9.250789	61.814431	0.000877	0.000047
RS	1	0.008375	9.250789	66.933010	0.000950	0.000311
RS	2	0.017452	9.250789	72.470142	0.001028	0.000680
RS	3	0.027288	9.250789	78.459129	0.001113	0.001030
RS	4	0.037949	0.363758	2127.401078	0.030184	0.028048
RS	5	0.049502	0.363758	2230.761744	0.031651	0.031166
RS	6	0.062023	0.440736	1931.515140	0.027405	0.027403
RS	7	0.075592	0.440736	2027.445745	0.028766	0.028644
RS	8	0.090298	0.516979	1814.245822	0.025741	0.025579
RS	9	0.106236	0.516979	1904.310787	0.027019	0.026777
RS	10	0.123508	0.545959	1889.486362	0.026809	0.026586
RS	11	0.142227	0.545959	1976.203682	0.028039	0.027988
RS	12	0.162513	0.566819	1986.379842	0.028184	0.028268
RS	13	0.184499	0.566819	2067.885165	0.029340	0.029751
RS	14	0.208326	0.616610	1975.856788	0.028034	0.028598
RS	15	0.234148	0.616610	2050.388132	0.029092	0.029994
RS	16	0.262134	0.719775	1822.516341	0.025859	0.026796
RS	17	0.292462	0.719775	1890.826406	0.026828	0.028019
RS	18	0.325331	0.899080	1572.429548	0.022310	0.023378
RS	19	0.360953	0.899080	1635.719230	0.023208	0.024423
RS	20	0.399558	1.179541	1299.655824	0.018440	0.019438
RS	21	0.441396	1.179541	1357.893014	0.019266	0.020337
RS	22	0.486739	1.583498	1059.159591	0.015028	0.015874
RS	23	0.535878	1.583498	1111.814256	0.015775	0.016657
RS	24	0.589133	2.124390	871.626826	0.012367	0.013066
RS	25	0.646848	2.124390	918.714396	0.013035	0.013753
RS	26	0.709397	2.808405	733.623605	0.010409	0.010988
RS	27	0.777185	2.808405	775.765804	0.011007	0.011591
RS	28	0.850649	3.647662	632.338800	0.008972	0.009449
RS	29	0.930267	3.647662	670.340015	0.009511	0.009975
RS	30	1.016552	4.645783	558.450986	0.007924	0.008298
RS	31	1.110064	4.645783	593.128794	0.008416	0.008754
RS	32	1.211407	5.727693	511.239246	0.007254	0.007519
RS	33	1.321238	5.727693	543.598205	0.007713	0.007925
RS	34	1.440268	6.705187	493.762236	0.007006	0.007162
RS	35	1.569266	6.705187	525.063694	0.007450	0.007548
RS	36	1.709068	7.372841	507.498519	0.007201	0.007254
RS	37	1.860578	7.372841	539.034129	0.007648	0.007645
RS	38	2.024777	7.641485	551.702724	0.007828	0.007785
RS	39	2.202728	7.641485	584.443164	0.008292	0.008200
RS	40	2.395583	7.562538	624.307393	0.008858	0.008722
RS	41	2.604589	7.562538	658.533757	0.009344	0.009168
RS	42	2.831100	7.261243	721.336490	0.010235	0.010009
RS	43	3.076581	7.261243	756.231745	0.010730	0.010476
RS	44	3.342621	6.865897	835.186736	0.011850	0.011542
RS	45	3.630942	6.865897	868.455488	0.012322	0.012000
RS	46	3.943410	6.470702	953.458167	0.013528	0.013154
RS	47	4.282047	6.470702	981.212628	0.013922	0.013549
RS	48	4.649046	6.133957	1058.827211	0.015023	0.014607
RS	49	5.046781	6.133957	1076.051748	0.015267	0.014868
RS	50	5.477826	5.896131	1129.831187	0.016030	0.015603
RS	51	5.944972	5.896131	1131.752268	0.016058	0.015656
RS	52	6.451241	5.794467	1145.050808	0.016246	0.015834
RS	53	6.999911	5.794467	1129.395044	0.016024	0.015639
RS	54	7.594531	6.044895	1061.797507	0.015065	0.014692
RS	55	8.238952	6.044895	1035.117244	0.014687	0.014332
RS	56	8.937343	6.044895	1000.176470	0.014191	0.013850
RS	57	9.694225	6.044895	957.145789	0.013580	0.013248
RS	58	10.514496	14.700172	388.960883	0.005519	0.005452
RS	59	11.403465	14.700172	398.543242	0.005655	0.005571
RS	60	12.366886	14.700172	406.426997	0.005767	0.005664
RS	61	13.410993	14.700172	412.335770	0.005850	0.005726
RS	62	14.542545	14.700172	415.996197	0.005902	0.005756
RS	63	15.768865	14.700172	5312.150847	0.075371	0.072174
PA	4+25*2+4+6 0.020529798 0.016270497 15.768865188 9.250789368 0.363757987 0.440736211 0.516978546 0.545959430 0.566819154 0.616609626 0.719774956 0.899079933 1.179540777 1.583498166 2.124389698 2.808404593 3.647662499 4.645782522 5.727692803 6.705186935 7.372840899 7.641484608 7.562537815 7.261243266 6.865896562 6.470701794 6.133957294 5.896131390 5.794466817 6.044894841 14.700171902
//
IT	3987
RD	25
LK	-234459.044396
QD	-216.945644 -> -202.713940
RI	0.0024834284
TR	0.020059	0.016355
MT	15.983132
MM	C_pi: 3.993929, n_recomb: 72283.407248
RS	0	0.000000	10.874452	54.038472	0.000748	0.000040
RS	1	0.008398	10.874452	58.533759	0.000810	0.000265
RS	2	0.017502	10.874452	63.399090	0.000877	0.000580
RS	3	0.027369	10.874452	68.664244	0.000950	0.000880
RS	4	0.038066	0.368084	2163.796598	0.029935	0.027858
RS	5	0.049661	0.368084	2270.016938	0.031404	0.031006
RS	6	0.062230	0.447001	1961.997619	0.027143	0.027216
RS	7	0.075854	0.447001	2060.538492	0.028506	0.028466
RS	8	0.090622	0.526563	1837.112573	0.025415	0.025321
RS	9	0.106631	0.526563	1929.574984	0.026695	0.026509
RS	10	0.123984	0.555338	1918.361458	0.026539	0.026363
RS	11	0.142795	0.555338	2007.692249	0.027775	0.027753
RS	12	0.163185	0.574021	2028.111973	0.028058	0.028160
RS	13	0.185288	0.574021	2112.396174	0.029224	0.029638
RS	14	0.209246	0.621295	2029.436298	0.028076	0.028638
RS	15	0.235217	0.621295	2106.600739	0.029144	0.030034
RS	16	0.263369	0.722164	1880.830927	0.026020	0.026947
RS	17	0.293885	0.722164	1951.494562	0.026998	0.028173
RS	18	0.326964	0.899593	1627.383274	0.022514	0.023569
RS	19	0.362821	0.899593	1692.822335	0.023419	0.024620
RS	20	0.401690	1.178900	1346.456450	0.018627	0.019613
RS	21	0.443822	1.178900	1406.696670	0.019461	0.020519
RS	22	0.489493	1.583016	1096.905656	0.015175	0.016010
RS	23	0.538999	1.583016	1151.394795	0.015929	0.016799
RS	24	0.592663	2.126489	901.482808	0.012472	0.013159
RS	25	0.650834	2.126489	950.203244	0.013146	0.013851
RS	26	0.713890	2.817426	757.126764	0.010474	0.011042
RS	27	0.782241	2.817426	800.691009	0.011077	0.011649
RS	28	0.856333	3.670966	650.677871	0.009002	0.009467
RS	29	0.936647	3.670966	689.895990	0.009544	0.009995
RS	30	1.023706	4.694217	572.564021	0.007921	0.008284
RS	31	1.118076	4.694217	608.268878	0.008415	0.008741
RS	32	1.220372	5.812774	522.150276	0.007224	0.007478
RS	33	1.331258	5.812774	555.381748	0.007683	0.007885
RS	34	1.451457	6.832026	502.636778	0.006954	0.007100
RS	35	1.581750	6.832026	534.715589	0.007397	0.007485
RS	36	1.722985	7.534666	515.518192	0.007132	0.007176
RS	37	1.876082	7.534666	547.809956	0.007579	0.007566
RS	38	2.042036	7.822203	560.034362	0.007748	0.007695
RS	39	2.221927	7.822203	593.587357	0.008212	0.008109
RS	40	2.416925	7.744469	634.181355	0.008774	0.008626
RS	41	2.628299	7.744469	669.347779	0.009260	0.009072
RS	42	2.857425	7.431131	734.109204	0.010156	0.009916
RS	43	3.105793	7.431131	770.117642	0.010654	0.010384
RS	44	3.375020	7.016594	852.285215	0.011791	0.011464
RS	45	3.666856	7.016594	886.825679	0.012269	0.011926
RS	46	3.983201	6.600069	976.136111	0.013504	0.013106
RS	47	4.326113	6.600069	1005.202908	0.013906	0.013508
RS	48	4.697824	6.243079	1087.732552	0.015048	0.014604
RS	49	5.100751	6.243079	1106.065450	0.015302	0.014873
RS	50	5.537516	5.988057	1164.458160	0.016110	0.015651
RS	51	6.010962	5.988057	1166.955044	0.016144	0.015711
RS	52	6.524167	5.873486	1183.363284	0.016371	0.015927
RS	53	7.080473	5.873486	1167.482091	0.016151	0.015734
RS	54	7.683498	6.116742	1099.666948	0.015213	0.014810
RS	55	8.337166	6.116742	1072.062964	0.014831	0.014449
RS	56	9.045729	6.116742	1035.859324	0.014331	0.013964
RS	57	9.813798	6.116742	991.231938	0.013713	0.013357
RS	58	10.646371	15.076700	397.590091	0.005500	0.005423
RS	59	11.548865	15.076700	407.782698	0.005641	0.005548
RS	60	12.527150	15.076700	416.275549	0.005759	0.005647
RS	61	13.587594	15.076700	422.782328	0.005849	0.005717
RS	62	14.737095	15.076700	427.018106	0.005908	0.005754
RS	63	15.983132	15.076700	5521.873653	0.076392	0.073169
PA	4+25*2+4+6 0.020059214 0.016355048 15.983131766 10.874452104 0.368083913 0.447000643 0.526563033 0.555337693 0.574020911 0.621294579 0.722163735 0.899592890 1.178899586 1.583016431 2.126488609 2.817425788 3.670966190 4.694217442 5.812774421 6.832026321 7.534666016 7.822203369 7.744469118 7.431130886 7.016594033 6.600069424 6.243078686 5.988057421 5.873486343 6.116742303 15.076699818
//
CC
CC	Brief Description of the file format:
CC	  CC  comments
CC	  MM  useful-messages
CC	  RD  round-of-iterations
CC	  LL  \log[P(sequence)]
CC	  QD  Q-before-opt Q-after-opt
CC	  TR  \theta_0 \rho_0
CC	  RS  k t_k \lambda_k \pi_k \sum_{l\not=k}A_{kl} A_{kk}
CC	  DC  begin end best-k t_k+\Delta_k max-prob
CC
MM	Version: 0.6.5-r67
MM	pattern:4+25*2+4+6, n:63, n_free_lambdas:28
MM	n_iterations:25, skip:1, max_t:5, theta/rho:5
MM	is_decoding:0
MM	n_seqs:16, sum_L:1152538, sum_n:91989
RD	0
LK	0.000000
QD	0.000000 -> 0.000000
RI	inf
TR	0.083180	0.016636
MT	5.000000
MM	C_pi: 1.000000, n_recomb: 19015.399171
RS	0	0.000000	1.000000	121.059321	0.006366	0.000000
RS	1	0.006440	1.000000	128.008787	0.006732	0.000000
RS	2	0.013294	1.000000	135.299745	0.007115	0.000000
RS	3	0.020590	1.000000	142.941374	0.007517	0.000000
RS	4	0.028356	1.000000	150.941989	0.007938	0.000000
RS	5	0.036622	1.000000	159.308841	0.008378	0.000000
RS	6	0.045421	1.000000	168.047891	0.008837	0.000000
RS	7	0.054785	1.000000	177.163558	0.009317	0.000000
RS	8	0.064753	1.000000	186.658444	0.009816	0.000000
RS	9	0.075363	1.000000	196.533031	0.010335	0.000000
RS	10	0.086656	1.000000	206.785340	0.010875	0.000000
RS	11	0.098677	1.000000	217.410579	0.011433	0.000000
RS	12	0.111471	1.000000	228.400742	0.012011	0.000000
RS	13	0.125090	1.000000	239.744198	0.012608	0.000000
RS	14	0.139585	1.000000	251.425241	0.013222	0.000000
RS	15	0.155014	1.000000	263.423623	0.013853	0.000000
RS	16	0.171437	1.000000	275.714062	0.014500	0.000000
RS	17	0.188917	1.000000	288.265743	0.015160	0.000000
RS	18	0.207523	1.000000	301.041800	0.015831	0.000000
RS	19	0.227327	1.000000	313.998812	0.016513	0.000000
RS	20	0.248406	1.000000	327.086298	0.017201	0.000000
RS	21	0.270843	1.000000	340.246247	0.017893	0.000000
RS	22	0.294725	1.000000	353.412684	0.018586	0.000000
RS	23	0.320144	1.000000	366.511302	0.019274	0.000000
RS	24	0.347201	1.000000	379.459168	0.019955	0.000000
RS	25	0.376000	1.000000	392.164543	0.020624	0.000000
RS	26	0.406654	1.000000	404.526836	0.021274	0.000000
RS	27	0.439282	1.000000	416.436725	0.021900	0.000000
RS	28	0.474011	1.000000	427.776472	0.022496	0.000000
RS	29	0.510976	1.000000	438.420484	0.023056	0.000000
RS	30	0.550322	1.000000	448.236134	0.023572	0.000000
RS	31	0.592202	1.000000	457.084892	0.024038	0.000000
RS	32	0.636779	1.000000	464.823804	0.024445	0.000000
RS	33	0.684227	1.000000	471.307326	0.024786	0.000000
RS	34	0.734730	1.000000	476.389566	0.025053	0.000000
RS	35	0.788485	1.000000	479.926920	0.025239	0.000000
RS	36	0.845702	1.000000	481.781118	0.025336	0.000000
RS	37	0.906604	1.000000	481.822665	0.025339	0.000000
RS	38	0.971428	1.000000	479.934624	0.025239	0.000000
RS	39	1.040426	1.000000	476.016700	0.025033	0.000000
RS	40	1.113868	1.000000	469.989520	0.024716	0.000000
RS	41	1.192040	1.000000	461.798998	0.024286	0.000000
RS	42	1.275245	1.000000	451.420634	0.023740	0.000000
RS	43	1.363809	1.000000	438.863556	0.023079	0.000000
RS	44	1.458076	1.000000	424.174102	0.022307	0.000000
RS	45	1.558414	1.000000	407.438705	0.021427	0.000000
RS	46	1.665214	1.000000	388.785822	0.020446	0.000000
RS	47	1.778891	1.000000	368.386668	0.019373	0.000000
RS	48	1.899889	1.000000	346.454513	0.018220	0.000000
RS	49	2.028679	1.000000	323.242324	0.016999	0.000000
RS	50	2.165763	1.000000	299.038641	0.015726	0.000000
RS	51	2.311675	1.000000	274.161584	0.014418	0.000000
RS	52	2.466983	1.000000	248.951063	0.013092	0.000000
RS	53	2.632293	1.000000	223.759335	0.011767	0.000000
RS	54	2.808249	1.000000	198.940225	0.010462	0.000000
RS	55	2.995536	1.000000	174.837445	0.009195	0.000000
RS	56	3.194884	1.000000	151.772586	0.007982	0.000000
RS	57	3.407070	1.000000	130.033463	0.006838	0.000000
RS	58	3.632920	1.000000	109.863553	0.005778	0.000000
RS	59	3.873315	1.000000	91.453257	0.004809	0.000000
RS	60	4.129191	1.000000	74.933678	0.003941	0.000000
RS	61	4.401545	1.000000	60.373450	0.003175	0.000000
RS	62	4.691438	1.000000	47.778934	0.002513	0.000000
RS	63	5.000000	1.000000	133.409487	0.007016	0.000000
PA	4+25*2+4+6 0.083179769 0.016635954 5.000000000 1.000000000 1.000000000 1.000000000 1.000000000 1.000000000 1.000000000 1.000000000 1.000000000 1.000000000 1.000000000 1.000000000 1.000000000 1.000000000 1.000000000 1.000000000 1.000000000 1.000000000 1.000000000 1.000000000 1.000000000 1.000000000 1.000000000 1.000000000 1.000000000 1.000000000 1.000000000 1.000000000 1.000000000
//
IT	5362
RD	1
LK	-263576.656825
QD	-3300.745750 -> -1412.507931
RI	0.0824586732
TR	0.064423	0.012731
MT	7.404020
MM	C_pi: 1.160567, n_recomb: 16903.725130
RS	0	0.000000	0.269836	435.423684	0.025759	0.001205
RS	1	0.007094	0.269836	453.813637	0.026847	0.009653
RS	2	0.014692	0.269836	472.069526	0.027927	0.019300
RS	3	0.022829	0.269836	490.047246	0.028990	0.025467
RS	4	0.031543	0.277405	493.967978	0.029222	0.028473
RS	5	0.040875	0.277405	510.936445	0.030226	0.029441
RS	6	0.050869	0.327609	447.712415	0.026486	0.029315
RS	7	0.061572	0.327609	463.561361	0.027424	0.028756
RS	8	0.073034	0.389218	404.220917	0.023913	0.028178
RS	9	0.085310	0.389218	419.024958	0.024789	0.027702
RS	10	0.098457	0.463734	364.785451	0.021580	0.027204
RS	11	0.112536	0.463734	378.611370	0.022398	0.026484
RS	12	0.127614	0.557744	326.953396	0.019342	0.025435
RS	13	0.143762	0.557744	339.845222	0.020105	0.024112
RS	14	0.161055	0.672701	293.086170	0.017339	0.022653
RS	15	0.179575	0.672701	305.095740	0.018049	0.021176
RS	16	0.199409	0.805237	265.475331	0.015705	0.019743
RS	17	0.220650	0.805237	276.688286	0.016368	0.018383
RS	18	0.243398	0.949739	244.587731	0.014469	0.017118
RS	19	0.267760	0.949739	255.115751	0.015092	0.015967
RS	20	0.293851	1.097624	230.268352	0.013622	0.014945
RS	21	0.321792	1.097624	240.234165	0.014212	0.014059
RS	22	0.351715	1.239390	221.920030	0.013128	0.013314
RS	23	0.383761	1.239390	231.434809	0.013691	0.012710
RS	24	0.418081	1.368134	218.537154	0.012928	0.012238
RS	25	0.454836	1.368134	227.676182	0.013469	0.011883
RS	26	0.494198	1.481509	218.874003	0.012948	0.011625
RS	27	0.536352	1.481509	227.660395	0.013468	0.011447
RS	28	0.581497	1.580151	221.782750	0.013120	0.011331
RS	29	0.629845	1.580151	230.184021	0.013617	0.011267
RS	30	0.681623	1.665079	226.415741	0.013394	0.011247
RS	31	0.737074	1.665079	234.346245	0.013864	0.011266
RS	32	0.796459	1.736423	232.207703	0.013737	0.011324
RS	33	0.860057	1.736423	239.528452	0.014170	0.011423
RS	34	0.928166	1.793726	238.710281	0.014122	0.011564
RS	35	1.001108	1.793726	245.223708	0.014507	0.011751
RS	36	1.079225	1.836973	245.392666	0.014517	0.011984
RS	37	1.162883	1.836973	250.836821	0.014839	0.012263
RS	38	1.252476	1.867331	251.506966	0.014879	0.012583
RS	39	1.348426	1.867331	255.557566	0.015118	0.012934
RS	40	1.451182	1.887199	256.062012	0.015148	0.013303
RS	41	1.561229	1.887199	258.350659	0.015284	0.013675
RS	42	1.679082	1.899548	257.927596	0.015259	0.014033
RS	43	1.805296	1.899548	258.079185	0.015268	0.014359
RS	44	1.940465	1.907101	256.009642	0.015145	0.014639
RS	45	2.085223	1.907101	253.695341	0.015008	0.014860
RS	46	2.240250	1.911968	249.412503	0.014755	0.015010
RS	47	2.406276	1.911968	244.412154	0.014459	0.015078
RS	48	2.584080	1.915925	237.541050	0.014053	0.015055
RS	49	2.774498	1.915925	229.811716	0.013595	0.014931
RS	50	2.978425	1.920842	220.203858	0.013027	0.014699
RS	51	3.196819	1.920842	209.946255	0.012420	0.014353
RS	52	3.430707	1.928813	197.755075	0.011699	0.013893
RS	53	3.681188	1.928813	185.455329	0.010971	0.013323
RS	54	3.949439	1.951962	170.394590	0.010080	0.012656
RS	55	4.236720	1.951962	156.998096	0.009288	0.011908
RS	56	4.544382	1.951962	143.120224	0.008467	0.011097
RS	57	4.873871	1.951962	128.987448	0.007631	0.010244
RS	58	5.226735	2.125941	106.252129	0.006286	0.009368
RS	59	5.604633	2.125941	94.906053	0.005615	0.008486
RS	60	6.009340	2.125941	83.687875	0.004951	0.007617
RS	61	6.442758	2.125941	72.785964	0.004306	0.006777
RS	62	6.906924	2.125941	62.377120	0.003690	0.005980
RS	63	7.404020	2.125941	240.232635	0.014212	0.025735
PA	4+25*2+4+6 0.064423153 0.012730738 7.404019833 0.269835949 0.277405262 0.327609062 0.389218330 0.463733673 0.557744026 0.672700882 0.805236816 0.949738979 1.097623825 1.239389896 1.368133545 1.481509209 1.580150604 1.665079117 1.736422539 1.793725967 1.836973190 1.867330551 1.887199402 1.899547577 1.907100677 1.911968231 1.915925026 1.920842171 1.928812504 1.951961517 2.125940859
//
IT	4397
RD	2
LK	-260726.948028
QD	-1538.650311 -> -1025.221254
RI	0.0939529006
TR	0.057183	0.012148
MT	8.666079
MM	C_pi: 1.340924, n_recomb: 18622.518407
RS	0	0.000000	0.270668	495.464268	0.026606	0.000897
RS	1	0.007359	0.270668	517.166775	0.027771	0.007446
RS	2	0.015259	0.270668	538.703501	0.028928	0.016257
RS	3	0.023741	0.270668	559.891334	0.030065	0.023465
RS	4	0.032847	0.231428	676.894346	0.036348	0.027885
RS	5	0.042623	0.231428	695.616616	0.037354	0.031618
RS	6	0.053119	0.267200	619.165057	0.033248	0.029361
RS	7	0.064387	0.267200	636.344228	0.034171	0.031739
RS	8	0.076484	0.316025	553.245522	0.029708	0.028736
RS	9	0.089471	0.316025	569.235237	0.030567	0.030838
RS	10	0.103414	0.380451	486.921444	0.026147	0.027674
RS	11	0.118384	0.380451	501.910013	0.026952	0.029379
RS	12	0.134454	0.471205	418.277975	0.022461	0.025669
RS	13	0.151708	0.471205	432.381457	0.023218	0.026662
RS	14	0.170231	0.596058	353.906902	0.019004	0.022715
RS	15	0.190117	0.596058	367.081276	0.019712	0.023134
RS	16	0.211466	0.758107	299.824263	0.016100	0.019540
RS	17	0.234387	0.758107	312.001356	0.016754	0.019642
RS	18	0.258994	0.956249	257.732150	0.013840	0.016664
RS	19	0.285412	0.956249	268.931296	0.014441	0.016629
RS	20	0.313774	1.181119	227.400824	0.012211	0.014340
RS	21	0.344224	1.181119	237.742601	0.012766	0.014299
RS	22	0.376914	1.415596	207.487648	0.011142	0.012655
RS	23	0.412010	1.415596	217.152357	0.011661	0.012696
RS	24	0.449688	1.641500	196.006848	0.010525	0.011596
RS	25	0.490139	1.641500	205.175430	0.011018	0.011754
RS	26	0.533567	1.848060	190.713913	0.010241	0.011055
RS	27	0.580191	1.848060	199.521455	0.010714	0.011300
RS	28	0.630246	2.032687	189.664877	0.010185	0.010853
RS	29	0.683984	2.032687	198.184375	0.010642	0.011130
RS	30	0.741677	2.194823	191.621560	0.010290	0.010837
RS	31	0.803615	2.194823	199.869453	0.010733	0.011123
RS	32	0.870112	2.331058	196.057356	0.010528	0.010952
RS	33	0.941502	2.331058	203.999027	0.010954	0.011258
RS	34	1.018145	2.436013	202.803167	0.010890	0.011220
RS	35	1.100429	2.436013	210.344023	0.011295	0.011576
RS	36	1.188767	2.506659	211.594475	0.011362	0.011690
RS	37	1.283607	2.506659	218.558435	0.011736	0.012119
RS	38	1.385425	2.545640	221.737283	0.011907	0.012380
RS	39	1.494737	2.545640	227.846854	0.012235	0.012863
RS	40	1.612092	2.561027	232.002994	0.012458	0.013211
RS	41	1.738084	2.561027	236.879588	0.012720	0.013682
RS	42	1.873348	2.562683	240.815534	0.012931	0.014024
RS	43	2.018565	2.562683	244.010398	0.013103	0.014400
RS	44	2.174469	2.558643	246.574039	0.013241	0.014649
RS	45	2.341845	2.558643	247.624220	0.013297	0.014876
RS	46	2.521539	2.554088	247.885354	0.013311	0.014975
RS	47	2.714456	2.554088	246.384241	0.013230	0.015017
RS	48	2.921570	2.552767	243.627872	0.013082	0.014926
RS	49	3.143925	2.552767	239.310457	0.012851	0.014757
RS	50	3.382644	2.558327	233.054800	0.012515	0.014439
RS	51	3.638929	2.558327	225.892476	0.012130	0.014048
RS	52	3.914074	2.574400	216.029480	0.011600	0.013495
RS	53	4.209467	2.574400	206.304455	0.011078	0.012907
RS	54	4.526598	2.627412	191.636718	0.010291	0.012101
RS	55	4.867066	2.627412	180.267866	0.009680	0.011392
RS	56	5.232589	2.627412	167.932769	0.009018	0.010631
RS	57	5.625011	2.627412	154.817349	0.008313	0.009833
RS	58	6.046310	3.062511	122.534888	0.006580	0.008339
RS	59	6.498613	3.062511	113.199620	0.006079	0.007695
RS	60	6.984200	3.062511	103.425881	0.005554	0.007037
RS	61	7.505522	3.062511	93.381195	0.005014	0.006376
RS	62	8.065207	3.062511	83.244677	0.004470	0.005721
RS	63	8.666079	3.062511	391.504560	0.021023	0.027823
PA	4+25*2+4+6 0.057182732 0.012147923 8.666078938 0.270668172 0.231428375 0.267200268 0.316024605 0.380450754 0.471205023 0.596057673 0.758107191 0.956249450 1.181118838 1.415596263 1.641500347 1.848060439 2.032687403 2.194823316 2.331058200 2.436012937 2.506658618 2.545639742 2.561027438 2.562683474 2.558643454 2.554087719 2.552767245 2.558326869 2.574400052 2.627412251 3.062511496
//
IT	5106
RD	3
LK	-259876.703245
QD	-1139.274246 -> -903.099085
RI	0.0793065322
TR	0.052889	0.012317
MT	9.398175
MM	C_pi: 1.531336, n_recomb: 21535.675501
RS	0	0.000000	0.341139	463.671680	0.021530	0.000697
RS	1	0.007496	0.341139	487.218333	0.022624	0.005832
RS	2	0.015553	0.341139	511.088783	0.023732	0.012972
RS	3	0.024215	0.341139	535.147227	0.024849	0.018976
RS	4	0.033526	0.240244	789.247164	0.036648	0.027252
RS	5	0.043534	0.240244	812.579372	0.037732	0.030967
RS	6	0.054293	0.266656	753.085142	0.034969	0.029543
RS	7	0.065859	0.266656	773.981244	0.035939	0.032152
RS	8	0.078291	0.306041	692.972451	0.032178	0.029520
RS	9	0.091655	0.306041	711.990228	0.033061	0.032050
RS	10	0.106021	0.360378	621.472795	0.028858	0.028867
RS	11	0.121464	0.360378	639.077555	0.029675	0.031155
RS	12	0.138064	0.442699	535.642988	0.024872	0.026955
RS	13	0.155908	0.442699	552.279202	0.025645	0.028621
RS	14	0.175091	0.564534	447.374529	0.020774	0.023810
RS	15	0.195710	0.564534	463.090473	0.021503	0.024854
RS	16	0.217876	0.734177	369.339460	0.017150	0.020257
RS	17	0.241703	0.734177	383.939594	0.017828	0.020877
RS	18	0.267316	0.956276	306.978552	0.014254	0.016974
RS	19	0.294849	0.956276	320.335406	0.014875	0.017352
RS	20	0.324446	1.224396	261.439471	0.012140	0.014332
RS	21	0.356261	1.224396	273.617835	0.012705	0.014617
RS	22	0.390461	1.517993	231.182187	0.010735	0.012452
RS	23	0.427225	1.517993	242.402274	0.011256	0.012750
RS	24	0.466744	1.809803	213.266719	0.009903	0.011301
RS	25	0.509225	1.809803	223.798405	0.010392	0.011667
RS	26	0.554891	2.081128	204.222815	0.009483	0.010739
RS	27	0.603980	2.081128	214.291399	0.009951	0.011157
RS	28	0.656748	2.327060	201.017157	0.009334	0.010547
RS	29	0.713471	2.327060	210.765543	0.009787	0.010963
RS	30	0.774447	2.546566	201.805181	0.009371	0.010540
RS	31	0.839993	2.546566	211.304594	0.009812	0.010927
RS	32	0.910452	2.732208	206.019306	0.009566	0.010655
RS	33	0.986192	2.732208	215.287879	0.009997	0.011031
RS	34	1.067610	2.871492	213.772900	0.009926	0.010932
RS	35	1.155131	2.871492	222.768819	0.010344	0.011334
RS	36	1.249212	2.956543	225.054270	0.010450	0.011437
RS	37	1.350345	2.956543	233.640111	0.010849	0.011894
RS	38	1.459058	2.991655	239.136686	0.011104	0.012191
RS	39	1.575921	2.991655	247.037023	0.011471	0.012688
RS	40	1.701543	2.992383	254.378155	0.011812	0.013103
RS	41	1.836581	2.992383	261.164342	0.012127	0.013571
RS	42	1.981741	2.977069	268.548443	0.012470	0.013984
RS	43	2.137783	2.977069	273.673129	0.012708	0.014342
RS	44	2.305520	2.959288	279.400766	0.012974	0.014646
RS	45	2.485831	2.959288	282.272173	0.013107	0.014842
RS	46	2.679657	2.946568	285.032336	0.013235	0.014974
RS	47	2.888012	2.946568	285.106093	0.013239	0.014983
RS	48	3.111985	2.943679	283.911733	0.013183	0.014899
RS	49	3.352746	2.943679	280.798865	0.013039	0.014702
RS	50	3.611553	2.955065	274.977489	0.012768	0.014368
RS	51	3.889760	2.955065	268.563397	0.012471	0.013963
RS	52	4.188821	2.984829	257.961376	0.011978	0.013381
RS	53	4.510298	2.984829	248.494613	0.011539	0.012803
RS	54	4.855873	3.074947	230.870098	0.010720	0.011921
RS	55	5.227350	3.074947	219.464598	0.010191	0.011252
RS	56	5.626673	3.074947	206.709111	0.009598	0.010534
RS	57	6.055927	3.074947	192.776142	0.008951	0.009780
RS	58	6.517358	3.808687	145.805192	0.006770	0.007813
RS	59	7.013375	3.808687	137.356656	0.006378	0.007303
RS	60	7.546573	3.808687	128.123720	0.005949	0.006769
RS	61	8.119738	3.808687	118.247050	0.005491	0.006219
RS	62	8.735865	3.808687	107.891123	0.005010	0.005657
RS	63	9.398175	3.808687	581.806147	0.027016	0.030353
PA	4+25*2+4+6 0.052888752 0.012317127 9.398175233 0.341138951 0.240244417 0.266655840 0.306041241 0.360377762 0.442699297 0.564534278 0.734177213 0.956275897 1.224395793 1.517993088 1.809802990 2.081128296 2.327059688 2.546565618 2.732207907 2.871492159 2.956543140 2.991655209 2.992382741 2.977068807 2.959287973 2.946567866 2.943679327 2.955065085 2.984828743 3.074947022 3.808687369
//
IT	4676
RD	4
LK	-259447.438348
QD	-985.456362 -> -824.670678
RI	0.0623455511
TR	0.049741	0.012717
MT	9.881819
MM	C_pi: 1.691775, n_recomb: 24532.442776
RS	0	0.000000	0.437135	417.278387	0.017009	0.000566
RS	1	0.007580	0.437135	440.925557	0.017973	0.004740
RS	2	0.015736	0.437135	465.279470	0.018966	0.010586
RS	3	0.024509	0.437135	490.260579	0.019984	0.015457
RS	4	0.033947	0.258091	866.597231	0.035325	0.026707
RS	5	0.044101	0.258091	895.056836	0.036485	0.030000
RS	6	0.055025	0.278182	856.438401	0.034910	0.029468
RS	7	0.066776	0.278182	881.914455	0.035949	0.031803
RS	8	0.079419	0.310672	812.540152	0.033121	0.029910
RS	9	0.093020	0.310672	835.389947	0.034052	0.032347
RS	10	0.107651	0.356593	748.129600	0.030496	0.029733
RS	11	0.123392	0.356593	768.888493	0.031342	0.032094
RS	12	0.140327	0.430724	654.807364	0.026691	0.028063
RS	13	0.158545	0.430724	674.278207	0.027485	0.029926
RS	14	0.178143	0.546867	547.877160	0.022333	0.024847
RS	15	0.199228	0.546867	566.372596	0.023087	0.026128
RS	16	0.221911	0.716834	447.666045	0.018248	0.021002
RS	17	0.246313	0.716834	464.960626	0.018953	0.021844
RS	18	0.272566	0.950079	365.147550	0.014884	0.017368
RS	19	0.300808	0.950079	380.965716	0.015529	0.017935
RS	20	0.331191	1.243772	304.136263	0.012397	0.014437
RS	21	0.363877	1.243772	318.457318	0.012981	0.014875
RS	22	0.399042	1.575946	263.468645	0.010740	0.012373
RS	23	0.436871	1.575946	276.536215	0.011272	0.012791
RS	24	0.477569	1.912284	239.336442	0.009756	0.011129
RS	25	0.521351	1.912284	251.506160	0.010252	0.011589
RS	26	0.568453	2.227445	226.919621	0.009250	0.010529
RS	27	0.619125	2.227445	238.504975	0.009722	0.011023
RS	28	0.673638	2.515474	221.919627	0.009046	0.010324
RS	29	0.732283	2.515474	233.125162	0.009503	0.010801
RS	30	0.795374	2.776361	221.763958	0.009040	0.010306
RS	31	0.863248	2.776361	232.701913	0.009485	0.010737
RS	32	0.936267	2.999326	225.837128	0.009206	0.010407
RS	33	1.014821	2.999326	236.564123	0.009643	0.010811
RS	34	1.099330	3.164181	234.600161	0.009563	0.010682
RS	35	1.190245	3.164181	245.115808	0.009991	0.011098
RS	36	1.288051	3.257303	248.348069	0.010123	0.011210
RS	37	1.393272	3.257303	258.544475	0.010539	0.011670
RS	38	1.506470	3.284351	266.320086	0.010856	0.012012
RS	39	1.628248	3.284351	275.913772	0.011247	0.012504
RS	40	1.759257	3.268472	286.392904	0.011674	0.012988
RS	41	1.900198	3.268472	294.891874	0.012020	0.013448
RS	42	2.051823	3.236366	305.563211	0.012455	0.013933
RS	43	2.214941	3.236366	312.308395	0.012730	0.014285
RS	44	2.390425	3.206608	320.829920	0.013078	0.014649
RS	45	2.579211	3.206608	325.096546	0.013252	0.014842
RS	46	2.782308	3.188380	329.739806	0.013441	0.015010
RS	47	3.000801	3.188380	330.858969	0.013487	0.015020
RS	48	3.235857	3.186857	330.384745	0.013467	0.014946
RS	49	3.488731	3.186857	327.878337	0.013365	0.014756
RS	50	3.760774	3.206747	321.491100	0.013105	0.014410
RS	51	4.053439	3.206747	315.213317	0.012849	0.014023
RS	52	4.368290	3.252196	302.822856	0.012344	0.013412
RS	53	4.707008	3.252196	293.054210	0.011946	0.012862
RS	54	5.071402	3.380652	271.252624	0.011057	0.011900
RS	55	5.463419	3.380652	259.394524	0.010574	0.011274
RS	56	5.885153	3.380652	245.850148	0.010021	0.010596
RS	57	6.338857	3.380652	230.785791	0.009407	0.009875
RS	58	6.826953	4.424266	166.800832	0.006799	0.007476
RS	59	7.352050	4.424266	159.187609	0.006489	0.007063
RS	60	7.916951	4.424266	150.547854	0.006137	0.006619
RS	61	8.524675	4.424266	140.992086	0.005747	0.006149
RS	62	9.178467	4.424266	130.661494	0.005326	0.005660
RS	63	9.881819	4.424266	780.049333	0.031797	0.032973
PA	4+25*2+4+6 0.049741103 0.012717151 9.881819035 0.437134545 0.258091268 0.278181703 0.310672023 0.356592781 0.430724273 0.546866672 0.716834453 0.950078680 1.243771897 1.575945892 1.912283963 2.227444728 2.515474057 2.776361025 2.999326362 3.164181023 3.257303430 3.284351120 3.268471754 3.236365908 3.206608026 3.188380376 3.186856709 3.206747364 3.252195645 3.380651874 4.424265889
//
IT	4676
RD	5
LK	-259141.248575
QD	-885.299176 -> -755.423701
RI	0.0492094340
TR	0.047168	0.013188
MT	10.243363
MM	C_pi: 1.825577, n_recomb: 27418.224903
RS	0	0.000000	0.547905	375.222111	0.013685	0.000473
RS	1	0.007641	0.547905	398.109216	0.014520	0.003961
RS	2	0.015866	0.547905	421.927045	0.015389	0.008851
RS	3	0.024720	0.547905	446.639625	0.016290	0.012872
RS	4	0.034250	0.276081	928.553886	0.033866	0.026277
RS	5	0.044509	0.276081	961.759689	0.035077	0.029186
RS	6	0.055551	0.292392	938.939573	0.034245	0.029216
RS	7	0.067437	0.292392	969.008056	0.035342	0.031247
RS	8	0.080231	0.319941	912.828993	0.033293	0.029973
RS	9	0.094003	0.319941	939.735971	0.034274	0.032225
RS	10	0.108827	0.358940	861.704841	0.031428	0.030251
RS	11	0.124784	0.358940	885.820427	0.032308	0.032549
RS	12	0.141961	0.425925	767.784887	0.028003	0.028893
RS	13	0.160450	0.425925	790.143884	0.028818	0.030797
RS	14	0.180351	0.536305	646.896664	0.023594	0.025705
RS	15	0.201774	0.536305	668.146051	0.024369	0.027081
RS	16	0.224833	0.704338	526.682374	0.019209	0.021658
RS	17	0.249654	0.704338	546.657368	0.019938	0.022608
RS	18	0.276372	0.943305	424.654577	0.015488	0.017742
RS	19	0.305132	0.943305	442.951160	0.016155	0.018408
RS	20	0.336089	1.253840	348.283144	0.012703	0.014565
RS	21	0.369412	1.253840	364.778333	0.013304	0.015086
RS	22	0.405281	1.613483	297.289215	0.010843	0.012342
RS	23	0.443890	1.613483	312.237089	0.011388	0.012824
RS	24	0.485451	1.982209	267.118935	0.009742	0.011014
RS	25	0.530186	1.982209	280.958053	0.010247	0.011520
RS	26	0.578340	2.329018	251.553164	0.009175	0.010375
RS	27	0.630174	2.329018	264.684566	0.009654	0.010904
RS	28	0.685969	2.647723	244.931264	0.008933	0.010148
RS	29	0.746027	2.647723	257.617102	0.009396	0.010653
RS	30	0.810674	2.940312	243.883315	0.008895	0.010109
RS	31	0.880260	2.940312	256.269645	0.009347	0.010561
RS	32	0.955165	3.193435	247.752493	0.009036	0.010191
RS	33	1.035793	3.193435	259.927742	0.009480	0.010607
RS	34	1.122581	3.379297	257.403929	0.009388	0.010458
RS	35	1.216002	3.379297	269.405713	0.009826	0.010879
RS	36	1.316561	3.478038	273.498868	0.009975	0.011000
RS	37	1.424804	3.478038	285.248465	0.010404	0.011458
RS	38	1.541318	3.496177	295.273654	0.010769	0.011838
RS	39	1.666736	3.496177	306.479382	0.011178	0.012324
RS	40	1.801736	3.463942	320.117661	0.011675	0.012866
RS	41	1.947053	3.463942	330.220873	0.012044	0.013325
RS	42	2.103474	3.415861	344.199350	0.012554	0.013875
RS	43	2.271847	3.415861	352.422594	0.012854	0.014233
RS	44	2.453085	3.374999	363.693158	0.013265	0.014653
RS	45	2.648173	3.374999	369.173161	0.013465	0.014860
RS	46	2.858168	3.351896	375.544745	0.013697	0.015065
RS	47	3.084209	3.351896	377.489765	0.013768	0.015093
RS	48	3.327523	3.351914	377.462824	0.013767	0.015033
RS	49	3.589429	3.351914	375.318320	0.013689	0.014866
RS	50	3.871348	3.379873	367.997838	0.013422	0.014511
RS	51	4.174808	3.379873	361.610839	0.013189	0.014153
RS	52	4.501458	3.439891	347.021239	0.012657	0.013516
RS	53	4.853067	3.439891	336.735504	0.012281	0.012999
RS	54	5.231543	3.603981	310.234765	0.011315	0.011959
RS	55	5.638940	3.603981	297.785382	0.010861	0.011373
RS	56	6.077467	3.603981	283.343294	0.010334	0.010728
RS	57	6.549503	3.603981	267.072061	0.009741	0.010034
RS	58	7.057609	4.957561	184.866258	0.006742	0.007234
RS	59	7.604540	4.957561	178.104345	0.006496	0.006896
RS	60	8.193264	4.957561	170.140526	0.006205	0.006522
RS	61	8.826973	4.957561	161.055461	0.005874	0.006118
RS	62	9.509106	4.957561	150.964210	0.005506	0.005686
RS	63	10.243363	4.957561	976.890258	0.035629	0.035571
PA	4+25*2+4+6 0.047167988 0.013188051 10.243362791 0.547904582 0.276080660 0.292391685 0.319940845 0.358939967 0.425925034 0.536304592 0.704338442 0.943304933 1.253839966 1.613483300 1.982209031 2.329018193 2.647722987 2.940311993 3.193434644 3.379296544 3.478038472 3.496177197 3.463942434 3.415860857 3.374998556 3.351895794 3.351913892 3.379873176 3.439891267 3.603981185 4.957560935
//
IT	4220
RD	6
LK	-258889.933653
QD	-802.853085 -> -691.677187
RI	0.0396157755
TR	0.044941	0.013669
MT	10.542172
MM	C_pi: 1.942425, n_recomb: 30199.766434
RS	0	0.000000	0.670036	340.111686	0.011262	0.000404
RS	1	0.007690	0.670036	361.946786	0.011985	0.003374
RS	2	0.015971	0.670036	384.832504	0.012743	0.007540
RS	3	0.024889	0.670036	408.763548	0.013535	0.010930
RS	4	0.034493	0.292107	985.035381	0.032617	0.025957
RS	5	0.044836	0.292107	1022.573134	0.033860	0.028576
RS	6	0.055973	0.306825	1008.760582	0.033403	0.028873
RS	7	0.067968	0.306825	1043.216722	0.034544	0.030658
RS	8	0.080884	0.330953	998.722679	0.033071	0.029830
RS	9	0.094794	0.330953	1029.705008	0.034096	0.031908
RS	10	0.109774	0.364165	963.725621	0.031912	0.030519
RS	11	0.125905	0.364165	991.302384	0.032825	0.032727
RS	12	0.143277	0.424973	873.872001	0.028936	0.029500
RS	13	0.161985	0.424973	899.151389	0.029773	0.031395
RS	14	0.182131	0.530114	742.797475	0.024596	0.026405
RS	15	0.203827	0.530114	766.760161	0.025390	0.027820
RS	16	0.227191	0.695657	604.567225	0.020019	0.022225
RS	17	0.252352	0.695657	627.175655	0.020768	0.023234
RS	18	0.279447	0.938003	483.744682	0.016018	0.018081
RS	19	0.308627	0.938003	504.492119	0.016705	0.018806
RS	20	0.340050	1.260995	392.200137	0.012987	0.014696
RS	21	0.373889	1.260995	410.852814	0.013605	0.015267
RS	22	0.410331	1.642184	330.975369	0.010960	0.012334
RS	23	0.449575	1.642184	347.788616	0.011516	0.012852
RS	24	0.491837	2.036743	294.891573	0.009765	0.010931
RS	25	0.537349	2.036743	310.385196	0.010278	0.011461
RS	26	0.586360	2.408677	276.311393	0.009149	0.010254
RS	27	0.639141	2.408677	290.974359	0.009635	0.010798
RS	28	0.695980	2.751978	268.152932	0.008879	0.010002
RS	29	0.757191	2.751978	282.303059	0.009348	0.010519
RS	30	0.823108	3.071129	266.206374	0.008815	0.009938
RS	31	0.894094	3.071129	280.019447	0.009272	0.010400
RS	32	0.970539	3.350826	269.775907	0.008933	0.009997
RS	33	1.052863	3.350826	283.368624	0.009383	0.010419
RS	34	1.141517	3.555864	280.175140	0.009277	0.010252
RS	35	1.236989	3.555864	293.622753	0.009723	0.010675
RS	36	1.339803	3.659806	298.482873	0.009884	0.010802
RS	37	1.450523	3.659806	311.738958	0.010323	0.011255
RS	38	1.569757	3.669476	323.976535	0.010728	0.011667
RS	39	1.698160	3.669476	336.745649	0.011151	0.012148
RS	40	1.836437	3.621610	353.584943	0.011708	0.012741
RS	41	1.985347	3.621610	365.243709	0.012094	0.013199
RS	42	2.145709	3.558036	382.638404	0.012670	0.013810
RS	43	2.318403	3.558036	392.287650	0.012990	0.014178
RS	44	2.504376	3.506049	406.434840	0.013458	0.014654
RS	45	2.704651	3.506049	413.065759	0.013678	0.014880
RS	46	2.920326	3.477453	421.262899	0.013949	0.015125
RS	47	3.152587	3.477453	423.954559	0.014038	0.015178
RS	48	3.402709	3.477781	424.408563	0.014053	0.015137
RS	49	3.672064	3.477781	422.528520	0.013991	0.014999
RS	50	3.962133	3.511964	414.232696	0.013716	0.014642
RS	51	4.274508	3.511964	407.626789	0.013498	0.014314
RS	52	4.610905	3.584176	390.727544	0.012938	0.013658
RS	53	4.973170	3.584176	379.816365	0.012577	0.013172
RS	54	5.363293	3.779771	348.392693	0.011536	0.012062
RS	55	5.783417	3.779771	335.270731	0.011102	0.011510
RS	56	6.235847	3.779771	319.863489	0.010592	0.010894
RS	57	6.723069	3.779771	302.334014	0.010011	0.010221
RS	58	7.247758	5.439433	201.031761	0.006657	0.007048
RS	59	7.812795	5.439433	195.107412	0.006461	0.006770
RS	60	8.421284	5.439433	187.847335	0.006220	0.006455
RS	61	9.076564	5.439433	179.304164	0.005937	0.006104
RS	62	9.782235	5.439433	169.566856	0.005615	0.005722
RS	63	10.542172	5.439433	1173.030289	0.038842	0.038102
PA	4+25*2+4+6 0.044941014 0.013668836 10.542171825 0.670036385 0.292106659 0.306824637 0.330953213 0.364165015 0.424972916 0.530113881 0.695657269 0.938002657 1.260995364 1.642183833 2.036742766 2.408676614 2.751977888 3.071128868 3.350825909 3.555864479 3.659805881 3.669476324 3.621610384 3.558036370 3.506048684 3.477452514 3.477781363 3.511964139 3.584176004 3.779771229 5.439432787
//
IT	4802
RD	7
LK	-258673.713145
QD	-730.803420 -> -633.700881
RI	0.0325342108
TR	0.042956	0.014134
MT	10.806863
MM	C_pi: 2.049201, n_recomb: 32905.582696
RS	0	0.000000	0.803263	310.726832	0.009443	0.000350
RS	1	0.007732	0.803263	331.440926	0.010072	0.002911
RS	2	0.016062	0.803263	353.264289	0.010736	0.006508
RS	3	0.025035	0.803263	376.212972	0.011433	0.009417
RS	4	0.034703	0.305901	1040.154411	0.031610	0.025721
RS	5	0.045118	0.305901	1081.734088	0.032874	0.028134
RS	6	0.056339	0.320805	1070.764299	0.032541	0.028488
RS	7	0.068427	0.320805	1109.389402	0.033714	0.030089
RS	8	0.081449	0.342671	1074.308662	0.032648	0.029563
RS	9	0.095479	0.342671	1109.315075	0.033712	0.031501
RS	10	0.110593	0.370899	1056.717133	0.032114	0.030618
RS	11	0.126876	0.370899	1087.821052	0.033059	0.032744
RS	12	0.144418	0.426257	974.180386	0.029605	0.029947
RS	13	0.163316	0.426257	1002.422293	0.030464	0.031818
RS	14	0.183676	0.526689	835.896708	0.025403	0.026986
RS	15	0.205609	0.526689	862.554970	0.026213	0.028419
RS	16	0.229239	0.689692	681.297634	0.020705	0.022724
RS	17	0.254695	0.689692	706.507433	0.021471	0.023769
RS	18	0.282120	0.934293	542.261282	0.016479	0.018391
RS	19	0.311665	0.934293	565.438255	0.017184	0.019156
RS	20	0.343495	1.267316	435.660228	0.013240	0.014826
RS	21	0.377786	1.267316	456.455177	0.013872	0.015429
RS	22	0.414728	1.666685	364.226236	0.011069	0.012339
RS	23	0.454526	1.666685	382.888578	0.011636	0.012880
RS	24	0.497402	2.083430	322.273177	0.009794	0.010868
RS	25	0.543593	2.083430	339.403183	0.010314	0.011410
RS	26	0.593355	2.477032	300.730565	0.009139	0.010154
RS	27	0.646964	2.477032	316.906219	0.009631	0.010703
RS	28	0.704719	2.841834	291.053539	0.008845	0.009875
RS	29	0.766940	2.841834	306.647702	0.009319	0.010396
RS	30	0.833971	3.185070	288.157730	0.008757	0.009785
RS	31	0.906185	3.185070	303.373481	0.009220	0.010252
RS	32	0.983982	3.489833	291.315317	0.008853	0.009820
RS	33	1.067795	3.489833	306.295898	0.009308	0.010245
RS	34	1.158088	3.713756	302.312853	0.009187	0.010061
RS	35	1.255363	3.713756	317.172157	0.009639	0.010482
RS	36	1.360158	3.823512	322.688288	0.009806	0.010611
RS	37	1.473057	3.823512	337.416945	0.010254	0.011061
RS	38	1.594684	3.825669	351.809547	0.010691	0.011497
RS	39	1.725716	3.825669	366.115419	0.011126	0.011973
RS	40	1.866879	3.762952	386.190529	0.011736	0.012610
RS	41	2.018957	3.762952	399.390937	0.012137	0.013071
RS	42	2.182793	3.684135	420.338570	0.012774	0.013736
RS	43	2.359297	3.684135	431.412141	0.013111	0.014117
RS	44	2.549448	3.620603	448.644350	0.013634	0.014647
RS	45	2.754302	3.620603	456.429529	0.013871	0.014894
RS	46	2.974995	3.585455	466.681067	0.014182	0.015183
RS	47	3.212751	3.585455	470.116889	0.014287	0.015261
RS	48	3.468891	3.584462	471.250980	0.014321	0.015246
RS	49	3.744835	3.584462	469.617268	0.014272	0.015136
RS	50	4.042115	3.622698	460.480852	0.013994	0.014786
RS	51	4.362380	3.622698	453.617511	0.013785	0.014487
RS	52	4.707408	3.704503	434.458470	0.013203	0.013818
RS	53	5.079114	3.704503	422.866322	0.012851	0.013361
RS	54	5.479559	3.927332	386.445869	0.011744	0.012188
RS	55	5.910967	3.927332	372.594062	0.011323	0.011666
RS	56	6.375731	3.927332	356.168017	0.010824	0.011074
RS	57	6.876430	3.927332	337.331681	0.010252	0.010418
RS	58	7.415842	5.888002	216.146320	0.006569	0.006898
RS	59	7.996962	5.888002	211.033661	0.006413	0.006671
RS	60	8.623013	5.888002	204.477371	0.006214	0.006404
RS	61	9.297471	5.888002	196.504102	0.005972	0.006099
RS	62	10.024077	5.888002	187.177687	0.005688	0.005759
RS	63	10.806863	5.888002	1370.898170	0.041662	0.040550
PA	4+25*2+4+6 0.042955725 0.014134293 10.806863205 0.803263000 0.305900699 0.320805288 0.342671295 0.370898714 0.426256861 0.526688992 0.689691702 0.934292515 1.267315518 1.666684818 2.083430035 2.477032359 2.841833886 3.185070181 3.489832763 3.713755800 3.823512298 3.825668853 3.762951747 3.684134762 3.620603071 3.585454659 3.584462078 3.622697704 3.704502958 3.927332031 5.888002058
//
IT	5513
RD	8
LK	-258484.520926
QD	-667.113453 -> -581.563550
RI	0.0271665955
TR	0.041158	0.014574
MT	11.051755
MM	C_pi: 2.149892, n_recomb: 35554.905922
RS	0	0.000000	0.948918	285.477015	0.008029	0.000305
RS	1	0.007770	0.948918	305.070464	0.008580	0.002533
RS	2	0.016144	0.948918	325.794805	0.009163	0.005666
RS	3	0.025168	0.948918	347.681016	0.009779	0.008195
RS	4	0.034893	0.317715	1095.291042	0.030806	0.025545
RS	5	0.045374	0.317715	1140.725570	0.032083	0.027815
RS	6	0.056670	0.334211	1127.470011	0.031711	0.028087
RS	7	0.068843	0.334211	1170.074101	0.032909	0.029553
RS	8	0.081962	0.354685	1142.228423	0.032126	0.029222
RS	9	0.096100	0.354685	1181.183588	0.033221	0.031050
RS	10	0.111337	0.378482	1142.653232	0.032138	0.030606
RS	11	0.127757	0.378482	1177.327313	0.033113	0.032662
RS	12	0.145454	0.428888	1069.894581	0.030091	0.030280
RS	13	0.164526	0.428888	1101.145353	0.030970	0.032127
RS	14	0.185079	0.525024	926.825590	0.026067	0.027482
RS	15	0.207229	0.525024	956.178564	0.026893	0.028923
RS	16	0.231101	0.685542	757.226319	0.021297	0.023172
RS	17	0.256827	0.685542	785.020237	0.022079	0.024242
RS	18	0.284552	0.931741	600.415310	0.016887	0.018681
RS	19	0.314431	0.931741	626.011192	0.017607	0.019475
RS	20	0.346632	1.273254	478.777980	0.013466	0.014954
RS	21	0.381335	1.273254	501.707858	0.014111	0.015582
RS	22	0.418735	1.688640	397.084164	0.011168	0.012355
RS	23	0.459040	1.688640	417.585227	0.011745	0.012911
RS	24	0.502477	2.125379	349.232060	0.009822	0.010819
RS	25	0.549289	2.125379	367.984261	0.010350	0.011367
RS	26	0.599738	2.538769	324.712078	0.009133	0.010069
RS	27	0.654107	2.538769	342.383786	0.009630	0.010620
RS	28	0.712700	2.923503	313.486555	0.008817	0.009763
RS	29	0.775846	2.923503	330.505903	0.009296	0.010285
RS	30	0.843899	3.289720	309.561660	0.008707	0.009646
RS	31	0.917239	3.289720	326.157523	0.009173	0.010115
RS	32	0.996277	3.619176	312.179114	0.008780	0.009656
RS	33	1.081457	3.619176	328.520315	0.009240	0.010082
RS	34	1.173255	3.862514	323.615411	0.009102	0.009880
RS	35	1.272186	3.862514	339.856064	0.009559	0.010300
RS	36	1.378803	3.979187	345.901357	0.009729	0.010428
RS	37	1.493705	3.979187	362.074569	0.010184	0.010874
RS	38	1.617534	3.974977	378.540770	0.010647	0.011329
RS	39	1.750985	3.974977	394.366109	0.011092	0.011802
RS	40	1.894805	3.898170	417.687370	0.011748	0.012476
RS	41	2.049800	3.898170	432.430692	0.012162	0.012939
RS	42	2.216837	3.804259	457.058637	0.012855	0.013655
RS	43	2.396853	3.804259	469.578542	0.013207	0.014047
RS	44	2.590856	3.728659	490.127108	0.013785	0.014631
RS	45	2.799933	3.728659	499.103119	0.014038	0.014898
RS	46	3.025255	3.685864	511.693193	0.014392	0.015234
RS	47	3.268085	3.685864	515.911823	0.014510	0.015337
RS	48	3.529782	3.681944	518.009248	0.014569	0.015354
RS	49	3.811813	3.681944	516.648059	0.014531	0.015270
RS	50	4.115757	3.722186	506.900262	0.014257	0.014933
RS	51	4.443317	3.722186	499.782358	0.014057	0.014661
RS	52	4.796329	3.811182	478.502598	0.013458	0.013987
RS	53	5.176769	3.811182	466.206369	0.013112	0.013554
RS	54	5.586769	4.057325	424.801973	0.011948	0.012329
RS	55	6.028626	4.057325	410.180118	0.011537	0.011832
RS	56	6.504815	4.057325	392.693292	0.011045	0.011259
RS	57	7.018003	4.057325	372.507170	0.010477	0.010617
RS	58	7.571065	6.313738	230.695590	0.006488	0.006775
RS	59	8.167099	6.313738	226.369846	0.006367	0.006590
RS	60	8.809445	6.313738	220.509510	0.006202	0.006365
RS	61	9.501701	6.313738	213.117049	0.005994	0.006099
RS	62	10.247744	6.313738	204.232325	0.005744	0.005797
RS	63	11.051755	6.313738	1572.233182	0.044220	0.042906
PA	4+25*2+4+6 0.041157512 0.014573996 11.051754639 0.948917981 0.317715458 0.334211208 0.354685408 0.378481867 0.428888202 0.525023650 0.685542177 0.931741106 1.273254307 1.688640031 2.125378751 2.538769422 2.923503248 3.289720326 3.619176028 3.862513966 3.979186978 3.974976786 3.898169996 3.804259242 3.728659104 3.685864476 3.681944005 3.722185976 3.811181642 4.057324884 6.313737695
//
IT	4457
RD	9
LK	-258317.691403
QD	-610.672349 -> -534.916657
RI	0.0229752910
TR	0.039514	0.014984
MT	11.284136
MM	C_pi: 2.246694, n_recomb: 38158.085775
RS	0	0.000000	1.109429	263.091782	0.006895	0.000268
RS	1	0.007805	1.109429	281.578085	0.007379	0.002215
RS	2	0.016220	1.109429	301.192888	0.007893	0.004960
RS	3	0.025291	1.109429	321.977626	0.008438	0.007179
RS	4	0.035070	0.327936	1150.618205	0.030154	0.025411
RS	5	0.045612	0.327936	1199.783872	0.031442	0.027583
RS	6	0.056978	0.347098	1180.124230	0.030927	0.027682
RS	7	0.069230	0.347098	1226.545746	0.032144	0.029048
RS	8	0.082439	0.366835	1204.087510	0.031555	0.028839
RS	9	0.096679	0.366835	1246.906771	0.032677	0.030579
RS	10	0.112030	0.386572	1222.879607	0.032048	0.030518
RS	11	0.128579	0.386572	1261.149863	0.033051	0.032517
RS	12	0.146420	0.432358	1161.902910	0.030450	0.030532
RS	13	0.165654	0.432358	1196.207524	0.031349	0.032358
RS	14	0.186388	0.524485	1016.129346	0.026629	0.027916
RS	15	0.208742	0.524485	1048.184543	0.027470	0.029362
RS	16	0.232840	0.682568	832.706375	0.021823	0.023584
RS	17	0.258818	0.682568	863.075877	0.022618	0.024673
RS	18	0.286825	0.929898	658.449360	0.017256	0.018956
RS	19	0.317017	0.929898	686.460802	0.017990	0.019774
RS	20	0.349566	1.278770	521.723652	0.013673	0.015083
RS	21	0.384656	1.278770	546.787432	0.014330	0.015730
RS	22	0.422484	1.708619	429.655992	0.011260	0.012379
RS	23	0.463265	1.708619	451.990615	0.011845	0.012946
RS	24	0.507229	2.163862	375.825287	0.009849	0.010782
RS	25	0.554624	2.163862	396.189504	0.010383	0.011334
RS	26	0.605719	2.595902	348.272257	0.009127	0.009996
RS	27	0.660802	2.595902	367.426230	0.009629	0.010547
RS	28	0.720184	2.999818	335.428733	0.008791	0.009663
RS	29	0.784201	2.999818	353.856136	0.009273	0.010184
RS	30	0.853214	3.388590	330.377127	0.008658	0.009519
RS	31	0.927614	3.388590	348.331901	0.009129	0.009988
RS	32	1.007822	3.742919	332.317933	0.008709	0.009503
RS	33	1.094289	3.742919	349.993858	0.009172	0.009929
RS	34	1.187506	4.006545	344.031728	0.009016	0.009709
RS	35	1.287998	4.006545	361.624883	0.009477	0.010127
RS	36	1.396334	4.131436	368.061521	0.009646	0.010252
RS	37	1.513126	4.131436	385.652810	0.010107	0.010694
RS	38	1.639034	4.122054	404.090512	0.010590	0.011163
RS	39	1.774769	4.122054	421.420071	0.011044	0.011632
RS	40	1.921098	4.031877	447.970071	0.011740	0.012339
RS	41	2.078848	4.031877	464.261602	0.012167	0.012804
RS	42	2.248912	3.922972	492.673775	0.012911	0.013566
RS	43	2.432249	3.922972	506.670217	0.013278	0.013969
RS	44	2.629896	3.834813	530.756244	0.013909	0.014606
RS	45	2.842969	3.834813	540.973814	0.014177	0.014891
RS	46	3.072674	3.783370	556.201664	0.014576	0.015276
RS	47	3.320307	3.783370	561.261725	0.014709	0.015402
RS	48	3.587269	3.775104	564.639711	0.014797	0.015456
RS	49	3.875067	3.775104	563.601052	0.014770	0.015397
RS	50	4.185329	3.815562	553.519226	0.014506	0.015079
RS	51	4.519807	3.815562	546.173638	0.014313	0.014831
RS	52	4.880392	3.909658	522.962530	0.013705	0.014157
RS	53	5.269121	3.909658	509.959528	0.013364	0.013746
RS	54	5.688192	4.175681	463.638066	0.012150	0.012478
RS	55	6.139971	4.175681	448.218571	0.011746	0.012001
RS	56	6.627013	4.175681	429.639049	0.011259	0.011444
RS	57	7.152070	4.175681	408.067343	0.010694	0.010814
RS	58	7.718108	6.722647	244.930818	0.006419	0.006671
RS	59	8.328326	6.722647	241.372153	0.006326	0.006523
RS	60	8.986173	6.722647	236.199715	0.006190	0.006333
RS	61	9.695367	6.722647	229.393294	0.006012	0.006102
RS	62	10.459914	6.722647	220.969856	0.005791	0.005832
RS	63	11.284136	6.722647	1777.921008	0.046594	0.045168
PA	4+25*2+4+6 0.039514296 0.014984317 11.284135588 1.109428697 0.327935852 0.347098045 0.366834829 0.386572165 0.432357507 0.524484895 0.682568440 0.929898196 1.278769521 1.708618810 2.163861837 2.595901515 2.999818299 3.388589689 3.742919321 4.006545182 4.131436296 4.122053535 4.031876644 3.922971826 3.834813064 3.783370232 3.775104307 3.815562455 3.909658200 4.175681067 6.722647145
//
IT	4684
RD	10
LK	-258169.875248
QD	-560.556031 -> -493.219870
RI	0.0196166707
TR	0.038005	0.015365
MT	11.507843
MM	C_pi: 2.340773, n_recomb: 40719.349070
RS	0	0.000000	1.287846	242.728880	0.005961	0.000235
RS	1	0.007838	1.287846	260.121127	0.006388	0.001943
RS	2	0.016291	1.287846	278.622786	0.006843	0.004357
RS	3	0.025407	1.287846	298.282484	0.007325	0.006315
RS	4	0.035237	0.336913	1205.893218	0.029615	0.025303
RS	5	0.045837	0.336913	1258.700057	0.030912	0.027410
RS	6	0.057269	0.359560	1229.334727	0.030190	0.027279
RS	7	0.069596	0.359560	1279.430706	0.031421	0.028570
RS	8	0.082890	0.379059	1260.841759	0.030964	0.028432
RS	9	0.097226	0.379059	1307.433874	0.032108	0.030102
RS	10	0.112686	0.394982	1298.248138	0.031883	0.030379
RS	11	0.129357	0.394982	1340.125351	0.032911	0.032330
RS	12	0.147335	0.436365	1250.764371	0.030717	0.030724
RS	13	0.166723	0.436365	1288.162498	0.031635	0.032533
RS	14	0.187630	0.524679	1104.156027	0.027116	0.028303
RS	15	0.210176	0.524679	1138.922984	0.027970	0.029753
RS	16	0.234489	0.680350	907.968915	0.022298	0.023971
RS	17	0.260708	0.680350	940.908441	0.023107	0.025075
RS	18	0.288982	0.928426	716.534096	0.017597	0.019223
RS	19	0.319472	0.928426	746.960596	0.018344	0.020060
RS	20	0.352352	1.283737	564.624249	0.013866	0.015214
RS	21	0.387810	1.283737	591.823930	0.014534	0.015877
RS	22	0.426047	1.726804	462.032884	0.011347	0.012410
RS	23	0.467281	1.726804	486.198811	0.011940	0.012987
RS	24	0.511747	2.199411	402.113434	0.009875	0.010755
RS	25	0.559699	2.199411	424.081848	0.010415	0.011310
RS	26	0.611410	2.649328	371.445076	0.009122	0.009934
RS	27	0.667173	2.649328	392.069111	0.009629	0.010484
RS	28	0.727308	3.072023	356.895559	0.008765	0.009574
RS	29	0.792157	3.072023	376.714825	0.009251	0.010094
RS	30	0.862088	3.483250	350.608074	0.008610	0.009402
RS	31	0.937502	3.483250	369.901040	0.009084	0.009871
RS	32	1.018826	3.862863	351.733846	0.008638	0.009360
RS	33	1.106526	3.862863	370.718825	0.009104	0.009786
RS	34	1.201099	4.147797	363.562976	0.008929	0.009546
RS	35	1.303086	4.147797	382.479566	0.009393	0.009963
RS	36	1.413067	4.282262	389.164062	0.009557	0.010081
RS	37	1.531668	4.282262	408.145908	0.010023	0.010520
RS	38	1.659567	4.268882	428.437483	0.010522	0.010999
RS	39	1.797490	4.268882	447.254038	0.010984	0.011466
RS	40	1.946225	4.166024	476.987622	0.011714	0.012200
RS	41	2.106618	4.166024	494.830528	0.012152	0.012667
RS	42	2.279584	4.042208	527.101380	0.012945	0.013472
RS	43	2.466108	4.042208	542.604073	0.013325	0.013885
RS	44	2.667252	3.941054	570.425728	0.014009	0.014572
RS	45	2.884163	3.941054	581.938656	0.014291	0.014874
RS	46	3.118076	3.880100	600.093973	0.014737	0.015308
RS	47	3.370325	3.880100	606.061768	0.014884	0.015456
RS	48	3.642347	3.866274	611.045801	0.015006	0.015550
RS	49	3.935691	3.866274	610.391336	0.014990	0.015514
RS	50	4.252028	3.905426	600.274539	0.014742	0.015221
RS	51	4.593162	3.905426	592.741820	0.014557	0.014994
RS	52	4.961035	4.002846	567.817097	0.013945	0.014326
RS	53	5.357744	4.002846	554.117868	0.013608	0.013933
RS	54	5.785550	4.285786	502.984031	0.012352	0.012630
RS	55	6.246888	4.285786	486.748830	0.011954	0.012171
RS	56	6.744389	4.285786	467.053318	0.011470	0.011628
RS	57	7.280887	4.285786	444.067695	0.010906	0.011006
RS	58	7.859437	7.118264	258.964767	0.006360	0.006583
RS	59	8.483338	7.118264	256.158472	0.006291	0.006466
RS	60	9.156143	7.118264	251.668017	0.006181	0.006307
RS	61	9.881685	7.118264	245.451755	0.006028	0.006106
RS	62	10.664100	7.118264	237.504701	0.005833	0.005865
RS	63	11.507843	7.118264	1988.168712	0.048826	0.047337
PA	4+25*2+4+6 0.038004694 0.015364792 11.507843369 1.287845971 0.336913012 0.359559732 0.379059496 0.394982127 0.436365337 0.524678968 0.680350010 0.928426075 1.283737275 1.726803649 2.199410778 2.649328402 3.072023283 3.483250037 3.862863426 4.147797186 4.282262192 4.268881958 4.166024396 4.042208338 3.941053642 3.880099865 3.866274479 3.905426357 4.002846082 4.285786015 7.118263645
//
IT	5169
RD	11
LK	-258038.423584
QD	-515.939595 -> -455.898078
RI	0.0168683891
TR	0.036613	0.015716
MT	11.724978
MM	C_pi: 2.432741, n_recomb: 43239.424649
RS	0	0.000000	1.487682	223.871197	0.005177	0.000207
RS	1	0.007870	1.487682	240.181674	0.005555	0.001707
RS	2	0.016360	1.487682	257.570301	0.005957	0.003835
RS	3	0.025518	1.487682	276.090434	0.006385	0.005568
RS	4	0.035396	0.344923	1260.787822	0.029158	0.025212
RS	5	0.046052	0.344923	1317.162029	0.030462	0.027277
RS	6	0.057547	0.371680	1275.422335	0.029497	0.026882
RS	7	0.069946	0.371680	1329.060033	0.030737	0.028115
RS	8	0.083321	0.391339	1313.079047	0.030368	0.028012
RS	9	0.097749	0.391339	1363.345903	0.031530	0.029623
RS	10	0.113312	0.403610	1369.269826	0.031667	0.030203
RS	11	0.130100	0.403610	1414.750456	0.032719	0.032114
RS	12	0.148210	0.440729	1336.800287	0.030916	0.030872
RS	13	0.167745	0.440729	1377.324049	0.031853	0.032665
RS	14	0.188817	0.525362	1191.079759	0.027546	0.028654
RS	15	0.211547	0.525362	1228.566372	0.028413	0.030107
RS	16	0.236067	0.678616	983.130989	0.022737	0.024337
RS	17	0.262516	0.678616	1018.634168	0.023558	0.025455
RS	18	0.291047	0.927104	774.758925	0.017918	0.019483
RS	19	0.321823	0.927104	807.599546	0.018677	0.020337
RS	20	0.355021	1.288068	607.551032	0.014051	0.015347
RS	21	0.390833	1.288068	636.888949	0.014729	0.016024
RS	22	0.429462	1.743269	494.273428	0.011431	0.012448
RS	23	0.471132	1.743269	520.269281	0.012032	0.013034
RS	24	0.516082	2.232294	428.136865	0.009902	0.010736
RS	25	0.564569	2.232294	451.702399	0.010447	0.011293
RS	26	0.616872	2.699508	394.254960	0.009118	0.009881
RS	27	0.673291	2.699508	416.337163	0.009629	0.010429
RS	28	0.734151	3.140711	377.904632	0.008740	0.009494
RS	29	0.799800	3.140711	399.099569	0.009230	0.010012
RS	30	0.870617	3.574429	370.267657	0.008563	0.009294
RS	31	0.947007	3.574429	390.877784	0.009040	0.009762
RS	32	1.029408	3.979804	370.442783	0.008567	0.009226
RS	33	1.118295	3.979804	390.710606	0.009036	0.009652
RS	34	1.214178	4.287086	382.228156	0.008840	0.009392
RS	35	1.317607	4.287086	402.438047	0.009307	0.009808
RS	36	1.429176	4.432432	409.228567	0.009464	0.009917
RS	37	1.549525	4.432432	429.571346	0.009935	0.010353
RS	38	1.679347	4.416198	451.587275	0.010444	0.010839
RS	39	1.819385	4.416198	471.869900	0.010913	0.011304
RS	40	1.970445	4.301298	504.720490	0.011673	0.012060
RS	41	2.133394	4.301298	524.112922	0.012121	0.012529
RS	42	2.309167	4.162665	560.285191	0.012958	0.013372
RS	43	2.498774	4.162665	577.318896	0.013352	0.013794
RS	44	2.703303	4.048135	609.045449	0.014085	0.014530
RS	45	2.923930	4.048135	621.904550	0.014383	0.014848
RS	46	3.161920	3.976933	643.256829	0.014877	0.015332
RS	47	3.418640	3.976933	650.199147	0.015037	0.015500
RS	48	3.695565	3.956520	657.107744	0.015197	0.015636
RS	49	3.994285	3.956520	656.903448	0.015192	0.015621
RS	50	4.316514	3.993088	647.055815	0.014964	0.015356
RS	51	4.664104	3.993088	639.383849	0.014787	0.015150
RS	52	5.039050	4.092329	612.979186	0.014176	0.014492
RS	53	5.443505	4.092329	598.602813	0.013844	0.014115
RS	54	5.879791	4.389641	542.789238	0.012553	0.012783
RS	55	6.350414	4.389641	525.727396	0.012159	0.012339
RS	56	6.858077	4.389641	504.899716	0.011677	0.011807
RS	57	7.405693	4.389641	480.478784	0.011112	0.011193
RS	58	7.996408	7.502747	272.836005	0.006310	0.006507
RS	59	8.633614	7.502747	270.771430	0.006262	0.006416
RS	60	9.320969	7.502747	266.959311	0.006174	0.006284
RS	61	10.062421	7.502747	261.337607	0.006044	0.006111
RS	62	10.862226	7.502747	253.880206	0.005871	0.005896
RS	63	11.724978	7.502747	2202.743076	0.050943	0.049415
PA	4+25*2+4+6 0.036612884 0.015716391 11.724978494 1.487681904 0.344922912 0.371679892 0.391338904 0.403609517 0.440729090 0.525361602 0.678616005 0.927103927 1.288067508 1.743269262 2.232293623 2.699507870 3.140711060 3.574429166 3.979803739 4.287086418 4.432432458 4.416197583 4.301298137 4.162664933 4.048134663 3.976932516 3.956519726 3.993088164 4.092329070 4.389640843 7.502747185
//
IT	5050
RD	12
LK	-257921.162389
QD	-476.100593 -> -422.414549
RI	0.0145797370
TR	0.035326	0.016041
MT	11.936756
MM	C_pi: 2.522904, n_recomb: 45717.188915
RS	0	0.000000	1.713085	206.193335	0.004510	0.000183
RS	1	0.007901	1.713085	221.434452	0.004844	0.001501
RS	2	0.016425	1.713085	237.713329	0.005200	0.003378
RS	3	0.025624	1.713085	255.086122	0.005580	0.004916
RS	4	0.035549	0.352181	1314.965563	0.028763	0.025131
RS	5	0.046258	0.352181	1374.839578	0.030073	0.027171
RS	6	0.057813	0.383530	1318.559727	0.028842	0.026493
RS	7	0.070282	0.383530	1375.611332	0.030090	0.027680
RS	8	0.083735	0.403663	1361.206705	0.029775	0.027586
RS	9	0.098251	0.403663	1415.043181	0.030952	0.029149
RS	10	0.113914	0.412389	1436.286945	0.031417	0.030002
RS	11	0.130815	0.412389	1485.353639	0.032490	0.031878
RS	12	0.149051	0.445334	1420.182720	0.031065	0.030984
RS	13	0.168727	0.445334	1463.855727	0.032020	0.032764
RS	14	0.189958	0.526375	1276.966431	0.027932	0.028977
RS	15	0.212867	0.526375	1317.176956	0.028811	0.030433
RS	16	0.237585	0.677195	1058.223134	0.023147	0.024689
RS	17	0.264257	0.677195	1096.280691	0.023980	0.025818
RS	18	0.293035	0.925789	833.159007	0.018224	0.019740
RS	19	0.324087	0.925789	868.410426	0.018995	0.020608
RS	20	0.357593	1.291706	650.537706	0.014230	0.015482
RS	21	0.393746	1.291706	682.014894	0.014918	0.016172
RS	22	0.432754	1.758079	526.406493	0.011514	0.012492
RS	23	0.474845	1.758079	554.230350	0.012123	0.013086
RS	24	0.520262	2.262657	453.922410	0.009929	0.010725
RS	25	0.569266	2.262657	479.077808	0.010479	0.011284
RS	26	0.622143	2.746649	416.724356	0.009115	0.009836
RS	27	0.679196	2.746649	440.252607	0.009630	0.010383
RS	28	0.740758	3.206149	398.473747	0.008716	0.009421
RS	29	0.807183	3.206149	421.027709	0.009209	0.009938
RS	30	0.878856	3.662422	389.374166	0.008517	0.009195
RS	31	0.956192	3.662422	411.279810	0.008996	0.009662
RS	32	1.039637	4.094043	388.466103	0.008497	0.009100
RS	33	1.129676	4.094043	409.989714	0.008968	0.009527
RS	34	1.226828	4.424664	400.055024	0.008751	0.009246
RS	35	1.331656	4.424664	421.526774	0.009220	0.009661
RS	36	1.444765	4.582146	428.283650	0.009368	0.009759
RS	37	1.566812	4.582146	449.955301	0.009842	0.010193
RS	38	1.698500	4.564139	473.560153	0.010358	0.010681
RS	39	1.840593	4.564139	495.283692	0.010834	0.011145
RS	40	1.993912	4.437800	531.166587	0.011619	0.011921
RS	41	2.159344	4.437800	552.100553	0.012076	0.012392
RS	42	2.337846	4.284457	592.187494	0.012953	0.013269
RS	43	2.530451	4.284457	610.769885	0.013360	0.013699
RS	44	2.738273	4.156235	646.538470	0.014142	0.014481
RS	45	2.962515	4.156235	660.788356	0.014454	0.014814
RS	46	3.204473	4.074155	685.581423	0.014996	0.015347
RS	47	3.465547	4.074155	693.561454	0.015171	0.015534
RS	48	3.747247	4.046289	702.696918	0.015371	0.015714
RS	49	4.051204	4.046289	703.008758	0.015377	0.015719
RS	50	4.379175	4.079197	693.731157	0.015174	0.015485
RS	51	4.733057	4.079197	685.971144	0.015005	0.015296
RS	52	5.114899	4.178994	658.326904	0.014400	0.014652
RS	53	5.526909	4.178994	643.298058	0.014071	0.014290
RS	54	5.971470	4.488487	582.959135	0.012751	0.012936
RS	55	6.451154	4.488487	565.065213	0.012360	0.012504
RS	56	6.968736	4.488487	543.095150	0.011879	0.011981
RS	57	7.527210	4.488487	517.223852	0.011314	0.011373
RS	58	8.129807	7.877492	286.543923	0.006268	0.006440
RS	59	8.780014	7.877492	285.213231	0.006239	0.006373
RS	60	9.481590	7.877492	282.077500	0.006170	0.006265
RS	61	10.238596	7.877492	277.055194	0.006060	0.006116
RS	62	11.055409	7.877492	270.099805	0.005908	0.005924
RS	63	11.936756	7.877492	2421.137285	0.052959	0.051404
PA	4+25*2+4+6 0.035326223 0.016040709 11.936756401 1.713085201 0.352181229 0.383530428 0.403663414 0.412388590 0.445333609 0.526374922 0.677195448 0.925789188 1.291706020 1.758078911 2.262656790 2.746648649 3.206149030 3.662421587 4.094042585 4.424663911 4.582145665 4.564138955 4.437799590 4.284457229 4.156235381 4.074154547 4.046288671 4.079197049 4.178993517 4.488487469 7.877491993
//
IT	4648
RD	13
LK	-257816.272307
QD	-440.416425 -> -392.293108
RI	0.0126517263
TR	0.034134	0.016340
MT	12.143864
MM	C_pi: 2.611428, n_recomb: 48151.213518
RS	0	0.000000	1.968512	189.541962	0.003936	0.000161
RS	1	0.007930	1.968512	203.731123	0.004231	0.001320
RS	2	0.016489	1.968512	218.910946	0.004546	0.002976
RS	3	0.025726	1.968512	235.138864	0.004883	0.004341
RS	4	0.035696	0.358843	1368.171124	0.028414	0.025057
RS	5	0.046456	0.358843	1431.479042	0.029729	0.027083
RS	6	0.058070	0.395162	1358.883764	0.028221	0.026112
RS	7	0.070605	0.395162	1419.223714	0.029474	0.027263
RS	8	0.084133	0.416036	1405.506722	0.029189	0.027161
RS	9	0.098735	0.416036	1462.801133	0.030379	0.028680
RS	10	0.114494	0.421285	1499.513390	0.031142	0.029781
RS	11	0.131503	0.421285	1552.136370	0.032235	0.031627
RS	12	0.149861	0.450113	1500.974499	0.031172	0.031067
RS	13	0.169675	0.450113	1547.812370	0.032145	0.032837
RS	14	0.191060	0.527627	1361.794045	0.028282	0.029275
RS	15	0.214140	0.527627	1404.729006	0.029173	0.030735
RS	16	0.239051	0.675987	1133.217786	0.023535	0.025027
RS	17	0.265937	0.675987	1173.816998	0.024378	0.026166
RS	18	0.294955	0.924420	891.717207	0.018519	0.019992
RS	19	0.326275	0.924420	929.372896	0.019301	0.020875
RS	20	0.360078	1.294665	693.583013	0.014404	0.015620
RS	21	0.396561	1.294665	727.198341	0.015102	0.016322
RS	22	0.435938	1.771337	558.437829	0.011598	0.012542
RS	23	0.478437	1.771337	588.086496	0.012213	0.013143
RS	24	0.524306	2.290662	479.481134	0.009958	0.010720
RS	25	0.573813	2.290662	506.218407	0.010513	0.011282
RS	26	0.627245	2.790948	438.864721	0.009114	0.009798
RS	27	0.684914	2.790948	463.826283	0.009633	0.010344
RS	28	0.747157	3.268549	418.615009	0.008694	0.009356
RS	29	0.814335	3.268549	442.510711	0.009190	0.009872
RS	30	0.886840	3.747409	407.945616	0.008472	0.009103
RS	31	0.965095	3.747409	431.124557	0.008954	0.009570
RS	32	1.049556	4.205696	405.830738	0.008428	0.008982
RS	33	1.140714	4.205696	428.582510	0.008901	0.009409
RS	34	1.239100	4.560551	417.080431	0.008662	0.009107
RS	35	1.345289	4.560551	439.781739	0.009133	0.009521
RS	36	1.459898	4.731359	446.369522	0.009270	0.009608
RS	37	1.583596	4.731359	469.336114	0.009747	0.010040
RS	38	1.717102	4.712588	494.393935	0.010268	0.010528
RS	39	1.861196	4.712588	517.529622	0.010748	0.010990
RS	40	2.016716	4.575389	556.345530	0.011554	0.011782
RS	41	2.184568	4.575389	578.807282	0.012021	0.012255
RS	42	2.365731	4.407440	622.799517	0.012934	0.013163
RS	43	2.561259	4.407440	642.940953	0.013353	0.013601
RS	44	2.772293	4.265262	682.858769	0.014182	0.014426
RS	45	3.000062	4.265262	698.536715	0.014507	0.014773
RS	46	3.245892	4.171769	726.985972	0.015098	0.015355
RS	47	3.511216	4.171769	736.061360	0.015286	0.015558
RS	48	3.797580	4.135709	747.707116	0.015528	0.015784
RS	49	4.106652	4.135709	748.598429	0.015547	0.015807
RS	50	4.440233	4.164043	740.182930	0.015372	0.015607
RS	51	4.800267	4.164043	732.386570	0.015210	0.015435
RS	52	5.188850	4.263323	703.743918	0.014615	0.014808
RS	53	5.608248	4.263323	688.090270	0.014290	0.014458
RS	54	6.060904	4.583108	623.395349	0.012947	0.013086
RS	55	6.549454	4.583108	604.667572	0.012558	0.012665
RS	56	7.076745	4.583108	581.549188	0.012078	0.012150
RS	57	7.645850	4.583108	554.217306	0.011510	0.011547
RS	58	8.260084	8.243408	300.076478	0.006232	0.006381
RS	59	8.923026	8.243408	299.473503	0.006219	0.006335
RS	60	9.638539	8.243408	297.013118	0.006168	0.006249
RS	61	10.410790	8.243408	292.595082	0.006077	0.006121
RS	62	11.244280	8.243408	286.153150	0.005943	0.005951
RS	63	12.143864	8.243408	2642.757753	0.054885	0.053306
PA	4+25*2+4+6 0.034134273 0.016339627 12.143863609 1.968512341 0.358843366 0.395162198 0.416035561 0.421284880 0.450112714 0.527626635 0.675987475 0.924419808 1.294664964 1.771336690 2.290662286 2.790948081 3.268548979 3.747409106 4.205696234 4.560550535 4.731359405 4.712587588 4.575388915 4.407439513 4.265262012 4.171768838 4.135708883 4.164042866 4.263322563 4.583108072 8.243407749
//
IT	5078
RD	14
LK	-257722.215509
QD	-408.356376 -> -365.121452
RI	0.0110111778
TR	0.033028	0.016615
MT	12.346791
MM	C_pi: 2.698371, n_recomb: 50539.255858
RS	0	0.000000	2.259216	173.819057	0.003439	0.000142
RS	1	0.007958	2.259216	186.978426	0.003700	0.001161
RS	2	0.016549	2.259216	201.076540	0.003979	0.002621
RS	3	0.025824	2.259216	216.170893	0.004277	0.003833
RS	4	0.035837	0.365019	1420.216471	0.028101	0.024985
RS	5	0.046647	0.365019	1486.891440	0.029421	0.027009
RS	6	0.058318	0.406596	1396.553748	0.027633	0.025742
RS	7	0.070917	0.406596	1460.057473	0.028890	0.026863
RS	8	0.084518	0.428450	1446.215843	0.028616	0.026738
RS	9	0.099202	0.428450	1506.849986	0.029815	0.028219
RS	10	0.115055	0.430270	1559.109419	0.030849	0.029548
RS	11	0.132169	0.430270	1615.246497	0.031960	0.031364
RS	12	0.150645	0.455019	1579.181158	0.031247	0.031127
RS	13	0.170591	0.455019	1629.190632	0.032236	0.032886
RS	14	0.192125	0.529052	1445.489187	0.028601	0.029553
RS	15	0.215372	0.529052	1491.144213	0.029505	0.031016
RS	16	0.240469	0.674928	1208.036020	0.023903	0.025354
RS	17	0.267564	0.674928	1251.159628	0.024756	0.026503
RS	18	0.296815	0.922964	950.378093	0.018805	0.020242
RS	19	0.328393	0.922964	990.427201	0.019597	0.021137
RS	20	0.362485	1.296971	736.658571	0.014576	0.015760
RS	21	0.399290	1.296971	772.407702	0.015283	0.016474
RS	22	0.439023	1.783138	590.354383	0.011681	0.012596
RS	23	0.481919	1.783138	621.822527	0.012304	0.013204
RS	24	0.528228	2.316466	504.804939	0.009988	0.010721
RS	25	0.578222	2.316466	533.114489	0.010549	0.011285
RS	26	0.632195	2.832560	460.675418	0.009115	0.009766
RS	27	0.690463	2.832560	487.056320	0.009637	0.010312
RS	28	0.753369	3.328022	438.335545	0.008673	0.009298
RS	29	0.821280	3.328022	463.554716	0.009172	0.009812
RS	30	0.894595	3.829478	425.993175	0.008429	0.009018
RS	31	0.973745	3.829478	450.422242	0.008912	0.009485
RS	32	1.059194	4.314784	422.556138	0.008361	0.008872
RS	33	1.151443	4.314784	446.507550	0.008835	0.009298
RS	34	1.251033	4.694708	433.329926	0.008574	0.008975
RS	35	1.358548	4.694708	457.227291	0.009047	0.009389
RS	36	1.474620	4.879918	463.520890	0.009172	0.009462
RS	37	1.599928	4.879918	487.746547	0.009651	0.009893
RS	38	1.735209	4.861339	514.120462	0.010173	0.010380
RS	39	1.881255	4.861339	538.635926	0.010658	0.010841
RS	40	2.038923	4.713821	580.276476	0.011482	0.011644
RS	41	2.209139	4.713821	604.246491	0.011956	0.012119
RS	42	2.392900	4.531377	652.112625	0.012903	0.013056
RS	43	2.591286	4.531377	673.815839	0.013333	0.013501
RS	44	2.805459	4.375022	717.961687	0.014206	0.014367
RS	45	3.036675	4.375022	735.096805	0.014545	0.014726
RS	46	3.286292	4.269656	767.389661	0.015184	0.015356
RS	47	3.555774	4.269656	777.611091	0.015386	0.015575
RS	48	3.846701	4.224776	792.026736	0.015672	0.015847
RS	49	4.160780	4.224776	793.556648	0.015702	0.015886
RS	50	4.499853	4.247760	786.282010	0.015558	0.015722
RS	51	4.865910	4.247760	778.500077	0.015404	0.015565
RS	52	5.261098	4.345611	749.097829	0.014822	0.014957
RS	53	5.687735	4.345611	732.848952	0.014501	0.014619
RS	54	6.148323	4.674047	663.980135	0.013138	0.013234
RS	55	6.645565	4.674047	644.419768	0.012751	0.012822
RS	56	7.182378	4.674047	620.150969	0.012271	0.012314
RS	57	7.761911	4.674047	591.352910	0.011701	0.011714
RS	58	8.387563	8.601174	313.406618	0.006201	0.006329
RS	59	9.063004	8.601174	313.526060	0.006204	0.006301
RS	60	9.792197	8.601174	311.740341	0.006168	0.006234
RS	61	10.579419	8.601174	307.931228	0.006093	0.006125
RS	62	11.429289	8.601174	302.013346	0.005976	0.005975
RS	63	12.346791	8.601174	2866.874875	0.056726	0.055126
PA	4+25*2+4+6 0.033027913 0.016614981 12.346790987 2.259216229 0.365018720 0.406596010 0.428450456 0.430269631 0.455019167 0.529052155 0.674927634 0.922963633 1.296971362 1.783137988 2.316466141 2.832560403 3.328022284 3.829478029 4.314783726 4.694708423 4.879918286 4.861339061 4.713820942 4.531376893 4.375022008 4.269656068 4.224775973 4.247760469 4.345610719 4.674046779 8.601173525
//
IT	4697
RD	15
LK	-257637.684067
QD	-379.469964 -> -340.546093
RI	0.0096048689
TR	0.031999	0.016869
MT	12.545738
MM	C_pi: 2.783743, n_recomb: 52879.480056
RS	0	0.000000	2.591304	158.971992	0.003006	0.000125
RS	1	0.007985	2.591304	171.128966	0.003236	0.001020
RS	2	0.016608	2.591304	184.169512	0.003483	0.002307
RS	3	0.025919	2.591304	198.150223	0.003747	0.003382
RS	4	0.035974	0.370785	1470.982017	0.027818	0.024916
RS	5	0.046832	0.370785	1540.955592	0.029141	0.026943
RS	6	0.058557	0.417855	1431.684201	0.027074	0.025382
RS	7	0.071218	0.417855	1498.227617	0.028333	0.026478
RS	8	0.084890	0.440901	1483.555579	0.028055	0.026321
RS	9	0.099654	0.440901	1547.406149	0.029263	0.027766
RS	10	0.115597	0.439328	1615.190762	0.030545	0.029304
RS	11	0.132812	0.439328	1674.788919	0.031672	0.031094
RS	12	0.151403	0.460021	1654.793466	0.031294	0.031166
RS	13	0.171478	0.460021	1707.973070	0.032299	0.032916
RS	14	0.193156	0.530610	1527.960590	0.028895	0.029812
RS	15	0.216565	0.530610	1576.326883	0.029810	0.031277
RS	16	0.241843	0.673980	1282.577674	0.024255	0.025671
RS	17	0.269140	0.673980	1328.204288	0.025118	0.026829
RS	18	0.298617	0.921406	1009.080882	0.019083	0.020490
RS	19	0.330447	0.921406	1051.508405	0.019885	0.021396
RS	20	0.364819	1.298666	779.729460	0.014745	0.015902
RS	21	0.401936	1.298666	817.604858	0.015462	0.016626
RS	22	0.442016	1.793587	622.137498	0.011765	0.012655
RS	23	0.485297	1.793587	655.417584	0.012395	0.013269
RS	24	0.532034	2.340201	529.887249	0.010021	0.010728
RS	25	0.582503	2.340201	559.757993	0.010586	0.011294
RS	26	0.637003	2.871614	482.157342	0.009118	0.009740
RS	27	0.695854	2.871614	509.942520	0.009643	0.010285
RS	28	0.759404	3.384675	457.641303	0.008654	0.009246
RS	29	0.828029	3.384675	484.164770	0.009156	0.009759
RS	30	0.902134	3.908670	443.531606	0.008388	0.008940
RS	31	0.982156	3.908670	469.186970	0.008873	0.009406
RS	32	1.068569	4.421283	438.664561	0.008296	0.008768
RS	33	1.161881	4.421283	463.786513	0.008771	0.009195
RS	34	1.262645	4.826986	448.838756	0.008488	0.008850
RS	35	1.371454	4.826986	473.898096	0.008962	0.009264
RS	36	1.488953	5.027618	479.777374	0.009073	0.009323
RS	37	1.615834	5.027618	505.224884	0.009554	0.009752
RS	38	1.752846	5.010122	532.781435	0.010075	0.010236
RS	39	1.900799	5.010122	558.641527	0.010564	0.010695
RS	40	2.060567	4.852793	602.992182	0.011403	0.011509
RS	41	2.233092	4.852793	628.446057	0.011884	0.011986
RS	42	2.419394	4.655969	680.137883	0.012862	0.012948
RS	43	2.620573	4.655969	703.398694	0.013302	0.013399
RS	44	2.837815	4.485247	751.826865	0.014218	0.014304
RS	45	3.072406	4.485247	770.440349	0.014570	0.014675
RS	46	3.325728	4.367613	806.736879	0.015256	0.015350
RS	47	3.599279	4.367613	818.147750	0.015472	0.015585
RS	48	3.894673	4.313379	835.568836	0.015801	0.015902
RS	49	4.213656	4.313379	837.791369	0.015843	0.015958
RS	50	4.558109	4.330350	831.921298	0.015732	0.015831
RS	51	4.930068	4.330350	824.202353	0.015586	0.015687
RS	52	5.331729	4.425981	794.275007	0.015020	0.015101
RS	53	5.765462	4.425981	777.460853	0.014703	0.014773
RS	54	6.233831	4.761633	704.608322	0.013325	0.013379
RS	55	6.739599	4.761633	684.218430	0.012939	0.012975
RS	56	7.285754	4.761633	658.799701	0.012459	0.012471
RS	57	7.875520	4.761633	628.533233	0.011886	0.011874
RS	58	8.512381	8.951192	326.510192	0.006175	0.006281
RS	59	9.200096	8.951192	327.346928	0.006190	0.006271
RS	60	9.942726	8.951192	326.234975	0.006169	0.006221
RS	61	10.744657	8.951192	323.038770	0.006109	0.006130
RS	62	11.610623	8.951192	317.654377	0.006007	0.005997
RS	63	12.545738	8.951192	3092.779659	0.058487	0.056864
PA	4+25*2+4+6 0.031999488 0.016868703 12.545738302 2.591304485 0.370784797 0.417855403 0.440900769 0.439328232 0.460020760 0.530609681 0.673980165 0.921405667 1.298665899 1.793586913 2.340201294 2.871613677 3.384675496 3.908669620 4.421283469 4.826985733 5.027617610 5.010121880 4.852793283 4.655968842 4.485247048 4.367612836 4.313379038 4.330349825 4.425981077 4.761632558 8.951192230
//
IT	5333
RD	16
LK	-257561.557270
QD	-353.373047 -> -318.263132
RI	0.0083945134
TR	0.031042	0.017103
MT	12.740934
MM	C_pi: 2.867539, n_recomb: 55170.056428
RS	0	0.000000	2.971442	144.995916	0.002628	0.000110
RS	1	0.008011	2.971442	156.184774	0.002831	0.000895
RS	2	0.016665	2.971442	168.200210	0.003049	0.002029
RS	3	0.026011	2.971442	181.097172	0.003283	0.002982
RS	4	0.036107	0.376208	1520.349193	0.027558	0.024847
RS	5	0.047011	0.376208	1593.550435	0.028884	0.026884
RS	6	0.058788	0.428949	1464.411531	0.026544	0.025032
RS	7	0.071510	0.428949	1533.871455	0.027803	0.026109
RS	8	0.085250	0.453381	1517.719056	0.027510	0.025910
RS	9	0.100091	0.453381	1584.658753	0.028723	0.027324
RS	10	0.116121	0.448446	1667.872534	0.030231	0.029052
RS	11	0.133436	0.448446	1730.868825	0.031373	0.030818
RS	12	0.152138	0.465093	1727.793912	0.031318	0.031188
RS	13	0.172337	0.465093	1784.134109	0.032339	0.032929
RS	14	0.194156	0.532270	1609.105110	0.029166	0.030055
RS	15	0.217722	0.532270	1660.169400	0.030092	0.031522
RS	16	0.243176	0.673119	1356.737559	0.024592	0.025978
RS	17	0.270669	0.673119	1404.841583	0.025464	0.027144
RS	18	0.300365	0.919756	1067.738211	0.019354	0.020734
RS	19	0.332440	0.919756	1112.524813	0.020165	0.021652
RS	20	0.367085	1.299812	822.741724	0.014913	0.016046
RS	21	0.404505	1.299812	862.732320	0.015638	0.016780
RS	22	0.444923	1.802796	653.759207	0.011850	0.012717
RS	23	0.488579	1.802796	688.841267	0.012486	0.013338
RS	24	0.535733	2.362002	554.716098	0.010055	0.010739
RS	25	0.586665	2.362002	586.135338	0.010624	0.011308
RS	26	0.641676	2.908247	503.305499	0.009123	0.009719
RS	27	0.701095	2.908247	532.478649	0.009652	0.010264
RS	28	0.765275	3.438637	476.532168	0.008638	0.009199
RS	29	0.834596	3.438637	504.339718	0.009142	0.009712
RS	30	0.909470	3.985045	460.571155	0.008348	0.008867
RS	31	0.990344	3.985045	487.428288	0.008835	0.009334
RS	32	1.077696	4.525165	454.177323	0.008232	0.008670
RS	33	1.172046	4.525165	480.440281	0.008708	0.009097
RS	34	1.273956	4.957298	463.634473	0.008404	0.008732
RS	35	1.384030	4.957298	489.821144	0.008878	0.009145
RS	36	1.502922	5.174270	495.176573	0.008975	0.009190
RS	37	1.631339	5.174270	521.807709	0.009458	0.009618
RS	38	1.770044	5.158674	550.419471	0.009977	0.010096
RS	39	1.919862	5.158674	577.586788	0.010469	0.010555
RS	40	2.081682	4.992037	624.526593	0.011320	0.011377
RS	41	2.256467	4.992037	651.435663	0.011808	0.011855
RS	42	2.445254	4.780949	706.890714	0.012813	0.012839
RS	43	2.649165	4.780949	731.698620	0.013263	0.013297
RS	44	2.869413	4.595703	784.440397	0.014219	0.014238
RS	45	3.107306	4.595703	804.545887	0.014583	0.014620
RS	46	3.364258	4.465464	844.979386	0.015316	0.015340
RS	47	3.641795	4.465464	857.615838	0.015545	0.015589
RS	48	3.941567	4.401410	878.255659	0.015919	0.015952
RS	49	4.265355	4.401410	881.219257	0.015973	0.016022
RS	50	4.615083	4.411798	877.000462	0.015896	0.015932
RS	51	4.992830	4.411798	869.390185	0.015758	0.015802
RS	52	5.400839	4.504536	839.163868	0.015210	0.015239
RS	53	5.841536	4.504536	821.814318	0.014896	0.014920
RS	54	6.317539	4.846139	745.175035	0.013507	0.013520
RS	55	6.831677	4.846139	723.960078	0.013122	0.013122
RS	56	7.387005	4.846139	697.394091	0.012641	0.012624
RS	57	7.986822	4.846139	665.659970	0.012066	0.012028
RS	58	8.634694	9.293840	339.361133	0.006151	0.006238
RS	59	9.334469	9.293840	340.909822	0.006179	0.006242
RS	60	10.090307	9.293840	340.470212	0.006171	0.006208
RS	61	10.906698	9.293840	337.890028	0.006125	0.006134
RS	62	11.788493	9.293840	333.047319	0.006037	0.006017
RS	63	12.740934	9.293840	3319.742145	0.060173	0.058525
PA	4+25*2+4+6 0.031041980 0.017102505 12.740933927 2.971442429 0.376207728 0.428949187 0.453380699 0.448446015 0.465093345 0.532269962 0.673118549 0.919755978 1.299812135 1.802796233 2.362001697 2.908247034 3.438636741 3.985045304 4.525164505 4.957297997 5.174270401 5.158673649 4.992037182 4.780949344 4.595703490 4.465463599 4.401409968 4.411798173 4.504536020 4.846139166 9.293840225
//
IT	5027
RD	17
LK	-257492.868364
QD	-329.737435 -> -298.011397
RI	0.0073474161
TR	0.030149	0.017318
MT	12.932429
MM	C_pi: 2.949726, n_recomb: 57409.535585
RS	0	0.000000	3.407900	131.865635	0.002297	0.000097
RS	1	0.008037	3.407900	142.124701	0.002476	0.000785
RS	2	0.016720	3.407900	153.152610	0.002668	0.001782
RS	3	0.026100	3.407900	165.002098	0.002874	0.002626
RS	4	0.036235	0.381324	1568.293472	0.027318	0.024779
RS	5	0.047184	0.381324	1644.650017	0.028648	0.026829
RS	6	0.059012	0.439878	1494.883328	0.026039	0.024695
RS	7	0.071792	0.439878	1567.138047	0.027298	0.025754
RS	8	0.085599	0.465883	1548.889257	0.026980	0.025507
RS	9	0.100515	0.465883	1618.787937	0.028197	0.026892
RS	10	0.116630	0.457608	1717.274178	0.029913	0.028796
RS	11	0.134040	0.457608	1783.596868	0.031068	0.030539
RS	12	0.152849	0.470224	1798.143870	0.031321	0.031194
RS	13	0.173171	0.470224	1857.627827	0.032357	0.032927
RS	14	0.195125	0.534018	1688.802600	0.029417	0.030282
RS	15	0.218843	0.534018	1742.547771	0.030353	0.031752
RS	16	0.244468	0.672330	1430.399089	0.024916	0.026276
RS	17	0.272153	0.672330	1480.951223	0.025796	0.027450
RS	18	0.302062	0.918019	1126.272885	0.019618	0.020976
RS	19	0.334375	0.918019	1173.395252	0.020439	0.021904
RS	20	0.369285	1.300465	865.644030	0.015078	0.016190
RS	21	0.407001	1.300465	907.735422	0.015812	0.016934
RS	22	0.447747	1.810863	685.193711	0.011935	0.012782
RS	23	0.491769	1.810863	722.065488	0.012577	0.013409
RS	24	0.539328	2.381996	579.278020	0.010090	0.010754
RS	25	0.590710	2.381996	612.231453	0.010664	0.011326
RS	26	0.646221	2.942577	524.116841	0.009129	0.009702
RS	27	0.706194	2.942577	554.660560	0.009661	0.010248
RS	28	0.770986	3.489965	495.016242	0.008623	0.009157
RS	29	0.840986	3.489965	524.087012	0.009129	0.009669
RS	30	0.916611	4.058637	477.124410	0.008311	0.008800
RS	31	0.998315	4.058637	505.158287	0.008799	0.009267
RS	32	1.086584	4.626387	469.115714	0.008171	0.008579
RS	33	1.181948	4.626387	496.489875	0.008648	0.009006
RS	34	1.284976	5.085493	477.750145	0.008322	0.008619
RS	35	1.396284	5.085493	505.029365	0.008797	0.009032
RS	36	1.516538	5.319643	509.760161	0.008879	0.009062
RS	37	1.646456	5.319643	537.536163	0.009363	0.009489
RS	38	1.786816	5.306747	567.076749	0.009878	0.009961
RS	39	1.938456	5.306747	595.512172	0.010373	0.010420
RS	40	2.102284	5.131261	644.920599	0.011234	0.011247
RS	41	2.279277	5.131261	673.252705	0.011727	0.011726
RS	42	2.470496	4.906047	732.394845	0.012757	0.012731
RS	43	2.677082	4.906047	758.733812	0.013216	0.013195
RS	44	2.900272	4.706142	815.801517	0.014210	0.014170
RS	45	3.141398	4.706142	837.405711	0.014587	0.014562
RS	46	3.401904	4.563002	882.086000	0.015365	0.015325
RS	47	3.683346	4.563002	895.977118	0.015607	0.015588
RS	48	3.987407	4.488722	920.026624	0.016026	0.015995
RS	49	4.315905	4.488722	923.774010	0.016091	0.016079
RS	50	4.670804	4.492034	921.436550	0.016050	0.016028
RS	51	5.054225	4.492034	913.977199	0.015920	0.015910
RS	52	5.468462	4.581286	883.670459	0.015392	0.015371
RS	53	5.915989	4.581286	865.814319	0.015081	0.015061
RS	54	6.399484	4.927725	785.587692	0.013684	0.013658
RS	55	6.921837	4.927725	763.552782	0.013300	0.013265
RS	56	7.486170	4.927725	735.843602	0.012817	0.012770
RS	57	8.095857	4.927725	702.644746	0.012239	0.012177
RS	58	8.754544	9.629305	351.938106	0.006130	0.006199
RS	59	9.466169	9.629305	354.192816	0.006170	0.006217
RS	60	10.234986	9.629305	354.423263	0.006174	0.006197
RS	61	11.065591	9.629305	352.461051	0.006139	0.006137
RS	62	11.962950	9.629305	348.166745	0.006065	0.006036
RS	63	12.932429	9.629305	3547.072828	0.061785	0.060111
PA	4+25*2+4+6 0.030149412 0.017318108 12.932428982 3.407900382 0.381324285 0.439877650 0.465883328 0.457608448 0.470224303 0.534017670 0.672330412 0.918019226 1.300464938 1.810863097 2.381996163 2.942577324 3.489964963 4.058636934 4.626387493 5.085492894 5.319642798 5.306746616 5.131261364 4.906047484 4.706141943 4.563001994 4.488722408 4.492033646 4.581285860 4.927724950 9.629305481
//
IT	4864
RD	18
LK	-257430.781412
QD	-308.281272 -> -279.565242
RI	0.0064405471
TR	0.029316	0.017517
MT	13.120364
MM	C_pi: 3.030287, n_recomb: 59596.644041
RS	0	0.000000	3.909655	119.587153	0.002007	0.000085
RS	1	0.008061	3.909655	128.960109	0.002164	0.000688
RS	2	0.016773	3.909655	139.044474	0.002333	0.001563
RS	3	0.026186	3.909655	149.890358	0.002515	0.002310
RS	4	0.036358	0.386167	1614.789387	0.027095	0.024712
RS	5	0.047351	0.386167	1694.227426	0.028428	0.026779
RS	6	0.059229	0.450638	1523.243746	0.025559	0.024368
RS	7	0.072065	0.450638	1598.173640	0.026817	0.025414
RS	8	0.085936	0.478398	1577.251617	0.026465	0.025114
RS	9	0.100925	0.478398	1649.977646	0.027686	0.026471
RS	10	0.117123	0.466809	1763.489932	0.029590	0.028536
RS	11	0.134626	0.466809	1833.059770	0.030758	0.030256
RS	12	0.153540	0.475401	1865.825368	0.031308	0.031186
RS	13	0.173979	0.475401	1928.429242	0.032358	0.032912
RS	14	0.196065	0.535838	1766.952723	0.029649	0.030495
RS	15	0.219932	0.535838	1823.357796	0.030595	0.031966
RS	16	0.245723	0.671609	1503.444277	0.025227	0.026565
RS	17	0.273593	0.671609	1556.411797	0.026116	0.027746
RS	18	0.303710	0.916214	1184.593783	0.019877	0.021215
RS	19	0.336255	0.916214	1234.024779	0.020706	0.022152
RS	20	0.371423	1.300681	908.381858	0.015242	0.016336
RS	21	0.409426	1.300681	952.556416	0.015983	0.017088
RS	22	0.450493	1.817905	716.404958	0.012021	0.012850
RS	23	0.494870	1.817905	755.051742	0.012669	0.013483
RS	24	0.542825	2.400324	603.555416	0.010127	0.010772
RS	25	0.594646	2.400324	638.027106	0.010706	0.011347
RS	26	0.650644	2.974750	544.582835	0.009138	0.009690
RS	27	0.711156	2.974750	576.478538	0.009673	0.010236
RS	28	0.776546	3.538778	513.094141	0.008609	0.009119
RS	29	0.847208	3.538778	543.406474	0.009118	0.009632
RS	30	0.923566	4.129510	493.201301	0.008276	0.008738
RS	31	1.006080	4.129510	522.386462	0.008765	0.009205
RS	32	1.095245	4.724957	483.498076	0.008113	0.008493
RS	33	1.191598	4.724957	511.953466	0.008590	0.008920
RS	34	1.295719	5.211513	491.211878	0.008242	0.008513
RS	35	1.408233	5.211513	519.548765	0.008718	0.008925
RS	36	1.529818	5.463605	523.562734	0.008785	0.008940
RS	37	1.661204	5.463605	552.444491	0.009270	0.009366
RS	38	1.803181	5.454133	582.796149	0.009779	0.009832
RS	39	1.956604	5.454133	612.459374	0.010277	0.010289
RS	40	2.122395	5.270258	664.212832	0.011145	0.011120
RS	41	2.301551	5.270258	693.932982	0.011644	0.011601
RS	42	2.495149	5.031036	756.679940	0.012697	0.012624
RS	43	2.704354	5.031036	784.529150	0.013164	0.013093
RS	44	2.930424	4.816366	845.916487	0.014194	0.014100
RS	45	3.174718	4.816366	869.019791	0.014582	0.014501
RS	46	3.438705	4.660069	918.034765	0.015404	0.015307
RS	47	3.723974	4.660069	933.202973	0.015659	0.015582
RS	48	4.032239	4.575210	960.831175	0.016122	0.016034
RS	49	4.365355	4.575210	965.399429	0.016199	0.016131
RS	50	4.725324	4.571016	965.156025	0.016195	0.016118
RS	51	5.114312	4.571016	957.886270	0.016073	0.016011
RS	52	5.534658	4.656272	927.706857	0.015566	0.015497
RS	53	5.988890	4.656272	909.371806	0.015259	0.015195
RS	54	6.479739	5.006551	825.759829	0.013856	0.013791
RS	55	7.010157	5.006551	802.910460	0.013472	0.013404
RS	56	7.583334	5.006551	774.063224	0.012988	0.012912
RS	57	8.202717	5.006551	739.404351	0.012407	0.012319
RS	58	8.872031	9.957822	364.221153	0.006111	0.006162
RS	59	9.595301	9.957822	367.175225	0.006161	0.006193
RS	60	10.376877	9.957822	368.072486	0.006176	0.006186
RS	61	11.221458	9.957822	366.728981	0.006154	0.006139
RS	62	12.134124	9.957822	362.988310	0.006091	0.006052
RS	63	13.120364	9.957822	3774.102335	0.063327	0.061624
PA	4+25*2+4+6 0.029316194 0.017516967 13.120364194 3.909654998 0.386167134 0.450638140 0.478398064 0.466809486 0.475401104 0.535837579 0.671609079 0.916213744 1.300680736 1.817904832 2.400323824 2.974749696 3.538777664 4.129509881 4.724957480 5.211512798 5.463605185 5.454132908 5.270257820 5.031036185 4.816365846 4.660069180 4.575210202 4.571015524 4.656271945 5.006551086 9.957822023
//
IT	4288
RD	19
LK	-257374.569094
QD	-288.761871 -> -262.729543
RI	0.0056535826
TR	0.028538	0.017701
MT	13.304749
MM	C_pi: 3.109183, n_recomb: 61730.403770
RS	0	0.000000	4.487384	108.150605	0.001752	0.000074
RS	1	0.008085	4.487384	116.684503	0.001890	0.000602
RS	2	0.016824	4.487384	125.873468	0.002039	0.001370
RS	3	0.026269	4.487384	135.764710	0.002199	0.002030
RS	4	0.036478	0.390760	1659.837939	0.026888	0.024645
RS	5	0.047513	0.390760	1742.282601	0.028224	0.026731
RS	6	0.059440	0.461224	1549.638544	0.025103	0.024054
RS	7	0.072330	0.461224	1627.126597	0.026359	0.025087
RS	8	0.086264	0.490914	1602.982016	0.025967	0.024730
RS	9	0.101323	0.490914	1678.403262	0.027189	0.026061
RS	10	0.117601	0.476036	1806.644564	0.029267	0.028274
RS	11	0.135194	0.476036	1879.375752	0.030445	0.029973
RS	12	0.154210	0.480612	1930.832744	0.031278	0.031167
RS	13	0.174763	0.480612	1996.525985	0.032343	0.032884
RS	14	0.196978	0.537719	1843.456675	0.029863	0.030693
RS	15	0.220989	0.537719	1902.497044	0.030819	0.032166
RS	16	0.246941	0.670951	1575.755420	0.025526	0.026846
RS	17	0.274992	0.670951	1631.102476	0.026423	0.028032
RS	18	0.305311	0.914354	1242.612623	0.020130	0.021450
RS	19	0.338081	0.914354	1294.321521	0.020967	0.022396
RS	20	0.373500	1.300512	950.898804	0.015404	0.016481
RS	21	0.411783	1.300512	997.135737	0.016153	0.017242
RS	22	0.453162	1.824014	747.361176	0.012107	0.012920
RS	23	0.497886	1.824014	787.765962	0.012761	0.013559
RS	24	0.546226	2.417110	627.530083	0.010166	0.010794
RS	25	0.598474	2.417110	663.502463	0.010748	0.011371
RS	26	0.654947	3.004867	564.699726	0.009148	0.009681
RS	27	0.715985	3.004867	597.927843	0.009686	0.010228
RS	28	0.781959	3.585172	530.767031	0.008598	0.009086
RS	29	0.853266	3.585172	562.298539	0.009109	0.009599
RS	30	0.930339	4.197718	508.811192	0.008242	0.008680
RS	31	1.013644	4.197718	539.121784	0.008733	0.009147
RS	32	1.103684	4.820847	497.344220	0.008057	0.008412
RS	33	1.201003	4.820847	526.850842	0.008535	0.008839
RS	34	1.306191	5.335248	504.048605	0.008165	0.008412
RS	35	1.419884	5.335248	533.408424	0.008641	0.008824
RS	36	1.542769	5.605977	536.621641	0.008693	0.008824
RS	37	1.675589	5.605977	566.570005	0.009178	0.009249
RS	38	1.819148	5.600627	597.618757	0.009681	0.009706
RS	39	1.974314	5.600627	628.468624	0.010181	0.010163
RS	40	2.142025	5.408790	682.445695	0.011055	0.010997
RS	41	2.323296	5.408790	713.516602	0.011559	0.011479
RS	42	2.519223	5.155692	779.777636	0.012632	0.012519
RS	43	2.730991	5.155692	809.112130	0.013107	0.012992
RS	44	2.959881	4.926167	874.798614	0.014171	0.014029
RS	45	3.207276	4.926167	899.395729	0.014570	0.014439
RS	46	3.474675	4.756490	952.813353	0.015435	0.015285
RS	47	3.763692	4.756490	969.274790	0.015702	0.015572
RS	48	4.076077	4.660745	1000.629545	0.016210	0.016068
RS	49	4.413719	4.660745	1006.050231	0.016297	0.016177
RS	50	4.778660	4.648671	1008.096401	0.016331	0.016203
RS	51	5.173107	4.648671	1001.051209	0.016217	0.016107
RS	52	5.599445	4.729484	971.196895	0.015733	0.015619
RS	53	6.060253	4.729484	952.409057	0.015429	0.015323
RS	54	6.558319	5.082701	865.615218	0.014023	0.013921
RS	55	7.096654	5.082701	841.956754	0.013639	0.013538
RS	56	7.678514	5.082701	811.977121	0.013154	0.013048
RS	57	8.307418	5.082701	775.864151	0.012569	0.012455
RS	58	8.987170	10.279489	376.193874	0.006094	0.006129
RS	59	9.721881	10.279489	379.839763	0.006153	0.006170
RS	60	10.515994	10.279489	381.399493	0.006178	0.006175
RS	61	11.374312	10.279489	380.674098	0.006167	0.006141
RS	62	12.302027	10.279489	377.490724	0.006115	0.006067
RS	63	13.304749	10.279489	4000.204176	0.064801	0.063067
PA	4+25*2+4+6 0.028537526 0.017700543 13.304749195 4.487384436 0.390759557 0.461224039 0.490914213 0.476035929 0.480611775 0.537718623 0.670950649 0.914354362 1.300512038 1.824014352 2.417109993 3.004866677 3.585171608 4.197717666 4.820846663 5.335248057 5.605976885 5.600627010 5.408789963 5.155692243 4.926167354 4.756490290 4.660745379 4.648671383 4.729483573 5.082701487 10.279488712
//
IT	5049
RD	20
LK	-257323.596380
QD	-270.968526 -> -247.334035
RI	0.0049691246
TR	0.027809	0.017870
MT	13.485585
MM	C_pi: 3.186382, n_recomb: 63810.213189
RS	0	0.000000	5.154049	97.531539	0.001528	0.000065
RS	1	0.008108	5.154049	105.275011	0.001650	0.000526
RS	2	0.016874	5.154049	113.618885	0.001781	0.001199
RS	3	0.026350	5.154049	122.607293	0.001921	0.001781
RS	4	0.036595	0.395118	1703.466919	0.026696	0.024579
RS	5	0.047670	0.395118	1788.843059	0.028034	0.026687
RS	6	0.059643	0.471625	1574.220332	0.024670	0.023752
RS	7	0.072587	0.471625	1654.152981	0.025923	0.024774
RS	8	0.086581	0.503418	1626.263794	0.025486	0.024355
RS	9	0.101709	0.503418	1704.248955	0.026708	0.025663
RS	10	0.118064	0.485279	1846.855689	0.028943	0.028011
RS	11	0.135745	0.485279	1922.657191	0.030131	0.029690
RS	12	0.154859	0.485849	1993.165201	0.031236	0.031136
RS	13	0.175524	0.485849	2061.911394	0.032313	0.032846
RS	14	0.197864	0.539654	1918.225045	0.030061	0.030879
RS	15	0.222015	0.539654	1979.873067	0.031028	0.032354
RS	16	0.248124	0.670349	1647.235094	0.025815	0.027118
RS	17	0.276351	0.670349	1704.923185	0.026719	0.028310
RS	18	0.306866	0.912456	1300.246953	0.020377	0.021682
RS	19	0.339855	0.912456	1354.199917	0.021222	0.022636
RS	20	0.375519	1.300006	993.143687	0.015564	0.016626
RS	21	0.414075	1.300006	1041.419412	0.016321	0.017395
RS	22	0.455756	1.829278	778.033495	0.012193	0.012991
RS	23	0.500818	1.829278	820.177234	0.012853	0.013636
RS	24	0.549533	2.432467	651.187597	0.010205	0.010818
RS	25	0.602198	2.432467	688.641722	0.010792	0.011399
RS	26	0.659133	3.033056	584.460201	0.009159	0.009675
RS	27	0.720685	3.033056	619.000168	0.009701	0.010223
RS	28	0.787227	3.629237	548.038826	0.008589	0.009056
RS	29	0.859165	3.629237	580.766618	0.009101	0.009569
RS	30	0.936935	4.263306	523.966438	0.008211	0.008627
RS	31	1.021011	4.263306	555.376469	0.008704	0.009095
RS	32	1.111904	4.914068	510.671765	0.008003	0.008336
RS	33	1.210167	4.914068	541.199689	0.008481	0.008764
RS	34	1.316397	5.456630	516.287603	0.008091	0.008315
RS	35	1.431241	5.456630	546.635933	0.008567	0.008727
RS	36	1.555396	5.746627	548.972112	0.008603	0.008712
RS	37	1.689618	5.746627	579.948152	0.009089	0.009137
RS	38	1.834723	5.746040	611.587725	0.009584	0.009586
RS	39	1.991592	5.746040	643.582711	0.010086	0.010041
RS	40	2.161182	5.546649	699.664283	0.010965	0.010878
RS	41	2.344521	5.546649	732.047016	0.011472	0.011360
RS	42	2.542727	5.279814	801.725760	0.012564	0.012415
RS	43	2.757002	5.279814	832.517194	0.013047	0.012892
RS	44	2.988652	5.035362	902.469809	0.014143	0.013958
RS	45	3.239084	5.035362	928.550469	0.014552	0.014376
RS	46	3.509822	4.852111	986.420584	0.015459	0.015261
RS	47	3.802511	4.852111	1004.185687	0.015737	0.015559
RS	48	4.118932	4.745216	1039.394767	0.016289	0.016097
RS	49	4.461009	4.745216	1045.694251	0.016388	0.016219
RS	50	4.830822	4.724933	1050.209565	0.016458	0.016283
RS	51	5.230620	4.724933	1043.420158	0.016352	0.016197
RS	52	5.662834	4.800901	1014.079127	0.015892	0.015735
RS	53	6.130092	4.800901	994.862683	0.015591	0.015446
RS	54	6.635237	5.156250	905.087996	0.014184	0.014047
RS	55	7.181339	5.156250	880.625529	0.013801	0.013667
RS	56	7.771720	5.156250	849.519461	0.013313	0.013179
RS	57	8.409970	5.156250	811.959245	0.012725	0.012586
RS	58	9.099970	10.594371	387.844710	0.006078	0.006097
RS	59	9.845916	10.594371	392.173948	0.006146	0.006149
RS	60	10.652345	10.594371	394.390664	0.006181	0.006165
RS	61	11.524160	10.594371	394.281416	0.006179	0.006143
RS	62	12.466663	10.594371	391.657398	0.006138	0.006080
RS	63	13.485585	10.594371	4224.812408	0.066209	0.064443
PA	4+25*2+4+6 0.027809079 0.017870180 13.485585030 5.154048667 0.395117785 0.471625239 0.503417690 0.485279028 0.485848878 0.539653962 0.670349173 0.912456026 1.300006010 1.829278127 2.432466808 3.033056394 3.629236789 4.263305503 4.914068229 5.456629509 5.746626719 5.746040476 5.546648660 5.279813544 5.035362022 4.852111326 4.745216099 4.724933328 4.800901041 5.156249597 10.594370818
//
IT	5057
RD	21
LK	-257277.306291
QD	-254.717691 -> -233.229791
RI	0.0043744142
TR	0.027127	0.018027
MT	13.662962
MM	C_pi: 3.261863, n_recomb: 65835.457254
RS	0	0.000000	5.923812	87.721070	0.001332	0.000057
RS	1	0.008130	5.923812	94.724987	0.001439	0.000459
RS	2	0.016922	5.923812	102.276874	0.001554	0.001048
RS	3	0.026428	5.923812	110.417704	0.001677	0.001561
RS	4	0.036707	0.399256	1745.703822	0.026516	0.024514
RS	5	0.047822	0.399256	1833.936139	0.027856	0.026645
RS	6	0.059841	0.481832	1597.128471	0.024259	0.023461
RS	7	0.072836	0.481832	1679.395829	0.025509	0.024475
RS	8	0.086888	0.515898	1647.256248	0.025021	0.023991
RS	9	0.102083	0.515898	1727.675423	0.026242	0.025276
RS	10	0.118513	0.494532	1884.233179	0.028620	0.027749
RS	11	0.136279	0.494532	1963.009602	0.029817	0.029408
RS	12	0.155490	0.491103	2052.841718	0.031181	0.031095
RS	13	0.176262	0.491103	2124.598787	0.032271	0.032798
RS	14	0.198723	0.541634	1991.188238	0.030245	0.031053
RS	15	0.223011	0.541634	2055.413060	0.031220	0.032528
RS	16	0.249273	0.669804	1717.777056	0.026092	0.027381
RS	17	0.277670	0.669804	1777.765261	0.027003	0.028578
RS	18	0.308376	0.910535	1357.411747	0.020618	0.021910
RS	19	0.341579	0.910535	1413.571988	0.021471	0.022871
RS	20	0.377481	1.299210	1035.061527	0.015722	0.016770
RS	21	0.416302	1.299210	1085.349713	0.016486	0.017547
RS	22	0.458280	1.833779	808.391097	0.012279	0.013064
RS	23	0.503670	1.833779	852.252718	0.012945	0.013715
RS	24	0.552751	2.446506	674.510999	0.010245	0.010845
RS	25	0.605822	2.446506	713.426522	0.010837	0.011428
RS	26	0.663208	3.059436	603.857040	0.009172	0.009672
RS	27	0.725260	3.059436	639.687361	0.009716	0.010221
RS	28	0.792357	3.671078	564.910100	0.008581	0.009030
RS	29	0.864909	3.671078	598.810722	0.009096	0.009543
RS	30	0.943360	4.326344	538.675692	0.008182	0.008578
RS	31	1.028189	4.326344	571.158971	0.008676	0.009046
RS	32	1.119916	5.004626	523.498729	0.007952	0.008264
RS	33	1.219100	5.004626	555.018209	0.008430	0.008692
RS	34	1.326348	5.575610	527.953404	0.008019	0.008224
RS	35	1.442316	5.575610	559.256171	0.008495	0.008636
RS	36	1.567712	5.885446	560.646723	0.008516	0.008605
RS	37	1.703304	5.885446	592.611829	0.009001	0.009029
RS	38	1.849920	5.890225	624.741977	0.009489	0.009469
RS	39	2.008456	5.890225	657.840367	0.009992	0.009925
RS	40	2.179882	5.683676	715.908858	0.010874	0.010761
RS	41	2.365245	5.683676	749.563150	0.011385	0.011245
RS	42	2.565680	5.403248	822.558527	0.012494	0.012313
RS	43	2.782410	5.403248	854.775623	0.012984	0.012794
RS	44	3.016761	5.143813	928.950317	0.014110	0.013887
RS	45	3.270167	5.143813	956.499792	0.014529	0.014312
RS	46	3.544175	4.946827	1018.854391	0.015476	0.015235
RS	47	3.840461	4.946827	1037.928369	0.015765	0.015543
RS	48	4.160836	4.828547	1077.102057	0.016361	0.016123
RS	49	4.507259	4.828547	1084.301737	0.016470	0.016256
RS	50	4.881847	4.799767	1091.449517	0.016578	0.016359
RS	51	5.286891	4.799767	1084.943482	0.016480	0.016281
RS	52	5.724867	4.870538	1056.293096	0.016044	0.015847
RS	53	6.198452	4.870538	1036.670411	0.015746	0.015564
RS	54	6.710541	5.227286	944.114041	0.014341	0.014170
RS	55	7.264266	5.227286	918.852335	0.013957	0.013792
RS	56	7.863010	5.227286	886.626023	0.013467	0.013305
RS	57	8.510434	5.227286	847.626235	0.012875	0.012712
RS	58	9.210497	10.902595	399.161421	0.006063	0.006067
RS	59	9.967478	10.902595	404.164616	0.006139	0.006128
RS	60	10.786004	10.902595	407.031727	0.006183	0.006155
RS	61	11.671080	10.902595	407.535357	0.006190	0.006143
RS	62	12.628115	10.902595	405.471246	0.006159	0.006092
RS	63	13.662962	10.902595	4447.367852	0.067553	0.065754
PA	4+25*2+4+6 0.027126772 0.018026995 13.662961958 5.923811608 0.399255576 0.481831801 0.515898279 0.494532214 0.491102940 0.541634351 0.669804494 0.910534656 1.299210070 1.833779028 2.446506123 3.059436432 3.671078147 4.326343777 5.004626279 5.575610277 5.885445512 5.890224951 5.683675600 5.403248249 5.143812545 4.946827067 4.828546644 4.799766950 4.870537676 5.227286109 10.902595030
//
IT	4922
RD	22
LK	-257235.209527
QD	-239.849166 -> -220.286354
RI	0.0038573079
TR	0.026487	0.018172
MT	13.836887
MM	C_pi: 3.335613, n_recomb: 67806.169457
RS	0	0.000000	6.813782	78.692295	0.001161	0.000049
RS	1	0.008152	6.813782	85.007903	0.001254	0.000400
RS	2	0.016968	6.813782	91.821639	0.001354	0.000915
RS	3	0.026504	6.813782	99.171309	0.001463	0.001366
RS	4	0.036816	0.403187	1786.580647	0.026348	0.024450
RS	5	0.047969	0.403187	1877.594205	0.027691	0.026606
RS	6	0.060032	0.491837	1618.494200	0.023869	0.023183
RS	7	0.073078	0.491837	1702.990584	0.025116	0.024189
RS	8	0.087187	0.528343	1666.132735	0.024572	0.023638
RS	9	0.102446	0.528343	1748.858810	0.025792	0.024901
RS	10	0.118949	0.503785	1918.916865	0.028300	0.027487
RS	11	0.136798	0.503785	2000.569935	0.029504	0.029127
RS	12	0.156102	0.496370	2109.883350	0.031116	0.031046
RS	13	0.176979	0.496370	2184.604762	0.032218	0.032742
RS	14	0.199558	0.543657	2062.281996	0.030414	0.031215
RS	15	0.223978	0.543657	2129.050639	0.031399	0.032691
RS	16	0.250389	0.669316	1787.299062	0.026359	0.027636
RS	17	0.278952	0.669316	1849.544858	0.027277	0.028837
RS	18	0.309844	0.908601	1414.041606	0.020854	0.022134
RS	19	0.343255	0.908601	1472.370169	0.021714	0.023103
RS	20	0.379388	1.298169	1076.605945	0.015878	0.016914
RS	21	0.418468	1.298169	1128.878095	0.016649	0.017699
RS	22	0.460733	1.837600	838.407349	0.012365	0.013137
RS	23	0.506444	1.837600	883.964141	0.013037	0.013794
RS	24	0.555881	2.459336	697.488202	0.010287	0.010873
RS	25	0.609348	2.459336	737.843727	0.010882	0.011460
RS	26	0.667174	3.084111	622.889599	0.009186	0.009672
RS	27	0.729714	3.084111	659.988255	0.009733	0.010222
RS	28	0.797351	3.710791	581.386948	0.008574	0.009007
RS	29	0.870503	3.710791	616.436754	0.009091	0.009521
RS	30	0.949618	4.386904	552.951638	0.008155	0.008532
RS	31	1.035183	4.386904	586.482097	0.008649	0.009001
RS	32	1.127722	5.092550	535.844574	0.007903	0.008197
RS	33	1.227805	5.092550	568.326288	0.008382	0.008625
RS	34	1.336048	5.692145	539.074539	0.007950	0.008138
RS	35	1.453114	5.692145	571.298395	0.008425	0.008549
RS	36	1.579723	6.022342	571.680755	0.008431	0.008503
RS	37	1.716653	6.022342	604.597034	0.008917	0.008926
RS	38	1.864746	6.033049	637.124047	0.009396	0.009358
RS	39	2.024911	6.033049	671.284471	0.009900	0.009812
RS	40	2.198133	5.819732	731.224679	0.010784	0.010649
RS	41	2.385475	5.819732	766.109636	0.011299	0.011133
RS	42	2.588090	5.525837	842.321747	0.012422	0.012212
RS	43	2.807222	5.525837	875.931149	0.012918	0.012697
RS	44	3.044218	5.251391	954.272384	0.014074	0.013815
RS	45	3.300533	5.251391	983.272387	0.014501	0.014248
RS	46	3.577743	5.040525	1050.130816	0.015487	0.015207
RS	47	3.877551	5.040525	1070.514328	0.015788	0.015524
RS	48	4.201799	4.910656	1113.745902	0.016425	0.016146
RS	49	4.552480	4.910656	1121.862678	0.016545	0.016289
RS	50	4.931748	4.873125	1131.791331	0.016692	0.016430
RS	51	5.341934	4.873125	1125.592717	0.016600	0.016361
RS	52	5.785558	4.938386	1097.799524	0.016190	0.015954
RS	53	6.265346	4.938386	1077.790925	0.015895	0.015676
RS	54	6.784246	5.295863	982.649289	0.014492	0.014289
RS	55	7.345447	5.295863	956.592294	0.014108	0.013913
RS	56	7.952396	5.295863	923.251542	0.013616	0.013427
RS	57	8.608824	5.295863	882.819940	0.013020	0.012833
RS	58	9.318763	11.204212	410.139733	0.006049	0.006039
RS	59	10.086577	11.204212	415.806646	0.006132	0.006109
RS	60	10.916982	11.204212	419.316516	0.006184	0.006145
RS	61	11.815081	11.204212	420.428492	0.006200	0.006144
RS	62	12.786394	11.204212	418.923354	0.006178	0.006103
RS	63	13.836887	11.204212	4667.421029	0.068835	0.067002
PA	4+25*2+4+6 0.026487057 0.018172103 13.836886610 6.813782138 0.403187063 0.491837185 0.528342654 0.503784979 0.496370264 0.543657100 0.669315511 0.908601267 1.298168671 1.837600218 2.459336225 3.084111471 3.710791450 4.386903816 5.092550497 5.692144581 6.022341660 6.033049043 5.819732105 5.525836992 5.251390640 5.040524551 4.910655919 4.873124880 4.938385828 5.295863094 11.204212280
//
IT	4347
RD	23
LK	-257196.873788
QD	-226.222054 -> -208.388548
RI	0.0034074394
TR	0.025887	0.018307
MT	14.007311
MM	C_pi: 3.407602, n_recomb: 69722.354059
RS	0	0.000000	7.844408	70.410099	0.001010	0.000043
RS	1	0.008173	7.844408	76.087965	0.001091	0.000348
RS	2	0.017014	7.844408	82.216929	0.001179	0.000798
RS	3	0.026577	7.844408	88.831681	0.001274	0.001194
RS	4	0.036922	0.406918	1826.155403	0.026192	0.024389
RS	5	0.048112	0.406918	1919.876078	0.027536	0.026570
RS	6	0.060217	0.501629	1638.451849	0.023500	0.022916
RS	7	0.073311	0.501629	1725.075941	0.024742	0.023917
RS	8	0.087476	0.540738	1683.048146	0.024139	0.023295
RS	9	0.102798	0.540738	1767.956914	0.025357	0.024539
RS	10	0.119372	0.513032	1951.019781	0.027983	0.027227
RS	11	0.137301	0.513032	2035.448730	0.029194	0.028849
RS	12	0.156695	0.501643	2164.327961	0.031042	0.030989
RS	13	0.177675	0.501643	2241.962692	0.032156	0.032678
RS	14	0.200368	0.545715	2131.459080	0.030571	0.031366
RS	15	0.224917	0.545715	2200.736072	0.031564	0.032843
RS	16	0.251472	0.668881	1855.715633	0.026616	0.027882
RS	17	0.280197	0.668881	1920.174876	0.027540	0.029088
RS	18	0.311270	0.906668	1470.063647	0.021085	0.022353
RS	19	0.344882	0.906668	1530.519391	0.021952	0.023329
RS	20	0.381242	1.296916	1117.731960	0.016031	0.017057
RS	21	0.420573	1.296916	1171.957418	0.016809	0.017849
RS	22	0.463118	1.840809	868.056004	0.012450	0.013212
RS	23	0.509141	1.840809	915.283587	0.013128	0.013874
RS	24	0.558925	2.471041	720.108432	0.010328	0.010903
RS	25	0.612778	2.471041	761.881528	0.010927	0.011493
RS	26	0.671032	3.107168	641.556301	0.009202	0.009674
RS	27	0.734047	3.107168	679.900681	0.009752	0.010225
RS	28	0.802212	3.748451	597.474744	0.008569	0.008986
RS	29	0.875948	3.748451	633.649843	0.009088	0.009501
RS	30	0.955711	4.445032	566.806179	0.008129	0.008490
RS	31	1.041992	4.445032	601.357830	0.008625	0.008959
RS	32	1.135325	5.177845	547.727448	0.007856	0.008133
RS	33	1.236286	5.177845	581.142445	0.008335	0.008562
RS	34	1.345498	5.806186	549.675398	0.007884	0.008055
RS	35	1.463636	5.806186	582.787587	0.008359	0.008466
RS	36	1.591429	6.157207	582.106442	0.008349	0.008406
RS	37	1.729667	6.157207	615.936675	0.008834	0.008828
RS	38	1.879202	6.174362	648.773547	0.009305	0.009250
RS	39	2.040959	6.174362	683.955017	0.009810	0.009704
RS	40	2.215936	5.954639	745.657194	0.010695	0.010539
RS	41	2.405213	5.954639	781.731467	0.011212	0.011024
RS	42	2.609960	5.647439	861.054104	0.012350	0.012114
RS	43	2.831440	5.647439	896.020635	0.012851	0.012602
RS	44	3.071021	5.357956	978.467471	0.014034	0.013744
RS	45	3.330183	5.357956	1008.896442	0.014470	0.014184
RS	46	3.610526	5.133089	1080.264423	0.015494	0.015177
RS	47	3.913781	5.133089	1101.953914	0.015805	0.015504
RS	48	4.241820	4.991450	1149.322384	0.016484	0.016166
RS	49	4.596669	4.991450	1158.368805	0.016614	0.016319
RS	50	4.980520	4.944945	1171.211815	0.016798	0.016497
RS	51	5.395742	4.944945	1165.341205	0.016714	0.016437
RS	52	5.844899	5.004419	1138.560876	0.016330	0.016057
RS	53	6.330765	5.004419	1118.184667	0.016038	0.015784
RS	54	6.856340	5.362007	1020.650737	0.014639	0.014404
RS	55	7.424869	5.362007	993.801649	0.014254	0.014031
RS	56	8.039863	5.362007	959.351938	0.013760	0.013544
RS	57	8.705120	5.362007	917.496430	0.013159	0.012949
RS	58	9.424747	11.499198	420.775923	0.006035	0.006012
RS	59	10.203187	11.499198	427.095440	0.006126	0.006090
RS	60	11.045249	11.499198	431.239366	0.006185	0.006135
RS	61	11.956130	11.499198	432.953895	0.006210	0.006143
RS	62	12.941456	11.499198	432.005330	0.006196	0.006112
RS	63	14.007311	11.499198	4884.540015	0.070057	0.068191
PA	4+25*2+4+6 0.025886810 0.018306569 14.007311444 7.844408144 0.406917956 0.501629360 0.540738030 0.513031658 0.501643431 0.545715433 0.668881461 0.906668084 1.296915784 1.840808994 2.471040973 3.107167835 3.748450510 4.445031831 5.177845143 5.806185503 6.157207065 6.174362326 5.954639091 5.647438753 5.357955845 5.133088505 4.991449906 4.944945398 5.004419294 5.362007342 11.499198422
//
IT	4801
RD	24
LK	-257161.918322
QD	-213.712544 -> -197.434804
RI	0.0030167166
TR	0.025323	0.018431
MT	14.174305
MM	C_pi: 3.477829, n_recomb: 71584.259690
RS	0	0.000000	9.038441	62.847390	0.000878	0.000038
RS	1	0.008193	9.038441	67.937705	0.000949	0.000303
RS	2	0.017057	9.038441	73.435103	0.001026	0.000695
RS	3	0.026648	9.038441	79.371254	0.001109	0.001042
RS	4	0.037024	0.410464	1864.444691	0.026045	0.024329
RS	5	0.048251	0.410464	1960.798758	0.027391	0.026536
RS	6	0.060397	0.511194	1657.144715	0.023150	0.022662
RS	7	0.073538	0.511194	1745.800453	0.024388	0.023657
RS	8	0.087756	0.553073	1698.152142	0.023722	0.022963
RS	9	0.103139	0.553073	1785.123140	0.024937	0.024187
RS	10	0.119782	0.522263	1980.677299	0.027669	0.026969
RS	11	0.137789	0.522263	2067.780104	0.028886	0.028574
RS	12	0.157271	0.506917	2216.222400	0.030960	0.030925
RS	13	0.178350	0.506917	2296.715773	0.032084	0.032607
RS	14	0.201155	0.547805	2198.686100	0.030715	0.031507
RS	15	0.225829	0.547805	2270.434002	0.031717	0.032983
RS	16	0.252524	0.668500	1922.961064	0.026863	0.028120
RS	17	0.281406	0.668500	1989.588425	0.027794	0.029330
RS	18	0.312655	0.904745	1525.416615	0.021309	0.022569
RS	19	0.346464	0.904745	1587.956718	0.022183	0.023551
RS	20	0.383043	1.295482	1158.401500	0.016182	0.017198
RS	21	0.422619	1.295482	1214.547869	0.016967	0.017997
RS	22	0.465437	1.843474	897.312303	0.012535	0.013286
RS	23	0.511763	1.843474	946.184880	0.013218	0.013954
RS	24	0.561885	2.481709	742.361838	0.010370	0.010934
RS	25	0.616114	2.481709	785.529221	0.010973	0.011527
RS	26	0.674785	3.128727	659.850872	0.009218	0.009678
RS	27	0.738264	3.128727	699.417738	0.009771	0.010231
RS	28	0.806943	3.784166	613.175919	0.008566	0.008969
RS	29	0.881249	3.784166	650.452201	0.009087	0.009484
RS	30	0.961643	4.500806	580.250401	0.008106	0.008451
RS	31	1.048624	4.500806	615.797446	0.008602	0.008921
RS	32	1.142731	5.260568	559.163084	0.007811	0.008073
RS	33	1.244548	5.260568	593.482846	0.008291	0.008502
RS	34	1.354708	5.917746	559.777998	0.007820	0.007977
RS	35	1.473892	5.917746	593.746445	0.008294	0.008388
RS	36	1.602842	6.289981	591.955176	0.008269	0.008312
RS	37	1.742356	6.289981	626.663020	0.008754	0.008734
RS	38	1.893301	6.314083	659.727384	0.009216	0.009146
RS	39	2.056613	6.314083	695.889534	0.009721	0.009599
RS	40	2.233304	6.088321	759.245292	0.010606	0.010433
RS	41	2.424473	6.088321	796.467411	0.011126	0.010919
RS	42	2.631304	5.767950	878.797878	0.012276	0.012018
RS	43	2.855080	5.767950	915.085077	0.012783	0.012510
RS	44	3.097191	5.463421	1001.569590	0.013991	0.013674
RS	45	3.359138	5.463421	1033.403320	0.014436	0.014120
RS	46	3.642546	5.224451	1109.275161	0.015496	0.015146
RS	47	3.949174	5.224451	1132.263422	0.015817	0.015482
RS	48	4.280924	5.070891	1183.832081	0.016538	0.016183
RS	49	4.639854	5.070891	1193.816935	0.016677	0.016345
RS	50	5.028192	5.015219	1209.693916	0.016899	0.016561
RS	51	5.448346	5.015219	1204.168853	0.016822	0.016509
RS	52	5.902924	5.068657	1178.547336	0.016464	0.016156
RS	53	6.394745	5.068657	1157.819955	0.016174	0.015888
RS	54	6.926862	5.425787	1058.082823	0.014781	0.014517
RS	55	7.502575	5.425787	1030.444102	0.014395	0.014144
RS	56	8.125456	5.425787	994.890530	0.013898	0.013658
RS	57	8.799370	5.425787	951.619041	0.013294	0.013061
RS	58	9.528498	11.787644	431.067975	0.006022	0.005987
RS	59	10.317364	11.787644	438.028269	0.006119	0.006072
RS	60	11.170862	11.787644	442.796664	0.006186	0.006125
RS	61	12.094287	11.787644	445.106877	0.006218	0.006142
RS	62	13.093368	11.787644	444.711215	0.006212	0.006120
RS	63	14.174305	11.787644	5098.344437	0.071222	0.069321
PA	4+25*2+4+6 0.025322990 0.018431255 14.174304967 9.038441020 0.410463726 0.511193592 0.553073222 0.522263113 0.506917362 0.547804719 0.668500239 0.904745283 1.295482292 1.843474331 2.481709157 3.128726787 3.784166347 4.500805836 5.260568001 5.917746441 6.289981120 6.314082847 6.088320562 5.767949781 5.463420979 5.224450613 5.070890797 5.015218897 5.068657110 5.425786827 11.787643845
//
IT	5330
RD	25
LK	-257130.003840
QD	-202.211043 -> -187.334978
RI	0.0026770515
TR	0.024793	0.018547
MT	14.337815
MM	C_pi: 3.546262, n_recomb: 73392.031300
RS	0	0.000000	10.424368	55.959308	0.000762	0.000033
RS	1	0.008213	10.424368	60.510170	0.000824	0.000263
RS	2	0.017100	10.424368	65.427146	0.000891	0.000604
RS	3	0.026717	10.424368	70.739011	0.000964	0.000908
RS	4	0.037123	0.413824	1901.525506	0.025909	0.024272
RS	5	0.048385	0.413824	2000.440673	0.027257	0.026505
RS	6	0.060571	0.520521	1674.680531	0.022818	0.022419
RS	7	0.073758	0.520521	1765.276110	0.024053	0.023410
RS	8	0.088028	0.565332	1711.592284	0.023321	0.022641
RS	9	0.103470	0.565332	1800.508885	0.024533	0.023848
RS	10	0.120180	0.531466	2008.027410	0.027360	0.026714
RS	11	0.138263	0.531466	2097.701006	0.028582	0.028302
RS	12	0.157830	0.512184	2265.616497	0.030870	0.030855
RS	13	0.179005	0.512184	2348.909957	0.032005	0.032530
RS	14	0.201918	0.549919	2263.928886	0.030847	0.031637
RS	15	0.226713	0.549919	2338.107901	0.031858	0.033114
RS	16	0.253545	0.668167	1988.968526	0.027101	0.028351
RS	17	0.282580	0.668167	2057.717186	0.028037	0.029564
RS	18	0.314000	0.902837	1580.039641	0.021529	0.022780
RS	19	0.348000	0.902837	1644.619389	0.022409	0.023768
RS	20	0.384793	1.293900	1198.564909	0.016331	0.017338
RS	21	0.424607	1.293900	1256.597715	0.017122	0.018143
RS	22	0.467690	1.845630	926.159791	0.012619	0.013361
RS	23	0.514313	1.845630	976.650241	0.013307	0.014034
RS	24	0.564764	2.491419	764.233611	0.010413	0.010967
RS	25	0.619358	2.491419	808.770861	0.011020	0.011563
RS	26	0.678436	3.148843	677.773911	0.009235	0.009684
RS	27	0.742366	3.148843	718.539553	0.009790	0.010238
RS	28	0.811546	3.817981	628.497145	0.008564	0.008954
RS	29	0.886407	3.817981	666.850348	0.009086	0.009470
RS	30	0.967417	4.554271	593.292952	0.008084	0.008415
RS	31	1.055079	4.554271	629.809596	0.008581	0.008885
RS	32	1.149941	5.340687	570.170007	0.007769	0.008017
RS	33	1.252594	5.340687	605.366480	0.008248	0.008446
RS	34	1.363677	6.026758	569.404987	0.007758	0.007902
RS	35	1.483883	6.026758	604.198248	0.008232	0.008313
RS	36	1.613961	6.420578	601.252652	0.008192	0.008223
RS	37	1.754721	6.420578	636.802383	0.008677	0.008644
RS	38	1.907042	6.452100	670.016482	0.009129	0.009047
RS	39	2.071872	6.452100	707.119365	0.009635	0.009499
RS	40	2.250239	6.220634	772.026320	0.010519	0.010331
RS	41	2.443255	6.220634	810.354646	0.011041	0.010816
RS	42	2.652122	5.887250	895.587160	0.012203	0.011925
RS	43	2.878142	5.887250	933.157282	0.012715	0.012419
RS	44	3.122725	5.567674	1023.606459	0.013947	0.013604
RS	45	3.387394	5.567674	1056.818198	0.014400	0.014056
RS	46	3.673800	5.314518	1137.177470	0.015495	0.015114
RS	47	3.983726	5.314518	1161.453813	0.015825	0.015459
RS	48	4.319106	5.148907	1217.272599	0.016586	0.016197
RS	49	4.682029	5.148907	1228.201007	0.016735	0.016369
RS	50	5.074758	5.083895	1247.219250	0.016994	0.016621
RS	51	5.499740	5.083895	1242.054211	0.016924	0.016577
RS	52	5.959624	5.131072	1217.728394	0.016592	0.016251
RS	53	6.457276	5.131072	1196.664322	0.016305	0.015987
RS	54	6.995798	5.487223	1094.907427	0.014919	0.014626
RS	55	7.578547	5.487223	1066.480965	0.014531	0.014254
RS	56	8.209155	5.487223	1029.828464	0.014032	0.013767
RS	57	8.891552	5.487223	985.149191	0.013423	0.013168
RS	58	9.629991	12.069521	441.012961	0.006009	0.005963
RS	59	10.429076	12.069521	448.601454	0.006112	0.006055
RS	60	11.293786	12.069521	453.983826	0.006186	0.006115
RS	61	12.229511	12.069521	456.881787	0.006225	0.006140
RS	62	13.242084	12.069521	457.034127	0.006227	0.006127
RS	63	14.337815	12.069521	5308.462704	0.072330	0.070396
PA	4+25*2+4+6 0.024793031 0.018547073 14.337814710 10.424368467 0.413823628 0.520520676 0.565331727 0.531465683 0.512184376 0.549918982 0.668167448 0.902836698 1.293900275 1.845629730 2.491419309 3.148842729 3.817981386 4.554270762 5.340687392 6.026757567 6.420577998 6.452100440 6.220633955 5.887249951 5.567674357 5.314517898 5.148907217 5.083895153 5.131071757 5.487222876 12.069521374
//
CC
CC	Brief Description of the file format:
CC	  CC  comments
CC	  MM  useful-messages
CC	  RD  round-of-iterations
CC	  LL  \log[P(sequence)]
CC	  QD  Q-before-opt Q-after-opt
CC	  TR  \theta_0 \rho_0
CC	  RS  k t_k \lambda_k \pi_k \sum_{l\not=k}A_{kl} A_{kk}
CC	  DC  begin end best-k t_k+\Delta_k max-prob
CC
MM	Version: 0.6.5-r67
MM	pattern:4+25*2+4+6, n:63, n_free_lambdas:28
MM	n_iterations:25, skip:1, max_t:5, theta/rho:5
MM	is_decoding:0
MM	n_seqs:25, sum_L:1111116, sum_n:82155
RD	0
LK	0.000000
QD	0.000000 -> 0.000000
RI	inf
TR	0.076815	0.015363
MT	5.000000
MM	C_pi: 1.000000, n_recomb: 16940.029746
RS	0	0.000000	1.000000	107.914617	0.006370	0.000000
RS	1	0.006440	1.000000	114.109023	0.006736	0.000000
RS	2	0.013294	1.000000	120.607754	0.007120	0.000000
RS	3	0.020590	1.000000	127.418979	0.007522	0.000000
RS	4	0.028356	1.000000	134.550100	0.007943	0.000000
RS	5	0.036622	1.000000	142.007564	0.008383	0.000000
RS	6	0.045421	1.000000	149.796669	0.008843	0.000000
RS	7	0.054785	1.000000	157.921338	0.009322	0.000000
RS	8	0.064753	1.000000	166.383870	0.009822	0.000000
RS	9	0.075363	1.000000	175.184674	0.010341	0.000000
RS	10	0.086656	1.000000	184.321963	0.010881	0.000000
RS	11	0.098677	1.000000	193.791439	0.011440	0.000000
RS	12	0.111471	1.000000	203.585941	0.012018	0.000000
RS	13	0.125090	1.000000	213.695069	0.012615	0.000000
RS	14	0.139585	1.000000	224.104793	0.013229	0.000000
RS	15	0.155014	1.000000	234.797029	0.013860	0.000000
RS	16	0.171437	1.000000	245.749207	0.014507	0.000000
RS	17	0.188917	1.000000	256.933819	0.015167	0.000000
RS	18	0.207523	1.000000	268.317964	0.015839	0.000000
RS	19	0.227327	1.000000	279.862896	0.016521	0.000000
RS	20	0.248406	1.000000	291.523576	0.017209	0.000000
RS	21	0.270843	1.000000	303.248249	0.017901	0.000000
RS	22	0.294725	1.000000	314.978065	0.018594	0.000000
RS	23	0.320144	1.000000	326.646747	0.019283	0.000000
RS	24	0.347201	1.000000	338.180328	0.019963	0.000000
RS	25	0.376000	1.000000	349.496999	0.020631	0.000000
RS	26	0.406654	1.000000	360.507063	0.021281	0.000000
RS	27	0.439282	1.000000	371.113046	0.021907	0.000000
RS	28	0.474011	1.000000	381.209983	0.022504	0.000000
RS	29	0.510976	1.000000	390.685912	0.023063	0.000000
RS	30	0.550322	1.000000	399.422618	0.023579	0.000000
RS	31	0.592202	1.000000	407.296640	0.024043	0.000000
RS	32	0.636779	1.000000	414.180585	0.024450	0.000000
RS	33	0.684227	1.000000	419.944778	0.024790	0.000000
RS	34	0.734730	1.000000	424.459250	0.025057	0.000000
RS	35	0.788485	1.000000	427.596101	0.025242	0.000000
RS	36	0.845702	1.000000	429.232211	0.025338	0.000000
RS	37	0.906604	1.000000	429.252309	0.025340	0.000000
RS	38	0.971428	1.000000	427.552352	0.025239	0.000000
RS	39	1.040426	1.000000	424.043158	0.025032	0.000000
RS	40	1.113868	1.000000	418.654223	0.024714	0.000000
RS	41	1.192040	1.000000	411.337614	0.024282	0.000000
RS	42	1.275245	1.000000	402.071790	0.023735	0.000000
RS	43	1.363809	1.000000	390.865207	0.023073	0.000000
RS	44	1.458076	1.000000	377.759499	0.022300	0.000000
RS	45	1.558414	1.000000	362.832041	0.021419	0.000000
RS	46	1.665214	1.000000	346.197659	0.020437	0.000000
RS	47	1.778891	1.000000	328.009275	0.019363	0.000000
RS	48	1.899889	1.000000	308.457255	0.018209	0.000000
RS	49	2.028679	1.000000	287.767310	0.016987	0.000000
RS	50	2.165763	1.000000	266.196789	0.015714	0.000000
RS	51	2.311675	1.000000	244.029335	0.014405	0.000000
RS	52	2.466983	1.000000	221.567920	0.013080	0.000000
RS	53	2.632293	1.000000	199.126427	0.011755	0.000000
RS	54	2.808249	1.000000	177.020032	0.010450	0.000000
RS	55	2.995536	1.000000	155.554794	0.009183	0.000000
RS	56	3.194884	1.000000	135.016959	0.007970	0.000000
RS	57	3.407070	1.000000	115.662582	0.006828	0.000000
RS	58	3.632920	1.000000	97.708128	0.005768	0.000000
RS	59	3.873315	1.000000	81.322715	0.004801	0.000000
RS	60	4.129191	1.000000	66.622591	0.003933	0.000000
RS	61	4.401545	1.000000	53.668340	0.003168	0.000000
RS	62	4.691438	1.000000	42.465088	0.002507	0.000000
RS	63	5.000000	1.000000	118.491496	0.006995	0.000000
PA	4+25*2+4+6 0.076815360 0.015363072 5.000000000 1.000000000 1.000000000 1.000000000 1.000000000 1.000000000 1.000000000 1.000000000 1.000000000 1.000000000 1.000000000 1.000000000 1.000000000 1.000000000 1.000000000 1.000000000 1.000000000 1.000000000 1.000000000 1.000000000 1.000000000 1.000000000 1.000000000 1.000000000 1.000000000 1.000000000 1.000000000 1.000000000 1.000000000
//
IT	5281
RD	1
LK	-238553.301634
QD	-3374.168497 -> -1410.458293
RI	0.0926709321
TR	0.058491	0.011473
MT	7.595773
MM	C_pi: 1.161682, n_recomb: 14711.147449
RS	0	0.000000	0.249026	412.903010	0.028067	0.001208
RS	1	0.007137	0.249026	429.455150	0.029192	0.009974
RS	2	0.014784	0.249026	445.727192	0.030299	0.020437
RS	3	0.022976	0.249026	461.568822	0.031375	0.028116
RS	4	0.031753	0.249801	475.363313	0.032313	0.032689
RS	5	0.041157	0.249801	489.848851	0.033298	0.034341
RS	6	0.051232	0.303288	416.174482	0.028290	0.033668
RS	7	0.062026	0.303288	429.773249	0.029214	0.031752
RS	8	0.073590	0.371692	362.541757	0.024644	0.029775
RS	9	0.085979	0.371692	375.267180	0.025509	0.028292
RS	10	0.099253	0.449606	321.393836	0.021847	0.027193
RS	11	0.113474	0.449606	333.265449	0.022654	0.026170
RS	12	0.128711	0.544826	285.414187	0.019401	0.025011
RS	13	0.145034	0.544826	296.472352	0.020153	0.023657
RS	14	0.162523	0.661064	254.012547	0.017267	0.022174
RS	15	0.181260	0.661064	264.300121	0.017966	0.020673
RS	16	0.201334	0.794260	229.030390	0.015568	0.019243
RS	17	0.222841	0.794260	238.622555	0.016221	0.017930
RS	18	0.245883	0.938518	210.483044	0.014308	0.016745
RS	19	0.270570	0.938518	219.478416	0.014919	0.015683
RS	20	0.297018	1.088107	197.421751	0.013420	0.014736
RS	21	0.325354	1.088107	205.919227	0.013997	0.013898
RS	22	0.355713	1.236332	189.007651	0.012848	0.013165
RS	23	0.388238	1.236332	197.093510	0.013398	0.012539
RS	24	0.423085	1.376494	184.523677	0.012543	0.012016
RS	25	0.460419	1.376494	192.260975	0.013069	0.011590
RS	26	0.500417	1.504308	183.179095	0.012452	0.011252
RS	27	0.543271	1.504308	190.596755	0.012956	0.010988
RS	28	0.589183	1.618193	184.184171	0.012520	0.010786
RS	29	0.638371	1.618193	191.271032	0.013002	0.010637
RS	30	0.691071	1.717370	186.930930	0.012707	0.010537
RS	31	0.747532	1.717370	193.634196	0.013162	0.010485
RS	32	0.808022	1.800635	191.008635	0.012984	0.010485
RS	33	0.872830	1.800635	197.230694	0.013407	0.010541
RS	34	0.942263	1.867003	196.042463	0.013326	0.010658
RS	35	1.016652	1.867003	201.634147	0.013706	0.010837
RS	36	1.096350	1.916883	201.520468	0.013698	0.011075
RS	37	1.181737	1.916883	206.275623	0.014022	0.011367
RS	38	1.273218	1.952329	206.730886	0.014053	0.011704
RS	39	1.371228	1.952329	210.389016	0.014301	0.012074
RS	40	1.476233	1.976344	210.808904	0.014330	0.012464
RS	41	1.588733	1.976344	213.069827	0.014484	0.012860
RS	42	1.709262	1.992264	212.802540	0.014465	0.013245
RS	43	1.838394	1.992264	213.355584	0.014503	0.013601
RS	44	1.976742	2.003410	211.758631	0.014394	0.013909
RS	45	2.124964	2.003410	210.327403	0.014297	0.014154
RS	46	2.283766	2.012633	206.867737	0.014062	0.014321
RS	47	2.453901	2.012633	203.264804	0.013817	0.014399
RS	48	2.636179	2.021840	197.634740	0.013434	0.014384
RS	49	2.831467	2.021840	191.813362	0.013039	0.014274
RS	50	3.040694	2.032212	183.962976	0.012505	0.014069
RS	51	3.264853	2.032212	176.058479	0.011968	0.013771
RS	52	3.505011	2.045101	166.153965	0.011294	0.013381
RS	53	3.762310	2.045101	156.513931	0.010639	0.012899
RS	54	4.037973	2.074955	144.129996	0.009797	0.012332
RS	55	4.333310	2.074955	133.496645	0.009075	0.011688
RS	56	4.649727	2.074955	122.370425	0.008318	0.010979
RS	57	4.988727	2.074955	110.930570	0.007541	0.010222
RS	58	5.351923	2.280407	91.160631	0.006197	0.009434
RS	59	5.741040	2.280407	82.043707	0.005577	0.008631
RS	60	6.157930	2.280407	72.926192	0.004957	0.007826
RS	61	6.604574	2.280407	63.964239	0.004348	0.007032
RS	62	7.083097	2.280407	55.308785	0.003760	0.006262
RS	63	7.595773	2.280407	222.472574	0.015123	0.027763
PA	4+25*2+4+6 0.058490886 0.011473193 7.595772743 0.249026299 0.249801159 0.303287983 0.371691704 0.449606419 0.544826031 0.661063671 0.794259548 0.938518047 1.088107109 1.236331940 1.376494408 1.504307747 1.618192673 1.717369556 1.800634742 1.867003441 1.916882515 1.952328682 1.976343632 1.992264271 2.003410339 2.012633324 2.021840096 2.032212019 2.045101166 2.074955225 2.280407131
//
IT	4352
RD	2
LK	-235602.696449
QD	-1526.070578 -> -1008.561779
RI	0.1032696088
TR	0.051701	0.010969
MT	8.925130
MM	C_pi: 1.359546, n_recomb: 16447.247307
RS	0	0.000000	0.256055	465.596842	0.028308	0.000872
RS	1	0.007409	0.256055	485.331447	0.029508	0.007397
RS	2	0.015366	0.256055	504.781149	0.030691	0.016744
RS	3	0.023913	0.256055	523.760501	0.031845	0.025130
RS	4	0.033093	0.206683	668.489683	0.040644	0.031766
RS	5	0.042953	0.206683	683.404448	0.041551	0.036851
RS	6	0.053544	0.245360	588.900513	0.035805	0.033380
RS	7	0.064920	0.245360	602.884586	0.036656	0.035542
RS	8	0.077138	0.302030	502.107556	0.030528	0.030455
RS	9	0.090261	0.302030	515.589398	0.031348	0.031950
RS	10	0.104357	0.370348	432.312532	0.026285	0.027788
RS	11	0.119497	0.370348	445.109668	0.027063	0.029230
RS	12	0.135758	0.461642	368.206626	0.022387	0.025249
RS	13	0.153225	0.461642	380.309601	0.023123	0.026212
RS	14	0.171985	0.586321	309.810734	0.018837	0.022221
RS	15	0.192135	0.586321	321.151544	0.019526	0.022668
RS	16	0.213778	0.746605	261.856236	0.015921	0.019125
RS	17	0.237025	0.746605	272.357079	0.016559	0.019302
RS	18	0.261994	0.940511	225.168103	0.013690	0.016436
RS	19	0.288812	0.940511	234.839744	0.014278	0.016506
RS	20	0.317618	1.163422	198.188587	0.012050	0.014277
RS	21	0.348557	1.163422	207.118338	0.012593	0.014309
RS	22	0.381789	1.405470	179.281149	0.010900	0.012623
RS	23	0.417483	1.405470	187.596740	0.011406	0.012668
RS	24	0.455821	1.651947	167.049794	0.010157	0.011444
RS	25	0.496999	1.651947	174.888507	0.010633	0.011548
RS	26	0.541228	1.889134	160.090770	0.009734	0.010699
RS	27	0.588734	1.889134	167.570753	0.010188	0.010868
RS	28	0.639759	2.108597	157.080393	0.009551	0.010285
RS	29	0.694565	2.108597	164.282580	0.009988	0.010485
RS	30	0.753431	2.304164	157.121011	0.009553	0.010080
RS	31	0.816658	2.304164	164.086214	0.009977	0.010295
RS	32	0.884569	2.467398	159.857368	0.009719	0.010048
RS	33	0.957512	2.467398	166.586105	0.010129	0.010316
RS	34	1.035858	2.589927	165.147586	0.010041	0.010257
RS	35	1.120009	2.589927	171.588030	0.010433	0.010623
RS	36	1.210394	2.669972	172.606298	0.010495	0.010760
RS	37	1.307476	2.669972	178.632768	0.010861	0.011226
RS	38	1.411750	2.713855	181.441554	0.011032	0.011518
RS	39	1.523749	2.713855	186.839059	0.011360	0.012039
RS	40	1.644045	2.732129	190.544529	0.011585	0.012414
RS	41	1.773254	2.732129	195.010461	0.011857	0.012924
RS	42	1.912036	2.735905	198.601119	0.012075	0.013293
RS	43	2.061099	2.735905	201.768845	0.012268	0.013712
RS	44	2.221205	2.735134	204.199681	0.012415	0.013979
RS	45	2.393173	2.735134	205.686947	0.012506	0.014232
RS	46	2.577882	2.736914	206.072668	0.012529	0.014318
RS	47	2.776275	2.736914	205.545995	0.012497	0.014366
RS	48	2.989366	2.744475	203.360946	0.012364	0.014247
RS	49	3.218244	2.744475	200.595320	0.012196	0.014098
RS	50	3.464078	2.759072	195.631834	0.011895	0.013787
RS	51	3.728125	2.759072	190.563670	0.011586	0.013460
RS	52	4.011735	2.782968	182.790928	0.011114	0.012964
RS	53	4.316356	2.782968	175.574957	0.010675	0.012472
RS	54	4.643545	2.847675	163.683258	0.009952	0.011741
RS	55	4.994974	2.847675	155.005797	0.009424	0.011133
RS	56	5.372438	2.847675	145.425622	0.008842	0.010468
RS	57	5.777868	2.847675	135.077605	0.008213	0.009759
RS	58	6.213334	3.365969	106.313638	0.006464	0.008273
RS	59	6.681062	3.365969	99.131127	0.006027	0.007704
RS	60	7.183442	3.365969	91.470671	0.005561	0.007108
RS	61	7.723041	3.365969	83.457925	0.005074	0.006494
RS	62	8.302616	3.365969	75.232485	0.004574	0.005872
RS	63	8.925130	3.365969	377.479685	0.022951	0.029989
PA	4+25*2+4+6 0.051701342 0.010968978 8.925130404 0.256054577 0.206683268 0.245359694 0.302030348 0.370348074 0.461641776 0.586320977 0.746605157 0.940510855 1.163421804 1.405470170 1.651946616 1.889134429 2.108596831 2.304163748 2.467398294 2.589926977 2.669971708 2.713854837 2.732128606 2.735905425 2.735134216 2.736913833 2.744474548 2.759072462 2.782967507 2.847675076 3.365968756
//
IT	3822
RD	3
LK	-234752.279373
QD	-1119.012296 -> -889.721752
RI	0.0848953593
TR	0.047778	0.011194
MT	9.665680
MM	C_pi: 1.567153, n_recomb: 19322.946011
RS	0	0.000000	0.331967	430.348424	0.022271	0.000659
RS	1	0.007543	0.331967	452.046233	0.023394	0.005611
RS	2	0.015655	0.331967	473.996035	0.024530	0.012960
RS	3	0.024379	0.331967	496.063937	0.025672	0.019670
RS	4	0.033761	0.213861	797.537002	0.041274	0.030988
RS	5	0.043851	0.213861	816.775695	0.042270	0.036075
RS	6	0.054702	0.243342	734.839379	0.038029	0.033733
RS	7	0.066371	0.243342	751.967512	0.038916	0.036370
RS	8	0.078921	0.292700	640.304871	0.033137	0.031460
RS	9	0.092417	0.292700	656.491547	0.033975	0.033450
RS	10	0.106931	0.352186	559.883232	0.028975	0.029097
RS	11	0.122540	0.352186	575.109932	0.029763	0.031082
RS	12	0.139327	0.434973	478.975983	0.024788	0.026582
RS	13	0.157379	0.434973	493.449097	0.025537	0.028180
RS	14	0.176794	0.555601	398.758983	0.020637	0.023356
RS	15	0.197672	0.555601	412.490380	0.021347	0.024416
RS	16	0.220126	0.721175	329.396929	0.017047	0.019925
RS	17	0.244274	0.721175	342.196804	0.017709	0.020613
RS	18	0.270243	0.934568	274.813478	0.014222	0.016869
RS	19	0.298170	0.934568	286.566812	0.014830	0.017348
RS	20	0.328205	1.195101	234.011649	0.012111	0.014393
RS	21	0.360505	1.195101	244.750200	0.012666	0.014756
RS	22	0.395241	1.493677	205.019320	0.010610	0.012514
RS	23	0.432598	1.493677	214.882891	0.011121	0.012827
RS	24	0.472772	1.811089	185.856948	0.009618	0.011201
RS	25	0.515977	1.811089	195.038558	0.010094	0.011523
RS	26	0.562441	2.125982	174.390733	0.009025	0.010391
RS	27	0.612409	2.125982	183.079863	0.009475	0.010739
RS	28	0.666147	2.424021	168.544452	0.008723	0.009955
RS	29	0.723938	2.424021	176.888351	0.009154	0.010299
RS	30	0.786089	2.694268	166.946852	0.008640	0.009742
RS	31	0.852928	2.694268	175.045159	0.009059	0.010063
RS	32	0.924808	2.919687	169.229018	0.008758	0.009708
RS	33	1.002110	2.919687	177.141810	0.009167	0.010046
RS	34	1.085244	3.081239	175.484968	0.009082	0.009934
RS	35	1.174648	3.081239	183.219729	0.009482	0.010349
RS	36	1.270796	3.173448	185.412853	0.009595	0.010492
RS	37	1.374197	3.173448	192.885603	0.009982	0.010990
RS	38	1.485397	3.208597	198.005500	0.010247	0.011334
RS	39	1.604985	3.208597	205.005468	0.010609	0.011871
RS	40	1.733594	3.207362	211.725501	0.010957	0.012321
RS	41	1.871904	3.207362	217.907326	0.011277	0.012827
RS	42	2.020647	3.190156	224.703170	0.011629	0.013271
RS	43	2.180609	3.190156	229.614505	0.011883	0.013670
RS	44	2.352638	3.173710	234.906835	0.012157	0.013991
RS	45	2.537643	3.173710	238.054556	0.012320	0.014211
RS	46	2.736603	3.168368	240.557278	0.012449	0.014320
RS	47	2.950571	3.168368	241.495654	0.012498	0.014335
RS	48	3.180679	3.177128	240.543020	0.012449	0.014213
RS	49	3.428145	3.177128	238.946993	0.012366	0.014041
RS	50	3.694276	3.200055	234.328804	0.012127	0.013710
RS	51	3.980483	3.200055	230.053562	0.011906	0.013373
RS	52	4.288278	3.239497	221.715453	0.011474	0.012846
RS	53	4.619290	3.239497	214.867640	0.011120	0.012361
RS	54	4.975271	3.344916	200.457536	0.010374	0.011552
RS	55	5.358104	3.344916	191.865819	0.009929	0.010978
RS	56	5.769815	3.344916	182.035512	0.009421	0.010351
RS	57	6.212581	3.344916	171.084289	0.008854	0.009680
RS	58	6.688746	4.213431	128.321188	0.006641	0.007687
RS	59	7.200829	4.213431	122.008345	0.006314	0.007245
RS	60	7.751538	4.213431	114.933090	0.005948	0.006771
RS	61	8.343788	4.213431	107.191545	0.005547	0.006270
RS	62	8.980712	4.213431	98.902758	0.005118	0.005749
RS	63	9.665680	4.213431	573.873440	0.029699	0.032653
PA	4+25*2+4+6 0.047778143 0.011194258 9.665679535 0.331966998 0.213861172 0.243341707 0.292699663 0.352186175 0.434972834 0.555600768 0.721174716 0.934567724 1.195100976 1.493676634 1.811089147 2.125982467 2.424020859 2.694267917 2.919686859 3.081238923 3.173448333 3.208597290 3.207362067 3.190156091 3.173709957 3.168368054 3.177127857 3.200055272 3.239497354 3.344916161 4.213431415
//
IT	4832
RD	4
LK	-234338.387902
QD	-966.205053 -> -814.115985
RI	0.0653417921
TR	0.044950	0.011634
MT	10.134952
MM	C_pi: 1.736748, n_recomb: 22226.286765
RS	0	0.000000	0.436443	381.010540	0.017142	0.000518
RS	1	0.007623	0.436443	402.706926	0.018118	0.004431
RS	2	0.015828	0.436443	425.052473	0.019124	0.010286
RS	3	0.024657	0.436443	447.972864	0.020155	0.015563
RS	4	0.034160	0.228553	890.645006	0.040072	0.030391
RS	5	0.044388	0.228553	915.100038	0.041172	0.034983
RS	6	0.055395	0.251579	853.164205	0.038385	0.033861
RS	7	0.067241	0.251579	874.474099	0.039344	0.036305
RS	8	0.079990	0.296485	760.845986	0.034232	0.032012
RS	9	0.093711	0.296485	780.512760	0.035117	0.033932
RS	10	0.108478	0.349145	680.164229	0.030602	0.030015
RS	11	0.124371	0.349145	698.305049	0.031418	0.032039
RS	12	0.141476	0.423928	591.062748	0.026593	0.027691
RS	13	0.159884	0.423928	608.157486	0.027362	0.029453
RS	14	0.179696	0.538119	493.883539	0.022221	0.024403
RS	15	0.201018	0.538119	510.184234	0.022954	0.025683
RS	16	0.223965	0.702111	404.816191	0.018213	0.020722
RS	17	0.248662	0.702111	420.120281	0.018902	0.021618
RS	18	0.275241	0.922662	332.468859	0.014958	0.017348
RS	19	0.303847	0.922662	346.542836	0.015592	0.018004
RS	20	0.334633	1.202988	277.518783	0.012486	0.014586
RS	21	0.367766	1.202988	290.315298	0.013062	0.015099
RS	22	0.403425	1.535890	238.178997	0.010716	0.012500
RS	23	0.441802	1.535890	249.831021	0.011240	0.012942
RS	24	0.483105	1.899777	212.028575	0.009540	0.011064
RS	25	0.527557	1.899777	222.776400	0.010023	0.011491
RS	26	0.575397	2.267859	196.149241	0.008825	0.010188
RS	27	0.626884	2.267859	206.249602	0.009280	0.010620
RS	28	0.682297	2.621826	187.590034	0.008440	0.009714
RS	29	0.741933	2.621826	197.250444	0.008875	0.010124
RS	30	0.806116	2.947714	184.418665	0.008297	0.009477
RS	31	0.875191	2.947714	193.788395	0.008719	0.009845
RS	32	0.949533	3.220623	186.252473	0.008380	0.009430
RS	33	1.029541	3.220623	195.442148	0.008793	0.009796
RS	34	1.115649	3.410006	193.475834	0.008705	0.009663
RS	35	1.208321	3.410006	202.546039	0.009113	0.010087
RS	36	1.308058	3.505763	205.903471	0.009264	0.010251
RS	37	1.415398	3.505763	214.806521	0.009665	0.010748
RS	38	1.530920	3.526235	222.288067	0.010001	0.011147
RS	39	1.655249	3.526235	230.808866	0.010384	0.011676
RS	40	1.789057	3.502510	240.588122	0.010824	0.012201
RS	41	1.933064	3.502510	248.325637	0.011173	0.012696
RS	42	2.088050	3.463925	258.274371	0.011620	0.013217
RS	43	2.254850	3.463925	264.676640	0.011908	0.013606
RS	44	2.434367	3.433030	272.590763	0.012264	0.013987
RS	45	2.627568	3.433030	277.046438	0.012465	0.014204
RS	46	2.835497	3.422448	281.187537	0.012651	0.014348
RS	47	3.059278	3.422448	283.146621	0.012739	0.014368
RS	48	3.300118	3.434316	282.733433	0.012721	0.014256
RS	49	3.559317	3.434316	281.797983	0.012679	0.014095
RS	50	3.838276	3.467176	276.693122	0.012449	0.013753
RS	51	4.138501	3.467176	272.680924	0.012268	0.013433
RS	52	4.461613	3.523134	262.895091	0.011828	0.012879
RS	53	4.809356	3.523134	255.919012	0.011514	0.012419
RS	54	5.183609	3.668673	237.950770	0.010706	0.011533
RS	55	5.586392	3.668673	229.060849	0.010306	0.010997
RS	56	6.019880	3.668673	218.636048	0.009837	0.010405
RS	57	6.486415	3.668673	206.784665	0.009304	0.009765
RS	58	6.988514	4.889594	147.942447	0.006656	0.007324
RS	59	7.528889	4.889594	142.417718	0.006408	0.006973
RS	60	8.110459	4.889594	135.938018	0.006116	0.006585
RS	61	8.736363	4.889594	128.570585	0.005785	0.006165
RS	62	9.409982	4.889594	120.410026	0.005417	0.005718
RS	63	10.134952	4.889594	775.210722	0.034878	0.035370
PA	4+25*2+4+6 0.044949723 0.011634192 10.134951827 0.436442515 0.228553399 0.251578870 0.296484803 0.349145284 0.423928187 0.538119422 0.702110536 0.922662096 1.202987957 1.535889705 1.899776859 2.267859082 2.621826043 2.947714375 3.220622524 3.410006208 3.505763130 3.526235344 3.502509753 3.463924510 3.433030332 3.422447995 3.434315669 3.467176432 3.523134413 3.668673440 4.889594193
//
IT	4758
RD	5
LK	-234049.850843
QD	-867.317845 -> -746.136528
RI	0.0505915408
TR	0.042654	0.012134
MT	10.475639
MM	C_pi: 1.874329, n_recomb: 24986.387627
RS	0	0.000000	0.560881	335.952974	0.013445	0.000420
RS	1	0.007679	0.560881	356.662557	0.014274	0.003600
RS	2	0.015948	0.560881	378.237079	0.015138	0.008371
RS	3	0.024852	0.560881	400.647066	0.016035	0.012605
RS	4	0.034440	0.243045	966.485033	0.038680	0.029954
RS	5	0.044764	0.243045	995.874173	0.039857	0.034086
RS	6	0.055880	0.261705	951.431766	0.038078	0.033794
RS	7	0.067851	0.261705	977.059345	0.039104	0.035974
RS	8	0.080740	0.304202	863.235338	0.034548	0.032186
RS	9	0.094620	0.304202	886.603056	0.035483	0.033946
RS	10	0.109565	0.351738	787.473004	0.031516	0.030545
RS	11	0.125658	0.351738	808.694553	0.032365	0.032488
RS	12	0.142987	0.419730	696.392287	0.027871	0.028494
RS	13	0.161646	0.419730	716.133909	0.028661	0.030275
RS	14	0.181738	0.527625	586.833632	0.023486	0.025251
RS	15	0.203374	0.527625	605.645910	0.024239	0.026613
RS	16	0.226670	0.688183	480.309768	0.019223	0.021410
RS	17	0.251756	0.688183	498.065929	0.019933	0.022400
RS	18	0.278768	0.911168	390.961034	0.015647	0.017786
RS	19	0.307854	0.911168	407.335046	0.016302	0.018526
RS	20	0.339174	1.203130	322.030440	0.012888	0.014782
RS	21	0.372900	1.203130	336.885161	0.013483	0.015372
RS	22	0.409214	1.558869	272.401535	0.010902	0.012520
RS	23	0.448318	1.558869	285.849527	0.011440	0.013031
RS	24	0.490425	1.955431	239.357761	0.009580	0.010978
RS	25	0.535765	1.955431	251.679617	0.010073	0.011462
RS	26	0.584586	2.362131	219.176915	0.008772	0.010043
RS	27	0.637157	2.362131	230.693152	0.009233	0.010518
RS	28	0.693765	2.758192	207.967733	0.008323	0.009528
RS	29	0.754720	2.758192	218.941936	0.008762	0.009970
RS	30	0.820355	3.127986	203.200387	0.008132	0.009260
RS	31	0.891031	3.127986	213.826041	0.008558	0.009651
RS	32	0.967135	3.439787	204.491765	0.008184	0.009194
RS	33	1.049082	3.439787	214.925724	0.008602	0.009572
RS	34	1.137323	3.651662	212.559594	0.008507	0.009424
RS	35	1.232339	3.651662	222.914438	0.008921	0.009847
RS	36	1.334652	3.748143	227.382335	0.009100	0.010029
RS	37	1.444822	3.748143	237.648086	0.009511	0.010515
RS	38	1.563452	3.752944	247.497381	0.009905	0.010961
RS	39	1.691192	3.752944	257.455294	0.010304	0.011477
RS	40	1.828742	3.707013	270.348205	0.010820	0.012067
RS	41	1.976854	3.707013	279.538665	0.011188	0.012554
RS	42	2.136340	3.647894	292.703439	0.011715	0.013144
RS	43	2.308073	3.647894	300.468338	0.012025	0.013534
RS	44	2.492994	3.603142	311.021348	0.012448	0.013974
RS	45	2.692115	3.603142	316.624471	0.012672	0.014205
RS	46	2.906527	3.587171	322.325578	0.012900	0.014388
RS	47	3.137405	3.587171	325.111730	0.013012	0.014432
RS	48	3.386012	3.601267	325.049451	0.013009	0.014335
RS	49	3.653710	3.601267	324.556656	0.012989	0.014202
RS	50	3.941965	3.642619	318.687114	0.012754	0.013854
RS	51	4.252356	3.642619	314.714490	0.012595	0.013562
RS	52	4.586583	3.713064	303.155117	0.012133	0.012986
RS	53	4.946475	3.713064	295.847548	0.011840	0.012555
RS	54	5.334004	3.894397	273.903636	0.010962	0.011597
RS	55	5.751293	3.894397	264.571238	0.010589	0.011095
RS	56	6.200626	3.894397	253.433120	0.010143	0.010533
RS	57	6.684464	3.894397	240.592264	0.009629	0.009918
RS	58	7.205457	5.458096	164.694506	0.006591	0.007071
RS	59	7.766458	5.458096	159.938558	0.006401	0.006789
RS	60	8.370540	5.458096	154.091747	0.006167	0.006469
RS	61	9.021010	5.458096	147.194812	0.005891	0.006112
RS	62	9.721431	5.458096	139.317894	0.005576	0.005724
RS	63	10.475639	5.458096	971.579421	0.038884	0.038043
PA	4+25*2+4+6 0.042653874 0.012134138 10.475639371 0.560881426 0.243045490 0.261705116 0.304202180 0.351738128 0.419729642 0.527625442 0.688183172 0.911168152 1.203130217 1.558868524 1.955430760 2.362131163 2.758192372 3.127985599 3.439787125 3.651661702 3.748143085 3.752943905 3.707013439 3.647893965 3.603142090 3.587170539 3.601266664 3.642619046 3.713064130 3.894397274 5.458095680
//
IT	4467
RD	6
LK	-233815.851549
QD	-785.776485 -> -682.903433
RI	0.0399542244
TR	0.040670	0.012636
MT	10.753401
MM	C_pi: 1.992302, n_recomb: 27625.333095
RS	0	0.000000	0.703691	297.809006	0.010780	0.000347
RS	1	0.007724	0.703691	317.190355	0.011482	0.002979
RS	2	0.016044	0.703691	337.537088	0.012218	0.006937
RS	3	0.025006	0.703691	358.850050	0.012990	0.010410
RS	4	0.034661	0.255730	1035.303872	0.037477	0.029645
RS	5	0.045062	0.255730	1069.221933	0.038704	0.033421
RS	6	0.056266	0.271729	1037.283530	0.037548	0.033618
RS	7	0.068335	0.271729	1067.120463	0.038628	0.035577
RS	8	0.081336	0.313311	951.961726	0.034460	0.032121
RS	9	0.095342	0.313311	979.066761	0.035441	0.033737
RS	10	0.110429	0.356992	883.357917	0.031976	0.030800
RS	11	0.126682	0.356992	907.745590	0.032859	0.032649
RS	12	0.144189	0.419257	794.470207	0.028759	0.029059
RS	13	0.163049	0.419257	816.877236	0.029570	0.030818
RS	14	0.183366	0.521506	676.238809	0.024479	0.025932
RS	15	0.205252	0.521506	697.506583	0.025249	0.027325
RS	16	0.228828	0.678358	554.329699	0.020066	0.022000
RS	17	0.254225	0.678358	574.470196	0.020795	0.023037
RS	18	0.281584	0.902014	448.785924	0.016245	0.018178
RS	19	0.311056	0.902014	467.410948	0.016920	0.018965
RS	20	0.342804	1.201871	366.121573	0.013253	0.014970
RS	21	0.377004	1.201871	383.001120	0.013864	0.015604
RS	22	0.413845	1.574594	306.315931	0.011088	0.012557
RS	23	0.453532	1.574594	321.533193	0.011639	0.013108
RS	24	0.496285	1.996394	266.484205	0.009646	0.010922
RS	25	0.542339	1.996394	280.355348	0.010148	0.011439
RS	26	0.591950	2.433693	242.088217	0.008763	0.009932
RS	27	0.645393	2.433693	254.995216	0.009230	0.010429
RS	28	0.702964	2.864246	228.255552	0.008263	0.009377
RS	29	0.764981	2.864246	240.515223	0.008706	0.009834
RS	30	0.831788	3.271633	221.842957	0.008030	0.009075
RS	31	0.903755	3.271633	233.689549	0.008459	0.009478
RS	32	0.981280	3.618184	222.477032	0.008053	0.008987
RS	33	1.064793	3.618184	234.111303	0.008475	0.009369
RS	34	1.154756	3.850826	231.238679	0.008371	0.009209
RS	35	1.251668	3.850826	242.825959	0.008790	0.009626
RS	36	1.356064	3.948087	248.311541	0.008989	0.009820
RS	37	1.468524	3.948087	259.883586	0.009407	0.010293
RS	38	1.589669	3.938128	272.064527	0.009848	0.010775
RS	39	1.720171	3.938128	283.403999	0.010259	0.011280
RS	40	1.860752	3.871077	299.452781	0.010840	0.011924
RS	41	2.012192	3.871077	310.043977	0.011223	0.012406
RS	42	2.175327	3.792133	326.537513	0.011820	0.013058
RS	43	2.351063	3.792133	335.613736	0.012149	0.013455
RS	44	2.540372	3.733365	348.956473	0.012632	0.013953
RS	45	2.744301	3.733365	355.649755	0.012874	0.014204
RS	46	2.963982	3.710795	363.049629	0.013142	0.014430
RS	47	3.200629	3.710795	366.592165	0.013270	0.014503
RS	48	3.455554	3.725095	366.961835	0.013284	0.014430
RS	49	3.730169	3.725095	366.824649	0.013279	0.014327
RS	50	4.025993	3.772384	360.196066	0.013039	0.013982
RS	51	4.344665	3.772384	356.163489	0.012893	0.013719
RS	52	4.687950	3.854329	342.766836	0.012408	0.013128
RS	53	5.057748	3.854329	335.026476	0.012128	0.012725
RS	54	5.456109	4.066266	308.949973	0.011184	0.011702
RS	55	5.885236	4.066266	299.092805	0.010827	0.011231
RS	56	6.347508	4.066266	287.170355	0.010395	0.010695
RS	57	6.845483	4.066266	273.282687	0.009892	0.010099
RS	58	7.381919	5.961232	179.640724	0.006503	0.006880
RS	59	7.959787	5.961232	175.623801	0.006357	0.006654
RS	60	8.582287	5.961232	170.413377	0.006169	0.006389
RS	61	9.252866	5.961232	164.026291	0.005938	0.006084
RS	62	9.975237	5.961232	156.509563	0.005665	0.005745
RS	63	10.753401	5.961232	1164.735538	0.042162	0.040637
PA	4+25*2+4+6 0.040669585 0.012636467 10.753401022 0.703691225 0.255729644 0.271729305 0.313311338 0.356991846 0.419257305 0.521506236 0.678358322 0.902013683 1.201870952 1.574594338 1.996393926 2.433692806 2.864245533 3.271632811 3.618183830 3.850825646 3.948086753 3.938127615 3.871077109 3.792132753 3.733364674 3.710794941 3.725095237 3.772383806 3.854329163 4.066265720 5.961232449
//
IT	5092
RD	7
LK	-233616.063489
QD	-714.485363 -> -625.196362
RI	0.0321678776
TR	0.038898	0.013118
MT	10.999076
MM	C_pi: 2.099045, n_recomb: 30179.276135
RS	0	0.000000	0.866462	265.491790	0.008797	0.000290
RS	1	0.007762	0.866462	283.463894	0.009393	0.002494
RS	2	0.016126	0.866462	302.435337	0.010021	0.005817
RS	3	0.025140	0.866462	322.426884	0.010684	0.008715
RS	4	0.034853	0.266533	1101.508436	0.036499	0.029422
RS	5	0.045320	0.266533	1139.648872	0.037763	0.032938
RS	6	0.056599	0.281193	1115.425264	0.036960	0.033383
RS	7	0.068754	0.281193	1149.331336	0.038083	0.035178
RS	8	0.081852	0.322942	1030.905164	0.034159	0.031910
RS	9	0.095967	0.322942	1061.725363	0.035181	0.033419
RS	10	0.111178	0.363655	970.370321	0.032154	0.030874
RS	11	0.127569	0.363655	997.980022	0.033068	0.032643
RS	12	0.145233	0.420972	886.552209	0.029376	0.029456
RS	13	0.164267	0.420972	911.658964	0.030208	0.031186
RS	14	0.184779	0.518173	762.575025	0.025268	0.026489
RS	15	0.206883	0.518173	786.272544	0.026053	0.027895
RS	16	0.230703	0.671456	627.004436	0.020776	0.022517
RS	17	0.256371	0.671456	649.484739	0.021521	0.023580
RS	18	0.284032	0.895082	505.921392	0.016764	0.018535
RS	19	0.313840	0.895082	526.762747	0.017454	0.019350
RS	20	0.345962	1.200945	409.689357	0.013575	0.015151
RS	21	0.380576	1.200945	428.568947	0.014201	0.015813
RS	22	0.417878	1.587460	339.756006	0.011258	0.012604
RS	23	0.458074	1.587460	356.721033	0.011820	0.013180
RS	24	0.501391	2.030318	293.182774	0.009715	0.010886
RS	25	0.548070	2.030318	308.581677	0.010225	0.011422
RS	26	0.598372	2.493736	264.602703	0.008768	0.009844
RS	27	0.652578	2.493736	278.877567	0.009241	0.010354
RS	28	0.710992	2.954644	248.131200	0.008222	0.009250
RS	29	0.773939	2.954644	261.650325	0.008670	0.009714
RS	30	0.841773	3.396452	239.996804	0.007952	0.008913
RS	31	0.914871	3.396452	253.032894	0.008384	0.009322
RS	32	0.993644	3.776128	239.846807	0.007947	0.008801
RS	33	1.078530	3.776128	252.643368	0.008371	0.009185
RS	34	1.170005	4.029727	249.138289	0.008255	0.009011
RS	35	1.268581	4.029727	261.914930	0.008679	0.009422
RS	36	1.374807	4.129102	268.295737	0.008890	0.009621
RS	37	1.489279	4.129102	281.131132	0.009315	0.010083
RS	38	1.612636	4.105973	295.569579	0.009794	0.010592
RS	39	1.745567	4.105973	308.255174	0.010214	0.011086
RS	40	1.888817	4.019016	327.475163	0.010851	0.011776
RS	41	2.043185	4.019016	339.445205	0.011248	0.012255
RS	42	2.209535	3.920756	359.385175	0.011908	0.012964
RS	43	2.388797	3.920756	369.765169	0.012252	0.013367
RS	44	2.581972	3.847533	386.101525	0.012794	0.013924
RS	45	2.790142	3.847533	393.885631	0.013052	0.014193
RS	46	3.014469	3.816947	403.226842	0.013361	0.014468
RS	47	3.256208	3.816947	407.523934	0.013503	0.014568
RS	48	3.516711	3.829309	408.545748	0.013537	0.014526
RS	49	3.797433	3.829309	408.749978	0.013544	0.014454
RS	50	4.099944	3.879938	401.517781	0.013304	0.014119
RS	51	4.425936	3.879938	397.393888	0.013168	0.013885
RS	52	4.777230	3.970472	382.232270	0.012665	0.013285
RS	53	5.155791	3.970472	374.012837	0.012393	0.012907
RS	54	5.563736	4.208216	343.772207	0.011391	0.011831
RS	55	6.003344	4.208216	333.340694	0.011045	0.011385
RS	56	6.477074	4.208216	320.586948	0.010623	0.010869
RS	57	6.987574	4.208216	305.609415	0.010126	0.010289
RS	58	7.537698	6.424160	193.592238	0.006415	0.006730
RS	59	8.130521	6.424160	190.286873	0.006305	0.006550
RS	60	8.769358	6.424160	185.705238	0.006153	0.006329
RS	61	9.457781	6.424160	179.842403	0.005959	0.006069
RS	62	10.199638	6.424160	172.723713	0.005723	0.005771
RS	63	10.999076	6.424160	1358.024219	0.044999	0.043140
PA	4+25*2+4+6 0.038898041 0.013117956 10.999075608 0.866461965 0.266532554 0.281193014 0.322941564 0.363655211 0.420971797 0.518173016 0.671456195 0.895081757 1.200944827 1.587459538 2.030317787 2.493735790 2.954643694 3.396452079 3.776128450 4.029727327 4.129101976 4.105973209 4.019016479 3.920755756 3.847532909 3.816947481 3.829308636 3.879938420 3.970471698 4.208216000 6.424159875
//
IT	4782
RD	8
LK	-233442.288196
QD	-651.554622 -> -573.303674
RI	0.0263037014
TR	0.037290	0.013570
MT	11.227296
MM	C_pi: 2.199259, n_recomb: 32671.878265
RS	0	0.000000	1.052817	237.519927	0.007270	0.000244
RS	1	0.007797	1.052817	254.090083	0.007777	0.002102
RS	2	0.016201	1.052817	271.654395	0.008315	0.004914
RS	3	0.025261	1.052817	290.246473	0.008884	0.007361
RS	4	0.035027	0.275785	1166.557513	0.035705	0.029250
RS	5	0.045555	0.275785	1208.712897	0.036996	0.032580
RS	6	0.056903	0.290083	1188.283207	0.036370	0.033117
RS	7	0.069136	0.290083	1226.137198	0.037529	0.034792
RS	8	0.082323	0.332767	1102.590572	0.033747	0.031613
RS	9	0.096538	0.332767	1137.085138	0.034803	0.033044
RS	10	0.111861	0.371125	1050.506313	0.032153	0.030830
RS	11	0.128379	0.371125	1081.376728	0.033098	0.032536
RS	12	0.146185	0.424022	973.902908	0.029809	0.029736
RS	13	0.165379	0.424022	1001.751461	0.030661	0.031438
RS	14	0.186070	0.516620	846.575690	0.025911	0.026959
RS	15	0.208374	0.516620	872.698119	0.026711	0.028370
RS	16	0.232417	0.666510	698.788781	0.021388	0.022980
RS	17	0.258334	0.666510	723.583722	0.022147	0.024062
RS	18	0.286272	0.889762	562.663809	0.017222	0.018868
RS	19	0.316388	0.889762	585.701949	0.017927	0.019703
RS	20	0.348852	1.200505	452.928161	0.013863	0.015329
RS	21	0.383848	1.200505	473.794893	0.014502	0.016010
RS	22	0.421572	1.598833	372.836966	0.011412	0.012660
RS	23	0.462237	1.598833	391.537695	0.011984	0.013253
RS	24	0.506072	2.060163	319.503613	0.009779	0.010864
RS	25	0.553325	2.060163	336.416281	0.010297	0.011412
RS	26	0.604263	2.547001	286.719489	0.008776	0.009774
RS	27	0.659171	2.547001	302.345473	0.009254	0.010290
RS	28	0.718361	3.035938	267.555234	0.008189	0.009140
RS	29	0.782166	3.035938	282.313109	0.008641	0.009609
RS	30	0.850945	3.510582	257.603985	0.007885	0.008769
RS	31	0.925087	3.510582	271.803435	0.008319	0.009182
RS	32	1.005009	3.923046	256.534526	0.007852	0.008632
RS	33	1.091162	3.923046	270.461145	0.008278	0.009016
RS	34	1.184033	4.198665	266.186701	0.008147	0.008826
RS	35	1.284144	4.198665	280.116136	0.008574	0.009231
RS	36	1.392061	4.302012	287.248852	0.008792	0.009432
RS	37	1.508391	4.302012	301.312047	0.009222	0.009883
RS	38	1.633791	4.267476	317.904330	0.009730	0.010412
RS	39	1.768968	4.267476	331.909941	0.010159	0.010897
RS	40	1.914685	4.161793	354.283089	0.010844	0.011626
RS	41	2.071763	4.161793	367.623535	0.011252	0.012102
RS	42	2.241087	4.044594	391.108326	0.011971	0.012862
RS	43	2.423613	4.044594	402.804780	0.012329	0.013273
RS	44	2.620369	3.956447	422.343294	0.012927	0.013885
RS	45	2.832466	3.956447	431.247510	0.013199	0.014173
RS	46	3.061100	3.916548	442.809650	0.013553	0.014498
RS	47	3.307559	3.916548	447.895501	0.013709	0.014624
RS	48	3.573234	3.925066	449.853281	0.013769	0.014619
RS	49	3.859622	3.925066	450.424609	0.013786	0.014574
RS	50	4.168339	3.976771	442.818865	0.013554	0.014258
RS	51	4.501126	3.976771	438.611177	0.013425	0.014048
RS	52	4.859859	4.073369	421.829316	0.012911	0.013448
RS	53	5.246560	4.073369	413.117397	0.012644	0.013092
RS	54	5.663412	4.332850	378.747692	0.011592	0.011970
RS	55	6.112764	4.332850	367.713959	0.011255	0.011546
RS	56	6.597150	4.332850	354.099313	0.010838	0.011047
RS	57	7.119302	4.332850	338.001173	0.010345	0.010479
RS	58	7.682164	6.861194	206.997214	0.006336	0.006607
RS	59	8.288910	6.861194	204.383875	0.006256	0.006465
RS	60	8.942962	6.861194	200.424255	0.006134	0.006283
RS	61	9.648009	6.861194	195.093280	0.005971	0.006060
RS	62	10.408025	6.861194	188.395829	0.005766	0.005798
RS	63	11.227296	6.861194	1553.792449	0.047557	0.045544
PA	4+25*2+4+6 0.037289964 0.013569720 11.227296441 1.052816699 0.275784516 0.290082601 0.332767007 0.371124862 0.424022166 0.516619845 0.666509807 0.889762019 1.200505028 1.598833236 2.060163329 2.547000600 3.035937704 3.510582088 3.923046473 4.198664811 4.302011587 4.267475842 4.161793333 4.044593676 3.956446708 3.916547665 3.925066367 3.976770741 4.073368945 4.332850029 6.861193556
//
IT	4902
RD	9
LK	-233289.835100
QD	-595.921333 -> -526.952106
RI	0.0217604635
TR	0.035817	0.013989
MT	11.445206
MM	C_pi: 2.295449, n_recomb: 35115.639388
RS	0	0.000000	1.267873	212.764194	0.006059	0.000207
RS	1	0.007829	1.267873	227.967589	0.006492	0.001778
RS	2	0.016271	1.267873	244.135782	0.006952	0.004168
RS	3	0.025375	1.267873	261.310346	0.007441	0.006249
RS	4	0.035190	0.283855	1230.692018	0.035047	0.029104
RS	5	0.045775	0.283855	1276.719467	0.036358	0.032302
RS	6	0.057188	0.298497	1257.019814	0.035797	0.032833
RS	7	0.069495	0.298497	1298.721973	0.036984	0.034421
RS	8	0.082765	0.342668	1168.519570	0.033276	0.031265
RS	9	0.097074	0.342668	1206.639745	0.034362	0.032639
RS	10	0.112503	0.379090	1125.082904	0.032039	0.030707
RS	11	0.129141	0.379090	1159.238654	0.033012	0.032365
RS	12	0.147080	0.427921	1057.422689	0.030113	0.029933
RS	13	0.166425	0.427921	1088.055225	0.030985	0.031612
RS	14	0.187284	0.516222	928.807360	0.026450	0.027365
RS	15	0.209776	0.516222	957.360166	0.027263	0.028779
RS	16	0.234029	0.662855	770.060696	0.021929	0.023405
RS	17	0.260181	0.662855	797.155871	0.022701	0.024502
RS	18	0.288381	0.885494	619.292082	0.017636	0.019184
RS	19	0.318788	0.885494	644.516570	0.018354	0.020036
RS	20	0.351576	1.200326	496.037535	0.014126	0.015505
RS	21	0.386931	1.200326	518.886332	0.014777	0.016201
RS	22	0.425054	1.609067	405.698338	0.011553	0.012723
RS	23	0.466161	1.609067	426.129395	0.012135	0.013329
RS	24	0.510488	2.087083	345.535678	0.009840	0.010854
RS	25	0.558284	2.087083	363.953626	0.010364	0.011411
RS	26	0.609823	2.595546	308.490037	0.008785	0.009716
RS	27	0.665396	2.595546	325.454906	0.009268	0.010237
RS	28	0.725321	3.111064	286.556407	0.008160	0.009045
RS	29	0.789937	3.111064	302.536220	0.008615	0.009516
RS	30	0.859613	3.617752	274.681027	0.007822	0.008641
RS	31	0.934743	3.617752	290.021304	0.008259	0.009055
RS	32	1.015756	4.063256	272.554419	0.007762	0.008476
RS	33	1.103111	4.063256	287.582440	0.008190	0.008860
RS	34	1.197305	4.362291	282.399232	0.008042	0.008653
RS	35	1.298874	4.362291	297.448348	0.008471	0.009053
RS	36	1.408396	4.471593	305.180782	0.008691	0.009251
RS	37	1.526491	4.471593	320.439215	0.009125	0.009693
RS	38	1.653833	4.427393	339.060953	0.009656	0.010237
RS	39	1.791145	4.427393	354.363110	0.010091	0.010714
RS	40	1.939207	4.304058	379.842772	0.010817	0.011474
RS	41	2.098862	4.304058	394.548648	0.011236	0.011948
RS	42	2.271016	4.168237	421.646146	0.012007	0.012754
RS	43	2.456648	4.168237	434.678130	0.012378	0.013172
RS	44	2.656814	4.064729	457.610469	0.013032	0.013837
RS	45	2.872652	4.064729	467.675232	0.013318	0.014142
RS	46	3.105388	4.014423	481.738341	0.013719	0.014519
RS	47	3.356345	4.014423	487.663605	0.013887	0.014670
RS	48	3.626951	4.017507	490.862514	0.013978	0.014705
RS	49	3.918743	4.017507	491.846905	0.014006	0.014685
RS	50	4.233380	4.068395	484.132387	0.013787	0.014393
RS	51	4.572650	4.068395	479.869805	0.013665	0.014206
RS	52	4.938483	4.168971	461.649297	0.013147	0.013610
RS	53	5.332958	4.168971	452.451122	0.012885	0.013273
RS	54	5.758317	4.446829	414.026070	0.011790	0.012115
RS	55	6.216979	4.446829	402.376783	0.011459	0.011709
RS	56	6.711550	4.446829	387.884345	0.011046	0.011224
RS	57	7.244842	4.446829	370.645312	0.010555	0.010667
RS	58	7.819887	7.280450	220.073299	0.006267	0.006504
RS	59	8.439954	7.280450	218.139865	0.006212	0.006395
RS	60	9.108567	7.280450	214.799142	0.006117	0.006246
RS	61	9.829528	7.280450	210.007149	0.005980	0.006055
RS	62	10.606934	7.280450	203.749265	0.005802	0.005825
RS	63	11.445206	7.280450	1753.230768	0.049927	0.047849
PA	4+25*2+4+6 0.035817128 0.013989139 11.445205709 1.267872748 0.283854804 0.298497050 0.342667735 0.379089754 0.427920683 0.516221507 0.662854916 0.885493846 1.200326425 1.609067276 2.087083006 2.595546471 3.111063754 3.617751705 4.063255756 4.362290756 4.471593331 4.427393351 4.304057508 4.168237026 4.064728900 4.014422511 4.017507427 4.068394815 4.168970608 4.446828576 7.280449739
//
IT	4811
RD	10
LK	-233155.369835
QD	-546.664151 -> -485.618452
RI	0.0181543077
TR	0.034462	0.014377
MT	11.656182
MM	C_pi: 2.388872, n_recomb: 37515.836879
RS	0	0.000000	1.518106	190.476912	0.005077	0.000175
RS	1	0.007860	1.518106	204.358303	0.005447	0.001506
RS	2	0.016338	1.518106	219.159628	0.005842	0.003541
RS	3	0.025483	1.518106	234.926962	0.006262	0.005320
RS	4	0.035346	0.291062	1293.656088	0.034483	0.028968
RS	5	0.045985	0.291062	1343.448441	0.035810	0.032075
RS	6	0.057459	0.306535	1322.201728	0.035244	0.032539
RS	7	0.069836	0.306535	1367.665131	0.036456	0.034063
RS	8	0.083185	0.352597	1229.582659	0.032775	0.030887
RS	9	0.097584	0.352597	1271.272406	0.033886	0.032219
RS	10	0.113115	0.387373	1194.931839	0.031851	0.030532
RS	11	0.129866	0.387373	1232.383391	0.032850	0.032151
RS	12	0.147934	0.432373	1137.674492	0.030325	0.030069
RS	13	0.167422	0.432373	1171.128078	0.031217	0.031731
RS	14	0.188442	0.516587	1009.612358	0.026912	0.027723
RS	15	0.211115	0.516587	1040.603913	0.027738	0.029140
RS	16	0.235569	0.660050	841.054288	0.022419	0.023803
RS	17	0.261946	0.660050	870.439114	0.023202	0.024912
RS	18	0.290395	0.881869	675.985030	0.018019	0.019490
RS	19	0.321081	0.881869	703.388807	0.018749	0.020356
RS	20	0.354179	1.200150	539.155639	0.014371	0.015682
RS	21	0.389879	1.200150	563.984790	0.015033	0.016391
RS	22	0.428385	1.618197	438.440473	0.011687	0.012793
RS	23	0.469917	1.618197	460.599678	0.012277	0.013410
RS	24	0.514714	2.111503	371.351116	0.009899	0.010854
RS	25	0.563032	2.111503	391.268706	0.010429	0.011418
RS	26	0.615147	2.640260	329.962169	0.008795	0.009670
RS	27	0.671360	2.640260	348.255998	0.009283	0.010194
RS	28	0.731990	3.181330	305.169795	0.008134	0.008962
RS	29	0.797387	3.181330	322.356715	0.008593	0.009434
RS	30	0.867924	3.719612	291.258809	0.007764	0.008524
RS	31	0.944005	3.719612	307.719205	0.008202	0.008940
RS	32	1.026066	4.198610	287.940828	0.007675	0.008333
RS	33	1.114577	4.198610	304.043350	0.008104	0.008717
RS	34	1.210046	4.522542	297.814065	0.007938	0.008491
RS	35	1.313019	4.522542	313.951096	0.008368	0.008887
RS	36	1.424085	4.639732	322.130138	0.008587	0.009079
RS	37	1.543882	4.639732	338.551628	0.009024	0.009513
RS	38	1.673095	4.587508	359.066355	0.009571	0.010066
RS	39	1.812465	4.587508	375.640579	0.010013	0.010536
RS	40	1.962789	4.447507	404.154475	0.010773	0.011321
RS	41	2.124929	4.447507	420.218848	0.011201	0.011794
RS	42	2.299814	4.293336	450.966542	0.012021	0.012641
RS	43	2.488445	4.293336	465.351727	0.012404	0.013066
RS	44	2.691903	4.174102	491.840341	0.013110	0.013783
RS	45	2.911353	4.174102	503.107239	0.013411	0.014103
RS	46	3.148052	4.112475	519.935358	0.013859	0.014532
RS	47	3.403357	4.112475	526.755604	0.014041	0.014704
RS	48	3.678729	4.108817	531.499353	0.014167	0.014783
RS	49	3.975746	4.108817	532.951347	0.014206	0.014786
RS	50	4.296109	4.157332	525.404533	0.014005	0.014522
RS	51	4.641654	4.157332	521.126850	0.013891	0.014356
RS	52	5.014359	4.260168	501.668282	0.013372	0.013768
RS	53	5.416360	4.260168	492.001456	0.013115	0.013448
RS	54	5.849959	4.553627	449.620564	0.011985	0.012261
RS	55	6.317640	4.553627	437.351821	0.011658	0.011870
RS	56	6.822081	4.553627	421.973695	0.011248	0.011398
RS	57	7.366173	4.553627	403.581789	0.010758	0.010848
RS	58	7.953032	7.686448	232.908905	0.006208	0.006415
RS	59	8.586020	7.686448	231.648489	0.006175	0.006334
RS	60	9.268761	7.686448	228.926761	0.006102	0.006214
RS	61	10.005168	7.686448	224.681824	0.005989	0.006052
RS	62	10.799458	7.686448	218.880336	0.005834	0.005850
RS	63	11.656182	7.686448	1956.670038	0.052156	0.050056
PA	4+25*2+4+6 0.034461547 0.014376617 11.656181720 1.518105604 0.291061649 0.306534892 0.352596699 0.387373087 0.432373327 0.516586676 0.660049760 0.881869369 1.200149852 1.618196556 2.111502695 2.640260399 3.181329832 3.719612412 4.198610298 4.522541839 4.639731818 4.587507917 4.447507484 4.293335695 4.174102303 4.112474901 4.108817200 4.157332364 4.260168431 4.553627423 7.686448163
//
IT	4042
RD	11
LK	-233036.284993
QD	-502.944936 -> -448.722229
RI	0.0152368560
TR	0.033210	0.014734
MT	11.862054
MM	C_pi: 2.480188, n_recomb: 39874.039237
RS	0	0.000000	1.811381	170.199852	0.004268	0.000149
RS	1	0.007890	1.811381	182.810105	0.004585	0.001277
RS	2	0.016402	1.811381	196.285471	0.004923	0.003011
RS	3	0.025587	1.811381	210.674015	0.005283	0.004534
RS	4	0.035495	0.297644	1355.104845	0.033985	0.028833
RS	5	0.046186	0.297644	1408.572851	0.035326	0.031877
RS	6	0.057720	0.314278	1384.108524	0.034712	0.032240
RS	7	0.070164	0.314278	1433.252297	0.035944	0.033716
RS	8	0.083590	0.362535	1286.341865	0.032260	0.030493
RS	9	0.098075	0.362535	1331.537513	0.033394	0.031794
RS	10	0.113703	0.395874	1260.575882	0.031614	0.030321
RS	11	0.130564	0.395874	1301.320230	0.032636	0.031909
RS	12	0.148755	0.437206	1214.976778	0.030470	0.030161
RS	13	0.168382	0.437206	1251.281507	0.031381	0.031807
RS	14	0.189557	0.517477	1089.155631	0.027315	0.028044
RS	15	0.212403	0.517477	1122.593806	0.028154	0.029464
RS	16	0.237052	0.657818	911.880320	0.022869	0.024179
RS	17	0.263645	0.657818	943.544414	0.023663	0.025300
RS	18	0.292337	0.878633	732.830419	0.018379	0.019788
RS	19	0.323292	0.878633	762.406502	0.019120	0.020666
RS	20	0.356689	1.199806	582.357670	0.014605	0.015859
RS	21	0.392722	1.199806	609.166034	0.015277	0.016580
RS	22	0.431598	1.626215	471.124158	0.011815	0.012870
RS	23	0.473540	1.626215	495.010337	0.012414	0.013496
RS	24	0.518793	2.133653	396.993717	0.009956	0.010863
RS	25	0.567615	2.133653	418.406340	0.010493	0.011432
RS	26	0.620290	2.681613	351.168727	0.008807	0.009634
RS	27	0.677120	2.681613	370.782523	0.009299	0.010160
RS	28	0.738435	3.247421	323.422493	0.008111	0.008889
RS	29	0.804587	3.247421	341.802511	0.008572	0.009363
RS	30	0.875958	3.816979	307.366424	0.007708	0.008419
RS	31	0.952961	3.816979	324.927089	0.008149	0.008835
RS	32	1.036039	4.329975	302.728478	0.007592	0.008200
RS	33	1.125672	4.329975	319.879436	0.008022	0.008584
RS	34	1.222378	4.680210	312.475191	0.007837	0.008339
RS	35	1.326713	4.680210	329.668901	0.008268	0.008731
RS	36	1.439280	4.807104	338.145275	0.008480	0.008914
RS	37	1.560728	4.807104	355.697145	0.008921	0.009342
RS	38	1.691759	4.748402	377.960500	0.009479	0.009900
RS	39	1.833128	4.748402	395.780055	0.009926	0.010364
RS	40	1.985652	4.592625	427.238273	0.010715	0.011171
RS	41	2.150209	4.592625	444.650191	0.011151	0.011642
RS	42	2.327749	4.420349	479.056582	0.012014	0.012526
RS	43	2.519298	4.420349	494.807880	0.012409	0.012957
RS	44	2.725959	4.285081	524.984908	0.013166	0.013721
RS	45	2.948927	4.285081	537.491791	0.013480	0.014056
RS	46	3.189486	4.211375	557.324228	0.013977	0.014536
RS	47	3.449025	4.211375	565.093928	0.014172	0.014728
RS	48	3.729042	4.199894	571.673573	0.014337	0.014852
RS	49	4.031152	4.199894	573.649833	0.014387	0.014877
RS	50	4.357098	4.244759	566.546272	0.014208	0.014644
RS	51	4.708761	4.244759	562.298134	0.014102	0.014496
RS	52	5.088171	4.348449	541.809249	0.013588	0.013922
RS	53	5.497516	4.348449	531.697902	0.013334	0.013617
RS	54	5.939158	4.655200	485.479162	0.012175	0.012406
RS	55	6.415645	4.655200	472.593202	0.011852	0.012028
RS	56	6.929727	4.655200	456.327834	0.011444	0.011566
RS	57	7.484370	4.655200	436.777490	0.010954	0.011023
RS	58	8.082774	8.081906	245.531349	0.006158	0.006339
RS	59	8.728391	8.081906	244.940200	0.006143	0.006282
RS	60	9.424948	8.081906	242.839536	0.006090	0.006186
RS	61	10.176463	8.081906	239.150357	0.005998	0.006050
RS	62	10.987272	8.081906	233.821277	0.005864	0.005872
RS	63	11.862054	8.081906	2163.940252	0.054269	0.052167
PA	4+25*2+4+6 0.033209625 0.014733628 11.862053765 1.811380611 0.297644134 0.314278247 0.362534599 0.395873620 0.437205888 0.517477397 0.657818280 0.878633349 1.199806486 1.626215192 2.133653240 2.681612667 3.247420506 3.816978670 4.329975032 4.680209576 4.807104317 4.748402493 4.592625264 4.420349442 4.285081191 4.211375008 4.199894278 4.244758870 4.348449299 4.655200479 8.081906408
//
IT	5087
RD	12
LK	-232930.456410
QD	-464.024836 -> -415.714483
RI	0.0128428890
TR	0.032051	0.015062
MT	12.063575
MM	C_pi: 2.569684, n_recomb: 42189.812241
RS	0	0.000000	2.157162	151.657405	0.003595	0.000126
RS	1	0.007919	2.157162	163.053247	0.003865	0.001082
RS	2	0.016464	2.157162	175.253290	0.004154	0.002559
RS	3	0.025686	2.157162	188.305752	0.004463	0.003864
RS	4	0.035639	0.303772	1414.723679	0.033532	0.028694
RS	5	0.046380	0.303772	1471.785057	0.034885	0.031696
RS	6	0.057971	0.321782	1442.910163	0.034200	0.031940
RS	7	0.070480	0.321782	1495.654036	0.035451	0.033380
RS	8	0.083980	0.372470	1339.172782	0.031742	0.030092
RS	9	0.098548	0.372470	1387.802124	0.032894	0.031367
RS	10	0.114270	0.404529	1322.341780	0.031343	0.030086
RS	11	0.131238	0.404529	1366.362596	0.032386	0.031648
RS	12	0.149548	0.442303	1289.504856	0.030564	0.030217
RS	13	0.169309	0.442303	1328.682207	0.031493	0.031850
RS	14	0.190634	0.518739	1167.484370	0.027672	0.028335
RS	15	0.213648	0.518739	1203.374146	0.028523	0.029758
RS	16	0.238485	0.655987	982.549411	0.023289	0.024538
RS	17	0.265288	0.655987	1016.480203	0.024093	0.025669
RS	18	0.294214	0.875621	789.848150	0.018721	0.020080
RS	19	0.325430	0.875621	821.587297	0.019474	0.020970
RS	20	0.359118	1.199193	625.667395	0.014830	0.016039
RS	21	0.395473	1.199193	654.452294	0.015512	0.016770
RS	22	0.434708	1.633135	503.770463	0.011941	0.012952
RS	23	0.477049	1.633135	529.381595	0.012548	0.013586
RS	24	0.522743	2.153684	422.481541	0.010014	0.010880
RS	25	0.572056	2.153684	445.384157	0.010557	0.011454
RS	26	0.625273	2.719869	372.127119	0.008820	0.009606
RS	27	0.682704	2.719869	393.051696	0.009316	0.010134
RS	28	0.744683	3.309685	341.332791	0.008090	0.008826
RS	29	0.811570	3.309685	360.891851	0.008554	0.009300
RS	30	0.883754	3.910224	323.027007	0.007657	0.008323
RS	31	0.961653	3.910224	341.668213	0.008098	0.008740
RS	32	1.045721	4.457673	316.948636	0.007512	0.008077
RS	33	1.136445	4.457673	335.122184	0.007943	0.008461
RS	34	1.234354	4.835510	326.422922	0.007737	0.008196
RS	35	1.340016	4.835510	344.642044	0.008169	0.008584
RS	36	1.454045	4.973780	353.273820	0.008373	0.008757
RS	37	1.577103	4.973780	371.922443	0.008815	0.009180
RS	38	1.709906	4.910018	395.789237	0.009381	0.009739
RS	39	1.853225	4.910018	414.824687	0.009832	0.010198
RS	40	2.007892	4.739279	449.123574	0.010645	0.011022
RS	41	2.174807	4.739279	467.867259	0.011090	0.011492
RS	42	2.354940	4.549124	505.916659	0.011991	0.012409
RS	43	2.549336	4.549124	523.040641	0.012397	0.012845
RS	44	2.759126	4.397553	557.009256	0.013202	0.013655
RS	45	2.985528	4.397553	570.787640	0.013529	0.014002
RS	46	3.229858	4.311131	593.836472	0.014075	0.014534
RS	47	3.493535	4.311131	602.605494	0.014283	0.014743
RS	48	3.778092	4.290931	611.292831	0.014489	0.014914
RS	49	4.085182	4.290931	613.848205	0.014550	0.014958
RS	50	4.416588	4.331083	607.455668	0.014398	0.014758
RS	51	4.774238	4.331083	603.282690	0.014299	0.014628
RS	52	5.160208	4.434454	581.973370	0.013794	0.014070
RS	53	5.576742	4.434454	571.444629	0.013545	0.013778
RS	54	6.026259	4.752551	521.519092	0.012361	0.012549
RS	55	6.511372	4.752551	508.021721	0.012041	0.012182
RS	56	7.034898	4.752551	490.871668	0.011635	0.011728
RS	57	7.599881	4.752551	470.161918	0.011144	0.011191
RS	58	8.209601	8.468299	257.937070	0.006114	0.006270
RS	59	8.867604	8.468299	258.012913	0.006116	0.006235
RS	60	9.577710	8.468299	256.536140	0.006081	0.006161
RS	61	10.344047	8.468299	253.411370	0.006006	0.006048
RS	62	11.171067	8.468299	248.569761	0.005892	0.005893
RS	63	12.063575	8.468299	2374.571552	0.056283	0.054185
PA	4+25*2+4+6 0.032051047 0.015062356 12.063575281 2.157161667 0.303771582 0.321781864 0.372469522 0.404529353 0.442303127 0.518738796 0.655986748 0.875620991 1.199193182 1.633135217 2.153683912 2.719868592 3.309685320 3.910223958 4.457673196 4.835510081 4.973779781 4.910017613 4.739278600 4.549123626 4.397553354 4.311131376 4.290931453 4.331082952 4.434454023 4.752550825 8.468298646
//
IT	4682
RD	13
LK	-232836.124417
QD	-429.266669 -> -386.105805
RI	0.0108599719
TR	0.030977	0.015365
MT	12.261244
MM	C_pi: 2.657508, n_recomb: 44461.869166
RS	0	0.000000	2.566503	134.700420	0.003030	0.000107
RS	1	0.007946	2.566503	144.945864	0.003260	0.000916
RS	2	0.016524	2.566503	155.931482	0.003507	0.002172
RS	3	0.025783	2.566503	167.704313	0.003772	0.003290
RS	4	0.035778	0.309565	1472.257183	0.033113	0.028547
RS	5	0.046567	0.309565	1532.831187	0.034475	0.031524
RS	6	0.058214	0.329080	1498.747642	0.033709	0.031642
RS	7	0.070786	0.329080	1555.009513	0.034974	0.033054
RS	8	0.084357	0.382393	1388.353828	0.031226	0.029689
RS	9	0.099006	0.382393	1440.336495	0.032395	0.030944
RS	10	0.114819	0.413295	1380.471408	0.031048	0.029833
RS	11	0.131889	0.413295	1427.739705	0.032112	0.031373
RS	12	0.150316	0.447597	1361.325315	0.030618	0.030245
RS	13	0.170206	0.447597	1403.388248	0.031564	0.031866
RS	14	0.191677	0.520276	1244.564011	0.027992	0.028600
RS	15	0.214855	0.520276	1282.906853	0.028854	0.030026
RS	16	0.239874	0.654450	1053.009572	0.023683	0.024882
RS	17	0.266881	0.654450	1089.191478	0.024497	0.026022
RS	18	0.296034	0.872750	847.001773	0.019050	0.020366
RS	19	0.327503	0.872750	880.891500	0.019812	0.021268
RS	20	0.361473	1.198275	669.071743	0.015048	0.016220
RS	21	0.398143	1.198275	699.827968	0.015740	0.016961
RS	22	0.437726	1.638998	536.379558	0.012064	0.013040
RS	23	0.480455	1.638998	563.712012	0.012679	0.013681
RS	24	0.526579	2.171730	447.819041	0.010072	0.010903
RS	25	0.576369	2.171730	472.205582	0.010620	0.011481
RS	26	0.630114	2.755265	392.841293	0.008835	0.009585
RS	27	0.688130	2.755265	415.066685	0.009335	0.010115
RS	28	0.750757	3.368406	358.908911	0.008072	0.008769
RS	29	0.818360	3.368406	379.632445	0.008538	0.009244
RS	30	0.891334	3.999617	338.255988	0.007608	0.008235
RS	31	0.970108	3.999617	357.957772	0.008051	0.008653
RS	32	1.055140	4.581884	330.627095	0.007436	0.007963
RS	33	1.146930	4.581884	349.797385	0.007867	0.008346
RS	34	1.246014	4.988475	339.694750	0.007640	0.008061
RS	35	1.352970	4.988475	358.907949	0.008072	0.008447
RS	36	1.468426	5.139665	367.560628	0.008267	0.008607
RS	37	1.593056	5.139665	387.271524	0.008710	0.009026
RS	38	1.727590	5.072128	412.599880	0.009280	0.009584
RS	39	1.872814	5.072128	432.819360	0.009735	0.010039
RS	40	2.029577	4.887173	469.846402	0.010567	0.010876
RS	41	2.198798	4.887173	489.901471	0.011018	0.011346
RS	42	2.381465	4.679346	531.558127	0.011955	0.012291
RS	43	2.578647	4.679346	550.054863	0.012371	0.012732
RS	44	2.791497	4.511252	587.890148	0.013222	0.013585
RS	45	3.021261	4.511252	602.964439	0.013561	0.013944
RS	46	3.269283	4.411574	629.414067	0.014156	0.014524
RS	47	3.537012	4.411574	639.226225	0.014377	0.014751
RS	48	3.826017	4.381899	650.271998	0.014625	0.014968
RS	49	4.137985	4.381899	653.457554	0.014697	0.015030
RS	50	4.474744	4.416449	648.031657	0.014575	0.014866
RS	51	4.838262	4.416449	643.978335	0.014484	0.014751
RS	52	5.230666	4.518514	622.056250	0.013991	0.014212
RS	53	5.654251	4.518514	611.138333	0.013745	0.013932
RS	54	6.111495	4.846305	557.646003	0.012542	0.012689
RS	55	6.605073	4.846305	543.545193	0.012225	0.012331
RS	56	7.137871	4.846305	525.515839	0.011819	0.011885
RS	57	7.713006	4.846305	503.649189	0.011328	0.011352
RS	58	8.333843	8.846612	270.109694	0.006075	0.006210
RS	59	9.004012	8.846612	270.850679	0.006092	0.006193
RS	60	9.727435	8.846612	270.000559	0.006073	0.006139
RS	61	10.508342	8.846612	267.448221	0.006015	0.006045
RS	62	11.351301	8.846612	263.107916	0.005918	0.005911
RS	63	12.261244	8.846612	2587.940645	0.058206	0.056114
PA	4+25*2+4+6 0.030976774 0.015364950 12.261243661 2.566502543 0.309565131 0.329079661 0.382393331 0.413295257 0.447597303 0.520276348 0.654450437 0.872749647 1.198275411 1.638997568 2.171729592 2.755264525 3.368406276 3.999617468 4.581883835 4.988474747 5.139664778 5.072127760 4.887173148 4.679346138 4.511252380 4.411574278 4.381898950 4.416448874 4.518514352 4.846305488 8.846612253
//
IT	4829
RD	14
LK	-232751.811660
QD	-398.127928 -> -359.471991
RI	0.0092035760
TR	0.029979	0.015644
MT	12.455258
MM	C_pi: 2.743706, n_recomb: 46688.707608
RS	0	0.000000	3.053187	119.206155	0.002553	0.000090
RS	1	0.007973	3.053187	128.369620	0.002749	0.000774
RS	2	0.016581	3.053187	138.208278	0.002960	0.001841
RS	3	0.025876	3.053187	148.767054	0.003186	0.002799
RS	4	0.035912	0.315107	1527.539664	0.032718	0.028392
RS	5	0.046748	0.315107	1591.544446	0.034088	0.031355
RS	6	0.058449	0.336190	1551.765126	0.033236	0.031349
RS	7	0.071081	0.336190	1611.460156	0.034515	0.032739
RS	8	0.084722	0.392296	1434.122037	0.030717	0.029290
RS	9	0.099449	0.392296	1489.370330	0.031900	0.030527
RS	10	0.115351	0.422145	1435.134478	0.030738	0.029570
RS	11	0.132521	0.422145	1485.609971	0.031819	0.031089
RS	12	0.151059	0.453038	1430.480019	0.030639	0.030249
RS	13	0.171076	0.453038	1475.432886	0.031601	0.031861
RS	14	0.192689	0.522026	1320.327562	0.028279	0.028842
RS	15	0.216024	0.522026	1361.121117	0.029153	0.030270
RS	16	0.241220	0.653144	1123.174770	0.024057	0.025212
RS	17	0.268426	0.653144	1161.588956	0.024879	0.026361
RS	18	0.297800	0.869966	904.236411	0.019367	0.020648
RS	19	0.329516	0.869966	940.260623	0.020139	0.021560
RS	20	0.363761	1.197046	712.540123	0.015262	0.016401
RS	21	0.400736	1.197046	745.259479	0.015962	0.017152
RS	22	0.440659	1.643869	568.934876	0.012186	0.013131
RS	23	0.483765	1.643869	597.982885	0.012808	0.013780
RS	24	0.530308	2.187934	472.998386	0.010131	0.010931
RS	25	0.580561	2.187934	498.861309	0.010685	0.011514
RS	26	0.634822	2.787984	413.311697	0.008852	0.009570
RS	27	0.693408	2.787984	436.826975	0.009356	0.010102
RS	28	0.756666	3.423791	376.156471	0.008057	0.008720
RS	29	0.824967	3.423791	398.029256	0.008525	0.009196
RS	30	0.898713	4.085325	353.067619	0.007562	0.008155
RS	31	0.978339	4.085325	373.809723	0.008006	0.008574
RS	32	1.064314	4.702673	343.788237	0.007363	0.007857
RS	33	1.157144	4.702673	363.929413	0.007795	0.008240
RS	34	1.257374	5.139024	352.326498	0.007546	0.007933
RS	35	1.365596	5.139024	372.502454	0.007978	0.008318
RS	36	1.482446	5.304524	381.052360	0.008162	0.008465
RS	37	1.608613	5.304524	401.790515	0.008606	0.008879
RS	38	1.744838	5.234417	428.440969	0.009177	0.009434
RS	39	1.891925	5.234417	449.810620	0.009634	0.009886
RS	40	2.050739	5.035933	489.448061	0.010483	0.010733
RS	41	2.222215	5.035933	510.790051	0.010940	0.011202
RS	42	2.407362	4.810626	556.002297	0.011909	0.012173
RS	43	2.607271	4.810626	575.865728	0.012334	0.012619
RS	44	2.823119	4.625817	617.618816	0.013228	0.013512
RS	45	3.056176	4.625817	634.006221	0.013579	0.013881
RS	46	3.307814	4.512421	664.014414	0.014222	0.014510
RS	47	3.579515	4.512421	674.906831	0.014455	0.014751
RS	48	3.872878	4.472627	688.539489	0.014747	0.015016
RS	49	4.189631	4.472627	692.401420	0.014830	0.015094
RS	50	4.531638	4.500821	688.183982	0.014740	0.014967
RS	51	4.900913	4.500821	684.292294	0.014656	0.014866
RS	52	5.299630	4.600744	661.959831	0.014178	0.014348
RS	53	5.730136	4.600744	650.680649	0.013937	0.014078
RS	54	6.194966	4.936806	593.768095	0.012718	0.012824
RS	55	6.696856	4.936806	579.072723	0.012403	0.012476
RS	56	7.238762	4.936806	560.171043	0.011998	0.012035
RS	57	7.823872	4.936806	537.152293	0.011505	0.011506
RS	58	8.455633	9.217397	282.030246	0.006041	0.006154
RS	59	9.137764	9.217397	283.434172	0.006071	0.006155
RS	60	9.874280	9.217397	283.212735	0.006066	0.006118
RS	61	10.669518	9.217397	281.239692	0.006024	0.006043
RS	62	11.528158	9.217397	277.412918	0.005942	0.005927
RS	63	12.455258	9.217397	2803.364087	0.060044	0.057955
PA	4+25*2+4+6 0.029979175 0.015643594 12.455257785 3.053187277 0.315106786 0.336189902 0.392296363 0.422144692 0.453037874 0.522025858 0.653143503 0.869966372 1.197046368 1.643869266 2.187934056 2.787984369 3.423790619 4.085324565 4.702673377 5.139024424 5.304524059 5.234416829 5.035933323 4.810626088 4.625817408 4.512420984 4.472627145 4.500820731 4.600744490 4.936806052 9.217396910
//
IT	4171
RD	15
LK	-232676.269400
QD	-370.147936 -> -335.448340
RI	0.0078146471
TR	0.029052	0.015900
MT	12.645690
MM	C_pi: 2.828268, n_recomb: 48868.657086
RS	0	0.000000	3.633321	105.105158	0.002151	0.000076
RS	1	0.007999	3.633321	113.260090	0.002318	0.000654
RS	2	0.016637	3.633321	122.026046	0.002497	0.001559
RS	3	0.025967	3.633321	131.445208	0.002690	0.002376
RS	4	0.036042	0.320453	1580.459579	0.032341	0.028229
RS	5	0.046924	0.320453	1647.810582	0.033719	0.031187
RS	6	0.058676	0.343122	1602.096792	0.032784	0.031063
RS	7	0.071368	0.343122	1665.136977	0.034074	0.032436
RS	8	0.085075	0.402162	1476.703337	0.030218	0.028897
RS	9	0.099879	0.402162	1535.122951	0.031413	0.030118
RS	10	0.115866	0.431050	1486.488902	0.030418	0.029298
RS	11	0.133133	0.431050	1540.120510	0.031516	0.030799
RS	12	0.151780	0.458590	1496.974150	0.030633	0.030234
RS	13	0.171919	0.458590	1544.812638	0.031612	0.031836
RS	14	0.193669	0.523943	1394.678328	0.028539	0.029065
RS	15	0.217159	0.523943	1437.916007	0.029424	0.030495
RS	16	0.242528	0.652020	1192.935383	0.024411	0.025529
RS	17	0.269925	0.652020	1233.559381	0.025242	0.026686
RS	18	0.299514	0.867245	961.469681	0.019675	0.020925
RS	19	0.331470	0.867245	999.608239	0.020455	0.021847
RS	20	0.365982	1.195522	756.020731	0.015470	0.016583
RS	21	0.403255	1.195522	790.691509	0.016180	0.017343
RS	22	0.443508	1.647826	601.405948	0.012307	0.013226
RS	23	0.486982	1.647826	632.161128	0.012936	0.013881
RS	24	0.533933	2.202432	498.002604	0.010191	0.010965
RS	25	0.584639	2.202432	525.332499	0.010750	0.011551
RS	26	0.639401	2.818210	433.528887	0.008871	0.009561
RS	27	0.698544	2.818210	458.321735	0.009379	0.010095
RS	28	0.762416	3.476007	393.076032	0.008044	0.008677
RS	29	0.831398	3.476007	416.081956	0.008514	0.009154
RS	30	0.905898	4.167481	367.470208	0.007520	0.008082
RS	31	0.986357	4.167481	389.231843	0.007965	0.008502
RS	32	1.073251	4.820072	356.451014	0.007294	0.007758
RS	33	1.167096	4.820072	377.537040	0.007726	0.008141
RS	34	1.268447	5.287072	364.346704	0.007456	0.007813
RS	35	1.377904	5.287072	385.453976	0.007888	0.008196
RS	36	1.496117	5.468135	393.787707	0.008058	0.008329
RS	37	1.623786	5.468135	415.517578	0.008503	0.008740
RS	38	1.761666	5.396545	443.357910	0.009072	0.009291
RS	39	1.910575	5.396545	465.842180	0.009533	0.009739
RS	40	2.071394	5.185185	507.967813	0.010395	0.010593
RS	41	2.245077	5.185185	530.568618	0.010857	0.011062
RS	42	2.432652	4.942570	579.272606	0.011854	0.012056
RS	43	2.635231	4.942570	600.490970	0.012288	0.012507
RS	44	2.854014	4.740883	646.191356	0.013223	0.013437
RS	45	3.090296	4.740883	663.902084	0.013585	0.013816
RS	46	3.345478	4.613374	697.600842	0.014275	0.014491
RS	47	3.621070	4.613374	709.603802	0.014521	0.014746
RS	48	3.918707	4.562907	726.029902	0.014857	0.015058
RS	49	4.240151	4.562907	730.609036	0.014950	0.015150
RS	50	4.587306	4.584098	727.826803	0.014894	0.015061
RS	51	4.962229	4.584098	724.135538	0.014818	0.014974
RS	52	5.367140	4.681165	701.588214	0.014357	0.014477
RS	53	5.804440	4.681165	689.974675	0.014119	0.014217
RS	54	6.276717	5.024250	629.794044	0.012887	0.012956
RS	55	6.786771	5.024250	614.513232	0.012575	0.012615
RS	56	7.337622	5.024250	594.747147	0.012170	0.012179
RS	57	7.932534	5.024250	570.582778	0.011676	0.011653
RS	58	8.575031	9.580977	293.677519	0.006010	0.006104
RS	59	9.268919	9.580977	295.741392	0.006052	0.006119
RS	60	10.018309	9.580977	296.149571	0.006060	0.006099
RS	61	10.827641	9.580977	294.761265	0.006032	0.006040
RS	62	11.701709	9.580977	291.458478	0.005964	0.005942
RS	63	12.645690	9.580977	3020.120275	0.061801	0.059712
PA	4+25*2+4+6 0.029051561 0.015900378 12.645690041 3.633320696 0.320453146 0.343121934 0.402161611 0.431049950 0.458589724 0.523943050 0.652020440 0.867245072 1.195522342 1.647826181 2.202431590 2.818209938 3.476007396 4.167480974 4.820072480 5.287072491 5.468135392 5.396544696 5.185184975 4.942570369 4.740883169 4.613373976 4.562907096 4.584098122 4.681165028 5.024249689 9.580976974
//
IT	4886
RD	16
LK	-232608.434081
QD	-344.935571 -> -313.722494
RI	0.0066459346
TR	0.028188	0.016137
MT	12.832571
MM	C_pi: 2.911175, n_recomb: 51000.408915
RS	0	0.000000	4.326540	92.327812	0.001810	0.000064
RS	1	0.008024	4.326540	99.550371	0.001952	0.000551
RS	2	0.016691	4.326540	107.321900	0.002104	0.001317
RS	3	0.026054	4.326540	115.681457	0.002268	0.002015
RS	4	0.036168	0.325640	1630.983102	0.031980	0.028060
RS	5	0.047094	0.325640	1701.593257	0.033364	0.031020
RS	6	0.058896	0.349873	1649.915842	0.032351	0.030785
RS	7	0.071645	0.349873	1716.210771	0.033651	0.032144
RS	8	0.085417	0.411978	1516.289750	0.029731	0.028511
RS	9	0.100295	0.411978	1577.781392	0.030937	0.029718
RS	10	0.116366	0.439995	1534.661597	0.030091	0.029023
RS	11	0.133726	0.439995	1591.389215	0.031203	0.030506
RS	12	0.152479	0.464228	1560.814523	0.030604	0.030202
RS	13	0.172737	0.464228	1611.526421	0.031598	0.031795
RS	14	0.194621	0.525999	1467.517343	0.028775	0.029269
RS	15	0.218260	0.525999	1513.188814	0.029670	0.030701
RS	16	0.243796	0.651055	1262.174403	0.024748	0.025834
RS	17	0.271381	0.651055	1304.982676	0.025588	0.026999
RS	18	0.301179	0.864579	1018.611240	0.019973	0.021197
RS	19	0.333368	0.864579	1058.840377	0.020761	0.022128
RS	20	0.368140	1.193733	799.458396	0.015676	0.016765
RS	21	0.405702	1.193733	836.065614	0.016393	0.017534
RS	22	0.446278	1.650947	633.762546	0.012427	0.013324
RS	23	0.490109	1.650947	666.214095	0.013063	0.013986
RS	24	0.537458	2.215357	522.814409	0.010251	0.011002
RS	25	0.588605	2.215357	551.600135	0.010816	0.011593
RS	26	0.643856	2.846102	453.486295	0.008892	0.009557
RS	27	0.703541	2.846102	479.543244	0.009403	0.010092
RS	28	0.768014	3.525228	409.668022	0.008033	0.008640
RS	29	0.837660	3.525228	433.790209	0.008506	0.009118
RS	30	0.912895	4.246210	381.473589	0.007480	0.008015
RS	31	0.994166	4.246210	404.233633	0.007926	0.008435
RS	32	1.081957	4.934137	368.633203	0.007228	0.007665
RS	33	1.176793	4.934137	390.638006	0.007660	0.008049
RS	34	1.279239	5.432518	375.785992	0.007368	0.007700
RS	35	1.389904	5.432518	397.793353	0.007800	0.008081
RS	36	1.509448	5.630285	405.806791	0.007957	0.008200
RS	37	1.638585	5.630285	428.492749	0.008402	0.008608
RS	38	1.778083	5.558229	457.395890	0.008968	0.009152
RS	39	1.928773	5.558229	480.958113	0.009430	0.009597
RS	40	2.091555	5.334572	525.451790	0.010303	0.010458
RS	41	2.267397	5.334572	549.280498	0.010770	0.010926
RS	42	2.457348	5.074825	601.401476	0.011792	0.011941
RS	43	2.662541	5.074825	623.958181	0.012234	0.012395
RS	44	2.884197	4.856120	673.616707	0.013208	0.013360
RS	45	3.123638	4.856120	692.654680	0.013581	0.013748
RS	46	3.382292	4.714148	730.154292	0.014317	0.014468
RS	47	3.661698	4.714148	743.291522	0.014574	0.014736
RS	48	3.963523	4.652533	762.695302	0.014955	0.015094
RS	49	4.289566	4.652533	768.027015	0.015059	0.015201
RS	50	4.641769	4.666164	766.891089	0.015037	0.015150
RS	51	5.022231	4.666164	763.435429	0.014969	0.015075
RS	52	5.433220	4.759755	740.861002	0.014527	0.014601
RS	53	5.877186	4.759755	728.938334	0.014293	0.014350
RS	54	6.356774	5.108767	665.643928	0.013052	0.013084
RS	55	6.874842	5.108767	649.786494	0.012741	0.012749
RS	56	7.434479	5.108767	629.164252	0.012336	0.012318
RS	57	8.039018	5.108767	603.861744	0.011840	0.011795
RS	58	8.692064	9.937554	305.034716	0.005981	0.006057
RS	59	9.397507	9.937554	307.754515	0.006034	0.006086
RS	60	10.159553	9.937554	308.791939	0.006055	0.006080
RS	61	10.982742	9.937554	307.992203	0.006039	0.006037
RS	62	11.871982	9.937554	305.221945	0.005985	0.005954
RS	63	12.832571	9.937554	3237.523316	0.063480	0.061388
PA	4+25*2+4+6 0.028187942 0.016137236 12.832570537 4.326539918 0.325639924 0.349873273 0.411978476 0.439995490 0.464227541 0.525998697 0.651054761 0.864579428 1.193733464 1.650947160 2.215357467 2.846102416 3.525228204 4.246210251 4.934136962 5.432517582 5.630285014 5.558228587 5.334572134 5.074824626 4.856120441 4.714148103 4.652533328 4.666164362 4.759754686 5.108766920 9.937554108
//
IT	5249
RD	17
LK	-232547.392856
QD	-322.156739 -> -294.025662
RI	0.0056603295
TR	0.027383	0.016356
MT	13.015897
MM	C_pi: 2.992392, n_recomb: 53082.778272
RS	0	0.000000	5.156823	80.802155	0.001522	0.000054
RS	1	0.008048	5.156823	87.169285	0.001642	0.000464
RS	2	0.016743	5.156823	94.026372	0.001771	0.001111
RS	3	0.026138	5.156823	101.409152	0.001910	0.001705
RS	4	0.036290	0.330688	1679.131735	0.031632	0.027885
RS	5	0.047258	0.330688	1752.911729	0.033022	0.030851
RS	6	0.059109	0.356440	1695.384295	0.031938	0.030518
RS	7	0.071914	0.356440	1764.841824	0.033247	0.031866
RS	8	0.085749	0.421732	1553.074226	0.029258	0.028135
RS	9	0.100698	0.421732	1617.534801	0.030472	0.029328
RS	10	0.116849	0.448963	1579.789436	0.029761	0.028744
RS	11	0.134301	0.448963	1639.544919	0.030887	0.030211
RS	12	0.153157	0.469934	1621.999530	0.030556	0.030155
RS	13	0.173531	0.469934	1675.565164	0.031565	0.031740
RS	14	0.195544	0.528171	1538.746145	0.028988	0.029455
RS	15	0.219328	0.528171	1586.837360	0.029894	0.030889
RS	16	0.245027	0.650228	1330.771579	0.025070	0.026128
RS	17	0.272794	0.650228	1375.735676	0.025917	0.027300
RS	18	0.302796	0.861966	1075.569586	0.020262	0.021463
RS	19	0.335212	0.861966	1117.862024	0.021059	0.022404
RS	20	0.370237	1.191716	842.790422	0.015877	0.016947
RS	21	0.408081	1.191716	881.315803	0.016603	0.017724
RS	22	0.448970	1.653321	665.965999	0.012546	0.013423
RS	23	0.493150	1.653321	700.100546	0.013189	0.014092
RS	24	0.540885	2.226847	547.411975	0.010312	0.011043
RS	25	0.592462	2.226847	577.640564	0.010882	0.011637
RS	26	0.648190	2.871828	473.172820	0.008914	0.009557
RS	27	0.708403	2.871828	500.479122	0.009428	0.010094
RS	28	0.773461	3.571616	425.930838	0.008024	0.008607
RS	29	0.843755	3.571616	451.151612	0.008499	0.009086
RS	30	0.919707	4.321628	395.085839	0.007443	0.007953
RS	31	1.001770	4.321628	418.822830	0.007890	0.008375
RS	32	1.090438	5.044878	380.353647	0.007165	0.007578
RS	33	1.186242	5.044878	403.251248	0.007597	0.007962
RS	34	1.289756	5.575281	386.671166	0.007284	0.007593
RS	35	1.401601	5.575281	409.547620	0.007715	0.007973
RS	36	1.522446	5.790770	417.147147	0.007858	0.008077
RS	37	1.653017	5.790770	440.753652	0.008303	0.008482
RS	38	1.794096	5.719176	470.600497	0.008865	0.009019
RS	39	1.946529	5.719176	495.203299	0.009329	0.009462
RS	40	2.111229	5.483782	541.944101	0.010209	0.010326
RS	41	2.289183	5.483782	566.967514	0.010681	0.010794
RS	42	2.481460	5.207070	622.423011	0.011726	0.011827
RS	43	2.689210	5.207070	646.297275	0.012175	0.012285
RS	44	2.913679	4.971232	699.908634	0.013185	0.013282
RS	45	3.156213	4.971232	720.272060	0.013569	0.013679
RS	46	3.418266	4.814494	761.661481	0.014349	0.014442
RS	47	3.701409	4.814494	775.950572	0.014618	0.014723
RS	48	4.007337	4.741313	798.496461	0.015042	0.015125
RS	49	4.337887	4.741313	804.610755	0.015158	0.015245
RS	50	4.695038	4.746901	805.316485	0.015171	0.015233
RS	51	5.080932	4.746901	802.127853	0.015111	0.015169
RS	52	5.497882	4.836475	779.705387	0.014688	0.014720
RS	53	5.948387	4.836475	767.496870	0.014458	0.014476
RS	54	6.435148	5.190433	701.245293	0.013210	0.013208
RS	55	6.961082	5.190433	684.819290	0.012901	0.012878
RS	56	7.529343	5.190433	663.348956	0.012497	0.012451
RS	57	8.143335	5.190433	636.916242	0.011999	0.011930
RS	58	8.806740	10.287225	316.087215	0.005955	0.006014
RS	59	9.523535	10.287225	319.457732	0.006018	0.006055
RS	60	10.298016	10.287225	321.122585	0.006049	0.006062
RS	61	11.134825	10.287225	320.913536	0.006046	0.006033
RS	62	12.038979	10.287225	318.682355	0.006003	0.005964
RS	63	13.015897	10.287225	3454.902971	0.065085	0.062987
PA	4+25*2+4+6 0.027382977 0.016355947 13.015897169 5.156822592 0.330687521 0.356440137 0.421732445 0.448963026 0.469933562 0.528170761 0.650227730 0.861965677 1.191715876 1.653320667 2.226846622 2.871828123 3.571615971 4.321628170 5.044877604 5.575281153 5.790770401 5.719175614 5.483781792 5.207070245 4.971232488 4.814493510 4.741313292 4.746900732 4.836474918 5.190433057 10.287225107
//
IT	4523
RD	18
LK	-232492.360225
QD	-301.525660 -> -276.126529
RI	0.0048296234
TR	0.026632	0.016558
MT	13.195736
MM	C_pi: 3.071892, n_recomb: 55114.705139
RS	0	0.000000	6.152049	70.470131	0.001279	0.000046
RS	1	0.008071	6.152049	76.059283	0.001380	0.000389
RS	2	0.016794	6.152049	82.083142	0.001489	0.000936
RS	3	0.026220	6.152049	88.574078	0.001607	0.001440
RS	4	0.036408	0.335611	1724.943504	0.031297	0.027707
RS	5	0.047417	0.335611	1801.802175	0.032692	0.030683
RS	6	0.059316	0.362816	1738.666752	0.031546	0.030261
RS	7	0.072174	0.362816	1811.193806	0.032862	0.031600
RS	8	0.086071	0.431408	1587.242246	0.028799	0.027770
RS	9	0.101089	0.431408	1654.566108	0.030020	0.028951
RS	10	0.117319	0.457939	1621.995313	0.029429	0.028466
RS	11	0.134859	0.457939	1684.703730	0.030567	0.029917
RS	12	0.153815	0.475692	1680.539209	0.030492	0.030096
RS	13	0.174300	0.475692	1736.931830	0.031515	0.031673
RS	14	0.196440	0.530442	1608.272067	0.029180	0.029626
RS	15	0.220366	0.530442	1658.765376	0.030097	0.031061
RS	16	0.246223	0.649526	1398.608276	0.025376	0.026410
RS	17	0.274167	0.649526	1445.697073	0.026231	0.027588
RS	18	0.304366	0.859409	1132.245923	0.020543	0.021725
RS	19	0.337003	0.859409	1176.571124	0.021348	0.022674
RS	20	0.372274	1.189502	885.955494	0.016075	0.017127
RS	21	0.410392	1.189502	926.377650	0.016808	0.017913
RS	22	0.451587	1.655024	697.979108	0.012664	0.013525
RS	23	0.496106	1.655024	733.780851	0.013314	0.014199
RS	24	0.544219	2.237020	571.773802	0.010374	0.011087
RS	25	0.596214	2.237020	603.430534	0.010949	0.011685
RS	26	0.652407	2.895546	492.576046	0.008937	0.009561
RS	27	0.713135	2.895546	521.115689	0.009455	0.010100
RS	28	0.778764	3.615334	441.861064	0.008017	0.008579
RS	29	0.849690	3.615334	468.161949	0.008494	0.009059
RS	30	0.926341	4.393871	408.311982	0.007408	0.007896
RS	31	1.009178	4.393871	433.004083	0.007856	0.008319
RS	32	1.098701	5.152359	391.626238	0.007106	0.007497
RS	33	1.195450	5.152359	415.390665	0.007537	0.007881
RS	34	1.300008	5.715310	397.026552	0.007204	0.007492
RS	35	1.413004	5.715310	420.741403	0.007634	0.007870
RS	36	1.535121	5.949443	427.842070	0.007763	0.007960
RS	37	1.667094	5.949443	452.333784	0.008207	0.008362
RS	38	1.809719	5.879170	483.011959	0.008764	0.008892
RS	39	1.963855	5.879170	508.617501	0.009228	0.009332
RS	40	2.130431	5.632560	557.486608	0.010115	0.010199
RS	41	2.310452	5.632560	583.669720	0.010590	0.010666
RS	42	2.505003	5.339053	642.370781	0.011655	0.011715
RS	43	2.715256	5.339053	667.538237	0.012112	0.012176
RS	44	2.942480	5.085982	725.083273	0.013156	0.013204
RS	45	3.188042	5.085982	746.765242	0.013549	0.013609
RS	46	3.453425	4.914211	792.114217	0.014372	0.014413
RS	47	3.740227	4.914211	807.567050	0.014652	0.014705
RS	48	4.050177	4.829101	833.399715	0.015121	0.015152
RS	49	4.385143	4.829101	840.321460	0.015247	0.015285
RS	50	4.747145	4.826232	843.047349	0.015296	0.015311
RS	51	5.138365	4.826232	840.153564	0.015244	0.015258
RS	52	5.561160	4.911316	818.053537	0.014843	0.014833
RS	53	6.018080	4.911316	805.580509	0.014616	0.014597
RS	54	6.511879	5.269343	736.528871	0.013364	0.013328
RS	55	7.045533	5.269343	719.541675	0.013055	0.013003
RS	56	7.622258	5.269343	697.231196	0.012651	0.012579
RS	57	8.245532	5.269343	669.676696	0.012151	0.012059
RS	58	8.919112	10.630112	326.821822	0.005930	0.005974
RS	59	9.647057	10.630112	330.836657	0.006003	0.006026
RS	60	10.433755	10.630112	333.125696	0.006044	0.006045
RS	61	11.283949	10.630112	333.507777	0.006051	0.006028
RS	62	12.202763	10.630112	331.820298	0.006021	0.005973
RS	63	13.195736	10.630112	3671.613623	0.066618	0.064510
PA	4+25*2+4+6 0.026631717 0.016558045 13.195735653 6.152049182 0.335610576 0.362815822 0.431408462 0.457939281 0.475692016 0.530442461 0.649526080 0.859409149 1.189501957 1.655023535 2.237020142 2.895546033 3.615334014 4.393870582 5.152359146 5.715309730 5.949443130 5.879170023 5.632560103 5.339052894 5.085982121 4.914210812 4.829101490 4.826231833 4.911316076 5.269343206 10.630112049
//
IT	5232
RD	19
LK	-232442.656157
QD	-282.796862 -> -259.825420
RI	0.0041282646
TR	0.025930	0.016745
MT	13.372081
MM	C_pi: 3.149653, n_recomb: 57095.700408
RS	0	0.000000	7.347308	61.248556	0.001073	0.000038
RS	1	0.008094	7.347308	66.134679	0.001158	0.000327
RS	2	0.016843	7.347308	71.404377	0.001251	0.000787
RS	3	0.026300	7.347308	77.086716	0.001350	0.001215
RS	4	0.036522	0.340421	1768.473457	0.030974	0.027527
RS	5	0.047572	0.340421	1848.318674	0.032372	0.030515
RS	6	0.059516	0.368992	1779.940268	0.031175	0.030017
RS	7	0.072426	0.368992	1855.444157	0.032497	0.031349
RS	8	0.086382	0.440992	1618.981894	0.028356	0.027416
RS	9	0.101467	0.440992	1689.062476	0.029583	0.028585
RS	10	0.117774	0.466913	1661.410979	0.029099	0.028187
RS	11	0.135400	0.466913	1726.992244	0.030247	0.029624
RS	12	0.154452	0.481492	1736.457933	0.030413	0.030026
RS	13	0.175047	0.481492	1795.644827	0.031450	0.031595
RS	14	0.197309	0.532802	1676.020388	0.029355	0.029782
RS	15	0.221372	0.532802	1728.895285	0.030281	0.031218
RS	16	0.247383	0.648941	1465.581582	0.025669	0.026680
RS	17	0.275499	0.648941	1514.762059	0.026530	0.027865
RS	18	0.305891	0.856912	1188.559493	0.020817	0.021981
RS	19	0.338743	0.856912	1234.884371	0.021628	0.022938
RS	20	0.374254	1.187128	928.896752	0.016269	0.017306
RS	21	0.412639	1.187128	971.191700	0.017010	0.018100
RS	22	0.454131	1.656134	729.768212	0.012781	0.013627
RS	23	0.498980	1.656134	767.219293	0.013437	0.014307
RS	24	0.547460	2.246002	595.880790	0.010437	0.011133
RS	25	0.599864	2.246002	628.949476	0.011016	0.011735
RS	26	0.656509	2.917400	511.688990	0.008962	0.009568
RS	27	0.717739	2.917400	541.445057	0.009483	0.010108
RS	28	0.783925	3.656523	457.460961	0.008012	0.008554
RS	29	0.855468	3.656523	484.823041	0.008491	0.009035
RS	30	0.932801	4.463061	421.161042	0.007376	0.007844
RS	31	1.016393	4.463061	446.786337	0.007825	0.008267
RS	32	1.106751	5.256617	402.469897	0.007049	0.007421
RS	33	1.204422	5.256617	427.075549	0.007480	0.007805
RS	34	1.309999	5.852560	406.878607	0.007126	0.007396
RS	35	1.424120	5.852560	431.401751	0.007556	0.007773
RS	36	1.547479	6.106169	437.927146	0.007670	0.007848
RS	37	1.680821	6.106169	463.269317	0.008114	0.008248
RS	38	1.824957	6.038017	494.673432	0.008664	0.008769
RS	39	1.980758	6.038017	521.243944	0.009129	0.009207
RS	40	2.149169	5.780685	572.125261	0.010020	0.010075
RS	41	2.331211	5.780685	599.431976	0.010499	0.010542
RS	42	2.527987	5.470539	661.286753	0.011582	0.011605
RS	43	2.740689	5.470539	687.720322	0.012045	0.012070
RS	44	2.970607	5.200155	749.168223	0.013121	0.013126
RS	45	3.219134	5.200155	772.157591	0.013524	0.013538
RS	46	3.487776	5.013114	821.519878	0.014388	0.014383
RS	47	3.778161	5.013114	838.143308	0.014680	0.014685
RS	48	4.092050	4.915757	867.389416	0.015192	0.015176
RS	49	4.431344	4.915757	875.138731	0.015328	0.015320
RS	50	4.798099	4.904060	880.049609	0.015414	0.015384
RS	51	5.194538	4.904060	877.474713	0.015368	0.015341
RS	52	5.623064	4.984240	855.857479	0.014990	0.014942
RS	53	6.086275	4.984240	843.138947	0.014767	0.014712
RS	54	6.586976	5.345542	771.443342	0.013511	0.013445
RS	55	7.128202	5.345542	753.901107	0.013204	0.013123
RS	56	7.713234	5.345542	730.757644	0.012799	0.012702
RS	57	8.345617	5.345542	702.089487	0.012297	0.012183
RS	58	9.029184	10.966236	337.232359	0.005906	0.005935
RS	59	9.768076	10.966236	341.883943	0.005988	0.005998
RS	60	10.566773	10.966236	344.792513	0.006039	0.006028
RS	61	11.430114	10.966236	345.764495	0.006056	0.006023
RS	62	12.363331	10.966236	344.623404	0.006036	0.005980
RS	63	13.372081	10.966236	3887.094197	0.068080	0.065960
PA	4+25*2+4+6 0.025929820 0.016745011 13.372081330 7.347308341 0.340421446 0.368992241 0.440992153 0.466913105 0.481491772 0.532802088 0.648940713 0.856911839 1.187127663 1.656133906 2.246001708 2.917399815 3.656522907 4.463061171 5.256617451 5.852559881 6.106168530 6.038016655 5.780684757 5.470538864 5.200154993 5.013113560 4.915756509 4.904060399 4.984240438 5.345542135 10.966235831
//
IT	5334
RD	20
LK	-232397.687811
QD	-265.757339 -> -244.948155
RI	0.0035360701
TR	0.025273	0.016918
MT	13.544854
MM	C_pi: 3.225631, n_recomb: 59025.284127
RS	0	0.000000	8.785399	53.054306	0.000899	0.000032
RS	1	0.008116	8.785399	57.308968	0.000971	0.000274
RS	2	0.016890	8.785399	61.900361	0.001049	0.000661
RS	3	0.026376	8.785399	66.854380	0.001133	0.001023
RS	4	0.036632	0.345120	1809.827791	0.030662	0.027346
RS	5	0.047721	0.345120	1892.566956	0.032064	0.030347
RS	6	0.059709	0.374962	1819.358957	0.030823	0.029785
RS	7	0.072671	0.374962	1897.747504	0.032151	0.031112
RS	8	0.086684	0.450474	1648.447878	0.027928	0.027074
RS	9	0.101835	0.450474	1721.178102	0.029160	0.028231
RS	10	0.118215	0.475868	1698.180073	0.028770	0.027911
RS	11	0.135924	0.475868	1766.549577	0.029929	0.029333
RS	12	0.155071	0.487320	1789.789493	0.030322	0.029946
RS	13	0.175771	0.487320	1851.731984	0.031372	0.031508
RS	14	0.198152	0.535236	1741.927038	0.029512	0.029924
RS	15	0.222349	0.535236	1797.159790	0.030447	0.031360
RS	16	0.248509	0.648464	1531.584298	0.025948	0.026941
RS	17	0.276793	0.648464	1582.821478	0.026816	0.028130
RS	18	0.307372	0.854481	1244.416697	0.021083	0.022231
RS	19	0.340433	0.854481	1292.705617	0.021901	0.023196
RS	20	0.376176	1.184621	971.556083	0.016460	0.017484
RS	21	0.414821	1.184621	1015.697206	0.017208	0.018285
RS	22	0.456602	1.656718	761.296958	0.012898	0.013730
RS	23	0.501774	1.656718	800.377362	0.013560	0.014416
RS	24	0.550611	2.253893	619.712887	0.010499	0.011181
RS	25	0.603412	2.253893	654.175796	0.011083	0.011787
RS	26	0.660498	2.937510	530.503096	0.008988	0.009577
RS	27	0.722217	2.937510	561.457670	0.009512	0.010120
RS	28	0.788945	3.695312	472.729386	0.008009	0.008533
RS	29	0.861089	3.695312	501.133149	0.008490	0.009015
RS	30	0.939087	4.529282	433.641664	0.007347	0.007796
RS	31	1.023415	4.529282	460.178132	0.007796	0.008220
RS	32	1.114587	5.357692	412.899103	0.006995	0.007350
RS	33	1.213158	5.357692	438.320580	0.007426	0.007734
RS	34	1.319729	5.986961	416.251322	0.007052	0.007305
RS	35	1.434949	5.986961	441.553185	0.007481	0.007682
RS	36	1.559519	6.260789	447.434910	0.007580	0.007741
RS	37	1.694199	6.260789	473.593357	0.008024	0.008140
RS	38	1.839809	6.195495	505.625378	0.008566	0.008652
RS	39	1.997236	6.195495	533.123258	0.009032	0.009088
RS	40	2.167440	5.927904	585.904709	0.009926	0.009956
RS	41	2.351457	5.927904	614.298072	0.010407	0.010422
RS	42	2.550407	5.601280	679.211687	0.011507	0.011498
RS	43	2.765504	5.601280	706.881899	0.011976	0.011965
RS	44	2.998057	5.313524	772.191581	0.013082	0.013049
RS	45	3.249483	5.313524	796.473299	0.013494	0.013468
RS	46	3.521314	5.111014	849.885853	0.014399	0.014350
RS	47	3.815206	5.111014	867.682031	0.014700	0.014663
RS	48	4.132948	5.001135	900.450471	0.015255	0.015196
RS	49	4.476478	5.001135	909.042986	0.015401	0.015351
RS	50	4.847887	4.980284	916.289959	0.015524	0.015453
RS	51	5.249438	4.980284	914.054440	0.015486	0.015420
RS	52	5.683577	5.055189	893.071717	0.015130	0.015046
RS	53	6.152950	5.055189	880.124393	0.014911	0.014822
RS	54	6.660415	5.419039	805.939552	0.013654	0.013557
RS	55	7.209063	5.419039	787.847224	0.013348	0.013239
RS	56	7.802238	5.419039	763.877165	0.012942	0.012820
RS	57	8.443553	5.419039	734.103199	0.012437	0.012301
RS	58	9.136914	11.295528	347.313139	0.005884	0.005899
RS	59	9.886546	11.295528	352.592745	0.005974	0.005971
RS	60	10.697015	11.295528	356.114811	0.006033	0.006011
RS	61	11.573258	11.295528	357.673853	0.006060	0.006017
RS	62	12.520614	11.295528	357.079993	0.006050	0.005986
RS	63	13.544854	11.295528	4100.807619	0.069475	0.067341
PA	4+25*2+4+6 0.025273489 0.016918245 13.544853697 8.785398540 0.345119798 0.374962197 0.450473533 0.475867858 0.487319764 0.535236109 0.648464177 0.854481238 1.184620696 1.656718289 2.253892667 2.937509913 3.695312019 4.529281856 5.357691594 5.986960861 6.260788688 6.195494681 5.927903743 5.601279701 5.313523545 5.111013982 5.001134925 4.980284132 5.055188822 5.419038649 11.295527842
//
IT	5367
RD	21
LK	-232356.940042
QD	-250.222850 -> -231.343448
RI	0.0030373697
TR	0.024659	0.017079
MT	13.714123
MM	C_pi: 3.299808, n_recomb: 60903.092579
RS	0	0.000000	10.515423	45.818735	0.000752	0.000027
RS	1	0.008137	10.515423	49.510596	0.000813	0.000229
RS	2	0.016936	10.515423	53.496739	0.000878	0.000554
RS	3	0.026450	10.515423	57.800083	0.000949	0.000859
RS	4	0.036739	0.349707	1849.104702	0.030361	0.027165
RS	5	0.047866	0.349707	1934.645345	0.031766	0.030181
RS	6	0.059897	0.380713	1857.098613	0.030493	0.029566
RS	7	0.072907	0.380713	1938.281082	0.031826	0.030889
RS	8	0.086977	0.459833	1675.822975	0.027516	0.026743
RS	9	0.102190	0.459833	1751.096424	0.028752	0.027890
RS	10	0.118642	0.484796	1732.413505	0.028445	0.027637
RS	11	0.136433	0.484796	1803.483127	0.029612	0.029045
RS	12	0.155671	0.493167	1840.566788	0.030221	0.029858
RS	13	0.176474	0.493167	1905.220898	0.031283	0.031412
RS	14	0.198970	0.537737	1805.926539	0.029652	0.030053
RS	15	0.223296	0.537737	1863.490583	0.030598	0.031489
RS	16	0.249602	0.648087	1596.527482	0.026214	0.027190
RS	17	0.278049	0.648087	1649.784578	0.027089	0.028385
RS	18	0.308809	0.852119	1299.737241	0.021341	0.022475
RS	19	0.342073	0.852119	1349.952292	0.022166	0.023448
RS	20	0.378044	1.182011	1013.874057	0.016647	0.017659
RS	21	0.416941	1.182011	1059.832291	0.017402	0.018468
RS	22	0.459003	1.656835	792.531745	0.013013	0.013833
RS	23	0.504488	1.656835	833.219494	0.013681	0.014525
RS	24	0.553674	2.260784	643.251935	0.010562	0.011231
RS	25	0.606862	2.260784	679.089948	0.011150	0.011840
RS	26	0.664378	2.955997	549.009234	0.009014	0.009589
RS	27	0.726573	2.955997	581.143458	0.009542	0.010134
RS	28	0.793830	3.731835	487.664337	0.008007	0.008515
RS	29	0.866559	3.731835	517.089716	0.008490	0.008999
RS	30	0.945205	4.592657	445.758531	0.007319	0.007752
RS	31	1.030251	4.592657	473.183967	0.007769	0.008177
RS	32	1.122217	5.455656	422.925832	0.006944	0.007283
RS	33	1.221666	5.455656	449.137918	0.007375	0.007667
RS	34	1.329207	6.118513	425.163999	0.006981	0.007219
RS	35	1.445498	6.118513	451.215478	0.007409	0.007595
RS	36	1.571252	6.413234	456.392084	0.007494	0.007639
RS	37	1.707238	6.413234	483.333168	0.007936	0.008036
RS	38	1.854288	6.351490	515.900824	0.008471	0.008539
RS	39	2.013304	6.351490	544.288687	0.008937	0.008973
RS	40	2.185259	6.074078	598.861574	0.009833	0.009840
RS	41	2.371205	6.074078	628.304003	0.010316	0.010306
RS	42	2.572282	5.731136	696.179151	0.011431	0.011393
RS	43	2.789719	5.731136	725.054593	0.011905	0.011863
RS	44	3.024849	5.425956	794.177079	0.013040	0.012972
RS	45	3.279110	5.425956	819.732790	0.013460	0.013397
RS	46	3.554061	5.207807	877.218410	0.014404	0.014316
RS	47	3.851383	5.207807	896.185372	0.014715	0.014638
RS	48	4.172898	5.085158	932.570460	0.015312	0.015213
RS	49	4.520574	5.085158	942.017696	0.015467	0.015379
RS	50	4.896539	5.054868	951.737422	0.015627	0.015519
RS	51	5.303096	5.054868	949.858551	0.015596	0.015494
RS	52	5.742733	5.124173	929.652216	0.015264	0.015145
RS	53	6.218143	5.124173	916.490905	0.015048	0.014928
RS	54	6.732236	5.489906	839.970334	0.013792	0.013666
RS	55	7.288159	5.489906	821.331934	0.013486	0.013351
RS	56	7.889316	5.489906	796.541151	0.013079	0.012934
RS	57	8.539388	5.489906	765.669157	0.012572	0.012415
RS	58	9.242356	11.618050	357.059069	0.005863	0.005865
RS	59	10.002521	11.618050	362.956946	0.005960	0.005945
RS	60	10.824540	11.618050	367.085246	0.006027	0.005995
RS	61	11.713445	11.618050	369.227061	0.006063	0.006011
RS	62	12.674677	11.618050	369.179607	0.006062	0.005990
RS	63	13.714123	11.618050	4312.246825	0.070805	0.068655
PA	4+25*2+4+6 0.024659042 0.017078897 13.714123032 10.515422690 0.349706580 0.380713347 0.459833338 0.484796371 0.493167178 0.537737269 0.648086938 0.852118852 1.182010991 1.656835207 2.260783898 2.955996534 3.731835161 4.592656970 5.455655901 6.118513148 6.413233963 6.351490480 6.074078025 5.731136106 5.425955838 5.207806695 5.085158395 5.054867802 5.124172564 5.489906114 11.618049823
//
IT	4637
RD	22
LK	-232319.959249
QD	-236.032688 -> -218.878899
RI	0.0026168179
TR	0.024083	0.017228
MT	13.879832
MM	C_pi: 3.372163, n_recomb: 62729.284473
RS	0	0.000000	12.600514	39.451563	0.000629	0.000022
RS	1	0.008157	12.600514	42.644099	0.000680	0.000191
RS	2	0.016980	12.600514	46.092725	0.000735	0.000463
RS	3	0.026522	12.600514	49.817602	0.000794	0.000721
RS	4	0.036843	0.354183	1886.407609	0.030072	0.026987
RS	5	0.048006	0.354183	1974.658083	0.031479	0.030018
RS	6	0.060079	0.386240	1893.305369	0.030182	0.029361
RS	7	0.073137	0.386240	1977.193152	0.031519	0.030680
RS	8	0.087260	0.469065	1701.247460	0.027120	0.026425
RS	9	0.102535	0.469065	1778.959190	0.028359	0.027561
RS	10	0.119056	0.493688	1764.248930	0.028125	0.027367
RS	11	0.136925	0.493688	1837.928440	0.029299	0.028762
RS	12	0.156252	0.499025	1888.849920	0.030111	0.029763
RS	13	0.177155	0.499025	1956.167368	0.031184	0.031309
RS	14	0.199763	0.540295	1867.992831	0.029779	0.030169
RS	15	0.224216	0.540295	1927.859195	0.030733	0.031606
RS	16	0.250663	0.647805	1660.330092	0.026468	0.027429
RS	17	0.279267	0.647805	1715.569347	0.027349	0.028628
RS	18	0.310205	0.849829	1354.450923	0.021592	0.022714
RS	19	0.343666	0.849829	1406.552653	0.022423	0.023693
RS	20	0.379857	1.179326	1055.800973	0.016831	0.017832
RS	21	0.419000	1.179326	1103.545411	0.017592	0.018648
RS	22	0.461336	1.656549	823.441044	0.013127	0.013936
RS	23	0.507126	1.656549	865.712554	0.013801	0.014633
RS	24	0.556650	2.266767	666.483676	0.010625	0.011282
RS	25	0.610215	2.266767	703.676611	0.011218	0.011895
RS	26	0.668149	2.972970	567.203691	0.009042	0.009604
RS	27	0.730808	2.972970	600.498116	0.009573	0.010150
RS	28	0.798579	3.766209	502.269323	0.008007	0.008500
RS	29	0.871879	3.766209	532.696042	0.008492	0.008985
RS	30	0.951157	4.653275	457.522917	0.007294	0.007711
RS	31	1.036902	4.653275	485.815318	0.007745	0.008137
RS	32	1.129642	5.550557	432.567024	0.006896	0.007219
RS	33	1.229947	5.550557	459.545018	0.007326	0.007604
RS	34	1.338434	6.247176	433.641426	0.006913	0.007137
RS	35	1.455770	6.247176	460.414256	0.007340	0.007512
RS	36	1.582678	6.563391	464.831165	0.007410	0.007542
RS	37	1.719938	6.563391	492.522206	0.007852	0.007938
RS	38	1.868395	6.505847	525.539493	0.008378	0.008431
RS	39	2.028962	6.505847	554.780679	0.008844	0.008863
RS	40	2.202626	6.219046	611.039194	0.009741	0.009729
RS	41	2.390457	6.219046	641.493071	0.010226	0.010194
RS	42	2.593609	5.859939	712.232879	0.011354	0.011291
RS	43	2.813334	5.859939	742.280899	0.011833	0.011764
RS	44	3.050981	5.537292	815.161518	0.012995	0.012896
RS	45	3.308014	5.537292	841.970264	0.013422	0.013327
RS	46	3.586014	5.303353	903.540542	0.014404	0.014282
RS	47	3.886691	5.303353	923.672745	0.014725	0.014612
RS	48	4.211895	5.167720	963.754485	0.015364	0.015228
RS	49	4.563626	5.167720	974.064205	0.015528	0.015403
RS	50	4.944049	5.127742	986.379674	0.015724	0.015580
RS	51	5.355504	5.127742	984.871583	0.015700	0.015563
RS	52	5.800523	5.191151	965.575529	0.015393	0.015241
RS	53	6.281842	5.191151	952.212724	0.015180	0.015029
RS	54	6.802424	5.558152	873.507043	0.013925	0.013772
RS	55	7.365472	5.558152	854.325133	0.013619	0.013460
RS	56	7.974448	5.558152	828.718323	0.013211	0.013043
RS	57	8.633100	5.558152	796.755253	0.012701	0.012524
RS	58	9.345479	11.933714	366.472234	0.005842	0.005832
RS	59	10.115970	11.933714	372.977684	0.005946	0.005920
RS	60	10.949311	11.933714	377.703781	0.006021	0.005979
RS	61	11.850629	11.933714	380.422676	0.006065	0.006004
RS	62	12.825470	11.933714	380.919149	0.006072	0.005993
RS	63	13.879832	11.933714	4521.000396	0.072072	0.069905
PA	4+25*2+4+6 0.024083353 0.017228125 13.879831516 12.600514473 0.354182900 0.386240461 0.469065298 0.493688053 0.499024554 0.540294734 0.647805101 0.849828821 1.179325873 1.656549212 2.266766941 2.972970082 3.766209331 4.653274772 5.550557142 6.247176416 6.563391230 6.505847467 6.219045940 5.859939314 5.537292418 5.303353213 5.167720154 5.127742288 5.191150932 5.558151931 11.933713651
//
IT	4321
RD	23
LK	-232286.348123
QD	-223.046070 -> -207.438029
RI	0.0022630852
TR	0.023544	0.017367
MT	14.041903
MM	C_pi: 3.442676, n_recomb: 64504.178702
RS	0	0.000000	15.113886	33.877582	0.000525	0.000019
RS	1	0.008177	15.113886	36.629836	0.000568	0.000160
RS	2	0.017023	15.113886	39.604102	0.000614	0.000387
RS	3	0.026592	15.113886	42.818018	0.000664	0.000604
RS	4	0.036943	0.358548	1921.844037	0.029794	0.026812
RS	5	0.048141	0.358548	2012.713842	0.031203	0.029858
RS	6	0.060255	0.391534	1928.139752	0.029892	0.029169
RS	7	0.073359	0.391534	2014.646774	0.031233	0.030487
RS	8	0.087534	0.478154	1724.884247	0.026741	0.026118
RS	9	0.102869	0.478154	1804.931439	0.027982	0.027245
RS	10	0.119458	0.502535	1793.808057	0.027809	0.027101
RS	11	0.137403	0.502535	1870.005605	0.028990	0.028483
RS	12	0.156815	0.504888	1934.681754	0.029993	0.029661
RS	13	0.177815	0.504888	2004.610418	0.031077	0.031200
RS	14	0.200532	0.542904	1928.087155	0.029891	0.030274
RS	15	0.225107	0.542904	1990.224813	0.030854	0.031710
RS	16	0.251691	0.647615	1722.917147	0.026710	0.027658
RS	17	0.280448	0.647615	1780.099982	0.027597	0.028861
RS	18	0.311558	0.847616	1408.487523	0.021836	0.022946
RS	19	0.345211	0.847616	1462.435160	0.022672	0.023932
RS	20	0.381616	1.176582	1097.295523	0.017011	0.018002
RS	21	0.420998	1.176582	1146.793635	0.017779	0.018825
RS	22	0.463600	1.655905	854.000202	0.013239	0.014038
RS	23	0.509686	1.655905	897.830495	0.013919	0.014742
RS	24	0.559540	2.271929	689.392085	0.010688	0.011334
RS	25	0.613471	2.271929	727.918674	0.011285	0.011950
RS	26	0.671811	2.988541	585.080402	0.009070	0.009620
RS	27	0.734923	2.988541	619.514925	0.009604	0.010169
RS	28	0.803194	3.798535	516.548277	0.008008	0.008487
RS	29	0.877049	3.798535	547.955886	0.008495	0.008974
RS	30	0.956943	4.711231	468.943769	0.007270	0.007673
RS	31	1.043369	4.711231	498.081264	0.007722	0.008100
RS	32	1.136863	5.642430	441.839027	0.006850	0.007160
RS	33	1.238001	5.642430	469.558753	0.007280	0.007545
RS	34	1.347410	6.372945	441.704253	0.006848	0.007060
RS	35	1.465765	6.372945	469.170890	0.007273	0.007434
RS	36	1.593798	6.711187	472.779985	0.007329	0.007450
RS	37	1.732300	6.711187	501.189177	0.007770	0.007843
RS	38	1.882128	6.658415	534.578802	0.008288	0.008327
RS	39	2.044207	6.658415	564.637461	0.008754	0.008757
RS	40	2.219540	6.362634	622.480750	0.009650	0.009621
RS	41	2.409209	6.362634	653.908646	0.010137	0.010086
RS	42	2.614388	5.987523	727.416091	0.011277	0.011192
RS	43	2.836344	5.987523	758.603110	0.011761	0.011666
RS	44	3.076450	5.647391	835.180528	0.012948	0.012821
RS	45	3.336189	5.647391	863.219160	0.013382	0.013258
RS	46	3.617167	5.397532	928.875561	0.014400	0.014246
RS	47	3.921121	5.397532	950.164331	0.014730	0.014585
RS	48	4.249929	5.248732	994.008785	0.015410	0.015241
RS	49	4.605624	5.248732	1005.185449	0.015583	0.015425
RS	50	4.990404	5.198843	1020.208671	0.015816	0.015639
RS	51	5.406648	5.198843	1019.082578	0.015799	0.015630
RS	52	5.856928	5.256089	1000.822213	0.015516	0.015333
RS	53	6.344028	5.256089	987.268323	0.015305	0.015125
RS	54	6.870958	5.623782	906.525216	0.014054	0.013874
RS	55	7.440975	5.623782	886.801053	0.013748	0.013564
RS	56	8.057603	5.623782	860.381874	0.013338	0.013148
RS	57	8.724652	5.623782	827.333949	0.012826	0.012628
RS	58	9.446246	12.242443	375.555313	0.005822	0.005801
RS	59	10.226846	12.242443	382.656850	0.005932	0.005896
RS	60	11.071275	12.242443	387.971325	0.006015	0.005963
RS	61	11.984753	12.242443	391.260410	0.006066	0.005997
RS	62	12.972927	12.242443	392.296921	0.006082	0.005995
RS	63	14.041903	12.242443	4726.710865	0.073278	0.071093
PA	4+25*2+4+6 0.023543607 0.017367008 14.041903371 15.113885564 0.358547968 0.391533616 0.478153814 0.502534716 0.504887727 0.542904037 0.647614820 0.847616266 1.176581623 1.655904650 2.271929218 2.988541249 3.798534965 4.711231247 5.642429805 6.372944977 6.711186711 6.658415129 6.362634103 5.987522770 5.647391266 5.397532118 5.248731911 5.198843294 5.256088836 5.623782136 12.242443391
//
IT	4328
RD	24
LK	-232255.756888
QD	-211.139844 -> -196.918665
RI	0.0019655988
TR	0.023037	0.017496
MT	14.200541
MM	C_pi: 3.511356, n_recomb: 66227.698519
RS	0	0.000000	18.146677	29.015628	0.000438	0.000016
RS	1	0.008196	18.146677	31.381387	0.000474	0.000133
RS	2	0.017064	18.146677	33.938935	0.000512	0.000324
RS	3	0.026659	18.146677	36.703634	0.000554	0.000506
RS	4	0.037040	0.362793	1955.555520	0.029528	0.026640
RS	5	0.048272	0.362793	2048.956238	0.030938	0.029701
RS	6	0.060425	0.396588	1961.727224	0.029621	0.028992
RS	7	0.073574	0.396588	2050.770023	0.030965	0.030308
RS	8	0.087800	0.487088	1746.870196	0.026377	0.025824
RS	9	0.103192	0.487088	1829.152499	0.027619	0.026942
RS	10	0.119846	0.511326	1821.216633	0.027499	0.026839
RS	11	0.137865	0.511326	1899.839415	0.028686	0.028208
RS	12	0.157361	0.510748	1978.127096	0.029869	0.029554
RS	13	0.178455	0.510748	2050.611088	0.030963	0.031086
RS	14	0.201278	0.545556	1986.192330	0.029990	0.030367
RS	15	0.225971	0.545556	2050.567695	0.030962	0.031803
RS	16	0.252688	0.647509	1784.225045	0.026941	0.027876
RS	17	0.281595	0.647509	1843.311670	0.027833	0.029083
RS	18	0.312872	0.845484	1461.777790	0.022072	0.023173
RS	19	0.346711	0.845484	1517.529099	0.022914	0.024164
RS	20	0.383325	1.173804	1138.302613	0.017188	0.018170
RS	21	0.422939	1.173804	1189.520053	0.017961	0.018999
RS	22	0.465800	1.654954	884.175840	0.013351	0.014140
RS	23	0.512174	1.654954	929.538350	0.014035	0.014849
RS	24	0.562349	2.276347	711.960680	0.010750	0.011386
RS	25	0.616636	2.276347	751.798569	0.011352	0.012006
RS	26	0.675373	3.002819	602.630361	0.009099	0.009637
RS	27	0.738924	3.002819	638.184143	0.009636	0.010188
RS	28	0.807683	3.828931	530.500168	0.008010	0.008477
RS	29	0.882079	3.828931	562.867877	0.008499	0.008964
RS	30	0.962572	4.766657	480.024532	0.007248	0.007638
RS	31	1.049662	4.766657	509.985187	0.007700	0.008066
RS	32	1.143891	5.731400	450.749253	0.006806	0.007104
RS	33	1.245842	5.731400	479.186716	0.007235	0.007489
RS	34	1.356150	6.495873	449.367366	0.006785	0.006986
RS	35	1.475499	6.495873	477.500795	0.007210	0.007360
RS	36	1.604629	6.856602	480.260796	0.007252	0.007361
RS	37	1.744344	6.856602	509.357065	0.007691	0.007753
RS	38	1.895510	6.809165	543.044817	0.008200	0.008227
RS	39	2.059066	6.809165	573.885642	0.008665	0.008655
RS	40	2.236026	6.504795	633.216310	0.009561	0.009516
RS	41	2.427492	6.504795	665.580820	0.010050	0.009981
RS	42	2.634649	6.113848	741.757253	0.011200	0.011095
RS	43	2.858786	6.113848	774.048758	0.011688	0.011572
RS	44	3.101294	5.756219	854.256733	0.012899	0.012748
RS	45	3.363678	5.756219	883.500054	0.013340	0.013189
RS	46	3.647567	5.490330	953.233470	0.014393	0.014211
RS	47	3.954725	5.490330	975.667270	0.014732	0.014557
RS	48	4.287057	5.328203	1023.328013	0.015452	0.015251
RS	49	4.646629	5.328203	1035.373049	0.015634	0.015444
RS	50	5.035671	5.268209	1053.203923	0.015903	0.015694
RS	51	5.456600	5.268209	1052.468560	0.015892	0.015692
RS	52	5.912029	5.319056	1035.360661	0.015633	0.015422
RS	53	6.404786	5.319056	1021.624545	0.015426	0.015218
RS	54	6.937931	5.686920	938.988426	0.014178	0.013974
RS	55	7.514772	5.686920	918.722649	0.013872	0.013665
RS	56	8.138893	5.686920	891.494450	0.013461	0.013249
RS	57	8.814168	5.686920	857.367934	0.012946	0.012729
RS	58	9.544790	12.544385	384.306766	0.005803	0.005771
RS	59	10.335294	12.544385	391.992146	0.005919	0.005873
RS	60	11.190590	12.544385	397.884647	0.006008	0.005947
RS	61	12.115988	12.544385	401.735913	0.006066	0.005989
RS	62	13.117233	12.544385	403.307251	0.006090	0.005996
RS	63	14.200541	12.544385	4928.968949	0.074425	0.072221
PA	4+25*2+4+6 0.023036843 0.017496257 14.200541274 18.146677332 0.362793213 0.396587898 0.487087711 0.511325920 0.510747684 0.545556230 0.647508745 0.845483839 1.173804486 1.654954370 2.276346538 3.002818800 3.828930778 4.766656651 5.731399927 6.495872819 6.856602018 6.809164755 6.504795447 6.113848345 5.756218868 5.490329741 5.328203015 5.268209479 5.319056452 5.686919734 12.544384991
//
IT	4162
RD	25
LK	-232227.875294
QD	-200.205473 -> -187.230535
RI	0.0017158149
TR	0.022561	0.017617
MT	14.355578
MM	C_pi: 3.578184, n_recomb: 67900.701556
RS	0	0.000000	21.808121	24.791624	0.000365	0.000013
RS	1	0.008215	21.808121	26.819684	0.000395	0.000111
RS	2	0.017104	21.808121	29.012892	0.000427	0.000270
RS	3	0.026724	21.808121	31.384569	0.000462	0.000423
RS	4	0.037134	0.366926	1987.606355	0.029272	0.026473
RS	5	0.048399	0.366926	2083.450946	0.030684	0.029549
RS	6	0.060590	0.401399	1994.200180	0.029369	0.028828
RS	7	0.073782	0.401399	2085.698497	0.030717	0.030143
RS	8	0.088057	0.495862	1767.328036	0.026028	0.025542
RS	9	0.103506	0.495862	1851.748068	0.027271	0.026650
RS	10	0.120223	0.520055	1846.599615	0.027196	0.026581
RS	11	0.138314	0.520055	1927.554963	0.028388	0.027939
RS	12	0.157890	0.516598	2019.265085	0.029739	0.029442
RS	13	0.179075	0.516598	2094.245982	0.030843	0.030966
RS	14	0.202001	0.548247	2042.304379	0.030078	0.030451
RS	15	0.226809	0.548247	2108.882499	0.031058	0.031886
RS	16	0.253656	0.647482	1844.210826	0.027160	0.028085
RS	17	0.282707	0.647482	1905.161304	0.028058	0.029296
RS	18	0.314146	0.843429	1514.279307	0.022301	0.023393
RS	19	0.348166	0.843429	1571.791528	0.023148	0.024390
RS	20	0.384982	1.171009	1178.789039	0.017360	0.018335
RS	21	0.424822	1.171009	1231.690500	0.018140	0.019170
RS	22	0.467934	1.653733	913.951557	0.013460	0.014241
RS	23	0.514588	1.653733	960.818858	0.014150	0.014955
RS	24	0.565075	2.280089	734.180033	0.010813	0.011440
RS	25	0.619709	2.280089	775.306208	0.011418	0.012063
RS	26	0.678831	3.015883	619.854649	0.009129	0.009656
RS	27	0.742810	3.015883	656.506612	0.009669	0.010210
RS	28	0.812044	3.857494	544.130706	0.008014	0.008469
RS	29	0.886966	3.857494	577.437757	0.008504	0.008958
RS	30	0.968042	4.819611	490.779025	0.007228	0.007606
RS	31	1.055778	4.819611	521.541362	0.007681	0.008034
RS	32	1.150722	5.817455	459.318784	0.006765	0.007051
RS	33	1.253465	5.817455	488.450844	0.007194	0.007437
RS	34	1.364649	6.615906	456.655370	0.006725	0.006916
RS	35	1.484965	6.615906	485.429614	0.007149	0.007289
RS	36	1.615165	6.999537	487.303559	0.007177	0.007276
RS	37	1.756061	6.999537	517.057001	0.007615	0.007667
RS	38	1.908531	6.957962	550.974158	0.008114	0.008131
RS	39	2.073526	6.957962	582.562969	0.008580	0.008558
RS	40	2.252075	6.645366	643.289935	0.009474	0.009416
RS	41	2.445291	6.645366	676.554389	0.009964	0.009880
RS	42	2.654379	6.238746	755.304289	0.011124	0.011001
RS	43	2.880643	6.238746	788.665623	0.011615	0.011479
RS	44	3.125494	5.863628	872.434202	0.012849	0.012675
RS	45	3.390458	5.863628	902.855720	0.013297	0.013121
RS	46	3.677189	5.581619	976.649472	0.014383	0.014174
RS	47	3.987474	5.581619	1000.214495	0.014731	0.014528
RS	48	4.323248	5.406024	1051.735691	0.015489	0.015260
RS	49	4.686605	5.406024	1064.647750	0.015679	0.015461
RS	50	5.079810	5.335757	1085.375321	0.015985	0.015747
RS	51	5.505316	5.335757	1085.036804	0.015980	0.015752
RS	52	5.965777	5.379997	1069.189057	0.015746	0.015507
RS	53	6.464062	5.379997	1055.277597	0.015541	0.015308
RS	54	7.003281	5.747528	970.890028	0.014299	0.014070
RS	55	7.586794	5.747528	950.081760	0.013992	0.013763
RS	56	8.218241	5.747528	922.046527	0.013579	0.013347
RS	57	8.901560	5.747528	886.846513	0.013061	0.012825
RS	58	9.641012	12.839362	392.735467	0.005784	0.005743
RS	59	10.441207	12.839362	400.991873	0.005906	0.005851
RS	60	11.307136	12.839362	407.451282	0.006001	0.005931
RS	61	12.244199	12.839362	411.855742	0.006066	0.005981
RS	62	13.258238	12.839362	413.955505	0.006096	0.005996
RS	63	14.355578	12.839362	5127.541569	0.075515	0.073293
PA	4+25*2+4+6 0.022560898 0.017616886 14.355578006 21.808120658 0.366925850 0.401398991 0.495861622 0.520054891 0.516597598 0.548246613 0.647481575 0.843429345 1.171009276 1.653732776 2.280089158 3.015883051 3.857494138 4.819611119 5.817454882 6.615906114 6.999537259 6.957961982 6.645365768 6.238746059 5.863627562 5.581619165 5.406024202 5.335756746 5.379996703 5.747528359 12.839362290
//
CC
CC	Brief Description of the file format:
CC	  CC  comments
CC	  MM  useful-messages
CC	  RD  round-of-iterations
CC	  LL  \log[P(sequence)]
CC	  QD  Q-before-opt Q-after-opt
CC	  TR  \theta_0 \rho_0
CC	  RS  k t_k \lambda_k \pi_k \sum_{l\not=k}A_{kl} A_{kk}
CC	  DC  begin end best-k t_k+\Delta_k max-prob
CC
MM	Version: 0.6.5-r67
MM	pattern:4+25*2+4+6, n:63, n_free_lambdas:28
MM	n_iterations:25, skip:1, max_t:5, theta/rho:5
MM	is_decoding:0
MM	n_seqs:20, sum_L:1187843, sum_n:95153
RD	0
LK	0.000000
QD	0.000000 -> 0.000000
RI	inf
TR	0.083497	0.016699
MT	5.000000
MM	C_pi: 1.000000, n_recomb: 19671.895854
RS	0	0.000000	1.000000	125.234909	0.006366	0.000000
RS	1	0.006440	1.000000	132.424104	0.006732	0.000000
RS	2	0.013294	1.000000	139.966576	0.007115	0.000000
RS	3	0.020590	1.000000	147.871820	0.007517	0.000000
RS	4	0.028356	1.000000	156.148438	0.007938	0.000000
RS	5	0.036622	1.000000	164.803933	0.008378	0.000000
RS	6	0.045421	1.000000	173.844471	0.008837	0.000000
RS	7	0.054785	1.000000	183.274626	0.009317	0.000000
RS	8	0.064753	1.000000	193.097092	0.009816	0.000000
RS	9	0.075363	1.000000	203.312365	0.010335	0.000000
RS	10	0.086656	1.000000	213.918403	0.010874	0.000000
RS	11	0.098677	1.000000	224.910248	0.011433	0.000000
RS	12	0.111471	1.000000	236.279620	0.012011	0.000000
RS	13	0.125090	1.000000	248.014488	0.012608	0.000000
RS	14	0.139585	1.000000	260.098607	0.013222	0.000000
RS	15	0.155014	1.000000	272.511031	0.013853	0.000000
RS	16	0.171437	1.000000	285.225611	0.014499	0.000000
RS	17	0.188917	1.000000	298.210467	0.015159	0.000000
RS	18	0.207523	1.000000	311.427468	0.015831	0.000000
RS	19	0.227327	1.000000	324.831695	0.016512	0.000000
RS	20	0.248406	1.000000	338.370928	0.017201	0.000000
RS	21	0.270843	1.000000	351.985158	0.017893	0.000000
RS	22	0.294725	1.000000	365.606138	0.018585	0.000000
RS	23	0.320144	1.000000	379.156998	0.019274	0.000000
RS	24	0.347201	1.000000	392.551947	0.019955	0.000000
RS	25	0.376000	1.000000	405.696085	0.020623	0.000000
RS	26	0.406654	1.000000	418.485353	0.021273	0.000000
RS	27	0.439282	1.000000	430.806658	0.021900	0.000000
RS	28	0.474011	1.000000	442.538203	0.022496	0.000000
RS	29	0.510976	1.000000	453.550062	0.023056	0.000000
RS	30	0.550322	1.000000	463.705033	0.023572	0.000000
RS	31	0.592202	1.000000	472.859809	0.024037	0.000000
RS	32	0.636779	1.000000	480.866499	0.024444	0.000000
RS	33	0.684227	1.000000	487.574538	0.024785	0.000000
RS	34	0.734730	1.000000	492.832995	0.025053	0.000000
RS	35	0.788485	1.000000	496.493307	0.025239	0.000000
RS	36	0.845702	1.000000	498.412429	0.025336	0.000000
RS	37	0.906604	1.000000	498.456387	0.025339	0.000000
RS	38	0.971428	1.000000	496.504201	0.025239	0.000000
RS	39	1.040426	1.000000	492.452103	0.025033	0.000000
RS	40	1.113868	1.000000	486.217968	0.024716	0.000000
RS	41	1.192040	1.000000	477.745829	0.024286	0.000000
RS	42	1.275245	1.000000	467.010322	0.023740	0.000000
RS	43	1.363809	1.000000	454.020872	0.023080	0.000000
RS	44	1.458076	1.000000	438.825398	0.022307	0.000000
RS	45	1.558414	1.000000	421.513293	0.021427	0.000000
RS	46	1.665214	1.000000	402.217428	0.020446	0.000000
RS	47	1.778891	1.000000	381.114908	0.019374	0.000000
RS	48	1.899889	1.000000	358.426340	0.018220	0.000000
RS	49	2.028679	1.000000	334.413407	0.017000	0.000000
RS	50	2.165763	1.000000	309.374593	0.015727	0.000000
RS	51	2.311675	1.000000	283.638988	0.014418	0.000000
RS	52	2.466983	1.000000	257.558226	0.013093	0.000000
RS	53	2.632293	1.000000	231.496723	0.011768	0.000000
RS	54	2.808249	1.000000	205.820520	0.010463	0.000000
RS	55	2.995536	1.000000	180.885203	0.009195	0.000000
RS	56	3.194884	1.000000	157.023482	0.007982	0.000000
RS	57	3.407070	1.000000	134.533129	0.006839	0.000000
RS	58	3.632920	1.000000	113.666050	0.005778	0.000000
RS	59	3.873315	1.000000	94.619250	0.004810	0.000000
RS	60	4.129191	1.000000	77.528389	0.003941	0.000000
RS	61	4.401545	1.000000	62.464503	0.003175	0.000000
RS	62	4.691438	1.000000	49.434204	0.002513	0.000000
RS	63	5.000000	1.000000	138.036026	0.007017	0.000000
PA	4+25*2+4+6 0.083496511 0.016699302 5.000000000 1.000000000 1.000000000 1.000000000 1.000000000 1.000000000 1.000000000 1.000000000 1.000000000 1.000000000 1.000000000 1.000000000 1.000000000 1.000000000 1.000000000 1.000000000 1.000000000 1.000000000 1.000000000 1.000000000 1.000000000 1.000000000 1.000000000 1.000000000 1.000000000 1.000000000 1.000000000 1.000000000 1.000000000
//
IT	5041
RD	1
LK	-274081.953085
QD	-3355.819745 -> -1467.569836
RI	0.0781454942
TR	0.064614	0.012842
MT	7.393031
MM	C_pi: 1.164280, n_recomb: 17629.074046
RS	0	0.000000	0.300035	408.762524	0.023187	0.001105
RS	1	0.007092	0.300035	427.189093	0.024232	0.008058
RS	2	0.014687	0.300035	445.673785	0.025281	0.016260
RS	3	0.022820	0.300035	464.096772	0.026326	0.021572
RS	4	0.031530	0.298690	484.459286	0.027481	0.024271
RS	5	0.040858	0.298690	502.342055	0.028495	0.025673
RS	6	0.050848	0.337533	460.832401	0.026140	0.026621
RS	7	0.061546	0.337533	477.617480	0.027093	0.027341
RS	8	0.073002	0.389173	429.362540	0.024355	0.027841
RS	9	0.085271	0.389173	445.083590	0.025247	0.028139
RS	10	0.098411	0.456604	393.380219	0.022314	0.028167
RS	11	0.112482	0.456604	408.088196	0.023149	0.027776
RS	12	0.127550	0.545009	354.887305	0.020131	0.026895
RS	13	0.143688	0.545009	368.621341	0.020910	0.025620
RS	14	0.160970	0.655313	318.653893	0.018075	0.024133
RS	15	0.179478	0.655313	331.459692	0.018802	0.022580
RS	16	0.199298	0.784513	288.168742	0.016346	0.021037
RS	17	0.220524	0.784513	300.123181	0.017024	0.019546
RS	18	0.243255	0.927173	264.585056	0.015008	0.018146
RS	19	0.267598	0.927173	275.795343	0.015644	0.016872
RS	20	0.293667	1.074397	248.121256	0.014075	0.015745
RS	21	0.321586	1.074397	258.712433	0.014675	0.014773
RS	22	0.351484	1.216814	238.145593	0.013509	0.013955
RS	23	0.383503	1.216814	248.233296	0.014081	0.013282
RS	24	0.417792	1.347620	233.525872	0.013247	0.012745
RS	25	0.454513	1.347620	243.189872	0.013795	0.012326
RS	26	0.493838	1.463682	232.997229	0.013217	0.012009
RS	27	0.535952	1.463682	242.265528	0.013742	0.011777
RS	28	0.581053	1.564625	235.407310	0.013353	0.011618
RS	29	0.629353	1.564625	244.250757	0.013855	0.011518
RS	30	0.681077	1.650999	239.850699	0.013605	0.011472
RS	31	0.736470	1.650999	248.182881	0.014078	0.011473
RS	32	0.795792	1.722988	245.672139	0.013936	0.011518
RS	33	0.859320	1.722988	253.348105	0.014371	0.011608
RS	34	0.927354	1.780441	252.328135	0.014313	0.011744
RS	35	1.000212	1.780441	259.139330	0.014700	0.011927
RS	36	1.078238	1.823523	259.218925	0.014704	0.012159
RS	37	1.161797	1.823523	264.887737	0.015026	0.012436
RS	38	1.251281	1.853460	265.536297	0.015062	0.012755
RS	39	1.347112	1.853460	269.718494	0.015300	0.013107
RS	40	1.449740	1.872621	270.229577	0.015329	0.013478
RS	41	1.559645	1.872621	272.533336	0.015459	0.013854
RS	42	1.677345	1.883977	272.094223	0.015434	0.014218
RS	43	1.803392	1.883977	272.120061	0.015436	0.014551
RS	44	1.938378	1.890366	269.948155	0.015313	0.014839
RS	45	2.082936	1.890366	267.346905	0.015165	0.015067
RS	46	2.237747	1.894078	262.813061	0.014908	0.015222
RS	47	2.403537	1.894078	257.355063	0.014598	0.015292
RS	48	2.581085	1.897029	250.045982	0.014184	0.015264
RS	49	2.771223	1.897029	241.695793	0.013710	0.015130
RS	50	2.974847	1.901089	231.465911	0.013130	0.014881
RS	51	3.192910	1.901089	220.451269	0.012505	0.014513
RS	52	3.426439	1.908275	207.488754	0.011770	0.014026
RS	53	3.676529	1.908275	194.341749	0.011024	0.013427
RS	54	3.944355	1.930400	178.390551	0.010119	0.012728
RS	55	4.231176	1.930400	164.125475	0.009310	0.011947
RS	56	4.538337	1.930400	149.384519	0.008474	0.011105
RS	57	4.867281	1.930400	134.409363	0.007624	0.010221
RS	58	5.219554	2.102767	110.514925	0.006269	0.009315
RS	59	5.596809	2.102767	98.544639	0.005590	0.008408
RS	60	6.000819	2.102767	86.737601	0.004920	0.007518
RS	61	6.433480	2.102767	75.291311	0.004271	0.006661
RS	62	6.896826	2.102767	64.389914	0.003652	0.005853
RS	63	7.393031	2.102767	245.441524	0.013923	0.024883
PA	4+25*2+4+6 0.064614215 0.012842445 7.393031120 0.300034523 0.298690319 0.337532997 0.389173031 0.456604004 0.545008659 0.655313015 0.784512997 0.927172661 1.074397326 1.216813803 1.347619534 1.463681817 1.564625263 1.650999069 1.722987652 1.780441344 1.823522687 1.853460312 1.872620583 1.883976936 1.890365601 1.894077778 1.897029400 1.901089072 1.908275127 1.930400372 2.102766573
//
IT	4684
RD	2
LK	-271222.630393
QD	-1611.249134 -> -1084.336567
RI	0.0856031665
TR	0.057337	0.012265
MT	8.653781
MM	C_pi: 1.348834, n_recomb: 19490.025579
RS	0	0.000000	0.313523	448.294030	0.023001	0.000799
RS	1	0.007357	0.313523	469.729824	0.024101	0.006106
RS	2	0.015254	0.313523	491.312495	0.025208	0.013286
RS	3	0.023733	0.313523	512.902654	0.026316	0.019248
RS	4	0.032835	0.257731	647.835397	0.033239	0.023659
RS	5	0.042608	0.257731	668.731500	0.034311	0.027068
RS	6	0.053099	0.279972	634.725178	0.032567	0.026789
RS	7	0.064361	0.279972	653.636521	0.033537	0.029716
RS	8	0.076453	0.316999	594.267687	0.030491	0.028419
RS	9	0.089433	0.316999	611.523249	0.031376	0.031095
RS	10	0.103369	0.372868	535.201710	0.027460	0.028739
RS	11	0.118330	0.372868	551.220243	0.028282	0.030810
RS	12	0.134392	0.456243	464.503216	0.023833	0.027304
RS	13	0.151635	0.456243	479.569332	0.024606	0.028476
RS	14	0.170146	0.573917	394.221536	0.020227	0.024387
RS	15	0.190020	0.573917	408.352465	0.020952	0.024854
RS	16	0.211355	0.729448	333.333948	0.017103	0.020978
RS	17	0.234260	0.729448	346.445774	0.017776	0.021051
RS	18	0.258850	0.922509	285.111766	0.014629	0.017778
RS	19	0.285249	0.922509	297.189555	0.015248	0.017688
RS	20	0.313590	1.144027	250.048471	0.012830	0.015169
RS	21	0.344016	1.144027	261.194098	0.013401	0.015087
RS	22	0.376680	1.377917	226.655193	0.011629	0.013280
RS	23	0.411747	1.377917	237.046444	0.012162	0.013288
RS	24	0.449394	1.607132	212.589290	0.010908	0.012059
RS	25	0.489811	1.607132	222.412623	0.011412	0.012178
RS	26	0.533200	1.819608	205.474665	0.010543	0.011374
RS	27	0.579782	1.819608	214.876994	0.011025	0.011581
RS	28	0.629790	2.009878	203.327046	0.010432	0.011062
RS	29	0.683478	2.009878	212.395709	0.010898	0.011315
RS	30	0.741114	2.175522	204.802515	0.010508	0.010983
RS	31	0.802991	2.175522	213.564610	0.010958	0.011261
RS	32	0.869420	2.313031	209.217024	0.010735	0.011076
RS	33	0.940736	2.313031	217.641189	0.011167	0.011383
RS	34	1.017298	2.417880	216.250900	0.011095	0.011341
RS	35	1.099493	2.417880	224.237540	0.011505	0.011702
RS	36	1.187734	2.487651	225.544328	0.011572	0.011816
RS	37	1.282466	2.487651	232.904067	0.011950	0.012248
RS	38	1.384168	2.525162	236.331308	0.012126	0.012511
RS	39	1.493352	2.525162	242.764230	0.012456	0.012998
RS	40	1.610567	2.538307	247.308448	0.012689	0.013354
RS	41	1.736406	2.538307	252.403522	0.012950	0.013832
RS	42	1.871502	2.536995	256.775692	0.013175	0.014191
RS	43	2.016536	2.536995	260.043427	0.013342	0.014580
RS	44	2.172240	2.529659	262.960670	0.013492	0.014850
RS	45	2.339398	2.529659	263.895844	0.013540	0.015088
RS	46	2.518853	2.522039	264.290270	0.013560	0.015204
RS	47	2.711510	2.522039	262.453763	0.013466	0.015248
RS	48	2.918340	2.518161	259.521638	0.013316	0.015159
RS	49	3.140385	2.518161	254.636578	0.013065	0.014978
RS	50	3.378765	2.521481	247.884901	0.012719	0.014648
RS	51	3.634682	2.521481	239.937156	0.012311	0.014233
RS	52	3.909426	2.535341	229.293750	0.011765	0.013658
RS	53	4.204381	2.535341	218.608883	0.011216	0.013040
RS	54	4.521034	2.585559	202.855781	0.010408	0.012206
RS	55	4.860982	2.585559	190.446265	0.009771	0.011463
RS	56	5.225939	2.585559	177.041206	0.009084	0.010669
RS	57	5.617743	2.585559	162.846431	0.008355	0.009838
RS	58	6.038372	3.017898	128.435393	0.006590	0.008314
RS	59	6.489943	3.017898	118.412538	0.006076	0.007645
RS	60	6.974735	3.017898	107.956275	0.005539	0.006966
RS	61	7.495191	3.017898	97.247348	0.004990	0.006287
RS	62	8.053934	3.017898	86.477575	0.004437	0.005620
RS	63	8.653781	3.017898	400.905897	0.020570	0.026968
PA	4+25*2+4+6 0.057337239 0.012265140 8.653781178 0.313523384 0.257731123 0.279972422 0.316999007 0.372868420 0.456243397 0.573917288 0.729447692 0.922509281 1.144026751 1.377917093 1.607132195 1.819607975 2.009877729 2.175522111 2.313030563 2.417879849 2.487651381 2.525161501 2.538307366 2.536995227 2.529659478 2.522038722 2.518160639 2.521480546 2.535341480 2.585558570 3.017897930
//
IT	5116
RD	3
LK	-270346.616333
QD	-1202.810162 -> -955.521689
RI	0.0703316009
TR	0.053044	0.012440
MT	9.384088
MM	C_pi: 1.539229, n_recomb: 22529.360029
RS	0	0.000000	0.406063	408.030327	0.018111	0.000612
RS	1	0.007493	0.406063	430.309447	0.019100	0.004713
RS	2	0.015548	0.406063	453.156305	0.020114	0.010397
RS	3	0.024206	0.406063	476.482921	0.021149	0.015245
RS	4	0.033513	0.274539	735.476019	0.032645	0.022764
RS	5	0.043517	0.274539	761.311262	0.033792	0.025982
RS	6	0.054271	0.283608	761.209474	0.033787	0.026695
RS	7	0.065831	0.283608	784.435241	0.034818	0.029639
RS	8	0.078257	0.308627	741.896725	0.032930	0.029026
RS	9	0.091614	0.308627	762.547516	0.033847	0.032058
RS	10	0.105972	0.353183	684.740768	0.030393	0.029926
RS	11	0.121406	0.353183	703.503464	0.031226	0.032578
RS	12	0.137997	0.427312	597.967346	0.026542	0.028696
RS	13	0.155830	0.427312	615.615014	0.027325	0.030576
RS	14	0.175000	0.540832	501.651198	0.022267	0.025625
RS	15	0.195606	0.540832	518.414907	0.023011	0.026762
RS	16	0.217756	0.702204	413.478888	0.018353	0.021816
RS	17	0.241566	0.702204	429.167144	0.019049	0.022451
RS	18	0.267160	0.917065	341.747272	0.015169	0.018167
RS	19	0.294672	0.917065	356.162695	0.015809	0.018523
RS	20	0.324246	1.179781	288.969107	0.012826	0.015199
RS	21	0.356035	1.179781	302.122180	0.013410	0.015466
RS	22	0.390207	1.471838	253.447441	0.011250	0.013083
RS	23	0.426939	1.471838	265.539175	0.011786	0.013365
RS	24	0.466423	1.768567	231.643020	0.010282	0.011744
RS	25	0.508866	1.768567	242.944641	0.010783	0.012085
RS	26	0.554490	2.049808	219.849398	0.009758	0.011020
RS	27	0.603532	2.049808	230.602912	0.010236	0.011408
RS	28	0.656249	2.305635	214.977375	0.009542	0.010706
RS	29	0.712916	2.305635	225.351039	0.010003	0.011103
RS	30	0.773829	2.531279	215.033693	0.009545	0.010634
RS	31	0.839307	2.531279	225.121420	0.009992	0.011018
RS	32	0.909690	2.718850	219.213853	0.009730	0.010731
RS	33	0.985348	2.718850	229.046556	0.010167	0.011112
RS	34	1.066675	2.857432	227.406239	0.010094	0.011013
RS	35	1.154096	2.857432	236.943243	0.010517	0.011421
RS	36	1.248068	2.940417	239.471661	0.010629	0.011528
RS	37	1.349081	2.940417	248.565313	0.011033	0.011990
RS	38	1.457663	2.972486	254.606784	0.011301	0.012294
RS	39	1.574381	2.972486	262.958334	0.011672	0.012795
RS	40	1.699846	2.968881	271.092867	0.012033	0.013225
RS	41	1.834711	2.968881	278.234313	0.012350	0.013700
RS	42	1.979682	2.948052	286.533832	0.012718	0.014140
RS	43	2.135517	2.948052	291.862593	0.012955	0.014510
RS	44	2.303028	2.924383	298.417222	0.013246	0.014847
RS	45	2.483091	2.924383	301.279320	0.013373	0.015055
RS	46	2.676646	2.906381	304.551941	0.013518	0.015213
RS	47	2.884705	2.906381	304.350728	0.013509	0.015222
RS	48	3.108354	2.899126	303.218483	0.013459	0.015147
RS	49	3.348762	2.899126	299.538355	0.013295	0.014936
RS	50	3.607184	2.906539	293.321551	0.013020	0.014595
RS	51	3.884969	2.906539	286.053990	0.012697	0.014166
RS	52	4.183570	2.932205	274.645635	0.012191	0.013565
RS	53	4.504545	2.932205	264.082551	0.011722	0.012957
RS	54	4.849572	3.017228	245.145538	0.010881	0.012049
RS	55	5.220452	3.017228	232.524465	0.010321	0.011346
RS	56	5.619122	3.017228	218.495509	0.009698	0.010593
RS	57	6.047666	3.017228	203.254736	0.009022	0.009803
RS	58	6.508321	3.748037	152.939714	0.006788	0.007796
RS	59	7.003494	3.748037	143.797468	0.006383	0.007264
RS	60	7.535771	3.748037	133.851793	0.005941	0.006710
RS	61	8.107933	3.748037	123.257260	0.005471	0.006143
RS	62	8.722967	3.748037	112.192822	0.004980	0.005570
RS	63	9.384088	3.748037	595.600028	0.026437	0.029481
PA	4+25*2+4+6 0.053043827 0.012440127 9.384087565 0.406062739 0.274538595 0.283607661 0.308627333 0.353183390 0.427312222 0.540831590 0.702203735 0.917065243 1.179781406 1.471837972 1.768566770 2.049807709 2.305635150 2.531278741 2.718850322 2.857431689 2.940417380 2.972486062 2.968880573 2.948051814 2.924383203 2.906380629 2.899126406 2.906539349 2.932204886 3.017228020 3.748037248
//
IT	4607
RD	4
LK	-269896.321115
QD	-1039.944233 -> -870.428628
RI	0.0540975827
TR	0.049905	0.012847
MT	9.865429
MM	C_pi: 1.698613, n_recomb: 25641.139901
RS	0	0.000000	0.531446	359.103198	0.014005	0.000493
RS	1	0.007578	0.531446	380.659693	0.014846	0.003788
RS	2	0.015730	0.531446	403.059577	0.015719	0.008361
RS	3	0.024499	0.531446	426.264889	0.016624	0.012224
RS	4	0.033933	0.301618	787.560724	0.030715	0.021971
RS	5	0.044082	0.301618	818.223049	0.031911	0.024730
RS	6	0.055000	0.299984	852.366839	0.033242	0.026356
RS	7	0.066746	0.299984	880.518766	0.034340	0.028929
RS	8	0.079381	0.315075	864.308768	0.033708	0.029241
RS	9	0.092974	0.315075	889.179584	0.034678	0.032136
RS	10	0.107597	0.349934	822.885483	0.032092	0.030761
RS	11	0.123328	0.349934	844.986274	0.032954	0.033473
RS	12	0.140251	0.415353	731.412822	0.028525	0.029874
RS	13	0.158457	0.415353	751.944665	0.029326	0.031955
RS	14	0.178042	0.522625	615.443210	0.024002	0.026771
RS	15	0.199111	0.522625	635.044471	0.024767	0.028160
RS	16	0.221777	0.683307	502.329412	0.019591	0.022659
RS	17	0.246160	0.683307	520.835133	0.020312	0.023537
RS	18	0.272391	0.907834	407.392562	0.015888	0.018630
RS	19	0.300609	0.907834	424.432569	0.016553	0.019195
RS	20	0.330966	1.194537	336.682770	0.013131	0.015343
RS	21	0.363623	1.194537	352.140954	0.013733	0.015776
RS	22	0.398755	1.524423	288.974762	0.011270	0.013015
RS	23	0.436549	1.524423	303.052429	0.011819	0.013428
RS	24	0.477207	1.867299	259.637882	0.010126	0.011563
RS	25	0.520946	1.867299	272.684079	0.010635	0.012006
RS	26	0.567999	2.196437	243.520085	0.009497	0.010786
RS	27	0.618618	2.196437	255.868297	0.009979	0.011256
RS	28	0.673073	2.498820	236.267540	0.009214	0.010450
RS	29	0.731654	2.498820	248.158659	0.009678	0.010911
RS	30	0.794674	2.768663	235.127555	0.009170	0.010363
RS	31	0.862469	2.768663	246.709101	0.009622	0.010792
RS	32	0.935402	2.994260	239.159470	0.009327	0.010449
RS	33	1.013862	2.994260	250.510659	0.009770	0.010858
RS	34	1.098266	3.157744	248.507195	0.009692	0.010734
RS	35	1.189067	3.157744	259.634872	0.010126	0.011156
RS	36	1.286749	3.247511	263.299386	0.010269	0.011277
RS	37	1.391832	3.247511	274.088633	0.010689	0.011741
RS	38	1.504878	3.269878	282.699123	0.011025	0.012095
RS	39	1.626490	3.269878	292.842907	0.011421	0.012589
RS	40	1.757318	3.247584	304.515004	0.011876	0.013095
RS	41	1.898060	3.247584	313.476004	0.012226	0.013561
RS	42	2.049466	3.207537	325.540007	0.012696	0.014082
RS	43	2.212346	3.207537	332.590151	0.012971	0.014445
RS	44	2.387568	3.169500	342.408846	0.013354	0.014851
RS	45	2.576068	3.169500	346.741841	0.013523	0.015053
RS	46	2.778852	3.143988	352.263480	0.013738	0.015255
RS	47	2.997002	3.143988	353.139867	0.013772	0.015263
RS	48	3.231683	3.136450	352.943380	0.013765	0.015205
RS	49	3.484147	3.136450	349.846438	0.013644	0.014999
RS	50	3.755742	3.150688	343.146261	0.013383	0.014651
RS	51	4.047917	3.150688	335.930699	0.013101	0.014238
RS	52	4.362233	3.190097	322.701819	0.012585	0.013614
RS	53	4.700367	3.190097	311.693342	0.012156	0.013033
RS	54	5.064123	3.311035	288.337920	0.011245	0.012048
RS	55	5.455443	3.311035	275.095870	0.010729	0.011387
RS	56	5.876417	3.311035	260.085077	0.010143	0.010672
RS	57	6.329291	3.311035	243.498611	0.009496	0.009914
RS	58	6.816481	4.352684	174.803837	0.006817	0.007461
RS	59	7.340590	4.352684	166.527662	0.006495	0.007028
RS	60	7.904414	4.352684	157.188084	0.006130	0.006567
RS	61	8.510962	4.352684	146.908559	0.005729	0.006082
RS	62	9.163473	4.352684	135.844546	0.005298	0.005581
RS	63	9.865429	4.352684	798.394546	0.031137	0.032084
PA	4+25*2+4+6 0.049904730 0.012846854 9.865429070 0.531446096 0.301618156 0.299983903 0.315074630 0.349933732 0.415352829 0.522624655 0.683307218 0.907834034 1.194537449 1.524423064 1.867299110 2.196437020 2.498819519 2.768663371 2.994260139 3.157744115 3.247510988 3.269877542 3.247584033 3.207537481 3.169500428 3.143988089 3.136450466 3.150687589 3.190097174 3.311034661 4.352684136
//
IT	4385
RD	5
LK	-269573.409863
QD	-932.455165 -> -795.472771
RI	0.0419326042
TR	0.047340	0.013324
MT	10.224680
MM	C_pi: 1.831186, n_recomb: 28633.386268
RS	0	0.000000	0.677139	317.308432	0.011082	0.000410
RS	1	0.007638	0.677139	337.586643	0.011790	0.003139
RS	2	0.015860	0.677139	358.841144	0.012532	0.006914
RS	3	0.024709	0.677139	381.068468	0.013309	0.010059
RS	4	0.034235	0.329071	825.238877	0.028821	0.021324
RS	5	0.044488	0.329071	860.064772	0.030037	0.023695
RS	6	0.055524	0.319316	920.966470	0.032164	0.025893
RS	7	0.067403	0.319316	953.841164	0.033312	0.028101
RS	8	0.080190	0.326196	964.647213	0.033690	0.029164
RS	9	0.093953	0.326196	993.933130	0.034712	0.031835
RS	10	0.108768	0.352769	945.535302	0.033022	0.031242
RS	11	0.124714	0.352769	971.218281	0.033919	0.033873
RS	12	0.141878	0.410619	857.124936	0.029934	0.030749
RS	13	0.160353	0.410619	880.613121	0.030755	0.032864
RS	14	0.180239	0.511815	726.990509	0.025390	0.027711
RS	15	0.201644	0.511815	749.389374	0.026172	0.029196
RS	16	0.224684	0.669887	591.600254	0.020661	0.023394
RS	17	0.249484	0.669887	612.887639	0.021405	0.024391
RS	18	0.276178	0.898962	474.333110	0.016566	0.019062
RS	19	0.304911	0.898962	494.000617	0.017253	0.019739
RS	20	0.335839	1.201096	385.881199	0.013477	0.015509
RS	21	0.369129	1.201096	403.668661	0.014098	0.016033
RS	22	0.404962	1.557669	326.092779	0.011389	0.013000
RS	23	0.443532	1.557669	342.184513	0.011951	0.013483
RS	24	0.485047	1.934264	289.402868	0.010107	0.011446
RS	25	0.529734	1.934264	304.220012	0.010625	0.011941
RS	26	0.577835	2.298774	269.168929	0.009401	0.010617
RS	27	0.629609	2.298774	283.134340	0.009888	0.011125
RS	28	0.685337	2.636103	259.688437	0.009069	0.010252
RS	29	0.745323	2.636103	273.111321	0.009538	0.010741
RS	30	0.809890	2.940437	257.393439	0.008989	0.010141
RS	31	0.879389	2.940437	270.468091	0.009446	0.010591
RS	32	0.954196	3.196936	261.209943	0.009123	0.010209
RS	33	1.034717	3.196936	274.057457	0.009571	0.010630
RS	34	1.121389	3.380785	271.583859	0.009485	0.010488
RS	35	1.214681	3.380785	284.255192	0.009927	0.010915
RS	36	1.315098	3.474953	288.961244	0.010092	0.011049
RS	37	1.423186	3.474953	301.373901	0.010525	0.011509
RS	38	1.539529	3.486915	312.506827	0.010914	0.011906
RS	39	1.664759	3.486915	324.345840	0.011328	0.012393
RS	40	1.799555	3.446451	339.557073	0.011859	0.012964
RS	41	1.944646	3.446451	350.213346	0.012231	0.013426
RS	42	2.100819	3.388364	366.047869	0.012784	0.014020
RS	43	2.268922	3.388364	374.661818	0.013085	0.014386
RS	44	2.449864	3.337256	387.687753	0.013540	0.014856
RS	45	2.644627	3.337256	393.295656	0.013736	0.015069
RS	46	2.854266	3.305260	400.898297	0.014001	0.015315
RS	47	3.079918	3.305260	402.620277	0.014061	0.015339
RS	48	3.322805	3.297925	403.073905	0.014077	0.015299
RS	49	3.584245	3.297925	400.306041	0.013980	0.015116
RS	50	3.865653	3.318768	392.750273	0.013717	0.014763
RS	51	4.168557	3.318768	385.335634	0.013458	0.014379
RS	52	4.494596	3.370954	369.880482	0.012918	0.013733
RS	53	4.845539	3.370954	358.210586	0.012510	0.013184
RS	54	5.223288	3.525180	329.917562	0.011522	0.012123
RS	55	5.629889	3.525180	315.921994	0.011033	0.011501
RS	56	6.067548	3.525180	299.829370	0.010471	0.010819
RS	57	6.538635	3.525180	281.833058	0.009843	0.010087
RS	58	7.045705	4.878741	193.469928	0.006757	0.007218
RS	59	7.591506	4.878741	186.094050	0.006499	0.006863
RS	60	8.178997	4.878741	177.466756	0.006198	0.006474
RS	61	8.811360	4.878741	167.680016	0.005856	0.006055
RS	62	9.492025	4.878741	156.861998	0.005478	0.005613
RS	63	10.224680	4.878741	999.874218	0.034920	0.034663
PA	4+25*2+4+6 0.047340052 0.013324390 10.224679657 0.677139200 0.329071041 0.319315656 0.326195643 0.352769041 0.410619299 0.511815058 0.669887086 0.898962407 1.201095822 1.557668634 1.934264133 2.298773931 2.636102839 2.940437439 3.196935584 3.380784848 3.474953455 3.486914940 3.446451231 3.388364021 3.337255654 3.305259839 3.297924829 3.318768420 3.370953599 3.525180082 4.878741413
//
IT	4641
RD	6
LK	-269308.379741
QD	-843.995333 -> -726.888971
RI	0.0332691702
TR	0.045120	0.013811
MT	10.521286
MM	C_pi: 1.946758, n_recomb: 31514.348128
RS	0	0.000000	0.838196	283.868529	0.009008	0.000349
RS	1	0.007687	0.838196	302.807942	0.009609	0.002660
RS	2	0.015964	0.838196	322.776017	0.010242	0.005843
RS	3	0.024878	0.838196	343.791354	0.010909	0.008469
RS	4	0.034476	0.354248	858.450119	0.027240	0.020809
RS	5	0.044813	0.354248	896.916246	0.028461	0.022896
RS	6	0.055944	0.338939	976.417484	0.030983	0.025385
RS	7	0.067931	0.338939	1013.651470	0.032165	0.027299
RS	8	0.080839	0.339048	1049.015955	0.033287	0.028909
RS	9	0.094739	0.339048	1082.685197	0.034355	0.031371
RS	10	0.109708	0.358416	1054.952054	0.033475	0.031471
RS	11	0.125828	0.358416	1084.345465	0.034408	0.033996
RS	12	0.143186	0.409710	974.688508	0.030928	0.031383
RS	13	0.161879	0.409710	1001.188136	0.031769	0.033478
RS	14	0.182008	0.505472	834.696091	0.026486	0.028471
RS	15	0.203685	0.505472	859.849516	0.027284	0.029993
RS	16	0.227028	0.660555	679.423197	0.021559	0.024026
RS	17	0.252165	0.660555	703.431959	0.022321	0.025086
RS	18	0.279234	0.891992	540.767079	0.017159	0.019453
RS	19	0.308385	0.891992	563.024505	0.017866	0.020198
RS	20	0.339775	1.205215	434.852728	0.013799	0.015675
RS	21	0.373579	1.205215	454.948065	0.014436	0.016256
RS	22	0.409981	1.582419	363.108357	0.011522	0.013010
RS	23	0.449181	1.582419	381.196853	0.012096	0.013534
RS	24	0.491394	1.985817	319.195854	0.010129	0.011365
RS	25	0.536852	1.985817	335.766728	0.010654	0.011888
RS	26	0.585804	2.378740	294.968876	0.009360	0.010487
RS	27	0.638519	2.378740	310.533422	0.009854	0.011013
RS	28	0.695286	2.744642	283.326566	0.008990	0.010089
RS	29	0.756416	2.744642	298.259995	0.009464	0.010591
RS	30	0.822245	3.078223	279.857056	0.008880	0.009951
RS	31	0.893134	3.078223	294.396643	0.009342	0.010410
RS	32	0.969472	3.362048	283.355548	0.008991	0.009996
RS	33	1.051677	3.362048	297.661041	0.009445	0.010422
RS	34	1.140202	3.564491	294.604103	0.009348	0.010266
RS	35	1.235531	3.564491	308.770275	0.009798	0.010692
RS	36	1.338187	3.662725	314.413225	0.009977	0.010836
RS	37	1.448735	3.662725	328.393235	0.010420	0.011291
RS	38	1.567779	3.664883	341.992286	0.010852	0.011724
RS	39	1.695974	3.664883	355.468129	0.011280	0.012205
RS	40	1.834023	3.607228	374.239453	0.011875	0.012830
RS	41	1.982683	3.607228	386.533027	0.012265	0.013292
RS	42	2.142770	3.531941	406.229045	0.012890	0.013951
RS	43	2.315162	3.531941	416.346715	0.013211	0.014326
RS	44	2.500805	3.468117	432.697057	0.013730	0.014857
RS	45	2.700718	3.468117	439.510900	0.013946	0.015088
RS	46	2.915997	3.429375	449.284192	0.014256	0.015378
RS	47	3.147824	3.429375	451.767657	0.014335	0.015427
RS	48	3.397470	3.421306	452.902055	0.014371	0.015410
RS	49	3.666305	3.421306	450.362655	0.014291	0.015254
RS	50	3.955805	3.447152	441.914182	0.014023	0.014904
RS	51	4.267557	3.447152	434.189218	0.013778	0.014550
RS	52	4.603273	3.509921	416.411161	0.013213	0.013889
RS	53	4.964793	3.509921	403.971144	0.012819	0.013371
RS	54	5.354102	3.693416	370.532592	0.011758	0.012240
RS	55	5.773335	3.693416	355.703623	0.011287	0.011653
RS	56	6.224793	3.693416	338.464780	0.010740	0.010998
RS	57	6.710953	3.693416	319.011944	0.010123	0.010286
RS	58	7.234481	5.355633	210.058873	0.006665	0.007030
RS	59	7.798251	5.355633	203.575049	0.006460	0.006738
RS	60	8.405356	5.355633	195.697227	0.006210	0.006408
RS	61	9.059126	5.355633	186.487575	0.005918	0.006045
RS	62	9.763148	5.355633	176.046655	0.005586	0.005652
RS	63	10.521286	5.355633	1200.595544	0.038097	0.037176
PA	4+25*2+4+6 0.045120287 0.013811378 10.521286013 0.838196241 0.354247780 0.338939128 0.339048406 0.358416301 0.409710011 0.505471647 0.660555344 0.891991560 1.205214875 1.582418692 1.985816790 2.378739597 2.744641566 3.078222772 3.362048312 3.564491474 3.662724871 3.664882692 3.607227949 3.531941397 3.468116880 3.429375408 3.421305770 3.447152088 3.509921014 3.693415806 5.355632610
//
IT	4659
RD	7
LK	-269080.673332
QD	-766.909171 -> -664.788617
RI	0.0270182177
TR	0.043141	0.014283
MT	10.783833
MM	C_pi: 2.052207, n_recomb: 34313.679051
RS	0	0.000000	1.013270	256.959865	0.007489	0.000302
RS	1	0.007728	1.013270	274.650137	0.008004	0.002289
RS	2	0.016054	1.013270	293.379934	0.008550	0.005019
RS	3	0.025023	1.013270	313.181905	0.009127	0.007256
RS	4	0.034685	0.376610	891.109616	0.025970	0.020398
RS	5	0.045094	0.376610	932.888418	0.027187	0.022284
RS	6	0.056307	0.358087	1024.029088	0.029843	0.024870
RS	7	0.068387	0.358087	1065.289072	0.031046	0.026560
RS	8	0.081401	0.352588	1122.120119	0.032702	0.028553
RS	9	0.095420	0.352588	1160.068737	0.033808	0.030840
RS	10	0.110523	0.365527	1154.109180	0.033634	0.031532
RS	11	0.126792	0.365527	1187.290870	0.034601	0.033958
RS	12	0.144320	0.411018	1085.450800	0.031633	0.031843
RS	13	0.163201	0.411018	1115.025579	0.032495	0.033906
RS	14	0.183543	0.501955	938.946356	0.027364	0.029097
RS	15	0.205456	0.501955	966.840168	0.028177	0.030633
RS	16	0.229062	0.654112	765.782724	0.022317	0.024576
RS	17	0.254493	0.654112	792.472744	0.023095	0.025675
RS	18	0.281889	0.886884	606.533383	0.017676	0.019808
RS	19	0.311403	0.886884	631.352279	0.018399	0.020600
RS	20	0.343198	1.208792	483.362406	0.014087	0.015837
RS	21	0.377449	1.208792	505.747330	0.014739	0.016457
RS	22	0.414348	1.603106	399.717148	0.011649	0.013035
RS	23	0.454099	1.603106	419.785259	0.012234	0.013585
RS	24	0.496921	2.029329	348.629219	0.010160	0.011308
RS	25	0.543053	2.029329	366.934882	0.010694	0.011846
RS	26	0.592750	2.446803	320.450170	0.009339	0.010382
RS	27	0.646288	2.446803	337.593044	0.009838	0.010917
RS	28	0.703964	2.837898	306.645287	0.008937	0.009951
RS	29	0.766096	2.837898	323.065592	0.009415	0.010458
RS	30	0.833031	3.198137	301.936829	0.008799	0.009784
RS	31	0.905139	3.198137	317.912680	0.009265	0.010246
RS	32	0.982819	3.507813	304.994313	0.008888	0.009804
RS	33	1.066503	3.507813	320.722677	0.009347	0.010232
RS	34	1.156654	3.728613	316.956977	0.009237	0.010061
RS	35	1.253772	3.728613	332.577645	0.009692	0.010486
RS	36	1.358396	3.831587	339.036062	0.009880	0.010635
RS	37	1.471105	3.831587	354.542771	0.010332	0.011085
RS	38	1.592525	3.825000	370.534201	0.010798	0.011545
RS	39	1.723329	3.825000	385.613416	0.011238	0.012021
RS	40	1.864241	3.751128	407.959497	0.011889	0.012694
RS	41	2.016044	3.751128	421.870408	0.012295	0.013157
RS	42	2.179579	3.659149	445.548601	0.012985	0.013874
RS	43	2.355752	3.659149	457.163942	0.013323	0.014260
RS	44	2.545540	3.582489	477.036804	0.013902	0.014850
RS	45	2.749996	3.582489	485.057631	0.014136	0.015101
RS	46	2.970252	3.536210	497.228686	0.014491	0.015439
RS	47	3.207531	3.536210	500.470608	0.014585	0.015512
RS	48	3.463147	3.526000	502.490169	0.014644	0.015524
RS	49	3.738519	3.526000	500.161630	0.014576	0.015397
RS	50	4.035172	3.554877	490.968234	0.014308	0.015056
RS	51	4.354751	3.554877	482.895044	0.014073	0.014732
RS	52	4.699028	3.625790	462.864577	0.013489	0.014061
RS	53	5.069912	3.625790	449.598434	0.013103	0.013571
RS	54	5.469459	3.834365	410.965375	0.011977	0.012381
RS	55	5.899884	3.834365	395.243534	0.011519	0.011822
RS	56	6.363574	3.834365	376.803477	0.010981	0.011190
RS	57	6.863100	3.834365	355.845097	0.010370	0.010495
RS	58	7.401230	5.800402	225.487915	0.006571	0.006878
RS	59	7.980949	5.800402	219.868952	0.006408	0.006638
RS	60	8.605470	5.800402	212.742008	0.006200	0.006359
RS	61	9.278257	5.800402	204.141580	0.005949	0.006042
RS	62	10.003038	5.800402	194.141565	0.005658	0.005692
RS	63	10.783833	5.800402	1402.886403	0.040884	0.039604
PA	4+25*2+4+6 0.043141270 0.014282544 10.783832523 1.013269835 0.376609719 0.358087073 0.352588181 0.365526683 0.411018174 0.501954571 0.654111852 0.886884140 1.208791754 1.603105600 2.029329255 2.446802688 2.837897648 3.198137059 3.507813083 3.728612767 3.831587478 3.825000420 3.751128196 3.659149438 3.582488639 3.536209798 3.525999600 3.554877235 3.625790222 3.834364795 5.800401685
//
IT	4805
RD	8
LK	-268881.742008
QD	-698.942415 -> -609.107851
RI	0.0223794795
TR	0.041349	0.014728
MT	11.026397
MM	C_pi: 2.151488, n_recomb: 37051.551334
RS	0	0.000000	1.203046	234.696666	0.006334	0.000264
RS	1	0.007766	1.203046	251.247818	0.006781	0.001991
RS	2	0.016135	1.203046	268.827397	0.007255	0.004360
RS	3	0.025154	1.203046	287.477060	0.007759	0.006297
RS	4	0.034874	0.396317	924.431217	0.024950	0.020065
RS	5	0.045348	0.396317	969.325263	0.026162	0.021813
RS	6	0.056636	0.376591	1066.516420	0.028785	0.024362
RS	7	0.068800	0.376591	1111.526482	0.029999	0.025882
RS	8	0.081909	0.366408	1186.925160	0.032034	0.028139
RS	9	0.096036	0.366408	1229.027797	0.033171	0.030284
RS	10	0.111260	0.373455	1245.268728	0.033609	0.031483
RS	11	0.127667	0.373455	1282.285699	0.034608	0.033824
RS	12	0.145348	0.413670	1190.760477	0.032138	0.032180
RS	13	0.164401	0.413670	1223.475239	0.033021	0.034210
RS	14	0.184935	0.500249	1040.447566	0.028081	0.029625
RS	15	0.207063	0.500249	1071.086401	0.028908	0.031165
RS	16	0.230909	0.649622	851.053193	0.022969	0.025067
RS	17	0.256608	0.649622	880.401652	0.023762	0.026192
RS	18	0.284302	0.883160	671.843598	0.018133	0.020138
RS	19	0.314147	0.883160	699.207476	0.018871	0.020963
RS	20	0.346310	1.212222	531.527592	0.014346	0.015997
RS	21	0.380970	1.212222	556.192409	0.015011	0.016644
RS	22	0.418322	1.621372	435.955376	0.011766	0.013069
RS	23	0.458575	1.621372	457.992342	0.012361	0.013638
RS	24	0.501954	2.067932	377.665979	0.010193	0.011266
RS	25	0.548702	2.067932	397.692031	0.010733	0.011814
RS	26	0.599081	2.507696	345.512029	0.009325	0.010295
RS	27	0.653371	2.507696	364.215483	0.009830	0.010833
RS	28	0.711878	2.922202	329.492437	0.008893	0.009830
RS	29	0.774929	2.922202	347.378138	0.009376	0.010339
RS	30	0.842876	3.307917	323.450162	0.008730	0.009633
RS	31	0.916100	3.307917	340.835936	0.009199	0.010096
RS	32	0.995010	3.643111	325.927062	0.008797	0.009628
RS	33	1.080049	3.643111	343.046473	0.009259	0.010056
RS	34	1.171692	3.882812	338.436663	0.009134	0.009869
RS	35	1.270451	3.882812	355.476428	0.009594	0.010292
RS	36	1.376881	3.991658	362.614662	0.009787	0.010442
RS	37	1.491576	3.991658	379.614634	0.010246	0.010888
RS	38	1.615178	3.977530	397.903167	0.010739	0.011369
RS	39	1.748379	3.977530	414.563107	0.011189	0.011842
RS	40	1.891924	3.888321	440.477116	0.011888	0.012555
RS	41	2.046617	3.888321	456.002190	0.012307	0.013020
RS	42	2.213324	3.779975	483.775369	0.013057	0.013791
RS	43	2.392977	3.779975	496.907853	0.013411	0.014188
RS	44	2.586581	3.690161	520.526648	0.014049	0.014835
RS	45	2.795222	3.690161	529.790874	0.014299	0.015104
RS	46	3.020065	3.635445	544.644811	0.014700	0.015492
RS	47	3.262370	3.635445	548.685652	0.014809	0.015589
RS	48	3.523492	3.621660	551.882626	0.014895	0.015636
RS	49	3.804893	3.621660	549.793896	0.014839	0.015536
RS	50	4.108147	3.651670	540.103261	0.014577	0.015212
RS	51	4.434952	3.651670	531.686787	0.014350	0.014913
RS	52	4.787137	3.728450	509.567816	0.013753	0.014241
RS	53	5.166673	3.728450	495.452124	0.013372	0.013775
RS	54	5.575684	3.958233	451.668106	0.012190	0.012535
RS	55	6.016458	3.958233	435.009055	0.011741	0.012000
RS	56	6.491463	3.958233	415.322013	0.011209	0.011387
RS	57	7.003357	3.958233	392.811839	0.010602	0.010704
RS	58	7.555005	6.222669	240.290923	0.006485	0.006753
RS	59	8.149494	6.222669	235.507555	0.006356	0.006556
RS	60	8.790150	6.222669	229.120928	0.006184	0.006319
RS	61	9.480561	6.222669	221.139850	0.005968	0.006043
RS	62	10.224588	6.222669	211.612795	0.005711	0.005731
RS	63	11.026397	6.222669	1608.447828	0.043411	0.041940
PA	4+25*2+4+6 0.041349417 0.014727709 11.026397177 1.203046303 0.396317353 0.376590825 0.366408400 0.373454743 0.413670294 0.500248959 0.649621982 0.883160089 1.212221891 1.621372188 2.067932100 2.507696474 2.922201593 3.307917319 3.643111269 3.882811822 3.991658394 3.977529724 3.888320640 3.779974624 3.690160501 3.635444975 3.621660417 3.651670272 3.728449530 3.958233044 6.222668741
//
IT	4891
RD	9
LK	-268706.585801
QD	-638.835350 -> -559.393755
RI	0.0188295223
TR	0.039713	0.015143
MT	11.256100
MM	C_pi: 2.246759, n_recomb: 39738.838122
RS	0	0.000000	1.409530	215.662771	0.005427	0.000232
RS	1	0.007801	1.409530	231.167765	0.005817	0.001745
RS	2	0.016211	1.409530	247.677549	0.006233	0.003819
RS	3	0.025276	1.409530	265.239531	0.006675	0.005514
RS	4	0.035049	0.413754	958.524059	0.024121	0.019791
RS	5	0.045584	0.413754	1006.408082	0.025326	0.021444
RS	6	0.056941	0.394493	1105.204192	0.027812	0.023869
RS	7	0.069184	0.394493	1153.734740	0.029033	0.025260
RS	8	0.082382	0.380356	1245.205037	0.031335	0.027695
RS	9	0.096609	0.380356	1291.330398	0.032495	0.029723
RS	10	0.111947	0.381873	1329.933932	0.033467	0.031358
RS	11	0.128481	0.381873	1370.811064	0.034495	0.033628
RS	12	0.146304	0.417167	1291.612071	0.032503	0.032428
RS	13	0.165519	0.417167	1327.526781	0.033406	0.034429
RS	14	0.186232	0.499720	1139.794676	0.028682	0.030081
RS	15	0.208560	0.499720	1173.191545	0.029523	0.031623
RS	16	0.232631	0.646426	935.604691	0.023544	0.025515
RS	17	0.258580	0.646426	967.598228	0.024349	0.026659
RS	18	0.286552	0.880339	736.945270	0.018545	0.020449
RS	19	0.316707	0.880339	766.845128	0.019297	0.021301
RS	20	0.349214	1.215445	579.518006	0.014583	0.016154
RS	21	0.384258	1.215445	606.459270	0.015261	0.016825
RS	22	0.422034	1.637782	471.929906	0.011876	0.013112
RS	23	0.462758	1.637782	495.930230	0.012480	0.013695
RS	24	0.506659	2.102932	406.361367	0.010226	0.011237
RS	25	0.553984	2.102932	428.097591	0.010773	0.011791
RS	26	0.605001	2.563553	370.162976	0.009315	0.010222
RS	27	0.659998	2.563553	390.412235	0.009824	0.010762
RS	28	0.719285	3.000481	351.844039	0.008854	0.009724
RS	29	0.783198	3.000481	371.175791	0.009340	0.010232
RS	30	0.852096	3.411220	344.351643	0.008665	0.009497
RS	31	0.926368	3.411220	363.122706	0.009138	0.009959
RS	32	1.006435	3.772141	346.101434	0.008709	0.009465
RS	33	1.092748	3.772141	364.581847	0.009174	0.009892
RS	34	1.185794	4.031663	358.986396	0.009034	0.009689
RS	35	1.286098	4.031663	377.411773	0.009497	0.010109
RS	36	1.394227	4.147678	385.085847	0.009690	0.010257
RS	37	1.510792	4.147678	403.547724	0.010155	0.010700
RS	38	1.636449	4.127237	424.018045	0.010670	0.011197
RS	39	1.771909	4.127237	442.238683	0.011129	0.011667
RS	40	1.917936	4.023477	471.688174	0.011870	0.012414
RS	41	2.075355	4.023477	488.828878	0.012301	0.012880
RS	42	2.245054	3.898986	520.786534	0.013105	0.013700
RS	43	2.427991	3.898986	535.464562	0.013475	0.014107
RS	44	2.625199	3.795666	563.043851	0.014169	0.014809
RS	45	2.837791	3.795666	573.602989	0.014434	0.015097
RS	46	3.066967	3.731659	591.440283	0.014883	0.015535
RS	47	3.314021	3.731659	596.341746	0.015007	0.015656
RS	48	3.580348	3.713006	601.044846	0.015125	0.015742
RS	49	3.867451	3.713006	599.250063	0.015080	0.015666
RS	50	4.176951	3.742470	589.360373	0.014831	0.015364
RS	51	4.510595	3.742470	580.630799	0.014611	0.015090
RS	52	4.870266	3.823114	556.641038	0.014007	0.014422
RS	53	5.257995	3.823114	541.673388	0.013631	0.013977
RS	54	5.675971	4.070689	492.840798	0.012402	0.012696
RS	55	6.126553	4.070689	475.212125	0.011958	0.012181
RS	56	6.612285	4.070689	454.241426	0.011431	0.011584
RS	57	7.135909	4.070689	430.139110	0.010824	0.010911
RS	58	7.700380	6.627890	254.747234	0.006411	0.006647
RS	59	8.308886	6.627890	250.774112	0.006311	0.006488
RS	60	8.964861	6.627890	245.115385	0.006168	0.006288
RS	61	9.672008	6.627890	237.755859	0.005983	0.006047
RS	62	10.434320	6.627890	228.719811	0.005756	0.005768
RS	63	11.256100	6.627890	1818.139721	0.045752	0.044181
PA	4+25*2+4+6 0.039713229 0.015143482 11.256099764 1.409530189 0.413753674 0.394492946 0.380355546 0.381872625 0.417166807 0.499720122 0.646426458 0.880338561 1.215445000 1.637781883 2.102931557 2.563552949 3.000480821 3.411220332 3.772141369 4.031662520 4.147677719 4.127236733 4.023476805 3.898985628 3.795666455 3.731658538 3.713006165 3.742469603 3.823113638 4.070689109 6.627889929
//
IT	4689
RD	10
LK	-268551.597395
QD	-585.551977 -> -515.022744
RI	0.0160352846
TR	0.038211	0.015529
MT	11.476761
MM	C_pi: 2.339176, n_recomb: 42380.022952
RS	0	0.000000	1.635599	198.892796	0.004693	0.000205
RS	1	0.007834	1.635599	213.422565	0.005036	0.001537
RS	2	0.016282	1.635599	228.925641	0.005402	0.003364
RS	3	0.025391	1.635599	245.452957	0.005792	0.004859
RS	4	0.035214	0.429300	993.166255	0.023435	0.019561
RS	5	0.045806	0.429300	1043.952410	0.024633	0.021150
RS	6	0.057229	0.411889	1140.746684	0.026917	0.023393
RS	7	0.069546	0.411889	1192.599013	0.028141	0.024683
RS	8	0.082828	0.394375	1298.026833	0.030628	0.027235
RS	9	0.097151	0.394375	1348.040367	0.031808	0.029166
RS	10	0.112595	0.390598	1409.075675	0.033249	0.031183
RS	11	0.129250	0.390598	1453.818818	0.034304	0.033392
RS	12	0.147209	0.421209	1388.649348	0.032767	0.032611
RS	13	0.166575	0.421209	1427.815248	0.033691	0.034588
RS	14	0.187458	0.499967	1237.376611	0.029197	0.030483
RS	15	0.209978	0.499967	1273.545723	0.030051	0.032025
RS	16	0.234261	0.644087	1019.680995	0.024060	0.025931
RS	17	0.260447	0.644087	1054.309214	0.024878	0.027090
RS	18	0.288684	0.878056	802.012990	0.018924	0.020748
RS	19	0.319133	0.878056	834.442389	0.019690	0.021622
RS	20	0.351967	1.218323	627.458961	0.014806	0.016312
RS	21	0.387374	1.218323	656.675858	0.015495	0.017002
RS	22	0.425554	1.652525	507.729787	0.011980	0.013161
RS	23	0.466726	1.652525	533.690629	0.012593	0.013756
RS	24	0.511123	2.134921	434.769130	0.010259	0.011219
RS	25	0.558997	2.134921	458.207473	0.010812	0.011778
RS	26	0.610623	2.615372	394.430697	0.009307	0.010161
RS	27	0.666292	2.615372	416.212520	0.009821	0.010701
RS	28	0.726323	3.074130	373.708123	0.008818	0.009630
RS	29	0.791056	3.074130	394.467509	0.009308	0.010137
RS	30	0.860861	3.509778	364.639152	0.008604	0.009372
RS	31	0.936134	3.509778	384.771422	0.009079	0.009834
RS	32	1.017304	3.896885	365.512839	0.008625	0.009313
RS	33	1.104832	3.896885	385.324521	0.009092	0.009739
RS	34	1.199218	4.177291	378.601524	0.008933	0.009518
RS	35	1.300997	4.177291	398.378959	0.009400	0.009937
RS	36	1.410750	4.301821	406.439848	0.009590	0.010080
RS	37	1.529101	4.301821	426.331429	0.010060	0.010520
RS	38	1.656723	4.276236	448.856087	0.010591	0.011028
RS	39	1.794343	4.276236	468.615647	0.011057	0.011495
RS	40	1.942744	4.158642	501.542208	0.011834	0.012271
RS	41	2.102771	4.158642	520.298054	0.012277	0.012740
RS	42	2.275334	4.018175	556.499879	0.013131	0.013604
RS	43	2.461416	4.018175	572.751517	0.013515	0.014020
RS	44	2.662075	3.901022	604.480919	0.014263	0.014775
RS	45	2.878453	3.901022	616.389888	0.014544	0.015079
RS	46	3.111782	3.826959	637.502331	0.015043	0.015569
RS	47	3.363391	3.826959	643.334327	0.015180	0.015711
RS	48	3.634709	3.802320	649.880553	0.015335	0.015839
RS	49	3.927283	3.802320	648.446291	0.015301	0.015787
RS	50	4.242777	3.829802	638.677898	0.015070	0.015512
RS	51	4.582986	3.829802	629.680036	0.014858	0.015260
RS	52	4.949847	3.912614	604.065195	0.014254	0.014600
RS	53	5.345447	3.912614	588.257505	0.013881	0.014173
RS	54	5.772039	4.175020	534.520494	0.012613	0.012860
RS	55	6.232049	4.175020	515.899670	0.012173	0.012362
RS	56	6.728096	4.175020	493.617487	0.011647	0.011777
RS	57	7.263003	4.175020	467.890226	0.011040	0.011113
RS	58	7.839814	7.019309	268.985893	0.006347	0.006557
RS	59	8.461812	7.019309	265.802773	0.006272	0.006430
RS	60	9.132536	7.019309	260.861216	0.006155	0.006261
RS	61	9.855805	7.019309	254.123452	0.005996	0.006051
RS	62	10.635734	7.019309	245.590656	0.005795	0.005802
RS	63	11.476761	7.019309	2032.149837	0.047951	0.046329
PA	4+25*2+4+6 0.038211299 0.015529468 11.476761296 1.635599219 0.429300373 0.411889068 0.394375084 0.390597792 0.421208974 0.499967492 0.644086915 0.878055860 1.218323141 1.652524757 2.134921476 2.615371593 3.074130347 3.509778261 3.896884615 4.177290726 4.301820912 4.276235514 4.158642013 4.018174947 3.901021596 3.826959293 3.802319888 3.829801841 3.912614408 4.175019889 7.019308861
//
IT	4413
RD	11
LK	-268413.925029
QD	-538.181776 -> -475.355132
RI	0.0137857235
TR	0.036828	0.015887
MT	11.690371
MM	C_pi: 2.429335, n_recomb: 44976.197429
RS	0	0.000000	1.884512	183.781090	0.004086	0.000182
RS	1	0.007865	1.884512	197.390663	0.004389	0.001359
RS	2	0.016349	1.884512	211.936834	0.004712	0.002974
RS	3	0.025500	1.884512	227.472477	0.005058	0.004300
RS	4	0.035371	0.443283	1028.065192	0.022858	0.019365
RS	5	0.046018	0.443283	1081.683870	0.024050	0.020910
RS	6	0.057503	0.428870	1173.499823	0.026092	0.022936
RS	7	0.069891	0.428870	1228.494758	0.027314	0.024145
RS	8	0.083253	0.408449	1346.067662	0.029928	0.026769
RS	9	0.097666	0.408449	1399.831074	0.031124	0.028618
RS	10	0.113213	0.399535	1483.276410	0.032979	0.030972
RS	11	0.129983	0.399535	1531.874639	0.034060	0.033129
RS	12	0.148071	0.425615	1482.252591	0.032956	0.032745
RS	13	0.167583	0.425615	1524.710728	0.033900	0.034701
RS	14	0.188629	0.500739	1333.398614	0.029647	0.030843
RS	15	0.211330	0.500739	1372.351781	0.030513	0.032386
RS	16	0.235817	0.642315	1103.410464	0.024533	0.026322
RS	17	0.262229	0.642315	1140.662044	0.025361	0.027494
RS	18	0.290719	0.876070	867.137560	0.019280	0.021037
RS	19	0.321450	0.876070	902.089299	0.020057	0.021930
RS	20	0.354598	1.220750	675.420949	0.015017	0.016470
RS	21	0.390353	1.220750	706.912601	0.015717	0.017177
RS	22	0.428921	1.665698	543.406845	0.012082	0.013217
RS	23	0.470521	1.665698	571.325835	0.012703	0.013823
RS	24	0.515394	2.164195	462.929705	0.010293	0.011209
RS	25	0.563796	2.164195	488.062799	0.010852	0.011772
RS	26	0.616005	2.663640	418.343017	0.009301	0.010110
RS	27	0.672320	2.663640	441.644651	0.009820	0.010649
RS	28	0.733065	3.143811	395.103196	0.008785	0.009546
RS	29	0.798587	3.143811	417.271972	0.009278	0.010051
RS	30	0.869263	3.604396	384.326927	0.008545	0.009257
RS	31	0.945498	3.604396	405.796217	0.009022	0.009718
RS	32	1.027728	4.018231	384.177085	0.008542	0.009171
RS	33	1.116426	4.018231	405.289943	0.009011	0.009597
RS	34	1.212101	4.320591	397.302934	0.008834	0.009357
RS	35	1.315300	4.320591	418.398036	0.009303	0.009774
RS	36	1.426617	4.454947	426.697461	0.009487	0.009909
RS	37	1.546688	4.454947	447.984633	0.009960	0.010346
RS	38	1.676204	4.425332	472.426190	0.010504	0.010862
RS	39	1.815906	4.425332	493.699367	0.010977	0.011328
RS	40	1.966596	4.294556	530.023629	0.011785	0.012128
RS	41	2.129138	4.294556	550.389182	0.012237	0.012599
RS	42	2.304464	4.138259	590.864400	0.013137	0.013502
RS	43	2.493580	4.138259	608.712688	0.013534	0.013928
RS	44	2.697571	4.006976	644.751814	0.014335	0.014732
RS	45	2.917606	4.006976	658.062458	0.014631	0.015052
RS	46	3.154947	3.922205	682.719618	0.015180	0.015593
RS	47	3.410955	3.922205	689.552643	0.015332	0.015755
RS	48	3.687099	3.890628	698.270608	0.015525	0.015928
RS	49	3.984962	3.890628	697.268172	0.015503	0.015897
RS	50	4.306253	3.914918	687.946378	0.015296	0.015653
RS	51	4.652814	3.914918	678.733052	0.015091	0.015420
RS	52	5.026633	3.998454	651.755875	0.014491	0.014774
RS	53	5.429853	3.998454	635.129306	0.014121	0.014364
RS	54	5.864788	4.273144	576.660707	0.012821	0.013024
RS	55	6.333931	4.273144	557.032872	0.012385	0.012541
RS	56	6.839973	4.273144	533.418977	0.011860	0.011966
RS	57	7.385816	4.273144	506.041322	0.011251	0.011308
RS	58	7.974591	7.398849	283.057282	0.006293	0.006479
RS	59	8.609674	7.398849	280.648323	0.006240	0.006380
RS	60	9.294709	7.398849	276.415533	0.006146	0.006239
RS	61	10.033622	7.398849	270.299761	0.006010	0.006057
RS	62	10.830653	7.398849	262.280057	0.005832	0.005834
RS	63	11.690371	7.398849	2250.254834	0.050032	0.048385
PA	4+25*2+4+6 0.036827998 0.015886824 11.690371193 1.884512046 0.443282636 0.428869668 0.408448854 0.399534513 0.425614677 0.500739322 0.642315421 0.876069596 1.220750316 1.665698293 2.164195368 2.663639598 3.143811448 3.604395660 4.018231162 4.320591092 4.454947047 4.425332166 4.294556493 4.138259279 4.006975857 3.922204804 3.890628123 3.914918359 3.998454342 4.273143663 7.398849138
//
IT	4373
RD	12
LK	-268291.231209
QD	-495.933356 -> -439.801651
RI	0.0119394207
TR	0.035550	0.016217
MT	11.898207
MM	C_pi: 2.517568, n_recomb: 47526.690197
RS	0	0.000000	2.160015	169.935512	0.003576	0.000162
RS	1	0.007895	2.160015	182.669005	0.003844	0.001205
RS	2	0.016414	2.160015	196.298776	0.004130	0.002637
RS	3	0.025605	2.160015	210.878463	0.004437	0.003818
RS	4	0.035521	0.455971	1062.935866	0.022365	0.019195
RS	5	0.046221	0.455971	1119.325663	0.023552	0.020712
RS	6	0.057765	0.445514	1203.678778	0.025326	0.022496
RS	7	0.070221	0.445514	1261.650044	0.026546	0.023640
RS	8	0.083660	0.422578	1389.783477	0.029242	0.026304
RS	9	0.098160	0.422578	1447.154805	0.030449	0.028080
RS	10	0.113805	0.408620	1552.949234	0.032675	0.030736
RS	11	0.130686	0.408620	1605.376241	0.033778	0.032848
RS	12	0.148898	0.430270	1572.643167	0.033090	0.032840
RS	13	0.168549	0.430270	1618.424243	0.034053	0.034778
RS	14	0.189752	0.501875	1427.949100	0.030045	0.031170
RS	15	0.212628	0.501875	1469.694221	0.030924	0.032713
RS	16	0.237310	0.640930	1186.832224	0.024972	0.026693
RS	17	0.263941	0.640930	1226.693149	0.025811	0.027876
RS	18	0.292675	0.874229	932.350052	0.019617	0.021320
RS	19	0.323677	0.874229	969.814446	0.020406	0.022229
RS	20	0.357127	1.222670	723.435121	0.015222	0.016630
RS	21	0.393218	1.222670	757.199115	0.015932	0.017351
RS	22	0.432158	1.677375	578.990360	0.012182	0.013279
RS	23	0.474173	1.677375	608.864493	0.012811	0.013894
RS	24	0.519504	2.190963	490.865704	0.010328	0.011208
RS	25	0.568415	2.190963	517.685908	0.010893	0.011774
RS	26	0.621187	2.708678	441.916864	0.009298	0.010067
RS	27	0.678126	2.708678	466.725302	0.009820	0.010607
RS	28	0.739560	3.209921	416.043871	0.008754	0.009470
RS	29	0.805844	3.209921	439.603459	0.009250	0.009975
RS	30	0.877362	3.695486	403.433816	0.008489	0.009151
RS	31	0.954526	3.695486	426.215598	0.008968	0.009611
RS	32	1.037782	4.136595	402.118176	0.008461	0.009039
RS	33	1.127612	4.136595	424.501624	0.008932	0.009463
RS	34	1.224533	4.461930	415.121820	0.008734	0.009204
RS	35	1.329107	4.461930	437.499267	0.009205	0.009619
RS	36	1.441937	4.607369	445.891891	0.009382	0.009746
RS	37	1.563674	4.607369	468.538489	0.009858	0.010180
RS	38	1.695024	4.574763	494.755640	0.010410	0.010700
RS	39	1.836743	4.574763	517.513259	0.010889	0.011165
RS	40	1.989652	4.431405	557.138963	0.011723	0.011985
RS	41	2.154632	4.431405	579.102886	0.012185	0.012458
RS	42	2.332638	4.259418	623.851775	0.013126	0.013397
RS	43	2.524698	4.259418	643.312733	0.013536	0.013831
RS	44	2.731922	4.113752	683.788706	0.014387	0.014682
RS	45	2.955506	4.113752	698.546591	0.014698	0.015017
RS	46	3.196742	4.017715	726.990058	0.015296	0.015609
RS	47	3.457024	4.017715	734.891008	0.015463	0.015789
RS	48	3.737856	3.978397	746.091953	0.015698	0.016007
RS	49	4.040860	3.978397	745.592795	0.015688	0.015996
RS	50	4.367786	3.998477	737.037897	0.015508	0.015786
RS	51	4.720523	3.998477	727.665699	0.015311	0.015572
RS	52	5.101110	4.081527	699.593489	0.014720	0.014943
RS	53	5.511745	4.081527	682.175623	0.014354	0.014546
RS	54	5.954799	4.366311	619.170516	0.013028	0.013188
RS	55	6.432833	4.366311	598.527028	0.012593	0.012716
RS	56	6.948609	4.366311	573.567830	0.012068	0.012150
RS	57	7.505106	4.366311	544.521272	0.011457	0.011497
RS	58	8.105539	7.767868	296.969796	0.006248	0.006412
RS	59	8.753377	7.767868	295.322568	0.006214	0.006337
RS	60	9.452363	7.767868	291.792231	0.006140	0.006221
RS	61	10.206535	7.767868	286.299283	0.006024	0.006063
RS	62	11.020249	7.767868	278.801500	0.005866	0.005864
RS	63	11.898207	7.767868	2471.981751	0.052012	0.050353
PA	4+25*2+4+6 0.035550364 0.016217120 11.898207249 2.160015466 0.455971079 0.445513595 0.422578173 0.408620454 0.430269919 0.501874798 0.640929964 0.874229023 1.222670079 1.677374810 2.190962574 2.708678136 3.209921146 3.695486420 4.136594652 4.461930313 4.607368694 4.574763346 4.431405099 4.259418413 4.113752017 4.017714884 3.978397448 3.998477233 4.081527316 4.366310596 7.767868217
//
IT	4950
RD	13
LK	-268181.564482
QD	-458.129805 -> -407.845005
RI	0.0104015565
TR	0.034368	0.016522
MT	12.100927
MM	C_pi: 2.604022, n_recomb: 50030.040665
RS	0	0.000000	2.466240	157.109977	0.003140	0.000144
RS	1	0.007924	2.466240	169.005196	0.003378	0.001070
RS	2	0.016476	2.466240	181.753905	0.003633	0.002342
RS	3	0.025705	2.466240	195.409610	0.003906	0.003396
RS	4	0.035665	0.467556	1097.595119	0.021939	0.019046
RS	5	0.046415	0.467556	1156.699055	0.023120	0.020546
RS	6	0.058017	0.461875	1231.450395	0.024614	0.022073
RS	7	0.070538	0.461875	1292.240504	0.025829	0.023164
RS	8	0.084051	0.436762	1429.525652	0.028573	0.025842
RS	9	0.098635	0.436762	1490.358972	0.029789	0.027555
RS	10	0.114375	0.417824	1618.345316	0.032347	0.030481
RS	11	0.131361	0.417824	1674.560691	0.033471	0.032552
RS	12	0.149694	0.435103	1659.922551	0.033179	0.032904
RS	13	0.169479	0.435103	1709.047035	0.034160	0.034827
RS	14	0.190832	0.503267	1521.034187	0.030402	0.031469
RS	15	0.213878	0.503267	1565.574301	0.031293	0.033012
RS	16	0.238749	0.639814	1269.916194	0.025383	0.027049
RS	17	0.265590	0.639814	1312.368678	0.026232	0.028241
RS	18	0.294559	0.872440	997.635356	0.019941	0.021597
RS	19	0.325823	0.872440	1037.599037	0.020740	0.022521
RS	20	0.359565	1.224067	771.496198	0.015421	0.016791
RS	21	0.395980	1.224067	807.527398	0.016141	0.017526
RS	22	0.435281	1.687636	614.484103	0.012282	0.013346
RS	23	0.477695	1.687636	646.308702	0.012918	0.013969
RS	24	0.523471	2.215386	518.585100	0.010365	0.011213
RS	25	0.572874	2.215386	547.083739	0.010935	0.011783
RS	26	0.626191	2.750687	465.164005	0.009298	0.010031
RS	27	0.683733	2.750687	491.465550	0.009823	0.010571
RS	28	0.745835	3.272666	436.544968	0.008726	0.009403
RS	29	0.812858	3.272666	461.476222	0.009224	0.009906
RS	30	0.885191	3.783248	421.978286	0.008434	0.009054
RS	31	0.963256	3.783248	446.047480	0.008916	0.009513
RS	32	1.047506	4.252115	419.362831	0.008382	0.008914
RS	33	1.138433	4.252115	442.985717	0.008854	0.009338
RS	34	1.236564	4.601391	432.091607	0.008637	0.009059
RS	35	1.342471	4.601391	455.715120	0.009109	0.009473
RS	36	1.456770	4.759062	464.064409	0.009276	0.009589
RS	37	1.580126	4.759062	488.032379	0.009755	0.010022
RS	38	1.713256	4.724446	515.881730	0.010311	0.010543
RS	39	1.856936	4.724446	540.090887	0.010795	0.011006
RS	40	2.012000	4.569067	582.908454	0.011651	0.011843
RS	41	2.179351	4.569067	606.453392	0.012122	0.012318
RS	42	2.359963	4.381518	655.452835	0.013101	0.013289
RS	43	2.554886	4.381518	676.534713	0.013523	0.013731
RS	44	2.765255	4.221253	721.544034	0.014422	0.014627
RS	45	2.992293	4.221253	737.786775	0.014747	0.014975
RS	46	3.237321	4.113478	770.227710	0.015395	0.015616
RS	47	3.501764	4.113478	779.257344	0.015576	0.015814
RS	48	3.787162	4.065742	793.229837	0.015855	0.016078
RS	49	4.095174	4.065742	793.302561	0.015857	0.016085
RS	50	4.427593	4.080756	785.822679	0.015707	0.015912
RS	51	4.786351	4.080756	776.349102	0.015518	0.015714
RS	52	5.173537	4.162296	747.449289	0.014940	0.015105
RS	53	5.591403	4.162296	729.271565	0.014577	0.014721
RS	54	6.042381	4.455286	661.940417	0.013231	0.013349
RS	55	6.529092	4.455286	640.277364	0.012798	0.012886
RS	56	7.054370	4.455286	613.964700	0.012272	0.012327
RS	57	7.621270	4.455286	583.236782	0.011658	0.011678
RS	58	8.233091	8.127220	310.711467	0.006210	0.006352
RS	59	8.893391	8.127220	309.815828	0.006193	0.006299
RS	60	9.606011	8.127220	306.983052	0.006136	0.006205
RS	61	10.375099	8.127220	302.114188	0.006039	0.006069
RS	62	11.205128	8.127220	295.146498	0.005899	0.005891
RS	63	12.100927	8.127220	2696.721919	0.053902	0.052235
PA	4+25*2+4+6 0.034367902 0.016522311 12.100927339 2.466240097 0.467555535 0.461875102 0.436761600 0.417823685 0.435103283 0.503267118 0.639813842 0.872440256 1.224066982 1.687635689 2.215386328 2.750687373 3.272666194 3.783248301 4.252115035 4.601391167 4.759061959 4.724445646 4.569066641 4.381518476 4.221253024 4.113478329 4.065741794 4.080755622 4.162295608 4.455285684 8.127219518
//
IT	4496
RD	14
LK	-268083.281576
QD	-424.196095 -> -379.039025
RI	0.0091051582
TR	0.033271	0.016804
MT	12.299029
MM	C_pi: 2.688785, n_recomb: 52484.677113
RS	0	0.000000	2.807745	145.150056	0.002766	0.000128
RS	1	0.007951	2.807745	156.241705	0.002977	0.000951
RS	2	0.016535	2.807745	168.142480	0.003204	0.002083
RS	3	0.025801	2.807745	180.905075	0.003447	0.003025
RS	4	0.035804	0.478195	1131.882975	0.021566	0.018915
RS	5	0.046603	0.478195	1193.645699	0.022743	0.020406
RS	6	0.058260	0.477994	1256.963060	0.023949	0.021668
RS	7	0.070844	0.477994	1320.421701	0.025158	0.022714
RS	8	0.084428	0.451007	1465.560590	0.027924	0.025387
RS	9	0.099093	0.451007	1529.706919	0.029146	0.027043
RS	10	0.114923	0.427119	1679.684245	0.032003	0.030214
RS	11	0.132013	0.427119	1739.634974	0.033146	0.032247
RS	12	0.150461	0.440068	1744.146250	0.033232	0.032943
RS	13	0.170376	0.440068	1796.625071	0.034231	0.034852
RS	14	0.191875	0.504852	1612.601613	0.030725	0.031744
RS	15	0.215083	0.504852	1659.935473	0.031627	0.033288
RS	16	0.240137	0.638891	1352.604978	0.025771	0.027390
RS	17	0.267183	0.638891	1397.627488	0.026629	0.028591
RS	18	0.296379	0.870658	1062.947029	0.020253	0.021870
RS	19	0.327897	0.870658	1105.392804	0.021061	0.022806
RS	20	0.361921	1.224953	819.584718	0.015616	0.016953
RS	21	0.398650	1.224953	857.875065	0.016345	0.017700
RS	22	0.438300	1.696571	649.882935	0.012382	0.013416
RS	23	0.481102	1.696571	683.651470	0.013026	0.014048
RS	24	0.527308	2.237625	546.089164	0.010405	0.011224
RS	25	0.577188	2.237625	576.256382	0.010980	0.011797
RS	26	0.631034	2.789863	488.089474	0.009300	0.010002
RS	27	0.689162	2.789863	515.869581	0.009829	0.010543
RS	28	0.751912	3.332232	456.617538	0.008700	0.009342
RS	29	0.819651	3.332232	482.900714	0.009201	0.009845
RS	30	0.892776	3.867825	439.978736	0.008383	0.008964
RS	31	0.971716	3.867825	465.309841	0.008866	0.009422
RS	32	1.056933	4.364866	435.938726	0.008306	0.008798
RS	33	1.148925	4.364866	460.769564	0.008779	0.009221
RS	34	1.248232	4.738945	448.251187	0.008541	0.008921
RS	35	1.355436	4.738945	473.083987	0.009014	0.009334
RS	36	1.471164	4.909927	481.259925	0.009170	0.009438
RS	37	1.596094	4.909927	506.509849	0.009651	0.009869
RS	38	1.730958	4.874209	535.850158	0.010210	0.010390
RS	39	1.876545	4.874209	561.474915	0.010698	0.010852
RS	40	2.033708	4.707336	607.365789	0.011572	0.011702
RS	41	2.203368	4.707336	632.469046	0.012051	0.012179
RS	42	2.386519	4.504352	685.675496	0.013064	0.013180
RS	43	2.584233	4.504352	708.379115	0.013497	0.013629
RS	44	2.797667	4.329307	757.989715	0.014442	0.014566
RS	45	3.028073	4.329307	775.746722	0.014780	0.014926
RS	46	3.276800	4.209390	812.367152	0.015478	0.015616
RS	47	3.545303	4.209390	822.579077	0.015673	0.015830
RS	48	3.835157	4.152661	839.586521	0.015997	0.016142
RS	49	4.148058	4.152661	840.295311	0.016010	0.016166
RS	50	4.485839	4.161884	834.183486	0.015894	0.016030
RS	51	4.850478	4.161884	824.665013	0.015712	0.015847
RS	52	5.244112	4.241046	795.200277	0.015151	0.015261
RS	53	5.669045	4.241046	776.296231	0.014791	0.014888
RS	54	6.127766	4.540616	704.859230	0.013430	0.013506
RS	55	6.622962	4.540616	682.176273	0.012998	0.013052
RS	56	7.157533	4.540616	654.506320	0.012470	0.012499
RS	57	7.734611	4.540616	622.089658	0.011853	0.011852
RS	58	8.357574	8.477591	324.262546	0.006178	0.006300
RS	59	9.030071	8.477591	324.109815	0.006175	0.006266
RS	60	9.756042	8.477591	321.970561	0.006135	0.006191
RS	61	10.539738	8.477591	317.727175	0.006054	0.006075
RS	62	11.385748	8.477591	311.297109	0.005931	0.005917
RS	63	12.299029	8.477591	2923.815364	0.055708	0.054033
PA	4+25*2+4+6 0.033271353 0.016804265 12.299028878 2.807745493 0.478195053 0.477993749 0.451007285 0.427118941 0.440067707 0.504851923 0.638891259 0.870658060 1.224953009 1.696571382 2.237625208 2.789863137 3.332231580 3.867824922 4.364865978 4.738944580 4.909927131 4.874208955 4.707335706 4.504351931 4.329306854 4.209389766 4.152661325 4.161884192 4.241046011 4.540616173 8.477591324
//
IT	4360
RD	15
LK	-267994.986823
QD	-393.645124 -> -353.002113
RI	0.0080022119
TR	0.032253	0.017065
MT	12.492703
MM	C_pi: 2.771864, n_recomb: 54888.822795
RS	0	0.000000	3.189625	133.954552	0.002440	0.000114
RS	1	0.007978	3.189625	144.275920	0.002629	0.000846
RS	2	0.016592	3.189625	155.361199	0.002830	0.001854
RS	3	0.025894	3.189625	167.261742	0.003047	0.002698
RS	4	0.035938	0.488001	1165.703910	0.021238	0.018800
RS	5	0.046783	0.488001	1230.070946	0.022410	0.020288
RS	6	0.058493	0.493888	1280.366596	0.023327	0.021279
RS	7	0.071138	0.493888	1346.349476	0.024529	0.022287
RS	8	0.084791	0.465309	1498.143694	0.027294	0.024940
RS	9	0.099534	0.465309	1565.451401	0.028520	0.026544
RS	10	0.115453	0.436486	1737.139129	0.031648	0.029937
RS	11	0.132642	0.436486	1800.760205	0.032807	0.031936
RS	12	0.151202	0.445127	1825.333372	0.033255	0.032960
RS	13	0.171243	0.445127	1881.167569	0.034272	0.034856
RS	14	0.192882	0.506579	1702.576189	0.031019	0.031998
RS	15	0.216248	0.506579	1752.697370	0.031932	0.033542
RS	16	0.241479	0.638111	1434.801893	0.026140	0.027719
RS	17	0.268722	0.638111	1482.368595	0.027007	0.028927
RS	18	0.298138	0.868853	1128.214512	0.020555	0.022138
RS	19	0.329902	0.868853	1173.120701	0.021373	0.023086
RS	20	0.364199	1.225357	867.654988	0.015807	0.017117
RS	21	0.401233	1.225357	908.192708	0.016546	0.017875
RS	22	0.441221	1.704286	685.159285	0.012483	0.013491
RS	23	0.484400	1.704286	720.862544	0.013133	0.014130
RS	24	0.531023	2.257826	573.365808	0.010446	0.011240
RS	25	0.581366	2.257826	605.189951	0.011026	0.011817
RS	26	0.635725	2.826358	510.691289	0.009304	0.009979
RS	27	0.694421	2.826358	539.934171	0.009837	0.010521
RS	28	0.757800	3.388740	476.267747	0.008677	0.009288
RS	29	0.826235	3.388740	503.882216	0.009180	0.009790
RS	30	0.900130	3.949279	457.450107	0.008334	0.008881
RS	31	0.979921	3.949279	484.017009	0.008818	0.009338
RS	32	1.066077	4.474835	451.869767	0.008232	0.008688
RS	33	1.159106	4.474835	477.876601	0.008706	0.009111
RS	34	1.259557	4.874475	463.635325	0.008447	0.008790
RS	35	1.368023	4.874475	489.640085	0.008921	0.009203
RS	36	1.485141	5.059769	497.520618	0.009064	0.009294
RS	37	1.611604	5.059769	524.011837	0.009547	0.009724
RS	38	1.748155	5.023790	554.705776	0.010106	0.010242
RS	39	1.895601	5.023790	581.707458	0.010598	0.010703
RS	40	2.054809	4.845919	630.546886	0.011488	0.011564
RS	41	2.226720	4.845919	657.180790	0.011973	0.012043
RS	42	2.412345	4.627623	714.534005	0.013018	0.013070
RS	43	2.612780	4.627623	738.852985	0.013461	0.013525
RS	44	2.829205	4.437647	793.107221	0.014449	0.014501
RS	45	3.062896	4.437647	812.399502	0.014801	0.014873
RS	46	3.315232	4.305247	853.351741	0.015547	0.015610
RS	47	3.587698	4.305247	864.791769	0.015755	0.015839
RS	48	3.881903	4.239037	885.072488	0.016125	0.016197
RS	49	4.199578	4.239037	886.475993	0.016150	0.016238
RS	50	4.542598	4.241853	882.007536	0.016069	0.016141
RS	51	4.912984	4.241853	872.498400	0.015896	0.015972
RS	52	5.312919	4.317899	842.723519	0.015353	0.015410
RS	53	5.744761	4.317899	823.127715	0.014996	0.015047
RS	54	6.211055	4.622629	747.812949	0.013624	0.013660
RS	55	6.714550	4.622629	724.112456	0.013192	0.013213
RS	56	7.258214	4.622629	695.084968	0.012664	0.012664
RS	57	7.845251	4.622629	660.976601	0.012042	0.012019
RS	58	8.479122	8.819404	337.597605	0.006151	0.006253
RS	59	9.163563	8.819404	338.179845	0.006161	0.006236
RS	60	9.902609	8.819404	336.730384	0.006135	0.006178
RS	61	10.700615	8.819404	333.113689	0.006069	0.006080
RS	62	11.562287	8.819404	327.228041	0.005962	0.005940
RS	63	12.492703	8.819404	3152.561445	0.057435	0.055752
PA	4+25*2+4+6 0.032252980 0.017064941 12.492702550 3.189624758 0.488001331 0.493887883 0.465309438 0.436485752 0.445127384 0.506578694 0.638111363 0.868852936 1.225357208 1.704285894 2.257826394 2.826357542 3.388740352 3.949279432 4.474835145 4.874474899 5.059768557 5.023790073 4.845919322 4.627623048 4.437647286 4.305247304 4.239037153 4.241853258 4.317899034 4.622629303 8.819403587
//
IT	4462
RD	16
LK	-267915.491188
QD	-366.064015 -> -329.408299
RI	0.0070570455
TR	0.031305	0.017306
MT	12.682373
MM	C_pi: 2.853290, n_recomb: 57240.808310
RS	0	0.000000	3.617569	123.457474	0.002157	0.000102
RS	1	0.008004	3.617569	133.041662	0.002324	0.000753
RS	2	0.016648	3.617569	143.344310	0.002504	0.001651
RS	3	0.025984	3.617569	154.415032	0.002698	0.002406
RS	4	0.036067	0.497050	1199.029873	0.020947	0.018698
RS	5	0.046957	0.497050	1265.948817	0.022116	0.020187
RS	6	0.058719	0.509568	1301.809936	0.022743	0.020907
RS	7	0.071423	0.509568	1370.179021	0.023937	0.021882
RS	8	0.085143	0.479662	1527.513306	0.026686	0.024502
RS	9	0.099961	0.479662	1597.829818	0.027914	0.026060
RS	10	0.115965	0.445912	1790.861659	0.031286	0.029654
RS	11	0.133250	0.445912	1858.077987	0.032461	0.031620
RS	12	0.151918	0.450260	1903.488097	0.033254	0.032959
RS	13	0.172081	0.450260	1962.669879	0.034288	0.034843
RS	14	0.193857	0.508418	1790.862019	0.031286	0.032233
RS	15	0.217376	0.508418	1843.759736	0.032211	0.033778
RS	16	0.242778	0.637448	1516.392350	0.026491	0.028035
RS	17	0.270212	0.637448	1566.473791	0.027366	0.029251
RS	18	0.299843	0.867023	1193.350454	0.020848	0.022402
RS	19	0.331844	0.867023	1240.691311	0.021675	0.023361
RS	20	0.366408	1.225329	915.653340	0.015997	0.017280
RS	21	0.403737	1.225329	958.423180	0.016744	0.018050
RS	22	0.444054	1.710892	720.283502	0.012583	0.013569
RS	23	0.487598	1.710892	757.909815	0.013241	0.014216
RS	24	0.534627	2.276155	600.399511	0.010489	0.011260
RS	25	0.585420	2.276155	633.867251	0.011074	0.011841
RS	26	0.640279	2.860352	532.963968	0.009311	0.009962
RS	27	0.699528	2.860352	563.652704	0.009847	0.010504
RS	28	0.763519	3.442349	495.499890	0.008656	0.009239
RS	29	0.832631	3.442349	524.424309	0.009162	0.009741
RS	30	0.907276	4.027724	474.405118	0.008288	0.008804
RS	31	0.987894	4.027724	502.181282	0.008773	0.009261
RS	32	1.074965	4.582053	467.179639	0.008162	0.008585
RS	33	1.169004	4.582053	494.330359	0.008636	0.009008
RS	34	1.270571	5.007952	478.275487	0.008355	0.008667
RS	35	1.380266	5.007952	505.414642	0.008830	0.009078
RS	36	1.498741	5.208465	512.887953	0.008960	0.009156
RS	37	1.626698	5.208465	540.579091	0.009444	0.009585
RS	38	1.764896	5.173027	572.492195	0.010001	0.010099
RS	39	1.914155	5.173027	600.830083	0.010497	0.010559
RS	40	2.075360	4.984613	652.491275	0.011399	0.011429
RS	41	2.249467	4.984613	680.624063	0.011891	0.011909
RS	42	2.437509	4.751134	742.048502	0.012964	0.012959
RS	43	2.640602	4.751134	767.970127	0.013416	0.013420
RS	44	2.859949	4.546111	826.885608	0.014446	0.014434
RS	45	3.096852	4.546111	847.726444	0.014810	0.014817
RS	46	3.352715	4.400933	893.136199	0.015603	0.015598
RS	47	3.629057	4.400933	905.842538	0.015825	0.015842
RS	48	3.927516	4.324822	929.609410	0.016240	0.016246
RS	49	4.249863	4.324822	931.760490	0.016278	0.016302
RS	50	4.598009	4.320717	929.189779	0.016233	0.016244
RS	51	4.974020	4.320717	919.741559	0.016068	0.016089
RS	52	5.380125	4.393018	889.902027	0.015547	0.015553
RS	53	5.818732	4.393018	869.649476	0.015193	0.015199
RS	54	6.292445	4.701680	790.688719	0.013813	0.013810
RS	55	6.804071	4.701680	765.975535	0.013382	0.013369
RS	56	7.356646	4.701680	735.593577	0.012851	0.012824
RS	57	7.953447	4.701680	699.794687	0.012225	0.012180
RS	58	8.598014	9.153213	350.689923	0.006127	0.006210
RS	59	9.294169	9.153213	351.999519	0.006149	0.006208
RS	60	10.046042	9.153213	351.236116	0.006136	0.006167
RS	61	10.858092	9.153213	348.246925	0.006084	0.006085
RS	62	11.735135	9.153213	342.911661	0.005991	0.005962
RS	63	12.682373	9.153213	3382.244299	0.059088	0.057395
PA	4+25*2+4+6 0.031305258 0.017305851 12.682372946 3.617569283 0.497049528 0.509567510 0.479661763 0.445911663 0.450260093 0.508418140 0.637448043 0.867023381 1.225329162 1.710892063 2.276154697 2.860352237 3.442348698 4.027724477 4.582052703 5.007951917 5.208464787 5.173026787 4.984613021 4.751134336 4.546111014 4.400933061 4.324822416 4.320717288 4.393017980 4.701680013 9.153213479
//
IT	5014
RD	17
LK	-267843.769170
QD	-341.100385 -> -307.977699
RI	0.0062426633
TR	0.030422	0.017529
MT	12.868005
MM	C_pi: 2.933038, n_recomb: 59539.640823
RS	0	0.000000	4.097926	113.614641	0.001908	0.000091
RS	1	0.008028	4.097926	122.495116	0.002057	0.000670
RS	2	0.016701	4.097926	132.048888	0.002218	0.001470
RS	3	0.026070	4.097926	142.323536	0.002390	0.002147
RS	4	0.036192	0.505417	1231.809195	0.020689	0.018607
RS	5	0.047126	0.505417	1301.227808	0.021855	0.020103
RS	6	0.058937	0.525039	1321.431404	0.022194	0.020550
RS	7	0.071697	0.525039	1392.054384	0.023380	0.021497
RS	8	0.085482	0.494060	1553.882653	0.026098	0.024075
RS	9	0.100373	0.494060	1627.055298	0.027327	0.025589
RS	10	0.116460	0.455387	1840.994411	0.030920	0.029367
RS	11	0.133838	0.455387	1911.722207	0.032108	0.031302
RS	12	0.152611	0.455449	1978.616136	0.033232	0.032941
RS	13	0.172891	0.455449	2041.129698	0.034282	0.034814
RS	14	0.194800	0.510347	1877.372010	0.031531	0.032451
RS	15	0.218467	0.510347	1933.031585	0.032466	0.033996
RS	16	0.244035	0.636879	1597.271743	0.026827	0.028341
RS	17	0.271655	0.636879	1649.835310	0.027710	0.029563
RS	18	0.301493	0.865168	1258.272813	0.021133	0.022662
RS	19	0.333726	0.865168	1308.018919	0.021969	0.023631
RS	20	0.368547	1.224916	963.524731	0.016183	0.017445
RS	21	0.406164	1.224916	1008.508126	0.016938	0.018224
RS	22	0.446800	1.716485	755.228204	0.012684	0.013650
RS	23	0.490699	1.716485	794.763567	0.013348	0.014304
RS	24	0.538123	2.292745	627.177638	0.010534	0.011284
RS	25	0.589353	2.292745	662.274096	0.011123	0.011869
RS	26	0.644697	2.891988	554.905558	0.009320	0.009948
RS	27	0.704483	2.891988	587.022233	0.009859	0.010492
RS	28	0.769070	3.493168	514.321460	0.008638	0.009196
RS	29	0.838842	3.493168	544.533931	0.009146	0.009698
RS	30	0.914215	4.103211	490.861011	0.008244	0.008732
RS	31	0.995640	4.103211	519.819724	0.008731	0.009189
RS	32	1.083601	4.686491	481.895229	0.008094	0.008489
RS	33	1.178625	4.686491	510.157820	0.008568	0.008911
RS	34	1.281277	5.139238	492.210520	0.008267	0.008549
RS	35	1.392170	5.139238	520.446735	0.008741	0.008960
RS	36	1.511967	5.355792	527.410763	0.008858	0.009024
RS	37	1.641381	5.355792	556.260316	0.009343	0.009451
RS	38	1.781185	5.321635	589.264759	0.009897	0.009961
RS	39	1.932212	5.321635	618.896895	0.010395	0.010420
RS	40	2.095365	5.123117	673.251361	0.011308	0.011297
RS	41	2.271616	5.123117	702.848121	0.011805	0.011779
RS	42	2.462018	4.874585	768.258519	0.012903	0.012849
RS	43	2.667705	4.874585	795.764681	0.013365	0.013316
RS	44	2.889905	4.654412	859.341464	0.014433	0.014364
RS	45	3.129945	4.654412	881.736995	0.014809	0.014757
RS	46	3.389256	4.496207	931.705085	0.015648	0.015582
RS	47	3.669385	4.496207	945.708441	0.015884	0.015839
RS	48	3.972003	4.409845	973.148383	0.016345	0.016289
RS	49	4.298917	4.409845	976.093764	0.016394	0.016359
RS	50	4.652077	4.398365	975.658705	0.016387	0.016341
RS	51	5.033589	4.398365	966.319037	0.016230	0.016198
RS	52	5.445731	4.466378	936.648871	0.015732	0.015690
RS	53	5.890961	4.466378	915.773402	0.015381	0.015344
RS	54	6.371935	4.777887	833.398970	0.013997	0.013956
RS	55	6.891523	4.777887	807.678732	0.013565	0.013519
RS	56	7.452826	4.777887	775.946912	0.013032	0.012977
RS	57	8.059192	4.777887	738.460995	0.012403	0.012334
RS	58	8.714239	9.479188	363.521121	0.006106	0.006172
RS	59	9.421875	9.479188	365.550272	0.006140	0.006184
RS	60	10.186323	9.479188	365.468706	0.006138	0.006157
RS	61	11.012143	9.479188	363.107013	0.006099	0.006090
RS	62	11.904263	9.479188	358.326913	0.006018	0.005982
RS	63	12.868005	9.479188	3612.233289	0.060669	0.058963
PA	4+25*2+4+6 0.030422370 0.017528814 12.868004755 4.097925929 0.505416515 0.525038579 0.494059722 0.455387183 0.455449195 0.510347177 0.636879335 0.865167912 1.224916074 1.716485304 2.292745436 2.891988413 3.493168494 4.103210509 4.686490588 5.139238147 5.355791629 5.321635077 5.123116749 4.874584645 4.654412037 4.496207301 4.409845314 4.398365066 4.466378105 4.777886772 9.479187965
//
IT	5494
RD	18
LK	-267778.939991
QD	-318.452230 -> -288.468744
RI	0.0055377821
TR	0.029599	0.017735
MT	13.049739
MM	C_pi: 3.011085, n_recomb: 61784.080796
RS	0	0.000000	4.637715	104.395407	0.001690	0.000081
RS	1	0.008052	4.637715	112.606345	0.001823	0.000596
RS	2	0.016753	4.637715	121.446155	0.001966	0.001310
RS	3	0.026154	4.637715	130.960171	0.002120	0.001916
RS	4	0.036312	0.513152	1264.036266	0.020459	0.018528
RS	5	0.047288	0.513152	1335.903464	0.021622	0.020031
RS	6	0.059148	0.540294	1339.379044	0.021678	0.020208
RS	7	0.071963	0.540294	1412.129720	0.022856	0.021131
RS	8	0.085810	0.508495	1577.451288	0.025532	0.023658
RS	9	0.100772	0.508495	1653.328122	0.026760	0.025132
RS	10	0.116938	0.464899	1887.688055	0.030553	0.029077
RS	11	0.134407	0.464899	1961.835677	0.031753	0.030983
RS	12	0.153281	0.460680	2050.722395	0.033192	0.032910
RS	13	0.173676	0.460680	2116.543828	0.034257	0.034772
RS	14	0.195713	0.512350	1962.005774	0.031756	0.032653
RS	15	0.219524	0.512350	2020.408442	0.032701	0.034199
RS	16	0.245253	0.636388	1677.331055	0.027148	0.028636
RS	17	0.273054	0.636388	1732.340728	0.028039	0.029864
RS	18	0.303093	0.863290	1322.887907	0.021411	0.022917
RS	19	0.335550	0.863290	1375.006011	0.022255	0.023896
RS	20	0.370622	1.224155	1011.212851	0.016367	0.017609
RS	21	0.408517	1.224155	1058.387819	0.017130	0.018397
RS	22	0.449464	1.721161	789.956270	0.012786	0.013732
RS	23	0.493708	1.721161	831.384053	0.013456	0.014393
RS	24	0.541515	2.307735	653.679197	0.010580	0.011312
RS	25	0.593171	2.307735	690.387651	0.011174	0.011901
RS	26	0.648986	2.921392	576.510724	0.009331	0.009939
RS	27	0.709296	2.921392	610.036314	0.009874	0.010484
RS	28	0.774462	3.541313	532.734498	0.008623	0.009157
RS	29	0.844875	3.541313	564.212389	0.009132	0.009659
RS	30	0.920959	4.175788	506.830526	0.008203	0.008666
RS	31	1.003168	4.175788	536.944776	0.008691	0.009123
RS	32	1.091998	4.788148	496.036378	0.008029	0.008398
RS	33	1.187980	4.788148	525.378746	0.008503	0.008819
RS	34	1.291690	5.268250	505.470022	0.008181	0.008438
RS	35	1.403752	5.268250	534.766023	0.008655	0.008848
RS	36	1.524837	5.501587	541.127971	0.008758	0.008898
RS	37	1.655672	5.501587	571.094235	0.009243	0.009324
RS	38	1.797042	5.469408	605.067681	0.009793	0.009828
RS	39	1.949796	5.469408	635.950953	0.010293	0.010286
RS	40	2.114849	5.261206	692.869595	0.011214	0.011168
RS	41	2.293194	5.261206	723.892541	0.011716	0.011651
RS	42	2.485898	4.997758	793.193469	0.012838	0.012740
RS	43	2.694120	4.997758	822.261089	0.013309	0.013212
RS	44	2.919108	4.762354	890.481821	0.014413	0.014292
RS	45	3.162212	4.762354	914.431528	0.014800	0.014695
RS	46	3.424892	4.590915	969.034767	0.015684	0.015562
RS	47	3.708724	4.590915	984.358752	0.015932	0.015832
RS	48	4.015410	4.493991	1015.637192	0.016438	0.016327
RS	49	4.346790	4.493991	1019.417435	0.016500	0.016410
RS	50	4.704855	4.474756	1021.334242	0.016531	0.016432
RS	51	5.091751	4.474756	1012.147107	0.016382	0.016301
RS	52	5.509801	4.538014	982.868740	0.015908	0.015820
RS	53	5.961514	4.538014	961.403298	0.015561	0.015482
RS	54	6.449599	4.851409	875.848181	0.014176	0.014097
RS	55	6.976985	4.851409	849.127620	0.013743	0.013665
RS	56	7.546838	4.851409	816.052430	0.013208	0.013125
RS	57	8.162577	4.851409	776.885666	0.012574	0.012481
RS	58	8.827896	9.797604	376.068231	0.006087	0.006137
RS	59	9.546788	9.797604	378.808767	0.006131	0.006161
RS	60	10.323566	9.797604	379.404231	0.006141	0.006147
RS	61	11.162892	9.797604	377.669186	0.006113	0.006094
RS	62	12.069803	9.797604	373.447919	0.006044	0.006000
RS	63	13.049739	9.797604	3841.862054	0.062182	0.060460
PA	4+25*2+4+6 0.029598694 0.017735304 13.049739109 4.637715262 0.513151815 0.540293762 0.508495374 0.464898809 0.460680074 0.512349755 0.636387665 0.863290268 1.224154719 1.721161200 2.307734935 2.921391957 3.541313093 4.175788244 4.788147883 5.268249529 5.501587189 5.469408227 5.261205519 4.997758353 4.762353778 4.590914533 4.493991134 4.474756214 4.538013873 4.851409235 9.797604236
//
IT	4500
RD	19
LK	-267720.237058
QD	-297.859554 -> -270.672471
RI	0.0049245577
TR	0.028829	0.017927
MT	13.227730
MM	C_pi: 3.087432, n_recomb: 63973.439755
RS	0	0.000000	5.245756	95.757855	0.001497	0.000072
RS	1	0.008075	5.245756	103.332721	0.001615	0.000531
RS	2	0.016803	5.245756	111.493049	0.001743	0.001166
RS	3	0.026235	5.245756	120.281786	0.001880	0.001710
RS	4	0.036429	0.520282	1295.761189	0.020255	0.018458
RS	5	0.047445	0.520282	1370.028863	0.021416	0.019972
RS	6	0.059352	0.555325	1355.796312	0.021193	0.019882
RS	7	0.072220	0.555325	1430.554978	0.022362	0.020783
RS	8	0.086127	0.522956	1598.430170	0.024986	0.023253
RS	9	0.101158	0.522956	1676.861641	0.026212	0.024689
RS	10	0.117402	0.474442	1931.072971	0.030186	0.028786
RS	11	0.134957	0.474442	2008.542736	0.031397	0.030664
RS	12	0.153931	0.465943	2119.823016	0.033136	0.032866
RS	13	0.174436	0.465943	2188.921542	0.034216	0.034718
RS	14	0.196598	0.514413	2044.689418	0.031962	0.032841
RS	15	0.220549	0.514413	2105.812940	0.032917	0.034386
RS	16	0.246434	0.635971	1756.447728	0.027456	0.028922
RS	17	0.274410	0.635971	1813.865261	0.028353	0.030154
RS	18	0.304644	0.861399	1387.110906	0.021683	0.023169
RS	19	0.337320	0.861399	1441.564715	0.022534	0.024155
RS	20	0.372635	1.223100	1058.654797	0.016548	0.017772
RS	21	0.410801	1.223100	1107.996366	0.017320	0.018570
RS	22	0.452050	1.725023	824.431964	0.012887	0.013817
RS	23	0.496629	1.725023	867.733294	0.013564	0.014485
RS	24	0.544809	2.321261	679.886945	0.010628	0.011343
RS	25	0.596879	2.321261	718.189207	0.011226	0.011935
RS	26	0.653154	2.948734	597.769980	0.009344	0.009934
RS	27	0.713973	2.948734	632.684430	0.009890	0.010480
RS	28	0.779703	3.586926	550.741875	0.008609	0.009123
RS	29	0.850741	3.586926	583.462073	0.009120	0.009625
RS	30	0.927516	4.245563	522.325669	0.008165	0.008605
RS	31	1.010491	4.245563	553.568363	0.008653	0.009062
RS	32	1.100166	4.887041	509.627187	0.007966	0.008312
RS	33	1.197082	4.887041	540.017602	0.008441	0.008733
RS	34	1.301825	5.394930	518.087223	0.008098	0.008332
RS	35	1.415026	5.394930	548.406265	0.008572	0.008741
RS	36	1.537368	5.645759	554.078812	0.008661	0.008778
RS	37	1.669590	5.645759	585.120365	0.009146	0.009203
RS	38	1.812489	5.616193	619.948686	0.009691	0.009699
RS	39	1.966928	5.616193	652.039560	0.010192	0.010157
RS	40	2.133837	5.398699	711.395552	0.011120	0.011042
RS	41	2.314226	5.398699	743.804992	0.011627	0.011526
RS	42	2.509181	5.120465	816.896565	0.012769	0.012633
RS	43	2.719879	5.120465	847.498663	0.013248	0.013109
RS	44	2.947591	4.869775	920.329542	0.014386	0.014220
RS	45	3.193692	4.869775	945.827251	0.014785	0.014631
RS	46	3.459666	4.684917	1005.123544	0.015712	0.015539
RS	47	3.747119	4.684917	1021.785261	0.015972	0.015820
RS	48	4.057783	4.577176	1057.043352	0.016523	0.016359
RS	49	4.393535	4.577176	1061.693269	0.016596	0.016455
RS	50	4.756400	4.549855	1066.160536	0.016666	0.016518
RS	51	5.148567	4.549855	1057.165898	0.016525	0.016397
RS	52	5.572402	4.607955	1028.488628	0.016077	0.015945
RS	53	6.030463	4.607955	1006.464596	0.015733	0.015614
RS	54	6.525514	4.922392	917.958476	0.014349	0.014235
RS	55	7.060542	4.922392	890.244835	0.013916	0.013805
RS	56	7.638774	4.922392	855.833942	0.013378	0.013267
RS	57	8.263700	4.922392	814.994376	0.012740	0.012623
RS	58	8.939091	10.108723	388.315427	0.006070	0.006104
RS	59	9.669021	10.108723	391.758661	0.006124	0.006140
RS	60	10.457895	10.108723	393.025606	0.006144	0.006138
RS	61	11.310472	10.108723	391.915373	0.006126	0.006098
RS	62	12.231898	10.108723	388.255347	0.006069	0.006016
RS	63	13.227730	10.108723	4070.539607	0.063629	0.061888
PA	4+25*2+4+6 0.028829134 0.017926623 13.227730374 5.245755941 0.520281588 0.555325052 0.522956011 0.474441734 0.465943353 0.514412686 0.635971327 0.861399153 1.223099932 1.725022658 2.321261221 2.948734315 3.586926358 4.245562859 4.887040971 5.394929563 5.645759251 5.616192644 5.398699429 5.120465042 4.869774882 4.684917476 4.577176446 4.549854977 4.607955243 4.922391520 10.108722783
//
IT	4654
RD	20
LK	-267666.992987
QD	-279.097440 -> -254.407219
RI	0.0043910985
TR	0.028109	0.018104
MT	13.401993
MM	C_pi: 3.162051, n_recomb: 66107.160186
RS	0	0.000000	5.930409	87.696156	0.001327	0.000064
RS	1	0.008098	5.930409	94.670030	0.001432	0.000472
RS	2	0.016851	5.930409	102.187362	0.001546	0.001039
RS	3	0.026313	5.930409	110.288633	0.001668	0.001525
RS	4	0.036541	0.526848	1326.978076	0.020073	0.018398
RS	5	0.047598	0.526848	1403.598756	0.021232	0.019925
RS	6	0.059549	0.570129	1370.797832	0.020736	0.019569
RS	7	0.072469	0.570129	1447.450378	0.021896	0.020452
RS	8	0.086435	0.537431	1617.005938	0.024460	0.022858
RS	9	0.101531	0.537431	1697.845234	0.025683	0.024260
RS	10	0.117850	0.484004	1971.301528	0.029820	0.028494
RS	11	0.135491	0.484004	2051.990513	0.031040	0.030347
RS	12	0.154560	0.471231	2185.935793	0.033067	0.032812
RS	13	0.175173	0.471231	2258.274000	0.034161	0.034653
RS	14	0.197455	0.516527	2125.341962	0.032150	0.033014
RS	15	0.221542	0.516527	2189.160814	0.033115	0.034559
RS	16	0.247579	0.635623	1834.516734	0.027751	0.029197
RS	17	0.275724	0.635623	1894.301552	0.028655	0.030433
RS	18	0.306149	0.859502	1450.854331	0.021947	0.023415
RS	19	0.339037	0.859502	1507.604585	0.022805	0.024409
RS	20	0.374588	1.221786	1105.796663	0.016727	0.017935
RS	21	0.413018	1.221786	1157.277005	0.017506	0.018741
RS	22	0.454560	1.728151	858.620977	0.012988	0.013903
RS	23	0.499466	1.728151	903.774738	0.013671	0.014577
RS	24	0.548008	2.333438	705.783424	0.010676	0.011376
RS	25	0.600480	2.333438	745.659790	0.011280	0.011972
RS	26	0.657202	2.974133	618.678240	0.009359	0.009931
RS	27	0.718517	2.974133	654.960576	0.009908	0.010479
RS	28	0.784797	3.630112	568.347211	0.008597	0.009092
RS	29	0.856444	3.630112	602.286125	0.009111	0.009595
RS	30	0.933892	4.312592	537.359261	0.008129	0.008548
RS	31	1.017612	4.312592	569.703248	0.008618	0.009005
RS	32	1.108111	4.983176	522.687899	0.007907	0.008231
RS	33	1.205938	4.983176	554.094866	0.008382	0.008653
RS	34	1.311687	5.519217	530.090647	0.008019	0.008231
RS	35	1.425999	5.519217	561.396422	0.008492	0.008640
RS	36	1.549568	5.788149	566.303678	0.008566	0.008662
RS	37	1.683143	5.788149	598.379547	0.009052	0.009086
RS	38	1.827533	5.761801	633.953643	0.009590	0.009576
RS	39	1.983616	5.761801	667.208355	0.010093	0.010033
RS	40	2.152338	5.535399	728.876611	0.011026	0.010920
RS	41	2.334722	5.535399	762.631283	0.011536	0.011405
RS	42	2.531875	5.242510	839.408537	0.012698	0.012527
RS	43	2.744992	5.242510	871.514719	0.013183	0.013007
RS	44	2.975367	4.976493	948.910109	0.014354	0.014146
RS	45	3.224396	4.976493	975.944475	0.014763	0.014566
RS	46	3.493591	4.778063	1039.973248	0.015732	0.015512
RS	47	3.784583	4.778063	1057.983730	0.016004	0.015805
RS	48	4.099139	4.659279	1097.343426	0.016599	0.016387
RS	49	4.439167	4.659279	1102.892050	0.016683	0.016495
RS	50	4.806728	4.623589	1110.089001	0.016792	0.016598
RS	51	5.204052	4.623589	1101.322723	0.016660	0.016487
RS	52	5.633551	4.676180	1073.443729	0.016238	0.016064
RS	53	6.097828	4.676180	1050.890533	0.015897	0.015739
RS	54	6.599700	4.990901	959.659369	0.014517	0.014368
RS	55	7.142211	4.990901	930.959904	0.014083	0.013941
RS	56	7.728652	4.990901	895.221625	0.013542	0.013403
RS	57	8.362581	4.990901	852.718629	0.012899	0.012759
RS	58	9.047843	10.412662	400.248699	0.006055	0.006074
RS	59	9.788594	10.412662	404.385252	0.006117	0.006120
RS	60	10.589327	10.412662	406.317242	0.006146	0.006130
RS	61	11.454900	10.412662	405.828879	0.006139	0.006101
RS	62	12.390564	10.412662	402.731174	0.006092	0.006031
RS	63	13.401993	10.412662	4297.702716	0.065011	0.063250
PA	4+25*2+4+6 0.028109365 0.018104098 13.401993248 5.930408796 0.526848272 0.570128807 0.537430644 0.484004311 0.471230549 0.516527096 0.635622887 0.859502323 1.221785939 1.728150834 2.333437828 2.974133493 3.630111736 4.312592138 4.983176105 5.519217467 5.788148870 5.761801368 5.535398647 5.242509817 4.976493476 4.778062836 4.659279190 4.623588960 4.676179678 4.990900986 10.412662020
//
IT	5814
RD	21
LK	-267618.625364
QD	-261.970308 -> -239.514190
RI	0.0039252752
TR	0.027435	0.018269
MT	13.572621
MM	C_pi: 3.234936, n_recomb: 68184.985838
RS	0	0.000000	6.702215	80.183322	0.001176	0.000057
RS	1	0.008119	6.702215	86.590951	0.001270	0.000420
RS	2	0.016897	6.702215	93.501643	0.001371	0.000924
RS	3	0.026388	6.702215	100.953378	0.001481	0.001360
RS	4	0.036650	0.532883	1357.706623	0.019912	0.018346
RS	5	0.047745	0.532883	1436.634420	0.021070	0.019887
RS	6	0.059740	0.584691	1384.519825	0.020305	0.019271
RS	7	0.072710	0.584691	1462.958780	0.021456	0.020137
RS	8	0.086732	0.551912	1633.349580	0.023955	0.022476
RS	9	0.101893	0.551912	1716.453451	0.025173	0.023845
RS	10	0.118285	0.493580	2008.514902	0.029457	0.028204
RS	11	0.136008	0.493580	2092.316429	0.030686	0.030031
RS	12	0.155170	0.476531	2249.112764	0.032985	0.032747
RS	13	0.175887	0.476531	2324.647289	0.034093	0.034579
RS	14	0.198287	0.518684	2203.910988	0.032323	0.033175
RS	15	0.222505	0.518684	2270.396627	0.033298	0.034719
RS	16	0.248689	0.635333	1911.458596	0.028033	0.029462
RS	17	0.277000	0.635333	1973.568090	0.028944	0.030702
RS	18	0.307609	0.857614	1514.028284	0.022205	0.023657
RS	19	0.340703	0.857614	1573.033273	0.023070	0.024659
RS	20	0.376484	1.220258	1152.577978	0.016904	0.018097
RS	21	0.415170	1.220258	1206.166675	0.017690	0.018911
RS	22	0.456997	1.730630	892.488704	0.013089	0.013990
RS	23	0.502220	1.730630	939.471762	0.013778	0.014670
RS	24	0.551115	2.344383	731.351202	0.010726	0.011411
RS	25	0.603980	2.344383	772.780627	0.011334	0.012011
RS	26	0.661137	2.997728	639.228299	0.009375	0.009932
RS	27	0.722934	2.997728	676.856710	0.009927	0.010481
RS	28	0.789749	3.671002	585.552080	0.008588	0.009065
RS	29	0.861988	3.671002	620.685709	0.009103	0.009569
RS	30	0.940093	4.376993	551.939830	0.008095	0.008495
RS	31	1.024539	4.376993	585.357895	0.008585	0.008953
RS	32	1.115842	5.076590	535.238765	0.007850	0.008155
RS	33	1.214557	5.076590	567.631215	0.008325	0.008576
RS	34	1.321287	5.641087	541.508834	0.007942	0.008136
RS	35	1.436683	5.641087	573.765699	0.008415	0.008544
RS	36	1.561448	5.928666	577.839934	0.008475	0.008552
RS	37	1.696343	5.928666	610.909816	0.008960	0.008975
RS	38	1.842189	5.906100	647.127761	0.009491	0.009457
RS	39	1.999878	5.906100	681.502736	0.009995	0.009913
RS	40	2.170369	5.671142	745.362565	0.010931	0.010801
RS	41	2.354702	5.671142	780.420252	0.011446	0.011288
RS	42	2.554002	5.363743	860.773844	0.012624	0.012423
RS	43	2.769483	5.363743	894.351049	0.013117	0.012907
RS	44	3.002459	5.082369	976.255945	0.014318	0.014073
RS	45	3.254350	5.082369	1004.811210	0.014737	0.014500
RS	46	3.526693	4.870247	1073.592758	0.015745	0.015484
RS	47	3.821148	4.870247	1092.957689	0.016029	0.015787
RS	48	4.139510	4.740231	1136.521496	0.016668	0.016412
RS	49	4.483720	4.740231	1142.992728	0.016763	0.016531
RS	50	4.855876	4.695925	1153.082002	0.016911	0.016673
RS	51	5.258249	4.695925	1144.576068	0.016786	0.016572
RS	52	5.693290	4.742701	1117.679755	0.016392	0.016178
RS	53	6.163653	4.742701	1094.624942	0.016054	0.015859
RS	54	6.672205	5.057024	1000.891322	0.014679	0.014497
RS	55	7.222047	5.057024	971.213051	0.014244	0.014072
RS	56	7.816531	5.057024	934.156010	0.013700	0.013535
RS	57	8.459282	5.057024	889.999850	0.013053	0.012889
RS	58	9.154218	10.709592	411.857679	0.006040	0.006045
RS	59	9.905577	10.709592	416.677493	0.006111	0.006101
RS	60	10.717940	10.709592	419.267221	0.006149	0.006121
RS	61	11.596259	10.709592	419.396706	0.006151	0.006103
RS	62	12.545889	10.709592	416.861099	0.006114	0.006045
RS	63	13.572621	10.709592	4522.841658	0.066332	0.064549
PA	4+25*2+4+6 0.027435326 0.018268849 13.572621424 6.702215211 0.532883475 0.584690641 0.551911902 0.493580186 0.476531340 0.518683692 0.635332832 0.857613768 1.220258089 1.730630390 2.344383161 2.997727710 3.671002492 4.376992547 5.076590222 5.641086747 5.928666217 5.906099716 5.671142018 5.363742507 5.082368592 4.870247475 4.740230798 4.695925135 4.742700593 5.057023846 10.709591916
//
IT	4879
RD	22
LK	-267574.622095
QD	-246.307322 -> -225.854120
RI	0.0035175961
TR	0.026803	0.018422
MT	13.739662
MM	C_pi: 3.306077, n_recomb: 70206.862710
RS	0	0.000000	7.573315	73.193028	0.001043	0.000051
RS	1	0.008140	7.573315	79.068579	0.001126	0.000374
RS	2	0.016942	7.573315	85.408554	0.001217	0.000823
RS	3	0.026462	7.573315	92.248438	0.001314	0.001212
RS	4	0.036755	0.538419	1387.958220	0.019770	0.018303
RS	5	0.047887	0.538419	1469.148378	0.020926	0.019860
RS	6	0.059925	0.599007	1397.063967	0.019899	0.018986
RS	7	0.072943	0.599007	1477.187543	0.021041	0.019838
RS	8	0.087020	0.566381	1647.655497	0.023469	0.022104
RS	9	0.102244	0.566381	1732.885480	0.024683	0.023444
RS	10	0.118706	0.503162	2042.859187	0.029098	0.027916
RS	11	0.136509	0.503162	2129.663774	0.030334	0.029719
RS	12	0.155760	0.481841	2309.392811	0.032894	0.032675
RS	13	0.176579	0.481841	2388.075179	0.034015	0.034497
RS	14	0.199093	0.520877	2280.345021	0.032480	0.033324
RS	15	0.223439	0.520877	2349.466376	0.033465	0.034867
RS	16	0.249766	0.635102	1987.175626	0.028305	0.029719
RS	17	0.278237	0.635102	2051.565964	0.029222	0.030962
RS	18	0.309025	0.855738	1576.564863	0.022456	0.023895
RS	19	0.342320	0.855738	1637.780849	0.023328	0.024902
RS	20	0.378324	1.218549	1198.950112	0.017077	0.018257
RS	21	0.417260	1.218549	1254.614562	0.017870	0.019079
RS	22	0.459364	1.732522	926.011141	0.013190	0.014077
RS	23	0.504896	1.732522	974.798743	0.013885	0.014764
RS	24	0.554134	2.354200	756.575646	0.010776	0.011449
RS	25	0.607380	2.354200	799.535915	0.011388	0.012052
RS	26	0.664961	3.019619	659.419386	0.009393	0.009935
RS	27	0.727228	3.019619	698.371513	0.009947	0.010486
RS	28	0.794564	3.709673	602.366424	0.008580	0.009041
RS	29	0.867381	3.709673	638.670738	0.009097	0.009546
RS	30	0.946125	4.438788	566.086501	0.008063	0.008447
RS	31	1.031279	4.438788	600.551835	0.008554	0.008904
RS	32	1.123364	5.167290	547.301813	0.007796	0.008084
RS	33	1.222945	5.167290	580.649242	0.008271	0.008505
RS	34	1.330632	5.760466	552.372954	0.007868	0.008045
RS	35	1.447085	5.760466	585.546126	0.008340	0.008453
RS	36	1.573017	6.067222	588.722951	0.008386	0.008446
RS	37	1.709199	6.067222	622.747299	0.008870	0.008869
RS	38	1.856467	6.048962	659.513518	0.009394	0.009342
RS	39	2.015722	6.048962	694.965546	0.009899	0.009797
RS	40	2.187941	5.805804	760.897885	0.010838	0.010687
RS	41	2.374178	5.805804	797.215718	0.011355	0.011174
RS	42	2.575574	5.484028	881.035866	0.012549	0.012321
RS	43	2.793364	5.484028	916.048873	0.013048	0.012809
RS	44	3.028882	5.187285	1002.398279	0.014278	0.014000
RS	45	3.283571	5.187285	1032.454938	0.014706	0.014434
RS	46	3.558992	4.961360	1105.998794	0.015753	0.015454
RS	47	3.856832	4.961360	1126.718905	0.016049	0.015767
RS	48	4.178915	4.819950	1174.571477	0.016730	0.016432
RS	49	4.527216	4.819950	1181.984212	0.016836	0.016562
RS	50	4.903869	4.766820	1195.110762	0.017023	0.016743
RS	51	5.311181	4.766820	1186.893298	0.016906	0.016651
RS	52	5.751648	4.807512	1161.151999	0.016539	0.016287
RS	53	6.227968	4.807512	1137.620954	0.016204	0.015974
RS	54	6.743061	5.120828	1041.600688	0.014836	0.014622
RS	55	7.300082	5.120828	1010.950395	0.014400	0.014199
RS	56	7.902444	5.120828	972.583501	0.013853	0.013661
RS	57	8.553838	5.120828	926.785272	0.013201	0.013014
RS	58	9.258255	10.999629	423.134641	0.006027	0.006019
RS	59	10.020012	10.999629	428.626954	0.006105	0.006083
RS	60	10.843774	10.999629	431.866231	0.006151	0.006113
RS	61	11.734591	10.999629	432.608464	0.006162	0.006105
RS	62	12.697919	10.999629	430.633448	0.006134	0.006057
RS	63	13.739662	10.999629	4745.491855	0.067593	0.065786
[truncated: 10,008,642 more chars]
