# Supplementary material for: Recent speciation associated with range expansion and a shift to self-fertilization in North American Arabidopsis
Source: Nat Commun. 2022 Dec 8;13:7564. doi: 10.1038/s41467-022-35368-1 (PMC9732334; doi:10.1038/s41467-022-35368-1)
Supplement: Supplementary file 5 — Source Data [file 41467_2022_35368_MOESM5_ESM.zip › Source Data/SuppFig20-4_lyrON7_29.psmc]

CC
CC	Brief Description of the file format:
CC	  CC  comments
CC	  MM  useful-messages
CC	  RD  round-of-iterations
CC	  LL  \log[P(sequence)]
CC	  QD  Q-before-opt Q-after-opt
CC	  TR  \theta_0 \rho_0
CC	  RS  k t_k \lambda_k \pi_k \sum_{l\not=k}A_{kl} A_{kk}
CC	  DC  begin end best-k t_k+\Delta_k max-prob
CC
MM	Version: 0.6.5-r67
MM	pattern:4+25*2+4+6, n:63, n_free_lambdas:28
MM	n_iterations:25, skip:1, max_t:5, theta/rho:5
MM	is_decoding:0
MM	n_seqs:24, sum_L:1102024, sum_n:97615
RD	0
LK	0.000000
QD	0.000000 -> 0.000000
RI	inf
TR	0.092749	0.018550
MT	5.000000
MM	C_pi: 1.000000, n_recomb: 20254.505642
RS	0	0.000000	1.000000	128.826083	0.006360	0.000000
RS	1	0.006440	1.000000	136.222269	0.006726	0.000000
RS	2	0.013294	1.000000	143.982015	0.007109	0.000000
RS	3	0.020590	1.000000	152.115108	0.007510	0.000000
RS	4	0.028356	1.000000	160.630421	0.007931	0.000000
RS	5	0.036622	1.000000	169.535694	0.008370	0.000000
RS	6	0.045421	1.000000	178.837301	0.008830	0.000000
RS	7	0.054785	1.000000	188.539976	0.009309	0.000000
RS	8	0.064753	1.000000	198.646523	0.009808	0.000000
RS	9	0.075363	1.000000	209.157490	0.010326	0.000000
RS	10	0.086656	1.000000	220.070816	0.010865	0.000000
RS	11	0.098677	1.000000	231.381443	0.011424	0.000000
RS	12	0.111471	1.000000	243.080903	0.012001	0.000000
RS	13	0.125090	1.000000	255.156869	0.012598	0.000000
RS	14	0.139585	1.000000	267.592684	0.013212	0.000000
RS	15	0.155014	1.000000	280.366860	0.013842	0.000000
RS	16	0.171437	1.000000	293.452557	0.014488	0.000000
RS	17	0.188917	1.000000	306.817049	0.015148	0.000000
RS	18	0.207523	1.000000	320.421174	0.015820	0.000000
RS	19	0.227327	1.000000	334.218796	0.016501	0.000000
RS	20	0.248406	1.000000	348.156267	0.017189	0.000000
RS	21	0.270843	1.000000	362.171929	0.017881	0.000000
RS	22	0.294725	1.000000	376.195646	0.018573	0.000000
RS	23	0.320144	1.000000	390.148412	0.019262	0.000000
RS	24	0.347201	1.000000	403.942040	0.019943	0.000000
RS	25	0.376000	1.000000	417.478965	0.020612	0.000000
RS	26	0.406654	1.000000	430.652193	0.021262	0.000000
RS	27	0.439282	1.000000	443.345426	0.021889	0.000000
RS	28	0.474011	1.000000	455.433396	0.022486	0.000000
RS	29	0.510976	1.000000	466.782457	0.023046	0.000000
RS	30	0.550322	1.000000	477.251454	0.023563	0.000000
RS	31	0.592202	1.000000	486.692927	0.024029	0.000000
RS	32	0.636779	1.000000	494.954673	0.024437	0.000000
RS	33	0.684227	1.000000	501.881700	0.024779	0.000000
RS	34	0.734730	1.000000	507.318601	0.025047	0.000000
RS	35	0.788485	1.000000	511.112363	0.025235	0.000000
RS	36	0.845702	1.000000	513.115600	0.025333	0.000000
RS	37	0.906604	1.000000	513.190213	0.025337	0.000000
RS	38	0.971428	1.000000	511.211414	0.025239	0.000000
RS	39	1.040426	1.000000	507.072072	0.025035	0.000000
RS	40	1.113868	1.000000	500.687268	0.024720	0.000000
RS	41	1.192040	1.000000	491.998947	0.024291	0.000000
RS	42	1.275245	1.000000	480.980498	0.023747	0.000000
RS	43	1.363809	1.000000	467.641063	0.023088	0.000000
RS	44	1.458076	1.000000	452.029368	0.022317	0.000000
RS	45	1.558414	1.000000	434.236800	0.021439	0.000000
RS	46	1.665214	1.000000	414.399489	0.020460	0.000000
RS	47	1.778891	1.000000	392.699107	0.019388	0.000000
RS	48	1.899889	1.000000	369.362140	0.018236	0.000000
RS	49	2.028679	1.000000	344.657417	0.017016	0.000000
RS	50	2.165763	1.000000	318.891734	0.015744	0.000000
RS	51	2.311675	1.000000	292.403510	0.014436	0.000000
RS	52	2.466983	1.000000	265.554511	0.013111	0.000000
RS	53	2.632293	1.000000	238.719822	0.011786	0.000000
RS	54	2.808249	1.000000	212.276380	0.010480	0.000000
RS	55	2.995536	1.000000	186.590546	0.009212	0.000000
RS	56	3.194884	1.000000	162.005310	0.007998	0.000000
RS	57	3.407070	1.000000	138.827868	0.006854	0.000000
RS	58	3.632920	1.000000	117.318344	0.005792	0.000000
RS	59	3.873315	1.000000	97.680451	0.004823	0.000000
RS	60	4.129191	1.000000	80.054815	0.003952	0.000000
RS	61	4.401545	1.000000	64.515546	0.003185	0.000000
RS	62	4.691438	1.000000	51.070391	0.002521	0.000000
RS	63	5.000000	1.000000	142.744541	0.007048	0.000000
PA	4+25*2+4+6 0.092749180 0.018549836 5.000000000 1.000000000 1.000000000 1.000000000 1.000000000 1.000000000 1.000000000 1.000000000 1.000000000 1.000000000 1.000000000 1.000000000 1.000000000 1.000000000 1.000000000 1.000000000 1.000000000 1.000000000 1.000000000 1.000000000 1.000000000 1.000000000 1.000000000 1.000000000 1.000000000 1.000000000 1.000000000 1.000000000 1.000000000
//
IT	3797
RD	1
LK	-275359.695046
QD	-2359.574655 -> -1044.213845
RI	0.0632889448
TR	0.075976	0.014953
MT	6.843801
MM	C_pi: 1.126298, n_recomb: 18404.233726
RS	0	0.000000	0.322260	390.090692	0.021196	0.001256
RS	1	0.006963	0.322260	408.048850	0.022171	0.007818
RS	2	0.014410	0.322260	426.171581	0.023156	0.016428
RS	3	0.022376	0.322260	444.360698	0.024144	0.023567
RS	4	0.030896	0.311283	478.575675	0.026004	0.026798
RS	5	0.040010	0.311283	496.657856	0.026986	0.027395
RS	6	0.049758	0.354359	452.733241	0.024599	0.027405
RS	7	0.060185	0.354359	469.772306	0.025525	0.027557
RS	8	0.071338	0.415088	416.275795	0.022618	0.027479
RS	9	0.083267	0.415088	432.254071	0.023487	0.026811
RS	10	0.096028	0.498011	374.356601	0.020341	0.025650
RS	11	0.109676	0.498011	389.267662	0.021151	0.024278
RS	12	0.124275	0.598178	337.209673	0.018322	0.022896
RS	13	0.139890	0.598178	351.118832	0.019078	0.021587
RS	14	0.156592	0.711700	307.438453	0.016705	0.020366
RS	15	0.174458	0.711700	320.457273	0.017412	0.019227
RS	16	0.193567	0.835831	284.512940	0.015459	0.018160
RS	17	0.214007	0.835831	296.765702	0.016125	0.017162
RS	18	0.235870	0.965425	268.025890	0.014563	0.016240
RS	19	0.259255	0.965425	279.642030	0.015194	0.015404
RS	20	0.284268	1.093515	257.555951	0.013994	0.014660
RS	21	0.311023	1.093515	268.657403	0.014598	0.014017
RS	22	0.339640	1.213699	252.394537	0.013714	0.013475
RS	23	0.370250	1.213699	263.076107	0.014294	0.013031
RS	24	0.402992	1.321850	251.617214	0.013672	0.012679
RS	25	0.438013	1.321850	261.929493	0.014232	0.012405
RS	26	0.475472	1.416023	254.305174	0.013818	0.012200
RS	27	0.515540	1.416023	264.244861	0.014358	0.012054
RS	28	0.558397	1.494957	259.772415	0.014115	0.011965
RS	29	0.604238	1.494957	269.277284	0.014631	0.011933
RS	30	0.653271	1.557489	267.525755	0.014536	0.011965
RS	31	0.705717	1.557489	276.466154	0.015022	0.012065
RS	32	0.761816	1.603395	277.012862	0.015052	0.012238
RS	33	0.821820	1.603395	285.178683	0.015495	0.012485
RS	34	0.886002	1.634192	287.401468	0.015616	0.012800
RS	35	0.954653	1.634192	294.492868	0.016001	0.013177
RS	36	1.028084	1.652969	297.521483	0.016166	0.013602
RS	37	1.106627	1.652969	303.153768	0.016472	0.014059
RS	38	1.190639	1.663464	305.960233	0.016624	0.014527
RS	39	1.280500	1.663464	309.688877	0.016827	0.014988
RS	40	1.376618	1.669010	311.254779	0.016912	0.015423
RS	41	1.479428	1.669010	312.619036	0.016986	0.015814
RS	42	1.589396	1.671949	312.086265	0.016957	0.016146
RS	43	1.707021	1.671949	310.664816	0.016880	0.016408
RS	44	1.832836	1.673787	307.382098	0.016702	0.016588
RS	45	1.967410	1.673787	302.857933	0.016456	0.016677
RS	46	2.111354	1.675492	296.410945	0.016106	0.016666
RS	47	2.265321	1.675492	288.641024	0.015683	0.016550
RS	48	2.430007	1.677631	278.906631	0.015154	0.016325
RS	49	2.606160	1.677631	267.984905	0.014561	0.015992
RS	50	2.794577	1.680367	255.184212	0.013866	0.015555
RS	51	2.996113	1.680367	241.481393	0.013121	0.015020
RS	52	3.211681	1.683696	226.156548	0.012288	0.014395
RS	53	3.442258	1.683696	210.328447	0.011428	0.013689
RS	54	3.688889	1.691068	192.933151	0.010483	0.012912
RS	55	3.952692	1.691068	175.976155	0.009562	0.012073
RS	56	4.234862	1.691068	158.740046	0.008625	0.011185
RS	57	4.536679	1.691068	141.504450	0.007689	0.010258
RS	58	4.859510	1.771901	119.405536	0.006488	0.009306
RS	59	5.204817	1.771901	104.685795	0.005688	0.008343
RS	60	5.574167	1.771901	90.519392	0.004918	0.007386
RS	61	5.969233	1.771901	77.120223	0.004190	0.006454
RS	62	6.391806	1.771901	64.672685	0.003514	0.005564
RS	63	6.843801	1.771901	225.748844	0.012266	0.021457
PA	4+25*2+4+6 0.075975577 0.014952543 6.843800545 0.322259903 0.311283112 0.354358673 0.415088177 0.498010635 0.598177910 0.711700439 0.835830688 0.965425491 1.093515396 1.213699341 1.321849823 1.416023254 1.494956970 1.557489395 1.603394508 1.634191513 1.652969360 1.663463593 1.669010162 1.671949387 1.673787117 1.675492287 1.677631378 1.680367470 1.683695793 1.691067696 1.771901190
//
IT	4890
RD	2
LK	-273386.977183
QD	-1076.514121 -> -728.643006
RI	0.0711625986
TR	0.069133	0.014275
MT	7.804314
MM	C_pi: 1.243959, n_recomb: 19396.715468
RS	0	0.000000	0.316245	431.761634	0.022260	0.000969
RS	1	0.007183	0.316245	452.038190	0.023305	0.006486
RS	2	0.014881	0.316245	472.469873	0.024358	0.013954
RS	3	0.023133	0.316245	492.933646	0.025413	0.021110
RS	4	0.031977	0.250355	645.840479	0.033296	0.026829
RS	5	0.041457	0.250355	665.655364	0.034318	0.029849
RS	6	0.051617	0.277819	617.838096	0.031853	0.028335
RS	7	0.062508	0.277819	635.921072	0.032785	0.030562
RS	8	0.074180	0.326054	557.926847	0.028764	0.028084
RS	9	0.086691	0.326054	574.756062	0.029632	0.029902
RS	10	0.100101	0.401963	480.897906	0.024793	0.026166
RS	11	0.114473	0.401963	496.753343	0.025610	0.027141
RS	12	0.129878	0.504783	409.226220	0.021098	0.023238
RS	13	0.146390	0.504783	424.060752	0.021863	0.023760
RS	14	0.164087	0.634496	350.085992	0.018049	0.020330
RS	15	0.183056	0.634496	363.842114	0.018758	0.020623
RS	16	0.203387	0.791966	303.310723	0.015637	0.017759
RS	17	0.225179	0.791966	316.013318	0.016292	0.017914
RS	18	0.248535	0.973483	268.096522	0.013822	0.015615
RS	19	0.273570	0.973483	279.852021	0.014428	0.015705
RS	20	0.300402	1.169640	243.269578	0.012542	0.013941
RS	21	0.329162	1.169640	254.240158	0.013107	0.014027
RS	22	0.359988	1.368175	227.200576	0.011713	0.012735
RS	23	0.393027	1.368175	237.562169	0.012248	0.012864
RS	24	0.428440	1.557921	218.121942	0.011245	0.011960
RS	25	0.466397	1.557921	228.027002	0.011756	0.012140
RS	26	0.507079	1.730759	214.490512	0.011058	0.011523
RS	27	0.550684	1.730759	224.047158	0.011551	0.011735
RS	28	0.597421	1.879437	215.362676	0.011103	0.011334
RS	29	0.647515	1.879437	224.629081	0.011581	0.011578
RS	30	0.701207	1.996249	220.349578	0.011360	0.011381
RS	31	0.758756	1.996249	229.326048	0.011823	0.011695
RS	32	0.820438	2.076310	229.126185	0.011813	0.011722
RS	33	0.886551	2.076310	237.732187	0.012256	0.012147
RS	34	0.957412	2.121247	240.966198	0.012423	0.012396
RS	35	1.033363	2.121247	249.010732	0.012838	0.012931
RS	36	1.114769	2.139092	254.552001	0.013123	0.013352
RS	37	1.202023	2.139092	261.717269	0.013493	0.013942
RS	38	1.295544	2.140612	268.095230	0.013822	0.014436
RS	39	1.395782	2.140612	273.950005	0.014124	0.014990
RS	40	1.503220	2.135083	279.677207	0.014419	0.015443
RS	41	1.618375	2.135083	283.720217	0.014627	0.015879
RS	42	1.741801	2.128230	287.581520	0.014826	0.016204
RS	43	1.874093	2.128230	289.300797	0.014915	0.016467
RS	44	2.015887	2.123006	290.395811	0.014971	0.016613
RS	45	2.167865	2.123006	289.336341	0.014917	0.016672
RS	46	2.330760	2.120762	287.064134	0.014800	0.016606
RS	47	2.505355	2.120762	282.900836	0.014585	0.016447
RS	48	2.692491	2.121694	277.005721	0.014281	0.016160
RS	49	2.893068	2.121694	269.610522	0.013900	0.015791
RS	50	3.108052	2.125048	260.212576	0.013415	0.015301
RS	51	3.338478	2.125048	249.702746	0.012873	0.014750
RS	52	3.585455	2.130040	237.198885	0.012229	0.014093
RS	53	3.850171	2.130040	223.971951	0.011547	0.013393
RS	54	4.133901	2.143126	208.375789	0.010743	0.012578
RS	55	4.438011	2.143126	193.255358	0.009963	0.011769
RS	56	4.763964	2.143126	177.379706	0.009145	0.010910
RS	57	5.113330	2.143126	161.005465	0.008301	0.010012
RS	58	5.487790	2.332937	133.644321	0.006890	0.008711
RS	59	5.889146	2.332937	120.223776	0.006198	0.007884
RS	60	6.319330	2.332937	106.799024	0.005506	0.007047
RS	61	6.780413	2.332937	93.602882	0.004826	0.006217
RS	62	7.274615	2.332937	80.860422	0.004169	0.005411
RS	63	7.804314	2.332937	322.833000	0.016644	0.022481
PA	4+25*2+4+6 0.069132737 0.014274801 7.804313973 0.316244821 0.250355158 0.277819030 0.326053961 0.401962579 0.504783349 0.634496210 0.791965711 0.973482550 1.169639826 1.368175227 1.557921267 1.730758709 1.879437452 1.996249220 2.076310380 2.121246589 2.139091567 2.140612219 2.135083084 2.128230130 2.123006361 2.120762236 2.121693897 2.125048455 2.130040340 2.143126393 2.332937113
//
IT	4860
RD	3
LK	-272820.396291
QD	-793.083784 -> -640.727721
RI	0.0602644913
TR	0.065028	0.014334
MT	8.364695
MM	C_pi: 1.369672, n_recomb: 21425.771414
RS	0	0.000000	0.390400	393.029149	0.018344	0.000797
RS	1	0.007299	0.390400	413.647007	0.019306	0.005345
RS	2	0.015131	0.390400	434.732925	0.020290	0.011336
RS	3	0.023535	0.390400	456.202863	0.021292	0.017110
RS	4	0.032553	0.252126	735.096074	0.034309	0.026606
RS	5	0.042228	0.252126	758.056975	0.035381	0.029680
RS	6	0.052610	0.267808	734.773606	0.034294	0.028998
RS	7	0.063749	0.267808	755.209464	0.035248	0.031408
RS	8	0.075702	0.305928	679.373388	0.031708	0.029067
RS	9	0.088527	0.305928	698.040805	0.032579	0.031412
RS	10	0.102288	0.373554	588.069874	0.027447	0.027280
RS	11	0.117054	0.373554	605.737802	0.028271	0.028925
RS	12	0.132897	0.471666	495.001080	0.023103	0.024243
RS	13	0.149897	0.471666	511.725691	0.023884	0.025375
RS	14	0.168138	0.602929	414.578215	0.019350	0.021039
RS	15	0.187710	0.602929	430.186545	0.020078	0.021849
RS	16	0.208711	0.772004	349.188278	0.016298	0.018119
RS	17	0.231245	0.772004	363.573644	0.016969	0.018706
RS	18	0.255423	0.978444	299.080150	0.013959	0.015675
RS	19	0.281367	0.978444	312.272971	0.014575	0.016124
RS	20	0.309204	1.213580	263.125182	0.012281	0.013791
RS	21	0.339073	1.213580	275.282128	0.012848	0.014171
RS	22	0.371123	1.462548	239.107534	0.011160	0.012454
RS	23	0.405512	1.462548	250.448335	0.011689	0.012818
RS	24	0.442411	1.709402	224.486400	0.010477	0.011602
RS	25	0.482003	1.709402	235.228390	0.010979	0.011971
RS	26	0.524485	1.940978	217.044862	0.010130	0.011124
RS	27	0.570068	1.940978	227.364651	0.010612	0.011484
RS	28	0.618979	2.144020	215.516769	0.010059	0.010915
RS	29	0.671460	2.144020	225.543162	0.010527	0.011268
RS	30	0.727771	2.302696	219.582943	0.010249	0.010963
RS	31	0.788193	2.302696	229.392738	0.010706	0.011354
RS	32	0.853025	2.405288	229.118809	0.010694	0.011337
RS	33	0.922589	2.405288	238.706408	0.011141	0.011813
RS	34	0.997231	2.452770	243.435024	0.011362	0.012083
RS	35	1.077322	2.452770	252.662435	0.011792	0.012652
RS	36	1.163258	2.459212	260.931513	0.012178	0.013143
RS	37	1.255468	2.459212	269.490637	0.012578	0.013752
RS	38	1.354408	2.444135	279.231308	0.013032	0.014337
RS	39	1.460570	2.444135	286.650580	0.013379	0.014892
RS	40	1.574481	2.423527	295.750268	0.013803	0.015427
RS	41	1.696707	2.423527	301.450696	0.014070	0.015844
RS	42	1.827854	2.406170	308.255603	0.014387	0.016224
RS	43	1.968575	2.406170	311.629679	0.014545	0.016455
RS	44	2.119567	2.395578	315.014564	0.014703	0.016625
RS	45	2.281580	2.395578	315.508175	0.014726	0.016648
RS	46	2.455420	2.392548	314.800643	0.014693	0.016581
RS	47	2.641948	2.392548	311.993090	0.014562	0.016392
RS	48	2.842092	2.396003	307.000005	0.014329	0.016093
RS	49	3.056845	2.396003	300.668745	0.014033	0.015707
RS	50	3.287273	2.403563	291.639087	0.013612	0.015210
RS	51	3.534522	2.403563	281.801617	0.013152	0.014659
RS	52	3.799817	2.413286	269.196372	0.012564	0.014003
RS	53	4.084478	2.413286	256.152248	0.011955	0.013317
RS	54	4.389917	2.435655	239.539879	0.011180	0.012498
RS	55	4.717650	2.435655	224.117339	0.010460	0.011710
RS	56	5.069307	2.435655	207.601802	0.009689	0.010875
RS	57	5.446631	2.435655	190.251486	0.008880	0.009999
RS	58	5.851498	2.748168	154.270191	0.007200	0.008416
RS	59	6.285918	2.748168	140.970694	0.006579	0.007683
RS	60	6.752047	2.748168	127.316574	0.005942	0.006931
RS	61	7.252200	2.748168	113.547836	0.005300	0.006175
RS	62	7.788861	2.748168	99.910710	0.004663	0.005432
RS	63	8.364695	2.748168	437.457794	0.020417	0.024081
PA	4+25*2+4+6 0.065027940 0.014334128 8.364695298 0.390399987 0.252126259 0.267808202 0.305928079 0.373553915 0.471665992 0.602929211 0.772004486 0.978443841 1.213579847 1.462548337 1.709402343 1.940978244 2.144020123 2.302695529 2.405288162 2.452770265 2.459211928 2.444134544 2.423527479 2.406169829 2.395577786 2.392548000 2.396002736 2.403563394 2.413285591 2.435655228 2.748167735
//
IT	5202
RD	4
LK	-272545.529202
QD	-693.582203 -> -591.034048
RI	0.0469297457
TR	0.061977	0.014631
MT	8.742519
MM	C_pi: 1.478664, n_recomb: 23586.020796
RS	0	0.000000	0.495052	344.984390	0.014627	0.000679
RS	1	0.007374	0.495052	364.766656	0.015465	0.004516
RS	2	0.015291	0.495052	385.245991	0.016334	0.009388
RS	3	0.023792	0.495052	406.379799	0.017230	0.013980
RS	4	0.032921	0.266554	788.416298	0.033427	0.026323
RS	5	0.042722	0.266554	814.951689	0.034552	0.028991
RS	6	0.053246	0.273171	820.090887	0.034770	0.029264
RS	7	0.064546	0.273171	843.674096	0.035770	0.031413
RS	8	0.076679	0.303439	780.740030	0.033102	0.029709
RS	9	0.089707	0.303439	801.897854	0.033999	0.032062
RS	10	0.103695	0.364146	686.885061	0.029123	0.028173
RS	11	0.118715	0.364146	706.744538	0.029965	0.030001
RS	12	0.134842	0.456931	580.473625	0.024611	0.025152
RS	13	0.152159	0.456931	599.343613	0.025411	0.026504
RS	14	0.170752	0.585972	483.465302	0.020498	0.021770
RS	15	0.190717	0.585972	501.175575	0.021249	0.022789
RS	16	0.212154	0.758827	401.934065	0.017041	0.018580
RS	17	0.235171	0.758827	418.284707	0.017734	0.019354
RS	18	0.259886	0.978135	338.240578	0.014341	0.015876
RS	19	0.286423	0.978135	353.179980	0.014974	0.016487
RS	20	0.314916	1.236849	291.990361	0.012380	0.013792
RS	21	0.345511	1.236849	305.653882	0.012959	0.014310
RS	22	0.378362	1.519205	260.689684	0.011053	0.012323
RS	23	0.413635	1.519205	273.327862	0.011589	0.012800
RS	24	0.451509	1.806374	241.107528	0.010222	0.011386
RS	25	0.492176	1.806374	252.991500	0.010726	0.011844
RS	26	0.535841	2.081814	230.341377	0.009766	0.010850
RS	27	0.582727	2.081814	241.703894	0.010248	0.011278
RS	28	0.633069	2.327328	226.796200	0.009616	0.010602
RS	29	0.687124	2.327328	237.822865	0.010083	0.011004
RS	30	0.745164	2.519012	230.240312	0.009762	0.010635
RS	31	0.807484	2.519012	241.070787	0.010221	0.011055
RS	32	0.874399	2.637446	240.782569	0.010209	0.011024
RS	33	0.946249	2.637446	251.473843	0.010662	0.011512
RS	34	1.023397	2.682375	257.781277	0.010929	0.011816
RS	35	1.106233	2.682375	268.235597	0.011373	0.012385
RS	36	1.195177	2.674067	279.318349	0.011843	0.012949
RS	37	1.290680	2.674067	289.221188	0.012262	0.013554
RS	38	1.393225	2.641131	302.321969	0.012818	0.014228
RS	39	1.503331	2.641131	311.141732	0.013192	0.014777
RS	40	1.621556	2.606101	323.406647	0.013712	0.015391
RS	41	1.748499	2.606101	330.469821	0.014011	0.015798
RS	42	1.884803	2.580237	339.733799	0.014404	0.016231
RS	43	2.031157	2.580237	344.332905	0.014599	0.016452
RS	44	2.188302	2.567007	349.245491	0.014807	0.016645
RS	45	2.357036	2.567007	350.741744	0.014871	0.016661
RS	46	2.538211	2.566145	350.625305	0.014866	0.016594
RS	47	2.732745	2.566145	348.536298	0.014777	0.016405
RS	48	2.941624	2.574935	343.369828	0.014558	0.016095
RS	49	3.165905	2.574935	337.427158	0.014306	0.015719
RS	50	3.406724	2.589152	327.708097	0.013894	0.015211
RS	51	3.665300	2.589152	317.884704	0.013478	0.014678
RS	52	3.942943	2.605640	304.227085	0.012899	0.014019
RS	53	4.241059	2.605640	290.778946	0.012328	0.013354
RS	54	4.561157	2.639614	272.230755	0.011542	0.012520
RS	55	4.904858	2.639614	256.058663	0.010856	0.011759
RS	56	5.273903	2.639614	238.507867	0.010112	0.010947
RS	57	5.670160	2.639614	219.843898	0.009321	0.010092
RS	58	6.095635	3.080499	173.778539	0.007368	0.008238
RS	59	6.552485	3.080499	160.548548	0.006807	0.007581
RS	60	7.043021	3.080499	146.690449	0.006219	0.006899
RS	61	7.569728	3.080499	132.442515	0.005615	0.006204
RS	62	8.135273	3.080499	118.059752	0.005005	0.005510
RS	63	8.742519	3.080499	554.484468	0.023509	0.025858
PA	4+25*2+4+6 0.061977081 0.014630749 8.742519188 0.495052364 0.266554242 0.273171384 0.303438965 0.364146098 0.456931153 0.585972229 0.758826511 0.978134513 1.236848569 1.519204901 1.806373940 2.081814377 2.327328225 2.519012439 2.637446448 2.682374792 2.674067211 2.641131262 2.606101095 2.580237345 2.567007392 2.566145181 2.574934722 2.589152431 2.605640259 2.639613503 3.080498789
//
IT	4834
RD	5
LK	-272350.046828
QD	-632.825791 -> -549.144649
RI	0.0365517951
TR	0.059444	0.015006
MT	9.032181
MM	C_pi: 1.571300, n_recomb: 25680.957689
RS	0	0.000000	0.616075	304.225278	0.011846	0.000593
RS	1	0.007429	0.616075	322.782342	0.012569	0.003905
RS	2	0.015409	0.616075	342.154846	0.013323	0.007963
RS	3	0.023983	0.616075	362.329963	0.014109	0.011686
RS	4	0.033193	0.282977	826.640957	0.032189	0.026049
RS	5	0.043087	0.282977	856.494479	0.033351	0.028307
RS	6	0.053717	0.282937	885.166937	0.034468	0.029268
RS	7	0.065136	0.282937	912.031182	0.035514	0.031106
RS	8	0.077403	0.307049	864.804329	0.033675	0.030033
RS	9	0.090582	0.307049	888.700018	0.034605	0.032266
RS	10	0.104740	0.362111	774.729886	0.030167	0.028790
RS	11	0.119949	0.362111	796.907473	0.031031	0.030644
RS	12	0.136289	0.450102	660.446401	0.025717	0.025872
RS	13	0.153842	0.450102	681.483810	0.026537	0.027304
RS	14	0.172699	0.576077	550.462390	0.021435	0.022404
RS	15	0.192957	0.576077	570.269703	0.022206	0.023516
RS	16	0.214720	0.749774	454.821620	0.017710	0.019018
RS	17	0.238099	0.749774	473.148733	0.018424	0.019882
RS	18	0.263215	0.976468	378.611820	0.014743	0.016100
RS	19	0.290197	0.976468	395.331271	0.015394	0.016794
RS	20	0.319184	1.250838	322.685475	0.012565	0.013845
RS	21	0.350324	1.250838	337.903648	0.013158	0.014435
RS	22	0.383777	1.557000	284.521615	0.011079	0.012257
RS	23	0.419715	1.557000	298.511745	0.011624	0.012795
RS	24	0.458323	1.874434	260.278720	0.010135	0.011240
RS	25	0.499799	1.874434	273.358884	0.010644	0.011745
RS	26	0.544356	2.184508	246.376041	0.009594	0.010644
RS	27	0.592223	2.184508	258.828011	0.010079	0.011107
RS	28	0.643646	2.465144	240.900060	0.009380	0.010353
RS	29	0.698889	2.465144	252.959101	0.009850	0.010778
RS	30	0.758236	2.684769	243.736643	0.009491	0.010363
RS	31	0.821992	2.684769	255.599720	0.009953	0.010794
RS	32	0.890484	2.815938	255.259008	0.009940	0.010754
RS	33	0.964064	2.815938	267.042558	0.010398	0.011242
RS	34	1.043110	2.856628	274.907301	0.010705	0.011576
RS	35	1.128027	2.856628	286.552230	0.011158	0.012139
RS	36	1.219254	2.833064	300.457938	0.011700	0.012765
RS	37	1.317257	2.833064	311.640330	0.012135	0.013362
RS	38	1.422540	2.782717	328.112096	0.012776	0.014114
RS	39	1.535645	2.782717	338.233823	0.013171	0.014657
RS	40	1.657152	2.734341	353.604410	0.013769	0.015342
RS	41	1.787685	2.734341	361.890078	0.014092	0.015751
RS	42	1.927915	2.701298	373.427527	0.014541	0.016232
RS	43	2.078562	2.701298	379.067554	0.014761	0.016459
RS	44	2.240400	2.686748	385.184976	0.014999	0.016672
RS	45	2.414261	2.686748	387.463331	0.015088	0.016699
RS	46	2.601037	2.689196	387.515828	0.015090	0.016630
RS	47	2.801689	2.689196	385.905257	0.015027	0.016457
RS	48	3.017246	2.704220	380.109528	0.014801	0.016135
RS	49	3.248816	2.704220	374.318517	0.014576	0.015781
RS	50	3.497589	2.725781	363.483597	0.014154	0.015262
RS	51	3.764842	2.725781	353.465042	0.013764	0.014754
RS	52	4.051949	2.749559	338.400660	0.013177	0.014087
RS	53	4.360384	2.749559	324.389957	0.012632	0.013449
RS	54	4.691731	2.795718	303.565027	0.011821	0.012591
RS	55	5.047693	2.795718	286.565784	0.011159	0.011857
RS	56	5.430099	2.795718	267.932834	0.010433	0.011068
RS	57	5.840912	2.795718	247.940074	0.009655	0.010231
RS	58	6.282243	3.367086	191.066241	0.007440	0.008114
RS	59	6.756360	3.367086	178.015449	0.006932	0.007524
RS	60	7.265697	3.367086	164.110105	0.006390	0.006901
RS	61	7.812870	3.367086	149.580578	0.005825	0.006258
RS	62	8.400692	3.367086	134.682231	0.005244	0.005607
RS	63	9.032181	3.367086	669.864712	0.026084	0.027677
PA	4+25*2+4+6 0.059443630 0.015005519 9.032181169 0.616075278 0.282977216 0.282937368 0.307049294 0.362110709 0.450102303 0.576076527 0.749774081 0.976468027 1.250838040 1.557000443 1.874434073 2.184507791 2.465144455 2.684768741 2.815938451 2.856628262 2.833063858 2.782716870 2.734341303 2.701297933 2.686748322 2.689196200 2.704219737 2.725781281 2.749558989 2.795718270 3.367086147
//
IT	4906
RD	6
LK	-272187.518833
QD	-583.433700 -> -510.695580
RI	0.0291016235
TR	0.057220	0.015398
MT	9.276269
MM	C_pi: 1.652991, n_recomb: 27697.256295
RS	0	0.000000	0.747215	272.191975	0.009827	0.000526
RS	1	0.007474	0.747215	289.532574	0.010453	0.003436
RS	2	0.015506	0.747215	307.740566	0.011111	0.006892
RS	3	0.024138	0.747215	326.822729	0.011800	0.009984
RS	4	0.033416	0.298436	859.619345	0.031036	0.025808
RS	5	0.043387	0.298436	892.469687	0.032222	0.027742
RS	6	0.054103	0.293933	938.068905	0.033869	0.029117
RS	7	0.065621	0.293933	968.117698	0.034954	0.030692
RS	8	0.077999	0.313196	936.133178	0.033799	0.030136
RS	9	0.091302	0.313196	962.841633	0.034763	0.032234
RS	10	0.105599	0.363590	853.132791	0.030802	0.029191
RS	11	0.120965	0.363590	877.682071	0.031688	0.031026
RS	12	0.137479	0.447450	734.646124	0.026524	0.026427
RS	13	0.155227	0.447450	757.837110	0.027361	0.027887
RS	14	0.174302	0.570376	614.407834	0.022183	0.022937
RS	15	0.194802	0.570376	636.268929	0.022972	0.024095
RS	16	0.216835	0.743823	506.291891	0.018279	0.019411
RS	17	0.240514	0.743823	526.557346	0.019011	0.020324
RS	18	0.265963	0.975304	418.446429	0.015108	0.016320
RS	19	0.293314	0.975304	436.922632	0.015775	0.017060
RS	20	0.322709	1.261166	353.334967	0.012757	0.013917
RS	21	0.354301	1.261166	370.095846	0.013362	0.014550
RS	22	0.388254	1.585763	308.618040	0.011143	0.012225
RS	23	0.424744	1.585763	323.954384	0.011696	0.012798
RS	24	0.463962	1.927625	279.908773	0.010106	0.011135
RS	25	0.506110	1.927625	294.180958	0.010621	0.011666
RS	26	0.551409	2.266906	262.962703	0.009494	0.010482
RS	27	0.600093	2.266906	276.496799	0.009983	0.010963
RS	28	0.652416	2.578484	255.560166	0.009227	0.010145
RS	29	0.708649	2.578484	268.636629	0.009699	0.010581
RS	30	0.769084	2.823542	257.727376	0.009305	0.010128
RS	31	0.834037	2.823542	270.597700	0.009770	0.010562
RS	32	0.903844	2.966413	270.127800	0.009753	0.010515
RS	33	0.978868	2.966413	282.967851	0.010216	0.010998
RS	34	1.059499	3.002803	292.316982	0.010554	0.011356
RS	35	1.146156	3.002803	305.108819	0.011016	0.011908
RS	36	1.239289	2.964459	321.806247	0.011619	0.012587
RS	37	1.339383	2.964459	334.219244	0.012067	0.013175
RS	38	1.446958	2.897448	354.072864	0.012784	0.013994
RS	39	1.562572	2.897448	365.441921	0.013194	0.014536
RS	40	1.686827	2.836450	383.934647	0.013862	0.015284
RS	41	1.820369	2.836450	393.379066	0.014203	0.015700
RS	42	1.963891	2.796764	407.162452	0.014700	0.016226
RS	43	2.118139	2.796764	413.768035	0.014939	0.016466
RS	44	2.283915	2.781165	420.999206	0.015200	0.016700
RS	45	2.462081	2.781165	423.974373	0.015307	0.016745
RS	46	2.653563	2.786929	424.053656	0.015310	0.016677
RS	47	2.859355	2.786929	422.832594	0.015266	0.016527
RS	48	3.080527	2.807993	416.245853	0.015028	0.016195
RS	49	3.318229	2.807993	410.523016	0.014822	0.015868
RS	50	3.573696	2.836593	398.424319	0.014385	0.015337
RS	51	3.848256	2.836593	388.142224	0.014014	0.014857
RS	52	4.143335	2.867344	371.552919	0.013415	0.014182
RS	53	4.460468	2.867344	356.936093	0.012887	0.013570
RS	54	4.801302	2.925288	333.708449	0.012048	0.012688
RS	55	5.167609	2.925288	315.877267	0.011405	0.011979
RS	56	5.561293	2.925288	296.174263	0.010693	0.011210
RS	57	5.984399	2.925288	274.881755	0.009925	0.010389
RS	58	6.439127	3.627808	206.709291	0.007463	0.008021
RS	59	6.927839	3.627808	193.922520	0.007002	0.007488
RS	60	7.453076	3.627808	180.086756	0.006502	0.006917
RS	61	8.017568	3.627808	165.420862	0.005972	0.006319
RS	62	8.624248	3.627808	150.175378	0.005422	0.005707
RS	63	9.276269	3.627808	784.503787	0.028324	0.029486
PA	4+25*2+4+6 0.057219800 0.015398110 9.276269264 0.747214597 0.298436341 0.293932944 0.313196277 0.363589609 0.447450391 0.570375650 0.743823158 0.975303521 1.261166100 1.585763143 1.927624994 2.266905786 2.578483511 2.823542149 2.966413068 3.002802927 2.964458780 2.897447521 2.836449879 2.796763925 2.781165243 2.786928638 2.807992611 2.836593091 2.867343552 2.925287821 3.627808290
//
IT	4893
RD	7
LK	-272045.443245
QD	-539.914256 -> -475.367850
RI	0.0237524383
TR	0.055213	0.015784
MT	9.494611
MM	C_pi: 1.727843, n_recomb: 29650.530301
RS	0	0.000000	0.885557	247.124670	0.008335	0.000471
RS	1	0.007513	0.885557	263.378832	0.008883	0.003064
RS	2	0.015590	0.885557	280.517820	0.009461	0.006060
RS	3	0.024275	0.885557	298.561253	0.010069	0.008684
RS	4	0.033611	0.312168	891.457140	0.030065	0.025603
RS	5	0.043649	0.312168	927.064443	0.031266	0.027300
RS	6	0.054442	0.305095	983.558130	0.033172	0.028878
RS	7	0.066045	0.305095	1016.644096	0.034288	0.030249
RS	8	0.078520	0.320518	998.373385	0.033671	0.030095
RS	9	0.091932	0.320518	1027.899409	0.034667	0.032072
RS	10	0.106351	0.366950	924.188534	0.031169	0.029437
RS	11	0.121855	0.366950	951.138832	0.032078	0.031242
RS	12	0.138522	0.447217	804.044804	0.027117	0.026856
RS	13	0.156442	0.447217	829.379293	0.027972	0.028327
RS	14	0.175709	0.567305	675.601617	0.022785	0.023390
RS	15	0.196423	0.567305	699.480765	0.023591	0.024572
RS	16	0.218693	0.740072	556.288610	0.018762	0.019764
RS	17	0.242636	0.740072	578.456212	0.019509	0.020706
RS	18	0.268378	0.975000	457.475263	0.015429	0.016530
RS	19	0.296054	0.975000	477.681004	0.016110	0.017299
RS	20	0.325809	1.269976	383.540277	0.012935	0.013999
RS	21	0.357800	1.269976	401.824174	0.013552	0.014658
RS	22	0.392194	1.609807	332.481766	0.011213	0.012213
RS	23	0.429173	1.609807	349.148622	0.011775	0.012808
RS	24	0.468929	1.972558	299.423123	0.010098	0.011056
RS	25	0.511672	1.972558	314.872359	0.010619	0.011604
RS	26	0.557627	2.337816	279.465237	0.009425	0.010348
RS	27	0.607034	2.337816	294.063763	0.009918	0.010840
RS	28	0.660153	2.678024	270.097275	0.009109	0.009966
RS	29	0.717263	2.678024	284.167715	0.009584	0.010409
RS	30	0.778663	2.947494	271.501068	0.009157	0.009920
RS	31	0.844677	2.947494	285.347979	0.009624	0.010355
RS	32	0.915650	3.102157	284.646483	0.009600	0.010297
RS	33	0.991955	3.102157	298.506377	0.010067	0.010774
RS	34	1.073993	3.134892	309.238984	0.010429	0.011150
RS	35	1.162195	3.134892	323.139367	0.010898	0.011692
RS	36	1.257023	3.082588	342.566168	0.011553	0.012414
RS	37	1.358975	3.082588	356.175147	0.012012	0.012992
RS	38	1.468587	2.999625	379.411528	0.012796	0.013870
RS	39	1.586434	2.999625	392.000072	0.013221	0.014411
RS	40	1.713135	2.926446	413.661170	0.013951	0.015218
RS	41	1.849354	2.926446	424.242258	0.014308	0.015642
RS	42	1.995808	2.880209	440.325713	0.014851	0.016211
RS	43	2.153265	2.880209	447.877565	0.015105	0.016467
RS	44	2.322552	2.863333	456.255094	0.015388	0.016723
RS	45	2.504557	2.863333	459.908640	0.015511	0.016790
RS	46	2.700236	2.871919	460.022042	0.015515	0.016726
RS	47	2.910616	2.871919	459.172883	0.015486	0.016602
RS	48	3.136802	2.898359	451.788542	0.015237	0.016264
RS	49	3.379981	2.898359	446.118395	0.015046	0.015964
RS	50	3.641430	2.933279	432.747493	0.014595	0.015426
RS	51	3.922521	2.933279	422.190569	0.014239	0.014973
RS	52	4.224731	2.970320	404.070712	0.013628	0.014292
RS	53	4.549645	2.970320	388.843624	0.013114	0.013703
RS	54	4.898971	3.039217	363.183710	0.012249	0.012799
RS	55	5.274541	3.039217	344.529682	0.011620	0.012113
RS	56	5.678327	3.039217	323.774003	0.010920	0.011362
RS	57	6.112449	3.039217	301.207201	0.010159	0.010555
RS	58	6.579187	3.872900	221.322303	0.007464	0.007946
RS	59	7.080990	3.872900	208.850807	0.007044	0.007463
RS	60	7.620494	3.872900	195.158463	0.006582	0.006939
RS	61	8.200531	3.872900	180.450604	0.006086	0.006382
RS	62	8.824145	3.872900	164.969756	0.005564	0.005804
RS	63	9.494611	3.872900	899.927474	0.030351	0.031262
PA	4+25*2+4+6 0.055213477 0.015784077 9.494610711 0.885556501 0.312167544 0.305095419 0.320518296 0.366950272 0.447216760 0.567305310 0.740071681 0.974999836 1.269976183 1.609807226 1.972558288 2.337815772 2.678023958 2.947494340 3.102156589 3.134892339 3.082587505 2.999624536 2.926445520 2.880208671 2.863332972 2.871919149 2.898358699 2.933279143 2.970319801 3.039216524 3.872900053
//
IT	4734
RD	8
LK	-271919.128602
QD	-500.900702 -> -443.139984
RI	0.0198167858
TR	0.053378	0.016154
MT	9.696745
MM	C_pi: 1.798315, n_recomb: 31554.768838
RS	0	0.000000	1.030166	227.080903	0.007196	0.000426
RS	1	0.007549	1.030166	242.387553	0.007681	0.002759
RS	2	0.015667	1.030166	258.578749	0.008195	0.005394
RS	3	0.024398	1.030166	275.682693	0.008737	0.007659
RS	4	0.033788	0.324147	923.601023	0.029270	0.025432
RS	5	0.043887	0.324147	961.804737	0.030480	0.026962
RS	6	0.054749	0.316072	1024.212241	0.032458	0.028588
RS	7	0.066430	0.316072	1060.192057	0.033598	0.029808
RS	8	0.078993	0.328422	1053.965898	0.033401	0.029960
RS	9	0.092504	0.328422	1086.284666	0.034425	0.031837
RS	10	0.107035	0.371386	989.597788	0.031361	0.029575
RS	11	0.122664	0.371386	1018.966442	0.032292	0.031352
RS	12	0.139471	0.448451	869.656143	0.027560	0.027193
RS	13	0.157548	0.448451	897.130619	0.028431	0.028667
RS	14	0.176989	0.565900	734.615947	0.023281	0.023780
RS	15	0.197898	0.565900	760.488962	0.024101	0.024978
RS	16	0.220385	0.737795	605.100201	0.019176	0.020085
RS	17	0.244569	0.737795	629.143218	0.019938	0.021048
RS	18	0.270579	0.975353	495.828597	0.015713	0.016731
RS	19	0.298552	0.975353	517.742952	0.016408	0.017520
RS	20	0.328637	1.277932	413.314619	0.013098	0.014087
RS	21	0.360993	1.277932	433.105403	0.013726	0.014764
RS	22	0.395791	1.630901	356.044684	0.011283	0.012216
RS	23	0.433216	1.630901	374.028012	0.011853	0.012826
RS	24	0.473466	2.012232	318.691881	0.010100	0.010996
RS	25	0.516754	2.012232	335.303638	0.010626	0.011554
RS	26	0.563310	2.401389	295.715135	0.009371	0.010236
RS	27	0.613380	2.401389	311.360528	0.009867	0.010734
RS	28	0.667229	2.768940	284.314918	0.009010	0.009810
RS	29	0.725144	2.768940	299.356330	0.009487	0.010256
RS	30	0.787430	3.062582	284.845422	0.009027	0.009732
RS	31	0.854418	3.062582	299.639672	0.009496	0.010166
RS	32	0.926463	3.229648	298.592667	0.009463	0.010096
RS	33	1.003945	3.229648	313.438601	0.009933	0.010567
RS	34	1.087277	3.259724	325.432220	0.010313	0.010955
RS	35	1.176899	3.259724	340.407544	0.010788	0.011487
RS	36	1.273286	3.194393	362.475614	0.011487	0.012244
RS	37	1.376949	3.194393	377.253998	0.011956	0.012815
RS	38	1.488437	3.096120	403.856054	0.012799	0.013743
RS	39	1.608341	3.096120	417.649760	0.013236	0.014284
RS	40	1.737295	3.011029	442.530464	0.014024	0.015143
RS	41	1.875984	3.011029	454.246891	0.014396	0.015576
RS	42	2.025142	2.958136	472.719310	0.014981	0.016187
RS	43	2.185558	2.958136	481.226221	0.015251	0.016460
RS	44	2.358085	2.939560	490.845195	0.015555	0.016741
RS	45	2.543634	2.939560	495.192052	0.015693	0.016829
RS	46	2.743189	2.950306	495.425472	0.015700	0.016774
RS	47	2.957808	2.950306	494.965712	0.015686	0.016675
RS	48	3.188628	2.981315	486.857801	0.015429	0.016336
RS	49	3.436871	2.981315	481.257603	0.015252	0.016063
RS	50	3.703852	3.021710	466.678586	0.014789	0.015521
RS	51	3.990987	3.021710	455.861917	0.014447	0.015093
RS	52	4.299797	3.064243	436.263323	0.013826	0.014409
RS	53	4.631916	3.064243	420.438364	0.013324	0.013842
RS	54	4.989106	3.143108	392.366006	0.012434	0.012917
RS	55	5.373259	3.143108	372.900672	0.011818	0.012251
RS	56	5.786410	3.143108	351.107315	0.011127	0.011517
RS	57	6.230747	3.143108	327.284352	0.010372	0.010721
RS	58	6.708625	4.107553	235.308655	0.007457	0.007884
RS	59	7.222576	4.107553	223.182575	0.007073	0.007446
RS	60	7.775323	4.107553	209.680444	0.006645	0.006963
RS	61	8.369794	4.107553	194.992917	0.006180	0.006443
RS	62	9.009139	4.107553	179.352480	0.005684	0.005896
RS	63	9.696745	4.107553	1017.196425	0.032236	0.032995
PA	4+25*2+4+6 0.053377992 0.016153655 9.696744789 1.030165799 0.324147091 0.316072094 0.328421701 0.371385726 0.448451049 0.565899728 0.737794811 0.975353172 1.277931580 1.630901311 2.012232335 2.401389273 2.768939921 3.062581646 3.229647907 3.259723613 3.194393390 3.096120484 3.011028597 2.958135536 2.939560444 2.950305767 2.981314576 3.021710330 3.064242806 3.143107589 4.107553408
//
IT	4823
RD	9
LK	-271805.996990
QD	-465.781301 -> -413.847911
RI	0.0168369249
TR	0.051686	0.016504
MT	9.887383
MM	C_pi: 1.865766, n_recomb: 33418.686583
RS	0	0.000000	1.181078	210.594525	0.006302	0.000387
RS	1	0.007581	1.181078	225.070860	0.006735	0.002501
RS	2	0.015738	1.181078	240.422027	0.007194	0.004845
RS	3	0.024512	1.181078	256.682086	0.007681	0.006827
RS	4	0.033952	0.334578	956.396086	0.028619	0.025287
RS	5	0.044108	0.334578	997.088270	0.029836	0.026702
RS	6	0.055033	0.326763	1061.399766	0.031761	0.028272
RS	7	0.066787	0.326763	1100.144807	0.032920	0.029378
RS	8	0.079431	0.336623	1104.452073	0.033049	0.029764
RS	9	0.093035	0.336623	1139.524257	0.034098	0.031559
RS	10	0.107670	0.376463	1050.540344	0.031436	0.029638
RS	11	0.123414	0.376463	1082.335851	0.032387	0.031389
RS	12	0.140352	0.450600	932.256040	0.027896	0.027462
RS	13	0.158574	0.450600	961.869899	0.028782	0.028937
RS	14	0.178178	0.565560	791.927108	0.023697	0.024122
RS	15	0.199268	0.565560	819.777350	0.024531	0.025333
RS	16	0.221957	0.736457	653.026739	0.019541	0.020382
RS	17	0.246365	0.736457	678.925643	0.020316	0.021361
RS	18	0.272625	0.976071	533.687962	0.015970	0.016924
RS	19	0.300875	0.976071	557.295690	0.016676	0.017729
RS	20	0.331267	1.285165	442.758410	0.013249	0.014179
RS	21	0.363964	1.285165	464.044205	0.013886	0.014870
RS	22	0.399139	1.649768	379.345459	0.011351	0.012230
RS	23	0.436981	1.649768	398.634231	0.011928	0.012850
RS	24	0.477691	2.048014	337.712872	0.010106	0.010950
RS	25	0.521489	2.048014	355.474826	0.010637	0.011516
RS	26	0.568606	2.459632	311.681196	0.009327	0.010140
RS	27	0.619296	2.459632	328.357641	0.009826	0.010643
RS	28	0.673829	2.853732	298.169623	0.008922	0.009671
RS	29	0.732497	2.853732	314.160841	0.009401	0.010119
RS	30	0.795612	3.171704	297.708533	0.008908	0.009562
RS	31	0.863512	3.171704	313.422916	0.009379	0.009994
RS	32	0.936560	3.352045	311.909572	0.009333	0.009909
RS	33	1.015146	3.352045	327.710022	0.009806	0.010374
RS	34	1.099690	3.380566	340.832944	0.010199	0.010769
RS	35	1.190644	3.380566	356.852116	0.010678	0.011292
RS	36	1.288493	3.303147	381.456240	0.011414	0.012077
RS	37	1.393761	3.303147	397.380665	0.011891	0.012641
RS	38	1.507010	3.190146	427.311368	0.012787	0.013613
RS	39	1.628844	3.190146	442.301140	0.013235	0.014154
RS	40	1.759915	3.093321	470.443899	0.014077	0.015061
RS	41	1.900923	3.093321	483.303021	0.014462	0.015503
RS	42	2.052622	3.033594	504.262462	0.015089	0.016155
RS	43	2.215822	3.033594	513.745851	0.015373	0.016444
RS	44	2.391394	3.012844	524.729866	0.015702	0.016751
RS	45	2.580278	3.012844	529.800602	0.015853	0.016861
RS	46	2.783481	3.025061	530.279215	0.015868	0.016818
RS	47	3.002090	3.025061	530.243165	0.015867	0.016743
RS	48	3.237273	3.059821	521.528882	0.015606	0.016408
RS	49	3.490286	3.059821	516.031620	0.015441	0.016159
RS	50	3.762482	3.104840	500.347955	0.014972	0.015618
RS	51	4.055313	3.104840	489.299155	0.014641	0.015213
RS	52	4.370345	3.152061	468.304157	0.014013	0.014528
RS	53	4.709262	3.152061	451.901357	0.013522	0.013982
RS	54	5.073873	3.239885	421.464356	0.012612	0.013039
RS	55	5.466126	3.239885	401.199576	0.012005	0.012392
RS	56	5.888119	3.239885	378.381355	0.011322	0.011672
RS	57	6.342104	3.239885	353.315629	0.010572	0.010886
RS	58	6.830508	4.334353	248.899861	0.007448	0.007832
RS	59	7.355940	4.334353	237.137599	0.007096	0.007433
RS	60	7.921207	4.334353	223.856969	0.006699	0.006987
RS	61	8.529329	4.334353	209.233302	0.006261	0.006500
RS	62	9.183556	4.334353	193.487698	0.005790	0.005982
RS	63	9.887383	4.334353	1136.846827	0.034018	0.034680
PA	4+25*2+4+6 0.051686335 0.016503518 9.887382753 1.181078325 0.334578245 0.326762906 0.336623349 0.376462911 0.450599694 0.565559727 0.736456885 0.976071263 1.285164746 1.649767691 2.048014276 2.459632197 2.853731735 3.171703583 3.352045308 3.380565570 3.303147214 3.190145963 3.093321208 3.033594262 3.012843687 3.025061125 3.059821101 3.104839524 3.152060532 3.239884906 4.334353198
//
IT	4718
RD	10
LK	-271704.223881
QD	-434.093122 -> -387.237664
RI	0.0145122354
TR	0.050120	0.016833
MT	10.068973
MM	C_pi: 1.930948, n_recomb: 35247.263979
RS	0	0.000000	1.339102	196.608016	0.005578	0.000353
RS	1	0.007612	1.339102	210.343451	0.005968	0.002280
RS	2	0.015804	1.339102	224.938555	0.006382	0.004383
RS	3	0.024619	1.339102	240.431438	0.006821	0.006136
RS	4	0.034105	0.343709	989.779110	0.028081	0.025164
RS	5	0.044314	0.343709	1032.883397	0.029304	0.026502
RS	6	0.055299	0.337160	1095.870033	0.031091	0.027942
RS	7	0.067121	0.337160	1137.265527	0.032265	0.028963
RS	8	0.079842	0.344983	1150.808803	0.032650	0.029530
RS	9	0.093532	0.344983	1188.587041	0.033721	0.031256
RS	10	0.108265	0.381935	1107.817143	0.031430	0.029646
RS	11	0.124118	0.381935	1142.040705	0.032401	0.031375
RS	12	0.141178	0.453329	992.391719	0.028155	0.027680
RS	13	0.159537	0.453329	1024.144752	0.029056	0.029156
RS	14	0.179294	0.565903	847.889794	0.024055	0.024429
RS	15	0.200554	0.565903	877.704728	0.024901	0.025650
RS	16	0.223433	0.735697	700.300204	0.019868	0.020660
RS	17	0.248054	0.735697	728.039863	0.020655	0.021651
RS	18	0.274548	0.976921	571.203527	0.016206	0.017113
RS	19	0.303060	0.976921	596.493132	0.016923	0.017930
RS	20	0.333741	1.291670	471.970028	0.013390	0.014274
RS	21	0.366759	1.291670	494.742080	0.014036	0.014977
RS	22	0.402289	1.666719	402.443879	0.011418	0.012252
RS	23	0.440525	1.666719	423.029601	0.012002	0.012881
RS	24	0.481670	2.080569	356.519476	0.010115	0.010916
RS	25	0.525948	2.080569	375.421405	0.010651	0.011487
RS	26	0.573597	2.513527	327.381702	0.009288	0.010058
RS	27	0.624872	2.513527	345.075300	0.009790	0.010564
RS	28	0.680051	2.933652	311.669988	0.008842	0.009546
RS	29	0.739430	2.933652	328.591680	0.009322	0.009995
RS	30	0.803330	3.276249	310.100662	0.008798	0.009405
RS	31	0.872093	3.276249	326.709937	0.009269	0.009835
RS	32	0.946091	3.470827	324.608638	0.009209	0.009735
RS	33	1.025721	3.470827	341.333890	0.009684	0.010193
RS	34	1.111413	3.498933	355.449328	0.010084	0.010591
RS	35	1.203629	3.498933	372.482528	0.010568	0.011106
RS	36	1.302864	3.410330	399.506553	0.011334	0.011914
RS	37	1.409653	3.410330	416.554390	0.011818	0.012471
RS	38	1.524571	3.283133	449.759327	0.012760	0.013480
RS	39	1.648236	3.283133	465.936980	0.013219	0.014022
RS	40	1.781316	3.174721	497.368815	0.014111	0.014973
RS	41	1.924525	3.174721	511.380233	0.014508	0.015424
RS	42	2.078636	3.107971	534.920536	0.015176	0.016115
RS	43	2.244479	3.107971	545.406116	0.015474	0.016420
RS	44	2.422945	3.084584	557.887246	0.015828	0.016755
RS	45	2.614997	3.084584	563.718604	0.015993	0.016885
RS	46	2.821668	3.097614	564.586616	0.016018	0.016857
RS	47	3.044072	3.097614	565.015659	0.016030	0.016806
RS	48	3.283405	3.135350	555.834201	0.015770	0.016477
RS	49	3.540957	3.135350	550.479717	0.015618	0.016252
RS	50	3.818114	3.184189	533.814488	0.015145	0.015714
RS	51	4.116369	3.184189	522.566886	0.014826	0.015331
RS	52	4.437328	3.235337	500.274154	0.014193	0.014648
RS	53	4.782718	3.235337	483.317163	0.013712	0.014120
RS	54	5.154401	3.331139	450.581169	0.012783	0.013164
RS	55	5.554377	3.331139	429.528670	0.012186	0.012532
RS	56	5.984800	3.331139	405.697050	0.011510	0.011825
RS	57	6.447988	3.331139	379.399376	0.010764	0.011048
RS	58	6.946434	4.554594	262.223575	0.007440	0.007788
RS	59	7.482823	4.554594	250.837031	0.007116	0.007424
RS	60	8.060043	4.554594	237.800202	0.006747	0.007011
RS	61	8.681203	4.554594	223.272746	0.006334	0.006554
RS	62	9.349646	4.554594	207.463465	0.005886	0.006063
RS	63	10.068973	4.554594	1259.061951	0.035721	0.036314
PA	4+25*2+4+6 0.050120432 0.016833139 10.068973040 1.339101572 0.343709320 0.337160287 0.344982624 0.381934781 0.453329310 0.565902760 0.735696953 0.976921191 1.291670383 1.666718868 2.080569190 2.513526726 2.933652204 3.276248786 3.470827302 3.498933209 3.410330274 3.283132662 3.174721137 3.107970519 3.084583533 3.097614056 3.135349579 3.184188555 3.235336835 3.331138912 4.554593737
//
IT	4595
RD	11
LK	-271612.363013
QD	-405.428567 -> -363.032413
RI	0.0126532491
TR	0.048666	0.017143
MT	10.242952
MM	C_pi: 1.994281, n_recomb: 37042.962580
RS	0	0.000000	1.505197	184.427002	0.004979	0.000323
RS	1	0.007641	1.505197	197.489334	0.005331	0.002086
RS	2	0.015866	1.505197	211.392780	0.005707	0.003986
RS	3	0.024720	1.505197	226.178242	0.006106	0.005549
RS	4	0.034250	0.351770	1023.548520	0.027631	0.025060
RS	5	0.044508	0.351770	1069.006214	0.028859	0.026347
RS	6	0.055550	0.347284	1128.053246	0.030453	0.027607
RS	7	0.067436	0.347284	1171.994605	0.031639	0.028565
RS	8	0.080230	0.353418	1193.691289	0.032225	0.029270
RS	9	0.094002	0.353418	1234.122176	0.033316	0.030938
RS	10	0.108826	0.387654	1161.957629	0.031368	0.029616
RS	11	0.124783	0.387654	1198.603578	0.032357	0.031325
RS	12	0.141959	0.456433	1050.423195	0.028357	0.027858
RS	13	0.160448	0.456433	1084.313627	0.029272	0.029334
RS	14	0.180349	0.566687	902.731120	0.024370	0.024707
RS	15	0.201771	0.566687	934.499610	0.025227	0.025936
RS	16	0.224830	0.735283	747.068207	0.020168	0.020922
RS	17	0.249651	0.735283	776.635352	0.020966	0.021925
RS	18	0.276368	0.977738	608.478056	0.016426	0.017297
RS	19	0.305127	0.977738	635.439788	0.017154	0.018126
RS	20	0.336084	1.297430	501.016896	0.013525	0.014372
RS	21	0.369405	1.297430	525.267983	0.014180	0.015085
RS	22	0.405274	1.681930	425.384391	0.011484	0.012281
RS	23	0.443883	1.681930	447.259924	0.012074	0.012918
RS	24	0.485442	2.110288	375.139737	0.010127	0.010891
RS	25	0.530176	2.110288	395.172603	0.010668	0.011467
RS	26	0.578329	2.563655	342.835307	0.009255	0.009987
RS	27	0.630162	2.563655	361.533276	0.009760	0.010495
RS	28	0.685955	3.009376	324.835545	0.008769	0.009434
RS	29	0.746011	3.009376	342.669669	0.009251	0.009883
RS	30	0.810656	3.376944	322.043861	0.008694	0.009261
RS	31	0.880241	3.376944	339.524126	0.009166	0.009689
RS	32	0.955143	3.586732	336.716063	0.009090	0.009570
RS	33	1.035769	3.586732	354.337508	0.009566	0.010024
RS	34	1.122555	3.615522	369.310993	0.009970	0.010421
RS	35	1.215973	3.615522	387.328830	0.010456	0.010929
RS	36	1.316529	3.516607	416.648365	0.011248	0.011753
RS	37	1.424768	3.516607	434.796346	0.011738	0.012305
RS	38	1.541279	3.375711	471.205581	0.012721	0.013347
RS	39	1.666692	3.375711	488.561580	0.013189	0.013888
RS	40	1.801688	3.255838	523.293731	0.014127	0.014879
RS	41	1.947000	3.255838	538.465905	0.014536	0.015338
RS	42	2.103415	3.181881	564.671147	0.015244	0.016067
RS	43	2.271782	3.181881	576.184487	0.015554	0.016387
RS	44	2.453015	3.155431	590.293682	0.015935	0.016751
RS	45	2.648095	3.155431	596.923484	0.016114	0.016901
RS	46	2.858082	3.168669	598.331301	0.016152	0.016891
RS	47	3.084115	3.168669	599.268826	0.016178	0.016862
RS	48	3.327419	3.208673	589.768556	0.015921	0.016543
RS	49	3.589315	3.208673	584.599201	0.015782	0.016341
RS	50	3.871222	3.260594	567.085899	0.015309	0.015809
RS	51	4.174671	3.260594	555.675284	0.015001	0.015446
RS	52	4.501307	3.314962	532.193380	0.014367	0.014768
RS	53	4.852901	3.314962	514.707656	0.013895	0.014257
RS	54	5.231362	3.417820	479.749430	0.012951	0.013288
RS	55	5.638741	3.417820	457.921240	0.012362	0.012671
RS	56	6.077249	3.417820	433.087495	0.011691	0.011975
RS	57	6.549264	3.417820	405.567998	0.010949	0.011206
RS	58	7.057347	4.768975	275.344783	0.007433	0.007751
RS	59	7.604253	4.768975	264.342321	0.007136	0.007418
RS	60	8.192950	4.768975	251.566355	0.006791	0.007034
RS	61	8.826630	4.768975	237.160704	0.006402	0.006606
RS	62	9.508730	4.768975	221.321246	0.005975	0.006139
RS	63	10.242952	4.768975	1383.796313	0.037357	0.037899
PA	4+25*2+4+6 0.048666415 0.017143105 10.242951515 1.505196877 0.351769596 0.347284330 0.353417553 0.387653735 0.456432942 0.566687465 0.735283000 0.977738261 1.297430433 1.681930449 2.110288319 2.563654586 3.009376072 3.376944345 3.586731622 3.615522077 3.516607132 3.375711232 3.255837936 3.181880615 3.155430781 3.168669383 3.208672869 3.260594431 3.314962084 3.417820078 4.768975056
//
IT	4623
RD	12
LK	-271529.212805
QD	-379.427771 -> -340.968689
RI	0.0111327342
TR	0.047313	0.017434
MT	10.410226
MM	C_pi: 2.056013, n_recomb: 38807.057276
RS	0	0.000000	1.680621	173.566708	0.004473	0.000296
RS	1	0.007669	1.680621	186.006473	0.004793	0.001915
RS	2	0.015925	1.680621	199.266464	0.005135	0.003640
RS	3	0.024815	1.680621	213.389465	0.005499	0.005043
RS	4	0.034387	0.358948	1057.501504	0.027250	0.024970
RS	5	0.044692	0.358948	1105.263987	0.028481	0.026225
RS	6	0.055788	0.357158	1158.236742	0.029846	0.027272
RS	7	0.067735	0.357158	1204.626951	0.031041	0.028182
RS	8	0.080598	0.361887	1233.534405	0.031786	0.028994
RS	9	0.094447	0.361887	1276.560252	0.032895	0.030613
RS	10	0.109359	0.393527	1213.334652	0.031266	0.029556
RS	11	0.125413	0.393527	1252.391264	0.032272	0.031248
RS	12	0.142700	0.459785	1106.581295	0.028515	0.028005
RS	13	0.161311	0.459785	1142.605309	0.029443	0.029482
RS	14	0.181350	0.567764	956.591352	0.024650	0.024961
RS	15	0.202926	0.567764	990.302499	0.025519	0.026197
RS	16	0.226156	0.735074	793.418825	0.020445	0.021171
RS	17	0.251168	0.735074	824.800813	0.021254	0.022185
RS	18	0.278097	0.978433	645.572852	0.016635	0.017477
RS	19	0.307092	0.978433	674.197587	0.017373	0.018316
RS	20	0.338310	1.302447	529.945292	0.013656	0.014473
RS	21	0.371923	1.302447	555.668917	0.014319	0.015194
RS	22	0.408112	1.695537	448.199326	0.011549	0.012316
RS	23	0.447077	1.695537	471.358273	0.012146	0.012959
RS	24	0.489031	2.137441	393.597835	0.010142	0.010875
RS	25	0.534201	2.137441	414.753377	0.010688	0.011454
RS	26	0.582835	2.610378	358.064354	0.009227	0.009925
RS	27	0.635199	2.610378	377.754839	0.009734	0.010435
RS	28	0.691579	3.081305	337.690495	0.008702	0.009331
RS	29	0.752282	3.081305	356.420108	0.009184	0.009782
RS	30	0.817640	3.474175	333.568030	0.008596	0.009127
RS	31	0.888010	3.474175	351.896611	0.009068	0.009553
RS	32	0.963777	3.700107	348.268293	0.008974	0.009416
RS	33	1.045354	3.700107	366.758355	0.009451	0.009864
RS	34	1.133186	3.730635	382.458872	0.009855	0.010258
RS	35	1.227755	3.730635	401.432264	0.010344	0.010759
RS	36	1.329575	3.622239	432.919317	0.011156	0.011597
RS	37	1.439203	3.622239	452.143250	0.011651	0.012143
RS	38	1.557239	3.468109	491.675706	0.012670	0.013213
RS	39	1.684326	3.468109	510.198416	0.013147	0.013754
RS	40	1.821159	3.336891	548.227095	0.014127	0.014782
RS	41	1.968485	3.336891	564.565878	0.014548	0.015248
RS	42	2.127109	3.255562	593.507825	0.015294	0.016014
RS	43	2.297897	3.255562	606.072167	0.015618	0.016348
RS	44	2.481782	3.225665	621.933663	0.016026	0.016741
RS	45	2.679768	3.225665	629.398150	0.016219	0.016909
RS	46	2.892938	3.238568	631.494896	0.016273	0.016920
RS	47	3.122454	3.238568	632.983556	0.016311	0.016911
RS	48	3.369572	3.280198	623.315942	0.016062	0.016606
RS	49	3.635639	3.280198	618.373982	0.015935	0.016424
RS	50	3.922111	3.334529	600.150836	0.015465	0.015901
RS	51	4.230550	3.334529	588.613322	0.015168	0.015558
RS	52	4.562643	3.391469	564.055371	0.014535	0.014885
RS	53	4.920203	3.391469	546.066881	0.014071	0.014390
RS	54	5.305182	3.500530	508.970114	0.013115	0.013413
RS	55	5.719684	3.500530	486.378378	0.012533	0.012808
RS	56	6.165973	3.500530	460.553767	0.011868	0.012122
RS	57	6.646485	3.500530	431.822433	0.011127	0.011360
RS	58	7.163847	4.977895	288.296705	0.007429	0.007718
RS	59	7.720882	4.977895	277.684530	0.007156	0.007413
RS	60	8.320635	4.977895	265.183095	0.006833	0.007057
RS	61	8.966380	4.977895	250.920341	0.006466	0.006654
RS	62	9.661644	4.977895	235.078781	0.006058	0.006210
RS	63	10.410226	4.977895	1510.888241	0.038933	0.039435
PA	4+25*2+4+6 0.047312994 0.017434463 10.410226278 1.680621066 0.358948061 0.357157619 0.361887163 0.393526901 0.459784663 0.567764147 0.735073861 0.978432698 1.302446553 1.695537299 2.137441344 2.610378297 3.081305279 3.474174614 3.700106542 3.730634577 3.622238554 3.468109197 3.336891092 3.255561529 3.225665249 3.238568457 3.280197985 3.334528532 3.391468614 3.500530381 4.977894520
//
IT	4501
RD	13
LK	-271453.757188
QD	-355.776483 -> -320.808520
RI	0.0098684322
TR	0.046051	0.017708
MT	10.571456
MM	C_pi: 2.116284, n_recomb: 40539.751417
RS	0	0.000000	1.866476	163.720657	0.004039	0.000272
RS	1	0.007695	1.866476	175.577556	0.004331	0.001761
RS	2	0.015981	1.866476	188.232159	0.004643	0.003334
RS	3	0.024906	1.866476	201.728438	0.004976	0.004600
RS	4	0.034517	0.365385	1091.478796	0.026924	0.024893
RS	5	0.044867	0.365385	1141.502950	0.028158	0.026130
RS	6	0.056014	0.366806	1186.592807	0.029270	0.026942
RS	7	0.068019	0.366806	1235.339793	0.030472	0.027815
RS	8	0.080947	0.370359	1270.666483	0.031344	0.028709
RS	9	0.094871	0.370359	1316.225396	0.032468	0.030285
RS	10	0.109865	0.399493	1262.202168	0.031135	0.029475
RS	11	0.126013	0.399493	1303.651640	0.032157	0.031150
RS	12	0.143404	0.463294	1161.022723	0.028639	0.028127
RS	13	0.162133	0.463294	1199.173287	0.029580	0.029603
RS	14	0.182304	0.569034	1009.540491	0.024902	0.025195
RS	15	0.204026	0.569034	1045.182255	0.025782	0.026438
RS	16	0.227419	0.734975	839.393007	0.020705	0.021410
RS	17	0.252613	0.734975	872.576446	0.021524	0.022432
RS	18	0.279745	0.978954	682.510948	0.016836	0.017655
RS	19	0.308965	0.978954	712.788909	0.017582	0.018503
RS	20	0.340434	1.306748	558.769371	0.013783	0.014576
RS	21	0.374323	1.306748	585.958566	0.014454	0.015304
RS	22	0.410821	1.707658	470.900844	0.011616	0.012356
RS	23	0.450127	1.707658	495.336606	0.012219	0.013005
RS	24	0.492457	2.162243	411.903250	0.010160	0.010865
RS	25	0.538044	2.162243	434.173191	0.010710	0.011448
RS	26	0.587139	2.653976	373.079136	0.009203	0.009871
RS	27	0.640012	2.653976	393.750480	0.009713	0.010384
RS	28	0.696953	3.149726	350.249271	0.008640	0.009238
RS	29	0.758276	3.149726	369.857891	0.009123	0.009689
RS	30	0.824317	3.568184	344.694413	0.008503	0.009002
RS	31	0.895439	3.568184	363.849280	0.008975	0.009427
RS	32	0.972035	3.811112	359.296580	0.008863	0.009269
RS	33	1.054524	3.811112	378.628284	0.009340	0.009714
RS	34	1.143360	3.844385	394.928759	0.009742	0.010102
RS	35	1.239032	3.844385	414.828538	0.010233	0.010597
RS	36	1.342065	3.727295	448.353995	0.011060	0.011444
RS	37	1.453027	3.727295	468.628366	0.011560	0.011985
RS	38	1.572527	3.560374	511.193359	0.012610	0.013078
RS	39	1.701221	3.560374	530.868452	0.013095	0.013620
RS	40	1.839818	3.417929	572.175087	0.014114	0.014681
RS	41	1.989080	3.417929	589.682799	0.014546	0.015154
RS	42	2.149827	3.329082	621.419555	0.015329	0.015954
RS	43	2.322943	3.329082	635.054541	0.015665	0.016302
RS	44	2.509379	3.295400	652.782361	0.016102	0.016725
RS	45	2.710161	3.295400	661.114742	0.016308	0.016911
RS	46	2.926392	3.307480	664.045063	0.016380	0.016943
RS	47	3.159262	3.307480	666.125303	0.016431	0.016954
RS	48	3.410050	3.350155	656.441291	0.016193	0.016664
RS	49	3.680135	3.350155	651.767649	0.016077	0.016502
RS	50	3.971002	3.406286	632.973782	0.015614	0.015991
RS	51	4.284250	3.406286	621.345039	0.015327	0.015665
RS	52	4.621602	3.465217	595.825566	0.014697	0.015001
RS	53	4.984912	3.465217	577.360700	0.014242	0.014519
RS	54	5.376176	3.579696	538.215192	0.013276	0.013536
RS	55	5.797548	3.579696	514.872668	0.012700	0.012942
RS	56	6.251342	3.579696	488.069193	0.012039	0.012265
RS	57	6.740054	3.579696	458.136881	0.011301	0.011510
RS	58	7.266370	5.181634	301.087742	0.007427	0.007690
RS	59	7.833185	5.181634	290.871002	0.007175	0.007411
RS	60	8.443613	5.181634	278.655821	0.006874	0.007079
RS	61	9.101012	5.181634	264.554299	0.006526	0.006699
RS	62	9.808996	5.181634	248.735284	0.006136	0.006277
RS	63	10.571456	5.181634	1640.084316	0.040456	0.040921
PA	4+25*2+4+6 0.046050500 0.017708373 10.571455816 1.866476110 0.365385380 0.366805795 0.370358885 0.399492614 0.463294295 0.569034417 0.734975017 0.978954305 1.306747979 1.707658259 2.162243090 2.653976047 3.149726383 3.568184233 3.811112279 3.844385335 3.727294858 3.560373729 3.417928548 3.329081901 3.295400399 3.307479952 3.350154829 3.406286058 3.465216794 3.579696391 5.181633675
//
IT	4862
RD	14
LK	-271385.127691
QD	-334.203964 -> -302.343420
RI	0.0087997594
TR	0.044871	0.017966
MT	10.727158
MM	C_pi: 2.175197, n_recomb: 42241.227951
RS	0	0.000000	2.064225	154.654086	0.003661	0.000251
RS	1	0.007719	2.064225	165.958622	0.003929	0.001622
RS	2	0.016035	2.064225	178.037074	0.004215	0.003062
RS	3	0.024992	2.064225	190.934067	0.004520	0.004209
RS	4	0.034640	0.371199	1125.344610	0.026641	0.024826
RS	5	0.045034	0.371199	1177.590678	0.027878	0.026056
RS	6	0.056230	0.376243	1213.287515	0.028723	0.026617
RS	7	0.068290	0.376243	1264.303648	0.029931	0.027462
RS	8	0.081280	0.378817	1305.331999	0.030902	0.028420
RS	9	0.095274	0.378817	1353.359335	0.032039	0.029958
RS	10	0.110348	0.405514	1308.750017	0.030983	0.029378
RS	11	0.126586	0.405514	1352.569775	0.032020	0.031038
RS	12	0.144077	0.466912	1213.842394	0.028736	0.028229
RS	13	0.162918	0.466912	1254.110021	0.029689	0.029704
RS	14	0.183214	0.570439	1061.617174	0.025132	0.025412
RS	15	0.205076	0.570439	1099.176604	0.026021	0.026661
RS	16	0.228626	0.734944	884.998548	0.020951	0.021639
RS	17	0.253994	0.734944	919.969345	0.021779	0.022670
RS	18	0.281320	0.979290	719.301662	0.017028	0.017829
RS	19	0.310756	0.979290	751.222435	0.017784	0.018685
RS	20	0.342464	1.310377	587.500482	0.013908	0.014680
RS	21	0.376619	1.310377	616.147913	0.014586	0.015416
RS	22	0.413411	1.718415	493.498513	0.011683	0.012401
RS	23	0.453043	1.718415	519.204354	0.012291	0.013054
RS	24	0.495735	2.184878	430.067787	0.010181	0.010861
RS	25	0.541722	2.184878	453.443998	0.010735	0.011447
RS	26	0.591259	2.694675	387.893558	0.009183	0.009824
RS	27	0.644620	2.694675	409.534499	0.009695	0.010339
RS	28	0.702100	3.214857	362.530816	0.008582	0.009153
RS	29	0.764017	3.214857	383.002633	0.009067	0.009605
RS	30	0.830714	3.659124	355.450330	0.008415	0.008885
RS	31	0.902560	3.659124	375.410386	0.008887	0.009309
RS	32	0.979951	3.919829	369.836749	0.008755	0.009131
RS	33	1.063317	3.919829	389.984026	0.009232	0.009572
RS	34	1.153118	3.956794	406.763881	0.009630	0.009952
RS	35	1.249851	3.956794	427.561239	0.010122	0.010442
RS	36	1.354051	3.831755	462.997331	0.010961	0.011295
RS	37	1.466295	3.831755	484.295820	0.011465	0.011832
RS	38	1.587203	3.652465	529.796260	0.012542	0.012945
RS	39	1.717445	3.652465	550.607155	0.013035	0.013486
RS	40	1.857741	3.498913	595.161008	0.014090	0.014578
RS	41	2.008867	3.498913	613.836594	0.014532	0.015057
RS	42	2.171658	3.402434	648.411775	0.015350	0.015891
RS	43	2.347016	3.402434	663.133276	0.015699	0.016250
RS	44	2.535911	3.364660	682.832178	0.016165	0.016703
RS	45	2.739387	3.364660	692.062033	0.016384	0.016906
RS	46	2.958571	3.375479	695.963528	0.016476	0.016962
RS	47	3.194674	3.375479	698.672755	0.016540	0.016991
RS	48	3.449002	3.418683	689.118312	0.016314	0.016718
RS	49	3.722963	3.418683	684.751786	0.016211	0.016575
RS	50	4.018073	3.476070	665.524130	0.015755	0.016077
RS	51	4.335963	3.476070	653.838671	0.015479	0.015767
RS	52	4.678392	3.536463	627.472744	0.014855	0.015113
RS	53	5.047255	3.536463	608.557515	0.014407	0.014645
RS	54	5.444591	3.655638	567.456757	0.013434	0.013657
RS	55	5.872600	3.655638	543.376262	0.012864	0.013074
RS	56	6.333648	3.655638	515.606158	0.012206	0.012405
RS	57	6.830287	3.655638	484.484152	0.011469	0.011655
RS	58	7.365262	5.380404	313.721503	0.007427	0.007666
RS	59	7.941535	5.380404	303.904412	0.007194	0.007410
RS	60	8.562292	5.380404	291.985562	0.006912	0.007101
RS	61	9.230968	5.380404	278.061306	0.006583	0.006742
RS	62	9.951262	5.380404	262.286628	0.006209	0.006339
RS	63	10.727158	5.380404	1771.121567	0.041929	0.042360
PA	4+25*2+4+6 0.044870501 0.017965983 10.727157991 2.064225467 0.371198890 0.376243408 0.378817184 0.405513714 0.466911573 0.570439399 0.734944176 0.979290402 1.310376949 1.718415238 2.184878495 2.694674990 3.214856561 3.659123800 3.919829235 3.956793834 3.831754634 3.652464771 3.498913078 3.402433864 3.364660075 3.375479460 3.418683453 3.476070067 3.536462568 3.655637807 5.380403920
//
IT	4268
RD	15
LK	-271322.576637
QD	-314.476122 -> -285.390932
RI	0.0078854089
TR	0.043766	0.018208
MT	10.877726
MM	C_pi: 2.232814, n_recomb: 43911.292936
RS	0	0.000000	2.275338	146.209842	0.003330	0.000231
RS	1	0.007743	2.275338	156.986533	0.003575	0.001497
RS	2	0.016086	2.275338	168.512370	0.003838	0.002817
RS	3	0.025074	2.275338	180.832198	0.004118	0.003860
RS	4	0.034759	0.376480	1158.989269	0.026394	0.024769
RS	5	0.045193	0.376480	1213.419120	0.027633	0.025998
RS	6	0.056435	0.385481	1238.452795	0.028204	0.026300
RS	7	0.068548	0.385481	1291.653850	0.029415	0.027123
RS	8	0.081599	0.387241	1337.754447	0.030465	0.028129
RS	9	0.095660	0.387241	1388.182984	0.031613	0.029633
RS	10	0.110810	0.411560	1353.128940	0.030815	0.029268
RS	11	0.127133	0.411560	1399.291615	0.031866	0.030913
RS	12	0.144720	0.470600	1265.099634	0.028810	0.028313
RS	13	0.163668	0.470600	1307.471905	0.029775	0.029787
RS	14	0.184084	0.571939	1112.828678	0.025343	0.025615
RS	15	0.206081	0.571939	1152.291303	0.026241	0.026869
RS	16	0.229781	0.734948	930.228683	0.021184	0.021859
RS	17	0.255316	0.734948	966.971448	0.022021	0.022898
RS	18	0.282828	0.979442	755.934122	0.017215	0.018000
RS	19	0.312470	0.979442	789.486036	0.017979	0.018865
RS	20	0.344408	1.313387	616.131359	0.014031	0.014786
RS	21	0.378818	1.313387	646.228682	0.014717	0.015528
RS	22	0.415893	1.727930	515.987637	0.011751	0.012449
RS	23	0.455839	1.727930	542.956097	0.012365	0.013107
RS	24	0.498878	2.205526	448.091314	0.010204	0.010863
RS	25	0.545249	2.205526	472.565280	0.010762	0.011452
RS	26	0.595210	2.732680	402.512570	0.009166	0.009784
RS	27	0.649041	2.732680	425.111794	0.009681	0.010300
RS	28	0.707039	3.276874	374.547394	0.008530	0.009075
RS	29	0.769528	3.276874	395.866918	0.009015	0.009527
RS	30	0.836855	3.747111	365.855607	0.008332	0.008777
RS	31	0.909396	3.747111	386.600343	0.008804	0.009199
RS	32	0.987554	4.026306	379.916712	0.008652	0.009000
RS	33	1.071763	4.026306	400.854099	0.009129	0.009438
RS	34	1.162493	4.067848	417.999539	0.009519	0.009809
RS	35	1.260248	4.067848	439.665850	0.010013	0.010294
RS	36	1.365572	3.935557	476.888249	0.010860	0.011150
RS	37	1.479051	3.935557	499.183698	0.011368	0.011683
RS	38	1.601317	3.744301	547.518353	0.012469	0.012813
RS	39	1.733050	3.744301	569.446230	0.012968	0.013354
RS	40	1.874983	3.579771	617.205177	0.014056	0.014473
RS	41	2.027906	3.579771	637.044145	0.014508	0.014959
RS	42	2.192670	3.475556	674.490208	0.015360	0.015824
RS	43	2.370192	3.475556	690.310032	0.015721	0.016195
RS	44	2.561459	3.433428	712.071535	0.016216	0.016677
RS	45	2.767536	3.433428	722.224533	0.016447	0.016895
RS	46	2.989569	3.442595	727.226949	0.016561	0.016976
RS	47	3.228795	3.442595	730.599218	0.016638	0.017022
RS	48	3.486544	3.485857	721.316330	0.016427	0.016769
RS	49	3.764250	3.485857	717.293112	0.016335	0.016643
RS	50	4.063459	3.544012	697.764711	0.015890	0.016160
RS	51	4.385836	3.544012	686.055531	0.015624	0.015866
RS	52	4.733174	3.605389	658.956980	0.015007	0.015222
RS	53	5.107407	3.605389	639.616917	0.014566	0.014766
RS	54	5.510617	3.728602	596.656417	0.013588	0.013776
RS	55	5.945047	3.728602	571.851096	0.013023	0.013203
RS	56	6.413116	3.728602	543.127195	0.012369	0.012540
RS	57	6.917427	3.728602	510.827656	0.011633	0.011795
RS	58	7.460786	5.574377	326.192531	0.007428	0.007644
RS	59	8.046219	5.574377	316.778745	0.007214	0.007410
RS	60	8.676981	5.574377	305.165204	0.006950	0.007122
RS	61	9.356583	5.574377	291.432647	0.006637	0.006783
RS	62	10.088806	5.574377	275.722071	0.006279	0.006398
RS	63	10.877726	5.574377	1903.710497	0.043354	0.043753
PA	4+25*2+4+6 0.043765704 0.018208425 10.877726296 2.275338004 0.376480081 0.385480707 0.387241236 0.411560207 0.470599840 0.571938700 0.734947681 0.979441698 1.313387411 1.727930160 2.205525507 2.732680388 3.276874115 3.747110887 4.026305538 4.067847723 3.935557146 3.744300969 3.579770986 3.475555743 3.433427652 3.442594645 3.485857263 3.544011786 3.605389079 3.728602326 5.574377219
//
IT	4128
RD	16
LK	-271265.457499
QD	-296.391935 -> -269.793208
RI	0.0070953372
TR	0.042730	0.018437
MT	11.023504
MM	C_pi: 2.289182, n_recomb: 45549.803428
RS	0	0.000000	2.501259	138.284418	0.003036	0.000213
RS	1	0.007766	2.501259	148.554188	0.003261	0.001382
RS	2	0.016134	2.501259	159.547606	0.003503	0.002595
RS	3	0.025153	2.501259	171.309392	0.003761	0.003547
RS	4	0.034871	0.381300	1192.335230	0.026177	0.024720
RS	5	0.045345	0.381300	1248.911775	0.027419	0.025953
RS	6	0.056632	0.394533	1262.181394	0.027710	0.025992
RS	7	0.068795	0.394533	1317.486048	0.028924	0.026797
RS	8	0.081903	0.395627	1368.084718	0.030035	0.027839
RS	9	0.096029	0.395627	1420.845602	0.031193	0.029312
RS	10	0.111252	0.417612	1395.464207	0.030636	0.029149
RS	11	0.127657	0.417612	1443.938505	0.031700	0.030780
RS	12	0.145335	0.474330	1314.852941	0.028866	0.028382
RS	13	0.164387	0.474330	1359.314748	0.029842	0.029854
RS	14	0.184918	0.573505	1163.174378	0.025536	0.025803
RS	15	0.207044	0.573505	1204.524342	0.026444	0.027062
RS	16	0.230888	0.734971	975.062904	0.021407	0.022071
RS	17	0.256583	0.734971	1013.561025	0.022252	0.023117
RS	18	0.284274	0.979419	792.392812	0.017396	0.018169
RS	19	0.314115	0.979419	827.562995	0.018168	0.019041
RS	20	0.346273	1.315843	644.648488	0.014153	0.014892
RS	21	0.380929	1.315843	676.186312	0.014845	0.015641
RS	22	0.418275	1.736306	538.365810	0.011819	0.012500
RS	23	0.458522	1.736306	566.588837	0.012439	0.013163
RS	24	0.501895	2.224344	465.973749	0.010230	0.010868
RS	25	0.548635	2.224344	491.536615	0.010791	0.011460
RS	26	0.599006	2.768171	416.941926	0.009154	0.009749
RS	27	0.653287	2.768171	440.488127	0.009670	0.010267
RS	28	0.711784	3.335946	386.310140	0.008481	0.009004
RS	29	0.774824	3.335946	408.462197	0.008967	0.009456
RS	30	0.842759	3.832245	375.929699	0.008253	0.008675
RS	31	0.915970	3.832245	397.439238	0.008725	0.009097
RS	32	0.994866	4.130552	389.565785	0.008553	0.008876
RS	33	1.079888	4.130552	411.268597	0.009029	0.009311
RS	34	1.171513	4.177495	428.673296	0.009411	0.009671
RS	35	1.270253	4.177495	451.180377	0.009905	0.010152
RS	36	1.376661	4.038629	490.066731	0.010759	0.011009
RS	37	1.491333	4.038629	513.331470	0.011270	0.011538
RS	38	1.614909	3.835790	564.396962	0.012391	0.012683
RS	39	1.748081	3.835790	587.421152	0.012896	0.013224
RS	40	1.891595	3.660410	638.334890	0.014014	0.014367
RS	41	2.046254	3.660410	659.329629	0.014475	0.014858
RS	42	2.212923	3.548383	699.665780	0.015360	0.015753
RS	43	2.392534	3.548383	716.591910	0.015732	0.016135
RS	44	2.586094	3.501661	740.498232	0.016257	0.016647
RS	45	2.794684	3.501661	751.596030	0.016501	0.016880
RS	46	3.019473	3.508833	757.818222	0.016637	0.016986
RS	47	3.261717	3.508833	761.884100	0.016726	0.017049
RS	48	3.522774	3.551736	753.007341	0.016532	0.016815
RS	49	3.804103	3.551736	749.361020	0.016451	0.016706
RS	50	4.107279	3.610213	729.662298	0.016019	0.016239
RS	51	4.433998	3.610213	717.960625	0.015762	0.015960
RS	52	4.786089	3.672146	690.240831	0.015154	0.015329
RS	53	5.165521	3.672146	670.500752	0.014720	0.014884
RS	54	5.574419	3.798801	625.776662	0.013738	0.013894
RS	55	6.015070	3.798801	600.259866	0.013178	0.013328
RS	56	6.489940	3.798801	570.595480	0.012527	0.012672
RS	57	7.001686	3.798801	537.131340	0.011792	0.011931
RS	58	7.553172	5.763714	338.494017	0.007431	0.007626
RS	59	8.147485	5.763714	329.486675	0.007234	0.007410
RS	60	8.787949	5.763714	318.186458	0.006985	0.007142
RS	61	9.478149	5.763714	304.658654	0.006688	0.006821
RS	62	10.221946	5.763714	289.030207	0.006345	0.006454
RS	63	11.023504	5.763714	2037.567671	0.044733	0.045100
PA	4+25*2+4+6 0.042729615 0.018436756 11.023504236 2.501259328 0.381300095 0.394532505 0.395626793 0.417611882 0.474329584 0.573504940 0.734971161 0.979418813 1.315843023 1.736306347 2.224344207 2.768171386 3.335945764 3.832244722 4.130551838 4.177495138 4.038628616 3.835789555 3.660409853 3.548382997 3.501660648 3.508833113 3.551736353 3.610212575 3.672145834 3.798800578 5.763713885
//
IT	4893
RD	17
LK	-271213.206308
QD	-279.776932 -> -255.412229
RI	0.0064065182
TR	0.041756	0.018652
MT	11.164868
MM	C_pi: 2.344350, n_recomb: 47156.584449
RS	0	0.000000	2.743689	130.795870	0.002774	0.000196
RS	1	0.007787	2.743689	140.576681	0.002981	0.001277
RS	2	0.016181	2.743689	151.055092	0.003203	0.002394
RS	3	0.025228	2.743689	162.275410	0.003441	0.003263
RS	4	0.034980	0.385714	1225.334533	0.025984	0.024678
RS	5	0.045491	0.385714	1284.021628	0.027229	0.025920
RS	6	0.056820	0.403398	1284.597325	0.027241	0.025692
RS	7	0.069032	0.403398	1341.927447	0.028457	0.026485
RS	8	0.082195	0.403962	1396.484562	0.029614	0.027551
RS	9	0.096383	0.403962	1451.507803	0.030781	0.028996
RS	10	0.111676	0.423657	1435.851035	0.030449	0.029022
RS	11	0.128159	0.423657	1486.602236	0.031525	0.030639
RS	12	0.145926	0.478088	1363.123670	0.028906	0.028438
RS	13	0.165077	0.478088	1409.657548	0.029893	0.029909
RS	14	0.185719	0.575125	1212.635189	0.025715	0.025980
RS	15	0.207968	0.575125	1255.855330	0.026632	0.027242
RS	16	0.231950	0.735012	1019.469011	0.021619	0.022275
RS	17	0.257800	0.735012	1059.704676	0.022472	0.023328
RS	18	0.285663	0.979247	828.650061	0.017572	0.018334
RS	19	0.315695	0.979247	865.424366	0.018352	0.019213
RS	20	0.348066	1.317796	673.040875	0.014272	0.014999
RS	21	0.382957	1.317796	706.008878	0.014972	0.015753
RS	22	0.420566	1.743663	560.621746	0.011889	0.012554
RS	23	0.461103	1.743663	590.090502	0.012513	0.013221
RS	24	0.504797	2.241493	483.711678	0.010258	0.010878
RS	25	0.551894	2.241493	510.354184	0.010823	0.011473
RS	26	0.602658	2.801330	431.184041	0.009144	0.009720
RS	27	0.657375	2.801330	455.665844	0.009663	0.010239
RS	28	0.716354	3.392228	397.829058	0.008436	0.008938
RS	29	0.779924	3.392228	420.798786	0.008923	0.009392
RS	30	0.848446	3.914636	385.688958	0.008179	0.008580
RS	31	0.922303	3.914636	407.944002	0.008651	0.009001
RS	32	1.001911	4.232626	398.806931	0.008457	0.008759
RS	33	1.087719	4.232626	421.251149	0.008933	0.009191
RS	34	1.180209	4.285722	438.817533	0.009306	0.009539
RS	35	1.279901	4.285722	462.137694	0.009800	0.010016
RS	36	1.387356	4.140923	502.569498	0.010657	0.010872
RS	37	1.503179	4.140923	526.775563	0.011171	0.011398
RS	38	1.628021	3.926872	580.466624	0.012309	0.012554
RS	39	1.762585	3.926872	604.564946	0.012820	0.013095
RS	40	1.907628	3.740768	658.576878	0.013966	0.014261
RS	41	2.063965	3.740768	680.717035	0.014435	0.014757
RS	42	2.232477	3.620866	723.952833	0.015352	0.015681
RS	43	2.414111	3.620866	741.989680	0.015735	0.016073
RS	44	2.609889	3.569347	768.110191	0.016289	0.016614
RS	45	2.820913	3.569347	780.170760	0.016544	0.016860
RS	46	3.048370	3.574212	787.724076	0.016704	0.016991
RS	47	3.293539	3.574212	792.510680	0.016806	0.017071
RS	48	3.557799	3.616380	784.167503	0.016629	0.016858
RS	49	3.842639	3.616380	780.928922	0.016560	0.016765
RS	50	4.149659	3.674782	761.184314	0.016142	0.016315
RS	51	4.480587	3.674782	749.519675	0.015894	0.016050
RS	52	4.837285	3.736887	721.286958	0.015296	0.015432
RS	53	5.221760	3.736887	701.171033	0.014869	0.014997
RS	54	5.636175	3.866439	654.780330	0.013885	0.014008
RS	55	6.082860	3.866439	628.565572	0.013329	0.013451
RS	56	6.564331	3.866439	597.974441	0.012681	0.012800
RS	57	7.083293	3.866439	563.359346	0.011947	0.012063
RS	58	7.642669	5.948617	350.617156	0.007435	0.007609
RS	59	8.245604	5.948617	342.019008	0.007253	0.007412
RS	60	8.895491	5.948617	331.039377	0.007020	0.007161
RS	61	9.595985	5.948617	317.728277	0.006738	0.006858
RS	62	10.351028	5.948617	302.198583	0.006408	0.006507
RS	63	11.164868	5.948617	2172.413858	0.046068	0.046403
PA	4+25*2+4+6 0.041756211 0.018651839 11.164867671 2.743689466 0.385713592 0.403398308 0.403961849 0.423656560 0.478087644 0.575124557 0.735012296 0.979246948 1.317795546 1.743662967 2.241492795 2.801329616 3.392228014 3.914635666 4.232626390 4.285721670 4.140922534 3.926872437 3.740768091 3.620865776 3.569347000 3.574211555 3.616380214 3.674781979 3.736887008 3.866438827 5.948616544
//
IT	5033
RD	18
LK	-271165.329981
QD	-264.480013 -> -242.127821
RI	0.0058027130
TR	0.040841	0.018855
MT	11.302020
MM	C_pi: 2.398327, n_recomb: 48731.320755
RS	0	0.000000	3.004137	123.698201	0.002538	0.000181
RS	1	0.007808	3.004137	133.006941	0.002729	0.001180
RS	2	0.016225	3.004137	142.986899	0.002934	0.002210
RS	3	0.025300	3.004137	153.681738	0.003154	0.003006
RS	4	0.035083	0.389765	1257.944029	0.025814	0.024643
RS	5	0.045631	0.389765	1318.705656	0.027061	0.025896
RS	6	0.057001	0.412085	1305.775065	0.026795	0.025402
RS	7	0.069260	0.412085	1365.054770	0.028012	0.026185
RS	8	0.082475	0.412239	1423.077556	0.029203	0.027267
RS	9	0.096723	0.412239	1480.292149	0.030377	0.028686
RS	10	0.112083	0.429679	1474.383371	0.030255	0.028890
RS	11	0.128642	0.429679	1527.373315	0.031343	0.030494
RS	12	0.146494	0.481858	1409.937373	0.028933	0.028482
RS	13	0.165740	0.481858	1458.523126	0.029930	0.029951
RS	14	0.186488	0.576783	1261.189343	0.025880	0.026145
RS	15	0.208857	0.576783	1306.260813	0.026805	0.027411
RS	16	0.232972	0.735063	1063.414777	0.021822	0.022472
RS	17	0.258970	0.735063	1105.368657	0.022683	0.023531
RS	18	0.286998	0.978941	864.676057	0.017744	0.018496
RS	19	0.317215	0.978941	903.038804	0.018531	0.019382
RS	20	0.349790	1.319302	701.283576	0.014391	0.015106
RS	21	0.384909	1.319302	735.670029	0.015096	0.015866
RS	22	0.422771	1.750088	582.743137	0.011958	0.012610
RS	23	0.463588	1.750088	613.447812	0.012588	0.013281
RS	24	0.507592	2.257093	501.299726	0.010287	0.010891
RS	25	0.555032	2.257093	529.012006	0.010856	0.011489
RS	26	0.606176	2.832300	445.238398	0.009137	0.009694
RS	27	0.661314	2.832300	470.644129	0.009658	0.010216
RS	28	0.720756	3.445837	409.111250	0.008395	0.008878
RS	29	0.784840	3.445837	432.883889	0.008883	0.009332
RS	30	0.853927	3.994345	395.147087	0.008109	0.008490
RS	31	0.928408	3.994345	418.128732	0.008580	0.008910
RS	32	1.008705	4.332511	407.662476	0.008366	0.008647
RS	33	1.095272	4.332511	430.824667	0.008841	0.009077
RS	34	1.188597	4.392473	448.460147	0.009203	0.009413
RS	35	1.289209	4.392473	472.566052	0.009697	0.009886
RS	36	1.397677	4.242335	514.431237	0.010556	0.010740
RS	37	1.514614	4.242335	539.550366	0.011072	0.011263
RS	38	1.640681	4.017440	595.760410	0.012225	0.012429
RS	39	1.776591	4.017440	620.909214	0.012741	0.012969
RS	40	1.923113	3.820736	677.957456	0.013912	0.014155
RS	41	2.081075	3.820736	701.229974	0.014390	0.014656
RS	42	2.251371	3.692912	747.364876	0.015336	0.015607
RS	43	2.434963	3.692912	766.513272	0.015729	0.016008
RS	44	2.632890	3.636421	794.906367	0.016312	0.016577
RS	45	2.846271	3.636421	807.943807	0.016580	0.016837
RS	46	3.076312	3.638698	816.929799	0.016764	0.016994
RS	47	3.324315	3.638698	822.460660	0.016877	0.017088
RS	48	3.591682	3.679796	814.770666	0.016720	0.016898
RS	49	3.879924	3.679796	811.967800	0.016662	0.016819
RS	50	4.190671	3.737762	792.297136	0.016258	0.016388
RS	51	4.525682	3.737762	780.697064	0.016020	0.016135
RS	52	4.886849	3.799691	752.056560	0.015433	0.015532
RS	53	5.276217	3.799691	731.587994	0.015013	0.015107
RS	54	5.695985	3.931645	683.627161	0.014028	0.014120
RS	55	6.148529	3.931645	656.728012	0.013477	0.013570
RS	56	6.636406	3.931645	625.224258	0.012830	0.012924
RS	57	7.162377	3.931645	589.472573	0.012096	0.012190
RS	58	7.729414	6.129183	362.550689	0.007440	0.007594
RS	59	8.340726	6.129183	354.363988	0.007272	0.007414
RS	60	8.999767	6.129183	343.711426	0.007053	0.007179
RS	61	9.710266	6.129183	330.627937	0.006785	0.006892
RS	62	10.476240	6.129183	315.212352	0.006468	0.006556
RS	63	11.302020	6.129183	2307.955947	0.047361	0.047663
PA	4+25*2+4+6 0.040840553 0.018854656 11.302020019 3.004136604 0.389764670 0.412085170 0.412239288 0.429679441 0.481857811 0.576783165 0.735063116 0.978940635 1.319302387 1.750088361 2.257093395 2.832299630 3.445836536 3.994345321 4.332510747 4.392472751 4.242335203 4.017440486 3.820735707 3.692911811 3.636421011 3.638698219 3.679795923 3.737762160 3.799691383 3.931645224 6.129183469
//
IT	4763
RD	19
LK	-271121.396968
QD	-250.369465 -> -229.834583
RI	0.0052694835
TR	0.039978	0.019046
MT	11.435247
MM	C_pi: 2.451143, n_recomb: 50273.794928
RS	0	0.000000	3.284641	116.941636	0.002326	0.000167
RS	1	0.007828	3.284641	125.793417	0.002502	0.001091
RS	2	0.016268	3.284641	135.289816	0.002691	0.002041
RS	3	0.025369	3.284641	145.473658	0.002894	0.002772
RS	4	0.035183	0.393484	1290.155920	0.025663	0.024614
RS	5	0.045765	0.393484	1352.956827	0.026912	0.025880
RS	6	0.057175	0.420587	1325.826787	0.026372	0.025122
RS	7	0.069478	0.420587	1386.983216	0.027589	0.025897
RS	8	0.082745	0.420448	1447.997742	0.028802	0.026987
RS	9	0.097049	0.420448	1507.332395	0.029982	0.028382
RS	10	0.112474	0.435676	1511.123163	0.030058	0.028753
RS	11	0.129106	0.435676	1566.310988	0.031156	0.030344
RS	12	0.147040	0.485633	1455.306224	0.028948	0.028517
RS	13	0.166378	0.485633	1505.921397	0.029954	0.029983
RS	14	0.187229	0.578474	1308.811405	0.026034	0.026300
RS	15	0.209713	0.578474	1355.713972	0.026967	0.027569
RS	16	0.233956	0.735124	1106.863881	0.022017	0.022661
RS	17	0.260097	0.735124	1150.515382	0.022885	0.023726
RS	18	0.288285	0.978518	900.442012	0.017911	0.018655
RS	19	0.318679	0.978518	940.376210	0.018705	0.019548
RS	20	0.351452	1.320410	729.357911	0.014508	0.015212
RS	21	0.386791	1.320410	765.149968	0.015220	0.015978
RS	22	0.424896	1.755667	604.718837	0.012029	0.012667
RS	23	0.465983	1.755667	636.648803	0.012664	0.013343
RS	24	0.510287	2.271283	518.729011	0.010318	0.010907
RS	25	0.558059	2.271283	547.500573	0.010890	0.011507
RS	26	0.609570	2.861230	459.104124	0.009132	0.009673
RS	27	0.665113	2.861230	485.421880	0.009656	0.010196
RS	28	0.725005	3.496930	420.159380	0.008357	0.008822
RS	29	0.789584	3.496930	444.720178	0.008846	0.009277
RS	30	0.859219	4.071469	404.315598	0.008042	0.008406
RS	31	0.934304	4.071469	428.005344	0.008513	0.008826
RS	32	1.015267	4.430228	416.152156	0.008278	0.008541
RS	33	1.102567	4.430228	440.009516	0.008752	0.008969
RS	34	1.196701	4.497720	457.628254	0.009103	0.009291
RS	35	1.298204	4.497720	482.493093	0.009597	0.009761
RS	36	1.407652	4.342807	525.684426	0.010456	0.010612
RS	37	1.525667	4.342807	551.688311	0.010974	0.011132
RS	38	1.652921	4.107424	610.310951	0.012140	0.012305
RS	39	1.790135	4.107424	636.485497	0.012660	0.012846
RS	40	1.938090	3.900253	696.501944	0.013854	0.014050
RS	41	2.097627	3.900253	720.891516	0.014339	0.014555
RS	42	2.269652	3.764481	769.915089	0.015314	0.015531
RS	43	2.455143	3.764481	790.172788	0.015717	0.015942
RS	44	2.655153	3.702857	820.888574	0.016328	0.016539
RS	45	2.870820	3.702857	834.913514	0.016607	0.016810
RS	46	3.103369	3.702301	845.423578	0.016816	0.016994
RS	47	3.354121	3.702301	851.719000	0.016942	0.017102
RS	48	3.624501	3.742019	844.795453	0.016804	0.016934
RS	49	3.916046	3.742019	842.453554	0.016757	0.016869
RS	50	4.230413	3.799229	822.970027	0.016370	0.016457
RS	51	4.569387	3.799229	811.460285	0.016141	0.016217
RS	52	4.934895	3.860671	782.513303	0.015565	0.015628
RS	53	5.329015	3.860671	761.714557	0.015151	0.015213
RS	54	5.753985	3.994577	712.279547	0.014168	0.014229
RS	55	6.212221	3.994577	684.709746	0.013620	0.013685
RS	56	6.706327	3.994577	652.307943	0.012975	0.013045
RS	57	7.239110	3.994577	615.434787	0.012242	0.012313
RS	58	7.813598	6.305585	374.284136	0.007445	0.007581
RS	59	8.433055	6.305585	366.510733	0.007290	0.007416
RS	60	9.101002	6.305585	356.191068	0.007085	0.007197
RS	61	9.821235	6.305585	343.345209	0.006830	0.006925
RS	62	10.597845	6.305585	328.057991	0.006525	0.006603
RS	63	11.435247	6.305585	2443.920725	0.048612	0.048882
PA	4+25*2+4+6 0.039977883 0.019045958 11.435247004 3.284641316 0.393484172 0.420586537 0.420447553 0.435676282 0.485632665 0.578473819 0.735124455 0.978517718 1.320410219 1.755667041 2.271282886 2.861229670 3.496930464 4.071468501 4.430227917 4.497719515 4.342806729 4.107423577 3.900252990 3.764480784 3.702856746 3.702300553 3.742019359 3.799229366 3.860671375 3.994576984 6.305584556
//
IT	4474
RD	20
LK	-271081.025971
QD	-237.330132 -> -218.439949
RI	0.0047968370
TR	0.039164	0.019226
MT	11.564826
MM	C_pi: 2.502834, n_recomb: 51784.061067
RS	0	0.000000	3.587057	110.502179	0.002134	0.000154
RS	1	0.007847	3.587057	118.911860	0.002296	0.001008
RS	2	0.016309	3.587057	127.939515	0.002471	0.001886
RS	3	0.025436	3.587057	137.626972	0.002658	0.002557
RS	4	0.035279	0.396907	1321.942618	0.025528	0.024590
RS	5	0.045894	0.396907	1386.747897	0.026779	0.025870
RS	6	0.057342	0.428915	1344.803186	0.025969	0.024852
RS	7	0.069689	0.428915	1407.765994	0.027185	0.025622
RS	8	0.083004	0.428585	1471.348127	0.028413	0.026713
RS	9	0.097364	0.428585	1532.732070	0.029599	0.028086
RS	10	0.112851	0.441635	1546.171753	0.029858	0.028613
RS	11	0.129553	0.441635	1603.514634	0.030965	0.030192
RS	12	0.147566	0.489407	1499.253151	0.028952	0.028542
RS	13	0.166992	0.489407	1551.873585	0.029968	0.030006
RS	14	0.187943	0.580192	1355.486187	0.026176	0.026445
RS	15	0.210537	0.580192	1404.198674	0.027116	0.027716
RS	16	0.234905	0.735206	1149.776117	0.022203	0.022844
RS	17	0.261184	0.735206	1195.103800	0.023079	0.023915
RS	18	0.289526	0.978001	935.920998	0.018074	0.018811
RS	19	0.320092	0.978001	977.408702	0.018875	0.019710
RS	20	0.353056	1.321180	757.240962	0.014623	0.015318
RS	21	0.388607	1.321180	794.424819	0.015341	0.016089
RS	22	0.426947	1.760500	626.534778	0.012099	0.012726
RS	23	0.468296	1.760500	659.678692	0.012739	0.013406
RS	24	0.512890	2.284187	535.995403	0.010351	0.010926
RS	25	0.560982	2.284187	565.815428	0.010926	0.011529
RS	26	0.612849	2.888263	472.783627	0.009130	0.009655
RS	27	0.668785	2.888263	500.001513	0.009656	0.010180
RS	28	0.729111	3.545634	430.982812	0.008323	0.008771
RS	29	0.794170	3.545634	456.317386	0.008812	0.009227
RS	30	0.864335	4.146089	413.209630	0.007979	0.008327
RS	31	0.940005	4.146089	437.589626	0.008450	0.008746
RS	32	1.021613	4.525823	424.296304	0.008194	0.008440
RS	33	1.109624	4.525823	448.826822	0.008667	0.008866
RS	34	1.204542	4.601453	466.350056	0.009006	0.009175
RS	35	1.306908	4.601453	491.947796	0.009500	0.009642
RS	36	1.417306	4.442306	536.362462	0.010358	0.010488
RS	37	1.536368	4.442306	563.223101	0.010876	0.011005
RS	38	1.664771	4.196764	624.155607	0.012053	0.012185
RS	39	1.803251	4.196764	651.330571	0.012578	0.012725
RS	40	1.952597	3.979272	714.242544	0.013793	0.013946
RS	41	2.113662	3.979272	739.732161	0.014285	0.014455
RS	42	2.287365	3.835525	791.628917	0.015287	0.015455
RS	43	2.474699	3.835525	812.991000	0.015700	0.015874
RS	44	2.676732	3.768631	846.069535	0.016338	0.016498
RS	45	2.894619	3.768631	861.089469	0.016628	0.016781
RS	46	3.129604	3.765022	873.205974	0.016862	0.016990
RS	47	3.383027	3.765022	880.283128	0.016999	0.017112
RS	48	3.656336	3.803093	874.229512	0.016882	0.016967
RS	49	3.951091	3.803093	872.371288	0.016846	0.016916
RS	50	4.268975	3.859252	853.183490	0.016476	0.016524
RS	51	4.611804	3.859252	841.787873	0.016256	0.016295
RS	52	4.981533	3.919925	812.631944	0.015693	0.015721
RS	53	5.380275	3.919925	791.524275	0.015285	0.015315
RS	54	5.810306	4.055377	740.708537	0.014304	0.014336
RS	55	6.274080	4.055377	712.481587	0.013759	0.013798
RS	56	6.774247	4.055377	679.196297	0.013116	0.013161
RS	57	7.313661	4.055377	641.217025	0.012383	0.012433
RS	58	7.895402	6.477993	385.810304	0.007450	0.007569
RS	59	8.522792	6.477993	378.451574	0.007308	0.007418
RS	60	9.199412	6.477993	368.469922	0.007116	0.007213
RS	61	9.929126	6.477993	355.870775	0.006872	0.006955
RS	62	10.716100	6.477993	340.725047	0.006580	0.006647
RS	63	11.564826	6.477993	2580.063474	0.049824	0.050060
PA	4+25*2+4+6 0.039163888 0.019226423 11.564826171 3.587057013 0.396907067 0.428914630 0.428585240 0.441635287 0.489406524 0.580191737 0.735206480 0.978001199 1.321180245 1.760500008 2.284187213 2.888262715 3.545633822 4.146089207 4.525822644 4.601453387 4.442306121 4.196763847 3.979271559 3.835525048 3.768631100 3.765021708 3.803093316 3.859252205 3.919924566 4.055377011 6.477992736
//
IT	4780
RD	21
LK	-271043.879050
QD	-225.260212 -> -207.861620
RI	0.0043754393
TR	0.038395	0.019397
MT	11.690850
MM	C_pi: 2.553405, n_recomb: 53262.184045
RS	0	0.000000	3.913804	104.349483	0.001959	0.000142
RS	1	0.007865	3.913804	112.330921	0.002109	0.000932
RS	2	0.016349	3.913804	120.903729	0.002270	0.001743
RS	3	0.025500	3.913804	130.108610	0.002443	0.002360
RS	4	0.035371	0.400065	1353.273569	0.025408	0.024571
RS	5	0.046019	0.400065	1420.048133	0.026661	0.025867
RS	6	0.057503	0.437067	1362.788436	0.025586	0.024591
RS	7	0.069892	0.437067	1427.489976	0.026801	0.025357
RS	8	0.083254	0.436646	1493.232458	0.028036	0.026444
RS	9	0.097667	0.436646	1556.595404	0.029225	0.027797
RS	10	0.113214	0.447554	1579.589429	0.029657	0.028471
RS	11	0.129984	0.447554	1639.042724	0.030773	0.030038
RS	12	0.148073	0.493171	1541.807393	0.028948	0.028560
RS	13	0.167585	0.493171	1596.407043	0.029973	0.030020
RS	14	0.188631	0.581931	1401.197060	0.026308	0.026581
RS	15	0.211333	0.581931	1451.697167	0.027256	0.027854
RS	16	0.235820	0.735305	1192.126698	0.022382	0.023020
RS	17	0.262233	0.735305	1239.108140	0.023264	0.024096
RS	18	0.290724	0.977408	971.083090	0.018232	0.018964
RS	19	0.321455	0.977408	1014.105222	0.019040	0.019869
RS	20	0.354604	1.321644	784.917823	0.014737	0.015424
RS	21	0.390360	1.321644	823.478749	0.015461	0.016200
RS	22	0.428928	1.764651	648.181231	0.012170	0.012786
RS	23	0.470530	1.764651	682.527029	0.012814	0.013470
RS	24	0.515404	2.295898	553.095004	0.010384	0.010947
RS	25	0.563807	2.295898	583.952234	0.010964	0.011553
RS	26	0.616017	2.913510	486.277628	0.009130	0.009640
RS	27	0.672334	2.913510	514.383584	0.009658	0.010167
RS	28	0.733080	3.592047	441.587727	0.008291	0.008724
RS	29	0.798604	3.592047	467.681844	0.008781	0.009181
RS	30	0.869282	4.218274	421.840218	0.007920	0.008253
RS	31	0.945518	4.218274	446.893026	0.008390	0.008672
RS	32	1.027751	4.619296	432.113231	0.008113	0.008345
RS	33	1.116452	4.619296	457.295552	0.008586	0.008769
RS	34	1.212130	4.703613	474.652232	0.008912	0.009064
RS	35	1.315332	4.703613	500.957543	0.009406	0.009528
RS	36	1.426652	4.540746	546.497919	0.010261	0.010369
RS	37	1.546727	4.540746	574.187607	0.010780	0.010883
RS	38	1.676247	4.285369	637.328790	0.011966	0.012067
RS	39	1.815954	4.285369	665.478300	0.012494	0.012607
RS	40	1.966649	4.057697	731.211395	0.013729	0.013843
RS	41	2.129197	4.057697	757.782435	0.014227	0.014355
RS	42	2.304529	3.905967	812.529587	0.015255	0.015378
RS	43	2.493652	3.905967	834.988623	0.015677	0.015805
RS	44	2.697650	3.833685	870.461345	0.016343	0.016455
RS	45	2.917693	3.833685	886.480773	0.016644	0.016750
RS	46	3.155043	3.826821	900.278466	0.016903	0.016985
RS	47	3.411061	3.826821	908.151471	0.017051	0.017119
RS	48	3.687216	3.862997	903.065056	0.016955	0.016998
RS	49	3.985091	3.862997	901.710426	0.016930	0.016959
RS	50	4.306395	3.917843	882.919703	0.016577	0.016587
RS	51	4.652970	3.917843	871.659976	0.016365	0.016370
RS	52	5.026805	3.977491	842.388026	0.015816	0.015812
RS	53	5.430042	3.977491	820.991528	0.015414	0.015414
RS	54	5.864995	4.114113	768.887892	0.014436	0.014440
RS	55	6.334159	4.114113	740.016801	0.013894	0.013907
RS	56	6.840223	4.114113	705.862336	0.013253	0.013274
RS	57	7.386091	4.114113	666.792319	0.012519	0.012548
RS	58	7.974893	6.646464	397.123095	0.007456	0.007558
RS	59	8.610006	6.646464	390.179795	0.007326	0.007420
RS	60	9.295072	6.646464	380.540458	0.007145	0.007229
RS	61	10.034020	6.646464	368.196101	0.006913	0.006984
RS	62	10.831089	6.646464	353.203821	0.006631	0.006689
RS	63	11.690850	6.646464	2716.150663	0.050996	0.051198
PA	4+25*2+4+6 0.038395154 0.019396890 11.690849927 3.913804473 0.400064682 0.437066894 0.436646228 0.447553655 0.493170503 0.581931356 0.735305342 0.977408472 1.321643916 1.764651196 2.295898134 2.913510113 3.592046643 4.218273774 4.619295581 4.703612730 4.540745743 4.285368531 4.057697326 3.905966850 3.833685142 3.826821398 3.862997215 3.917842522 3.977491130 4.114113110 6.646463555
//
IT	3870
RD	22
LK	-271009.657269
QD	-214.069963 -> -198.026667
RI	0.0039979279
TR	0.037668	0.019558
MT	11.813581
MM	C_pi: 2.602893, n_recomb: 54708.294073
RS	0	0.000000	4.267606	98.460180	0.001800	0.000131
RS	1	0.007883	4.267606	106.026553	0.001938	0.000862
RS	2	0.016387	4.267606	114.157822	0.002087	0.001611
RS	3	0.025562	4.267606	122.893454	0.002246	0.002179
RS	4	0.035460	0.402985	1384.128017	0.025300	0.024555
RS	5	0.046139	0.402985	1452.837019	0.026556	0.025869
RS	6	0.057659	0.445046	1379.850102	0.025222	0.024339
RS	7	0.070087	0.445046	1446.225582	0.026435	0.025102
RS	8	0.083495	0.444626	1513.751394	0.027670	0.026181
RS	9	0.097960	0.444626	1579.024267	0.028863	0.027515
RS	10	0.113565	0.453427	1611.451754	0.029455	0.028327
RS	11	0.130401	0.453427	1672.969655	0.030580	0.029882
RS	12	0.148563	0.496924	1582.986562	0.028935	0.028570
RS	13	0.168157	0.496924	1639.538110	0.029969	0.030028
RS	14	0.189296	0.583693	1445.928175	0.026430	0.026708
RS	15	0.212101	0.583693	1498.192922	0.027385	0.027983
RS	16	0.236704	0.735426	1233.888179	0.022554	0.023190
RS	17	0.263247	0.735426	1282.500366	0.023443	0.024270
RS	18	0.291882	0.976760	1005.902467	0.018387	0.019113
RS	19	0.322774	0.976760	1050.439195	0.019201	0.020024
RS	20	0.356101	1.321850	812.368296	0.014849	0.015529
RS	21	0.392056	1.321850	852.290789	0.015579	0.016310
RS	22	0.430844	1.768196	669.648011	0.012240	0.012847
RS	23	0.472691	1.768196	705.183100	0.012890	0.013534
RS	24	0.517836	2.306522	570.023869	0.010419	0.010970
RS	25	0.566540	2.306522	601.906776	0.011002	0.011578
RS	26	0.619084	2.937105	499.586449	0.009132	0.009629
RS	27	0.675769	2.937105	528.568382	0.009662	0.010157
RS	28	0.736923	3.636291	451.981137	0.008262	0.008681
RS	29	0.802898	3.636291	478.820874	0.008752	0.009138
RS	30	0.874073	4.288103	430.220556	0.007864	0.008183
RS	31	0.950859	4.288103	455.929357	0.008334	0.008601
RS	32	1.033699	4.710679	439.621977	0.008036	0.008254
RS	33	1.123068	4.710679	465.435577	0.008508	0.008676
RS	34	1.219483	4.804200	482.559209	0.008821	0.008958
RS	35	1.323498	4.804200	509.547589	0.009314	0.009419
RS	36	1.435712	4.638108	556.120567	0.010165	0.010253
RS	37	1.556773	4.638108	584.612112	0.010686	0.010765
RS	38	1.687376	4.373213	649.862641	0.011879	0.011952
RS	39	1.828275	4.373213	678.960620	0.012411	0.012491
RS	40	1.980282	4.135496	747.440513	0.013662	0.013741
RS	41	2.144270	4.135496	775.073190	0.014167	0.014257
RS	42	2.321186	3.975786	832.641603	0.015220	0.015302
RS	43	2.512049	3.975786	856.188122	0.015650	0.015736
RS	44	2.717957	3.898018	894.078042	0.016343	0.016411
RS	45	2.940097	3.898018	911.098925	0.016654	0.016716
RS	46	3.179748	3.887721	926.644036	0.016938	0.016977
RS	47	3.438290	3.887721	935.324415	0.017097	0.017124
RS	48	3.717214	3.921774	931.295897	0.017023	0.017026
RS	49	4.018126	3.921774	930.462432	0.017008	0.016999
RS	50	4.342758	3.975068	912.164363	0.016673	0.016647
RS	51	4.692981	3.975068	901.060471	0.016470	0.016441
RS	52	5.070812	4.033463	871.761329	0.015935	0.015899
RS	53	5.478428	4.033463	850.094935	0.015539	0.015509
RS	54	5.918175	4.170914	796.793480	0.014564	0.014541
RS	55	6.392589	4.170914	767.290936	0.014025	0.014013
RS	56	6.904400	4.170914	732.281470	0.013385	0.013384
RS	57	7.456558	4.170914	692.136151	0.012651	0.012659
RS	58	8.052242	6.811171	408.216711	0.007462	0.007548
RS	59	8.694884	6.811171	401.689134	0.007342	0.007423
RS	60	9.388185	6.811171	392.395763	0.007173	0.007244
RS	61	10.136140	6.811171	380.313440	0.006952	0.007012
RS	62	10.943056	6.811171	365.485573	0.006681	0.006728
RS	63	11.813581	6.811171	2851.963479	0.052130	0.052299
PA	4+25*2+4+6 0.037668082 0.019557881 11.813581018 4.267605789 0.402984542 0.445046069 0.444626051 0.453426704 0.496923689 0.583692563 0.735425955 0.976759710 1.321849994 1.768196230 2.306521778 2.937105473 3.636290530 4.288102567 4.710679198 4.804200395 4.638108125 4.373213241 4.135496146 3.975785836 3.898017650 3.887721293 3.921774251 3.975068394 4.033463101 4.170913967 6.811171474
//
IT	4610
RD	23
LK	-270978.093953
QD	-203.680007 -> -188.870349
RI	0.0036592662
TR	0.036980	0.019710
MT	11.933112
MM	C_pi: 2.651294, n_recomb: 56122.314059
RS	0	0.000000	4.650991	92.825933	0.001654	0.000121
RS	1	0.007900	4.650991	99.990681	0.001782	0.000796
RS	2	0.016424	4.650991	107.694102	0.001919	0.001489
RS	3	0.025622	4.650991	115.974349	0.002066	0.002012
RS	4	0.035546	0.405679	1414.515960	0.025204	0.024544
RS	5	0.046255	0.405679	1485.124823	0.026462	0.025875
RS	6	0.057809	0.452846	1396.063383	0.024875	0.024097
RS	7	0.070276	0.452846	1464.050462	0.026087	0.024859
RS	8	0.083728	0.452519	1532.987537	0.027315	0.025924
RS	9	0.098243	0.452519	1600.101898	0.028511	0.027241
RS	10	0.113904	0.459248	1641.819789	0.029254	0.028183
RS	11	0.130803	0.459248	1705.354832	0.030386	0.029727
RS	12	0.149036	0.500660	1622.806980	0.028916	0.028574
RS	13	0.168710	0.500660	1681.281150	0.029957	0.030028
RS	14	0.189939	0.585472	1489.655854	0.026543	0.026827
RS	15	0.212844	0.585472	1543.660926	0.027505	0.028104
RS	16	0.237559	0.735569	1275.024105	0.022719	0.023353
RS	17	0.264227	0.735569	1325.242863	0.023613	0.024438
RS	18	0.293001	0.976065	1040.348168	0.018537	0.019260
RS	19	0.324049	0.976065	1086.378433	0.019357	0.020175
RS	20	0.357549	1.321821	839.573579	0.014960	0.015632
RS	21	0.393696	1.321821	880.841062	0.015695	0.016419
RS	22	0.432698	1.771188	690.920450	0.012311	0.012909
RS	23	0.474782	1.771188	727.631321	0.012965	0.013600
RS	24	0.520190	2.316137	586.773275	0.010455	0.010995
RS	25	0.569186	2.316137	619.669681	0.011041	0.011606
RS	26	0.622052	2.959128	512.709441	0.009136	0.009620
RS	27	0.679095	2.959128	542.554995	0.009667	0.010150
RS	28	0.740645	3.678466	462.163287	0.008235	0.008641
RS	29	0.807056	3.678466	489.734598	0.008726	0.009099
RS	30	0.878715	4.355636	438.357006	0.007811	0.008117
RS	31	0.956034	4.355636	464.705182	0.008280	0.008535
RS	32	1.039462	4.799971	446.835680	0.007962	0.008167
RS	33	1.129481	4.799971	473.260501	0.008433	0.008588
RS	34	1.226611	4.903191	490.088020	0.008732	0.008855
RS	35	1.331415	4.903191	517.735415	0.009225	0.009314
RS	36	1.444498	4.734323	565.254924	0.010072	0.010142
RS	37	1.566515	4.734323	594.521380	0.010593	0.010651
RS	38	1.698172	4.460225	661.783364	0.011792	0.011840
RS	39	1.840229	4.460225	691.803300	0.012327	0.012379
RS	40	1.993509	4.212603	762.952983	0.013594	0.013641
RS	41	2.158899	4.212603	791.626180	0.014105	0.014160
RS	42	2.337354	4.044922	851.982311	0.015181	0.015225
RS	43	2.529908	4.044922	876.604678	0.015620	0.015666
RS	44	2.737673	3.961575	916.929244	0.016338	0.016366
RS	45	2.961852	3.961575	934.950804	0.016659	0.016681
RS	46	3.203742	3.947688	952.301037	0.016968	0.016967
RS	47	3.464741	3.947688	961.797515	0.017138	0.017126
RS	48	3.746360	3.979417	958.909429	0.017086	0.017051
RS	49	4.050226	3.979417	958.612283	0.017081	0.017037
RS	50	4.378098	4.030943	940.896952	0.016765	0.016705
RS	51	4.731873	4.030943	929.967006	0.016570	0.016509
RS	52	5.113596	4.087877	900.724856	0.016049	0.015983
RS	53	5.525476	4.087877	878.806505	0.015659	0.015601
RS	54	5.969894	4.225846	824.395250	0.014689	0.014640
RS	55	6.449422	4.225846	794.273819	0.014153	0.014116
RS	56	6.966834	4.225846	758.423668	0.013514	0.013490
RS	57	7.525121	4.225846	717.218910	0.012780	0.012767
RS	58	8.127514	6.972188	419.082502	0.007467	0.007538
RS	59	8.777496	6.972188	412.970464	0.007358	0.007425
RS	60	9.478828	6.972188	404.026095	0.007199	0.007258
RS	61	10.235565	6.972188	392.212314	0.006989	0.007038
RS	62	11.052086	6.972188	377.558974	0.006727	0.006766
RS	63	11.933112	6.972188	2987.271592	0.053228	0.053361
PA	4+25*2+4+6 0.036979813 0.019710082 11.933112329 4.650990938 0.405679318 0.452845615 0.452518519 0.459247961 0.500659943 0.585471624 0.735568900 0.976064803 1.321821000 1.771187697 2.316136538 2.959127616 3.678466363 4.355635798 4.799970647 4.903191077 4.734322541 4.460224910 4.212603164 4.044921959 3.961574710 3.947688338 3.979416601 4.030942774 4.087877248 4.225845915 6.972187816
//
IT	4313
RD	24
LK	-270948.951363
QD	-194.019817 -> -180.334893
RI	0.0033545478
TR	0.036328	0.019854
MT	12.049601
MM	C_pi: 2.698629, n_recomb: 57504.458476
RS	0	0.000000	5.066822	87.438257	0.001521	0.000112
RS	1	0.007917	5.066822	94.214955	0.001638	0.000735
RS	2	0.016460	5.066822	101.504468	0.001765	0.001376
RS	3	0.025680	5.066822	109.343566	0.001901	0.001857
RS	4	0.035629	0.408172	1444.415890	0.025118	0.024535
RS	5	0.046366	0.408172	1516.889962	0.026379	0.025884
RS	6	0.057954	0.460476	1411.458762	0.024545	0.023864
RS	7	0.070458	0.460476	1480.997199	0.025754	0.024625
RS	8	0.083953	0.460322	1551.019953	0.026972	0.025674
RS	9	0.098516	0.460322	1619.908826	0.028170	0.026974
RS	10	0.114231	0.465015	1670.758978	0.029054	0.028038
RS	11	0.131191	0.465015	1736.263055	0.030194	0.029571
RS	12	0.149494	0.504374	1661.303913	0.028890	0.028572
RS	13	0.169245	0.504374	1721.670297	0.029940	0.030023
RS	14	0.190560	0.587265	1532.376893	0.026648	0.026939
RS	15	0.213563	0.587265	1588.097314	0.027617	0.028216
RS	16	0.238386	0.735732	1315.520121	0.022877	0.023511
RS	17	0.265175	0.735732	1367.320756	0.023778	0.024599
RS	18	0.294084	0.975334	1074.400399	0.018684	0.019402
RS	19	0.325282	0.975334	1121.902484	0.019510	0.020323
RS	20	0.358950	1.321593	866.514913	0.015069	0.015735
RS	21	0.395284	1.321593	909.110073	0.015809	0.016526
RS	22	0.434493	1.773683	711.988782	0.012381	0.012971
RS	23	0.476807	1.773683	749.861398	0.013040	0.013666
RS	24	0.522471	2.324828	603.338186	0.010492	0.011022
RS	25	0.571749	2.324828	637.235583	0.011081	0.011635
RS	26	0.624929	2.979697	525.643965	0.009141	0.009613
RS	27	0.682319	2.979697	556.340612	0.009675	0.010145
RS	28	0.744252	3.718669	472.140337	0.008210	0.008604
RS	29	0.811088	3.718669	500.429426	0.008702	0.009063
RS	30	0.883215	4.420951	446.259212	0.007760	0.008055
RS	31	0.961052	4.420951	473.230607	0.008229	0.008473
RS	32	1.045052	4.887211	453.768618	0.007891	0.008085
RS	33	1.135701	4.887211	480.785266	0.008361	0.008504
RS	34	1.233527	5.000556	497.261891	0.008647	0.008757
RS	35	1.339097	5.000556	525.545103	0.009139	0.009214
RS	36	1.453024	4.829364	573.926950	0.009981	0.010034
RS	37	1.575971	4.829364	603.941947	0.010503	0.010541
RS	38	1.708651	4.546365	673.121138	0.011706	0.011731
RS	39	1.851835	4.546365	704.036552	0.012243	0.012270
RS	40	2.006354	4.288978	777.778952	0.013526	0.013543
RS	41	2.173106	4.288978	807.470757	0.014042	0.014064
RS	42	2.353059	4.113343	870.576946	0.015139	0.015149
RS	43	2.547258	4.113343	896.261909	0.015586	0.015596
RS	44	2.756831	4.024343	939.030784	0.016330	0.016320
RS	45	2.982995	4.024343	958.050123	0.016660	0.016645
RS	46	3.227064	4.006724	977.256489	0.016994	0.016956
RS	47	3.490455	4.006724	987.575481	0.017174	0.017125
RS	48	3.774697	4.035943	985.904033	0.017145	0.017074
RS	49	4.081441	4.035943	986.156202	0.017149	0.017071
RS	50	4.412470	4.085504	969.108249	0.016853	0.016760
RS	51	4.769704	4.085504	958.368599	0.016666	0.016574
RS	52	5.155220	4.140788	929.264009	0.016160	0.016065
RS	53	5.571255	4.140788	907.110370	0.015775	0.015689
RS	54	6.020226	4.278986	851.675386	0.014811	0.014735
RS	55	6.504740	4.278986	820.946945	0.014276	0.014216
RS	56	7.027611	4.278986	784.269893	0.013638	0.013593
RS	57	7.591877	4.278986	742.021215	0.012904	0.012871
RS	58	8.200812	7.129615	429.716885	0.007473	0.007530
RS	59	8.857955	7.129615	424.019620	0.007374	0.007427
RS	60	9.567121	7.129615	415.426555	0.007224	0.007271
RS	61	10.332429	7.129615	403.886935	0.007024	0.007062
RS	62	11.158324	7.129615	389.417219	0.006772	0.006801
RS	63	12.049601	7.129615	3121.878310	0.054289	0.054388
PA	4+25*2+4+6 0.036327591 0.019854030 12.049601108 5.066821932 0.408172024 0.460475845 0.460321902 0.465014751 0.504374155 0.587265042 0.735731647 0.975334087 1.321592834 1.773682551 2.324828323 2.979697495 3.718668718 4.420951061 4.887210715 5.000555736 4.829364458 4.546364602 4.288977929 4.113343113 4.024343267 4.006724072 4.035943181 4.085503598 4.140787738 4.278985551 7.129614607
//
IT	4646
RD	25
LK	-270922.016788
QD	-185.026505 -> -172.368575
RI	0.0030796194
TR	0.035709	0.019990
MT	12.163228
MM	C_pi: 2.744919, n_recomb: 58854.906566
RS	0	0.000000	5.518456	82.286501	0.001398	0.000103
RS	1	0.007933	5.518456	88.688603	0.001507	0.000679
RS	2	0.016494	5.518456	95.578098	0.001624	0.001271
RS	3	0.025735	5.518456	102.990329	0.001750	0.001715
RS	4	0.035709	0.410478	1473.828388	0.025042	0.024530
RS	5	0.046475	0.410478	1548.133383	0.026304	0.025897
RS	6	0.058094	0.467929	1426.114753	0.024231	0.023639
RS	7	0.070635	0.467929	1497.147284	0.025438	0.024401
RS	8	0.084170	0.468031	1567.930381	0.026641	0.025430
RS	9	0.098780	0.468031	1638.528335	0.027840	0.026715
RS	10	0.114548	0.470724	1698.327694	0.028856	0.027894
RS	11	0.131567	0.470724	1765.752079	0.030002	0.029416
RS	12	0.149936	0.508066	1698.492741	0.028859	0.028564
RS	13	0.169763	0.508066	1760.719843	0.029916	0.030012
RS	14	0.191162	0.589071	1574.083278	0.026745	0.027043
RS	15	0.214258	0.589071	1631.493352	0.027721	0.028322
RS	16	0.239187	0.735922	1355.341660	0.023029	0.023662
RS	17	0.266093	0.735922	1408.698912	0.023935	0.024754
RS	18	0.295134	0.974583	1108.032752	0.018827	0.019542
RS	19	0.326478	0.974583	1156.984240	0.019658	0.020467
RS	20	0.360309	1.321194	893.175861	0.015176	0.015837
RS	21	0.396823	1.321194	937.080716	0.015922	0.016632
RS	22	0.436234	1.775733	732.842688	0.012452	0.013034
RS	23	0.478771	1.775733	771.862478	0.013115	0.013732
RS	24	0.524682	2.332673	619.713896	0.010530	0.011049
RS	25	0.574235	2.332673	654.599459	0.011122	0.011665
RS	26	0.627719	2.998907	538.390304	0.009148	0.009609
RS	27	0.685446	2.998907	569.925450	0.009684	0.010143
RS	28	0.747752	3.756998	481.915981	0.008188	0.008570
RS	29	0.815000	3.756998	510.909204	0.008681	0.009030
RS	30	0.887583	4.484109	453.937025	0.007713	0.007996
RS	31	0.965924	4.484109	481.515959	0.008181	0.008414
RS	32	1.050479	4.972443	460.433225	0.007823	0.008006
RS	33	1.141741	4.972443	488.022904	0.008292	0.008424
RS	34	1.240243	5.096325	504.096392	0.008565	0.008664
RS	35	1.346559	5.096325	532.992851	0.009056	0.009118
RS	36	1.461308	4.923214	582.160524	0.009891	0.009930
RS	37	1.585159	4.923214	612.898275	0.010414	0.010434
RS	38	1.718835	4.631597	683.904224	0.011620	0.011626
RS	39	1.863115	4.631597	715.688730	0.012160	0.012163
RS	40	2.018841	4.364592	791.945699	0.013456	0.013446
RS	41	2.186919	4.364592	822.633518	0.013977	0.013970
RS	42	2.368330	4.181033	888.447379	0.015096	0.015073
RS	43	2.564132	4.181033	915.180239	0.015550	0.015526
RS	44	2.775465	4.086316	960.397671	0.016318	0.016274
RS	45	3.003563	4.086316	980.409885	0.016658	0.016608
RS	46	3.249755	4.064835	1001.516836	0.017017	0.016943
RS	47	3.515476	4.064835	1012.662534	0.017206	0.017123
RS	48	3.802276	4.091380	1012.276885	0.017200	0.017096
RS	49	4.111826	4.091380	1013.089303	0.017213	0.017103
RS	50	4.445931	4.138800	996.786659	0.016936	0.016813
RS	51	4.806540	4.138800	986.252103	0.016757	0.016636
RS	52	5.195754	4.192260	957.361876	0.016266	0.016143
RS	53	5.615842	4.192260	934.988599	0.015886	0.015775
RS	54	6.069255	4.330427	878.612924	0.014928	0.014829
RS	55	6.558634	4.330427	847.289091	0.014396	0.014313
RS	56	7.086834	4.330427	809.798837	0.013759	0.013692
RS	57	7.656933	4.330427	766.521861	0.013024	0.012972
RS	58	8.272256	7.283582	440.115302	0.007478	0.007521
RS	59	8.936390	7.283582	434.831581	0.007388	0.007429
RS	60	9.653207	7.283582	426.591521	0.007248	0.007284
RS	61	10.426885	7.283582	415.330952	0.007057	0.007085
RS	62	11.261936	7.283582	401.053105	0.006814	0.006834
RS	63	12.163228	7.283582	3255.593457	0.055316	0.055379
PA	4+25*2+4+6 0.035708789 0.019990179 12.163228023 5.518456382 0.410477630 0.467929436 0.468030912 0.470724461 0.508066378 0.589070954 0.735922495 0.974582525 1.321193927 1.775732668 2.332672526 2.998907123 3.756998196 4.484108950 4.972442898 5.096324818 4.923213602 4.631597341 4.364591506 4.181032811 4.086315964 4.064835033 4.091379973 4.138800263 4.192260495 4.330426574 7.283581618
//
CC
CC	Brief Description of the file format:
CC	  CC  comments
CC	  MM  useful-messages
CC	  RD  round-of-iterations
CC	  LL  \log[P(sequence)]
CC	  QD  Q-before-opt Q-after-opt
CC	  TR  \theta_0 \rho_0
CC	  RS  k t_k \lambda_k \pi_k \sum_{l\not=k}A_{kl} A_{kk}
CC	  DC  begin end best-k t_k+\Delta_k max-prob
CC
MM	Version: 0.6.5-r67
MM	pattern:4+25*2+4+6, n:63, n_free_lambdas:28
MM	n_iterations:25, skip:1, max_t:5, theta/rho:5
MM	is_decoding:0
MM	n_seqs:25, sum_L:1058139, sum_n:97843
RD	0
LK	0.000000
QD	0.000000 -> 0.000000
RI	inf
TR	0.097025	0.019405
MT	5.000000
MM	C_pi: 1.000000, n_recomb: 20335.964265
RS	0	0.000000	1.000000	129.289588	0.006358	0.000000
RS	1	0.006440	1.000000	136.712774	0.006723	0.000000
RS	2	0.013294	1.000000	144.500898	0.007106	0.000000
RS	3	0.020590	1.000000	152.663793	0.007507	0.000000
RS	4	0.028356	1.000000	161.210372	0.007927	0.000000
RS	5	0.036622	1.000000	170.148419	0.008367	0.000000
RS	6	0.045421	1.000000	179.484339	0.008826	0.000000
RS	7	0.054785	1.000000	189.222899	0.009305	0.000000
RS	8	0.064753	1.000000	199.366930	0.009804	0.000000
RS	9	0.075363	1.000000	209.916997	0.010322	0.000000
RS	10	0.086656	1.000000	220.871052	0.010861	0.000000
RS	11	0.098677	1.000000	232.224037	0.011419	0.000000
RS	12	0.111471	1.000000	243.967476	0.011997	0.000000
RS	13	0.125090	1.000000	256.089021	0.012593	0.000000
RS	14	0.139585	1.000000	268.571981	0.013207	0.000000
RS	15	0.155014	1.000000	281.394817	0.013837	0.000000
RS	16	0.171437	1.000000	294.530620	0.014483	0.000000
RS	17	0.188917	1.000000	307.946576	0.015143	0.000000
RS	18	0.207523	1.000000	321.603414	0.015815	0.000000
RS	19	0.227327	1.000000	335.454863	0.016496	0.000000
RS	20	0.248406	1.000000	349.447116	0.017184	0.000000
RS	21	0.270843	1.000000	363.518324	0.017876	0.000000
RS	22	0.294725	1.000000	377.598132	0.018568	0.000000
RS	23	0.320144	1.000000	391.607281	0.019257	0.000000
RS	24	0.347201	1.000000	405.457297	0.019938	0.000000
RS	25	0.376000	1.000000	419.050288	0.020606	0.000000
RS	26	0.406654	1.000000	432.278900	0.021257	0.000000
RS	27	0.439282	1.000000	445.026432	0.021884	0.000000
RS	28	0.474011	1.000000	457.167179	0.022481	0.000000
RS	29	0.510976	1.000000	468.567012	0.023041	0.000000
RS	30	0.550322	1.000000	479.084264	0.023558	0.000000
RS	31	0.592202	1.000000	488.570923	0.024025	0.000000
RS	32	0.636779	1.000000	496.874203	0.024433	0.000000
RS	33	0.684227	1.000000	503.838504	0.024776	0.000000
RS	34	0.734730	1.000000	509.307794	0.025045	0.000000
RS	35	0.788485	1.000000	513.128419	0.025233	0.000000
RS	36	0.845702	1.000000	515.152354	0.025332	0.000000
RS	37	0.906604	1.000000	515.240869	0.025336	0.000000
RS	38	0.971428	1.000000	513.268571	0.025239	0.000000
RS	39	1.040426	1.000000	509.127764	0.025036	0.000000
RS	40	1.113868	1.000000	502.733021	0.024721	0.000000
RS	41	1.192040	1.000000	494.025853	0.024293	0.000000
RS	42	1.275245	1.000000	482.979311	0.023750	0.000000
RS	43	1.363809	1.000000	469.602316	0.023092	0.000000
RS	44	1.458076	1.000000	453.943503	0.022322	0.000000
RS	45	1.558414	1.000000	436.094326	0.021444	0.000000
RS	46	1.665214	1.000000	416.191148	0.020466	0.000000
RS	47	1.778891	1.000000	394.416059	0.019395	0.000000
RS	48	1.899889	1.000000	370.996152	0.018243	0.000000
RS	49	2.028679	1.000000	346.201056	0.017024	0.000000
RS	50	2.165763	1.000000	320.338557	0.015752	0.000000
RS	51	2.311675	1.000000	293.748240	0.014445	0.000000
RS	52	2.466983	1.000000	266.793198	0.013119	0.000000
RS	53	2.632293	1.000000	239.849966	0.011794	0.000000
RS	54	2.808249	1.000000	213.297024	0.010489	0.000000
RS	55	2.995536	1.000000	187.502315	0.009220	0.000000
RS	56	3.194884	1.000000	162.810410	0.008006	0.000000
RS	57	3.407070	1.000000	139.530020	0.006861	0.000000
RS	58	3.632920	1.000000	117.922665	0.005799	0.000000
RS	59	3.873315	1.000000	98.193283	0.004829	0.000000
RS	60	4.129191	1.000000	80.483505	0.003958	0.000000
RS	61	4.401545	1.000000	64.868188	0.003190	0.000000
RS	62	4.691438	1.000000	51.355546	0.002525	0.000000
RS	63	5.000000	1.000000	143.606113	0.007062	0.000000
PA	4+25*2+4+6 0.097025413 0.019405083 5.000000000 1.000000000 1.000000000 1.000000000 1.000000000 1.000000000 1.000000000 1.000000000 1.000000000 1.000000000 1.000000000 1.000000000 1.000000000 1.000000000 1.000000000 1.000000000 1.000000000 1.000000000 1.000000000 1.000000000 1.000000000 1.000000000 1.000000000 1.000000000 1.000000000 1.000000000 1.000000000 1.000000000 1.000000000
//
IT	6123
RD	1
LK	-276437.270715
QD	-1938.373777 -> -898.785776
RI	0.0545206743
TR	0.080649	0.016083
MT	6.659229
MM	C_pi: 1.123464, n_recomb: 18948.094529
RS	0	0.000000	0.379288	339.355092	0.017910	0.000974
RS	1	0.006917	0.379288	356.067533	0.018792	0.006329
RS	2	0.014312	0.379288	373.117380	0.019692	0.013655
RS	3	0.022219	0.379288	390.440282	0.020606	0.019884
RS	4	0.030672	0.348329	443.751012	0.023419	0.022659
RS	5	0.039711	0.348329	461.913893	0.024378	0.023437
RS	6	0.049374	0.382450	437.688751	0.023099	0.024178
RS	7	0.059706	0.382450	455.105722	0.024019	0.025077
RS	8	0.070753	0.439602	411.723001	0.021729	0.025469
RS	9	0.082563	0.439602	428.177704	0.022597	0.025121
RS	10	0.095191	0.520042	376.581670	0.019874	0.024290
RS	11	0.108692	0.520042	392.004311	0.020688	0.023277
RS	12	0.123127	0.616647	344.291855	0.018170	0.022232
RS	13	0.138560	0.616647	358.744072	0.018933	0.021198
RS	14	0.155061	0.726140	317.553878	0.016759	0.020180
RS	15	0.172703	0.726140	331.140409	0.017476	0.019187
RS	16	0.191565	0.844583	296.945521	0.015672	0.018236
RS	17	0.211732	0.844583	309.790583	0.016349	0.017348
RS	18	0.233294	0.965642	282.676057	0.014918	0.016536
RS	19	0.256348	0.965642	294.912278	0.015564	0.015807
RS	20	0.280995	1.083198	274.226490	0.014473	0.015161
RS	21	0.307348	1.083198	285.970134	0.015092	0.014603
RS	22	0.335524	1.192290	270.806095	0.014292	0.014137
RS	23	0.365648	1.192290	282.138416	0.014890	0.013764
RS	24	0.397856	1.289612	271.570527	0.014332	0.013476
RS	25	0.432292	1.289612	282.524849	0.014910	0.013265
RS	26	0.469109	1.373607	275.682624	0.014549	0.013118
RS	27	0.508473	1.373607	286.235091	0.015106	0.013027
RS	28	0.550560	1.443128	282.523375	0.014910	0.012989
RS	29	0.595558	1.443128	292.586730	0.015441	0.013007
RS	30	0.643669	1.496960	291.654535	0.015392	0.013089
RS	31	0.695107	1.496960	301.067105	0.015889	0.013242
RS	32	0.750103	1.535015	302.489807	0.015964	0.013470
RS	33	0.808903	1.535015	310.999845	0.016413	0.013774
RS	34	0.871770	1.559210	314.042656	0.016574	0.014146
RS	35	0.938986	1.559210	321.300218	0.016957	0.014573
RS	36	1.010850	1.572998	324.922818	0.017148	0.015038
RS	37	1.087686	1.572998	330.491300	0.017442	0.015519
RS	38	1.169836	1.580102	333.532774	0.017602	0.015995
RS	39	1.257668	1.580102	336.923072	0.017781	0.016444
RS	40	1.351575	1.583431	338.324044	0.017855	0.016850
RS	41	1.451978	1.583431	339.044996	0.017893	0.017198
RS	42	1.559325	1.584893	337.948618	0.017835	0.017473
RS	43	1.674097	1.584893	335.568622	0.017710	0.017664
RS	44	1.796808	1.585768	331.330432	0.017486	0.017760
RS	45	1.928007	1.585768	325.549750	0.017181	0.017750
RS	46	2.068280	1.586992	317.772942	0.016771	0.017627
RS	47	2.218256	1.586992	308.500742	0.016281	0.017386
RS	48	2.378605	1.589018	297.148197	0.015682	0.017026
RS	49	2.550046	1.589018	284.563119	0.015018	0.016554
RS	50	2.733344	1.591750	270.007102	0.014250	0.015976
RS	51	2.929321	1.591750	254.584225	0.013436	0.015306
RS	52	3.138853	1.594818	237.538900	0.012536	0.014556
RS	53	3.362879	1.594818	220.040779	0.011613	0.013737
RS	54	3.602399	1.600514	201.158561	0.010616	0.012862
RS	55	3.858487	1.600514	182.664747	0.009640	0.011940
RS	56	4.132288	1.600514	164.008976	0.008656	0.010981
RS	57	4.425028	1.600514	145.491761	0.007678	0.009996
RS	58	4.738015	1.667860	122.765529	0.006479	0.008997
RS	59	5.072651	1.667860	106.963624	0.005645	0.007997
RS	60	5.430434	1.667860	91.886512	0.004849	0.007014
RS	61	5.812963	1.667860	77.749758	0.004103	0.006067
RS	62	6.221952	1.667860	64.732789	0.003416	0.005174
RS	63	6.659229	1.667860	219.080340	0.011562	0.019197
PA	4+25*2+4+6 0.080648796 0.016083089 6.659228802 0.379287958 0.348329067 0.382450342 0.439602375 0.520042419 0.616646528 0.726140261 0.844583035 0.965641737 1.083197594 1.192290306 1.289611816 1.373607159 1.443127871 1.496959686 1.535014808 1.559209824 1.572998285 1.580102444 1.583431005 1.584892988 1.585767865 1.586991668 1.589017868 1.591750383 1.594818234 1.600514412 1.667859972
//
IT	4654
RD	2
LK	-274864.765924
QD	-941.067409 -> -649.605243
RI	0.0599560351
TR	0.073675	0.015432
MT	7.539479
MM	C_pi: 1.234229, n_recomb: 19963.584014
RS	0	0.000000	0.384151	363.397671	0.018203	0.000769
RS	1	0.007125	0.384151	381.905540	0.019130	0.005303
RS	2	0.014757	0.384151	400.808888	0.020077	0.011387
RS	3	0.022933	0.384151	420.033661	0.021040	0.017196
RS	4	0.031692	0.285248	589.386138	0.029523	0.022808
RS	5	0.041075	0.285248	610.282549	0.030570	0.025384
RS	6	0.051126	0.301931	596.177495	0.029863	0.025313
RS	7	0.061893	0.301931	615.554885	0.030834	0.027767
RS	8	0.073428	0.346964	553.079163	0.027704	0.026285
RS	9	0.085784	0.346964	571.091951	0.028607	0.028106
RS	10	0.099021	0.422156	485.142869	0.024301	0.024994
RS	11	0.113201	0.422156	502.000962	0.025146	0.025989
RS	12	0.128391	0.523383	419.498572	0.021013	0.022612
RS	13	0.144663	0.523383	435.206958	0.021800	0.023192
RS	14	0.162095	0.650723	363.580543	0.018212	0.020099
RS	15	0.180769	0.650723	378.138231	0.018941	0.020424
RS	16	0.200773	0.802799	319.097125	0.015984	0.017785
RS	17	0.222202	0.802799	332.570082	0.016659	0.017979
RS	18	0.245158	0.972936	286.202987	0.014336	0.015882
RS	19	0.269750	0.972936	298.732670	0.014964	0.016037
RS	20	0.296094	1.152144	263.415044	0.013195	0.014435
RS	21	0.324315	1.152144	275.177622	0.013784	0.014582
RS	22	0.354546	1.330592	248.934301	0.012469	0.013398
RS	23	0.386931	1.330592	260.100610	0.013029	0.013578
RS	24	0.421624	1.499043	241.176858	0.012081	0.012751
RS	25	0.458789	1.499043	251.886557	0.012617	0.012980
RS	26	0.498601	1.650672	238.785220	0.011961	0.012426
RS	27	0.541250	1.650672	249.129828	0.012479	0.012685
RS	28	0.586937	1.779070	240.966646	0.012070	0.012336
RS	29	0.635880	1.779070	250.983191	0.012572	0.012623
RS	30	0.688310	1.877133	247.466992	0.012396	0.012481
RS	31	0.744475	1.877133	257.125984	0.012880	0.012844
RS	32	0.804642	1.940996	257.955196	0.012921	0.012939
RS	33	0.869096	1.940996	267.130874	0.013381	0.013418
RS	34	0.938142	1.973791	271.466387	0.013598	0.013742
RS	35	1.012107	1.973791	279.904527	0.014021	0.014323
RS	36	1.091342	1.984459	286.305966	0.014341	0.014799
RS	37	1.176222	1.984459	293.615733	0.014708	0.015403
RS	38	1.267150	1.983152	300.370995	0.015046	0.015910
RS	39	1.364556	1.983152	306.053640	0.015331	0.016439
RS	40	1.468903	1.977344	311.620417	0.015609	0.016865
RS	41	1.580683	1.977344	315.124182	0.015785	0.017245
RS	42	1.700428	1.971262	318.309111	0.015944	0.017516
RS	43	1.828705	1.971262	319.095879	0.015984	0.017701
RS	44	1.966120	1.967286	318.995755	0.015979	0.017767
RS	45	2.113327	1.967286	316.619236	0.015860	0.017725
RS	46	2.271021	1.966752	312.638182	0.015660	0.017550
RS	47	2.439951	1.966752	306.827876	0.015369	0.017268
RS	48	2.620917	1.969630	298.836756	0.014969	0.016850
RS	49	2.814776	1.969630	289.560736	0.014504	0.016351
RS	50	3.022447	1.974571	277.915610	0.013921	0.015732
RS	51	3.244914	1.974571	265.408951	0.013295	0.015061
RS	52	3.483231	1.980024	250.751116	0.012560	0.014294
RS	53	3.738528	1.980024	235.529784	0.011798	0.013498
RS	54	4.012014	1.990189	218.131899	0.010926	0.012607
RS	55	4.304986	1.990189	201.113004	0.010074	0.011721
RS	56	4.618831	1.990189	183.450885	0.009189	0.010795
RS	57	4.955037	1.990189	165.435136	0.008287	0.009839
RS	58	5.315197	2.146217	137.593317	0.006892	0.008540
RS	59	5.701017	2.146217	122.743912	0.006148	0.007661
RS	60	6.114326	2.146217	108.079044	0.005414	0.006783
RS	61	6.557082	2.146217	93.846688	0.004701	0.005924
RS	62	7.031384	2.146217	80.278767	0.004021	0.005101
RS	63	7.539479	2.146217	305.836659	0.015320	0.020202
PA	4+25*2+4+6 0.073675440 0.015431794 7.539478843 0.384150703 0.285247957 0.301931049 0.346964409 0.422156303 0.523382634 0.650722712 0.802799140 0.972935787 1.152143521 1.330591643 1.499042632 1.650671872 1.779070157 1.877133477 1.940996432 1.973791287 1.984459036 1.983152314 1.977343777 1.971261817 1.967286017 1.966752362 1.969629773 1.974571052 1.980024095 1.990188910 2.146217069
//
IT	4415
RD	3
LK	-274384.032065
QD	-711.936240 -> -575.704572
RI	0.0500293204
TR	0.069413	0.015492
MT	8.064421
MM	C_pi: 1.348392, n_recomb: 21875.273514
RS	0	0.000000	0.481740	322.842384	0.014758	0.000635
RS	1	0.007238	0.481740	340.881377	0.015583	0.004393
RS	2	0.015000	0.481740	359.524559	0.016435	0.009208
RS	3	0.023323	0.481740	378.731242	0.017313	0.013779
RS	4	0.032249	0.289571	658.537036	0.030104	0.022545
RS	5	0.041821	0.289571	682.478729	0.031199	0.025062
RS	6	0.052086	0.290778	702.671341	0.032122	0.025906
RS	7	0.063093	0.290778	724.614170	0.033125	0.028476
RS	8	0.074898	0.324829	668.531445	0.030561	0.027211
RS	9	0.087557	0.324829	688.621896	0.031479	0.029546
RS	10	0.101132	0.392427	587.672808	0.026865	0.026043
RS	11	0.115689	0.392427	606.518843	0.027726	0.027651
RS	12	0.131300	0.490222	501.823477	0.022940	0.023514
RS	13	0.148041	0.490222	519.508313	0.023749	0.024654
RS	14	0.165994	0.620748	425.389196	0.019446	0.020692
RS	15	0.185247	0.620748	441.821847	0.020197	0.021501
RS	16	0.205892	0.785695	363.062628	0.016597	0.018049
RS	17	0.228032	0.785695	378.205603	0.017289	0.018652
RS	18	0.251775	0.980008	316.209959	0.014455	0.015883
RS	19	0.277235	0.980008	330.158535	0.015093	0.016382
RS	20	0.304539	1.194580	283.011682	0.012938	0.014259
RS	21	0.333819	1.194580	295.955045	0.013529	0.014691
RS	22	0.365218	1.417501	260.919666	0.011928	0.013107
RS	23	0.398890	1.417501	273.076079	0.012483	0.013516
RS	24	0.434998	1.635492	247.718055	0.011324	0.012385
RS	25	0.473721	1.635492	259.290784	0.011853	0.012799
RS	26	0.515246	1.837335	241.525064	0.011041	0.012015
RS	27	0.559776	1.837335	252.673479	0.011551	0.012417
RS	28	0.607530	2.011203	241.341698	0.011033	0.011901
RS	29	0.658739	2.011203	252.174624	0.011528	0.012294
RS	30	0.713656	2.142623	247.088376	0.011295	0.012048
RS	31	0.772547	2.142623	257.654425	0.011778	0.012484
RS	32	0.835700	2.222167	258.676059	0.011825	0.012545
RS	33	0.903425	2.222167	268.921948	0.012293	0.013074
RS	34	0.976051	2.253833	275.094611	0.012576	0.013431
RS	35	1.053934	2.253833	284.807924	0.013020	0.014046
RS	36	1.137453	2.253183	294.197595	0.013449	0.014601
RS	37	1.227018	2.253183	302.978940	0.013850	0.015224
RS	38	1.323065	2.238035	313.167555	0.014316	0.015823
RS	39	1.426064	2.238035	320.460847	0.014649	0.016352
RS	40	1.536518	2.220695	329.298193	0.015053	0.016854
RS	41	1.654967	2.220695	334.464154	0.015290	0.017217
RS	42	1.781988	2.207219	340.381322	0.015560	0.017535
RS	43	1.918204	2.207219	342.783441	0.015670	0.017693
RS	44	2.064278	2.200379	344.666657	0.015756	0.017774
RS	45	2.220924	2.200379	343.764254	0.015715	0.017703
RS	46	2.388909	2.201168	340.952641	0.015586	0.017518
RS	47	2.569052	2.201168	336.392670	0.015378	0.017215
RS	48	2.762234	2.208309	328.880492	0.015034	0.016780
RS	49	2.969397	2.208309	320.552448	0.014654	0.016275
RS	50	3.191555	2.218568	308.923778	0.014122	0.015648
RS	51	3.429792	2.218568	296.971545	0.013576	0.014989
RS	52	3.685273	2.228911	281.996702	0.012891	0.014228
RS	53	3.959244	2.228911	266.835806	0.012198	0.013453
RS	54	4.253046	2.246325	248.407172	0.011356	0.012566
RS	55	4.568112	2.246325	230.943931	0.010557	0.011706
RS	56	4.905982	2.246325	212.501625	0.009714	0.010804
RS	57	5.268306	2.246325	193.377831	0.008840	0.009870
RS	58	5.656855	2.501991	157.570904	0.007203	0.008322
RS	59	6.073527	2.501991	142.672607	0.006522	0.007530
RS	60	6.520356	2.501991	127.610758	0.005834	0.006729
RS	61	6.999526	2.501991	112.650041	0.005150	0.005935
RS	62	7.513378	2.501991	98.052852	0.004482	0.005164
RS	63	8.064421	2.501991	406.081845	0.018564	0.021699
PA	4+25*2+4+6 0.069413386 0.015491986 8.064421500 0.481739891 0.289570843 0.290777543 0.324829122 0.392426736 0.490221996 0.620748197 0.785695436 0.980007965 1.194580204 1.417500833 1.635492087 1.837334610 2.011202898 2.142623440 2.222166918 2.253832865 2.253182817 2.238034638 2.220695007 2.207218948 2.200378911 2.201168125 2.208308683 2.218567787 2.228911230 2.246324835 2.501990599
//
IT	5205
RD	4
LK	-274135.839470
QD	-626.822855 -> -531.467358
RI	0.0383534020
TR	0.066217	0.015787
MT	8.426054
MM	C_pi: 1.448390, n_recomb: 23921.242620
RS	0	0.000000	0.620408	277.101713	0.011584	0.000541
RS	1	0.007312	0.620408	293.769704	0.012281	0.003720
RS	2	0.015158	0.620408	311.163643	0.013008	0.007597
RS	3	0.023578	0.620408	329.273304	0.013765	0.011161
RS	4	0.032613	0.309239	692.886217	0.028965	0.022179
RS	5	0.042310	0.309239	719.831245	0.030092	0.024264
RS	6	0.052715	0.296741	776.887734	0.032477	0.026094
RS	7	0.063881	0.296741	801.879834	0.033522	0.028413
RS	8	0.075863	0.321531	762.958497	0.031895	0.027810
RS	9	0.088721	0.321531	785.587868	0.032841	0.030195
RS	10	0.102520	0.382487	680.400959	0.028443	0.026883
RS	11	0.117328	0.382487	701.520748	0.029326	0.028672
RS	12	0.133218	0.475862	582.195001	0.024338	0.024337
RS	13	0.150270	0.475862	602.071217	0.025169	0.025684
RS	14	0.168569	0.605591	490.074937	0.020487	0.021321
RS	15	0.188205	0.605591	508.609733	0.021262	0.022332
RS	16	0.209278	0.775789	412.714421	0.017253	0.018425
RS	17	0.231891	0.775789	429.790721	0.017967	0.019206
RS	18	0.256158	0.983180	353.632237	0.014783	0.016033
RS	19	0.282199	0.983180	369.291598	0.015438	0.016686
RS	20	0.310144	1.219462	311.217958	0.013010	0.014238
RS	21	0.340132	1.219462	325.648459	0.013613	0.014804
RS	22	0.372313	1.472130	282.426082	0.011806	0.012969
RS	23	0.406846	1.472130	295.879656	0.012369	0.013487
RS	24	0.443905	1.725551	264.507903	0.011057	0.012163
RS	25	0.483673	1.725551	277.237935	0.011590	0.012661
RS	26	0.526349	1.965427	255.088052	0.010664	0.011728
RS	27	0.572146	1.965427	267.307362	0.011174	0.012196
RS	28	0.621291	2.175235	252.980520	0.010576	0.011572
RS	29	0.674029	2.175235	264.854604	0.011072	0.012011
RS	30	0.730623	2.332944	258.317327	0.010799	0.011704
RS	31	0.791355	2.332944	269.958841	0.011285	0.012167
RS	32	0.856527	2.422801	271.286099	0.011341	0.012222
RS	33	0.926465	2.422801	282.701668	0.011818	0.012763
RS	34	1.001517	2.449273	290.840780	0.012158	0.013164
RS	35	1.082055	2.449273	301.846284	0.012618	0.013782
RS	36	1.168483	2.434828	314.322584	0.013140	0.014418
RS	37	1.261230	2.434828	324.492536	0.013565	0.015039
RS	38	1.360758	2.405106	338.081427	0.014133	0.015728
RS	39	1.467563	2.405106	346.782685	0.014497	0.016254
RS	40	1.582177	2.377001	358.619859	0.014992	0.016830
RS	41	1.705172	2.377001	365.111863	0.015263	0.017186
RS	42	1.837160	2.357894	373.205317	0.015601	0.017550
RS	43	1.978797	2.357894	376.754144	0.015750	0.017701
RS	44	2.130791	2.350473	379.795842	0.015877	0.017797
RS	45	2.293899	2.350473	379.786987	0.015877	0.017723
RS	46	2.468932	2.355003	377.125139	0.015765	0.017530
RS	47	2.656763	2.355003	373.162443	0.015600	0.017233
RS	48	2.858327	2.368666	365.035589	0.015260	0.016780
RS	49	3.074629	2.368666	356.981445	0.014923	0.016293
RS	50	3.306746	2.386198	344.325674	0.014394	0.015652
RS	51	3.555835	2.386198	332.287304	0.013891	0.015018
RS	52	3.823136	2.403056	316.089339	0.013214	0.014255
RS	53	4.109981	2.403056	300.431832	0.012559	0.013507
RS	54	4.417799	2.429632	280.137313	0.011711	0.012613
RS	55	4.748124	2.429632	261.814733	0.010945	0.011779
RS	56	5.102601	2.429632	242.230632	0.010126	0.010902
RS	57	5.482996	2.429632	221.694627	0.009268	0.009987
RS	58	5.891204	2.790134	176.629369	0.007384	0.008196
RS	59	6.329259	2.790134	161.651385	0.006758	0.007477
RS	60	6.799342	2.790134	146.231481	0.006113	0.006740
RS	61	7.303797	2.790134	130.640438	0.005461	0.006000
RS	62	7.845135	2.790134	115.157711	0.004814	0.005272
RS	63	8.426054	2.790134	508.922060	0.021275	0.023356
PA	4+25*2+4+6 0.066216779 0.015786738 8.426054018 0.620408442 0.309238762 0.296741170 0.321530804 0.382486822 0.475862245 0.605590843 0.775789348 0.983180026 1.219461500 1.472130140 1.725551492 1.965426625 2.175234960 2.332944494 2.422800695 2.449273406 2.434827546 2.405106168 2.377001227 2.357894138 2.350473327 2.355002566 2.368666394 2.386198214 2.403055548 2.429632329 2.790133974
//
IT	4744
RD	5
LK	-273953.287614
QD	-572.650926 -> -493.580048
RI	0.0293529052
TR	0.063551	0.016160
MT	8.708156
MM	C_pi: 1.534783, n_recomb: 25922.027023
RS	0	0.000000	0.783820	239.535465	0.009241	0.000472
RS	1	0.007367	0.783820	254.704008	0.009826	0.003221
RS	2	0.015277	0.783820	270.639979	0.010441	0.006421
RS	3	0.023769	0.783820	287.352855	0.011085	0.009260
RS	4	0.032888	0.332336	712.933945	0.027503	0.021803
RS	5	0.042678	0.332336	742.495399	0.028643	0.023458
RS	6	0.053189	0.308026	831.332884	0.032071	0.026040
RS	7	0.064474	0.308026	859.395242	0.033153	0.028060
RS	8	0.076591	0.324892	840.853047	0.032438	0.028127
RS	9	0.089601	0.324892	866.187649	0.033415	0.030433
RS	10	0.103569	0.380250	762.603613	0.029419	0.027481
RS	11	0.118566	0.380250	786.084527	0.030325	0.029307
RS	12	0.134668	0.469500	657.103554	0.025349	0.024999
RS	13	0.151956	0.469500	679.188942	0.026201	0.026424
RS	14	0.170518	0.597344	552.716430	0.021322	0.021875
RS	15	0.190448	0.597344	573.357905	0.022119	0.022976
RS	16	0.211845	0.769764	462.354467	0.017836	0.018791
RS	17	0.234819	0.769764	481.385451	0.018571	0.019659
RS	18	0.259486	0.985069	392.231900	0.015131	0.016214
RS	19	0.285969	0.985069	409.643509	0.015803	0.016945
RS	20	0.314404	1.235988	341.347780	0.013168	0.014272
RS	21	0.344933	1.235988	357.320767	0.013784	0.014908
RS	22	0.377712	1.510178	306.345963	0.011818	0.012896
RS	23	0.412906	1.510178	321.158001	0.012389	0.013472
RS	24	0.450692	1.790724	284.034800	0.010957	0.012010
RS	25	0.491262	1.790724	297.981636	0.011495	0.012552
RS	26	0.534821	2.061298	271.579093	0.010477	0.011510
RS	27	0.581588	2.061298	284.919252	0.010991	0.012009
RS	28	0.631802	2.301408	267.635943	0.010325	0.011304
RS	29	0.685714	2.301408	280.584499	0.010824	0.011765
RS	30	0.743598	2.481601	272.587474	0.010516	0.011414
RS	31	0.805747	2.481601	285.316174	0.011007	0.011888
RS	32	0.872474	2.579413	286.933025	0.011069	0.011941
RS	33	0.944117	2.579413	299.506062	0.011554	0.012482
RS	34	1.021038	2.599412	309.618884	0.011944	0.012924
RS	35	1.103626	2.599412	321.878934	0.012417	0.013535
RS	36	1.192299	2.570801	337.477251	0.013019	0.014243
RS	37	1.287503	2.570801	348.968655	0.013462	0.014859
RS	38	1.389722	2.526899	365.970476	0.014118	0.015628
RS	39	1.499471	2.526899	375.975474	0.014504	0.016153
RS	40	1.617306	2.488881	390.733455	0.015073	0.016797
RS	41	1.743821	2.488881	398.403533	0.015369	0.017158
RS	42	1.879657	2.465189	408.456992	0.015757	0.017562
RS	43	2.025500	2.465189	412.961096	0.015931	0.017722
RS	44	2.182088	2.458208	416.810267	0.016079	0.017830
RS	45	2.350211	2.458208	417.470330	0.016105	0.017770
RS	46	2.530721	2.467344	414.515521	0.015991	0.017567
RS	47	2.724528	2.467344	410.911487	0.015852	0.017291
RS	48	2.932614	2.488208	401.705383	0.015497	0.016820
RS	49	3.156029	2.488208	393.696260	0.015188	0.016359
RS	50	3.395904	2.513547	379.593422	0.014644	0.015704
RS	51	3.653451	2.513547	367.273392	0.014168	0.015099
RS	52	3.929971	2.537381	349.516829	0.013483	0.014331
RS	53	4.226862	2.537381	333.221288	0.012855	0.013610
RS	54	4.545626	2.573753	310.755810	0.011988	0.012700
RS	55	4.887874	2.573753	291.512492	0.011246	0.011894
RS	56	5.255335	2.573753	270.754429	0.010445	0.011038
RS	57	5.649868	2.573753	248.803374	0.009598	0.010141
RS	58	6.073466	3.041664	193.802422	0.007476	0.008113
RS	59	6.528270	3.041664	178.867380	0.006900	0.007457
RS	60	7.016581	3.041664	163.253063	0.006298	0.006776
RS	61	7.540866	3.041664	147.228840	0.005680	0.006083
RS	62	8.103776	3.041664	131.081863	0.005057	0.005392
RS	63	8.708156	3.041664	611.457181	0.023588	0.025055
PA	4+25*2+4+6 0.063550571 0.016159641 8.708155699 0.783819932 0.332335911 0.308026281 0.324892451 0.380250065 0.469499722 0.597343768 0.769764006 0.985068889 1.235987873 1.510178471 1.790724394 2.061297723 2.301408113 2.481601358 2.579412952 2.599412210 2.570801125 2.526898706 2.488881070 2.465188535 2.458208436 2.467343880 2.488207609 2.513547335 2.537380856 2.573752840 3.041663717
//
IT	5648
RD	6
LK	-273799.437865
QD	-527.983510 -> -458.772352
RI	0.0229670013
TR	0.061206	0.016551
MT	8.948575
MM	C_pi: 1.611937, n_recomb: 27858.165231
RS	0	0.000000	0.963205	210.773315	0.007566	0.000418
RS	1	0.007413	0.963205	224.612516	0.008063	0.002840
RS	2	0.015376	0.963205	239.219949	0.008587	0.005544
RS	3	0.023928	0.963205	254.616801	0.009140	0.007864
RS	4	0.033115	0.355176	728.050375	0.026134	0.021450
RS	5	0.042983	0.355176	759.878196	0.027277	0.022755
RS	6	0.053582	0.321053	874.043170	0.031375	0.025849
RS	7	0.064967	0.321053	905.032192	0.032487	0.027603
RS	8	0.077196	0.331055	906.898532	0.032554	0.028249
RS	9	0.090332	0.331055	934.971183	0.033562	0.030449
RS	10	0.104441	0.381645	836.114876	0.030013	0.027888
RS	11	0.119596	0.381645	861.982439	0.030942	0.029706
RS	12	0.135875	0.467272	726.624533	0.026083	0.025519
RS	13	0.153360	0.467272	750.900018	0.026954	0.026973
RS	14	0.172142	0.593049	612.442206	0.021984	0.022345
RS	15	0.192316	0.593049	635.154147	0.022800	0.023492
RS	16	0.213985	0.766436	510.617050	0.018329	0.019125
RS	17	0.237261	0.766436	531.573615	0.019081	0.020039
RS	18	0.262262	0.987122	430.349808	0.015448	0.016397
RS	19	0.289117	0.987122	449.497722	0.016135	0.017171
RS	20	0.317962	1.248899	371.533559	0.013337	0.014329
RS	21	0.348945	1.248899	389.043443	0.013965	0.015004
RS	22	0.382226	1.539952	330.650137	0.011869	0.012858
RS	23	0.417973	1.539952	346.820450	0.012450	0.013468
RS	24	0.456370	1.842798	304.128301	0.010917	0.011898
RS	25	0.497614	1.842798	319.291888	0.011461	0.012464
RS	26	0.541915	2.139837	288.705803	0.010363	0.011334
RS	27	0.589500	2.139837	303.161799	0.010882	0.011849
RS	28	0.640613	2.407178	282.913092	0.010155	0.011077
RS	29	0.695514	2.407178	296.922038	0.010658	0.011549
RS	30	0.754486	2.608124	287.411389	0.010317	0.011160
RS	31	0.817829	2.608124	301.202310	0.010812	0.011637
RS	32	0.885867	2.713177	303.042742	0.010878	0.011689
RS	33	0.958950	2.713177	316.738684	0.011370	0.012225
RS	34	1.037450	2.726650	328.776644	0.011802	0.012702
RS	35	1.121769	2.726650	342.250246	0.012285	0.013304
RS	36	1.212338	2.684217	360.966885	0.012957	0.014072
RS	37	1.309622	2.684217	373.734270	0.013416	0.014683
RS	38	1.414117	2.626649	394.178708	0.014149	0.015524
RS	39	1.526359	2.626649	405.435644	0.014554	0.016051
RS	40	1.646920	2.579218	423.129870	0.015189	0.016756
RS	41	1.776420	2.579218	431.916032	0.015504	0.017127
RS	42	1.915519	2.551302	443.888828	0.015934	0.017570
RS	43	2.064929	2.551302	449.274422	0.016127	0.017745
RS	44	2.225415	2.544921	453.822744	0.016290	0.017866
RS	45	2.397798	2.544921	455.069324	0.016335	0.017827
RS	46	2.582959	2.558606	451.663930	0.016213	0.017616
RS	47	2.781847	2.558606	448.335091	0.016093	0.017367
RS	48	2.995478	2.586463	437.878271	0.015718	0.016880
RS	49	3.224946	2.586463	429.839242	0.015430	0.016450
RS	50	3.471424	2.619358	414.138694	0.014866	0.015780
RS	51	3.736174	2.619358	401.480116	0.014412	0.015206
RS	52	4.020549	2.649970	382.051041	0.013714	0.014430
RS	53	4.326005	2.649970	365.087601	0.013105	0.013737
RS	54	4.654105	2.696006	340.338143	0.012217	0.012809
RS	55	5.006526	2.696006	320.183592	0.011493	0.012027
RS	56	5.385073	2.696006	298.276848	0.010707	0.011192
RS	57	5.791681	2.696006	274.951201	0.009870	0.010309
RS	58	6.228431	3.272736	209.538613	0.007522	0.008052
RS	59	6.697557	3.272736	194.747069	0.006991	0.007452
RS	60	7.201460	3.272736	179.067208	0.006428	0.006820
RS	61	7.742717	3.272736	162.762195	0.005843	0.006169
RS	62	8.324097	3.272736	146.120707	0.005245	0.005512
RS	63	8.948575	3.272736	714.343776	0.025642	0.026750
PA	4+25*2+4+6 0.061205646 0.016550708 8.948574936 0.963205352 0.355176129 0.321053364 0.331054890 0.381645121 0.467272334 0.593049228 0.766435762 0.987121789 1.248899385 1.539951567 1.842798293 2.139837352 2.407177970 2.608123679 2.713176631 2.726650227 2.684217091 2.626649147 2.579217819 2.551301662 2.544921109 2.558606045 2.586463330 2.619357970 2.649969727 2.696006443 3.272735991
//
IT	4994
RD	7
LK	-273664.112844
QD	-488.483115 -> -426.812419
RI	0.0184537243
TR	0.059088	0.016935
MT	9.165015
MM	C_pi: 1.683205, n_recomb: 29739.302424
RS	0	0.000000	1.153103	188.919185	0.006353	0.000376
RS	1	0.007453	1.153103	201.656688	0.006781	0.002540
RS	2	0.015462	1.153103	215.146510	0.007234	0.004872
RS	3	0.024068	1.153103	229.416728	0.007714	0.006814
RS	4	0.033315	0.376548	742.109719	0.024954	0.021127
RS	5	0.043251	0.376548	775.961977	0.026092	0.022166
RS	6	0.053928	0.334559	909.603305	0.030586	0.025580
RS	7	0.065401	0.334559	943.345743	0.031721	0.027119
RS	8	0.077729	0.338521	964.557892	0.032434	0.028241
RS	9	0.090976	0.338521	995.348391	0.033469	0.030341
RS	10	0.105210	0.384960	902.937055	0.030362	0.028158
RS	11	0.120505	0.384960	931.197704	0.031312	0.029954
RS	12	0.136939	0.467406	791.706997	0.026622	0.025929
RS	13	0.154599	0.467406	818.154281	0.027511	0.027393
RS	14	0.173575	0.591182	669.555205	0.022514	0.022747
RS	15	0.193966	0.591182	694.304012	0.023346	0.023918
RS	16	0.215876	0.764963	557.436019	0.018744	0.019425
RS	17	0.239419	0.764963	580.286792	0.019512	0.020368
RS	18	0.264717	0.989652	467.696729	0.015727	0.016574
RS	19	0.291900	0.989652	488.557855	0.016428	0.017374
RS	20	0.321110	1.260089	401.334004	0.013495	0.014397
RS	21	0.352497	1.260089	420.364622	0.014135	0.015098
RS	22	0.386223	1.565189	354.785484	0.011930	0.012841
RS	23	0.422462	1.565189	372.301377	0.012519	0.013472
RS	24	0.461403	1.887423	324.146280	0.010900	0.011812
RS	25	0.503246	1.887423	340.513415	0.011450	0.012392
RS	26	0.548208	2.208451	305.760543	0.010281	0.011186
RS	27	0.596521	2.208451	321.315017	0.010804	0.011710
RS	28	0.648435	2.501415	298.058697	0.010022	0.010879
RS	29	0.704218	2.501415	313.103894	0.010528	0.011356
RS	30	0.764158	2.722531	302.000293	0.010155	0.010933
RS	31	0.828567	2.722531	316.822042	0.010653	0.011410
RS	32	0.897776	2.834993	318.788431	0.010719	0.011458
RS	33	0.972143	2.834993	333.571237	0.011217	0.011988
RS	34	1.052053	2.842433	347.451221	0.011683	0.012491
RS	35	1.137919	2.842433	362.102981	0.012176	0.013084
RS	36	1.230185	2.786749	383.903684	0.012909	0.013905
RS	37	1.329328	2.786749	397.917405	0.013380	0.014510
RS	38	1.435860	2.715968	421.831969	0.014184	0.015414
RS	39	1.550332	2.715968	434.318430	0.014604	0.015945
RS	40	1.673337	2.659370	455.005834	0.015300	0.016706
RS	41	1.805509	2.659370	464.890700	0.015632	0.017089
RS	42	1.947532	2.627226	478.832699	0.016101	0.017570
RS	43	2.100141	2.627226	485.084476	0.016311	0.017764
RS	44	2.264124	2.621193	490.353269	0.016488	0.017900
RS	45	2.440330	2.621193	492.171823	0.016550	0.017885
RS	46	2.629668	2.638959	488.309937	0.016420	0.017671
RS	47	2.833119	2.638959	485.243174	0.016317	0.017450
RS	48	3.051733	2.673220	473.515674	0.015922	0.016950
RS	49	3.286641	2.673220	465.436973	0.015651	0.016550
RS	50	3.539058	2.713083	448.118791	0.015068	0.015869
RS	51	3.810288	2.713083	435.117936	0.014631	0.015324
RS	52	4.101734	2.749974	414.004480	0.013921	0.014542
RS	53	4.414902	2.749974	396.378650	0.013328	0.013874
RS	54	4.751411	2.805180	369.315505	0.012418	0.012928
RS	55	5.113002	2.805180	348.270348	0.011711	0.012169
RS	56	5.501543	2.805180	325.243381	0.010936	0.011352
RS	57	5.919043	2.805180	300.578759	0.010107	0.010483
RS	58	6.367661	3.491517	224.349153	0.007544	0.008004
RS	59	6.849715	3.491517	209.767087	0.007054	0.007454
RS	60	7.367699	3.491517	194.108382	0.006527	0.006867
RS	61	7.924289	3.491517	177.626978	0.005973	0.006253
RS	62	8.522364	3.491517	160.608974	0.005401	0.005628
RS	63	9.165015	3.491517	818.679628	0.027529	0.028421
PA	4+25*2+4+6 0.059088112 0.016935474 9.165014906 1.153103346 0.376547816 0.334558520 0.338521239 0.384960480 0.467405576 0.591181697 0.764962572 0.989652488 1.260089237 1.565188934 1.887423379 2.208451055 2.501414969 2.722531422 2.834992925 2.842432800 2.786748800 2.715967532 2.659370089 2.627225670 2.621192825 2.638958996 2.673220120 2.713083471 2.749973878 2.805179720 3.491516853
//
IT	5056
RD	8
LK	-273543.328981
QD	-453.025785 -> -397.659929
RI	0.0151971045
TR	0.057150	0.017304
MT	9.365940
MM	C_pi: 1.750608, n_recomb: 31575.957940
RS	0	0.000000	1.350260	172.066713	0.005449	0.000340
RS	1	0.007490	1.350260	183.905437	0.005824	0.002298
RS	2	0.015541	1.350260	196.474992	0.006222	0.004343
RS	3	0.024195	1.350260	209.807565	0.006645	0.006002
RS	4	0.033497	0.396154	756.505913	0.023958	0.020833
RS	5	0.043496	0.396154	792.225498	0.025090	0.021676
RS	6	0.054243	0.348072	940.504575	0.029785	0.025268
RS	7	0.065796	0.348072	976.837790	0.030936	0.026635
RS	8	0.078214	0.346641	1016.069908	0.032179	0.028149
RS	9	0.091562	0.346641	1049.537139	0.033238	0.030161
RS	10	0.105910	0.389361	964.620478	0.030549	0.028329
RS	11	0.121332	0.389361	995.272860	0.031520	0.030103
RS	12	0.137910	0.468959	853.275711	0.027023	0.026257
RS	13	0.155729	0.468959	881.881877	0.027929	0.027725
RS	14	0.174883	0.590836	724.564327	0.022947	0.023095
RS	15	0.195471	0.590836	751.324951	0.023794	0.024282
RS	16	0.217602	0.764698	603.061811	0.019099	0.019700
RS	17	0.241390	0.764698	627.781985	0.019882	0.020662
RS	18	0.266960	0.992541	504.356216	0.015973	0.016745
RS	19	0.294444	0.992541	526.911176	0.016687	0.017563
RS	20	0.323988	1.270208	430.721333	0.013641	0.014472
RS	21	0.355744	1.270208	451.257921	0.014291	0.015190
RS	22	0.389879	1.587496	378.642712	0.011991	0.012838
RS	23	0.426571	1.587496	397.491252	0.012588	0.013484
RS	24	0.466010	1.927183	343.925157	0.010892	0.011745
RS	25	0.508404	1.927183	361.481617	0.011448	0.012334
RS	26	0.553973	2.270645	322.540248	0.010215	0.011060
RS	27	0.602955	2.270645	339.174693	0.010742	0.011590
RS	28	0.655605	2.588423	312.842239	0.009908	0.010704
RS	29	0.712199	2.588423	328.898926	0.010416	0.011183
RS	30	0.773032	2.829727	316.107507	0.010011	0.010727
RS	31	0.838422	2.829727	331.929218	0.010512	0.011202
RS	32	0.908709	2.950180	333.908209	0.010575	0.011243
RS	33	0.984260	2.950180	349.743923	0.011076	0.011766
RS	34	1.065470	2.952330	365.358538	0.011571	0.012291
RS	35	1.152763	2.952330	381.157415	0.012071	0.012874
RS	36	1.246593	2.884017	405.984278	0.012857	0.013739
RS	37	1.347452	2.884017	421.222996	0.013340	0.014340
RS	38	1.455865	2.800422	448.619604	0.014208	0.015299
RS	39	1.572397	2.800422	462.327613	0.014642	0.015834
RS	40	1.697658	2.734768	486.077190	0.015394	0.016649
RS	41	1.832301	2.734768	497.065253	0.015742	0.017044
RS	42	1.977029	2.698235	513.067174	0.016249	0.017563
RS	43	2.132596	2.698235	520.198618	0.016475	0.017775
RS	44	2.299816	2.692136	526.276340	0.016667	0.017930
RS	45	2.479559	2.692136	528.685420	0.016743	0.017938
RS	46	2.672766	2.713378	524.440162	0.016609	0.017725
RS	47	2.880444	2.713378	521.655997	0.016521	0.017532
RS	48	3.103676	2.753329	508.717150	0.016111	0.017024
RS	49	3.343628	2.753329	500.619070	0.015854	0.016653
RS	50	3.601553	2.799459	481.731562	0.015256	0.015965
RS	51	3.878795	2.799459	468.407575	0.014834	0.015447
RS	52	4.176803	2.842019	445.648682	0.014114	0.014660
RS	53	4.497132	2.842019	427.378907	0.013535	0.014015
RS	54	4.841453	2.905736	398.014953	0.012605	0.013053
RS	55	5.211563	2.905736	376.099146	0.011911	0.012315
RS	56	5.609394	2.905736	351.975338	0.011147	0.011513
RS	57	6.037022	2.905736	325.997913	0.010324	0.010656
RS	58	6.496679	3.702015	238.581524	0.007556	0.007966
RS	59	6.990764	3.702015	224.251040	0.007102	0.007459
RS	60	7.521856	3.702015	208.671500	0.006609	0.006912
RS	61	8.092725	3.702015	192.085668	0.006083	0.006334
RS	62	8.706353	3.702015	174.774248	0.005535	0.005737
RS	63	9.365940	3.702015	925.215188	0.029301	0.030058
PA	4+25*2+4+6 0.057150271 0.017304288 9.365940125 1.350259830 0.396153996 0.348072461 0.346640802 0.389361414 0.468959024 0.590835527 0.764698119 0.992540535 1.270207675 1.587495551 1.927183297 2.270645459 2.588422595 2.829726734 2.950179653 2.952329525 2.884017489 2.800421914 2.734767975 2.698234545 2.692136135 2.713378035 2.753329331 2.799458580 2.842018549 2.905736184 3.702015127
//
IT	4486
RD	9
LK	-273434.809841
QD	-421.075958 -> -371.151516
RI	0.0127818411
TR	0.055364	0.017654
MT	9.555586
MM	C_pi: 1.815282, n_recomb: 33375.096949
RS	0	0.000000	1.552875	158.774120	0.004757	0.000311
RS	1	0.007524	1.552875	169.875517	0.005090	0.002097
RS	2	0.015614	1.552875	181.685329	0.005444	0.003916
RS	3	0.024312	1.552875	194.238238	0.005820	0.005358
RS	4	0.033665	0.414045	771.601012	0.023119	0.020567
RS	5	0.043722	0.414045	809.083941	0.024242	0.021266
RS	6	0.054535	0.361434	968.077834	0.029006	0.024932
RS	7	0.066162	0.361434	1006.856569	0.030168	0.026164
RS	8	0.078663	0.355105	1062.837759	0.031845	0.027999
RS	9	0.092106	0.355105	1098.931349	0.032927	0.029936
RS	10	0.106559	0.394404	1022.235072	0.030629	0.028429
RS	11	0.122100	0.394404	1055.272770	0.031619	0.030183
RS	12	0.138810	0.471388	912.043388	0.027327	0.026523
RS	13	0.156778	0.471388	942.798758	0.028249	0.027992
RS	14	0.176097	0.591444	777.913407	0.023308	0.023401
RS	15	0.196870	0.591444	806.667135	0.024170	0.024601
RS	16	0.219206	0.765172	647.765061	0.019409	0.019953
RS	17	0.243222	0.765172	674.335679	0.020205	0.020930
RS	18	0.269045	0.995562	540.484088	0.016194	0.016911
RS	19	0.296811	0.995562	564.717952	0.016920	0.017743
RS	20	0.326666	1.279432	459.769774	0.013776	0.014552
RS	21	0.358768	1.279432	481.800637	0.014436	0.015284
RS	22	0.393284	1.607540	402.243572	0.012052	0.012847
RS	23	0.430398	1.607540	422.413956	0.012657	0.013504
RS	24	0.470304	1.963285	363.446384	0.010890	0.011692
RS	25	0.513212	1.963285	382.179394	0.011451	0.012288
RS	26	0.559348	2.328110	339.002160	0.010157	0.010951
RS	27	0.608956	2.328110	356.699288	0.010688	0.011484
RS	28	0.662296	2.670271	327.209199	0.009804	0.010546
RS	29	0.719650	2.670271	344.253986	0.010315	0.011027
RS	30	0.781318	2.932091	329.669544	0.009878	0.010537
RS	31	0.847626	2.932091	346.461935	0.010381	0.011010
RS	32	0.918923	3.061308	348.332824	0.010437	0.011042
RS	33	0.995585	3.061308	365.189298	0.010942	0.011558
RS	34	1.078014	3.058994	382.418603	0.011458	0.012098
RS	35	1.166645	3.058994	399.335643	0.011965	0.012674
RS	36	1.261944	2.978694	427.109080	0.012797	0.013575
RS	37	1.364413	2.978694	443.554561	0.013290	0.014171
RS	38	1.474592	2.882635	474.427322	0.014215	0.015180
RS	39	1.593060	2.882635	489.354499	0.014662	0.015719
RS	40	1.720442	2.807972	516.230810	0.015468	0.016583
RS	41	1.857408	2.807972	528.335847	0.015830	0.016991
RS	42	2.004678	2.766828	546.503934	0.016375	0.017547
RS	43	2.163029	2.766828	554.541492	0.016615	0.017778
RS	44	2.333294	2.760219	561.546632	0.016825	0.017953
RS	45	2.516369	2.760219	564.580286	0.016916	0.017985
RS	46	2.713218	2.784304	560.067231	0.016781	0.017777
RS	47	2.924878	2.784304	557.601960	0.016707	0.017610
RS	48	3.152462	2.829220	543.553290	0.016286	0.017099
RS	49	3.397170	2.829220	535.470083	0.016044	0.016756
RS	50	3.660288	2.880892	515.098864	0.015434	0.016062
RS	51	3.943203	2.880892	501.481088	0.015026	0.015570
RS	52	4.247404	2.928487	477.143344	0.014296	0.014781
RS	53	4.574492	2.928487	458.253089	0.013730	0.014157
RS	54	4.926189	3.000006	426.624863	0.012783	0.013181
RS	55	5.304347	3.000006	403.856245	0.012101	0.012461
RS	56	5.710957	3.000006	378.654563	0.011345	0.011673
RS	57	6.148159	3.000006	351.383844	0.010528	0.010826
RS	58	6.618255	3.906171	252.440554	0.007564	0.007934
RS	59	7.123720	3.906171	238.389333	0.007143	0.007467
RS	60	7.667215	3.906171	222.929387	0.006680	0.006956
RS	61	8.251602	3.906171	206.291019	0.006181	0.006409
RS	62	8.879956	3.906171	188.747545	0.005655	0.005839
RS	63	9.555586	3.906171	1034.305001	0.030990	0.031656
PA	4+25*2+4+6 0.055363944 0.017653848 9.555585550 1.552875069 0.414045371 0.361433690 0.355105034 0.394404457 0.471388177 0.591443505 0.765172192 0.995561896 1.279432215 1.607539920 1.963285039 2.328110172 2.670271053 2.932091460 3.061307693 3.058994232 2.978694282 2.882635113 2.807971997 2.766827715 2.760219007 2.784303727 2.829219609 2.880892291 2.928487167 3.000006426 3.906171451
//
IT	4637
RD	10
LK	-273336.906993
QD	-392.218388 -> -347.052626
RI	0.0109403246
TR	0.053710	0.017984
MT	9.736131
MM	C_pi: 1.877843, n_recomb: 35140.585482
RS	0	0.000000	1.760154	148.021721	0.004212	0.000285
RS	1	0.007555	1.760154	158.508894	0.004511	0.001927
RS	2	0.015682	1.760154	169.682860	0.004829	0.003564
RS	3	0.024422	1.760154	181.579827	0.005167	0.004835
RS	4	0.033822	0.430362	787.413413	0.022408	0.020325
RS	5	0.043933	0.430362	826.587509	0.023522	0.020921
RS	6	0.054808	0.374592	993.067857	0.028260	0.024584
RS	7	0.066504	0.374592	1034.161680	0.029429	0.025709
RS	8	0.079084	0.363749	1105.765561	0.031467	0.027812
RS	9	0.092615	0.363749	1144.429478	0.032567	0.029683
RS	10	0.107167	0.399834	1076.496478	0.030634	0.028478
RS	11	0.122820	0.399834	1111.908074	0.031642	0.030213
RS	12	0.139654	0.474364	968.500948	0.027561	0.026742
RS	13	0.157761	0.474364	1001.396347	0.028497	0.028211
RS	14	0.177236	0.592648	829.916289	0.023617	0.023675
RS	15	0.198182	0.592648	860.647557	0.024492	0.024884
RS	16	0.220711	0.766068	691.746739	0.019685	0.020190
RS	17	0.244942	0.766068	720.152131	0.020493	0.021179
RS	18	0.271004	0.998524	576.210080	0.016397	0.017073
RS	19	0.299035	0.998524	602.110670	0.017134	0.017916
RS	20	0.329183	1.287776	488.561769	0.013903	0.014637
RS	21	0.361610	1.287776	512.077428	0.014572	0.015379
RS	22	0.396486	1.625622	425.631642	0.012112	0.012865
RS	23	0.433997	1.625622	447.114724	0.012724	0.013530
RS	24	0.474343	1.996306	382.731859	0.010891	0.011652
RS	25	0.517737	1.996306	402.630048	0.011458	0.012253
RS	26	0.564409	2.381674	355.153249	0.010107	0.010856
RS	27	0.614607	2.381674	373.897030	0.010640	0.011391
RS	28	0.668599	2.747987	341.158846	0.009708	0.010403
RS	29	0.726669	2.747987	359.169592	0.010221	0.010884
RS	30	0.789127	3.030755	342.687232	0.009752	0.010361
RS	31	0.856304	3.030755	360.422350	0.010257	0.010832
RS	32	0.928557	3.169592	362.060832	0.010303	0.010852
RS	33	1.006268	3.169592	379.906927	0.010811	0.011362
RS	34	1.089851	3.163678	398.621891	0.011344	0.011912
RS	35	1.179748	3.163678	416.628535	0.011856	0.012481
RS	36	1.276438	3.072011	447.253891	0.012728	0.013413
RS	37	1.380433	3.072011	464.887949	0.013229	0.014005
RS	38	1.492286	2.963805	499.213070	0.014206	0.015058
RS	39	1.612589	2.963805	515.357704	0.014666	0.015600
RS	40	1.741981	2.880152	545.413857	0.015521	0.016510
RS	41	1.881150	2.880152	558.652024	0.015898	0.016930
RS	42	2.030834	2.834171	579.091841	0.016479	0.017524
RS	43	2.191826	2.834171	588.066512	0.016735	0.017773
RS	44	2.364982	2.826607	596.132403	0.016964	0.017970
RS	45	2.551221	2.826607	599.830753	0.017069	0.018024
RS	46	2.751531	2.852929	595.185781	0.016937	0.017825
RS	47	2.966975	2.852929	593.082353	0.016877	0.017683
RS	48	3.198696	2.902113	578.048726	0.016450	0.017172
RS	49	3.447925	2.902113	570.020657	0.016221	0.016855
RS	50	3.715984	2.958634	548.271374	0.015602	0.016160
RS	51	4.004296	2.958634	534.393670	0.015207	0.015691
RS	52	4.314391	3.010643	508.559697	0.014472	0.014902
RS	53	4.647915	3.010643	489.074593	0.013918	0.014298
RS	54	5.006638	3.089245	455.234596	0.012955	0.013309
RS	55	5.392464	3.089245	431.629454	0.012283	0.012606
RS	56	5.807441	3.089245	405.366232	0.011536	0.011831
RS	57	6.253770	3.089245	376.818048	0.010723	0.010993
RS	58	6.733822	4.104890	266.038622	0.007571	0.007908
RS	59	7.250143	4.104890	252.285855	0.007179	0.007476
RS	60	7.805474	4.104890	236.975306	0.006744	0.006998
RS	61	8.402762	4.104890	220.323956	0.006270	0.006480
RS	62	9.045178	4.104890	202.596269	0.005765	0.005935
RS	63	9.736131	4.104890	1146.022223	0.032612	0.033212
PA	4+25*2+4+6 0.053710307 0.017983699 9.736130652 1.760154426 0.430361959 0.374592232 0.363749192 0.399834319 0.474364203 0.592648304 0.766068295 0.998524155 1.287775680 1.625622475 1.996305530 2.381673917 2.747987243 3.030754709 3.169591597 3.163678060 3.072011416 2.963804894 2.880151865 2.834171405 2.826606874 2.852929117 2.902112603 2.958634342 3.010642943 3.089244784 4.104889573
//
IT	4623
RD	11
LK	-273248.301227
QD	-366.088946 -> -325.115002
RI	0.0094997204
TR	0.052174	0.018294
MT	9.909010
MM	C_pi: 1.938670, n_recomb: 36874.611198
RS	0	0.000000	1.971913	139.106913	0.003772	0.000263
RS	1	0.007585	1.971913	149.072783	0.004043	0.001782
RS	2	0.015746	1.971913	159.705129	0.004331	0.003268
RS	3	0.024525	1.971913	171.041079	0.004638	0.004401
RS	4	0.033970	0.445284	803.814682	0.021799	0.020105
RS	5	0.044132	0.445284	844.626299	0.022905	0.020628
RS	6	0.055065	0.387545	1015.922562	0.027551	0.024233
RS	7	0.066827	0.387545	1059.213054	0.028725	0.025272
RS	8	0.079481	0.372489	1145.445677	0.031063	0.027599
RS	9	0.093095	0.372489	1186.620603	0.032180	0.029413
RS	10	0.107741	0.405507	1127.879600	0.030587	0.028488
RS	11	0.123499	0.405507	1165.649640	0.031611	0.030208
RS	12	0.140451	0.477691	1022.979849	0.027742	0.026924
RS	13	0.158690	0.477691	1058.005758	0.028692	0.028393
RS	14	0.178312	0.594232	880.786317	0.023886	0.023924
RS	15	0.199422	0.594232	913.481252	0.024773	0.025140
RS	16	0.222133	0.767189	735.148923	0.019936	0.020414
RS	17	0.246568	0.767189	765.375390	0.020756	0.021414
RS	18	0.272855	1.001312	611.627968	0.016587	0.017231
RS	19	0.301137	1.001312	639.184831	0.017334	0.018084
RS	20	0.331564	1.295257	517.160978	0.014025	0.014725
RS	21	0.364298	1.295257	542.153455	0.014703	0.015476
RS	22	0.399516	1.641937	448.848700	0.012172	0.012891
RS	23	0.437405	1.641937	471.636643	0.012790	0.013563
RS	24	0.478168	2.026613	401.809524	0.010897	0.011621
RS	25	0.522022	2.026613	422.862730	0.011468	0.012227
RS	26	0.569204	2.431827	371.016849	0.010062	0.010772
RS	27	0.619963	2.431827	390.792542	0.010598	0.011309
RS	28	0.674574	2.822130	354.715092	0.009619	0.010273
RS	29	0.733326	2.822130	373.671063	0.010134	0.010754
RS	30	0.796535	3.126318	355.186728	0.009632	0.010198
RS	31	0.864538	3.126318	373.837991	0.010138	0.010667
RS	32	0.937700	3.275644	375.121736	0.010173	0.010672
RS	33	1.016411	3.275644	393.927291	0.010683	0.011177
RS	34	1.101092	3.266972	413.997810	0.011227	0.011733
RS	35	1.192196	3.266972	433.065608	0.011744	0.012295
RS	36	1.290211	3.164549	466.435947	0.012649	0.013252
RS	37	1.395660	3.164549	485.239460	0.013159	0.013841
RS	38	1.509108	3.044489	522.977126	0.014183	0.014933
RS	39	1.631161	3.044489	540.336148	0.014653	0.015479
RS	40	1.762471	2.951861	573.610337	0.015556	0.016432
RS	41	1.903742	2.951861	587.996943	0.015946	0.016862
RS	42	2.055729	2.900827	610.808143	0.016564	0.017492
RS	43	2.219243	2.900827	620.751143	0.016834	0.017758
RS	44	2.395161	2.891901	630.011549	0.017085	0.017980
RS	45	2.584422	2.891901	634.416101	0.017205	0.018055
RS	46	2.788039	2.919901	629.783619	0.017079	0.017868
RS	47	3.007100	2.919901	628.087006	0.017033	0.017750
RS	48	3.242778	2.972705	612.205004	0.016602	0.017244
RS	49	3.496332	2.972705	604.274385	0.016387	0.016950
RS	50	3.769118	3.033425	581.263962	0.015763	0.016257
RS	51	4.062596	3.033425	567.161758	0.015381	0.015810
RS	52	4.378334	3.089261	539.922944	0.014642	0.015023
RS	53	4.718021	3.089261	519.869325	0.014098	0.014437
RS	54	5.083474	3.174251	483.879929	0.013122	0.013438
RS	55	5.476648	3.174251	459.453547	0.012460	0.012749
RS	56	5.899643	3.174251	432.143608	0.011719	0.011986
RS	57	6.354724	3.174251	402.331810	0.010911	0.011156
RS	58	6.844323	4.298680	279.438484	0.007578	0.007886
RS	59	7.371059	4.298680	265.998039	0.007214	0.007486
RS	60	7.937748	4.298680	250.859800	0.006803	0.007038
RS	61	8.547422	4.298680	234.226858	0.006352	0.006547
RS	62	9.203340	4.298680	216.353741	0.005867	0.006025
RS	63	9.909010	4.298680	1260.281436	0.034177	0.034725
PA	4+25*2+4+6 0.052174225 0.018294258 9.909009887 1.971912849 0.445283581 0.387544825 0.372488946 0.405506712 0.477690845 0.594231694 0.767189186 1.001312154 1.295257379 1.641937209 2.026613477 2.431826835 2.822129693 3.126318448 3.275644309 3.266972129 3.164548869 3.044488881 2.951861349 2.900827042 2.891900534 2.919901434 2.972704800 3.033424559 3.089260680 3.174250860 4.298679607
//
IT	4291
RD	12
LK	-273167.890309
QD	-342.365675 -> -305.103201
RI	0.0083478293
TR	0.050744	0.018587
MT	10.075027
MM	C_pi: 1.997968, n_recomb: 38578.228765
RS	0	0.000000	2.188228	131.549266	0.003410	0.000244
RS	1	0.007613	2.188228	141.064423	0.003657	0.001655
RS	2	0.015806	2.188228	151.227086	0.003920	0.003015
RS	3	0.024623	2.188228	162.074907	0.004201	0.004035
RS	4	0.034110	0.458976	820.654505	0.021272	0.019906
RS	5	0.044321	0.458976	863.060672	0.022372	0.020376
RS	6	0.055308	0.400303	1036.923345	0.026878	0.023883
RS	7	0.067132	0.400303	1082.300889	0.028055	0.024852
RS	8	0.079856	0.381275	1182.284311	0.030646	0.027368
RS	9	0.093549	0.381275	1225.908047	0.031777	0.029132
RS	10	0.108284	0.411323	1176.730930	0.030502	0.028470
RS	11	0.124141	0.411323	1216.839575	0.031542	0.030175
RS	12	0.141206	0.481241	1075.700483	0.027884	0.027077
RS	13	0.159569	0.481241	1112.845813	0.028846	0.028545
RS	14	0.179331	0.596051	930.659150	0.024124	0.024151
RS	15	0.200597	0.596051	965.303990	0.025022	0.025374
RS	16	0.223482	0.768410	778.056379	0.020168	0.020627
RS	17	0.248110	0.768410	810.090665	0.020999	0.021636
RS	18	0.274612	1.003846	646.800115	0.016766	0.017387
RS	19	0.303132	1.003846	676.003312	0.017523	0.018249
RS	20	0.333823	1.301898	545.606722	0.014143	0.014816
RS	21	0.366851	1.301898	572.068471	0.014829	0.015575
RS	22	0.402394	1.656600	471.927958	0.012233	0.012923
RS	23	0.440642	1.656600	496.013539	0.012857	0.013601
RS	24	0.481802	2.054437	420.703314	0.010905	0.011599
RS	25	0.526096	2.054437	442.902015	0.011481	0.012208
RS	26	0.573762	2.478860	386.615528	0.010022	0.010699
RS	27	0.625057	2.478860	407.409191	0.010561	0.011237
RS	28	0.680258	2.893005	367.903109	0.009537	0.010154
RS	29	0.739660	2.893005	387.784542	0.010052	0.010635
RS	30	0.803586	3.219086	367.197171	0.009518	0.010046
RS	31	0.872378	3.219086	386.738952	0.010025	0.010512
RS	32	0.946407	3.379733	387.551536	0.010046	0.010502
RS	33	1.026072	3.379733	407.287016	0.010557	0.011002
RS	34	1.111803	3.369123	428.582759	0.011109	0.011561
RS	35	1.204060	3.369123	448.682925	0.011630	0.012116
RS	36	1.303341	3.256518	484.685545	0.012564	0.013094
RS	37	1.410180	3.256518	504.637788	0.013081	0.013679
RS	38	1.525154	3.124885	545.734021	0.014146	0.014806
RS	39	1.648880	3.124885	564.301802	0.014627	0.015355
RS	40	1.782027	3.023305	600.816594	0.015574	0.016347
RS	41	1.925310	3.023305	616.364260	0.015977	0.016788
RS	42	2.079501	2.967020	641.636024	0.016632	0.017454
RS	43	2.245431	2.967020	652.576442	0.016916	0.017736
RS	44	2.423994	2.956362	663.161443	0.017190	0.017984
RS	45	2.616151	2.956362	668.312406	0.017324	0.018079
RS	46	2.822938	2.985524	663.840346	0.017208	0.017907
RS	47	3.045468	2.985524	662.594835	0.017175	0.017812
RS	48	3.284939	3.041356	646.005452	0.016745	0.017312
RS	49	3.542643	3.041356	638.214455	0.016543	0.017041
RS	50	3.819965	3.105670	614.065711	0.015917	0.016353
RS	51	4.118401	3.105670	599.774538	0.015547	0.015926
RS	52	4.439557	3.164782	571.228351	0.014807	0.015143
RS	53	4.785164	3.164782	550.632519	0.014273	0.014573
RS	54	5.157082	3.255498	512.563549	0.013286	0.013566
RS	55	5.557316	3.255498	487.330508	0.012632	0.012891
RS	56	5.988020	3.255498	458.987851	0.011898	0.012138
RS	57	6.451514	3.255498	427.925372	0.011092	0.011315
RS	58	6.950296	4.487762	292.671777	0.007586	0.007868
RS	59	7.487051	4.487762	279.554168	0.007246	0.007497
RS	60	8.064670	4.487762	264.606643	0.006859	0.007076
RS	61	8.686265	4.487762	248.018032	0.006429	0.006610
RS	62	9.355183	4.487762	230.032113	0.005963	0.006109
RS	63	10.075027	4.487762	1376.903613	0.035691	0.036197
PA	4+25*2+4+6 0.050744010 0.018586639 10.075026928 2.188228328 0.458975961 0.400303494 0.381275283 0.411323001 0.481240808 0.596050812 0.768409576 1.003846049 1.301898103 1.656600047 2.054437047 2.478859619 2.893004826 3.219086006 3.379732585 3.369122647 3.256517847 3.124885436 3.023304729 2.967019754 2.956361661 2.985524142 3.041355554 3.105670374 3.164782253 3.255497922 4.487762450
//
IT	4551
RD	13
LK	-273094.738374
QD	-320.767980 -> -286.805399
RI	0.0074091513
TR	0.049410	0.018862
MT	10.234693
MM	C_pi: 2.055861, n_recomb: 40252.065376
RS	0	0.000000	2.409305	125.016424	0.003106	0.000227
RS	1	0.007640	2.409305	134.135219	0.003332	0.001542
RS	2	0.015863	2.409305	143.883776	0.003575	0.002796
RS	3	0.024715	2.409305	154.300002	0.003833	0.003721
RS	4	0.034243	0.471580	837.805068	0.020814	0.019726
RS	5	0.044499	0.471580	881.769459	0.021906	0.020160
RS	6	0.055538	0.412878	1056.282167	0.026242	0.023537
RS	7	0.067421	0.412878	1103.644215	0.027418	0.024448
RS	8	0.080212	0.390079	1216.579291	0.030224	0.027127
RS	9	0.093980	0.390079	1262.587291	0.031367	0.028845
RS	10	0.108800	0.417224	1223.286134	0.030391	0.028430
RS	11	0.124752	0.417224	1265.709641	0.031445	0.030120
RS	12	0.141922	0.484934	1126.806741	0.027994	0.027206
RS	13	0.160405	0.484934	1166.058547	0.028969	0.028674
RS	14	0.180299	0.598016	979.617473	0.024337	0.024360
RS	15	0.201713	0.598016	1016.197947	0.025246	0.025589
RS	16	0.224764	0.769658	820.514396	0.020384	0.020830
RS	17	0.249575	0.769658	854.343005	0.021225	0.021848
RS	18	0.276282	1.006107	681.750271	0.016937	0.017540
RS	19	0.305029	1.006107	712.589584	0.017703	0.018410
RS	20	0.335973	1.307732	573.924173	0.014258	0.014909
RS	21	0.369281	1.307732	601.847643	0.014952	0.015675
RS	22	0.405133	1.669743	494.885616	0.012295	0.012960
RS	23	0.443724	1.669743	520.261677	0.012925	0.013644
RS	24	0.485264	2.079962	439.432106	0.010917	0.011584
RS	25	0.529977	2.079962	462.767164	0.011497	0.012197
RS	26	0.578106	2.523002	401.967984	0.009986	0.010634
RS	27	0.629912	2.523002	423.766239	0.010528	0.011174
RS	28	0.685676	2.960822	380.747600	0.009459	0.010044
RS	29	0.745700	2.960822	401.535572	0.009976	0.010525
RS	30	0.810310	3.309222	378.750693	0.009409	0.009903
RS	31	0.879856	3.309222	399.158322	0.009916	0.010367
RS	32	0.954715	3.481952	399.392351	0.009922	0.010340
RS	33	1.035294	3.481952	420.028971	0.010435	0.010836
RS	34	1.122028	3.470202	442.421133	0.010991	0.011394
RS	35	1.215389	3.470202	463.524708	0.011516	0.011944
RS	36	1.315882	3.347967	502.042864	0.012472	0.012939
RS	37	1.424053	3.347967	523.121595	0.012996	0.013521
RS	38	1.540488	3.205030	567.511726	0.014099	0.014678
RS	39	1.665819	3.205030	587.279900	0.014590	0.015229
RS	40	1.800724	3.094524	627.044109	0.015578	0.016259
RS	41	1.945936	3.094524	643.762132	0.015993	0.016710
RS	42	2.102242	3.032807	671.573481	0.016684	0.017410
RS	43	2.270489	3.032807	683.537153	0.016981	0.017708
RS	44	2.451591	3.020081	695.570859	0.017280	0.017982
RS	45	2.646528	3.020081	701.505663	0.017428	0.018096
RS	46	2.856358	3.049942	697.338266	0.017324	0.017941
RS	47	3.082218	3.049942	696.586136	0.017306	0.017867
RS	48	3.325334	3.108256	679.432292	0.016879	0.017377
RS	49	3.587023	3.108256	671.821630	0.016690	0.017128
RS	50	3.868705	3.175608	646.660157	0.016065	0.016446
RS	51	4.171908	3.175608	632.214561	0.015706	0.016038
RS	52	4.498274	3.237487	602.460480	0.014967	0.015260
RS	53	4.849574	3.237487	581.348220	0.014443	0.014705
RS	54	5.227712	3.333299	541.275076	0.013447	0.013693
RS	55	5.634740	3.333299	515.249274	0.012801	0.013029
RS	56	6.072864	3.333299	485.887252	0.012071	0.012286
RS	57	6.544460	3.333299	453.586453	0.011269	0.011469
RS	58	7.052085	4.672236	305.755768	0.007596	0.007853
RS	59	7.598492	4.672236	292.969147	0.007278	0.007509
RS	60	8.186643	4.672236	278.227467	0.006912	0.007112
RS	61	8.819728	4.672236	261.705068	0.006502	0.006670
RS	62	9.501180	4.672236	243.634370	0.006053	0.006189
RS	63	10.234693	4.672236	1495.675677	0.037158	0.037626
PA	4+25*2+4+6 0.049409953 0.018862166 10.234692761 2.409304758 0.471579705 0.412878450 0.390078522 0.417224284 0.484934414 0.598015904 0.769657556 1.006107292 1.307732319 1.669742877 2.079962337 2.523001871 2.960822042 3.309221556 3.481952013 3.470201853 3.347966841 3.205030442 3.094523660 3.032807269 3.020080770 3.049942087 3.108256176 3.175608052 3.237486987 3.333298993 4.672235547
//
IT	4438
RD	14
LK	-273028.043846
QD	-301.052998 -> -270.035043
RI	0.0066314178
TR	0.048163	0.019122
MT	10.388578
MM	C_pi: 2.112435, n_recomb: 41895.966197
RS	0	0.000000	2.635573	119.265386	0.002847	0.000212
RS	1	0.007665	2.635573	128.029744	0.003056	0.001443
RS	2	0.015918	2.635573	137.407155	0.003280	0.002604
RS	3	0.024803	2.635573	147.435584	0.003519	0.003449
RS	4	0.034369	0.483199	855.182881	0.020412	0.019564
RS	5	0.044669	0.483199	900.674089	0.021498	0.019973
RS	6	0.055758	0.425276	1074.164211	0.025639	0.023197
RS	7	0.067697	0.425276	1123.414016	0.026814	0.024061
RS	8	0.080551	0.398871	1248.577965	0.029802	0.026879
RS	9	0.094390	0.398871	1296.903555	0.030955	0.028556
RS	10	0.109290	0.423170	1267.715894	0.030259	0.028372
RS	11	0.125332	0.423170	1312.426552	0.031326	0.030050
RS	12	0.142604	0.488713	1176.401397	0.028079	0.027315
RS	13	0.161200	0.488713	1217.744246	0.029066	0.028782
RS	14	0.181221	0.600071	1027.695741	0.024530	0.024554
RS	15	0.202777	0.600071	1066.196304	0.025449	0.025788
RS	16	0.225985	0.770891	862.535331	0.020588	0.021025
RS	17	0.250972	0.770891	898.143758	0.021437	0.022050
RS	18	0.277875	1.008078	716.491930	0.017102	0.017691
RS	19	0.306839	1.008078	748.956350	0.017877	0.018568
RS	20	0.338023	1.312813	602.116514	0.014372	0.015005
RS	21	0.371598	1.312813	631.493426	0.015073	0.015777
RS	22	0.407747	1.681479	517.727312	0.012357	0.013002
RS	23	0.446666	1.681479	544.386279	0.012994	0.013691
RS	24	0.488568	2.103369	458.000679	0.010932	0.011576
RS	25	0.533682	2.103369	482.462749	0.011516	0.012192
RS	26	0.582255	2.564440	417.085404	0.009955	0.010577
RS	27	0.634550	2.564440	439.875046	0.010499	0.011118
RS	28	0.690854	3.025738	393.266627	0.009387	0.009943
RS	29	0.751473	3.025738	414.942707	0.009904	0.010424
RS	30	0.816740	3.396811	389.875066	0.009306	0.009769
RS	31	0.887008	3.396811	411.124583	0.009813	0.010231
RS	32	0.962663	3.582389	410.673534	0.009802	0.010186
RS	33	1.044117	3.582389	432.182843	0.010316	0.010678
RS	34	1.131815	3.570233	455.549706	0.010873	0.011234
RS	35	1.226235	3.570233	477.627349	0.011400	0.011779
RS	36	1.327891	3.438894	518.542082	0.012377	0.012786
RS	37	1.437341	3.438894	540.723354	0.012906	0.013365
RS	38	1.555179	3.284923	588.331584	0.014043	0.014549
RS	39	1.682050	3.284923	609.288737	0.014543	0.015103
RS	40	1.818645	3.165518	652.299067	0.015569	0.016167
RS	41	1.965711	3.165518	670.192868	0.015997	0.016627
RS	42	2.124049	3.098226	700.607179	0.016723	0.017361
RS	43	2.294524	3.098226	713.616075	0.017033	0.017673
RS	44	2.478067	3.083128	727.214044	0.017358	0.017974
RS	45	2.675677	3.083128	733.966728	0.017519	0.018107
RS	46	2.888435	3.113270	730.243843	0.017430	0.017971
RS	47	3.117501	3.113270	730.024734	0.017425	0.017916
RS	48	3.364125	3.173575	712.447105	0.017005	0.017439
RS	49	3.629653	3.173575	705.055807	0.016829	0.017209
RS	50	3.915534	3.243458	679.006951	0.016207	0.016536
RS	51	4.223328	3.243458	664.440778	0.015859	0.016146
RS	52	4.554715	3.307637	633.580172	0.015123	0.015375
RS	53	4.911502	3.307637	611.977326	0.014607	0.014834
RS	54	5.295638	3.407958	569.980132	0.013605	0.013818
RS	55	5.709218	3.407958	543.175882	0.012965	0.013165
RS	56	6.154499	3.407958	512.808453	0.012240	0.012430
RS	57	6.633911	3.407958	479.282504	0.011440	0.011619
RS	58	7.150071	4.852261	318.689895	0.007607	0.007841
RS	59	7.705795	4.852261	306.241188	0.007310	0.007521
RS	60	8.304115	4.852261	291.718562	0.006963	0.007147
RS	61	8.948297	4.852261	275.281737	0.006571	0.006726
RS	62	9.641857	4.852261	257.151307	0.006138	0.006264
RS	63	10.388578	4.852261	1616.326189	0.038580	0.039013
PA	4+25*2+4+6 0.048162869 0.019121859 10.388577807 2.635572856 0.483198569 0.425275719 0.398871207 0.423169647 0.488712790 0.600071452 0.770891414 1.008078102 1.312812587 1.681478798 2.103368895 2.564440256 3.025737984 3.396810949 3.582389169 3.570233058 3.438894191 3.284922682 3.165517504 3.098225545 3.083127947 3.113269609 3.173575032 3.243458473 3.307636717 3.407957810 4.852260923
//
IT	5400
RD	15
LK	-272967.114231
QD	-283.012082 -> -254.630352
RI	0.0059776114
TR	0.046995	0.019367
MT	10.537086
MM	C_pi: 2.167755, n_recomb: 43510.014848
RS	0	0.000000	2.867647	114.117329	0.002623	0.000198
RS	1	0.007689	2.867647	122.559711	0.002817	0.001353
RS	2	0.015969	2.867647	131.599263	0.003025	0.002434
RS	3	0.024886	2.867647	141.273868	0.003247	0.003210
RS	4	0.034489	0.493928	872.713938	0.020058	0.019418
RS	5	0.044830	0.493928	919.703876	0.021138	0.019811
RS	6	0.055966	0.437503	1090.705856	0.025068	0.022866
RS	7	0.067959	0.437503	1141.751971	0.026241	0.023690
RS	8	0.080873	0.407642	1278.464279	0.029383	0.026628
RS	9	0.094781	0.407642	1329.039586	0.030546	0.028267
RS	10	0.109758	0.429132	1310.162308	0.030112	0.028301
RS	11	0.125886	0.429132	1357.129289	0.031191	0.029966
RS	12	0.143255	0.492544	1224.549574	0.028144	0.027407
RS	13	0.161959	0.492544	1267.966108	0.029142	0.028873
RS	14	0.182101	0.602180	1074.921701	0.024705	0.024734
RS	15	0.203792	0.602180	1115.325801	0.025634	0.025973
RS	16	0.227151	0.772088	904.125364	0.020780	0.021212
RS	17	0.252306	0.772088	941.498284	0.021639	0.022244
RS	18	0.279396	1.009777	751.019904	0.017261	0.017840
RS	19	0.308568	1.009777	785.097565	0.018044	0.018723
RS	20	0.339983	1.317198	630.185514	0.014484	0.015102
RS	21	0.373814	1.317198	661.007005	0.015192	0.015880
RS	22	0.410246	1.691924	540.456894	0.012421	0.013048
RS	23	0.449479	1.691924	568.390865	0.013063	0.013742
RS	24	0.491729	2.124804	476.419136	0.010950	0.011573
RS	25	0.537228	2.124804	501.998930	0.011538	0.012192
RS	26	0.586225	2.603327	431.983096	0.009928	0.010526
RS	27	0.638990	2.603327	455.751314	0.010475	0.011069
RS	28	0.695811	3.087889	405.479722	0.009319	0.009850
RS	29	0.757002	3.087889	428.026108	0.009837	0.010331
RS	30	0.822898	3.481942	400.596795	0.009207	0.009643
RS	31	0.893861	3.481942	422.665047	0.009714	0.010104
RS	32	0.970280	3.681056	421.432248	0.009686	0.010040
RS	33	1.052575	3.681056	443.786555	0.010200	0.010528
RS	34	1.141197	3.669213	468.008701	0.010756	0.011079
RS	35	1.236634	3.669213	491.031103	0.011285	0.011619
RS	36	1.339410	3.529258	534.225505	0.012278	0.012637
RS	37	1.450087	3.529258	557.484228	0.012813	0.013213
RS	38	1.569275	3.364512	608.228109	0.013979	0.014420
RS	39	1.697628	3.364512	630.360302	0.014488	0.014977
RS	40	1.835849	3.236252	676.600666	0.015550	0.016072
RS	41	1.984699	3.236252	695.672181	0.015989	0.016540
RS	42	2.144994	3.163254	728.742511	0.016749	0.017307
RS	43	2.317614	3.163254	742.814727	0.017072	0.017633
RS	44	2.503507	3.145518	758.082244	0.017423	0.017962
RS	45	2.703693	3.145518	765.683236	0.017598	0.018112
RS	46	2.919272	3.175562	762.538556	0.017526	0.017996
RS	47	3.151427	3.175562	762.889090	0.017534	0.017961
RS	48	3.401433	3.237409	745.025810	0.017123	0.017497
RS	49	3.670662	3.237409	737.890591	0.016959	0.017286
RS	50	3.960593	3.309364	711.077880	0.016343	0.016623
RS	51	4.272816	3.309364	696.423529	0.016006	0.016250
RS	52	4.609047	3.375413	664.557553	0.015274	0.015487
RS	53	4.971131	3.375413	642.489307	0.014766	0.014960
RS	54	5.361055	3.479698	598.650700	0.013759	0.013941
RS	55	5.780962	3.479698	571.082172	0.013125	0.013298
RS	56	6.233156	3.479698	539.723343	0.012405	0.012570
RS	57	6.720119	3.479698	504.985676	0.011606	0.011764
RS	58	7.244525	5.027947	331.474000	0.007618	0.007832
RS	59	7.809254	5.027947	319.369004	0.007340	0.007533
RS	60	8.417405	5.027947	305.076917	0.007012	0.007181
RS	61	9.072318	5.027947	288.742792	0.006636	0.006779
RS	62	9.777587	5.027947	270.575046	0.006219	0.006335
RS	63	10.537086	5.027947	1738.604563	0.039959	0.040360
PA	4+25*2+4+6 0.046995016 0.019366822 10.537086055 2.867647320 0.493927991 0.437502675 0.407642029 0.429131780 0.492543559 0.602179991 0.772088286 1.009777338 1.317197702 1.691923736 2.124803750 2.603327168 3.087888804 3.481942111 3.681055741 3.669212596 3.529258238 3.364512454 3.236251956 3.163254019 3.145518171 3.175562406 3.237409281 3.309364190 3.375413120 3.479697679 5.027946832
//
IT	3822
RD	16
LK	-272911.347308
QD	-266.464003 -> -240.449491
RI	0.0054228019
TR	0.045899	0.019598
MT	10.680625
MM	C_pi: 2.221873, n_recomb: 45094.074733
RS	0	0.000000	3.105674	109.459973	0.002427	0.000186
RS	1	0.007712	3.105674	117.607116	0.002608	0.001272
RS	2	0.016019	3.105674	126.336288	0.002802	0.002282
RS	3	0.024966	3.105674	135.685181	0.003009	0.002998
RS	4	0.034604	0.503844	890.345632	0.019744	0.019287
RS	5	0.044984	0.503844	938.808760	0.020819	0.019672
RS	6	0.056166	0.449561	1106.028376	0.024527	0.022543
RS	7	0.068209	0.449561	1158.784130	0.025697	0.023334
RS	8	0.081181	0.416375	1306.412174	0.028971	0.026375
RS	9	0.095154	0.416375	1359.168392	0.030141	0.027979
RS	10	0.110204	0.435090	1350.736359	0.029954	0.028220
RS	11	0.126415	0.435090	1399.925788	0.031045	0.029872
RS	12	0.143877	0.496402	1271.296581	0.028192	0.027485
RS	13	0.162685	0.496402	1316.767258	0.029200	0.028949
RS	14	0.182943	0.604326	1121.286283	0.024865	0.024901
RS	15	0.204763	0.604326	1163.576038	0.025803	0.026145
RS	16	0.228267	0.773244	945.266282	0.020962	0.021391
RS	17	0.253583	0.773244	984.387177	0.021830	0.022430
RS	18	0.280851	1.011226	785.320583	0.017415	0.017985
RS	19	0.310223	1.011226	820.998516	0.018206	0.018876
RS	20	0.341859	1.320959	658.118299	0.014594	0.015199
RS	21	0.375935	1.320959	690.374520	0.015310	0.015984
RS	22	0.412640	1.701198	563.067652	0.012487	0.013097
RS	23	0.452175	1.701198	592.268051	0.013134	0.013796
RS	24	0.494758	2.144433	494.685319	0.010970	0.011575
RS	25	0.540626	2.144433	521.373184	0.011562	0.012197
RS	26	0.590032	2.639853	446.663381	0.009905	0.010482
RS	27	0.643247	2.639853	471.397292	0.010454	0.011026
RS	28	0.700566	3.147423	417.399031	0.009256	0.009764
RS	29	0.762306	3.147423	440.798289	0.009775	0.010245
RS	30	0.828807	3.564692	410.938142	0.009113	0.009525
RS	31	0.900437	3.564692	433.802661	0.009620	0.009984
RS	32	0.977591	3.777974	431.698887	0.009573	0.009900
RS	33	1.060695	3.777974	454.871143	0.010087	0.010385
RS	34	1.150209	3.767104	479.837415	0.010641	0.010930
RS	35	1.246625	3.767104	503.775413	0.011172	0.011466
RS	36	1.350477	3.619027	549.129912	0.012177	0.012491
RS	37	1.462338	3.619027	573.439977	0.012717	0.013065
RS	38	1.582826	3.443752	627.233030	0.013909	0.014292
RS	39	1.712606	3.443752	650.523982	0.014426	0.014851
RS	40	1.852395	3.306685	699.968511	0.015522	0.015975
RS	41	2.002964	3.306685	720.216271	0.015971	0.016452
RS	42	2.165145	3.227872	755.983725	0.016765	0.017250
RS	43	2.339833	3.227872	771.133493	0.017101	0.017588
RS	44	2.527994	3.207260	788.165865	0.017478	0.017945
RS	45	2.730665	3.207260	796.641855	0.017666	0.018112
RS	46	2.948967	3.236870	794.200924	0.017612	0.018017
RS	47	3.184104	3.236870	795.154616	0.017633	0.018000
RS	48	3.437375	3.299852	777.139166	0.017234	0.017551
RS	49	3.710178	3.299852	770.294474	0.017082	0.017358
RS	50	4.004020	3.373457	742.839714	0.016473	0.016707
RS	51	4.320523	3.373457	728.128157	0.016147	0.016350
RS	52	4.661435	3.440982	695.357655	0.015420	0.015597
RS	53	5.028638	3.440982	672.848569	0.014921	0.015081
RS	54	5.424160	3.548730	627.252216	0.013910	0.014061
RS	55	5.850184	3.548730	598.933744	0.013282	0.013428
RS	56	6.309064	3.548730	566.597917	0.012565	0.012707
RS	57	6.803333	3.548730	530.662612	0.011768	0.011905
RS	58	7.335720	5.199436	344.101848	0.007631	0.007824
RS	59	7.909164	5.199436	332.345643	0.007370	0.007546
RS	60	8.526833	5.199436	318.294394	0.007058	0.007213
RS	61	9.192136	5.199436	302.078484	0.006699	0.006830
RS	62	9.908748	5.199436	283.893894	0.006296	0.006403
RS	63	10.680625	5.199436	1862.248518	0.041297	0.041667
PA	4+25*2+4+6 0.045899329 0.019597988 10.680625233 3.105673512 0.503843989 0.449560769 0.416374888 0.435090489 0.496402359 0.604325514 0.773244310 1.011225688 1.320958698 1.701198388 2.144433204 2.639853036 3.147423166 3.564692429 3.777974407 3.767103662 3.619026501 3.443752450 3.306685102 3.227872035 3.207260053 3.236870394 3.299851863 3.373456579 3.440981843 3.548729910 5.199435762
//
IT	4461
RD	17
LK	-272860.217680
QD	-251.252076 -> -227.369113
RI	0.0049460297
TR	0.044870	0.019816
MT	10.819479
MM	C_pi: 2.274822, n_recomb: 46648.019360
RS	0	0.000000	3.350520	105.185405	0.002255	0.000174
RS	1	0.007734	3.350520	113.057984	0.002424	0.001198
RS	2	0.016066	3.350520	121.498002	0.002605	0.002145
RS	3	0.025042	3.350520	130.542870	0.002798	0.002809
RS	4	0.034713	0.513010	908.042076	0.019466	0.019169
RS	5	0.045132	0.513010	957.954924	0.020536	0.019551
RS	6	0.056356	0.461453	1120.232941	0.024015	0.022230
RS	7	0.068448	0.461453	1174.615983	0.025180	0.022992
RS	8	0.081476	0.425060	1332.564202	0.028566	0.026122
RS	9	0.095511	0.425060	1387.432090	0.029743	0.027694
RS	10	0.110632	0.441030	1389.537870	0.029788	0.028129
RS	11	0.126922	0.441030	1440.913278	0.030889	0.029770
RS	12	0.144472	0.500271	1316.681079	0.028226	0.027550
RS	13	0.163379	0.500271	1364.184345	0.029244	0.029013
RS	14	0.183749	0.606489	1166.792801	0.025013	0.025058
RS	15	0.205693	0.606489	1210.949038	0.025959	0.026305
RS	16	0.229336	0.774356	985.940292	0.021136	0.021564
RS	17	0.254806	0.774356	1026.791479	0.022011	0.022609
RS	18	0.282246	1.012446	819.375792	0.017565	0.018129
RS	19	0.311809	1.012446	856.639876	0.018364	0.019025
RS	20	0.343658	1.324151	685.904501	0.014704	0.015298
RS	21	0.377970	1.324151	719.584680	0.015426	0.016089
RS	22	0.414936	1.709401	585.554237	0.012553	0.013149
RS	23	0.454760	1.709401	616.011837	0.013206	0.013853
RS	24	0.497665	2.162381	512.801208	0.010993	0.011581
RS	25	0.543888	2.162381	540.587224	0.011589	0.012206
RS	26	0.593686	2.674137	461.135476	0.009885	0.010443
RS	27	0.647335	2.674137	486.822331	0.010436	0.010988
RS	28	0.705133	3.204430	429.039996	0.009197	0.009684
RS	29	0.767401	3.204430	453.275147	0.009717	0.010166
RS	30	0.834485	3.645112	420.919820	0.009023	0.009413
RS	31	0.906757	3.645112	444.558774	0.009530	0.009871
RS	32	0.984619	3.873129	441.503444	0.009465	0.009767
RS	33	1.068502	3.873129	465.467290	0.009978	0.010249
RS	34	1.158873	3.863866	491.070643	0.010527	0.010786
RS	35	1.256233	3.863866	515.895266	0.011059	0.011318
RS	36	1.361123	3.708127	563.294017	0.012075	0.012349
RS	37	1.474125	3.708127	588.628531	0.012619	0.012920
RS	38	1.595866	3.522572	645.379421	0.013835	0.014165
RS	39	1.727023	3.522572	669.810766	0.014359	0.014726
RS	40	1.868323	3.376752	722.425191	0.015487	0.015877
RS	41	2.020552	3.376752	743.844536	0.015946	0.016361
RS	42	2.184553	3.292028	782.340345	0.016771	0.017189
RS	43	2.361238	3.292028	798.578099	0.017119	0.017540
RS	44	2.551588	3.268334	817.459252	0.017524	0.017924
RS	45	2.756660	3.268334	826.833194	0.017725	0.018106
RS	46	2.977591	3.297201	825.215278	0.017690	0.018034
RS	47	3.215609	3.297201	826.802279	0.017724	0.018034
RS	48	3.472035	3.360951	808.761836	0.017338	0.017602
RS	49	3.748293	3.360951	802.239595	0.017198	0.017426
RS	50	4.045917	3.435822	774.261110	0.016598	0.016789
RS	51	4.366558	3.435822	759.521722	0.016282	0.016446
RS	52	4.711997	3.504470	725.944616	0.015562	0.015703
RS	53	5.084153	3.504470	703.018768	0.015071	0.015199
RS	54	5.485090	3.615215	655.750528	0.014057	0.014180
RS	55	5.917036	3.615215	626.696556	0.013435	0.013554
RS	56	6.382388	3.615215	593.398500	0.012721	0.012839
RS	57	6.883730	3.615215	556.280274	0.011925	0.012041
RS	58	7.423845	5.366819	356.566733	0.007644	0.007818
RS	59	8.005732	5.366819	345.163685	0.007399	0.007558
RS	60	8.632622	5.366819	331.362461	0.007103	0.007244
RS	61	9.307995	5.366819	315.278823	0.006759	0.006878
RS	62	10.035601	5.366819	297.096124	0.006369	0.006466
RS	63	10.819479	5.366819	1987.002920	0.042596	0.042935
PA	4+25*2+4+6 0.044869826 0.019816325 10.819478576 3.350519682 0.513009585 0.461452579 0.425059954 0.441029863 0.500271034 0.606489056 0.774356344 1.012446352 1.324150941 1.709401188 2.162380921 2.674137169 3.204429870 3.645112317 3.873128506 3.863866481 3.708127137 3.522572046 3.376751944 3.292028461 3.268334276 3.297201162 3.360951344 3.435822396 3.504470494 3.615215123 5.366819365
//
IT	4646
RD	18
LK	-272813.266238
QD	-237.240180 -> -215.281400
RI	0.0045332003
TR	0.043901	0.020023
MT	10.953985
MM	C_pi: 2.326640, n_recomb: 48171.799248
RS	0	0.000000	3.602620	101.227194	0.002101	0.000164
RS	1	0.007755	3.602620	108.842360	0.002259	0.001130
RS	2	0.016111	3.602620	117.010843	0.002429	0.002021
RS	3	0.025115	3.602620	125.769706	0.002611	0.002638
RS	4	0.034818	0.521477	925.781154	0.019218	0.019065
RS	5	0.045273	0.521477	977.122199	0.020284	0.019447
RS	6	0.056538	0.473179	1133.413089	0.023529	0.021927
RS	7	0.068678	0.473179	1189.345321	0.024690	0.022664
RS	8	0.081758	0.433693	1357.036834	0.028171	0.025871
RS	9	0.095853	0.433693	1413.947172	0.029352	0.027413
RS	10	0.111042	0.446942	1426.645591	0.029616	0.028033
RS	11	0.127408	0.446942	1480.168460	0.030727	0.029661
RS	12	0.145043	0.504140	1360.730597	0.028247	0.027605
RS	13	0.164045	0.504140	1410.243219	0.029275	0.029065
RS	14	0.184522	0.608663	1211.434162	0.025148	0.025204
RS	15	0.206586	0.608663	1257.436630	0.026103	0.026454
RS	16	0.230361	0.775429	1026.125935	0.021301	0.021730
RS	17	0.255980	0.775429	1068.688739	0.022185	0.022781
RS	18	0.283586	1.013466	853.166296	0.017711	0.018269
RS	19	0.313332	1.013466	892.001418	0.018517	0.019172
RS	20	0.345386	1.326836	713.530391	0.014812	0.015397
RS	21	0.379925	1.326836	748.622896	0.015541	0.016193
RS	22	0.417142	1.716630	607.910521	0.012620	0.013204
RS	23	0.457245	1.716630	639.615533	0.013278	0.013912
RS	24	0.500459	2.178788	530.763740	0.011018	0.011591
RS	25	0.547024	2.178788	559.637661	0.011618	0.012219
RS	26	0.597199	2.706316	475.405516	0.009869	0.010408
RS	27	0.651266	2.706316	502.032677	0.010422	0.010955
RS	28	0.709526	3.259035	440.413445	0.009143	0.009610
RS	29	0.772303	3.259035	465.467894	0.009663	0.010092
RS	30	0.839949	3.723265	430.561613	0.008938	0.009308
RS	31	0.912840	3.723265	454.953886	0.009444	0.009765
RS	32	0.991385	3.966534	450.872902	0.009360	0.009641
RS	33	1.076020	3.966534	475.602742	0.009873	0.010119
RS	34	1.167218	3.959467	501.743985	0.010416	0.010648
RS	35	1.265489	3.959467	527.426719	0.010949	0.011176
RS	36	1.371381	3.796514	576.755711	0.011973	0.012210
RS	37	1.485484	3.796514	603.087335	0.012520	0.012779
RS	38	1.608436	3.600915	662.703299	0.013757	0.014040
RS	39	1.740922	3.600915	688.255007	0.014288	0.014602
RS	40	1.883683	3.446409	743.996468	0.015445	0.015778
RS	41	2.037515	3.446409	766.579950	0.015913	0.016269
RS	42	2.203276	3.355703	807.823563	0.016770	0.017126
RS	43	2.381891	3.355703	825.156342	0.017129	0.017488
RS	44	2.574358	3.328736	845.962536	0.017561	0.017900
RS	45	2.781750	3.328736	856.253808	0.017775	0.018097
RS	46	3.005225	3.356589	855.568034	0.017761	0.018047
RS	47	3.246031	3.356589	857.815431	0.017807	0.018064
RS	48	3.505510	3.420774	839.871840	0.017435	0.017650
RS	49	3.785112	3.420774	833.701567	0.017307	0.017490
RS	50	4.086397	3.496562	805.314103	0.016718	0.016866
RS	51	4.411045	3.496562	790.574672	0.016412	0.016538
RS	52	4.760870	3.566009	756.287075	0.015700	0.015806
RS	53	5.137823	3.566009	732.967763	0.015216	0.015313
RS	54	5.544008	3.679325	684.113024	0.014202	0.014295
RS	55	5.981692	3.679325	654.338096	0.013583	0.013677
RS	56	6.453318	3.679325	620.092908	0.012873	0.012968
RS	57	6.961517	3.679325	581.807059	0.012078	0.012173
RS	58	7.509127	5.530252	368.860526	0.007657	0.007813
RS	59	8.099203	5.530252	357.814532	0.007428	0.007571
RS	60	8.735038	5.530252	344.271714	0.007147	0.007273
RS	61	9.420182	5.530252	328.333293	0.006816	0.006924
RS	62	10.158457	5.530252	310.169861	0.006439	0.006527
RS	63	10.953985	5.530252	2112.624691	0.043856	0.044165
PA	4+25*2+4+6 0.043900862 0.020022615 10.953984818 3.602619827 0.521477421 0.473178803 0.433693092 0.446941774 0.504139564 0.608662657 0.775428761 1.013465966 1.326835672 1.716629548 2.178788099 2.706316298 3.259034737 3.723265152 3.966534410 3.959466985 3.796514338 3.600914619 3.446408507 3.355703481 3.328736220 3.356588735 3.420774185 3.496561761 3.566009014 3.679324731 5.530252057
//
IT	4890
RD	19
LK	-272770.086795
QD	-224.308910 -> -204.091258
RI	0.0041735602
TR	0.042988	0.020218
MT	11.084415
MM	C_pi: 2.377350, n_recomb: 49665.215800
RS	0	0.000000	3.862316	97.536311	0.001964	0.000155
RS	1	0.007775	3.862316	104.908635	0.002112	0.001068
RS	2	0.016154	3.862316	112.820570	0.002272	0.001907
RS	3	0.025185	3.862316	121.308772	0.002443	0.002483
RS	4	0.034918	0.529298	943.535017	0.018998	0.018973
RS	5	0.045408	0.529298	996.283852	0.020060	0.019358
RS	6	0.056713	0.484734	1145.660046	0.023068	0.021634
RS	7	0.068898	0.484734	1203.067405	0.024224	0.022350
RS	8	0.082029	0.442260	1379.961839	0.027785	0.025623
RS	9	0.096182	0.442260	1438.845693	0.028971	0.027136
RS	10	0.111435	0.452816	1462.133019	0.029440	0.027930
RS	11	0.127874	0.452816	1517.762708	0.030560	0.029547
RS	12	0.145591	0.507998	1403.467088	0.028259	0.027649
RS	13	0.164685	0.507998	1454.963897	0.029295	0.029106
RS	14	0.185264	0.610842	1255.190306	0.025273	0.025341
RS	15	0.207443	0.610842	1303.017393	0.026236	0.026593
RS	16	0.231347	0.776461	1065.801297	0.021460	0.021889
RS	17	0.257109	0.776461	1110.055827	0.022351	0.022946
RS	18	0.284874	1.014308	886.666466	0.017853	0.018407
RS	19	0.314797	1.014308	927.056258	0.018666	0.019315
RS	20	0.347047	1.329067	740.976391	0.014919	0.015496
RS	21	0.381805	1.329067	777.468473	0.015654	0.016297
RS	22	0.419265	1.722970	630.125276	0.012687	0.013260
RS	23	0.459637	1.722970	663.067099	0.013351	0.013973
RS	24	0.503148	2.193763	548.569556	0.011045	0.011605
RS	25	0.550043	2.193763	578.520696	0.011648	0.012235
RS	26	0.600583	2.736521	489.473690	0.009855	0.010379
RS	27	0.655052	2.736521	517.028340	0.010410	0.010927
RS	28	0.713757	3.311331	451.528339	0.009091	0.009541
RS	29	0.777026	3.311331	477.385735	0.009612	0.010023
RS	30	0.845214	3.799199	439.878974	0.008857	0.009208
RS	31	0.918704	3.799199	465.003960	0.009363	0.009664
RS	32	0.997907	4.058208	459.827811	0.009259	0.009520
RS	33	1.083268	4.058208	485.298583	0.009771	0.009996
RS	34	1.175266	4.053891	511.883790	0.010307	0.010515
RS	35	1.274417	4.053891	538.396376	0.010841	0.011040
RS	36	1.381277	3.884142	589.546371	0.011870	0.012075
RS	37	1.496445	3.884142	616.847297	0.012420	0.012642
RS	38	1.620567	3.678726	679.234246	0.013676	0.013916
RS	39	1.754339	3.678726	705.884699	0.014213	0.014480
RS	40	1.898512	3.515604	764.704191	0.015397	0.015679
RS	41	2.053895	3.515604	788.441685	0.015875	0.016176
RS	42	2.221358	3.418857	832.444152	0.016761	0.017061
RS	43	2.401842	3.418857	850.875602	0.017132	0.017434
RS	44	2.596358	3.388457	873.671176	0.017591	0.017873
RS	45	2.805997	3.388457	884.895724	0.017817	0.018084
RS	46	3.031936	3.415047	885.244140	0.017824	0.018057
RS	47	3.275441	3.415047	888.175883	0.017883	0.018089
RS	48	3.537879	3.479365	870.444744	0.017526	0.017695
RS	49	3.820720	3.479365	864.653520	0.017410	0.017550
RS	50	4.125553	3.555752	835.967363	0.016832	0.016941
RS	51	4.454086	3.555752	821.254134	0.016536	0.016626
RS	52	4.808162	3.625701	786.350414	0.015833	0.015906
RS	53	5.189767	3.625701	762.660220	0.015356	0.015423
RS	54	5.601042	3.741197	712.304311	0.014342	0.014408
RS	55	6.044293	3.741197	681.823085	0.013728	0.013797
RS	56	6.522006	3.741197	646.646245	0.013020	0.013093
RS	57	7.036861	3.741197	607.208738	0.012226	0.012302
RS	58	7.591746	5.689853	380.972977	0.007671	0.007809
RS	59	8.189772	5.689853	370.287442	0.007456	0.007583
RS	60	8.834294	5.689853	357.010654	0.007188	0.007302
RS	61	9.528928	5.689853	341.229395	0.006871	0.006967
RS	62	10.277568	5.689853	323.101409	0.006506	0.006584
RS	63	11.084415	5.689853	2238.860494	0.045079	0.045358
PA	4+25*2+4+6 0.042987528 0.020217623 11.084415019 3.862316048 0.529298021 0.484734178 0.442260133 0.452816490 0.507997863 0.610842162 0.776460927 1.014307802 1.329066834 1.722969649 2.193763195 2.736520767 3.311330916 3.799198632 4.058208240 4.053890690 3.884141930 3.678726169 3.515604482 3.418857180 3.388456673 3.415046685 3.479365174 3.555752243 3.625700903 3.741196768 5.689853334
//
IT	5229
RD	20
LK	-272730.321464
QD	-212.354009 -> -193.715293
RI	0.0038574713
TR	0.042125	0.020402
MT	11.210997
MM	C_pi: 2.426975, n_recomb: 51128.265332
RS	0	0.000000	4.130456	94.063053	0.001840	0.000146
RS	1	0.007794	4.130456	101.204251	0.001979	0.001010
RS	2	0.016196	4.130456	108.871667	0.002129	0.001803
RS	3	0.025252	4.130456	117.101501	0.002290	0.002341
RS	4	0.035015	0.536503	961.308956	0.018802	0.018893
RS	5	0.045538	0.536503	1015.447092	0.019861	0.019282
RS	6	0.056881	0.496123	1157.037651	0.022630	0.021350
RS	7	0.069109	0.496123	1215.849586	0.023780	0.022048
RS	8	0.082290	0.450763	1401.419943	0.027410	0.025378
RS	9	0.096498	0.450763	1462.208890	0.028599	0.026865
RS	10	0.111813	0.458646	1496.078337	0.029261	0.027824
RS	11	0.128322	0.458646	1553.772739	0.030390	0.029429
RS	12	0.146118	0.511840	1444.913329	0.028261	0.027685
RS	13	0.165301	0.511840	1498.367698	0.029306	0.029139
RS	14	0.185979	0.613022	1298.056195	0.025388	0.025468
RS	15	0.208268	0.613022	1347.685288	0.026359	0.026723
RS	16	0.232295	0.777468	1104.930887	0.021611	0.022043
RS	17	0.258195	0.777468	1150.856257	0.022509	0.023104
RS	18	0.286113	1.014995	919.855342	0.017991	0.018542
RS	19	0.316207	1.014995	961.782503	0.018811	0.019456
RS	20	0.348647	1.330889	768.230658	0.015026	0.015595
RS	21	0.383616	1.330889	806.108801	0.015766	0.016401
RS	22	0.421309	1.728505	652.189326	0.012756	0.013319
RS	23	0.461941	1.728505	686.356737	0.013424	0.014035
RS	24	0.505740	2.207408	566.218206	0.011074	0.011621
RS	25	0.552952	2.207408	597.235634	0.011681	0.012254
RS	26	0.603844	2.764863	503.344625	0.009845	0.010353
RS	27	0.658703	2.764863	531.814005	0.010402	0.010903
RS	28	0.717838	3.361405	462.395904	0.009044	0.009477
RS	29	0.781581	3.361405	489.040302	0.009565	0.009960
RS	30	0.850293	3.872958	448.889095	0.008780	0.009115
RS	31	0.924360	3.872958	474.726856	0.009285	0.009569
RS	32	1.004201	4.148119	468.395500	0.009161	0.009405
RS	33	1.090264	4.148119	494.583032	0.009673	0.009878
RS	34	1.183035	4.147071	521.524534	0.010200	0.010387
RS	35	1.283037	4.147071	548.839380	0.010735	0.010908
RS	36	1.390833	3.970944	601.702820	0.011768	0.011944
RS	37	1.507031	3.970944	629.945155	0.012321	0.012509
RS	38	1.632286	3.755947	695.006829	0.013593	0.013794
RS	39	1.767303	3.755947	722.733246	0.014136	0.014359
RS	40	1.912844	3.584292	784.575284	0.015345	0.015580
RS	41	2.069728	3.584292	809.454430	0.015832	0.016083
RS	42	2.238840	3.481454	856.218613	0.016746	0.016994
RS	43	2.421133	3.481454	875.749400	0.017128	0.017377
RS	44	2.617635	3.447473	900.591163	0.017614	0.017844
RS	45	2.829452	3.447473	912.761630	0.017852	0.018067
RS	46	3.057778	3.472578	914.237840	0.017881	0.018065
RS	47	3.303900	3.472578	917.874801	0.017952	0.018111
RS	48	3.569206	3.536757	900.464593	0.017612	0.017736
RS	49	3.855190	3.536757	895.077025	0.017507	0.017606
RS	50	4.163464	3.613456	866.197652	0.016942	0.017013
RS	51	4.495765	3.613456	851.535169	0.016655	0.016711
RS	52	4.853967	3.683634	816.106871	0.015962	0.016003
RS	53	5.240087	3.683634	792.067479	0.015492	0.015530
RS	54	5.656302	3.800955	740.294209	0.014479	0.014518
RS	55	6.104958	3.800955	709.121360	0.013869	0.013914
RS	56	6.588583	3.800955	673.028599	0.013164	0.013214
RS	57	7.109902	3.800955	632.455897	0.012370	0.012426
RS	58	7.671854	5.845741	392.896069	0.007685	0.007806
RS	59	8.277605	5.845741	382.573931	0.007483	0.007595
RS	60	8.930569	5.845741	369.570085	0.007228	0.007329
RS	61	9.634426	5.845741	353.957001	0.006923	0.007009
RS	62	10.393144	5.845741	335.879526	0.006569	0.006639
RS	63	11.210997	5.845741	2365.484888	0.046266	0.046514
PA	4+25*2+4+6 0.042125480 0.020402065 11.210996523 4.130455677 0.536502717 0.496122526 0.450762822 0.458645567 0.511840152 0.613021606 0.777467671 1.014995083 1.330888544 1.728505017 2.207407711 2.764862648 3.361405443 3.872957889 4.148119000 4.147071468 3.970943524 3.755946630 3.584291682 3.481454249 3.447473469 3.472577991 3.536757265 3.613455698 3.683633787 3.800954576 5.845740827
//
IT	4724
RD	21
LK	-272693.654194
QD	-201.283624 -> -184.079625
RI	0.0035783624
TR	0.041311	0.020577
MT	11.333972
MM	C_pi: 2.475554, n_recomb: 52561.234178
RS	0	0.000000	4.407574	90.776893	0.001727	0.000138
RS	1	0.007813	4.407574	97.697062	0.001859	0.000957
RS	2	0.016236	4.407574	105.130331	0.002000	0.001707
RS	3	0.025317	4.407574	113.112406	0.002152	0.002211
RS	4	0.035107	0.543142	979.075219	0.018627	0.018822
RS	5	0.045663	0.543142	1034.584802	0.019683	0.019219
RS	6	0.057043	0.507343	1167.621235	0.022214	0.021076
RS	7	0.069312	0.507343	1227.771168	0.023359	0.021759
RS	8	0.082540	0.459192	1421.527037	0.027045	0.025137
RS	9	0.096801	0.459192	1484.154054	0.028237	0.026599
RS	10	0.112177	0.464427	1528.546465	0.029081	0.027714
RS	11	0.128754	0.464427	1588.262591	0.030217	0.029308
RS	12	0.146625	0.515665	1485.091087	0.028254	0.027712
RS	13	0.165893	0.515665	1540.475398	0.029308	0.029164
RS	14	0.186667	0.615205	1340.015945	0.025494	0.025588
RS	15	0.209063	0.615205	1391.423832	0.026472	0.026844
RS	16	0.233209	0.778452	1143.503145	0.021756	0.022191
RS	17	0.259242	0.778452	1191.077955	0.022661	0.023256
RS	18	0.287308	1.015559	952.708222	0.018126	0.018674
RS	19	0.317567	1.015559	996.154716	0.018952	0.019593
RS	20	0.350190	1.332364	795.272867	0.015130	0.015693
RS	21	0.385362	1.332364	834.522812	0.015877	0.016504
RS	22	0.423282	1.733316	674.096582	0.012825	0.013378
RS	23	0.464164	1.733316	709.477980	0.013498	0.014099
RS	24	0.508240	2.219847	583.704939	0.011105	0.011640
RS	25	0.555760	2.219847	615.777474	0.011715	0.012276
RS	26	0.606992	2.791470	517.022188	0.009837	0.010331
RS	27	0.662227	2.791470	546.393681	0.010395	0.010882
RS	28	0.721778	3.409372	473.026175	0.009000	0.009418
RS	29	0.785980	3.409372	500.442096	0.009521	0.009901
RS	30	0.855199	3.944603	457.610003	0.008706	0.009026
RS	31	0.929826	3.944603	484.141416	0.009211	0.009480
RS	32	1.010282	4.236301	476.598681	0.009067	0.009295
RS	33	1.097025	4.236301	503.479703	0.009579	0.009766
RS	34	1.190545	4.239016	530.695171	0.010097	0.010263
RS	35	1.291371	4.239016	558.785461	0.010631	0.010782
RS	36	1.400074	4.056908	613.259001	0.011668	0.011816
RS	37	1.517270	4.056908	642.415102	0.012222	0.012379
RS	38	1.643622	3.832554	710.056682	0.013509	0.013675
RS	39	1.779845	3.832554	738.835638	0.014057	0.014241
RS	40	1.926711	3.652438	803.643883	0.015290	0.015481
RS	41	2.085051	3.652438	829.650645	0.015784	0.015989
RS	42	2.255762	3.543473	879.172595	0.016727	0.016926
RS	43	2.439810	3.543473	899.800914	0.017119	0.017319
RS	44	2.638237	3.505785	926.736760	0.017632	0.017812
RS	45	2.852166	3.505785	939.863001	0.017881	0.018048
RS	46	3.082809	3.529200	942.553667	0.017932	0.018069
RS	47	3.331471	3.529200	946.913963	0.018015	0.018130
RS	48	3.599561	3.592994	929.926306	0.017692	0.017775
RS	49	3.888595	3.592994	924.964678	0.017598	0.017658
RS	50	4.200211	3.669740	895.992865	0.017047	0.017082
RS	51	4.536172	3.669740	881.403914	0.016769	0.016792
RS	52	4.898381	3.739905	845.538102	0.016087	0.016097
RS	53	5.288888	3.739905	821.170252	0.015623	0.015633
RS	54	5.709904	3.858717	768.063489	0.014613	0.014626
RS	55	6.163813	3.858717	736.213182	0.014007	0.014027
RS	56	6.653183	3.858717	699.219879	0.013303	0.013332
RS	57	7.180787	3.858717	657.528283	0.012510	0.012546
RS	58	7.749611	5.998043	404.626540	0.007698	0.007804
RS	59	8.362875	5.998043	394.670140	0.007509	0.007607
RS	60	9.024052	5.998043	381.945309	0.007267	0.007355
RS	61	9.736883	5.998043	366.510346	0.006973	0.007048
RS	62	10.505407	5.998043	348.497195	0.006630	0.006691
RS	63	11.333972	5.998043	2492.305052	0.047417	0.047635
PA	4+25*2+4+6 0.041310709 0.020576574 11.333971760 4.407573999 0.543141872 0.507342788 0.459192142 0.464426663 0.515664885 0.615205465 0.778451947 1.015559412 1.332364029 1.733315962 2.219847030 2.791470380 3.409372123 3.944603340 4.236301183 4.239016274 4.056908126 3.832553791 3.652437852 3.543473430 3.505785303 3.529199926 3.592993870 3.669740195 3.739904812 3.858716923 5.998042767
//
IT	4546
RD	22
LK	-272659.801643
QD	-191.016008 -> -175.118191
RI	0.0033300330
TR	0.040540	0.020742
MT	11.453518
MM	C_pi: 2.523099, n_recomb: 53964.128403
RS	0	0.000000	4.694690	87.644287	0.001624	0.000130
RS	1	0.007830	4.694690	94.351547	0.001748	0.000907
RS	2	0.016274	4.694690	101.558987	0.001882	0.001617
RS	3	0.025379	4.694690	109.301778	0.002025	0.002092
RS	4	0.035197	0.549245	996.833620	0.018472	0.018762
RS	5	0.045783	0.549245	1053.697958	0.019526	0.019167
RS	6	0.057199	0.518393	1177.471952	0.021820	0.020811
RS	7	0.069508	0.518393	1238.896641	0.022958	0.021481
RS	8	0.082781	0.467547	1440.358816	0.026691	0.024901
RS	9	0.097094	0.467547	1504.757817	0.027884	0.026339
RS	10	0.112527	0.470156	1559.596562	0.028901	0.027602
RS	11	0.129169	0.470156	1621.290374	0.030044	0.029185
RS	12	0.147114	0.519466	1524.027237	0.028241	0.027733
RS	13	0.166465	0.519466	1581.312575	0.029303	0.029182
RS	14	0.187330	0.617388	1381.066908	0.025592	0.025699
RS	15	0.209829	0.617388	1434.229428	0.026577	0.026957
RS	16	0.234090	0.779419	1181.494730	0.021894	0.022333
RS	17	0.260251	0.779419	1230.696700	0.022806	0.023402
RS	18	0.288461	1.016009	985.211886	0.018257	0.018803
RS	19	0.318879	1.016009	1030.158874	0.019090	0.019727
RS	20	0.351679	1.333520	822.092972	0.015234	0.015791
RS	21	0.387048	1.333520	862.699733	0.015987	0.016607
RS	22	0.425186	1.737477	695.832351	0.012894	0.013439
RS	23	0.466310	1.737477	732.415349	0.013572	0.014164
RS	24	0.510655	2.231160	601.027735	0.011138	0.011662
RS	25	0.558472	2.231160	634.143879	0.011751	0.012300
RS	26	0.610034	2.816437	530.508344	0.009831	0.010312
RS	27	0.665633	2.816437	560.769273	0.010392	0.010865
RS	28	0.725585	3.455305	483.427103	0.008958	0.009363
RS	29	0.790232	3.455305	511.599339	0.009480	0.009846
RS	30	0.859942	4.014196	466.052239	0.008636	0.008942
RS	31	0.935110	4.014196	493.258610	0.009140	0.009395
RS	32	1.016164	4.322752	484.456422	0.008977	0.009190
RS	33	1.103565	4.322752	512.008342	0.009488	0.009659
RS	34	1.197809	4.329694	539.420686	0.009996	0.010145
RS	35	1.299434	4.329694	568.260173	0.010530	0.010661
RS	36	1.409016	4.141978	624.246128	0.011568	0.011693
RS	37	1.527179	4.141978	654.288444	0.012125	0.012254
RS	38	1.654595	3.908490	724.415079	0.013424	0.013558
RS	39	1.791988	3.908490	754.222343	0.013976	0.014125
RS	40	1.940139	3.719999	821.935158	0.015231	0.015383
RS	41	2.099892	3.719999	849.053716	0.015734	0.015897
RS	42	2.272154	3.604879	901.323242	0.016702	0.016857
RS	43	2.457905	3.604879	923.044739	0.017105	0.017260
RS	44	2.658200	3.563371	952.114710	0.017643	0.017778
RS	45	2.874181	3.563371	966.203681	0.017905	0.018027
RS	46	3.107073	3.584916	970.186511	0.017978	0.018071
RS	47	3.358202	3.584916	975.285556	0.018073	0.018146
RS	48	3.628995	3.648096	958.816847	0.017768	0.017811
RS	49	3.920993	3.648096	954.301112	0.017684	0.017708
RS	50	4.235856	3.724655	925.331663	0.017147	0.017148
RS	51	4.575373	3.724655	910.837477	0.016879	0.016869
RS	52	4.941477	3.794582	874.618678	0.016207	0.016188
RS	53	5.336248	3.794582	849.942230	0.015750	0.015733
RS	54	5.761932	3.914579	795.584480	0.014743	0.014730
RS	55	6.220949	3.914579	763.070787	0.014140	0.014138
RS	56	6.715909	3.914579	725.192452	0.013438	0.013446
RS	57	7.249627	3.914579	682.398631	0.012645	0.012662
RS	58	7.825137	6.146861	416.156218	0.007712	0.007802
RS	59	8.445712	6.146861	406.567465	0.007534	0.007619
RS	60	9.114882	6.146861	394.127111	0.007304	0.007379
RS	61	9.836450	6.146861	378.879448	0.007021	0.007085
RS	62	10.614521	6.146861	360.943526	0.006689	0.006740
RS	63	11.453518	6.146861	2619.109743	0.048534	0.048721
PA	4+25*2+4+6 0.040539728 0.020741783 11.453518390 4.694689714 0.549244718 0.518393205 0.467546666 0.470155727 0.519465824 0.617388010 0.779418538 1.016008802 1.333519995 1.737477437 2.231159809 2.816437387 3.455305083 4.014195997 4.322752227 4.329693721 4.141977567 3.908490239 3.719998701 3.604879046 3.563371218 3.584915845 3.648096156 3.724654567 3.794581575 3.914578704 6.146861456
//
IT	4900
RD	23
LK	-272628.512603
QD	-181.479201 -> -166.772623
RI	0.0031084660
TR	0.039809	0.020898
MT	11.569848
MM	C_pi: 2.569629, n_recomb: 55336.938760
RS	0	0.000000	4.992361	84.647934	0.001530	0.000123
RS	1	0.007848	4.992361	91.149538	0.001647	0.000860
RS	2	0.016311	4.992361	98.138587	0.001773	0.001534
RS	3	0.025439	4.992361	105.649688	0.001909	0.001980
RS	4	0.035283	0.554839	1014.582140	0.018335	0.018710
RS	5	0.045899	0.554839	1072.785495	0.019386	0.019125
RS	6	0.057349	0.529266	1186.658051	0.021444	0.020556
RS	7	0.069697	0.529266	1249.297796	0.022576	0.021214
RS	8	0.083014	0.475819	1458.002137	0.026348	0.024668
RS	9	0.097376	0.475819	1524.108294	0.027542	0.026085
RS	10	0.112866	0.475826	1589.292164	0.028720	0.027488
RS	11	0.129571	0.475826	1652.918726	0.029870	0.029060
RS	12	0.147586	0.523240	1561.739267	0.028222	0.027747
RS	13	0.167016	0.523240	1620.895450	0.029291	0.029193
RS	14	0.187970	0.619569	1421.195339	0.025683	0.025804
RS	15	0.210569	0.619569	1476.087370	0.026675	0.027063
RS	16	0.234941	0.780373	1218.880503	0.022027	0.022469
RS	17	0.261226	0.780373	1269.686472	0.022945	0.023543
RS	18	0.289574	1.016369	1017.334444	0.018384	0.018929
RS	19	0.320146	1.016369	1063.762061	0.019223	0.019858
RS	20	0.353118	1.334401	848.668772	0.015336	0.015888
RS	21	0.388677	1.334401	890.616430	0.016094	0.016709
RS	22	0.427026	1.741040	717.389660	0.012964	0.013501
RS	23	0.468385	1.741040	755.161338	0.013647	0.014230
RS	24	0.512990	2.241433	618.180734	0.011171	0.011685
RS	25	0.561095	2.241433	652.328580	0.011788	0.012326
RS	26	0.612975	2.839859	543.803520	0.009827	0.010297
RS	27	0.668927	2.839859	574.941118	0.010390	0.010851
RS	28	0.729269	3.499296	493.603344	0.008920	0.009312
RS	29	0.794347	3.499296	522.516855	0.009442	0.009795
RS	30	0.864532	4.081779	474.227739	0.008570	0.008862
RS	31	0.940225	4.081779	502.090887	0.009073	0.009315
RS	32	1.021858	4.407486	491.985166	0.008891	0.009090
RS	33	1.109897	4.407486	520.186031	0.009400	0.009557
RS	34	1.204845	4.419094	547.722683	0.009898	0.010031
RS	35	1.307244	4.419094	577.285680	0.010432	0.010544
RS	36	1.417680	4.226119	634.691482	0.011470	0.011573
RS	37	1.536781	4.226119	665.592631	0.012028	0.012132
RS	38	1.665230	3.983723	738.109684	0.013338	0.013443
RS	39	1.803758	3.983723	768.920392	0.013895	0.014011
RS	40	1.953158	3.786940	839.474245	0.015170	0.015286
RS	41	2.114282	3.786940	867.687211	0.015680	0.015804
RS	42	2.288050	3.665652	922.686552	0.016674	0.016788
RS	43	2.475455	3.665652	945.494577	0.017086	0.017199
RS	44	2.677567	3.620227	976.730903	0.017651	0.017742
RS	45	2.895540	3.620227	991.786920	0.017923	0.018003
RS	46	3.130619	3.639740	997.131982	0.018019	0.018071
RS	47	3.384145	3.639740	1002.982638	0.018125	0.018159
RS	48	3.657568	3.702100	987.122849	0.017838	0.017844
RS	49	3.952447	3.702100	983.070824	0.017765	0.017754
RS	50	4.270468	3.778252	954.194606	0.017243	0.017212
RS	51	4.613445	3.778252	939.814798	0.016983	0.016943
RS	52	4.983339	3.847738	903.324055	0.016324	0.016276
RS	53	5.382260	3.847738	878.357960	0.015873	0.015829
RS	54	5.812486	3.968643	822.829357	0.014869	0.014832
RS	55	6.276476	3.968643	789.666325	0.014270	0.014245
RS	56	6.776877	3.968643	750.918659	0.013570	0.013557
RS	57	7.316548	3.968643	707.039704	0.012777	0.012775
RS	58	7.898571	6.292326	427.476312	0.007725	0.007801
RS	59	8.526268	6.292326	418.256738	0.007558	0.007630
RS	60	9.203225	6.292326	406.105796	0.007339	0.007403
RS	61	9.933306	6.292326	391.053938	0.007067	0.007121
RS	62	10.720682	6.292326	373.207366	0.006744	0.006787
RS	63	11.569848	6.292326	2745.690263	0.049618	0.049773
PA	4+25*2+4+6 0.039809237 0.020898211 11.569847556 4.992361166 0.554839432 0.529266066 0.475819212 0.475826331 0.523239791 0.619568878 0.780372950 1.016369248 1.334400678 1.741039961 2.241432826 2.839858993 3.499296480 4.081779429 4.407486304 4.419094281 4.226118597 3.983722757 3.786939634 3.665652180 3.620227252 3.639740398 3.702099982 3.778252316 3.847738054 3.968643387 6.292325534
//
IT	4828
RD	24
LK	-272599.562018
QD	-172.609131 -> -158.990752
RI	0.0029094930
TR	0.039117	0.021046
MT	11.683066
MM	C_pi: 2.615163, n_recomb: 56680.048209
RS	0	0.000000	5.301675	81.766316	0.001443	0.000117
RS	1	0.007864	5.301675	88.068251	0.001554	0.000817
RS	2	0.016347	5.301675	94.845033	0.001673	0.001456
RS	3	0.025496	5.301675	102.130671	0.001802	0.001877
RS	4	0.035366	0.559961	1032.308540	0.018213	0.018667
RS	5	0.046011	0.559961	1091.835634	0.019263	0.019092
RS	6	0.057494	0.539969	1195.214449	0.021087	0.020310
RS	7	0.069879	0.539969	1259.012281	0.022213	0.020958
RS	8	0.083239	0.484006	1474.538289	0.026015	0.024441
RS	9	0.097649	0.484006	1542.288485	0.027210	0.025837
RS	10	0.113192	0.481441	1617.679561	0.028541	0.027372
RS	11	0.129958	0.481441	1683.193651	0.029696	0.028935
RS	12	0.148042	0.526984	1598.257742	0.028198	0.027756
RS	13	0.167548	0.526984	1659.253951	0.029274	0.029198
RS	14	0.188589	0.621748	1460.400974	0.025766	0.025901
RS	15	0.211284	0.621748	1516.996981	0.026764	0.027161
RS	16	0.235764	0.781323	1255.643338	0.022153	0.022600
RS	17	0.262169	0.781323	1308.029758	0.023077	0.023677
RS	18	0.290650	1.016651	1049.067054	0.018509	0.019053
RS	19	0.321372	1.016651	1096.955049	0.019353	0.019986
RS	20	0.354509	1.335040	874.989239	0.015437	0.015985
RS	21	0.390252	1.335040	918.261399	0.016201	0.016810
RS	22	0.428806	1.744065	738.760632	0.013034	0.013564
RS	23	0.470392	1.744065	777.707667	0.013721	0.014296
RS	24	0.515249	2.250747	635.162593	0.011206	0.011711
RS	25	0.563633	2.250747	670.330087	0.011827	0.012355
RS	26	0.615822	2.861833	556.910564	0.009826	0.010284
RS	27	0.672115	2.861833	588.912153	0.010390	0.010840
RS	28	0.732836	3.541424	503.564420	0.008884	0.009264
RS	29	0.798331	3.541424	533.204601	0.009407	0.009748
RS	30	0.868977	4.147395	482.151469	0.008507	0.008787
RS	31	0.945179	4.147395	510.653923	0.009009	0.009239
RS	32	1.027373	4.490514	499.204474	0.008807	0.008994
RS	33	1.116032	4.490514	528.033189	0.009316	0.009459
RS	34	1.211662	4.507181	555.629189	0.009803	0.009921
RS	35	1.314813	4.507181	585.890938	0.010337	0.010432
RS	36	1.426076	4.309298	644.626140	0.011373	0.011457
RS	37	1.546089	4.309298	676.359274	0.011933	0.012014
RS	38	1.675540	4.058202	751.176340	0.013253	0.013331
RS	39	1.815171	4.058202	782.965490	0.013814	0.013900
RS	40	1.965783	3.853222	856.293951	0.015108	0.015190
RS	41	2.128239	3.853222	885.582921	0.015624	0.015713
RS	42	2.303471	3.725758	943.290704	0.016642	0.016719
RS	43	2.492483	3.725758	967.176801	0.017064	0.017138
RS	44	2.696360	3.676330	1000.605449	0.017654	0.017706
RS	45	2.916270	3.676330	1016.630545	0.017936	0.017977
RS	46	3.153474	3.693666	1023.400860	0.018056	0.018069
RS	47	3.409332	3.693666	1030.013628	0.018172	0.018169
RS	48	3.685311	3.755016	1014.846299	0.017905	0.017875
RS	49	3.982993	3.755016	1011.273694	0.017842	0.017797
RS	50	4.304086	3.830559	982.577332	0.017336	0.017272
RS	51	4.650430	3.830559	968.329754	0.017084	0.017015
RS	52	5.024011	3.899417	931.644349	0.016437	0.016362
RS	53	5.426971	3.899417	906.406324	0.015992	0.015922
RS	54	5.861620	4.020974	849.784977	0.014993	0.014932
RS	55	6.330450	4.020974	815.985976	0.014396	0.014349
RS	56	6.836150	4.020974	776.384136	0.013698	0.013664
RS	57	7.381619	4.020974	731.436757	0.012905	0.012884
RS	58	7.969985	6.434498	438.585767	0.007738	0.007800
RS	59	8.604621	6.434498	429.736269	0.007582	0.007641
RS	60	9.289165	6.434498	417.878863	0.007373	0.007425
RS	61	10.027543	6.434498	403.030345	0.007111	0.007155
RS	62	10.823988	6.434498	385.284128	0.006798	0.006832
RS	63	11.683066	6.434498	2871.888595	0.050668	0.050792
PA	4+25*2+4+6 0.039116514 0.021046455 11.683066059 5.301674681 0.559960940 0.539969299 0.484006135 0.481440539 0.526984289 0.621747995 0.781322577 1.016650826 1.335039515 1.744065182 2.250747271 2.861832790 3.541423905 4.147394582 4.490514217 4.507181076 4.309297777 4.058201766 3.853221623 3.725757876 3.676329802 3.693665873 3.755016139 3.830559392 3.899417302 4.020973831 6.434497555
//
IT	4324
RD	25
LK	-272572.748747
QD	-164.348389 -> -151.725580
RI	0.0027307184
TR	0.038459	0.021187
MT	11.793326
MM	C_pi: 2.659712, n_recomb: 57993.540218
RS	0	0.000000	5.622771	78.996391	0.001362	0.000111
RS	1	0.007880	5.622771	85.104717	0.001467	0.000776
RS	2	0.016381	5.622771	91.675466	0.001581	0.001384
RS	3	0.025552	5.622771	98.742027	0.001703	0.001781
RS	4	0.035446	0.564637	1050.004025	0.018106	0.018632
RS	5	0.046119	0.564637	1110.839953	0.019155	0.019068
RS	6	0.057633	0.550497	1203.195435	0.020747	0.020072
RS	7	0.070055	0.550497	1268.097444	0.021866	0.020712
RS	8	0.083455	0.492108	1490.021541	0.025693	0.024219
RS	9	0.097912	0.492108	1559.353869	0.026888	0.025596
RS	10	0.113508	0.486990	1644.827150	0.028362	0.027256
RS	11	0.130332	0.486990	1712.183092	0.029524	0.028809
RS	12	0.148483	0.530698	1633.597527	0.028169	0.027759
RS	13	0.168063	0.530698	1696.401942	0.029252	0.029198
RS	14	0.189187	0.623925	1498.674039	0.025842	0.025992
RS	15	0.211975	0.623925	1556.947695	0.026847	0.027253
RS	16	0.236559	0.782267	1291.769210	0.022274	0.022726
RS	17	0.263080	0.782267	1345.711849	0.023205	0.023807
RS	18	0.291691	1.016868	1080.387307	0.018629	0.019173
RS	19	0.322557	1.016868	1129.714631	0.019480	0.020110
RS	20	0.355855	1.335460	901.041357	0.015537	0.016080
RS	21	0.391776	1.335460	945.620942	0.016306	0.016909
RS	22	0.430529	1.746601	759.934901	0.013104	0.013627
RS	23	0.472335	1.746601	800.043374	0.013795	0.014363
RS	24	0.517436	2.259166	651.969889	0.011242	0.011738
RS	25	0.566090	2.259166	688.144658	0.011866	0.012385
RS	26	0.618579	2.882414	569.834069	0.009826	0.010274
RS	27	0.675203	2.882414	602.687028	0.010392	0.010832
RS	28	0.736290	3.581756	513.315253	0.008851	0.009220
RS	29	0.802191	3.581756	543.667673	0.009375	0.009704
RS	30	0.873284	4.211092	489.831710	0.008446	0.008716
RS	31	0.949980	4.211092	518.956377	0.008949	0.009167
RS	32	1.032719	4.571830	506.130008	0.008727	0.008903
RS	33	1.121979	4.571830	535.566125	0.009235	0.009366
RS	34	1.218272	4.593948	563.157900	0.009711	0.009816
RS	35	1.322153	4.593948	594.094185	0.010244	0.010324
RS	36	1.434220	4.391489	654.073019	0.011278	0.011345
RS	37	1.555118	4.391489	686.611560	0.011839	0.011900
RS	38	1.685543	4.131903	763.638686	0.013168	0.013222
RS	39	1.826245	4.131903	796.380915	0.013732	0.013791
RS	40	1.978035	3.918819	872.416546	0.015043	0.015095
RS	41	2.141786	3.918819	902.761971	0.015567	0.015622
RS	42	2.318441	3.785177	963.152233	0.016608	0.016649
RS	43	2.509017	3.785177	988.106102	0.017038	0.017076
RS	44	2.714610	3.731671	1023.746828	0.017653	0.017668
RS	45	2.936404	3.731671	1040.740796	0.017946	0.017950
RS	46	3.175675	3.746694	1048.993755	0.018088	0.018065
RS	47	3.433802	3.746694	1056.376801	0.018215	0.018177
RS	48	3.712268	3.806865	1041.978996	0.017967	0.017904
RS	49	4.012679	3.806865	1038.899500	0.017914	0.017837
RS	50	4.336762	3.881618	1010.463746	0.017424	0.017330
RS	51	4.686383	3.881618	996.364842	0.017181	0.017083
RS	52	5.063555	3.949677	959.558852	0.016546	0.016444
RS	53	5.470448	3.949677	934.065811	0.016106	0.016012
RS	54	5.909404	4.071646	876.428782	0.015113	0.015029
RS	55	6.382951	4.071646	842.006950	0.014519	0.014450
RS	56	6.893814	4.071646	801.566049	0.013822	0.013768
RS	57	7.444933	4.071646	755.567119	0.013028	0.012990
RS	58	8.039481	6.573480	449.477385	0.007750	0.007799
RS	59	8.680880	6.573480	440.998490	0.007604	0.007651
RS	60	9.372821	6.573480	429.438252	0.007405	0.007447
RS	61	10.119289	6.573480	414.800002	0.007153	0.007187
RS	62	10.924578	6.573480	397.164448	0.006848	0.006874
RS	63	11.793326	6.573480	2997.521024	0.051687	0.051779
PA	4+25*2+4+6 0.038458922 0.021187005 11.793325708 5.622770580 0.564637357 0.550497036 0.492107861 0.486990134 0.530698292 0.623925289 0.782267026 1.016868006 1.335459668 1.746600838 2.259165765 2.882414454 3.581756398 4.211092126 4.571829566 4.593948232 4.391489054 4.131903005 3.918819023 3.785177364 3.731670596 3.746694405 3.806864999 3.881617943 3.949677464 4.071645550 6.573480069
//
CC
CC	Brief Description of the file format:
CC	  CC  comments
CC	  MM  useful-messages
CC	  RD  round-of-iterations
CC	  LL  \log[P(sequence)]
CC	  QD  Q-before-opt Q-after-opt
CC	  TR  \theta_0 \rho_0
CC	  RS  k t_k \lambda_k \pi_k \sum_{l\not=k}A_{kl} A_{kk}
CC	  DC  begin end best-k t_k+\Delta_k max-prob
CC
MM	Version: 0.6.5-r67
MM	pattern:4+25*2+4+6, n:63, n_free_lambdas:28
MM	n_iterations:25, skip:1, max_t:5, theta/rho:5
MM	is_decoding:0
MM	n_seqs:24, sum_L:1148278, sum_n:108672
RD	0
LK	0.000000
QD	0.000000 -> 0.000000
RI	inf
TR	0.099422	0.019884
MT	5.000000
MM	C_pi: 1.000000, n_recomb: 22607.962867
RS	0	0.000000	1.000000	143.700240	0.006356	0.000000
RS	1	0.006440	1.000000	151.951058	0.006721	0.000000
RS	2	0.013294	1.000000	160.607535	0.007104	0.000000
RS	3	0.020590	1.000000	169.680603	0.007505	0.000000
RS	4	0.028356	1.000000	179.180179	0.007926	0.000000
RS	5	0.036622	1.000000	189.114919	0.008365	0.000000
RS	6	0.045421	1.000000	199.491951	0.008824	0.000000
RS	7	0.054785	1.000000	210.316582	0.009303	0.000000
RS	8	0.064753	1.000000	221.591967	0.009802	0.000000
RS	9	0.075363	1.000000	233.318747	0.010320	0.000000
RS	10	0.086656	1.000000	245.494654	0.010859	0.000000
RS	11	0.098677	1.000000	258.114082	0.011417	0.000000
RS	12	0.111471	1.000000	271.167622	0.011994	0.000000
RS	13	0.125090	1.000000	284.641565	0.012590	0.000000
RS	14	0.139585	1.000000	298.517375	0.013204	0.000000
RS	15	0.155014	1.000000	312.771128	0.013835	0.000000
RS	16	0.171437	1.000000	327.372936	0.014480	0.000000
RS	17	0.188917	1.000000	342.286343	0.015140	0.000000
RS	18	0.207523	1.000000	357.467722	0.015812	0.000000
RS	19	0.227327	1.000000	372.865663	0.016493	0.000000
RS	20	0.248406	1.000000	388.420383	0.017181	0.000000
RS	21	0.270843	1.000000	404.063160	0.017873	0.000000
RS	22	0.294725	1.000000	419.715817	0.018565	0.000000
RS	23	0.320144	1.000000	435.290280	0.019254	0.000000
RS	24	0.347201	1.000000	450.688231	0.019935	0.000000
RS	25	0.376000	1.000000	465.800887	0.020603	0.000000
RS	26	0.406654	1.000000	480.508938	0.021254	0.000000
RS	27	0.439282	1.000000	494.682689	0.021881	0.000000
RS	28	0.474011	1.000000	508.182428	0.022478	0.000000
RS	29	0.510976	1.000000	520.859081	0.023039	0.000000
RS	30	0.550322	1.000000	532.555183	0.023556	0.000000
RS	31	0.592202	1.000000	543.106212	0.024023	0.000000
RS	32	0.636779	1.000000	552.342333	0.024431	0.000000
RS	33	0.684227	1.000000	560.090571	0.024774	0.000000
RS	34	0.734730	1.000000	566.177458	0.025043	0.000000
RS	35	0.788485	1.000000	570.432160	0.025231	0.000000
RS	36	0.845702	1.000000	572.690085	0.025331	0.000000
RS	37	0.906604	1.000000	572.796957	0.025336	0.000000
RS	38	0.971428	1.000000	570.613310	0.025239	0.000000
RS	39	1.040426	1.000000	566.019331	0.025036	0.000000
RS	40	1.113868	1.000000	558.919944	0.024722	0.000000
RS	41	1.192040	1.000000	549.250004	0.024295	0.000000
RS	42	1.275245	1.000000	536.979406	0.023752	0.000000
RS	43	1.363809	1.000000	522.117905	0.023094	0.000000
RS	44	1.458076	1.000000	504.719394	0.022325	0.000000
RS	45	1.558414	1.000000	484.885356	0.021448	0.000000
RS	46	1.665214	1.000000	462.767195	0.020469	0.000000
RS	47	1.778891	1.000000	438.567147	0.019399	0.000000
RS	48	1.899889	1.000000	412.537488	0.018247	0.000000
RS	49	2.028679	1.000000	384.977798	0.017028	0.000000
RS	50	2.165763	1.000000	356.230095	0.015757	0.000000
RS	51	2.311675	1.000000	326.671787	0.014449	0.000000
RS	52	2.466983	1.000000	296.706448	0.013124	0.000000
RS	53	2.632293	1.000000	266.752646	0.011799	0.000000
RS	54	2.808249	1.000000	237.231162	0.010493	0.000000
RS	55	2.995536	1.000000	208.551117	0.009225	0.000000
RS	56	3.194884	1.000000	181.095702	0.008010	0.000000
RS	57	3.407070	1.000000	155.208293	0.006865	0.000000
RS	58	3.632920	1.000000	131.179845	0.005802	0.000000
RS	59	3.873315	1.000000	109.238445	0.004832	0.000000
RS	60	4.129191	1.000000	89.541822	0.003961	0.000000
RS	61	4.401545	1.000000	72.173475	0.003192	0.000000
RS	62	4.691438	1.000000	57.142807	0.002528	0.000000
RS	63	5.000000	1.000000	159.829221	0.007070	0.000000
PA	4+25*2+4+6 0.099421634 0.019884327 5.000000000 1.000000000 1.000000000 1.000000000 1.000000000 1.000000000 1.000000000 1.000000000 1.000000000 1.000000000 1.000000000 1.000000000 1.000000000 1.000000000 1.000000000 1.000000000 1.000000000 1.000000000 1.000000000 1.000000000 1.000000000 1.000000000 1.000000000 1.000000000 1.000000000 1.000000000 1.000000000 1.000000000 1.000000000
//
IT	5051
RD	1
LK	-301884.074050
QD	-2170.986037 -> -965.469800
RI	0.0578771826
TR	0.083304	0.016424
MT	6.616344
MM	C_pi: 1.105493, n_recomb: 20661.089051
RS	0	0.000000	0.319903	437.290024	0.021165	0.001428
RS	1	0.006906	0.319903	457.192570	0.022128	0.008489
RS	2	0.014289	0.319903	477.266399	0.023100	0.016286
RS	3	0.022182	0.319903	497.403166	0.024074	0.022766
RS	4	0.030620	0.315240	525.025505	0.025411	0.025913
RS	5	0.039640	0.315240	544.955977	0.026376	0.026706
RS	6	0.049284	0.362255	492.267132	0.023826	0.026803
RS	7	0.059593	0.362255	511.041916	0.024735	0.026761
RS	8	0.070615	0.429166	448.040351	0.021685	0.026394
RS	9	0.082398	0.429166	465.617632	0.022536	0.025516
RS	10	0.094994	0.516112	402.639885	0.019488	0.024262
RS	11	0.108460	0.516112	419.032279	0.020281	0.022884
RS	12	0.122857	0.617450	364.730760	0.017653	0.021557
RS	13	0.138247	0.617450	380.043964	0.018394	0.020351
RS	14	0.154700	0.729892	335.133618	0.016221	0.019271
RS	15	0.172290	0.729892	349.509481	0.016916	0.018296
RS	16	0.191094	0.851439	312.544399	0.015127	0.017401
RS	17	0.211197	0.851439	326.122882	0.015784	0.016564
RS	18	0.232689	0.977880	296.309807	0.014341	0.015783
RS	19	0.255664	0.977880	309.227390	0.014967	0.015062
RS	20	0.280226	1.102307	286.236764	0.013854	0.014416
RS	21	0.306485	1.102307	298.622748	0.014453	0.013855
RS	22	0.334557	1.217617	281.927666	0.013645	0.013384
RS	23	0.364567	1.217617	293.885461	0.014224	0.013001
RS	24	0.396650	1.319092	282.595598	0.013678	0.012696
RS	25	0.430949	1.319092	294.179883	0.014238	0.012463
RS	26	0.467616	1.404202	287.407224	0.013911	0.012295
RS	27	0.506816	1.404202	298.609355	0.014453	0.012193
RS	28	0.548723	1.471386	295.713179	0.014313	0.012159
RS	29	0.593524	1.471386	306.449978	0.014832	0.012201
RS	30	0.641418	1.520342	306.861704	0.014852	0.012323
RS	31	0.692621	1.520342	316.959809	0.015341	0.012528
RS	32	0.747359	1.552719	319.930542	0.015485	0.012815
RS	33	0.805878	1.552719	329.111502	0.015929	0.013179
RS	34	0.868438	1.571936	333.616702	0.016147	0.013607
RS	35	0.935318	1.571936	341.494392	0.016528	0.014083
RS	36	1.006817	1.582232	346.297644	0.016761	0.014588
RS	37	1.083254	1.582232	352.396854	0.017056	0.015099
RS	38	1.164970	1.587417	356.248750	0.017242	0.015594
RS	39	1.252329	1.587417	360.044930	0.017426	0.016056
RS	40	1.345721	1.590063	361.888283	0.017515	0.016466
RS	41	1.445562	1.590063	362.860099	0.017562	0.016814
RS	42	1.552299	1.591519	361.908145	0.017516	0.017088
RS	43	1.666407	1.591519	359.596730	0.017405	0.017282
RS	44	1.788395	1.592450	355.299759	0.017197	0.017387
RS	45	1.918808	1.592450	349.376132	0.016910	0.017399
RS	46	2.058227	1.593158	341.429492	0.016525	0.017311
RS	47	2.207274	1.593158	331.766155	0.016058	0.017122
RS	48	2.366615	1.593713	320.152253	0.015495	0.016831
RS	49	2.536959	1.593713	306.888435	0.014853	0.016437
RS	50	2.719068	1.594131	291.895114	0.014128	0.015944
RS	51	2.913753	1.594131	275.484942	0.013334	0.015355
RS	52	3.121883	1.594591	257.700475	0.012473	0.014676
RS	53	3.344386	1.594591	238.931255	0.011564	0.013913
RS	54	3.582256	1.596995	219.057535	0.010602	0.013077
RS	55	3.836553	1.596995	199.063273	0.009635	0.012177
RS	56	4.108411	1.596995	178.876460	0.008658	0.011228
RS	57	4.399045	1.596995	158.821153	0.007687	0.010244
RS	58	4.709749	1.653235	134.943250	0.006531	0.009238
RS	59	5.041911	1.653235	117.533571	0.005689	0.008229
RS	60	5.397011	1.653235	100.932479	0.004885	0.007235
RS	61	5.776635	1.653235	85.375769	0.004132	0.006273
RS	62	6.182476	1.653235	71.059194	0.003439	0.005362
RS	63	6.616344	1.653235	240.263275	0.011629	0.019882
PA	4+25*2+4+6 0.083303773 0.016423851 6.616344452 0.319903374 0.315239906 0.362255096 0.429165840 0.516111851 0.617449760 0.729891777 0.851439476 0.977880478 1.102307320 1.217616558 1.319092274 1.404201508 1.471385956 1.520341873 1.552718639 1.571935654 1.582231522 1.587416887 1.590063035 1.591519356 1.592450142 1.593157768 1.593713284 1.594130516 1.594591141 1.596995354 1.653235495
//
IT	4239
RD	2
LK	-300083.957930
QD	-975.544188 -> -666.289150
RI	0.0689735804
TR	0.076682	0.015771
MT	7.434140
MM	C_pi: 1.197643, n_recomb: 21486.002312
RS	0	0.000000	0.302382	494.049159	0.022994	0.001133
RS	1	0.007101	0.302382	516.451859	0.024037	0.007326
RS	2	0.014707	0.302382	538.941420	0.025083	0.014729
RS	3	0.022852	0.302382	561.373903	0.026127	0.021308
RS	4	0.031576	0.248706	707.186998	0.032914	0.026226
RS	5	0.040919	0.248706	728.568456	0.033909	0.029230
RS	6	0.050926	0.280332	665.688764	0.030982	0.027638
RS	7	0.061644	0.280332	685.352507	0.031898	0.029786
RS	8	0.073122	0.335954	589.248796	0.027425	0.026872
RS	9	0.085416	0.335954	607.691826	0.028283	0.028370
RS	10	0.098583	0.417870	504.564600	0.023483	0.024593
RS	11	0.112685	0.417870	521.900372	0.024290	0.025380
RS	12	0.127788	0.524088	431.037891	0.020061	0.021740
RS	13	0.143963	0.524088	447.187197	0.020813	0.022183
RS	14	0.161287	0.654881	371.750563	0.017302	0.019098
RS	15	0.179842	0.654881	386.698132	0.017998	0.019404
RS	16	0.199714	0.811425	324.983659	0.015125	0.016875
RS	17	0.220997	0.811425	338.795102	0.015768	0.017092
RS	18	0.243792	0.990950	289.437945	0.013471	0.015044
RS	19	0.268205	0.990950	302.244490	0.014067	0.015186
RS	20	0.294352	1.183921	264.305294	0.012301	0.013588
RS	21	0.322355	1.183921	276.288852	0.012859	0.013712
RS	22	0.352347	1.376242	248.496459	0.011566	0.012545
RS	23	0.384469	1.376242	259.856091	0.012094	0.012703
RS	24	0.418872	1.555039	240.451638	0.011191	0.011897
RS	25	0.455718	1.555039	251.360943	0.011699	0.012091
RS	26	0.495181	1.710356	238.786183	0.011114	0.011560
RS	27	0.537445	1.710356	249.368317	0.011606	0.011785
RS	28	0.582711	1.833509	242.722367	0.011297	0.011492
RS	29	0.631192	1.833509	253.038037	0.011777	0.011780
RS	30	0.683115	1.918897	251.740370	0.011716	0.011734
RS	31	0.738725	1.918897	261.765502	0.012183	0.012134
RS	32	0.798285	1.967487	265.019489	0.012335	0.012342
RS	33	0.862073	1.967487	274.611691	0.012781	0.012871
RS	34	0.930392	1.987130	281.129119	0.013084	0.013292
RS	35	1.003561	1.987130	290.002433	0.013497	0.013911
RS	36	1.081927	1.989235	298.050605	0.013872	0.014451
RS	37	1.165858	1.989235	305.780079	0.014232	0.015070
RS	38	1.255748	1.984026	313.555073	0.014593	0.015600
RS	39	1.352022	1.984026	319.616889	0.014876	0.016120
RS	40	1.455133	1.977673	325.667910	0.015157	0.016538
RS	41	1.565565	1.977673	329.497522	0.015335	0.016897
RS	42	1.683840	1.972588	332.856487	0.015492	0.017149
RS	43	1.810513	1.972588	333.906977	0.015541	0.017321
RS	44	1.946182	1.969304	333.943421	0.015542	0.017383
RS	45	2.091484	1.969304	331.746545	0.015440	0.017355
RS	46	2.247105	1.967555	328.088334	0.015270	0.017218
RS	47	2.413777	1.967555	322.320669	0.015001	0.016987
RS	48	2.592284	1.966633	314.859777	0.014654	0.016652
RS	49	2.783468	1.966633	305.408282	0.014214	0.016228
RS	50	2.988228	1.965943	294.261626	0.013696	0.015708
RS	51	3.207528	1.965943	281.289147	0.013092	0.015105
RS	52	3.442401	1.965542	266.778091	0.012416	0.014415
RS	53	3.693952	1.965542	250.783295	0.011672	0.013655
RS	54	3.963367	1.968862	233.209081	0.010854	0.012810
RS	55	4.251913	1.968862	215.118253	0.010012	0.011930
RS	56	4.560950	1.968862	196.338202	0.009138	0.011003
RS	57	4.891931	1.968862	177.174578	0.008246	0.010042
RS	58	5.246416	2.098173	149.070790	0.006938	0.008781
RS	59	5.626074	2.098173	132.796260	0.006181	0.007881
RS	60	6.032692	2.098173	116.761680	0.005434	0.006981
RS	61	6.468184	2.098173	101.235567	0.004712	0.006100
RS	62	6.934602	2.098173	86.467466	0.004024	0.005256
RS	63	7.434140	2.098173	327.323281	0.015234	0.020716
PA	4+25*2+4+6 0.076681752 0.015771154 7.434140441 0.302381506 0.248705883 0.280332216 0.335953765 0.417870177 0.524088231 0.654880559 0.811424518 0.990949647 1.183920506 1.376242440 1.555039203 1.710355511 1.833509400 1.918897033 1.967486586 1.987130450 1.989235418 1.984025861 1.977672896 1.972587761 1.969304212 1.967555374 1.966633401 1.965943060 1.965542041 1.968861553 2.098173410
//
IT	4599
RD	3
LK	-299583.177167
QD	-718.648252 -> -585.900403
RI	0.0607591691
TR	0.072684	0.015840
MT	7.905467
MM	C_pi: 1.299213, n_recomb: 23389.648247
RS	0	0.000000	0.360180	458.490705	0.019602	0.000960
RS	1	0.007204	0.360180	481.470888	0.020585	0.006226
RS	2	0.014928	0.360180	504.850934	0.021584	0.012448
RS	3	0.023208	0.360180	528.522371	0.022596	0.017889
RS	4	0.032084	0.245784	804.507506	0.034396	0.026325
RS	5	0.041600	0.245784	828.630008	0.035427	0.029348
RS	6	0.051801	0.266066	787.472554	0.033668	0.028401
RS	7	0.062737	0.266066	809.090778	0.034592	0.030840
RS	8	0.074462	0.312441	708.212007	0.030279	0.027843
RS	9	0.087030	0.312441	728.324253	0.031139	0.029890
RS	10	0.100505	0.387168	605.311397	0.025879	0.025569
RS	11	0.114950	0.387168	624.395039	0.026695	0.026986
RS	12	0.130436	0.489833	509.947133	0.021802	0.022570
RS	13	0.147037	0.489833	527.898562	0.022570	0.023573
RS	14	0.164835	0.623596	429.962668	0.018383	0.019645
RS	15	0.183914	0.623596	446.629307	0.019095	0.020418
RS	16	0.204369	0.793342	365.212362	0.015614	0.017097
RS	17	0.226296	0.793342	380.541268	0.016270	0.017710
RS	18	0.249804	0.999667	315.057582	0.013470	0.014990
RS	19	0.275005	0.999667	329.117488	0.014071	0.015466
RS	20	0.302022	1.233704	278.826596	0.011921	0.013336
RS	21	0.330985	1.233704	291.801863	0.012476	0.013735
RS	22	0.362035	1.477522	255.110515	0.010907	0.012172
RS	23	0.395322	1.477522	267.253796	0.011426	0.012552
RS	24	0.431006	1.711991	241.655769	0.010332	0.011462
RS	25	0.469262	1.711991	253.216840	0.010826	0.011831
RS	26	0.510274	1.920281	236.490017	0.010111	0.011101
RS	27	0.554240	1.920281	247.674305	0.010589	0.011457
RS	28	0.601374	2.085639	238.668448	0.010204	0.011037
RS	29	0.651904	2.085639	249.624570	0.010672	0.011418
RS	30	0.706073	2.195279	247.775028	0.010593	0.011315
RS	31	0.764146	2.195279	258.568221	0.011055	0.011777
RS	32	0.826402	2.248457	263.033253	0.011246	0.011995
RS	33	0.893144	2.248457	273.593622	0.011697	0.012564
RS	34	0.964693	2.258119	282.765003	0.012089	0.013053
RS	35	1.041398	2.258119	292.838785	0.012520	0.013697
RS	36	1.123628	2.244319	304.341129	0.013012	0.014333
RS	37	1.211783	2.244319	313.483827	0.013403	0.014960
RS	38	1.306289	2.224570	324.766506	0.013885	0.015579
RS	39	1.407603	2.224570	332.395005	0.014211	0.016088
RS	40	1.516216	2.208341	341.495352	0.014600	0.016565
RS	41	1.632654	2.208341	346.968818	0.014834	0.016895
RS	42	1.757481	2.198201	352.740922	0.015081	0.017173
RS	43	1.891301	2.198201	355.432317	0.015196	0.017307
RS	44	2.034762	2.193618	357.268239	0.015275	0.017372
RS	45	2.188558	2.193618	356.625911	0.015247	0.017308
RS	46	2.353434	2.192986	354.257312	0.015146	0.017163
RS	47	2.530189	2.192986	349.865178	0.014958	0.016906
RS	48	2.719677	2.194220	343.307125	0.014678	0.016565
RS	49	2.922817	2.194220	334.942323	0.014320	0.016129
RS	50	3.140592	2.195743	324.357316	0.013868	0.015613
RS	51	3.374056	2.195743	312.058381	0.013342	0.015012
RS	52	3.624340	2.197331	297.692094	0.012728	0.014337
RS	53	3.892655	2.197331	281.841143	0.012050	0.013588
RS	54	4.180301	2.204881	263.612581	0.011270	0.012757
RS	55	4.488669	2.204881	245.111429	0.010479	0.011896
RS	56	4.819254	2.204881	225.584202	0.009645	0.010989
RS	57	5.173655	2.204881	205.343478	0.008779	0.010048
RS	58	5.553589	2.416048	169.910680	0.007264	0.008573
RS	59	5.960894	2.416048	153.476155	0.006562	0.007750
RS	60	6.397544	2.416048	136.931220	0.005854	0.006921
RS	61	6.865651	2.416048	120.564510	0.005155	0.006100
RS	62	7.367482	2.416048	104.659407	0.004475	0.005303
RS	63	7.905467	2.416048	428.074246	0.018302	0.022075
PA	4+25*2+4+6 0.072684329 0.015839529 7.905466942 0.360179913 0.245784483 0.266066118 0.312440948 0.387168012 0.489833288 0.623595924 0.793341548 0.999666726 1.233703663 1.477521817 1.711991125 1.920280928 2.085639324 2.195278698 2.248457222 2.258118871 2.244319058 2.224570378 2.208341299 2.198200830 2.193617715 2.192985976 2.194220021 2.195742991 2.197331258 2.204880501 2.416048280
//
IT	4387
RD	4
LK	-299344.150596
QD	-631.199339 -> -541.880967
RI	0.0488515240
TR	0.069678	0.016138
MT	8.224341
MM	C_pi: 1.388871, n_recomb: 25451.601258
RS	0	0.000000	0.442494	410.206812	0.016117	0.000843
RS	1	0.007271	0.442494	432.629563	0.016998	0.005410
RS	2	0.015070	0.442494	455.715526	0.017905	0.010638
RS	3	0.023437	0.442494	479.398670	0.018836	0.015046
RS	4	0.032412	0.256053	863.452663	0.033925	0.026293
RS	5	0.042039	0.256053	890.914697	0.035004	0.028908
RS	6	0.052367	0.267883	877.006010	0.034458	0.028816
RS	7	0.063445	0.267883	901.396481	0.035416	0.031071
RS	8	0.075329	0.307302	807.560694	0.031729	0.028539
RS	9	0.088077	0.307302	829.921216	0.032608	0.030642
RS	10	0.101752	0.376027	697.865853	0.027419	0.026389
RS	11	0.116421	0.376027	719.039873	0.028251	0.027988
RS	12	0.132157	0.474121	588.565454	0.023125	0.023350
RS	13	0.149036	0.474121	608.579349	0.023911	0.024561
RS	14	0.167143	0.606624	492.697513	0.019358	0.020245
RS	15	0.186567	0.606624	511.356793	0.020091	0.021211
RS	16	0.207403	0.781457	412.686489	0.016215	0.017445
RS	17	0.229754	0.781457	429.845303	0.016889	0.018231
RS	18	0.253730	1.002588	349.482531	0.013731	0.015095
RS	19	0.279449	1.002588	365.137385	0.014346	0.015725
RS	20	0.307038	1.262913	303.193195	0.011913	0.013254
RS	21	0.336633	1.262913	317.513789	0.012475	0.013781
RS	22	0.368380	1.542587	272.412965	0.010703	0.011964
RS	23	0.402435	1.542587	285.691780	0.011225	0.012446
RS	24	0.438967	1.818070	254.288203	0.009991	0.011176
RS	25	0.478154	1.818070	266.839224	0.010484	0.011624
RS	26	0.520191	2.067017	246.258346	0.009676	0.010770
RS	27	0.565284	2.067017	258.355763	0.010151	0.011184
RS	28	0.613656	2.265047	247.220717	0.009713	0.010691
RS	29	0.665545	2.265047	259.086440	0.010180	0.011108
RS	30	0.721206	2.391706	256.885686	0.010093	0.010985
RS	31	0.780915	2.391706	268.659676	0.010556	0.011465
RS	32	0.844965	2.444019	274.536403	0.010787	0.011713
RS	33	0.913672	2.444019	286.205894	0.011245	0.012287
RS	34	0.987375	2.440069	298.226751	0.011717	0.012848
RS	35	1.066436	2.440069	309.551194	0.012162	0.013489
RS	36	1.151246	2.408812	324.618860	0.012754	0.014218
RS	37	1.242223	2.408812	335.110132	0.013167	0.014838
RS	38	1.339814	2.374901	349.794580	0.013744	0.015542
RS	39	1.444500	2.374901	358.786301	0.014097	0.016040
RS	40	1.556799	2.350554	370.515203	0.014558	0.016571
RS	41	1.677262	2.350554	377.276735	0.014823	0.016889
RS	42	1.806484	2.337894	384.720655	0.015116	0.017189
RS	43	1.945102	2.337894	388.549116	0.015266	0.017313
RS	44	2.093798	2.334870	391.188444	0.015370	0.017375
RS	45	2.253306	2.334870	391.472521	0.015381	0.017306
RS	46	2.424412	2.338211	389.248057	0.015294	0.017147
RS	47	2.607958	2.338211	385.519471	0.015147	0.016893
RS	48	2.804850	2.344244	378.683798	0.014879	0.016542
RS	49	3.016057	2.344244	370.661798	0.014563	0.016116
RS	50	3.242621	2.350295	359.520976	0.014126	0.015599
RS	51	3.485659	2.350295	347.176848	0.013641	0.015016
RS	52	3.746367	2.355838	331.966746	0.013043	0.014348
RS	53	4.026030	2.355838	315.621977	0.012401	0.013621
RS	54	4.326028	2.369881	295.815182	0.011623	0.012790
RS	55	4.647838	2.369881	276.413691	0.010860	0.011953
RS	56	4.993047	2.369881	255.705956	0.010047	0.011068
RS	57	5.363355	2.369881	234.017099	0.009195	0.010145
RS	58	5.760587	2.666806	189.977336	0.007464	0.008458
RS	59	6.186702	2.666806	173.303692	0.006809	0.007702
RS	60	6.643799	2.666806	156.241572	0.006139	0.006931
RS	61	7.134131	2.666806	139.090056	0.005465	0.006159
RS	62	7.660114	2.666806	122.153848	0.004799	0.005402
RS	63	8.224341	2.666806	530.065707	0.020826	0.023596
PA	4+25*2+4+6 0.069678316 0.016137867 8.224341015 0.442493950 0.256052537 0.267882836 0.307301615 0.376026799 0.474120986 0.606624164 0.781457041 1.002588287 1.262912730 1.542587246 1.818069738 2.067016567 2.265046998 2.391705787 2.444019153 2.440068928 2.408811869 2.374900976 2.350553646 2.337894125 2.334869867 2.338210573 2.344243780 2.350294504 2.355837782 2.369880768 2.666805575
//
IT	4788
RD	5
LK	-299173.903869
QD	-578.540518 -> -505.326188
RI	0.0391552263
TR	0.067153	0.016510
MT	8.471657
MM	C_pi: 1.465942, n_recomb: 27458.731104
RS	0	0.000000	0.535089	368.663375	0.013426	0.000756
RS	1	0.007321	0.535089	390.105496	0.014207	0.004798
RS	2	0.015177	0.535089	412.368337	0.015018	0.009277
RS	3	0.023609	0.535089	435.418494	0.015857	0.012912
RS	4	0.032658	0.268781	906.048754	0.032997	0.026211
RS	5	0.042370	0.268781	936.717365	0.034114	0.028413
RS	6	0.052792	0.274560	945.862296	0.034447	0.028966
RS	7	0.063978	0.274560	973.233211	0.035443	0.030962
RS	8	0.075982	0.308700	890.198813	0.032420	0.028945
RS	9	0.088865	0.308700	915.029432	0.033324	0.030973
RS	10	0.102692	0.372646	779.883348	0.028402	0.026976
RS	11	0.117530	0.372646	803.241906	0.029253	0.028611
RS	12	0.133455	0.466520	661.868764	0.024104	0.023980
RS	13	0.150545	0.466520	683.959146	0.024909	0.025271
RS	14	0.168887	0.596620	553.660775	0.020163	0.020777
RS	15	0.188572	0.596620	574.314838	0.020916	0.021831
RS	16	0.209697	0.773301	460.467587	0.016769	0.017791
RS	17	0.232369	0.773301	479.479577	0.017462	0.018663
RS	18	0.256701	1.003549	385.358836	0.014034	0.015241
RS	19	0.282814	1.003549	402.655132	0.014664	0.015950
RS	20	0.310839	1.282321	329.686791	0.012007	0.013236
RS	21	0.340915	1.282321	345.413246	0.012579	0.013830
RS	22	0.373193	1.588898	292.307259	0.010645	0.011831
RS	23	0.407834	1.588898	306.787514	0.011173	0.012367
RS	24	0.445011	1.896606	269.852875	0.009828	0.010967
RS	25	0.484910	1.896606	283.458080	0.010323	0.011455
RS	26	0.527730	2.178750	259.189184	0.009439	0.010511
RS	27	0.573684	2.178750	272.255167	0.009915	0.010953
RS	28	0.623003	2.403968	259.073921	0.009435	0.010408
RS	29	0.675932	2.403968	271.889313	0.009902	0.010842
RS	30	0.732735	2.544064	269.371829	0.009810	0.010708
RS	31	0.793698	2.544064	282.146462	0.010275	0.011191
RS	32	0.859123	2.593479	289.456130	0.010541	0.011470
RS	33	0.929337	2.593479	302.230942	0.011007	0.012037
RS	34	1.004692	2.575195	317.136873	0.011550	0.012663
RS	35	1.085564	2.575195	329.680279	0.012006	0.013293
RS	36	1.172355	2.526834	348.345470	0.012686	0.014104
RS	37	1.265501	2.526834	360.117882	0.013115	0.014716
RS	38	1.365465	2.479807	378.159367	0.013772	0.015494
RS	39	1.472748	2.479807	388.401478	0.014145	0.015988
RS	40	1.587885	2.448689	402.566929	0.014661	0.016567
RS	41	1.711450	2.448689	410.453268	0.014948	0.016886
RS	42	1.844061	2.434906	419.218688	0.015267	0.017203
RS	43	1.986380	2.434906	423.974840	0.015440	0.017332
RS	44	2.139118	2.434755	426.950866	0.015549	0.017390
RS	45	2.303038	2.434755	427.919589	0.015584	0.017331
RS	46	2.478957	2.443245	425.322470	0.015490	0.017157
RS	47	2.667755	2.443245	422.003718	0.015369	0.016919
RS	48	2.870375	2.455092	414.390898	0.015091	0.016554
RS	49	3.087828	2.455092	406.469601	0.014803	0.016151
RS	50	3.321200	2.466523	394.338835	0.014361	0.015628
RS	51	3.571656	2.466523	381.742894	0.013902	0.015069
RS	52	3.840448	2.476717	365.346857	0.013305	0.014403
RS	53	4.128917	2.476717	348.358628	0.012687	0.013702
RS	54	4.438504	2.498071	326.665248	0.011897	0.012864
RS	55	4.770755	2.498071	306.298083	0.011155	0.012051
RS	56	5.127329	2.498071	284.375817	0.010356	0.011188
RS	57	5.510007	2.498071	261.236491	0.009514	0.010281
RS	58	5.920700	2.882400	207.994776	0.007575	0.008385
RS	59	6.361458	2.882400	191.211113	0.006964	0.007688
RS	60	6.834483	2.882400	173.800607	0.006330	0.006967
RS	61	7.342137	2.882400	156.065315	0.005684	0.006239
RS	62	7.886955	2.882400	138.322085	0.005037	0.005515
RS	63	8.471657	2.882400	630.207949	0.022951	0.025158
PA	4+25*2+4+6 0.067152714 0.016509758 8.471657300 0.535088751 0.268780978 0.274560134 0.308699538 0.372645852 0.466519774 0.596620363 0.773300965 1.003549210 1.282320551 1.588898287 1.896606045 2.178749590 2.403968452 2.544063624 2.593479263 2.575194968 2.526833947 2.479806916 2.448689153 2.434905797 2.434755419 2.443245147 2.455091534 2.466523105 2.476717089 2.498071063 2.882400447
//
IT	4796
RD	6
LK	-299031.708310
QD	-535.831724 -> -471.946098
RI	0.0320219136
TR	0.064914	0.016897
MT	8.682735
MM	C_pi: 1.534384, n_recomb: 29389.209369
RS	0	0.000000	0.631917	336.066960	0.011435	0.000687
RS	1	0.007362	0.631917	356.499929	0.012130	0.004324
RS	2	0.015266	0.631917	377.840906	0.012856	0.008238
RS	3	0.023752	0.631917	400.079337	0.013613	0.011311
RS	4	0.032863	0.280993	942.595798	0.032073	0.026123
RS	5	0.042645	0.280993	976.208494	0.033217	0.027993
RS	6	0.053147	0.282802	1002.019594	0.034095	0.028944
RS	7	0.064422	0.282802	1032.339794	0.035126	0.030711
RS	8	0.076527	0.312904	960.452773	0.032680	0.029140
RS	9	0.089523	0.312904	987.823635	0.033612	0.031071
RS	10	0.103476	0.373033	852.781859	0.029017	0.027373
RS	11	0.118456	0.373033	878.351241	0.029887	0.029000
RS	12	0.134539	0.463250	729.538050	0.024823	0.024472
RS	13	0.151806	0.463250	753.676293	0.025645	0.025796
RS	14	0.170345	0.590759	611.642153	0.020812	0.021232
RS	15	0.190248	0.590759	634.244882	0.021581	0.022331
RS	16	0.211616	0.767940	506.901255	0.017248	0.018111
RS	17	0.234558	0.767940	527.730621	0.017957	0.019030
RS	18	0.259189	1.004454	420.791148	0.014318	0.015395
RS	19	0.285633	1.004454	439.709270	0.014962	0.016150
RS	20	0.314024	1.297375	356.241909	0.012122	0.013247
RS	21	0.344505	1.297375	373.365575	0.012704	0.013882
RS	22	0.377230	1.625696	312.581041	0.010636	0.011740
RS	23	0.412365	1.625696	328.259182	0.011169	0.012307
RS	24	0.450086	1.960476	285.997697	0.009731	0.010804
RS	25	0.490584	1.960476	300.653839	0.010230	0.011314
RS	26	0.534064	2.271541	272.799861	0.009282	0.010299
RS	27	0.580745	2.271541	286.826869	0.009760	0.010755
RS	28	0.630862	2.521071	271.625188	0.009242	0.010169
RS	29	0.684669	2.521071	285.374825	0.009710	0.010609
RS	30	0.742438	2.673155	282.509161	0.009613	0.010467
RS	31	0.804460	2.673155	296.259498	0.010081	0.010948
RS	32	0.871048	2.719288	304.949020	0.010376	0.011252
RS	33	0.942538	2.719288	318.795537	0.010847	0.011809
RS	34	1.019291	2.687042	336.548612	0.011451	0.012489
RS	35	1.101695	2.687042	350.270260	0.011918	0.013108
RS	36	1.190166	2.622370	372.526752	0.012676	0.013989
RS	37	1.285150	2.622370	385.531727	0.013118	0.014594
RS	38	1.387127	2.563096	406.920294	0.013846	0.015437
RS	39	1.496612	2.563096	418.352715	0.014235	0.015933
RS	40	1.614157	2.525935	434.887713	0.014798	0.016554
RS	41	1.740356	2.525935	443.824697	0.015102	0.016881
RS	42	1.875846	2.511538	453.770461	0.015440	0.017213
RS	43	2.021311	2.511538	459.367973	0.015630	0.017356
RS	44	2.177486	2.514586	462.483733	0.015737	0.017408
RS	45	2.345158	2.514586	464.045150	0.015790	0.017367
RS	46	2.525175	2.528404	460.861472	0.015681	0.017179
RS	47	2.718445	2.528404	457.864110	0.015579	0.016964
RS	48	2.925943	2.546149	449.279731	0.015287	0.016585
RS	49	3.148718	2.546149	441.383960	0.015019	0.016208
RS	50	3.387894	2.562977	428.113079	0.014567	0.015679
RS	51	3.644679	2.562977	415.212389	0.014128	0.015147
RS	52	3.920368	2.577800	397.529349	0.013526	0.014481
RS	53	4.216354	2.577800	379.875009	0.012926	0.013806
RS	54	4.534132	2.606444	356.203495	0.012120	0.012956
RS	55	4.875304	2.606444	334.889363	0.011395	0.012168
RS	56	5.241594	2.606444	311.788436	0.010609	0.011324
RS	57	5.634851	2.606444	287.251040	0.009774	0.010433
RS	58	6.057061	3.078879	224.424196	0.007636	0.008334
RS	59	6.510354	3.078879	207.643770	0.007065	0.007688
RS	60	6.997019	3.078879	190.024555	0.006466	0.007014
RS	61	7.519513	3.078879	171.866616	0.005848	0.006323
RS	62	8.080474	3.078879	153.492748	0.005223	0.005631
RS	63	8.682735	3.078879	729.442773	0.024820	0.026713
PA	4+25*2+4+6 0.064914309 0.016896642 8.682734531 0.631917231 0.280992645 0.282802363 0.312904142 0.373032864 0.463249701 0.590758716 0.767939505 1.004453631 1.297375261 1.625695626 1.960476430 2.271540765 2.521071173 2.673154880 2.719287898 2.687042057 2.622369542 2.563096138 2.525934618 2.511537654 2.514585692 2.528404185 2.546149278 2.562976927 2.577800448 2.606443992 3.078878942
//
IT	4209
RD	7
LK	-298906.940857
QD	-498.176475 -> -441.309582
RI	0.0268099667
TR	0.062879	0.017275
MT	8.873567
MM	C_pi: 1.597338, n_recomb: 31254.953785
RS	0	0.000000	0.730279	310.782026	0.009943	0.000631
RS	1	0.007399	0.730279	330.309895	0.010568	0.003944
RS	2	0.015345	0.730279	350.793754	0.011224	0.007423
RS	3	0.023879	0.730279	372.239007	0.011910	0.010080
RS	4	0.033045	0.291891	977.451145	0.031273	0.026045
RS	5	0.042888	0.291891	1013.789896	0.032436	0.027664
RS	6	0.053461	0.291476	1050.231855	0.033602	0.028816
RS	7	0.064815	0.291476	1083.401693	0.034663	0.030402
RS	8	0.077009	0.318460	1021.807982	0.032693	0.029191
RS	9	0.090106	0.318460	1051.727862	0.033650	0.031035
RS	10	0.104171	0.375466	918.561079	0.029389	0.027632
RS	11	0.119277	0.375466	946.348670	0.030278	0.029239
RS	12	0.135501	0.462513	792.481490	0.025355	0.024858
RS	13	0.152926	0.462513	818.641386	0.026192	0.026195
RS	14	0.171639	0.587506	666.890905	0.021337	0.021624
RS	15	0.191737	0.587506	691.399516	0.022121	0.022749
RS	16	0.213322	0.764563	551.875500	0.017657	0.018405
RS	17	0.236504	0.764563	574.483846	0.018381	0.019353
RS	18	0.261402	1.005754	455.454129	0.014572	0.015550
RS	19	0.288141	1.005754	475.966409	0.015229	0.016334
RS	20	0.316859	1.310260	382.388733	0.012235	0.013276
RS	21	0.347701	1.310260	400.889328	0.012826	0.013936
RS	22	0.380826	1.657168	332.650962	0.010643	0.011675
RS	23	0.416401	1.657168	349.509688	0.011183	0.012260
RS	24	0.454609	2.015878	302.051018	0.009664	0.010673
RS	25	0.495643	2.015878	317.740402	0.010166	0.011196
RS	26	0.539714	2.353388	286.350156	0.009162	0.010120
RS	27	0.587045	2.353388	301.316919	0.009641	0.010583
RS	28	0.637878	2.625845	284.078528	0.009089	0.009961
RS	29	0.692472	2.625845	298.735357	0.009558	0.010403
RS	30	0.751105	2.789577	295.456075	0.009453	0.010252
RS	31	0.814077	2.789577	310.149132	0.009923	0.010728
RS	32	0.881708	2.832823	320.124518	0.010242	0.011052
RS	33	0.954343	2.832823	335.006276	0.010719	0.011599
RS	34	1.032351	2.787377	355.527332	0.011375	0.012324
RS	35	1.116132	2.787377	370.391564	0.011851	0.012932
RS	36	1.206111	2.707225	396.206296	0.012677	0.013873
RS	37	1.302748	2.707225	410.411888	0.013131	0.014472
RS	38	1.406534	2.636358	435.148873	0.013923	0.015373
RS	39	1.518000	2.636358	447.742933	0.014326	0.015872
RS	40	1.637712	2.593490	466.647454	0.014930	0.016532
RS	41	1.766282	2.593490	476.607932	0.015249	0.016870
RS	42	1.904365	2.578545	487.704917	0.015604	0.017218
RS	43	2.052664	2.578545	494.118083	0.015809	0.017377
RS	44	2.211935	2.584655	497.320528	0.015912	0.017426
RS	45	2.382991	2.584655	499.452312	0.015980	0.017406
RS	46	2.566702	2.603536	495.624807	0.015857	0.017206
RS	47	2.764006	2.603536	492.932661	0.015771	0.017015
RS	48	2.975909	2.626848	483.334741	0.015464	0.016626
RS	49	3.203489	2.626848	475.456975	0.015212	0.016275
RS	50	3.447908	2.648716	461.029022	0.014751	0.015741
RS	51	3.710410	2.648716	447.826607	0.014328	0.015236
RS	52	3.992335	2.667820	428.861646	0.013721	0.014570
RS	53	4.295119	2.667820	410.556454	0.013136	0.013919
RS	54	4.620305	2.703341	384.905402	0.012315	0.013059
RS	55	4.969551	2.703341	362.675320	0.011604	0.012294
RS	56	5.344638	2.703341	338.435606	0.010828	0.011467
RS	57	5.747476	2.703341	312.548096	0.010000	0.010590
RS	58	6.180119	3.264121	239.822102	0.007673	0.008295
RS	59	6.644773	3.264121	223.121587	0.007139	0.007695
RS	60	7.143805	3.264121	205.389308	0.006571	0.007062
RS	61	7.679760	3.264121	186.920086	0.005980	0.006407
RS	62	8.255370	3.264121	168.038465	0.005376	0.005742
RS	63	8.873567	3.264121	829.109651	0.026527	0.028242
PA	4+25*2+4+6 0.062879167 0.017275319 8.873566955 0.730279455 0.291890671 0.291476498 0.318459915 0.375466206 0.462512797 0.587505694 0.764563306 1.005754488 1.310260227 1.657168424 2.015878077 2.353388293 2.625844923 2.789577187 2.832823230 2.787376648 2.707224620 2.636358465 2.593490341 2.578545460 2.584654604 2.603535870 2.626847983 2.648716163 2.667820254 2.703341499 3.264121125
//
IT	4805
RD	8
LK	-298795.671933
QD	-464.364999 -> -413.335622
RI	0.0229196880
TR	0.061006	0.017637
MT	9.051474
MM	C_pi: 1.656696, n_recomb: 33068.758724
RS	0	0.000000	0.829252	290.819685	0.008794	0.000584
RS	1	0.007432	0.829252	309.564571	0.009361	0.003630
RS	2	0.015417	0.829252	329.291774	0.009958	0.006765
RS	3	0.023995	0.829252	350.018146	0.010585	0.009105
RS	4	0.033211	0.301388	1012.262286	0.030611	0.025982
RS	5	0.043111	0.301388	1051.171111	0.031787	0.027418
RS	6	0.053748	0.300180	1093.120898	0.033056	0.028624
RS	7	0.065175	0.300180	1129.030640	0.034142	0.030069
RS	8	0.077451	0.324719	1076.622338	0.032557	0.029145
RS	9	0.090640	0.324719	1109.073892	0.033538	0.030917
RS	10	0.104808	0.379088	978.856834	0.029601	0.027792
RS	11	0.120030	0.379088	1008.862779	0.030508	0.029379
RS	12	0.136384	0.463328	851.677029	0.025755	0.025164
RS	13	0.153952	0.463328	879.839851	0.026606	0.026508
RS	14	0.172827	0.585915	719.942331	0.021771	0.021965
RS	15	0.193104	0.585915	746.324479	0.022569	0.023107
RS	16	0.214888	0.762499	595.659099	0.018013	0.018677
RS	17	0.238292	0.762499	620.015827	0.018749	0.019645
RS	18	0.263434	1.007366	489.440427	0.014801	0.015703
RS	19	0.290446	1.007366	511.523642	0.015468	0.016508
RS	20	0.319465	1.321745	408.105881	0.012341	0.013315
RS	21	0.350641	1.321745	427.965048	0.012942	0.013994
RS	22	0.384133	1.685119	352.411782	0.010657	0.011629
RS	23	0.420116	1.685119	370.433946	0.011202	0.012227
RS	24	0.458772	2.065673	317.847134	0.009612	0.010564
RS	25	0.500302	2.065673	334.551225	0.010117	0.011095
RS	26	0.544918	2.428100	299.633652	0.009061	0.009964
RS	27	0.592850	2.428100	315.517897	0.009541	0.010432
RS	28	0.644344	2.722880	296.198216	0.008957	0.009775
RS	29	0.699666	2.722880	311.734663	0.009427	0.010218
RS	30	0.759099	2.898488	307.955719	0.009313	0.010056
RS	31	0.822950	2.898488	323.559055	0.009784	0.010527
RS	32	0.891546	2.939577	334.706064	0.010122	0.010866
RS	33	0.965241	2.939577	350.588788	0.010602	0.011403
RS	34	1.044412	2.881818	373.772947	0.011303	0.012165
RS	35	1.129468	2.881818	389.749063	0.011786	0.012763
RS	36	1.220846	2.786968	419.066912	0.012673	0.013756
RS	37	1.319014	2.786968	434.450909	0.013138	0.014351
RS	38	1.424479	2.704994	462.538029	0.013987	0.015303
RS	39	1.537783	2.704994	476.281496	0.014403	0.015806
RS	40	1.659508	2.656574	497.582973	0.015047	0.016502
RS	41	1.790279	2.656574	508.563565	0.015379	0.016853
RS	42	1.930770	2.640954	520.839828	0.015750	0.017216
RS	43	2.081702	2.640954	528.072770	0.015969	0.017393
RS	44	2.243852	2.649801	531.384849	0.016069	0.017441
RS	45	2.418054	2.649801	534.097851	0.016151	0.017443
RS	46	2.605203	2.673306	529.651592	0.016017	0.017234
RS	47	2.806261	2.673306	527.281520	0.015945	0.017068
RS	48	3.022262	2.701699	516.705126	0.015625	0.016671
RS	49	3.254317	2.701699	508.867164	0.015388	0.016345
RS	50	3.503619	2.728110	493.330807	0.014918	0.015809
RS	51	3.771450	2.728110	479.851828	0.014511	0.015329
RS	52	4.059187	2.751023	459.659330	0.013900	0.014666
RS	53	4.368310	2.751023	440.730592	0.013328	0.014037
RS	54	4.700407	2.792847	413.140758	0.012493	0.013167
RS	55	5.057186	2.792847	390.023746	0.011794	0.012422
RS	56	5.440483	2.792847	364.678547	0.011028	0.011612
RS	57	5.852267	2.792847	337.477774	0.010205	0.010746
RS	58	6.294656	3.441894	254.569316	0.007698	0.008264
RS	59	6.769924	3.441894	237.998940	0.007197	0.007706
RS	60	7.280516	3.441894	220.218276	0.006659	0.007110
RS	61	7.829056	3.441894	201.514713	0.006094	0.006487
RS	62	8.418365	3.441894	182.211598	0.005510	0.005848
RS	63	9.051474	3.441894	930.119191	0.028127	0.029736
PA	4+25*2+4+6 0.061006327 0.017637094 9.051473944 0.829251788 0.301388052 0.300180409 0.324719013 0.379088288 0.463327704 0.585915033 0.762499098 1.007365881 1.321745259 1.685118570 2.065672521 2.428099869 2.722880202 2.898487849 2.939577265 2.881817608 2.786967713 2.704994358 2.656574245 2.640954002 2.649801173 2.673306071 2.701698643 2.728110317 2.751022989 2.792846941 3.441894075
//
IT	4407
RD	9
LK	-298695.739742
QD	-433.860605 -> -387.857982
RI	0.0199332406
TR	0.059272	0.017979
MT	9.220043
MM	C_pi: 1.713510, n_recomb: 34838.943392
RS	0	0.000000	0.928774	274.614794	0.007882	0.000543
RS	1	0.007463	0.928774	292.681192	0.008401	0.003363
RS	2	0.015484	0.928774	311.743779	0.008948	0.006218
RS	3	0.024103	0.928774	331.827887	0.009525	0.008311
RS	4	0.033365	0.309638	1047.461115	0.030066	0.025936
RS	5	0.043319	0.309638	1088.829629	0.031253	0.027237
RS	6	0.054015	0.308767	1132.154010	0.032497	0.028391
RS	7	0.065510	0.308767	1170.698946	0.033603	0.029730
RS	8	0.077863	0.331352	1126.446960	0.032333	0.029036
RS	9	0.091137	0.331352	1161.399280	0.033336	0.030750
RS	10	0.105403	0.383424	1034.842918	0.029704	0.027883
RS	11	0.120733	0.383424	1067.061852	0.030628	0.029451
RS	12	0.137207	0.465115	907.891025	0.026060	0.025411
RS	13	0.154911	0.465115	938.042409	0.026925	0.026759
RS	14	0.173936	0.585383	771.268209	0.022138	0.022268
RS	15	0.194380	0.585383	799.499129	0.022948	0.023423
RS	16	0.216351	0.761256	638.534046	0.018328	0.018932
RS	17	0.239962	0.761256	664.615245	0.019077	0.019915
RS	18	0.265335	1.009064	522.917299	0.015010	0.015855
RS	19	0.292601	1.009064	546.553339	0.015688	0.016676
RS	20	0.321902	1.332061	433.473322	0.012442	0.013364
RS	21	0.353391	1.332061	454.676314	0.013051	0.014055
RS	22	0.387229	1.710319	371.886238	0.010674	0.011597
RS	23	0.423593	1.710319	391.057240	0.011225	0.012204
RS	24	0.462671	2.111218	333.364559	0.009569	0.010473
RS	25	0.504665	2.111218	351.066543	0.010077	0.011009
RS	26	0.549794	2.497545	312.602326	0.008973	0.009828
RS	27	0.598291	2.497545	329.383196	0.009454	0.010298
RS	28	0.650407	2.814426	307.923098	0.008838	0.009609
RS	29	0.706413	2.814426	324.313119	0.009309	0.010050
RS	30	0.766599	3.002422	319.936575	0.009183	0.009876
RS	31	0.831277	3.002422	336.419435	0.009656	0.010342
RS	32	0.900781	3.042213	348.614931	0.010006	0.010690
RS	33	0.975474	3.042213	365.466304	0.010490	0.011219
RS	34	1.055741	2.973029	391.195122	0.011229	0.012012
RS	35	1.141998	2.973029	408.254968	0.011718	0.012600
RS	36	1.234694	2.864189	441.003791	0.012658	0.013638
RS	37	1.334307	2.864189	457.548143	0.013133	0.014228
RS	38	1.441356	2.771504	488.976785	0.014035	0.015227
RS	39	1.556393	2.771504	503.864542	0.014463	0.015734
RS	40	1.680017	2.717592	527.599774	0.015144	0.016465
RS	41	1.812867	2.717592	539.607712	0.015489	0.016827
RS	42	1.955632	2.701093	553.118608	0.015876	0.017207
RS	43	2.109052	2.701093	561.188936	0.016108	0.017401
RS	44	2.273922	2.712300	564.671873	0.016208	0.017452
RS	45	2.451098	2.712300	567.991881	0.016303	0.017475
RS	46	2.641496	2.739948	562.993520	0.016160	0.017261
RS	47	2.846105	2.739948	560.977038	0.016102	0.017118
RS	48	3.065985	2.772896	549.496554	0.015772	0.016717
RS	49	3.302276	2.772896	541.732807	0.015550	0.016416
RS	50	3.556201	2.803326	525.168467	0.015074	0.015879
RS	51	3.829078	2.803326	511.447190	0.014680	0.015423
RS	52	4.122321	2.829541	490.106380	0.014068	0.014763
RS	53	4.437450	2.829541	470.585413	0.013507	0.014155
RS	54	4.776099	2.877044	441.119137	0.012662	0.013278
RS	55	5.140022	2.877044	417.141147	0.011973	0.012551
RS	56	5.531106	2.877044	390.718370	0.011215	0.011755
RS	57	5.951378	2.877044	362.233512	0.010397	0.010900
RS	58	6.403017	3.614022	268.885241	0.007718	0.008239
RS	59	6.888364	3.614022	252.479241	0.007247	0.007719
RS	60	7.409934	3.614022	234.696044	0.006737	0.007157
RS	61	7.970430	3.614022	215.814083	0.006195	0.006563
RS	62	8.572759	3.614022	196.153349	0.005630	0.005948
RS	63	9.220043	3.614022	1032.907504	0.029648	0.031190
PA	4+25*2+4+6 0.059271627 0.017979184 9.220042730 0.928774165 0.309637898 0.308766778 0.331351580 0.383423989 0.465114601 0.585383082 0.761255628 1.009064397 1.332061310 1.710318788 2.111218431 2.497544629 2.814425706 3.002422273 3.042212518 2.973028701 2.864189164 2.771503761 2.717591852 2.701093372 2.712300108 2.739947768 2.772896190 2.803325644 2.829541491 2.877044441 3.614022465
//
IT	4272
RD	10
LK	-298605.600885
QD	-406.263826 -> -364.651156
RI	0.0175739066
TR	0.057659	0.018302
MT	9.380988
MM	C_pi: 1.768364, n_recomb: 36570.854642
RS	0	0.000000	1.029244	261.044126	0.007138	0.000507
RS	1	0.007493	1.029244	278.511802	0.007616	0.003131
RS	2	0.015547	1.029244	296.981816	0.008121	0.005753
RS	3	0.024204	1.029244	316.485964	0.008654	0.007646
RS	4	0.033510	0.316825	1083.095244	0.029616	0.025904
RS	5	0.043514	0.316825	1126.842509	0.030813	0.027106
RS	6	0.054267	0.317195	1168.152434	0.031942	0.028134
RS	7	0.065825	0.317195	1209.235602	0.033066	0.029391
RS	8	0.078250	0.338191	1172.262480	0.032055	0.028883
RS	9	0.091605	0.338191	1209.677334	0.033078	0.030550
RS	10	0.105962	0.388201	1087.323569	0.029732	0.027924
RS	11	0.121394	0.388201	1121.745645	0.030673	0.029476
RS	12	0.137982	0.467525	961.669283	0.026296	0.025614
RS	13	0.155813	0.467525	993.796928	0.027175	0.026965
RS	14	0.174980	0.585531	821.218861	0.022456	0.022541
RS	15	0.195583	0.585531	851.278562	0.023278	0.023706
RS	16	0.217730	0.760502	680.725654	0.018614	0.019173
RS	17	0.241536	0.760502	708.512007	0.019374	0.020169
RS	18	0.267126	1.010673	556.028166	0.015204	0.016006
RS	19	0.294633	1.010673	581.202704	0.015893	0.016840
RS	20	0.324202	1.341276	458.581462	0.012540	0.013419
RS	21	0.355986	1.341276	481.116660	0.013156	0.014121
RS	22	0.390151	1.733167	391.121054	0.010695	0.011576
RS	23	0.426876	1.733167	411.428708	0.011250	0.012191
RS	24	0.466353	2.153210	348.627365	0.009533	0.010396
RS	25	0.508787	2.153210	367.312533	0.010044	0.010935
RS	26	0.554402	2.562674	325.265741	0.008894	0.009708
RS	27	0.603433	2.562674	342.924333	0.009377	0.010179
RS	28	0.656139	2.901612	319.256976	0.008730	0.009458
RS	29	0.712794	2.901612	336.476506	0.009201	0.009897
RS	30	0.773693	3.102593	331.404213	0.009062	0.009710
RS	31	0.839155	3.102593	348.737858	0.009536	0.010171
RS	32	0.909523	3.141982	361.855513	0.009895	0.010524
RS	33	0.985162	3.141982	379.644929	0.010381	0.011045
RS	34	1.066469	3.062239	407.791839	0.011151	0.011862
RS	35	1.153869	3.062239	425.908573	0.011646	0.012442
RS	36	1.247816	2.940046	462.004691	0.012633	0.013519
RS	37	1.348803	2.940046	479.692747	0.013117	0.014106
RS	38	1.457356	2.836976	514.444510	0.014067	0.015146
RS	39	1.574043	2.836976	530.473791	0.014505	0.015657
RS	40	1.699472	2.777597	556.677942	0.015222	0.016420
RS	41	1.834300	2.777597	569.724330	0.015579	0.016794
RS	42	1.979229	2.760001	584.535709	0.015984	0.017192
RS	43	2.135018	2.760001	593.466237	0.016228	0.017403
RS	44	2.302479	2.773187	597.199799	0.016330	0.017458
RS	45	2.482488	2.773187	601.158412	0.016438	0.017501
RS	46	2.675984	2.804503	595.695998	0.016289	0.017286
RS	47	2.883978	2.804503	594.070153	0.016244	0.017166
RS	48	3.107555	2.841490	581.779883	0.015908	0.016763
RS	49	3.347885	2.841490	574.129215	0.015699	0.016484
RS	50	3.606222	2.875417	556.633892	0.015221	0.015951
RS	51	3.883915	2.875417	542.707217	0.014840	0.015516
RS	52	4.182414	2.904443	520.308290	0.014227	0.014862
RS	53	4.503279	2.904443	500.226756	0.013678	0.014273
RS	54	4.848185	2.956997	468.958197	0.012823	0.013390
RS	55	5.218934	2.956997	444.141939	0.012145	0.012679
RS	56	5.617461	2.956997	416.665096	0.011393	0.011897
RS	57	6.045848	2.956997	386.919842	0.010580	0.011051
RS	58	6.506333	3.781334	282.898005	0.007736	0.008219
RS	59	7.001320	3.781334	266.680551	0.007292	0.007733
RS	60	7.533395	3.781334	248.928706	0.006807	0.007201
RS	61	8.105336	3.781334	229.910864	0.006287	0.006634
RS	62	8.720130	3.781334	209.942031	0.005741	0.006042
RS	63	9.380988	3.781334	1137.634891	0.031108	0.032604
PA	4+25*2+4+6 0.057659309 0.018301551 9.380988300 1.029243683 0.316825347 0.317195486 0.338191116 0.388200992 0.467524949 0.585531022 0.760502050 1.010673394 1.341276448 1.733167057 2.153210210 2.562673776 2.901611557 3.102593115 3.141981914 3.062238615 2.940045751 2.836976288 2.777597102 2.760001146 2.773187284 2.804502536 2.841490316 2.875417489 2.904442674 2.956997363 3.781334451
//
IT	5095
RD	11
LK	-298524.026902
QD	-381.227422 -> -343.477704
RI	0.0156614676
TR	0.056156	0.018605
MT	9.535403
MM	C_pi: 1.821600, n_recomb: 38267.460209
RS	0	0.000000	1.131212	249.338150	0.006516	0.000474
RS	1	0.007520	1.131212	266.265360	0.006958	0.002927
RS	2	0.015606	1.131212	284.195837	0.007427	0.005349
RS	3	0.024300	1.131212	303.166422	0.007922	0.007077
RS	4	0.033647	0.323131	1119.035207	0.029242	0.025884
RS	5	0.043698	0.323131	1165.098277	0.030446	0.027015
RS	6	0.054504	0.325462	1201.612332	0.031400	0.027863
RS	7	0.066123	0.325462	1245.143347	0.032538	0.029057
RS	8	0.078616	0.345140	1214.733862	0.031743	0.028702
RS	9	0.092048	0.345140	1254.567865	0.032784	0.030330
RS	10	0.106490	0.393253	1136.850815	0.029708	0.027928
RS	11	0.122019	0.393253	1173.461880	0.030665	0.029467
RS	12	0.138715	0.470340	1013.387726	0.026482	0.025783
RS	13	0.156667	0.470340	1047.479538	0.027373	0.027135
RS	14	0.175969	0.586121	870.028154	0.022735	0.022791
RS	15	0.196722	0.586121	901.899082	0.023568	0.023964
RS	16	0.219036	0.760031	722.383133	0.018877	0.019404
RS	17	0.243028	0.760031	751.857826	0.019647	0.020410
RS	18	0.268825	1.012079	588.873434	0.015388	0.016157
RS	19	0.296561	1.012079	615.574336	0.016086	0.017001
RS	20	0.326383	1.349442	483.494498	0.012635	0.013480
RS	21	0.358448	1.349442	507.352184	0.013258	0.014192
RS	22	0.392924	1.753897	410.159345	0.010718	0.011565
RS	23	0.429993	1.753897	431.593216	0.011278	0.012185
RS	24	0.469849	2.192079	363.661112	0.009503	0.010331
RS	25	0.512703	2.192079	383.316286	0.010017	0.010873
RS	26	0.558779	2.624046	337.643651	0.008823	0.009600
RS	27	0.608321	2.624046	356.162638	0.009307	0.010072
RS	28	0.661588	2.985053	330.220915	0.008629	0.009319
RS	29	0.718861	2.985053	348.247597	0.009100	0.009758
RS	30	0.780440	3.199644	342.382703	0.008947	0.009554
RS	31	0.846651	3.199644	360.540029	0.009422	0.010011
RS	32	0.917841	3.239504	374.456562	0.009785	0.010367
RS	33	0.994385	3.239504	393.154654	0.010274	0.010880
RS	34	1.076684	3.150019	423.590369	0.011069	0.011717
RS	35	1.165173	3.150019	442.737601	0.011570	0.012290
RS	36	1.260316	3.015061	482.087179	0.012598	0.013399
RS	37	1.362615	3.015061	500.902065	0.013090	0.013983
RS	38	1.472606	2.901903	538.946123	0.014084	0.015061
RS	39	1.590869	2.901903	556.113905	0.014532	0.015576
RS	40	1.718025	2.837063	584.816786	0.015282	0.016370
RS	41	1.854744	2.837063	598.912964	0.015651	0.016755
RS	42	2.001745	2.818160	615.091899	0.016073	0.017171
RS	43	2.159800	2.818160	624.906271	0.016330	0.017398
RS	44	2.329741	2.832967	628.977524	0.016436	0.017460
RS	45	2.512462	2.832967	633.607483	0.016557	0.017522
RS	46	2.708924	2.867504	627.778570	0.016405	0.017308
RS	47	2.920160	2.867504	626.581513	0.016374	0.017209
RS	48	3.147281	2.908045	613.585040	0.016034	0.016808
RS	49	3.391483	2.908045	606.087075	0.015838	0.016551
RS	50	3.654049	2.944986	587.763698	0.015359	0.016021
RS	51	3.936360	2.944986	573.668901	0.014991	0.015607
RS	52	4.239902	2.976352	550.307845	0.014381	0.014960
RS	53	4.566271	2.976352	529.696930	0.013842	0.014388
RS	54	4.917183	3.033357	496.706752	0.012980	0.013502
RS	55	5.294484	3.033357	471.073020	0.012310	0.012806
RS	56	5.700159	3.033357	442.563207	0.011565	0.012035
RS	57	6.136342	3.033357	411.578371	0.010755	0.011197
RS	58	6.605326	3.944292	296.675128	0.007753	0.008203
RS	59	7.109579	3.944292	280.664325	0.007334	0.007747
RS	60	7.651753	3.944292	262.970319	0.006872	0.007244
RS	61	8.234699	3.944292	243.850671	0.006372	0.006702
RS	62	8.861483	3.944292	223.614148	0.005843	0.006131
RS	63	9.535403	3.944292	1244.266554	0.032515	0.033977
PA	4+25*2+4+6 0.056156457 0.018604897 9.535403295 1.131212401 0.323130878 0.325462238 0.345140384 0.393253348 0.470340150 0.586120978 0.760030624 1.012078692 1.349441844 1.753897439 2.192079152 2.624046403 2.985053477 3.199643834 3.239503642 3.150019347 3.015060551 2.901902758 2.837062775 2.818159645 2.832967156 2.867504322 2.908044726 2.944986032 2.976351850 3.033357307 3.944291707
//
IT	4651
RD	12
LK	-298449.995611
QD	-358.447553 -> -324.115177
RI	0.0140756820
TR	0.054753	0.018890
MT	9.683917
MM	C_pi: 1.873418, n_recomb: 39930.581342
RS	0	0.000000	1.235349	238.958107	0.005984	0.000445
RS	1	0.007546	1.235349	255.385590	0.006396	0.002745
RS	2	0.015662	1.235349	272.813396	0.006832	0.004994
RS	3	0.024390	1.235349	291.282362	0.007295	0.006581
RS	4	0.033777	0.328704	1155.131011	0.028928	0.025876
RS	5	0.043872	0.328704	1203.457893	0.030139	0.026953
RS	6	0.054729	0.333569	1232.879361	0.030876	0.027586
RS	7	0.066406	0.333569	1278.772838	0.032025	0.028729
RS	8	0.078963	0.352139	1254.329518	0.031413	0.028502
RS	9	0.092468	0.352139	1296.535357	0.032470	0.030097
RS	10	0.106992	0.398476	1183.811824	0.029647	0.027906
RS	11	0.122613	0.398476	1222.593716	0.030618	0.029432
RS	12	0.139412	0.473423	1063.298073	0.026629	0.025924
RS	13	0.157478	0.473423	1099.341209	0.027531	0.027277
RS	14	0.176908	0.587000	917.850391	0.022986	0.023020
RS	15	0.197805	0.587000	951.516005	0.023829	0.024202
RS	16	0.220278	0.759707	763.605502	0.019123	0.019625
RS	17	0.244447	0.759707	794.752883	0.019903	0.020641
RS	18	0.270440	1.013220	621.515803	0.015565	0.016307
RS	19	0.298395	1.013220	649.731935	0.016272	0.017161
RS	20	0.328459	1.356611	508.254865	0.012728	0.013546
RS	21	0.360791	1.356611	533.426305	0.013359	0.014265
RS	22	0.395564	1.772694	429.030519	0.010744	0.011562
RS	23	0.432961	1.772694	451.581177	0.011309	0.012187
RS	24	0.473179	2.228120	378.488232	0.009479	0.010275
RS	25	0.516433	2.228120	399.101300	0.009995	0.010819
RS	26	0.562951	2.682034	349.755265	0.008759	0.009503
RS	27	0.612979	2.682034	369.118469	0.009244	0.009975
RS	28	0.666783	3.065139	340.836956	0.008536	0.009192
RS	29	0.724646	3.065139	359.649742	0.009007	0.009629
RS	30	0.786877	3.293921	352.902210	0.008838	0.009409
RS	31	0.853803	3.293921	371.857488	0.009313	0.009862
RS	32	0.925780	3.335091	386.453535	0.009678	0.010216
RS	33	1.003188	3.335091	406.031890	0.010168	0.010724
RS	34	1.086438	3.236624	438.628651	0.010985	0.011576
RS	35	1.175970	3.236624	458.780113	0.011489	0.012142
RS	36	1.272258	3.089438	501.283416	0.012554	0.013280
RS	37	1.375813	3.089438	521.207415	0.013053	0.013861
RS	38	1.487182	2.966451	562.504749	0.014087	0.014972
RS	39	1.606955	2.966451	580.806577	0.014545	0.015492
RS	40	1.735767	2.896155	612.030060	0.015327	0.016315
RS	41	1.874300	2.896155	627.185845	0.015707	0.016710
RS	42	2.023286	2.875754	644.796031	0.016148	0.017145
RS	43	2.183515	2.875754	655.516527	0.016416	0.017386
RS	44	2.355836	2.891854	660.013948	0.016529	0.017458
RS	45	2.541161	2.891854	665.346750	0.016663	0.017538
RS	46	2.740470	2.929202	659.252275	0.016510	0.017328
RS	47	2.954820	2.929202	658.520953	0.016492	0.017248
RS	48	3.185346	2.972848	644.924437	0.016151	0.016851
RS	49	3.433268	2.972848	637.617695	0.015968	0.016614
RS	50	3.699899	3.012351	618.572279	0.015491	0.016091
RS	51	3.986650	3.012351	604.345498	0.015135	0.015695
RS	52	4.295041	3.045623	580.119823	0.014528	0.015056
RS	53	4.626703	3.045623	559.009581	0.014000	0.014501
RS	54	4.983394	3.106513	524.382122	0.013132	0.013613
RS	55	5.367002	3.106513	497.950149	0.012470	0.012930
RS	56	5.779558	3.106513	468.426730	0.011731	0.012170
RS	57	6.223246	3.106513	436.221272	0.010924	0.011340
RS	58	6.700417	4.103124	310.253638	0.007770	0.008190
RS	59	7.213596	4.103124	294.463628	0.007374	0.007762
RS	60	7.765502	4.103124	276.848982	0.006933	0.007284
RS	61	8.359055	4.103124	257.655857	0.006453	0.006766
RS	62	8.997400	4.103124	237.185790	0.005940	0.006215
RS	63	9.683917	4.103124	1352.679826	0.033876	0.035309
PA	4+25*2+4+6 0.054752775 0.018890418 9.683916554 1.235348679 0.328703826 0.333569028 0.352139462 0.398475906 0.473422595 0.586999676 0.759706629 1.013219792 1.356610677 1.772693809 2.228119882 2.682034001 3.065138778 3.293921211 3.335090650 3.236624331 3.089438156 2.966451231 2.896155172 2.875754379 2.891854020 2.929201788 2.972847685 3.012351391 3.045623299 3.106512764 4.103124223
//
IT	4827
RD	13
LK	-298382.641107
QD	-337.660523 -> -306.364414
RI	0.0127370522
TR	0.053439	0.019159
MT	9.826990
MM	C_pi: 1.923942, n_recomb: 41561.257513
RS	0	0.000000	1.342210	229.554559	0.005523	0.000419
RS	1	0.007571	1.342210	245.511439	0.005907	0.002580
RS	2	0.015715	1.342210	262.462664	0.006315	0.004676
RS	3	0.024476	1.342210	280.452258	0.006748	0.006142
RS	4	0.033900	0.333661	1191.250020	0.028663	0.025877
RS	5	0.044038	0.333661	1241.795342	0.029879	0.026916
RS	6	0.054943	0.341531	1262.159437	0.030369	0.027306
RS	7	0.066674	0.341531	1310.333659	0.031528	0.028408
RS	8	0.079293	0.359151	1291.385673	0.031072	0.028289
RS	9	0.092868	0.359151	1335.912918	0.032143	0.029856
RS	10	0.107470	0.403800	1228.484688	0.029558	0.027862
RS	11	0.123178	0.403800	1269.415513	0.030543	0.029377
RS	12	0.140075	0.476682	1111.571722	0.026745	0.026043
RS	13	0.158251	0.476682	1149.551994	0.027659	0.027396
RS	14	0.177803	0.588073	964.773708	0.023213	0.023234
RS	15	0.198836	0.588073	1000.217576	0.024066	0.024422
RS	16	0.221461	0.759460	804.437443	0.019355	0.019839
RS	17	0.245799	0.759460	837.242046	0.020145	0.020863
RS	18	0.271980	1.014068	653.993279	0.015736	0.016456
RS	19	0.300143	1.014068	683.713769	0.016451	0.017319
RS	20	0.330438	1.362837	532.890770	0.012822	0.013616
RS	21	0.363027	1.362837	559.367651	0.013459	0.014342
RS	22	0.398083	1.789711	447.754118	0.010773	0.011565
RS	23	0.435793	1.789711	471.412657	0.011343	0.012194
RS	24	0.476358	2.261568	393.124617	0.009459	0.010227
RS	25	0.519995	2.261568	414.684124	0.009978	0.010774
RS	26	0.566935	2.736883	361.620407	0.008701	0.009415
RS	27	0.617429	2.736883	381.812614	0.009187	0.009888
RS	28	0.671746	3.142102	351.128696	0.008448	0.009074
RS	29	0.730176	3.142102	370.707682	0.008920	0.009510
RS	30	0.793029	3.385635	362.991466	0.008734	0.009273
RS	31	0.860641	3.385635	382.720094	0.009209	0.009722
RS	32	0.933372	3.428884	397.884357	0.009573	0.010073
RS	33	1.011609	3.428884	418.315402	0.010065	0.010575
RS	34	1.095770	3.322154	452.946670	0.010898	0.011438
RS	35	1.186302	3.322154	474.076052	0.011407	0.011999
RS	36	1.283689	3.163240	519.629265	0.012503	0.013161
RS	37	1.388450	3.163240	540.643533	0.013008	0.013740
RS	38	1.501141	3.030666	585.146115	0.014079	0.014881
RS	39	1.622365	3.030666	604.575575	0.014547	0.015405
RS	40	1.752766	2.954920	638.333469	0.015359	0.016255
RS	41	1.893041	2.954920	654.556336	0.015749	0.016660
RS	42	2.043936	2.932845	673.657531	0.016209	0.017113
RS	43	2.206255	2.932845	685.303964	0.016489	0.017369
RS	44	2.380863	2.949936	690.314380	0.016610	0.017451
RS	45	2.568691	2.949936	696.379072	0.016755	0.017549
RS	46	2.770740	2.989717	690.119939	0.016605	0.017344
RS	47	2.988085	2.989717	689.888939	0.016599	0.017283
RS	48	3.221887	3.036062	675.797640	0.016260	0.016891
RS	49	3.473389	3.036062	668.718589	0.016090	0.016673
RS	50	3.743933	3.077711	649.057148	0.015617	0.016159
RS	51	4.034961	3.077711	634.732814	0.015272	0.015781
RS	52	4.348022	3.112494	609.738948	0.014671	0.015151
RS	53	4.684785	3.112494	588.158254	0.014152	0.014611
RS	54	5.047045	3.176741	551.979514	0.013281	0.013723
RS	55	5.436731	3.176741	524.767599	0.012626	0.013053
RS	56	5.855921	3.176741	494.249027	0.011892	0.012302
RS	57	6.306849	3.176741	460.841054	0.011088	0.011478
RS	58	6.791916	4.257979	323.651403	0.007787	0.008179
RS	59	7.313709	4.257979	308.093674	0.007413	0.007777
RS	60	7.875006	4.257979	290.576491	0.006992	0.007323
RS	61	8.478800	4.257979	271.334184	0.006529	0.006826
RS	62	9.128308	4.257979	250.660273	0.006031	0.006293
RS	63	9.826990	4.257979	1462.695701	0.035194	0.036602
PA	4+25*2+4+6 0.053439300 0.019159366 9.826989860 1.342209640 0.333661417 0.341531437 0.359151096 0.403799648 0.476682021 0.588072965 0.759460294 1.014068429 1.362836596 1.789710901 2.261567678 2.736883184 3.142102239 3.385634640 3.428883872 3.322154071 3.163240103 3.030666285 2.954919936 2.932845005 2.949936152 2.989717127 3.036061836 3.077711231 3.112493629 3.176741231 4.257978789
//
IT	4865
RD	14
LK	-298321.221733
QD	-318.638610 -> -290.050443
RI	0.0115895159
TR	0.052208	0.019413
MT	9.965017
MM	C_pi: 1.973259, n_recomb: 43160.051988
RS	0	0.000000	1.452376	220.878069	0.005118	0.000394
RS	1	0.007595	1.452376	236.384715	0.005477	0.002429
RS	2	0.015766	1.452376	252.877211	0.005859	0.004389
RS	3	0.024558	1.452376	270.402127	0.006265	0.005749
RS	4	0.034018	0.338095	1227.288831	0.028436	0.025886
RS	5	0.044196	0.338095	1280.011435	0.029657	0.026897
RS	6	0.055147	0.349350	1289.655441	0.029881	0.027027
RS	7	0.066930	0.349350	1340.031526	0.031048	0.028096
RS	8	0.079608	0.366152	1326.148122	0.030726	0.028069
RS	9	0.093249	0.366152	1372.943788	0.031811	0.029611
RS	10	0.107925	0.409179	1271.072221	0.029450	0.027804
RS	11	0.123716	0.409179	1314.126654	0.030448	0.029308
RS	12	0.140707	0.480056	1158.330254	0.026838	0.026144
RS	13	0.158988	0.480056	1198.231767	0.027763	0.027497
RS	14	0.178657	0.589279	1010.848255	0.023421	0.023433
RS	15	0.199820	0.589279	1048.053471	0.024283	0.024626
RS	16	0.222590	0.759237	844.910804	0.019576	0.020045
RS	17	0.247090	0.759237	879.356830	0.020374	0.021077
RS	18	0.273450	1.014632	686.314196	0.015902	0.016605
RS	19	0.301812	1.014632	717.527705	0.016625	0.017475
RS	20	0.332329	1.368197	557.409778	0.012915	0.013689
RS	21	0.365163	1.368197	585.183555	0.013558	0.014421
RS	22	0.400490	1.805110	466.335358	0.010805	0.011574
RS	23	0.438501	1.805110	491.092838	0.011378	0.012207
RS	24	0.479398	2.292626	407.579863	0.009443	0.010186
RS	25	0.523401	2.292626	430.074679	0.009965	0.010735
RS	26	0.570746	2.788836	373.248768	0.008648	0.009335
RS	27	0.621687	2.788836	394.255249	0.009135	0.009809
RS	28	0.676497	3.216147	361.113143	0.008367	0.008964
RS	29	0.735469	3.216147	381.439222	0.008838	0.009399
RS	30	0.798920	3.474927	372.675981	0.008635	0.009144
RS	31	0.867190	3.474927	393.154291	0.009109	0.009591
RS	32	0.940645	3.520985	408.780706	0.009471	0.009937
RS	33	1.019678	3.520985	430.037503	0.009964	0.010433
RS	34	1.104714	3.406651	466.581563	0.010810	0.011305
RS	35	1.196208	3.406651	488.662464	0.011322	0.011860
RS	36	1.294651	3.236474	537.159572	0.012446	0.013044
RS	37	1.400570	3.236474	559.244089	0.012957	0.013620
RS	38	1.514533	3.094533	606.898020	0.014062	0.014789
RS	39	1.637151	3.094533	627.446562	0.014538	0.015316
RS	40	1.769082	3.013344	663.744970	0.015379	0.016191
RS	41	1.911032	3.013344	681.039672	0.015779	0.016606
RS	42	2.063763	2.989440	701.684998	0.016258	0.017078
RS	43	2.228093	2.989440	714.274232	0.016549	0.017347
RS	44	2.404904	3.007254	719.879861	0.016679	0.017440
RS	45	2.595143	3.007254	726.702569	0.016837	0.017555
RS	46	2.799830	3.049128	720.376537	0.016691	0.017357
RS	47	3.020062	3.049128	720.677764	0.016698	0.017315
RS	48	3.257020	3.097798	706.195567	0.016362	0.016930
RS	49	3.511974	3.097798	699.378328	0.016204	0.016730
RS	50	3.786291	3.141218	679.203821	0.015737	0.016225
RS	51	4.081442	3.141218	664.814726	0.015403	0.015864
RS	52	4.399008	3.177150	639.147785	0.014809	0.015245
RS	53	4.740692	3.177150	617.124559	0.014299	0.014718
RS	54	5.108326	3.244267	579.482082	0.013426	0.013832
RS	55	5.503880	3.244267	551.508001	0.012778	0.013172
RS	56	5.929476	3.244267	520.012325	0.012048	0.012430
RS	57	6.387394	3.244267	485.419684	0.011247	0.011612
RS	58	6.880089	4.408989	336.874698	0.007805	0.008171
RS	59	7.410203	4.408989	321.559007	0.007450	0.007792
RS	60	7.980577	4.408989	304.155044	0.007047	0.007361
RS	61	8.594269	4.408989	284.885004	0.006601	0.006883
RS	62	9.254569	4.408989	264.033759	0.006118	0.006368
RS	63	9.965017	4.408989	1574.110369	0.036471	0.037856
PA	4+25*2+4+6 0.052208042 0.019412896 9.965016962 1.452375816 0.338094798 0.349350426 0.366152408 0.409178632 0.480056058 0.589278750 0.759237217 1.014632001 1.368196568 1.805109662 2.292625584 2.788835824 3.216146797 3.474926905 3.520984506 3.406651379 3.236473533 3.094532550 3.013344065 2.989439777 3.007253885 3.049127924 3.097797857 3.141217995 3.177149996 3.244267083 4.408988777
//
IT	4926
RD	15
LK	-298265.098595
QD	-301.186508 -> -275.021722
RI	0.0105953099
TR	0.051052	0.019652
MT	10.098425
MM	C_pi: 2.021437, n_recomb: 44727.167003
RS	0	0.000000	1.566235	212.777499	0.004757	0.000372
RS	1	0.007617	1.566235	227.849676	0.005094	0.002291
RS	2	0.015815	1.566235	243.897136	0.005453	0.004128
RS	3	0.024636	1.566235	260.968461	0.005835	0.005394
RS	4	0.034130	0.342078	1263.156785	0.028241	0.025904
RS	5	0.044347	0.342078	1318.018089	0.029468	0.026894
RS	6	0.055342	0.357035	1315.500355	0.029412	0.026750
RS	7	0.067175	0.357035	1368.001753	0.030585	0.027792
RS	8	0.079909	0.373122	1358.830141	0.030380	0.027845
RS	9	0.093612	0.373122	1407.839119	0.031476	0.029365
RS	10	0.108360	0.414582	1311.726780	0.029327	0.027733
RS	11	0.124231	0.414582	1356.876386	0.030337	0.029228
RS	12	0.141311	0.483509	1203.641704	0.026911	0.026229
RS	13	0.159692	0.483509	1245.446826	0.027845	0.027582
RS	14	0.179474	0.590578	1056.096118	0.023612	0.023619
RS	15	0.200761	0.590578	1095.045009	0.024483	0.024818
RS	16	0.223671	0.759023	885.018401	0.019787	0.020245
RS	17	0.248325	0.759023	921.089294	0.020594	0.021284
RS	18	0.274858	1.014924	718.479185	0.016064	0.016752
RS	19	0.303411	1.014924	751.173722	0.016795	0.017630
RS	20	0.334140	1.372771	581.810355	0.013008	0.013764
RS	21	0.367209	1.372771	610.871998	0.013658	0.014503
RS	22	0.402797	1.819020	484.779196	0.010839	0.011588
RS	23	0.441096	1.819020	510.626611	0.011416	0.012224
RS	24	0.482312	2.321499	421.855611	0.009432	0.010152
RS	25	0.526667	2.321499	445.274620	0.009955	0.010703
RS	26	0.574401	2.838076	384.651190	0.008600	0.009262
RS	27	0.625772	2.838076	406.457695	0.009087	0.009737
RS	28	0.681055	3.287437	370.805538	0.008290	0.008863
RS	29	0.740549	3.287437	391.860303	0.008761	0.009297
RS	30	0.804575	3.561905	381.978882	0.008540	0.009023
RS	31	0.873477	3.561905	403.184053	0.009014	0.009467
RS	32	0.947628	3.611445	419.173545	0.009372	0.009806
RS	33	1.027428	3.611445	441.229808	0.009865	0.010298
RS	34	1.113306	3.490133	479.568106	0.010722	0.011176
RS	35	1.205725	3.490133	502.574056	0.011236	0.011727
RS	36	1.305184	3.309116	553.909300	0.012384	0.012927
RS	37	1.412219	3.309116	577.042927	0.012901	0.013502
RS	38	1.527407	3.158024	627.786720	0.014036	0.014695
RS	39	1.651369	3.158024	649.443643	0.014520	0.015225
RS	40	1.784773	3.071416	688.278946	0.015388	0.016125
RS	41	1.928339	3.071416	706.647437	0.015799	0.016548
RS	42	2.082841	3.045545	728.883221	0.016296	0.017039
RS	43	2.249111	3.045545	742.429023	0.016599	0.017321
RS	44	2.428046	3.063841	748.707043	0.016739	0.017427
RS	45	2.620611	3.063841	756.310767	0.016909	0.017556
RS	46	2.827844	3.107501	750.011579	0.016769	0.017368
RS	47	3.050863	3.107501	750.874036	0.016788	0.017342
RS	48	3.290869	3.158160	736.100993	0.016458	0.016967
RS	49	3.549156	3.158160	729.577294	0.016312	0.016784
RS	50	3.827118	3.203007	708.990412	0.015851	0.016289
RS	51	4.126252	3.203007	694.567570	0.015529	0.015944
RS	52	4.448172	3.239764	668.320013	0.014942	0.015336
RS	53	4.794613	3.239764	645.881264	0.014440	0.014822
RS	54	5.167443	3.309306	606.862216	0.013568	0.013938
RS	55	5.568672	3.309306	578.143675	0.012926	0.013289
RS	56	6.000463	3.309306	545.689054	0.012200	0.012554
RS	57	6.465144	3.309306	509.929905	0.011401	0.011743
RS	58	6.965221	4.556321	349.920408	0.007823	0.008165
RS	59	7.503389	4.556321	334.855445	0.007487	0.007807
RS	60	8.082550	4.556321	317.578900	0.007100	0.007396
RS	61	8.705827	4.556321	298.300616	0.006669	0.006938
RS	62	9.376580	4.556321	277.296300	0.006200	0.006439
RS	63	10.098425	4.556321	1686.694289	0.037711	0.039072
PA	4+25*2+4+6 0.051051514 0.019651953 10.098425421 1.566235351 0.342077805 0.357034745 0.373122243 0.414581662 0.483508914 0.590578048 0.759022712 1.014923983 1.372771246 1.819020136 2.321499285 2.838076419 3.287436718 3.561905213 3.611444961 3.490132654 3.309116256 3.158024155 3.071415524 3.045545085 3.063840867 3.107500970 3.158159546 3.203007281 3.239763872 3.309305902 4.556321004
//
IT	5499
RD	16
LK	-298213.716399
QD	-285.135309 -> -261.146082
RI	0.0097231487
TR	0.049964	0.019878
MT	10.227448
MM	C_pi: 2.068523, n_recomb: 46263.008154
RS	0	0.000000	1.684440	205.110354	0.004434	0.000351
RS	1	0.007639	1.684440	219.758331	0.004750	0.002163
RS	2	0.015861	1.684440	235.369155	0.005088	0.003889
RS	3	0.024711	1.684440	251.992987	0.005447	0.005070
RS	4	0.034237	0.345658	1298.833693	0.028075	0.025927
RS	5	0.044491	0.345658	1355.797518	0.029306	0.026903
RS	6	0.055528	0.364591	1339.815932	0.028961	0.026478
RS	7	0.067408	0.364591	1394.368317	0.030140	0.027497
RS	8	0.080196	0.380051	1389.592589	0.030037	0.027618
RS	9	0.093960	0.380051	1440.758468	0.031143	0.029118
RS	10	0.108776	0.419989	1350.571107	0.029193	0.027653
RS	11	0.124724	0.419989	1397.785021	0.030214	0.029139
RS	12	0.141890	0.487010	1247.576082	0.026967	0.026301
RS	13	0.160367	0.487010	1291.265632	0.027911	0.027652
RS	14	0.180255	0.591944	1100.531708	0.023789	0.023794
RS	15	0.201663	0.591944	1141.205933	0.024668	0.024997
RS	16	0.224706	0.758804	924.756698	0.019989	0.020438
RS	17	0.249509	0.758804	962.435256	0.020804	0.021484
RS	18	0.276207	1.014970	750.480286	0.016222	0.016898
RS	19	0.304944	1.014970	784.643139	0.016960	0.017783
RS	20	0.335876	1.376633	606.090787	0.013101	0.013842
RS	21	0.369171	1.376633	636.430809	0.013757	0.014586
RS	22	0.405009	1.831586	503.082751	0.010874	0.011605
RS	23	0.443585	1.831586	530.010790	0.011456	0.012245
RS	24	0.485107	2.348343	435.958864	0.009423	0.010123
RS	25	0.529801	2.348343	460.291134	0.009949	0.010675
RS	26	0.577909	2.884784	395.836000	0.008556	0.009196
RS	27	0.629692	2.884784	418.428651	0.009045	0.009671
RS	28	0.685431	3.356122	380.219734	0.008219	0.008768
RS	29	0.745427	3.356122	401.985410	0.008689	0.009201
RS	30	0.810006	3.646653	390.922903	0.008450	0.008909
RS	31	0.879518	3.646653	412.832980	0.008924	0.009350
RS	32	0.954340	3.700285	429.094646	0.009275	0.009681
RS	33	1.034877	3.700285	451.924873	0.009769	0.010169
RS	34	1.121566	3.572574	491.944323	0.010634	0.011051
RS	35	1.214877	3.572574	515.849066	0.011150	0.011597
RS	36	1.315315	3.381118	569.917402	0.012319	0.012813
RS	37	1.423426	3.381118	594.078244	0.012841	0.013386
RS	38	1.539795	3.221078	647.846675	0.014004	0.014601
RS	39	1.665052	3.221078	670.599488	0.014495	0.015134
RS	40	1.799878	3.129076	711.961660	0.015389	0.016056
RS	41	1.945003	3.129076	731.403331	0.015810	0.016488
RS	42	2.101213	3.101116	755.270092	0.016326	0.016997
RS	43	2.269355	3.101116	769.783197	0.016639	0.017292
RS	44	2.450341	3.119682	776.803822	0.016791	0.017410
RS	45	2.645152	3.119682	785.208452	0.016973	0.017555
RS	46	2.854844	3.164844	779.026584	0.016839	0.017376
RS	47	3.080554	3.164844	780.476196	0.016870	0.017366
RS	48	3.323504	3.217187	765.507706	0.016547	0.017001
RS	49	3.585013	3.217187	759.306595	0.016413	0.016834
RS	50	3.866497	3.263152	738.403703	0.015961	0.016351
RS	51	4.169483	3.263152	723.976112	0.015649	0.016020
RS	52	4.495613	3.300438	697.237433	0.015071	0.015425
RS	53	4.846655	3.300438	674.408916	0.014578	0.014923
RS	54	5.224511	3.371997	634.099565	0.013706	0.014043
RS	55	5.631230	3.371997	604.653772	0.013070	0.013403
RS	56	6.069018	3.371997	571.258042	0.012348	0.012675
RS	57	6.540246	3.371997	534.350422	0.011550	0.011869
RS	58	7.047469	4.700057	362.788553	0.007842	0.008160
RS	59	7.593438	4.700057	347.981827	0.007522	0.007823
RS	60	8.181111	4.700057	330.845298	0.007151	0.007431
RS	61	8.813674	4.700057	311.576300	0.006735	0.006989
RS	62	9.494556	4.700057	290.440964	0.006278	0.006506
RS	63	10.227448	4.700057	1800.245874	0.038913	0.040251
PA	4+25*2+4+6 0.049963696 0.019877622 10.227447893 1.684440394 0.345658270 0.364590667 0.380050792 0.419988798 0.487010180 0.591944136 0.758803745 1.014969717 1.376632663 1.831585818 2.348342927 2.884783549 3.356122236 3.646652710 3.700285321 3.572574197 3.381117848 3.221078415 3.129075816 3.101116082 3.119682149 3.164844062 3.217186646 3.263152099 3.300438228 3.371997476 4.700057136
//
IT	3933
RD	17
LK	-298166.592775
QD	-270.338905 -> -248.308349
RI	0.0089520864
TR	0.048939	0.020091
MT	10.352353
MM	C_pi: 2.114553, n_recomb: 47767.734667
RS	0	0.000000	1.807440	197.797472	0.004141	0.000331
RS	1	0.007659	1.807440	212.029193	0.004439	0.002045
RS	2	0.015905	1.807440	227.209712	0.004757	0.003669
RS	3	0.024782	1.807440	243.390389	0.005095	0.004773
RS	4	0.034340	0.348899	1334.213431	0.027931	0.025957
RS	5	0.044629	0.348899	1393.244163	0.029167	0.026924
RS	6	0.055706	0.372019	1362.723070	0.028528	0.026211
RS	7	0.067632	0.372019	1419.254285	0.029712	0.027210
RS	8	0.080471	0.386927	1418.584334	0.029698	0.027391
RS	9	0.094294	0.386927	1471.849723	0.030813	0.028873
RS	10	0.109175	0.425381	1387.720736	0.029051	0.027565
RS	11	0.125196	0.425381	1436.965796	0.030082	0.029042
RS	12	0.142444	0.490542	1290.175022	0.027009	0.026361
RS	13	0.161014	0.490542	1335.728265	0.027963	0.027711
RS	14	0.181005	0.593360	1144.155520	0.023952	0.023958
RS	15	0.202528	0.593360	1186.535921	0.024840	0.025165
RS	16	0.225699	0.758573	964.114607	0.020183	0.020626
RS	17	0.250645	0.758573	1003.382837	0.021005	0.021678
RS	18	0.277501	1.014790	782.307886	0.016377	0.017043
RS	19	0.306415	1.014790	817.925536	0.017123	0.017934
RS	20	0.337543	1.379849	630.244085	0.013194	0.013921
RS	21	0.371055	1.379849	661.852372	0.013856	0.014671
RS	22	0.407134	1.842910	521.247123	0.010912	0.011627
RS	23	0.445976	1.842910	549.246255	0.011498	0.012269
RS	24	0.487793	2.373309	449.890877	0.009418	0.010098
RS	25	0.532813	2.373309	475.125427	0.009947	0.010653
RS	26	0.581281	2.929110	406.809879	0.008516	0.009135
RS	27	0.633462	2.929110	430.175067	0.009006	0.009611
RS	28	0.689639	3.422280	389.373155	0.008151	0.008679
RS	29	0.750119	3.422280	411.832709	0.008622	0.009112
RS	30	0.815231	3.729221	399.529103	0.008364	0.008800
RS	31	0.885330	3.729221	422.122927	0.008837	0.009239
RS	32	0.960798	3.787519	438.571194	0.009181	0.009562
RS	33	1.042046	3.787519	462.150558	0.009675	0.010046
RS	34	1.129517	3.653942	503.744493	0.010546	0.010929
RS	35	1.223688	3.653942	528.521969	0.011064	0.011472
RS	36	1.325071	3.452437	585.217023	0.012251	0.012700
RS	37	1.434220	3.452437	610.382434	0.012778	0.013271
RS	38	1.551728	3.283646	667.106569	0.013966	0.014506
RS	39	1.678237	3.283646	690.941041	0.014465	0.015043
RS	40	1.814435	3.186275	734.815197	0.015383	0.015986
RS	41	1.961065	3.186275	755.326894	0.015812	0.016425
RS	42	2.118925	3.156131	780.855499	0.016347	0.016952
RS	43	2.288877	3.156131	796.343748	0.016671	0.017259
RS	44	2.471845	3.174765	804.174428	0.016835	0.017390
RS	45	2.668827	3.174765	813.396689	0.017028	0.017549
RS	46	2.880896	3.221182	807.414783	0.016903	0.017382
RS	47	3.109208	3.221182	809.474628	0.016946	0.017387
RS	48	3.355006	3.274923	794.403696	0.016631	0.017033
RS	49	3.619631	3.274923	788.551614	0.016508	0.016881
RS	50	3.904524	3.321731	767.423745	0.016066	0.016411
RS	51	4.211237	3.321731	753.018571	0.015764	0.016094
RS	52	4.541442	3.359277	725.875640	0.015196	0.015511
RS	53	4.896937	3.359277	702.682024	0.014710	0.015021
RS	54	5.279661	3.432480	661.167687	0.013841	0.014146
RS	55	5.691698	3.432480	631.011577	0.013210	0.013514
RS	56	6.135294	3.432480	596.692504	0.012492	0.012793
RS	57	6.612866	3.432480	558.654615	0.011695	0.011991
RS	58	7.127016	4.840316	375.472682	0.007860	0.008157
RS	59	7.680545	4.840316	360.931007	0.007556	0.007838
RS	60	8.276470	4.840316	343.946056	0.007200	0.007463
RS	61	8.918038	4.840316	324.702557	0.006798	0.007038
RS	62	9.608744	4.840316	303.456723	0.006353	0.006570
RS	63	10.352353	4.840316	1914.549943	0.040080	0.041394
PA	4+25*2+4+6 0.048938940 0.020090810 10.352353191 1.807439806 0.348898684 0.372018946 0.386927092 0.425380767 0.490541851 0.593359957 0.758573262 1.014789678 1.379849168 1.842909909 2.373309479 2.929109980 3.422279621 3.729220716 3.787518915 3.653942110 3.452437013 3.283646246 3.186274668 3.156130656 3.174765205 3.221181975 3.274923252 3.321730536 3.359276826 3.432479603 4.840316050
//
IT	4643
RD	18
LK	-298123.304779
QD	-256.670440 -> -236.407965
RI	0.0082652478
TR	0.047972	0.020292
MT	10.473423
MM	C_pi: 2.159572, n_recomb: 49241.629565
RS	0	0.000000	1.935729	190.777296	0.003874	0.000313
RS	1	0.007679	1.935729	204.598912	0.004155	0.001934
RS	2	0.015947	1.935729	219.353861	0.004455	0.003464
RS	3	0.024851	1.935729	235.094374	0.004774	0.004499
RS	4	0.034438	0.351828	1369.300997	0.027808	0.025992
RS	5	0.044761	0.351828	1430.364570	0.029048	0.026953
RS	6	0.055877	0.379327	1384.304717	0.028112	0.025950
RS	7	0.067847	0.379327	1442.744627	0.029299	0.026932
RS	8	0.080735	0.393748	1445.918690	0.029364	0.027166
RS	9	0.094614	0.393748	1501.225749	0.030487	0.028631
RS	10	0.109558	0.430747	1423.264719	0.028904	0.027472
RS	11	0.125650	0.430747	1474.506048	0.029944	0.028940
RS	12	0.142977	0.494092	1331.474854	0.027040	0.026410
RS	13	0.161635	0.494092	1378.869769	0.028002	0.027759
RS	14	0.181725	0.594817	1186.962045	0.024105	0.024112
RS	15	0.203358	0.594817	1231.028820	0.025000	0.025322
RS	16	0.226653	0.758341	1003.064929	0.020370	0.020808
RS	17	0.251736	0.758341	1043.904130	0.021200	0.021865
RS	18	0.278745	1.014421	813.941176	0.016530	0.017186
RS	19	0.307829	1.014421	850.999297	0.017282	0.018084
RS	20	0.339145	1.382490	654.262305	0.013287	0.014002
RS	21	0.372866	1.382490	687.128221	0.013954	0.014756
RS	22	0.409177	1.853121	539.265483	0.010951	0.011651
RS	23	0.448276	1.853121	568.325806	0.011542	0.012297
RS	24	0.490377	2.396550	463.652889	0.009416	0.010078
RS	25	0.535712	2.396550	489.778751	0.009946	0.010634
RS	26	0.584527	2.971218	417.578252	0.008480	0.009080
RS	27	0.637091	2.971218	441.702649	0.008970	0.009557
RS	28	0.693691	3.486056	398.275648	0.008088	0.008596
RS	29	0.754637	3.486056	421.412569	0.008558	0.009028
RS	30	0.820263	3.809686	407.816700	0.008282	0.008698
RS	31	0.890929	3.809686	431.073940	0.008754	0.009135
RS	32	0.967021	3.873175	447.629777	0.009090	0.009447
RS	33	1.048956	3.873175	471.934263	0.009584	0.009928
RS	34	1.137183	3.734236	515.000717	0.010459	0.010812
RS	35	1.232184	3.734236	540.625267	0.010979	0.011351
RS	36	1.334480	3.523038	599.844830	0.012182	0.012590
RS	37	1.444632	3.523038	625.991791	0.012713	0.013160
RS	38	1.563242	3.345691	685.599142	0.013923	0.014412
RS	39	1.690960	3.345691	710.499706	0.014429	0.014951
RS	40	1.828485	3.242979	756.865987	0.015370	0.015915
RS	41	1.976570	3.242979	778.442420	0.015809	0.016361
RS	42	2.136027	3.210568	805.657960	0.016361	0.016906
RS	43	2.307728	3.210568	822.126534	0.016696	0.017223
RS	44	2.492614	3.229096	830.827358	0.016872	0.017369
RS	45	2.691697	3.229096	840.881177	0.017077	0.017541
RS	46	2.906067	3.276538	835.177987	0.016961	0.017385
RS	47	3.136899	3.276538	837.868319	0.017015	0.017405
RS	48	3.385455	3.331427	822.781137	0.016709	0.017063
RS	49	3.653098	3.331427	817.302184	0.016598	0.016925
RS	50	3.941293	3.378820	796.037485	0.016166	0.016469
RS	51	4.251618	3.378820	781.679953	0.015874	0.016165
RS	52	4.585772	3.416388	754.215049	0.015317	0.015595
RS	53	4.945585	3.416388	730.679912	0.014839	0.015116
RS	54	5.333028	3.490895	688.043976	0.013973	0.014246
RS	55	5.750222	3.490895	657.194224	0.013346	0.013622
RS	56	6.199452	3.490895	621.969492	0.012631	0.012907
RS	57	6.683177	3.490895	582.819641	0.011836	0.012109
RS	58	7.204047	4.977233	387.968461	0.007879	0.008155
RS	59	7.764914	4.977233	373.697956	0.007589	0.007853
RS	60	8.368849	4.977233	356.875139	0.007247	0.007495
RS	61	9.019159	4.977233	337.672077	0.006857	0.007085
RS	62	9.719406	4.977233	316.334796	0.006424	0.006630
RS	63	10.473423	4.977233	2029.412053	0.041213	0.042503
PA	4+25*2+4+6 0.047972046 0.020292278 10.473423011 1.935728567 0.351827756 0.379326805 0.393747733 0.430747438 0.494091648 0.594816512 0.758341040 1.014420954 1.382490233 1.853121193 2.396549703 2.971217948 3.486056368 3.809685669 3.873175294 3.734235893 3.523038102 3.345691232 3.242979257 3.210568083 3.229095625 3.276538283 3.331426809 3.378819929 3.416387601 3.490894633 4.977233462
//
IT	4424
RD	19
LK	-298083.480342
QD	-244.019064 -> -225.356556
RI	0.0076501692
TR	0.047059	0.020483
MT	10.590835
MM	C_pi: 2.203589, n_recomb: 50684.595220
RS	0	0.000000	2.069791	184.004979	0.003630	0.000296
RS	1	0.007698	2.069791	197.421459	0.003895	0.001831
RS	2	0.015988	2.069791	211.754554	0.004178	0.003274
RS	3	0.024916	2.069791	227.057085	0.004480	0.004245
RS	4	0.034532	0.354471	1404.085141	0.027702	0.026032
RS	5	0.044888	0.354471	1467.148050	0.028947	0.026990
RS	6	0.056041	0.386506	1404.674053	0.027714	0.025694
RS	7	0.068053	0.386506	1464.954301	0.028903	0.026663
RS	8	0.080989	0.400500	1471.717535	0.029037	0.026942
RS	9	0.094921	0.400500	1529.007588	0.030167	0.028391
RS	10	0.109926	0.436079	1457.269229	0.028752	0.027374
RS	11	0.126085	0.436079	1510.469760	0.029801	0.028835
RS	12	0.143488	0.497644	1371.505382	0.027060	0.026451
RS	13	0.162232	0.497644	1420.717983	0.028031	0.027798
RS	14	0.182417	0.596302	1228.936419	0.024247	0.024258
RS	15	0.204157	0.596302	1274.668445	0.025149	0.025470
RS	16	0.227570	0.758099	1041.586433	0.020550	0.020984
RS	17	0.252786	0.758099	1083.976679	0.021387	0.022047
RS	18	0.279942	1.013880	845.357608	0.016679	0.017328
RS	19	0.309189	1.013880	883.840616	0.017438	0.018231
RS	20	0.340687	1.384613	678.126868	0.013379	0.014084
RS	21	0.374610	1.384613	712.238679	0.014052	0.014843
RS	22	0.411145	1.862306	557.128782	0.010992	0.011678
RS	23	0.450491	1.862306	587.239701	0.011586	0.012326
RS	24	0.492866	2.418185	477.239317	0.009416	0.010062
RS	25	0.538504	2.418185	504.245089	0.009949	0.010619
RS	26	0.587654	3.011217	428.142824	0.008447	0.009029
RS	27	0.640588	3.011217	453.013051	0.008938	0.009506
RS	28	0.697596	3.547544	406.932776	0.008029	0.008519
RS	29	0.758993	3.547544	430.730730	0.008498	0.008950
RS	30	0.825116	3.888087	415.797795	0.008204	0.008601
RS	31	0.896328	3.888087	439.698520	0.008675	0.009036
RS	32	0.973023	3.957249	456.288933	0.009003	0.009338
RS	33	1.055621	3.957249	481.294921	0.009496	0.009816
RS	34	1.144578	3.813427	525.735418	0.010373	0.010698
RS	35	1.240382	3.813427	552.181377	0.010894	0.011234
RS	36	1.343561	3.592882	613.823353	0.012111	0.012482
RS	37	1.454683	3.592882	640.928093	0.012645	0.013050
RS	38	1.574358	3.407156	703.345993	0.013877	0.014319
RS	39	1.703245	3.407156	729.295456	0.014389	0.014860
RS	40	1.842054	3.299147	778.126479	0.015352	0.015843
RS	41	1.991548	3.299147	800.760029	0.015799	0.016296
RS	42	2.152550	3.264391	829.683023	0.016370	0.016858
RS	43	2.325945	3.264391	847.134300	0.016714	0.017186
RS	44	2.512688	3.282658	856.758418	0.016904	0.017345
RS	45	2.713805	3.282658	867.654850	0.017119	0.017530
RS	46	2.930404	3.330914	862.304990	0.017013	0.017387
RS	47	3.163676	3.330914	865.643299	0.017079	0.017421
RS	48	3.414905	3.386721	850.621217	0.016783	0.017091
RS	49	3.685473	3.386721	845.537161	0.016682	0.016967
RS	50	3.976868	3.434470	824.219089	0.016262	0.016524
RS	51	4.290694	3.434470	809.932823	0.015980	0.016233
RS	52	4.628678	3.471838	782.226139	0.015433	0.015676
RS	53	4.992679	3.471838	758.372159	0.014963	0.015207
RS	54	5.384699	3.547342	714.695901	0.014101	0.014344
RS	55	5.806896	3.547342	683.169315	0.013479	0.013727
RS	56	6.261593	3.547342	647.056991	0.012766	0.013018
RS	57	6.751291	3.547342	606.814142	0.011972	0.012224
RS	58	7.278685	5.110894	400.265361	0.007897	0.008153
RS	59	7.846676	5.110894	386.271650	0.007621	0.007867
RS	60	8.458389	5.110894	369.620812	0.007293	0.007525
RS	61	9.117190	5.110894	350.472232	0.006915	0.007130
RS	62	9.826704	5.110894	329.061527	0.006492	0.006688
RS	63	10.590835	5.110894	2144.612340	0.042313	0.043577
PA	4+25*2+4+6 0.047058658 0.020482859 10.590834708 2.069790899 0.354471390 0.386506180 0.400499727 0.436079117 0.497644044 0.596302169 0.758099488 1.013880162 1.384612930 1.862305716 2.418184510 3.011216682 3.547544150 3.888087386 3.957248688 3.813427295 3.592882477 3.407156075 3.299146618 3.264390955 3.282657658 3.330913823 3.386720991 3.434469547 3.471837564 3.547342486 5.110894356
//
IT	4249
RD	20
LK	-298046.791268
QD	-232.288284 -> -215.076891
RI	0.0070966083
TR	0.046194	0.020663
MT	10.704847
MM	C_pi: 2.246645, n_recomb: 52096.992488
RS	0	0.000000	2.210055	177.454948	0.003406	0.000280
RS	1	0.007716	2.210055	190.471075	0.003656	0.001734
RS	2	0.016027	2.210055	204.386039	0.003923	0.003096
RS	3	0.024980	2.210055	219.252993	0.004209	0.004009
RS	4	0.034623	0.356866	1438.514627	0.027612	0.026076
RS	5	0.045010	0.356866	1503.543776	0.028860	0.027034
RS	6	0.056199	0.393566	1423.894353	0.027332	0.025446
RS	7	0.068251	0.393566	1485.948806	0.028523	0.026402
RS	8	0.081233	0.407181	1496.079133	0.028717	0.026721
RS	9	0.095217	0.407181	1555.293995	0.029854	0.028156
RS	10	0.110279	0.441369	1489.818153	0.028597	0.027273
RS	11	0.126504	0.441369	1544.939901	0.029655	0.028725
RS	12	0.143981	0.501198	1410.287995	0.027070	0.026484
RS	13	0.162806	0.501198	1461.293522	0.028049	0.027829
RS	14	0.183084	0.597816	1270.071029	0.024379	0.024394
RS	15	0.204926	0.597816	1317.446857	0.025288	0.025610
RS	16	0.228454	0.757857	1079.660792	0.020724	0.021155
RS	17	0.253797	0.757857	1123.581779	0.021567	0.022222
RS	18	0.281096	1.013195	876.542505	0.016825	0.017467
RS	19	0.310500	1.013195	916.434305	0.017591	0.018376
RS	20	0.342174	1.386284	701.826735	0.013472	0.014166
RS	21	0.376292	1.386284	737.172244	0.014150	0.014930
RS	22	0.413042	1.870564	574.833956	0.011034	0.011707
RS	23	0.452627	1.870564	605.984704	0.011632	0.012358
RS	24	0.495267	2.438343	490.652189	0.009418	0.010049
RS	25	0.541197	2.438343	518.526561	0.009953	0.010608
RS	26	0.590671	3.049244	438.510019	0.008417	0.008982
RS	27	0.643962	3.049244	464.113052	0.008909	0.009460
RS	28	0.701365	3.606855	415.356531	0.007973	0.008446
RS	29	0.763197	3.606855	439.799822	0.008442	0.008877
RS	30	0.829801	3.964509	423.489015	0.008129	0.008509
RS	31	0.901543	3.964509	448.014101	0.008600	0.008942
RS	32	0.978820	4.039767	464.573573	0.008917	0.009234
RS	33	1.062061	4.039767	490.258364	0.009410	0.009708
RS	34	1.151724	3.891512	535.980225	0.010288	0.010589
RS	35	1.248305	3.891512	563.222593	0.010811	0.011121
RS	36	1.352338	3.661946	627.188426	0.012039	0.012376
RS	37	1.464399	3.661946	655.227197	0.012577	0.012943
RS	38	1.585106	3.468017	720.381161	0.013828	0.014227
RS	39	1.715126	3.468017	747.361494	0.014346	0.014770
RS	40	1.855179	3.354751	798.627232	0.015330	0.015770
RS	41	2.006037	3.354751	822.308639	0.015784	0.016230
RS	42	2.168536	3.317589	852.953438	0.016372	0.016808
RS	43	2.343574	3.317589	871.387608	0.016726	0.017146
RS	44	2.532116	3.335455	881.982959	0.016930	0.017320
RS	45	2.735207	3.335455	893.730554	0.017155	0.017517
RS	46	2.953967	3.384338	888.801627	0.017061	0.017387
RS	47	3.189607	3.384338	892.802959	0.017137	0.017434
RS	48	3.443429	3.440853	877.923227	0.016852	0.017117
RS	49	3.716835	3.440853	873.253526	0.016762	0.017006
RS	50	4.011337	3.488748	851.960844	0.016353	0.016577
RS	51	4.328562	3.488748	837.767567	0.016081	0.016298
RS	52	4.670263	3.525721	809.894489	0.015546	0.015755
RS	53	5.038330	3.525721	785.743154	0.015082	0.015296
RS	54	5.434797	3.601943	741.105925	0.014226	0.014439
RS	55	5.861854	3.601943	708.918765	0.013608	0.013829
RS	56	6.321862	3.601943	671.936513	0.012898	0.013126
RS	57	6.817365	3.601943	630.619392	0.012105	0.012335
RS	58	7.351099	5.241437	412.359471	0.007915	0.008152
RS	59	7.926015	5.241437	398.647560	0.007652	0.007881
RS	60	8.545292	5.241437	382.177687	0.007336	0.007553
RS	61	9.212350	5.241437	363.096568	0.006970	0.007172
RS	62	9.930878	5.241437	341.629236	0.006558	0.006743
RS	63	10.704847	5.241437	2259.975003	0.043380	0.044619
PA	4+25*2+4+6 0.046194498 0.020663148 10.704847107 2.210054715 0.356866476 0.393565627 0.407181495 0.441368662 0.501197539 0.597815990 0.757856566 1.013195468 1.386284314 1.870564270 2.438342659 3.049243998 3.606854637 3.964508629 4.039767476 3.891512334 3.661945797 3.468016599 3.354751379 3.317588732 3.335455387 3.384338396 3.440852923 3.488748083 3.525720816 3.601942566 5.241437231
//
IT	4358
RD	21
LK	-298012.947164
QD	-221.392533 -> -205.500020
RI	0.0065955024
TR	0.045376	0.020834
MT	10.815674
MM	C_pi: 2.288773, n_recomb: 53479.091558
RS	0	0.000000	2.357139	171.094768	0.003199	0.000265
RS	1	0.007733	2.357139	183.714389	0.003435	0.001642
RS	2	0.016065	2.357139	197.214109	0.003688	0.002929
RS	3	0.025040	2.357139	211.647197	0.003958	0.003788
RS	4	0.034710	0.359037	1472.575640	0.027536	0.026124
RS	5	0.045128	0.359037	1539.538533	0.028788	0.027083
RS	6	0.056351	0.400505	1442.046758	0.026965	0.025204
RS	7	0.068442	0.400505	1505.811519	0.028157	0.026149
RS	8	0.081468	0.413791	1519.091819	0.028405	0.026503
RS	9	0.095501	0.413791	1580.173772	0.029548	0.027925
RS	10	0.110620	0.446613	1520.975598	0.028441	0.027169
RS	11	0.126908	0.446613	1577.979699	0.029506	0.028613
RS	12	0.144456	0.504746	1447.854256	0.027073	0.026509
RS	13	0.163360	0.504746	1500.626984	0.028060	0.027852
RS	14	0.183727	0.599354	1310.360342	0.024502	0.024523
RS	15	0.205668	0.599354	1359.358000	0.025418	0.025740
RS	16	0.229306	0.757621	1117.262660	0.020892	0.021320
RS	17	0.254773	0.757621	1162.693534	0.021741	0.022393
RS	18	0.282208	1.012390	907.478941	0.016969	0.017605
RS	19	0.311766	1.012390	948.762804	0.017741	0.018519
RS	20	0.343609	1.387551	725.354138	0.013563	0.014249
RS	21	0.377914	1.387551	761.920682	0.014247	0.015017
RS	22	0.414873	1.877979	592.377152	0.011077	0.011738
RS	23	0.454690	1.877979	624.556694	0.011679	0.012392
RS	24	0.497586	2.457133	503.891953	0.009422	0.010039
RS	25	0.543799	2.457133	532.623588	0.009959	0.010599
RS	26	0.593586	3.085419	448.684167	0.008390	0.008939
RS	27	0.647223	3.085419	475.007196	0.008882	0.009418
RS	28	0.705008	3.664082	423.556466	0.007920	0.008377
RS	29	0.767262	3.664082	448.629891	0.008389	0.008808
RS	30	0.834330	4.039001	430.905746	0.008057	0.008421
RS	31	0.906585	4.039001	456.036790	0.008527	0.008853
RS	32	0.984427	4.120762	472.503297	0.008835	0.009133
RS	33	1.068289	4.120762	498.844910	0.009328	0.009605
RS	34	1.158636	3.968482	545.761967	0.010205	0.010483
RS	35	1.255971	3.968482	573.776290	0.010729	0.011013
RS	36	1.360832	3.730207	639.969800	0.011967	0.012273
RS	37	1.473803	3.730207	668.918819	0.012508	0.012839
RS	38	1.595510	3.528249	736.733488	0.013776	0.014135
RS	39	1.726629	3.528249	764.725849	0.014300	0.014681
RS	40	1.867888	3.409774	818.392603	0.015303	0.015698
RS	41	2.020071	3.409774	843.111068	0.015765	0.016164
RS	42	2.184022	3.370151	875.487162	0.016371	0.016758
RS	43	2.360653	3.370151	894.902361	0.016734	0.017105
RS	44	2.550943	3.387492	906.511657	0.016951	0.017294
RS	45	2.755949	3.387492	919.116646	0.017186	0.017502
RS	46	2.976808	3.436833	914.670904	0.017103	0.017385
RS	47	3.214747	3.436833	919.347987	0.017191	0.017445
RS	48	3.471087	3.493862	904.683128	0.016917	0.017141
RS	49	3.747250	3.493862	900.445124	0.016837	0.017043
RS	50	4.044770	3.541715	879.252101	0.016441	0.016629
RS	51	4.365298	3.541715	865.171851	0.016178	0.016360
RS	52	4.710613	3.578116	837.203933	0.015655	0.015832
RS	53	5.082633	3.578116	812.775654	0.015198	0.015381
RS	54	5.483422	3.654802	767.253726	0.014347	0.014533
RS	55	5.915206	3.654802	734.422025	0.013733	0.013929
RS	56	6.380380	3.654802	696.587439	0.013025	0.013230
RS	57	6.881528	3.654802	654.214884	0.012233	0.012442
RS	58	7.421432	5.368984	424.245844	0.007933	0.008152
RS	59	8.003087	5.368984	410.820203	0.007682	0.007895
RS	60	8.629724	5.368984	394.539546	0.007377	0.007581
RS	61	9.304821	5.368984	375.537949	0.007022	0.007212
RS	62	10.032125	5.368984	354.029733	0.006620	0.006795
RS	63	10.815674	5.368984	2375.327823	0.044416	0.045629
PA	4+25*2+4+6 0.045375794 0.020833735 10.815674059 2.357138899 0.359036789 0.400505307 0.413790677 0.446612508 0.504745579 0.599354178 0.757620950 1.012389608 1.387550521 1.877978865 2.457132931 3.085418613 3.664082001 4.039000827 4.120762122 3.968482427 3.730207237 3.528248556 3.409773632 3.370150985 3.387492354 3.436833394 3.493862336 3.541714736 3.578116089 3.654802438 5.368983685
//
IT	4595
RD	22
LK	-297981.689351
QD	-211.256308 -> -196.564843
RI	0.0061406046
TR	0.044599	0.020995
MT	10.923441
MM	C_pi: 2.329984, n_recomb: 54831.102957
RS	0	0.000000	2.511512	164.912202	0.003008	0.000251
RS	1	0.007750	2.511512	177.139395	0.003231	0.001556
RS	2	0.016101	2.511512	190.227140	0.003469	0.002773
RS	3	0.025099	2.511512	204.228625	0.003725	0.003581
RS	4	0.034794	0.361000	1506.264686	0.027471	0.026175
RS	5	0.045241	0.361000	1575.129170	0.028727	0.027137
RS	6	0.056497	0.407327	1459.192553	0.026612	0.024968
RS	7	0.068626	0.407327	1524.605515	0.027805	0.025904
RS	8	0.081695	0.420324	1540.832802	0.028101	0.026289
RS	9	0.095776	0.420324	1603.724468	0.029248	0.027698
RS	10	0.110949	0.451807	1550.796632	0.028283	0.027063
RS	11	0.127298	0.451807	1609.643243	0.029356	0.028500
RS	12	0.144914	0.508284	1484.225059	0.027069	0.026527
RS	13	0.163895	0.508284	1538.738156	0.028063	0.027868
RS	14	0.184347	0.600913	1349.793798	0.024617	0.024644
RS	15	0.206384	0.600913	1400.390608	0.025540	0.025863
RS	16	0.230129	0.757392	1154.375244	0.021053	0.021480
RS	17	0.255714	0.757392	1201.294490	0.021909	0.022557
RS	18	0.283283	1.011482	938.146175	0.017110	0.017741
RS	19	0.312988	1.011482	980.804557	0.017888	0.018660
RS	20	0.344995	1.388454	748.696671	0.013655	0.014332
RS	21	0.379482	1.388454	786.470919	0.014344	0.015104
RS	22	0.416643	1.884620	609.752131	0.011121	0.011770
RS	23	0.456683	1.884620	642.949002	0.011726	0.012428
RS	24	0.499826	2.474650	516.956677	0.009428	0.010031
RS	25	0.546314	2.474650	546.534052	0.009968	0.010593
RS	26	0.596404	3.119834	458.668781	0.008365	0.008900
RS	27	0.650376	3.119834	485.699107	0.008858	0.009380
RS	28	0.708531	3.719303	431.539953	0.007870	0.008313
RS	29	0.771193	3.719303	457.228648	0.008339	0.008743
RS	30	0.838711	4.111605	438.060160	0.007989	0.008338
RS	31	0.911462	4.111605	463.779295	0.008458	0.008768
RS	32	0.989852	4.200222	480.097636	0.008756	0.009038
RS	33	1.074317	4.200222	507.074767	0.009248	0.009507
RS	34	1.165327	4.044311	555.104470	0.010124	0.010380
RS	35	1.263392	4.044311	583.866747	0.010648	0.010908
RS	36	1.369056	3.797626	652.194857	0.011895	0.012172
RS	37	1.482910	3.797626	682.030277	0.012439	0.012737
RS	38	1.605587	3.587806	752.430442	0.013723	0.014045
RS	39	1.737772	3.587806	781.415187	0.014251	0.014593
RS	40	1.880201	3.464172	837.446065	0.015273	0.015625
RS	41	2.033669	3.464172	863.189269	0.015743	0.016097
RS	42	2.199031	3.422045	897.301516	0.016365	0.016707
RS	43	2.377208	3.422045	917.693830	0.016737	0.017063
RS	44	2.569195	3.438752	930.353634	0.016968	0.017266
RS	45	2.776060	3.438752	943.819968	0.017213	0.017486
RS	46	2.998958	3.488397	939.914606	0.017142	0.017381
RS	47	3.239131	3.488397	945.277874	0.017240	0.017453
RS	48	3.497917	3.545765	930.895333	0.016978	0.017163
RS	49	3.776760	3.545765	927.104315	0.016908	0.017077
RS	50	4.077213	3.593403	906.080751	0.016525	0.016678
RS	51	4.400952	3.593403	892.131951	0.016271	0.016420
RS	52	4.749781	3.629073	864.137293	0.015760	0.015906
RS	53	5.125645	3.629073	839.451450	0.015310	0.015464
RS	54	5.530638	3.705989	793.119767	0.014465	0.014624
RS	55	5.967019	3.705989	759.659104	0.013855	0.014026
RS	56	6.437219	3.705989	720.989501	0.013149	0.013331
RS	57	6.943861	3.705989	677.580266	0.012358	0.012546
RS	58	7.489768	5.493605	435.918787	0.007950	0.008152
RS	59	8.077984	5.493605	422.783321	0.007711	0.007908
RS	60	8.711787	5.493605	406.699400	0.007417	0.007607
RS	61	9.394711	5.493605	387.788521	0.007072	0.007251
RS	62	10.130561	5.493605	366.254194	0.006680	0.006845
RS	63	10.923441	5.493605	2490.497942	0.045421	0.046607
PA	4+25*2+4+6 0.044599399 0.020995281 10.923441320 2.511511876 0.360999706 0.407326963 0.420324425 0.451807064 0.508283596 0.600913472 0.757391549 1.011481565 1.388453654 1.884619820 2.474650304 3.119833911 3.719303070 4.111605128 4.200222027 4.044311470 3.797626246 3.587805937 3.464171595 3.422044656 3.438751720 3.488396907 3.545765005 3.593402797 3.629072822 3.705988619 5.493605418
//
IT	4570
RD	23
LK	-297952.787555
QD	-201.812634 -> -188.216896
RI	0.0057257339
TR	0.043862	0.021148
MT	11.028354
MM	C_pi: 2.370308, n_recomb: 56153.326840
RS	0	0.000000	2.673837	158.888272	0.002830	0.000237
RS	1	0.007766	2.673837	170.726732	0.003040	0.001474
RS	2	0.016136	2.673837	183.405484	0.003266	0.002625
RS	3	0.025155	2.673837	196.977460	0.003508	0.003387
RS	4	0.034875	0.362772	1539.578692	0.027417	0.026229
RS	5	0.045350	0.362772	1610.313193	0.028677	0.027195
RS	6	0.056638	0.414031	1475.399082	0.026274	0.024739
RS	7	0.068803	0.414031	1542.400359	0.027468	0.025667
RS	8	0.081913	0.426779	1561.384251	0.027806	0.026079
RS	9	0.096041	0.426779	1626.029142	0.028957	0.027476
RS	10	0.111266	0.456948	1579.344095	0.028126	0.026955
RS	11	0.127674	0.456948	1639.992885	0.029206	0.028386
RS	12	0.145356	0.511809	1519.425779	0.027059	0.026539
RS	13	0.164411	0.511809	1575.651668	0.028060	0.027878
RS	14	0.184946	0.602491	1388.369217	0.024725	0.024758
RS	15	0.207076	0.602491	1440.542072	0.025654	0.025979
RS	16	0.230924	0.757172	1190.981566	0.021209	0.021636
RS	17	0.256625	0.757172	1239.367251	0.022071	0.022717
RS	18	0.284321	1.010489	968.528042	0.017248	0.017874
RS	19	0.314169	1.010489	1012.542850	0.018032	0.018798
RS	20	0.346335	1.389037	771.843079	0.013745	0.014415
RS	21	0.380998	1.389037	810.811193	0.014439	0.015191
RS	22	0.418354	1.890558	626.953642	0.011165	0.011805
RS	23	0.458611	1.890558	661.156090	0.011774	0.012465
RS	24	0.501995	2.490986	529.846324	0.009436	0.010026
RS	25	0.548748	2.490986	560.257882	0.009977	0.010590
RS	26	0.599131	3.152607	468.465286	0.008343	0.008864
RS	27	0.653428	3.152607	496.190312	0.008836	0.009344
RS	28	0.711942	3.772623	439.312691	0.007823	0.008252
RS	29	0.775000	3.772623	465.602132	0.008292	0.008682
RS	30	0.842955	4.182377	444.964605	0.007924	0.008259
RS	31	0.916188	4.182377	471.254592	0.008392	0.008688
RS	32	0.995108	4.278188	487.372242	0.008679	0.008946
RS	33	1.080158	4.278188	514.964243	0.009171	0.009413
RS	34	1.171812	4.119018	564.028357	0.010044	0.010282
RS	35	1.270585	4.119018	593.515122	0.010570	0.010806
RS	36	1.377029	3.864206	663.887844	0.011823	0.012074
RS	37	1.491740	3.864206	694.585938	0.012369	0.012638
RS	38	1.615360	3.646681	767.497654	0.013668	0.013957
RS	39	1.748580	3.646681	797.454634	0.014201	0.014507
RS	40	1.892146	3.517945	855.809136	0.015241	0.015553
RS	41	2.046863	3.517945	882.563624	0.015717	0.016031
RS	42	2.213595	3.473279	918.412312	0.016355	0.016656
RS	43	2.393276	3.473279	939.776242	0.016736	0.017020
RS	44	2.586911	3.489249	953.519854	0.016981	0.017237
RS	45	2.795585	3.489249	967.849592	0.017236	0.017467
RS	46	3.020466	3.539055	964.537845	0.017177	0.017377
RS	47	3.262811	3.539055	970.595733	0.017285	0.017460
RS	48	3.523977	3.596604	956.557961	0.017035	0.017184
RS	49	3.805427	3.596604	953.227390	0.016975	0.017110
RS	50	4.108734	3.643873	932.438363	0.016605	0.016725
RS	51	4.435598	3.643873	918.637988	0.016359	0.016478
RS	52	4.787847	3.678665	890.681683	0.015862	0.015978
RS	53	5.167452	3.678665	865.756636	0.015418	0.015544
RS	54	5.576539	3.755599	818.687163	0.014579	0.014712
RS	55	6.017397	3.755599	784.612812	0.013973	0.014120
RS	56	6.492493	3.755599	745.125334	0.013269	0.013429
RS	57	7.004487	3.755599	700.698152	0.012478	0.012647
RS	58	7.556244	5.615429	447.373949	0.007967	0.008152
RS	59	8.150852	5.615429	434.532105	0.007738	0.007921
RS	60	8.791639	5.615429	418.651824	0.007456	0.007632
RS	61	9.482192	5.615429	399.842095	0.007121	0.007288
RS	62	10.226375	5.615429	378.295551	0.006737	0.006892
RS	63	11.028354	5.615429	2605.331542	0.046397	0.047555
PA	4+25*2+4+6 0.043862145 0.021148257 11.028353707 2.673836956 0.362772470 0.414031104 0.426779355 0.456948339 0.511808604 0.602490935 0.757171923 1.010489088 1.389036934 1.890558144 2.490986296 3.152606529 3.772622518 4.182377398 4.278188380 4.119017814 3.864205743 3.646680953 3.517944542 3.473278595 3.489248679 3.539055255 3.596604242 3.643873425 3.678665475 3.755598791 5.615428815
//
IT	4224
RD	24
LK	-297926.034984
QD	-193.001932 -> -180.407555
RI	0.0053468420
TR	0.043162	0.021293
MT	11.130457
MM	C_pi: 2.409747, n_recomb: 57446.025836
RS	0	0.000000	2.844560	153.022448	0.002664	0.000225
RS	1	0.007782	2.844560	164.476629	0.002863	0.001397
RS	2	0.016169	2.844560	176.750276	0.003077	0.002486
RS	3	0.025210	2.844560	189.895909	0.003306	0.003205
RS	4	0.034953	0.364373	1572.497867	0.027373	0.026285
RS	5	0.045455	0.364373	1645.070653	0.028637	0.027257
RS	6	0.056775	0.420619	1490.717550	0.025950	0.024516
RS	7	0.068975	0.420619	1559.248919	0.027143	0.025438
RS	8	0.082124	0.433155	1580.805594	0.027518	0.025873
RS	9	0.096297	0.433155	1647.147780	0.028673	0.027259
RS	10	0.111573	0.462033	1606.668927	0.027968	0.026847
RS	11	0.128037	0.462033	1669.078910	0.029055	0.028270
RS	12	0.145783	0.515317	1553.476934	0.027042	0.026546
RS	13	0.164910	0.515317	1611.387089	0.028050	0.027882
RS	14	0.185525	0.604085	1426.076522	0.024825	0.024865
RS	15	0.207744	0.604085	1479.801682	0.025760	0.026088
RS	16	0.231693	0.756968	1227.054687	0.021360	0.021786
RS	17	0.257505	0.756968	1276.884268	0.022228	0.022871
RS	18	0.285326	1.009424	998.607829	0.017383	0.018005
RS	19	0.315311	1.009424	1043.960296	0.018173	0.018934
RS	20	0.347631	1.389331	794.782935	0.013835	0.014498
RS	21	0.382465	1.389331	834.930493	0.014534	0.015279
RS	22	0.420010	1.895850	643.975836	0.011210	0.011840
RS	23	0.460477	1.895850	679.171705	0.011823	0.012503
RS	24	0.504093	2.506219	542.559031	0.009445	0.010023
RS	25	0.551103	2.506219	573.793022	0.009988	0.010588
RS	26	0.601772	3.183809	478.077461	0.008322	0.008830
RS	27	0.656383	3.183809	506.484698	0.008817	0.009311
RS	28	0.715244	3.824079	446.883987	0.007779	0.008195
RS	29	0.778686	3.824079	473.760058	0.008247	0.008625
RS	30	0.847065	4.251341	451.630540	0.007862	0.008184
RS	31	0.920765	4.251341	478.474654	0.008329	0.008611
RS	32	1.000200	4.354641	494.344731	0.008605	0.008858
RS	33	1.085817	4.354641	522.531609	0.009096	0.009322
RS	34	1.178097	4.192567	572.555503	0.009967	0.010186
RS	35	1.277557	4.192567	602.743803	0.010492	0.010708
RS	36	1.384758	3.929891	675.076094	0.011751	0.011979
RS	37	1.500301	3.929891	706.613272	0.012300	0.012542
RS	38	1.624835	3.704822	781.962194	0.013612	0.013870
RS	39	1.759061	3.704822	812.870750	0.014150	0.014422
RS	40	1.903732	3.571037	873.508000	0.015206	0.015482
RS	41	2.059661	3.571037	901.259118	0.015689	0.015964
RS	42	2.227725	3.523806	938.840433	0.016343	0.016604
RS	43	2.408867	3.523806	961.168734	0.016732	0.016977
RS	44	2.604105	3.538946	976.024656	0.016990	0.017208
RS	45	2.814537	3.538946	991.217783	0.017255	0.017448
RS	46	3.041345	3.588784	988.547891	0.017208	0.017371
RS	47	3.285802	3.588784	995.306665	0.017326	0.017465
RS	48	3.549283	3.646371	981.670826	0.017089	0.017203
RS	49	3.833268	3.646371	978.812146	0.017039	0.017140
RS	50	4.139353	3.693122	958.320544	0.016682	0.016770
RS	51	4.469257	3.693122	944.683633	0.016445	0.016533
RS	52	4.824833	3.726907	916.825738	0.015960	0.016048
RS	53	5.208081	3.726907	891.678512	0.015522	0.015622
RS	54	5.621152	3.803664	843.940353	0.014691	0.014799
RS	55	6.066369	3.803664	809.266931	0.014087	0.014211
RS	56	6.546232	3.803664	768.978226	0.013386	0.013524
RS	57	7.063438	3.803664	723.551523	0.012595	0.012744
RS	58	7.620892	5.734479	458.607137	0.007983	0.008153
RS	59	8.221727	5.734479	446.061731	0.007765	0.007933
RS	60	8.869319	5.734479	430.391231	0.007492	0.007656
RS	61	9.567306	5.734479	411.692213	0.007167	0.007322
RS	62	10.319610	5.734479	390.146396	0.006792	0.006937
RS	63	11.130457	5.734479	2719.672274	0.047343	0.048473
PA	4+25*2+4+6 0.043161641 0.021293309 11.130457187 2.844559973 0.364372567 0.420618993 0.433154736 0.462033019 0.515317057 0.604084820 0.756968292 1.009424224 1.389331015 1.895849881 2.506218577 3.183808608 3.824079015 4.251340740 4.354641430 4.192567495 3.929890637 3.704821910 3.571036996 3.523805587 3.538946487 3.588784069 3.646370812 3.693122096 3.726907404 3.803664106 5.734479259
//
IT	4436
RD	25
LK	-297901.248383
QD	-184.771044 -> -173.093189
RI	0.0049987528
TR	0.042495	0.021431
MT	11.229963
MM	C_pi: 2.448334, n_recomb: 58709.569205
RS	0	0.000000	3.024588	147.293510	0.002509	0.000213
RS	1	0.007797	3.024588	158.367084	0.002697	0.001324
RS	2	0.016202	3.024588	170.238770	0.002900	0.002355
RS	3	0.025262	3.024588	182.960537	0.003116	0.003033
RS	4	0.035029	0.365813	1605.029020	0.027338	0.026344
RS	5	0.045557	0.365813	1679.409095	0.028605	0.027322
RS	6	0.056906	0.427094	1505.200032	0.025638	0.024300
RS	7	0.069141	0.427094	1575.205467	0.026830	0.025215
RS	8	0.082328	0.439445	1599.181400	0.027239	0.025671
RS	9	0.096545	0.439445	1667.166343	0.028397	0.027047
RS	10	0.111869	0.467061	1632.822892	0.027812	0.026738
RS	11	0.128389	0.467061	1696.953074	0.028904	0.028155
RS	12	0.146196	0.518807	1586.409022	0.027021	0.026548
RS	13	0.165392	0.518807	1645.974503	0.028036	0.027881
RS	14	0.186085	0.605693	1462.920626	0.024918	0.024966
RS	15	0.208391	0.605693	1518.174146	0.025859	0.026190
RS	16	0.232437	0.756780	1262.587893	0.021506	0.021932
RS	17	0.258357	0.756780	1313.838653	0.022379	0.023020
RS	18	0.286298	1.008304	1028.369970	0.017516	0.018135
RS	19	0.316418	1.008304	1075.040945	0.018311	0.019068
RS	20	0.348886	1.389374	817.506056	0.013925	0.014581
RS	21	0.383886	1.389374	858.818267	0.014628	0.015365
RS	22	0.421614	1.900558	660.813923	0.011256	0.011877
RS	23	0.462285	1.900558	696.990850	0.011872	0.012542
RS	24	0.506126	2.520425	555.095869	0.009455	0.010023
RS	25	0.553386	2.520425	587.140597	0.010001	0.010589
RS	26	0.604331	3.213528	487.509732	0.008304	0.008800
RS	27	0.659248	3.213528	516.586945	0.008799	0.009282
RS	28	0.718447	3.873774	454.258941	0.007737	0.008141
RS	29	0.782261	3.873774	481.707866	0.008205	0.008571
RS	30	0.851052	4.318576	458.066747	0.007802	0.008113
RS	31	0.925205	4.318576	485.448789	0.008269	0.008538
RS	32	1.005141	4.429635	501.028437	0.008534	0.008773
RS	33	1.091309	4.429635	529.790847	0.009024	0.009236
RS	34	1.184196	4.264970	580.707102	0.009891	0.010094
RS	35	1.284325	4.264970	611.574668	0.010417	0.010614
RS	36	1.392261	3.994699	685.781246	0.011681	0.011886
RS	37	1.508613	3.994699	718.134213	0.012232	0.012448
RS	38	1.634037	3.762243	795.846413	0.013556	0.013785
RS	39	1.769241	3.762243	827.685667	0.014098	0.014338
RS	40	1.914986	3.623465	890.563152	0.015169	0.015411
RS	41	2.072095	3.623465	919.295488	0.015658	0.015899
RS	42	2.241454	3.573646	958.602653	0.016328	0.016553
RS	43	2.424018	3.573646	981.886879	0.016724	0.016933
RS	44	2.620817	3.587877	997.879025	0.016997	0.017178
RS	45	2.832960	3.587877	1013.934093	0.017270	0.017428
RS	46	3.061643	3.637630	1011.949305	0.017237	0.017364
RS	47	3.308158	3.637630	1019.413781	0.017364	0.017469
RS	48	3.573893	3.695114	1006.235831	0.017139	0.017221
RS	49	3.860347	3.695114	1003.858908	0.017099	0.017168
RS	50	4.169137	3.741222	983.721144	0.016756	0.016814
RS	51	4.502003	3.741222	970.261646	0.016526	0.016586
RS	52	4.860822	3.773879	942.560390	0.016055	0.016115
RS	53	5.247619	3.773879	917.207147	0.015623	0.015696
RS	54	5.664575	3.850283	868.866648	0.014799	0.014883
RS	55	6.114041	3.850283	833.608473	0.014199	0.014300
RS	56	6.598551	3.850283	792.534984	0.013499	0.013616
RS	57	7.120840	3.850283	746.127088	0.012709	0.012839
RS	58	7.683851	5.850890	469.616167	0.007999	0.008154
RS	59	8.290760	5.850890	457.369565	0.007790	0.007945
RS	60	8.944990	5.850890	441.914387	0.007527	0.007678
RS	61	9.650231	5.850890	423.334912	0.007211	0.007356
RS	62	10.410459	5.850890	401.801925	0.006844	0.006980
RS	63	11.229963	5.850890	2833.389461	0.048261	0.049363
PA	4+25*2+4+6 0.042495151 0.021430782 11.229963268 3.024588443 0.365812663 0.427093589 0.439445249 0.467060596 0.518806560 0.605692572 0.756780237 1.008304167 1.389373745 1.900557973 2.520425428 3.213528074 3.873773851 4.318575777 4.429634673 4.264969507 3.994699150 3.762243371 3.623464601 3.573646095 3.587877271 3.637630434 3.695114231 3.741221657 3.773878672 3.850283274 5.850889706
//
CC
CC	Brief Description of the file format:
CC	  CC  comments
CC	  MM  useful-messages
CC	  RD  round-of-iterations
CC	  LL  \log[P(sequence)]
CC	  QD  Q-before-opt Q-after-opt
CC	  TR  \theta_0 \rho_0
CC	  RS  k t_k \lambda_k \pi_k \sum_{l\not=k}A_{kl} A_{kk}
CC	  DC  begin end best-k t_k+\Delta_k max-prob
CC
MM	Version: 0.6.5-r67
MM	pattern:4+25*2+4+6, n:63, n_free_lambdas:28
MM	n_iterations:25, skip:1, max_t:5, theta/rho:5
MM	is_decoding:0
MM	n_seqs:17, sum_L:1172796, sum_n:102664
RD	0
LK	0.000000
QD	0.000000 -> 0.000000
RI	inf
TR	0.091609	0.018322
MT	5.000000
MM	C_pi: 1.000000, n_recomb: 21292.589897
RS	0	0.000000	1.000000	135.443935	0.006361	0.000000
RS	1	0.006440	1.000000	143.219959	0.006726	0.000000
RS	2	0.013294	1.000000	151.378198	0.007109	0.000000
RS	3	0.020590	1.000000	159.928941	0.007511	0.000000
RS	4	0.028356	1.000000	168.881513	0.007931	0.000000
RS	5	0.036622	1.000000	178.244050	0.008371	0.000000
RS	6	0.045421	1.000000	188.023247	0.008830	0.000000
RS	7	0.054785	1.000000	198.224080	0.009310	0.000000
RS	8	0.064753	1.000000	208.849491	0.009809	0.000000
RS	9	0.075363	1.000000	219.900053	0.010328	0.000000
RS	10	0.086656	1.000000	231.373593	0.010866	0.000000
RS	11	0.098677	1.000000	243.264787	0.011425	0.000000
RS	12	0.111471	1.000000	255.564726	0.012003	0.000000
RS	13	0.125090	1.000000	268.260445	0.012599	0.000000
RS	14	0.139585	1.000000	281.334422	0.013213	0.000000
RS	15	0.155014	1.000000	294.764059	0.013844	0.000000
RS	16	0.171437	1.000000	308.521129	0.014490	0.000000
RS	17	0.188917	1.000000	322.571216	0.015149	0.000000
RS	18	0.207523	1.000000	336.873139	0.015821	0.000000
RS	19	0.227327	1.000000	351.378381	0.016502	0.000000
RS	20	0.248406	1.000000	366.030532	0.017191	0.000000
RS	21	0.270843	1.000000	380.764754	0.017883	0.000000
RS	22	0.294725	1.000000	395.507301	0.018575	0.000000
RS	23	0.320144	1.000000	410.175100	0.019264	0.000000
RS	24	0.347201	1.000000	424.675424	0.019945	0.000000
RS	25	0.376000	1.000000	438.905690	0.020613	0.000000
RS	26	0.406654	1.000000	452.753400	0.021263	0.000000
RS	27	0.439282	1.000000	466.096278	0.021890	0.000000
RS	28	0.474011	1.000000	478.802618	0.022487	0.000000
RS	29	0.510976	1.000000	490.731908	0.023047	0.000000
RS	30	0.550322	1.000000	501.735744	0.023564	0.000000
RS	31	0.592202	1.000000	511.659097	0.024030	0.000000
RS	32	0.636779	1.000000	520.341952	0.024438	0.000000
RS	33	0.684227	1.000000	527.621372	0.024780	0.000000
RS	34	0.734730	1.000000	533.333985	0.025048	0.000000
RS	35	0.788485	1.000000	537.318942	0.025235	0.000000
RS	36	0.845702	1.000000	539.421318	0.025334	0.000000
RS	37	0.906604	1.000000	539.495954	0.025337	0.000000
RS	38	0.971428	1.000000	537.411697	0.025239	0.000000
RS	39	1.040426	1.000000	533.055963	0.025035	0.000000
RS	40	1.113868	1.000000	526.339527	0.024719	0.000000
RS	41	1.192040	1.000000	517.201416	0.024290	0.000000
RS	42	1.275245	1.000000	505.613716	0.023746	0.000000
RS	43	1.363809	1.000000	491.586114	0.023087	0.000000
RS	44	1.458076	1.000000	475.169909	0.022316	0.000000
RS	45	1.558414	1.000000	456.461259	0.021438	0.000000
RS	46	1.665214	1.000000	435.603358	0.020458	0.000000
RS	47	1.778891	1.000000	412.787277	0.019386	0.000000
RS	48	1.899889	1.000000	388.251193	0.018234	0.000000
RS	49	2.028679	1.000000	362.277794	0.017014	0.000000
RS	50	2.165763	1.000000	335.189666	0.015742	0.000000
RS	51	2.311675	1.000000	307.342627	0.014434	0.000000
RS	52	2.466983	1.000000	279.117021	0.013109	0.000000
RS	53	2.632293	1.000000	250.907173	0.011784	0.000000
RS	54	2.808249	1.000000	223.109333	0.010478	0.000000
RS	55	2.995536	1.000000	196.108605	0.009210	0.000000
RS	56	3.194884	1.000000	170.265504	0.007996	0.000000
RS	57	3.407070	1.000000	145.902891	0.006852	0.000000
RS	58	3.632920	1.000000	123.294125	0.005790	0.000000
RS	59	3.873315	1.000000	102.653245	0.004821	0.000000
RS	60	4.129191	1.000000	84.127964	0.003951	0.000000
RS	61	4.401545	1.000000	67.796063	0.003184	0.000000
RS	62	4.691438	1.000000	53.665564	0.002520	0.000000
RS	63	5.000000	1.000000	149.980158	0.007044	0.000000
PA	4+25*2+4+6 0.091608636 0.018321727 5.000000000 1.000000000 1.000000000 1.000000000 1.000000000 1.000000000 1.000000000 1.000000000 1.000000000 1.000000000 1.000000000 1.000000000 1.000000000 1.000000000 1.000000000 1.000000000 1.000000000 1.000000000 1.000000000 1.000000000 1.000000000 1.000000000 1.000000000 1.000000000 1.000000000 1.000000000 1.000000000 1.000000000 1.000000000
//
IT	5405
RD	1
LK	-289990.608886
QD	-2494.520945 -> -1115.432205
RI	0.0578115296
TR	0.075435	0.014824
MT	6.794665
MM	C_pi: 1.117835, n_recomb: 19273.815672
RS	0	0.000000	0.309710	424.220608	0.022010	0.001709
RS	1	0.006950	0.309710	443.316447	0.023001	0.009578
RS	2	0.014384	0.309710	462.526644	0.023998	0.016523
RS	3	0.022334	0.309710	481.739122	0.024994	0.023477
RS	4	0.030837	0.300197	516.458087	0.026796	0.028297
RS	5	0.039931	0.300197	535.349336	0.027776	0.029641
RS	6	0.049657	0.346802	480.425086	0.024926	0.029137
RS	7	0.060059	0.346802	498.157421	0.025846	0.028443
RS	8	0.071184	0.412125	434.911677	0.022565	0.027783
RS	9	0.083082	0.412125	451.493727	0.023425	0.026795
RS	10	0.095807	0.498220	388.010854	0.020132	0.025399
RS	11	0.109416	0.498220	403.457941	0.020933	0.023795
RS	12	0.123972	0.600557	348.273693	0.018070	0.022210
RS	13	0.139539	0.600557	362.667241	0.018817	0.020784
RS	14	0.156188	0.712842	318.317837	0.016516	0.019560
RS	15	0.173994	0.712842	331.802136	0.017215	0.018518
RS	16	0.193038	0.832995	296.048681	0.015360	0.017612
RS	17	0.213406	0.832995	308.764371	0.016020	0.016792
RS	18	0.235189	0.959743	279.523557	0.014503	0.016022
RS	19	0.258486	0.959743	291.589239	0.015129	0.015285
RS	20	0.283403	1.088660	268.130144	0.013912	0.014586
RS	21	0.310051	1.088660	279.652259	0.014509	0.013945
RS	22	0.338551	1.212112	261.877748	0.013587	0.013382
RS	23	0.369033	1.212112	272.950130	0.014162	0.012909
RS	24	0.401633	1.323361	260.421647	0.013512	0.012530
RS	25	0.436499	1.323361	271.105035	0.014066	0.012239
RS	26	0.473788	1.419041	262.969789	0.013644	0.012025
RS	27	0.513669	1.419041	273.270828	0.014178	0.011879
RS	28	0.556322	1.498116	268.675794	0.013940	0.011795
RS	29	0.601940	1.498116	278.535846	0.014452	0.011771
RS	30	0.650728	1.560314	276.838527	0.014363	0.011808
RS	31	0.702907	1.560314	286.125682	0.014845	0.011911
RS	32	0.758713	1.606022	286.780912	0.014879	0.012083
RS	33	0.818398	1.606022	295.279634	0.015320	0.012323
RS	34	0.882231	1.637019	297.605965	0.015441	0.012629
RS	35	0.950500	1.637019	305.009576	0.015825	0.012991
RS	36	1.023515	1.656395	308.112190	0.015986	0.013397
RS	37	1.101605	1.656395	314.028579	0.016293	0.013831
RS	38	1.185122	1.667626	316.897569	0.016442	0.014276
RS	39	1.274444	1.667626	320.873140	0.016648	0.014714
RS	40	1.369975	1.673479	322.567470	0.016736	0.015131
RS	41	1.472145	1.673479	324.125439	0.016817	0.015515
RS	42	1.581417	1.675687	323.869756	0.016804	0.015855
RS	43	1.698284	1.675687	322.558511	0.016736	0.016139
RS	44	1.823273	1.675529	319.694928	0.016587	0.016356
RS	45	1.956950	1.675529	315.152374	0.016351	0.016493
RS	46	2.099918	1.674241	309.146797	0.016040	0.016538
RS	47	2.252823	1.674241	301.181294	0.015626	0.016479
RS	48	2.416355	1.673015	291.727696	0.015136	0.016309
RS	49	2.591254	1.673015	280.401461	0.014548	0.016022
RS	50	2.778309	1.672688	267.571703	0.013883	0.015619
RS	51	2.978365	1.672688	253.258316	0.013140	0.015104
RS	52	3.192327	1.673725	237.547197	0.012325	0.014486
RS	53	3.421159	1.673725	220.944392	0.011463	0.013777
RS	54	3.665897	1.679035	202.923203	0.010528	0.012991
RS	55	3.927645	1.679035	185.083400	0.009603	0.012143
RS	56	4.207586	1.679035	166.955196	0.008662	0.011247
RS	57	4.506984	1.679035	148.831782	0.007722	0.010318
RS	58	4.827191	1.750191	126.186799	0.006547	0.009366
RS	59	5.169655	1.750191	110.524815	0.005734	0.008407
RS	60	5.535921	1.750191	95.473137	0.004954	0.007454
RS	61	5.927645	1.750191	81.256852	0.004216	0.006524
RS	62	6.346595	1.750191	68.068962	0.003532	0.005633
RS	63	6.794665	1.750191	236.569491	0.012274	0.021710
PA	4+25*2+4+6 0.075434921 0.014823501 6.794664860 0.309709549 0.300196648 0.346801996 0.412124634 0.498220205 0.600556970 0.712841511 0.832994938 0.959743023 1.088659763 1.212112427 1.323360920 1.419041157 1.498115540 1.560313702 1.606022358 1.637018681 1.656394958 1.667626023 1.673479080 1.675686717 1.675528526 1.674240589 1.673014641 1.672688484 1.673725128 1.679035187 1.750191152
//
IT	4597
RD	2
LK	-287930.267973
QD	-1122.024707 -> -767.449765
RI	0.0664988622
TR	0.068940	0.014211
MT	7.702521
MM	C_pi: 1.227003, n_recomb: 20273.703306
RS	0	0.000000	0.299389	475.016533	0.023430	0.001261
RS	1	0.007161	0.299389	496.603099	0.024495	0.008108
RS	2	0.014834	0.299389	518.252683	0.025563	0.014957
RS	3	0.023057	0.299389	539.821413	0.026627	0.021494
RS	4	0.031869	0.238636	701.201008	0.034587	0.027931
RS	5	0.041311	0.238636	721.293999	0.035578	0.031876
RS	6	0.051430	0.269043	657.857952	0.032449	0.029934
RS	7	0.062274	0.269043	676.201634	0.033354	0.031908
RS	8	0.073894	0.322901	579.618165	0.028590	0.028448
RS	9	0.086346	0.322901	596.862074	0.029440	0.029900
RS	10	0.099689	0.403303	492.844539	0.024310	0.025722
RS	11	0.113988	0.403303	509.149389	0.025114	0.026481
RS	12	0.129311	0.509368	417.130079	0.020575	0.022448
RS	13	0.145732	0.509368	432.375208	0.021327	0.022841
RS	14	0.163328	0.637708	358.455039	0.017681	0.019550
RS	15	0.182184	0.637708	372.590246	0.018378	0.019863
RS	16	0.202390	0.788896	313.392390	0.015458	0.017273
RS	17	0.224043	0.788896	326.473511	0.016103	0.017544
RS	18	0.247247	0.964700	278.353854	0.013730	0.015438
RS	19	0.272112	0.964700	290.481865	0.014328	0.015607
RS	20	0.298758	1.161311	251.966997	0.012428	0.013867
RS	21	0.327312	1.161311	263.275974	0.012986	0.013950
RS	22	0.357910	1.365518	234.022477	0.011543	0.012603
RS	23	0.390700	1.365518	244.679286	0.012069	0.012701
RS	24	0.425837	1.560759	223.809465	0.011039	0.011758
RS	25	0.463491	1.560759	233.982224	0.011541	0.011925
RS	26	0.503841	1.735300	219.929040	0.010848	0.011311
RS	27	0.547080	1.735300	229.746249	0.011332	0.011530
RS	28	0.593415	1.882485	221.079384	0.010905	0.011150
RS	29	0.643068	1.882485	230.610063	0.011375	0.011403
RS	30	0.696277	1.997182	226.495755	0.011172	0.011220
RS	31	0.753296	1.997182	235.741511	0.011628	0.011534
RS	32	0.814398	2.076138	235.687321	0.011625	0.011562
RS	33	0.879875	2.076138	244.565467	0.012063	0.011976
RS	34	0.950041	2.121498	247.875850	0.012226	0.012213
RS	35	1.025231	2.121498	256.193560	0.012637	0.012727
RS	36	1.105805	2.141168	261.728193	0.012910	0.013121
RS	37	1.192149	2.141168	269.168149	0.013277	0.013680
RS	38	1.284676	2.145024	275.520800	0.013590	0.014137
RS	39	1.383828	2.145024	281.653764	0.013893	0.014661
RS	40	1.490080	2.140583	287.532663	0.014183	0.015091
RS	41	1.603941	2.140583	291.851583	0.014396	0.015517
RS	42	1.725955	2.131917	296.250098	0.014613	0.015858
RS	43	1.856705	2.131917	298.213478	0.014709	0.016146
RS	44	1.996819	2.121633	300.246395	0.014810	0.016354
RS	45	2.146965	2.121633	299.339405	0.014765	0.016466
RS	46	2.307864	2.112184	298.171441	0.014707	0.016487
RS	47	2.480283	2.112184	293.994573	0.014501	0.016383
RS	48	2.665049	2.105549	289.019434	0.014256	0.016177
RS	49	2.863045	2.105549	281.387322	0.013879	0.015843
RS	50	3.075220	2.102525	272.452561	0.013439	0.015403
RS	51	3.302587	2.102525	261.469324	0.012897	0.014860
RS	52	3.546236	2.103060	248.895690	0.012277	0.014218
RS	53	3.807331	2.103060	234.994339	0.011591	0.013508
RS	54	4.087123	2.111812	219.019372	0.010803	0.012694
RS	55	4.386949	2.111812	203.063990	0.010016	0.011872
RS	56	4.708245	2.111812	186.329720	0.009191	0.011005
RS	57	5.052549	2.111812	169.086193	0.008340	0.010104
RS	58	5.421506	2.275414	141.643693	0.006987	0.008840
RS	59	5.816884	2.275414	127.162679	0.006272	0.008004
RS	60	6.240573	2.275414	112.724870	0.005560	0.007157
RS	61	6.694602	2.275414	98.578866	0.004862	0.006315
RS	62	7.181142	2.275414	84.963055	0.004191	0.005495
RS	63	7.702521	2.275414	335.606355	0.016554	0.022588
PA	4+25*2+4+6 0.068939621 0.014211342 7.702521160 0.299389452 0.238636461 0.269043280 0.322901303 0.403302950 0.509368273 0.637707955 0.788895879 0.964700192 1.161310726 1.365517631 1.560758574 1.735299973 1.882485409 1.997181777 2.076138499 2.121497767 2.141167746 2.145023923 2.140582902 2.131916691 2.121632627 2.112184435 2.105548923 2.102524708 2.103060374 2.111812168 2.275414178
//
IT	4738
RD	3
LK	-287353.886912
QD	-824.421432 -> -670.909470
RI	0.0568671524
TR	0.065037	0.014310
MT	8.224697
MM	C_pi: 1.345867, n_recomb: 22372.046448
RS	0	0.000000	0.364411	437.751380	0.019567	0.001040
RS	1	0.007271	0.364411	459.995684	0.020561	0.006843
RS	2	0.015071	0.364411	482.646212	0.021574	0.012548
RS	3	0.023437	0.364411	505.598333	0.022600	0.017695
RS	4	0.032412	0.238523	802.201346	0.035857	0.027692
RS	5	0.042040	0.238523	825.342051	0.036892	0.031651
RS	6	0.052367	0.256995	787.030168	0.035179	0.030702
RS	7	0.063446	0.256995	807.443217	0.036092	0.033045
RS	8	0.075330	0.301978	705.290602	0.031526	0.029524
RS	9	0.088078	0.301978	724.261727	0.032374	0.031513
RS	10	0.101753	0.375414	599.180298	0.026783	0.026756
RS	11	0.116423	0.375414	617.310814	0.027593	0.028166
RS	12	0.132158	0.477769	500.663299	0.022379	0.023336
RS	13	0.149039	0.477769	517.825684	0.023146	0.024323
RS	14	0.167146	0.607686	421.778431	0.018853	0.020207
RS	15	0.186570	0.607686	437.769253	0.019568	0.021004
RS	16	0.207406	0.768714	359.702713	0.016078	0.017643
RS	17	0.229757	0.768714	374.466687	0.016738	0.018320
RS	18	0.253734	0.966915	310.309631	0.013870	0.015527
RS	19	0.279454	0.966915	323.884181	0.014477	0.016045
RS	20	0.307043	1.201960	272.214993	0.012168	0.013725
RS	21	0.336639	1.201960	284.713720	0.012726	0.014098
RS	22	0.368387	1.458710	245.530471	0.010975	0.012302
RS	23	0.402443	1.458710	257.152226	0.011494	0.012632
RS	24	0.438975	1.713035	229.395309	0.010254	0.011371
RS	25	0.478164	1.713035	240.379451	0.010745	0.011726
RS	26	0.520202	1.945598	221.750436	0.009912	0.010893
RS	27	0.565296	1.945598	232.306148	0.010384	0.011260
RS	28	0.613669	2.144320	220.702445	0.009865	0.010729
RS	29	0.665560	2.144320	230.975270	0.010324	0.011090
RS	30	0.721223	2.298242	225.341448	0.010072	0.010810
RS	31	0.780934	2.298242	235.408710	0.010522	0.011198
RS	32	0.844986	2.398678	235.321799	0.010519	0.011185
RS	33	0.913695	2.398678	245.173614	0.010959	0.011647
RS	34	0.987400	2.447316	249.912224	0.011171	0.011900
RS	35	1.066464	2.447316	259.408610	0.011595	0.012445
RS	36	1.151277	2.457780	267.499990	0.011957	0.012898
RS	37	1.242256	2.457780	276.337059	0.012352	0.013473
RS	38	1.339851	2.447738	285.828174	0.012776	0.014007
RS	39	1.444541	2.447738	293.545470	0.013121	0.014528
RS	40	1.556844	2.429864	302.674392	0.013529	0.015028
RS	41	1.677312	2.429864	308.697630	0.013798	0.015434
RS	42	1.806539	2.410083	316.188645	0.014133	0.015832
RS	43	1.945162	2.410083	319.881733	0.014298	0.016089
RS	44	2.093864	2.391614	324.649144	0.014511	0.016337
RS	45	2.253378	2.391614	325.382517	0.014544	0.016411
RS	46	2.424491	2.377472	326.367593	0.014588	0.016456
RS	47	2.608045	2.377472	323.620608	0.014465	0.016317
RS	48	2.804945	2.369672	320.071576	0.014307	0.016120
RS	49	3.016161	2.369672	313.544049	0.014015	0.015763
RS	50	3.242735	2.368186	305.310917	0.013647	0.015328
RS	51	3.485783	2.368186	295.001059	0.013186	0.014778
RS	52	3.746503	2.371866	282.467908	0.012626	0.014145
RS	53	4.026179	2.371866	268.715109	0.012011	0.013445
RS	54	4.326191	2.387929	251.817571	0.011256	0.012636
RS	55	4.648016	2.387929	235.483523	0.010526	0.011835
RS	56	4.993240	2.387929	218.022928	0.009745	0.010990
RS	57	5.363566	2.387929	199.708299	0.008927	0.010110
RS	58	5.760818	2.654936	164.081994	0.007334	0.008598
RS	59	6.186954	2.654936	149.514486	0.006683	0.007844
RS	60	6.644074	2.654936	134.633876	0.006018	0.007073
RS	61	7.134431	2.654936	119.701549	0.005350	0.006296
RS	62	7.660441	2.654936	104.982757	0.004693	0.005529
RS	63	8.224697	2.654936	452.177308	0.020212	0.024105
PA	4+25*2+4+6 0.065037233 0.014310116 8.224697349 0.364411214 0.238523125 0.256995325 0.301977522 0.375414178 0.477769327 0.607686463 0.768714097 0.966914655 1.201959747 1.458709897 1.713035000 1.945597790 2.144319522 2.298242013 2.398677937 2.447315771 2.457780315 2.447737789 2.429864214 2.410082682 2.391613827 2.377472492 2.369672121 2.368185567 2.371865560 2.387928715 2.654936496
//
IT	4279
RD	4
LK	-287076.837945
QD	-721.044643 -> -617.588966
RI	0.0445455140
TR	0.062108	0.014630
MT	8.577067
MM	C_pi: 1.449250, n_recomb: 24605.314814
RS	0	0.000000	0.454681	389.977914	0.015849	0.000901
RS	1	0.007342	0.454681	411.683011	0.016731	0.005942
RS	2	0.015222	0.454681	434.064279	0.017641	0.010679
RS	3	0.023681	0.454681	457.061122	0.018576	0.014674
RS	4	0.032761	0.250709	864.071379	0.035117	0.027408
RS	5	0.042508	0.250709	890.943229	0.036209	0.030914
RS	6	0.052970	0.259896	884.260561	0.035938	0.031111
RS	7	0.064201	0.259896	907.684692	0.036890	0.033281
RS	8	0.076255	0.298368	811.514083	0.032981	0.030266
RS	9	0.089195	0.298368	832.885697	0.033850	0.032280
RS	10	0.103085	0.366253	697.287636	0.028339	0.027593
RS	11	0.117995	0.366253	717.637262	0.029166	0.029175
RS	12	0.133999	0.464261	583.729068	0.023724	0.024135
RS	13	0.151178	0.464261	603.085961	0.024510	0.025334
RS	14	0.169618	0.592044	489.465919	0.019893	0.020872
RS	15	0.189413	0.592044	507.581067	0.020629	0.021864
RS	16	0.210660	0.755417	413.194209	0.016793	0.018103
RS	17	0.233467	0.755417	429.938343	0.017473	0.018953
RS	18	0.257949	0.964312	350.964391	0.014264	0.015752
RS	19	0.284228	0.964312	366.310739	0.014887	0.016427
RS	20	0.312436	1.222419	301.976335	0.012273	0.013738
RS	21	0.342715	1.222419	316.001809	0.012843	0.014247
RS	22	0.375217	1.514517	267.135170	0.010857	0.012159
RS	23	0.410105	1.514517	280.054966	0.011382	0.012601
RS	24	0.447555	1.810984	245.641581	0.009983	0.011135
RS	25	0.487754	1.810984	257.756076	0.010476	0.011576
RS	26	0.530904	2.086359	234.772775	0.009542	0.010607
RS	27	0.577222	2.086359	246.361779	0.010013	0.011040
RS	28	0.626941	2.324178	231.986234	0.009428	0.010419
RS	29	0.680310	2.324178	243.258396	0.009886	0.010827
RS	30	0.737596	2.508025	236.202401	0.009600	0.010495
RS	31	0.799089	2.508025	247.295406	0.010050	0.010911
RS	32	0.865096	2.623234	247.238068	0.010048	0.010886
RS	33	0.935949	2.623234	258.199910	0.010494	0.011361
RS	34	1.012003	2.670478	264.416258	0.010746	0.011643
RS	35	1.093641	2.670478	275.144721	0.011182	0.012189
RS	36	1.181273	2.669076	285.803568	0.011616	0.012703
RS	37	1.275338	2.669076	295.990783	0.012030	0.013272
RS	38	1.376309	2.644588	308.509308	0.012538	0.013879
RS	39	1.484693	2.644588	317.644624	0.012910	0.014391
RS	40	1.601034	2.614573	329.705989	0.013400	0.014957
RS	41	1.725916	2.614573	337.133447	0.013702	0.015352
RS	42	1.859966	2.586227	347.162491	0.014109	0.015801
RS	43	2.003858	2.586227	352.148428	0.014312	0.016045
RS	44	2.158314	2.562843	358.866999	0.014585	0.016328
RS	45	2.324109	2.562843	360.680558	0.014659	0.016393
RS	46	2.502076	2.547554	362.841181	0.014746	0.016454
RS	47	2.693108	2.547554	360.873184	0.014666	0.016313
RS	48	2.898165	2.542014	357.656249	0.014536	0.016119
RS	49	3.118277	2.542014	351.541482	0.014287	0.015768
RS	50	3.354548	2.545084	342.910315	0.013936	0.015332
RS	51	3.608165	2.545084	332.600235	0.013517	0.014799
RS	52	3.880401	2.554379	319.108633	0.012969	0.014166
RS	53	4.172624	2.554379	304.907174	0.012392	0.013489
RS	54	4.486301	2.580403	286.132462	0.011629	0.012670
RS	55	4.823006	2.580403	268.968822	0.010931	0.011895
RS	56	5.184430	2.580403	250.383804	0.010176	0.011073
RS	57	5.572389	2.580403	230.658541	0.009374	0.010212
RS	58	5.988830	2.955660	185.413364	0.007536	0.008458
RS	59	6.435844	2.955660	170.718867	0.006938	0.007774
RS	60	6.915675	2.955660	155.428358	0.006317	0.007066
RS	61	7.430734	2.955660	139.806744	0.005682	0.006343
RS	62	7.983606	2.955660	124.133677	0.005045	0.005621
RS	63	8.577067	2.955660	570.803079	0.023198	0.025827
PA	4+25*2+4+6 0.062107723 0.014629952 8.577066947 0.454680641 0.250709329 0.259896208 0.298367877 0.366253089 0.464260621 0.592043655 0.755417077 0.964312428 1.222418519 1.514516635 1.810983767 2.086359056 2.324177773 2.508024958 2.623233735 2.670477988 2.669075504 2.644588406 2.614573228 2.586226615 2.562843019 2.547554319 2.542014007 2.545083660 2.554378809 2.580403226 2.955660479
//
IT	4344
RD	5
LK	-286879.582082
QD	-658.297432 -> -573.683600
RI	0.0349804364
TR	0.059648	0.015017
MT	8.850204
MM	C_pi: 1.537427, n_recomb: 26768.542341
RS	0	0.000000	0.555738	349.781356	0.013067	0.000801
RS	1	0.007394	0.555738	370.519852	0.013842	0.005276
RS	2	0.015335	0.555738	392.089442	0.014647	0.009300
RS	3	0.023864	0.555738	414.462308	0.015483	0.012473
RS	4	0.033023	0.265032	908.763975	0.033949	0.027118
RS	5	0.042859	0.265032	939.194795	0.035086	0.030169
RS	6	0.053422	0.267066	960.676605	0.035888	0.031242
RS	7	0.064767	0.267066	987.351340	0.036885	0.033162
RS	8	0.076951	0.300717	900.736599	0.033649	0.030688
RS	9	0.090035	0.300717	924.769927	0.034547	0.032602
RS	10	0.104087	0.364361	784.402676	0.029303	0.028170
RS	11	0.119178	0.364361	807.093554	0.030151	0.029774
RS	12	0.135384	0.458564	660.970215	0.024692	0.024753
RS	13	0.152790	0.458564	682.547191	0.025498	0.026029
RS	14	0.171482	0.583419	554.964813	0.020732	0.021439
RS	15	0.191556	0.583419	575.204435	0.021488	0.022516
RS	16	0.213115	0.746425	466.770889	0.017437	0.018535
RS	17	0.236268	0.746425	485.508569	0.018137	0.019466
RS	18	0.261132	0.960796	392.954639	0.014680	0.015999
RS	19	0.287836	0.960796	410.109173	0.015321	0.016753
RS	20	0.316514	1.234087	333.700998	0.012466	0.013803
RS	21	0.347312	1.234087	349.305438	0.013049	0.014386
RS	22	0.380388	1.551872	291.067914	0.010874	0.012087
RS	23	0.415910	1.551872	305.343472	0.011407	0.012587
RS	24	0.454058	1.880454	264.496915	0.009881	0.010975
RS	25	0.495027	1.880454	277.798365	0.010378	0.011460
RS	26	0.539026	2.189418	250.625199	0.009363	0.010393
RS	27	0.586278	2.189418	263.297718	0.009836	0.010859
RS	28	0.637023	2.458784	246.241240	0.009199	0.010173
RS	29	0.691522	2.458784	258.550286	0.009659	0.010605
RS	30	0.750050	2.667188	250.094223	0.009343	0.010237
RS	31	0.812905	2.667188	262.231443	0.009796	0.010666
RS	32	0.880409	2.793963	262.178123	0.009794	0.010636
RS	33	0.952904	2.793963	274.244454	0.010245	0.011112
RS	34	1.030759	2.838330	281.898060	0.010531	0.011420
RS	35	1.114372	2.838330	293.825629	0.010977	0.011959
RS	36	1.204167	2.824924	307.007113	0.011469	0.012524
RS	37	1.300602	2.824924	318.480070	0.011898	0.013085
RS	38	1.404167	2.786839	333.950679	0.012475	0.013753
RS	39	1.515391	2.786839	344.402480	0.012866	0.014260
RS	40	1.634838	2.746150	359.243955	0.013420	0.014882
RS	41	1.763119	2.746150	367.932143	0.013745	0.015276
RS	42	1.900884	2.711017	380.245644	0.014205	0.015768
RS	43	2.048837	2.711017	386.339097	0.014433	0.016015
RS	44	2.207730	2.684545	394.658005	0.014743	0.016325
RS	45	2.378371	2.684545	397.332146	0.014843	0.016398
RS	46	2.561631	2.669781	400.240072	0.014952	0.016471
RS	47	2.758442	2.669781	398.813279	0.014899	0.016344
RS	48	2.969805	2.667918	395.461042	0.014773	0.016149
RS	49	3.196798	2.667918	389.526643	0.014552	0.015820
RS	50	3.440575	2.676651	380.052267	0.014198	0.015379
RS	51	3.702378	2.676651	369.541204	0.013805	0.014871
RS	52	3.983539	2.692411	354.717136	0.013251	0.014234
RS	53	4.285491	2.692411	339.922484	0.012699	0.013583
RS	54	4.609770	2.729311	318.917939	0.011914	0.012747
RS	55	4.958027	2.729311	300.867175	0.011240	0.011998
RS	56	5.332036	2.729311	281.131081	0.010502	0.011198
RS	57	5.733700	2.729311	260.000044	0.009713	0.010356
RS	58	6.165065	3.214939	204.429355	0.007637	0.008364
RS	59	6.628326	3.214939	189.748306	0.007088	0.007742
RS	60	7.125843	3.214939	174.231693	0.006509	0.007088
RS	61	7.660148	3.214939	158.140970	0.005908	0.006413
RS	62	8.233961	3.214939	141.761201	0.005296	0.005730
RS	63	8.850204	3.214939	687.677288	0.025690	0.027604
PA	4+25*2+4+6 0.059648056 0.015017321 8.850204440 0.555737716 0.265032079 0.267066197 0.300716803 0.364361355 0.458564155 0.583418568 0.746424771 0.960795725 1.234086902 1.551872004 1.880454184 2.189417922 2.458784127 2.667187641 2.793962665 2.838330259 2.824924471 2.786838538 2.746150473 2.711017495 2.684545409 2.669781446 2.667917762 2.676651429 2.692411235 2.729310739 3.214939404
//
IT	4564
RD	6
LK	-286715.303156
QD	-607.534221 -> -533.910888
RI	0.0281758320
TR	0.057469	0.015415
MT	9.083796
MM	C_pi: 1.615586, n_recomb: 28848.815983
RS	0	0.000000	0.661129	318.795060	0.011051	0.000723
RS	1	0.007438	0.661129	338.554756	0.011735	0.004761
RS	2	0.015430	0.661129	359.228894	0.012452	0.008264
RS	3	0.024016	0.661129	380.812083	0.013200	0.010859
RS	4	0.033241	0.278759	946.733892	0.032817	0.026849
RS	5	0.043151	0.278759	980.415260	0.033985	0.029528
RS	6	0.053799	0.275468	1024.369492	0.035508	0.031198
RS	7	0.065239	0.275468	1054.273791	0.036545	0.032901
RS	8	0.077530	0.305530	977.455238	0.033882	0.030884
RS	9	0.090736	0.305530	1004.241863	0.034811	0.032686
RS	10	0.104923	0.365939	862.095456	0.029883	0.028542
RS	11	0.120166	0.365939	887.174978	0.030753	0.030127
RS	12	0.136542	0.457013	732.179948	0.025380	0.025217
RS	13	0.154137	0.457013	755.962294	0.026204	0.026522
RS	14	0.173041	0.578991	617.126432	0.021392	0.021909
RS	15	0.193350	0.578991	639.449875	0.022166	0.023026
RS	16	0.215170	0.740684	518.818695	0.017984	0.018921
RS	17	0.238614	0.740684	539.512734	0.018701	0.019895
RS	18	0.263801	0.958120	434.447836	0.015059	0.016241
RS	19	0.290861	0.958120	453.388531	0.015716	0.017040
RS	20	0.319935	1.242443	365.443560	0.012668	0.013889
RS	21	0.351171	1.242443	382.617401	0.013263	0.014516
RS	22	0.384730	1.580468	315.288352	0.010929	0.012051
RS	23	0.420786	1.580468	330.915455	0.011471	0.012587
RS	24	0.459523	1.935406	283.811145	0.009838	0.010859
RS	25	0.501142	1.935406	298.295927	0.010340	0.011367
RS	26	0.545857	2.272690	267.044872	0.009257	0.010224
RS	27	0.593897	2.272690	280.794702	0.009733	0.010706
RS	28	0.645511	2.569373	261.108049	0.009051	0.009970
RS	29	0.700965	2.569373	274.441862	0.009513	0.010414
RS	30	0.760543	2.799576	264.575562	0.009171	0.010017
RS	31	0.824552	2.799576	277.735887	0.009627	0.010452
RS	32	0.893323	2.936691	277.629222	0.009624	0.010418
RS	33	0.967210	2.936691	290.768576	0.010079	0.010891
RS	34	1.046592	2.978152	299.781301	0.010391	0.011220
RS	35	1.131879	2.978152	312.866952	0.010845	0.011750
RS	36	1.223509	2.953415	328.503436	0.011387	0.012356
RS	37	1.321956	2.953415	341.212968	0.011828	0.012909
RS	38	1.427725	2.902689	359.582425	0.012464	0.013627
RS	39	1.541361	2.902689	371.293303	0.012870	0.014133
RS	40	1.663451	2.852315	388.851964	0.013479	0.014803
RS	41	1.794621	2.852315	398.734078	0.013822	0.015202
RS	42	1.935549	2.811273	413.240734	0.014324	0.015732
RS	43	2.086959	2.811273	420.365516	0.014571	0.015989
RS	44	2.249631	2.782399	430.160295	0.014911	0.016325
RS	45	2.424403	2.782399	433.612172	0.015031	0.016413
RS	46	2.612176	2.768610	437.112562	0.015152	0.016497
RS	47	2.813915	2.768610	436.143650	0.015118	0.016391
RS	48	3.030661	2.770623	432.487655	0.014992	0.016196
RS	49	3.263528	2.770623	426.658930	0.014789	0.015892
RS	50	3.513717	2.785049	416.182534	0.014426	0.015446
RS	51	3.782516	2.785049	405.415023	0.014053	0.014967
RS	52	4.071308	2.807210	389.131833	0.013489	0.014325
RS	53	4.381582	2.807210	373.717808	0.012954	0.013701
RS	54	4.714935	2.854914	350.350364	0.012144	0.012844
RS	55	5.073084	2.854914	331.430033	0.011489	0.012120
RS	56	5.457873	2.854914	310.577312	0.010766	0.011342
RS	57	5.871284	2.854914	288.091429	0.009986	0.010515
RS	58	6.315445	3.451974	221.713655	0.007685	0.008294
RS	59	6.792645	3.451974	207.160500	0.007181	0.007726
RS	60	7.305339	3.451974	191.561519	0.006640	0.007121
RS	61	7.856170	3.451974	175.170275	0.006072	0.006489
RS	62	8.447973	3.451974	158.271366	0.005486	0.005841
RS	63	9.083796	3.451974	803.926709	0.027867	0.029378
PA	4+25*2+4+6 0.057468607 0.015415233 9.083795766 0.661129431 0.278759417 0.275468048 0.305529536 0.365938794 0.457012978 0.578990737 0.740684444 0.958120398 1.242443013 1.580467632 1.935405510 2.272689900 2.569373323 2.799575865 2.936690902 2.978152217 2.953414869 2.902689265 2.852315477 2.811272627 2.782399405 2.768609668 2.770623243 2.785049231 2.807209795 2.854913704 3.451973603
//
IT	4185
RD	7
LK	-286571.588081
QD	-562.954375 -> -497.597572
RI	0.0233359728
TR	0.055488	0.015801
MT	9.295727
MM	C_pi: 1.687612, n_recomb: 30863.070294
RS	0	0.000000	0.767853	295.153345	0.009563	0.000658
RS	1	0.007477	0.767853	314.053588	0.010176	0.004347
RS	2	0.015513	0.767853	333.913364	0.010819	0.007460
RS	3	0.024151	0.767853	354.742693	0.011494	0.009644
RS	4	0.033434	0.291210	982.401027	0.031831	0.026608
RS	5	0.043411	0.291210	1019.080170	0.033019	0.029000
RS	6	0.054134	0.284109	1080.151057	0.034998	0.031047
RS	7	0.065659	0.284109	1113.193405	0.036069	0.032585
RS	8	0.078045	0.311473	1045.311751	0.033869	0.030932
RS	9	0.091358	0.311473	1074.875788	0.034827	0.032639
RS	10	0.105666	0.369363	932.544989	0.030216	0.028771
RS	11	0.121045	0.369363	960.037537	0.031106	0.030329
RS	12	0.137573	0.457865	798.414695	0.025870	0.025565
RS	13	0.155336	0.457865	824.390536	0.026711	0.026881
RS	14	0.174428	0.577206	676.303283	0.021913	0.022300
RS	15	0.194948	0.577206	700.677230	0.022703	0.023440
RS	16	0.217002	0.737264	569.291697	0.018446	0.019267
RS	17	0.240705	0.737264	591.907468	0.019179	0.020266
RS	18	0.266180	0.956538	475.177690	0.015396	0.016472
RS	19	0.293560	0.956538	495.879168	0.016067	0.017300
RS	20	0.322987	1.249505	396.806259	0.012857	0.013986
RS	21	0.354615	1.249505	415.532510	0.013464	0.014642
RS	22	0.388607	1.604508	339.298707	0.010994	0.012039
RS	23	0.425141	1.604508	356.263342	0.011543	0.012596
RS	24	0.464407	1.982354	303.003769	0.009818	0.010771
RS	25	0.506609	1.982354	318.657384	0.010325	0.011293
RS	26	0.551966	2.344917	283.380842	0.009182	0.010086
RS	27	0.600715	2.344917	298.191012	0.009662	0.010575
RS	28	0.653109	2.666608	275.883854	0.008939	0.009796
RS	29	0.709421	2.666608	290.221227	0.009404	0.010246
RS	30	0.769943	2.917334	278.908804	0.009037	0.009825
RS	31	0.834990	2.917334	293.065369	0.009496	0.010262
RS	32	0.904901	3.064619	292.826429	0.009488	0.010222
RS	33	0.980040	3.064619	307.006441	0.009947	0.010691
RS	34	1.060796	3.103774	317.279724	0.010280	0.011035
RS	35	1.147592	3.103774	331.488229	0.010741	0.011556
RS	36	1.240877	3.068619	349.495790	0.011324	0.012196
RS	37	1.341137	3.068619	363.407784	0.011775	0.012741
RS	38	1.448893	3.006110	384.628239	0.012462	0.013503
RS	39	1.564707	3.006110	397.568037	0.012882	0.014008
RS	40	1.689181	2.946670	417.824942	0.013538	0.014720
RS	41	1.822961	2.946670	428.875536	0.013896	0.015126
RS	42	1.966745	2.900069	445.570082	0.014437	0.015691
RS	43	2.121280	2.900069	453.705168	0.014701	0.015962
RS	44	2.287369	2.868893	464.972626	0.015066	0.016322
RS	45	2.465878	2.868893	469.185308	0.015202	0.016429
RS	46	2.657734	2.855931	473.270172	0.015335	0.016525
RS	47	2.863935	2.855931	472.746552	0.015318	0.016442
RS	48	3.085555	2.861475	468.772666	0.015189	0.016250
RS	49	3.323745	2.861475	463.042623	0.015003	0.015973
RS	50	3.579745	2.881134	451.549362	0.014631	0.015525
RS	51	3.854887	2.881134	440.526183	0.014274	0.015073
RS	52	4.150602	2.909231	422.771913	0.013698	0.014427
RS	53	4.468429	2.909231	406.750245	0.013179	0.013829
RS	54	4.810019	2.967218	380.983632	0.012344	0.012951
RS	55	5.177151	2.967218	361.222841	0.011704	0.012251
RS	56	5.571735	2.967218	339.290903	0.010993	0.011492
RS	57	5.995822	2.967218	315.495239	0.010222	0.010679
RS	58	6.451619	3.676288	237.901223	0.007708	0.008238
RS	59	6.941496	3.676288	223.551897	0.007243	0.007719
RS	60	7.468003	3.676288	207.967304	0.006738	0.007158
RS	61	8.033878	3.676288	191.390324	0.006201	0.006565
RS	62	8.642065	3.676288	174.101220	0.005641	0.005949
RS	63	9.295727	3.676288	921.188097	0.029848	0.031124
PA	4+25*2+4+6 0.055487824 0.015801432 9.295726975 0.767853270 0.291209768 0.284109000 0.311473017 0.369363049 0.457865484 0.577206128 0.737264192 0.956537809 1.249504933 1.604508291 1.982353919 2.344916537 2.666607928 2.917333752 3.064618842 3.103773701 3.068619275 3.006109972 2.946670361 2.900068623 2.868892984 2.855931387 2.861475131 2.881133770 2.909231156 2.967217896 3.676287684
//
IT	4601
RD	8
LK	-286443.772999
QD	-523.053235 -> -464.555274
RI	0.0198071567
TR	0.053665	0.016168
MT	9.494314
MM	C_pi: 1.755786, n_recomb: 32826.022005
RS	0	0.000000	0.874764	276.798303	0.008432	0.000604
RS	1	0.007513	0.874764	294.972472	0.008986	0.004002
RS	2	0.015590	0.874764	314.131065	0.009570	0.006815
RS	3	0.024274	0.874764	334.295042	0.010184	0.008698
RS	4	0.033611	0.302354	1017.398288	0.030994	0.026394
RS	5	0.043649	0.302354	1056.893237	0.032197	0.028565
RS	6	0.054441	0.292657	1130.659858	0.034444	0.030833
RS	7	0.066044	0.292657	1166.739403	0.035543	0.032248
RS	8	0.078519	0.317962	1106.744970	0.033715	0.030884
RS	9	0.091931	0.317962	1139.081572	0.034701	0.032515
RS	10	0.106350	0.373830	997.493779	0.030387	0.028902
RS	11	0.121853	0.373830	1027.412987	0.031299	0.030433
RS	12	0.138521	0.460167	860.753083	0.026222	0.025829
RS	13	0.156441	0.460167	888.916506	0.027080	0.027150
RS	14	0.175707	0.577095	733.103700	0.022333	0.022631
RS	15	0.196420	0.577095	759.506152	0.023137	0.023786
RS	16	0.218690	0.735404	618.496677	0.018842	0.019580
RS	17	0.242633	0.735404	643.009322	0.019588	0.020595
RS	18	0.268375	0.955793	515.273601	0.015697	0.016694
RS	19	0.296050	0.955793	537.716900	0.016381	0.017541
RS	20	0.325805	1.255868	427.804374	0.013032	0.014090
RS	21	0.357795	1.255868	448.069684	0.013650	0.014766
RS	22	0.392189	1.625683	363.035375	0.011059	0.012041
RS	23	0.429167	1.625683	381.325317	0.011617	0.012614
RS	24	0.468922	2.024203	321.946636	0.009808	0.010704
RS	25	0.511665	2.024203	338.755050	0.010320	0.011233
RS	26	0.557618	2.410187	299.456449	0.009123	0.009969
RS	27	0.607025	2.410187	315.309795	0.009605	0.010463
RS	28	0.660143	2.755635	290.357215	0.008845	0.009645
RS	29	0.717251	2.755635	305.676874	0.009312	0.010098
RS	30	0.778650	3.026404	292.863325	0.008922	0.009653
RS	31	0.844663	3.026404	307.990228	0.009383	0.010091
RS	32	0.915634	3.184199	307.528492	0.009368	0.010043
RS	33	0.991937	3.184199	322.719465	0.009831	0.010508
RS	34	1.073974	3.221919	334.141336	0.010179	0.010862
RS	35	1.162173	3.221919	349.442496	0.010645	0.011375
RS	36	1.256999	3.177318	369.722901	0.011263	0.012041
RS	37	1.358948	3.177318	384.811826	0.011723	0.012580
RS	38	1.468558	3.103771	408.830534	0.012454	0.013378
RS	39	1.586402	3.103771	422.982925	0.012886	0.013883
RS	40	1.713099	3.035663	445.936292	0.013585	0.014634
RS	41	1.849315	3.035663	458.150263	0.013957	0.015048
RS	42	1.995765	2.983600	477.066519	0.014533	0.015646
RS	43	2.153218	2.983600	486.217814	0.014812	0.015931
RS	44	2.322499	2.949959	499.015532	0.015202	0.016315
RS	45	2.504499	2.949959	504.004049	0.015354	0.016441
RS	46	2.700172	2.937428	508.742682	0.015498	0.016553
RS	47	2.910546	2.937428	508.685468	0.015496	0.016493
RS	48	3.136725	2.945941	504.460742	0.015368	0.016307
RS	49	3.379897	2.945941	498.853616	0.015197	0.016056
RS	50	3.641338	2.970199	486.401775	0.014818	0.015607
RS	51	3.922420	2.970199	475.148278	0.014475	0.015182
RS	52	4.224621	3.003615	455.969899	0.013891	0.014534
RS	53	4.549525	3.003615	439.366451	0.013385	0.013959
RS	54	4.898838	3.071184	411.212860	0.012527	0.013063
RS	55	5.274395	3.071184	390.640384	0.011900	0.012385
RS	56	5.678168	3.071184	367.661582	0.011200	0.011643
RS	57	6.112275	3.071184	342.591365	0.010437	0.010843
RS	58	6.578997	3.892528	253.406615	0.007720	0.008193
RS	59	7.080783	3.892528	239.311429	0.007290	0.007716
RS	60	7.620267	3.892528	223.807165	0.006818	0.007195
RS	61	8.200282	3.892528	207.124207	0.006310	0.006636
RS	62	8.823873	3.892528	189.535831	0.005774	0.006051
RS	63	9.494314	3.892528	1040.543971	0.031699	0.032830
PA	4+25*2+4+6 0.053665298 0.016167581 9.494313992 0.874763505 0.302353532 0.292657257 0.317962088 0.373829957 0.460166872 0.577095484 0.735404115 0.955793433 1.255868188 1.625682899 2.024203415 2.410187036 2.755634643 3.026403800 3.184198996 3.221918712 3.177318368 3.103770646 3.035662629 2.983600310 2.949958987 2.937427797 2.945940519 2.970199275 3.003614784 3.071183968 3.892528055
//
IT	4637
RD	9
LK	-286329.272049
QD	-487.145440 -> -434.539216
RI	0.0171512529
TR	0.051978	0.016511
MT	9.683435
MM	C_pi: 1.821348, n_recomb: 34747.043247
RS	0	0.000000	0.981748	262.126057	0.007544	0.000558
RS	1	0.007546	0.981748	279.685131	0.008049	0.003707
RS	2	0.015662	0.981748	298.242336	0.008583	0.006283
RS	3	0.024390	0.981748	317.826695	0.009147	0.007938
RS	4	0.033777	0.312359	1052.178711	0.030281	0.026203
RS	5	0.043872	0.312359	1094.358576	0.031495	0.028204
RS	6	0.054729	0.301016	1177.319005	0.033883	0.030581
RS	7	0.066405	0.301016	1216.341226	0.035006	0.031907
RS	8	0.078962	0.324715	1163.309047	0.033479	0.030772
RS	9	0.092467	0.324715	1198.399290	0.034489	0.032346
RS	10	0.106991	0.378900	1058.178205	0.030454	0.028965
RS	11	0.122611	0.378900	1090.530099	0.031385	0.030474
RS	12	0.139409	0.463358	920.027962	0.026478	0.026033
RS	13	0.157476	0.463358	950.376034	0.027351	0.027357
RS	14	0.176905	0.578049	788.045088	0.022679	0.022918
RS	15	0.197801	0.578049	816.461723	0.023497	0.024083
RS	16	0.220274	0.734554	666.747333	0.019189	0.019868
RS	17	0.244442	0.734554	693.139592	0.019948	0.020895
RS	18	0.270435	0.955565	554.922654	0.015970	0.016908
RS	19	0.298389	0.955565	579.094743	0.016666	0.017771
RS	20	0.328452	1.261627	458.546061	0.013197	0.014198
RS	21	0.360784	1.261627	480.341571	0.013824	0.014891
RS	22	0.395555	1.644653	386.548650	0.011125	0.012056
RS	23	0.432951	1.644653	406.155071	0.011689	0.012641
RS	24	0.473169	2.062256	340.643866	0.009804	0.010651
RS	25	0.516421	2.062256	358.595487	0.010320	0.011187
RS	26	0.562938	2.470425	315.243518	0.009073	0.009870
RS	27	0.612964	2.470425	332.124711	0.009558	0.010366
RS	28	0.666766	2.838899	304.481534	0.008763	0.009511
RS	29	0.724628	2.838899	320.763926	0.009231	0.009966
RS	30	0.786856	3.129651	306.380500	0.008817	0.009497
RS	31	0.853780	3.129651	322.453739	0.009280	0.009935
RS	32	0.925754	3.298534	321.672526	0.009258	0.009878
RS	33	1.003160	3.298534	337.847112	0.009723	0.010338
RS	34	1.086406	3.335780	350.299038	0.010081	0.010698
RS	35	1.175935	3.335780	366.665542	0.010552	0.011204
RS	36	1.272220	3.282673	389.112109	0.011198	0.011891
RS	37	1.375770	3.282673	405.356296	0.011666	0.012424
RS	38	1.487135	3.198741	432.112635	0.012436	0.013253
RS	39	1.606903	3.198741	447.467035	0.012878	0.013759
RS	40	1.735710	3.122265	473.113829	0.013616	0.014543
RS	41	1.874236	3.122265	486.494681	0.014001	0.014965
RS	42	2.023216	3.064723	507.681352	0.014611	0.015595
RS	43	2.183439	3.064723	517.866543	0.014904	0.015894
RS	44	2.355752	3.028343	532.280944	0.015319	0.016304
RS	45	2.541068	3.028343	538.074631	0.015485	0.016449
RS	46	2.740368	3.015762	543.574317	0.015644	0.016577
RS	47	2.954708	3.015762	544.019882	0.015657	0.016540
RS	48	3.185223	3.026623	539.653244	0.015531	0.016362
RS	49	3.433133	3.026623	534.207279	0.015374	0.016136
RS	50	3.699750	3.054801	520.894606	0.014991	0.015691
RS	51	3.986487	3.054801	509.446589	0.014662	0.015290
RS	52	4.294862	3.092884	488.920865	0.014071	0.014643
RS	53	4.626508	3.092884	471.766743	0.013577	0.014090
RS	54	4.983180	3.169275	441.265620	0.012699	0.013178
RS	55	5.366767	3.169275	419.907790	0.012085	0.012520
RS	56	5.779300	3.169275	395.909618	0.011394	0.011793
RS	57	6.222965	3.169275	369.592808	0.010637	0.011004
RS	58	6.700109	4.102866	268.471067	0.007726	0.008154
RS	59	7.213259	4.102866	254.664732	0.007329	0.007716
RS	60	7.765133	4.102866	239.287893	0.006887	0.007230
RS	61	8.358652	4.102866	222.557233	0.006405	0.006704
RS	62	8.996960	4.102866	204.737140	0.005892	0.006147
RS	63	9.683435	4.102866	1162.533402	0.033457	0.034492
PA	4+25*2+4+6 0.051978137 0.016511408 9.683434987 0.981748462 0.312359094 0.301016293 0.324714919 0.378899647 0.463357745 0.578049260 0.734553745 0.955564757 1.261626678 1.644653252 2.062256308 2.470424703 2.838899497 3.129650517 3.298533746 3.335780395 3.282672851 3.198741068 3.122265023 3.064722890 3.028343154 3.015762282 3.026622816 3.054800622 3.092883852 3.169275336 4.102866407
//
IT	4995
RD	10
LK	-286226.244561
QD	-454.727445 -> -407.255422
RI	0.0150901961
TR	0.050411	0.016833
MT	9.865006
MM	C_pi: 1.884959, n_recomb: 36631.313476
RS	0	0.000000	1.089113	250.022581	0.006825	0.000517
RS	1	0.007578	1.089113	267.050783	0.007290	0.003451
RS	2	0.015729	1.089113	285.084122	0.007783	0.005831
RS	3	0.024499	1.089113	304.157772	0.008303	0.007310
RS	4	0.033933	0.321414	1086.787145	0.029668	0.026030
RS	5	0.044082	0.321414	1131.552953	0.030890	0.027898
RS	6	0.055000	0.309174	1220.899096	0.033329	0.030308
RS	7	0.066745	0.309174	1262.776934	0.034473	0.031568
RS	8	0.079380	0.331590	1215.965076	0.033195	0.030620
RS	9	0.092973	0.331590	1253.781642	0.034227	0.032148
RS	10	0.107596	0.384325	1115.406801	0.030450	0.028980
RS	11	0.123327	0.384325	1150.190934	0.031399	0.030472
RS	12	0.140249	0.467104	976.808352	0.026666	0.026192
RS	13	0.158455	0.467104	1009.338319	0.027554	0.027517
RS	14	0.178039	0.579680	841.498254	0.022972	0.023171
RS	15	0.199108	0.579680	871.918593	0.023803	0.024344
RS	16	0.221773	0.734338	714.278811	0.019499	0.020136
RS	17	0.246156	0.734338	742.537740	0.020271	0.021173
RS	18	0.272386	0.955582	594.280804	0.016223	0.017116
RS	19	0.300604	0.955582	620.172287	0.016930	0.017991
RS	20	0.330960	1.266747	489.130404	0.013353	0.014310
RS	21	0.363617	1.266747	512.450213	0.013989	0.015016
RS	22	0.398748	1.661713	409.897310	0.011190	0.012080
RS	23	0.436541	1.661713	430.813807	0.011761	0.012674
RS	24	0.477198	2.097148	359.126394	0.009804	0.010611
RS	25	0.520936	2.097148	378.211598	0.010325	0.011151
RS	26	0.567988	2.526564	330.756921	0.009029	0.009784
RS	27	0.618605	2.526564	348.652335	0.009518	0.010281
RS	28	0.673058	2.917628	318.258057	0.008688	0.009391
RS	29	0.731638	2.917628	335.485093	0.009158	0.009847
RS	30	0.794656	3.228458	319.460240	0.008721	0.009355
RS	31	0.862449	3.228458	336.457375	0.009185	0.009792
RS	32	0.935380	3.409117	335.256508	0.009152	0.009723
RS	33	1.013837	3.409117	352.388843	0.009620	0.010180
RS	34	1.098239	3.446854	365.750979	0.009985	0.010542
RS	35	1.189037	3.446854	383.156800	0.010460	0.011042
RS	36	1.286715	3.386142	407.655410	0.011129	0.011744
RS	37	1.391795	3.386142	425.034234	0.011603	0.012273
RS	38	1.504837	3.292421	454.458003	0.012406	0.013128
RS	39	1.626445	3.292421	471.005123	0.012858	0.013635
RS	40	1.757268	3.207806	499.337901	0.013631	0.014449
RS	41	1.898005	3.207806	513.891387	0.014029	0.014879
RS	42	2.049406	3.144717	537.398865	0.014670	0.015538
RS	43	2.212279	3.144717	548.639316	0.014977	0.015852
RS	44	2.387494	3.105294	564.767219	0.015418	0.016287
RS	45	2.575987	3.105294	571.400441	0.015599	0.016450
RS	46	2.778762	3.092175	577.785218	0.015773	0.016597
RS	47	2.996904	3.092175	578.775709	0.015800	0.016583
RS	48	3.231575	3.104767	574.397068	0.015680	0.016416
RS	49	3.484028	3.104767	569.155919	0.015537	0.016214
RS	50	3.755612	3.136196	555.100359	0.015154	0.015774
RS	51	4.047775	3.136196	543.497574	0.014837	0.015396
RS	52	4.362077	3.178313	521.717188	0.014242	0.014752
RS	53	4.700195	3.178313	504.045125	0.013760	0.014219
RS	54	5.063935	3.262767	471.252224	0.012865	0.013293
RS	55	5.455237	3.262767	449.133232	0.012261	0.012653
RS	56	5.876191	3.262767	424.139926	0.011579	0.011939
RS	57	6.329043	3.262767	396.600138	0.010827	0.011161
RS	58	6.816211	4.308304	283.225266	0.007732	0.008121
RS	59	7.340294	4.308304	269.733125	0.007363	0.007717
RS	60	7.904090	4.308304	254.519341	0.006948	0.007265
RS	61	8.510608	4.308304	237.786069	0.006491	0.006768
RS	62	9.163086	4.308304	219.787406	0.006000	0.006236
RS	63	9.865006	4.308304	1287.312814	0.035142	0.036107
PA	4+25*2+4+6 0.050410838 0.016833093 9.865005857 1.089113390 0.321413574 0.309173574 0.331590495 0.384325451 0.467103778 0.579679919 0.734337983 0.955582071 1.266747416 1.661712646 2.097147903 2.526564186 2.917627561 3.228457929 3.409117057 3.446853672 3.386142337 3.292420630 3.207806204 3.144717028 3.105293885 3.092174750 3.104766660 3.136196345 3.178313229 3.262767471 4.308304215
//
IT	4639
RD	11
LK	-286133.230828
QD	-425.371559 -> -382.408912
RI	0.0134436095
TR	0.048951	0.017134
MT	10.040108
MM	C_pi: 1.947005, n_recomb: 38481.926896
RS	0	0.000000	1.197460	239.706866	0.006229	0.000480
RS	1	0.007607	1.197460	256.264197	0.006659	0.003224
RS	2	0.015793	1.197460	273.829209	0.007116	0.005441
RS	3	0.024602	1.197460	292.441892	0.007599	0.006779
RS	4	0.034081	0.329697	1121.097243	0.029133	0.025873
RS	5	0.044281	0.329697	1168.369602	0.030362	0.027635
RS	6	0.055257	0.317140	1261.879139	0.032791	0.030023
RS	7	0.067068	0.317140	1306.531792	0.033952	0.031234
RS	8	0.079778	0.338506	1265.379328	0.032882	0.030442
RS	9	0.093454	0.338506	1305.889163	0.033935	0.031934
RS	10	0.108171	0.389955	1169.749894	0.030397	0.028963
RS	11	0.124007	0.389955	1206.960268	0.031364	0.030439
RS	12	0.141048	0.471195	1031.496303	0.026805	0.026318
RS	13	0.159385	0.471195	1066.204346	0.027707	0.027644
RS	14	0.179118	0.581752	893.705513	0.023224	0.023396
RS	15	0.200351	0.581752	926.120919	0.024066	0.024576
RS	16	0.223200	0.734523	761.246517	0.019782	0.020388
RS	17	0.247787	0.734523	791.361527	0.020564	0.021433
RS	18	0.274244	0.955691	633.444603	0.016461	0.017319
RS	19	0.302714	0.955691	661.048006	0.017178	0.018205
RS	20	0.333350	1.271222	519.625692	0.013503	0.014425
RS	21	0.366317	1.271222	544.465615	0.014149	0.015143
RS	22	0.401791	1.677047	433.129952	0.011255	0.012112
RS	23	0.439964	1.677047	455.351776	0.011833	0.012714
RS	24	0.481041	2.129262	377.427417	0.009808	0.010581
RS	25	0.525243	2.129262	397.638090	0.010333	0.011124
RS	26	0.572807	2.579198	346.015347	0.008992	0.009709
RS	27	0.623990	2.579198	364.912587	0.009483	0.010207
RS	28	0.679066	2.992520	331.704283	0.008620	0.009283
RS	29	0.738333	2.992520	349.859165	0.009092	0.009739
RS	30	0.802108	3.323620	332.118901	0.008631	0.009224
RS	31	0.870734	3.323620	350.018749	0.009096	0.009660
RS	32	0.944581	3.516725	348.303599	0.009051	0.009579
RS	33	1.024046	3.516725	366.369055	0.009521	0.010032
RS	34	1.109556	3.555883	380.523125	0.009888	0.010394
RS	35	1.201572	3.555883	398.943030	0.010367	0.010888
RS	36	1.300587	3.488404	425.378354	0.011054	0.011602
RS	37	1.407134	3.488404	443.871298	0.011535	0.012127
RS	38	1.521787	3.385431	475.885782	0.012366	0.013002
RS	39	1.645163	3.385431	493.615886	0.012827	0.013511
RS	40	1.777923	3.292883	524.618288	0.013633	0.014352
RS	41	1.920783	3.292883	540.349679	0.014042	0.014790
RS	42	2.074512	3.224156	566.225487	0.014714	0.015477
RS	43	2.239934	3.224156	578.542507	0.015034	0.015804
RS	44	2.417941	3.181386	596.481951	0.015500	0.016265
RS	45	2.609490	3.181386	603.989676	0.015695	0.016446
RS	46	2.815610	3.167262	611.389092	0.015888	0.016614
RS	47	3.037411	3.167262	612.967800	0.015929	0.016620
RS	48	3.276085	3.180999	608.716877	0.015818	0.016467
RS	49	3.532916	3.180999	603.725359	0.015689	0.016287
RS	50	3.809284	3.215054	589.054167	0.015307	0.015856
RS	51	4.106677	3.215054	577.337112	0.015003	0.015499
RS	52	4.426694	3.260600	554.404014	0.014407	0.014859
RS	53	4.771056	3.260600	536.246415	0.013935	0.014344
RS	54	5.141614	3.352382	501.227727	0.013025	0.013408
RS	55	5.540362	3.352382	478.369538	0.012431	0.012784
RS	56	5.969445	3.352382	452.402599	0.011756	0.012083
RS	57	6.431169	3.352382	423.660241	0.011009	0.011314
RS	58	6.928018	4.509321	297.744920	0.007737	0.008093
RS	59	7.462664	4.509321	284.586101	0.007395	0.007720
RS	60	8.037982	4.509321	269.563287	0.007005	0.007297
RS	61	8.657067	4.509321	252.863548	0.006571	0.006827
RS	62	9.323248	4.509321	234.729642	0.006100	0.006320
RS	63	10.040108	4.509321	1414.846841	0.036767	0.037674
PA	4+25*2+4+6 0.048951251 0.017133707 10.040107604 1.197460114 0.329697075 0.317139855 0.338505798 0.389955218 0.471194927 0.581751910 0.734522867 0.955691429 1.271222087 1.677046519 2.129261841 2.579197727 2.992520429 3.323620490 3.516724857 3.555882720 3.488404053 3.385431051 3.292882623 3.224156052 3.181385840 3.167262188 3.180998924 3.215054115 3.260600115 3.352382056 4.509320984
//
IT	5173
RD	12
LK	-286049.019160
QD	-398.707927 -> -359.727962
RI	0.0120961226
TR	0.047589	0.017415
MT	10.209385
MM	C_pi: 2.007673, n_recomb: 40299.898843
RS	0	0.000000	1.307394	230.654964	0.005723	0.000448
RS	1	0.007636	1.307394	246.783254	0.006124	0.003021
RS	2	0.015854	1.307394	263.918480	0.006549	0.005097
RS	3	0.024701	1.307394	282.104475	0.007000	0.006319
RS	4	0.034222	0.337334	1155.011354	0.028660	0.025730
RS	5	0.044471	0.337334	1204.722264	0.029894	0.027406
RS	6	0.055502	0.324932	1300.538965	0.032272	0.029733
RS	7	0.067376	0.324932	1347.888869	0.033446	0.030908
RS	8	0.080156	0.345415	1311.970751	0.032555	0.030246
RS	9	0.093912	0.345415	1355.135512	0.033626	0.031710
RS	10	0.108718	0.395692	1221.582163	0.030312	0.028921
RS	11	0.124655	0.395692	1261.206868	0.031296	0.030384
RS	12	0.141809	0.475501	1084.334820	0.026907	0.026418
RS	13	0.160273	0.475501	1121.214463	0.027822	0.027744
RS	14	0.180146	0.584102	944.820624	0.023445	0.023599
RS	15	0.201537	0.584102	979.222011	0.024298	0.024785
RS	16	0.224562	0.734949	807.736625	0.020043	0.020626
RS	17	0.249344	0.734949	839.697267	0.020836	0.021679
RS	18	0.276019	0.955776	672.469827	0.016687	0.017517
RS	19	0.304730	0.955776	701.777767	0.017414	0.018413
RS	20	0.335634	1.275024	550.074810	0.013650	0.014542
RS	21	0.368897	1.275024	576.430933	0.014304	0.015271
RS	22	0.404700	1.690770	456.273716	0.011322	0.012150
RS	23	0.443237	1.690770	479.796481	0.011906	0.012760
RS	24	0.484717	2.158827	395.567602	0.009816	0.010560
RS	25	0.529364	2.158827	416.896130	0.010345	0.011105
RS	26	0.577420	2.628636	361.035936	0.008959	0.009643
RS	27	0.629145	2.628636	380.923160	0.009452	0.010142
RS	28	0.684820	3.063937	344.836966	0.008557	0.009185
RS	29	0.744746	3.063937	363.903506	0.009030	0.009641
RS	30	0.809248	3.415502	344.376196	0.008545	0.009102
RS	31	0.878675	3.415502	363.158222	0.009011	0.009538
RS	32	0.953403	3.621699	360.837585	0.008954	0.009443
RS	33	1.033837	3.621699	379.812002	0.009425	0.009893
RS	34	1.120412	3.663176	394.641192	0.009793	0.010252
RS	35	1.213599	3.663176	414.049812	0.010274	0.010741
RS	36	1.313900	3.589721	442.304516	0.010975	0.011463
RS	37	1.421860	3.589721	461.889987	0.011461	0.011984
RS	38	1.538064	3.477992	496.412501	0.012318	0.012878
RS	39	1.663141	3.477992	515.313824	0.012787	0.013387
RS	40	1.797768	3.377687	548.961598	0.013622	0.014253
RS	41	1.942674	3.377687	565.873538	0.014042	0.014697
RS	42	2.098645	3.303255	594.153506	0.014743	0.015412
RS	43	2.266526	3.303255	607.565824	0.015076	0.015751
RS	44	2.447225	3.256856	627.409119	0.015569	0.016238
RS	45	2.641722	3.256856	635.824223	0.015777	0.016436
RS	46	2.851070	3.241289	644.368024	0.015989	0.016626
RS	47	3.076403	3.241289	646.576731	0.016044	0.016651
RS	48	3.318941	3.255632	642.594876	0.015945	0.016515
RS	49	3.579999	3.255632	637.896966	0.015829	0.016355
RS	50	3.860990	3.291726	622.742889	0.015453	0.015935
RS	51	4.163437	3.291726	610.951506	0.015160	0.015598
RS	52	4.488978	3.340139	586.972422	0.014565	0.014964
RS	53	4.839375	3.340139	568.361264	0.014103	0.014467
RS	54	5.216528	3.438554	531.190343	0.013181	0.013522
RS	55	5.622478	3.438554	507.614007	0.012596	0.012912
RS	56	6.059426	3.438554	480.693984	0.011928	0.012223
RS	57	6.529737	3.438554	450.768508	0.011185	0.011462
RS	58	7.035960	4.706138	312.059674	0.007743	0.008068
RS	59	7.580835	4.706138	299.249608	0.007426	0.007724
RS	60	8.167316	4.706138	284.440951	0.007058	0.007328
RS	61	8.798578	4.706138	267.805314	0.006645	0.006883
RS	62	9.478041	4.706138	249.573315	0.006193	0.006398
RS	63	10.209385	4.706138	1544.924250	0.038336	0.039194
PA	4+25*2+4+6 0.047589311 0.017414663 10.209385097 1.307394345 0.337334464 0.324932015 0.345414601 0.395691719 0.475500532 0.584102398 0.734949382 0.955775963 1.275023657 1.690769595 2.158826686 2.628635532 3.063936883 3.415502348 3.621699115 3.663176290 3.589720957 3.477991745 3.377687439 3.303255149 3.256856359 3.241288744 3.255631702 3.291726333 3.340139309 3.438553771 4.706137665
//
IT	4547
RD	13
LK	-285972.587227
QD	-374.418659 -> -338.971983
RI	0.0109711999
TR	0.046316	0.017677
MT	10.373288
MM	C_pi: 2.067090, n_recomb: 42085.979049
RS	0	0.000000	1.419463	222.519745	0.005287	0.000418
RS	1	0.007663	1.419463	238.248262	0.005661	0.002837
RS	2	0.015912	1.419463	254.980374	0.006059	0.004789
RS	3	0.024794	1.419463	272.763014	0.006481	0.005916
RS	4	0.034357	0.344435	1188.413364	0.028238	0.025600
RS	5	0.044652	0.344435	1240.501946	0.029475	0.027204
RS	6	0.055736	0.332563	1337.099324	0.031771	0.029443
RS	7	0.067669	0.332563	1387.071367	0.032958	0.030589
RS	8	0.080517	0.352289	1356.049520	0.032221	0.030041
RS	9	0.094349	0.352289	1401.826945	0.033309	0.031481
RS	10	0.109242	0.401479	1271.159981	0.030204	0.028862
RS	11	0.125275	0.401479	1313.182534	0.031202	0.030314
RS	12	0.142537	0.479938	1135.494312	0.026980	0.026497
RS	13	0.161121	0.479938	1174.536636	0.027908	0.027824
RS	14	0.181130	0.586638	994.929591	0.023640	0.023784
RS	15	0.202672	0.586638	1031.307199	0.024505	0.024975
RS	16	0.225864	0.735533	853.787072	0.020287	0.020852
RS	17	0.250834	0.735533	887.582637	0.021090	0.021912
RS	18	0.277717	0.955781	711.384175	0.016903	0.017712
RS	19	0.306660	0.955781	742.388974	0.017640	0.018617
RS	20	0.337821	1.278185	580.495963	0.013793	0.014662
RS	21	0.371369	1.278185	608.364164	0.014455	0.015400
RS	22	0.407488	1.702998	479.349280	0.011390	0.012193
RS	23	0.446375	1.702998	504.168822	0.011979	0.012810
RS	24	0.488241	2.186052	413.562778	0.009827	0.010545
RS	25	0.533316	2.186052	436.001901	0.010360	0.011093
RS	26	0.581844	2.675120	375.836880	0.008930	0.009586
RS	27	0.634091	2.675120	396.702825	0.009426	0.010085
RS	28	0.690341	3.132163	357.672998	0.008499	0.009095
RS	29	0.750902	3.132163	377.635601	0.008973	0.009552
RS	30	0.816103	3.504380	356.252728	0.008465	0.008989
RS	31	0.886300	3.504380	375.897058	0.008932	0.009424
RS	32	0.961876	3.724281	372.884406	0.008860	0.009314
RS	33	1.043244	3.724281	392.744185	0.009332	0.009762
RS	34	1.130846	3.768884	408.140256	0.009698	0.010116
RS	35	1.225160	3.768884	428.512400	0.010182	0.010601
RS	36	1.326702	3.690186	458.471042	0.010894	0.011328
RS	37	1.436024	3.690186	479.126697	0.011384	0.011846
RS	38	1.553723	3.570185	516.067284	0.012262	0.012755
RS	39	1.680441	3.570185	536.126204	0.012739	0.013264
RS	40	1.816869	3.462297	572.386281	0.013600	0.014152
RS	41	1.963751	3.462297	590.478751	0.014030	0.014603
RS	42	2.121887	3.382083	621.192847	0.014760	0.015343
RS	43	2.292141	3.382083	635.716107	0.015105	0.015694
RS	44	2.475441	3.331790	657.549699	0.015624	0.016207
RS	45	2.672787	3.331790	666.902017	0.015846	0.016421
RS	46	2.885254	3.314373	676.716143	0.016079	0.016634
RS	47	3.114002	3.314373	679.593980	0.016148	0.016678
RS	48	3.360277	3.328821	676.022597	0.016063	0.016559
RS	49	3.625424	3.328821	671.660022	0.015959	0.016420
RS	50	3.910888	3.366422	656.155106	0.015591	0.016012
RS	51	4.218226	3.366422	644.327714	0.015310	0.015693
RS	52	4.549113	3.417182	619.411185	0.014718	0.015068
RS	53	4.905356	3.417182	600.377189	0.014265	0.014586
RS	54	5.288895	3.521579	561.131942	0.013333	0.013634
RS	55	5.701824	3.521579	536.857264	0.012756	0.013037
RS	56	6.146394	3.521579	509.003523	0.012094	0.012359
RS	57	6.625029	3.521579	477.913303	0.011356	0.011605
RS	58	7.140341	4.898872	326.188449	0.007751	0.008047
RS	59	7.695138	4.898872	313.739655	0.007455	0.007729
RS	60	8.292447	4.898872	299.164597	0.007108	0.007357
RS	61	8.935526	4.898872	282.619189	0.006715	0.006936
RS	62	9.627881	4.898872	264.321298	0.006281	0.006471
RS	63	10.373288	4.898872	1677.309748	0.039854	0.040667
PA	4+25*2+4+6 0.046316298 0.017677413 10.373288132 1.419463334 0.344434704 0.332563336 0.352289287 0.401479116 0.479938215 0.586638059 0.735532532 0.955781204 1.278185146 1.702997560 2.186052490 2.675120277 3.132162612 3.504380404 3.724280582 3.768883668 3.690185633 3.570185015 3.462297450 3.382082557 3.331790462 3.314373194 3.328820667 3.366422072 3.417182312 3.521578906 4.898871957
//
IT	5189
RD	14
LK	-285903.060518
QD	-352.230563 -> -319.930717
RI	0.0100153360
TR	0.045124	0.017923
MT	10.532235
MM	C_pi: 2.125339, n_recomb: 43840.273694
RS	0	0.000000	1.534251	215.051264	0.004905	0.000391
RS	1	0.007688	1.534251	230.399652	0.005255	0.002670
RS	2	0.015968	1.534251	246.746091	0.005628	0.004512
RS	3	0.024884	1.534251	264.140025	0.006025	0.005557
RS	4	0.034485	0.351077	1221.227864	0.027856	0.025480
RS	5	0.044825	0.351077	1275.637819	0.029097	0.027024
RS	6	0.055960	0.340046	1371.720441	0.031289	0.029156
RS	7	0.067950	0.340046	1424.241054	0.032487	0.030278
RS	8	0.080863	0.359111	1397.849268	0.031885	0.029829
RS	9	0.094768	0.359111	1446.193645	0.032988	0.031249
RS	10	0.109742	0.407278	1318.676706	0.030079	0.028791
RS	11	0.125868	0.407278	1363.076273	0.031092	0.030232
RS	12	0.143234	0.484453	1185.088965	0.027032	0.026560
RS	13	0.161934	0.484453	1226.282328	0.027972	0.027886
RS	14	0.182073	0.589299	1044.075806	0.023815	0.023953
RS	15	0.203759	0.589299	1082.418603	0.024690	0.025149
RS	16	0.227113	0.736213	899.413618	0.020516	0.021067
RS	17	0.252263	0.736213	935.032522	0.021328	0.022134
RS	18	0.279346	0.955683	750.189784	0.017112	0.017902
RS	19	0.308511	0.955683	782.882820	0.017858	0.018815
RS	20	0.339919	1.280752	610.890341	0.013934	0.014783
RS	21	0.373742	1.280752	640.265732	0.014605	0.015529
RS	22	0.410164	1.713856	502.361103	0.011459	0.012241
RS	23	0.449388	1.713856	528.472883	0.012055	0.012864
RS	24	0.491626	2.211118	431.421507	0.009841	0.010536
RS	25	0.537112	2.211118	454.963965	0.010378	0.011087
RS	26	0.586096	2.718866	390.428265	0.008906	0.009536
RS	27	0.638845	2.718866	412.261861	0.009404	0.010035
RS	28	0.695650	3.197400	370.227092	0.008445	0.009013
RS	29	0.756822	3.197400	391.070572	0.008920	0.009470
RS	30	0.822697	3.590414	367.769378	0.008389	0.008883
RS	31	0.893637	3.590414	388.256707	0.008856	0.009318
RS	32	0.970032	3.824584	384.470537	0.008770	0.009193
RS	33	1.052299	3.824584	405.192560	0.009242	0.009639
RS	34	1.140892	3.873071	421.051774	0.009604	0.009985
RS	35	1.236296	3.873071	442.362275	0.010090	0.010467
RS	36	1.339034	3.789829	473.910143	0.010810	0.011197
RS	37	1.449672	3.789829	495.612754	0.011305	0.011712
RS	38	1.568816	3.662002	534.880023	0.012201	0.012632
RS	39	1.697120	3.662002	556.080900	0.012684	0.013143
RS	40	1.835289	3.546701	594.912359	0.013570	0.014050
RS	41	1.984080	3.546701	614.182311	0.014010	0.014508
RS	42	2.144311	3.460636	647.351708	0.014766	0.015271
RS	43	2.316861	3.460636	662.997930	0.015123	0.015634
RS	44	2.502677	3.406215	686.898740	0.015668	0.016173
RS	45	2.702780	3.406215	697.214448	0.015904	0.016401
RS	46	2.918267	3.386582	708.417503	0.016159	0.016638
RS	47	3.150321	3.386582	712.000388	0.016241	0.016700
RS	48	3.400216	3.400681	708.976222	0.016172	0.016600
RS	49	3.669325	3.400681	704.988253	0.016081	0.016479
RS	50	3.959123	3.439297	689.264340	0.015722	0.016085
RS	51	4.271202	3.439297	677.437446	0.015452	0.015785
RS	52	4.607274	3.491929	651.691963	0.014865	0.015168
RS	53	4.969185	3.491929	632.264777	0.014422	0.014701
RS	54	5.358920	3.601698	591.027360	0.013481	0.013745
RS	55	5.778620	3.601698	566.073324	0.012912	0.013160
RS	56	6.230588	3.601698	537.304599	0.012256	0.012491
RS	57	6.717305	3.601698	505.067599	0.011521	0.011744
RS	58	7.241441	5.087642	340.134494	0.007758	0.008028
RS	59	7.805876	5.087642	328.057562	0.007483	0.007734
RS	60	8.413706	5.087642	313.732972	0.007156	0.007385
RS	61	9.068267	5.087642	297.300807	0.006781	0.006985
RS	62	9.773154	5.087642	278.965712	0.006363	0.006540
RS	63	10.532235	5.087642	1811.715957	0.041325	0.042094
PA	4+25*2+4+6 0.045124250 0.017923243 10.532234761 1.534251488 0.351076868 0.340046182 0.359111142 0.407277647 0.484453015 0.589298579 0.736212596 0.955683218 1.280751692 1.713856327 2.211117825 2.718865592 3.197400069 3.590414478 3.824583798 3.873071281 3.789829260 3.662002088 3.546700724 3.460635689 3.406214915 3.386582415 3.400681157 3.439296537 3.491928776 3.601697835 5.087641514
//
IT	4817
RD	15
LK	-285839.686362
QD	-331.909384 -> -302.421930
RI	0.0091933304
TR	0.044006	0.018153
MT	10.686478
MM	C_pi: 2.182444, n_recomb: 45562.397965
RS	0	0.000000	1.652147	208.094870	0.004567	0.000367
RS	1	0.007713	1.652147	223.077245	0.004896	0.002516
RS	2	0.016021	1.652147	239.050252	0.005247	0.004259
RS	3	0.024969	1.652147	256.065361	0.005620	0.005233
RS	4	0.034608	0.357301	1253.459361	0.027511	0.025371
RS	5	0.044991	0.357301	1310.137693	0.028755	0.026863
RS	6	0.056174	0.347385	1404.532625	0.030827	0.028873
RS	7	0.068219	0.347385	1459.528508	0.032034	0.029977
RS	8	0.081194	0.365867	1437.532199	0.031551	0.029615
RS	9	0.095169	0.365867	1488.394123	0.032667	0.031017
RS	10	0.110223	0.413059	1364.263264	0.029943	0.028709
RS	11	0.126437	0.413059	1411.014385	0.030969	0.030141
RS	12	0.143902	0.489007	1233.181873	0.027066	0.026608
RS	13	0.162714	0.489007	1276.511238	0.028017	0.027934
RS	14	0.182977	0.592040	1092.268827	0.023973	0.024107
RS	15	0.204803	0.592040	1132.563632	0.024857	0.025307
RS	16	0.228312	0.736955	944.594769	0.020732	0.021273
RS	17	0.253635	0.736955	982.023669	0.021553	0.022346
RS	18	0.280910	0.955477	788.860597	0.017314	0.018089
RS	19	0.310290	0.955477	823.231466	0.018068	0.019010
RS	20	0.341935	1.282759	641.246963	0.014074	0.014905
RS	21	0.376021	1.282759	672.123272	0.014752	0.015660
RS	22	0.412737	1.723454	525.301501	0.011529	0.012293
RS	23	0.452284	1.723454	552.699995	0.012131	0.012922
RS	24	0.494881	2.234170	449.142772	0.009858	0.010533
RS	25	0.540764	2.234170	473.780764	0.010399	0.011086
RS	26	0.590186	2.760052	404.810566	0.008885	0.009491
RS	27	0.643420	2.760052	427.600401	0.009385	0.009992
RS	28	0.700759	3.259801	382.506516	0.008395	0.008938
RS	29	0.762522	3.259801	404.215650	0.008872	0.009394
RS	30	0.829048	3.673729	378.937475	0.008317	0.008785
RS	31	0.900705	3.673729	400.248576	0.008785	0.009219
RS	32	0.977888	3.922656	395.615718	0.008683	0.009078
RS	33	1.061025	3.922656	417.177001	0.009156	0.009521
RS	34	1.150575	3.975740	433.400100	0.009512	0.009860
RS	35	1.247031	3.975740	455.623530	0.010000	0.010339
RS	36	1.350927	3.888600	488.649675	0.010725	0.011070
RS	37	1.462836	3.888600	511.374941	0.011224	0.011582
RS	38	1.583377	3.753369	552.875029	0.012134	0.012512
RS	39	1.713215	3.753369	575.200017	0.012624	0.013023
RS	40	1.853067	3.630821	616.554955	0.013532	0.013948
RS	41	2.003707	3.630821	636.996071	0.013981	0.014411
RS	42	2.165965	3.538857	672.631597	0.014763	0.015198
RS	43	2.340737	3.538857	689.408884	0.015131	0.015570
RS	44	2.528990	3.480098	715.443951	0.015703	0.016135
RS	45	2.731763	3.480098	726.745212	0.015951	0.016377
RS	46	2.950176	3.457913	739.448921	0.016229	0.016638
RS	47	3.185434	3.457913	743.769104	0.016324	0.016717
RS	48	3.438838	3.471245	741.424622	0.016273	0.016638
RS	49	3.711787	3.471245	737.847528	0.016194	0.016535
RS	50	4.005788	3.510428	722.032787	0.015847	0.016156
RS	51	4.322466	3.510428	710.240898	0.015588	0.015872
RS	52	4.663569	3.564497	683.774272	0.015007	0.015266
RS	53	5.030980	3.564497	663.982470	0.014573	0.014813
RS	54	5.426730	3.679075	620.837420	0.013626	0.013853
RS	55	5.853004	3.679075	595.222687	0.013064	0.013280
RS	56	6.312157	3.679075	565.557691	0.012413	0.012619
RS	57	6.806724	3.679075	532.192191	0.011681	0.011879
RS	58	7.339436	5.272487	353.891230	0.007767	0.008012
RS	59	7.913236	5.272487	342.195272	0.007510	0.007739
RS	60	8.531293	5.272487	328.136060	0.007202	0.007412
RS	61	9.197021	5.272487	311.837782	0.006844	0.007032
RS	62	9.914095	5.272487	293.491510	0.006442	0.006605
RS	63	10.686478	5.272487	1947.818430	0.042751	0.043477
PA	4+25*2+4+6 0.044006457 0.018153483 10.686477878 1.652146914 0.357301293 0.347385264 0.365867319 0.413058721 0.489006705 0.592039940 0.736954723 0.955477182 1.282758561 1.723453880 2.234170247 2.760052059 3.259800500 3.673729126 3.922655743 3.975739938 3.888599835 3.753369141 3.630820947 3.538856559 3.480097784 3.457913495 3.471245446 3.510428399 3.564496770 3.679074627 5.272487279
//
IT	4850
RD	16
LK	-285781.814443
QD	-313.254088 -> -286.287935
RI	0.0084767068
TR	0.042956	0.018369
MT	10.836369
MM	C_pi: 2.238463, n_recomb: 47252.378389
RS	0	0.000000	1.773728	201.518235	0.004265	0.000345
RS	1	0.007737	1.773728	216.143393	0.004574	0.002374
RS	2	0.016072	1.773728	231.750052	0.004905	0.004027
RS	3	0.025052	1.773728	248.391310	0.005257	0.004939
RS	4	0.034726	0.363158	1285.076223	0.027196	0.025272
RS	5	0.045149	0.363158	1343.972626	0.028442	0.026719
RS	6	0.056379	0.354591	1435.648195	0.030383	0.028596
RS	7	0.068477	0.354591	1493.047390	0.031597	0.029684
RS	8	0.081512	0.372549	1475.261094	0.031221	0.029400
RS	9	0.095554	0.372549	1528.589174	0.032349	0.030787
RS	10	0.110684	0.418807	1408.036075	0.029798	0.028621
RS	11	0.126983	0.418807	1457.110323	0.030837	0.030044
RS	12	0.144544	0.493579	1279.827928	0.027085	0.026645
RS	13	0.163463	0.493579	1325.276104	0.028047	0.027969
RS	14	0.183846	0.594840	1139.515830	0.024116	0.024249
RS	15	0.205806	0.594840	1181.748253	0.025009	0.025453
RS	16	0.229465	0.737740	989.318854	0.020937	0.021470
RS	17	0.254954	0.737740	1028.543471	0.021767	0.022548
RS	18	0.282415	0.955171	827.379671	0.017510	0.018272
RS	19	0.312001	0.955171	863.416921	0.018272	0.019201
RS	20	0.343876	1.284269	671.553193	0.014212	0.015027
RS	21	0.378216	1.284269	703.923209	0.014897	0.015790
RS	22	0.415214	1.731907	548.168317	0.011601	0.012348
RS	23	0.455074	1.731907	576.847518	0.012208	0.012982
RS	24	0.498017	2.255377	466.728619	0.009877	0.010534
RS	25	0.544283	2.255377	492.454190	0.010422	0.011090
RS	26	0.594128	2.798851	418.992301	0.008867	0.009452
RS	27	0.647830	2.798851	442.727143	0.009369	0.009954
RS	28	0.705686	3.319547	394.521574	0.008349	0.008868
RS	29	0.768018	3.319547	417.081445	0.008827	0.009325
RS	30	0.835173	3.754460	389.774284	0.008249	0.008692
RS	31	0.907523	3.754460	411.890468	0.008717	0.009126
RS	32	0.985471	4.018587	406.343150	0.008599	0.008968
RS	33	1.069449	4.018587	428.721276	0.009073	0.009411
RS	34	1.159924	4.076895	445.218597	0.009422	0.009740
RS	35	1.257398	4.076895	468.329922	0.009911	0.010216
RS	36	1.362414	3.986470	502.726539	0.010639	0.010946
RS	37	1.475555	3.986470	526.449817	0.011141	0.011455
RS	38	1.597448	3.844244	570.087486	0.012065	0.012393
RS	39	1.728772	3.844244	593.517320	0.012561	0.012905
RS	40	1.870256	3.714615	637.342673	0.013488	0.013845
RS	41	2.022686	3.714615	658.946124	0.013945	0.014314
RS	42	2.186908	3.616712	697.050948	0.014752	0.015122
RS	43	2.363836	3.616712	714.964073	0.015131	0.015504
RS	44	2.554452	3.553428	743.191361	0.015728	0.016094
RS	45	2.759815	3.553428	755.496656	0.015989	0.016350
RS	46	2.981066	3.528392	769.803643	0.016291	0.016636
RS	47	3.219435	3.528392	774.889903	0.016399	0.016730
RS	48	3.476244	3.540581	773.350445	0.016366	0.016673
RS	49	3.752922	3.540581	770.217651	0.016300	0.016586
RS	50	4.051006	3.579922	754.436863	0.015966	0.016224
RS	51	4.372150	3.579922	742.712345	0.015718	0.015956
RS	52	4.718140	3.635029	715.630239	0.015145	0.015361
RS	53	5.090898	3.635029	695.501065	0.014719	0.014920
RS	54	5.492495	3.753896	650.533900	0.013767	0.013959
RS	55	5.925161	3.753896	624.276442	0.013212	0.013396
RS	56	6.391300	3.753896	593.733413	0.012565	0.012744
RS	57	6.893503	3.753896	559.257464	0.011836	0.012009
RS	58	7.434559	5.453529	367.456035	0.007776	0.007998
RS	59	8.017474	5.453529	356.148813	0.007537	0.007745
RS	60	8.645487	5.453529	342.368077	0.007246	0.007437
RS	61	9.322085	5.453529	326.222123	0.006904	0.007076
RS	62	10.051030	5.453529	307.888185	0.006516	0.006666
RS	63	10.836369	5.453529	2085.332456	0.044132	0.044816
PA	4+25*2+4+6 0.042956469 0.018369171 10.836369454 1.773728078 0.363157576 0.354590667 0.372548755 0.418806902 0.493579064 0.594839857 0.737740119 0.955171014 1.284269226 1.731906985 2.255376814 2.798850551 3.319546743 3.754460348 4.018587371 4.076894996 3.986469744 3.844244383 3.714614636 3.616711666 3.553428435 3.528391613 3.540580907 3.579922144 3.635029428 3.753896353 5.453528591
//
IT	4210
RD	17
LK	-285728.876418
QD	-296.090116 -> -271.390785
RI	0.0078471592
TR	0.041969	0.018571
MT	10.982125
MM	C_pi: 2.293405, n_recomb: 48909.814101
RS	0	0.000000	1.899318	195.250535	0.003992	0.000324
RS	1	0.007759	1.899318	209.525112	0.004284	0.002243
RS	2	0.016120	1.899318	224.770573	0.004596	0.003812
RS	3	0.025130	1.899318	241.041291	0.004928	0.004669
RS	4	0.034840	0.368677	1316.071916	0.026908	0.025182
RS	5	0.045302	0.368677	1377.137729	0.028157	0.026590
RS	6	0.056576	0.361663	1465.176531	0.029957	0.028325
RS	7	0.068725	0.361663	1524.907518	0.031178	0.029400
RS	8	0.081817	0.379150	1511.145989	0.030897	0.029186
RS	9	0.095925	0.379150	1566.886442	0.032036	0.030559
RS	10	0.111127	0.424509	1450.078257	0.029648	0.028527
RS	11	0.127509	0.424509	1501.443758	0.030698	0.029942
RS	12	0.145161	0.498151	1325.062732	0.027092	0.026672
RS	13	0.164184	0.498151	1372.609643	0.028064	0.027994
RS	14	0.184682	0.597680	1185.803157	0.024245	0.024380
RS	15	0.206772	0.597680	1229.956820	0.025147	0.025586
RS	16	0.230574	0.738565	1033.540166	0.021132	0.021658
RS	17	0.256224	0.738565	1074.544529	0.021970	0.022741
RS	18	0.283865	0.954768	865.717935	0.017700	0.018452
RS	19	0.313649	0.954768	903.408465	0.018471	0.019387
RS	20	0.345745	1.285327	701.789168	0.014349	0.015150
RS	21	0.380331	1.285327	735.644246	0.015041	0.015921
RS	22	0.417601	1.739313	570.949489	0.011674	0.012406
RS	23	0.457763	1.739313	600.902364	0.012286	0.013046
RS	24	0.501041	2.274873	484.173601	0.009899	0.010539
RS	25	0.547677	2.274873	510.978169	0.010447	0.011098
RS	26	0.597931	2.835395	432.975197	0.008853	0.009418
RS	27	0.652085	2.835395	457.643570	0.009357	0.009920
RS	28	0.710441	3.376720	406.282917	0.008307	0.008804
RS	29	0.773325	3.376720	429.678757	0.008785	0.009261
RS	30	0.841088	3.832652	400.294880	0.008184	0.008605
RS	31	0.914108	3.832652	423.197758	0.008653	0.009039
RS	32	0.992795	4.112367	416.674023	0.008519	0.008865
RS	33	1.077587	4.112367	439.846921	0.008993	0.009305
RS	34	1.168958	4.176521	456.529469	0.009334	0.009625
RS	35	1.267419	4.176521	480.503625	0.009824	0.010098
RS	36	1.373520	4.083377	516.167776	0.010553	0.010826
RS	37	1.487853	4.083377	540.863775	0.011058	0.011333
RS	38	1.611058	3.934542	586.544446	0.011992	0.012277
RS	39	1.743822	3.934542	611.058222	0.012494	0.012790
RS	40	1.886888	3.798001	657.295198	0.013439	0.013743
RS	41	2.041054	3.798001	680.049448	0.013904	0.014217
RS	42	2.207183	3.694139	720.617451	0.014734	0.015045
RS	43	2.386202	3.694139	739.667704	0.015123	0.015437
RS	44	2.579111	3.626163	770.136486	0.015746	0.016050
RS	45	2.786988	3.626163	783.460472	0.016018	0.016319
RS	46	3.010995	3.598002	799.464420	0.016346	0.016630
RS	47	3.252384	3.598002	805.341935	0.016466	0.016740
RS	48	3.512502	3.608703	804.726913	0.016453	0.016704
RS	49	3.792803	3.608703	802.068809	0.016399	0.016633
RS	50	4.094853	3.647832	786.441601	0.016079	0.016290
RS	51	4.420339	3.647832	774.814726	0.015842	0.016035
RS	52	4.771081	3.703614	747.220767	0.015278	0.015453
RS	53	5.149038	3.703614	726.780298	0.014860	0.015024
RS	54	5.556321	3.826288	680.077739	0.013905	0.014063
RS	55	5.995206	3.826288	653.195145	0.013355	0.013509
RS	56	6.468145	3.826288	621.792246	0.012713	0.012864
RS	57	6.977780	3.826288	586.224167	0.011986	0.012135
RS	58	7.526959	5.630827	380.818167	0.007786	0.007985
RS	59	8.118749	5.630827	369.906420	0.007563	0.007751
RS	60	8.756458	5.630827	356.415904	0.007287	0.007461
RS	61	9.443648	5.630827	340.439066	0.006961	0.007118
RS	62	10.184158	5.630827	322.139115	0.006586	0.006724
RS	63	10.982125	5.630827	2223.942432	0.045470	0.046111
PA	4+25*2+4+6 0.041968847 0.018571384 10.982125369 1.899317869 0.368677102 0.361662691 0.379150046 0.424508813 0.498150636 0.597679678 0.738564696 0.954768386 1.285327431 1.739312994 2.274872525 2.835394624 3.376720485 3.832652462 4.112367016 4.176521148 4.083377469 3.934541604 3.798000539 3.694138523 3.626162538 3.598002054 3.608702605 3.647831605 3.703613535 3.826287870 5.630826611
//
IT	4906
RD	18
LK	-285680.376810
QD	-280.266451 -> -257.610386
RI	0.0072882197
TR	0.041039	0.018761
MT	11.123914
MM	C_pi: 2.347290, n_recomb: 50534.721550
RS	0	0.000000	2.029491	189.216736	0.003744	0.000305
RS	1	0.007781	2.029491	203.144306	0.004020	0.002121
RS	2	0.016167	2.029491	218.030741	0.004314	0.003613
RS	3	0.025206	2.029491	233.931391	0.004629	0.004421
RS	4	0.034948	0.373889	1346.447632	0.026644	0.025101
RS	5	0.045449	0.373889	1409.635915	0.027894	0.026474
RS	6	0.056766	0.368605	1493.216568	0.029548	0.028061
RS	7	0.068964	0.368605	1555.208952	0.030775	0.029125
RS	8	0.082111	0.385664	1545.312114	0.030579	0.028974
RS	9	0.096281	0.385664	1603.409783	0.031729	0.030334
RS	10	0.111553	0.430155	1490.474002	0.029494	0.028429
RS	11	0.128014	0.430155	1544.096401	0.030555	0.029836
RS	12	0.145756	0.502711	1368.918548	0.027089	0.026690
RS	13	0.164878	0.502711	1418.542001	0.028071	0.028010
RS	14	0.185488	0.600549	1231.121858	0.024362	0.024500
RS	15	0.207701	0.600549	1277.178973	0.025273	0.025709
RS	16	0.231644	0.739419	1077.234902	0.021317	0.021838
RS	17	0.257449	0.739419	1120.001895	0.022163	0.022926
RS	18	0.285261	0.954286	903.844230	0.017886	0.018627
RS	19	0.315238	0.954286	943.173643	0.018664	0.019569
RS	20	0.347548	1.285989	731.933197	0.014484	0.015273
RS	21	0.382371	1.285989	767.263497	0.015183	0.016051
RS	22	0.419904	1.745771	593.635207	0.011747	0.012466
RS	23	0.460358	1.745771	624.853951	0.012365	0.013111
RS	24	0.503959	2.292779	501.477599	0.009923	0.010548
RS	25	0.550953	2.292779	529.352277	0.010475	0.011109
RS	26	0.601603	2.869813	446.764448	0.008841	0.009389
RS	27	0.656194	2.869813	472.354875	0.009347	0.009892
RS	28	0.715033	3.431454	417.798125	0.008268	0.008745
RS	29	0.778450	3.431454	442.015329	0.008747	0.009203
RS	30	0.846802	3.908385	410.513966	0.008123	0.008524
RS	31	0.920472	3.908385	434.185586	0.008592	0.008957
RS	32	0.999875	4.204037	426.627875	0.008442	0.008767
RS	33	1.085455	4.204037	450.573966	0.008916	0.009206
RS	34	1.177695	4.274582	467.361942	0.009248	0.009515
RS	35	1.277111	4.274582	492.174301	0.009739	0.009986
RS	36	1.384264	4.179253	529.007560	0.010468	0.010710
RS	37	1.499753	4.179253	554.650874	0.010976	0.011215
RS	38	1.624229	4.024185	602.279545	0.011918	0.012163
RS	39	1.758390	4.024185	627.855314	0.012424	0.012676
RS	40	1.902991	3.880894	676.443308	0.013386	0.013642
RS	41	2.058842	3.880894	700.334729	0.013858	0.014120
RS	42	2.226821	3.771065	743.352872	0.014710	0.014967
RS	43	2.407869	3.771065	763.538568	0.015109	0.015368
RS	44	2.603005	3.698253	796.288449	0.015757	0.016005
RS	45	2.813324	3.698253	810.642383	0.016041	0.016286
RS	46	3.040008	3.666719	828.429552	0.016393	0.016622
RS	47	3.284330	3.666719	835.120069	0.016526	0.016746
RS	48	3.547663	3.675618	835.541328	0.016534	0.016733
RS	49	3.831486	3.675618	833.385354	0.016491	0.016677
RS	50	4.137392	3.714191	818.027382	0.016187	0.016352
RS	51	4.467101	3.714191	806.526056	0.015960	0.016111
RS	52	4.822465	3.770314	778.520607	0.015406	0.015542
RS	53	5.205479	3.770314	757.793351	0.014995	0.015125
RS	54	5.618295	3.896350	709.441795	0.014039	0.014164
RS	55	6.063232	3.896350	681.950812	0.013495	0.013619
RS	56	6.542790	3.896350	649.705603	0.012857	0.012981
RS	57	7.059661	3.896350	613.063377	0.012132	0.012256
RS	58	7.616750	5.804433	393.972237	0.007796	0.007974
RS	59	8.217186	5.804433	383.461634	0.007588	0.007757
RS	60	8.864342	5.804433	370.271688	0.007327	0.007484
RS	61	9.561852	5.804433	354.479083	0.007015	0.007157
RS	62	10.313635	5.804433	336.232876	0.006654	0.006779
RS	63	11.123914	5.804433	2363.378413	0.046767	0.047365
PA	4+25*2+4+6 0.041038795 0.018761153 11.123913864 2.029490959 0.373888750 0.368604749 0.385664012 0.430155160 0.502710866 0.600548732 0.739419249 0.954285801 1.285989354 1.745771291 2.292779475 2.869813036 3.431454171 3.908385266 4.204036543 4.274581625 4.179252973 4.024185240 3.880893998 3.771065099 3.698253447 3.666719427 3.675617935 3.714190976 3.770314366 3.896350206 5.804432860
//
IT	4328
RD	19
LK	-285635.879026
QD	-265.650793 -> -244.840868
RI	0.0067894020
TR	0.040161	0.018939
MT	11.262078
MM	C_pi: 2.400148, n_recomb: 52126.744677
RS	0	0.000000	2.164566	183.384272	0.003518	0.000287
RS	1	0.007802	2.164566	196.967854	0.003779	0.002007
RS	2	0.016212	2.164566	211.497060	0.004057	0.003427
RS	3	0.025279	2.164566	227.027952	0.004355	0.004191
RS	4	0.035053	0.378809	1376.228152	0.026402	0.025027
RS	5	0.045590	0.378809	1441.493704	0.027654	0.026370
RS	6	0.056949	0.375418	1519.855094	0.029157	0.027804
RS	7	0.069194	0.375418	1584.039466	0.030388	0.028859
RS	8	0.082394	0.392088	1577.850576	0.030270	0.028765
RS	9	0.096624	0.392088	1638.249085	0.031428	0.030113
RS	10	0.111965	0.435737	1529.295623	0.029338	0.028327
RS	11	0.128502	0.435737	1585.138128	0.030409	0.029727
RS	12	0.146329	0.507251	1411.417069	0.027077	0.026699
RS	13	0.165547	0.507251	1463.092600	0.028068	0.028018
RS	14	0.186265	0.603440	1275.453412	0.024468	0.024611
RS	15	0.208599	0.603440	1323.394533	0.025388	0.025822
RS	16	0.232676	0.740303	1120.364341	0.021493	0.022010
RS	17	0.258631	0.740303	1164.875454	0.022347	0.023103
RS	18	0.286610	0.953744	941.716553	0.018066	0.018799
RS	19	0.316773	0.953744	982.668935	0.018852	0.019747
RS	20	0.349289	1.286308	761.957438	0.014617	0.015396
RS	21	0.384343	1.286308	798.751746	0.015323	0.016180
RS	22	0.422130	1.751374	616.211181	0.011821	0.012528
RS	23	0.462866	1.751374	648.687059	0.012444	0.013178
RS	24	0.506780	2.309230	518.632694	0.009949	0.010560
RS	25	0.554121	2.309230	547.568012	0.010505	0.011123
RS	26	0.605154	2.902261	460.356546	0.008831	0.009363
RS	27	0.660170	2.902261	486.857228	0.009340	0.009867
RS	28	0.719477	3.483893	429.069452	0.008231	0.008691
RS	29	0.783412	3.483893	454.093373	0.008711	0.009148
RS	30	0.852334	3.981784	420.438114	0.008066	0.008447
RS	31	0.926634	3.981784	444.860669	0.008534	0.008880
RS	32	1.006731	4.293653	436.219510	0.008368	0.008673
RS	33	1.093077	4.293653	460.917570	0.008842	0.009111
RS	34	1.186159	4.371103	477.735208	0.009165	0.009409
RS	35	1.286504	4.371103	503.361346	0.009656	0.009878
RS	36	1.394677	4.274103	541.267888	0.010384	0.010597
RS	37	1.511290	4.274103	567.832836	0.010893	0.011101
RS	38	1.637000	4.113152	617.317337	0.011843	0.012052
RS	39	1.772519	4.113152	643.932099	0.012353	0.012565
RS	40	1.918611	3.963273	694.806927	0.013329	0.013542
RS	41	2.076100	3.963273	719.819890	0.013809	0.014024
RS	42	2.245877	3.847481	765.268282	0.014681	0.014889
RS	43	2.428899	3.847481	786.584924	0.015090	0.015298
RS	44	2.626200	3.769702	821.648407	0.015763	0.015958
RS	45	2.838895	3.769702	837.040233	0.016058	0.016251
RS	46	3.068184	3.734574	856.686910	0.016435	0.016612
RS	47	3.315362	3.734574	864.208969	0.016579	0.016749
RS	48	3.581824	3.741389	865.770479	0.016609	0.016760
RS	49	3.869075	3.741389	864.141398	0.016578	0.016718
RS	50	4.178738	3.779098	849.162065	0.016290	0.016411
RS	51	4.512560	3.779098	837.812393	0.016073	0.016184
RS	52	4.872426	3.835260	809.492786	0.015529	0.015628
RS	53	5.260368	3.835260	788.502338	0.015127	0.015222
RS	54	5.678577	3.964248	738.588311	0.014169	0.014263
RS	55	6.129415	3.964248	710.505558	0.013630	0.013726
RS	56	6.615426	3.964248	677.435733	0.012996	0.013094
RS	57	7.139355	3.964248	639.737770	0.012273	0.012374
RS	58	7.704160	5.974499	406.907300	0.007806	0.007964
RS	59	8.313031	5.974499	396.802683	0.007612	0.007763
RS	60	8.969405	5.974499	383.922568	0.007365	0.007506
RS	61	9.676989	5.974499	368.327994	0.007066	0.007194
RS	62	10.439777	5.974499	350.153788	0.006717	0.006830
RS	63	11.262078	5.974499	2503.339800	0.048024	0.048578
PA	4+25*2+4+6 0.040161402 0.018939148 11.262077501 2.164565712 0.378809389 0.375418082 0.392087694 0.435737337 0.507251476 0.603439862 0.740302821 0.953744305 1.286308222 1.751373670 2.309229550 2.902261331 3.483892546 3.981783783 4.293653010 4.371103325 4.274103382 4.113152242 3.963273280 3.847480725 3.769701541 3.734574172 3.741388675 3.779097825 3.835259931 3.964247594 5.974499480
//
IT	4613
RD	20
LK	-285594.997815
QD	-252.127797 -> -232.989559
RI	0.0063409183
TR	0.039333	0.019106
MT	11.396676
MM	C_pi: 2.451976, n_recomb: 53685.926589
RS	0	0.000000	2.305084	177.712086	0.003310	0.000271
RS	1	0.007822	2.305084	190.953160	0.003557	0.001900
RS	2	0.016256	2.305084	205.125470	0.003821	0.003253
RS	3	0.025349	2.305084	220.285556	0.004103	0.003976
RS	4	0.035154	0.383454	1405.440564	0.026179	0.024962
RS	5	0.045726	0.383454	1472.739667	0.027433	0.026276
RS	6	0.057125	0.382105	1545.169434	0.028782	0.027555
RS	7	0.069415	0.382105	1611.477418	0.030017	0.028602
RS	8	0.082667	0.398417	1608.852681	0.029968	0.028559
RS	9	0.096955	0.398417	1671.494817	0.031135	0.029897
RS	10	0.112361	0.441253	1566.594972	0.029181	0.028224
RS	11	0.128972	0.441253	1624.618870	0.030262	0.029617
RS	12	0.146882	0.511768	1452.577560	0.027057	0.026702
RS	13	0.166194	0.511768	1506.278806	0.028057	0.028019
RS	14	0.187015	0.606347	1318.786345	0.024565	0.024713
RS	15	0.209466	0.606347	1368.590637	0.025493	0.025925
RS	16	0.233672	0.741213	1162.898515	0.021661	0.022175
RS	17	0.259772	0.741213	1209.134103	0.022522	0.023272
RS	18	0.287914	0.953151	979.307505	0.018241	0.018967
RS	19	0.318256	0.953151	1021.865738	0.019034	0.019921
RS	20	0.350972	1.286314	791.845839	0.014750	0.015518
RS	21	0.386248	1.286314	830.091867	0.015462	0.016309
RS	22	0.424282	1.756198	638.665235	0.011896	0.012592
RS	23	0.465291	1.756198	672.388651	0.012524	0.013247
RS	24	0.509509	2.324328	535.634414	0.009977	0.010575
RS	25	0.557185	2.324328	565.620421	0.010536	0.011141
RS	26	0.608590	2.932840	473.754570	0.008825	0.009341
RS	27	0.664016	2.932840	501.153606	0.009335	0.009846
RS	28	0.723777	3.534102	440.106841	0.008198	0.008641
RS	29	0.788214	3.534102	465.923064	0.008679	0.009098
RS	30	0.857690	4.052881	430.081481	0.008011	0.008375
RS	31	0.932601	4.052881	455.237579	0.008480	0.008808
RS	32	1.013371	4.381223	445.466402	0.008298	0.008584
RS	33	1.100459	4.381223	470.895671	0.008771	0.009021
RS	34	1.194359	4.466035	487.674290	0.009084	0.009308
RS	35	1.295605	4.466035	514.090233	0.009576	0.009775
RS	36	1.404769	4.367837	552.980259	0.010300	0.010488
RS	37	1.522473	4.367837	580.441232	0.010812	0.010990
RS	38	1.649383	4.201348	631.690048	0.011766	0.011943
RS	39	1.786220	4.201348	659.320096	0.012281	0.012457
RS	40	1.933761	4.045050	712.414724	0.013270	0.013443
RS	41	2.092842	4.045050	738.531951	0.013757	0.013929
RS	42	2.264367	3.923295	786.387791	0.014648	0.014811
RS	43	2.449308	3.923295	808.828331	0.015066	0.015227
RS	44	2.648716	3.840438	846.229236	0.015763	0.015910
RS	45	2.863721	3.840438	862.663818	0.016069	0.016213
RS	46	3.095544	3.801517	884.238477	0.016471	0.016599
RS	47	3.345501	3.801517	892.607415	0.016626	0.016749
RS	48	3.615009	3.805989	895.406112	0.016679	0.016783
RS	49	3.905598	3.805989	894.325779	0.016658	0.016755
RS	50	4.218917	3.842547	879.830126	0.016388	0.016468
RS	51	4.556744	3.842547	868.655780	0.016180	0.016254
RS	52	4.920995	3.898470	840.115296	0.015649	0.015712
RS	53	5.313739	3.898470	818.883565	0.015253	0.015315
RS	54	5.737203	4.030030	767.492209	0.014296	0.014360
RS	55	6.193791	4.030030	738.833386	0.013762	0.013830
RS	56	6.686093	4.030030	704.955956	0.013131	0.013204
RS	57	7.216903	4.030030	666.220255	0.012410	0.012487
RS	58	7.789233	6.141039	419.617014	0.007816	0.007955
RS	59	8.406331	6.141039	409.922311	0.007636	0.007769
RS	60	9.071699	6.141039	397.360142	0.007402	0.007526
RS	61	9.789112	6.141039	381.976042	0.007115	0.007229
RS	62	10.562641	6.141039	363.890580	0.006778	0.006879
RS	63	11.396676	6.141039	2643.574591	0.049241	0.049751
PA	4+25*2+4+6 0.039333031 0.019106336 11.396675618 2.305084046 0.383453758 0.382104944 0.398417479 0.441253367 0.511767791 0.606346637 0.741212512 0.953151271 1.286314356 1.756198159 2.324328196 2.932840119 3.534102149 4.052881097 4.381223260 4.466035057 4.367837438 4.201348152 4.045050262 3.923294635 3.840438089 3.801517394 3.805989407 3.842546748 3.898470382 4.030030054 6.141039403
//
IT	4699
RD	21
LK	-285557.392852
QD	-239.595286 -> -221.973772
RI	0.0059357163
TR	0.038550	0.019263
MT	11.527926
MM	C_pi: 2.502792, n_recomb: 55212.152802
RS	0	0.000000	2.451471	172.179629	0.003119	0.000255
RS	1	0.007841	2.451471	185.079365	0.003352	0.001800
RS	2	0.016298	2.451471	198.894926	0.003602	0.003089
RS	3	0.025417	2.451471	213.683118	0.003870	0.003775
RS	4	0.035252	0.387835	1434.108765	0.025975	0.024903
RS	5	0.045857	0.387835	1503.399141	0.027229	0.026193
RS	6	0.057295	0.388664	1569.242627	0.028422	0.027313
RS	7	0.069629	0.388664	1637.607164	0.029660	0.028353
RS	8	0.082930	0.404649	1638.406543	0.029675	0.028358
RS	9	0.097275	0.404649	1703.234605	0.030849	0.029685
RS	10	0.112744	0.446698	1602.432120	0.029023	0.028120
RS	11	0.129426	0.446698	1662.596960	0.030113	0.029506
RS	12	0.147417	0.516254	1492.421730	0.027031	0.026699
RS	13	0.166818	0.516254	1548.120474	0.028039	0.028013
RS	14	0.187740	0.609268	1361.099386	0.024652	0.024806
RS	15	0.210303	0.609268	1412.744609	0.025588	0.026020
RS	16	0.234635	0.742152	1204.798928	0.021821	0.022332
RS	17	0.260876	0.742152	1252.738188	0.022690	0.023433
RS	18	0.289174	0.952520	1016.582568	0.018412	0.019131
RS	19	0.319691	0.952520	1060.728297	0.019212	0.020091
RS	20	0.352600	1.286053	821.571061	0.014880	0.015640
RS	21	0.388091	1.286053	861.255283	0.015599	0.016437
RS	22	0.426364	1.760318	660.984185	0.011972	0.012656
RS	23	0.467639	1.760318	695.944709	0.012605	0.013317
RS	24	0.512150	2.338176	552.477477	0.010006	0.010592
RS	25	0.560152	2.338176	583.503755	0.010568	0.011160
RS	26	0.611917	2.961667	486.957519	0.008820	0.009322
RS	27	0.667742	2.961667	515.242796	0.009332	0.009828
RS	28	0.727944	3.582203	450.912884	0.008167	0.008594
RS	29	0.792867	3.582203	477.506992	0.008649	0.009052
RS	30	0.862881	4.121756	439.453024	0.007959	0.008308
RS	31	0.938385	4.121756	465.325553	0.008428	0.008740
RS	32	1.019809	4.466772	454.384019	0.008230	0.008500
RS	33	1.107619	4.466772	480.524204	0.008703	0.008935
RS	34	1.202313	4.559393	497.196899	0.009005	0.009211
RS	35	1.304434	4.559393	524.379006	0.009498	0.009676
RS	36	1.414562	4.460428	564.168939	0.010218	0.010383
RS	37	1.533326	4.460428	592.500391	0.010731	0.010884
RS	38	1.661402	4.288731	645.424241	0.011690	0.011837
RS	39	1.799522	4.288731	674.045266	0.012208	0.012351
RS	40	1.948472	4.126184	729.290707	0.013209	0.013345
RS	41	2.109102	4.126184	756.493455	0.013702	0.013835
RS	42	2.282328	3.998487	806.726505	0.014611	0.014733
RS	43	2.469137	3.998487	830.281668	0.015038	0.015156
RS	44	2.670595	3.910455	870.037291	0.015758	0.015861
RS	45	2.887850	3.910455	887.516754	0.016075	0.016174
RS	46	3.122141	3.867558	911.080503	0.016501	0.016585
RS	47	3.374804	3.867558	920.308813	0.016669	0.016747
RS	48	3.647279	3.869451	924.434821	0.016743	0.016805
RS	49	3.941120	3.869451	923.922550	0.016734	0.016789
RS	50	4.258003	3.904598	910.008938	0.016482	0.016523
RS	51	4.599734	3.904598	899.031770	0.016283	0.016320
RS	52	4.968262	3.960029	870.360512	0.015764	0.015793
RS	53	5.365687	3.960029	848.908302	0.015375	0.015406
RS	54	5.794277	4.093808	796.124242	0.014419	0.014453
RS	55	6.256474	4.093808	766.904610	0.013890	0.013931
RS	56	6.754914	4.093808	732.236376	0.013262	0.013310
RS	57	7.292439	4.093808	692.480977	0.012542	0.012597
RS	58	7.872114	6.304158	432.093329	0.007826	0.007946
RS	59	8.497244	6.304158	422.811689	0.007658	0.007774
RS	60	9.171394	6.304158	410.574595	0.007436	0.007546
RS	61	9.898406	6.304158	395.412241	0.007162	0.007262
RS	62	10.682427	6.304158	377.430943	0.006836	0.006925
RS	63	11.527926	6.304158	2783.823866	0.050420	0.050886
PA	4+25*2+4+6 0.038549892 0.019263376 11.527926242 2.451471005 0.387835273 0.388664210 0.404649021 0.446698254 0.516254464 0.609267993 0.742151596 0.952520428 1.286053063 1.760318477 2.338175621 2.961667134 3.582202562 4.121755757 4.466772091 4.559393341 4.460428047 4.288730661 4.126184097 3.998487069 3.910454621 3.867557853 3.869450633 3.904598372 3.960029032 4.093808296 6.304157907
//
IT	4107
RD	22
LK	-285522.761267
QD	-227.963360 -> -211.720509
RI	0.0055677344
TR	0.037809	0.019411
MT	11.655983
MM	C_pi: 2.552609, n_recomb: 56705.500194
RS	0	0.000000	2.604220	166.768719	0.002941	0.000241
RS	1	0.007860	2.604220	179.327945	0.003162	0.001705
RS	2	0.016338	2.604220	192.786659	0.003400	0.002935
RS	3	0.025483	2.604220	207.201743	0.003654	0.003587
RS	4	0.035346	0.391974	1462.227094	0.025786	0.024852
RS	5	0.045984	0.391974	1533.467296	0.027043	0.026120
RS	6	0.057459	0.395098	1592.145212	0.028077	0.027079
RS	7	0.069836	0.395098	1662.500758	0.029318	0.028112
RS	8	0.083185	0.410784	1666.577405	0.029390	0.028160
RS	9	0.097584	0.410784	1733.533680	0.030571	0.029478
RS	10	0.113114	0.452070	1636.862870	0.028866	0.028014
RS	11	0.129865	0.452070	1699.127049	0.029964	0.029394
RS	12	0.147933	0.520707	1530.978706	0.026999	0.026691
RS	13	0.167421	0.520707	1588.645339	0.028016	0.028002
RS	14	0.188441	0.612199	1402.390510	0.024731	0.024891
RS	15	0.211113	0.612199	1455.853354	0.025674	0.026106
RS	16	0.235568	0.743120	1246.039980	0.021974	0.022483
RS	17	0.261944	0.743120	1295.661266	0.022849	0.023587
RS	18	0.290393	0.951864	1053.512475	0.018579	0.019291
RS	19	0.321079	0.951864	1099.226382	0.019385	0.020256
RS	20	0.354177	1.285562	851.111036	0.015009	0.015760
RS	21	0.389876	1.285562	892.218944	0.015734	0.016564
RS	22	0.428381	1.763800	683.158035	0.012047	0.012723
RS	23	0.469913	1.763800	719.344576	0.012686	0.013387
RS	24	0.514710	2.350864	569.158758	0.010037	0.010611
RS	25	0.563027	2.350864	601.214562	0.010602	0.011182
RS	26	0.615142	2.988826	499.970348	0.008817	0.009306
RS	27	0.671354	2.988826	529.129812	0.009331	0.009813
RS	28	0.731984	3.628267	461.496249	0.008138	0.008551
RS	29	0.797380	3.628267	488.854098	0.008621	0.009010
RS	30	0.867916	4.188470	448.563757	0.007910	0.008244
RS	31	0.943996	4.188470	475.136005	0.008379	0.008675
RS	32	1.026056	4.550333	462.987204	0.008165	0.008420
RS	33	1.114567	4.550333	489.818524	0.008638	0.008854
RS	34	1.210034	4.651127	506.328521	0.008929	0.009118
RS	35	1.313006	4.651127	534.253821	0.009422	0.009581
RS	36	1.424071	4.551846	574.858890	0.010138	0.010282
RS	37	1.543866	4.551846	604.035516	0.010652	0.010781
RS	38	1.673077	4.375256	658.547937	0.011613	0.011733
RS	39	1.812445	4.375256	688.135301	0.012135	0.012248
RS	40	1.962767	4.206624	745.462775	0.013146	0.013249
RS	41	2.124905	4.206624	773.731166	0.013645	0.013742
RS	42	2.299787	4.073010	826.308039	0.014572	0.014655
RS	43	2.488415	4.073010	850.966573	0.015007	0.015085
RS	44	2.691870	3.979719	893.087349	0.015750	0.015811
RS	45	2.911316	3.979719	911.611245	0.016076	0.016134
RS	46	3.148012	3.932687	937.216228	0.016528	0.016569
RS	47	3.403313	3.932687	947.313699	0.016706	0.016743
RS	48	3.678680	3.931784	952.850484	0.016803	0.016824
RS	49	3.975692	3.931784	952.923068	0.016805	0.016821
RS	50	4.296050	3.965285	939.684365	0.016571	0.016575
RS	51	4.641589	3.965285	928.924180	0.016382	0.016383
RS	52	5.014288	4.019991	900.208095	0.015875	0.015871
RS	53	5.416281	4.019991	878.554825	0.015493	0.015493
RS	54	5.849873	4.155663	824.461181	0.014539	0.014545
RS	55	6.317545	4.155663	794.695279	0.014014	0.014028
RS	56	6.821977	4.155663	759.252512	0.013389	0.013413
RS	57	7.366059	4.155663	718.495154	0.012671	0.012704
RS	58	7.952907	6.463929	444.330425	0.007836	0.007939
RS	59	8.585882	6.463929	435.464198	0.007679	0.007779
RS	60	9.268611	6.463929	423.558314	0.007469	0.007564
RS	61	10.005003	6.463929	408.627809	0.007206	0.007293
RS	62	10.799277	6.463929	390.764786	0.006891	0.006968
RS	63	11.655983	6.463929	2923.852110	0.051562	0.051982
PA	4+25*2+4+6 0.037808695 0.019410941 11.655983040 2.604220362 0.391974472 0.395097555 0.410784113 0.452070173 0.520707174 0.612198775 0.743119826 0.951864113 1.285562473 1.763800247 2.350863513 2.988825786 3.628267339 4.188469508 4.550333227 4.651126816 4.551846370 4.375255717 4.206624098 4.073010453 3.979718913 3.932687454 3.931783574 3.965285155 4.019990705 4.155662876 6.463929447
//
IT	4233
RD	23
LK	-285490.833007
QD	-217.151831 -> -202.164294
RI	0.0052322632
TR	0.037106	0.019550
MT	11.780994
MM	C_pi: 2.601433, n_recomb: 58165.907372
RS	0	0.000000	2.763819	161.467449	0.002776	0.000228
RS	1	0.007878	2.763819	173.686957	0.002986	0.001617
RS	2	0.016377	2.763819	186.788784	0.003211	0.002789
RS	3	0.025546	2.763819	200.829719	0.003453	0.003410
RS	4	0.035437	0.395870	1489.862055	0.025614	0.024806
RS	5	0.046107	0.395870	1563.012594	0.026872	0.026055
RS	6	0.057618	0.401405	1613.939509	0.027747	0.026852
RS	7	0.070035	0.401405	1686.221736	0.028990	0.027879
RS	8	0.083431	0.416821	1693.429041	0.029114	0.027967
RS	9	0.097883	0.416821	1762.455601	0.030300	0.029276
RS	10	0.113472	0.457363	1669.945696	0.028710	0.027908
RS	11	0.130290	0.457363	1734.266230	0.029816	0.029281
[truncated: 9,979,649 more chars]
