# Supplementary material for: Recent speciation associated with range expansion and a shift to self-fertilization in North American Arabidopsis
Source: Nat Commun. 2022 Dec 8;13:7564. doi: 10.1038/s41467-022-35368-1 (PMC9732334; doi:10.1038/s41467-022-35368-1)
Supplement: Supplementary file 5 — Source Data [file 41467_2022_35368_MOESM5_ESM.zip › Source Data/SuppFig20-5_lyrON9_03.psmc]

CC
CC	Brief Description of the file format:
CC	  CC  comments
CC	  MM  useful-messages
CC	  RD  round-of-iterations
CC	  LL  \log[P(sequence)]
CC	  QD  Q-before-opt Q-after-opt
CC	  TR  \theta_0 \rho_0
CC	  RS  k t_k \lambda_k \pi_k \sum_{l\not=k}A_{kl} A_{kk}
CC	  DC  begin end best-k t_k+\Delta_k max-prob
CC
MM	Version: 0.6.5-r67
MM	pattern:4+25*2+4+6, n:63, n_free_lambdas:28
MM	n_iterations:25, skip:1, max_t:5, theta/rho:5
MM	is_decoding:0
MM	n_seqs:18, sum_L:1093400, sum_n:107079
RD	0
LK	0.000000
QD	0.000000 -> 0.000000
RI	inf
TR	0.103066	0.020613
MT	5.000000
MM	C_pi: 1.000000, n_recomb: 22308.446274
RS	0	0.000000	1.000000	141.745483	0.006354	0.000000
RS	1	0.006440	1.000000	149.884429	0.006719	0.000000
RS	2	0.013294	1.000000	158.423580	0.007102	0.000000
RS	3	0.020590	1.000000	167.373731	0.007503	0.000000
RS	4	0.028356	1.000000	176.744673	0.007923	0.000000
RS	5	0.036622	1.000000	186.544953	0.008362	0.000000
RS	6	0.045421	1.000000	196.781618	0.008821	0.000000
RS	7	0.054785	1.000000	207.459914	0.009300	0.000000
RS	8	0.064753	1.000000	218.582967	0.009798	0.000000
RS	9	0.075363	1.000000	230.151426	0.010317	0.000000
RS	10	0.086656	1.000000	242.163071	0.010855	0.000000
RS	11	0.098677	1.000000	254.612390	0.011413	0.000000
RS	12	0.111471	1.000000	267.490124	0.011991	0.000000
RS	13	0.125090	1.000000	280.782772	0.012586	0.000000
RS	14	0.139585	1.000000	294.472073	0.013200	0.000000
RS	15	0.155014	1.000000	308.534454	0.013830	0.000000
RS	16	0.171437	1.000000	322.940458	0.014476	0.000000
RS	17	0.188917	1.000000	337.654156	0.015136	0.000000
RS	18	0.207523	1.000000	352.632541	0.015807	0.000000
RS	19	0.227327	1.000000	367.824933	0.016488	0.000000
RS	20	0.248406	1.000000	383.172393	0.017176	0.000000
RS	21	0.270843	1.000000	398.607163	0.017868	0.000000
RS	22	0.294725	1.000000	414.052160	0.018560	0.000000
RS	23	0.320144	1.000000	429.420540	0.019249	0.000000
RS	24	0.347201	1.000000	444.615346	0.019930	0.000000
RS	25	0.376000	1.000000	459.529301	0.020599	0.000000
RS	26	0.406654	1.000000	474.044741	0.021250	0.000000
RS	27	0.439282	1.000000	488.033749	0.021877	0.000000
RS	28	0.474011	1.000000	501.358525	0.022474	0.000000
RS	29	0.510976	1.000000	513.872024	0.023035	0.000000
RS	30	0.550322	1.000000	525.418915	0.023552	0.000000
RS	31	0.592202	1.000000	535.836896	0.024019	0.000000
RS	32	0.636779	1.000000	544.958410	0.024428	0.000000
RS	33	0.684227	1.000000	552.612787	0.024771	0.000000
RS	34	0.734730	1.000000	558.628858	0.025041	0.000000
RS	35	0.788485	1.000000	562.838027	0.025230	0.000000
RS	36	0.845702	1.000000	565.077840	0.025330	0.000000
RS	37	0.906604	1.000000	565.195996	0.025336	0.000000
RS	38	0.971428	1.000000	563.054778	0.025240	0.000000
RS	39	1.040426	1.000000	558.535835	0.025037	0.000000
RS	40	1.113868	1.000000	551.545197	0.024724	0.000000
RS	41	1.192040	1.000000	542.018394	0.024297	0.000000
RS	42	1.275245	1.000000	529.925503	0.023754	0.000000
RS	43	1.363809	1.000000	515.275910	0.023098	0.000000
RS	44	1.458076	1.000000	498.122529	0.022329	0.000000
RS	45	1.558414	1.000000	478.565213	0.021452	0.000000
RS	46	1.665214	1.000000	456.753071	0.020474	0.000000
RS	47	1.778891	1.000000	432.885364	0.019405	0.000000
RS	48	1.899889	1.000000	407.210743	0.018254	0.000000
RS	49	2.028679	1.000000	380.024557	0.017035	0.000000
RS	50	2.165763	1.000000	351.664068	0.015764	0.000000
RS	51	2.311675	1.000000	322.501499	0.014456	0.000000
RS	52	2.466983	1.000000	292.934957	0.013131	0.000000
RS	53	2.632293	1.000000	263.377412	0.011806	0.000000
RS	54	2.808249	1.000000	234.244094	0.010500	0.000000
RS	55	2.995536	1.000000	205.938808	0.009231	0.000000
RS	56	3.194884	1.000000	178.839854	0.008017	0.000000
RS	57	3.407070	1.000000	153.286321	0.006871	0.000000
RS	58	3.632920	1.000000	129.565636	0.005808	0.000000
RS	59	3.873315	1.000000	107.903243	0.004837	0.000000
RS	60	4.129191	1.000000	88.455190	0.003965	0.000000
RS	61	4.401545	1.000000	71.304291	0.003196	0.000000
RS	62	4.691438	1.000000	56.460230	0.002531	0.000000
RS	63	5.000000	1.000000	157.980159	0.007082	0.000000
PA	4+25*2+4+6 0.103065527 0.020613105 5.000000000 1.000000000 1.000000000 1.000000000 1.000000000 1.000000000 1.000000000 1.000000000 1.000000000 1.000000000 1.000000000 1.000000000 1.000000000 1.000000000 1.000000000 1.000000000 1.000000000 1.000000000 1.000000000 1.000000000 1.000000000 1.000000000 1.000000000 1.000000000 1.000000000 1.000000000 1.000000000 1.000000000 1.000000000
//
IT	5488
RD	1
LK	-293093.848847
QD	-2042.924868 -> -924.269214
RI	0.0712625761
TR	0.088279	0.017422
MT	6.418380
MM	C_pi: 1.057323, n_recomb: 19957.180653
RS	0	0.000000	0.236552	564.871777	0.028304	0.001921
RS	1	0.006855	0.236552	585.810968	0.029353	0.013205
RS	2	0.014180	0.236552	606.282313	0.030379	0.026583
RS	3	0.022008	0.236552	626.096207	0.031372	0.032013
RS	4	0.030372	0.268277	570.030073	0.028563	0.030303
RS	5	0.039309	0.268277	588.528578	0.029490	0.029139
RS	6	0.048859	0.333674	489.198751	0.024512	0.028653
RS	7	0.059064	0.333674	506.508032	0.025380	0.027602
RS	8	0.069968	0.422538	414.755216	0.020782	0.026044
RS	9	0.081620	0.422538	430.773328	0.021585	0.024279
RS	10	0.094070	0.532075	355.757233	0.017826	0.022545
RS	11	0.107374	0.532075	370.486085	0.018564	0.020929
RS	12	0.121590	0.657369	312.581992	0.015663	0.019430
RS	13	0.136781	0.657369	326.167610	0.016343	0.018042
RS	14	0.153013	0.792739	282.399378	0.014150	0.016776
RS	15	0.170357	0.792739	295.053513	0.014784	0.015643
RS	16	0.188891	0.930381	262.747064	0.013166	0.014650
RS	17	0.208695	0.930381	274.695110	0.013764	0.013797
RS	18	0.229857	1.062935	251.376037	0.012596	0.013075
RS	19	0.252469	1.062935	262.817000	0.013169	0.012469
RS	20	0.276632	1.185111	246.390279	0.012346	0.011960
RS	21	0.302451	1.185111	257.475226	0.012901	0.011535
RS	22	0.330040	1.292809	246.522510	0.012353	0.011187
RS	23	0.359521	1.292809	257.351043	0.012895	0.010915
RS	24	0.391022	1.382339	251.064589	0.012580	0.010722
RS	25	0.424683	1.382339	261.683431	0.013112	0.010612
RS	26	0.460651	1.451454	259.491967	0.013002	0.010588
RS	27	0.499085	1.451454	269.883987	0.013523	0.010654
RS	28	0.540154	1.500121	271.215315	0.013590	0.010811
RS	29	0.584038	1.500121	281.282588	0.014094	0.011059
RS	30	0.630930	1.530439	285.453737	0.014303	0.011394
RS	31	0.681038	1.530439	295.000570	0.014782	0.011813
RS	32	0.734580	1.545905	301.182414	0.015091	0.012305
RS	33	0.791792	1.545905	309.904201	0.015528	0.012859
RS	34	0.852927	1.550406	317.150330	0.015892	0.013464
RS	35	0.918252	1.550406	324.633296	0.016266	0.014106
RS	36	0.988056	1.547549	331.912092	0.016631	0.014772
RS	37	1.062645	1.547549	337.648061	0.016919	0.015445
RS	38	1.142347	1.540513	343.848304	0.017229	0.016107
RS	39	1.227513	1.540513	347.270194	0.017401	0.016737
RS	40	1.318517	1.532120	351.226523	0.017599	0.017309
RS	41	1.415760	1.532120	351.770827	0.017626	0.017799
RS	42	1.519670	1.524575	352.429151	0.017659	0.018184
RS	43	1.630702	1.524575	349.619940	0.017519	0.018448
RS	44	1.749346	1.519086	346.266788	0.017350	0.018579
RS	45	1.876123	1.519086	339.801465	0.017027	0.018573
RS	46	2.011591	1.515917	332.177065	0.016644	0.018429
RS	47	2.156346	1.515917	321.997132	0.016134	0.018152
RS	48	2.311025	1.514786	310.271046	0.015547	0.017747
RS	49	2.476306	1.514786	296.612065	0.014862	0.017224
RS	50	2.652919	1.515211	281.325355	0.014096	0.016592
RS	51	2.841638	1.515211	264.739450	0.013265	0.015862
RS	52	3.043295	1.516655	246.752617	0.012364	0.015047
RS	53	3.258775	1.516655	228.091988	0.011429	0.014162
RS	54	3.489028	1.520121	208.320426	0.010438	0.013221
RS	55	3.735065	1.520121	188.722693	0.009456	0.012238
RS	56	3.997968	1.520121	169.045465	0.008470	0.011226
RS	57	4.278894	1.520121	149.600706	0.007496	0.010197
RS	58	4.579078	1.563527	127.425503	0.006385	0.009162
RS	59	4.899841	1.563527	110.461321	0.005535	0.008134
RS	60	5.242592	1.563527	94.393196	0.004730	0.007129
RS	61	5.608841	1.563527	79.436791	0.003980	0.006160
RS	62	6.000196	1.563527	65.765494	0.003295	0.005245
RS	63	6.418380	1.563527	217.627249	0.010905	0.019040
PA	4+25*2+4+6 0.088278637 0.017421844 6.418379545 0.236551762 0.268277168 0.333673954 0.422537804 0.532074928 0.657369137 0.792739391 0.930381298 1.062935114 1.185111046 1.292808533 1.382339001 1.451453686 1.500121117 1.530439377 1.545904636 1.550405502 1.547549248 1.540512562 1.532120228 1.524575233 1.519086301 1.515916824 1.514786124 1.515210629 1.516654968 1.520121098 1.563527167
//
IT	4392
RD	2
LK	-291430.891203
QD	-957.282398 -> -679.681941
RI	0.0987003828
TR	0.082285	0.016885
MT	7.099909
MM	C_pi: 1.106212, n_recomb: 20233.728398
RS	0	0.000000	0.195557	707.278218	0.034955	0.001709
RS	1	0.007024	0.195557	729.381550	0.036048	0.012234
RS	2	0.014541	0.195557	750.217963	0.037078	0.025914
RS	3	0.022587	0.195557	769.500445	0.038031	0.033894
RS	4	0.031197	0.196955	781.470945	0.038622	0.032210
RS	5	0.040413	0.196955	796.894630	0.039384	0.034112
RS	6	0.050276	0.247928	646.888153	0.031971	0.029547
RS	7	0.060831	0.247928	662.546058	0.032745	0.031458
RS	8	0.072128	0.327143	515.698469	0.025487	0.025997
RS	9	0.084218	0.327143	531.266657	0.026256	0.026861
RS	10	0.097158	0.436530	411.223783	0.020324	0.021870
RS	11	0.111006	0.436530	425.944818	0.021051	0.022318
RS	12	0.125827	0.575723	335.219453	0.016567	0.018363
RS	13	0.141690	0.575723	348.728024	0.017235	0.018600
RS	14	0.158666	0.742935	281.563755	0.013916	0.015575
RS	15	0.176835	0.742935	293.856059	0.014523	0.015697
RS	16	0.196280	0.931230	244.931047	0.012105	0.013467
RS	17	0.217091	0.931230	256.188137	0.012661	0.013566
RS	18	0.239363	1.130392	220.890849	0.010917	0.011974
RS	19	0.263200	1.130392	231.350657	0.011434	0.012088
RS	20	0.288712	1.330178	205.972239	0.010180	0.010952
RS	21	0.316015	1.330178	215.857467	0.010668	0.011068
RS	22	0.345236	1.519302	198.054008	0.009788	0.010260
RS	23	0.376510	1.519302	207.553879	0.010258	0.010389
RS	24	0.409980	1.684070	196.164037	0.009695	0.009863
RS	25	0.445801	1.684070	205.435369	0.010153	0.010049
RS	26	0.484139	1.812327	199.786334	0.009874	0.009798
RS	27	0.525169	1.812327	208.942109	0.010326	0.010088
RS	28	0.569081	1.897932	208.444799	0.010302	0.010110
RS	29	0.616078	1.897932	217.530304	0.010751	0.010536
RS	30	0.666375	1.942513	221.481063	0.010946	0.010820
RS	31	0.720206	1.942513	230.443909	0.011389	0.011388
RS	32	0.777817	1.953928	237.918821	0.011759	0.011901
RS	33	0.839476	1.953928	246.580725	0.012187	0.012580
RS	34	0.905465	1.942508	256.453963	0.012675	0.013257
RS	35	0.976089	1.942508	264.493914	0.013072	0.013994
RS	36	1.051674	1.917880	275.498226	0.013616	0.014763
RS	37	1.132569	1.917880	282.453786	0.013960	0.015496
RS	38	1.219145	1.888199	293.140709	0.014488	0.016271
RS	39	1.311802	1.888199	298.436099	0.014749	0.016919
RS	40	1.410968	1.860278	307.178159	0.015181	0.017580
RS	41	1.517099	1.860278	310.191939	0.015330	0.018039
RS	42	1.630685	1.838749	315.492475	0.015592	0.018458
RS	43	1.752249	1.838749	315.657078	0.015601	0.018643
RS	44	1.882352	1.825211	316.574922	0.015646	0.018750
RS	45	2.021593	1.825211	313.470990	0.015492	0.018645
RS	46	2.170615	1.818853	309.740121	0.015308	0.018443
RS	47	2.330104	1.818853	303.160630	0.014983	0.018076
RS	48	2.500796	1.817836	295.021547	0.014581	0.017608
RS	49	2.683477	1.817836	285.011361	0.014086	0.017023
RS	50	2.878990	1.820175	273.036432	0.013494	0.016343
RS	51	3.088236	1.820175	259.914277	0.012846	0.015587
RS	52	3.312179	1.824063	244.906574	0.012104	0.014751
RS	53	3.551852	1.824063	229.266544	0.011331	0.013873
RS	54	3.808360	1.831021	211.868336	0.010471	0.012924
RS	55	4.082885	1.831021	194.630695	0.009619	0.011971
RS	56	4.376693	1.831021	176.888202	0.008742	0.010991
RS	57	4.691138	1.831021	158.928492	0.007855	0.009992
RS	58	5.027670	1.929411	134.508118	0.006648	0.008760
RS	59	5.387840	1.929411	119.044012	0.005883	0.007828
RS	60	5.773309	1.929411	103.961501	0.005138	0.006906
RS	61	6.185853	1.929411	89.502847	0.004423	0.006009
RS	62	6.627375	1.929411	75.886649	0.003751	0.005152
RS	63	7.099909	1.929411	278.205071	0.013750	0.019693
PA	4+25*2+4+6 0.082284833 0.016884780 7.099908796 0.195556714 0.196954514 0.247927713 0.327142654 0.436530128 0.575722723 0.742935000 0.931230426 1.130392389 1.330178016 1.519301788 1.684070461 1.812326607 1.897931985 1.942512970 1.953927537 1.942507681 1.917880385 1.888198750 1.860278494 1.838749459 1.825211073 1.818852687 1.817836238 1.820175422 1.824063060 1.831020956 1.929410832
//
IT	4877
RD	3
LK	-290984.055188
QD	-729.394970 -> -612.107873
RI	0.0961829524
TR	0.078497	0.016999
MT	7.495335
MM	C_pi: 1.183210, n_recomb: 21772.809544
RS	0	0.000000	0.213194	707.538078	0.032496	0.001511
RS	1	0.007115	0.213194	732.184660	0.033628	0.010954
RS	2	0.014736	0.213194	755.833095	0.034715	0.023355
RS	3	0.022899	0.213194	778.197576	0.035742	0.030904
RS	4	0.031644	0.185292	916.272065	0.042083	0.033516
RS	5	0.041010	0.185292	931.499958	0.042783	0.035680
RS	6	0.051043	0.227515	772.485604	0.035479	0.030810
RS	7	0.061789	0.227515	788.032072	0.036193	0.033346
RS	8	0.073300	0.299025	613.457973	0.028175	0.027016
RS	9	0.085631	0.299025	629.711081	0.028922	0.028589
RS	10	0.098838	0.403651	480.317126	0.022060	0.022529
RS	11	0.112985	0.403651	496.218180	0.022791	0.023600
RS	12	0.128139	0.543884	381.450504	0.017520	0.018680
RS	13	0.144371	0.543884	396.214281	0.018198	0.019436
RS	14	0.161758	0.722020	310.638083	0.014267	0.015620
RS	15	0.180381	0.722020	324.023673	0.014882	0.016161
RS	16	0.200330	0.934378	261.552795	0.012013	0.013317
RS	17	0.221699	0.934378	273.657296	0.012569	0.013749
RS	18	0.244587	1.171738	228.544347	0.010497	0.011692
RS	19	0.269104	1.171738	239.609908	0.011005	0.012069
RS	20	0.295366	1.422994	206.976541	0.009506	0.010577
RS	21	0.323496	1.422994	217.264474	0.009979	0.010896
RS	22	0.353627	1.672731	194.062346	0.008913	0.009816
RS	23	0.385902	1.672731	203.815585	0.009361	0.010096
RS	24	0.420474	1.897756	188.659490	0.008665	0.009375
RS	25	0.457505	1.897756	198.104641	0.009099	0.009670
RS	26	0.497171	2.073919	190.263935	0.008739	0.009299
RS	27	0.539659	2.073919	199.597593	0.009167	0.009664
RS	28	0.585170	2.186270	198.453821	0.009115	0.009635
RS	29	0.633920	2.186270	207.810588	0.009545	0.010109
RS	30	0.686138	2.234805	212.598381	0.009764	0.010408
RS	31	0.742071	2.234805	222.007533	0.010197	0.011005
RS	32	0.801983	2.232530	231.646601	0.010639	0.011590
RS	33	0.866159	2.232530	240.986861	0.011068	0.012281
RS	34	0.934900	2.197748	254.076854	0.011669	0.013074
RS	35	1.008532	2.197748	263.044360	0.012081	0.013804
RS	36	1.087403	2.147018	277.963035	0.012767	0.014713
RS	37	1.171886	2.147018	286.064388	0.013139	0.015422
RS	38	1.262380	2.093588	300.885162	0.013819	0.016340
RS	39	1.359312	2.093588	307.467750	0.014122	0.016948
RS	40	1.463141	2.047911	319.939923	0.014694	0.017723
RS	41	1.574357	2.047911	324.280754	0.014894	0.018123
RS	42	1.693486	2.016270	332.367823	0.015265	0.018602
RS	43	1.821091	2.016270	333.807666	0.015331	0.018722
RS	44	1.957775	1.999665	336.391953	0.015450	0.018835
RS	45	2.104184	1.999665	334.449359	0.015361	0.018670
RS	46	2.261010	1.995378	331.440822	0.015223	0.018442
RS	47	2.428994	1.995378	325.867435	0.014967	0.018034
RS	48	2.608929	1.999434	317.825429	0.014597	0.017532
RS	49	2.801667	1.999434	308.623117	0.014175	0.016929
RS	50	3.008119	2.007974	296.405511	0.013614	0.016225
RS	51	3.229259	2.007974	283.830761	0.013036	0.015474
RS	52	3.466133	2.017718	268.409150	0.012328	0.014633
RS	53	3.719860	2.017718	252.972313	0.011619	0.013777
RS	54	3.991640	2.031667	234.754279	0.010782	0.012832
RS	55	4.282756	2.031667	217.343378	0.009982	0.011908
RS	56	4.594586	2.031667	199.147774	0.009147	0.010956
RS	57	4.928602	2.031667	180.459763	0.008288	0.009982
RS	58	5.286382	2.192225	150.763530	0.006924	0.008580
RS	59	5.669619	2.192225	135.207184	0.006210	0.007722
RS	60	6.080123	2.192225	119.733412	0.005499	0.006864
RS	61	6.519833	2.192225	104.605087	0.004804	0.006022
RS	62	6.990829	2.192225	90.072892	0.004137	0.005209
RS	63	7.495335	2.192225	354.921934	0.016301	0.020946
PA	4+25*2+4+6 0.078496807 0.016998840 7.495335235 0.213194055 0.185292027 0.227515192 0.299024854 0.403651223 0.543884298 0.722019637 0.934377930 1.171738467 1.422993863 1.672730729 1.897756045 2.073918979 2.186270036 2.234805132 2.232529653 2.197747843 2.147018243 2.093587606 2.047910839 2.016269518 1.999664931 1.995378323 1.999433540 2.007974054 2.017718396 2.031667034 2.192224899
//
IT	4761
RD	4
LK	-290772.747699
QD	-650.347270 -> -570.946169
RI	0.0841117199
TR	0.075504	0.017310
MT	7.772425
MM	C_pi: 1.258468, n_recomb: 23561.922774
RS	0	0.000000	0.245033	672.706119	0.028551	0.001354
RS	1	0.007176	0.245033	699.484027	0.029687	0.009869
RS	2	0.014867	0.245033	725.750205	0.030802	0.021016
RS	3	0.023109	0.245033	751.252322	0.031884	0.027678
RS	4	0.031943	0.185998	1015.718135	0.043108	0.034448
RS	5	0.041412	0.185998	1032.793280	0.043833	0.036179
RS	6	0.051559	0.222663	878.107545	0.037268	0.031759
RS	7	0.062435	0.222663	894.787188	0.037976	0.034295
RS	8	0.074091	0.288772	704.980751	0.029920	0.027945
RS	9	0.086583	0.288772	722.546521	0.030666	0.029693
RS	10	0.099972	0.388950	551.547250	0.023408	0.023266
RS	11	0.114322	0.388950	569.038452	0.024151	0.024548
RS	12	0.129701	0.527158	434.374632	0.018435	0.019177
RS	13	0.146184	0.527158	450.776740	0.019132	0.020140
RS	14	0.163850	0.708762	348.724825	0.014800	0.015890
RS	15	0.182784	0.708762	363.611440	0.015432	0.016612
RS	16	0.203076	0.933334	288.399640	0.012240	0.013399
RS	17	0.224824	0.933334	301.782965	0.012808	0.013981
RS	18	0.248133	1.193907	247.160357	0.010490	0.011630
RS	19	0.273115	1.193907	259.275012	0.011004	0.012128
RS	20	0.299889	1.480710	219.473311	0.009315	0.010402
RS	21	0.328584	1.480710	230.607105	0.009787	0.010815
RS	22	0.359339	1.776795	202.014141	0.008574	0.009548
RS	23	0.392300	1.776795	212.452491	0.009017	0.009897
RS	24	0.427627	2.051104	193.561362	0.008215	0.009042
RS	25	0.465489	2.051104	203.591187	0.008641	0.009385
RS	26	0.506067	2.267361	193.650524	0.008219	0.008934
RS	27	0.549558	2.267361	203.542912	0.008639	0.009326
RS	28	0.596169	2.400707	201.898247	0.008569	0.009270
RS	29	0.646125	2.400707	211.866655	0.008992	0.009753
RS	30	0.699666	2.448753	217.685968	0.009239	0.010075
RS	31	0.757049	2.448753	227.828783	0.009669	0.010667
RS	32	0.818550	2.429906	239.859341	0.010180	0.011319
RS	33	0.884464	2.429906	250.096032	0.010614	0.011996
RS	34	0.955107	2.370935	266.625768	0.011316	0.012893
RS	35	1.030820	2.370935	276.648059	0.011741	0.013602
RS	36	1.111966	2.295312	295.638079	0.012547	0.014635
RS	37	1.198935	2.295312	304.895101	0.012940	0.015318
RS	38	1.292145	2.220895	323.847904	0.013745	0.016359
RS	39	1.392043	2.220895	331.582551	0.014073	0.016937
RS	40	1.499110	2.161099	347.507059	0.014749	0.017807
RS	41	1.613860	2.161099	352.875107	0.014976	0.018177
RS	42	1.736844	2.123200	363.116740	0.015411	0.018702
RS	43	1.868654	2.123200	365.367325	0.015507	0.018797
RS	44	2.009921	2.107191	368.652235	0.015646	0.018908
RS	45	2.161326	2.107191	367.266720	0.015587	0.018729
RS	46	2.323596	2.108264	363.795402	0.015440	0.018469
RS	47	2.497509	2.108264	358.528490	0.015216	0.018058
RS	48	2.683903	2.120259	349.322731	0.014826	0.017516
RS	49	2.883672	2.120259	340.187812	0.014438	0.016925
RS	50	3.097776	2.137421	326.519946	0.013858	0.016190
RS	51	3.327244	2.137421	313.767139	0.013317	0.015462
RS	52	3.573178	2.154993	296.867348	0.012599	0.014607
RS	53	3.836760	2.154993	280.973961	0.011925	0.013781
RS	54	4.119256	2.178155	260.957476	0.011075	0.012826
RS	55	4.422024	2.178155	242.839023	0.010306	0.011935
RS	56	4.746517	2.178155	223.699762	0.009494	0.011010
RS	57	5.094297	2.178155	203.842684	0.008651	0.010060
RS	58	5.467032	2.404767	167.699041	0.007117	0.008486
RS	59	5.866514	2.404767	151.860605	0.006445	0.007691
RS	60	6.294662	2.404767	135.865167	0.005766	0.006889
RS	61	6.753534	2.404767	119.989369	0.005093	0.006092
RS	62	7.245334	2.404767	104.506962	0.004435	0.005315
RS	63	7.772425	2.404767	435.731745	0.018493	0.022388
PA	4+25*2+4+6 0.075503753 0.017309887 7.772424521 0.245032691 0.185998241 0.222662537 0.288771911 0.388949721 0.527158150 0.708761535 0.933333570 1.193906576 1.480710165 1.776794637 2.051103890 2.267360951 2.400707045 2.448753299 2.429906313 2.370935008 2.295312498 2.220894861 2.161099271 2.123200010 2.107190859 2.108264355 2.120259409 2.137421066 2.154993159 2.178155402 2.404766579
//
IT	4553
RD	5
LK	-290621.063019
QD	-600.698941 -> -535.110453
RI	0.0724231405
TR	0.072911	0.017680
MT	7.994647
MM	C_pi: 1.326223, n_recomb: 25340.978173
RS	0	0.000000	0.281378	634.824363	0.025051	0.001228
RS	1	0.007223	0.281378	662.859637	0.026158	0.008985
RS	2	0.014968	0.281378	690.808260	0.027261	0.019089
RS	3	0.023273	0.281378	718.457936	0.028352	0.024958
RS	4	0.032177	0.189776	1096.491002	0.043269	0.035127
RS	5	0.041724	0.189776	1116.094017	0.044043	0.036347
RS	6	0.051961	0.222964	967.441598	0.038177	0.032378
RS	7	0.062938	0.222964	985.851157	0.038903	0.034762
RS	8	0.074707	0.285285	787.082766	0.031060	0.028629
RS	9	0.087327	0.285285	806.231944	0.031815	0.030392
RS	10	0.100858	0.381907	618.814989	0.024420	0.023876
RS	11	0.115366	0.381907	637.994294	0.025176	0.025228
RS	12	0.130923	0.517509	486.802096	0.019210	0.019641
RS	13	0.147603	0.517509	504.901733	0.019924	0.020696
RS	14	0.165487	0.699719	388.237036	0.015321	0.016189
RS	15	0.184664	0.699719	404.698586	0.015970	0.017002
RS	16	0.205226	0.930948	317.666371	0.012536	0.013545
RS	17	0.227273	0.930948	332.424087	0.013118	0.014208
RS	18	0.250913	1.206793	268.713296	0.010604	0.011648
RS	19	0.276260	1.206793	281.986613	0.011128	0.012212
RS	20	0.303438	1.519908	235.171446	0.009280	0.010310
RS	21	0.332580	1.519908	247.264929	0.009758	0.010776
RS	22	0.363826	1.853484	213.310780	0.008418	0.009365
RS	23	0.397329	1.853484	224.544070	0.008861	0.009752
RS	24	0.433252	2.170175	201.912414	0.007968	0.008792
RS	25	0.471770	2.170175	212.627135	0.008391	0.009158
RS	26	0.513070	2.422008	200.579666	0.007915	0.008645
RS	27	0.557354	2.422008	211.117676	0.008331	0.009046
RS	28	0.604836	2.573646	208.965957	0.008246	0.008969
RS	29	0.655748	2.573646	219.616653	0.008666	0.009448
RS	30	0.710337	2.619755	226.465111	0.008937	0.009787
RS	31	0.768869	2.619755	237.393568	0.009368	0.010365
RS	32	0.831630	2.584037	251.832840	0.009938	0.011072
RS	33	0.898924	2.584037	262.996606	0.010378	0.011730
RS	34	0.971078	2.501789	283.006286	0.011168	0.012712
RS	35	1.048444	2.501789	294.087788	0.011605	0.013402
RS	36	1.131399	2.403181	317.193488	0.012517	0.014539
RS	37	1.220346	2.403181	327.575974	0.012927	0.015204
RS	38	1.315717	2.310211	350.661340	0.013838	0.016349
RS	39	1.417978	2.310211	359.472314	0.014185	0.016911
RS	40	1.527625	2.238712	378.736543	0.014946	0.017859
RS	41	1.645192	2.238712	385.002304	0.015193	0.018221
RS	42	1.771251	2.196576	397.117705	0.015671	0.018781
RS	43	1.906415	2.196576	399.997786	0.015785	0.018876
RS	44	2.051343	2.182704	403.543063	0.015925	0.018980
RS	45	2.206739	2.182704	402.496618	0.015883	0.018810
RS	46	2.373360	2.190315	398.028889	0.015707	0.018514
RS	47	2.552017	2.190315	392.837115	0.015502	0.018121
RS	48	2.743578	2.211186	381.927791	0.015072	0.017535
RS	49	2.948976	2.211186	372.640543	0.014705	0.016969
RS	50	3.169210	2.237747	357.045691	0.014090	0.016199
RS	51	3.405352	2.237747	343.928870	0.013572	0.015502
RS	52	3.658552	2.263806	325.177671	0.012832	0.014629
RS	53	3.930040	2.263806	308.692852	0.012182	0.013834
RS	54	4.221139	2.297028	286.555614	0.011308	0.012861
RS	55	4.533264	2.297028	267.667295	0.010563	0.012002
RS	56	4.867935	2.297028	247.545427	0.009769	0.011104
RS	57	5.226780	2.297028	226.503657	0.008938	0.010176
RS	58	5.611546	2.591768	183.401943	0.007237	0.008429
RS	59	6.024103	2.591768	167.374306	0.006605	0.007691
RS	60	6.466461	2.591768	150.978816	0.005958	0.006938
RS	61	6.940771	2.591768	134.499349	0.005308	0.006181
RS	62	7.449341	2.591768	118.225037	0.004665	0.005436
RS	63	7.994647	2.591768	516.875467	0.020397	0.023884
PA	4+25*2+4+6 0.072910836 0.017680302 7.994647123 0.281377974 0.189776383 0.222964283 0.285285143 0.381907218 0.517508612 0.699718975 0.930948112 1.206793229 1.519907660 1.853483567 2.170174702 2.422008194 2.573646162 2.619755435 2.584037181 2.501789377 2.403181082 2.310211359 2.238711839 2.196576463 2.182703609 2.190314580 2.211186366 2.237747214 2.263806003 2.297028160 2.591768493
//
IT	4796
RD	6
LK	-290493.448998
QD	-559.494634 -> -501.972025
RI	0.0629229095
TR	0.070578	0.018061
MT	8.188182
MM	C_pi: 1.387867, n_recomb: 27067.897857
RS	0	0.000000	0.319089	601.668177	0.022228	0.001125
RS	1	0.007263	0.319089	630.368917	0.023288	0.008259
RS	2	0.015054	0.319089	659.311663	0.024358	0.017508
RS	3	0.023411	0.319089	688.321101	0.025429	0.022748
RS	4	0.032375	0.194105	1167.690894	0.043139	0.035651
RS	5	0.041990	0.194105	1189.956920	0.043962	0.036428
RS	6	0.052304	0.225341	1044.759009	0.038598	0.032752
RS	7	0.063366	0.225341	1065.183717	0.039352	0.034970
RS	8	0.075232	0.285002	860.537284	0.031792	0.029102
RS	9	0.087960	0.285002	881.412123	0.032563	0.030835
RS	10	0.101612	0.378890	681.101254	0.025163	0.024349
RS	11	0.116256	0.378890	701.991666	0.025934	0.025721
RS	12	0.131964	0.512011	536.936283	0.019837	0.020039
RS	13	0.148813	0.512011	556.718403	0.020567	0.021140
RS	14	0.166885	0.693713	427.089729	0.015778	0.016472
RS	15	0.186270	0.693713	445.117825	0.016444	0.017339
RS	16	0.207063	0.928847	347.150684	0.012825	0.013708
RS	17	0.229367	0.928847	363.291143	0.013421	0.014419
RS	18	0.253290	1.215588	290.924657	0.010748	0.011700
RS	19	0.278951	1.215588	305.377187	0.011282	0.012305
RS	20	0.306476	1.549527	251.727160	0.009300	0.010263
RS	21	0.336000	1.549527	264.805491	0.009783	0.010760
RS	22	0.367669	1.915152	225.533685	0.008332	0.009230
RS	23	0.401637	1.915152	237.584854	0.008777	0.009640
RS	24	0.438074	2.270093	211.206251	0.007803	0.008592
RS	25	0.477156	2.270093	222.622439	0.008225	0.008971
RS	26	0.519078	2.555173	208.440226	0.007701	0.008403
RS	27	0.564044	2.555173	219.631969	0.008114	0.008807
RS	28	0.612276	2.724195	216.920969	0.008014	0.008709
RS	29	0.664012	2.724195	228.252687	0.008433	0.009180
RS	30	0.719506	2.768307	236.060826	0.008721	0.009531
RS	31	0.779030	2.768307	247.764863	0.009153	0.010092
RS	32	0.842878	2.716298	264.548059	0.009773	0.010842
RS	33	0.911363	2.716298	276.621923	0.010220	0.011481
RS	34	0.984823	2.611925	300.075646	0.011086	0.012533
RS	35	1.063619	2.611925	312.194037	0.011534	0.013206
RS	36	1.148138	2.491867	339.414362	0.012539	0.014432
RS	37	1.238795	2.491867	350.893789	0.012963	0.015084
RS	38	1.336038	2.381945	378.124656	0.013969	0.016318
RS	39	1.440344	2.381945	387.973180	0.014333	0.016873
RS	40	1.552226	2.300046	410.559844	0.015168	0.017890
RS	41	1.672234	2.300046	417.669599	0.015430	0.018254
RS	42	1.800959	2.254478	431.567368	0.015944	0.018846
RS	43	1.939035	2.254478	435.008146	0.016071	0.018952
RS	44	2.087139	2.243086	438.639848	0.016205	0.019048
RS	45	2.246000	2.243086	437.855461	0.016176	0.018897
RS	46	2.416401	2.257298	432.167633	0.015966	0.018568
RS	47	2.599178	2.257298	426.976751	0.015774	0.018200
RS	48	2.795231	2.286998	414.137875	0.015300	0.017574
RS	49	3.005525	2.286998	404.637796	0.014949	0.017037
RS	50	3.231093	2.322886	386.928467	0.014295	0.016233
RS	51	3.473045	2.322886	373.409365	0.013795	0.015567
RS	52	3.732571	2.357391	352.675812	0.013029	0.014675
RS	53	4.010948	2.357391	335.589794	0.012398	0.013911
RS	54	4.309544	2.400747	311.221519	0.011498	0.012917
RS	55	4.629829	2.400747	291.590696	0.010773	0.012088
RS	56	4.973377	2.400747	270.526770	0.009994	0.011216
RS	57	5.341879	2.400747	248.352986	0.009175	0.010308
RS	58	5.737147	2.764741	197.981107	0.007314	0.008391
RS	59	6.161125	2.764741	181.865478	0.006719	0.007703
RS	60	6.615898	2.764741	165.190338	0.006103	0.006994
RS	61	7.103703	2.764741	148.242009	0.005477	0.006275
RS	62	7.626940	2.764741	131.319371	0.004851	0.005558
RS	63	8.188182	2.764741	598.478117	0.022110	0.025383
PA	4+25*2+4+6 0.070578114 0.018060793 8.188182090 0.319088745 0.194104817 0.225340696 0.285002191 0.378890424 0.512010636 0.693712571 0.928846639 1.215587737 1.549526680 1.915152282 2.270092776 2.555173188 2.724195391 2.768307413 2.716297766 2.611924550 2.491866590 2.381944998 2.300046176 2.254478295 2.243086325 2.257297629 2.286998096 2.322886417 2.357391459 2.400747291 2.764740589
//
IT	4579
RD	7
LK	-290380.954763
QD	-522.833914 -> -471.455714
RI	0.0554254355
TR	0.068446	0.018433
MT	8.364350
MM	C_pi: 1.445228, n_recomb: 28745.061282
RS	0	0.000000	0.357082	573.998966	0.019969	0.001038
RS	1	0.007299	0.357082	603.028245	0.020978	0.007649
RS	2	0.015131	0.357082	632.550103	0.022006	0.016191
RS	3	0.023535	0.357082	662.421012	0.023045	0.020937
RS	4	0.032552	0.198214	1234.101788	0.042933	0.036083
RS	5	0.042228	0.198214	1258.987979	0.043798	0.036506
RS	6	0.052609	0.228647	1113.451091	0.038735	0.032959
RS	7	0.063748	0.228647	1136.030850	0.039521	0.035032
RS	8	0.075701	0.286431	927.030412	0.032250	0.029416
RS	9	0.088526	0.286431	949.717057	0.033039	0.031113
RS	10	0.102287	0.378217	738.929783	0.025706	0.024711
RS	11	0.117052	0.378217	761.538336	0.026493	0.026085
RS	12	0.132895	0.509122	584.675597	0.020340	0.020375
RS	13	0.149895	0.509122	606.114636	0.021086	0.021501
RS	14	0.168135	0.689849	464.884863	0.016173	0.016733
RS	15	0.187707	0.689849	484.455835	0.016854	0.017634
RS	16	0.208708	0.927377	376.307808	0.013091	0.013873
RS	17	0.231241	0.927377	393.819505	0.013700	0.014618
RS	18	0.255419	1.222368	313.165676	0.010895	0.011770
RS	19	0.281362	1.222368	328.795429	0.011438	0.012403
RS	20	0.309199	1.573649	268.449224	0.009339	0.010242
RS	21	0.339067	1.573649	282.513653	0.009828	0.010762
RS	22	0.371116	1.967775	237.947966	0.008278	0.009128
RS	23	0.405504	1.967775	250.815938	0.008726	0.009553
RS	24	0.442402	2.358422	220.668345	0.007677	0.008426
RS	25	0.481993	2.358422	232.779297	0.008098	0.008812
RS	26	0.524475	2.675688	216.416964	0.007529	0.008195
RS	27	0.570057	2.675688	228.248747	0.007940	0.008597
RS	28	0.618966	2.862139	224.905916	0.007824	0.008479
RS	29	0.671445	2.862139	236.897873	0.008241	0.008940
RS	30	0.727755	2.904862	245.565368	0.008543	0.009297
RS	31	0.788175	2.904862	258.018586	0.008976	0.009843
RS	32	0.853005	2.837417	277.044023	0.009638	0.010625
RS	33	0.922567	2.837417	289.999638	0.010089	0.011247
RS	34	0.997207	2.711960	316.824854	0.011022	0.012356
RS	35	1.077295	2.711960	329.954327	0.011479	0.013015
RS	36	1.163229	2.571582	361.263793	0.012568	0.014316
RS	37	1.255435	2.571582	373.819833	0.013005	0.014960
RS	38	1.354372	2.445713	405.215872	0.014097	0.016272
RS	39	1.460530	2.445713	416.086608	0.014475	0.016825
RS	40	1.574438	2.354076	442.031286	0.015378	0.017905
RS	41	1.696659	2.354076	449.971427	0.015654	0.018274
RS	42	1.827802	2.305271	465.665671	0.016200	0.018897
RS	43	1.968517	2.305271	469.652864	0.016339	0.019019
RS	44	2.119504	2.296165	473.342615	0.016467	0.019111
RS	45	2.281511	2.296165	472.806501	0.016448	0.018983
RS	46	2.455344	2.316568	465.836350	0.016206	0.018625
RS	47	2.641865	2.316568	460.636773	0.016025	0.018284
RS	48	2.842001	2.354623	445.798455	0.015509	0.017622
RS	49	3.056745	2.354623	436.083741	0.015171	0.017115
RS	50	3.287164	2.399400	416.204067	0.014479	0.016280
RS	51	3.534402	2.399400	402.291277	0.013995	0.015646
RS	52	3.799686	2.441993	379.544154	0.013204	0.014734
RS	53	4.084334	2.441993	361.877917	0.012589	0.014000
RS	54	4.389760	2.495179	335.249009	0.011663	0.012984
RS	55	4.717479	2.495179	314.912496	0.010955	0.012183
RS	56	5.069119	2.495179	292.950606	0.010191	0.011334
RS	57	5.446427	2.495179	269.695103	0.009382	0.010444
RS	58	5.851275	2.928955	211.805138	0.007368	0.008364
RS	59	6.285674	2.928955	195.673501	0.006807	0.007722
RS	60	6.751780	2.928955	178.805154	0.006220	0.007052
RS	61	7.251910	2.928955	161.485542	0.005618	0.006366
RS	62	7.788545	2.928955	144.019265	0.005010	0.005675
RS	63	8.364350	2.928955	681.280573	0.023701	0.026863
PA	4+25*2+4+6 0.068445898 0.018432928 8.364349949 0.357081765 0.198213581 0.228646527 0.286430904 0.378216800 0.509121874 0.689849299 0.927376625 1.222367756 1.573649370 1.967775427 2.358421887 2.675687719 2.862138543 2.904862066 2.837417473 2.711960113 2.571581530 2.445713347 2.354075795 2.305270794 2.296165110 2.316567578 2.354623229 2.399399873 2.441993421 2.495179285 2.928954706
//
IT	4631
RD	8
LK	-290280.313073
QD	-489.779462 -> -443.555870
RI	0.0494553117
TR	0.066483	0.018790
MT	8.528290
MM	C_pi: 1.499519, n_recomb: 30379.870695
RS	0	0.000000	0.395080	550.851789	0.018132	0.000963
RS	1	0.007332	0.395080	580.016755	0.019092	0.007127
RS	2	0.015201	0.395080	609.868406	0.020075	0.015071
RS	3	0.023648	0.395080	640.290155	0.021076	0.019425
RS	4	0.032714	0.201885	1298.100640	0.042729	0.036459
RS	5	0.042444	0.201885	1325.517013	0.043631	0.036605
RS	6	0.052888	0.232389	1175.799027	0.038703	0.033053
RS	7	0.064098	0.232389	1200.601701	0.039520	0.035006
RS	8	0.076129	0.288838	988.045845	0.032523	0.029615
RS	9	0.089043	0.288838	1012.598702	0.033331	0.031280
RS	10	0.102904	0.378970	793.079036	0.026105	0.024988
RS	11	0.117780	0.378970	817.408077	0.026906	0.026358
RS	12	0.133748	0.507900	630.337735	0.020749	0.020660
RS	13	0.150886	0.507900	653.410326	0.021508	0.021802
RS	14	0.169281	0.687420	501.693990	0.016514	0.016972
RS	15	0.189024	0.687420	522.784559	0.017208	0.017898
RS	16	0.210215	0.926387	405.078353	0.013334	0.014037
RS	17	0.232960	0.926387	423.947293	0.013955	0.014806
RS	18	0.257373	1.227861	335.294678	0.011037	0.011851
RS	19	0.283575	1.227861	352.095007	0.011590	0.012505
RS	20	0.311699	1.594039	285.147335	0.009386	0.010239
RS	21	0.341884	1.594039	300.193311	0.009881	0.010775
RS	22	0.374283	2.014137	250.329360	0.008240	0.009048
RS	23	0.409057	2.014137	264.006785	0.008690	0.009483
RS	24	0.446380	2.438803	230.049568	0.007572	0.008284
RS	25	0.486441	2.438803	242.842357	0.007994	0.008674
RS	26	0.529438	2.787846	224.242789	0.007381	0.008012
RS	27	0.575588	2.787846	236.695200	0.007791	0.008411
RS	28	0.625122	2.992267	232.636964	0.007658	0.008272
RS	29	0.678287	2.992267	245.263374	0.008073	0.008723
RS	30	0.735351	3.034509	254.677245	0.008383	0.009082
RS	31	0.796598	3.034509	267.849179	0.008817	0.009612
RS	32	0.862336	2.952576	288.995396	0.009513	0.010419
RS	33	0.932894	2.952576	302.801759	0.009967	0.011025
RS	34	1.008625	2.806921	332.905309	0.010958	0.012182
RS	35	1.089909	2.806921	347.020167	0.011423	0.012829
RS	36	1.177152	2.647054	382.375529	0.012586	0.014195
RS	37	1.270792	2.647054	395.992790	0.013035	0.014831
RS	38	1.371298	2.505898	431.568756	0.014206	0.016215
RS	39	1.479173	2.505898	443.458349	0.014597	0.016767
RS	40	1.594957	2.404845	472.819548	0.015564	0.017905
RS	41	1.719230	2.404845	481.596457	0.015852	0.018283
RS	42	1.852614	2.352730	499.154520	0.016430	0.018937
RS	43	1.995779	2.352730	503.700457	0.016580	0.019075
RS	44	2.149440	2.345515	507.496285	0.016705	0.019167
RS	45	2.314368	2.345515	507.224455	0.016696	0.019062
RS	46	2.491388	2.371532	498.995886	0.016425	0.018682
RS	47	2.681386	2.371532	493.806727	0.016254	0.018368
RS	48	2.885316	2.417324	476.978735	0.015700	0.017675
RS	49	3.104197	2.417324	467.071565	0.015374	0.017196
RS	50	3.339127	2.470410	445.031169	0.014649	0.016335
RS	51	3.591282	2.470410	430.749729	0.014179	0.015730
RS	52	3.861924	2.520605	406.004067	0.013364	0.014802
RS	53	4.152410	2.520605	387.785808	0.012765	0.014095
RS	54	4.464194	2.583141	358.903373	0.011814	0.013059
RS	55	4.798838	2.583141	337.893503	0.011122	0.012283
RS	56	5.158017	2.583141	315.070041	0.010371	0.011455
RS	57	5.543532	2.583141	290.772336	0.009571	0.010581
RS	58	5.957312	3.086791	225.146468	0.007411	0.008344
RS	59	6.401430	3.086791	209.047116	0.006881	0.007743
RS	60	6.878111	3.086791	192.045451	0.006321	0.007110
RS	61	7.389742	3.086791	174.423706	0.005741	0.006454
RS	62	7.938885	3.086791	156.489263	0.005151	0.005787
RS	63	8.528290	3.086791	765.793423	0.025207	0.028313
PA	4+25*2+4+6 0.066482749 0.018790169 8.528290493 0.395080378 0.201885323 0.232389157 0.288838006 0.378969662 0.507900264 0.687420034 0.926387406 1.227861309 1.594038545 2.014136778 2.438802595 2.787846027 2.992267015 3.034508978 2.952575531 2.806921301 2.647054492 2.505897791 2.404844714 2.352730290 2.345514848 2.371531534 2.417323581 2.470409868 2.520605471 2.583140770 3.086791332
//
IT	4482
RD	9
LK	-290189.704064
QD	-459.883261 -> -418.123284
RI	0.0446060273
TR	0.064668	0.019131
MT	8.682529
MM	C_pi: 1.551454, n_recomb: 31977.996741
RS	0	0.000000	0.433142	531.075253	0.016608	0.000898
RS	1	0.007362	0.433142	560.255630	0.017520	0.006671
RS	2	0.015266	0.433142	590.276360	0.018459	0.014099
RS	3	0.023752	0.433142	621.043836	0.019421	0.018133
RS	4	0.032863	0.205092	1360.829767	0.042555	0.036801
RS	5	0.042645	0.205092	1390.681829	0.043489	0.036729
RS	6	0.053146	0.236333	1233.282816	0.038567	0.033069
RS	7	0.064421	0.236333	1260.337532	0.039413	0.034924
RS	8	0.076526	0.291823	1044.697657	0.032669	0.029733
RS	9	0.089522	0.291823	1071.149941	0.033496	0.031373
RS	10	0.103475	0.380615	844.215558	0.026400	0.025202
RS	11	0.118455	0.380615	870.264329	0.027214	0.026566
RS	12	0.134538	0.507751	674.272278	0.021086	0.020906
RS	13	0.151805	0.507751	698.958222	0.021857	0.022058
RS	14	0.170343	0.685920	537.677344	0.016814	0.017193
RS	15	0.190246	0.685920	560.267087	0.017520	0.018138
RS	16	0.211615	0.925653	433.520966	0.013557	0.014198
RS	17	0.234556	0.925653	453.734359	0.014189	0.014987
RS	18	0.259186	1.232308	357.310405	0.011174	0.011939
RS	19	0.285630	1.232308	375.274567	0.011735	0.012609
RS	20	0.314021	1.611521	301.781282	0.009437	0.010249
RS	21	0.344501	1.611521	317.803355	0.009938	0.010798
RS	22	0.377226	2.055632	262.613750	0.008212	0.008984
RS	23	0.412360	2.055632	277.092044	0.008665	0.009428
RS	24	0.450081	2.513067	239.272553	0.007482	0.008161
RS	25	0.490578	2.513067	252.733074	0.007903	0.008554
RS	26	0.534058	2.893779	231.834342	0.007250	0.007848
RS	27	0.580738	2.893779	244.887108	0.007658	0.008243
RS	28	0.630854	3.116946	240.026050	0.007506	0.008082
RS	29	0.684661	3.116946	253.260522	0.007920	0.008524
RS	30	0.742429	3.159721	263.305653	0.008234	0.008881
RS	31	0.804449	3.159721	277.165404	0.008667	0.009398
RS	32	0.871036	3.064242	300.303125	0.009391	0.010223
RS	33	0.942525	3.064242	314.928850	0.009848	0.010814
RS	34	1.019277	2.899189	348.200673	0.010889	0.012010
RS	35	1.101680	2.899189	363.275288	0.011360	0.012646
RS	36	1.190149	2.720462	402.619445	0.012591	0.014069
RS	37	1.285131	2.720462	417.284284	0.013049	0.014699
RS	38	1.387106	2.564458	457.046898	0.014293	0.016146
RS	39	1.496589	2.564458	469.956880	0.014696	0.016700
RS	40	1.614132	2.454147	502.797524	0.015723	0.017893
RS	41	1.740328	2.454147	512.426506	0.016024	0.018280
RS	42	1.875815	2.398545	531.939535	0.016635	0.018965
RS	43	2.021278	2.398545	537.068867	0.016795	0.019121
RS	44	2.177449	2.392765	541.058980	0.016920	0.019217
RS	45	2.345117	2.392765	541.081081	0.016920	0.019134
RS	46	2.525130	2.423783	531.664571	0.016626	0.018737
RS	47	2.718395	2.423783	526.517473	0.016465	0.018449
RS	48	2.925889	2.476661	507.752602	0.015878	0.017730
RS	49	3.148659	2.476661	497.684684	0.015563	0.017278
RS	50	3.387829	2.537447	473.526366	0.014808	0.016394
RS	51	3.644608	2.537447	458.906757	0.014351	0.015816
RS	52	3.920290	2.594718	432.200481	0.013516	0.014874
RS	53	4.216269	2.594718	413.459027	0.012929	0.014192
RS	54	4.534039	2.666051	382.348504	0.011957	0.013137
RS	55	4.875202	2.666051	360.692235	0.011279	0.012385
RS	56	5.241483	2.666051	337.036543	0.010540	0.011576
RS	57	5.634730	2.666051	311.727559	0.009748	0.010717
RS	58	6.056928	3.239320	238.170657	0.007448	0.008329
RS	59	6.510209	3.239320	222.136481	0.006947	0.007765
RS	60	6.996860	3.239320	205.044092	0.006412	0.007165
RS	61	7.519340	3.239320	187.170827	0.005853	0.006537
RS	62	8.080286	3.239320	168.824644	0.005279	0.005894
RS	63	8.682529	3.239320	852.244431	0.026651	0.029729
PA	4+25*2+4+6 0.064668016 0.019130706 8.682528718 0.433142116 0.205091765 0.236333281 0.291823413 0.380615178 0.507751078 0.685919751 0.925653241 1.232307520 1.611520772 2.055632000 2.513067299 2.893779156 3.116946115 3.159720789 3.064241531 2.899188971 2.720462330 2.564458302 2.454146765 2.398545186 2.392765103 2.423782866 2.476660712 2.537446537 2.594718161 2.666051177 3.239319766
//
IT	4841
RD	10
LK	-290107.806445
QD	-432.782936 -> -394.936364
RI	0.0405772545
TR	0.062986	0.019455
MT	8.828361
MM	C_pi: 1.601452, n_recomb: 33543.280372
RS	0	0.000000	0.471475	513.695130	0.015314	0.000841
RS	1	0.007390	0.471475	542.805436	0.016182	0.006267
RS	2	0.015327	0.471475	572.880119	0.017079	0.013241
RS	3	0.023849	0.471475	603.845422	0.018002	0.017006
RS	4	0.033002	0.207871	1422.804883	0.042417	0.037121
RS	5	0.042831	0.207871	1455.006523	0.043377	0.036877
RS	6	0.053387	0.240365	1286.844232	0.038364	0.033031
RS	7	0.064722	0.240365	1316.158783	0.039238	0.034805
RS	8	0.076896	0.295159	1097.779315	0.032727	0.029792
RS	9	0.089969	0.295159	1126.149704	0.033573	0.031412
RS	10	0.104008	0.382828	892.855198	0.026618	0.025368
RS	11	0.119084	0.382828	920.620223	0.027446	0.026726
RS	12	0.135275	0.508300	716.765644	0.021368	0.021122
RS	13	0.152662	0.508300	743.047118	0.022152	0.022281
RS	14	0.171334	0.685007	572.988279	0.017082	0.017400
RS	15	0.191387	0.685007	597.059435	0.017800	0.018360
RS	16	0.212921	0.924988	461.714438	0.013765	0.014357
RS	17	0.236046	0.924988	483.261218	0.014407	0.015161
RS	18	0.260880	1.235794	379.248507	0.011306	0.012032
RS	19	0.287550	1.235794	398.370720	0.011876	0.012715
RS	20	0.316191	1.626511	318.364162	0.009491	0.010268
RS	21	0.346948	1.626511	335.357545	0.009998	0.010828
RS	22	0.379979	2.092991	274.798547	0.008192	0.008933
RS	23	0.415450	2.092991	290.069679	0.008648	0.009384
RS	24	0.453543	2.582158	248.327062	0.007403	0.008053
RS	25	0.494451	2.582158	262.441876	0.007824	0.008448
RS	26	0.538382	2.994586	239.176781	0.007130	0.007699
RS	27	0.585559	2.994586	252.810415	0.007537	0.008091
RS	28	0.636223	3.237331	247.062269	0.007365	0.007908
RS	29	0.690632	3.237331	260.879437	0.007777	0.008341
RS	30	0.749061	3.281695	271.442019	0.008092	0.008693
RS	31	0.811808	3.281695	285.959587	0.008525	0.009197
RS	32	0.879193	3.173569	310.959448	0.009270	0.010036
RS	33	0.951557	3.173569	326.373626	0.009730	0.010614
RS	34	1.029269	2.989814	362.697889	0.010813	0.011842
RS	35	1.112724	2.989814	378.706610	0.011290	0.012467
RS	36	1.202347	2.792754	421.967846	0.012580	0.013939
RS	37	1.298593	2.792754	437.666628	0.013048	0.014565
RS	38	1.401952	2.622225	481.611170	0.014358	0.016070
RS	39	1.512949	2.622225	495.544177	0.014773	0.016625
RS	40	1.632149	2.502725	531.924109	0.015858	0.017870
RS	41	1.760158	2.502725	542.423464	0.016171	0.018266
RS	42	1.897628	2.443423	563.991577	0.016814	0.018984
RS	43	2.045256	2.443423	569.733663	0.016985	0.019156
RS	44	2.203795	2.438632	574.024966	0.017113	0.019259
RS	45	2.374050	2.438632	574.376029	0.017123	0.019198
RS	46	2.556887	2.474064	563.865119	0.016810	0.018789
RS	47	2.753236	2.474064	558.796524	0.016659	0.018525
RS	48	2.964095	2.533394	538.170950	0.016044	0.017785
RS	49	3.190538	2.533394	527.977105	0.015740	0.017359
RS	50	3.433715	2.601274	501.762486	0.014959	0.016456
RS	51	3.694864	2.601274	486.836033	0.014514	0.015903
RS	52	3.975312	2.665096	458.218716	0.013661	0.014949
RS	53	4.276485	2.665096	438.981361	0.013087	0.014289
RS	54	4.599916	2.744654	405.678011	0.012094	0.013219
RS	55	4.947249	2.744654	383.397780	0.011430	0.012487
RS	56	5.320250	2.744654	358.933831	0.010701	0.011695
RS	57	5.720817	2.744654	332.638385	0.009917	0.010850
RS	58	6.150987	3.386995	250.975283	0.007482	0.008319
RS	59	6.612947	3.386995	235.029344	0.007007	0.007788
RS	60	7.109047	3.386995	217.877638	0.006495	0.007218
RS	61	7.641810	3.386995	199.791375	0.005956	0.006616
RS	62	8.213945	3.386995	181.077385	0.005398	0.005994
RS	63	8.828361	3.386995	940.682138	0.028044	0.031109
PA	4+25*2+4+6 0.062986369 0.019454755 8.828361443 0.471475409 0.207871305 0.240364742 0.295158893 0.382828285 0.508299951 0.685006566 0.924987631 1.235794397 1.626511363 2.092991408 2.582157860 2.994586313 3.237331476 3.281694950 3.173568725 2.989813511 2.792753668 2.622224744 2.502725285 2.443423437 2.438631667 2.474063759 2.533394216 2.601274361 2.665095872 2.744653941 3.386994894
//
IT	4838
RD	11
LK	-290033.555074
QD	-408.152102 -> -373.759315
RI	0.0371648344
TR	0.061424	0.019763
MT	8.966709
MM	C_pi: 1.649763, n_recomb: 35077.658034
RS	0	0.000000	0.510295	498.016232	0.014198	0.000789
RS	1	0.007416	0.510295	526.989321	0.015024	0.005905
RS	2	0.015383	0.510295	557.028216	0.015880	0.012473
RS	3	0.023940	0.510295	588.076505	0.016765	0.016007
RS	4	0.033132	0.210269	1484.284686	0.042314	0.037426
RS	5	0.043006	0.210269	1518.757660	0.043297	0.037044
RS	6	0.053612	0.244420	1337.100365	0.038118	0.032955
RS	7	0.065004	0.244420	1368.668190	0.039018	0.034662
RS	8	0.077241	0.298703	1147.843348	0.032723	0.029808
RS	9	0.090386	0.298703	1178.138850	0.033587	0.031412
RS	10	0.104506	0.385403	939.359880	0.026779	0.025498
RS	11	0.119673	0.385403	968.834276	0.027620	0.026851
RS	12	0.135965	0.509306	758.013455	0.021610	0.021312
RS	13	0.153465	0.509306	785.873300	0.022404	0.022476
RS	14	0.172263	0.684465	607.722329	0.017325	0.017594
RS	15	0.192455	0.684465	633.258239	0.018053	0.018566
RS	16	0.214145	0.924278	489.705128	0.013961	0.014513
RS	17	0.237443	0.924278	512.574815	0.014613	0.015330
RS	18	0.262469	1.238380	401.134298	0.011436	0.012128
RS	19	0.289352	1.238380	421.409132	0.012014	0.012823
RS	20	0.318228	1.639315	334.903000	0.009547	0.010295
RS	21	0.349245	1.639315	352.863069	0.010059	0.010865
RS	22	0.382563	2.126716	286.884729	0.008179	0.008892
RS	23	0.418352	2.126716	302.940984	0.008636	0.009350
RS	24	0.456795	2.646691	257.211646	0.007333	0.007957
RS	25	0.498089	2.646691	271.967853	0.007753	0.008353
RS	26	0.542446	3.090892	246.272933	0.007021	0.007564
RS	27	0.590092	3.090892	260.468863	0.007425	0.007952
RS	28	0.641272	3.354052	253.753362	0.007234	0.007746
RS	29	0.696248	3.354052	268.128953	0.007644	0.008171
RS	30	0.755301	3.401039	279.100690	0.007957	0.008516
RS	31	0.818733	3.401039	294.247050	0.008388	0.009009
RS	32	0.886870	3.281144	320.979345	0.009151	0.009856
RS	33	0.960061	3.281144	337.151373	0.009612	0.010422
RS	34	1.038679	3.079319	376.406815	0.010731	0.011676
RS	35	1.123128	3.079319	393.323395	0.011213	0.012293
RS	36	1.213841	2.864353	440.421670	0.012556	0.013807
RS	37	1.311280	2.864353	457.139507	0.013032	0.014429
RS	38	1.415947	2.679552	505.248123	0.014404	0.015986
RS	39	1.528375	2.679552	520.205618	0.014830	0.016544
RS	40	1.649142	2.550893	560.175949	0.015970	0.017838
RS	41	1.778866	2.550893	571.563684	0.016294	0.018243
RS	42	1.918210	2.487681	595.285398	0.016971	0.018993
RS	43	2.067889	2.487681	601.670430	0.017153	0.019182
RS	44	2.228669	2.483457	606.378665	0.017287	0.019295
RS	45	2.401372	2.483457	607.095045	0.017307	0.019254
RS	46	2.586884	2.522758	595.595914	0.016979	0.018837
RS	47	2.786155	2.522758	590.643396	0.016838	0.018596
RS	48	3.000204	2.587951	568.245441	0.016200	0.017840
RS	49	3.230127	2.587951	557.961029	0.015906	0.017438
RS	50	3.477103	2.662353	529.761609	0.015103	0.016519
RS	51	3.742396	2.662353	514.559393	0.014669	0.015988
RS	52	4.027364	2.732221	484.087391	0.013800	0.015025
RS	53	4.333466	2.732221	464.380313	0.013239	0.014387
RS	54	4.662270	2.819439	428.926287	0.012228	0.013302
RS	55	5.015459	2.819439	406.042112	0.011576	0.012590
RS	56	5.394843	2.819439	380.791094	0.010856	0.011813
RS	57	5.802363	2.819439	353.530921	0.010079	0.010979
RS	58	6.240106	3.530084	263.608357	0.007515	0.008312
RS	59	6.710314	3.530084	247.767995	0.007063	0.007812
RS	60	7.215395	3.530084	230.581649	0.006573	0.007269
RS	61	7.757935	3.530084	212.313473	0.006053	0.006691
RS	62	8.340711	3.530084	193.267836	0.005510	0.006089
RS	63	8.966709	3.530084	1031.017450	0.029392	0.032453
PA	4+25*2+4+6 0.061424265 0.019762991 8.966708721 0.510295459 0.210269234 0.244420274 0.298703076 0.385402924 0.509306298 0.684464594 0.924278393 1.238380126 1.639314655 2.126716368 2.646691121 3.090891625 3.354052204 3.401038587 3.281144454 3.079318931 2.864353244 2.679551900 2.550892989 2.487681499 2.483456736 2.522757815 2.587950657 2.662353364 2.732220730 2.819438704 3.530084451
//
IT	4804
RD	12
LK	-289966.055428
QD	-385.701849 -> -354.371625
RI	0.0342221429
TR	0.059971	0.020057
MT	9.098125
MM	C_pi: 1.696547, n_recomb: 36582.546533
RS	0	0.000000	0.549846	483.521207	0.013217	0.000743
RS	1	0.007441	0.549846	512.299104	0.014004	0.005577
RS	2	0.015436	0.549846	542.226390	0.014822	0.011778
RS	3	0.024025	0.549846	573.261976	0.015670	0.015108
RS	4	0.033254	0.212337	1545.361639	0.042243	0.037722
RS	5	0.043169	0.212337	1582.035897	0.043246	0.037227
RS	6	0.053822	0.248466	1384.483362	0.037845	0.032852
RS	7	0.065268	0.248466	1418.288584	0.038770	0.034501
RS	8	0.077566	0.302370	1195.288797	0.032674	0.029793
RS	9	0.090778	0.302370	1227.507981	0.033554	0.031383
RS	10	0.104974	0.388208	983.996253	0.026898	0.025599
RS	11	0.120226	0.388208	1015.170359	0.027750	0.026947
RS	12	0.136613	0.510617	798.156488	0.021818	0.021482
RS	13	0.154219	0.510617	827.577842	0.022622	0.022649
RS	14	0.173135	0.684155	641.949547	0.017548	0.017777
RS	15	0.193459	0.684155	668.934253	0.018286	0.018759
RS	16	0.215295	0.923458	517.529547	0.014147	0.014665
RS	17	0.238756	0.923458	541.712041	0.014808	0.015495
RS	18	0.263963	1.240133	422.986565	0.011563	0.012227
RS	19	0.291045	1.240133	444.408762	0.012148	0.012933
RS	20	0.320142	1.650158	351.409710	0.009606	0.010328
RS	21	0.351405	1.650158	370.332111	0.010123	0.010907
RS	22	0.384994	2.157172	298.880825	0.008170	0.008860
RS	23	0.421082	2.157172	315.714972	0.008630	0.009323
RS	24	0.459855	2.707052	265.938509	0.007270	0.007872
RS	25	0.501514	2.707052	281.324114	0.007690	0.008269
RS	26	0.546272	3.183072	253.137374	0.006920	0.007439
RS	27	0.594361	3.183072	267.878190	0.007323	0.007825
RS	28	0.646028	3.467445	260.120592	0.007111	0.007595
RS	29	0.701540	3.467445	275.031720	0.007518	0.008013
RS	30	0.761182	3.518054	286.310583	0.007826	0.008349
RS	31	0.825262	3.518054	302.058006	0.008257	0.008831
RS	32	0.894110	3.387210	330.398956	0.009032	0.009684
RS	33	0.968082	3.387210	347.298985	0.009494	0.010239
RS	34	1.047557	3.167892	389.363562	0.010643	0.011514
RS	35	1.132946	3.167892	407.161479	0.011130	0.012122
RS	36	1.224689	2.935398	458.008836	0.012520	0.013674
RS	37	1.323258	2.935398	475.729502	0.013004	0.014293
RS	38	1.429162	2.736530	527.974012	0.014432	0.015897
RS	39	1.542946	2.736530	543.955553	0.014869	0.016457
RS	40	1.665197	2.598725	587.556912	0.016061	0.017798
RS	41	1.796545	2.598725	599.849281	0.016397	0.018212
RS	42	1.937665	2.531406	625.818974	0.017107	0.018995
RS	43	2.089287	2.531406	632.875864	0.017300	0.019198
RS	44	2.252191	2.527368	638.117227	0.017443	0.019324
RS	45	2.427216	2.527368	639.234406	0.017474	0.019303
RS	46	2.615265	2.570040	626.858797	0.017135	0.018881
RS	47	2.817306	2.570040	622.059043	0.017004	0.018662
RS	48	3.034382	2.640545	597.984338	0.016346	0.017893
RS	49	3.267609	2.640545	587.643509	0.016063	0.017513
RS	50	3.518191	2.720939	557.535272	0.015240	0.016582
RS	51	3.787419	2.720939	542.086988	0.014818	0.016073
RS	52	4.076680	2.796372	509.820710	0.013936	0.015102
RS	53	4.387464	2.796372	489.668362	0.013385	0.014483
RS	54	4.721374	2.890703	452.109736	0.012359	0.013386
RS	55	5.080130	2.890703	428.639441	0.011717	0.012691
RS	56	5.465581	2.890703	402.620190	0.011006	0.011928
RS	57	5.879713	2.890703	374.414590	0.010235	0.011106
RS	58	6.324660	3.668707	276.098478	0.007547	0.008308
RS	59	6.802716	3.668707	260.377082	0.007118	0.007835
RS	60	7.316343	3.668707	243.176015	0.006647	0.007318
RS	61	7.868190	3.668707	224.751684	0.006144	0.006762
RS	62	8.461099	3.668707	205.404922	0.005615	0.006179
RS	63	9.098125	3.668707	1123.120531	0.030701	0.033760
PA	4+25*2+4+6 0.059970659 0.020056522 9.098125404 0.549845722 0.212336682 0.248465911 0.302369579 0.388208425 0.510617235 0.684155188 0.923457754 1.240132747 1.650158205 2.157171740 2.707052002 3.183072224 3.467445178 3.518053729 3.387209891 3.167891756 2.935398261 2.736530096 2.598725152 2.531405530 2.527368221 2.570039555 2.640545060 2.720938665 2.796371802 2.890703356 3.668707444
//
IT	4377
RD	13
LK	-289904.546751
QD	-365.179189 -> -336.575246
RI	0.0316480431
TR	0.058615	0.020336
MT	9.223225
MM	C_pi: 1.741925, n_recomb: 38058.589210
RS	0	0.000000	0.590339	469.862685	0.012346	0.000700
RS	1	0.007464	0.590339	498.393752	0.013095	0.005276
RS	2	0.015485	0.590339	528.143202	0.013877	0.011142
RS	3	0.024105	0.590339	559.083581	0.014690	0.014290
RS	4	0.033368	0.214116	1606.076449	0.042200	0.038012
RS	5	0.043323	0.214116	1644.887686	0.043220	0.037423
RS	6	0.054020	0.252481	1429.304607	0.037555	0.032729
RS	7	0.065516	0.252481	1465.324219	0.038502	0.034329
RS	8	0.077870	0.306102	1240.404732	0.032592	0.029753
RS	9	0.091147	0.306102	1274.539253	0.033489	0.031332
RS	10	0.105414	0.391161	1026.945949	0.026983	0.025678
RS	11	0.120746	0.391161	1059.807413	0.027847	0.027020
RS	12	0.137222	0.512132	837.286873	0.022000	0.021635
RS	13	0.154929	0.512132	868.252537	0.022814	0.022804
RS	14	0.173956	0.683997	675.703271	0.017754	0.017950
RS	15	0.194404	0.683997	704.120789	0.018501	0.018942
RS	16	0.216379	0.922500	545.200697	0.014325	0.014815
RS	17	0.239993	0.922500	570.685659	0.014995	0.015655
RS	18	0.265370	1.241138	444.808026	0.011687	0.012327
RS	19	0.292641	1.241138	467.371981	0.012280	0.013043
RS	20	0.321948	1.659245	367.888646	0.009666	0.010367
RS	21	0.353442	1.659245	387.768986	0.010189	0.010953
RS	22	0.387287	2.184656	310.792703	0.008166	0.008836
RS	23	0.423658	2.184656	328.397811	0.008629	0.009303
RS	24	0.462744	2.763598	274.512917	0.007213	0.007795
RS	25	0.504747	2.763598	290.516440	0.007633	0.008193
RS	26	0.549885	3.271433	259.781848	0.006826	0.007324
RS	27	0.598393	3.271433	275.051067	0.007227	0.007707
RS	28	0.650521	3.577747	266.183790	0.006994	0.007454
RS	29	0.706540	3.577747	281.608789	0.007399	0.007866
RS	30	0.766740	3.632918	293.100636	0.007701	0.008191
RS	31	0.831433	3.632918	309.422618	0.008130	0.008664
RS	32	0.900955	3.491904	339.253256	0.008914	0.009519
RS	33	0.975666	3.491904	356.852134	0.009376	0.010063
RS	34	1.055954	3.255632	401.603554	0.010552	0.011356
RS	35	1.142234	3.255632	420.255960	0.011042	0.011956
RS	36	1.234954	3.005950	474.758099	0.012474	0.013541
RS	37	1.334595	3.005950	493.463861	0.012966	0.014156
RS	38	1.441673	2.793189	549.806161	0.014446	0.015804
RS	39	1.556743	2.793189	566.808955	0.014893	0.016366
RS	40	1.680403	2.646244	614.071155	0.016135	0.017751
RS	41	1.813292	2.646244	627.281850	0.016482	0.018174
RS	42	1.956099	2.574639	655.585573	0.017226	0.018989
RS	43	2.109566	2.574639	663.340976	0.017429	0.019207
RS	44	2.274488	2.570450	669.228887	0.017584	0.019348
RS	45	2.451720	2.570450	670.780464	0.017625	0.019345
RS	46	2.642180	2.616042	657.641354	0.017280	0.018923
RS	47	2.846856	2.616042	653.029414	0.017159	0.018723
RS	48	3.066809	2.691361	627.375838	0.016484	0.017945
RS	49	3.303179	2.691361	617.011340	0.016212	0.017586
RS	50	3.557192	2.777251	585.074042	0.015373	0.016645
RS	51	3.830164	2.777251	569.408060	0.014961	0.016156
RS	52	4.123511	2.857809	535.409023	0.014068	0.015179
RS	53	4.438754	2.857809	514.834882	0.013527	0.014577
RS	54	4.777526	2.958740	475.220581	0.012487	0.013470
RS	55	5.141584	2.958740	451.181110	0.011855	0.012790
RS	56	5.532815	2.958740	424.411566	0.011152	0.012041
RS	57	5.953248	2.958740	395.278969	0.010386	0.011229
RS	58	6.405061	3.803044	288.454812	0.007579	0.008306
RS	59	6.890598	3.803044	272.863607	0.007170	0.007859
RS	60	7.412376	3.803044	255.664928	0.006718	0.007365
RS	61	7.973099	3.803044	237.106898	0.006230	0.006830
RS	62	8.575674	3.803044	217.485947	0.005715	0.006264
RS	63	9.223225	3.803044	1216.816343	0.031972	0.035030
PA	4+25*2+4+6 0.058614862 0.020336164 9.223225322 0.590339173 0.214116050 0.252481005 0.306101850 0.391161335 0.512132419 0.683996640 0.922500457 1.241138027 1.659244827 2.184656457 2.763597794 3.271432882 3.577747246 3.632918161 3.491903755 3.255631617 3.005950490 2.793189258 2.646243555 2.574639395 2.570450279 2.616042012 2.691361480 2.777251332 2.857808851 2.958739544 3.803043997
//
IT	4379
RD	14
LK	-289848.372371
QD	-346.365287 -> -320.196857
RI	0.0293690730
TR	0.057348	0.020603
MT	9.342527
MM	C_pi: 1.785997, n_recomb: 39506.300005
RS	0	0.000000	0.631987	456.792472	0.011563	0.000661
RS	1	0.007486	0.631987	485.029401	0.012277	0.004999
RS	2	0.015532	0.631987	514.541453	0.013024	0.010557
RS	3	0.024180	0.631987	545.313372	0.013803	0.013539
RS	4	0.033476	0.215645	1666.438840	0.042182	0.038298
RS	5	0.043467	0.215645	1707.327387	0.043217	0.037629
RS	6	0.054207	0.256453	1471.806863	0.037255	0.032591
RS	7	0.065750	0.256453	1510.012609	0.038222	0.034149
RS	8	0.078158	0.309863	1283.412116	0.032486	0.029695
RS	9	0.091494	0.309863	1319.448323	0.033398	0.031266
RS	10	0.105829	0.394204	1068.353561	0.027043	0.025738
RS	11	0.121236	0.394204	1102.887718	0.027917	0.027076
RS	12	0.137797	0.513789	875.464825	0.022160	0.021773
RS	13	0.155598	0.513789	907.957170	0.022983	0.022944
RS	14	0.174732	0.683939	709.001163	0.017947	0.018114
RS	15	0.195297	0.683939	738.835316	0.018702	0.019114
RS	16	0.217402	0.921410	572.717630	0.014497	0.014962
RS	17	0.241162	0.921410	599.494252	0.015175	0.015812
RS	18	0.266700	1.241484	466.596108	0.011811	0.012429
RS	19	0.294150	1.241484	490.295765	0.012411	0.013153
RS	20	0.323655	1.666780	384.336929	0.009728	0.010409
RS	21	0.355368	1.666780	405.170535	0.010256	0.011002
RS	22	0.389456	2.209467	322.620774	0.008166	0.008817
RS	23	0.426095	2.209467	340.989986	0.008631	0.009289
RS	24	0.465477	2.816629	282.941463	0.007162	0.007725
RS	25	0.507806	2.816629	299.551949	0.007582	0.008124
RS	26	0.553305	3.356216	266.219470	0.006739	0.007218
RS	27	0.602209	3.356216	282.001540	0.007138	0.007598
RS	28	0.654774	3.685130	271.963761	0.006884	0.007321
RS	29	0.711274	3.685130	287.882196	0.007287	0.007727
RS	30	0.772003	3.745759	299.499379	0.007581	0.008041
RS	31	0.837279	3.745759	316.370659	0.008008	0.008505
RS	32	0.907441	3.595308	347.578195	0.008798	0.009360
RS	33	0.982854	3.595308	365.847617	0.009260	0.009895
RS	34	1.063913	3.342581	413.165627	0.010458	0.011201
RS	35	1.151040	3.342581	432.645612	0.010951	0.011794
RS	36	1.244689	3.076015	490.705272	0.012421	0.013407
RS	37	1.345348	3.076015	510.377155	0.012919	0.014019
RS	38	1.453542	2.849520	570.769537	0.014448	0.015707
RS	39	1.569835	2.849520	588.788550	0.014904	0.016272
RS	40	1.694834	2.693440	639.730413	0.016193	0.017698
RS	41	1.829189	2.693440	653.870468	0.016551	0.018129
RS	42	1.973602	2.617392	684.586533	0.017329	0.018977
RS	43	2.128826	2.617392	693.064501	0.017543	0.019209
RS	44	2.295668	2.612747	699.708393	0.017711	0.019366
RS	45	2.475000	2.612747	701.725608	0.017762	0.019381
RS	46	2.667757	2.660854	687.934954	0.017413	0.018960
RS	47	2.874942	2.660854	683.543782	0.017302	0.018780
RS	48	3.097637	2.740535	656.409500	0.016615	0.017996
RS	49	3.337002	2.740535	646.052300	0.016353	0.017656
RS	50	3.594285	2.831469	612.366244	0.015500	0.016708
RS	51	3.870827	2.831469	596.509546	0.015099	0.016237
RS	52	4.168070	2.916743	560.840021	0.014196	0.015256
RS	53	4.487564	2.916743	539.866555	0.013665	0.014670
RS	54	4.830975	3.023791	498.247480	0.012612	0.013553
RS	55	5.200092	3.023791	473.655027	0.011989	0.012889
RS	56	5.596840	3.023791	446.152405	0.011293	0.012151
RS	57	6.023287	3.023791	416.110581	0.010533	0.011348
RS	58	6.481656	3.933259	300.681629	0.007611	0.008307
RS	59	6.974338	3.933259	285.230234	0.007220	0.007883
RS	60	7.503900	3.933259	268.048905	0.006785	0.007410
RS	61	8.073104	3.933259	249.377062	0.006312	0.006895
RS	62	8.684916	3.933259	229.506025	0.005809	0.006345
RS	63	9.342527	3.933259	1311.929291	0.033208	0.036265
PA	4+25*2+4+6 0.057347536 0.020602706 9.342527033 0.631987159 0.215644515 0.256453169 0.309863258 0.394203667 0.513788609 0.683939237 0.921410428 1.241483650 1.666779721 2.209467230 2.816628802 3.356215663 3.685129888 3.745759127 3.595307899 3.342581108 3.076015451 2.849520485 2.693440311 2.617392253 2.612746871 2.660853609 2.740534622 2.831468698 2.916743310 3.023791119 3.933258665
//
IT	4319
RD	15
LK	-289796.965436
QD	-329.071713 -> -305.086046
RI	0.0273317172
TR	0.056161	0.020857
MT	9.456393
MM	C_pi: 1.828820, n_recomb: 40925.927485
RS	0	0.000000	0.674981	444.143053	0.010852	0.000625
RS	1	0.007506	0.674981	472.042270	0.011534	0.004743
RS	2	0.015576	0.674981	501.262811	0.012248	0.010014
RS	3	0.024251	0.674981	531.800366	0.012994	0.012844
RS	4	0.033577	0.216952	1726.444038	0.042185	0.038581
RS	5	0.043604	0.216952	1769.353130	0.043233	0.037844
RS	6	0.054383	0.260376	1512.164885	0.036949	0.032444
RS	7	0.065971	0.260376	1552.524323	0.037935	0.033963
RS	8	0.078429	0.313627	1324.483303	0.032363	0.029624
RS	9	0.091822	0.313627	1362.402873	0.033289	0.031186
RS	10	0.106221	0.397298	1108.314795	0.027081	0.025783
RS	11	0.121700	0.397298	1144.504758	0.027965	0.027117
RS	12	0.138341	0.515544	912.724295	0.022302	0.021899
RS	13	0.156231	0.515544	946.724915	0.023133	0.023070
RS	14	0.175464	0.683950	741.847085	0.018127	0.018271
RS	15	0.196141	0.683950	773.081139	0.018890	0.019277
RS	16	0.218370	0.920191	600.074602	0.014662	0.015106
RS	17	0.242267	0.920191	628.131372	0.015348	0.015964
RS	18	0.267958	1.241237	488.345941	0.011932	0.012532
RS	19	0.295577	1.241237	513.174618	0.012539	0.013264
RS	20	0.325270	1.672919	400.752082	0.009792	0.010455
RS	21	0.357191	1.672919	422.533919	0.010324	0.011055
RS	22	0.391509	2.231819	334.367853	0.008170	0.008803
RS	23	0.428402	2.231819	353.494367	0.008637	0.009279
RS	24	0.468065	2.866363	291.231372	0.007116	0.007662
RS	25	0.510704	2.866363	308.438301	0.007537	0.008062
RS	26	0.556545	3.437598	272.461533	0.006657	0.007119
RS	27	0.605826	3.437598	288.741638	0.007055	0.007497
RS	28	0.658806	3.789698	277.478844	0.006780	0.007197
RS	29	0.715763	3.789698	293.871313	0.007181	0.007597
RS	30	0.776995	3.856613	305.534211	0.007466	0.007899
RS	31	0.842823	3.856613	322.930673	0.007891	0.008355
RS	32	0.913593	3.697430	355.407495	0.008684	0.009207
RS	33	0.989675	3.697430	374.319931	0.009146	0.009734
RS	34	1.071467	3.428710	424.087803	0.010362	0.011051
RS	35	1.159399	3.428710	444.368408	0.010858	0.011637
RS	36	1.253931	3.145546	505.885194	0.012361	0.013275
RS	37	1.355559	3.145546	526.502982	0.012865	0.013884
RS	38	1.464815	2.905463	590.890448	0.014438	0.015608
RS	39	1.582272	2.905463	609.918304	0.014903	0.016175
RS	40	1.708546	2.740252	664.550120	0.016238	0.017640
RS	41	1.844298	2.740252	679.627553	0.016606	0.018080
RS	42	1.990239	2.659619	712.825494	0.017417	0.018960
RS	43	2.147135	2.659619	722.046934	0.017643	0.019204
RS	44	2.315808	2.654251	729.549204	0.017826	0.019380
RS	45	2.497142	2.654251	732.060430	0.017887	0.019411
RS	46	2.692087	2.704508	717.727182	0.017537	0.018994
RS	47	2.901665	2.704508	713.587228	0.017436	0.018832
RS	48	3.126974	2.788138	685.069480	0.016739	0.018044
RS	49	3.369195	2.788138	674.748466	0.016487	0.017722
RS	50	3.629597	2.883703	639.393452	0.015623	0.016769
RS	51	3.909546	2.883703	623.371493	0.015232	0.016315
RS	52	4.210507	2.973319	586.093957	0.014321	0.015331
RS	53	4.534060	2.973319	564.742642	0.013799	0.014761
RS	54	4.881898	3.086036	521.170691	0.012734	0.013636
RS	55	5.255846	3.086036	496.040996	0.012120	0.012985
RS	56	5.657863	3.086036	467.822168	0.011431	0.012259
RS	57	6.090056	3.086036	436.888685	0.010675	0.011464
RS	58	6.554690	4.059470	312.775555	0.007642	0.008309
RS	59	7.054200	4.059470	297.472588	0.007269	0.007906
RS	60	7.591204	4.059470	280.322142	0.006850	0.007454
RS	61	8.168515	4.059470	261.554614	0.006391	0.006956
RS	62	8.789161	4.059470	241.455620	0.005900	0.006422
RS	63	9.456393	4.059470	1408.269550	0.034410	0.037466
PA	4+25*2+4+6 0.056160929 0.020857073 9.456393358 0.674980869 0.216952067 0.260376117 0.313627151 0.397298421 0.515543743 0.683949673 0.920190757 1.241237384 1.672918621 2.231819476 2.866362805 3.437597593 3.789697754 3.856612701 3.697429872 3.428710486 3.145545669 2.905463239 2.740251659 2.659619449 2.654250655 2.704507731 2.788138322 2.883703281 2.973318744 3.086036041 4.059470404
//
IT	4636
RD	16
LK	-289749.833497
QD	-313.135471 -> -291.111855
RI	0.0254960731
TR	0.055047	0.021100
MT	9.565335
MM	C_pi: 1.870469, n_recomb: 42317.576388
RS	0	0.000000	0.719496	431.805106	0.010204	0.000592
RS	1	0.007525	0.719496	459.326883	0.010854	0.004503
RS	2	0.015617	0.719496	488.206984	0.011537	0.009509
RS	3	0.024318	0.719496	518.450933	0.012251	0.012197
RS	4	0.033674	0.218064	1786.086816	0.042207	0.038862
RS	5	0.043733	0.218064	1830.961937	0.043267	0.038065
RS	6	0.054550	0.264245	1550.535195	0.036640	0.032288
RS	7	0.066180	0.264245	1593.012470	0.037644	0.033774
RS	8	0.078686	0.317377	1363.753353	0.032227	0.029542
RS	9	0.092133	0.317377	1403.534339	0.033167	0.031097
RS	10	0.106592	0.400418	1146.912418	0.027103	0.025815
RS	11	0.122139	0.400418	1184.739376	0.027996	0.027145
RS	12	0.138856	0.517366	949.094956	0.022428	0.022013
RS	13	0.156831	0.517366	984.584722	0.023267	0.023184
RS	14	0.176159	0.684014	774.231676	0.018296	0.018420
RS	15	0.196941	0.684014	806.848281	0.019067	0.019431
RS	16	0.219288	0.918867	627.251777	0.014822	0.015247
RS	17	0.243316	0.918867	656.576319	0.015515	0.016113
RS	18	0.269152	1.240487	510.042036	0.012053	0.012635
RS	19	0.296932	1.240487	535.992239	0.012666	0.013375
RS	20	0.326803	1.677832	417.124217	0.009857	0.010503
RS	21	0.358922	1.677832	439.848709	0.010394	0.011109
RS	22	0.393458	2.251961	346.029196	0.008177	0.008794
RS	23	0.430593	2.251961	365.906030	0.008647	0.009274
RS	24	0.470523	2.913063	299.383815	0.007075	0.007605
RS	25	0.513458	2.913063	317.176887	0.007495	0.008006
RS	26	0.559623	3.515770	278.517449	0.006582	0.007026
RS	27	0.609263	3.515770	295.281465	0.006978	0.007402
RS	28	0.662638	3.891584	282.744547	0.006681	0.007080
RS	29	0.720030	3.891584	299.592613	0.007080	0.007475
RS	30	0.781742	3.965557	311.228354	0.007355	0.007763
RS	31	0.848097	3.965557	329.126975	0.007778	0.008212
RS	32	0.919446	3.798306	362.771907	0.008573	0.009061
RS	33	0.996164	3.798306	382.300688	0.009034	0.009580
RS	34	1.078656	3.514035	434.404006	0.010265	0.010904
RS	35	1.167355	3.514035	455.458389	0.010763	0.011484
RS	36	1.262729	3.214542	520.329204	0.012296	0.013143
RS	37	1.365281	3.214542	541.871706	0.012805	0.013750
RS	38	1.475551	2.961002	610.193502	0.014419	0.015507
RS	39	1.594119	2.961002	630.220767	0.014893	0.016076
RS	40	1.721609	2.786667	688.543129	0.016271	0.017579
RS	41	1.858694	2.786667	704.563228	0.016649	0.018026
RS	42	2.006095	2.701331	740.302729	0.017494	0.018938
RS	43	2.164589	2.701331	750.285703	0.017730	0.019195
RS	44	2.335010	2.695001	758.742501	0.017930	0.019389
RS	45	2.518256	2.695001	761.773465	0.018001	0.019436
RS	46	2.715292	2.747082	747.002760	0.017652	0.019026
RS	47	2.927156	2.747082	743.142220	0.017561	0.018881
RS	48	3.154964	2.834293	713.335675	0.016857	0.018091
RS	49	3.399916	2.834293	703.078044	0.016614	0.017786
RS	50	3.663301	2.934110	666.133869	0.015741	0.016829
RS	51	3.946507	2.934110	649.970880	0.015359	0.016391
RS	52	4.251026	3.027725	611.147079	0.014442	0.015405
RS	53	4.578462	3.027725	589.438802	0.013929	0.014849
RS	54	4.930539	3.145704	543.966148	0.012854	0.013718
RS	55	5.309111	3.145704	518.315004	0.012248	0.013079
RS	56	5.716172	3.145704	489.396995	0.011565	0.012363
RS	57	6.153867	3.145704	457.589701	0.010813	0.011577
RS	58	6.624500	4.181896	324.729742	0.007674	0.008312
RS	59	7.130551	4.181896	309.583263	0.007316	0.007930
RS	60	7.674684	4.181896	292.476305	0.006911	0.007495
RS	61	8.259766	4.181896	273.629992	0.006466	0.007015
RS	62	8.888879	4.181896	253.323739	0.005986	0.006495
RS	63	9.565335	4.181896	1505.647172	0.035580	0.038633
PA	4+25*2+4+6 0.055047265 0.021099771 9.565334657 0.719496123 0.218063957 0.264244601 0.317376646 0.400418039 0.517365838 0.684013595 0.918867393 1.240486896 1.677832313 2.251960799 2.913063228 3.515769814 3.891583902 3.965557331 3.798305797 3.514034556 3.214541670 2.961002470 2.786666616 2.701330724 2.695000638 2.747081619 2.834292826 2.934109773 3.027724973 3.145703910 4.181895844
//
IT	4896
RD	17
LK	-289706.545529
QD	-298.415997 -> -278.160958
RI	0.0238312183
TR	0.054001	0.021332
MT	9.669622
MM	C_pi: 1.910986, n_recomb: 43681.505949
RS	0	0.000000	0.765710	419.701450	0.009608	0.000561
RS	1	0.007544	0.765710	446.809387	0.010229	0.004279
RS	2	0.015657	0.765710	475.304506	0.010881	0.009035
RS	3	0.024382	0.765710	505.201165	0.011566	0.011592
RS	4	0.033765	0.219003	1845.345702	0.042245	0.039142
RS	5	0.043856	0.219003	1892.134202	0.043317	0.038292
RS	6	0.054708	0.268056	1587.047356	0.036332	0.032127
RS	7	0.066379	0.268056	1631.603955	0.037352	0.033583
RS	8	0.078930	0.321100	1401.336339	0.032081	0.029452
RS	9	0.092428	0.321100	1442.953789	0.033034	0.031000
RS	10	0.106944	0.403543	1184.212318	0.027110	0.025837
RS	11	0.122556	0.403543	1223.655787	0.028013	0.027163
RS	12	0.139345	0.519235	984.593583	0.022540	0.022117
RS	13	0.157401	0.519235	1021.552645	0.023386	0.023288
RS	14	0.176818	0.684121	806.144736	0.018455	0.018562
RS	15	0.197701	0.684121	840.125922	0.019233	0.019578
RS	16	0.220159	0.917455	654.234836	0.014977	0.015384
RS	17	0.244311	0.917455	684.814009	0.015677	0.016258
RS	18	0.270285	1.239299	531.671789	0.012172	0.012738
RS	19	0.298219	1.239299	558.735263	0.012791	0.013485
RS	20	0.328260	1.681653	433.446690	0.009923	0.010554
RS	21	0.360567	1.681653	457.107783	0.010465	0.011166
RS	22	0.395311	2.270074	357.604786	0.008187	0.008789
RS	23	0.432676	2.270074	378.224893	0.008659	0.009273
RS	24	0.472860	2.956927	307.402820	0.007037	0.007553
RS	25	0.516076	2.956927	325.772000	0.007458	0.007954
RS	26	0.562551	3.590895	284.395452	0.006511	0.006940
RS	27	0.612533	3.590895	301.629818	0.006905	0.007314
RS	28	0.666285	3.990862	287.776986	0.006588	0.006969
RS	29	0.724092	3.990862	305.063144	0.006984	0.007360
RS	30	0.786259	4.072606	316.605736	0.007248	0.007635
RS	31	0.853117	4.072606	334.984591	0.007669	0.008077
RS	32	0.925018	3.897913	369.702776	0.008464	0.008920
RS	33	1.002343	3.897913	389.822157	0.008924	0.009432
RS	34	1.085502	3.598511	444.150158	0.010168	0.010762
RS	35	1.174934	3.598511	465.951762	0.010667	0.011336
RS	36	1.271112	3.282939	534.074642	0.012227	0.013013
RS	37	1.374546	3.282939	556.519931	0.012740	0.013617
RS	38	1.485783	3.016070	628.710362	0.014393	0.015405
RS	39	1.605411	3.016070	649.725740	0.014874	0.015976
RS	40	1.734064	2.832627	711.730267	0.016294	0.017515
RS	41	1.872422	2.832627	728.695669	0.016682	0.017969
RS	42	2.021217	2.742484	767.027946	0.017560	0.018912
RS	43	2.181238	2.742484	777.787576	0.017806	0.019181
RS	44	2.353330	2.734979	787.288749	0.018023	0.019395
RS	45	2.538404	2.734979	790.862309	0.018105	0.019456
RS	46	2.737440	2.788593	775.754019	0.017759	0.019054
RS	47	2.951490	2.788593	772.198614	0.017678	0.018925
RS	48	3.181688	2.879041	741.197287	0.016968	0.018135
RS	49	3.429252	2.879041	731.028019	0.016735	0.017847
RS	50	3.695492	2.982770	692.570974	0.015855	0.016888
RS	51	3.981816	2.982770	676.289724	0.015482	0.016465
RS	52	4.289740	3.080070	635.980801	0.014559	0.015478
RS	53	4.620893	3.080070	613.935517	0.014055	0.014935
RS	54	4.977027	3.202931	566.614859	0.012972	0.013799
RS	55	5.360028	3.202931	540.457635	0.012373	0.013171
RS	56	5.771921	3.202931	510.857170	0.011695	0.012465
RS	57	6.214887	3.202931	478.193760	0.010947	0.011686
RS	58	6.691269	4.300656	336.538472	0.007704	0.008317
RS	59	7.203589	4.300656	321.555943	0.007361	0.007952
RS	60	7.754557	4.300656	304.504182	0.006971	0.007535
RS	61	8.347088	4.300656	285.594839	0.006538	0.007071
RS	62	8.984320	4.300656	265.100710	0.006069	0.006565
RS	63	9.669622	4.300656	1603.889945	0.036718	0.039767
PA	4+25*2+4+6 0.054000577 0.021331621 9.669622088 0.765709505 0.219003113 0.268055772 0.321099536 0.403543441 0.519234831 0.684120576 0.917454797 1.239299143 1.681653366 2.270073971 2.956926863 3.590894878 3.990862201 4.072606382 3.897913086 3.598511051 3.282938847 3.016070018 2.832626672 2.742484067 2.734979366 2.788592686 2.879040863 2.982770212 3.080070356 3.202931471 4.300655720
//
IT	4440
RD	18
LK	-289666.724117
QD	-284.790607 -> -266.133855
RI	0.0223124738
TR	0.053015	0.021553
MT	9.769682
MM	C_pi: 1.950434, n_recomb: 45017.893013
RS	0	0.000000	0.813794	407.782709	0.009058	0.000532
RS	1	0.007561	0.813794	434.443866	0.009650	0.004069
RS	2	0.015694	0.813794	462.513807	0.010274	0.008591
RS	3	0.024442	0.813794	492.014814	0.010929	0.011023
RS	4	0.033851	0.219790	1904.194869	0.042299	0.039421
RS	5	0.043972	0.219790	1952.845987	0.043379	0.038523
RS	6	0.054858	0.271811	1621.799294	0.036026	0.031962
RS	7	0.066567	0.271811	1668.395179	0.037061	0.033391
RS	8	0.079162	0.324787	1437.335705	0.031928	0.029356
RS	9	0.092708	0.324787	1480.762428	0.032893	0.030898
RS	10	0.107279	0.406659	1220.282184	0.027107	0.025850
RS	11	0.122952	0.406659	1261.320370	0.028018	0.027172
RS	12	0.139810	0.521138	1019.234297	0.022641	0.022211
RS	13	0.157942	0.521138	1057.642303	0.023494	0.023382
RS	14	0.177446	0.684266	837.576022	0.018605	0.018698
RS	15	0.198424	0.684266	872.903388	0.019390	0.019718
RS	16	0.220989	0.915980	681.002628	0.015127	0.015518
RS	17	0.245259	0.915980	712.822575	0.015834	0.016398
RS	18	0.271365	1.237744	553.220426	0.012289	0.012841
RS	19	0.299445	1.237744	581.388242	0.012915	0.013594
RS	20	0.329647	1.684515	449.711060	0.009990	0.010607
RS	21	0.362134	1.684515	474.302272	0.010536	0.011225
RS	22	0.397077	2.286369	369.089433	0.008199	0.008787
RS	23	0.434662	2.286369	390.445579	0.008673	0.009275
RS	24	0.475088	2.998135	315.294034	0.007004	0.007505
RS	25	0.518572	2.998135	334.229681	0.007424	0.007908
RS	26	0.565343	3.663119	290.105503	0.006444	0.006860
RS	27	0.615651	3.663119	307.797351	0.006837	0.007232
RS	28	0.669763	4.087631	292.590861	0.006499	0.006865
RS	29	0.727966	4.087631	310.298542	0.006893	0.007251
RS	30	0.790570	4.177824	321.686709	0.007146	0.007512
RS	31	0.857908	4.177824	340.524930	0.007564	0.007948
RS	32	0.930337	3.996276	376.227975	0.008357	0.008785
RS	33	1.008243	3.996276	396.913187	0.008817	0.009290
RS	34	1.092039	3.682142	453.359075	0.010071	0.010624
RS	35	1.182172	3.682142	475.881788	0.010571	0.011192
RS	36	1.279119	3.350729	547.154612	0.012154	0.012886
RS	37	1.383397	3.350729	570.480284	0.012672	0.013487
RS	38	1.495560	3.070653	646.469253	0.014360	0.015302
RS	39	1.616203	3.070653	668.459922	0.014849	0.015875
RS	40	1.745968	2.878126	734.129864	0.016308	0.017448
RS	41	1.885545	2.878126	752.040911	0.016705	0.017909
RS	42	2.035676	2.783085	793.009941	0.017615	0.018883
RS	43	2.197159	2.783085	804.558693	0.017872	0.019163
RS	44	2.370852	2.774220	815.186197	0.018108	0.019397
RS	45	2.557677	2.774220	819.322689	0.018200	0.019473
RS	46	2.758629	2.829098	803.973463	0.017859	0.019080
RS	47	2.974776	2.829098	800.746576	0.017787	0.018966
RS	48	3.207266	2.922480	768.639359	0.017074	0.018178
RS	49	3.457334	2.922480	758.581736	0.016851	0.017904
RS	50	3.726311	3.029811	718.687046	0.015964	0.016945
RS	51	4.015626	3.029811	702.309041	0.015601	0.016536
RS	52	4.326816	3.130509	660.575072	0.014674	0.015549
RS	53	4.661536	3.130509	638.212014	0.014177	0.015019
RS	54	5.021565	3.257911	589.094845	0.013086	0.013878
RS	55	5.408817	3.257911	562.446920	0.012494	0.013261
RS	56	5.825349	3.257911	532.180834	0.011822	0.012563
RS	57	6.273376	3.257911	498.679237	0.011077	0.011791
RS	58	6.755279	4.415961	348.194080	0.007735	0.008322
RS	59	7.273620	4.415961	333.382619	0.007406	0.007975
RS	60	7.831153	4.415961	316.397149	0.007028	0.007574
RS	61	8.430843	4.415961	297.439696	0.006607	0.007124
RS	62	9.075876	4.415961	276.776081	0.006148	0.006632
RS	63	9.769682	4.415961	1702.825808	0.037826	0.040869
PA	4+25*2+4+6 0.053014706 0.021553048 9.769681821 0.813794001 0.219790350 0.271811477 0.324787396 0.406658793 0.521137812 0.684266068 0.915980064 1.237744370 1.684515257 2.286368717 2.998135427 3.663118515 4.087631216 4.177824262 3.996275750 3.682142486 3.350728891 3.070653046 2.878126408 2.783084797 2.774219628 2.829098148 2.922480066 3.029810508 3.130508727 3.257911143 4.415961386
//
IT	4721
RD	19
LK	-289630.035921
QD	-272.152363 -> -254.943522
RI	0.0209215500
TR	0.052084	0.021765
MT	9.865844
MM	C_pi: 1.988854, n_recomb: 46326.817000
RS	0	0.000000	0.863911	396.021566	0.008548	0.000505
RS	1	0.007578	0.863911	422.206526	0.009114	0.003871
RS	2	0.015730	0.863911	449.815370	0.009710	0.008171
RS	3	0.024499	0.863911	478.877462	0.010337	0.010487
RS	4	0.033934	0.220440	1962.636439	0.042365	0.039698
RS	5	0.044083	0.220440	2013.099871	0.043454	0.038758
RS	6	0.055001	0.275508	1654.899433	0.035722	0.031794
RS	7	0.066747	0.275508	1703.492548	0.036771	0.033199
RS	8	0.079382	0.328432	1471.839901	0.031771	0.029255
RS	9	0.092975	0.328432	1517.046422	0.032747	0.030791
RS	10	0.107599	0.409758	1255.153209	0.027093	0.025856
RS	11	0.123330	0.409758	1297.763008	0.028013	0.027174
RS	12	0.140253	0.523066	1053.019742	0.022730	0.022298
RS	13	0.158459	0.523066	1092.855596	0.023590	0.023467
RS	14	0.178044	0.684449	868.507298	0.018747	0.018827
RS	15	0.199114	0.684449	905.161768	0.019539	0.019850
RS	16	0.221780	0.914455	707.538411	0.015273	0.015649
RS	17	0.246164	0.914455	740.584526	0.015986	0.016535
RS	18	0.272395	1.235878	574.671222	0.012405	0.012943
RS	19	0.300614	1.235878	603.933634	0.013036	0.013703
RS	20	0.330972	1.686530	465.906580	0.010057	0.010661
RS	21	0.363630	1.686530	491.420839	0.010608	0.011284
RS	22	0.398763	2.301008	380.478667	0.008213	0.008789
RS	23	0.436557	2.301008	402.563379	0.008690	0.009280
RS	24	0.477216	3.036918	323.053100	0.006973	0.007462
RS	25	0.520956	3.036918	342.545460	0.007394	0.007865
RS	26	0.568011	3.732631	295.649853	0.006382	0.006784
RS	27	0.618631	3.732631	313.786592	0.006773	0.007154
RS	28	0.673087	4.182024	297.194215	0.006415	0.006766
RS	29	0.731670	4.182024	315.307431	0.006806	0.007148
RS	30	0.794692	4.281272	326.487179	0.007047	0.007395
RS	31	0.862489	4.281272	345.764738	0.007464	0.007825
RS	32	0.935424	4.093414	382.370357	0.008254	0.008656
RS	33	1.013886	4.093414	403.597435	0.008712	0.009154
RS	34	1.098293	3.764921	462.059216	0.009974	0.010490
RS	35	1.189097	3.764921	485.277313	0.010475	0.011053
RS	36	1.286781	3.417889	559.599072	0.012079	0.012760
RS	37	1.391868	3.417889	583.782273	0.012601	0.013359
RS	38	1.504918	3.124732	663.494709	0.014322	0.015200
RS	39	1.626535	3.124732	686.446399	0.014817	0.015775
RS	40	1.757367	2.923137	755.761372	0.016314	0.017379
RS	41	1.898114	2.923137	774.616099	0.016721	0.017847
RS	42	2.049526	2.823124	818.256098	0.017663	0.018850
RS	43	2.212412	2.823124	830.603812	0.017929	0.019141
RS	44	2.387640	2.812730	842.433574	0.018185	0.019397
RS	45	2.576148	2.812730	847.150695	0.018286	0.019486
RS	46	2.778939	2.868641	831.649937	0.017952	0.019103
RS	47	2.997098	2.868641	828.772795	0.017890	0.019004
RS	48	3.231788	2.964679	795.646157	0.017175	0.018219
RS	49	3.484263	2.964679	785.721706	0.016960	0.017960
RS	50	3.755869	3.075326	744.463063	0.016070	0.017000
RS	51	4.048057	3.075326	728.008537	0.015715	0.016605
RS	52	4.362386	3.179163	684.907722	0.014784	0.015619
RS	53	4.700535	3.179163	662.245499	0.014295	0.015100
RS	54	5.064307	3.310796	611.383077	0.013197	0.013956
RS	55	5.455645	3.310796	584.259794	0.012612	0.013349
RS	56	5.876638	3.310796	553.345021	0.011944	0.012659
RS	57	6.329532	3.310796	519.023410	0.011204	0.011893
RS	58	6.816746	4.527982	359.687677	0.007764	0.008328
RS	59	7.340880	4.527982	345.054061	0.007448	0.007997
RS	60	7.904731	4.527982	328.145425	0.007083	0.007611
RS	61	8.511309	4.527982	309.154055	0.006673	0.007175
RS	62	9.163852	4.527982	288.338491	0.006224	0.006695
RS	63	9.865844	4.527982	1802.280166	0.038904	0.041940
PA	4+25*2+4+6 0.052084476 0.021764555 9.865843555 0.863911075 0.220439507 0.275508467 0.328432123 0.409758251 0.523066155 0.684448623 0.914454851 1.235878149 1.686529781 2.301008265 3.036917508 3.732630627 4.182023900 4.281272204 4.093414228 3.764920601 3.417888800 3.124731863 2.923136933 2.823124075 2.812730466 2.868641271 2.964679459 3.075325524 3.179163189 3.310795543 4.527981963
//
IT	4366
RD	20
LK	-289596.186992
QD	-260.407895 -> -244.513699
RI	0.0196399840
TR	0.051206	0.021967
MT	9.958346
MM	C_pi: 2.026291, n_recomb: 47608.721801
RS	0	0.000000	0.916299	384.373213	0.008074	0.000479
RS	1	0.007594	0.916299	410.054248	0.008613	0.003683
RS	2	0.015764	0.916299	437.168362	0.009183	0.007775
RS	3	0.024554	0.916299	465.751242	0.009783	0.009980
RS	4	0.034012	0.220969	2020.632421	0.042442	0.039974
RS	5	0.044189	0.220969	2072.859966	0.043540	0.038994
RS	6	0.055138	0.279150	1686.431568	0.035423	0.031624
RS	7	0.066918	0.279150	1736.979400	0.036484	0.033007
RS	8	0.079593	0.332032	1504.926132	0.031610	0.029151
RS	9	0.093230	0.332032	1551.882011	0.032597	0.030681
RS	10	0.107903	0.412835	1288.879467	0.027072	0.025855
RS	11	0.123690	0.412835	1333.037184	0.028000	0.027169
RS	12	0.140676	0.525011	1085.971165	0.022810	0.022376
RS	13	0.158952	0.525011	1127.213653	0.023677	0.023544
RS	14	0.178616	0.684666	898.935267	0.018882	0.018949
RS	15	0.199773	0.684666	936.897664	0.019679	0.019976
RS	16	0.222536	0.912895	733.831752	0.015414	0.015777
RS	17	0.247028	0.912895	768.089108	0.016133	0.016669
RS	18	0.273379	1.233749	596.015837	0.012519	0.013045
RS	19	0.301732	1.233749	626.362719	0.013156	0.013811
RS	20	0.332238	1.687794	482.029632	0.010125	0.010717
RS	21	0.365060	1.687794	508.459654	0.010680	0.011345
RS	22	0.400374	2.314124	391.775818	0.008229	0.008793
RS	23	0.438370	2.314124	414.581778	0.008708	0.009287
RS	24	0.479252	3.073398	330.688986	0.006946	0.007423
RS	25	0.523237	3.073398	350.728820	0.007367	0.007827
RS	26	0.570563	3.799527	301.040526	0.006323	0.006713
RS	27	0.621482	3.799527	319.610316	0.006713	0.007082
RS	28	0.676268	4.274064	301.604947	0.006335	0.006672
RS	29	0.735214	4.274064	320.108772	0.006724	0.007051
RS	30	0.798637	4.382937	331.030542	0.006953	0.007284
RS	31	0.866875	4.382937	350.728628	0.007367	0.007708
RS	32	0.940295	4.189305	388.158944	0.008153	0.008531
RS	33	1.019290	4.189305	409.905076	0.008610	0.009023
RS	34	1.104283	3.846833	470.282561	0.009878	0.010360
RS	35	1.195731	3.846833	494.171023	0.010380	0.010918
RS	36	1.294122	3.484397	571.442581	0.012003	0.012637
RS	37	1.399985	3.484397	596.460438	0.012528	0.013234
RS	38	1.513887	3.178266	679.822797	0.014279	0.015098
RS	39	1.636438	3.178266	703.720265	0.014781	0.015675
RS	40	1.768295	2.967628	776.653688	0.016313	0.017309
RS	41	1.910164	2.967628	796.448309	0.016729	0.017783
RS	42	2.062807	2.862579	842.787903	0.017702	0.018816
RS	43	2.227040	2.862579	855.942064	0.017979	0.019117
RS	44	2.403744	2.850510	869.042756	0.018254	0.019394
RS	45	2.593867	2.850510	874.355778	0.018365	0.019495
RS	46	2.798426	2.907240	858.788368	0.018038	0.019124
RS	47	3.018519	2.907240	856.279882	0.017986	0.019038
RS	48	3.255325	3.005682	822.216343	0.017270	0.018258
RS	49	3.510112	3.005682	812.444599	0.017065	0.018012
RS	50	3.784247	3.119386	769.891903	0.016171	0.017054
RS	51	4.079198	3.119386	753.379629	0.015824	0.016671
RS	52	4.396546	3.226124	708.968697	0.014892	0.015687
RS	53	4.737993	3.226124	686.024841	0.014410	0.015179
RS	54	5.105367	3.361701	633.467156	0.013306	0.014032
RS	55	5.500638	3.361701	605.883302	0.012726	0.013434
RS	56	5.925924	3.361701	574.336296	0.012064	0.012752
RS	57	6.383504	3.361701	539.212475	0.011326	0.011992
RS	58	6.875830	4.636853	371.015639	0.007793	0.008334
RS	59	7.405542	4.636853	356.566126	0.007490	0.008018
RS	60	7.975477	4.636853	339.744143	0.007136	0.007646
RS	61	8.588690	4.636853	320.732148	0.006737	0.007224
RS	62	9.248468	4.636853	299.781149	0.006297	0.006756
RS	63	9.958346	4.636853	1902.114122	0.039953	0.042980
PA	4+25*2+4+6 0.051205517 0.021966711 9.958346188 0.916298932 0.220969070 0.279149855 0.332032399 0.412835221 0.525011361 0.684665986 0.912894678 1.233748963 1.687793984 2.314124269 3.073398424 3.799526552 4.274063634 4.382937393 4.189304827 3.846832657 3.484396715 3.178265651 2.967627560 2.862578985 2.850509794 2.907239960 3.005681524 3.119385865 3.226124076 3.361701058 4.636852658
//
IT	4873
RD	21
LK	-289564.916955
QD	-249.474434 -> -234.776376
RI	0.0184575779
TR	0.050374	0.022160
MT	10.047447
MM	C_pi: 2.062768, n_recomb: 48863.497208
RS	0	0.000000	0.971092	372.848333	0.007630	0.000455
RS	1	0.007609	0.971092	398.001883	0.008145	0.003506
RS	2	0.015796	0.971092	424.592397	0.008689	0.007400
RS	3	0.024607	0.971092	452.661169	0.009264	0.009500
RS	4	0.034087	0.221389	2078.168640	0.042530	0.040249
RS	5	0.044289	0.221389	2132.111929	0.043634	0.039233
RS	6	0.055268	0.282733	1716.476888	0.035128	0.031453
RS	7	0.067082	0.282733	1768.935266	0.036202	0.032816
RS	8	0.079794	0.335582	1536.660648	0.031448	0.029044
RS	9	0.093474	0.335582	1585.333479	0.032444	0.030569
RS	10	0.108195	0.415880	1321.499386	0.027045	0.025848
RS	11	0.124035	0.415880	1367.179829	0.027980	0.027158
RS	12	0.141081	0.526964	1118.090671	0.022882	0.022448
RS	13	0.159424	0.526964	1160.717591	0.023754	0.023615
RS	14	0.179162	0.684916	928.838096	0.019009	0.019067
RS	15	0.200403	0.684916	968.088345	0.019812	0.020096
RS	16	0.223259	0.911318	759.852083	0.015551	0.015902
RS	17	0.247855	0.911318	795.304642	0.016276	0.016799
RS	18	0.274322	1.231403	617.231022	0.012632	0.013146
RS	19	0.302802	1.231403	648.651185	0.013275	0.013917
RS	20	0.333450	1.688394	498.065776	0.010193	0.010774
RS	21	0.366429	1.688394	525.403494	0.010752	0.011407
RS	22	0.401918	2.325846	402.973519	0.008247	0.008799
RS	23	0.440107	2.325846	426.492988	0.008728	0.009297
RS	24	0.481201	3.107738	338.198035	0.006921	0.007387
RS	25	0.525422	3.107738	358.775948	0.007342	0.007792
RS	26	0.573008	3.863929	306.279588	0.006268	0.006646
RS	27	0.624214	3.863929	325.270785	0.006657	0.007014
RS	28	0.679317	4.363829	305.829196	0.006259	0.006583
RS	29	0.738612	4.363829	324.709134	0.006645	0.006958
RS	30	0.802419	4.482855	335.327918	0.006863	0.007177
RS	31	0.871080	4.482855	355.428329	0.007274	0.007597
RS	32	0.944965	4.283962	393.609405	0.008055	0.008411
RS	33	1.024472	4.283962	415.852349	0.008510	0.008897
RS	34	1.110029	3.927830	478.054198	0.009783	0.010234
RS	35	1.202095	3.927830	502.588386	0.010286	0.010787
RS	36	1.301166	3.550217	582.709167	0.011925	0.012516
RS	37	1.407775	3.550217	608.538402	0.012454	0.013111
RS	38	1.522495	3.231230	695.471985	0.014233	0.014996
RS	39	1.645944	3.231230	720.298668	0.014741	0.015575
RS	40	1.778786	3.011580	796.817510	0.016307	0.017238
RS	41	1.921735	3.011580	817.546175	0.016731	0.017718
RS	42	2.075561	2.901443	866.606342	0.017735	0.018780
RS	43	2.241090	2.901443	880.572026	0.018021	0.019090
RS	44	2.419214	2.887566	895.005992	0.018316	0.019388
RS	45	2.610891	2.887566	900.927814	0.018438	0.019502
RS	46	2.817151	2.944923	885.373991	0.018119	0.019143
RS	47	3.039105	2.944923	883.250999	0.018076	0.019070
RS	48	3.277947	3.045537	848.330160	0.017361	0.018295
RS	49	3.534961	3.045537	838.729023	0.017165	0.018062
RS	50	3.811530	3.162063	794.950342	0.016269	0.017106
RS	51	4.109142	3.162063	778.397975	0.015930	0.016735
RS	52	4.429399	3.271488	732.731619	0.014995	0.015753
RS	53	4.774022	3.271488	709.523239	0.014521	0.015255
RS	54	5.144866	3.410748	655.320453	0.013411	0.014106
RS	55	5.543926	3.410748	627.290937	0.012838	0.013517
RS	56	5.973349	3.410748	595.128441	0.012179	0.012842
RS	57	6.435446	3.410748	559.220678	0.011445	0.012088
RS	58	6.932701	4.742724	382.165403	0.007821	0.008340
RS	59	7.467790	4.742724	367.906147	0.007529	0.008038
RS	60	8.043592	4.742724	351.180398	0.007187	0.007680
RS	61	8.663204	4.742724	332.160731	0.006798	0.007271
RS	62	9.329960	4.742724	311.090400	0.006367	0.006814
RS	63	10.047447	4.742724	2002.149658	0.040974	0.043991
PA	4+25*2+4+6 0.050373751 0.022159977 10.047447220 0.971091560 0.221389376 0.282732917 0.335582054 0.415879783 0.526964052 0.684915739 0.911318014 1.231402833 1.688394367 2.325846329 3.107738268 3.863928570 4.363829024 4.482855167 4.283961871 3.927830405 3.550216634 3.231229875 3.011579793 2.901442811 2.887566454 2.944922864 3.045536524 3.162063467 3.271488061 3.410747559 4.742724486
//
IT	5144
RD	22
LK	-289535.994348
QD	-239.279749 -> -225.672126
RI	0.0173624051
TR	0.049586	0.022345
MT	10.133309
MM	C_pi: 2.098316, n_recomb: 50091.581737
RS	0	0.000000	1.028491	361.439407	0.007216	0.000432
RS	1	0.007623	1.028491	386.044587	0.007707	0.003337
RS	2	0.015827	1.028491	412.085802	0.008227	0.007043
RS	3	0.024657	1.028491	439.609291	0.008776	0.009044
RS	4	0.034159	0.221714	2135.213964	0.042626	0.040522
RS	5	0.044386	0.221714	2190.825939	0.043736	0.039473
RS	6	0.055393	0.286260	1745.105240	0.034838	0.031282
RS	7	0.067238	0.286260	1799.429728	0.035923	0.032627
RS	8	0.079987	0.339080	1567.108718	0.031285	0.028935
RS	9	0.093707	0.339080	1617.465349	0.032290	0.030455
RS	10	0.108473	0.418891	1353.045384	0.027011	0.025836
RS	11	0.124365	0.418891	1400.222892	0.027953	0.027143
RS	12	0.141468	0.528922	1149.387125	0.022946	0.022514
RS	13	0.159875	0.528922	1193.376070	0.023824	0.023678
RS	14	0.179686	0.685198	958.209196	0.019129	0.019178
RS	15	0.201006	0.685198	998.727039	0.019938	0.020210
RS	16	0.223952	0.909736	785.587705	0.015683	0.016023
RS	17	0.248646	0.909736	822.219074	0.016414	0.016925
RS	18	0.275224	1.228876	638.306974	0.012743	0.013246
RS	19	0.303827	1.228876	670.788801	0.013391	0.014023
RS	20	0.334611	1.688401	514.011509	0.010261	0.010831
RS	21	0.367741	1.688401	542.248622	0.010825	0.011469
RS	22	0.403397	2.336295	414.070780	0.008266	0.008808
RS	23	0.441771	2.336295	438.295959	0.008750	0.009308
RS	24	0.483070	3.140058	345.585198	0.006899	0.007354
RS	25	0.527517	3.140058	366.692089	0.007320	0.007759
RS	26	0.575352	3.925929	311.375605	0.006216	0.006584
RS	27	0.626834	3.925929	330.777113	0.006603	0.006949
RS	28	0.682241	4.451374	309.878904	0.006186	0.006499
RS	29	0.741871	4.451374	329.121218	0.006570	0.006871
RS	30	0.806047	4.581048	339.395657	0.006776	0.007076
RS	31	0.875114	4.581048	359.881109	0.007184	0.007490
RS	32	0.949447	4.377359	398.746136	0.007960	0.008296
RS	33	1.029446	4.377359	421.464696	0.008414	0.008777
RS	34	1.115544	4.007908	485.400356	0.009690	0.010112
RS	35	1.208204	4.007908	510.556330	0.010192	0.010660
RS	36	1.307929	3.615320	593.430531	0.011847	0.012399
RS	37	1.415255	3.615320	620.048030	0.012378	0.012991
RS	38	1.530762	3.283593	710.474009	0.014184	0.014896
RS	39	1.655075	3.283593	736.212671	0.014697	0.015476
RS	40	1.788864	3.054965	816.280407	0.016296	0.017167
RS	41	1.932852	3.054965	837.935791	0.016728	0.017653
RS	42	2.087816	2.939695	889.732174	0.017762	0.018742
RS	43	2.254592	2.939695	904.512467	0.018057	0.019062
RS	44	2.434083	2.923892	920.336935	0.018373	0.019381
RS	45	2.627255	2.923892	926.878270	0.018504	0.019506
RS	46	2.835153	2.981696	911.414065	0.018195	0.019160
RS	47	3.058900	2.981696	909.691258	0.018161	0.019100
RS	48	3.299702	3.084274	873.987475	0.017448	0.018330
RS	49	3.558860	3.084274	864.573091	0.017260	0.018110
RS	50	3.837775	3.203406	819.634011	0.016363	0.017157
RS	51	4.137951	3.203406	803.057771	0.016032	0.016797
RS	52	4.461009	3.315317	756.189182	0.015096	0.015817
RS	53	4.808694	3.315317	732.732257	0.014628	0.015330
RS	54	5.182882	3.458017	676.933098	0.013514	0.014178
RS	55	5.585595	3.458017	648.472155	0.012946	0.013597
RS	56	6.019007	3.458017	615.710311	0.012292	0.012929
RS	57	6.485458	3.458017	579.036374	0.011560	0.012180
RS	58	6.987466	4.845696	393.134235	0.007848	0.008347
RS	59	7.527742	4.845696	379.070809	0.007568	0.008058
RS	60	8.109204	4.845696	362.450143	0.007236	0.007713
RS	61	8.734990	4.845696	343.434891	0.006856	0.007315
RS	62	9.408479	4.845696	322.260370	0.006433	0.006869
RS	63	10.133309	4.845696	2102.259388	0.041968	0.044973
PA	4+25*2+4+6 0.049585832 0.022344913 10.133309058 1.028490511 0.221713862 0.286259879 0.339079887 0.418891222 0.528922246 0.685197670 0.909735599 1.228875616 1.688400707 2.336294966 3.140058182 3.925929350 4.451373949 4.581048123 4.377358544 4.007907762 3.615319536 3.283592574 3.054965047 2.939695291 2.923891803 2.981695924 3.084274080 3.203405543 3.315316896 3.458017224 4.845695717
//
IT	5026
RD	23
LK	-289509.212672
QD	-229.759112 -> -217.147367
RI	0.0163445503
TR	0.048838	0.022522
MT	10.216254
MM	C_pi: 2.132980, n_recomb: 51293.143716
RS	0	0.000000	1.088733	350.135303	0.006826	0.000410
RS	1	0.007637	1.088733	374.173355	0.007295	0.003177
RS	2	0.015857	1.088733	399.642136	0.007791	0.006705
RS	3	0.024704	1.088733	426.592215	0.008317	0.008611
RS	4	0.034228	0.221951	2191.767043	0.042730	0.040792
RS	5	0.044479	0.221951	2249.001236	0.043846	0.039713
RS	6	0.055512	0.289732	1772.387667	0.034554	0.031110
RS	7	0.067388	0.289732	1828.533616	0.035649	0.032439
RS	8	0.080171	0.342524	1596.335019	0.031122	0.028825
RS	9	0.093930	0.342524	1648.341620	0.032136	0.030341
RS	10	0.108740	0.421865	1383.560706	0.026974	0.025820
RS	11	0.124682	0.421865	1432.209065	0.027922	0.027124
RS	12	0.141840	0.530886	1179.863233	0.023002	0.022573
RS	13	0.160309	0.530886	1225.191518	0.023886	0.023736
RS	14	0.180188	0.685510	987.042835	0.019243	0.019285
RS	15	0.201585	0.685510	1028.807810	0.020057	0.020318
RS	16	0.224617	0.908160	811.022767	0.015812	0.016141
RS	17	0.249407	0.908160	848.816129	0.016548	0.017047
RS	18	0.276090	1.226204	659.230096	0.012852	0.013345
RS	19	0.304811	1.226204	692.761468	0.013506	0.014127
RS	20	0.335726	1.687890	529.857642	0.010330	0.010889
RS	21	0.369001	1.687890	558.985450	0.010898	0.011532
RS	22	0.404818	2.345590	425.063886	0.008287	0.008818
RS	23	0.443370	2.345590	449.986843	0.008773	0.009322
RS	24	0.484866	3.170501	352.851207	0.006879	0.007323
RS	25	0.529530	3.170501	374.478110	0.007301	0.007730
RS	26	0.577606	3.985657	316.332989	0.006167	0.006524
RS	27	0.629353	3.985657	336.134097	0.006553	0.006889
RS	28	0.685052	4.536798	313.761664	0.006117	0.006418
RS	29	0.745005	4.536798	333.353194	0.006499	0.006787
RS	30	0.809536	4.677554	343.247675	0.006692	0.006978
RS	31	0.878995	4.677554	364.101734	0.007098	0.007389
RS	32	0.953759	4.469524	403.587060	0.007868	0.008186
RS	33	1.034232	4.469524	426.760899	0.008320	0.008661
RS	34	1.120851	4.087086	492.342883	0.009599	0.009994
RS	35	1.214085	4.087086	518.097338	0.010101	0.010538
RS	36	1.314438	3.679724	603.630248	0.011768	0.012283
RS	37	1.422456	3.679724	631.012997	0.012302	0.012874
RS	38	1.538722	3.335365	724.852117	0.014132	0.014797
RS	39	1.663868	3.335365	751.484874	0.014651	0.015378
RS	40	1.798570	3.097802	835.059583	0.016280	0.017095
RS	41	1.943560	3.097802	857.633010	0.016720	0.017586
RS	42	2.099622	2.977356	912.177515	0.017784	0.018703
RS	43	2.267602	2.977356	927.773637	0.018088	0.019031
RS	44	2.448410	2.959523	945.038522	0.018424	0.019372
RS	45	2.643027	2.959523	952.208178	0.018564	0.019508
RS	46	2.852505	3.017619	936.903398	0.018266	0.019175
RS	47	3.077981	3.017619	935.593834	0.018240	0.019127
RS	48	3.320677	3.121972	899.178355	0.017530	0.018364
RS	49	3.581906	3.121972	889.965525	0.017351	0.018155
RS	50	3.863085	3.243510	843.929364	0.016453	0.017205
RS	51	4.165737	3.243510	827.344499	0.016130	0.016857
RS	52	4.491501	3.357731	779.324513	0.015194	0.015880
RS	53	4.842144	3.357731	755.634562	0.014732	0.015401
RS	54	5.219564	3.503658	698.286028	0.013614	0.014249
RS	55	5.625807	3.503658	669.408038	0.013051	0.013675
RS	56	6.063074	3.503658	636.063229	0.012401	0.013014
RS	57	6.533734	3.503658	598.641229	0.011671	0.012270
RS	58	7.040337	4.945965	403.914494	0.007875	0.008353
RS	59	7.585628	4.945965	390.052310	0.007604	0.008077
RS	60	8.172562	4.945965	373.545281	0.007283	0.007744
RS	61	8.804319	4.945965	354.546125	0.006912	0.007358
RS	62	9.484321	4.945965	333.282066	0.006498	0.006922
RS	63	10.216254	4.945965	2202.302675	0.042936	0.045927
PA	4+25*2+4+6 0.048838008 0.022521720 10.216254111 1.088733458 0.221951418 0.289731501 0.342523716 0.421864595 0.530885951 0.685509981 0.908159836 1.226203577 1.687890278 2.345590451 3.170501212 3.985657371 4.536797732 4.677554440 4.469523755 4.087086392 3.679723846 3.335365298 3.097802108 2.977355918 2.959523193 3.017618703 3.121972443 3.243510129 3.357730748 3.503658259 4.945964830
//
IT	4607
RD	24
LK	-289484.386181
QD	-220.855281 -> -209.154635
RI	0.0153990745
TR	0.048128	0.022691
MT	10.296419
MM	C_pi: 2.166786, n_recomb: 52468.569089
RS	0	0.000000	1.151924	338.974397	0.006461	0.000390
RS	1	0.007650	1.151924	362.431291	0.006908	0.003024
RS	2	0.015885	1.151924	387.309728	0.007382	0.006382
RS	3	0.024750	1.151924	413.664032	0.007884	0.008198
RS	4	0.034294	0.222115	2247.767347	0.042840	0.041060
RS	5	0.044567	0.222115	2306.578720	0.043961	0.039953
RS	6	0.055627	0.293154	1798.356642	0.034275	0.030939
RS	7	0.067532	0.293154	1856.279560	0.035379	0.032253
RS	8	0.080348	0.345914	1624.389736	0.030959	0.028714
RS	9	0.094145	0.345914	1678.012029	0.031981	0.030226
RS	10	0.108997	0.424799	1413.074177	0.026932	0.025801
RS	11	0.124985	0.424799	1463.166780	0.027887	0.027102
RS	12	0.142197	0.532848	1209.539489	0.023053	0.022627
RS	13	0.160725	0.532848	1256.184205	0.023942	0.023788
RS	14	0.180670	0.685861	1015.319048	0.019351	0.019386
RS	15	0.202142	0.685861	1058.310361	0.020170	0.020421
RS	16	0.225255	0.906601	836.142863	0.015936	0.016256
RS	17	0.250137	0.906601	875.081011	0.016678	0.017166
RS	18	0.276923	1.223416	679.988745	0.012960	0.013443
RS	19	0.305757	1.223416	714.557083	0.013619	0.014230
RS	20	0.336798	1.686934	545.594337	0.010398	0.010948
RS	21	0.370213	1.686934	575.603700	0.010970	0.011595
RS	22	0.406184	2.353825	435.952204	0.008309	0.008830
RS	23	0.444907	2.353825	461.564952	0.008797	0.009337
RS	24	0.486593	3.199195	359.996861	0.006861	0.007296
RS	25	0.531467	3.199195	382.134898	0.007283	0.007703
RS	26	0.579774	4.043227	321.155953	0.006121	0.006468
RS	27	0.631777	4.043227	341.346267	0.006506	0.006832
RS	28	0.687758	4.620155	317.486799	0.006051	0.006342
RS	29	0.748021	4.620155	337.415004	0.006431	0.006708
RS	30	0.812895	4.772411	346.896243	0.006612	0.006886
RS	31	0.882732	4.772411	368.103217	0.007016	0.007291
RS	32	0.957910	4.560472	408.149264	0.007779	0.008079
RS	33	1.038841	4.560472	431.758866	0.008229	0.008550
RS	34	1.125962	4.165346	498.906275	0.009509	0.009879
RS	35	1.219748	4.165346	525.236660	0.010011	0.010419
RS	36	1.320709	3.743408	613.335788	0.011690	0.012171
RS	37	1.429393	3.743408	641.461049	0.012226	0.012759
RS	38	1.546391	3.386526	738.634182	0.014078	0.014699
RS	39	1.672340	3.386526	766.142719	0.014602	0.015282
RS	40	1.807924	3.140063	853.182060	0.016261	0.017024
RS	41	1.953880	3.140063	876.663640	0.016708	0.017520
RS	42	2.111002	3.014415	933.960546	0.017800	0.018662
RS	43	2.280144	3.014415	950.372089	0.018113	0.019000
RS	44	2.462225	2.994461	969.122448	0.018471	0.019362
RS	45	2.658235	2.994461	976.927424	0.018619	0.019509
RS	46	2.869240	3.052701	961.848545	0.018332	0.019189
RS	47	3.096387	3.052701	960.963460	0.018315	0.019152
RS	48	3.340910	3.158653	923.904705	0.017609	0.018396
RS	49	3.604140	3.158653	914.906537	0.017437	0.018199
RS	50	3.887507	3.282416	867.833383	0.016540	0.017253
RS	51	4.192551	3.282416	851.253780	0.016224	0.016915
RS	52	4.520931	3.398779	802.131734	0.015288	0.015941
RS	53	4.874432	3.398779	778.223158	0.014832	0.015471
RS	54	5.254976	3.547734	719.371197	0.013711	0.014317
RS	55	5.664632	3.547734	690.089742	0.013152	0.013751
RS	56	6.105626	3.547734	656.177615	0.012506	0.013096
RS	57	6.580356	3.547734	618.025022	0.011779	0.012357
RS	58	7.091403	5.043618	414.503322	0.007900	0.008360
RS	59	7.641546	5.043618	400.847237	0.007640	0.008095
RS	60	8.233774	5.043618	384.461724	0.007327	0.007774
RS	61	8.871307	5.043618	365.489568	0.006966	0.007398
RS	62	9.557612	5.043618	344.149776	0.006559	0.006973
RS	63	10.296419	5.043618	2302.157897	0.043877	0.046854
PA	4+25*2+4+6 0.048127562 0.022690878 10.296419343 1.151924481 0.222114972 0.293153525 0.345913753 0.424799429 0.532847834 0.685861047 0.906600876 1.223415730 1.686934118 2.353824588 3.199195419 4.043227368 4.620154808 4.772410521 4.560472077 4.165345647 3.743408108 3.386526125 3.140063473 3.014414711 2.994460534 3.052700834 3.158653333 3.282415510 3.398779113 3.547733992 5.043617856
//
IT	5464
RD	25
LK	-289461.349326
QD	-212.516758 -> -201.650975
RI	0.0145152996
TR	0.047452	0.022853
MT	10.373966
MM	C_pi: 2.199753, n_recomb: 53618.017671
RS	0	0.000000	1.218443	327.914018	0.006116	0.000370
RS	1	0.007663	1.218443	350.775248	0.006542	0.002879
RS	2	0.015913	1.218443	375.045217	0.006995	0.006075
RS	3	0.024795	1.218443	400.781473	0.007475	0.007805
RS	4	0.034357	0.222207	2303.257813	0.042957	0.041326
RS	5	0.044653	0.222207	2363.600682	0.044082	0.040191
RS	6	0.055737	0.296520	1823.108651	0.034002	0.030769
RS	7	0.067671	0.296520	1882.763467	0.035114	0.032070
RS	8	0.080519	0.349249	1651.319914	0.030798	0.028604
RS	9	0.094351	0.349249	1706.523073	0.031827	0.030111
RS	10	0.109244	0.427692	1441.619515	0.026887	0.025778
RS	11	0.125278	0.427692	1493.129194	0.027848	0.027076
RS	12	0.142540	0.534807	1238.418496	0.023097	0.022676
RS	13	0.161125	0.534807	1286.356344	0.023991	0.023835
RS	14	0.181134	0.686236	1043.048843	0.019453	0.019482
RS	15	0.202677	0.686236	1087.245525	0.020278	0.020519
RS	16	0.225870	0.905062	860.934334	0.016057	0.016367
RS	17	0.250840	0.905062	900.999575	0.016804	0.017282
RS	18	0.277724	1.220537	700.567583	0.013066	0.013539
RS	19	0.306668	1.220537	736.159680	0.013730	0.014331
RS	20	0.337830	1.685565	561.218651	0.010467	0.011008
RS	21	0.371379	1.685565	592.100158	0.011043	0.011659
RS	22	0.407500	2.361089	446.730640	0.008332	0.008844
RS	23	0.446388	2.361089	473.024914	0.008822	0.009353
RS	24	0.488256	3.226191	367.028112	0.006845	0.007271
RS	25	0.533332	3.226191	389.668698	0.007267	0.007679
RS	26	0.581862	4.098706	325.849290	0.006077	0.006416
RS	27	0.634111	4.098706	346.418734	0.006461	0.006778
RS	28	0.690364	4.701522	321.058903	0.005988	0.006269
RS	29	0.750927	4.701522	341.311593	0.006366	0.006632
RS	30	0.816131	4.865659	350.349622	0.006534	0.006797
RS	31	0.886332	4.865659	371.894345	0.006936	0.007198
RS	32	0.961911	4.650191	412.448064	0.007692	0.007977
RS	33	1.043282	4.650191	436.474627	0.008140	0.008442
RS	34	1.130889	4.242666	505.109821	0.009421	0.009769
RS	35	1.225208	4.242666	531.994147	0.009922	0.010304
RS	36	1.326754	3.806345	622.569868	0.011611	0.012062
RS	37	1.436082	3.806345	651.415032	0.012149	0.012648
RS	38	1.553788	3.437060	751.840367	0.014022	0.014603
RS	39	1.680512	3.437060	780.205800	0.014551	0.015187
RS	40	1.816948	3.181735	870.665031	0.016238	0.016952
RS	41	1.963838	3.181735	895.043623	0.016693	0.017453
RS	42	2.121983	3.050868	955.091024	0.017813	0.018621
RS	43	2.292247	3.050868	972.315917	0.018134	0.018967
RS	44	2.475558	3.028707	992.592631	0.018512	0.019350
RS	45	2.672915	3.028707	1001.038084	0.018670	0.019507
RS	46	2.885395	3.086962	986.246227	0.018394	0.019201
RS	47	3.114157	3.086962	985.795201	0.018386	0.019175
RS	48	3.360448	3.194355	948.157112	0.017684	0.018427
RS	49	3.625611	3.194355	939.385458	0.017520	0.018240
RS	50	3.911094	3.320172	891.334000	0.016624	0.017299
RS	51	4.218452	3.320172	874.772561	0.016315	0.016970
RS	52	4.549362	3.438526	824.596177	0.015379	0.016000
RS	53	4.905628	3.438526	800.482784	0.014929	0.015538
RS	54	5.289194	3.590325	740.172527	0.013805	0.014384
RS	55	5.702152	3.590325	710.501018	0.013251	0.013825
RS	56	6.146753	3.590325	676.037155	0.012608	0.013175
RS	57	6.625423	3.590325	637.171494	0.011884	0.012440
RS	58	7.140772	5.138762	424.894154	0.007924	0.008366
RS	59	7.695610	5.138762	411.448703	0.007674	0.008113
RS	60	8.292964	5.138762	395.192174	0.007371	0.007802
RS	61	8.936092	5.138762	376.257439	0.007017	0.007437
RS	62	9.628500	5.138762	354.855184	0.006618	0.007021
RS	63	10.373966	5.138762	2401.691959	0.044793	0.047754
PA	4+25*2+4+6 0.047451874 0.022852776 10.373965842 1.218443436 0.222206798 0.296520282 0.349249178 0.427692090 0.534807057 0.686235839 0.905062317 1.220537382 1.685565041 2.361088703 3.226191346 4.098706375 4.701521579 4.865659213 4.650190742 4.242666099 3.806345285 3.437060349 3.181734800 3.050868231 3.028707283 3.086961533 3.194354674 3.320171509 3.438525902 3.590324861 5.138761745
//
CC
CC	Brief Description of the file format:
CC	  CC  comments
CC	  MM  useful-messages
CC	  RD  round-of-iterations
CC	  LL  \log[P(sequence)]
CC	  QD  Q-before-opt Q-after-opt
CC	  TR  \theta_0 \rho_0
CC	  RS  k t_k \lambda_k \pi_k \sum_{l\not=k}A_{kl} A_{kk}
CC	  DC  begin end best-k t_k+\Delta_k max-prob
CC
MM	Version: 0.6.5-r67
MM	pattern:4+25*2+4+6, n:63, n_free_lambdas:28
MM	n_iterations:25, skip:1, max_t:5, theta/rho:5
MM	is_decoding:0
MM	n_seqs:16, sum_L:1092361, sum_n:111918
RD	0
LK	0.000000
QD	0.000000 -> 0.000000
RI	inf
TR	0.108092	0.021618
MT	5.000000
MM	C_pi: 1.000000, n_recomb: 23362.604325
RS	0	0.000000	1.000000	148.369911	0.006351	0.000000
RS	1	0.006440	1.000000	156.889752	0.006715	0.000000
RS	2	0.013294	1.000000	165.828596	0.007098	0.000000
RS	3	0.020590	1.000000	175.197758	0.007499	0.000000
RS	4	0.028356	1.000000	185.007497	0.007919	0.000000
RS	5	0.036622	1.000000	195.266778	0.008358	0.000000
RS	6	0.045421	1.000000	205.982993	0.008817	0.000000
RS	7	0.054785	1.000000	217.161652	0.009295	0.000000
RS	8	0.064753	1.000000	228.806050	0.009794	0.000000
RS	9	0.075363	1.000000	240.916887	0.010312	0.000000
RS	10	0.086656	1.000000	253.491866	0.010850	0.000000
RS	11	0.098677	1.000000	266.525244	0.011408	0.000000
RS	12	0.111471	1.000000	280.007358	0.011985	0.000000
RS	13	0.125090	1.000000	293.924108	0.012581	0.000000
RS	14	0.139585	1.000000	308.256414	0.013194	0.000000
RS	15	0.155014	1.000000	322.979636	0.013825	0.000000
RS	16	0.171437	1.000000	338.062981	0.014470	0.000000
RS	17	0.188917	1.000000	353.468878	0.015130	0.000000
RS	18	0.207523	1.000000	369.152353	0.015801	0.000000
RS	19	0.227327	1.000000	385.060402	0.016482	0.000000
RS	20	0.248406	1.000000	401.131373	0.017170	0.000000
RS	21	0.270843	1.000000	417.294387	0.017862	0.000000
RS	22	0.294725	1.000000	433.468803	0.018554	0.000000
RS	23	0.320144	1.000000	449.563758	0.019243	0.000000
RS	24	0.347201	1.000000	465.477806	0.019924	0.000000
RS	25	0.376000	1.000000	481.098691	0.020593	0.000000
RS	26	0.406654	1.000000	496.303280	0.021243	0.000000
RS	27	0.439282	1.000000	510.957702	0.021871	0.000000
RS	28	0.474011	1.000000	524.917731	0.022468	0.000000
RS	29	0.510976	1.000000	538.029453	0.023030	0.000000
RS	30	0.550322	1.000000	550.130267	0.023547	0.000000
RS	31	0.592202	1.000000	561.050258	0.024015	0.000000
RS	32	0.636779	1.000000	570.613992	0.024424	0.000000
RS	33	0.684227	1.000000	578.642757	0.024768	0.000000
RS	34	0.734730	1.000000	584.957289	0.025038	0.000000
RS	35	0.788485	1.000000	589.380997	0.025228	0.000000
RS	36	0.845702	1.000000	591.743685	0.025329	0.000000
RS	37	0.906604	1.000000	591.885753	0.025335	0.000000
RS	38	0.971428	1.000000	589.662840	0.025240	0.000000
RS	39	1.040426	1.000000	584.950821	0.025038	0.000000
RS	40	1.113868	1.000000	577.651058	0.024725	0.000000
RS	41	1.192040	1.000000	567.695766	0.024299	0.000000
RS	42	1.275245	1.000000	555.053300	0.023758	0.000000
RS	43	1.363809	1.000000	539.733137	0.023102	0.000000
RS	44	1.458076	1.000000	521.790309	0.022334	0.000000
RS	45	1.558414	1.000000	501.328981	0.021459	0.000000
RS	46	1.665214	1.000000	478.504883	0.020482	0.000000
RS	47	1.778891	1.000000	453.526272	0.019412	0.000000
RS	48	1.899889	1.000000	426.653138	0.018262	0.000000
RS	49	2.028679	1.000000	398.194407	0.017044	0.000000
RS	50	2.165763	1.000000	368.502951	0.015773	0.000000
RS	51	2.311675	1.000000	337.968321	0.014466	0.000000
RS	52	2.466983	1.000000	307.007258	0.013141	0.000000
RS	53	2.632293	1.000000	276.052172	0.011816	0.000000
RS	54	2.808249	1.000000	245.537947	0.010510	0.000000
RS	55	2.995536	1.000000	215.887621	0.009241	0.000000
RS	56	3.194884	1.000000	187.497637	0.008026	0.000000
RS	57	3.407070	1.000000	160.723485	0.006880	0.000000
RS	58	3.632920	1.000000	135.866648	0.005816	0.000000
RS	59	3.873315	1.000000	113.163767	0.004844	0.000000
RS	60	4.129191	1.000000	92.778856	0.003971	0.000000
RS	61	4.401545	1.000000	74.799250	0.003202	0.000000
RS	62	4.691438	1.000000	59.235675	0.002535	0.000000
RS	63	5.000000	1.000000	165.832730	0.007098	0.000000
PA	4+25*2+4+6 0.108092177 0.021618435 5.000000000 1.000000000 1.000000000 1.000000000 1.000000000 1.000000000 1.000000000 1.000000000 1.000000000 1.000000000 1.000000000 1.000000000 1.000000000 1.000000000 1.000000000 1.000000000 1.000000000 1.000000000 1.000000000 1.000000000 1.000000000 1.000000000 1.000000000 1.000000000 1.000000000 1.000000000 1.000000000 1.000000000 1.000000000
//
IT	4468
RD	1
LK	-301766.528407
QD	-2038.754333 -> -944.011311
RI	0.0654523353
TR	0.093608	0.018465
MT	6.320782
MM	C_pi: 1.040992, n_recomb: 20797.807657
RS	0	0.000000	0.220723	627.664923	0.030179	0.002698
RS	1	0.006830	0.220723	649.461678	0.031227	0.016384
RS	2	0.014126	0.220723	670.551845	0.032241	0.027672
RS	3	0.021920	0.220723	690.716313	0.033211	0.029918
RS	4	0.030247	0.260971	602.119163	0.028951	0.030764
RS	5	0.039142	0.260971	621.019630	0.029860	0.030947
RS	6	0.048645	0.335700	498.880089	0.023987	0.029790
RS	7	0.058797	0.335700	516.595184	0.024839	0.027666
RS	8	0.069643	0.435934	412.691137	0.019843	0.025236
RS	9	0.081229	0.435934	428.973246	0.020626	0.022964
RS	10	0.093606	0.552252	352.442479	0.016946	0.021053
RS	11	0.106829	0.552252	367.352403	0.017663	0.019470
RS	12	0.120954	0.679480	311.468573	0.014976	0.018115
RS	13	0.136045	0.679480	325.233529	0.015638	0.016919
RS	14	0.152166	0.814054	283.615134	0.013637	0.015851
RS	15	0.169388	0.814054	296.477701	0.014255	0.014894
RS	16	0.187786	0.950169	265.589623	0.012770	0.014041
RS	17	0.207441	0.950169	277.776158	0.013356	0.013289
RS	18	0.228438	1.080981	255.358911	0.012278	0.012633
RS	19	0.250869	1.080981	267.065051	0.012841	0.012069
RS	20	0.274833	1.200493	251.432550	0.012089	0.011589
RS	21	0.300432	1.200493	262.810696	0.012636	0.011188
RS	22	0.327781	1.303940	252.776971	0.012154	0.010865
RS	23	0.356997	1.303940	263.929731	0.012690	0.010621
RS	24	0.388208	1.387630	258.748287	0.012441	0.010461
RS	25	0.421551	1.387630	269.722156	0.012969	0.010391
RS	26	0.457171	1.449614	268.845855	0.012927	0.010416
RS	27	0.495224	1.449614	279.617466	0.013445	0.010540
RS	28	0.535876	1.490496	282.442500	0.013580	0.010763
RS	29	0.579304	1.490496	292.898474	0.014083	0.011083
RS	30	0.625698	1.513266	298.638989	0.014359	0.011493
RS	31	0.675261	1.513266	308.557040	0.014836	0.011984
RS	32	0.728209	1.522230	316.239769	0.015205	0.012544
RS	33	0.784773	1.522230	325.278830	0.015640	0.013160
RS	34	0.845200	1.521676	333.830660	0.016051	0.013818
RS	35	0.909754	1.521676	341.534680	0.016422	0.014505
RS	36	0.978717	1.515165	349.847046	0.016821	0.015206
RS	37	1.052389	1.515165	355.664441	0.017101	0.015907
RS	38	1.131094	1.505695	362.560232	0.017433	0.016588
RS	39	1.215173	1.505695	365.885301	0.017592	0.017226
RS	40	1.304995	1.495932	370.132399	0.017797	0.017795
RS	41	1.400952	1.495932	370.376071	0.017808	0.018270
RS	42	1.503462	1.487884	370.891634	0.017833	0.018630
RS	43	1.612973	1.487884	367.572793	0.017674	0.018858
RS	44	1.729963	1.482490	363.685261	0.017487	0.018945
RS	45	1.854944	1.482490	356.518094	0.017142	0.018891
RS	46	1.988460	1.479698	348.071138	0.016736	0.018697
RS	47	2.131094	1.479698	337.030995	0.016205	0.018371
RS	48	2.283471	1.478867	324.330560	0.015594	0.017922
RS	49	2.446254	1.478867	309.694502	0.014891	0.017360
RS	50	2.620155	1.479119	293.414401	0.014108	0.016699
RS	51	2.805932	1.479119	275.773990	0.013260	0.015949
RS	52	3.004397	1.479627	256.855716	0.012350	0.015125
RS	53	3.216417	1.479627	237.098933	0.011400	0.014237
RS	54	3.442918	1.480419	216.583015	0.010414	0.013296
RS	55	3.684887	1.480419	195.859718	0.009417	0.012312
RS	56	3.943382	1.480419	175.115912	0.008420	0.011294
RS	57	4.219532	1.480419	154.678094	0.007437	0.010253
RS	58	4.514541	1.514236	132.154694	0.006354	0.009201
RS	59	4.829699	1.514236	114.197572	0.005491	0.008152
RS	60	5.166381	1.514236	97.262116	0.004677	0.007125
RS	61	5.526057	1.514236	81.566964	0.003922	0.006136
RS	62	5.910298	1.514236	67.283810	0.003235	0.005204
RS	63	6.320782	1.514236	219.344832	0.010547	0.018559
PA	4+25*2+4+6 0.093608031 0.018465372 6.320781708 0.220722675 0.260971069 0.335700035 0.435934067 0.552251816 0.679479599 0.814053535 0.950169086 1.080980778 1.200492859 1.303939819 1.387630463 1.449613571 1.490495682 1.513265610 1.522229671 1.521676064 1.515164852 1.505695343 1.495932102 1.487883568 1.482490063 1.479698181 1.478866577 1.479119062 1.479627132 1.480419159 1.514235675
//
IT	4758
RD	2
LK	-300139.301553
QD	-979.789029 -> -710.645642
RI	0.0973613912
TR	0.087769	0.017949
MT	6.942099
MM	C_pi: 1.073667, n_recomb: 20850.785557
RS	0	0.000000	0.174774	809.278426	0.038813	0.002420
RS	1	0.006986	0.174774	830.791359	0.039845	0.015604
RS	2	0.014461	0.174774	850.419683	0.040786	0.028572
RS	3	0.022458	0.174774	867.829661	0.041621	0.034246
RS	4	0.031013	0.187599	823.794884	0.039509	0.032472
RS	5	0.040166	0.187599	838.032768	0.040192	0.035869
RS	6	0.049959	0.247932	647.140071	0.031037	0.029916
RS	7	0.060435	0.247932	662.797680	0.031788	0.031160
RS	8	0.071644	0.340455	496.074708	0.023792	0.024561
RS	9	0.083636	0.340455	511.794810	0.024546	0.024976
RS	10	0.096465	0.459471	392.282379	0.018814	0.020037
RS	11	0.110191	0.459471	406.965948	0.019518	0.020394
RS	12	0.124876	0.603229	322.195822	0.015452	0.016877
RS	13	0.140587	0.603229	335.588832	0.016095	0.017174
RS	14	0.157395	0.771575	273.648073	0.013124	0.014563
RS	15	0.175378	0.771575	285.837620	0.013709	0.014769
RS	16	0.194617	0.960039	240.182676	0.011519	0.012809
RS	17	0.215200	0.960039	251.372549	0.012056	0.012952
RS	18	0.237221	1.159472	217.955948	0.010453	0.011502
RS	19	0.260781	1.159472	228.381217	0.010953	0.011617
RS	20	0.285986	1.358271	204.329485	0.009800	0.010561
RS	21	0.312953	1.358271	214.212897	0.010274	0.010663
RS	22	0.341804	1.542962	197.680654	0.009481	0.009919
RS	23	0.372670	1.542962	207.217559	0.009938	0.010040
RS	24	0.405693	1.698729	197.221896	0.009459	0.009580
RS	25	0.441022	1.698729	206.575550	0.009907	0.009775
RS	26	0.478820	1.813294	202.553945	0.009714	0.009605
RS	27	0.519259	1.813294	211.840647	0.010160	0.009929
RS	28	0.562523	1.882085	213.216099	0.010226	0.010054
RS	29	0.608810	1.882085	222.475410	0.010670	0.010536
RS	30	0.658330	1.909824	228.412116	0.010955	0.010934
RS	31	0.711310	1.909824	237.571051	0.011394	0.011564
RS	32	0.767991	1.907311	246.930418	0.011843	0.012180
RS	33	0.828633	1.907311	255.775048	0.012267	0.012908
RS	34	0.893511	1.886135	267.251989	0.012817	0.013666
RS	35	0.962922	1.886135	275.416542	0.013209	0.014430
RS	36	1.037182	1.855508	287.662469	0.013796	0.015255
RS	37	1.116630	1.855508	294.638021	0.014131	0.015998
RS	38	1.201628	1.822731	306.141990	0.014683	0.016804
RS	39	1.292565	1.822731	311.312351	0.014930	0.017443
RS	40	1.389856	1.793935	320.366957	0.015365	0.018105
RS	41	1.493943	1.793935	323.087659	0.015495	0.018531
RS	42	1.605303	1.773074	328.180634	0.015739	0.018918
RS	43	1.724442	1.773074	327.887624	0.015725	0.019054
RS	44	1.851905	1.761014	328.180236	0.015739	0.019110
RS	45	1.988273	1.761014	324.482530	0.015562	0.018951
RS	46	2.134168	1.756207	319.898997	0.015342	0.018694
RS	47	2.290256	1.756207	312.630184	0.014994	0.018280
RS	48	2.457249	1.756045	303.627578	0.014562	0.017769
RS	49	2.635909	1.756045	292.867734	0.014046	0.017154
RS	50	2.827051	1.757766	280.193250	0.013438	0.016454
RS	51	3.031547	1.757766	266.276937	0.012771	0.015687
RS	52	3.250329	1.759151	250.781649	0.012027	0.014856
RS	53	3.484397	1.759151	234.304286	0.011237	0.013977
RS	54	3.734817	1.759920	216.760029	0.010396	0.013047
RS	55	4.002733	1.759920	198.603482	0.009525	0.012084
RS	56	4.289367	1.759920	180.008425	0.008633	0.011088
RS	57	4.596026	1.759920	161.275685	0.007735	0.010067
RS	58	4.924110	1.835945	137.351388	0.006587	0.008854
RS	59	5.275115	1.835945	120.969312	0.005802	0.007884
RS	60	5.650642	1.835945	105.103478	0.005041	0.006926
RS	61	6.052405	1.835945	90.000896	0.004316	0.005998
RS	62	6.482237	1.835945	75.879398	0.003639	0.005116
RS	63	6.942099	1.835945	271.265956	0.013010	0.019064
PA	4+25*2+4+6 0.087769090 0.017949458 6.942099354 0.174773587 0.187598591 0.247931964 0.340455420 0.459471282 0.603229499 0.771575209 0.960039289 1.159471781 1.358271024 1.542962271 1.698728625 1.813294356 1.882084554 1.909823587 1.907310622 1.886135327 1.855508383 1.822731180 1.793935470 1.773073928 1.761013815 1.756207232 1.756044846 1.757765743 1.759151266 1.759919968 1.835945285
//
IT	5794
RD	3
LK	-299707.683715
QD	-757.935237 -> -645.591650
RI	0.0987090995
TR	0.084027	0.018076
MT	7.302153
MM	C_pi: 1.139583, n_recomb: 22272.729612
RS	0	0.000000	0.184841	827.459038	0.037151	0.002173
RS	1	0.007071	0.184841	851.628232	0.038236	0.014283
RS	2	0.014642	0.184841	874.057209	0.039243	0.026526
RS	3	0.022749	0.184841	894.396621	0.040157	0.032248
RS	4	0.031428	0.173732	969.068409	0.043509	0.033831
RS	5	0.040722	0.173732	981.790934	0.044080	0.037647
RS	6	0.050673	0.225644	768.209809	0.034491	0.031083
RS	7	0.061327	0.225644	783.375966	0.035172	0.033119
RS	8	0.072734	0.311810	580.389773	0.026058	0.025326
RS	9	0.084949	0.311810	596.804421	0.026795	0.026458
RS	10	0.098027	0.427388	449.149696	0.020166	0.020475
RS	11	0.112029	0.427388	464.933740	0.020875	0.021416
RS	12	0.127022	0.573206	359.690082	0.016149	0.017064
RS	13	0.143075	0.573206	374.175462	0.016800	0.017837
RS	14	0.160263	0.753270	296.725704	0.013322	0.014546
RS	15	0.178667	0.753270	309.826202	0.013911	0.015138
RS	16	0.198372	0.967062	252.316348	0.011328	0.012629
RS	17	0.219470	0.967062	264.176776	0.011861	0.013082
RS	18	0.242060	1.207276	221.758773	0.009957	0.011197
RS	19	0.266247	1.207276	232.618180	0.010444	0.011555
RS	20	0.292145	1.461091	201.729479	0.009057	0.010159
RS	21	0.319874	1.461091	211.846562	0.009511	0.010446
RS	22	0.349564	1.709029	190.234425	0.008541	0.009444
RS	23	0.381353	1.709029	199.860643	0.008973	0.009700
RS	24	0.415390	1.924685	186.418924	0.008370	0.009062
RS	25	0.451834	1.924685	195.792778	0.008791	0.009351
RS	26	0.490855	2.082363	189.963764	0.008529	0.009080
RS	27	0.532635	2.082363	199.292730	0.008948	0.009467
RS	28	0.577370	2.169403	200.494354	0.009002	0.009565
RS	29	0.625267	2.169403	209.914105	0.009425	0.010087
RS	30	0.676552	2.191901	217.204214	0.009752	0.010527
RS	31	0.731463	2.191901	226.724992	0.010179	0.011178
RS	32	0.790257	2.168841	238.713618	0.010718	0.011894
RS	33	0.853208	2.168841	248.172918	0.011142	0.012626
RS	34	0.920610	2.120813	263.202156	0.011817	0.013519
RS	35	0.992779	2.120813	272.241563	0.012223	0.014267
RS	36	1.070050	2.063174	288.595485	0.012957	0.015245
RS	37	1.152786	2.063174	296.665672	0.013320	0.015955
RS	38	1.241372	2.007270	312.354628	0.014024	0.016909
RS	39	1.336222	2.007270	318.756816	0.014312	0.017498
RS	40	1.437779	1.962153	331.436883	0.014881	0.018271
RS	41	1.546517	1.962153	335.427205	0.015060	0.018631
RS	42	1.662945	1.932905	343.068709	0.015403	0.019069
RS	43	1.787605	1.932905	344.003745	0.015445	0.019135
RS	44	1.921080	1.919387	345.674362	0.015520	0.019184
RS	45	2.063992	1.919387	343.118430	0.015405	0.018965
RS	46	2.217011	1.917795	339.031661	0.015222	0.018674
RS	47	2.380850	1.917795	332.789196	0.014942	0.018221
RS	48	2.556274	1.923016	323.821463	0.014539	0.017676
RS	49	2.744102	1.923016	313.926729	0.014095	0.017047
RS	50	2.945212	1.930108	301.154368	0.013521	0.016331
RS	51	3.160542	1.930108	287.858789	0.012924	0.015572
RS	52	3.391099	1.935391	272.253031	0.012224	0.014749
RS	53	3.637959	1.935391	256.038387	0.011496	0.013890
RS	54	3.902275	1.939286	238.146120	0.010692	0.012982
RS	55	4.185280	1.939286	219.816323	0.009869	0.012041
RS	56	4.488298	1.939286	200.779615	0.009015	0.011067
RS	57	4.812742	1.939286	181.342877	0.008142	0.010067
RS	58	5.160128	2.063538	152.939096	0.006867	0.008715
RS	59	5.532078	2.063538	136.353034	0.006122	0.007808
RS	60	5.930329	2.063538	120.002069	0.005388	0.006905
RS	61	6.356741	2.063538	104.158073	0.004676	0.006024
RS	62	6.813305	2.063538	89.074210	0.003999	0.005179
RS	63	7.302153	2.063538	339.784037	0.015256	0.020184
PA	4+25*2+4+6 0.084026676 0.018076385 7.302152865 0.184840966 0.173732397 0.225643837 0.311809987 0.427387607 0.573206049 0.753270482 0.967062186 1.207276207 1.461090905 1.709028748 1.924685278 2.082363152 2.169402932 2.191901479 2.168840616 2.120812533 2.063174004 2.007270422 1.962153490 1.932904915 1.919386507 1.917794641 1.923016111 1.930108384 1.935391376 1.939285992 2.063538398
//
IT	4443
RD	4
LK	-299505.675763
QD	-682.027849 -> -606.048493
RI	0.0886191478
TR	0.081007	0.018393
MT	7.558201
MM	C_pi: 1.207184, n_recomb: 23987.996196
RS	0	0.000000	0.207397	801.663340	0.033419	0.001982
RS	1	0.007129	0.207397	828.840906	0.034552	0.013126
RS	2	0.014766	0.207397	854.772897	0.035633	0.024395
RS	3	0.022948	0.207397	879.128520	0.036649	0.029462
RS	4	0.031713	0.172294	1080.286024	0.045034	0.034821
RS	5	0.041102	0.172294	1093.906956	0.045602	0.038349
RS	6	0.051161	0.218997	873.736662	0.036424	0.032113
RS	7	0.061937	0.218997	889.623436	0.037086	0.034253
RS	8	0.073482	0.301017	661.635299	0.027582	0.026130
RS	9	0.085849	0.301017	679.362966	0.028321	0.027452
RS	10	0.099098	0.412899	510.240505	0.021271	0.021063
RS	11	0.113292	0.412899	527.572659	0.021993	0.022205
RS	12	0.128497	0.556881	405.485710	0.016904	0.017471
RS	13	0.144787	0.556881	421.497931	0.017571	0.018434
RS	14	0.162238	0.740417	330.192238	0.013765	0.014777
RS	15	0.180932	0.740417	344.664210	0.014368	0.015537
RS	16	0.200960	0.967068	275.873405	0.011500	0.012694
RS	17	0.222415	0.967068	288.886889	0.012043	0.013288
RS	18	0.245400	1.232872	237.556812	0.009903	0.011118
RS	19	0.270023	1.232872	249.341092	0.010394	0.011589
RS	20	0.296402	1.526389	211.540552	0.008819	0.009957
RS	21	0.324661	1.526389	222.377487	0.009270	0.010330
RS	22	0.354935	1.824820	195.614089	0.008155	0.009145
RS	23	0.387367	1.824820	205.801095	0.008579	0.009463
RS	24	0.422111	2.091354	188.925310	0.007876	0.008699
RS	25	0.459332	2.091354	198.767863	0.008286	0.009027
RS	26	0.499206	2.285973	191.238550	0.007972	0.008691
RS	27	0.541923	2.285973	201.026901	0.008380	0.009096
RS	28	0.587685	2.386380	202.242802	0.008431	0.009185
RS	29	0.636710	2.386380	212.198631	0.008846	0.009708
RS	30	0.689229	2.399683	221.096463	0.009217	0.010192
RS	31	0.745493	2.399683	231.299967	0.009642	0.010833
RS	32	0.805768	2.353852	246.204296	0.010264	0.011638
RS	33	0.870339	2.353852	256.525733	0.010694	0.012351
RS	34	0.939514	2.279001	275.370146	0.011479	0.013365
RS	35	1.013620	2.279001	285.433350	0.011899	0.014088
RS	36	1.093009	2.196388	306.058427	0.012759	0.015200
RS	37	1.178058	2.196388	315.243936	0.013142	0.015878
RS	38	1.269170	2.120703	335.088832	0.013969	0.016958
RS	39	1.366777	2.120703	342.586004	0.014282	0.017514
RS	40	1.471343	2.063194	358.554625	0.014947	0.018375
RS	41	1.583363	2.063194	363.501416	0.015153	0.018703
RS	42	1.703369	2.029504	372.972485	0.015548	0.019175
RS	43	1.831929	2.029504	374.649737	0.015618	0.019215
RS	44	1.969655	2.018163	376.640579	0.015701	0.019249
RS	45	2.117200	2.018163	374.596778	0.015616	0.019015
RS	46	2.275262	2.023004	369.745691	0.015414	0.018681
RS	47	2.444593	2.023004	363.802421	0.015166	0.018229
RS	48	2.625996	2.036393	353.561196	0.014739	0.017641
RS	49	2.820330	2.036393	343.760526	0.014331	0.017026
RS	50	3.028518	2.051180	329.663979	0.013743	0.016285
RS	51	3.251548	2.051180	316.227254	0.013183	0.015551
RS	52	3.490478	2.062256	299.440698	0.012483	0.014724
RS	53	3.746440	2.062256	282.784532	0.011789	0.013894
RS	54	4.020650	2.071456	263.571215	0.010988	0.012993
RS	55	4.314409	2.071456	244.478970	0.010192	0.012080
RS	56	4.629109	2.071456	224.453005	0.009357	0.011130
RS	57	4.966244	2.071456	203.813011	0.008496	0.010152
RS	58	5.327413	2.247442	169.781579	0.007078	0.008654
RS	59	5.714330	2.247442	152.742983	0.006367	0.007803
RS	60	6.128829	2.247442	135.714299	0.005658	0.006949
RS	61	6.572878	2.247442	118.986643	0.004960	0.006107
RS	62	7.048583	2.247442	102.840992	0.004287	0.005292
RS	63	7.558201	2.247442	412.802690	0.017209	0.021504
PA	4+25*2+4+6 0.081007229 0.018392859 7.558200645 0.207397245 0.172293927 0.218996595 0.301017118 0.412899056 0.556881384 0.740417322 0.967067720 1.232871759 1.526389341 1.824820296 2.091354429 2.285973124 2.386380259 2.399683278 2.353851960 2.279001343 2.196388127 2.120703251 2.063193562 2.029504445 2.018163224 2.023004161 2.036393398 2.051180315 2.062255991 2.071455814 2.247441863
//
IT	5316
RD	5
LK	-299360.583426
QD	-634.893624 -> -571.887542
RI	0.0779397430
TR	0.078348	0.018764
MT	7.767508
MM	C_pi: 1.269248, n_recomb: 25709.123990
RS	0	0.000000	0.233398	769.158437	0.029918	0.001827
RS	1	0.007175	0.233398	798.567887	0.031062	0.012160
RS	2	0.014864	0.233398	827.214596	0.032176	0.022566
RS	3	0.023106	0.233398	854.798733	0.033249	0.026993
RS	4	0.031938	0.174169	1172.539139	0.045608	0.035540
RS	5	0.041405	0.174169	1188.000497	0.046209	0.038660
RS	6	0.051550	0.217626	965.375474	0.037550	0.032854
RS	7	0.062423	0.217626	982.571408	0.038219	0.034923
RS	8	0.074077	0.297120	735.375717	0.028604	0.026747
RS	9	0.086567	0.297120	754.655183	0.029354	0.028100
RS	10	0.099952	0.405998	568.639160	0.022118	0.021566
RS	11	0.114299	0.405998	587.620115	0.022856	0.022778
RS	12	0.129674	0.547184	451.722094	0.017570	0.017870
RS	13	0.146153	0.547184	469.340188	0.018256	0.018919
RS	14	0.163814	0.730893	365.844150	0.014230	0.015050
RS	15	0.182742	0.730893	381.785832	0.014850	0.015896
RS	16	0.203028	0.964393	302.461691	0.011765	0.012829
RS	17	0.224769	0.964393	316.747950	0.012320	0.013501
RS	18	0.248071	1.247471	256.762145	0.009987	0.011122
RS	19	0.273044	1.247471	269.602373	0.010487	0.011657
RS	20	0.299809	1.571457	224.921935	0.008749	0.009843
RS	21	0.328495	1.571457	236.610488	0.009203	0.010264
RS	22	0.359239	1.912236	204.656508	0.007960	0.008934
RS	23	0.392188	1.912236	215.529058	0.008383	0.009285
RS	24	0.427502	2.223935	195.191063	0.007592	0.008421
RS	25	0.465349	2.223935	205.615745	0.007998	0.008769
RS	26	0.505911	2.452117	196.376590	0.007638	0.008378
RS	27	0.549384	2.452117	206.723582	0.008041	0.008787
RS	28	0.595976	2.563895	207.952555	0.008089	0.008868
RS	29	0.645911	2.563895	218.527222	0.008500	0.009381
RS	30	0.699428	2.566903	229.049692	0.008909	0.009900
RS	31	0.756786	2.566903	240.000196	0.009335	0.010523
RS	32	0.818258	2.498368	257.863740	0.010030	0.011400
RS	33	0.884142	2.498368	269.089713	0.010467	0.012093
RS	34	0.954752	2.398057	291.806998	0.011350	0.013206
RS	35	1.030428	2.398057	302.907781	0.011782	0.013909
RS	36	1.111534	2.292766	327.846107	0.012752	0.015133
RS	37	1.198459	2.292766	338.121828	0.013152	0.015792
RS	38	1.291621	2.199968	362.098063	0.014084	0.016976
RS	39	1.391467	2.199968	370.614603	0.014416	0.017514
RS	40	1.498476	2.132558	389.712988	0.015159	0.018447
RS	41	1.613164	2.132558	395.483104	0.015383	0.018765
RS	42	1.736079	2.096443	406.442313	0.015809	0.019261
RS	43	1.867814	2.096443	408.676150	0.015896	0.019300
RS	44	2.009001	2.088825	410.483726	0.015966	0.019313
RS	45	2.160317	2.088825	408.732152	0.015898	0.019089
RS	46	2.322491	2.101317	402.537058	0.015657	0.018708
RS	47	2.496299	2.101317	396.663291	0.015429	0.018275
RS	48	2.682578	2.123889	384.588873	0.014959	0.017640
RS	49	2.882223	2.123889	374.666380	0.014573	0.017051
RS	50	3.096191	2.147247	358.772805	0.013955	0.016281
RS	51	3.325511	2.147247	345.012540	0.013420	0.015577
RS	52	3.571284	2.164875	326.688956	0.012707	0.014742
RS	53	3.834691	2.164875	309.457389	0.012037	0.013942
RS	54	4.116997	2.180344	288.627639	0.011227	0.013039
RS	55	4.419558	2.180344	268.706711	0.010452	0.012155
RS	56	4.743827	2.180344	247.646150	0.009633	0.011230
RS	57	5.091362	2.180344	225.778378	0.008782	0.010272
RS	58	5.463831	2.410073	185.639338	0.007221	0.008626
RS	59	5.863025	2.410073	168.234531	0.006544	0.007826
RS	60	6.290859	2.410073	150.637316	0.005859	0.007016
RS	61	6.749390	2.410073	133.151824	0.005179	0.006209
RS	62	7.240820	2.410073	116.079814	0.004515	0.005420
RS	63	7.767508	2.410073	486.418324	0.018920	0.022885
PA	4+25*2+4+6 0.078347800 0.018763579 7.767508344 0.233397555 0.174168813 0.217626373 0.297120398 0.405997526 0.547184331 0.730892510 0.964392682 1.247470854 1.571456960 1.912236079 2.223934895 2.452116552 2.563894964 2.566902876 2.498368220 2.398057492 2.292765607 2.199968017 2.132558129 2.096443237 2.088825093 2.101316819 2.123888850 2.147247233 2.164874554 2.180343573 2.410073140
//
IT	4586
RD	6
LK	-299237.980720
QD	-595.848716 -> -540.328504
RI	0.0689734420
TR	0.075928	0.019141
MT	7.952919
MM	C_pi: 1.326373, n_recomb: 27385.548306
RS	0	0.000000	0.260081	739.846731	0.027016	0.001696
RS	1	0.007214	0.260081	770.808688	0.028147	0.011347
RS	2	0.014949	0.260081	801.407719	0.029264	0.021039
RS	3	0.023242	0.260081	831.376535	0.030358	0.024959
RS	4	0.032133	0.176897	1254.251399	0.045800	0.036090
RS	5	0.041666	0.176897	1271.859196	0.046443	0.038833
RS	6	0.051887	0.218462	1046.229415	0.038204	0.033355
RS	7	0.062844	0.218462	1065.037068	0.038890	0.035326
RS	8	0.074593	0.296589	801.624097	0.029272	0.027180
RS	9	0.087188	0.296589	822.571438	0.030037	0.028517
RS	10	0.100693	0.403233	622.851848	0.022744	0.021957
RS	11	0.115172	0.403233	643.497766	0.023498	0.023191
RS	12	0.130695	0.541589	496.262030	0.018121	0.018218
RS	13	0.147339	0.541589	515.478826	0.018823	0.019310
RS	14	0.165183	0.724141	401.318551	0.014654	0.015317
RS	15	0.184314	0.724141	418.734605	0.015290	0.016213
RS	16	0.204826	0.961444	329.652723	0.012037	0.012987
RS	17	0.226817	0.961444	345.234098	0.012606	0.013707
RS	18	0.250395	1.257060	276.911131	0.010112	0.011164
RS	19	0.275674	1.257060	290.840412	0.010620	0.011740
RS	20	0.302777	1.605870	239.362711	0.008740	0.009775
RS	21	0.331835	1.605870	251.937802	0.009200	0.010228
RS	22	0.362989	1.983828	214.790990	0.007843	0.008774
RS	23	0.396391	1.983828	226.379590	0.008266	0.009146
RS	24	0.432203	2.337304	202.555937	0.007396	0.008196
RS	25	0.470599	2.337304	213.585569	0.007799	0.008554
RS	26	0.511764	2.597533	202.600828	0.007398	0.008116
RS	27	0.555899	2.597533	213.520149	0.007797	0.008523
RS	28	0.603219	2.720244	214.705175	0.007840	0.008593
RS	29	0.653952	2.720244	225.902938	0.008249	0.009093
RS	30	0.708345	2.713069	237.983145	0.008690	0.009637
RS	31	0.766663	2.713069	249.676698	0.009117	0.010241
RS	32	0.829187	2.622528	270.449564	0.009876	0.011176
RS	33	0.896223	2.622528	282.569829	0.010318	0.011850
RS	34	0.968095	2.498065	309.140813	0.011288	0.013046
RS	35	1.045152	2.498065	321.263069	0.011731	0.013733
RS	36	1.127768	2.371803	350.513992	0.012799	0.015052
RS	37	1.216344	2.371803	361.855518	0.013213	0.015698
RS	38	1.311311	2.263574	389.961252	0.014240	0.016972
RS	39	1.413129	2.263574	399.459574	0.014587	0.017502
RS	40	1.522292	2.187579	421.638163	0.015396	0.018499
RS	41	1.639331	2.187579	428.176825	0.015635	0.018818
RS	42	1.764814	2.149830	440.487314	0.016085	0.019333
RS	43	1.899350	2.149830	443.207836	0.016184	0.019384
RS	44	2.043591	2.146308	444.609182	0.016235	0.019375
RS	45	2.198239	2.146308	443.074132	0.016179	0.019170
RS	46	2.364044	2.166612	435.271749	0.015894	0.018746
RS	47	2.541811	2.166612	429.398055	0.015680	0.018338
RS	48	2.732402	2.198469	415.245030	0.015163	0.017658
RS	49	2.936744	2.198469	405.147729	0.014794	0.017100
RS	50	3.155827	2.230507	387.268863	0.014141	0.016299
RS	51	3.390717	2.230507	373.155656	0.013626	0.015628
RS	52	3.642552	2.254818	353.176135	0.012896	0.014782
RS	53	3.912555	2.254818	335.368212	0.012246	0.014013
RS	54	4.202038	2.276810	312.835131	0.011423	0.013102
RS	55	4.512406	2.276810	292.119769	0.010667	0.012247
RS	56	4.845164	2.276810	270.070227	0.009862	0.011345
RS	57	5.201930	2.276810	247.030404	0.009020	0.010406
RS	58	5.584433	2.561487	200.497121	0.007321	0.008613
RS	59	5.994533	2.561487	182.834470	0.006676	0.007860
RS	60	6.434218	2.561487	164.791219	0.006017	0.007090
RS	61	6.905625	2.561487	146.679635	0.005356	0.006315
RS	62	7.411040	2.561487	128.816833	0.004704	0.005550
RS	63	7.952919	2.561487	560.639200	0.020472	0.024278
PA	4+25*2+4+6 0.075927563 0.019141141 7.952918701 0.260080964 0.176896554 0.218462103 0.296588681 0.403233090 0.541588948 0.724140696 0.961443611 1.257060277 1.605870272 1.983828492 2.337303875 2.597532777 2.720243934 2.713069260 2.622528240 2.498064793 2.371802891 2.263574165 2.187578615 2.149829689 2.146307943 2.166612235 2.198468709 2.230506674 2.254818211 2.276809766 2.561486617
//
IT	4813
RD	7
LK	-299129.371713
QD	-560.990585 -> -511.166392
RI	0.0617699189
TR	0.073697	0.019508
MT	8.124038
MM	C_pi: 1.379957, n_recomb: 29016.410906
RS	0	0.000000	0.286535	715.389302	0.024655	0.001584
RS	1	0.007250	0.286535	747.458062	0.025760	0.010653
RS	2	0.015026	0.286535	779.485744	0.026864	0.019752
RS	3	0.023366	0.286535	811.235279	0.027958	0.023290
RS	4	0.032310	0.179699	1330.085612	0.045839	0.036538
RS	5	0.041903	0.179699	1349.905934	0.046522	0.038963
RS	6	0.052191	0.220338	1119.137540	0.038569	0.033684
RS	7	0.063225	0.220338	1139.723803	0.039279	0.035569
RS	8	0.075059	0.297910	861.628042	0.029695	0.027470
RS	9	0.087752	0.297910	884.311199	0.030476	0.028783
RS	10	0.101364	0.402953	673.116201	0.023198	0.022252
RS	11	0.115963	0.402953	695.425380	0.023967	0.023491
RS	12	0.131621	0.538682	538.794360	0.018569	0.018515
RS	13	0.148414	0.538682	559.587254	0.019285	0.019631
RS	14	0.166425	0.719503	436.061412	0.015028	0.015567
RS	15	0.185741	0.719503	454.936004	0.015679	0.016496
RS	16	0.206458	0.958907	356.784347	0.012296	0.013151
RS	17	0.228677	0.958907	373.658510	0.012877	0.013905
RS	18	0.252507	1.264142	297.281530	0.010245	0.011227
RS	19	0.278064	1.264142	312.306153	0.010763	0.011832
RS	20	0.305474	1.634057	254.102984	0.008757	0.009737
RS	21	0.334872	1.634057	267.572167	0.009221	0.010212
RS	22	0.366401	2.045774	225.219345	0.007762	0.008648
RS	23	0.400217	2.045774	237.527364	0.008186	0.009035
RS	24	0.436483	2.438986	210.186594	0.007244	0.008007
RS	25	0.475380	2.438986	221.817973	0.007645	0.008370
RS	26	0.517096	2.730819	209.036193	0.007204	0.007889
RS	27	0.561837	2.730819	220.517172	0.007600	0.008291
RS	28	0.609821	2.864851	221.576946	0.007636	0.008349
RS	29	0.661285	2.864851	233.380009	0.008043	0.008836
RS	30	0.716480	2.848134	246.915466	0.008510	0.009398
RS	31	0.775676	2.848134	259.329394	0.008937	0.009982
RS	32	0.839164	2.736416	282.919506	0.009750	0.010964
RS	33	0.907256	2.736416	295.910545	0.010198	0.011620
RS	34	0.980284	2.588865	326.277943	0.011245	0.012886
RS	35	1.058607	2.588865	339.401069	0.011697	0.013560
RS	36	1.142609	2.442793	372.949265	0.012853	0.014961
RS	37	1.232700	2.442793	385.340390	0.013280	0.015599
RS	38	1.329324	2.320169	417.588097	0.014391	0.016952
RS	39	1.432953	2.320169	428.054819	0.014752	0.017480
RS	40	1.544096	2.236234	453.328873	0.015623	0.018533
RS	41	1.663296	2.236234	460.622300	0.015875	0.018859
RS	42	1.791139	2.197041	474.262838	0.016345	0.019393
RS	43	1.928250	2.197041	477.455010	0.016455	0.019460
RS	44	2.075303	2.197462	478.379597	0.016487	0.019433
RS	45	2.233017	2.197462	477.048004	0.016441	0.019251
RS	46	2.402166	2.225280	467.538713	0.016113	0.018787
RS	47	2.583578	2.225280	461.658849	0.015910	0.018407
RS	48	2.778144	2.266117	445.333952	0.015348	0.017685
RS	49	2.986815	2.266117	435.065943	0.014994	0.017159
RS	50	3.210616	2.306593	415.139088	0.014307	0.016330
RS	51	3.450643	2.306593	400.689334	0.013809	0.015690
RS	52	3.708072	2.337422	379.028712	0.013063	0.014833
RS	53	3.984166	2.337422	360.674303	0.012430	0.014093
RS	54	4.280277	2.365835	336.426312	0.011594	0.013175
RS	55	4.597856	2.365835	314.961880	0.010855	0.012346
RS	56	4.938461	2.365835	291.974775	0.010062	0.011466
RS	57	5.303760	2.365835	267.819079	0.009230	0.010544
RS	58	5.695544	2.706166	214.665620	0.007398	0.008608
RS	59	6.115734	2.706166	196.827442	0.006783	0.007898
RS	60	6.566388	2.706166	178.431021	0.006149	0.007164
RS	61	7.049716	2.706166	159.793178	0.005507	0.006419
RS	62	7.568085	2.706166	141.242323	0.004868	0.005677
RS	63	8.124038	2.706166	636.108850	0.021922	0.025658
PA	4+25*2+4+6 0.073697040 0.019508274 8.124038165 0.286535122 0.179699237 0.220337804 0.297910222 0.402953424 0.538681702 0.719502664 0.958907455 1.264142342 1.634057110 2.045773942 2.438986500 2.730818539 2.864851322 2.848133964 2.736416123 2.588865308 2.442793485 2.320169132 2.236233847 2.197040504 2.197462002 2.225279573 2.266116779 2.306593134 2.337421822 2.365835043 2.706165769
//
IT	4684
RD	8
LK	-299031.736692
QD	-529.387539 -> -484.356758
RI	0.0559667339
TR	0.071631	0.019859
MT	8.285020
MM	C_pi: 1.430966, n_recomb: 30607.761027
RS	0	0.000000	0.312528	695.190589	0.022713	0.001487
RS	1	0.007283	0.312528	728.081937	0.023787	0.010050
RS	2	0.015097	0.312528	761.193812	0.024869	0.018649
RS	3	0.023480	0.312528	794.316209	0.025951	0.021897
RS	4	0.032473	0.182323	1402.515802	0.045822	0.036923
RS	5	0.042121	0.182323	1424.528399	0.046541	0.039087
RS	6	0.052472	0.222732	1186.155643	0.038753	0.033893
RS	7	0.063577	0.222732	1208.616167	0.039487	0.035710
RS	8	0.075491	0.300314	916.651704	0.029948	0.027655
RS	9	0.088272	0.300314	941.112257	0.030748	0.028946
RS	10	0.101985	0.404226	720.035193	0.023525	0.022474
RS	11	0.116696	0.404226	744.001799	0.024308	0.023710
RS	12	0.132478	0.537538	579.514093	0.018934	0.018769
RS	13	0.149410	0.537538	601.860822	0.019664	0.019899
RS	14	0.167575	0.716350	470.045594	0.015357	0.015800
RS	15	0.187063	0.716350	490.360683	0.016021	0.016752
RS	16	0.207970	0.956795	383.719276	0.012537	0.013316
RS	17	0.230401	0.956795	401.878697	0.013130	0.014095
RS	18	0.254464	1.269653	317.678098	0.010379	0.011303
RS	19	0.280281	1.269653	333.797411	0.010906	0.011930
RS	20	0.307978	1.658009	268.908818	0.008786	0.009719
RS	21	0.337691	1.658009	283.271868	0.009255	0.010210
RS	22	0.369569	2.100983	235.683878	0.007700	0.008547
RS	23	0.403769	2.100983	248.706846	0.008126	0.008944
RS	24	0.440460	2.532622	217.804478	0.007116	0.007845
RS	25	0.479823	2.532622	230.026872	0.007515	0.008211
RS	26	0.522053	2.856148	215.388239	0.007037	0.007689
RS	27	0.567358	2.856148	227.413352	0.007430	0.008085
RS	28	0.615963	3.002321	228.255175	0.007457	0.008129
RS	29	0.668108	3.002321	240.639602	0.007862	0.008602
RS	30	0.724051	2.976958	255.510481	0.008348	0.009176
RS	31	0.784069	2.976958	268.616833	0.008776	0.009743
RS	32	0.848458	2.844897	294.909875	0.009635	0.010762
RS	33	0.917536	2.844897	308.744526	0.010087	0.011402
RS	34	0.991645	2.675095	342.830390	0.011201	0.012727
RS	35	1.071152	2.675095	356.933431	0.011662	0.013390
RS	36	1.156450	2.510031	394.748862	0.012897	0.014863
RS	37	1.247960	2.510031	408.178527	0.013336	0.015495
RS	38	1.346135	2.373654	444.585828	0.014525	0.016919
RS	39	1.451460	2.373654	456.020175	0.014899	0.017448
RS	40	1.564456	2.282086	484.435747	0.015827	0.018554
RS	41	1.685683	2.282086	492.490749	0.016090	0.018889
RS	42	1.815738	2.241364	507.502930	0.016581	0.019442
RS	43	1.955265	2.241364	511.178243	0.016701	0.019527
RS	44	2.104955	2.245372	511.637088	0.016716	0.019485
RS	45	2.265546	2.245372	510.524674	0.016680	0.019328
RS	46	2.437835	2.280226	499.296637	0.016313	0.018829
RS	47	2.622671	2.280226	493.431238	0.016121	0.018477
RS	48	2.820969	2.329580	474.919381	0.015516	0.017719
RS	49	3.033709	2.329580	464.506486	0.015176	0.017222
RS	50	3.261945	2.378107	442.529725	0.014458	0.016368
RS	51	3.506802	2.378107	427.774206	0.013976	0.015757
RS	52	3.769494	2.415156	404.448257	0.013214	0.014891
RS	53	4.051318	2.415156	385.583051	0.012598	0.014178
RS	54	4.353667	2.449717	359.640941	0.011750	0.013252
RS	55	4.678038	2.449717	337.467765	0.011026	0.012448
RS	56	5.026033	2.449717	313.586673	0.010245	0.011589
RS	57	5.399374	2.449717	288.360799	0.009421	0.010682
RS	58	5.799905	2.846045	228.388698	0.007462	0.008608
RS	59	6.229608	2.846045	210.433673	0.006875	0.007937
RS	60	6.690608	2.846045	191.751419	0.006265	0.007237
RS	61	7.185183	2.846045	172.660638	0.005641	0.006519
RS	62	7.715779	2.846045	153.497934	0.005015	0.005798
RS	63	8.285020	2.846045	713.281831	0.023304	0.027016
PA	4+25*2+4+6 0.071630826 0.019859285 8.285019596 0.312527931 0.182323367 0.222731663 0.300313787 0.404226469 0.537538146 0.716350393 0.956794993 1.269653049 1.658009077 2.100983398 2.532621907 2.856148426 3.002321434 2.976957528 2.844896655 2.675095310 2.510031249 2.373654171 2.282085581 2.241363658 2.245372003 2.280226306 2.329580198 2.378106637 2.415156362 2.449717390 2.846045011
//
IT	5197
RD	9
LK	-298943.426051
QD	-500.622396 -> -459.760423
RI	0.0512078356
TR	0.069712	0.020193
MT	8.437766
MM	C_pi: 1.479993, n_recomb: 32165.080210
RS	0	0.000000	0.338105	678.220964	0.021086	0.001400
RS	1	0.007314	0.338105	711.743757	0.022128	0.009518
RS	2	0.015163	0.338105	745.704025	0.023184	0.017685
RS	3	0.023586	0.338105	779.915918	0.024247	0.020711
RS	4	0.032625	0.184704	1472.818011	0.045789	0.037269
RS	5	0.042325	0.184704	1496.976189	0.046540	0.039216
RS	6	0.052735	0.225389	1248.667896	0.038821	0.034017
RS	7	0.063906	0.225389	1273.059150	0.039579	0.035784
RS	8	0.075894	0.303370	967.707918	0.030086	0.027764
RS	9	0.088758	0.303370	993.970553	0.030902	0.029038
RS	10	0.102564	0.406495	764.187307	0.023758	0.022640
RS	11	0.117380	0.406495	789.804140	0.024555	0.023870
RS	12	0.133279	0.537566	618.694429	0.019235	0.018988
RS	13	0.150341	0.537566	642.575811	0.019977	0.020126
RS	14	0.168650	0.714203	503.380554	0.015650	0.016018
RS	15	0.188299	0.714203	525.120177	0.016326	0.016988
RS	16	0.209386	0.954944	410.480094	0.012762	0.013481
RS	17	0.232014	0.954944	429.917465	0.013366	0.014280
RS	18	0.256297	1.273944	338.073448	0.010511	0.011387
RS	19	0.282357	1.273944	355.285800	0.011046	0.012032
RS	20	0.310322	1.678671	283.722612	0.008821	0.009715
RS	21	0.340333	1.678671	298.977737	0.009295	0.010220
RS	22	0.372539	2.150920	246.107538	0.007651	0.008464
RS	23	0.407100	2.150920	259.839267	0.008078	0.008869
RS	24	0.444190	2.620048	225.319933	0.007005	0.007703
RS	25	0.483991	2.620048	238.121026	0.007403	0.008071
RS	26	0.526704	2.975616	221.561378	0.006888	0.007509
RS	27	0.572541	2.975616	234.111884	0.007278	0.007899
RS	28	0.621731	3.134938	234.641019	0.007295	0.007928
RS	29	0.674518	3.134938	247.581961	0.007697	0.008388
RS	30	0.731166	3.101914	263.664467	0.008197	0.008969
RS	31	0.791957	3.101914	277.434468	0.008625	0.009520
RS	32	0.857195	2.950285	306.308302	0.009523	0.010569
RS	33	0.927204	2.950285	320.958768	0.009978	0.011193
RS	34	1.002333	2.758912	358.672294	0.011151	0.012569
RS	35	1.082957	2.758912	373.734490	0.011619	0.013222
RS	36	1.169478	2.575455	415.775585	0.012926	0.014758
RS	37	1.262328	2.575455	430.235010	0.013376	0.015386
RS	38	1.361968	2.425752	470.815962	0.014637	0.016875
RS	39	1.468896	2.425752	483.222882	0.015023	0.017406
RS	40	1.583644	2.326682	514.839219	0.016006	0.018562
RS	41	1.706785	2.326682	523.672203	0.016281	0.018907
RS	42	1.838933	2.284241	540.128342	0.016792	0.019481
RS	43	1.980746	2.284241	544.310668	0.016922	0.019584
RS	44	2.132931	2.291410	544.360337	0.016924	0.019532
RS	45	2.296247	2.291410	543.495597	0.016897	0.019398
RS	46	2.471508	2.332779	530.583537	0.016496	0.018870
RS	47	2.659587	2.332779	524.764244	0.016315	0.018544
RS	48	2.861422	2.390136	504.091412	0.015672	0.017754
RS	49	3.078020	2.390136	493.567071	0.015345	0.017286
RS	50	3.310459	2.446272	469.568818	0.014599	0.016410
RS	51	3.559899	2.446272	454.541706	0.014132	0.015827
RS	52	3.827583	2.489191	429.585642	0.013356	0.014953
RS	53	4.114846	2.489191	410.244003	0.012754	0.014265
RS	54	4.423118	2.529550	382.642771	0.011896	0.013333
RS	55	4.753937	2.529550	359.794220	0.011186	0.012551
RS	56	5.108953	2.529550	335.054319	0.010417	0.011710
RS	57	5.489934	2.529550	308.794280	0.009600	0.010819
RS	58	5.898780	2.981927	241.823146	0.007518	0.008612
RS	59	6.337529	2.981927	223.793356	0.006958	0.007976
RS	60	6.808368	2.981927	204.874823	0.006369	0.007307
RS	61	7.313644	2.981927	185.386092	0.005764	0.006615
RS	62	7.855876	2.981927	165.669531	0.005151	0.005913
RS	63	8.437766	2.981927	792.384688	0.024635	0.028346
PA	4+25*2+4+6 0.069711971 0.020192977 8.437765796 0.338105378 0.184703745 0.225389486 0.303369548 0.406494753 0.537566084 0.714202864 0.954944046 1.273944250 1.678670627 2.150920465 2.620048393 2.975615847 3.134937974 3.101913609 2.950284840 2.758911758 2.575455493 2.425751934 2.326681777 2.284241193 2.291410035 2.332778614 2.390136007 2.446271818 2.489191317 2.529549961 2.981927195
//
IT	4502
RD	10
LK	-298863.250492
QD	-474.373690 -> -437.183585
RI	0.0472270737
TR	0.067927	0.020510
MT	8.583221
MM	C_pi: 1.527365, n_recomb: 33691.684062
RS	0	0.000000	0.363393	663.575878	0.019696	0.001323
RS	1	0.007343	0.363393	697.590831	0.020705	0.009043
RS	2	0.015225	0.363393	732.226737	0.021733	0.016830
RS	3	0.023685	0.363393	767.319448	0.022775	0.019678
RS	4	0.032767	0.186835	1541.663462	0.045758	0.037590
RS	5	0.042516	0.186835	1567.913183	0.046537	0.039355
RS	6	0.052981	0.228174	1307.585672	0.038810	0.034084
RS	7	0.064214	0.228174	1333.939520	0.039593	0.035813
RS	8	0.076271	0.306821	1015.528309	0.030142	0.027818
RS	9	0.089214	0.306821	1043.604915	0.030975	0.029080
RS	10	0.103108	0.409404	806.027150	0.023924	0.022763
RS	11	0.118022	0.409404	833.284961	0.024733	0.023988
RS	12	0.134031	0.538371	656.567430	0.019488	0.019179
RS	13	0.151215	0.538371	681.966203	0.020241	0.020323
RS	14	0.169661	0.712722	536.169351	0.015914	0.016222
RS	15	0.189461	0.712722	559.319164	0.016601	0.017206
RS	16	0.210716	0.953201	437.106524	0.012974	0.013644
RS	17	0.233531	0.953201	457.815047	0.013588	0.014460
RS	18	0.258021	1.277166	358.475584	0.010640	0.011477
RS	19	0.284310	1.277166	376.779219	0.011183	0.012137
RS	20	0.312529	1.696540	298.534769	0.008861	0.009722
RS	21	0.342820	1.696540	314.679921	0.009340	0.010239
RS	22	0.375335	2.196389	256.467084	0.007612	0.008396
RS	23	0.410238	2.196389	270.901103	0.008041	0.008808
RS	24	0.447703	2.702210	232.706681	0.006907	0.007578
RS	25	0.487919	2.702210	246.074201	0.007304	0.007946
RS	26	0.531089	3.090273	227.527273	0.006753	0.007346
RS	27	0.577428	3.090273	240.584711	0.007141	0.007731
RS	28	0.627170	3.263836	240.707651	0.007144	0.007742
RS	29	0.680564	3.263836	254.180654	0.007544	0.008191
RS	30	0.737879	3.224147	271.353530	0.008054	0.008775
RS	31	0.799402	3.224147	285.758652	0.008482	0.009311
RS	32	0.865443	3.053691	317.086201	0.009411	0.010383
RS	33	0.936333	3.053691	332.524418	0.009870	0.010994
RS	34	1.012429	2.841318	373.765343	0.011094	0.012412
RS	35	1.094112	2.841318	389.765386	0.011569	0.013056
RS	36	1.181792	2.639922	435.980940	0.012940	0.014649
RS	37	1.275911	2.639922	451.461274	0.013400	0.015273
RS	38	1.376941	2.477185	496.223120	0.014728	0.016822
RS	39	1.485389	2.477185	509.608929	0.015126	0.017355
RS	40	1.601800	2.370660	544.486576	0.016161	0.018559
RS	41	1.726759	2.370660	554.117318	0.016447	0.018914
RS	42	1.860893	2.326276	572.103413	0.016981	0.019511
RS	43	2.004877	2.326276	576.821485	0.017121	0.019631
RS	44	2.159432	2.336173	576.542710	0.017112	0.019573
RS	45	2.325337	2.336173	575.959110	0.017095	0.019461
RS	46	2.503423	2.383533	561.425010	0.016664	0.018909
RS	47	2.694586	2.383533	555.687207	0.016493	0.018609
RS	48	2.899785	2.448382	532.901648	0.015817	0.017792
RS	49	3.120052	2.448382	522.301223	0.015502	0.017349
RS	50	3.356492	2.511678	496.325776	0.014731	0.016455
RS	51	3.610294	2.511678	481.061092	0.014278	0.015898
RS	52	3.882732	2.560104	454.519462	0.013491	0.015017
RS	53	4.175173	2.560104	434.733470	0.012903	0.014353
RS	54	4.489089	2.605879	405.515968	0.012036	0.013415
RS	55	4.826054	2.605879	382.020407	0.011339	0.012654
RS	56	5.187762	2.605879	356.451223	0.010580	0.011830
RS	57	5.576029	2.605879	329.186861	0.009771	0.010952
RS	58	5.992805	3.114115	255.054816	0.007570	0.008618
RS	59	6.440185	3.114115	236.981875	0.007034	0.008015
RS	60	6.920414	3.114115	217.865344	0.006466	0.007373
RS	61	7.435905	3.114115	198.022021	0.005877	0.006705
RS	62	7.989248	3.114115	177.798077	0.005277	0.006022
RS	63	8.583221	3.114115	873.451542	0.025925	0.029647
PA	4+25*2+4+6 0.067927049 0.020509893 8.583221208 0.363393488 0.186835302 0.228174140 0.306821085 0.409404168 0.538370965 0.712722116 0.953200956 1.277166239 1.696539929 2.196389084 2.702209754 3.090273041 3.263836324 3.224147067 3.053690667 2.841317912 2.639921950 2.477185252 2.370660309 2.326276027 2.336172878 2.383533172 2.448381519 2.511678309 2.560103795 2.605879056 3.114114786
//
IT	4476
RD	11
LK	-298790.250235
QD	-450.358888 -> -416.424511
RI	0.0438285610
TR	0.066264	0.020811
MT	8.721996
MM	C_pi: 1.573295, n_recomb: 35189.882187
RS	0	0.000000	0.388560	650.528114	0.018486	0.001254
RS	1	0.007370	0.388560	684.924741	0.019464	0.008613
RS	2	0.015283	0.388560	720.100144	0.020463	0.016059
RS	3	0.023779	0.388560	755.909882	0.021481	0.018762
RS	4	0.032901	0.188738	1609.401979	0.045735	0.037894
RS	5	0.042695	0.188738	1637.690498	0.046539	0.039503
RS	6	0.053212	0.231011	1363.529119	0.038748	0.034109
RS	7	0.064503	0.231011	1391.862193	0.039553	0.035809
RS	8	0.076627	0.310513	1060.646242	0.030141	0.027833
RS	9	0.089644	0.310513	1090.539726	0.030990	0.029086
RS	10	0.103620	0.412733	845.898528	0.024038	0.022854
RS	11	0.118626	0.412733	874.786417	0.024859	0.024072
RS	12	0.134738	0.539699	693.314455	0.019702	0.019347
RS	13	0.152038	0.539699	720.214799	0.020467	0.020495
RS	14	0.170613	0.711681	568.501282	0.016155	0.016415
RS	15	0.190556	0.711681	593.048376	0.016853	0.017411
RS	16	0.211970	0.951461	463.639361	0.013175	0.013805
RS	17	0.234961	0.951461	485.612896	0.013800	0.014635
RS	18	0.259647	1.279414	378.905237	0.010767	0.011571
RS	19	0.286152	1.279414	398.298758	0.011319	0.012245
RS	20	0.314610	1.711975	313.349197	0.008905	0.009737
RS	21	0.345166	1.711975	330.382522	0.009389	0.010265
RS	22	0.377974	2.237905	266.763602	0.007581	0.008339
RS	23	0.413200	2.237905	281.893918	0.008011	0.008756
RS	24	0.451021	2.779709	239.962256	0.006819	0.007466
RS	25	0.491630	2.779709	253.884611	0.007215	0.007834
RS	26	0.535232	3.200706	233.287940	0.006629	0.007197
RS	27	0.582047	3.200706	246.834924	0.007014	0.007577
RS	28	0.632312	3.389584	246.464543	0.007004	0.007570
RS	29	0.686282	3.389584	260.446459	0.007401	0.008009
RS	30	0.744229	3.344230	278.592151	0.007917	0.008592
RS	31	0.806447	3.344230	293.604909	0.008343	0.009115
RS	32	0.873250	3.155651	327.258877	0.009300	0.010204
RS	33	0.944976	3.155651	343.457148	0.009760	0.010803
RS	34	1.021989	2.922777	388.119764	0.011029	0.012257
RS	35	1.104677	2.922777	405.035941	0.011510	0.012893
RS	36	1.193458	2.703799	455.366899	0.012940	0.014536
RS	37	1.288783	2.703799	471.858518	0.013409	0.015157
RS	38	1.391133	2.528246	520.800199	0.014800	0.016761
RS	39	1.501027	2.528246	535.170779	0.015208	0.017297
RS	40	1.619018	2.414271	573.366785	0.016294	0.018546
RS	41	1.745706	2.414271	583.815521	0.016590	0.018911
RS	42	1.881730	2.367709	603.423798	0.017148	0.019532
RS	43	2.027779	2.367709	608.707461	0.017298	0.019668
RS	44	2.184592	2.379925	608.192260	0.017283	0.019608
RS	45	2.352961	2.379925	607.924373	0.017276	0.019518
RS	46	2.533738	2.432788	591.843023	0.016819	0.018946
RS	47	2.727839	2.432788	586.222598	0.016659	0.018670
RS	48	2.936244	2.504632	561.385818	0.015953	0.017829
RS	49	3.160008	2.504632	550.744053	0.015651	0.017412
RS	50	3.400263	2.574651	522.844336	0.014858	0.016501
RS	51	3.658224	2.574651	507.374401	0.014418	0.015968
RS	52	3.935197	2.628219	479.296909	0.013620	0.015083
RS	53	4.232581	2.628219	459.095814	0.013046	0.014440
RS	54	4.551882	2.679027	428.308197	0.012171	0.013498
RS	55	4.894715	2.679027	404.189966	0.011486	0.012755
RS	56	5.262814	2.679027	377.816697	0.010737	0.011948
RS	57	5.658041	2.679027	349.573316	0.009934	0.011082
RS	58	6.082395	3.242736	268.135047	0.007620	0.008626
RS	59	6.538024	3.242736	250.043425	0.007106	0.008052
RS	60	7.027230	3.242736	230.759400	0.006558	0.007437
RS	61	7.552491	3.242736	210.596763	0.005985	0.006791
RS	62	8.116462	3.242736	189.903881	0.005397	0.006126
RS	63	8.721996	3.242736	956.430439	0.027179	0.030916
PA	4+25*2+4+6 0.066264009 0.020811035 8.721995737 0.388559739 0.188738265 0.231011041 0.310513351 0.412733045 0.539699467 0.711681488 0.951461047 1.279414059 1.711975139 2.237904846 2.779708718 3.200705825 3.389583741 3.344229769 3.155650624 2.922776671 2.703799151 2.528245589 2.414270740 2.367708914 2.379925322 2.432788151 2.504631839 2.574651353 2.628219350 2.679027254 3.242735889
//
IT	4435
RD	12
LK	-298723.617355
QD	-428.327183 -> -397.292979
RI	0.0408781728
TR	0.064712	0.021098
MT	8.854501
MM	C_pi: 1.617904, n_recomb: 36660.875505
RS	0	0.000000	0.413750	638.565158	0.017418	0.001191
RS	1	0.007395	0.413750	673.250388	0.018364	0.008220
RS	2	0.015337	0.413750	708.851835	0.019335	0.015356
RS	3	0.023867	0.413750	745.243122	0.020328	0.017937
RS	4	0.033027	0.190433	1676.237094	0.045723	0.038188
RS	5	0.042864	0.190433	1706.513068	0.046549	0.039660
RS	6	0.053429	0.233855	1416.920797	0.038649	0.034105
RS	7	0.064776	0.233855	1447.238446	0.039476	0.035782
RS	8	0.076961	0.314343	1103.447676	0.030099	0.027818
RS	9	0.090048	0.314343	1135.153343	0.030964	0.029065
RS	10	0.104102	0.416334	884.046837	0.024114	0.022919
RS	11	0.119196	0.416334	914.551649	0.024946	0.024131
RS	12	0.135406	0.541386	729.052555	0.019886	0.019497
RS	13	0.152815	0.541386	757.438847	0.020661	0.020646
RS	14	0.171511	0.710940	600.421151	0.016378	0.016598
RS	15	0.191589	0.710940	626.352867	0.017085	0.017603
RS	16	0.213153	0.949659	490.099285	0.013368	0.013964
RS	17	0.236311	0.949659	513.331583	0.014002	0.014807
RS	18	0.261182	1.280783	399.367567	0.010894	0.011669
RS	19	0.287892	1.280783	419.849253	0.011452	0.012355
RS	20	0.316577	1.725203	328.174738	0.008952	0.009760
RS	21	0.347384	1.725203	346.094526	0.009440	0.010296
RS	22	0.380469	2.275839	276.998905	0.007556	0.008291
RS	23	0.416000	2.275839	292.819778	0.007987	0.008714
RS	24	0.454160	2.852928	247.089818	0.006740	0.007365
RS	25	0.495141	2.852928	261.556020	0.007134	0.007734
RS	26	0.539152	3.307263	238.850134	0.006515	0.007060
RS	27	0.586419	3.307263	252.870200	0.006898	0.007435
RS	28	0.637181	3.512486	251.926053	0.006872	0.007410
RS	29	0.691697	3.512486	266.394868	0.007266	0.007839
RS	30	0.750244	3.462445	285.401578	0.007785	0.008419
RS	31	0.813121	3.462445	300.995416	0.008210	0.008929
RS	32	0.880648	3.256410	336.850605	0.009188	0.010032
RS	33	0.953168	3.256410	353.781463	0.009650	0.010620
RS	34	1.031052	3.003466	401.758441	0.010959	0.012104
RS	35	1.114696	3.003466	419.568332	0.011445	0.012733
RS	36	1.204524	2.767216	473.946417	0.012928	0.014420
RS	37	1.300996	2.767216	491.438187	0.013405	0.015039
RS	38	1.404602	2.579014	544.549452	0.014854	0.016693
RS	39	1.515871	2.579014	559.908949	0.015273	0.017233
RS	40	1.635367	2.457570	601.474762	0.016406	0.018525
RS	41	1.763701	2.457570	612.760305	0.016714	0.018901
RS	42	1.901525	2.408620	634.079421	0.017296	0.019545
RS	43	2.049541	2.408620	639.957688	0.017456	0.019698
RS	44	2.208503	2.422778	639.303359	0.017438	0.019638
RS	45	2.379221	2.422778	639.385050	0.017441	0.019568
RS	46	2.562564	2.480677	621.841964	0.016962	0.018980
RS	47	2.759465	2.480677	616.373577	0.016813	0.018727
RS	48	2.970928	2.559050	589.553865	0.016081	0.017867
RS	49	3.198028	2.559050	578.903901	0.015791	0.017472
RS	50	3.441924	2.635373	549.137819	0.014979	0.016548
RS	51	3.703855	2.635373	533.493000	0.014552	0.016038
RS	52	3.985157	2.693738	503.930825	0.013746	0.015149
RS	53	4.287262	2.693738	483.341836	0.013184	0.014526
RS	54	4.611707	2.749203	451.032788	0.012303	0.013581
RS	55	4.960147	2.749203	426.313816	0.011629	0.012856
RS	56	5.334353	2.749203	399.159179	0.010888	0.012062
RS	57	5.736234	2.749203	369.959612	0.010091	0.011208
RS	58	6.167833	3.367844	281.087156	0.007667	0.008635
RS	59	6.631351	3.367844	262.996906	0.007174	0.008089
RS	60	7.129146	3.367844	243.570972	0.006644	0.007498
RS	61	7.663755	3.367844	223.119120	0.006086	0.006873
RS	62	8.237898	3.367844	201.990572	0.005510	0.006225
RS	63	8.854501	3.367844	1041.201609	0.028401	0.032155
PA	4+25*2+4+6 0.064712238 0.021097615 8.854500574 0.413750185 0.190433456 0.233854793 0.314343479 0.416333816 0.541385873 0.710940334 0.949658982 1.280783061 1.725203005 2.275838692 2.852927593 3.307263137 3.512485633 3.462444587 3.256410453 3.003465662 2.767215857 2.579014192 2.457570201 2.408619778 2.422777896 2.480677079 2.559050188 2.635372873 2.693738353 2.749202588 3.367844120
//
IT	5279
RD	13
LK	-298662.658920
QD	-408.059447 -> -379.618544
RI	0.0382815505
TR	0.063262	0.021371
MT	8.981123
MM	C_pi: 1.661282, n_recomb: 38105.377036
RS	0	0.000000	0.439081	627.343440	0.016463	0.001133
RS	1	0.007419	0.439081	662.236291	0.017379	0.007860
RS	2	0.015389	0.439081	698.166055	0.018322	0.014709
RS	3	0.023949	0.439081	735.023027	0.019289	0.017184
RS	4	0.033145	0.191944	1742.260174	0.045722	0.038474
RS	5	0.043024	0.191944	1774.474750	0.046568	0.039826
RS	6	0.053635	0.236678	1468.061549	0.038526	0.034079
RS	7	0.065033	0.236678	1500.360849	0.039374	0.035739
RS	8	0.077277	0.318245	1144.212263	0.030028	0.027782
RS	9	0.090429	0.318245	1177.719533	0.030907	0.029025
RS	10	0.104558	0.420110	920.649162	0.024161	0.022963
RS	11	0.119734	0.420110	952.755614	0.025003	0.024170
RS	12	0.136036	0.543319	763.862929	0.020046	0.019630
RS	13	0.153548	0.543319	793.719302	0.020830	0.020781
RS	14	0.172359	0.710410	631.950901	0.016584	0.016772
RS	15	0.192566	0.710410	659.254389	0.017301	0.017785
RS	16	0.214272	0.947775	516.487727	0.013554	0.014120
RS	17	0.237588	0.947775	540.971981	0.014197	0.014974
RS	18	0.262634	1.281357	419.864682	0.011019	0.011769
RS	19	0.289538	1.281357	441.432390	0.011585	0.012466
RS	20	0.318438	1.736483	343.005363	0.009001	0.009788
RS	21	0.349483	1.736483	361.809500	0.009495	0.010333
RS	22	0.382831	2.310513	287.173567	0.007536	0.008251
RS	23	0.418652	2.310513	303.679389	0.007969	0.008678
RS	24	0.457132	2.922176	254.093747	0.006668	0.007273
RS	25	0.498466	2.922176	269.093350	0.007062	0.007643
RS	26	0.542867	3.410208	244.222322	0.006409	0.006933
RS	27	0.590562	3.410208	258.699862	0.006789	0.007304
RS	28	0.641796	3.632766	257.107182	0.006747	0.007259
RS	29	0.696830	3.632766	272.041940	0.007139	0.007680
RS	30	0.755948	3.578957	291.806307	0.007658	0.008255
RS	31	0.819452	3.578957	307.955671	0.008082	0.008754
RS	32	0.887667	3.356084	345.892081	0.009077	0.009867
RS	33	0.960943	3.356084	363.528477	0.009540	0.010444
RS	34	1.039656	3.083466	414.709926	0.010883	0.011953
RS	35	1.124208	3.083466	433.390521	0.011373	0.012576
RS	36	1.215034	2.830207	491.741980	0.012905	0.014302
RS	37	1.312598	2.830207	510.221208	0.013390	0.014920
RS	38	1.417400	2.629494	567.483423	0.014892	0.016620
RS	39	1.529978	2.629494	583.833861	0.015322	0.017163
RS	40	1.650908	2.500561	628.811337	0.016502	0.018497
RS	41	1.780809	2.500561	640.950418	0.016820	0.018882
RS	42	1.920349	2.449022	664.066734	0.017427	0.019552
RS	43	2.070241	2.449022	670.566726	0.017598	0.019720
RS	44	2.231254	2.464777	669.871891	0.017579	0.019663
RS	45	2.404212	2.464777	670.335221	0.017592	0.019613
RS	46	2.590003	2.527285	651.419223	0.017095	0.019012
RS	47	2.789577	2.527285	646.135700	0.016957	0.018780
RS	48	3.003958	2.611753	617.405309	0.016203	0.017904
RS	49	3.234244	2.611753	606.778364	0.015924	0.017531
RS	50	3.481616	2.693985	575.206045	0.015095	0.016596
RS	51	3.747340	2.693985	559.414860	0.014681	0.016106
RS	52	4.032779	2.756821	528.420192	0.013867	0.015215
RS	53	4.339395	2.756821	507.468805	0.013318	0.014610
RS	54	4.668759	2.816581	473.688408	0.012431	0.013664
RS	55	5.022558	2.816581	448.388978	0.011767	0.012955
RS	56	5.402607	2.816581	420.474065	0.011035	0.012175
RS	57	5.810852	2.816581	390.339602	0.010244	0.011330
RS	58	6.249385	3.489499	293.921608	0.007713	0.008646
RS	59	6.720453	3.489499	275.849762	0.007239	0.008125
RS	60	7.226471	3.489499	256.304061	0.006726	0.007557
RS	61	7.770030	3.489499	235.589408	0.006183	0.006951
RS	62	8.353917	3.489499	214.054750	0.005617	0.006319
RS	63	8.981123	3.489499	1127.618882	0.029592	0.033362
PA	4+25*2+4+6 0.063261876 0.021370687 8.981123000 0.439081028 0.191944282 0.236678020 0.318245432 0.420109930 0.543319439 0.710410134 0.947775198 1.281357142 1.736483057 2.310513145 2.922175792 3.410208237 3.632765728 3.578957226 3.356084017 3.083466165 2.830206690 2.629493783 2.500561233 2.449022394 2.464776601 2.527284877 2.611752795 2.693984934 2.756821466 2.816581355 3.489498671
//
IT	4222
RD	14
LK	-298606.777527
QD	-389.365789 -> -363.251556
RI	0.0359635510
TR	0.061904	0.021631
MT	9.102199
MM	C_pi: 1.703507, n_recomb: 39524.161101
RS	0	0.000000	0.464697	616.567600	0.015600	0.001080
RS	1	0.007442	0.464697	651.593787	0.016486	0.007526
RS	2	0.015437	0.464697	687.763556	0.017401	0.014110
RS	3	0.024028	0.464697	724.982695	0.018343	0.016490
RS	4	0.033257	0.193292	1807.540365	0.045733	0.038755
RS	5	0.043174	0.193292	1841.647513	0.046595	0.039998
RS	6	0.053829	0.239466	1517.183062	0.038386	0.034038
RS	7	0.065276	0.239466	1551.455733	0.039253	0.035683
RS	8	0.077576	0.322178	1183.159196	0.029935	0.027729
RS	9	0.090790	0.322178	1218.453559	0.030828	0.028970
RS	10	0.104988	0.423998	955.848902	0.024184	0.022992
RS	11	0.120243	0.423998	989.540346	0.025036	0.024193
RS	12	0.136633	0.545427	797.813001	0.020185	0.019750
RS	13	0.154242	0.545427	829.123623	0.020978	0.020900
RS	14	0.173162	0.710027	663.116196	0.016777	0.016937
RS	15	0.193490	0.710027	691.778732	0.017503	0.017957
RS	16	0.215331	0.945798	542.812358	0.013734	0.014273
RS	17	0.238797	0.945798	568.541556	0.014385	0.015137
RS	18	0.264009	1.281245	440.392005	0.011142	0.011871
RS	19	0.291097	1.281245	463.043137	0.011715	0.012578
RS	20	0.320202	1.746015	357.844696	0.009054	0.009820
RS	21	0.351472	1.746015	377.531089	0.009552	0.010374
RS	22	0.385069	2.342216	297.291434	0.007522	0.008218
RS	23	0.421166	2.342216	314.476893	0.007957	0.008650
RS	24	0.459950	2.987728	260.981547	0.006603	0.007190
RS	25	0.501620	2.987728	276.504773	0.006996	0.007560
RS	26	0.546390	3.509713	249.419905	0.006311	0.006815
RS	27	0.594493	3.509713	264.340449	0.006688	0.007182
RS	28	0.646175	3.750509	262.032647	0.006630	0.007118
RS	29	0.701703	3.750509	277.413855	0.007019	0.007531
RS	30	0.761364	3.693837	297.838049	0.007536	0.008099
RS	31	0.825464	3.693837	314.518732	0.007958	0.008588
RS	32	0.894334	3.454727	354.419853	0.008967	0.009707
RS	33	0.968329	3.454727	372.735521	0.009431	0.010274
RS	34	1.047831	3.162798	427.012582	0.010804	0.011805
RS	35	1.133249	3.162798	446.540734	0.011298	0.012422
RS	36	1.225024	2.892756	508.788973	0.012873	0.014183
RS	37	1.323628	2.892756	528.241795	0.013365	0.014799
RS	38	1.429571	2.679652	589.628735	0.014918	0.016542
RS	39	1.543397	2.679652	606.970189	0.015357	0.017089
RS	40	1.665693	2.543209	655.394116	0.016582	0.018463
RS	41	1.797091	2.543209	668.401208	0.016911	0.018857
RS	42	1.938267	2.488898	693.396798	0.017544	0.019552
RS	43	2.089949	2.488898	700.543345	0.017724	0.019735
RS	44	2.252918	2.505936	699.905182	0.017708	0.019684
RS	45	2.428015	2.505936	700.779946	0.017730	0.019651
RS	46	2.616143	2.572662	680.580593	0.017219	0.019042
RS	47	2.818270	2.572662	675.512474	0.017091	0.018830
RS	48	3.035439	2.662821	644.945069	0.016318	0.017940
RS	49	3.268769	2.662821	634.370088	0.016050	0.017588
RS	50	3.519463	2.750594	601.052106	0.015207	0.016643
RS	51	3.788813	2.750594	585.140951	0.014805	0.016173
RS	52	4.078207	2.817595	552.765756	0.013986	0.015280
RS	53	4.389136	2.817595	531.475553	0.013447	0.014693
RS	54	4.723204	2.881310	496.273748	0.012556	0.013746
RS	55	5.082133	2.881310	470.412494	0.011902	0.013052
RS	56	5.467772	2.881310	441.756781	0.011177	0.012284
RS	57	5.882109	2.881310	410.707184	0.010391	0.011449
RS	58	6.327280	3.607757	306.646222	0.007758	0.008658
RS	59	6.805579	3.607757	288.607369	0.007302	0.008160
RS	60	7.319471	3.607757	268.961216	0.006805	0.007613
RS	61	7.871606	3.607757	248.007118	0.006275	0.007026
RS	62	8.464830	3.607757	226.092781	0.005720	0.006409
RS	63	9.102199	3.607757	1215.543627	0.030754	0.034540
PA	4+25*2+4+6 0.061904107 0.021631244 9.102198777 0.464697256 0.193292280 0.239466149 0.322178218 0.423998420 0.545426754 0.710026753 0.945797533 1.281244718 1.746015219 2.342215671 2.987728389 3.509713405 3.750509388 3.693837351 3.454726853 3.162798279 2.892755865 2.679652412 2.543208987 2.488898452 2.505935504 2.572661839 2.662820879 2.750594340 2.817594655 2.881309681 3.607756772
//
IT	4003
RD	15
LK	-298555.453525
QD	-372.080751 -> -348.060352
RI	0.0338782137
TR	0.060630	0.021880
MT	9.218205
MM	C_pi: 1.744637, n_recomb: 40917.120894
RS	0	0.000000	0.490675	606.090139	0.014813	0.001030
RS	1	0.007463	0.490675	641.182784	0.015670	0.007215
RS	2	0.015483	0.490675	677.513505	0.016558	0.013550
RS	3	0.024102	0.490675	715.002540	0.017474	0.015845
RS	4	0.033363	0.194490	1872.135133	0.045754	0.039033
RS	5	0.043317	0.194490	1908.088474	0.046633	0.040177
RS	6	0.054012	0.242207	1564.451718	0.038235	0.033985
RS	7	0.065506	0.242207	1600.683809	0.039120	0.035618
RS	8	0.077858	0.326110	1220.445056	0.029827	0.027664
RS	9	0.091132	0.326110	1257.507760	0.030733	0.028904
RS	10	0.105396	0.427954	989.735940	0.024189	0.023007
RS	11	0.120725	0.427954	1024.993579	0.025050	0.024202
RS	12	0.137198	0.547661	830.924599	0.020308	0.019857
RS	13	0.154900	0.547661	863.672627	0.021108	0.021007
RS	14	0.173924	0.709758	693.904308	0.016959	0.017094
RS	15	0.194367	0.709758	723.912237	0.017692	0.018120
RS	16	0.216335	0.943741	569.050845	0.013907	0.014424
RS	17	0.239944	0.943741	596.016800	0.014566	0.015297
RS	18	0.265314	1.280527	460.936132	0.011265	0.011974
RS	19	0.292578	1.280527	484.667155	0.011845	0.012690
RS	20	0.321876	1.754001	372.679894	0.009108	0.009857
RS	21	0.353361	1.754001	393.245731	0.009611	0.010417
RS	22	0.387196	2.371204	307.347311	0.007511	0.008191
RS	23	0.423555	2.371204	325.206889	0.007948	0.008626
RS	24	0.462629	3.049835	267.752660	0.006544	0.007114
RS	25	0.504618	3.049835	283.789917	0.006936	0.007484
RS	26	0.549741	3.605975	254.447049	0.006219	0.006706
RS	27	0.598232	3.605975	269.796644	0.006594	0.007069
RS	28	0.650341	3.865864	266.712602	0.006518	0.006985
RS	29	0.706340	3.865864	282.521509	0.006905	0.007391
RS	30	0.766517	3.807174	303.515447	0.007418	0.007950
RS	31	0.831186	3.807174	320.704023	0.007838	0.008430
RS	32	0.900681	3.552381	362.459060	0.008858	0.009553
RS	33	0.975363	3.552381	381.428088	0.009322	0.010112
RS	34	1.055618	3.241481	438.691386	0.010721	0.011661
RS	35	1.141862	3.241481	459.043395	0.011219	0.012271
RS	36	1.234543	2.954866	525.105810	0.012833	0.014064
RS	37	1.334141	2.954866	545.516755	0.013332	0.014678
RS	38	1.441172	2.729475	610.994539	0.014932	0.016461
RS	39	1.556191	2.729475	629.324664	0.015380	0.017011
RS	40	1.679794	2.585503	681.220006	0.016649	0.018424
RS	41	1.812621	2.585503	695.106855	0.016988	0.018827
RS	42	1.955361	2.528261	722.055738	0.017647	0.019547
RS	43	2.108754	2.528261	729.871115	0.017838	0.019744
RS	44	2.273595	2.546299	729.383858	0.017826	0.019701
RS	45	2.450738	2.546299	730.697546	0.017858	0.019685
RS	46	2.641102	2.616887	709.304439	0.017335	0.019069
RS	47	2.845672	2.616887	704.480219	0.017217	0.018876
RS	48	3.065510	2.712367	672.150323	0.016427	0.017975
RS	49	3.301754	2.712367	661.654540	0.016171	0.017642
RS	50	3.555629	2.805343	626.651914	0.015315	0.016690
RS	51	3.828451	2.805343	610.645940	0.014924	0.016238
RS	52	4.121634	2.876225	576.941880	0.014100	0.015345
RS	53	4.436698	2.876225	555.335791	0.013572	0.014774
RS	54	4.775275	2.943582	518.762705	0.012678	0.013827
RS	55	5.139120	2.943582	492.358246	0.012033	0.013146
RS	56	5.530119	2.943582	462.981330	0.011315	0.012390
RS	57	5.950299	2.943582	431.036641	0.010534	0.011565
RS	58	6.401837	3.722767	319.252169	0.007802	0.008670
RS	59	6.887073	3.722767	301.259916	0.007363	0.008194
RS	60	7.408524	3.722767	281.531344	0.006881	0.007667
RS	61	7.968890	3.722767	260.359680	0.006363	0.007097
RS	62	8.571077	3.722767	238.090559	0.005819	0.006494
RS	63	9.218205	3.722767	1304.789628	0.031889	0.035687
PA	4+25*2+4+6 0.060630103 0.021879867 9.218205423 0.490674543 0.194490476 0.242206622 0.326109828 0.427954036 0.547660839 0.709757592 0.943741012 1.280527469 1.754001182 2.371203655 3.049835014 3.605975004 3.865863619 3.807173752 3.552381294 3.241480945 2.954866294 2.729475384 2.585502992 2.528261023 2.546298813 2.616887070 2.712366772 2.805342546 2.876225127 2.943582402 3.722767189
//
IT	4408
RD	16
LK	-298508.231723
QD	-356.061871 -> -333.931126
RI	0.0319861264
TR	0.059433	0.022118
MT	9.329329
MM	C_pi: 1.784710, n_recomb: 42284.668969
RS	0	0.000000	0.517104	595.784239	0.014090	0.000984
RS	1	0.007483	0.517104	630.881464	0.014920	0.006924
RS	2	0.015527	0.517104	667.300555	0.015781	0.013025
RS	3	0.024172	0.517104	704.975258	0.016672	0.015241
RS	4	0.033464	0.195554	1936.066945	0.045786	0.039308
RS	5	0.043451	0.195554	1973.821357	0.046679	0.040361
RS	6	0.054186	0.244893	1610.008069	0.038075	0.033924
RS	7	0.065725	0.244893	1648.181825	0.038978	0.035546
RS	8	0.078126	0.330020	1256.203360	0.029708	0.027591
RS	9	0.091456	0.330020	1295.012768	0.030626	0.028829
RS	10	0.105783	0.431946	1022.391275	0.024179	0.023010
RS	11	0.121182	0.431946	1059.194851	0.025049	0.024201
RS	12	0.137734	0.549986	863.225802	0.020415	0.019954
RS	13	0.155524	0.549986	897.393791	0.021223	0.021102
RS	14	0.174646	0.709579	724.309918	0.017129	0.017244
RS	15	0.195199	0.709579	755.649009	0.017871	0.018275
RS	16	0.217289	0.941618	595.189086	0.014076	0.014571
RS	17	0.241033	0.941618	623.382785	0.014743	0.015453
RS	18	0.266553	1.279286	481.485458	0.011387	0.012077
RS	19	0.293984	1.279286	506.292060	0.011973	0.012802
RS	20	0.323467	1.760598	387.506715	0.009164	0.009897
RS	21	0.355156	1.760598	408.948798	0.009671	0.010464
RS	22	0.389217	2.397693	317.341298	0.007505	0.008168
RS	23	0.425826	2.397693	335.869471	0.007943	0.008608
RS	24	0.465175	3.108706	274.410766	0.006490	0.007044
RS	25	0.507469	3.108706	290.952787	0.006881	0.007414
RS	26	0.552928	3.699116	259.313981	0.006133	0.006603
RS	27	0.601788	3.699116	275.079408	0.006505	0.006964
RS	28	0.654305	3.978869	271.165002	0.006413	0.006860
RS	29	0.710752	3.978869	287.383909	0.006796	0.007259
RS	30	0.771423	3.918958	308.864863	0.007304	0.007809
RS	31	0.836634	3.918958	326.539026	0.007722	0.008280
RS	32	0.906725	3.649029	370.041217	0.008751	0.009405
RS	33	0.982061	3.649029	389.638407	0.009215	0.009955
RS	34	1.063035	3.319469	449.781343	0.010637	0.011519
RS	35	1.150068	3.319469	470.933452	0.011137	0.012124
RS	36	1.243615	3.016478	540.725373	0.012788	0.013944
RS	37	1.344161	3.016478	562.077896	0.013293	0.014558
RS	38	1.452232	2.778897	631.606688	0.014937	0.016377
RS	39	1.568390	2.778897	650.921161	0.015394	0.016931
RS	40	1.693241	2.627380	706.305829	0.016704	0.018380
RS	41	1.827434	2.627380	721.081700	0.017053	0.018791
RS	42	1.971670	2.567062	750.052285	0.017738	0.019538
RS	43	2.126699	2.567062	758.556149	0.017939	0.019747
RS	44	2.293329	2.585840	758.311820	0.017933	0.019714
RS	45	2.472429	2.585840	760.089296	0.017976	0.019714
RS	46	2.664932	2.659966	737.589733	0.017443	0.019095
RS	47	2.871840	2.659966	733.035495	0.017336	0.018919
RS	48	3.094231	2.760420	699.017597	0.016531	0.018009
RS	49	3.333265	2.760420	688.626017	0.016285	0.017694
RS	50	3.590186	2.858280	651.999408	0.015419	0.016737
RS	51	3.866333	2.858280	635.921840	0.015039	0.016302
RS	52	4.163146	2.932783	600.939368	0.014212	0.015409
RS	53	4.482169	2.932783	579.038836	0.013694	0.014853
RS	54	4.825067	3.003490	541.143963	0.012798	0.013907
RS	55	5.193624	3.003490	514.213915	0.012161	0.013239
RS	56	5.589761	3.003490	484.134493	0.011449	0.012494
RS	57	6.015543	3.003490	451.314004	0.010673	0.011677
RS	58	6.473187	3.834566	331.738215	0.007845	0.008684
RS	59	6.965078	3.834566	313.804791	0.007421	0.008227
RS	60	7.493778	3.834566	294.010191	0.006953	0.007718
RS	61	8.062043	3.834566	272.641026	0.006448	0.007165
RS	62	8.672832	3.834566	250.040136	0.005913	0.006576
RS	63	9.329329	3.834566	1395.211429	0.032996	0.036805
PA	4+25*2+4+6 0.059433374 0.022117562 9.329329055 0.517104003 0.195554369 0.244892905 0.330019752 0.431945995 0.549986074 0.709578558 0.941617749 1.279286265 1.760598492 2.397693179 3.108705506 3.699116159 3.978869259 3.918958032 3.649028875 3.319469467 3.016477907 2.778896523 2.627380297 2.567062255 2.585840077 2.659965870 2.760420168 2.858280017 2.932782674 3.003489506 3.834566148
//
IT	4078
RD	17
LK	-298464.714190
QD	-341.184299 -> -320.763364
RI	0.0302570239
TR	0.058307	0.022345
MT	9.436006
MM	C_pi: 1.823782, n_recomb: 43626.864013
RS	0	0.000000	0.544067	585.563497	0.013422	0.000942
RS	1	0.007502	0.544067	620.608025	0.014225	0.006650
RS	2	0.015568	0.544067	657.048654	0.015061	0.012531
RS	3	0.024238	0.544067	694.831781	0.015927	0.014673
RS	4	0.033559	0.196496	1999.359948	0.045829	0.039581
RS	5	0.043580	0.196496	2038.870912	0.046734	0.040549
RS	6	0.054352	0.247521	1653.963754	0.037912	0.033857
RS	7	0.065932	0.247521	1694.058400	0.038831	0.035470
RS	8	0.078381	0.333896	1290.535791	0.029581	0.027510
RS	9	0.091764	0.333896	1331.068048	0.030510	0.028748
RS	10	0.106151	0.435950	1053.886926	0.024157	0.023004
RS	11	0.121617	0.435950	1092.214926	0.025035	0.024190
RS	12	0.138244	0.552379	894.734213	0.020509	0.020040
RS	13	0.156118	0.552379	930.304119	0.021324	0.021188
RS	14	0.175334	0.709481	754.316474	0.017290	0.017387
RS	15	0.195990	0.709481	786.971858	0.018039	0.018422
RS	16	0.218197	0.939446	621.208460	0.014239	0.014716
RS	17	0.242070	0.939446	650.620086	0.014913	0.015605
RS	18	0.267734	1.277601	502.024813	0.011507	0.012181
RS	19	0.295323	1.277601	527.901900	0.012100	0.012914
RS	20	0.324982	1.765966	402.316932	0.009222	0.009939
RS	21	0.356866	1.765966	424.631616	0.009733	0.010513
RS	22	0.391142	2.421908	327.269921	0.007502	0.008150
RS	23	0.427990	2.421908	346.461068	0.007941	0.008593
RS	24	0.467603	3.164534	280.959734	0.006440	0.006980
RS	25	0.510187	3.164534	297.997630	0.006831	0.007351
RS	26	0.555966	3.789300	264.027319	0.006052	0.006507
RS	27	0.605180	3.789300	280.195969	0.006423	0.006865
RS	28	0.658086	4.089621	275.403174	0.006313	0.006742
RS	29	0.714961	4.089621	292.015291	0.006693	0.007135
RS	30	0.776104	4.029253	313.906026	0.007195	0.007675
RS	31	0.841833	4.029253	332.044434	0.007611	0.008137
RS	32	0.912494	3.744701	377.192466	0.008646	0.009262
RS	33	0.988456	3.744701	397.393312	0.009109	0.009804
RS	34	1.070118	3.396776	460.311044	0.010551	0.011381
RS	35	1.157906	3.396776	482.239489	0.011054	0.011980
RS	36	1.252280	3.077584	555.674730	0.012737	0.013826
RS	37	1.353734	3.077584	577.951326	0.013248	0.014438
RS	38	1.462801	2.827903	651.485347	0.014933	0.016291
RS	39	1.580050	2.827903	671.777979	0.015398	0.016848
RS	40	1.706095	2.668834	730.661810	0.016748	0.018333
RS	41	1.841597	2.668834	746.333564	0.017107	0.018752
RS	42	1.987265	2.605312	777.387225	0.017819	0.019525
RS	43	2.143862	2.605312	786.596712	0.018030	0.019746
RS	44	2.312208	2.624602	786.680835	0.018032	0.019723
RS	45	2.493183	2.624602	788.944697	0.018084	0.019740
RS	46	2.687737	2.701969	765.424336	0.017545	0.019118
RS	47	2.896886	2.701969	761.164111	0.017447	0.018959
RS	48	3.121727	2.807082	725.531554	0.016630	0.018042
RS	49	3.363437	2.807082	715.267490	0.016395	0.017744
RS	50	3.623281	2.909535	677.076581	0.015520	0.016782
RS	51	3.902620	2.909535	660.949401	0.015150	0.016363
RS	52	4.202916	2.987417	624.738104	0.014320	0.015472
RS	53	4.525741	2.987417	602.563819	0.013812	0.014930
RS	54	4.872787	3.061209	563.395477	0.012914	0.013985
RS	55	5.245870	3.061209	535.957382	0.012285	0.013329
RS	56	5.646943	3.061209	505.194190	0.011580	0.012594
RS	57	6.078107	3.061209	471.517365	0.010808	0.011785
RS	58	6.541619	3.943322	344.096105	0.007887	0.008697
RS	59	7.039905	3.943322	326.233080	0.007478	0.008259
RS	60	7.575576	3.943322	306.387943	0.007023	0.007768
RS	61	8.151435	3.943322	284.840277	0.006529	0.007230
RS	62	8.770498	3.943322	261.929495	0.006004	0.006654
RS	63	9.436006	3.943322	1486.645073	0.034076	0.037895
PA	4+25*2+4+6 0.058306708 0.022344733 9.436005782 0.544066914 0.196496356 0.247521489 0.333895669 0.435950011 0.552378878 0.709481113 0.939446393 1.277601414 1.765965535 2.421908468 3.164533633 3.789299613 4.089620657 4.029252727 3.744700626 3.396775684 3.077584126 2.827903323 2.668834020 2.605312015 2.624602056 2.701969230 2.807081971 2.909534518 2.987417000 3.061209039 3.943321565
//
IT	4543
RD	18
LK	-298424.549160
QD	-327.339301 -> -308.469251
RI	0.0286703806
TR	0.057244	0.022562
MT	9.538489
MM	C_pi: 1.861883, n_recomb: 44943.773419
RS	0	0.000000	0.571612	575.393791	0.012803	0.000902
RS	1	0.007521	0.571612	610.333467	0.013580	0.006393
RS	2	0.015607	0.571612	646.734827	0.014390	0.012063
RS	3	0.024302	0.571612	684.556115	0.015231	0.014135
RS	4	0.033650	0.197327	2062.017972	0.045880	0.039853
RS	5	0.043701	0.197327	2103.241187	0.046797	0.040742
RS	6	0.054509	0.250092	1696.391214	0.037745	0.033786
RS	7	0.066129	0.250092	1738.383563	0.038679	0.035390
RS	8	0.078623	0.337725	1323.535872	0.029449	0.027424
RS	9	0.092057	0.337725	1365.764904	0.030388	0.028662
RS	10	0.106501	0.439954	1084.262562	0.024125	0.022991
RS	11	0.122031	0.439954	1124.092143	0.025011	0.024172
RS	12	0.138730	0.554823	925.456188	0.020591	0.020118
RS	13	0.156684	0.554823	962.409149	0.021414	0.021264
RS	14	0.175988	0.709450	783.912928	0.017442	0.017522
RS	15	0.196745	0.709450	817.869027	0.018198	0.018561
RS	16	0.219062	0.937244	647.085958	0.014398	0.014857
RS	17	0.243058	0.937244	677.704692	0.015079	0.015754
RS	18	0.268858	1.275536	522.538251	0.011626	0.012285
RS	19	0.296599	1.275536	549.479837	0.012226	0.013026
RS	20	0.326426	1.770236	417.100581	0.009280	0.009983
RS	21	0.358497	1.770236	440.283622	0.009796	0.010564
RS	22	0.392979	2.444036	337.129224	0.007501	0.008136
RS	23	0.430055	2.444036	356.977518	0.007943	0.008583
RS	24	0.469919	3.217505	287.400010	0.006395	0.006921
RS	25	0.512781	3.217505	304.925025	0.006785	0.007292
RS	26	0.558866	3.876619	268.594794	0.005976	0.006418
RS	27	0.608418	3.876619	285.154630	0.006345	0.006772
RS	28	0.661696	4.198155	279.440007	0.006218	0.006630
RS	29	0.718981	4.198155	296.429353	0.006596	0.007017
RS	30	0.780575	4.138060	318.658215	0.007090	0.007546
RS	31	0.846800	4.138060	337.240422	0.007504	0.008001
RS	32	0.918007	3.839370	383.938619	0.008543	0.009125
RS	33	0.994568	3.839370	404.719294	0.009005	0.009659
RS	34	1.076888	3.473372	470.307836	0.010464	0.011246
RS	35	1.165398	3.473372	492.988854	0.010969	0.011841
RS	36	1.260565	3.138145	569.980253	0.012682	0.013708
RS	37	1.362890	3.138145	593.162510	0.013198	0.014319
RS	38	1.472910	2.876456	670.650448	0.014922	0.016203
RS	39	1.591204	2.876456	691.913247	0.015395	0.016764
RS	40	1.718395	2.709824	754.300284	0.016783	0.018282
RS	41	1.855152	2.709824	770.872369	0.017152	0.018709
RS	42	2.002193	2.642986	804.063674	0.017890	0.019508
RS	43	2.160294	2.642986	813.993322	0.018111	0.019741
RS	44	2.330284	2.662583	814.486435	0.018122	0.019730
RS	45	2.513059	2.662583	817.256803	0.018184	0.019761
RS	46	2.709580	2.742920	792.798814	0.017640	0.019139
RS	47	2.920881	2.742920	788.854391	0.017552	0.018996
RS	48	3.148074	2.852399	751.679072	0.016725	0.018074
RS	49	3.392353	2.852399	741.563937	0.016500	0.017792
RS	50	3.655003	2.959175	701.867163	0.015617	0.016826
RS	51	3.937407	2.959175	685.710899	0.015257	0.016423
RS	52	4.241049	3.040215	648.319259	0.014425	0.015533
RS	53	4.567528	3.040215	625.890947	0.013926	0.015005
RS	54	4.918560	3.116850	585.496494	0.013027	0.014062
RS	55	5.295992	3.116850	557.567552	0.012406	0.013418
RS	56	5.701810	3.116850	526.139124	0.011707	0.012692
RS	57	6.138149	3.116850	491.625394	0.010939	0.011890
RS	58	6.607303	4.049129	356.316979	0.007928	0.008711
RS	59	7.111742	4.049129	338.535291	0.007532	0.008291
RS	60	7.654117	4.049129	318.654299	0.007090	0.007816
RS	61	8.237283	4.049129	296.946200	0.006607	0.007292
RS	62	8.864308	4.049129	273.746419	0.006091	0.006729
RS	63	9.538489	4.049129	1578.930192	0.035131	0.038956
PA	4+25*2+4+6 0.057244460 0.022562043 9.538489485 0.571612165 0.197327400 0.250092126 0.337725081 0.439954140 0.554823181 0.709449988 0.937243759 1.275535591 1.770236134 2.444035508 3.217505173 3.876618841 4.198155456 4.138059643 3.839370224 3.473371716 3.138145183 2.876455592 2.709824441 2.642985674 2.662582814 2.742919714 2.852398938 2.959174766 3.040215092 3.116849816 4.049129413
//
IT	4201
RD	19
LK	-298387.426302
QD	-314.431293 -> -296.971167
RI	0.0272055027
TR	0.056241	0.022770
MT	9.637065
MM	C_pi: 1.899053, n_recomb: 46235.590790
RS	0	0.000000	0.599824	565.219463	0.012225	0.000864
RS	1	0.007538	0.599824	600.005188	0.012977	0.006149
RS	2	0.015644	0.599824	636.310308	0.013762	0.011620
RS	3	0.024362	0.599824	674.104171	0.014580	0.013626
RS	4	0.033736	0.198057	2124.062334	0.045940	0.040123
RS	5	0.043818	0.198057	2166.953826	0.046868	0.040938
RS	6	0.054659	0.252600	1737.399221	0.037577	0.033711
RS	7	0.066317	0.252600	1781.263568	0.038526	0.035306
RS	8	0.078854	0.341503	1355.275483	0.029312	0.027334
RS	9	0.092336	0.341503	1399.173867	0.030262	0.028572
RS	10	0.106835	0.443945	1113.572743	0.024085	0.022970
RS	11	0.122426	0.443945	1154.880162	0.024978	0.024147
RS	12	0.139193	0.557307	955.402313	0.020664	0.020187
RS	13	0.157223	0.557307	993.718940	0.021493	0.021331
RS	14	0.176613	0.709481	813.085072	0.017586	0.017652
RS	15	0.197465	0.709481	848.325771	0.018348	0.018694
RS	16	0.219888	0.935022	672.805602	0.014552	0.014995
RS	17	0.244001	0.935022	704.619942	0.015240	0.015898
RS	18	0.269932	1.273154	543.008952	0.011744	0.012388
RS	19	0.297818	1.273154	571.008256	0.012350	0.013137
RS	20	0.327806	1.773527	431.851147	0.009340	0.010030
RS	21	0.360055	1.773527	455.897907	0.009860	0.010616
RS	22	0.394734	2.464241	346.917854	0.007503	0.008125
RS	23	0.432027	2.464241	367.417416	0.007947	0.008575
RS	24	0.472132	3.267794	293.733737	0.006353	0.006867
RS	25	0.515260	3.267794	311.737347	0.006742	0.007238
RS	26	0.561639	3.961205	273.022371	0.005905	0.006333
RS	27	0.611514	3.961205	289.961862	0.006271	0.006685
RS	28	0.665149	4.304546	283.286906	0.006127	0.006524
RS	29	0.722826	4.304546	300.638279	0.006502	0.006905
RS	30	0.784852	4.245401	323.139986	0.006989	0.007423
RS	31	0.851553	4.245401	342.146493	0.007400	0.007872
RS	32	0.923282	3.933057	390.302321	0.008442	0.008992
RS	33	1.000418	3.933057	411.639723	0.008903	0.009520
RS	34	1.083368	3.549246	479.799746	0.010377	0.011114
RS	35	1.172572	3.549246	503.209819	0.010884	0.011704
RS	36	1.268499	3.198146	583.668940	0.012624	0.013592
RS	37	1.371658	3.198146	607.737860	0.013144	0.014202
RS	38	1.482593	2.924532	689.125164	0.014905	0.016115
RS	39	1.601891	2.924532	711.348684	0.015385	0.016679
RS	40	1.730181	2.750335	777.236646	0.016810	0.018229
RS	41	1.868142	2.750335	794.711452	0.017188	0.018664
RS	42	2.016502	2.680082	830.087900	0.017953	0.019488
RS	43	2.176046	2.680082	840.750015	0.018184	0.019733
RS	44	2.347617	2.699797	841.729397	0.018205	0.019734
RS	45	2.532120	2.699797	845.024132	0.018276	0.019779
RS	46	2.730532	2.782856	819.708337	0.017729	0.019158
RS	47	2.943901	2.782856	816.099478	0.017651	0.019030
RS	48	3.173353	2.896435	777.450981	0.016815	0.018104
RS	49	3.420101	2.896435	767.504510	0.016600	0.017837
RS	50	3.685450	3.007286	726.358735	0.015710	0.016870
RS	51	3.970801	3.007286	710.192635	0.015360	0.016481
RS	52	4.277662	3.091280	671.667726	0.014527	0.015594
RS	53	4.607654	3.091280	649.004282	0.014037	0.015078
RS	54	4.962522	3.170534	607.430365	0.013138	0.014138
RS	55	5.344140	3.170534	579.027406	0.012523	0.013503
RS	56	5.754524	3.170534	546.952012	0.011830	0.012786
RS	57	6.195844	3.170534	511.620674	0.011066	0.011992
RS	58	6.670431	4.152111	368.394503	0.007968	0.008725
RS	59	7.180793	4.152111	350.704445	0.007585	0.008321
RS	60	7.729626	4.152111	330.801453	0.007155	0.007861
RS	61	8.319831	4.152111	308.950038	0.006682	0.007352
RS	62	8.954526	4.152111	285.481144	0.006174	0.006800
RS	63	9.637065	4.152111	1671.923779	0.036161	0.039990
PA	4+25*2+4+6 0.056241322 0.022769993 9.637064926 0.599824100 0.198056809 0.252600379 0.341503076 0.443944699 0.557306873 0.709480604 0.935021710 1.273154399 1.773527336 2.464241334 3.267794033 3.961205080 4.304545560 4.245400668 3.933057249 3.549246221 3.198145702 2.924531575 2.750335125 2.680082463 2.699796600 2.782855928 2.896434501 3.007285739 3.091280335 3.170533923 4.152110937
//
IT	4653
RD	20
LK	-298353.069739
QD	-302.376184 -> -286.200562
RI	0.0258487855
TR	0.055292	0.022969
MT	9.732053
MM	C_pi: 1.935335, n_recomb: 47502.468113
RS	0	0.000000	0.628754	555.029764	0.011684	0.000828
RS	1	0.007555	0.628754	589.616680	0.012412	0.005918
RS	2	0.015680	0.628754	625.773481	0.013173	0.011198
RS	3	0.024419	0.628754	663.479914	0.013967	0.013141
RS	4	0.033819	0.198692	2185.512550	0.046008	0.040393
RS	5	0.043928	0.198692	2230.028289	0.046946	0.041137
RS	6	0.054802	0.255050	1777.035670	0.037409	0.033633
RS	7	0.066496	0.255050	1822.745248	0.038372	0.035222
RS	8	0.079075	0.345224	1385.825971	0.029174	0.027242
RS	9	0.092603	0.345224	1431.365134	0.030132	0.028479
RS	10	0.107154	0.447916	1141.854358	0.024038	0.022944
RS	11	0.122803	0.447916	1184.615118	0.024938	0.024116
RS	12	0.139636	0.559822	984.580182	0.020727	0.020249
RS	13	0.157739	0.559822	1024.240606	0.021562	0.021391
RS	14	0.177211	0.709574	841.813963	0.017721	0.017775
RS	15	0.198153	0.709574	878.322614	0.018490	0.018820
RS	16	0.220677	0.932807	698.340355	0.014701	0.015130
RS	17	0.244904	0.932807	731.337979	0.015396	0.016039
RS	18	0.270960	1.270507	563.424485	0.011861	0.012491
RS	19	0.298985	1.270507	592.474124	0.012472	0.013247
RS	20	0.329127	1.775964	446.557671	0.009401	0.010078
RS	21	0.361546	1.775964	471.462995	0.009925	0.010670
RS	22	0.396414	2.482704	356.631325	0.007508	0.008117
RS	23	0.433916	2.482704	377.776111	0.007953	0.008571
RS	24	0.474252	3.315587	299.961153	0.006315	0.006816
RS	25	0.517635	3.315587	318.434987	0.006704	0.007188
RS	26	0.564295	4.043167	277.317190	0.005838	0.006254
RS	27	0.614480	4.043167	294.625377	0.006202	0.006603
RS	28	0.668457	4.408849	286.955649	0.006041	0.006423
RS	29	0.726512	4.408849	304.654659	0.006413	0.006800
RS	30	0.788952	4.351315	327.367747	0.006892	0.007306
RS	31	0.856109	4.351315	346.779955	0.007300	0.007748
RS	32	0.928340	4.025763	396.307353	0.008343	0.008865
RS	33	1.006028	4.025763	418.179222	0.008803	0.009386
RS	34	1.089584	3.624403	488.812670	0.010290	0.010986
RS	35	1.179454	3.624403	512.928606	0.010798	0.011572
RS	36	1.276112	3.257582	596.766836	0.012563	0.013477
RS	37	1.380073	3.257582	621.702986	0.013088	0.014086
RS	38	1.491888	2.972121	706.932556	0.014882	0.016027
RS	39	1.612149	2.972121	730.106072	0.015370	0.016593
RS	40	1.741497	2.790364	799.485936	0.016830	0.018174
RS	41	1.880616	2.790364	817.863970	0.017217	0.018616
RS	42	2.030245	2.716614	855.466320	0.018009	0.019466
RS	43	2.191178	2.716614	866.871096	0.018249	0.019721
RS	44	2.364268	2.736275	868.408590	0.018281	0.019736
RS	45	2.550436	2.736275	872.243528	0.018362	0.019794
RS	46	2.750667	2.821828	846.147671	0.017813	0.019175
RS	47	2.966026	2.821828	842.892238	0.017744	0.019062
RS	48	3.197654	2.939261	802.838067	0.016901	0.018133
RS	49	3.446781	2.939261	793.078387	0.016696	0.017881
RS	50	3.714729	3.053959	750.538940	0.015800	0.016912
RS	51	4.002919	3.053959	734.380988	0.015460	0.016536
RS	52	4.312881	3.140722	694.768215	0.014626	0.015652
RS	53	4.646259	3.140722	671.887692	0.014144	0.015148
RS	54	5.004824	3.222398	629.178396	0.013245	0.014211
RS	55	5.390476	3.222398	600.318150	0.012638	0.013587
RS	56	5.805264	3.222398	567.614060	0.011949	0.012878
RS	57	6.251387	3.222398	531.484532	0.011189	0.012090
RS	58	6.731213	4.252417	380.320905	0.008006	0.008739
RS	59	7.247289	4.252417	362.732330	0.007636	0.008350
RS	60	7.802352	4.252417	342.820600	0.007217	0.007905
RS	61	8.399349	4.252417	320.842279	0.006754	0.007408
RS	62	9.041447	4.252417	297.123392	0.006255	0.006869
RS	63	9.732053	4.252417	1765.484225	0.037166	0.040997
PA	4+25*2+4+6 0.055292255 0.022968935 9.732052869 0.628753898 0.198692254 0.255049504 0.345224327 0.447915726 0.559821881 0.709574399 0.932807046 1.270507498 1.775963751 2.482703738 3.315587316 4.043166994 4.408848819 4.351315433 4.025763164 3.624402874 3.257581799 2.972121146 2.790364059 2.716613991 2.736275328 2.821828015 2.939260678 3.053959101 3.140722495 3.222398330 4.252417390
//
IT	5374
RD	21
LK	-298321.233575
QD	-291.099293 -> -276.096264
RI	0.0245876246
TR	0.054393	0.023159
MT	9.823593
MM	C_pi: 1.970748, n_recomb: 48744.618038
RS	0	0.000000	0.658460	544.812275	0.011177	0.000795
RS	1	0.007570	0.658460	579.158872	0.011881	0.005699
RS	2	0.015714	0.658460	615.119181	0.012619	0.010795
RS	3	0.024474	0.658460	652.682677	0.013390	0.012677
RS	4	0.033898	0.199244	2246.348148	0.046084	0.040661
RS	5	0.044034	0.199244	2292.445045	0.047030	0.041339
RS	6	0.054938	0.257441	1815.354061	0.037242	0.033554
RS	7	0.066668	0.257441	1862.880909	0.038217	0.035136
RS	8	0.079286	0.348887	1415.240436	0.029034	0.027147
RS	9	0.092858	0.348887	1462.390911	0.030001	0.028385
RS	10	0.107459	0.451860	1169.147002	0.023985	0.022913
RS	11	0.123164	0.451860	1213.335903	0.024892	0.024080
RS	12	0.140059	0.562359	1013.000121	0.020782	0.020305
RS	13	0.158233	0.562359	1053.983981	0.021623	0.021444
RS	14	0.177782	0.709723	870.092499	0.017850	0.017893
RS	15	0.198812	0.709723	907.852016	0.018625	0.018940
RS	16	0.221433	0.930602	723.678035	0.014846	0.015262
RS	17	0.245767	0.930602	757.846035	0.015547	0.016176
RS	18	0.271943	1.267638	583.770352	0.011976	0.012593
RS	19	0.300101	1.267638	613.862216	0.012593	0.013356
RS	20	0.330391	1.777627	461.214903	0.009462	0.010127
RS	21	0.362974	1.777627	486.973252	0.009990	0.010725
RS	22	0.398023	2.499533	366.270741	0.007514	0.008112
RS	23	0.435726	2.499533	388.054705	0.007961	0.008569
RS	24	0.476283	3.360990	306.086747	0.006279	0.006770
RS	25	0.519910	3.360990	325.022708	0.006668	0.007141
RS	26	0.566841	4.122625	281.482702	0.005775	0.006179
RS	27	0.617324	4.122625	299.148939	0.006137	0.006526
RS	28	0.671629	4.511092	290.456829	0.005959	0.006327
RS	29	0.730045	4.511092	308.489770	0.006329	0.006700
RS	30	0.792883	4.455777	331.359003	0.006798	0.007194
RS	31	0.860479	4.455777	351.159206	0.007204	0.007629
RS	32	0.933192	4.117460	401.975564	0.008247	0.008741
RS	33	1.011410	4.117460	424.360401	0.008706	0.009256
RS	34	1.095549	3.698801	497.373109	0.010204	0.010862
RS	35	1.186058	3.698801	522.172077	0.010712	0.011443
RS	36	1.283419	3.316408	609.301667	0.012500	0.013364
RS	37	1.388150	3.316408	635.085254	0.013029	0.013971
RS	38	1.500811	3.019182	724.097206	0.014855	0.015938
RS	39	1.622000	3.019182	748.208798	0.015350	0.016507
RS	40	1.752364	2.829873	821.066811	0.016844	0.018118
RS	41	1.892597	2.829873	840.346721	0.017240	0.018567
RS	42	2.043446	2.752548	880.211679	0.018058	0.019441
RS	43	2.205716	2.752548	892.367061	0.018307	0.019707
RS	44	2.380270	2.772002	894.529521	0.018351	0.019736
RS	45	2.568039	2.772002	898.918222	0.018441	0.019807
RS	46	2.770022	2.859841	872.115219	0.017892	0.019191
RS	47	2.987297	2.859841	869.229072	0.017832	0.019092
RS	48	3.221021	2.980897	827.835364	0.016983	0.018161
RS	49	3.472438	2.980897	818.278785	0.016787	0.017923
RS	50	3.742890	3.099230	774.399042	0.015887	0.016953
RS	51	4.033815	3.099230	758.265749	0.015556	0.016591
RS	52	4.346765	3.188592	717.608563	0.014722	0.015709
RS	53	4.683408	3.188592	694.527971	0.014248	0.015217
RS	54	5.045535	3.272503	650.727153	0.013350	0.014283
RS	55	5.435077	3.272503	621.425604	0.012749	0.013668
RS	56	5.854110	3.272503	588.110459	0.012065	0.012967
RS	57	6.304865	3.272503	551.201673	0.011308	0.012186
RS	58	6.789745	4.350112	392.089592	0.008044	0.008753
RS	59	7.311333	4.350112	374.611751	0.007685	0.008379
RS	60	7.872407	4.350112	354.703824	0.007277	0.007947
RS	61	8.475958	4.350112	332.614207	0.006824	0.007463
RS	62	9.125200	4.350112	308.663618	0.006332	0.006934
RS	63	9.823593	4.350112	1859.476124	0.038147	0.041978
PA	4+25*2+4+6 0.054393488 0.023159487 9.823593432 0.658459692 0.199243569 0.257440982 0.348887193 0.451860174 0.562359449 0.709722639 0.930601742 1.267638310 1.777626743 2.499533284 3.360990337 4.122625035 4.511092220 4.455776782 4.117459975 3.698800579 3.316408188 3.019181635 2.829873389 2.752547902 2.772002204 2.859841218 2.980896660 3.099229999 3.188591642 3.272502646 4.350112234
//
IT	4668
RD	22
LK	-298291.699945
QD	-280.534567 -> -266.603914
RI	0.0234106533
TR	0.053541	0.023342
MT	9.911981
MM	C_pi: 2.005329, n_recomb: 49962.132870
RS	0	0.000000	0.689017	534.548043	0.010699	0.000763
RS	1	0.007586	0.689017	568.615405	0.011381	0.005490
RS	2	0.015747	0.689017	604.334136	0.012096	0.010411
RS	3	0.024527	0.689017	641.702809	0.012844	0.012235
RS	4	0.033973	0.199718	2306.571088	0.046166	0.040928
RS	5	0.044136	0.199718	2354.206547	0.047120	0.041543
RS	6	0.055069	0.259773	1852.431333	0.037077	0.033474
RS	7	0.066832	0.259773	1901.746090	0.038064	0.035049
RS	8	0.079488	0.352485	1443.590118	0.028894	0.027051
RS	9	0.093103	0.352485	1492.321639	0.029869	0.028290
RS	10	0.107751	0.455769	1195.497277	0.023928	0.022877
RS	11	0.123510	0.455769	1241.088570	0.024841	0.024041
RS	12	0.140465	0.564912	1040.672138	0.020829	0.020353
RS	13	0.158706	0.564912	1082.958642	0.021676	0.021490
RS	14	0.178330	0.709925	897.904707	0.017972	0.018005
RS	15	0.199443	0.709925	936.897516	0.018752	0.019053
RS	16	0.222158	0.928413	748.802669	0.014987	0.015390
RS	17	0.246595	0.928413	784.127554	0.015694	0.016310
RS	18	0.272887	1.264593	604.028875	0.012090	0.012695
RS	19	0.301173	1.264593	635.154117	0.012713	0.013463
RS	20	0.331604	1.778610	475.812561	0.009523	0.010177
RS	21	0.364344	1.778610	502.417898	0.010056	0.010780
RS	22	0.399568	2.514876	375.831150	0.007522	0.008110
RS	23	0.437463	2.514876	398.248040	0.007971	0.008569
RS	24	0.478233	3.404158	312.110326	0.006247	0.006726
RS	25	0.522096	3.404158	331.500417	0.006635	0.007098
RS	26	0.569286	4.199654	285.525605	0.005715	0.006108
RS	27	0.620055	4.199654	303.539757	0.006075	0.006453
RS	28	0.674676	4.611366	293.796993	0.005880	0.006236
RS	29	0.733440	4.611366	312.150698	0.006248	0.006604
RS	30	0.796662	4.558849	335.124477	0.006708	0.007087
RS	31	0.864679	4.558849	355.295636	0.007111	0.007516
RS	32	0.937856	4.208167	407.324674	0.008153	0.008623
RS	33	1.016584	4.208167	430.201690	0.008611	0.009132
RS	34	1.101284	3.772454	505.501556	0.010118	0.010741
RS	35	1.192409	3.772454	530.961068	0.010627	0.011318
RS	36	1.290447	3.374638	621.293560	0.012435	0.013253
RS	37	1.395921	3.374638	647.904499	0.012968	0.013859
RS	38	1.509396	3.065721	740.636711	0.014824	0.015849
RS	39	1.631479	3.065721	765.673451	0.015325	0.016421
RS	40	1.762822	2.868869	841.992376	0.016853	0.018060
RS	41	1.904129	2.868869	862.171188	0.017256	0.018516
RS	42	2.056155	2.787904	904.328415	0.018100	0.019415
RS	43	2.219713	2.787904	917.240516	0.018359	0.019691
RS	44	2.395678	2.807014	920.089630	0.018416	0.019734
RS	45	2.584991	2.807014	925.043887	0.018515	0.019817
RS	46	2.788665	2.896946	897.604695	0.017966	0.019206
RS	47	3.007788	2.896946	895.102028	0.017916	0.019119
RS	48	3.243534	3.021415	852.431879	0.017062	0.018188
RS	49	3.497162	3.021415	843.093411	0.016875	0.017963
RS	50	3.770030	3.143189	797.925019	0.015971	0.016993
RS	51	4.063596	3.143189	781.831952	0.015648	0.016643
RS	52	4.379431	3.234994	740.172494	0.014815	0.015765
RS	53	4.719225	3.234994	716.908272	0.014349	0.015283
RS	54	5.084793	3.320975	672.057838	0.013451	0.014353
RS	55	5.478093	3.320975	642.331009	0.012856	0.013747
RS	56	5.901227	3.320975	608.422588	0.012178	0.013053
RS	57	6.356458	3.320975	570.753730	0.011424	0.012278
RS	58	6.846221	4.445339	403.693095	0.008080	0.008766
RS	59	7.373136	4.445339	386.334803	0.007733	0.008406
RS	60	7.940021	4.445339	366.442666	0.007334	0.007987
RS	61	8.549907	4.445339	344.256726	0.006890	0.007515
RS	62	9.206058	4.445339	320.092045	0.006407	0.006997
RS	63	9.911981	4.445339	1953.762566	0.039105	0.042933
PA	4+25*2+4+6 0.053540856 0.023341911 9.911981213 0.689016663 0.199718127 0.259773005 0.352485465 0.455768686 0.564912274 0.709925439 0.928413411 1.264593055 1.778610428 2.514875635 3.404157582 4.199653758 4.611365865 4.558849256 4.208167111 3.772453758 3.374638008 3.065721459 2.868869376 2.787904488 2.807013875 2.896946229 3.021415154 3.143189471 3.234993919 3.320974931 4.445338717
//
IT	4549
RD	23
LK	-298264.271955
QD	-270.623346 -> -257.675151
RI	0.0223107880
TR	0.052731	0.023517
MT	9.997335
MM	C_pi: 2.039087, n_recomb: 51155.137483
RS	0	0.000000	0.720464	524.250317	0.010248	0.000733
RS	1	0.007600	0.720464	558.003166	0.010908	0.005290
RS	2	0.015778	0.720464	593.439311	0.011601	0.010043
RS	3	0.024577	0.720464	630.565808	0.012327	0.011810
RS	4	0.034045	0.200120	2366.201389	0.046255	0.041194
RS	5	0.044233	0.200120	2415.331815	0.047216	0.041748
RS	6	0.055195	0.262048	1888.298940	0.036913	0.033393
RS	7	0.066990	0.262048	1939.371278	0.037912	0.034962
RS	8	0.079681	0.356022	1470.899498	0.028754	0.026955
RS	9	0.093337	0.356022	1521.181119	0.029737	0.028194
RS	10	0.108031	0.459641	1220.923361	0.023867	0.022838
RS	11	0.123842	0.459641	1267.890611	0.024785	0.023997
RS	12	0.140854	0.567477	1067.598133	0.020870	0.020397
RS	13	0.159159	0.567477	1111.165903	0.021721	0.021531
RS	14	0.178856	0.710177	925.239916	0.018087	0.018111
RS	15	0.200049	0.710177	965.447919	0.018873	0.019162
RS	16	0.222853	0.926253	773.692380	0.015124	0.015515
RS	17	0.247390	0.926253	810.159885	0.015837	0.016440
RS	18	0.273792	1.261390	624.191291	0.012202	0.012796
RS	19	0.302201	1.261390	656.340500	0.012830	0.013570
RS	20	0.332769	1.778977	490.344242	0.009585	0.010229
RS	21	0.365660	1.778977	517.790094	0.010122	0.010837
RS	22	0.401051	2.528829	385.310803	0.007532	0.008109
RS	23	0.439131	2.528829	408.354219	0.007983	0.008572
RS	24	0.480106	3.445173	318.035202	0.006217	0.006686
RS	25	0.524195	3.445173	337.871617	0.006605	0.007059
RS	26	0.571634	4.274325	289.450091	0.005658	0.006041
RS	27	0.622680	4.274325	307.802341	0.006017	0.006384
RS	28	0.677604	4.709651	296.986715	0.005806	0.006150
RS	29	0.736703	4.709651	315.648674	0.006170	0.006513
RS	30	0.800294	4.660484	338.679465	0.006621	0.006984
RS	31	0.868717	4.660484	359.205343	0.007022	0.007408
RS	32	0.942341	4.297847	412.373101	0.008061	0.008509
RS	33	1.021560	4.297847	435.722190	0.008518	0.009011
RS	34	1.106800	3.845321	513.220050	0.010033	0.010623
RS	35	1.198519	3.845321	539.317970	0.010543	0.011196
RS	36	1.297208	3.432220	632.767571	0.012370	0.013144
RS	37	1.403397	3.432220	660.185524	0.012906	0.013749
RS	38	1.517658	3.111700	756.572494	0.014790	0.015761
RS	39	1.640602	3.111700	782.520408	0.015297	0.016336
RS	40	1.772890	2.907323	862.276759	0.016856	0.018002
RS	41	1.915232	2.907323	883.349859	0.017268	0.018464
RS	42	2.068392	2.822660	927.824998	0.018137	0.019387
RS	43	2.233193	2.822660	941.497926	0.018405	0.019672
RS	44	2.410519	2.841301	945.090163	0.018475	0.019731
RS	45	2.601321	2.841301	950.619778	0.018583	0.019825
RS	46	2.806625	2.933149	922.611544	0.018036	0.019219
RS	47	3.027533	2.933149	920.504776	0.017994	0.019145
RS	48	3.265230	3.060836	876.619321	0.017136	0.018214
RS	49	3.520991	3.060836	867.512448	0.016958	0.018001
RS	50	3.796192	3.185868	821.106106	0.016051	0.017032
RS	51	4.092307	3.185868	805.067546	0.015738	0.016693
RS	52	4.410928	3.279970	762.446462	0.014905	0.015819
RS	53	4.753765	3.279970	739.014119	0.014447	0.015348
RS	54	5.122657	3.367870	693.154621	0.013550	0.014421
RS	55	5.519586	3.367870	663.018080	0.012961	0.013823
RS	56	5.946682	3.367870	628.533831	0.012287	0.013137
RS	57	6.406238	3.367870	590.123905	0.011536	0.012367
RS	58	6.900721	4.538164	415.123114	0.008115	0.008779
RS	59	7.432785	4.538164	397.892808	0.007778	0.008432
RS	60	8.005286	4.538164	378.027990	0.007390	0.008026
RS	61	8.621299	4.538164	355.760186	0.006955	0.007565
RS	62	9.284129	4.538164	331.398500	0.006478	0.007057
RS	63	9.997335	4.538164	2048.211987	0.040039	0.043864
PA	4+25*2+4+6 0.052731285 0.023516746 9.997335288 0.720464364 0.200119630 0.262047743 0.356021830 0.459641027 0.567476688 0.710177297 0.926253025 1.261389893 1.778976810 2.528829365 3.445173328 4.274324878 4.709650983 4.660484444 4.297846545 3.845321417 3.432219931 3.111699562 2.907323393 2.822660038 2.841300596 2.933149216 3.060835857 3.185867503 3.279970496 3.367869811 4.538164472
//
IT	5083
RD	24
LK	-298238.774007
QD	-261.312824 -> -249.266154
RI	0.0212789713
TR	0.051961	0.023684
MT	10.079899
MM	C_pi: 2.072070, n_recomb: 52324.093763
RS	0	0.000000	0.752879	513.912436	0.009822	0.000704
RS	1	0.007614	0.752879	547.317928	0.010460	0.005099
RS	2	0.015808	0.752879	582.433314	0.011131	0.009690
RS	3	0.024625	0.752879	619.273560	0.011835	0.011402
RS	4	0.034115	0.200457	2425.217224	0.046350	0.041458
RS	5	0.044326	0.200457	2475.801067	0.047317	0.041954
RS	6	0.055315	0.264268	1923.011935	0.036752	0.033311
RS	7	0.067141	0.264268	1975.811567	0.037761	0.034875
RS	8	0.079867	0.359494	1497.233550	0.028615	0.026858
RS	9	0.093562	0.359494	1549.034430	0.029605	0.028097
RS	10	0.108300	0.463477	1245.460533	0.023803	0.022795
RS	11	0.124160	0.463477	1293.777418	0.024726	0.023951
RS	12	0.141228	0.570051	1093.792916	0.020904	0.020434
RS	13	0.159595	0.570051	1138.620679	0.021761	0.021566
RS	14	0.179361	0.710481	952.092892	0.018196	0.018212
RS	15	0.200631	0.710481	993.498034	0.018987	0.019264
RS	16	0.223521	0.924130	798.338529	0.015258	0.015637
RS	17	0.248155	0.924130	835.934275	0.015976	0.016566
RS	18	0.274663	1.258068	644.247439	0.012313	0.012896
RS	19	0.303190	1.258068	677.410900	0.012946	0.013676
RS	20	0.333889	1.778800	504.806711	0.009648	0.010281
RS	21	0.366926	1.778800	533.086490	0.010188	0.010894
RS	22	0.402478	2.541521	394.708970	0.007544	0.008111
RS	23	0.440737	2.541521	418.372555	0.007996	0.008576
RS	24	0.481908	3.484208	323.861668	0.006190	0.006649
RS	25	0.526215	3.484208	344.136755	0.006577	0.007022
RS	26	0.573895	4.346755	293.262096	0.005605	0.005977
RS	27	0.625206	4.346755	311.943122	0.005962	0.006318
RS	28	0.680424	4.806042	300.034389	0.005734	0.006067
RS	29	0.739845	4.806042	318.992754	0.006096	0.006427
RS	30	0.803792	4.760754	342.036298	0.006537	0.006886
RS	31	0.872607	4.760754	362.901472	0.006936	0.007304
RS	32	0.946661	4.386535	417.139596	0.007972	0.008398
RS	33	1.026355	4.386535	440.941571	0.008427	0.008896
RS	34	1.112116	3.917429	520.551891	0.009949	0.010509
RS	35	1.204407	3.917429	547.266801	0.010459	0.011078
RS	36	1.303725	3.489181	643.748164	0.012303	0.013037
RS	37	1.410605	3.489181	671.953028	0.012842	0.013641
RS	38	1.525623	3.157133	771.930086	0.014753	0.015674
RS	39	1.649399	3.157133	798.774822	0.015266	0.016251
RS	40	1.782599	2.945250	881.943260	0.016855	0.017943
RS	41	1.925941	2.945250	903.905051	0.017275	0.018411
RS	42	2.080197	2.856839	950.718860	0.018170	0.019358
RS	43	2.246198	2.856839	965.155418	0.018446	0.019652
RS	44	2.424838	2.874892	969.545076	0.018530	0.019726
RS	45	2.617080	2.874892	975.658319	0.018646	0.019831
RS	46	2.823960	2.968497	947.143934	0.018101	0.019231
RS	47	3.046592	2.968497	945.444044	0.018069	0.019169
RS	48	3.286174	3.099220	900.402034	0.017208	0.018239
RS	49	3.543999	3.099220	891.538904	0.017039	0.018038
RS	50	3.821455	3.227341	843.942625	0.016129	0.017069
RS	51	4.120036	3.227341	827.971744	0.015824	0.016742
RS	52	4.441351	3.323611	784.427708	0.014992	0.015872
RS	53	4.787132	3.323611	760.841854	0.014541	0.015410
RS	54	5.159240	3.413292	714.011925	0.013646	0.014487
RS	55	5.559681	3.413292	683.480661	0.013062	0.013897
RS	56	5.990611	3.413292	648.437477	0.012393	0.013218
RS	57	6.454353	3.413292	609.304976	0.011645	0.012454
RS	58	6.953404	4.628719	426.378702	0.008149	0.008792
RS	59	7.490453	4.628719	409.284204	0.007822	0.008458
RS	60	8.068393	4.628719	389.457488	0.007443	0.008063
RS	61	8.690338	4.628719	367.121439	0.007016	0.007613
RS	62	9.359638	4.628719	342.578925	0.006547	0.007114
RS	63	10.079899	4.628719	2142.729272	0.040951	0.044770
PA	4+25*2+4+6 0.051961413 0.023684220 10.079899093 0.752879131 0.200457385 0.264267740 0.359494213 0.463477228 0.570051389 0.710480548 0.924129577 1.258067782 1.778799943 2.541521130 3.484207582 4.346755370 4.806041646 4.760754266 4.386535208 3.917429261 3.489180710 3.157132721 2.945250330 2.856838735 2.874892104 2.968496732 3.099219598 3.227341165 3.323611117 3.413291807 4.628719122
//
IT	4416
RD	25
LK	-298215.047187
QD	-252.555533 -> -241.337397
RI	0.0203101839
TR	0.051229	0.023845
MT	10.159802
MM	C_pi: 2.104289, n_recomb: 53469.131598
RS	0	0.000000	0.786301	503.551983	0.009418	0.000677
RS	1	0.007627	0.786301	536.580567	0.010035	0.004916
RS	2	0.015837	0.786301	571.340686	0.010685	0.009351
RS	3	0.024672	0.786301	607.854654	0.011368	0.011011
RS	4	0.034181	0.200736	2483.619111	0.046450	0.041721
RS	5	0.044416	0.200736	2535.614568	0.047422	0.042162
RS	6	0.055431	0.266434	1956.605852	0.036593	0.033229
RS	7	0.067286	0.266434	2011.101737	0.037612	0.034788
RS	8	0.080046	0.362903	1522.626204	0.028477	0.026761
RS	9	0.093778	0.362903	1575.915048	0.029473	0.028001
RS	10	0.108559	0.467274	1269.135362	0.023736	0.022750
RS	11	0.124466	0.467274	1318.775083	0.024664	0.023903
RS	12	0.141587	0.572633	1119.261359	0.020933	0.020467
RS	13	0.160014	0.572633	1165.327370	0.021794	0.021596
RS	14	0.179846	0.710831	978.453899	0.018299	0.018309
RS	15	0.201191	0.710831	1021.037677	0.019096	0.019362
RS	16	0.224165	0.922050	822.722252	0.015387	0.015756
RS	17	0.248890	0.922050	861.431216	0.016111	0.016689
RS	18	0.275501	1.254651	664.182760	0.012422	0.012995
RS	19	0.304142	1.254651	698.350097	0.013061	0.013780
RS	20	0.334968	1.778142	519.190296	0.009710	0.010334
RS	21	0.368144	1.778142	548.296899	0.010254	0.010952
RS	22	0.403851	2.553049	404.021546	0.007556	0.008114
RS	23	0.442282	2.553049	428.298709	0.008010	0.008582
RS	24	0.483644	3.521342	329.591879	0.006164	0.006614
RS	25	0.528161	3.521342	350.298123	0.006551	0.006988
RS	26	0.576073	4.417011	296.965249	0.005554	0.005917
RS	27	0.627640	4.417011	315.966014	0.005909	0.006257
RS	28	0.683140	4.900570	302.946276	0.005666	0.005988
RS	29	0.742873	4.900570	322.189647	0.006026	0.006345
RS	30	0.807163	4.859640	345.206632	0.006456	0.006791
RS	31	0.876356	4.859640	366.396348	0.006852	0.007205
RS	32	0.950826	4.474218	421.638875	0.007886	0.008292
RS	33	1.030977	4.474218	445.875175	0.008339	0.008784
RS	34	1.117241	3.988756	527.515431	0.009866	0.010398
RS	35	1.210085	3.988756	554.826310	0.010377	0.010963
RS	36	1.310010	3.545496	654.255593	0.012236	0.012932
RS	37	1.417557	3.545496	683.227173	0.012778	0.013535
RS	38	1.533307	3.202001	786.727839	0.014714	0.015588
RS	39	1.657886	3.202001	814.454299	0.015232	0.016166
RS	40	1.791967	2.982633	901.006439	0.016851	0.017884
RS	41	1.936275	2.982633	923.849986	0.017278	0.018357
RS	42	2.091590	2.890428	973.019312	0.018198	0.019328
RS	43	2.258751	2.890428	988.220604	0.018482	0.019631
RS	44	2.438663	2.907791	993.456213	0.018580	0.019720
RS	45	2.632297	2.907791	1000.159680	0.018705	0.019836
RS	46	2.840700	3.003001	971.199537	0.018164	0.019242
RS	47	3.064999	3.003001	969.915914	0.018140	0.019191
RS	48	3.306406	3.136591	923.773820	0.017277	0.018263
RS	49	3.566226	3.136591	915.165209	0.017116	0.018073
RS	50	3.845863	3.267647	866.424968	0.016204	0.017106
RS	51	4.146830	3.267647	850.533863	0.015907	0.016789
RS	52	4.470753	3.365961	806.104530	0.015076	0.015923
RS	53	4.819382	3.365961	782.378943	0.014632	0.015470
RS	54	5.194603	3.457298	734.615649	0.013739	0.014552
RS	55	5.598444	3.457298	703.704258	0.013161	0.013969
RS	56	6.033086	3.457298	668.118746	0.012495	0.013296
RS	57	6.500881	3.457298	628.281999	0.011750	0.012537
RS	58	7.004357	4.717068	437.453427	0.008181	0.008805
RS	59	7.546234	4.717068	420.502065	0.007864	0.008482
RS	60	8.129443	4.717068	400.723675	0.007494	0.008099
RS	61	8.757136	4.717068	378.332391	0.007076	0.007659
RS	62	9.432705	4.717068	353.624610	0.006614	0.007170
RS	63	10.159802	4.717068	2237.189962	0.041841	0.045652
PA	4+25*2+4+6 0.051228601 0.023844752 10.159801858 0.786301383 0.200735682 0.266434150 0.362902561 0.467274062 0.572632744 0.710831189 0.922049665 1.254651389 1.778141742 2.553048644 3.521342356 4.417011422 4.900569657 4.859640303 4.474217720 3.988756051 3.545496032 3.202000801 2.982632602 2.890428167 2.907790577 3.003000705 3.136590603 3.267647304 3.365960711 3.457298433 4.717068389
//
CC
CC	Brief Description of the file format:
CC	  CC  comments
CC	  MM  useful-messages
CC	  RD  round-of-iterations
CC	  LL  \log[P(sequence)]
CC	  QD  Q-before-opt Q-after-opt
CC	  TR  \theta_0 \rho_0
CC	  RS  k t_k \lambda_k \pi_k \sum_{l\not=k}A_{kl} A_{kk}
CC	  DC  begin end best-k t_k+\Delta_k max-prob
CC
MM	Version: 0.6.5-r67
MM	pattern:4+25*2+4+6, n:63, n_free_lambdas:28
MM	n_iterations:25, skip:1, max_t:5, theta/rho:5
MM	is_decoding:0
MM	n_seqs:16, sum_L:1147382, sum_n:113026
RD	0
LK	0.000000
QD	0.000000 -> 0.000000
RI	inf
TR	0.103704	0.020741
MT	5.000000
MM	C_pi: 1.000000, n_recomb: 23553.321113
RS	0	0.000000	1.000000	149.645861	0.006353	0.000000
RS	1	0.006440	1.000000	158.238509	0.006718	0.000000
RS	2	0.013294	1.000000	167.253681	0.007101	0.000000
RS	3	0.020590	1.000000	176.702774	0.007502	0.000000
RS	4	0.028356	1.000000	186.596127	0.007922	0.000000
RS	5	0.036622	1.000000	196.942766	0.008362	0.000000
RS	6	0.045421	1.000000	207.750132	0.008820	0.000000
RS	7	0.054785	1.000000	219.023765	0.009299	0.000000
RS	8	0.064753	1.000000	230.766971	0.009798	0.000000
RS	9	0.075363	1.000000	242.980435	0.010316	0.000000
RS	10	0.086656	1.000000	255.661818	0.010855	0.000000
RS	11	0.098677	1.000000	268.805305	0.011413	0.000000
RS	12	0.111471	1.000000	282.401123	0.011990	0.000000
RS	13	0.125090	1.000000	296.435023	0.012586	0.000000
RS	14	0.139585	1.000000	310.887730	0.013199	0.000000
RS	15	0.155014	1.000000	325.734363	0.013830	0.000000
RS	16	0.171437	1.000000	340.943829	0.014475	0.000000
RS	17	0.188917	1.000000	356.478199	0.015135	0.000000
RS	18	0.207523	1.000000	372.292075	0.015806	0.000000
RS	19	0.227327	1.000000	388.331959	0.016487	0.000000
RS	20	0.248406	1.000000	404.535631	0.017175	0.000000
RS	21	0.270843	1.000000	420.831563	0.017867	0.000000
RS	22	0.294725	1.000000	437.138383	0.018560	0.000000
RS	23	0.320144	1.000000	453.364407	0.019248	0.000000
RS	24	0.347201	1.000000	469.407285	0.019930	0.000000
RS	25	0.376000	1.000000	485.153762	0.020598	0.000000
RS	26	0.406654	1.000000	500.479620	0.021249	0.000000
RS	27	0.439282	1.000000	515.249815	0.021876	0.000000
RS	28	0.474011	1.000000	529.318870	0.022473	0.000000
RS	29	0.510976	1.000000	542.531543	0.023034	0.000000
RS	30	0.550322	1.000000	554.723845	0.023552	0.000000
RS	31	0.592202	1.000000	565.724424	0.024019	0.000000
RS	32	0.636779	1.000000	575.356378	0.024428	0.000000
RS	33	0.684227	1.000000	583.439517	0.024771	0.000000
RS	34	0.734730	1.000000	589.793117	0.025041	0.000000
RS	35	0.788485	1.000000	594.239173	0.025230	0.000000
RS	36	0.845702	1.000000	596.606156	0.025330	0.000000
RS	37	0.906604	1.000000	596.733252	0.025335	0.000000
RS	38	0.971428	1.000000	594.475044	0.025240	0.000000
RS	39	1.040426	1.000000	589.706552	0.025037	0.000000
RS	40	1.113868	1.000000	582.328532	0.024724	0.000000
RS	41	1.192040	1.000000	572.272884	0.024297	0.000000
RS	42	1.275245	1.000000	559.507975	0.023755	0.000000
RS	43	1.363809	1.000000	544.043670	0.023098	0.000000
RS	44	1.458076	1.000000	525.935785	0.022330	0.000000
RS	45	1.558414	1.000000	505.289696	0.021453	0.000000
RS	46	1.665214	1.000000	482.262774	0.020475	0.000000
RS	47	1.778891	1.000000	457.065350	0.019406	0.000000
RS	48	1.899889	1.000000	429.959897	0.018255	0.000000
RS	49	2.028679	1.000000	401.258195	0.017036	0.000000
RS	50	2.165763	1.000000	371.316284	0.015765	0.000000
RS	51	2.311675	1.000000	340.527127	0.014458	0.000000
RS	52	2.466983	1.000000	309.311022	0.013132	0.000000
RS	53	2.632293	1.000000	278.103975	0.011807	0.000000
RS	54	2.808249	1.000000	247.344390	0.010501	0.000000
RS	55	2.995536	1.000000	217.458627	0.009233	0.000000
RS	56	3.194884	1.000000	188.846129	0.008018	0.000000
RS	57	3.407070	1.000000	161.864955	0.006872	0.000000
RS	58	3.632920	1.000000	136.818635	0.005809	0.000000
RS	59	3.873315	1.000000	113.945259	0.004838	0.000000
RS	60	4.129191	1.000000	93.409662	0.003966	0.000000
RS	61	4.401545	1.000000	75.299355	0.003197	0.000000
RS	62	4.691438	1.000000	59.624638	0.002531	0.000000
RS	63	5.000000	1.000000	166.845519	0.007084	0.000000
PA	4+25*2+4+6 0.103703815 0.020740763 5.000000000 1.000000000 1.000000000 1.000000000 1.000000000 1.000000000 1.000000000 1.000000000 1.000000000 1.000000000 1.000000000 1.000000000 1.000000000 1.000000000 1.000000000 1.000000000 1.000000000 1.000000000 1.000000000 1.000000000 1.000000000 1.000000000 1.000000000 1.000000000 1.000000000 1.000000000 1.000000000 1.000000000 1.000000000
//
IT	4534
RD	1
LK	-306422.499462
QD	-2257.618480 -> -1007.207943
RI	0.0743860745
TR	0.089367	0.017477
MT	6.394372
MM	C_pi: 1.049503, n_recomb: 20854.703128
RS	0	0.000000	0.211413	658.766618	0.031588	0.002340
RS	1	0.006849	0.211413	680.738378	0.032642	0.017228
RS	2	0.014167	0.211413	701.834133	0.033654	0.031876
RS	3	0.021986	0.211413	721.815587	0.034612	0.032641
RS	4	0.030341	0.247777	633.709247	0.030387	0.032336
RS	5	0.039268	0.247777	652.403023	0.031283	0.032497
RS	6	0.048807	0.319134	522.527392	0.025056	0.031537
RS	7	0.058998	0.319134	540.228680	0.025904	0.029434
RS	8	0.069888	0.419860	425.426582	0.020400	0.026841
RS	9	0.081524	0.419860	441.768592	0.021183	0.024266
RS	10	0.093956	0.541176	356.463750	0.017093	0.021986
RS	11	0.107241	0.541176	371.376033	0.017808	0.020055
RS	12	0.121434	0.675586	310.258884	0.014877	0.018410
RS	13	0.136600	0.675586	323.945672	0.015533	0.016986
RS	14	0.152805	0.818718	279.286169	0.013392	0.015740
RS	15	0.170120	0.818718	292.004585	0.014002	0.014640
RS	16	0.188620	0.965157	259.067665	0.012423	0.013665
RS	17	0.208388	0.965157	271.058270	0.012997	0.012809
RS	18	0.229509	1.107141	247.246942	0.011856	0.012069
RS	19	0.252077	1.107141	258.722938	0.012406	0.011439
RS	20	0.276191	1.236911	242.276328	0.011617	0.010911
RS	21	0.301956	1.236911	253.411931	0.012151	0.010477
RS	22	0.329486	1.348476	243.013318	0.011653	0.010134
RS	23	0.358902	1.348476	253.932756	0.012176	0.009879
RS	24	0.390332	1.437719	248.684038	0.011925	0.009713
RS	25	0.423915	1.437719	259.453313	0.012441	0.009639
RS	26	0.459798	1.502635	258.720476	0.012406	0.009660
RS	27	0.498138	1.502635	269.334490	0.012915	0.009780
RS	28	0.539105	1.543802	272.526250	0.013068	0.010003
RS	29	0.582877	1.543802	282.889125	0.013565	0.010330
RS	30	0.629647	1.564646	289.222861	0.013868	0.010756
RS	31	0.679621	1.564646	299.126281	0.014343	0.011272
RS	32	0.733017	1.570549	307.540067	0.014747	0.011864
RS	33	0.790070	1.570549	316.651075	0.015184	0.012515
RS	34	0.851031	1.566889	325.949772	0.015630	0.013205
RS	35	0.916167	1.566889	333.815928	0.016007	0.013919
RS	36	0.985764	1.557686	342.846852	0.016440	0.014642
RS	37	1.060128	1.557686	348.917115	0.016731	0.015360
RS	38	1.139585	1.545835	356.552063	0.017097	0.016058
RS	39	1.224484	1.545835	360.215045	0.017273	0.016716
RS	40	1.315198	1.533789	365.280371	0.017515	0.017312
RS	41	1.412125	1.533789	365.929761	0.017547	0.017820
RS	42	1.515690	1.523578	367.323873	0.017613	0.018219
RS	43	1.626349	1.523578	364.449796	0.017476	0.018491
RS	44	1.744586	1.516441	361.391589	0.017329	0.018622
RS	45	1.870922	1.516441	354.677271	0.017007	0.018608
RS	46	2.005910	1.512751	346.872183	0.016633	0.018447
RS	47	2.150144	1.512751	336.273292	0.016125	0.018145
RS	48	2.304256	1.512197	323.946469	0.015533	0.017711
RS	49	2.468923	1.512197	309.738335	0.014852	0.017156
RS	50	2.644869	1.514024	293.576261	0.014077	0.016496
RS	51	2.832864	1.514024	276.361175	0.013252	0.015744
RS	52	3.033736	1.517288	257.392548	0.012342	0.014919
RS	53	3.248365	1.517288	238.066480	0.011415	0.014034
RS	54	3.477695	1.523592	217.195611	0.010415	0.013104
RS	55	3.722731	1.523592	196.960430	0.009444	0.012141
RS	56	3.984549	1.523592	176.616005	0.008469	0.011156
RS	57	4.264300	1.523592	156.484244	0.007504	0.010157
RS	58	4.563210	1.574289	132.906004	0.006373	0.009156
RS	59	4.882593	1.574289	115.477015	0.005537	0.008163
RS	60	5.223851	1.574289	98.923306	0.004743	0.007190
RS	61	5.588481	1.574289	83.470557	0.004002	0.006251
RS	62	5.978084	1.574289	69.302742	0.003323	0.005359
RS	63	6.394372	1.574289	232.359588	0.011142	0.019972
PA	4+25*2+4+6 0.089367307 0.017477407 6.394371986 0.211412847 0.247777045 0.319134235 0.419860363 0.541175783 0.675586224 0.818717957 0.965156555 1.107141495 1.236910939 1.348476410 1.437719345 1.502635002 1.543802261 1.564645767 1.570549011 1.566888809 1.557686329 1.545835495 1.533789158 1.523577690 1.516441345 1.512751460 1.512197256 1.514023721 1.517288268 1.523591876 1.574288905
//
IT	4541
RD	2
LK	-304575.546104
QD	-1018.687018 -> -725.174995
RI	0.1054942536
TR	0.083658	0.016935
MT	7.046935
MM	C_pi: 1.088736, n_recomb: 20962.393411
RS	0	0.000000	0.169706	840.700388	0.040105	0.002095
RS	1	0.007012	0.169706	862.046543	0.041123	0.015928
RS	2	0.014515	0.169706	881.293387	0.042042	0.031847
RS	3	0.022544	0.169706	898.089378	0.042843	0.037197
RS	4	0.031136	0.178192	869.752127	0.041491	0.034476
RS	5	0.040331	0.178192	882.415122	0.042095	0.037932
RS	6	0.050170	0.234218	683.341935	0.032598	0.031840
RS	7	0.060699	0.234218	698.081143	0.033302	0.033429
RS	8	0.071966	0.325552	515.078440	0.024572	0.026116
RS	9	0.084024	0.325552	530.523296	0.025308	0.026551
RS	10	0.096927	0.448481	397.884363	0.018981	0.020855
RS	11	0.110734	0.448481	412.479926	0.019677	0.021104
RS	12	0.125510	0.599903	320.382098	0.015284	0.017100
RS	13	0.141322	0.599903	333.666526	0.015917	0.017285
RS	14	0.158242	0.779816	267.747278	0.012773	0.014395
RS	15	0.176348	0.779816	279.761725	0.013346	0.014502
RS	16	0.195725	0.985275	231.610748	0.011049	0.012367
RS	17	0.216459	0.985275	242.554382	0.011571	0.012417
RS	18	0.238648	1.205906	207.682457	0.009907	0.010863
RS	19	0.262392	1.205906	217.806284	0.010390	0.010907
RS	20	0.287801	1.426228	193.199052	0.009216	0.009811
RS	21	0.314992	1.426228	202.754091	0.009672	0.009874
RS	22	0.344089	1.629281	186.261271	0.008885	0.009132
RS	23	0.375227	1.629281	195.470533	0.009325	0.009235
RS	24	0.408547	1.798182	185.803298	0.008864	0.008795
RS	25	0.444204	1.798182	194.852692	0.009295	0.008977
RS	26	0.482361	1.919348	191.308331	0.009126	0.008824
RS	27	0.523193	1.919348	200.335147	0.009557	0.009133
RS	28	0.566889	1.987166	202.404590	0.009656	0.009276
RS	29	0.613647	1.987166	211.471523	0.010088	0.009756
RS	30	0.663685	2.007264	218.394847	0.010418	0.010195
RS	31	0.717231	2.007264	227.449953	0.010850	0.010850
RS	32	0.774531	1.994077	237.969696	0.011352	0.011532
RS	33	0.835849	1.994077	246.810469	0.011774	0.012300
RS	34	0.901466	1.962971	259.394269	0.012374	0.013119
RS	35	0.971684	1.962971	267.657450	0.012768	0.013911
RS	36	1.046825	1.924518	280.869863	0.013399	0.014774
RS	37	1.127234	1.924518	288.045782	0.013741	0.015527
RS	38	1.213282	1.885397	300.488553	0.014335	0.016362
RS	39	1.305363	1.885397	305.954651	0.014595	0.017015
RS	40	1.403900	1.850992	316.043151	0.015077	0.017715
RS	41	1.509346	1.850992	319.134307	0.015224	0.018167
RS	42	1.622185	1.825280	325.320482	0.015519	0.018606
RS	43	1.742936	1.825280	325.437843	0.015525	0.018773
RS	44	1.872154	1.809821	326.683862	0.015584	0.018874
RS	45	2.010432	1.809821	323.404012	0.015428	0.018735
RS	46	2.158405	1.803937	319.408111	0.015237	0.018498
RS	47	2.316753	1.803937	312.556604	0.014910	0.018085
RS	48	2.486204	1.805575	303.678135	0.014487	0.017564
RS	49	2.667535	1.805575	293.359327	0.013995	0.016936
RS	50	2.861581	1.811969	280.428444	0.013378	0.016206
RS	51	3.069233	1.811969	267.018557	0.012738	0.015428
RS	52	3.291444	1.820390	251.085433	0.011978	0.014566
RS	53	3.529235	1.820390	235.209624	0.011221	0.013694
RS	54	3.783699	1.833771	216.814316	0.010343	0.012738
RS	55	4.056005	1.833771	199.445966	0.009514	0.011813
RS	56	4.347403	1.833771	181.534069	0.008660	0.010866
RS	57	4.659233	1.833771	163.366886	0.007793	0.009903
RS	58	4.992927	1.947894	137.492223	0.006559	0.008674
RS	59	5.350018	1.947894	122.092149	0.005824	0.007790
RS	60	5.732146	1.947894	107.008601	0.005105	0.006911
RS	61	6.141067	1.947894	92.485394	0.004412	0.006051
RS	62	6.578660	1.947894	78.745452	0.003757	0.005225
RS	63	7.046935	1.947894	294.846856	0.014066	0.020579
PA	4+25*2+4+6 0.083658281 0.016935405 7.046934839 0.169706142 0.178191832 0.234217812 0.325551785 0.448481180 0.599902856 0.779815861 0.985274722 1.205905929 1.426228349 1.629281252 1.798181632 1.919348469 1.987166036 2.007263686 1.994077480 1.962971384 1.924518268 1.885397473 1.850992456 1.825280148 1.809820746 1.803936813 1.805574709 1.811968780 1.820389851 1.833771464 1.947894465
//
IT	5158
RD	3
LK	-304107.743614
QD	-767.615047 -> -650.136567
RI	0.1046106410
TR	0.080017	0.017040
MT	7.422751
MM	C_pi: 1.161243, n_recomb: 22481.623711
RS	0	0.000000	0.181944	851.836054	0.037890	0.001866
RS	1	0.007099	0.181944	876.244806	0.038976	0.014395
RS	2	0.014701	0.181944	898.776961	0.039978	0.029158
RS	3	0.022843	0.181944	919.067170	0.040881	0.034760
RS	4	0.031563	0.165698	1026.014651	0.045638	0.036059
RS	5	0.040903	0.165698	1036.656330	0.046111	0.039807
RS	6	0.050905	0.212860	817.757229	0.036374	0.033214
RS	7	0.061617	0.212860	831.427593	0.036983	0.035635
RS	8	0.073089	0.297002	608.523803	0.027068	0.027038
RS	9	0.085376	0.297002	624.465688	0.027777	0.028263
RS	10	0.098535	0.415833	459.397132	0.020434	0.021375
RS	11	0.112628	0.415833	475.102938	0.021133	0.022262
RS	12	0.127722	0.569216	359.926265	0.016010	0.017323
RS	13	0.143887	0.569216	374.360556	0.016652	0.018013
RS	14	0.161200	0.762248	291.358746	0.012960	0.014377
RS	15	0.179741	0.762248	304.330340	0.013537	0.014879
RS	16	0.199599	0.997379	243.304360	0.010822	0.012152
RS	17	0.220866	0.997379	254.933523	0.011340	0.012512
RS	18	0.243643	1.266480	210.579297	0.009367	0.010507
RS	19	0.268037	1.266480	221.121896	0.009836	0.010791
RS	20	0.294162	1.551391	189.668276	0.008437	0.009363
RS	21	0.322142	1.551391	199.423129	0.008870	0.009605
RS	22	0.352108	1.827190	178.074557	0.007921	0.008625
RS	23	0.384202	1.827190	187.331221	0.008333	0.008857
RS	24	0.418573	2.063482	174.481319	0.007761	0.008257
RS	25	0.455385	2.063482	183.506498	0.008163	0.008525
RS	26	0.494809	2.231317	178.388628	0.007935	0.008286
RS	27	0.537032	2.231317	187.414447	0.008336	0.008649
RS	28	0.582253	2.315063	189.589701	0.008433	0.008779
RS	29	0.630683	2.315063	198.781714	0.008842	0.009291
RS	30	0.682551	2.322127	207.479934	0.009229	0.009791
RS	31	0.738101	2.322127	216.877680	0.009647	0.010464
RS	32	0.797595	2.278851	230.548512	0.010255	0.011270
RS	33	0.861311	2.278851	240.002959	0.010676	0.012040
RS	34	0.929551	2.213228	256.613878	0.011414	0.013019
RS	35	1.002634	2.213228	265.762916	0.011821	0.013791
RS	36	1.080906	2.142766	283.437332	0.012608	0.014823
RS	37	1.164733	2.142766	291.722275	0.012976	0.015538
RS	38	1.254512	2.077141	308.645060	0.013729	0.016532
RS	39	1.350663	2.077141	315.352076	0.014027	0.017129
RS	40	1.453640	2.023790	329.366984	0.014650	0.017953
RS	41	1.563926	2.023790	333.719473	0.014844	0.018332
RS	42	1.682041	1.987742	342.716835	0.015244	0.018832
RS	43	1.808541	1.987742	344.023000	0.015302	0.018919
RS	44	1.944021	1.969925	346.746042	0.015424	0.019016
RS	45	2.089117	1.969925	344.533695	0.015325	0.018805
RS	46	2.244514	1.967829	340.865874	0.015162	0.018523
RS	47	2.410941	1.967829	334.947528	0.014899	0.018061
RS	48	2.589183	1.977103	325.665394	0.014486	0.017481
RS	49	2.780077	1.977103	316.135562	0.014062	0.016833
RS	50	2.984522	1.992633	302.504453	0.013456	0.016058
RS	51	3.203479	1.992633	289.699420	0.012886	0.015287
RS	52	3.437980	2.009757	273.041485	0.012145	0.014405
RS	53	3.689127	2.009757	257.506506	0.011454	0.013557
RS	54	3.958101	2.033775	238.028044	0.010588	0.012590
RS	55	4.246169	2.033775	220.714562	0.009818	0.011700
RS	56	4.554686	2.033775	202.578113	0.009011	0.010785
RS	57	4.885103	2.033775	183.906733	0.008180	0.009852
RS	58	5.238975	2.218617	152.406059	0.006779	0.008434
RS	59	5.617967	2.218617	137.222620	0.006104	0.007630
RS	60	6.023862	2.218617	122.039517	0.005428	0.006824
RS	61	6.458570	2.218617	107.114193	0.004765	0.006026
RS	62	6.924136	2.218617	92.695553	0.004123	0.005250
RS	63	7.422751	2.218617	375.158614	0.016687	0.021827
PA	4+25*2+4+6 0.080016508 0.017040102 7.422750844 0.181943520 0.165697896 0.212859857 0.297002327 0.415833176 0.569215916 0.762248408 0.997379168 1.266479766 1.551391388 1.827190004 2.063482086 2.231316545 2.315062569 2.322126645 2.278851422 2.213227883 2.142765948 2.077141175 2.023789539 1.987741807 1.969924552 1.967829411 1.977103067 1.992633252 2.009757436 2.033775348 2.218617194
//
IT	4485
RD	4
LK	-303897.427745
QD	-683.979771 -> -606.384710
RI	0.0927876833
TR	0.077117	0.017340
MT	7.685009
MM	C_pi: 1.233251, n_recomb: 24276.594216
RS	0	0.000000	0.206148	819.613733	0.033761	0.001687
RS	1	0.007157	0.206148	847.311980	0.034902	0.013113
RS	2	0.014826	0.206148	873.699835	0.035989	0.026631
RS	3	0.023044	0.206148	898.433979	0.037008	0.031613
RS	4	0.031850	0.164852	1145.368079	0.047180	0.037182
RS	5	0.041286	0.164852	1156.808696	0.047651	0.040484
RS	6	0.051398	0.206426	935.222464	0.038524	0.034379
RS	7	0.062233	0.206426	949.232515	0.039101	0.036891
RS	8	0.073844	0.285787	698.988648	0.028793	0.027985
RS	9	0.086286	0.285787	716.077461	0.029497	0.029421
RS	10	0.099618	0.400424	525.606128	0.021651	0.022052
RS	11	0.113904	0.400424	542.862904	0.022362	0.023162
RS	12	0.129213	0.551662	408.175635	0.016814	0.017776
RS	13	0.145618	0.551662	424.186462	0.017473	0.018669
RS	14	0.163196	0.748716	325.546002	0.013410	0.014616
RS	15	0.182033	0.748716	339.930532	0.014002	0.015291
RS	16	0.202218	0.999485	266.361525	0.010972	0.012193
RS	17	0.223847	0.999485	279.152980	0.011499	0.012694
RS	18	0.247024	1.299864	225.238923	0.009278	0.010389
RS	19	0.271860	1.299864	236.682513	0.009749	0.010784
RS	20	0.298474	1.632232	198.227334	0.008165	0.009127
RS	21	0.326992	1.632232	208.658340	0.008595	0.009452
RS	22	0.357551	1.966879	182.346222	0.007511	0.008304
RS	23	0.390298	1.966879	192.112448	0.007913	0.008592
RS	24	0.425387	2.261247	176.058068	0.007252	0.007881
RS	25	0.462989	2.261247	185.499431	0.007641	0.008184
RS	26	0.503281	2.469634	178.882816	0.007369	0.007888
RS	27	0.546457	2.469634	188.318346	0.007757	0.008264
RS	28	0.592723	2.564245	190.765208	0.007858	0.008394
RS	29	0.642300	2.564245	200.454246	0.008257	0.008900
RS	30	0.695426	2.553833	211.188481	0.008699	0.009457
RS	31	0.752353	2.553833	221.250766	0.009114	0.010113
RS	32	0.813355	2.477979	238.409158	0.009821	0.011026
RS	33	0.878722	2.477979	248.731814	0.010246	0.011774
RS	34	0.948768	2.378181	269.703666	0.011110	0.012891
RS	35	1.023827	2.378181	279.899477	0.011530	0.013636
RS	36	1.104258	2.278420	302.267097	0.012451	0.014814
RS	37	1.190445	2.278420	311.695885	0.012839	0.015496
RS	38	1.282800	2.190315	333.140956	0.013723	0.016626
RS	39	1.381765	2.190315	340.964956	0.014045	0.017186
RS	40	1.487813	2.122494	358.647524	0.014773	0.018110
RS	41	1.601451	2.122494	363.955521	0.014992	0.018454
RS	42	1.723221	2.080405	375.118166	0.015452	0.018996
RS	43	1.853707	2.080405	377.124638	0.015534	0.019054
RS	44	1.993531	2.064004	380.306481	0.015666	0.019137
RS	45	2.143362	2.064004	378.517866	0.015592	0.018907
RS	46	2.303916	2.068884	373.904648	0.015402	0.018572
RS	47	2.475961	2.068884	368.169705	0.015166	0.018106
RS	48	2.660319	2.088429	357.119801	0.014710	0.017464
RS	49	2.857872	2.088429	347.582020	0.014318	0.016828
RS	50	3.069563	2.115243	331.943630	0.013673	0.016003
RS	51	3.296404	2.115243	318.957840	0.013138	0.015257
RS	52	3.539480	2.142791	300.421552	0.012375	0.014346
RS	53	3.799952	2.142791	284.506252	0.011719	0.013530
RS	54	4.079066	2.179376	262.880082	0.010829	0.012538
RS	55	4.378156	2.179376	245.028319	0.010093	0.011684
RS	56	4.698652	2.179376	226.121109	0.009314	0.010801
RS	57	5.042085	2.179376	206.453428	0.008504	0.009895
RS	58	5.410097	2.438442	168.114167	0.006925	0.008289
RS	59	5.804447	2.438442	152.900027	0.006298	0.007554
RS	60	6.227020	2.438442	137.440158	0.005661	0.006807
RS	61	6.679836	2.438442	121.999422	0.005025	0.006061
RS	62	7.165059	2.438442	106.843733	0.004401	0.005326
RS	63	7.685009	2.438442	459.462417	0.018926	0.023264
PA	4+25*2+4+6 0.077117035 0.017339928 7.685009444 0.206147802 0.164852163 0.206426312 0.285787017 0.400424075 0.551662428 0.748715753 0.999485070 1.299863612 1.632232477 1.966879316 2.261247146 2.469634096 2.564245482 2.553833063 2.477979478 2.378181088 2.278419665 2.190314878 2.122493516 2.080405377 2.064004411 2.068883780 2.088429376 2.115243053 2.142791195 2.179375884 2.438442075
//
IT	5060
RD	5
LK	-303749.609591
QD	-632.741410 -> -569.203635
RI	0.0809847395
TR	0.074607	0.017702
MT	7.893094
MM	C_pi: 1.297844, n_recomb: 26061.552455
RS	0	0.000000	0.233578	782.312738	0.030018	0.001544
RS	1	0.007202	0.233578	812.345975	0.031170	0.012068
RS	2	0.014922	0.233578	841.598694	0.032293	0.024530
RS	3	0.023199	0.233578	869.762578	0.033373	0.028893
RS	4	0.032071	0.167026	1243.672888	0.047721	0.037996
RS	5	0.041582	0.167026	1256.992812	0.048232	0.040746
RS	6	0.051779	0.205006	1036.909698	0.039787	0.035202
RS	7	0.062709	0.205006	1051.971515	0.040365	0.037617
RS	8	0.074427	0.281255	781.241139	0.029977	0.028715
RS	9	0.086989	0.281255	799.736243	0.030686	0.030187
RS	10	0.100456	0.392467	588.976700	0.022599	0.022636
RS	11	0.114892	0.392467	607.870314	0.023324	0.023826
RS	12	0.130368	0.540536	456.893356	0.017531	0.018223
RS	13	0.146958	0.540536	474.542954	0.018209	0.019210
RS	14	0.164744	0.737892	361.923513	0.013887	0.014904
RS	15	0.183810	0.737892	377.807471	0.014497	0.015669
RS	16	0.204249	0.997358	292.351166	0.011218	0.012313
RS	17	0.226160	0.997358	306.415214	0.011757	0.012893
RS	18	0.249649	1.319381	243.122075	0.009329	0.010363
RS	19	0.274830	1.319381	255.587783	0.009807	0.010821
RS	20	0.301825	1.688693	210.136948	0.008063	0.008985
RS	21	0.330763	1.688693	221.365343	0.008494	0.009356
RS	22	0.361785	2.073231	190.048160	0.007292	0.008075
RS	23	0.395042	2.073231	200.438341	0.007691	0.008394
RS	24	0.430694	2.419866	181.140667	0.006950	0.007592
RS	25	0.468913	2.419866	191.101372	0.007333	0.007910
RS	26	0.509884	2.665751	182.955298	0.007020	0.007568
RS	27	0.553807	2.665751	192.889353	0.007401	0.007944
RS	28	0.600892	2.769490	195.579615	0.007505	0.008072
RS	29	0.651368	2.769490	205.838073	0.007898	0.008563
RS	30	0.705480	2.740635	218.601180	0.008388	0.009164
RS	31	0.763488	2.740635	229.383206	0.008802	0.009795
RS	32	0.825675	2.632525	250.071510	0.009595	0.010793
RS	33	0.892339	2.632525	261.298692	0.010026	0.011514
RS	34	0.963805	2.500368	286.711356	0.011001	0.012744
RS	35	1.040417	2.500368	297.965036	0.011433	0.013466
RS	36	1.122547	2.374091	325.100015	0.012474	0.014767
RS	37	1.210592	2.374091	335.647366	0.012879	0.015428
RS	38	1.304977	2.266545	361.634629	0.013876	0.016672
RS	39	1.406160	2.266545	370.500809	0.014216	0.017215
RS	40	1.514630	2.186943	391.756133	0.015032	0.018221
RS	41	1.630911	2.186943	397.885565	0.015267	0.018553
RS	42	1.755567	2.140816	410.947282	0.015768	0.019129
RS	43	1.889200	2.140816	413.462363	0.015865	0.019183
RS	44	2.032457	2.127130	416.666008	0.015988	0.019249
RS	45	2.186031	2.127130	415.068040	0.015926	0.019027
RS	46	2.350665	2.139769	408.966195	0.015692	0.018640
RS	47	2.527155	2.139769	403.165585	0.015470	0.018191
RS	48	2.716356	2.170074	389.792224	0.014957	0.017487
RS	49	2.919183	2.170074	380.007341	0.014581	0.016876
RS	50	3.136616	2.208515	361.871044	0.013885	0.015998
RS	51	3.369709	2.208515	348.496844	0.013372	0.015284
RS	52	3.619588	2.246777	327.696128	0.012574	0.014341
RS	53	3.887463	2.246777	311.241485	0.011943	0.013558
RS	54	4.174630	2.296366	287.133904	0.011018	0.012535
RS	55	4.482478	2.296366	268.654882	0.010308	0.011715
RS	56	4.812496	2.296366	248.914067	0.009551	0.010861
RS	57	5.166281	2.296366	228.213929	0.008757	0.009979
RS	58	5.545544	2.631040	182.564507	0.007005	0.008189
RS	59	5.952122	2.631040	167.374502	0.006422	0.007513
RS	60	6.387979	2.631040	151.729119	0.005822	0.006820
RS	61	6.855227	2.631040	135.894764	0.005214	0.006118
RS	62	7.356124	2.631040	120.146944	0.004610	0.005419
RS	63	7.893094	2.631040	543.461803	0.020853	0.024745
PA	4+25*2+4+6 0.074607388 0.017702329 7.893094302 0.233578315 0.167025507 0.205006139 0.281255366 0.392467345 0.540535806 0.737891758 0.997357565 1.319380608 1.688692672 2.073231168 2.419865856 2.665751461 2.769490079 2.740635395 2.632524713 2.500367871 2.374091145 2.266545263 2.186942505 2.140816089 2.127129630 2.139769236 2.170074250 2.208515409 2.246776983 2.296366476 2.631039602
//
IT	4669
RD	6
LK	-303626.230004
QD	-590.641649 -> -535.197156
RI	0.0712913825
TR	0.072363	0.018080
MT	8.071209
MM	C_pi: 1.356086, n_recomb: 27791.464280
RS	0	0.000000	0.261495	749.662466	0.026975	0.001427
RS	1	0.007239	0.261495	781.255018	0.028111	0.011210
RS	2	0.015003	0.261495	812.494503	0.029235	0.022803
RS	3	0.023328	0.261495	843.108589	0.030337	0.026683
RS	4	0.032256	0.169904	1330.210106	0.047864	0.038623
RS	5	0.041830	0.169904	1345.744288	0.048423	0.040874
RS	6	0.052098	0.205676	1126.198548	0.040523	0.035749
RS	7	0.063108	0.205676	1142.694350	0.041117	0.038040
RS	8	0.074916	0.279976	855.235708	0.030773	0.029235
RS	9	0.087579	0.279976	875.273027	0.031494	0.030694
RS	10	0.101158	0.388565	647.921938	0.023314	0.023099
RS	11	0.115720	0.388565	668.457973	0.024053	0.024317
RS	12	0.131337	0.533401	503.899719	0.018131	0.018619
RS	13	0.148084	0.533401	523.166089	0.018825	0.019655
RS	14	0.166043	0.729492	398.151184	0.014326	0.015191
RS	15	0.185303	0.729492	415.528562	0.014952	0.016011
RS	16	0.205957	0.994022	318.911918	0.011475	0.012462
RS	17	0.228106	0.994022	334.263114	0.012028	0.013092
RS	18	0.251858	1.332069	261.856344	0.009422	0.010381
RS	19	0.277330	1.332069	275.369603	0.009908	0.010879
RS	20	0.304646	1.731779	222.990577	0.008024	0.008895
RS	21	0.333939	1.731779	235.043241	0.008457	0.009295
RS	22	0.365353	2.160536	198.716262	0.007150	0.007900
RS	23	0.399041	2.160536	209.752684	0.007547	0.008236
RS	24	0.435168	2.556077	187.185490	0.006735	0.007357
RS	25	0.473910	2.556077	197.679966	0.007113	0.007681
RS	26	0.515457	2.838371	187.953743	0.006763	0.007298
RS	27	0.560011	2.838371	198.390901	0.007139	0.007669
RS	28	0.607791	2.951236	201.237506	0.007241	0.007792
RS	29	0.659030	2.951236	212.059441	0.007630	0.008266
RS	30	0.713978	2.904377	226.744583	0.008159	0.008898
RS	31	0.772904	2.904377	238.231734	0.008572	0.009503
RS	32	0.836095	2.765053	262.369735	0.009441	0.010567
RS	33	0.903861	2.765053	274.481759	0.009876	0.011263
RS	34	0.976533	2.602235	304.305984	0.010950	0.012586
RS	35	1.054466	2.602235	316.594515	0.011392	0.013289
RS	36	1.138041	2.451449	348.505635	0.012540	0.014695
RS	37	1.227666	2.451449	360.143131	0.012959	0.015343
RS	38	1.323779	2.326330	390.696578	0.014058	0.016685
RS	39	1.426850	2.326330	400.565936	0.014413	0.017219
RS	40	1.537382	2.236298	425.397951	0.015307	0.018299
RS	41	1.655916	2.236298	432.293530	0.015555	0.018630
RS	42	1.783031	2.186792	447.193836	0.016091	0.019238
RS	43	1.919349	2.186792	450.144988	0.016197	0.019301
RS	44	2.065534	2.175863	453.228289	0.016308	0.019353
RS	45	2.222302	2.175863	451.737888	0.016255	0.019149
RS	46	2.390420	2.195909	443.950444	0.015974	0.018716
RS	47	2.570707	2.195909	438.001628	0.015760	0.018291
RS	48	2.764046	2.236457	422.099864	0.015188	0.017530
RS	49	2.971382	2.236457	411.996271	0.014825	0.016950
RS	50	3.193727	2.286018	391.188939	0.014076	0.016023
RS	51	3.432167	2.286018	377.373296	0.013579	0.015341
RS	52	3.687870	2.334579	354.185042	0.012744	0.014366
RS	53	3.962083	2.334579	337.162619	0.012132	0.013615
RS	54	4.256147	2.396814	310.471629	0.011171	0.012558
RS	55	4.571499	2.396814	291.369213	0.010484	0.011770
RS	56	4.909681	2.396814	270.814051	0.009745	0.010943
RS	57	5.272344	2.396814	249.115566	0.008964	0.010082
RS	58	5.661261	2.807315	195.898142	0.007049	0.008114
RS	59	6.078333	2.807315	180.797552	0.006506	0.007491
RS	60	6.525597	2.807315	165.056736	0.005939	0.006844
RS	61	7.005241	2.807315	148.939667	0.005359	0.006181
RS	62	7.519607	2.807315	132.726325	0.004776	0.005514
RS	63	8.071209	2.807315	627.268365	0.022571	0.026217
PA	4+25*2+4+6 0.072362960 0.018080398 8.071208618 0.261495194 0.169903720 0.205676442 0.279975861 0.388564571 0.533401354 0.729491590 0.994022104 1.332069210 1.731778995 2.160536346 2.556077006 2.838370827 2.951235753 2.904376818 2.765053373 2.602235276 2.451448983 2.326330383 2.236297917 2.186791810 2.175863435 2.195908854 2.236457463 2.286017939 2.334579206 2.396813730 2.807314790
//
IT	4404
RD	7
LK	-303518.001946
QD	-553.372468 -> -504.064102
RI	0.0636056942
TR	0.070328	0.018456
MT	8.229939
MM	C_pi: 1.409661, n_recomb: 29468.320294
RS	0	0.000000	0.288946	723.004506	0.024535	0.001329
RS	1	0.007272	0.288946	755.669400	0.025643	0.010493
RS	2	0.015073	0.288946	788.317901	0.026751	0.021367
RS	3	0.023441	0.288946	820.710437	0.027851	0.024890
RS	4	0.032418	0.172759	1410.187564	0.047854	0.039141
RS	5	0.042047	0.172759	1427.987705	0.048458	0.040971
RS	6	0.052377	0.207329	1206.241580	0.040934	0.036101
RS	7	0.063457	0.207329	1224.388606	0.041549	0.038281
RS	8	0.075344	0.280476	922.305053	0.031298	0.029592
RS	9	0.088095	0.280476	943.968895	0.032033	0.031028
RS	10	0.101773	0.387083	702.674142	0.023845	0.023458
RS	11	0.116446	0.387083	724.843051	0.024597	0.024684
RS	12	0.132186	0.528874	548.876165	0.018626	0.018963
RS	13	0.149071	0.528874	569.723732	0.019333	0.020027
RS	14	0.167183	0.722973	433.685853	0.014717	0.015464
RS	15	0.186613	0.722973	452.530959	0.015357	0.016320
RS	16	0.207455	0.990458	345.413471	0.011722	0.012622
RS	17	0.229813	0.990458	362.042584	0.012286	0.013287
RS	18	0.253798	1.340959	280.761646	0.009528	0.010424
RS	19	0.279526	1.340959	295.322276	0.010022	0.010950
RS	20	0.307125	1.766648	236.075724	0.008011	0.008836
RS	21	0.336731	1.766648	248.953563	0.008448	0.009257
RS	22	0.368490	2.235798	207.605814	0.007045	0.007760
RS	23	0.402559	2.235798	219.285126	0.007441	0.008108
RS	24	0.439105	2.678276	193.417205	0.006564	0.007159
RS	25	0.478308	2.678276	204.435332	0.006937	0.007486
RS	26	0.520363	2.996937	193.070132	0.006552	0.007064
RS	27	0.565476	2.996937	203.992094	0.006922	0.007428
RS	28	0.613869	3.119777	206.887482	0.007021	0.007542
RS	29	0.665782	3.119777	218.245982	0.007406	0.007999
RS	30	0.721469	3.055936	234.704778	0.007965	0.008653
RS	31	0.781207	3.055936	246.863789	0.008377	0.009233
RS	32	0.845288	2.886554	274.315294	0.009309	0.010350
RS	33	0.914029	2.886554	287.278092	0.009749	0.011023
RS	34	0.987769	2.694452	321.427585	0.010908	0.012423
RS	35	1.066872	2.694452	334.721555	0.011359	0.013110
RS	36	1.151727	2.520543	371.381317	0.012603	0.014605
RS	37	1.242753	2.520543	384.086862	0.013034	0.015244
RS	38	1.340397	2.378999	419.228589	0.014226	0.016673
RS	39	1.445143	2.378999	430.085399	0.014595	0.017204
RS	40	1.557506	2.279188	458.548623	0.015561	0.018350
RS	41	1.678040	2.279188	466.197032	0.015820	0.018687
RS	42	1.807339	2.226351	482.986417	0.016390	0.019326
RS	43	1.946041	2.226351	486.359108	0.016504	0.019404
RS	44	2.094829	2.217717	489.338699	0.016606	0.019448
RS	45	2.254437	2.217717	487.940085	0.016558	0.019264
RS	46	2.425651	2.244398	478.446511	0.016236	0.018794
RS	47	2.609317	2.244398	472.335336	0.016029	0.018396
RS	48	2.806338	2.294311	453.868555	0.015402	0.017586
RS	49	3.017687	2.294311	443.436475	0.015048	0.017035
RS	50	3.244405	2.354156	419.926575	0.014250	0.016065
RS	51	3.487610	2.354156	405.665848	0.013766	0.015413
RS	52	3.748501	2.412310	380.073546	0.012898	0.014410
RS	53	4.028364	2.412310	362.487825	0.012301	0.013688
RS	54	4.328579	2.486473	333.197102	0.011307	0.012599
RS	55	4.650625	2.486473	313.486691	0.010638	0.011840
RS	56	4.996091	2.486473	292.141648	0.009914	0.011036
RS	57	5.366678	2.486473	269.477753	0.009145	0.010193
RS	58	5.764215	2.972290	208.500863	0.007075	0.008057
RS	59	6.190661	2.972290	193.529629	0.006567	0.007480
RS	60	6.648118	2.972290	177.751745	0.006032	0.006873
RS	61	7.138841	2.972290	161.426243	0.005478	0.006245
RS	62	7.665250	2.972290	144.834180	0.004915	0.005607
RS	63	8.229939	2.972290	711.646563	0.024150	0.027659
PA	4+25*2+4+6 0.070327981 0.018456348 8.229938580 0.288945586 0.172759468 0.207328501 0.280476096 0.387083426 0.528873748 0.722972906 0.990458199 1.340958555 1.766648236 2.235798331 2.678275933 2.996937230 3.119777167 3.055936352 2.886553960 2.694451586 2.520543097 2.378999034 2.279187578 2.226351416 2.217717497 2.244397541 2.294310808 2.354156393 2.412310495 2.486472868 2.972290309
//
IT	4215
RD	8
LK	-303421.591998
QD	-519.880364 -> -475.698654
RI	0.0574712755
TR	0.068469	0.018823
MT	8.374605
MM	C_pi: 1.459777, n_recomb: 31099.587904
RS	0	0.000000	0.315666	701.462013	0.022555	0.001246
RS	1	0.007301	0.315666	734.902486	0.023631	0.009885
RS	2	0.015136	0.315666	768.594984	0.024714	0.020151
RS	3	0.023542	0.315666	802.328719	0.025799	0.023409
RS	4	0.032562	0.175366	1486.376359	0.047794	0.039595
RS	5	0.042241	0.175366	1506.393763	0.048438	0.041074
RS	6	0.052627	0.209470	1279.340413	0.041137	0.036319
RS	7	0.063770	0.209470	1299.266603	0.041778	0.038407
RS	8	0.075728	0.282017	983.795943	0.031634	0.029830
RS	9	0.088558	0.282017	1007.141182	0.032384	0.031244
RS	10	0.102326	0.387114	753.851224	0.024240	0.023735
RS	11	0.117098	0.387114	777.641311	0.025005	0.024962
RS	12	0.132949	0.526067	592.005824	0.019036	0.019261
RS	13	0.149957	0.526067	614.401135	0.019756	0.020342
RS	14	0.168208	0.717794	468.500515	0.015065	0.015721
RS	15	0.187790	0.717794	488.786393	0.015717	0.016603
RS	16	0.208803	0.986865	371.733219	0.011953	0.012785
RS	17	0.231349	0.986865	389.626695	0.012528	0.013477
RS	18	0.255542	1.347291	299.668335	0.009636	0.010482
RS	19	0.281502	1.347291	315.270430	0.010137	0.011030
RS	20	0.309356	1.795745	249.181931	0.008012	0.008799
RS	21	0.339245	1.795745	262.879234	0.008453	0.009235
RS	22	0.371315	2.302413	216.487479	0.006961	0.007645
RS	23	0.405728	2.302413	228.799817	0.007357	0.008002
RS	24	0.442652	2.790559	199.591513	0.006418	0.006987
RS	25	0.482273	2.790559	211.117130	0.006788	0.007315
RS	26	0.524787	3.146062	198.049840	0.006368	0.006856
RS	27	0.570405	3.146062	209.433043	0.006734	0.007213
RS	28	0.619353	3.280137	212.264004	0.006825	0.007316
RS	29	0.671875	3.280137	224.127585	0.007207	0.007757
RS	30	0.728232	3.200536	242.200036	0.007788	0.008425
RS	31	0.788704	3.200536	254.993577	0.008199	0.008983
RS	32	0.853591	3.002261	285.591455	0.009183	0.010141
RS	33	0.923216	3.002261	299.367594	0.009626	0.010792
RS	34	0.997924	2.781983	337.722804	0.010859	0.012256
RS	35	1.078087	2.781983	351.991961	0.011318	0.012929
RS	36	1.164103	2.585945	393.346045	0.012648	0.014501
RS	37	1.256400	2.585945	407.101899	0.013090	0.015133
RS	38	1.355435	2.428704	446.845888	0.014368	0.016641
RS	39	1.461701	2.428704	458.686565	0.014749	0.017171
RS	40	1.575725	2.319434	490.851797	0.015783	0.018381
RS	41	1.698075	2.319434	499.260922	0.016054	0.018724
RS	42	1.829359	2.263087	518.041291	0.016657	0.019397
RS	43	1.970227	2.263087	521.849710	0.016780	0.019490
RS	44	2.121381	2.256149	524.820008	0.016875	0.019532
RS	45	2.283572	2.256149	523.529700	0.016834	0.019370
RS	46	2.457604	2.288597	512.400224	0.016476	0.018870
RS	47	2.644343	2.288597	506.143521	0.016275	0.018498
RS	48	2.844716	2.346915	485.159972	0.015600	0.017647
RS	49	3.059719	2.346915	474.415416	0.015255	0.017124
RS	50	3.290420	2.416130	448.239112	0.014413	0.016118
RS	51	3.537966	2.416130	433.547845	0.013941	0.015493
RS	52	3.803586	2.483085	405.582231	0.013041	0.014465
RS	53	4.088599	2.483085	387.446872	0.012458	0.013769
RS	54	4.394422	2.568315	355.578032	0.011434	0.012652
RS	55	4.722574	2.568315	335.272842	0.010781	0.011918
RS	56	5.074686	2.568315	313.156607	0.010069	0.011134
RS	57	5.452506	2.568315	289.550966	0.009310	0.010308
RS	58	5.857913	3.128454	220.651103	0.007095	0.008011
RS	59	6.292919	3.128454	205.829930	0.006618	0.007475
RS	60	6.759687	3.128454	190.049957	0.006111	0.006904
RS	61	7.260534	3.128454	173.563718	0.005581	0.006308
RS	62	7.797951	3.128454	156.651064	0.005037	0.005696
RS	63	8.374605	3.128454	797.128119	0.025631	0.029062
PA	4+25*2+4+6 0.068468550 0.018822878 8.374605469 0.315666086 0.175365912 0.209470246 0.282016797 0.387114435 0.526067415 0.717794216 0.986865037 1.347291360 1.795744854 2.302413256 2.790558696 3.146061563 3.280137264 3.200535636 3.002261011 2.781983438 2.585945067 2.428703691 2.319434005 2.263087268 2.256148803 2.288597303 2.346915312 2.416130092 2.483084878 2.568315409 3.128454100
//
IT	4623
RD	9
LK	-303335.136839
QD	-489.657402 -> -449.894225
RI	0.0524872585
TR	0.066763	0.019178
MT	8.507777
MM	C_pi: 1.507134, n_recomb: 32690.928114
RS	0	0.000000	0.341657	683.833534	0.020918	0.001174
RS	1	0.007328	0.341657	717.860022	0.021959	0.009359
RS	2	0.015193	0.341657	752.357166	0.023014	0.019103
RS	3	0.023634	0.341657	787.139351	0.024078	0.022159
RS	4	0.032694	0.177664	1560.239930	0.047727	0.040009
RS	5	0.042417	0.177664	1582.392251	0.048405	0.041196
RS	6	0.052853	0.211858	1347.036131	0.041205	0.036443
RS	7	0.064054	0.211858	1368.817006	0.041871	0.038459
RS	8	0.076076	0.284187	1040.757627	0.031836	0.029981
RS	9	0.088979	0.284187	1065.818258	0.032603	0.031378
RS	10	0.102827	0.388111	802.029088	0.024534	0.023950
RS	11	0.117690	0.388111	827.427305	0.025311	0.025173
RS	12	0.133642	0.524405	633.539750	0.019380	0.019522
RS	13	0.150763	0.524405	657.452820	0.020111	0.020615
RS	14	0.169138	0.713531	502.679680	0.015377	0.015963
RS	15	0.188861	0.713531	524.381217	0.016041	0.016866
RS	16	0.210028	0.983196	397.885019	0.012171	0.012950
RS	17	0.232746	0.983196	417.029350	0.012757	0.013663
RS	18	0.257130	1.351644	318.543045	0.009744	0.010550
RS	19	0.283300	1.351644	335.179631	0.010253	0.011116
RS	20	0.311388	1.820263	262.257558	0.008022	0.008777
RS	21	0.341534	1.820263	276.767431	0.008466	0.009225
RS	22	0.373889	2.362110	225.292524	0.006892	0.007549
RS	23	0.408615	2.362110	238.226803	0.007287	0.007912
RS	24	0.445885	2.894938	205.634669	0.006290	0.006837
RS	25	0.485887	2.894938	217.650859	0.006658	0.007165
RS	26	0.528820	3.287929	202.819738	0.006204	0.006670
RS	27	0.574899	3.287929	214.640473	0.006566	0.007020
RS	28	0.624355	3.434638	217.298087	0.006647	0.007110
RS	29	0.677435	3.434638	229.635544	0.007024	0.007536
RS	30	0.734405	3.340591	249.160005	0.007622	0.008212
RS	31	0.795549	3.340591	262.550827	0.008031	0.008750
RS	32	0.861173	3.114507	296.119173	0.009058	0.009939
RS	33	0.931607	3.114507	310.670831	0.009503	0.010571
RS	34	1.007202	2.866993	353.091185	0.010801	0.012088
RS	35	1.088337	2.866993	368.304923	0.011266	0.012748
RS	36	1.175416	2.649581	414.277828	0.012673	0.014388
RS	37	1.268877	2.649581	429.067453	0.013125	0.015014
RS	38	1.369187	2.477165	473.410040	0.014481	0.016592
RS	39	1.476847	2.477165	486.235612	0.014874	0.017123
RS	40	1.592397	2.358593	522.174829	0.015973	0.018392
RS	41	1.716414	2.358593	531.361642	0.016254	0.018744
RS	42	1.849518	2.298495	552.252562	0.016893	0.019451
RS	43	1.992377	2.298495	556.524002	0.017024	0.019560
RS	44	2.145704	2.292647	559.618072	0.017118	0.019605
RS	45	2.310266	2.292647	558.467286	0.017083	0.019465
RS	46	2.486888	2.330026	545.818431	0.016696	0.018943
RS	47	2.676452	2.330026	539.446662	0.016501	0.018595
RS	48	2.879907	2.395819	516.037804	0.015785	0.017711
RS	49	3.098271	2.395819	505.007459	0.015448	0.017214
RS	50	3.332636	2.473496	476.235866	0.014568	0.016176
RS	51	3.584176	2.473496	461.135202	0.014106	0.015578
RS	52	3.854148	2.548453	430.850309	0.013180	0.014528
RS	53	4.143903	2.548453	412.181071	0.012608	0.013855
RS	54	4.454891	2.643856	377.773899	0.011556	0.012713
RS	55	4.788668	2.643856	356.883837	0.010917	0.012000
RS	56	5.146904	2.643856	334.009884	0.010217	0.011235
RS	57	5.531391	2.643856	309.479135	0.009467	0.010423
RS	58	5.944052	3.276950	232.512705	0.007112	0.007975
RS	59	6.386953	3.276950	217.851086	0.006664	0.007474
RS	60	6.862310	3.276950	202.089997	0.006182	0.006936
RS	61	7.372499	3.276950	185.474497	0.005674	0.006369
RS	62	7.920075	3.276950	168.281656	0.005148	0.005781
RS	63	8.507777	3.276950	883.950479	0.027040	0.030423
PA	4+25*2+4+6 0.066763078 0.019177794 8.507776804 0.341656753 0.177664485 0.211858204 0.284186737 0.388110670 0.524405199 0.713530633 0.983196443 1.351644443 1.820262551 2.362109725 2.894938252 3.287928605 3.434638010 3.340590508 3.114506941 2.866992938 2.649581278 2.477164804 2.358593322 2.298495488 2.292647460 2.330025878 2.395818707 2.473495918 2.548453241 2.643856159 3.276949613
//
IT	4570
RD	10
LK	-303257.285431
QD	-462.302992 -> -426.393888
RI	0.0483546736
TR	0.065192	0.019520
MT	8.631331
MM	C_pi: 1.552191, n_recomb: 34245.514537
RS	0	0.000000	0.367017	669.076118	0.019538	0.001112
RS	1	0.007352	0.367017	703.558219	0.020545	0.008898
RS	2	0.015245	0.367017	738.692945	0.021571	0.018185
RS	3	0.023718	0.367017	774.316837	0.022611	0.021081
RS	4	0.032814	0.179658	1632.553023	0.047672	0.040399
RS	5	0.042578	0.179658	1656.749402	0.048379	0.041338
RS	6	0.053061	0.214367	1410.331031	0.041183	0.036502
RS	7	0.064314	0.214367	1434.010330	0.041874	0.038459
RS	8	0.076395	0.286739	1093.979260	0.031945	0.030068
RS	9	0.089364	0.286739	1120.773196	0.032728	0.031451
RS	10	0.103286	0.389740	847.646355	0.024752	0.024116
RS	11	0.118232	0.389740	874.638006	0.025540	0.025335
RS	12	0.134277	0.523520	673.684088	0.019672	0.019753
RS	13	0.151501	0.523520	699.087512	0.020414	0.020853
RS	14	0.169992	0.709886	536.312165	0.015661	0.016192
RS	15	0.189842	0.709886	559.406122	0.016335	0.017111
RS	16	0.211152	0.979406	423.896950	0.012378	0.013115
RS	17	0.234029	0.979406	444.279186	0.012973	0.013846
RS	18	0.258587	1.354318	337.396269	0.009852	0.010626
RS	19	0.284951	1.354318	355.060722	0.010368	0.011207
RS	20	0.313253	1.840934	275.292982	0.008039	0.008767
RS	21	0.343636	1.840934	290.608687	0.008486	0.009225
RS	22	0.376253	2.415904	234.004610	0.006833	0.007468
RS	23	0.411268	2.415904	247.550148	0.007229	0.007836
RS	24	0.448857	2.992536	211.529459	0.006177	0.006703
RS	25	0.489210	2.992536	224.020156	0.006542	0.007030
RS	26	0.532530	3.423672	207.367684	0.006055	0.006501
RS	27	0.579034	3.423672	219.603664	0.006413	0.006845
RS	28	0.628958	3.584438	221.986465	0.006482	0.006919
RS	29	0.682552	3.584438	234.768376	0.006855	0.007333
RS	30	0.740087	3.477255	255.590361	0.007463	0.008013
RS	31	0.801851	3.477255	269.542773	0.007871	0.008533
RS	32	0.868157	3.224398	305.902596	0.008933	0.009746
RS	33	0.939337	3.224398	321.192536	0.009379	0.010359
RS	34	1.015751	2.950456	367.526255	0.010732	0.011920
RS	35	1.097783	2.950456	383.653566	0.011203	0.012569
RS	36	1.185846	2.712300	434.149995	0.012678	0.014267
RS	37	1.280383	2.712300	449.956214	0.013139	0.014889
RS	38	1.381871	2.525112	498.875167	0.014568	0.016530
RS	39	1.490821	2.525112	512.687101	0.014971	0.017062
RS	40	1.607780	2.397349	552.456615	0.016132	0.018388
RS	41	1.733339	2.397349	562.440886	0.016424	0.018748
RS	42	1.868129	2.333252	585.565161	0.017099	0.019491
RS	43	2.012829	2.333252	590.331942	0.017238	0.019615
RS	44	2.168168	2.327950	593.695680	0.017336	0.019668
RS	45	2.334928	2.327950	592.721926	0.017308	0.019548
RS	46	2.513947	2.369499	578.691883	0.016898	0.019011
RS	47	2.706129	2.369499	572.241517	0.016710	0.018687
RS	48	2.912440	2.441913	546.521244	0.015959	0.017776
RS	49	3.133920	2.441913	535.236483	0.015629	0.017302
RS	50	3.371683	2.527207	503.958712	0.014716	0.016239
RS	51	3.626927	2.527207	488.472790	0.014264	0.015664
RS	52	3.900937	2.609413	455.934532	0.013314	0.014596
RS	53	4.195092	2.609413	436.748393	0.012753	0.013944
RS	54	4.510874	2.714117	399.853486	0.011676	0.012779
RS	55	4.849873	2.714117	378.387295	0.011049	0.012086
RS	56	5.213796	2.714117	354.766920	0.010360	0.011337
RS	57	5.604475	2.714117	329.324566	0.009617	0.010538
RS	58	6.023877	3.418575	244.168015	0.007130	0.007947
RS	59	6.474115	3.418575	229.670234	0.006707	0.007478
RS	60	6.957454	3.418575	213.941788	0.006247	0.006969
RS	61	7.476330	3.418575	197.219637	0.005759	0.006427
RS	62	8.033354	3.418575	179.776948	0.005250	0.005861
RS	63	8.631331	3.418575	972.131357	0.028387	0.031741
PA	4+25*2+4+6 0.065192261 0.019520025 8.631331439 0.367017023 0.179658047 0.214367183 0.286738676 0.389739617 0.523519501 0.709886004 0.979406465 1.354317889 1.840934097 2.415903804 2.992536292 3.423672430 3.584438462 3.477254881 3.224397851 2.950456442 2.712299914 2.525112246 2.397349276 2.333252095 2.327949705 2.369499011 2.441912883 2.527206813 2.609413001 2.714116871 3.418575024
//
IT	4875
RD	11
LK	-303186.946270
QD	-437.465751 -> -404.940835
RI	0.0448600562
TR	0.063741	0.019850
MT	8.746440
MM	C_pi: 1.595255, n_recomb: 35765.806515
RS	0	0.000000	0.391889	656.373354	0.018352	0.001056
RS	1	0.007374	0.391889	691.213400	0.019326	0.008490
RS	2	0.015293	0.391889	726.860440	0.020323	0.017369
RS	3	0.023795	0.391889	763.170740	0.021338	0.020135
RS	4	0.032924	0.181373	1703.730455	0.047636	0.040773
RS	5	0.042727	0.181373	1729.882275	0.048367	0.041499
RS	6	0.053252	0.216926	1469.943648	0.041099	0.036514
RS	7	0.064554	0.216926	1495.544289	0.041815	0.038422
RS	8	0.076689	0.289531	1144.012966	0.031986	0.030108
RS	9	0.089719	0.289531	1172.547423	0.032784	0.031482
RS	10	0.103709	0.391791	891.045329	0.024913	0.024244
RS	11	0.118732	0.391791	919.614395	0.025712	0.025459
RS	12	0.134862	0.523178	712.597944	0.019924	0.019958
RS	13	0.152182	0.523178	739.466397	0.020675	0.021062
RS	14	0.170779	0.706684	569.460735	0.015922	0.016409
RS	15	0.190748	0.706684	593.925403	0.016606	0.017341
RS	16	0.212189	0.975469	449.801200	0.012576	0.013278
RS	17	0.235211	0.975469	471.409155	0.013180	0.014025
RS	18	0.259931	1.355562	356.240770	0.009960	0.010707
RS	19	0.286474	1.355562	374.926912	0.010483	0.011301
RS	20	0.314975	1.858287	288.294839	0.008061	0.008767
RS	21	0.345577	1.858287	304.410278	0.008511	0.009234
RS	22	0.378436	2.464495	242.628176	0.006784	0.007399
RS	23	0.413718	2.464495	256.775275	0.007179	0.007771
RS	24	0.451602	3.084071	217.281730	0.006075	0.006583
RS	25	0.492280	3.084071	230.232303	0.006437	0.006910
RS	26	0.535958	3.553949	211.706129	0.005919	0.006347
RS	27	0.582856	3.553949	224.337051	0.006272	0.006685
RS	28	0.633214	3.730116	226.355010	0.006329	0.006743
RS	29	0.687284	3.730116	239.554435	0.006698	0.007145
RS	30	0.745342	3.611082	261.529268	0.007312	0.007825
RS	31	0.807682	3.611082	276.009917	0.007717	0.008329
RS	32	0.874619	3.332417	314.987903	0.008807	0.009560
RS	33	0.946492	3.332417	330.980350	0.009254	0.010157
RS	34	1.023665	3.032782	381.069947	0.010655	0.011754
RS	35	1.106530	3.032782	398.079950	0.011130	0.012392
RS	36	1.195505	2.774421	452.992242	0.012666	0.014141
RS	37	1.291042	2.774421	469.796986	0.013135	0.014759
RS	38	1.393624	2.572793	523.255314	0.014630	0.016458
RS	39	1.503771	2.572793	538.054019	0.015044	0.016992
RS	40	1.622041	2.435912	581.698932	0.016264	0.018371
RS	41	1.749033	2.435912	592.500102	0.016566	0.018739
RS	42	1.885389	2.367600	617.972710	0.017278	0.019518
RS	43	2.031802	2.367600	623.268050	0.017426	0.019657
RS	44	2.189011	2.362361	627.050719	0.017532	0.019722
RS	45	2.357814	2.362361	626.293053	0.017511	0.019622
RS	46	2.539065	2.407408	611.028623	0.017084	0.019075
RS	47	2.733682	2.407408	604.537593	0.016903	0.018772
RS	48	2.942652	2.485674	576.629727	0.016122	0.017840
RS	49	3.167032	2.485674	565.122843	0.015801	0.017388
RS	50	3.407958	2.577815	531.435415	0.014859	0.016304
RS	51	3.666652	2.577815	515.588759	0.014416	0.015750
RS	52	3.944423	2.666570	480.868753	0.013445	0.014667
RS	53	4.242678	2.666570	461.182388	0.012895	0.014034
RS	54	4.562929	2.779744	421.856325	0.011795	0.012849
RS	55	4.906795	2.779744	399.821411	0.011179	0.012174
RS	56	5.276021	2.779744	375.463993	0.010498	0.011439
RS	57	5.672475	2.779744	349.121087	0.009761	0.010651
RS	58	6.098165	3.553818	255.667170	0.007148	0.007925
RS	59	6.555247	3.553818	241.334461	0.006748	0.007484
RS	60	7.046038	3.553818	225.647863	0.006309	0.007001
RS	61	7.573021	3.553818	208.835851	0.005839	0.006483
RS	62	8.138867	3.553818	191.166877	0.005345	0.005937
RS	63	8.746440	3.553818	1061.615458	0.029682	0.033016
PA	4+25*2+4+6 0.063741139 0.019849607 8.746440443 0.391888543 0.181373455 0.216925909 0.289531202 0.391791317 0.523178002 0.706683794 0.975468574 1.355562324 1.858286957 2.464494856 3.084071014 3.553948661 3.730116439 3.611082184 3.332417344 3.032781857 2.774420919 2.572793313 2.435912136 2.367599705 2.362361345 2.407408247 2.485674332 2.577814770 2.666569561 2.779744042 3.553818403
//
IT	4649
RD	12
LK	-303123.208493
QD	-414.837789 -> -385.299165
RI	0.0418540330
TR	0.062396	0.020167
MT	8.854201
MM	C_pi: 1.636557, n_recomb: 37253.044769
RS	0	0.000000	0.416406	645.130420	0.017318	0.001007
RS	1	0.007395	0.416406	680.249955	0.018260	0.008123
RS	2	0.015337	0.416406	716.309441	0.019228	0.016635
RS	3	0.023866	0.416406	753.182888	0.020218	0.019292
RS	4	0.033027	0.182839	1774.014693	0.047621	0.041138
RS	5	0.042864	0.182839	1802.036879	0.048373	0.041678
RS	6	0.053429	0.219494	1526.363431	0.040973	0.036493
RS	7	0.064775	0.219494	1553.894135	0.041712	0.038360
RS	8	0.076961	0.292470	1191.278142	0.031978	0.030113
RS	9	0.090047	0.292470	1221.551421	0.032791	0.031479
RS	10	0.104101	0.394132	932.466168	0.025031	0.024342
RS	11	0.119195	0.394132	962.595014	0.025839	0.025552
RS	12	0.135404	0.523228	750.389600	0.020143	0.020141
RS	13	0.152813	0.523228	778.698849	0.020903	0.021249
RS	14	0.171509	0.703810	602.160243	0.016164	0.016615
RS	15	0.191587	0.703810	627.974673	0.016857	0.017558
RS	16	0.213150	0.971401	475.603725	0.012767	0.013440
RS	17	0.236308	0.971401	498.425216	0.013379	0.014200
RS	18	0.261179	1.355595	375.079087	0.010068	0.010793
RS	19	0.287888	1.355595	394.780765	0.010597	0.011398
RS	20	0.316573	1.872762	301.264199	0.008087	0.008774
RS	21	0.347379	1.872762	318.173575	0.008541	0.009249
RS	22	0.380463	2.508454	251.166046	0.006742	0.007340
RS	23	0.415994	2.508454	265.905725	0.007138	0.007715
RS	24	0.454152	3.170107	222.897671	0.005983	0.006475
RS	25	0.495133	3.170107	236.294675	0.006343	0.006801
RS	26	0.539144	3.679190	215.851026	0.005794	0.006205
RS	27	0.586409	3.679190	228.858433	0.006143	0.006538
RS	28	0.637170	3.872032	230.430945	0.006186	0.006580
RS	29	0.691684	3.872032	244.023218	0.006550	0.006972
RS	30	0.750230	3.742356	267.019306	0.007168	0.007649
RS	31	0.813106	3.742356	281.997156	0.007570	0.008138
RS	32	0.880631	3.438809	323.426050	0.008682	0.009381
RS	33	0.953150	3.438809	340.086713	0.009129	0.009964
RS	34	1.031032	3.114145	393.773854	0.010570	0.011590
RS	35	1.114673	3.114145	411.635773	0.011050	0.012218
RS	36	1.204499	2.836062	470.846740	0.012639	0.014012
RS	37	1.300969	2.836062	488.630626	0.013117	0.014626
RS	38	1.404572	2.620288	546.576183	0.014672	0.016377
RS	39	1.515837	2.620288	562.359934	0.015096	0.016913
RS	40	1.635330	2.474357	609.909464	0.016372	0.018343
RS	41	1.763660	2.474357	621.544933	0.016684	0.018719
RS	42	1.901480	2.401651	649.468394	0.017434	0.019535
RS	43	2.049492	2.401651	655.324238	0.017591	0.019687
RS	44	2.208449	2.396061	659.671186	0.017708	0.019768
RS	45	2.379162	2.396061	659.168053	0.017694	0.019685
RS	46	2.562499	2.444020	642.816768	0.017255	0.019134
RS	47	2.759394	2.444020	636.322788	0.017081	0.018851
RS	48	2.970850	2.527453	606.355751	0.016277	0.017902
RS	49	3.197943	2.527453	594.658874	0.015963	0.017472
RS	50	3.441830	2.625748	558.661996	0.014996	0.016370
RS	51	3.703752	2.625748	542.479101	0.014562	0.015835
RS	52	3.985044	2.720413	505.651975	0.013573	0.014739
RS	53	4.287138	2.720413	485.482136	0.013032	0.014124
RS	54	4.611572	2.841298	443.783926	0.011913	0.012922
RS	55	4.959999	2.841298	421.187937	0.011306	0.012263
RS	56	5.334192	2.841298	396.102801	0.010633	0.011541
RS	57	5.736057	2.841298	368.870071	0.009902	0.010762
RS	58	6.167641	3.683170	267.029551	0.007168	0.007908
RS	59	6.631140	3.683170	252.862250	0.006788	0.007493
RS	60	7.128916	3.683170	237.224670	0.006368	0.007034
RS	61	7.663503	3.683170	220.336559	0.005915	0.006536
RS	62	8.237624	3.683170	202.461051	0.005435	0.006009
RS	63	8.854201	3.683170	1152.267702	0.030931	0.034249
PA	4+25*2+4+6 0.062395765 0.020166517 8.854201124 0.416405869 0.182839300 0.219494387 0.292469655 0.394132366 0.523227927 0.703810087 0.971400521 1.355594643 1.872762291 2.508454168 3.170106977 3.679190428 3.872032013 3.742356256 3.438808617 3.114144759 2.836061649 2.620287782 2.474356570 2.401651100 2.396060995 2.444019839 2.527453184 2.625747648 2.720413324 2.841298251 3.683170263
//
IT	4122
RD	13
LK	-303065.299593
QD	-394.154489 -> -367.262321
RI	0.0392293179
TR	0.061145	0.020471
MT	8.955428
MM	C_pi: 1.676270, n_recomb: 38708.346690
RS	0	0.000000	0.440701	634.907429	0.016402	0.000962
RS	1	0.007414	0.440701	670.239534	0.017315	0.007791
RS	2	0.015378	0.440701	706.627469	0.018255	0.015968
RS	3	0.023933	0.440701	743.961370	0.019220	0.018529
RS	4	0.033121	0.184085	1843.545220	0.047627	0.041496
RS	5	0.042992	0.184085	1873.357581	0.048397	0.041872
RS	6	0.053593	0.222050	1579.955110	0.040817	0.036446
RS	7	0.064981	0.222050	1609.414924	0.041578	0.038279
RS	8	0.077213	0.295497	1236.084009	0.031933	0.030091
RS	9	0.090352	0.295497	1268.088193	0.032760	0.031451
RS	10	0.104466	0.396673	972.100523	0.025113	0.024416
RS	11	0.119625	0.396673	1003.770252	0.025932	0.025620
RS	12	0.135909	0.523576	787.128970	0.020335	0.020306
RS	13	0.153400	0.523576	816.855650	0.021103	0.021415
RS	14	0.172188	0.701198	634.429398	0.016390	0.016811
RS	15	0.192369	0.701198	661.573222	0.017091	0.017763
RS	16	0.214046	0.967217	501.313170	0.012951	0.013599
RS	17	0.237330	0.967217	525.336140	0.013572	0.014371
RS	18	0.262340	1.354597	393.914209	0.010176	0.010881
RS	19	0.289205	1.354597	414.625319	0.010712	0.011497
RS	20	0.318062	1.884721	314.204970	0.008117	0.008787
RS	21	0.349059	1.884721	331.902840	0.008574	0.009269
RS	22	0.382353	2.548252	259.624126	0.006707	0.007289
RS	23	0.418116	2.548252	274.948143	0.007103	0.007668
RS	24	0.456531	3.251048	228.390093	0.005900	0.006377
RS	25	0.497793	3.251048	242.221401	0.006258	0.006703
RS	26	0.542116	3.799705	219.821213	0.005679	0.006075
RS	27	0.589724	3.799705	233.188433	0.006024	0.006403
RS	28	0.640862	4.010374	234.245758	0.006052	0.006428
RS	29	0.695792	4.010374	248.208526	0.006412	0.006810
RS	30	0.754794	3.871226	272.104761	0.007030	0.007482
RS	31	0.818171	3.871226	287.551137	0.007429	0.007958
RS	32	0.886247	3.543674	331.272604	0.008558	0.009210
RS	33	0.959370	3.543674	348.568928	0.009005	0.009779
RS	34	1.037914	3.194605	405.696626	0.010481	0.011430
RS	35	1.122283	3.194605	424.380128	0.010964	0.012049
RS	36	1.212906	2.897225	487.769244	0.012601	0.013881
RS	37	1.310249	2.897225	506.511857	0.013085	0.014491
RS	38	1.414809	2.667574	568.880958	0.014697	0.016290
RS	39	1.527121	2.667574	585.645822	0.015130	0.016828
RS	40	1.647760	2.512669	637.113511	0.016459	0.018305
RS	41	1.777344	2.512669	649.598100	0.016782	0.018689
RS	42	1.916536	2.435418	680.064503	0.017569	0.019542
RS	43	2.066048	2.435418	686.510400	0.017735	0.019707
RS	44	2.226645	2.429126	691.558108	0.017866	0.019806
RS	45	2.399149	2.429126	691.346136	0.017860	0.019740
RS	46	2.584443	2.479483	674.053665	0.017414	0.019188
RS	47	2.783475	2.479483	667.592972	0.017247	0.018924
RS	48	2.997264	2.567480	635.694468	0.016423	0.017963
RS	49	3.226904	2.567480	623.838665	0.016116	0.017552
RS	50	3.473571	2.671305	585.633800	0.015129	0.016436
RS	51	3.738525	2.671305	569.138432	0.014703	0.015919
RS	52	4.023125	2.771307	530.278916	0.013699	0.014813
RS	53	4.328825	2.771307	509.642110	0.013166	0.014213
RS	54	4.657191	2.899201	465.633126	0.012029	0.012997
RS	55	5.009902	2.899201	442.483658	0.011431	0.012352
RS	56	5.388765	2.899201	416.679906	0.010765	0.011641
RS	57	5.795718	2.899201	388.567711	0.010038	0.010871
RS	58	6.232843	3.807029	278.265928	0.007189	0.007896
RS	59	6.702379	3.807029	264.264019	0.006827	0.007503
RS	60	7.206726	3.807029	248.681376	0.006424	0.007066
RS	61	7.748468	3.807029	231.728877	0.005987	0.006588
RS	62	8.330376	3.807029	213.663888	0.005520	0.006077
RS	63	8.955428	3.807029	1243.949157	0.032136	0.035443
PA	4+25*2+4+6 0.061144731 0.020471080 8.955428086 0.440700607 0.184084993 0.222049841 0.295496503 0.396673251 0.523576191 0.701197755 0.967216899 1.354596605 1.884720824 2.548251611 3.251048438 3.799705445 4.010373733 3.871225759 3.543674019 3.194604745 2.897225264 2.667574488 2.512669151 2.435418363 2.429125840 2.479483091 2.567479742 2.671304887 2.771307277 2.899201257 3.807029401
//
IT	4391
RD	14
LK	-303012.558299
QD	-375.188432 -> -350.650662
RI	0.0369105329
TR	0.059978	0.020764
MT	9.050843
MM	C_pi: 1.714525, n_recomb: 40132.135354
RS	0	0.000000	0.464875	625.400774	0.015584	0.000922
RS	1	0.007432	0.464875	660.886535	0.016468	0.007487
RS	2	0.015417	0.464875	697.529970	0.017381	0.015356
RS	3	0.023995	0.464875	735.235976	0.018320	0.017831
RS	4	0.033210	0.185134	1912.415053	0.047653	0.041850
RS	5	0.043111	0.185134	1943.940152	0.048438	0.042080
RS	6	0.053747	0.224574	1631.004158	0.040641	0.036381
RS	7	0.065173	0.224574	1662.383482	0.041423	0.038184
RS	8	0.077449	0.298569	1278.669899	0.031861	0.030049
RS	9	0.090638	0.298569	1312.391249	0.032702	0.031405
RS	10	0.104806	0.399353	1010.079071	0.025169	0.024469
RS	11	0.120028	0.399353	1043.269056	0.025996	0.025668
RS	12	0.136380	0.524152	822.861001	0.020504	0.020454
RS	13	0.153949	0.524152	853.981773	0.021279	0.021564
RS	14	0.172823	0.698801	666.264900	0.016602	0.016998
RS	15	0.193099	0.698801	694.717579	0.017311	0.017957
RS	16	0.214883	0.962955	526.912372	0.013129	0.013756
RS	17	0.238285	0.962955	552.124042	0.013758	0.014539
RS	18	0.263427	1.352736	412.734496	0.010284	0.010972
RS	19	0.290438	1.352736	434.448346	0.010825	0.011598
RS	20	0.319456	1.894477	327.112196	0.008151	0.008805
RS	21	0.350630	1.894477	345.592974	0.008611	0.009294
RS	22	0.384122	2.584292	268.002479	0.006678	0.007245
RS	23	0.420103	2.584292	283.902906	0.007074	0.007627
RS	24	0.458757	3.327290	233.762851	0.005825	0.006287
RS	25	0.500285	3.327290	248.017063	0.006180	0.006613
RS	26	0.544899	3.915750	223.629378	0.005572	0.005955
RS	27	0.592829	3.915750	237.341056	0.005914	0.006278
RS	28	0.644321	4.145309	237.821535	0.005926	0.006285
RS	29	0.699641	4.145309	252.134181	0.006283	0.006659
RS	30	0.759071	3.997784	276.820966	0.006898	0.007325
RS	31	0.822919	3.997784	292.709102	0.007294	0.007788
RS	32	0.891511	3.647046	338.575107	0.008437	0.009046
RS	33	0.965202	3.647046	356.475997	0.008883	0.009603
RS	34	1.044370	3.274155	416.890449	0.010388	0.011273
RS	35	1.129421	3.274155	436.365492	0.010873	0.011884
RS	36	1.220794	2.957886	503.806315	0.012554	0.013749
RS	37	1.318957	2.957886	523.486018	0.013044	0.014356
RS	38	1.424416	2.714608	590.204965	0.014707	0.016198
RS	39	1.537713	2.714608	607.944486	0.015149	0.016738
RS	40	1.659431	2.550801	663.331765	0.016529	0.018260
RS	41	1.790194	2.550801	676.677079	0.016861	0.018651
RS	42	1.930677	2.468892	709.762764	0.017686	0.019540
RS	43	2.081600	2.468892	716.825254	0.017862	0.019719
RS	44	2.243740	2.461595	722.701713	0.018008	0.019837
RS	45	2.417930	2.461595	722.814991	0.018011	0.019787
RS	46	2.605067	2.513905	704.721814	0.017560	0.019237
RS	47	2.806111	2.513905	698.328741	0.017401	0.018991
RS	48	3.022098	2.605931	664.624812	0.016561	0.018022
RS	49	3.254138	2.605931	652.639868	0.016262	0.017628
RS	50	3.503422	2.714734	612.327299	0.015258	0.016501
RS	51	3.771234	2.714734	595.542735	0.014840	0.016001
RS	52	4.058951	2.819555	554.726323	0.013822	0.014888
RS	53	4.368051	2.819555	533.639186	0.013297	0.014302
RS	54	4.700123	2.953824	487.381756	0.012144	0.013073
RS	55	5.056876	2.953824	463.687231	0.011554	0.012440
RS	56	5.440143	2.953824	437.174765	0.010893	0.011740
RS	57	5.851895	2.953824	408.194243	0.010171	0.010978
RS	58	6.294250	3.925781	289.373126	0.007211	0.007886
RS	59	6.769481	3.925781	275.536998	0.006866	0.007515
RS	60	7.280031	3.925781	260.014942	0.006479	0.007097
RS	61	7.828527	3.925781	243.008883	0.006055	0.006638
RS	62	8.417788	3.925781	224.770066	0.005601	0.006143
RS	63	9.050843	3.925781	1336.483598	0.033302	0.036598
PA	4+25*2+4+6 0.059978021 0.020763609 9.050843242 0.464874971 0.185133771 0.224574482 0.298568768 0.399353107 0.524152438 0.698801083 0.962955366 1.352736350 1.894477165 2.584291508 3.327289843 3.915750221 4.145309108 3.997784161 3.647046287 3.274155034 2.957885752 2.714607910 2.550800964 2.468891616 2.461595234 2.513905150 2.605931300 2.714734328 2.819555187 2.953824498 3.925781003
//
IT	4808
RD	15
LK	-302964.417725
QD	-357.746525 -> -335.310762
RI	0.0348392627
TR	0.058887	0.021044
MT	9.141073
MM	C_pi: 1.751441, n_recomb: 41525.085676
RS	0	0.000000	0.489035	616.375489	0.014843	0.000884
RS	1	0.007449	0.489035	651.961238	0.015700	0.007207
RS	2	0.015453	0.489035	688.794727	0.016587	0.014790
RS	3	0.024053	0.489035	726.794466	0.017503	0.017187
RS	4	0.033293	0.186008	1980.688015	0.047699	0.042202
RS	5	0.043222	0.186008	2013.851919	0.048497	0.042299
RS	6	0.053890	0.227060	1679.733595	0.040451	0.036303
RS	7	0.065354	0.227060	1713.017430	0.041253	0.038080
RS	8	0.077671	0.301661	1319.225167	0.031769	0.029991
RS	9	0.090905	0.301661	1354.646204	0.032622	0.031343
RS	10	0.105125	0.402130	1046.519097	0.025202	0.024506
RS	11	0.120405	0.402130	1081.207696	0.026037	0.025700
RS	12	0.136823	0.524911	857.623102	0.020653	0.020588
RS	13	0.154463	0.524911	890.114985	0.021436	0.021697
RS	14	0.173418	0.696595	697.662625	0.016801	0.017175
RS	15	0.193785	0.696595	727.403750	0.017517	0.018141
RS	16	0.215668	0.958651	552.389785	0.013303	0.013910
RS	17	0.239182	0.958651	578.777028	0.013938	0.014703
RS	18	0.264447	1.350166	431.530950	0.010392	0.011064
RS	19	0.291595	1.350166	454.240487	0.010939	0.011699
RS	20	0.320764	1.902324	339.981737	0.008187	0.008828
RS	21	0.352107	1.902324	359.239790	0.008651	0.009323
RS	22	0.385783	2.616946	276.303335	0.006654	0.007208
RS	23	0.421969	2.616946	292.772663	0.007051	0.007593
RS	24	0.460850	3.399170	239.023981	0.005756	0.006206
RS	25	0.502627	3.399170	253.690582	0.006109	0.006531
RS	26	0.547516	4.027572	227.289229	0.005474	0.005843
RS	27	0.595749	4.027572	241.331325	0.005812	0.006163
RS	28	0.647574	4.276957	241.182979	0.005808	0.006152
RS	29	0.703260	4.276957	255.826730	0.006161	0.006519
RS	30	0.763094	4.122101	281.204061	0.006772	0.007176
RS	31	0.827385	4.122101	297.509226	0.007165	0.007629
RS	32	0.896465	3.748947	345.381975	0.008317	0.008889
RS	33	0.970691	3.748947	363.858070	0.008762	0.009434
RS	34	1.050446	3.352779	427.411180	0.010293	0.011121
RS	35	1.136141	3.352779	447.648485	0.010780	0.011723
RS	36	1.228220	3.018004	519.013152	0.012499	0.013617
RS	37	1.327157	3.018004	539.607659	0.012995	0.014222
RS	38	1.433465	2.761335	610.595812	0.014704	0.016103
RS	39	1.547691	2.761335	629.301501	0.015155	0.016644
RS	40	1.670426	2.588706	688.597784	0.016583	0.018208
RS	41	1.802303	2.588706	702.812528	0.016925	0.018607
RS	42	1.944003	2.502048	738.582152	0.017786	0.019532
RS	43	2.096259	2.502048	746.284666	0.017972	0.019722
RS	44	2.259856	2.493492	753.107623	0.018136	0.019862
RS	45	2.435639	2.493492	753.577448	0.018148	0.019827
RS	46	2.624516	2.547371	734.816570	0.017696	0.019283
RS	47	2.827462	2.547371	728.523258	0.017544	0.019053
RS	48	3.045526	2.642953	693.136885	0.016692	0.018079
RS	49	3.279833	2.642953	681.050945	0.016401	0.017702
RS	50	3.531593	2.756241	638.728961	0.015382	0.016566
RS	51	3.802106	2.756241	621.677501	0.014971	0.016081
RS	52	4.092770	2.865416	578.978415	0.013943	0.014961
RS	53	4.405085	2.865416	557.457289	0.013425	0.014388
RS	54	4.740664	3.005491	509.013277	0.012258	0.013149
RS	55	5.101240	3.005491	484.782551	0.011674	0.012528
RS	56	5.488674	3.005491	457.571679	0.011019	0.011836
RS	57	5.904969	3.005491	427.734366	0.010301	0.011081
RS	58	6.352272	4.039793	300.348983	0.007233	0.007880
RS	59	6.832895	4.039793	286.679380	0.006904	0.007528
RS	60	7.349319	4.039793	271.223351	0.006532	0.007128
RS	61	7.904211	4.039793	254.173829	0.006121	0.006685
RS	62	8.500436	4.039793	235.775664	0.005678	0.006205
RS	63	9.141073	4.039793	1429.719341	0.034430	0.037716
PA	4+25*2+4+6 0.058886959 0.021044457 9.141073221 0.489034747 0.186008083 0.227060149 0.301661372 0.402130000 0.524911367 0.696594579 0.958651079 1.350165563 1.902324177 2.616946477 3.399170436 4.027571610 4.276956619 4.122101090 3.748946627 3.352779019 3.018003913 2.761335068 2.588706257 2.502048240 2.493492414 2.547370510 2.642952848 2.756240734 2.865416022 3.005490849 4.039792854
//
IT	5504
RD	16
LK	-302920.386245
QD	-341.662269 -> -321.109408
RI	0.0329729518
TR	0.057864	0.021314
MT	9.226654
MM	C_pi: 1.787112, n_recomb: 42887.562963
RS	0	0.000000	0.513267	607.666357	0.014169	0.000850
RS	1	0.007465	0.513267	643.302550	0.015000	0.006947
RS	2	0.015486	0.513267	680.266442	0.015862	0.014263
RS	3	0.024107	0.513267	718.489161	0.016753	0.016588
RS	4	0.033371	0.186727	2048.401610	0.047762	0.042552
RS	5	0.043327	0.186727	2083.132856	0.048572	0.042528
RS	6	0.054026	0.229499	1726.332462	0.040253	0.036215
RS	7	0.065523	0.229499	1761.500788	0.041073	0.037968
RS	8	0.077879	0.304751	1357.919805	0.031662	0.029922
RS	9	0.091157	0.304751	1395.019281	0.032527	0.031270
RS	10	0.105426	0.404973	1081.510284	0.025217	0.024529
RS	11	0.120760	0.404973	1117.674594	0.026061	0.025718
RS	12	0.137239	0.525820	891.435413	0.020785	0.020709
RS	13	0.154948	0.525820	925.275325	0.021574	0.021816
RS	14	0.173979	0.694563	728.605053	0.016989	0.017345
RS	15	0.194430	0.694563	759.613936	0.017712	0.018316
RS	16	0.216408	0.954342	577.722030	0.013471	0.014061
RS	17	0.240027	0.954342	605.270974	0.014113	0.014863
RS	18	0.265409	1.347011	450.289440	0.010499	0.011157
RS	19	0.292685	1.347011	473.986994	0.011052	0.011800
RS	20	0.321997	1.908492	352.809172	0.008226	0.008854
RS	21	0.353498	1.908492	372.838712	0.008693	0.009355
RS	22	0.387350	2.646547	284.525017	0.006634	0.007176
RS	23	0.423729	2.646547	301.555881	0.007031	0.007563
RS	24	0.462823	3.467016	244.176318	0.005693	0.006131
RS	25	0.504835	3.467016	259.245320	0.006045	0.006455
RS	26	0.549984	4.135373	230.811284	0.005382	0.005739
RS	27	0.598503	4.135373	245.170801	0.005717	0.006055
RS	28	0.650643	4.405458	244.346837	0.005697	0.006028
RS	29	0.706676	4.405458	259.304291	0.006046	0.006387
RS	30	0.766891	4.244222	285.283637	0.006652	0.007035
RS	31	0.831602	4.244222	301.982809	0.007041	0.007478
RS	32	0.901142	3.849385	351.733242	0.008201	0.008738
RS	33	0.975873	3.849385	370.756652	0.008645	0.009273
RS	34	1.056183	3.430460	437.305281	0.010197	0.010972
RS	35	1.142488	3.430460	458.276194	0.010686	0.011567
RS	36	1.235235	3.077538	533.437086	0.012438	0.013487
RS	37	1.334905	3.077538	554.923458	0.012939	0.014088
RS	38	1.442015	2.807702	630.094657	0.014692	0.016004
RS	39	1.557121	2.807702	649.756015	0.015150	0.016548
RS	40	1.680818	2.626334	712.940533	0.016623	0.018152
RS	41	1.813749	2.626334	728.030448	0.016975	0.018557
RS	42	1.956604	2.534860	766.536523	0.017873	0.019517
RS	43	2.110121	2.534860	774.899262	0.018068	0.019719
RS	44	2.275098	2.524829	782.775633	0.018252	0.019881
RS	45	2.452390	2.524829	783.630401	0.018272	0.019861
RS	46	2.642916	2.579939	764.328425	0.017822	0.019324
RS	47	2.847664	2.579939	758.164630	0.017678	0.019110
RS	48	3.067696	2.678661	721.213914	0.016816	0.018133
RS	49	3.304152	2.678661	709.053501	0.016533	0.017772
RS	50	3.558259	2.795992	664.818495	0.015501	0.016630
RS	51	3.831334	2.795992	647.521510	0.015098	0.016159
RS	52	4.124793	2.909111	603.011737	0.014060	0.015035
RS	53	4.440158	2.909111	581.072923	0.013549	0.014474
RS	54	4.779063	3.054477	530.504608	0.012370	0.013225
RS	55	5.143267	3.054477	505.747149	0.011792	0.012614
RS	56	5.534656	3.054477	477.848840	0.011142	0.011931
RS	57	5.955262	3.054477	447.166976	0.010426	0.011182
RS	58	6.407264	4.149400	311.185933	0.007256	0.007876
RS	59	6.893006	4.149400	297.684102	0.006941	0.007541
RS	60	7.415007	4.149400	282.299613	0.006582	0.007158
RS	61	7.975973	4.149400	265.216395	0.006184	0.006731
RS	62	8.578814	4.149400	246.672684	0.005752	0.006265
RS	63	9.226654	4.149400	1523.490710	0.035523	0.038798
PA	4+25*2+4+6 0.057864061 0.021314001 9.226653966 0.513266796 0.186726828 0.229499489 0.304751199 0.404972606 0.525819821 0.694562577 0.954341576 1.347011220 1.908492449 2.646546901 3.467016007 4.135372880 4.405457919 4.244222014 3.849385015 3.430459692 3.077537893 2.807701594 2.626334208 2.534860040 2.524829430 2.579938535 2.678661002 2.795992386 2.909111474 3.054476656 4.149399930
//
IT	4369
RD	17
LK	-302880.037611
QD	-326.793106 -> -307.932023
RI	0.0312792087
TR	0.056903	0.021573
MT	9.308064
MM	C_pi: 1.821623, n_recomb: 44219.990532
RS	0	0.000000	0.537642	599.162075	0.013550	0.000818
RS	1	0.007479	0.537642	634.802953	0.014356	0.006705
RS	2	0.015518	0.537642	671.842654	0.015193	0.013771
RS	3	0.024158	0.537642	710.224047	0.016061	0.016027
RS	4	0.033445	0.187306	2115.594251	0.047842	0.042902
RS	5	0.043426	0.187306	2151.823083	0.048662	0.042767
RS	6	0.054153	0.231891	1770.933691	0.040048	0.036119
RS	7	0.065683	0.231891	1807.963479	0.040886	0.037851
RS	8	0.078075	0.307827	1394.878123	0.031544	0.029843
RS	9	0.091394	0.307827	1433.632320	0.032420	0.031189
RS	10	0.105709	0.407861	1115.125452	0.025218	0.024539
RS	11	0.121095	0.407861	1152.741683	0.026068	0.025724
RS	12	0.137632	0.526851	924.320372	0.020903	0.020818
RS	13	0.155405	0.526851	959.485252	0.021698	0.021924
RS	14	0.174508	0.692690	759.080149	0.017166	0.017506
RS	15	0.195040	0.692690	791.335992	0.017895	0.018481
RS	16	0.217107	0.950053	602.890936	0.013634	0.014209
RS	17	0.240825	0.950053	631.587173	0.014283	0.015019
RS	18	0.266317	1.343388	468.994709	0.010606	0.011251
RS	19	0.293716	1.343388	493.672003	0.011164	0.011902
RS	20	0.323163	1.913225	365.583076	0.008267	0.008884
RS	21	0.354814	1.913225	386.377900	0.008738	0.009390
RS	22	0.388831	2.673404	292.664937	0.006618	0.007148
RS	23	0.425393	2.673404	310.250053	0.007016	0.007538
RS	24	0.464689	3.531107	249.224385	0.005636	0.006062
RS	25	0.506925	3.531107	264.686367	0.005986	0.006386
RS	26	0.552320	4.239395	234.202822	0.005296	0.005643
RS	27	0.601109	4.239395	248.867598	0.005628	0.005956
RS	28	0.653549	4.530894	247.331585	0.005593	0.005911
RS	29	0.709910	4.530894	262.586761	0.005938	0.006264
RS	30	0.770486	4.364175	289.087918	0.006537	0.006902
RS	31	0.835594	4.364175	306.159752	0.006924	0.007335
RS	32	0.905571	3.948371	357.666279	0.008088	0.008594
RS	33	0.980782	3.948371	377.210610	0.008530	0.009120
RS	34	1.061619	3.507184	446.617162	0.010100	0.010828
RS	35	1.148501	3.507184	468.293827	0.010590	0.011416
RS	36	1.241882	3.136448	547.125700	0.012373	0.013358
RS	37	1.342248	3.136448	569.480647	0.012878	0.013956
RS	38	1.450120	2.853660	648.744486	0.014671	0.015905
RS	39	1.566060	2.853660	669.349338	0.015137	0.016450
RS	40	1.690672	2.663646	736.391376	0.016653	0.018092
RS	41	1.824604	2.663646	752.359545	0.017014	0.018504
RS	42	1.968554	2.567304	793.644395	0.017948	0.019498
RS	43	2.123270	2.567304	802.684495	0.018152	0.019711
RS	44	2.289558	2.555617	811.711031	0.018356	0.019896
RS	45	2.468284	2.555617	812.976256	0.018385	0.019889
RS	46	2.660377	2.611661	793.252633	0.017939	0.019362
RS	47	2.866838	2.611661	787.245710	0.017803	0.019163
RS	48	3.088741	2.713158	748.843411	0.016934	0.018186
RS	49	3.327241	2.713158	736.633352	0.016658	0.017838
RS	50	3.583580	2.834142	690.578041	0.015617	0.016692
RS	51	3.859091	2.834142	673.056024	0.015221	0.016235
RS	52	4.155209	2.950832	626.807156	0.014175	0.015107
RS	53	4.473475	2.950832	604.466591	0.013670	0.014557
RS	54	4.815545	3.101028	551.834917	0.012479	0.013300
RS	55	5.183200	3.101028	526.560647	0.011908	0.012699
RS	56	5.578354	3.101028	497.986369	0.011262	0.012024
RS	57	6.003063	3.101028	466.472753	0.010549	0.011281
RS	58	6.459538	4.254921	321.876599	0.007279	0.007873
RS	59	6.950155	4.254921	308.544223	0.006977	0.007555
RS	60	7.477467	4.254921	293.236865	0.006631	0.007188
RS	61	8.044220	4.254921	276.129460	0.006244	0.006775
RS	62	8.653362	4.254921	257.453451	0.005822	0.006321
RS	63	9.308064	4.254921	1617.643631	0.036582	0.039846
PA	4+25*2+4+6 0.056902758 0.021572607 9.308064377 0.537641898 0.187305576 0.231891385 0.307826536 0.407860699 0.526851326 0.692690342 0.950053038 1.343387978 1.913224657 2.673404187 3.531107345 4.239394520 4.530894084 4.364174828 3.948371466 3.507183879 3.136448404 2.853660485 2.663646240 2.567304380 2.555616542 2.611661359 2.713157598 2.834142184 2.950832073 3.101028196 4.254920753
//
IT	4304
RD	18
LK	-302842.999533
QD	-313.015486 -> -295.678762
RI	0.0297306985
TR	0.055997	0.021820
MT	9.385871
MM	C_pi: 1.855075, n_recomb: 45522.859418
RS	0	0.000000	0.562247	590.761014	0.012977	0.000788
RS	1	0.007493	0.562247	626.363277	0.013759	0.006477
RS	2	0.015549	0.562247	663.427689	0.014574	0.013307
RS	3	0.024207	0.562247	701.908082	0.015419	0.015499
RS	4	0.033515	0.187761	2182.277929	0.047938	0.043251
RS	5	0.043519	0.187761	2219.937754	0.048765	0.043013
RS	6	0.054274	0.234235	1813.677620	0.039841	0.036017
RS	7	0.065835	0.234235	1852.543574	0.040695	0.037731
RS	8	0.078261	0.310879	1430.223145	0.031418	0.029757
RS	9	0.091619	0.310879	1470.606716	0.032305	0.031100
RS	10	0.105978	0.410779	1147.438458	0.025206	0.024540
RS	11	0.121413	0.410779	1186.482454	0.026063	0.025720
RS	12	0.138005	0.527990	956.297631	0.021007	0.020916
RS	13	0.155840	0.527990	992.764765	0.021808	0.022020
RS	14	0.175011	0.690971	789.078319	0.017334	0.017659
RS	15	0.195619	0.690971	822.560532	0.018069	0.018639
RS	16	0.217771	0.945814	627.880845	0.013793	0.014354
RS	17	0.241584	0.945814	657.709730	0.014448	0.015171
RS	18	0.267180	1.339399	487.634721	0.010712	0.011345
RS	19	0.294695	1.339399	513.283148	0.011275	0.012003
RS	20	0.324271	1.916705	378.301486	0.008310	0.008915
RS	21	0.356064	1.916705	399.855450	0.008784	0.009427
RS	22	0.390239	2.697785	300.724839	0.006606	0.007125
RS	23	0.426975	2.697785	318.857258	0.007004	0.007518
RS	24	0.466464	3.591728	254.173026	0.005583	0.005999
RS	25	0.508912	3.591728	270.019174	0.005932	0.006323
RS	26	0.554541	4.339831	237.474509	0.005217	0.005552
RS	27	0.603589	4.339831	252.433398	0.005545	0.005862
RS	28	0.656312	4.653418	250.152200	0.005495	0.005801
RS	29	0.712986	4.653418	265.690395	0.005836	0.006148
RS	30	0.773907	4.482064	292.640388	0.006428	0.006775
RS	31	0.839393	4.482064	310.065091	0.006811	0.007201
RS	32	0.909787	4.045957	363.215734	0.007979	0.008456
RS	33	0.985455	4.045957	383.256166	0.008419	0.008973
RS	34	1.066794	3.582980	455.388787	0.010004	0.010689
RS	35	1.154227	3.582980	477.744360	0.010495	0.011270
RS	36	1.248213	3.194748	560.123392	0.012304	0.013231
RS	37	1.349241	3.194748	583.323623	0.012814	0.013827
RS	38	1.457840	2.899220	666.585524	0.014643	0.015804
RS	39	1.574576	2.899220	688.120502	0.015116	0.016351
RS	40	1.700061	2.700645	758.983631	0.016673	0.018028
RS	41	1.834948	2.700645	775.830927	0.017043	0.018447
RS	42	1.979943	2.599402	819.926045	0.018011	0.019474
RS	43	2.135804	2.599402	829.658013	0.018225	0.019697
RS	44	2.303343	2.585903	839.921609	0.018451	0.019906
RS	45	2.483438	2.585903	841.620302	0.018488	0.019913
RS	46	2.677028	2.642630	821.586042	0.018048	0.019397
RS	47	2.885124	2.642630	815.761372	0.017920	0.019211
RS	48	3.108814	2.746576	776.015724	0.017047	0.018236
RS	49	3.349266	2.746576	763.779420	0.016778	0.017902
RS	50	3.607737	2.870867	715.993775	0.015728	0.016753
RS	51	3.885576	2.870867	698.266370	0.015339	0.016308
RS	52	4.184235	2.990799	650.347402	0.014286	0.015178
RS	53	4.505274	2.990799	627.620875	0.013787	0.014638
RS	54	4.850370	3.145420	572.985397	0.012587	0.013375
RS	55	5.221325	3.145420	547.204788	0.012020	0.012782
RS	56	5.620078	3.145420	517.966575	0.011378	0.012114
RS	57	6.048712	3.145420	485.634592	0.010668	0.011376
RS	58	6.509465	4.356725	332.414890	0.007302	0.007873
RS	59	7.004745	4.356725	319.254017	0.007013	0.007570
RS	60	7.537139	4.356725	304.029430	0.006679	0.007216
RS	61	8.109427	4.356725	286.907096	0.006302	0.006817
RS	62	8.724600	4.356725	268.111519	0.005890	0.006376
RS	63	9.385871	4.356725	1712.036902	0.037608	0.040860
PA	4+25*2+4+6 0.055996579 0.021820367 9.385871181 0.562246653 0.187761191 0.234234734 0.310878634 0.410779453 0.527990431 0.690971045 0.945813672 1.339398782 1.916704841 2.697785281 3.591727871 4.339830767 4.653418123 4.482063519 4.045956669 3.582979634 3.194748166 2.899219812 2.700644678 2.599401622 2.585903034 2.642630093 2.746576374 2.870866801 2.990799090 3.145419812 4.356724831
//
IT	4323
RD	19
LK	-302808.944193
QD	-300.221916 -> -284.262355
RI	0.0283085806
TR	0.055142	0.022058
MT	9.460232
MM	C_pi: 1.887498, n_recomb: 46796.487343
RS	0	0.000000	0.587134	582.409329	0.012446	0.000760
RS	1	0.007507	0.587134	617.932433	0.013205	0.006262
RS	2	0.015577	0.587134	654.973985	0.013996	0.012869
RS	3	0.024253	0.587134	693.498072	0.014819	0.014999
RS	4	0.033581	0.188107	2248.436077	0.048047	0.043600
RS	5	0.043608	0.188107	2287.462072	0.048881	0.043265
RS	6	0.054389	0.236528	1854.663326	0.039633	0.035911
RS	7	0.065979	0.236528	1895.337647	0.040502	0.037608
RS	8	0.078438	0.313899	1464.050223	0.031285	0.029665
RS	9	0.091833	0.313899	1506.035714	0.032183	0.031007
RS	10	0.106234	0.413712	1178.511648	0.025184	0.024532
RS	11	0.121716	0.413712	1218.958154	0.026048	0.025707
RS	12	0.138359	0.529217	987.381511	0.021099	0.021004
RS	13	0.156252	0.529217	1025.127794	0.021906	0.022106
RS	14	0.175489	0.689393	818.581347	0.017492	0.017805
RS	15	0.196169	0.689393	853.268895	0.018234	0.018788
RS	16	0.218402	0.941636	652.670212	0.013947	0.014495
RS	17	0.242304	0.941636	683.616326	0.014608	0.015320
RS	18	0.268000	1.335102	506.197287	0.010817	0.011439
RS	19	0.295625	1.335102	532.807577	0.011386	0.012104
RS	20	0.325324	1.919095	390.953076	0.008354	0.008949
RS	21	0.357253	1.919095	413.259460	0.008831	0.009466
RS	22	0.391578	2.719909	308.701195	0.006597	0.007105
RS	23	0.428480	2.719909	327.373834	0.006996	0.007500
RS	24	0.468152	3.649080	259.024278	0.005535	0.005941
RS	25	0.510802	3.649080	275.246042	0.005882	0.006264
RS	26	0.556653	4.436809	240.632659	0.005142	0.005468
RS	27	0.605947	4.436809	255.875106	0.005468	0.005775
RS	28	0.658941	4.773047	252.822024	0.005403	0.005697
RS	29	0.715914	4.773047	268.629532	0.005740	0.006039
RS	30	0.777163	4.597851	295.962529	0.006324	0.006655
RS	31	0.843010	4.597851	313.721571	0.006704	0.007073
RS	32	0.913800	4.142067	368.413164	0.007873	0.008324
RS	33	0.989904	4.142067	388.926141	0.008311	0.008833
RS	34	1.071721	3.657764	463.658869	0.009908	0.010554
RS	35	1.159680	3.657764	486.667249	0.010400	0.011129
RS	36	1.254242	3.252356	572.470728	0.012233	0.013106
RS	37	1.355902	3.252356	596.492704	0.012747	0.013700
RS	38	1.465194	2.944285	683.658550	0.014609	0.015704
RS	39	1.582691	2.944285	706.108815	0.015089	0.016253
RS	40	1.709007	2.737247	780.748680	0.016684	0.017962
RS	41	1.844806	2.737247	798.473468	0.017063	0.018387
RS	42	1.990799	2.631079	845.402469	0.018066	0.019447
RS	43	2.147752	2.631079	855.837725	0.018289	0.019680
RS	44	2.316486	2.615634	867.417555	0.018536	0.019913
RS	45	2.497887	2.615634	869.569561	0.018582	0.019932
RS	46	2.692906	2.672818	849.328412	0.018149	0.019428
RS	47	2.902564	2.672818	843.708590	0.018029	0.019256
RS	48	3.127961	2.778925	802.722037	0.017153	0.018283
RS	49	3.370279	2.778925	790.480762	0.016892	0.017963
RS	50	3.630786	2.906205	741.051898	0.015836	0.016813
RS	51	3.910849	2.906205	723.137234	0.015453	0.016379
RS	52	4.211937	3.029088	673.613526	0.014395	0.015247
RS	53	4.535626	3.029088	650.516205	0.013901	0.014718
RS	54	4.883614	3.187762	593.935814	0.012692	0.013448
RS	55	5.257725	3.187762	567.659387	0.012130	0.012863
RS	56	5.659919	3.187762	537.769446	0.011492	0.012202
RS	57	6.092306	3.187762	504.632783	0.010784	0.011469
RS	58	6.557151	4.454967	342.792209	0.007325	0.007873
RS	59	7.056891	4.454967	329.805053	0.007048	0.007584
RS	60	7.594146	4.454967	314.668839	0.006724	0.007244
RS	61	8.171731	4.454967	297.540596	0.006358	0.006857
RS	62	8.792675	4.454967	278.637779	0.005954	0.006427
RS	63	9.460232	4.454967	1806.520162	0.038604	0.041842
PA	4+25*2+4+6 0.055141565 0.022058033 9.460232148 0.587134184 0.188107320 0.236528437 0.313898697 0.413711701 0.529217032 0.689392833 0.941636067 1.335102415 1.919094836 2.719908861 3.649080028 4.436808711 4.773046901 4.597850851 4.142066738 3.657764000 3.252356102 2.944285104 2.737246900 2.631079301 2.615634448 2.672818410 2.778925215 2.906204514 3.029087670 3.187762164 4.454967101
//
IT	5223
RD	20
LK	-302777.586914
QD	-288.319090 -> -273.606628
RI	0.0269959422
TR	0.054333	0.022286
MT	9.531606
MM	C_pi: 1.918971, n_recomb: 48041.263997
RS	0	0.000000	0.612358	574.069475	0.011950	0.000734
RS	1	0.007520	0.612358	609.475765	0.012687	0.006059
RS	2	0.015604	0.612358	646.450446	0.013456	0.012453
RS	3	0.024297	0.612358	684.967212	0.014258	0.014524
RS	4	0.033644	0.188353	2314.111582	0.048169	0.043949
RS	5	0.043693	0.188353	2354.439360	0.049009	0.043523
RS	6	0.054498	0.238772	1893.994914	0.039424	0.035802
RS	7	0.066116	0.238772	1936.448083	0.040308	0.037483
RS	8	0.078607	0.316880	1496.457354	0.031149	0.029570
RS	9	0.092037	0.316880	1540.015958	0.032056	0.030909
RS	10	0.106478	0.416652	1208.389964	0.025153	0.024517
RS	11	0.122004	0.416652	1250.213317	0.026024	0.025688
RS	12	0.138697	0.530530	1017.567601	0.021181	0.021084
RS	13	0.156646	0.530530	1056.569954	0.021993	0.022183
RS	14	0.175945	0.687951	847.575910	0.017643	0.017945
RS	15	0.196694	0.687951	883.447772	0.018389	0.018930
RS	16	0.219004	0.937548	677.234146	0.014097	0.014634
RS	17	0.242992	0.937548	709.281587	0.014764	0.015464
RS	18	0.268783	1.330577	524.667061	0.010921	0.011533
RS	19	0.296514	1.330577	552.229466	0.011495	0.012205
RS	20	0.326330	1.920540	403.532097	0.008400	0.008985
RS	21	0.358388	1.920540	426.584028	0.008880	0.009506
RS	22	0.392856	2.740003	316.591966	0.006590	0.007089
RS	23	0.429917	2.740003	335.797825	0.006990	0.007486
RS	24	0.469764	3.703437	263.778142	0.005491	0.005887
RS	25	0.512607	3.703437	280.367247	0.005836	0.006210
RS	26	0.558672	4.530542	243.682162	0.005072	0.005389
RS	27	0.608201	4.530542	259.198229	0.005395	0.005693
RS	28	0.661454	4.890001	255.347079	0.005315	0.005599
RS	29	0.718712	4.890001	271.410932	0.005650	0.005936
RS	30	0.780275	4.711644	299.070632	0.006225	0.006541
RS	31	0.846468	4.711644	317.146665	0.006602	0.006952
RS	32	0.917637	4.236815	373.279296	0.007770	0.008198
RS	33	0.994159	4.236815	394.242381	0.008206	0.008699
RS	34	1.076434	3.731592	471.457686	0.009814	0.010424
RS	35	1.164896	3.731592	495.093660	0.010306	0.010993
RS	36	1.260010	3.309299	584.202963	0.012160	0.012984
RS	37	1.362276	3.309299	609.023301	0.012677	0.013575
RS	38	1.472232	2.988870	699.998346	0.014571	0.015603
RS	39	1.590456	2.988870	723.348200	0.015057	0.016154
RS	40	1.717570	2.773465	801.715240	0.016688	0.017895
RS	41	1.854243	2.773465	820.314082	0.017075	0.018325
RS	42	2.001192	2.662362	870.091723	0.018111	0.019417
RS	43	2.159192	2.662362	881.239410	0.018343	0.019659
RS	44	2.329072	2.644861	894.204533	0.018613	0.019917
RS	45	2.511726	2.644861	896.827556	0.018668	0.019947
RS	46	2.708115	2.702303	876.477270	0.018244	0.019457
RS	47	2.919272	2.702303	871.083056	0.018132	0.019298
RS	48	3.146306	2.810313	828.953607	0.017255	0.018329
RS	49	3.390413	2.810313	816.727278	0.017001	0.018020
RS	50	3.652875	2.940305	765.737707	0.015939	0.016871
RS	51	3.935072	2.940305	747.653299	0.015563	0.016448
RS	52	4.238490	3.065875	696.589425	0.014500	0.015316
RS	53	4.564723	3.065875	673.136252	0.014012	0.014795
RS	54	4.915488	3.228277	614.668086	0.012795	0.013521
RS	55	5.292628	3.228277	587.906802	0.012238	0.012943
RS	56	5.698127	3.228277	557.377816	0.011602	0.012287
RS	57	6.134118	3.228277	523.450681	0.010896	0.011559
RS	58	6.602893	4.549968	353.001650	0.007348	0.007874
RS	59	7.106918	4.549968	340.190712	0.007081	0.007598
RS	60	7.648843	4.549968	325.148539	0.006768	0.007271
RS	61	8.231518	4.549968	308.023268	0.006412	0.006896
RS	62	8.858008	4.549968	289.025208	0.006016	0.006477
RS	63	9.531606	4.549968	1900.961034	0.039569	0.042794
PA	4+25*2+4+6 0.054332641 0.022285713 9.531606162 0.612358057 0.188352864 0.238772080 0.316879995 0.416651563 0.530529790 0.687951031 0.937548307 1.330576956 1.920540230 2.740002564 3.703437288 4.530542196 4.890001403 4.711644344 4.236814832 3.731592020 3.309298837 2.988870171 2.773465479 2.662362348 2.644861140 2.702302673 2.810312736 2.940304731 3.065875346 3.228277022 4.549967912
//
IT	4855
RD	21
LK	-302748.672315
QD	-277.224877 -> -263.644324
RI	0.0257781309
TR	0.053566	0.022504
MT	9.600181
MM	C_pi: 1.949541, n_recomb: 49257.813804
RS	0	0.000000	0.637989	565.697175	0.011484	0.000709
RS	1	0.007532	0.637989	600.950564	0.012200	0.005866
RS	2	0.015630	0.637989	637.816475	0.012949	0.012057
RS	3	0.024339	0.637989	676.277620	0.013729	0.014071
RS	4	0.033704	0.188513	2379.248955	0.048302	0.044297
RS	5	0.043774	0.188513	2420.818336	0.049146	0.043785
RS	6	0.054603	0.240967	1931.763605	0.039217	0.035691
RS	7	0.066247	0.240967	1975.965383	0.040115	0.037358
RS	8	0.078768	0.319822	1527.518735	0.031011	0.029471
RS	9	0.092232	0.319822	1572.621256	0.031926	0.030809
RS	10	0.106710	0.419592	1237.131254	0.025115	0.024496
RS	11	0.122279	0.419592	1280.305701	0.025992	0.025662
RS	12	0.139020	0.531909	1046.894859	0.021253	0.021155
RS	13	0.157022	0.531909	1087.130518	0.022070	0.022251
RS	14	0.176380	0.686643	876.051418	0.017785	0.018077
RS	15	0.197196	0.686643	913.086716	0.018537	0.019065
RS	16	0.219580	0.933548	701.570132	0.014243	0.014768
RS	17	0.243649	0.933548	734.703011	0.014915	0.015605
RS	18	0.269531	1.325882	543.033226	0.011024	0.011627
RS	19	0.297363	1.325882	571.537639	0.011603	0.012304
RS	20	0.327291	1.921156	416.036421	0.008446	0.009022
RS	21	0.359473	1.921156	439.826960	0.008929	0.009548
RS	22	0.394079	2.758248	324.398129	0.006586	0.007075
RS	23	0.431291	2.758248	344.130356	0.006986	0.007475
RS	24	0.471306	3.754967	268.440642	0.005450	0.005836
RS	25	0.514334	3.754967	285.389301	0.005794	0.006159
RS	26	0.560604	4.621164	246.630924	0.005007	0.005314
RS	27	0.610358	4.621164	262.411355	0.005327	0.005616
RS	28	0.663859	5.004255	257.744562	0.005233	0.005507
RS	29	0.721390	5.004255	274.052996	0.005564	0.005839
RS	30	0.783254	4.823457	301.984085	0.006131	0.006433
RS	31	0.849777	4.823457	320.361013	0.006504	0.006837
RS	32	0.921311	4.330127	377.847402	0.007671	0.008077
RS	33	0.998232	4.330127	399.239697	0.008105	0.008570
RS	34	1.080947	3.804405	478.824652	0.009721	0.010298
RS	35	1.169891	3.804405	503.064154	0.010213	0.010861
RS	36	1.265535	3.365520	595.364049	0.012087	0.012864
RS	37	1.368382	3.365520	620.959737	0.012606	0.013453
RS	38	1.478975	3.032937	715.645224	0.014529	0.015504
RS	39	1.597897	3.032937	739.878304	0.015021	0.016056
RS	40	1.725776	2.809255	821.922173	0.016686	0.017826
RS	41	1.863287	2.809255	841.389921	0.017081	0.018262
RS	42	2.011154	2.693217	894.023644	0.018150	0.019384
RS	43	2.170158	2.693217	905.890562	0.018391	0.019636
RS	44	2.341138	2.673565	920.302266	0.018683	0.019917
RS	45	2.524995	2.673565	923.411514	0.018746	0.019960
RS	46	2.722700	2.731086	903.043191	0.018333	0.019483
RS	47	2.935295	2.731086	897.893054	0.018228	0.019336
RS	48	3.163901	2.840771	854.712555	0.017352	0.018373
RS	49	3.409726	2.840771	842.519305	0.017104	0.018076
RS	50	3.674065	2.973224	790.048276	0.016039	0.016927
RS	51	3.958314	2.973224	771.810292	0.015669	0.016514
RS	52	4.263970	3.101243	719.268342	0.014602	0.015382
RS	53	4.592648	3.101243	695.473387	0.014119	0.014870
RS	54	4.946080	3.267074	635.173126	0.012895	0.013592
RS	55	5.326132	3.267074	607.937559	0.012342	0.013021
RS	56	5.734808	3.267074	576.781868	0.011709	0.012370
RS	57	6.174263	3.267074	542.078192	0.011005	0.011646
RS	58	6.646817	4.641893	363.040408	0.007370	0.007876
RS	59	7.154961	4.641893	350.408063	0.007114	0.007612
RS	60	7.701378	4.641893	335.465293	0.006810	0.007297
RS	61	8.288948	4.641893	318.351397	0.006463	0.006933
RS	62	8.920771	4.641893	299.269469	0.006076	0.006524
RS	63	9.600181	4.641893	1995.247406	0.040506	0.043715
PA	4+25*2+4+6 0.053566372 0.022503942 9.600181485 0.637988947 0.188513496 0.240967212 0.319822217 0.419591952 0.531909270 0.686642805 0.933548033 1.325881572 1.921155637 2.758248325 3.754967315 4.621163755 5.004255222 4.823457468 4.330127097 3.804405281 3.365519702 3.032937490 2.809254741 2.693216599 2.673565325 2.731086489 2.840770994 2.973224083 3.101242926 3.267073574 4.641893329
//
IT	4788
RD	22
LK	-302721.976574
QD	-266.866583 -> -254.315489
RI	0.0246437267
TR	0.052839	0.022713
MT	9.666229
MM	C_pi: 1.979251, n_recomb: 50446.441560
RS	0	0.000000	0.664086	557.265728	0.011047	0.000685
RS	1	0.007543	0.664086	592.331952	0.011742	0.005682
RS	2	0.015655	0.664086	629.049478	0.012470	0.011680
RS	3	0.024380	0.664086	667.409482	0.013230	0.013637
RS	4	0.033762	0.188597	2443.859351	0.048445	0.044644
RS	5	0.043852	0.188597	2486.610856	0.049292	0.044051
RS	6	0.054703	0.243113	1968.055981	0.039013	0.035578
RS	7	0.066372	0.243113	2013.974749	0.039923	0.037232
RS	8	0.078922	0.322719	1557.321751	0.030871	0.029371
RS	9	0.092418	0.322719	1603.937848	0.031795	0.030707
RS	10	0.106933	0.422523	1264.789466	0.025072	0.024469
RS	11	0.122542	0.422523	1309.288724	0.025954	0.025631
RS	12	0.139329	0.533348	1075.371271	0.021317	0.021219
RS	13	0.157382	0.533348	1116.817309	0.022139	0.022313
RS	14	0.176797	0.685454	904.004501	0.017920	0.018204
RS	15	0.197676	0.685454	942.182285	0.018677	0.019193
RS	16	0.220131	0.929652	725.653218	0.014385	0.014900
RS	17	0.244279	0.929652	759.855046	0.015063	0.015742
RS	18	0.270249	1.321054	561.285025	0.011126	0.011720
RS	19	0.298177	1.321054	590.720895	0.011710	0.012403
RS	20	0.328212	1.921053	428.457014	0.008493	0.009061
RS	21	0.360513	1.921053	452.978837	0.008979	0.009591
RS	22	0.395251	2.774814	332.116730	0.006584	0.007065
RS	23	0.432609	2.774814	352.368406	0.006985	0.007466
RS	24	0.472784	3.803863	273.011892	0.005412	0.005790
RS	25	0.515991	3.803863	290.312483	0.005755	0.006113
RS	26	0.562456	4.708821	249.482496	0.004945	0.005244
RS	27	0.612427	4.708821	265.518461	0.005263	0.005544
RS	28	0.666166	5.115940	260.019594	0.005154	0.005419
RS	29	0.723960	5.115940	276.561413	0.005482	0.005747
RS	30	0.786113	4.933345	304.715239	0.006040	0.006330
RS	31	0.852954	4.933345	323.377861	0.006410	0.006728
RS	32	0.924837	4.422059	382.134015	0.007575	0.007962
RS	33	1.002143	4.422059	403.935518	0.008007	0.008448
RS	34	1.085280	3.876228	485.783056	0.009630	0.010176
RS	35	1.174688	3.876228	510.602736	0.010122	0.010734
RS	36	1.270840	3.421033	605.980089	0.012012	0.012748
RS	37	1.374245	3.421033	632.328241	0.012535	0.013334
RS	38	1.485451	3.076474	730.629256	0.014483	0.015405
RS	39	1.605044	3.076474	755.728468	0.014981	0.015959
RS	40	1.733659	2.844611	841.392595	0.016679	0.017756
RS	41	1.871976	2.844611	861.722550	0.017082	0.018198
RS	42	2.020726	2.723642	917.214126	0.018182	0.019349
RS	43	2.180697	2.723642	929.804991	0.018432	0.019610
RS	44	2.352734	2.701760	945.717819	0.018747	0.019916
RS	45	2.537749	2.701760	949.326323	0.018818	0.019969
RS	46	2.736720	2.759205	929.024086	0.018416	0.019507
RS	47	2.950700	2.759205	924.134664	0.018319	0.019371
RS	48	3.180820	2.870359	879.990581	0.017444	0.018415
RS	49	3.428299	2.870359	867.847159	0.017203	0.018128
RS	50	3.694446	3.005046	813.971116	0.016135	0.016981
RS	51	3.980668	3.005046	795.594827	0.015771	0.016578
RS	52	4.288481	3.135302	741.634234	0.014701	0.015447
RS	53	4.619513	3.135302	717.511277	0.014223	0.014942
RS	54	4.975516	3.304294	655.433486	0.012993	0.013661
RS	55	5.358372	3.304294	627.734462	0.012444	0.013096
RS	56	5.770109	3.304294	595.964737	0.011814	0.012451
RS	57	6.212903	3.304294	560.498859	0.011111	0.011731
RS	58	6.689098	4.730955	372.901574	0.007392	0.007878
RS	59	7.201213	4.730955	360.450284	0.007145	0.007625
RS	60	7.751959	4.730955	345.612224	0.006851	0.007321
RS	61	8.344248	4.730955	328.517919	0.006512	0.006968
RS	62	8.981214	4.730955	309.363188	0.006133	0.006569
RS	63	9.666229	4.730955	2089.251755	0.041415	0.044607
PA	4+25*2+4+6 0.052839220 0.022713041 9.666228876 0.664086492 0.188596914 0.243113124 0.322718556 0.422522681 0.533347883 0.685453628 0.929652077 1.321053866 1.921053036 2.774813714 3.803862506 4.708820679 5.115939621 4.933344747 4.422058716 3.876228408 3.421033111 3.076474415 2.844611010 2.723642475 2.701760025 2.759205395 2.870359198 3.005046404 3.135301628 3.304294014 4.730955277
//
IT	4730
RD	23
LK	-302697.298839
QD	-257.180393 -> -245.567412
RI	0.0235847593
TR	0.052148	0.022913
MT	9.729984
MM	C_pi: 2.008150, n_recomb: 51607.588954
RS	0	0.000000	0.690682	548.779593	0.010634	0.000663
RS	1	0.007554	0.690682	583.627316	0.011309	0.005506
RS	2	0.015679	0.690682	620.160174	0.012017	0.011318
RS	3	0.024418	0.690682	658.377285	0.012757	0.013222
RS	4	0.033817	0.188612	2507.932403	0.048596	0.044991
RS	5	0.043926	0.188612	2551.808020	0.049446	0.044320
RS	6	0.054799	0.245213	2002.922397	0.038811	0.035464
RS	7	0.066493	0.245213	2050.526396	0.039733	0.037107
RS	8	0.079070	0.325569	1585.922294	0.030730	0.029269
RS	9	0.092597	0.325569	1634.021329	0.031662	0.030604
RS	10	0.107147	0.425442	1291.399340	0.025023	0.024437
RS	11	0.122795	0.425442	1337.197012	0.025911	0.025596
RS	12	0.139626	0.534840	1103.009438	0.021373	0.021276
RS	13	0.157728	0.534840	1145.643029	0.022199	0.022367
RS	14	0.177198	0.684384	931.421182	0.018048	0.018324
RS	15	0.198138	0.684384	970.720535	0.018810	0.019315
RS	16	0.220660	0.925863	749.473726	0.014523	0.015028
RS	17	0.244884	0.925863	784.727879	0.015206	0.015875
RS	18	0.270938	1.316143	579.408411	0.011227	0.011812
RS	19	0.298959	1.316143	609.764753	0.011815	0.012501
RS	20	0.329098	1.920324	440.789762	0.008541	0.009101
RS	21	0.361513	1.920324	466.035407	0.009030	0.009635
RS	22	0.396377	2.789847	339.747557	0.006583	0.007056
RS	23	0.433875	2.789847	360.511844	0.006986	0.007459
RS	24	0.474206	3.850293	277.494381	0.005377	0.005747
RS	25	0.517583	3.850293	295.139572	0.005719	0.006069
RS	26	0.564237	4.793672	252.240708	0.004888	0.005179
RS	27	0.614416	4.793672	268.523808	0.005203	0.005476
RS	28	0.668385	5.225145	262.180294	0.005080	0.005337
RS	29	0.726431	5.225145	278.945016	0.005405	0.005660
RS	30	0.788863	5.041325	307.279325	0.005954	0.006232
RS	31	0.856010	5.041325	326.213490	0.006321	0.006624
RS	32	0.928230	4.512634	386.159143	0.007483	0.007851
RS	33	1.005906	4.512634	408.350937	0.007913	0.008330
RS	34	1.089449	3.947073	492.359005	0.009540	0.010059
RS	35	1.179304	3.947073	517.736419	0.010032	0.010612
RS	36	1.275947	3.475824	616.084439	0.011938	0.012634
RS	37	1.379890	3.475824	643.162585	0.012463	0.013219
RS	38	1.491685	3.119474	744.982410	0.014436	0.015308
RS	39	1.611926	3.119474	770.930231	0.014938	0.015863
RS	40	1.741251	2.879525	860.156068	0.016667	0.017687
RS	41	1.880344	2.879525	881.340229	0.017078	0.018133
RS	42	2.029946	2.753637	939.685971	0.018208	0.019313
RS	43	2.190848	2.753637	953.003595	0.018466	0.019582
RS	44	2.363906	2.729455	970.465246	0.018805	0.019912
RS	45	2.550037	2.729455	974.583974	0.018885	0.019975
RS	46	2.750229	2.786692	954.424060	0.018494	0.019529
RS	47	2.965545	2.786692	949.810257	0.018404	0.019404
RS	48	3.197125	2.899126	904.786735	0.017532	0.018454
RS	49	3.446200	2.899126	892.708404	0.017298	0.018179
RS	50	3.714091	3.035845	837.499790	0.016228	0.017034
RS	51	4.002220	3.035845	818.999485	0.015870	0.016640
RS	52	4.312114	3.168144	763.677923	0.014798	0.015510
RS	53	4.645419	3.168144	739.240119	0.014324	0.015013
RS	54	5.003903	3.340060	675.437252	0.013088	0.013729
RS	55	5.389467	3.340060	647.285535	0.012542	0.013170
RS	56	5.804159	3.340060	614.914433	0.011915	0.012530
RS	57	6.250177	3.340060	578.700737	0.011213	0.011813
RS	58	6.729890	4.817343	382.580833	0.007413	0.007880
RS	59	7.245841	4.817343	370.313001	0.007176	0.007639
RS	60	7.800768	4.817343	355.584769	0.006890	0.007345
RS	61	8.397617	4.817343	338.517951	0.006559	0.007002
RS	62	9.039553	4.817343	319.301055	0.006187	0.006612
RS	63	9.729984	4.817343	2182.862689	0.042297	0.045471
PA	4+25*2+4+6 0.052148045 0.022913317 9.729983567 0.690681593 0.188611572 0.245213344 0.325569415 0.425442449 0.534840233 0.684383521 0.925862811 1.316142951 1.920323877 2.789847166 3.850292747 4.793672103 5.225144940 5.041324708 4.512633711 3.947073038 3.475824400 3.119474454 2.879525164 2.753636736 2.729454601 2.786691509 2.899126407 3.035845360 3.168144224 3.340060365 4.817342812
//
IT	4518
RD	24
LK	-302674.460889
QD	-248.109253 -> -237.352673
RI	0.0225944283
TR	0.051490	0.023105
MT	9.791579
MM	C_pi: 2.036256, n_recomb: 52741.517298
RS	0	0.000000	0.717800	540.245611	0.010243	0.000641
RS	1	0.007565	0.717800	574.846140	0.010899	0.005337
RS	2	0.015702	0.717800	611.161044	0.011588	0.010971
RS	3	0.024455	0.717800	649.196887	0.012309	0.012823
RS	4	0.033870	0.188561	2571.489635	0.048756	0.045336
RS	5	0.043997	0.188561	2616.430601	0.049609	0.044591
RS	6	0.054891	0.247268	2036.419612	0.038611	0.035350
RS	7	0.066608	0.247268	2085.675966	0.039545	0.036981
RS	8	0.079212	0.328374	1613.363678	0.030590	0.029167
RS	9	0.092769	0.328374	1662.914313	0.031530	0.030501
RS	10	0.107352	0.428344	1317.000219	0.024971	0.024402
RS	11	0.123038	0.428344	1364.069337	0.025863	0.025557
RS	12	0.139911	0.536379	1129.817002	0.021422	0.021327
RS	13	0.158060	0.536379	1173.614985	0.022252	0.022415
RS	14	0.177583	0.683421	958.293217	0.018170	0.018439
RS	15	0.198582	0.683421	998.692962	0.018936	0.019431
RS	16	0.221169	0.922188	773.008517	0.014657	0.015154
RS	17	0.245466	0.922188	809.297739	0.015345	0.016005
RS	18	0.271600	1.311167	597.393739	0.011327	0.011903
RS	19	0.299712	1.311167	628.659091	0.011920	0.012598
RS	20	0.329950	1.919046	453.025861	0.008590	0.009141
RS	21	0.362475	1.919046	478.987416	0.009082	0.009679
RS	22	0.397461	2.803463	347.288487	0.006585	0.007049
RS	23	0.435094	2.803463	368.558448	0.006988	0.007455
RS	24	0.475574	3.894411	281.887070	0.005345	0.005707
RS	25	0.519116	3.894411	299.869553	0.005686	0.006029
RS	26	0.565952	4.875796	254.909434	0.004833	0.005117
RS	27	0.616331	4.875796	271.431629	0.005146	0.005412
RS	28	0.670521	5.331923	264.232157	0.005010	0.005258
RS	29	0.728811	5.331923	281.209792	0.005332	0.005578
RS	30	0.791511	5.147449	309.683848	0.005872	0.006139
RS	31	0.858953	5.147449	328.875994	0.006236	0.006525
RS	32	0.931498	4.601846	389.938230	0.007393	0.007744
RS	33	1.009530	4.601846	412.502194	0.007821	0.008218
RS	34	1.093466	4.016922	498.573286	0.009453	0.009945
RS	35	1.183751	4.016922	524.486628	0.009944	0.010493
RS	36	1.280867	3.529885	625.698875	0.011863	0.012523
RS	37	1.385329	3.529885	653.484660	0.012390	0.013106
RS	38	1.497694	3.161915	758.728735	0.014386	0.015212
RS	39	1.618559	3.161915	785.507043	0.014894	0.015768
RS	40	1.748568	2.913975	878.233272	0.016652	0.017617
RS	41	1.888411	2.913975	900.262264	0.017069	0.018068
RS	42	2.038834	2.783185	961.452360	0.018230	0.019276
RS	43	2.200636	2.783185	975.497722	0.018496	0.019552
RS	44	2.374679	2.756646	994.549558	0.018857	0.019906
RS	45	2.561888	2.756646	999.187580	0.018945	0.019979
RS	46	2.763259	2.813547	979.243898	0.018567	0.019549
RS	47	2.979864	2.813547	974.918695	0.018485	0.019435
RS	48	3.212855	2.927098	929.093531	0.017616	0.018493
RS	49	3.463471	2.927098	917.094223	0.017388	0.018227
RS	50	3.733047	3.065663	860.623187	0.016318	0.017085
RS	51	4.023016	3.065663	842.012227	0.015965	0.016700
RS	52	4.334921	3.199832	785.385082	0.014891	0.015572
RS	53	4.670422	3.199832	760.645184	0.014422	0.015082
RS	54	5.031303	3.374452	695.169491	0.013181	0.013795
RS	55	5.419485	3.374452	666.575797	0.012639	0.013242
RS	56	5.837033	3.374452	633.616016	0.012014	0.012606
RS	57	6.286168	3.374452	596.669030	0.011313	0.011892
RS	58	6.769280	4.901186	392.071750	0.007434	0.007883
RS	59	7.288939	4.901186	379.989724	0.007205	0.007651
RS	60	7.847911	4.901186	365.376286	0.006928	0.007368
RS	61	8.449168	4.901186	348.344615	0.006605	0.007034
RS	62	9.095911	4.901186	329.075882	0.006239	0.006653
RS	63	9.791579	4.901186	2275.960288	0.043153	0.046308
PA	4+25*2+4+6 0.051490395 0.023105231 9.791579131 0.717799666 0.188561477 0.247267982 0.328374201 0.428344256 0.536378584 0.683421473 0.922187883 1.311166823 1.919045585 2.803462815 3.894410930 4.875796361 5.331922518 5.147449281 4.601845908 4.016921945 3.529884717 3.161915272 2.913975354 2.783185305 2.756645651 2.813546518 2.927098115 3.065663105 3.199832434 3.374452371 4.901186239
//
IT	4382
RD	25
LK	-302653.302905
QD	-239.602532 -> -229.629066
RI	0.0216617771
TR	0.050864	0.023289
MT	9.851202
MM	C_pi: 2.063629, n_recomb: 53849.203588
RS	0	0.000000	0.745552	531.617760	0.009872	0.000621
RS	1	0.007575	0.745552	565.942124	0.010510	0.005175
RS	2	0.015724	0.745552	602.005806	0.011179	0.010638
RS	3	0.024491	0.745552	639.822362	0.011882	0.012439
RS	4	0.033921	0.188461	2634.460010	0.048923	0.045680
RS	5	0.044066	0.188461	2680.413600	0.049776	0.044864
RS	6	0.054979	0.249281	2068.628428	0.038415	0.035235
RS	7	0.066719	0.249281	2119.505381	0.039360	0.036857
RS	8	0.079349	0.331133	1639.730343	0.030450	0.029064
RS	9	0.092935	0.331133	1690.702106	0.031397	0.030397
RS	10	0.107550	0.431227	1341.651508	0.024915	0.024363
RS	11	0.123273	0.431227	1389.966027	0.025812	0.025515
RS	12	0.140186	0.537956	1155.835271	0.021464	0.021372
RS	13	0.158381	0.537956	1200.775471	0.022299	0.022457
RS	14	0.177954	0.682565	984.631018	0.018285	0.018548
RS	15	0.199009	0.682565	1026.110853	0.019055	0.019541
RS	16	0.221660	0.918632	796.259697	0.014787	0.015276
RS	17	0.246026	0.918632	833.567273	0.015480	0.016131
RS	18	0.272239	1.306165	615.238497	0.011425	0.011994
RS	19	0.300437	1.306165	647.401590	0.012022	0.012694
RS	20	0.330771	1.917292	465.169469	0.008638	0.009183
RS	21	0.363403	1.917292	491.839368	0.009134	0.009725
RS	22	0.398507	2.815809	354.742616	0.006588	0.007045
RS	23	0.436270	2.815809	376.511628	0.006992	0.007452
RS	24	0.476893	3.936382	286.196141	0.005315	0.005669
RS	25	0.520594	3.936382	304.509125	0.005655	0.005991
RS	26	0.567606	4.955402	257.493315	0.004782	0.005058
RS	27	0.618178	4.955402	274.247055	0.005093	0.005352
RS	28	0.672582	5.436367	266.186466	0.004943	0.005184
RS	29	0.731107	5.436367	283.367926	0.005262	0.005499
RS	30	0.794065	5.251751	311.946739	0.005793	0.006050
RS	31	0.861793	5.251751	331.384539	0.006154	0.006431
RS	32	0.934651	4.689722	393.495401	0.007307	0.007643
RS	33	1.013028	4.689722	416.414815	0.007733	0.008110
RS	34	1.097343	4.085793	504.457504	0.009368	0.009836
RS	35	1.188044	4.085793	530.886339	0.009859	0.010379
RS	36	1.285617	3.583213	634.863603	0.011790	0.012416
RS	37	1.390581	3.583213	663.335722	0.012318	0.012996
RS	38	1.503496	3.203797	771.911867	0.014335	0.015117
RS	39	1.624964	3.203797	799.502886	0.014847	0.015675
RS	40	1.755634	2.947960	895.668817	0.016633	0.017547
RS	41	1.896203	2.947960	918.532762	0.017057	0.018003
RS	42	2.047420	2.812287	982.555628	0.018246	0.019237
RS	43	2.210092	2.812287	997.328417	0.018521	0.019522
RS	44	2.385087	2.783340	1018.006678	0.018905	0.019899
RS	45	2.573339	2.783340	1023.171339	0.019001	0.019982
RS	46	2.775850	2.839799	1003.509171	0.018636	0.019568
RS	47	2.993703	2.839799	999.483966	0.018561	0.019463
RS	48	3.228058	2.954315	952.930971	0.017696	0.018529
RS	49	3.480166	2.954315	941.023056	0.017475	0.018273
RS	50	3.751372	3.094557	883.355567	0.016404	0.017135
RS	51	4.043123	3.094557	864.645950	0.016057	0.016758
RS	52	4.356974	3.230441	806.765205	0.014982	0.015632
RS	53	4.694601	3.230441	781.734826	0.014517	0.015148
RS	54	5.057803	3.407569	714.635027	0.013271	0.013860
RS	55	5.448519	3.407569	685.609351	0.012732	0.013312
RS	56	5.868832	3.407569	652.072824	0.012109	0.012680
RS	57	6.320985	3.407569	614.406276	0.011410	0.011969
RS	58	6.807390	4.982635	401.379845	0.007454	0.007886
RS	59	7.330641	4.982635	389.485512	0.007233	0.007664
RS	60	7.893530	4.982635	374.991215	0.006964	0.007389
RS	61	8.499059	4.982635	358.001579	0.006648	0.007065
RS	62	9.150458	4.982635	338.690429	0.006290	0.006692
RS	63	9.851202	4.982635	2368.491529	0.043984	0.047119
PA	4+25*2+4+6 0.050863756 0.023289078 9.851202118 0.745552061 0.188460876 0.249280529 0.331132845 0.431227047 0.537956144 0.682565139 0.918632199 1.306165118 1.917292307 2.815809456 3.936381911 4.955401859 5.436366725 5.251750596 4.689722287 4.085792702 3.583212915 3.203796681 2.947959543 2.812286528 2.783340094 2.839798680 2.954315224 3.094557480 3.230440725 3.407568523 4.982635094
//
CC
CC	Brief Description of the file format:
CC	  CC  comments
CC	  MM  useful-messages
CC	  RD  round-of-iterations
CC	  LL  \log[P(sequence)]
CC	  QD  Q-before-opt Q-after-opt
CC	  TR  \theta_0 \rho_0
CC	  RS  k t_k \lambda_k \pi_k \sum_{l\not=k}A_{kl} A_{kk}
CC	  DC  begin end best-k t_k+\Delta_k max-prob
CC
MM	Version: 0.6.5-r67
MM	pattern:4+25*2+4+6, n:63, n_free_lambdas:28
MM	n_iterations:25, skip:1, max_t:5, theta/rho:5
MM	is_decoding:0
MM	n_seqs:13, sum_L:1190625, sum_n:118782
RD	0
LK	0.000000
QD	0.000000 -> 0.000000
RI	inf
TR	0.105099	0.021020
MT	5.000000
MM	C_pi: 1.000000, n_recomb: 24766.356226
RS	0	0.000000	1.000000	157.331220	0.006353	0.000000
RS	1	0.006440	1.000000	166.365314	0.006717	0.000000
RS	2	0.013294	1.000000	175.843660	0.007100	0.000000
RS	3	0.020590	1.000000	185.778245	0.007501	0.000000
RS	4	0.028356	1.000000	196.179940	0.007921	0.000000
RS	5	0.036622	1.000000	207.058242	0.008360	0.000000
RS	6	0.045421	1.000000	218.420977	0.008819	0.000000
RS	7	0.054785	1.000000	230.273979	0.009298	0.000000
RS	8	0.064753	1.000000	242.620725	0.009796	0.000000
RS	9	0.075363	1.000000	255.461945	0.010315	0.000000
RS	10	0.086656	1.000000	268.795186	0.010853	0.000000
RS	11	0.098677	1.000000	282.614343	0.011411	0.000000
RS	12	0.111471	1.000000	296.909149	0.011988	0.000000
RS	13	0.125090	1.000000	311.664634	0.012584	0.000000
RS	14	0.139585	1.000000	326.860542	0.013198	0.000000
RS	15	0.155014	1.000000	342.470725	0.013828	0.000000
RS	16	0.171437	1.000000	358.462503	0.014474	0.000000
RS	17	0.188917	1.000000	374.796013	0.015133	0.000000
RS	18	0.207523	1.000000	391.423537	0.015805	0.000000
RS	19	0.227327	1.000000	408.288843	0.016486	0.000000
RS	20	0.248406	1.000000	425.326526	0.017174	0.000000
RS	21	0.270843	1.000000	442.461400	0.017865	0.000000
RS	22	0.294725	1.000000	459.607925	0.018558	0.000000
RS	23	0.320144	1.000000	476.669724	0.019247	0.000000
RS	24	0.347201	1.000000	493.539198	0.019928	0.000000
RS	25	0.376000	1.000000	510.097289	0.020596	0.000000
RS	26	0.406654	1.000000	526.213407	0.021247	0.000000
RS	27	0.439282	1.000000	541.745581	0.021874	0.000000
RS	28	0.474011	1.000000	556.540866	0.022472	0.000000
RS	29	0.510976	1.000000	570.436047	0.023033	0.000000
RS	30	0.550322	1.000000	583.258712	0.023550	0.000000
RS	31	0.592202	1.000000	594.828700	0.024018	0.000000
RS	32	0.636779	1.000000	604.960009	0.024427	0.000000
RS	33	0.684227	1.000000	613.463177	0.024770	0.000000
RS	34	0.734730	1.000000	620.148171	0.025040	0.000000
RS	35	0.788485	1.000000	624.827808	0.025229	0.000000
RS	36	0.845702	1.000000	627.321707	0.025330	0.000000
RS	37	0.906604	1.000000	627.460743	0.025335	0.000000
RS	38	0.971428	1.000000	625.091967	0.025240	0.000000
RS	39	1.040426	1.000000	620.083910	0.025037	0.000000
RS	40	1.113868	1.000000	612.332151	0.024724	0.000000
RS	41	1.192040	1.000000	601.765003	0.024298	0.000000
RS	42	1.275245	1.000000	588.349112	0.023756	0.000000
RS	43	1.363809	1.000000	572.094748	0.023100	0.000000
RS	44	1.458076	1.000000	553.060491	0.022331	0.000000
RS	45	1.558414	1.000000	531.357021	0.021455	0.000000
RS	46	1.665214	1.000000	507.149693	0.020477	0.000000
RS	47	1.778891	1.000000	480.659543	0.019408	0.000000
RS	48	1.899889	1.000000	452.162442	0.018257	0.000000
RS	49	2.028679	1.000000	421.986116	0.017039	0.000000
RS	50	2.165763	1.000000	390.504847	0.015768	0.000000
RS	51	2.311675	1.000000	358.131756	0.014460	0.000000
RS	52	2.466983	1.000000	325.308738	0.013135	0.000000
RS	53	2.632293	1.000000	292.494230	0.011810	0.000000
RS	54	2.808249	1.000000	260.149226	0.010504	0.000000
RS	55	2.995536	1.000000	228.722087	0.009235	0.000000
RS	56	3.194884	1.000000	198.632908	0.008020	0.000000
RS	57	3.407070	1.000000	170.258299	0.006875	0.000000
RS	58	3.632920	1.000000	143.917561	0.005811	0.000000
RS	59	3.873315	1.000000	119.861207	0.004840	0.000000
RS	60	4.129191	1.000000	98.262736	0.003968	0.000000
RS	61	4.401545	1.000000	79.214344	0.003198	0.000000
RS	62	4.691438	1.000000	62.727034	0.002533	0.000000
RS	63	5.000000	1.000000	175.552339	0.007088	0.000000
PA	4+25*2+4+6 0.105098783 0.021019757 5.000000000 1.000000000 1.000000000 1.000000000 1.000000000 1.000000000 1.000000000 1.000000000 1.000000000 1.000000000 1.000000000 1.000000000 1.000000000 1.000000000 1.000000000 1.000000000 1.000000000 1.000000000 1.000000000 1.000000000 1.000000000 1.000000000 1.000000000 1.000000000 1.000000000 1.000000000 1.000000000 1.000000000 1.000000000
//
IT	5946
RD	1
LK	-323152.694776
QD	-2142.021942 -> -964.149400
RI	0.0696690433
TR	0.090908	0.017895
MT	6.337342
MM	C_pi: 1.049587, n_recomb: 22154.493094
RS	0	0.000000	0.224859	657.053004	0.029658	0.002188
RS	1	0.006834	0.224859	680.282796	0.030706	0.015872
RS	2	0.014135	0.224859	702.826144	0.031724	0.028839
RS	3	0.021935	0.224859	724.456123	0.032700	0.029667
RS	4	0.030268	0.258010	650.856007	0.029378	0.030299
RS	5	0.039171	0.258010	671.020915	0.030288	0.030881
RS	6	0.048682	0.328368	544.537272	0.024579	0.030203
RS	7	0.058843	0.328368	563.485265	0.025434	0.028532
RS	8	0.069698	0.427933	448.282284	0.020234	0.026321
RS	9	0.081295	0.427933	465.733890	0.021022	0.023969
RS	10	0.093685	0.548755	377.889758	0.017057	0.021804
RS	11	0.106922	0.548755	393.818217	0.017776	0.019948
RS	12	0.121063	0.682091	330.514123	0.014919	0.018366
RS	13	0.136170	0.682091	345.154652	0.015579	0.016994
RS	14	0.152310	0.822872	298.955998	0.013494	0.015788
RS	15	0.169553	0.822872	312.590487	0.014110	0.014724
RS	16	0.187975	0.965031	278.778546	0.012583	0.013793
RS	17	0.207655	0.965031	291.668533	0.013165	0.012991
RS	18	0.228680	1.101021	267.464952	0.012073	0.012311
RS	19	0.251142	1.101021	279.836755	0.012631	0.011741
RS	20	0.275139	1.224442	263.201190	0.011880	0.011267
RS	21	0.300776	1.224442	275.231052	0.012423	0.010877
RS	22	0.328166	1.330435	264.745275	0.011950	0.010566
RS	23	0.357427	1.330435	276.552892	0.012483	0.010333
RS	24	0.388687	1.414991	271.409779	0.012251	0.010182
RS	25	0.422084	1.414991	283.054200	0.012776	0.010121
RS	26	0.457764	1.475892	282.707940	0.012761	0.010155
RS	27	0.495882	1.475892	294.172474	0.013278	0.010292
RS	28	0.536604	1.513783	298.012463	0.013452	0.010535
RS	29	0.580110	1.513783	309.180449	0.013956	0.010884
RS	30	0.626589	1.532297	316.319362	0.014278	0.011334
RS	31	0.676244	1.532297	326.950338	0.014758	0.011873
RS	32	0.729293	1.536702	336.227351	0.015176	0.012488
RS	33	0.785967	1.536702	345.945717	0.015615	0.013161
RS	34	0.846515	1.532055	356.085737	0.016073	0.013876
RS	35	0.911200	1.532055	364.387529	0.016448	0.014615
RS	36	0.980306	1.522292	374.114427	0.016887	0.015363
RS	37	1.054134	1.522292	380.392220	0.017170	0.016102
RS	38	1.133008	1.510553	388.383076	0.017531	0.016810
RS	39	1.217272	1.510553	391.974916	0.017693	0.017464
RS	40	1.307295	1.499461	396.887249	0.017915	0.018037
RS	41	1.403470	1.499461	397.156211	0.017927	0.018503
RS	42	1.506218	1.490924	397.835780	0.017957	0.018843
RS	43	1.615987	1.490924	394.270444	0.017796	0.019042
RS	44	1.733258	1.485794	390.023558	0.017605	0.019092
RS	45	1.858544	1.485794	382.332638	0.017258	0.018994
RS	46	1.992391	1.483990	373.028515	0.016838	0.018752
RS	47	2.135386	1.483990	361.210872	0.016304	0.018375
RS	48	2.288153	1.484857	347.234582	0.015673	0.017874
RS	49	2.451360	1.484857	331.618016	0.014968	0.017261
RS	50	2.625721	1.487482	313.766483	0.014163	0.016551
RS	51	2.811998	1.487482	295.012576	0.013316	0.015759
RS	52	3.011005	1.490909	274.381687	0.012385	0.014899
RS	53	3.223612	1.490909	253.453438	0.011440	0.013986
RS	54	3.450749	1.496411	231.021840	0.010428	0.013033
RS	55	3.693408	1.496411	209.189584	0.009442	0.012050
RS	56	3.952651	1.496411	187.292857	0.008454	0.011046
RS	57	4.229611	1.496411	165.676768	0.007478	0.010032
RS	58	4.525498	1.543313	140.717038	0.006352	0.009015
RS	59	4.841606	1.543313	122.006967	0.005507	0.008009
RS	60	5.179317	1.543313	104.286937	0.004707	0.007026
RS	61	5.540107	1.543313	87.792999	0.003963	0.006080
RS	62	5.925554	1.543313	72.714852	0.003282	0.005186
RS	63	6.337342	1.543313	241.327095	0.010893	0.019026
PA	4+25*2+4+6 0.090907648 0.017894834 6.337342262 0.224858522 0.258009911 0.328368425 0.427932978 0.548754930 0.682090759 0.822872162 0.965030849 1.101021290 1.224442482 1.330434561 1.414991140 1.475892067 1.513782740 1.532297015 1.536702394 1.532054901 1.522291660 1.510552764 1.499461412 1.490924180 1.485793591 1.483989716 1.484856844 1.487482071 1.490908742 1.496410966 1.543313324
//
IT	4644
RD	2
LK	-321408.749153
QD	-984.995005 -> -702.964842
RI	0.1003206931
TR	0.085097	0.017364
MT	6.974161
MM	C_pi: 1.088463, n_recomb: 22292.141720
RS	0	0.000000	0.181765	833.632958	0.037396	0.001940
RS	1	0.006994	0.181765	857.176672	0.038452	0.014647
RS	2	0.014477	0.181765	878.938727	0.039428	0.028941
RS	3	0.022484	0.181765	898.576912	0.040309	0.033617
RS	4	0.031051	0.186192	894.493945	0.040126	0.032331
RS	5	0.040217	0.186192	909.603858	0.040804	0.035934
RS	6	0.050024	0.241362	715.563701	0.032099	0.030672
RS	7	0.060516	0.241362	732.004185	0.032837	0.032416
RS	8	0.071743	0.332002	546.353524	0.024509	0.025738
RS	9	0.083755	0.332002	563.146672	0.025262	0.026265
RS	10	0.096607	0.455526	424.313616	0.019034	0.020759
RS	11	0.110358	0.455526	440.082786	0.019742	0.021005
RS	12	0.125071	0.607156	343.174000	0.015394	0.017092
RS	13	0.140812	0.607156	357.506290	0.016037	0.017277
RS	14	0.157655	0.785251	288.396344	0.012937	0.014456
RS	15	0.175676	0.785251	301.374215	0.013519	0.014570
RS	16	0.194957	0.984834	251.363974	0.011276	0.012508
RS	17	0.215587	0.984834	263.226124	0.011808	0.012594
RS	18	0.237659	1.194769	227.349070	0.010199	0.011123
RS	19	0.261275	1.194769	238.375385	0.010693	0.011221
RS	20	0.286544	1.401835	213.071284	0.009558	0.010188
RS	21	0.313579	1.401835	223.523119	0.010027	0.010295
RS	22	0.342505	1.592073	206.455353	0.009261	0.009583
RS	23	0.373454	1.592073	216.555711	0.009714	0.009711
RS	24	0.406568	1.749778	206.597208	0.009268	0.009279
RS	25	0.441998	1.749778	216.531908	0.009713	0.009475
RS	26	0.479906	1.861609	213.151420	0.009562	0.009332
RS	27	0.520466	1.861609	223.056015	0.010006	0.009658
RS	28	0.563862	1.922688	225.744378	0.010127	0.009822
RS	29	0.610293	1.922688	235.669815	0.010572	0.010324
RS	30	0.659972	1.939436	243.517116	0.010924	0.010788
RS	31	0.713125	1.939436	253.383705	0.011367	0.011462
RS	32	0.769996	1.925578	265.000373	0.011888	0.012167
RS	33	0.830845	1.925578	274.562344	0.012317	0.012951
RS	34	0.895949	1.894904	288.340961	0.012935	0.013800
RS	35	0.965607	1.894904	297.177549	0.013331	0.014614
RS	36	1.040137	1.857529	311.500009	0.013974	0.015513
RS	37	1.119880	1.857529	319.032447	0.014311	0.016288
RS	38	1.205200	1.820833	332.151562	0.014900	0.017141
RS	39	1.296487	1.820833	337.691503	0.015148	0.017785
RS	40	1.394159	1.790552	347.718200	0.015598	0.018456
RS	41	1.498662	1.790552	350.562223	0.015726	0.018859
RS	42	1.610475	1.770156	355.882868	0.015964	0.019218
RS	43	1.730107	1.770156	355.435779	0.015944	0.019309
RS	44	1.858107	1.760183	355.208775	0.015934	0.019308
RS	45	1.995060	1.760183	351.084794	0.015749	0.019091
RS	46	2.141591	1.758976	345.316595	0.015491	0.018760
RS	47	2.298370	1.758976	337.391806	0.015135	0.018285
RS	48	2.466115	1.763863	326.699901	0.014655	0.017693
RS	49	2.645592	1.763863	315.125840	0.014136	0.017023
RS	50	2.837623	1.771934	300.469868	0.013479	0.016248
RS	51	3.043083	1.771934	285.665239	0.012815	0.015443
RS	52	3.262915	1.780593	268.130738	0.012028	0.014555
RS	53	3.498121	1.780593	250.765396	0.011249	0.013664
RS	54	3.749778	1.792220	230.931818	0.010359	0.012696
RS	55	4.019036	1.792220	212.025163	0.009511	0.011754
RS	56	4.307126	1.792220	192.594854	0.008640	0.010790
RS	57	4.615366	1.792220	172.954106	0.007759	0.009811
RS	58	4.945165	1.897600	145.674986	0.006535	0.008584
RS	59	5.298030	1.897600	128.993070	0.005786	0.007681
RS	60	5.675575	1.897600	112.720335	0.005057	0.006788
RS	61	6.079525	1.897600	97.116085	0.004357	0.005918
RS	62	6.511729	1.897600	82.414483	0.003697	0.005087
RS	63	6.974161	1.897600	303.892058	0.013632	0.019696
PA	4+25*2+4+6 0.085097322 0.017363933 6.974161224 0.181764728 0.186191746 0.241362110 0.332001725 0.455526210 0.607156307 0.785251149 0.984834405 1.194768794 1.401835399 1.592072802 1.749778271 1.861609474 1.922688117 1.939436160 1.925577895 1.894903511 1.857529050 1.820832712 1.790552130 1.770156100 1.760182844 1.758975829 1.763862606 1.771934064 1.780593282 1.792220053 1.897599946
//
IT	4467
RD	3
LK	-320956.635457
QD	-749.982865 -> -633.419761
RI	0.0996690887
TR	0.081363	0.017464
MT	7.346515
MM	C_pi: 1.158346, n_recomb: 23844.944984
RS	0	0.000000	0.195298	840.626699	0.035254	0.001726
RS	1	0.007081	0.195298	867.048593	0.036362	0.013240
RS	2	0.014664	0.195298	891.931705	0.037405	0.026523
RS	3	0.022784	0.195298	914.926331	0.038370	0.031338
RS	4	0.031478	0.173200	1051.865323	0.044113	0.033732
RS	5	0.040789	0.173200	1065.481278	0.044684	0.037629
RS	6	0.050758	0.219208	854.865442	0.035851	0.031996
RS	7	0.061434	0.219208	870.482637	0.036506	0.034526
RS	8	0.072866	0.302716	644.488244	0.027028	0.026631
RS	9	0.085107	0.302716	661.907502	0.027759	0.027939
RS	10	0.098214	0.422938	488.312735	0.020479	0.021236
RS	11	0.112251	0.422938	505.296432	0.021191	0.022112
RS	12	0.127281	0.577860	383.706706	0.016092	0.017260
RS	13	0.143375	0.577860	399.258323	0.016744	0.017940
RS	14	0.160609	0.770196	312.299661	0.013097	0.014388
RS	15	0.179064	0.770196	326.275495	0.013683	0.014894
RS	16	0.198825	0.999020	263.164685	0.011036	0.012268
RS	17	0.219985	0.999020	275.740526	0.011564	0.012661
RS	18	0.242644	1.254023	230.378767	0.009662	0.010765
RS	19	0.266908	1.254023	241.853012	0.010143	0.011103
RS	20	0.292890	1.519648	209.629877	0.008791	0.009751
RS	21	0.320711	1.519648	220.314952	0.009239	0.010039
RS	22	0.350503	1.775698	198.193138	0.008312	0.009090
RS	23	0.382405	1.775698	208.376742	0.008739	0.009346
RS	24	0.416565	1.994359	195.030010	0.008179	0.008752
RS	25	0.453144	1.994359	204.979910	0.008596	0.009034
RS	26	0.492314	2.147653	199.945372	0.008385	0.008804
RS	27	0.534257	2.147653	209.897748	0.008803	0.009183
RS	28	0.579171	2.221861	212.766419	0.008923	0.009336
RS	29	0.627265	2.221861	222.880534	0.009347	0.009868
RS	30	0.678765	2.225982	232.686148	0.009758	0.010395
RS	31	0.733911	2.225982	242.974468	0.010190	0.011084
RS	32	0.792963	2.184455	258.011484	0.010820	0.011915
RS	33	0.856196	2.184455	268.277707	0.011251	0.012699
RS	34	0.923907	2.121769	286.456839	0.012013	0.013711
RS	35	0.996412	2.121769	296.272729	0.012425	0.014507
RS	36	1.074052	2.054549	315.472365	0.013230	0.015582
RS	37	1.157190	2.054549	324.194889	0.013596	0.016321
RS	38	1.246215	1.993865	342.060049	0.014345	0.017336
RS	39	1.341545	1.993865	348.893091	0.014632	0.017928
RS	40	1.443624	1.947809	362.791473	0.015215	0.018710
RS	41	1.552933	1.947809	366.916486	0.015388	0.019044
RS	42	1.669981	1.920483	374.679860	0.015713	0.019442
RS	43	1.795319	1.920483	375.424212	0.015744	0.019459
RS	44	1.929532	1.911188	376.157934	0.015775	0.019431
RS	45	2.073248	1.911188	373.111267	0.015647	0.019151
RS	46	2.227142	1.916016	367.200742	0.015400	0.018758
RS	47	2.391933	1.916016	360.242444	0.015108	0.018244
RS	48	2.568394	1.929813	348.841883	0.014630	0.017589
RS	49	2.757350	1.929813	338.113104	0.014180	0.016907
RS	50	2.959687	1.947391	322.633354	0.013530	0.016090
RS	51	3.176352	1.947391	308.497986	0.012938	0.015299
RS	52	3.408360	1.964401	290.249957	0.012172	0.014396
RS	53	3.656797	1.964401	273.276545	0.011461	0.013534
RS	54	3.922826	1.985264	252.470693	0.010588	0.012563
RS	55	4.207693	1.985264	233.632073	0.009798	0.011657
RS	56	4.512733	1.985264	213.976477	0.008974	0.010727
RS	57	4.839373	1.985264	193.817975	0.008128	0.009778
RS	58	5.189144	2.155688	160.935409	0.006749	0.008373
RS	59	5.563683	2.155688	144.449797	0.006058	0.007549
RS	60	5.964744	2.155688	128.042885	0.005370	0.006725
RS	61	6.394205	2.155688	111.990979	0.004697	0.005915
RS	62	6.854078	2.155688	96.558033	0.004049	0.005131
RS	63	7.346515	2.155688	383.708850	0.016092	0.020939
PA	4+25*2+4+6 0.081363253 0.017464400 7.346515199 0.195297895 0.173199842 0.219208124 0.302716134 0.422937921 0.577859737 0.770195789 0.999020252 1.254023208 1.519647882 1.775698295 1.994359019 2.147653399 2.221861274 2.225982112 2.184455237 2.121769458 2.054549263 1.993864508 1.947808758 1.920482696 1.911188368 1.916015740 1.929813162 1.947390982 1.964400529 1.985264248 2.155687521
//
IT	4761
RD	4
LK	-320746.755153
QD	-669.991100 -> -591.253091
RI	0.0882764406
TR	0.078392	0.017758
MT	7.609205
MM	C_pi: 1.228444, n_recomb: 25693.188396
RS	0	0.000000	0.221969	804.588668	0.031315	0.001558
RS	1	0.007140	0.221969	833.851490	0.032454	0.012053
RS	2	0.014790	0.221969	862.130144	0.033555	0.024219
RS	3	0.022987	0.221969	889.104303	0.034605	0.028421
RS	4	0.031768	0.172510	1169.522821	0.045519	0.034682
RS	5	0.041177	0.172510	1184.336591	0.046095	0.038189
RS	6	0.051257	0.212515	975.334288	0.037961	0.033105
RS	7	0.062057	0.212515	991.510048	0.038590	0.035725
RS	8	0.073628	0.291180	738.642435	0.028749	0.027548
RS	9	0.086026	0.291180	757.338826	0.029476	0.029075
RS	10	0.099308	0.407877	556.457014	0.021658	0.021870
RS	11	0.113539	0.407877	575.109329	0.022384	0.022969
RS	12	0.128787	0.561946	432.671020	0.016840	0.017654
RS	13	0.145122	0.561946	449.885518	0.017510	0.018535
RS	14	0.162625	0.759646	346.798988	0.013498	0.014576
RS	15	0.181377	0.759646	362.245815	0.014099	0.015253
RS	16	0.201468	1.004377	286.648499	0.011157	0.012282
RS	17	0.222993	1.004377	300.434133	0.011693	0.012815
RS	18	0.246055	1.288401	245.745532	0.009565	0.010644
RS	19	0.270764	1.288401	258.173266	0.010048	0.011091
RS	20	0.297238	1.596660	219.021573	0.008524	0.009524
RS	21	0.325602	1.596660	230.442616	0.008969	0.009893
RS	22	0.355990	1.905604	203.222484	0.007910	0.008778
RS	23	0.388549	1.905604	213.978165	0.008328	0.009092
RS	24	0.423433	2.176601	197.246885	0.007677	0.008384
RS	25	0.460807	2.176601	207.677112	0.008083	0.008699
RS	26	0.500850	2.365825	201.077672	0.007826	0.008411
RS	27	0.543752	2.365825	211.510075	0.008232	0.008803
RS	28	0.589717	2.448736	214.744051	0.008358	0.008956
RS	29	0.638964	2.448736	225.436498	0.008774	0.009483
RS	30	0.691728	2.436563	237.484320	0.009243	0.010068
RS	31	0.748259	2.436563	248.529109	0.009673	0.010740
RS	32	0.808827	2.365461	267.349389	0.010405	0.011679
RS	33	0.873719	2.365461	278.580931	0.010843	0.012441
RS	34	0.943245	2.271236	301.531330	0.011736	0.013595
RS	35	1.017735	2.271236	312.485923	0.012162	0.014364
RS	36	1.097543	2.176587	336.844399	0.013110	0.015593
RS	37	1.183050	2.176587	346.779500	0.013497	0.016301
RS	38	1.274663	2.095465	369.453244	0.014379	0.017454
RS	39	1.372817	2.095465	377.429507	0.014690	0.018012
RS	40	1.477979	2.037517	394.899105	0.015370	0.018886
RS	41	1.590651	2.037517	399.960550	0.015567	0.019188
RS	42	1.711367	2.006905	409.421749	0.015935	0.019611
RS	43	1.840702	2.006905	410.823186	0.015990	0.019602
RS	44	1.979273	2.001457	411.380497	0.016011	0.019541
RS	45	2.127737	2.001457	408.721084	0.015908	0.019247
RS	46	2.286803	2.015005	401.294899	0.015619	0.018788
RS	47	2.457226	2.015005	394.510061	0.015355	0.018276
RS	48	2.639817	2.039971	380.970471	0.014828	0.017552
RS	49	2.835446	2.039971	370.249842	0.014410	0.016889
RS	50	3.045044	2.068922	352.600897	0.013724	0.016022
RS	51	3.269607	2.068922	338.311056	0.013167	0.015260
RS	52	3.510204	2.095781	318.174728	0.012384	0.014334
RS	53	3.767980	2.095781	300.835493	0.011709	0.013507
RS	54	4.044163	2.127583	277.986478	0.010819	0.012520
RS	55	4.340065	2.127583	258.586779	0.010064	0.011651
RS	56	4.657095	2.127583	238.126398	0.009268	0.010752
RS	57	4.996762	2.127583	216.927496	0.008443	0.009830
RS	58	5.360683	2.366198	177.225764	0.006898	0.008251
RS	59	5.750587	2.366198	160.661656	0.006253	0.007493
RS	60	6.168332	2.366198	143.918270	0.005601	0.006728
RS	61	6.615905	2.366198	127.282285	0.004954	0.005966
RS	62	7.095435	2.366198	111.038083	0.004322	0.005221
RS	63	7.609205	2.366198	467.928059	0.018212	0.022350
PA	4+25*2+4+6 0.078392017 0.017758208 7.609205019 0.221968606 0.172510231 0.212515288 0.291180411 0.407876614 0.561946462 0.759646304 1.004376556 1.288401404 1.596659533 1.905603606 2.176600931 2.365824627 2.448736386 2.436562589 2.365461265 2.271235613 2.176586717 2.095465316 2.037516637 2.006904564 2.001456994 2.015004539 2.039971097 2.068921844 2.095781018 2.127583273 2.366197842
//
IT	5271
RD	5
LK	-320596.370708
QD	-619.613785 -> -554.557378
RI	0.0767935845
TR	0.075826	0.018115
MT	7.818971
MM	C_pi: 1.291895, n_recomb: 27541.719558
RS	0	0.000000	0.252459	763.968369	0.027739	0.001424
RS	1	0.007186	0.252459	795.131087	0.028870	0.011084
RS	2	0.014888	0.252459	825.817936	0.029984	0.022298
RS	3	0.023144	0.252459	855.748578	0.031071	0.025902
RS	4	0.031993	0.175087	1265.066848	0.045933	0.035344
RS	5	0.041478	0.175087	1282.110917	0.046552	0.038352
RS	6	0.051644	0.211025	1079.421868	0.039192	0.033892
RS	7	0.062541	0.211025	1096.852692	0.039825	0.036422
RS	8	0.074221	0.286437	824.341350	0.029931	0.028264
RS	9	0.086740	0.286437	844.572641	0.030665	0.029839
RS	10	0.100159	0.400252	621.629600	0.022570	0.022420
RS	11	0.114543	0.400252	642.042845	0.023312	0.023604
RS	12	0.129959	0.552336	481.974125	0.017500	0.018048
RS	13	0.146484	0.552336	500.923069	0.018188	0.019022
RS	14	0.164196	0.751682	383.437725	0.013922	0.014817
RS	15	0.183181	0.751682	400.450215	0.014540	0.015582
RS	16	0.203530	1.005682	313.148290	0.011370	0.012375
RS	17	0.225341	1.005682	328.261651	0.011919	0.012984
RS	18	0.248720	1.309812	264.544550	0.009605	0.010613
RS	19	0.273779	1.309812	278.055845	0.010096	0.011120
RS	20	0.300638	1.651084	232.047728	0.008425	0.009388
RS	21	0.329427	1.651084	244.336282	0.008871	0.009803
RS	22	0.360285	2.004796	211.986237	0.007697	0.008557
RS	23	0.393361	2.004796	223.438366	0.008113	0.008900
RS	24	0.428813	2.322976	203.269297	0.007380	0.008100
RS	25	0.466813	2.322976	214.291380	0.007781	0.008430
RS	26	0.507544	2.545588	206.078293	0.007482	0.008094
RS	27	0.551201	2.545588	217.085974	0.007882	0.008485
RS	28	0.597996	2.635909	220.644669	0.008011	0.008637
RS	29	0.648153	2.635909	231.992695	0.008423	0.009148
RS	30	0.701914	2.606792	246.278111	0.008942	0.009778
RS	31	0.759539	2.606792	258.138402	0.009373	0.010425
RS	32	0.821304	2.506573	280.794206	0.010195	0.011451
RS	33	0.887508	2.506573	293.030209	0.010640	0.012187
RS	34	0.958470	2.382466	320.858952	0.011650	0.013459
RS	35	1.034530	2.382466	332.964867	0.012089	0.014205
RS	36	1.116056	2.262825	362.601848	0.013166	0.015564
RS	37	1.203440	2.262825	373.722987	0.013569	0.016253
RS	38	1.297104	2.163851	401.266474	0.014569	0.017523
RS	39	1.397498	2.163851	410.304703	0.014898	0.018066
RS	40	1.505107	2.096196	431.255678	0.015658	0.019016
RS	41	1.620448	2.096196	437.107505	0.015871	0.019310
RS	42	1.744077	2.063818	447.965006	0.016265	0.019751
RS	43	1.876591	2.063818	449.817493	0.016332	0.019743
RS	44	2.018626	2.063137	449.707370	0.016328	0.019647
RS	45	2.170868	2.063137	447.189344	0.016237	0.019364
RS	46	2.334050	2.085937	437.660647	0.015891	0.018840
RS	47	2.508958	2.085937	430.790149	0.015641	0.018348
RS	48	2.696435	2.122420	414.532439	0.015051	0.017558
RS	49	2.897384	2.122420	403.572285	0.014653	0.016923
RS	50	3.112772	2.163016	383.256510	0.013915	0.016005
RS	51	3.343639	2.163016	368.595947	0.013383	0.015278
RS	52	3.591094	2.199975	346.185840	0.012570	0.014325
RS	53	3.856332	2.199975	328.312428	0.011921	0.013533
RS	54	4.140630	2.243105	303.095189	0.011005	0.012522
RS	55	4.445357	2.243105	283.034367	0.010277	0.011688
RS	56	4.771981	2.243105	261.695727	0.009502	0.010819
RS	57	5.122076	2.243105	239.409991	0.008693	0.009921
RS	58	5.497328	2.551134	192.412431	0.006986	0.008169
RS	59	5.899545	2.551134	175.816079	0.006384	0.007470
RS	60	6.330666	2.551134	158.818888	0.005766	0.006755
RS	61	6.792766	2.551134	141.711691	0.005145	0.006036
RS	62	7.288073	2.551134	124.791592	0.004531	0.005324
RS	63	7.818971	2.551134	552.353077	0.020055	0.023797
PA	4+25*2+4+6 0.075825911 0.018115125 7.818970916 0.252459399 0.175087086 0.211024546 0.286436749 0.400252286 0.552335918 0.751682368 1.005681624 1.309812383 1.651084395 2.004795942 2.322975816 2.545588321 2.635909273 2.606792425 2.506572741 2.382466107 2.262824991 2.163851271 2.096196166 2.063818242 2.063136912 2.085936782 2.122420033 2.163015943 2.199974858 2.243104599 2.551133913
//
IT	4697
RD	6
LK	-320469.908025
QD	-577.715747 -> -520.739076
RI	0.0673263947
TR	0.073536	0.018489
MT	7.999037
MM	C_pi: 1.349425, n_recomb: 29339.073840
RS	0	0.000000	0.283744	728.484497	0.024830	0.001313
RS	1	0.007224	0.283744	760.830858	0.025932	0.010287
RS	2	0.014970	0.283744	793.105046	0.027032	0.020718
RS	3	0.023276	0.283744	825.065643	0.028122	0.023861
RS	4	0.032181	0.178471	1348.267879	0.045955	0.035840
RS	5	0.041730	0.178471	1367.855649	0.046622	0.038386
RS	6	0.051969	0.211690	1170.880691	0.039909	0.034421
RS	7	0.062948	0.211690	1189.930597	0.040558	0.036833
RS	8	0.074719	0.284957	901.717501	0.030734	0.028785
RS	9	0.087341	0.284957	923.611309	0.031481	0.030356
RS	10	0.100875	0.396597	682.327643	0.023257	0.022860
RS	11	0.115387	0.396597	704.505882	0.024013	0.024077
RS	12	0.130946	0.546513	529.458392	0.018046	0.018398
RS	13	0.147630	0.546513	550.122277	0.018750	0.019421
RS	14	0.165519	0.745851	419.830732	0.014310	0.015058
RS	15	0.184701	0.745851	438.405300	0.014943	0.015877
RS	16	0.205268	1.005591	340.196182	0.011595	0.012498
RS	17	0.227321	1.005591	356.653573	0.012156	0.013155
RS	18	0.250967	1.324620	284.250878	0.009688	0.010625
RS	19	0.276322	1.324620	298.873585	0.010187	0.011170
RS	20	0.303508	1.692964	246.115276	0.008389	0.009302
RS	21	0.332658	1.692964	259.301425	0.008838	0.009745
RS	22	0.363914	2.086323	221.816856	0.007560	0.008387
RS	23	0.397427	2.086323	233.990595	0.007975	0.008748
RS	24	0.433362	2.448781	210.336085	0.007169	0.007867
RS	25	0.471893	2.448781	221.965907	0.007566	0.008204
RS	26	0.513207	2.704056	212.061965	0.007228	0.007825
RS	27	0.557506	2.704056	223.649332	0.007623	0.008210
RS	28	0.605006	2.802011	227.426775	0.007752	0.008356
RS	29	0.655936	2.802011	239.423375	0.008161	0.008849
RS	30	0.710546	2.756526	255.828532	0.008720	0.009512
RS	31	0.769101	2.756526	268.488650	0.009151	0.010134
RS	32	0.831886	2.628189	294.901765	0.010052	0.011229
RS	33	0.899207	2.628189	308.122315	0.010502	0.011940
RS	34	0.971391	2.475718	340.816074	0.011616	0.013310
RS	35	1.048790	2.475718	354.051299	0.012068	0.014038
RS	36	1.131781	2.332826	389.011744	0.013259	0.015509
RS	37	1.220766	2.332826	401.292061	0.013678	0.016185
RS	38	1.316180	2.217555	433.772236	0.014785	0.017558
RS	39	1.418487	2.217555	443.833454	0.015128	0.018095
RS	40	1.528185	2.141214	468.291870	0.015961	0.019114
RS	41	1.645807	2.141214	474.876147	0.016186	0.019410
RS	42	1.771927	2.107426	487.061585	0.016601	0.019870
RS	43	1.907158	2.107426	489.288781	0.016677	0.019874
RS	44	2.052158	2.111330	488.345108	0.016645	0.019748
RS	45	2.207633	2.111330	485.882702	0.016561	0.019485
RS	46	2.374339	2.142924	474.029959	0.016157	0.018904
RS	47	2.553089	2.142924	466.990613	0.015917	0.018438
RS	48	2.744752	2.190395	447.797291	0.015263	0.017586
RS	49	2.950261	2.190395	436.526477	0.014879	0.016983
RS	50	3.170617	2.242162	413.369539	0.014089	0.016018
RS	51	3.406891	2.242162	398.285679	0.013575	0.015325
RS	52	3.660234	2.288849	373.484184	0.012730	0.014344
RS	53	3.931878	2.288849	355.048027	0.012102	0.013585
RS	54	4.223147	2.342992	327.371661	0.011158	0.012550
RS	55	4.535458	2.342992	306.652211	0.010452	0.011748
RS	56	4.870330	2.342992	284.453356	0.009695	0.010906
RS	57	5.229394	2.342992	261.113682	0.008900	0.010029
RS	58	5.614397	2.720591	206.561401	0.007040	0.008111
RS	59	6.027213	2.720591	189.997787	0.006476	0.007463
RS	60	6.469852	2.720591	172.836317	0.005891	0.006793
RS	61	6.944468	2.720591	155.367654	0.005296	0.006111
RS	62	7.453370	2.720591	137.896184	0.004700	0.005429
RS	63	7.999037	2.720591	636.965790	0.021710	0.025236
PA	4+25*2+4+6 0.073535995 0.018488717 7.999036557 0.283743557 0.178471190 0.211690276 0.284957275 0.396597218 0.546512713 0.745851427 1.005591470 1.324619622 1.692963945 2.086323181 2.448780706 2.704056398 2.802011054 2.756526071 2.628189482 2.475717501 2.332826132 2.217554641 2.141213639 2.107425913 2.111330344 2.142924383 2.190395298 2.242161943 2.288848659 2.342991995 2.720591223
//
IT	4279
RD	7
LK	-320358.621945
QD	-540.501907 -> -489.724146
RI	0.0598147073
TR	0.071462	0.018861
MT	8.159776
MM	C_pi: 1.402511, n_recomb: 31084.127653
RS	0	0.000000	0.314697	699.438127	0.022501	0.001221
RS	1	0.007258	0.314697	732.538366	0.023566	0.009621
RS	2	0.015042	0.314697	765.879799	0.024639	0.019406
RS	3	0.023391	0.314697	799.255335	0.025713	0.022209
RS	4	0.032346	0.181872	1424.510197	0.045828	0.036240
RS	5	0.041952	0.181872	1446.682956	0.046541	0.038390
RS	6	0.052254	0.213365	1252.946821	0.040308	0.034768
RS	7	0.063304	0.213365	1273.816795	0.040980	0.037072
RS	8	0.075156	0.285248	972.135774	0.031274	0.029154
RS	9	0.087868	0.285248	995.766645	0.032035	0.030708
RS	10	0.101503	0.395275	738.816280	0.023768	0.023204
RS	11	0.116127	0.395275	762.744854	0.024538	0.024435
RS	12	0.131812	0.543110	574.818533	0.018492	0.018701
RS	13	0.148636	0.543110	597.160837	0.019211	0.019753
RS	14	0.166682	0.741614	455.424463	0.014651	0.015288
RS	15	0.186036	0.741614	475.535258	0.015298	0.016143
RS	16	0.206796	1.005009	367.123420	0.011811	0.012632
RS	17	0.229062	1.005009	384.914981	0.012383	0.013322
RS	18	0.252944	1.335607	304.128477	0.009784	0.010661
RS	19	0.278559	1.335607	319.862337	0.010290	0.011233
RS	20	0.306033	1.727040	260.441034	0.008379	0.009247
RS	21	0.335501	1.727040	274.526144	0.008832	0.009709
RS	22	0.367108	2.156584	231.895514	0.007460	0.008251
RS	23	0.401009	2.156584	244.787755	0.007875	0.008624
RS	24	0.437370	2.561664	217.594356	0.007000	0.007670
RS	25	0.476370	2.561664	229.820734	0.007394	0.008011
RS	26	0.518201	2.849789	218.141574	0.007018	0.007590
RS	27	0.563068	2.849789	230.287835	0.007409	0.007967
RS	28	0.611190	2.956355	234.153435	0.007533	0.008104
RS	29	0.662806	2.956355	246.768398	0.007939	0.008580
RS	30	0.718167	2.895536	265.130934	0.008529	0.009265
RS	31	0.777546	2.895536	278.554637	0.008961	0.009863
RS	32	0.841235	2.740177	308.581387	0.009927	0.011013
RS	33	0.909546	2.740177	322.750751	0.010383	0.011702
RS	34	0.982815	2.560554	360.231222	0.011589	0.013153
RS	35	1.061401	2.560554	374.566908	0.012050	0.013865
RS	36	1.145691	2.395602	414.852316	0.013346	0.015434
RS	37	1.236099	2.395602	428.272360	0.013778	0.016101
RS	38	1.333067	2.264965	465.752347	0.014984	0.017567
RS	39	1.437074	2.264965	476.823697	0.015340	0.018102
RS	40	1.548628	2.180370	504.873656	0.016242	0.019186
RS	41	1.668279	2.180370	512.178397	0.016477	0.019489
RS	42	1.796614	2.145033	525.747190	0.016914	0.019969
RS	43	1.934262	2.145033	528.334746	0.016997	0.019990
RS	44	2.081901	2.152944	526.559332	0.016940	0.019841
RS	45	2.240254	2.152944	524.137525	0.016862	0.019602
RS	46	2.410101	2.192520	509.924455	0.016405	0.018971
RS	47	2.592274	2.192520	502.704031	0.016172	0.018534
RS	48	2.787668	2.250136	480.528286	0.015459	0.017627
RS	49	2.997243	2.250136	468.939815	0.015086	0.017055
RS	50	3.222029	2.312311	442.909301	0.014249	0.016048
RS	51	3.463128	2.312311	427.401418	0.013750	0.015386
RS	52	3.721726	2.368102	400.195879	0.012875	0.014382
RS	53	3.999091	2.368102	381.204415	0.012264	0.013653
RS	54	4.296587	2.432623	351.064513	0.011294	0.012594
RS	55	4.615674	2.432623	329.703842	0.010607	0.011820
RS	56	4.957918	2.432623	306.671419	0.009866	0.011002
RS	57	5.325002	2.432623	282.312948	0.009082	0.010144
RS	58	5.718726	2.879290	220.016503	0.007078	0.008068
RS	59	6.141026	2.879290	203.528152	0.006548	0.007465
RS	60	6.593975	2.879290	186.263218	0.005992	0.006834
RS	61	7.079797	2.879290	168.509364	0.005421	0.006185
RS	62	7.600877	2.879290	150.574556	0.004844	0.005530
RS	63	8.159776	2.879290	722.411105	0.023241	0.026646
PA	4+25*2+4+6 0.071462396 0.018860968 8.159776169 0.314696829 0.181872364 0.213365103 0.285248054 0.395275323 0.543110351 0.741614217 1.005009353 1.335607420 1.727040347 2.156584498 2.561664001 2.849788930 2.956354999 2.895535873 2.740177078 2.560553966 2.395602083 2.264964786 2.180370402 2.145033253 2.152943793 2.192519728 2.250136428 2.312310758 2.368102349 2.432622539 2.879290119
//
IT	4527
RD	8
LK	-320259.288932
QD	-507.047645 -> -461.471914
RI	0.0538335937
TR	0.069570	0.019225
MT	8.306291
MM	C_pi: 1.452224, n_recomb: 32782.887987
RS	0	0.000000	0.344930	675.945078	0.020619	0.001143
RS	1	0.007288	0.344930	709.550825	0.021644	0.009057
RS	2	0.015106	0.344930	743.643949	0.022684	0.018298
RS	3	0.023495	0.344930	778.046791	0.023733	0.020852
RS	4	0.032494	0.185038	1496.598653	0.045652	0.036584
RS	5	0.042150	0.185038	1521.303439	0.046405	0.038399
RS	6	0.052509	0.215540	1327.941456	0.040507	0.034987
RS	7	0.063623	0.215540	1350.745396	0.041203	0.037202
RS	8	0.075547	0.286565	1036.939841	0.031631	0.029410
RS	9	0.088340	0.286565	1062.353271	0.032406	0.030947
RS	10	0.102066	0.395395	791.708721	0.024150	0.023473
RS	11	0.116791	0.395395	817.369465	0.024933	0.024708
RS	12	0.132590	0.541277	618.244288	0.018859	0.018963
RS	13	0.149540	0.541277	642.228810	0.019590	0.020033
RS	14	0.167726	0.738472	490.188045	0.014953	0.015505
RS	15	0.187236	0.738472	511.806600	0.015612	0.016386
RS	16	0.208169	1.004132	393.796002	0.012012	0.012771
RS	17	0.230627	1.004132	412.906521	0.012595	0.013486
RS	18	0.254721	1.343952	323.982355	0.009883	0.010712
RS	19	0.280571	1.343952	340.820167	0.010396	0.011304
RS	20	0.308306	1.755527	274.793249	0.008382	0.009213
RS	21	0.338061	1.755527	289.771116	0.008839	0.009690
RS	22	0.369985	2.218683	241.964566	0.007381	0.008140
RS	23	0.404235	2.218683	255.564597	0.007796	0.008522
RS	24	0.440982	2.665318	224.773537	0.006856	0.007500
RS	25	0.480406	2.665318	237.578341	0.007247	0.007841
RS	26	0.522703	2.986917	224.036405	0.006834	0.007380
RS	27	0.568083	2.986917	236.714661	0.007221	0.007750
RS	28	0.616770	3.103428	240.531107	0.007337	0.007875
RS	29	0.669005	3.103428	253.728762	0.007740	0.008334
RS	30	0.725046	3.028470	273.871593	0.008354	0.009034
RS	31	0.785172	3.028470	288.017621	0.008786	0.009611
RS	32	0.849679	2.847120	321.485413	0.009807	0.010803
RS	33	0.918887	2.847120	336.563744	0.010266	0.011472
RS	34	0.993139	2.641316	378.714476	0.011552	0.012992
RS	35	1.072802	2.641316	394.120444	0.012022	0.013690
RS	36	1.158270	2.455176	439.694587	0.013412	0.015343
RS	37	1.249967	2.455176	454.239424	0.013856	0.016004
RS	38	1.348347	2.309764	496.768085	0.015153	0.017554
RS	39	1.453895	2.309764	508.850021	0.015522	0.018090
RS	40	1.567136	2.217079	540.596334	0.016490	0.019235
RS	41	1.688629	2.217079	548.632502	0.016735	0.019548
RS	42	1.818976	2.179885	563.698575	0.017195	0.020052
RS	43	1.958822	2.179885	566.662405	0.017285	0.020090
RS	44	2.108860	2.191121	564.144054	0.017208	0.019925
RS	45	2.269831	2.191121	561.780762	0.017136	0.019710
RS	46	2.442534	2.237803	545.263915	0.016633	0.019038
RS	47	2.627822	2.237803	537.881301	0.016407	0.018628
RS	48	2.826613	2.304653	512.761903	0.015641	0.017676
RS	49	3.039891	2.304653	500.874490	0.015279	0.017133
RS	50	3.268712	2.376403	472.003189	0.014398	0.016089
RS	51	3.514208	2.376403	456.089057	0.013912	0.015457
RS	52	3.777595	2.440592	426.513823	0.013010	0.014431
RS	53	4.060176	2.440592	406.984194	0.012415	0.013729
RS	54	4.363350	2.514734	374.411909	0.011421	0.012648
RS	55	4.688618	2.514734	352.426446	0.010750	0.011900
RS	56	5.037591	2.514734	328.582614	0.010023	0.011103
RS	57	5.411995	2.514734	303.232591	0.009250	0.010262
RS	58	5.813683	3.029522	233.033695	0.007108	0.008036
RS	59	6.244645	3.029522	216.644654	0.006608	0.007472
RS	60	6.707013	3.029522	199.314617	0.006080	0.006877
RS	61	7.203077	3.029522	181.326396	0.005531	0.006258
RS	62	7.735292	3.029522	162.988974	0.004972	0.005627
RS	63	8.306291	3.029522	809.138169	0.024682	0.028020
PA	4+25*2+4+6 0.069569853 0.019224679 8.306291315 0.344930445 0.185037685 0.215540414 0.286564987 0.395395009 0.541276806 0.738471868 1.004132369 1.343951655 1.755527447 2.218683100 2.665317758 2.986916759 3.103427582 3.028469582 2.847119862 2.641315763 2.455175943 2.309763990 2.217079481 2.179885471 2.191121128 2.237803427 2.304652950 2.376403406 2.440592421 2.514734129 3.029521501
//
IT	4632
RD	9
LK	-320170.063724
QD	-476.876110 -> -435.792581
RI	0.0489900064
TR	0.067834	0.019577
MT	8.441321
MM	C_pi: 1.499245, n_recomb: 34440.567466
RS	0	0.000000	0.374385	656.748773	0.019069	0.001076
RS	1	0.007315	0.374385	690.710670	0.020055	0.008571
RS	2	0.015164	0.374385	725.357673	0.021061	0.017345
RS	3	0.023588	0.374385	760.537338	0.022083	0.019714
RS	4	0.032628	0.187898	1566.024479	0.045470	0.036894
RS	5	0.042330	0.187898	1593.179185	0.046259	0.038426
RS	6	0.052741	0.217972	1397.400319	0.040574	0.035117
RS	7	0.063913	0.217972	1422.203755	0.041294	0.037261
RS	8	0.075903	0.288501	1097.185698	0.031857	0.029584
RS	9	0.088770	0.288501	1124.408343	0.032648	0.031107
RS	10	0.102578	0.396430	841.588693	0.024436	0.023684
RS	11	0.117395	0.396430	868.962677	0.025231	0.024920
RS	12	0.133297	0.540470	660.005012	0.019164	0.019192
RS	13	0.150362	0.540470	685.598905	0.019907	0.020273
RS	14	0.168675	0.736046	524.219381	0.015221	0.015709
RS	15	0.188328	0.736046	547.319123	0.015892	0.016610
RS	16	0.209418	1.002954	420.231503	0.012202	0.012911
RS	17	0.232051	1.002954	440.645923	0.012794	0.013646
RS	18	0.256340	1.350192	343.784754	0.009982	0.010774
RS	19	0.282405	1.350192	361.718485	0.010503	0.011382
RS	20	0.310377	1.779556	289.116247	0.008395	0.009194
RS	21	0.340394	1.779556	304.979441	0.008855	0.009683
RS	22	0.372608	2.274200	251.953661	0.007316	0.008048
RS	23	0.407177	2.274200	266.249656	0.007731	0.008436
RS	24	0.444276	2.761593	231.796158	0.006730	0.007349
RS	25	0.484088	2.761593	245.160553	0.007118	0.007691
RS	26	0.526812	3.117437	229.670601	0.006669	0.007191
RS	27	0.572661	3.117437	242.853894	0.007051	0.007554
RS	28	0.621864	3.245309	246.491113	0.007157	0.007663
RS	29	0.674666	3.245309	260.236198	0.007556	0.008108
RS	30	0.731331	3.157467	281.980885	0.008187	0.008817
RS	31	0.792140	3.157467	296.808094	0.008618	0.009374
RS	32	0.857397	2.951105	333.530608	0.009684	0.010600
RS	33	0.927428	2.951105	349.477523	0.010147	0.011250
RS	34	1.002581	2.719940	396.156731	0.011503	0.012827
RS	35	1.083231	2.719940	412.602324	0.011980	0.013513
RS	36	1.169780	2.513269	463.403907	0.013455	0.015241
RS	37	1.262661	2.513269	479.059982	0.013910	0.015896
RS	38	1.362335	2.353498	526.665936	0.015292	0.017524
RS	39	1.469300	2.353498	539.764229	0.015672	0.018061
RS	40	1.584089	2.252781	575.309795	0.016704	0.019266
RS	41	1.707275	2.252781	584.098611	0.016960	0.019589
RS	42	1.839471	2.213391	600.799262	0.017445	0.020119
RS	43	1.981337	2.213391	604.169277	0.017542	0.020175
RS	44	2.133581	2.227294	601.038403	0.017451	0.020001
RS	45	2.296960	2.227294	598.766608	0.017386	0.019808
RS	46	2.472290	2.280247	580.050440	0.016842	0.019104
RS	47	2.660444	2.280247	572.538045	0.016624	0.018719
RS	48	2.862362	2.355451	544.556136	0.015811	0.017728
RS	49	3.079049	2.355451	532.398952	0.015458	0.017213
RS	50	3.311587	2.435954	500.753135	0.014540	0.016137
RS	51	3.561133	2.435954	484.457009	0.014066	0.015531
RS	52	3.828933	2.507835	452.567139	0.013141	0.014487
RS	53	4.116322	2.507835	432.518834	0.012558	0.013810
RS	54	4.424732	2.590811	397.562696	0.011543	0.012710
RS	55	4.755702	2.590811	374.965906	0.010887	0.011985
RS	56	5.110881	2.590811	350.327942	0.010172	0.011206
RS	57	5.492040	2.590811	324.006918	0.009408	0.010380
RS	58	5.901080	3.172455	245.767919	0.007136	0.008012
RS	59	6.340040	3.172455	229.491027	0.006663	0.007483
RS	60	6.811108	3.172455	212.120308	0.006159	0.006919
RS	61	7.316633	3.172455	193.932507	0.005631	0.006328
RS	62	7.859136	3.172455	175.235790	0.005088	0.005720
RS	63	8.441321	3.172455	897.346375	0.026055	0.029354
PA	4+25*2+4+6 0.067834059 0.019577170 8.441321148 0.374385402 0.187898194 0.217972442 0.288501244 0.396429712 0.540469983 0.736045686 1.002953545 1.350191573 1.779555586 2.274200113 2.761592682 3.117437128 3.245309203 3.157466970 2.951104837 2.719939905 2.513269367 2.353497638 2.252780648 2.213391115 2.227294469 2.280247117 2.355450544 2.435954229 2.507835062 2.590811014 3.172455038
//
IT	4839
RD	10
LK	-320089.589665
QD	-449.590821 -> -412.430928
RI	0.0449919107
TR	0.066236	0.019918
MT	8.566599
MM	C_pi: 1.543999, n_recomb: 36060.397824
RS	0	0.000000	0.403123	640.766609	0.017769	0.001018
RS	1	0.007339	0.403123	674.987932	0.018718	0.008147
RS	2	0.015218	0.403123	710.056756	0.019691	0.016514
RS	3	0.023674	0.403123	745.842420	0.020683	0.018740
RS	4	0.032751	0.190449	1633.595440	0.045302	0.037182
RS	5	0.042494	0.190449	1663.111449	0.046120	0.038471
RS	6	0.052953	0.220532	1462.347910	0.040553	0.035184
RS	7	0.064179	0.220532	1489.186291	0.041297	0.037269
RS	8	0.076228	0.290821	1153.632635	0.031992	0.029697
RS	9	0.089163	0.290821	1182.677434	0.032797	0.031208
RS	10	0.103046	0.398054	888.912478	0.024651	0.023850
RS	11	0.117949	0.398054	917.979689	0.025457	0.025086
RS	12	0.133945	0.540350	700.316250	0.019421	0.019393
RS	13	0.151116	0.540350	727.489246	0.020174	0.020483
RS	14	0.169546	0.734067	557.623350	0.015464	0.015901
RS	15	0.189329	0.734067	582.179756	0.016145	0.016818
RS	16	0.210565	1.001438	446.471111	0.012381	0.013052
RS	17	0.233359	1.001438	468.175249	0.012983	0.013804
RS	18	0.257825	1.354640	363.545217	0.010082	0.010843
RS	19	0.284088	1.354640	382.567154	0.010609	0.011465
RS	20	0.312278	1.799819	303.400343	0.008414	0.009187
RS	21	0.342537	1.799819	320.141596	0.008878	0.009686
RS	22	0.375017	2.324085	261.845789	0.007261	0.007971
RS	23	0.409881	2.324085	276.826338	0.007677	0.008364
RS	24	0.447303	2.851508	238.646392	0.006618	0.007216
RS	25	0.487473	2.851508	252.552518	0.007004	0.007557
RS	26	0.530590	3.242340	235.036892	0.006518	0.007018
RS	27	0.576872	3.242340	248.699928	0.006897	0.007376
RS	28	0.626551	3.382993	252.036911	0.006989	0.007468
RS	29	0.679876	3.382993	266.296162	0.007385	0.007900
RS	30	0.737115	3.283519	289.470718	0.008027	0.008612
RS	31	0.798555	3.283519	304.939571	0.008456	0.009151
RS	32	0.864504	3.053072	344.726850	0.009560	0.010403
RS	33	0.935294	3.053072	361.502442	0.010025	0.011036
RS	34	1.011279	2.797250	412.555005	0.011441	0.012662
RS	35	1.092841	2.797250	430.008939	0.011925	0.013337
RS	36	1.180390	2.570599	485.952046	0.013476	0.015131
RS	37	1.274364	2.570599	502.705052	0.013941	0.015781
RS	38	1.375235	2.396790	555.394437	0.015402	0.017479
RS	39	1.483509	2.396790	569.515602	0.015793	0.018018
RS	40	1.599731	2.288053	608.952907	0.016887	0.019281
RS	41	1.724482	2.288053	618.518857	0.017152	0.019613
RS	42	1.858390	2.246155	636.994665	0.017665	0.020172
RS	43	2.002126	2.246155	640.806268	0.017770	0.020244
RS	44	2.156411	2.262132	637.211642	0.017671	0.020067
RS	45	2.322020	2.262132	635.070489	0.017611	0.019896
RS	46	2.499783	2.320591	614.284514	0.017035	0.019166
RS	47	2.690594	2.320591	606.680037	0.016824	0.018806
RS	48	2.895409	2.403340	575.937939	0.015971	0.017782
RS	49	3.115257	2.403340	563.544050	0.015628	0.017292
RS	50	3.351240	2.491828	529.205896	0.014676	0.016190
RS	51	3.604543	2.491828	512.554372	0.014214	0.015608
RS	52	3.876438	2.570727	478.415882	0.013267	0.014549
RS	53	4.168288	2.570727	457.868970	0.012697	0.013893
RS	54	4.481558	2.661775	420.585789	0.011663	0.012777
RS	55	4.817821	2.661775	397.389650	0.011020	0.012072
RS	56	5.178763	2.661775	371.972327	0.010315	0.011310
RS	57	5.566197	2.661775	344.697407	0.009559	0.010497
RS	58	5.982067	3.308797	258.300758	0.007163	0.007994
RS	59	6.428459	3.308797	242.143097	0.006715	0.007498
RS	60	6.907615	3.308797	224.748414	0.006233	0.006962
RS	61	7.421937	3.308797	206.386552	0.005723	0.006395
RS	62	7.974009	3.308797	187.363524	0.005196	0.005808
RS	63	8.566599	3.308797	987.045911	0.027372	0.030649
PA	4+25*2+4+6 0.066235788 0.019917538 8.566599468 0.403122889 0.190449464 0.220531692 0.290820642 0.398054256 0.540349629 0.734067246 1.001438224 1.354640380 1.799819157 2.324085203 2.851507810 3.242339632 3.382993499 3.283519363 3.053071699 2.797249598 2.570599393 2.396790103 2.288053124 2.246155135 2.262131657 2.320590539 2.403340111 2.491827856 2.570727294 2.661775035 3.308797371
//
IT	4245
RD	11
LK	-320016.768033
QD	-424.837842 -> -391.127444
RI	0.0416295438
TR	0.064759	0.020246
MT	8.683410
MM	C_pi: 1.586795, n_recomb: 37644.780289
RS	0	0.000000	0.431251	627.164473	0.016660	0.000967
RS	1	0.007362	0.431251	661.577031	0.017574	0.007773
RS	2	0.015267	0.431251	696.973114	0.018514	0.015778
RS	3	0.023753	0.431251	733.241102	0.019478	0.017891
RS	4	0.032864	0.192717	1699.726520	0.045152	0.037457
RS	5	0.042646	0.192717	1731.519329	0.045996	0.038536
RS	6	0.053148	0.223147	1523.505261	0.040471	0.035206
RS	7	0.064423	0.223147	1552.394991	0.041238	0.037243
RS	8	0.076528	0.293378	1206.856376	0.032059	0.029765
RS	9	0.089525	0.293378	1237.726321	0.032879	0.031267
RS	10	0.103478	0.400073	934.013165	0.024811	0.023981
RS	11	0.118459	0.400073	964.752979	0.025628	0.025215
RS	12	0.134543	0.540697	739.352621	0.019640	0.019572
RS	13	0.151810	0.540697	768.076680	0.020403	0.020667
RS	14	0.170349	0.732390	590.469481	0.015685	0.016083
RS	15	0.190253	0.732390	616.459668	0.016376	0.017014
RS	16	0.211622	0.999604	472.544617	0.012553	0.013192
RS	17	0.234565	0.999604	495.525100	0.013163	0.013959
RS	18	0.259197	1.357559	383.277864	0.010181	0.010919
RS	19	0.285642	1.357559	403.380871	0.010715	0.011553
RS	20	0.314034	1.816831	317.652860	0.008438	0.009190
RS	21	0.344516	1.816831	335.265638	0.008906	0.009698
RS	22	0.377243	2.369020	271.644728	0.007216	0.007905
RS	23	0.412379	2.369020	287.299458	0.007632	0.008303
RS	24	0.450102	2.935734	245.332550	0.006517	0.007096
RS	25	0.490602	2.935734	259.764180	0.006900	0.007437
RS	26	0.534084	3.362228	240.151909	0.006379	0.006861
RS	27	0.580767	3.362228	254.271630	0.006754	0.007212
RS	28	0.630887	3.517057	257.196693	0.006832	0.007286
RS	29	0.684697	3.517057	271.939420	0.007224	0.007706
RS	30	0.742469	3.407154	296.383539	0.007873	0.008419
RS	31	0.804494	3.407154	312.456865	0.008300	0.008942
RS	32	0.871086	3.153471	355.124709	0.009434	0.010213
RS	33	0.942580	3.153471	372.690405	0.009900	0.010831
RS	34	1.019338	2.873629	427.952493	0.011368	0.012497
RS	35	1.101747	2.873629	446.383320	0.011858	0.013161
RS	36	1.190223	2.627455	507.368713	0.013478	0.015013
RS	37	1.285213	2.627455	525.203171	0.013952	0.015659
RS	38	1.387196	2.439869	582.964238	0.015486	0.017422
RS	39	1.496688	2.439869	598.113692	0.015888	0.017964
RS	40	1.614241	2.323119	641.519366	0.017041	0.019281
RS	41	1.740448	2.323119	651.886978	0.017317	0.019623
RS	42	1.875948	2.278433	672.275033	0.017858	0.020212
RS	43	2.021423	2.278433	676.564796	0.017972	0.020301
RS	44	2.177608	2.295963	672.659900	0.017869	0.020125
RS	45	2.345293	2.295963	670.690169	0.017816	0.019974
RS	46	2.525322	2.359256	647.972393	0.017213	0.019225
RS	47	2.718606	2.359256	640.315002	0.017009	0.018887
RS	48	2.926121	2.448816	606.927002	0.016122	0.017837
RS	49	3.148913	2.448816	594.330143	0.015788	0.017369
RS	50	3.388107	2.544583	557.389053	0.014807	0.016245
RS	51	3.644912	2.544583	540.408848	0.014355	0.015686
RS	52	3.920624	2.629879	504.091845	0.013391	0.014614
RS	53	4.216634	2.629879	483.066027	0.012832	0.013978
RS	54	4.534437	2.728278	443.517026	0.011782	0.012848
RS	55	4.875638	2.728278	419.732328	0.011150	0.012161
RS	56	5.241960	2.728278	393.548631	0.010454	0.011414
RS	57	5.635251	2.728278	365.334588	0.009705	0.010612
RS	58	6.057497	3.439074	270.679210	0.007190	0.007983
RS	59	6.510830	3.439074	254.644722	0.006764	0.007514
RS	60	6.997539	3.439074	237.238160	0.006302	0.007004
RS	61	7.520081	3.439074	218.721904	0.005810	0.006460
RS	62	8.081094	3.439074	199.398807	0.005297	0.005891
RS	63	8.683410	3.439074	1078.170580	0.028641	0.031904
PA	4+25*2+4+6 0.064758809 0.020245550 8.683410494 0.431251311 0.192717165 0.223146728 0.293377619 0.400073329 0.540696889 0.732390250 0.999603700 1.357558750 1.816830807 2.369019801 2.935734389 3.362228317 3.517057283 3.407154400 3.153470734 2.873629185 2.627454920 2.439869196 2.323118788 2.278433376 2.295963148 2.359255946 2.448815757 2.544583318 2.629879156 2.728277780 3.439073797
//
IT	4231
RD	12
LK	-319950.677794
QD	-402.305630 -> -371.643092
RI	0.0387541688
TR	0.063389	0.020561
MT	8.792771
MM	C_pi: 1.627847, n_recomb: 39195.022125
RS	0	0.000000	0.458895	615.307770	0.015699	0.000921
RS	1	0.007383	0.458895	649.858575	0.016580	0.007438
RS	2	0.015312	0.458895	685.508702	0.017490	0.015119
RS	3	0.023826	0.458895	722.163373	0.018425	0.017140
RS	4	0.032968	0.194725	1764.698927	0.045024	0.037723
RS	5	0.042786	0.194725	1798.687703	0.045891	0.038617
RS	6	0.053328	0.225777	1581.368141	0.040346	0.035195
RS	7	0.064649	0.225777	1612.312428	0.041136	0.037190
RS	8	0.076806	0.296080	1257.272529	0.032077	0.029798
RS	9	0.089860	0.296080	1289.962712	0.032911	0.031293
RS	10	0.103878	0.402355	977.142027	0.024930	0.024084
RS	11	0.118931	0.402355	1009.532644	0.025757	0.025316
RS	12	0.135096	0.541373	777.228675	0.019830	0.019731
RS	13	0.152454	0.541373	807.476905	0.020602	0.020831
RS	14	0.171094	0.730918	622.802391	0.015890	0.016256
RS	15	0.191110	0.730918	650.204345	0.016589	0.017198
RS	16	0.212603	0.997470	498.470000	0.012718	0.013332
RS	17	0.235684	0.997470	522.713760	0.013336	0.014111
RS	18	0.260469	1.359162	402.988059	0.010282	0.010998
RS	19	0.287084	1.359162	424.165116	0.010822	0.011643
RS	20	0.315664	1.831005	331.876784	0.008467	0.009201
RS	21	0.346354	1.831005	350.354920	0.008939	0.009716
RS	22	0.379310	2.409517	281.356604	0.007178	0.007850
RS	23	0.414699	2.409517	297.676009	0.007595	0.008252
RS	24	0.452701	3.014771	251.864244	0.006426	0.006987
RS	25	0.493509	3.014771	266.806506	0.006807	0.007329
RS	26	0.537330	3.477506	245.034079	0.006252	0.006715
RS	27	0.584387	3.477506	259.589378	0.006623	0.007062
RS	28	0.634918	3.647767	262.006428	0.006685	0.007117
RS	29	0.689180	3.647767	277.204501	0.007072	0.007526
RS	30	0.747448	3.528594	302.769654	0.007725	0.008235
RS	31	0.810018	3.528594	319.412686	0.008149	0.008744
RS	32	0.877208	3.252492	364.781913	0.009307	0.010030
RS	33	0.949359	3.252492	383.100496	0.009774	0.010633
RS	34	1.026838	2.949204	442.406534	0.011287	0.012334
RS	35	1.110036	2.949204	461.782570	0.011782	0.012988
RS	36	1.199378	2.683919	527.697056	0.013463	0.014891
RS	37	1.295316	2.683919	546.595745	0.013946	0.015534
RS	38	1.398338	2.482785	609.399203	0.015548	0.017356
RS	39	1.508966	2.482785	625.579973	0.015961	0.017900
RS	40	1.627762	2.358034	673.013198	0.017171	0.019270
RS	41	1.755329	2.358034	684.205002	0.017456	0.019622
RS	42	1.892315	2.310323	706.632809	0.018029	0.020242
RS	43	2.039416	2.310323	711.436074	0.018151	0.020346
RS	44	2.197377	2.328956	707.372418	0.018048	0.020176
RS	45	2.367001	2.328956	705.614165	0.018003	0.020043
RS	46	2.549150	2.396488	681.106510	0.017377	0.019280
RS	47	2.744746	2.396488	673.434702	0.017182	0.018963
RS	48	2.954785	2.492206	637.518036	0.016265	0.017891
RS	49	3.180332	2.492206	624.751460	0.015940	0.017445
RS	50	3.422531	2.594615	585.300553	0.014933	0.016302
RS	51	3.682613	2.594615	568.018035	0.014492	0.015763
RS	52	3.961898	2.685742	529.594133	0.013512	0.014681
RS	53	4.261804	2.685742	508.109068	0.012964	0.014063
RS	54	4.583853	2.790826	466.358002	0.011898	0.012921
RS	55	4.929680	2.790826	441.995593	0.011277	0.012250
RS	56	5.301041	2.790826	415.058274	0.010590	0.011516
RS	57	5.699820	2.790826	385.919387	0.009846	0.010725
RS	58	6.128044	3.563727	282.921660	0.007218	0.007975
RS	59	6.587884	3.563727	267.013183	0.006812	0.007532
RS	60	7.081676	3.563727	249.604607	0.006368	0.007045
RS	61	7.611927	3.563727	230.950446	0.005892	0.006522
RS	62	8.181329	3.563727	211.349621	0.005392	0.005970
RS	63	8.792771	3.563727	1170.585125	0.029866	0.033121
PA	4+25*2+4+6 0.063389292 0.020561279 8.792771303 0.458895252 0.194725248 0.225776572 0.296079659 0.402355318 0.541372647 0.730917893 0.997469746 1.359161550 1.831004872 2.409517276 3.014770894 3.477505952 3.647766781 3.528593511 3.252491861 2.949204129 2.683919182 2.482785444 2.358033940 2.310322884 2.328956058 2.396488314 2.492205814 2.594614669 2.685742167 2.790825877 3.563727292
//
IT	4560
RD	13
LK	-319890.539136
QD	-381.726170 -> -353.768259
RI	0.0362594857
TR	0.062115	0.020865
MT	8.895535
MM	C_pi: 1.667329, n_recomb: 40712.152785
RS	0	0.000000	0.486173	604.733930	0.014854	0.000880
RS	1	0.007403	0.486173	639.378843	0.015705	0.007136
RS	2	0.015354	0.486173	675.222918	0.016585	0.014523
RS	3	0.023894	0.486173	712.186436	0.017493	0.016466
RS	4	0.033065	0.196500	1828.677517	0.044917	0.037984
RS	5	0.042916	0.196500	1864.786313	0.045804	0.038714
RS	6	0.053496	0.228395	1636.318898	0.040192	0.035159
RS	7	0.064860	0.228395	1669.311330	0.041003	0.037119
RS	8	0.077064	0.298869	1305.188410	0.032059	0.029806
RS	9	0.090172	0.298869	1339.688198	0.032906	0.031294
RS	10	0.104250	0.404817	1018.482931	0.025017	0.024164
RS	11	0.119371	0.404817	1052.501648	0.025852	0.025394
RS	12	0.135611	0.542289	814.025250	0.019995	0.019874
RS	13	0.153053	0.542289	845.771609	0.020774	0.020976
RS	14	0.171787	0.729602	654.642802	0.016080	0.016421
RS	15	0.191907	0.729602	683.435025	0.016787	0.017371
RS	16	0.213517	0.995078	524.253094	0.012877	0.013470
RS	17	0.236726	0.995078	549.747137	0.013503	0.014260
RS	18	0.261654	1.359633	422.679804	0.010382	0.011081
RS	19	0.288427	1.359633	444.923991	0.010929	0.011736
RS	20	0.317182	1.842690	346.075885	0.008501	0.009218
RS	21	0.348066	1.842690	365.413571	0.008976	0.009740
RS	22	0.381237	2.446030	290.986730	0.007147	0.007803
RS	23	0.416862	2.446030	307.962036	0.007564	0.008208
RS	24	0.455126	3.089019	258.253793	0.006343	0.006889
RS	25	0.496221	3.089019	273.693143	0.006723	0.007230
RS	26	0.540359	3.588448	249.705685	0.006133	0.006581
RS	27	0.587765	3.588448	264.677417	0.006501	0.006923
RS	28	0.638680	3.775321	266.500149	0.006546	0.006958
RS	29	0.693364	3.775321	282.127824	0.006930	0.007358
RS	30	0.752097	3.647964	308.679112	0.007582	0.008062
RS	31	0.815178	3.647964	325.859515	0.008004	0.008558
RS	32	0.882928	3.350219	373.759664	0.009181	0.009853
RS	33	0.955694	3.350219	392.795537	0.009648	0.010444
RS	34	1.033846	3.024019	455.979946	0.011200	0.012173
RS	35	1.117785	3.024019	476.269607	0.011698	0.012818
RS	36	1.207937	2.739995	546.992421	0.013436	0.014766
RS	37	1.304763	2.739995	566.936587	0.013925	0.015405
RS	38	1.408758	2.525524	634.737868	0.015591	0.017282
RS	39	1.520450	2.525524	651.950391	0.016014	0.017829
RS	40	1.640412	2.392786	703.455863	0.017279	0.019249
RS	41	1.769254	2.392786	715.491581	0.017574	0.019610
RS	42	1.907635	2.341854	740.073425	0.018178	0.020263
RS	43	2.056259	2.341854	745.423181	0.018310	0.020381
RS	44	2.215886	2.361208	741.345264	0.018209	0.020219
RS	45	2.387331	2.361208	739.836725	0.018172	0.020105
RS	46	2.571467	2.432457	713.680366	0.017530	0.019332
RS	47	2.769235	2.432457	706.031092	0.017342	0.019035
RS	48	2.981644	2.533748	667.704647	0.016401	0.017945
RS	49	3.209777	2.533748	654.800272	0.016084	0.017518
RS	50	3.454799	2.642230	612.931825	0.015055	0.016360
RS	51	3.717960	2.642230	595.372661	0.014624	0.015839
RS	52	4.000603	2.738676	554.914305	0.013630	0.014748
RS	53	4.304169	2.738676	532.989368	0.013092	0.014147
RS	54	4.630208	2.849838	489.100645	0.012014	0.012996
RS	55	4.980384	2.849838	464.171593	0.011401	0.012339
RS	56	5.356484	2.849838	436.493455	0.010721	0.011617
RS	57	5.760426	2.849838	406.443919	0.009983	0.010835
RS	58	6.194272	3.683160	295.035865	0.007247	0.007972
RS	59	6.660235	3.683160	279.255860	0.006859	0.007551
RS	60	7.160693	3.683160	261.853869	0.006432	0.007085
RS	61	7.698200	3.683160	243.076260	0.005971	0.006581
RS	62	8.275499	3.683160	223.217414	0.005483	0.006046
RS	63	8.895535	3.683160	1264.140364	0.031051	0.034301
PA	4+25*2+4+6 0.062115356 0.020864935 8.895534872 0.486173142 0.196500397 0.228395476 0.298869200 0.404817239 0.542288551 0.729601674 0.995078276 1.359633366 1.842690324 2.446030249 3.089019161 3.588448094 3.775320653 3.647963891 3.350218513 3.024018763 2.739994565 2.525523669 2.392785715 2.341854248 2.361207596 2.432457031 2.533747886 2.642229882 2.738675756 2.849838184 3.683160218
//
IT	4528
RD	14
LK	-319835.684419
QD	-362.869772 -> -337.321335
RI	0.0340688099
TR	0.060927	0.021157
MT	8.992382
MM	C_pi: 1.705369, n_recomb: 42196.837318
RS	0	0.000000	0.513187	595.108571	0.014103	0.000843
RS	1	0.007421	0.513187	629.808988	0.014926	0.006862
RS	2	0.015393	0.513187	665.795473	0.015778	0.013979
RS	3	0.023957	0.513187	703.001887	0.016660	0.015854
RS	4	0.033156	0.198066	1891.772113	0.044832	0.038241
RS	5	0.043038	0.198066	1929.928847	0.045736	0.038823
RS	6	0.053653	0.230988	1688.642463	0.040018	0.035105
RS	7	0.065056	0.230988	1723.669346	0.040848	0.037035
RS	8	0.077305	0.301706	1350.844575	0.032013	0.029793
RS	9	0.090463	0.301706	1387.138467	0.032873	0.031276
RS	10	0.104598	0.407400	1058.178691	0.025077	0.024226
RS	11	0.119782	0.407400	1093.801686	0.025921	0.025453
RS	12	0.136092	0.543385	849.795169	0.020139	0.020002
RS	13	0.153613	0.543385	883.013932	0.020926	0.021106
RS	14	0.172434	0.728406	686.001749	0.016257	0.016577
RS	15	0.192652	0.728406	716.162889	0.016972	0.017535
RS	16	0.214371	0.992478	549.885750	0.013031	0.013606
RS	17	0.237701	0.992478	576.616686	0.013665	0.014406
RS	18	0.262762	1.359147	442.345891	0.010483	0.011167
RS	19	0.289684	1.359147	465.649920	0.011035	0.011830
RS	20	0.318603	1.852208	360.245231	0.008537	0.009240
RS	21	0.349669	1.852208	380.436565	0.009016	0.009769
RS	22	0.383040	2.478958	300.536277	0.007122	0.007763
RS	23	0.418887	2.478958	318.159125	0.007540	0.008172
RS	24	0.457395	3.158837	264.509319	0.006268	0.006800
RS	25	0.498760	3.158837	280.433186	0.006646	0.007141
RS	26	0.543196	3.695279	254.185001	0.006024	0.006457
RS	27	0.590929	3.695279	269.555632	0.006388	0.006794
RS	28	0.642204	3.899859	270.707039	0.006415	0.006810
RS	29	0.697285	3.899859	286.740619	0.006795	0.007201
RS	30	0.756453	3.765343	314.155296	0.007445	0.007897
RS	31	0.820013	3.765343	331.842884	0.007864	0.008381
RS	32	0.888289	3.446676	382.113872	0.009056	0.009684
RS	33	0.961632	3.446676	401.832984	0.009523	0.010262
RS	34	1.040418	3.098067	468.732291	0.011108	0.012014
RS	35	1.125051	3.098067	489.904173	0.011610	0.012651
RS	36	1.215965	2.795636	565.310890	0.013397	0.014639
RS	37	1.313626	2.795636	586.280318	0.013894	0.015275
RS	38	1.418534	2.568029	659.021674	0.015618	0.017202
RS	39	1.531228	2.568029	677.263642	0.016050	0.017752
RS	40	1.652286	2.427332	732.870243	0.017368	0.019220
RS	41	1.782327	2.427332	745.766416	0.017674	0.019589
RS	42	1.922018	2.373016	772.604894	0.018310	0.020275
RS	43	2.072077	2.373016	778.531102	0.018450	0.020407
RS	44	2.233272	2.392756	774.577080	0.018356	0.020257
RS	45	2.406429	2.392756	773.353766	0.018327	0.020159
RS	46	2.592437	2.467266	745.685364	0.017672	0.019380
RS	47	2.792249	2.467266	738.093348	0.017492	0.019101
RS	48	3.006890	2.573618	697.472572	0.016529	0.017997
RS	49	3.237459	2.573618	684.460825	0.016221	0.017589
RS	50	3.485140	2.687655	640.268466	0.015173	0.016417
RS	51	3.751201	2.687655	622.457216	0.014751	0.015914
RS	52	4.037008	2.788961	580.035162	0.013746	0.014817
RS	53	4.344025	2.788961	557.689449	0.013216	0.014230
RS	54	4.673826	2.905654	511.727315	0.012127	0.013071
RS	55	5.028102	2.905654	486.243152	0.011523	0.012427
RS	56	5.408671	2.905654	457.837418	0.010850	0.011716
RS	57	5.817482	2.905654	426.891808	0.010117	0.010943
RS	58	6.256632	3.797721	307.020758	0.007276	0.007971
RS	59	6.728372	3.797721	291.371784	0.006905	0.007571
RS	60	7.235121	3.797721	273.984390	0.006493	0.007125
RS	61	7.779478	3.797721	255.096599	0.006045	0.006638
RS	62	8.364232	3.797721	234.997761	0.005569	0.006118
RS	63	8.992382	3.797721	1358.671318	0.032198	0.035445
PA	4+25*2+4+6 0.060927045 0.021156874 8.992381859 0.513186599 0.198065915 0.230987582 0.301705757 0.407400006 0.543384944 0.728405589 0.992478069 1.359147123 1.852208004 2.478957705 3.158837423 3.695279248 3.899859400 3.765342581 3.446676086 3.098066525 2.795635810 2.568029355 2.427331979 2.373016407 2.392755636 2.467266366 2.573617995 2.687654800 2.788960832 2.905654002 3.797721337
//
IT	4278
RD	15
LK	-319785.540893
QD	-345.540860 -> -322.146632
RI	0.0321231426
TR	0.059816	0.021437
MT	9.083920
MM	C_pi: 1.742084, n_recomb: 43649.840901
RS	0	0.000000	0.540043	586.169830	0.013429	0.000809
RS	1	0.007438	0.540043	620.890230	0.014224	0.006610
RS	2	0.015430	0.540043	656.972889	0.015051	0.013478
RS	3	0.024016	0.540043	694.364022	0.015908	0.015293
RS	4	0.033241	0.199444	1954.063979	0.044767	0.038496
RS	5	0.043151	0.199444	1994.200567	0.045686	0.038945
RS	6	0.053800	0.233543	1738.580705	0.039830	0.035037
RS	7	0.065240	0.233543	1775.623060	0.040679	0.036940
RS	8	0.077531	0.304561	1394.446291	0.031946	0.029764
RS	9	0.090736	0.304561	1432.515189	0.032818	0.031243
RS	10	0.104923	0.410063	1096.350773	0.025117	0.024272
RS	11	0.120166	0.410063	1133.553529	0.025969	0.025497
RS	12	0.136543	0.544620	884.584275	0.020265	0.020118
RS	13	0.154138	0.544620	919.250142	0.021060	0.021222
RS	14	0.173041	0.727321	716.874677	0.016423	0.016726
RS	15	0.193351	0.727321	748.383450	0.017145	0.017690
RS	16	0.215171	0.989719	575.358479	0.013181	0.013739
RS	17	0.238615	0.989719	603.312632	0.013822	0.014549
RS	18	0.263802	1.357856	461.979651	0.010584	0.011254
RS	19	0.290863	1.357856	486.335970	0.011142	0.011925
RS	20	0.319936	1.859825	374.384259	0.008577	0.009267
RS	21	0.351173	1.859825	395.423439	0.009059	0.009801
RS	22	0.384732	2.508649	310.008580	0.007102	0.007729
RS	23	0.420788	2.508649	328.271088	0.007521	0.008142
RS	24	0.459526	3.224561	270.638785	0.006200	0.006718
RS	25	0.501145	3.224561	287.035504	0.006576	0.007059
RS	26	0.545860	3.798251	258.486608	0.005922	0.006341
RS	27	0.593901	3.798251	274.239982	0.006283	0.006675
RS	28	0.645516	4.021499	274.655363	0.006292	0.006671
RS	29	0.700970	4.021499	291.073140	0.006668	0.007054
RS	30	0.760548	3.880801	319.238642	0.007314	0.007741
RS	31	0.824559	3.880801	337.405352	0.007730	0.008214
RS	32	0.893330	3.541894	389.897077	0.008932	0.009520
RS	33	0.967217	3.541894	410.267059	0.009399	0.010088
RS	34	1.046600	3.171327	480.724746	0.011013	0.011859
RS	35	1.131888	3.171327	502.748005	0.011518	0.012489
RS	36	1.223519	2.850809	582.709948	0.013350	0.014512
RS	37	1.321967	2.850809	604.683417	0.013853	0.015145
RS	38	1.427737	2.610253	682.298777	0.015631	0.017117
RS	39	1.541375	2.610253	701.565510	0.016073	0.017670
RS	40	1.663466	2.461629	761.289731	0.017441	0.019184
RS	41	1.794638	2.461629	775.059812	0.017756	0.019561
RS	42	1.935567	2.403797	804.244674	0.018425	0.020280
RS	43	2.086979	2.403797	810.774215	0.018575	0.020425
RS	44	2.249653	2.423636	807.072986	0.018490	0.020288
RS	45	2.424428	2.423636	806.167689	0.018469	0.020206
RS	46	2.612202	2.501006	777.119483	0.017803	0.019424
RS	47	2.813944	2.501006	769.617112	0.017632	0.019162
RS	48	3.030693	2.611957	726.816031	0.016651	0.018047
RS	49	3.263563	2.611957	713.725365	0.016351	0.017656
RS	50	3.513756	2.731091	667.298717	0.015288	0.016475
RS	51	3.782558	2.731091	649.258851	0.014874	0.015988
RS	52	4.071355	2.836843	604.942932	0.013859	0.014885
RS	53	4.381633	2.836843	582.195044	0.013338	0.014312
RS	54	4.714991	2.958575	534.222503	0.012239	0.013146
RS	55	5.073145	2.958575	508.195058	0.011643	0.012515
RS	56	5.457940	2.958575	479.075210	0.010975	0.011813
RS	57	5.871357	2.958575	447.248350	0.010246	0.011048
RS	58	6.315525	3.907759	318.873726	0.007305	0.007972
RS	59	6.792732	3.907759	303.358643	0.006950	0.007592
RS	60	7.305435	3.907759	285.993595	0.006552	0.007164
RS	61	7.856274	3.907759	267.008109	0.006117	0.006693
RS	62	8.448087	3.907759	246.686105	0.005651	0.006187
RS	63	9.083920	3.907759	1454.031334	0.033311	0.036554
PA	4+25*2+4+6 0.059815632 0.021437462 9.083919987 0.540043375 0.199443681 0.233542801 0.304561180 0.410062775 0.544620362 0.727321222 0.989719019 1.357856124 1.859824734 2.508648666 3.224561182 3.798251481 4.021499416 3.880801127 3.541894089 3.171327459 2.850808623 2.610252743 2.461629302 2.403797189 2.423636148 2.501005877 2.611956847 2.731091176 2.836843167 2.958575123 3.907758766
//
IT	4825
RD	16
LK	-319739.610338
QD	-329.571263 -> -308.109475
RI	0.0303820384
TR	0.058773	0.021707
MT	9.170698
MM	C_pi: 1.777562, n_recomb: 45071.407376
RS	0	0.000000	0.566803	577.756138	0.012819	0.000778
RS	1	0.007454	0.566803	612.464554	0.013589	0.006377
RS	2	0.015464	0.566803	648.602327	0.014391	0.013014
RS	3	0.024071	0.566803	686.126967	0.015223	0.014775
RS	4	0.033320	0.200650	2015.611250	0.044720	0.038750
RS	5	0.043258	0.200650	2057.661693	0.045653	0.039078
RS	6	0.053937	0.236054	1786.311022	0.039633	0.034959
RS	7	0.065412	0.236054	1825.345162	0.040499	0.036838
RS	8	0.077743	0.307414	1436.151296	0.031864	0.029724
RS	9	0.090992	0.307414	1475.972523	0.032747	0.031199
RS	10	0.105230	0.412777	1133.079707	0.025140	0.024305
RS	11	0.120528	0.412777	1171.836555	0.026000	0.025527
RS	12	0.136967	0.545967	918.411846	0.020377	0.020222
RS	13	0.154631	0.545967	954.499288	0.021177	0.021325
RS	14	0.173613	0.726333	747.253714	0.016579	0.016867
RS	15	0.194009	0.726333	780.088515	0.017308	0.017837
RS	16	0.215925	0.986840	600.653119	0.013327	0.013871
RS	17	0.239475	0.986840	629.816104	0.013974	0.014688
RS	18	0.264781	1.355902	481.561483	0.010684	0.011342
RS	19	0.291973	1.355902	506.961708	0.011248	0.012021
RS	20	0.321192	1.865788	388.482021	0.008619	0.009297
RS	21	0.352589	1.865788	410.362813	0.009105	0.009837
RS	22	0.386327	2.535424	319.399659	0.007087	0.007701
RS	23	0.422579	2.535424	338.293981	0.007506	0.008117
RS	24	0.461534	3.286477	276.645980	0.006138	0.006643
RS	25	0.503393	3.286477	293.504465	0.006512	0.006984
RS	26	0.548372	3.897544	262.622348	0.005827	0.006234
RS	27	0.596704	3.897544	278.743420	0.006184	0.006563
RS	28	0.648639	4.140335	278.365885	0.006176	0.006539
RS	29	0.704445	4.140335	295.147682	0.006548	0.006916
RS	30	0.764411	3.994359	323.963014	0.007188	0.007593
RS	31	0.828847	3.994359	342.582568	0.007601	0.008056
RS	32	0.898087	3.635865	397.153384	0.008812	0.009364
RS	33	0.972487	3.635865	418.143255	0.009277	0.009921
RS	34	1.052434	3.243780	492.005629	0.010916	0.011708
RS	35	1.138341	3.243780	514.849732	0.011423	0.012330
RS	36	1.230651	2.905479	599.234636	0.013295	0.014384
RS	37	1.329843	2.905479	622.189763	0.013805	0.015015
RS	38	1.436428	2.652146	704.605523	0.015633	0.017030
RS	39	1.550959	2.652146	724.889819	0.016083	0.017585
RS	40	1.674027	2.495636	788.736206	0.017500	0.019143
RS	41	1.806269	2.495636	803.390358	0.017825	0.019528
RS	42	1.948369	2.434180	834.998730	0.018526	0.020279
RS	43	2.101062	2.434180	842.155151	0.018685	0.020436
RS	44	2.265137	2.453873	838.826376	0.018611	0.020315
RS	45	2.441443	2.453873	838.268936	0.018599	0.020248
RS	46	2.630891	2.533748	807.967453	0.017926	0.019465
RS	47	2.834461	2.533748	800.584734	0.017763	0.019220
RS	48	3.053206	2.648893	755.712787	0.016767	0.018096
RS	49	3.288257	2.648893	742.570112	0.016475	0.017721
RS	50	3.540830	2.772712	693.997989	0.015398	0.016531
RS	51	3.812230	2.772712	675.752086	0.014993	0.016059
RS	52	4.103861	2.882542	629.610375	0.013969	0.014952
RS	53	4.417232	2.882542	606.478894	0.013456	0.014393
RS	54	4.753962	3.008871	556.558586	0.012348	0.013221
RS	55	5.115794	3.008871	530.000491	0.011759	0.012601
RS	56	5.504597	3.008871	500.180881	0.011098	0.011908
RS	57	5.922383	3.008871	467.488532	0.010372	0.011150
RS	58	6.371313	4.013598	330.584005	0.007335	0.007975
RS	59	6.853707	4.013598	315.206243	0.006993	0.007613
RS	60	7.372061	4.013598	297.871439	0.006609	0.007201
RS	61	7.929055	4.013598	278.800512	0.006186	0.006746
RS	62	8.527569	4.013598	258.271615	0.005730	0.006253
RS	63	9.170698	4.013598	1550.044333	0.034391	0.037631
PA	4+25*2+4+6 0.058773445 0.021707029 9.170698271 0.566803199 0.200650456 0.236054262 0.307413747 0.412777460 0.545967142 0.726333497 0.986839980 1.355902365 1.865787803 2.535423589 3.286477072 3.897543791 4.140335028 3.994358609 3.635864859 3.243780310 2.905479146 2.652146316 2.495635649 2.434180324 2.453872632 2.533747956 2.648893057 2.772712229 2.882541845 3.008871487 4.013598107
//
IT	4512
RD	17
LK	-319697.461514
QD	-314.817473 -> -295.094477
RI	0.0288108730
TR	0.057794	0.021966
MT	9.253229
MM	C_pi: 1.811898, n_recomb: 46462.124581
RS	0	0.000000	0.593549	569.721163	0.012262	0.000749
RS	1	0.007469	0.593549	604.387390	0.013008	0.006162
RS	2	0.015497	0.593549	640.542253	0.013786	0.012582
RS	3	0.024124	0.593549	678.153648	0.014596	0.014293
RS	4	0.033395	0.201702	2076.471535	0.044692	0.039003
RS	5	0.043359	0.201702	2120.372489	0.045637	0.039219
RS	6	0.054067	0.238519	1831.995188	0.039430	0.034873
RS	7	0.065575	0.238519	1872.994501	0.040312	0.036730
RS	8	0.077943	0.310251	1476.095402	0.031770	0.029674
RS	9	0.091234	0.310251	1517.644227	0.032664	0.031145
RS	10	0.105519	0.415526	1168.441835	0.025148	0.024328
RS	11	0.120870	0.415526	1208.726708	0.026015	0.025546
RS	12	0.137367	0.547409	951.299823	0.020475	0.020316
RS	13	0.155098	0.547409	988.783567	0.021281	0.021418
RS	14	0.174152	0.725441	777.130953	0.016726	0.017001
RS	15	0.194630	0.725441	811.270223	0.017461	0.017976
RS	16	0.216637	0.983896	625.747175	0.013468	0.013999
RS	17	0.240288	0.983896	656.104092	0.014121	0.014825
RS	18	0.265706	1.353405	501.080674	0.010785	0.011432
RS	19	0.293022	1.353405	527.516065	0.011354	0.012118
RS	20	0.322379	1.870320	402.532317	0.008664	0.009331
RS	21	0.353928	1.870320	425.248348	0.009153	0.009876
RS	22	0.387834	2.559574	328.710064	0.007075	0.007678
RS	23	0.424273	2.559574	348.228640	0.007495	0.008096
RS	24	0.463433	3.344871	282.536736	0.006081	0.006574
RS	25	0.505519	3.344871	299.846590	0.006454	0.006915
RS	26	0.550748	3.993353	266.605028	0.005738	0.006133
RS	27	0.599355	3.993353	283.079916	0.006093	0.006460
RS	28	0.651593	4.256483	281.859723	0.006066	0.006416
RS	29	0.707733	4.256483	298.986951	0.006435	0.006786
RS	30	0.768067	4.106076	328.360677	0.007067	0.007452
RS	31	0.832907	4.106076	347.408648	0.007477	0.007906
RS	32	0.902590	3.728612	403.926559	0.008694	0.009213
RS	33	0.977478	3.728612	425.506993	0.009158	0.009761
RS	34	1.057960	3.315427	502.625806	0.010818	0.011561
RS	35	1.144453	3.315427	526.261024	0.011327	0.012176
RS	36	1.237408	2.959616	614.939912	0.013235	0.014258
RS	37	1.337305	2.959616	638.853812	0.013750	0.014886
RS	38	1.444664	2.693682	725.987989	0.015625	0.016939
RS	39	1.560042	2.693682	747.280794	0.016084	0.017497
RS	40	1.684038	2.529327	815.244301	0.017546	0.019096
RS	41	1.817296	2.529327	830.789942	0.017881	0.019489
RS	42	1.960508	2.464161	864.888688	0.018615	0.020273
RS	43	2.114417	2.464161	872.692500	0.018783	0.020442
RS	44	2.279823	2.483495	869.846173	0.018722	0.020337
RS	45	2.457583	2.483495	869.663623	0.018718	0.020284
RS	46	2.648621	2.565568	838.228087	0.018041	0.019504
RS	47	2.853928	2.565568	830.992738	0.017885	0.019273
RS	48	3.074571	2.684540	784.157121	0.016877	0.018144
RS	49	3.311694	2.684540	770.987414	0.016594	0.017784
RS	50	3.566530	2.812678	720.354805	0.015504	0.016587
RS	51	3.840400	2.812678	701.924240	0.015107	0.016129
RS	52	4.134727	2.926257	654.022277	0.014076	0.015019
RS	53	4.451039	2.926257	630.525282	0.013571	0.014471
RS	54	4.790977	3.056792	578.718008	0.012456	0.013295
RS	55	5.156307	3.056792	551.642178	0.011873	0.012685
RS	56	5.548925	3.056792	521.137458	0.011216	0.012001
RS	57	5.970870	3.056792	487.595709	0.010494	0.011249
RS	58	6.424332	4.115555	342.146029	0.007364	0.007980
RS	59	6.911665	4.115555	326.909256	0.007036	0.007634
RS	60	7.435399	4.115555	309.612456	0.006664	0.007238
RS	61	7.998253	4.115555	290.467861	0.006252	0.006796
RS	62	8.603150	4.115555	269.747577	0.005806	0.006316
RS	63	9.253229	4.115555	1646.565421	0.035439	0.038675
PA	4+25*2+4+6 0.057793657 0.021965844 9.253229120 0.593549398 0.201702264 0.238518891 0.310251218 0.415526355 0.547408695 0.725441318 0.983896027 1.353404601 1.870320485 2.559573955 3.344870888 3.993352858 4.256483047 4.106075884 3.728611702 3.315426581 2.959615577 2.693682215 2.529327263 2.464160532 2.483495116 2.565567929 2.684540316 2.812677972 2.926257399 3.056792040 4.115555392
//
IT	4982
RD	18
LK	-319658.717390
QD	-301.155137 -> -283.001112
RI	0.0273845693
TR	0.056870	0.022214
MT	9.331971
MM	C_pi: 1.845166, n_recomb: 47822.294950
RS	0	0.000000	0.620341	561.967246	0.011751	0.000723
RS	1	0.007484	0.620341	596.563098	0.012475	0.005960
RS	2	0.015528	0.620341	632.700035	0.013230	0.012177
RS	3	0.024173	0.620341	670.355536	0.014018	0.013842
RS	4	0.033466	0.202615	2136.658846	0.044679	0.039256
RS	5	0.043455	0.202615	2182.349575	0.045635	0.039369
RS	6	0.054190	0.240933	1875.778774	0.039224	0.034782
RS	7	0.065730	0.240933	1918.713665	0.040122	0.036619
RS	8	0.078133	0.313064	1514.388569	0.031667	0.029616
RS	9	0.091464	0.313064	1557.638317	0.032571	0.031084
RS	10	0.105792	0.418290	1202.513770	0.025145	0.024341
RS	11	0.121193	0.418290	1244.299904	0.026019	0.025556
RS	12	0.137747	0.548926	983.271186	0.020561	0.020401
RS	13	0.155539	0.548926	1022.125924	0.021373	0.021501
RS	14	0.174663	0.724642	806.493854	0.016864	0.017129
RS	15	0.195218	0.724642	841.915808	0.017605	0.018107
RS	16	0.217312	0.980910	650.627069	0.013605	0.014125
RS	17	0.241059	0.980910	682.162567	0.014265	0.014957
RS	18	0.266583	1.350451	520.525549	0.010885	0.011521
RS	19	0.294017	1.350451	547.986868	0.011459	0.012214
RS	20	0.323504	1.873606	416.526513	0.008710	0.009367
RS	21	0.355198	1.873606	440.071082	0.009202	0.009917
RS	22	0.389265	2.581354	337.936873	0.007067	0.007659
RS	23	0.425880	2.581354	358.072180	0.007488	0.008080
RS	24	0.465236	3.400013	288.311962	0.006029	0.006511
RS	25	0.507537	3.400013	306.063148	0.006400	0.006851
RS	26	0.553003	4.085877	270.441780	0.005655	0.006039
RS	27	0.601872	4.085877	287.257393	0.006007	0.006362
RS	28	0.654399	4.370040	285.153046	0.005963	0.006299
RS	29	0.710856	4.370040	302.608383	0.006328	0.006663
RS	30	0.771539	4.216012	332.456329	0.006952	0.007318
RS	31	0.836763	4.216012	351.909765	0.007359	0.007764
RS	32	0.906868	3.820146	410.252528	0.008579	0.009068
RS	33	0.982220	3.820146	432.395575	0.009042	0.009607
RS	34	1.063211	3.386249	512.629301	0.010719	0.011417
RS	35	1.150263	3.386249	537.026564	0.011230	0.012026
RS	36	1.243830	3.013208	629.866714	0.013171	0.014132
RS	37	1.344399	3.013208	654.715905	0.013691	0.014758
RS	38	1.452494	2.734828	746.484920	0.015610	0.016847
RS	39	1.568680	2.734828	768.775271	0.016076	0.017408
RS	40	1.693560	2.562686	840.838521	0.017583	0.019046
RS	41	1.827786	2.562686	857.280349	0.017926	0.019446
RS	42	1.972057	2.493735	893.926382	0.018693	0.020262
RS	43	2.127125	2.493735	902.395113	0.018870	0.020442
RS	44	2.293798	2.512528	900.133152	0.018822	0.020355
RS	45	2.472944	2.512528	900.349709	0.018827	0.020316
RS	46	2.665497	2.596524	867.893800	0.018148	0.019539
RS	47	2.872461	2.596524	860.831126	0.018001	0.019323
RS	48	3.094913	2.719002	812.133368	0.016982	0.018189
RS	49	3.334013	2.719002	798.959958	0.016707	0.017843
RS	50	3.591006	2.851134	746.348323	0.015607	0.016641
RS	51	3.867233	2.851134	727.753620	0.015218	0.016196
RS	52	4.164131	2.968168	678.155860	0.014181	0.015085
RS	53	4.483249	2.968168	654.311184	0.013682	0.014548
RS	54	4.826249	3.102560	600.676115	0.012561	0.013369
RS	55	5.194918	3.102560	573.096065	0.011984	0.012767
RS	56	5.591178	3.102560	541.921558	0.011332	0.012091
RS	57	6.017093	3.102560	507.547253	0.010613	0.011345
RS	58	6.474882	4.213931	353.549084	0.007393	0.007986
RS	59	6.966931	4.213931	338.457422	0.007077	0.007655
RS	60	7.495804	4.213931	321.206557	0.006717	0.007273
RS	61	8.064257	4.213931	301.999977	0.006315	0.006845
RS	62	8.675251	4.213931	281.103498	0.005878	0.006377
RS	63	9.331971	4.213931	1743.435568	0.036457	0.039687
PA	4+25*2+4+6 0.056870259 0.022214196 9.331970731 0.620340678 0.202615100 0.240932796 0.313064284 0.418289989 0.548925771 0.724641557 0.980910304 1.350451463 1.873606017 2.581353777 3.400013396 4.085876917 4.370039894 4.216011670 3.820146307 3.386248572 3.013207973 2.734828215 2.562686153 2.493735365 2.512527521 2.596523782 2.719001581 2.851133895 2.968168080 3.102560429 4.213930790
//
IT	5085
RD	19
LK	-319623.045577
QD	-288.476219 -> -271.741682
RI	0.0260797054
TR	0.055998	0.022452
MT	9.407261
MM	C_pi: 1.877442, n_recomb: 49152.716666
RS	0	0.000000	0.647271	554.390547	0.011279	0.000698
RS	1	0.007497	0.647271	588.888136	0.011981	0.005771
RS	2	0.015557	0.647271	624.973214	0.012715	0.011797
RS	3	0.024220	0.647271	662.632143	0.013481	0.013417
RS	4	0.033534	0.203404	2196.198410	0.044681	0.039509
RS	5	0.043545	0.203404	2243.621247	0.045646	0.039526
RS	6	0.054307	0.243299	1917.771939	0.039017	0.034686
RS	7	0.065876	0.243299	1962.612143	0.039929	0.036505
RS	8	0.078312	0.315846	1551.147448	0.031558	0.029552
RS	9	0.091681	0.315846	1596.070539	0.032472	0.031017
RS	10	0.106052	0.421063	1235.352418	0.025133	0.024346
RS	11	0.121501	0.421063	1278.613229	0.026013	0.025558
RS	12	0.138107	0.550511	1014.348582	0.020637	0.020476
RS	13	0.155959	0.550511	1054.549529	0.021455	0.021575
RS	14	0.175149	0.723935	835.340678	0.016995	0.017250
RS	15	0.195778	0.723935	872.023872	0.017741	0.018232
RS	16	0.217953	0.977911	675.284803	0.013739	0.014248
RS	17	0.241791	0.977911	707.983514	0.014404	0.015087
RS	18	0.267417	1.347139	539.885671	0.010984	0.011611
RS	19	0.294963	1.347139	568.363422	0.011563	0.012310
RS	20	0.324575	1.875804	430.463724	0.008758	0.009405
RS	21	0.356406	1.875804	454.830208	0.009253	0.009960
RS	22	0.390625	2.601004	347.081372	0.007061	0.007643
RS	23	0.427409	2.601004	367.826161	0.007483	0.008067
RS	24	0.466950	3.452121	293.980116	0.005981	0.006452
RS	25	0.509456	3.452121	312.163330	0.006351	0.006793
RS	26	0.555149	4.175275	274.145288	0.005577	0.005950
RS	27	0.604268	4.175275	291.289595	0.005926	0.006271
RS	28	0.657069	4.481106	288.264390	0.005865	0.006189
RS	29	0.713830	4.481106	306.031910	0.006226	0.006547
RS	30	0.774845	4.324193	336.279888	0.006842	0.007191
RS	31	0.840435	4.324193	356.117616	0.007245	0.007628
RS	32	0.910943	3.910482	416.170492	0.008467	0.008929
RS	33	0.986737	3.910482	438.849897	0.008928	0.009460
RS	34	1.068213	3.456245	522.063407	0.010621	0.011278
RS	35	1.155798	3.456245	547.194772	0.011133	0.011881
RS	36	1.249949	3.066220	644.070709	0.013103	0.014008
RS	37	1.351159	3.066220	669.831808	0.013628	0.014632
RS	38	1.459958	2.775556	766.147071	0.015587	0.016755
RS	39	1.576913	2.775556	789.422843	0.016061	0.017317
RS	40	1.702637	2.595676	865.565397	0.017610	0.018993
RS	41	1.837786	2.595676	882.905830	0.017963	0.019400
RS	42	1.983069	2.522887	922.145856	0.018761	0.020248
RS	43	2.139243	2.522887	931.294297	0.018947	0.020438
RS	44	2.307127	2.540977	929.709878	0.018915	0.020370
RS	45	2.487597	2.540977	930.347019	0.018928	0.020344
RS	46	2.681598	2.626655	896.977038	0.018249	0.019572
RS	47	2.890144	2.626655	890.109925	0.018109	0.019369
RS	48	3.114325	2.752348	839.646833	0.017082	0.018233
RS	49	3.355314	2.752348	826.491030	0.016815	0.017901
RS	50	3.614371	2.888180	771.978796	0.015706	0.016695
RS	51	3.892850	2.888180	753.238861	0.015324	0.016262
RS	52	4.192207	3.008409	702.005654	0.014282	0.015149
RS	53	4.514008	3.008409	677.830185	0.013790	0.014623
RS	54	4.859936	3.146348	622.424027	0.012663	0.013441
RS	55	5.231799	3.146348	594.352962	0.012092	0.012848
RS	56	5.631542	3.146348	562.523697	0.011444	0.012179
RS	57	6.061255	3.146348	527.333412	0.010728	0.011439
RS	58	6.523185	4.308961	364.791056	0.007422	0.007992
RS	59	7.019747	4.308961	349.848549	0.007118	0.007675
RS	60	7.553539	4.308961	332.651202	0.006768	0.007307
RS	61	8.127350	4.308961	313.393722	0.006376	0.006891
RS	62	8.744183	4.308961	292.335428	0.005947	0.006434
RS	63	9.407261	4.308961	1840.539931	0.037445	0.040670
PA	4+25*2+4+6 0.055998345 0.022452483 9.407260749 0.647270556 0.203403860 0.243298537 0.315846428 0.421063228 0.550510984 0.723934849 0.977911132 1.347139169 1.875803793 2.601003632 3.452120662 4.175274568 4.481106296 4.324192680 3.910482485 3.456244943 3.066219959 2.775555554 2.595676055 2.522887183 2.540976808 2.626654647 2.752348101 2.888180485 3.008408646 3.146347817 4.308961153
//
IT	4242
RD	20
LK	-319590.155105
QD	-276.686165 -> -261.238953
RI	0.0248820273
TR	0.055174	0.022681
MT	9.479391
MM	C_pi: 1.908765, n_recomb: 50453.515081
RS	0	0.000000	0.674370	546.951025	0.010841	0.000675
RS	1	0.007510	0.674370	581.324672	0.011522	0.005593
RS	2	0.015585	0.674370	617.326786	0.012236	0.011437
RS	3	0.024265	0.674370	654.951981	0.012981	0.013016
RS	4	0.033598	0.204077	2255.120160	0.044697	0.039762
RS	5	0.043631	0.204077	2304.217805	0.045670	0.039689
RS	6	0.054418	0.245613	1958.082872	0.038810	0.034587
RS	7	0.066016	0.245613	2004.795463	0.039735	0.036390
RS	8	0.078484	0.318590	1586.452907	0.031444	0.029484
RS	9	0.091888	0.318590	1633.019923	0.032367	0.030946
RS	10	0.106299	0.423832	1267.011608	0.025112	0.024344
RS	11	0.121793	0.423832	1311.719561	0.025999	0.025553
RS	12	0.138450	0.552148	1044.546253	0.020703	0.020544
RS	13	0.156358	0.552148	1086.068178	0.021526	0.021641
RS	14	0.175611	0.723314	863.656283	0.017118	0.017365
RS	15	0.196311	0.723314	901.578746	0.017869	0.018350
RS	16	0.218564	0.974921	699.694606	0.013868	0.014368
RS	17	0.242489	0.974921	733.540277	0.014539	0.015213
RS	18	0.268211	1.343534	559.142059	0.011082	0.011701
RS	19	0.295864	1.343534	588.625900	0.011667	0.012406
RS	20	0.325595	1.877058	444.329620	0.008807	0.009445
RS	21	0.357558	1.877058	469.510727	0.009306	0.010005
RS	22	0.391921	2.618710	356.138733	0.007059	0.007631
RS	23	0.428866	2.618710	377.485582	0.007482	0.008057
RS	24	0.468585	3.501398	299.539853	0.005937	0.006398
RS	25	0.511287	3.501398	318.145902	0.006306	0.006739
RS	26	0.557196	4.261697	277.718953	0.005504	0.005867
RS	27	0.606553	4.261697	295.180383	0.005851	0.006186
RS	28	0.659617	4.589760	291.203173	0.005772	0.006085
RS	29	0.716666	4.589760	309.267761	0.006130	0.006438
RS	30	0.777999	4.430655	339.847817	0.006736	0.007070
RS	31	0.843939	4.430655	360.049704	0.007136	0.007500
RS	32	0.914831	3.999621	421.705554	0.008358	0.008796
RS	33	0.991048	3.999621	444.896077	0.008818	0.009319
RS	34	1.072988	3.525398	530.959495	0.010524	0.011143
RS	35	1.161082	3.525398	556.797506	0.011036	0.011740
RS	36	1.255792	3.118633	657.582921	0.013033	0.013887
RS	37	1.357615	3.118633	684.232039	0.013562	0.014508
RS	38	1.467086	2.815832	785.003444	0.015559	0.016661
RS	39	1.584777	2.815832	809.250871	0.016040	0.017226
RS	40	1.711308	2.628273	889.443381	0.017629	0.018938
RS	41	1.847342	2.628273	907.682385	0.017990	0.019352
RS	42	1.993591	2.551603	949.554313	0.018820	0.020230
RS	43	2.150825	2.551603	959.394510	0.019015	0.020431
RS	44	2.319867	2.568849	958.573292	0.018999	0.020381
RS	45	2.501605	2.568849	959.649905	0.019020	0.020368
RS	46	2.696992	2.655994	925.466257	0.018343	0.019602
RS	47	2.907052	2.655994	918.815471	0.018211	0.019413
RS	48	3.132889	2.784641	866.680523	0.017178	0.018275
RS	49	3.375687	2.784641	853.562056	0.016918	0.017955
RS	50	3.636719	2.923908	797.225273	0.015801	0.016747
RS	51	3.917355	2.923908	778.358058	0.015427	0.016325
RS	52	4.219068	3.047095	725.548261	0.014381	0.015212
RS	53	4.543440	3.047095	701.058552	0.013895	0.014695
RS	54	4.892173	3.188305	643.936424	0.012763	0.013511
RS	55	5.267097	3.188305	615.388008	0.012197	0.012926
RS	56	5.670179	3.188305	582.919587	0.011554	0.012264
RS	57	6.103533	3.188305	546.930600	0.010840	0.011529
RS	58	6.569432	4.400859	375.860110	0.007450	0.007999
RS	59	7.070322	4.400859	361.071072	0.007157	0.007696
RS	60	7.608830	4.400859	343.934926	0.006817	0.007340
RS	61	8.187782	4.400859	324.637573	0.006434	0.006936
RS	62	8.810213	4.400859	303.431663	0.006014	0.006489
RS	63	9.479391	4.400859	1937.719701	0.038406	0.041624
PA	4+25*2+4+6 0.055173611 0.022681124 9.479391311 0.674369998 0.204077168 0.245612548 0.318590493 0.423831965 0.552148484 0.723314181 0.974921189 1.343534211 1.877057816 2.618709515 3.501398294 4.261696687 4.589760440 4.430654546 3.999620852 3.525397793 3.118632875 2.815831942 2.628272512 2.551602944 2.568849194 2.655993518 2.784640896 2.923907594 3.047094809 3.188305083 4.400858705
//
IT	4045
RD	21
LK	-319559.787609
QD	-265.702888 -> -251.425758
RI	0.0237766274
TR	0.054392	0.022901
MT	9.548603
MM	C_pi: 1.939188, n_recomb: 51725.289926
RS	0	0.000000	0.701700	539.597262	0.010432	0.000653
RS	1	0.007523	0.701700	573.822231	0.011094	0.005424
RS	2	0.015611	0.701700	609.711742	0.011787	0.011096
RS	3	0.024308	0.701700	647.268087	0.012514	0.012635
RS	4	0.033659	0.204646	2313.436882	0.044725	0.040014
RS	5	0.043713	0.204646	2364.154031	0.045706	0.039858
RS	6	0.054524	0.247877	1996.794080	0.038604	0.034485
RS	7	0.066148	0.247877	2045.345621	0.039542	0.036273
RS	8	0.078647	0.321292	1620.394802	0.031327	0.029413
RS	9	0.092086	0.321292	1668.575595	0.032258	0.030872
RS	10	0.106535	0.426590	1297.543552	0.025085	0.024336
RS	11	0.122072	0.426590	1343.671049	0.025977	0.025542
RS	12	0.138777	0.553834	1073.878855	0.020761	0.020605
RS	13	0.156739	0.553834	1116.696717	0.021589	0.021700
RS	14	0.176053	0.722779	891.434943	0.017234	0.017475
RS	15	0.196819	0.722779	930.574781	0.017991	0.018461
RS	16	0.219147	0.971961	723.842920	0.013994	0.014485
RS	17	0.243155	0.971961	758.819034	0.014670	0.015335
RS	18	0.268969	1.339695	578.285360	0.011180	0.011790
RS	19	0.296725	1.339695	608.764632	0.011769	0.012501
RS	20	0.326568	1.877480	458.121525	0.008857	0.009487
RS	21	0.358657	1.877480	484.109880	0.009359	0.010051
RS	22	0.393160	2.634653	365.108525	0.007059	0.007621
RS	23	0.430258	2.634653	387.050105	0.007483	0.008050
RS	24	0.470146	3.548043	304.994362	0.005896	0.006348
RS	25	0.513036	3.548043	324.014425	0.006264	0.006689
RS	26	0.559152	4.345290	281.170310	0.005436	0.005789
RS	27	0.608736	4.345290	298.937980	0.005779	0.006105
RS	28	0.662051	4.696072	293.983131	0.005684	0.005986
RS	29	0.719377	4.696072	312.330726	0.006038	0.006335
RS	30	0.781015	4.535428	343.181092	0.006635	0.006954
RS	31	0.847289	4.535428	363.728327	0.007032	0.007377
RS	32	0.918549	4.087564	426.887723	0.008253	0.008668
RS	33	0.995170	4.087564	450.565499	0.008711	0.009184
RS	34	1.077554	3.593695	539.355327	0.010427	0.011012
RS	35	1.166136	3.593695	565.873510	0.010940	0.011603
RS	36	1.261381	3.170419	670.446727	0.012962	0.013767
RS	37	1.363791	3.170419	697.960108	0.013494	0.014386
RS	38	1.473905	2.855635	803.094366	0.015526	0.016568
RS	39	1.592303	2.855635	828.298726	0.016013	0.017135
RS	40	1.719606	2.660455	912.506832	0.017641	0.018881
RS	41	1.856487	2.660455	931.642508	0.018011	0.019301
RS	42	2.003664	2.579869	976.177883	0.018872	0.020210
RS	43	2.161912	2.579869	986.719503	0.019076	0.020421
RS	44	2.332065	2.596149	986.739564	0.019077	0.020390
RS	45	2.515018	2.596149	988.272147	0.019106	0.020388
RS	46	2.711733	2.684565	953.369844	0.018431	0.019630
RS	47	2.923246	2.684565	946.953962	0.018307	0.019453
RS	48	3.150670	2.815932	893.235300	0.017269	0.018315
RS	49	3.395203	2.815932	880.172190	0.017016	0.018008
RS	50	3.658130	2.958392	822.083667	0.015893	0.016797
RS	51	3.940836	2.958392	803.105866	0.015526	0.016387
RS	52	4.244809	3.084326	748.776085	0.014476	0.015273
RS	53	4.571648	3.084326	723.987862	0.013997	0.014766
RS	54	4.923074	3.228557	665.203310	0.012860	0.013580
RS	55	5.300935	3.228557	636.190856	0.012299	0.013003
RS	56	5.707222	3.228557	603.098577	0.011660	0.012347
RS	57	6.144071	3.228557	566.327919	0.010949	0.011616
RS	58	6.613783	4.489809	386.752391	0.007477	0.008007
RS	59	7.118828	4.489809	372.121033	0.007194	0.007715
RS	60	7.661866	4.489809	355.053482	0.006864	0.007372
RS	61	8.245754	4.489809	335.726828	0.006491	0.006979
RS	62	8.873565	4.489809	314.386899	0.006078	0.006542
RS	63	9.548603	4.489809	2034.860870	0.039340	0.042549
PA	4+25*2+4+6 0.054392334 0.022900543 9.548603481 0.701700423 0.204646246 0.247877126 0.321292164 0.426590210 0.553833508 0.722778892 0.971960842 1.339695453 1.877480280 2.634652891 3.548043489 4.345289590 4.696072335 4.535427601 4.087564175 3.593695113 3.170418951 2.855634742 2.660454924 2.579869298 2.596149048 2.684565225 2.815932309 2.958392424 3.084325662 3.228556607 4.489809362
//
IT	4211
RD	22
LK	-319531.714630
QD	-255.453681 -> -242.242244
RI	0.0227520214
TR	0.053651	0.023111
MT	9.615116
MM	C_pi: 1.968751, n_recomb: 52968.493907
RS	0	0.000000	0.729313	532.293634	0.010049	0.000632
RS	1	0.007534	0.729313	566.346288	0.010692	0.005264
RS	2	0.015636	0.729313	602.095086	0.011367	0.010771
RS	3	0.024348	0.729313	639.549476	0.012074	0.012272
RS	4	0.033717	0.205121	2371.156294	0.044765	0.040268
RS	5	0.043792	0.205121	2423.439156	0.045752	0.040031
RS	6	0.054625	0.250092	2033.993264	0.038400	0.034382
RS	7	0.066275	0.250092	2084.349334	0.039351	0.036156
RS	8	0.078803	0.323949	1653.045320	0.031208	0.029339
RS	9	0.092274	0.323949	1702.809073	0.032148	0.030796
RS	10	0.106761	0.429332	1326.994580	0.025053	0.024323
RS	11	0.122339	0.429332	1374.513823	0.025950	0.025526
RS	12	0.139090	0.555558	1102.364320	0.020812	0.020660
RS	13	0.157104	0.555558	1146.453125	0.021644	0.021752
RS	14	0.176475	0.722329	918.666698	0.017344	0.017579
RS	15	0.197305	0.722329	959.001921	0.018105	0.018567
RS	16	0.219704	0.969042	747.717227	0.014116	0.014600
RS	17	0.243792	0.969042	783.806962	0.014798	0.015455
RS	18	0.269694	1.335672	597.304069	0.011277	0.011879
RS	19	0.297548	1.335672	628.767680	0.011871	0.012596
RS	20	0.327500	1.877181	471.831593	0.008908	0.009530
RS	21	0.359709	1.877181	498.619497	0.009414	0.010099
RS	22	0.394344	2.648995	373.988722	0.007061	0.007615
RS	23	0.431589	2.648995	396.517691	0.007486	0.008045
RS	24	0.471641	3.592221	310.346441	0.005859	0.006301
RS	25	0.514709	3.592221	329.772002	0.006226	0.006642
RS	26	0.561023	4.426164	284.506425	0.005371	0.005715
RS	27	0.610826	4.426164	302.570071	0.005712	0.006029
RS	28	0.664382	4.800117	296.614507	0.005600	0.005893
RS	29	0.721972	4.800117	315.231886	0.005951	0.006237
RS	30	0.783901	4.638543	346.296667	0.006538	0.006844
RS	31	0.850497	4.638543	367.171548	0.006932	0.007261
RS	32	0.922109	4.174319	431.741817	0.008151	0.008545
RS	33	0.999118	4.174319	455.884155	0.008607	0.009054
RS	34	1.081928	3.661129	547.282696	0.010332	0.010885
RS	35	1.170977	3.661129	574.455423	0.010845	0.011471
RS	36	1.266736	3.221565	682.697087	0.012889	0.013650
RS	37	1.369709	3.221565	711.051060	0.013424	0.014267
RS	38	1.480440	2.894941	820.455648	0.015490	0.016475
RS	39	1.599515	2.894941	846.601294	0.015983	0.017045
RS	40	1.727560	2.692200	934.786648	0.017648	0.018823
RS	41	1.865253	2.692200	954.815261	0.018026	0.019249
RS	42	2.013320	2.607671	1002.039057	0.018918	0.020187
RS	43	2.172543	2.607671	1013.289426	0.019130	0.020408
RS	44	2.343762	2.622879	1014.220876	0.019148	0.020397
RS	45	2.527881	2.622879	1016.223595	0.019185	0.020406
RS	46	2.725872	2.712392	980.691733	0.018515	0.019656
RS	47	2.938780	2.712392	974.527268	0.018398	0.019491
RS	48	3.167729	2.846268	919.308488	0.017356	0.018354
RS	49	3.413928	2.846268	906.317116	0.017110	0.018058
RS	50	3.678676	2.991701	846.546933	0.015982	0.016846
RS	51	3.963371	2.991701	827.474020	0.015622	0.016446
RS	52	4.269515	3.120189	771.678223	0.014569	0.015333
RS	53	4.598725	3.120189	746.606504	0.014095	0.014834
RS	54	4.952739	3.267216	686.211090	0.012955	0.013648
RS	55	5.333424	3.267216	656.747781	0.012399	0.013077
RS	56	5.742792	3.267216	623.046872	0.011763	0.012427
RS	57	6.183002	3.267216	585.511585	0.011054	0.011701
RS	58	6.656379	4.575989	397.461666	0.007504	0.008014
RS	59	7.165421	4.575989	382.992203	0.007231	0.007735
RS	60	7.712816	4.575989	366.000506	0.006910	0.007402
RS	61	8.301453	4.575989	346.654852	0.006545	0.007020
RS	62	8.934439	4.575989	325.194124	0.006139	0.006593
RS	63	9.615116	4.575989	2131.844521	0.040247	0.043447
PA	4+25*2+4+6 0.053651166 0.023111142 9.615115588 0.729313361 0.205120694 0.250092138 0.323948722 0.429332231 0.555558005 0.722328782 0.969041926 1.335672187 1.877181266 2.648994816 3.592220789 4.426163720 4.800117394 4.638543249 4.174318727 3.661128990 3.221565274 2.894940788 2.692200464 2.607671310 2.622878655 2.712392049 2.846267517 2.991701198 3.120189195 3.267216425 4.575989203
//
IT	4499
RD	23
LK	-319505.732310
QD	-245.874282 -> -233.635319
RI	0.0217985813
TR	0.052947	0.023313
MT	9.679230
MM	C_pi: 1.997504, n_recomb: 54183.454404
RS	0	0.000000	0.757267	525.007370	0.009689	0.000612
RS	1	0.007545	0.757267	558.864908	0.010314	0.005112
RS	2	0.015660	0.757267	594.446086	0.010971	0.010462
RS	3	0.024387	0.757267	631.767035	0.011660	0.011926
RS	4	0.033773	0.205508	2428.305466	0.044816	0.040521
RS	5	0.043867	0.205508	2482.101136	0.045809	0.040209
RS	6	0.054722	0.252258	2069.759941	0.038199	0.034278
RS	7	0.066397	0.252258	2121.885456	0.039161	0.036039
RS	8	0.078952	0.326557	1684.475986	0.031088	0.029263
RS	9	0.092455	0.326557	1735.791364	0.032035	0.030718
RS	10	0.106977	0.432052	1355.413526	0.025015	0.024306
RS	11	0.122594	0.432052	1404.296606	0.025917	0.025506
RS	12	0.139390	0.557317	1130.016905	0.020855	0.020708
RS	13	0.157453	0.557317	1175.351731	0.021692	0.021798
RS	14	0.176879	0.721959	945.348783	0.017447	0.017678
RS	15	0.197771	0.721959	986.857438	0.018213	0.018667
RS	16	0.220239	0.966184	771.298286	0.014235	0.014711
RS	17	0.244403	0.966184	808.484417	0.014921	0.015570
RS	18	0.270389	1.331507	616.187277	0.011372	0.011968
[truncated: 9,970,122 more chars]
