# Supplementary material for: Recent speciation associated with range expansion and a shift to self-fertilization in North American Arabidopsis
Source: Nat Commun. 2022 Dec 8;13:7564. doi: 10.1038/s41467-022-35368-1 (PMC9732334; doi:10.1038/s41467-022-35368-1)
Supplement: Supplementary file 5 — Source Data [file 41467_2022_35368_MOESM5_ESM.zip › Source Data/SuppFig20-5_lyrON9_25.psmc]

CC
CC	Brief Description of the file format:
CC	  CC  comments
CC	  MM  useful-messages
CC	  RD  round-of-iterations
CC	  LL  \log[P(sequence)]
CC	  QD  Q-before-opt Q-after-opt
CC	  TR  \theta_0 \rho_0
CC	  RS  k t_k \lambda_k \pi_k \sum_{l\not=k}A_{kl} A_{kk}
CC	  DC  begin end best-k t_k+\Delta_k max-prob
CC
MM	Version: 0.6.5-r67
MM	pattern:4+25*2+4+6, n:63, n_free_lambdas:28
MM	n_iterations:25, skip:1, max_t:5, theta/rho:5
MM	is_decoding:0
MM	n_seqs:20, sum_L:1080281, sum_n:108248
RD	0
LK	0.000000
QD	0.000000 -> 0.000000
RI	inf
TR	0.105587	0.021117
MT	5.000000
MM	C_pi: 1.000000, n_recomb: 22574.310108
RS	0	0.000000	1.000000	143.399085	0.006352	0.000000
RS	1	0.006440	1.000000	151.633233	0.006717	0.000000
RS	2	0.013294	1.000000	160.272302	0.007100	0.000000
RS	3	0.020590	1.000000	169.327219	0.007501	0.000000
RS	4	0.028356	1.000000	178.807894	0.007921	0.000000
RS	5	0.036622	1.000000	188.722983	0.008360	0.000000
RS	6	0.045421	1.000000	199.079623	0.008819	0.000000
RS	7	0.054785	1.000000	209.883130	0.009297	0.000000
RS	8	0.064753	1.000000	221.136678	0.009796	0.000000
RS	9	0.075363	1.000000	232.840933	0.010314	0.000000
RS	10	0.086656	1.000000	244.993662	0.010853	0.000000
RS	11	0.098677	1.000000	257.589303	0.011411	0.000000
RS	12	0.111471	1.000000	270.618502	0.011988	0.000000
RS	13	0.125090	1.000000	284.067615	0.012584	0.000000
RS	14	0.139585	1.000000	297.918186	0.013197	0.000000
RS	15	0.155014	1.000000	312.146383	0.013828	0.000000
RS	16	0.171437	1.000000	326.722426	0.014473	0.000000
RS	17	0.188917	1.000000	341.609984	0.015133	0.000000
RS	18	0.207523	1.000000	356.765570	0.015804	0.000000
RS	19	0.227327	1.000000	372.137933	0.016485	0.000000
RS	20	0.248406	1.000000	387.667467	0.017173	0.000000
RS	21	0.270843	1.000000	403.285646	0.017865	0.000000
RS	22	0.294725	1.000000	418.914510	0.018557	0.000000
RS	23	0.320144	1.000000	434.466219	0.019246	0.000000
RS	24	0.347201	1.000000	449.842708	0.019927	0.000000
RS	25	0.376000	1.000000	464.935463	0.020596	0.000000
RS	26	0.406654	1.000000	479.625464	0.021247	0.000000
RS	27	0.439282	1.000000	493.783311	0.021874	0.000000
RS	28	0.474011	1.000000	507.269605	0.022471	0.000000
RS	29	0.510976	1.000000	519.935586	0.023032	0.000000
RS	30	0.550322	1.000000	531.624107	0.023550	0.000000
RS	31	0.592202	1.000000	542.170958	0.024017	0.000000
RS	32	0.636779	1.000000	551.406605	0.024426	0.000000
RS	33	0.684227	1.000000	559.158356	0.024770	0.000000
RS	34	0.734730	1.000000	565.252998	0.025040	0.000000
RS	35	0.788485	1.000000	569.519912	0.025229	0.000000
RS	36	0.845702	1.000000	571.794676	0.025329	0.000000
RS	37	0.906604	1.000000	571.923125	0.025335	0.000000
RS	38	0.971428	1.000000	569.765835	0.025240	0.000000
RS	39	1.040426	1.000000	565.202956	0.025037	0.000000
RS	40	1.113868	1.000000	558.139287	0.024725	0.000000
RS	41	1.192040	1.000000	548.509461	0.024298	0.000000
RS	42	1.275245	1.000000	536.283048	0.023756	0.000000
RS	43	1.363809	1.000000	521.469376	0.023100	0.000000
RS	44	1.458076	1.000000	504.121802	0.022332	0.000000
RS	45	1.558414	1.000000	484.341175	0.021455	0.000000
RS	46	1.665214	1.000000	462.278173	0.020478	0.000000
RS	47	1.778891	1.000000	438.134228	0.019409	0.000000
RS	48	1.899889	1.000000	412.160758	0.018258	0.000000
RS	49	2.028679	1.000000	384.656445	0.017040	0.000000
RS	50	2.165763	1.000000	355.962412	0.015768	0.000000
RS	51	2.311675	1.000000	326.455194	0.014461	0.000000
RS	52	2.466983	1.000000	296.537554	0.013136	0.000000
RS	53	2.632293	1.000000	266.627348	0.011811	0.000000
RS	54	2.808249	1.000000	237.144770	0.010505	0.000000
RS	55	2.995536	1.000000	208.498512	0.009236	0.000000
RS	56	3.194884	1.000000	181.071512	0.008021	0.000000
RS	57	3.407070	1.000000	155.207081	0.006875	0.000000
RS	58	3.632920	1.000000	131.196305	0.005812	0.000000
RS	59	3.873315	1.000000	109.267574	0.004840	0.000000
RS	60	4.129191	1.000000	89.579087	0.003968	0.000000
RS	61	4.401545	1.000000	72.214937	0.003199	0.000000
RS	62	4.691438	1.000000	57.185207	0.002533	0.000000
RS	63	5.000000	1.000000	160.050711	0.007090	0.000000
PA	4+25*2+4+6 0.105586717 0.021117343 5.000000000 1.000000000 1.000000000 1.000000000 1.000000000 1.000000000 1.000000000 1.000000000 1.000000000 1.000000000 1.000000000 1.000000000 1.000000000 1.000000000 1.000000000 1.000000000 1.000000000 1.000000000 1.000000000 1.000000000 1.000000000 1.000000000 1.000000000 1.000000000 1.000000000 1.000000000 1.000000000 1.000000000 1.000000000
//
IT	4531
RD	1
LK	-295177.540487
QD	-1774.509076 -> -783.450234
RI	0.0616260953
TR	0.091883	0.018073
MT	6.295700
MM	C_pi: 1.069174, n_recomb: 20674.922060
RS	0	0.000000	0.239912	574.176715	0.027772	0.002420
RS	1	0.006823	0.239912	595.617758	0.028809	0.014908
RS	2	0.014112	0.239912	616.623966	0.029825	0.026390
RS	3	0.021897	0.239912	637.007539	0.030811	0.031314
RS	4	0.030215	0.275796	572.506619	0.027691	0.033286
RS	5	0.039099	0.275796	591.583865	0.028614	0.032794
RS	6	0.048590	0.353430	477.856088	0.023113	0.030760
RS	7	0.058728	0.353430	495.589659	0.023971	0.028078
RS	8	0.069558	0.464371	391.922118	0.018956	0.025204
RS	9	0.081127	0.464371	408.060278	0.019737	0.022522
RS	10	0.093486	0.595718	331.640921	0.016041	0.020271
RS	11	0.106687	0.595718	346.286155	0.016749	0.018472
RS	12	0.120790	0.734000	293.698889	0.014206	0.017009
RS	13	0.135854	0.734000	307.193359	0.014858	0.015750
RS	14	0.151947	0.874027	269.947806	0.013057	0.014623
RS	15	0.169137	0.874027	282.606539	0.013669	0.013627
RS	16	0.187500	1.007538	256.681150	0.012415	0.012785
RS	17	0.207116	1.007538	268.779002	0.013000	0.012109
RS	18	0.228071	1.125668	251.861254	0.012182	0.011594
RS	19	0.250456	1.125668	263.625322	0.012751	0.011228
RS	20	0.274367	1.224857	253.473220	0.012260	0.010995
RS	21	0.299910	1.224857	265.054809	0.012820	0.010872
RS	22	0.327196	1.306007	259.756954	0.012564	0.010838
RS	23	0.356344	1.306007	271.223858	0.013118	0.010869
RS	24	0.387481	1.371300	269.456312	0.013033	0.010950
RS	25	0.420742	1.371300	280.799282	0.013582	0.011074
RS	26	0.456272	1.421946	281.859219	0.013633	0.011240
RS	27	0.494227	1.421946	292.997957	0.014172	0.011451
RS	28	0.534771	1.458473	296.509777	0.014342	0.011712
RS	29	0.578081	1.458473	307.287039	0.014863	0.012027
RS	30	0.624347	1.481979	312.841359	0.015131	0.012399
RS	31	0.673769	1.481979	323.008406	0.015623	0.012828
RS	32	0.726564	1.494576	329.980929	0.015960	0.013311
RS	33	0.782961	1.494576	339.185820	0.016406	0.013840
RS	34	0.843205	1.499022	346.723793	0.016770	0.014407
RS	35	0.907561	1.499022	354.512212	0.017147	0.014999
RS	36	0.976307	1.498013	361.631851	0.017491	0.015601
RS	37	1.049743	1.498013	367.465127	0.017773	0.016199
RS	38	1.128191	1.493788	373.144171	0.018048	0.016775
RS	39	1.211991	1.493788	376.436031	0.018207	0.017313
RS	40	1.301508	1.488071	379.684375	0.018364	0.017794
RS	41	1.397133	1.488071	379.857521	0.018373	0.018201
RS	42	1.499283	1.482088	379.807086	0.018370	0.018519
RS	43	1.608403	1.482088	376.367333	0.018204	0.018735
RS	44	1.724968	1.476654	372.361631	0.018010	0.018836
RS	45	1.849486	1.476654	364.983743	0.017653	0.018814
RS	46	1.982500	1.472263	356.669442	0.017251	0.018664
RS	47	2.124589	1.472263	345.283360	0.016701	0.018382
RS	48	2.276374	1.469133	332.692727	0.016092	0.017971
RS	49	2.438514	1.469133	317.553071	0.015359	0.017435
RS	50	2.611718	1.467257	301.144862	0.014566	0.016783
RS	51	2.796739	1.467257	282.865096	0.013682	0.016027
RS	52	2.994385	1.466558	263.491025	0.012744	0.015179
RS	53	3.205515	1.466558	243.029762	0.011755	0.014253
RS	54	3.431052	1.468417	221.665226	0.010721	0.013264
RS	55	3.671976	1.468417	200.304060	0.009688	0.012227
RS	56	3.929339	1.468417	178.947678	0.008655	0.011159
RS	57	4.204262	1.468417	157.931497	0.007639	0.010075
RS	58	4.497944	1.515511	133.733217	0.006468	0.008994
RS	59	4.811663	1.515511	115.681115	0.005595	0.007931
RS	60	5.146787	1.515511	98.636326	0.004771	0.006903
RS	61	5.504777	1.515511	82.820299	0.004006	0.005927
RS	62	5.887192	1.515511	68.408088	0.003309	0.005017
RS	63	6.295700	1.515511	224.390391	0.010853	0.018066
PA	4+25*2+4+6 0.091882604 0.018073182 6.295700073 0.239912033 0.275796413 0.353429794 0.464370728 0.595718384 0.734000206 0.874027252 1.007537842 1.125667572 1.224857330 1.306007385 1.371299744 1.421945572 1.458473206 1.481978893 1.494575500 1.499021530 1.498012543 1.493787766 1.488071442 1.482088089 1.476654053 1.472263277 1.469133377 1.467256665 1.466557503 1.468417168 1.515510619
//
IT	4938
RD	2
LK	-293702.336999
QD	-802.927059 -> -559.163372
RI	0.0871015002
TR	0.085965	0.017474
MT	6.940439
MM	C_pi: 1.113368, n_recomb: 20814.867591
RS	0	0.000000	0.191106	739.985949	0.035551	0.002153
RS	1	0.006986	0.191106	762.343848	0.036625	0.014008
RS	2	0.014460	0.191106	783.308629	0.037632	0.026704
RS	3	0.022456	0.191106	802.582202	0.038558	0.034684
RS	4	0.031011	0.195740	800.894083	0.038477	0.034947
RS	5	0.040163	0.195740	816.446110	0.039224	0.038035
RS	6	0.049955	0.258680	631.736720	0.030350	0.031132
RS	7	0.060431	0.258680	648.195973	0.031141	0.031885
RS	8	0.071639	0.364360	473.958838	0.022770	0.024442
RS	9	0.083630	0.364360	490.146705	0.023548	0.024428
RS	10	0.096458	0.505142	366.662933	0.017615	0.019041
RS	11	0.110183	0.505142	381.450263	0.018326	0.019137
RS	12	0.124866	0.669330	300.041779	0.014415	0.015669
RS	13	0.140575	0.669330	313.345052	0.015054	0.015805
RS	14	0.157382	0.853816	256.840124	0.012339	0.013341
RS	15	0.175362	0.853816	268.903298	0.012919	0.013370
RS	16	0.194599	1.047485	229.643407	0.011033	0.011620
RS	17	0.215180	1.047485	240.786237	0.011568	0.011679
RS	18	0.237199	1.231925	214.728889	0.010316	0.010560
RS	19	0.260755	1.231925	225.276604	0.010823	0.010738
RS	20	0.285958	1.394669	208.743936	0.010029	0.010102
RS	21	0.312921	1.394669	218.956547	0.010519	0.010403
RS	22	0.341767	1.532318	208.955891	0.010039	0.010090
RS	23	0.372629	1.532318	219.003435	0.010521	0.010460
RS	24	0.405647	1.645869	213.560580	0.010260	0.010336
RS	25	0.440972	1.645869	223.532555	0.010739	0.010723
RS	26	0.478764	1.734705	221.788088	0.010655	0.010730
RS	27	0.519196	1.734705	231.711999	0.011132	0.011140
RS	28	0.562454	1.796570	233.463127	0.011216	0.011289
RS	29	0.608733	1.796570	243.304242	0.011689	0.011755
RS	30	0.658245	1.831426	248.348144	0.011931	0.012069
RS	31	0.711216	1.831426	257.986347	0.012394	0.012616
RS	32	0.767887	1.843219	265.764659	0.012768	0.013095
RS	33	0.828518	1.843219	274.965810	0.013210	0.013718
RS	34	0.893384	1.838626	284.516334	0.013669	0.014325
RS	35	0.962782	1.838626	292.916119	0.014072	0.014984
RS	36	1.037028	1.824508	303.032310	0.014558	0.015649
RS	37	1.116461	1.824508	310.142649	0.014900	0.016283
RS	38	1.201443	1.806394	319.532381	0.015351	0.016924
RS	39	1.292362	1.806394	324.772323	0.015603	0.017459
RS	40	1.389633	1.788208	332.167017	0.015958	0.017986
RS	41	1.493699	1.788208	334.918101	0.016090	0.018351
RS	42	1.605034	1.772330	339.209165	0.016296	0.018684
RS	43	1.724148	1.772330	338.890558	0.016281	0.018826
RS	44	1.851583	1.759916	339.242890	0.016298	0.018912
RS	45	1.987921	1.759916	335.397609	0.016113	0.018802
RS	46	2.133783	1.751267	331.330072	0.015918	0.018618
RS	47	2.289836	1.751267	323.711263	0.015552	0.018252
RS	48	2.456790	1.746063	315.157985	0.015141	0.017804
RS	49	2.635407	1.746063	303.800514	0.014595	0.017207
RS	50	2.826503	1.743611	291.113456	0.013986	0.016532
RS	51	3.030949	1.743611	276.378798	0.013278	0.015746
RS	52	3.249677	1.743331	260.248771	0.012503	0.014891
RS	53	3.483686	1.743331	242.840588	0.011667	0.013964
RS	54	3.734042	1.748148	223.870739	0.010755	0.012969
RS	55	4.001889	1.748148	204.896480	0.009844	0.011954
RS	56	4.288447	1.748148	185.497343	0.008912	0.010912
RS	57	4.595024	1.748148	165.987921	0.007974	0.009857
RS	58	4.923019	1.854034	139.080973	0.006682	0.008557
RS	59	5.273927	1.854034	122.725206	0.005896	0.007600
RS	60	5.649350	1.854034	106.845847	0.005133	0.006665
RS	61	6.051001	1.854034	91.692030	0.004405	0.005768
RS	62	6.480710	1.854034	77.485318	0.003723	0.004922
RS	63	6.940439	1.854034	280.103829	0.013457	0.018695
PA	4+25*2+4+6 0.085965461 0.017474406 6.940438706 0.191106000 0.195739583 0.258680230 0.364360450 0.505141949 0.669330270 0.853816472 1.047485479 1.231925143 1.394668541 1.532318262 1.645869373 1.734704818 1.796569665 1.831426201 1.843218942 1.838626441 1.824508463 1.806393800 1.788207605 1.772330151 1.759915904 1.751266782 1.746062811 1.743611254 1.743331462 1.748148043 1.854033682
//
IT	5181
RD	3
LK	-293312.307177
QD	-603.262590 -> -503.576469
RI	0.0878837559
TR	0.082138	0.017509
MT	7.324865
MM	C_pi: 1.182291, n_recomb: 22133.264696
RS	0	0.000000	0.202856	751.023848	0.033932	0.001927
RS	1	0.007076	0.202856	775.697779	0.035047	0.012713
RS	2	0.014653	0.202856	799.141778	0.036106	0.024506
RS	3	0.022767	0.202856	821.049333	0.037096	0.032087
RS	4	0.031454	0.178644	952.150454	0.043019	0.036495
RS	5	0.040756	0.178644	966.114760	0.043650	0.040194
RS	6	0.050717	0.232249	756.309349	0.034171	0.032539
RS	7	0.061382	0.232249	772.309629	0.034894	0.034176
RS	8	0.072802	0.332438	553.464036	0.025006	0.025156
RS	9	0.085030	0.332438	570.551380	0.025778	0.025918
RS	10	0.098123	0.473734	414.214311	0.018715	0.019262
RS	11	0.112143	0.473734	430.198222	0.019437	0.019936
RS	12	0.127155	0.646222	328.310166	0.014833	0.015620
RS	13	0.143229	0.646222	342.655499	0.015481	0.016208
RS	14	0.160441	0.851004	272.005991	0.012289	0.013128
RS	15	0.178870	0.851004	284.844344	0.012870	0.013506
RS	16	0.198604	1.078174	235.682711	0.010648	0.011303
RS	17	0.219734	1.078174	247.339058	0.011175	0.011620
RS	18	0.242360	1.303414	214.825939	0.009706	0.010193
RS	19	0.266586	1.303414	225.693168	0.010197	0.010568
RS	20	0.292527	1.507037	205.091270	0.009266	0.009728
RS	21	0.320303	1.507037	215.507693	0.009737	0.010186
RS	22	0.350045	1.682058	202.842260	0.009165	0.009736
RS	23	0.381892	1.682058	213.041535	0.009625	0.010234
RS	24	0.415992	1.828960	205.679442	0.009293	0.010006
RS	25	0.452506	1.828960	215.800046	0.009750	0.010491
RS	26	0.491603	1.945167	212.730733	0.009611	0.010418
RS	27	0.533467	1.945167	222.849343	0.010069	0.010895
RS	28	0.578293	2.024355	224.077558	0.010124	0.010999
RS	29	0.626291	2.024355	234.217621	0.010582	0.011506
RS	30	0.677686	2.064059	239.760358	0.010833	0.011818
RS	31	0.732717	2.064059	249.861385	0.011289	0.012387
RS	32	0.791643	2.069700	259.191420	0.011710	0.012909
RS	33	0.854739	2.069700	269.063585	0.012157	0.013541
RS	34	0.922299	2.052327	281.017852	0.012697	0.014225
RS	35	0.994640	2.052327	290.310705	0.013116	0.014878
RS	36	1.072101	2.023410	303.339429	0.013705	0.015636
RS	37	1.155042	2.023410	311.542863	0.014076	0.016248
RS	38	1.243853	1.991814	323.966517	0.014637	0.016979
RS	39	1.338949	1.991814	330.446553	0.014930	0.017477
RS	40	1.440773	1.963368	340.632702	0.015390	0.018072
RS	41	1.549804	1.963368	344.699381	0.015574	0.018389
RS	42	1.666549	1.941091	351.282907	0.015871	0.018760
RS	43	1.791556	1.941091	352.279473	0.015916	0.018847
RS	44	1.925409	1.925912	354.314108	0.016008	0.018944
RS	45	2.068733	1.925912	351.711806	0.015891	0.018782
RS	46	2.222200	1.917405	348.738214	0.015756	0.018590
RS	47	2.386526	1.917405	342.222381	0.015462	0.018187
RS	48	2.562481	1.914275	334.281127	0.015103	0.017728
RS	49	2.750887	1.914275	323.815853	0.014630	0.017113
RS	50	2.952625	1.914865	311.372257	0.014068	0.016432
RS	51	3.168639	1.914865	297.240301	0.013430	0.015647
RS	52	3.399939	1.917972	281.026920	0.012697	0.014796
RS	53	3.647606	1.917972	263.854432	0.011921	0.013883
RS	54	3.912799	1.928939	244.143457	0.011031	0.012889
RS	55	4.196757	1.928939	225.049393	0.010168	0.011898
RS	56	4.500810	1.928939	205.261714	0.009274	0.010880
RS	57	4.826378	1.928939	185.101487	0.008363	0.009847
RS	58	5.174985	2.099525	152.666215	0.006898	0.008356
RS	59	5.548260	2.099525	136.449918	0.006165	0.007476
RS	60	5.947950	2.099525	120.407200	0.005440	0.006608
RS	61	6.375923	2.099525	104.806413	0.004735	0.005767
RS	62	6.834180	2.099525	89.899883	0.004062	0.004966
RS	63	7.324865	2.099525	348.087229	0.015727	0.019793
PA	4+25*2+4+6 0.082138384 0.017508802 7.324865472 0.202856208 0.178644272 0.232249146 0.332438047 0.473733767 0.646222017 0.851004008 1.078173530 1.303413918 1.507036961 1.682058453 1.828959658 1.945167080 2.024355103 2.064058981 2.069700030 2.052326505 2.023409842 1.991813963 1.963367623 1.941091163 1.925911696 1.917404610 1.914275485 1.914864786 1.917972017 1.928938630 2.099525158
//
IT	4416
RD	4
LK	-293133.501235
QD	-538.448725 -> -471.849193
RI	0.0781620398
TR	0.079099	0.017745
MT	7.598754
MM	C_pi: 1.251767, n_recomb: 23731.661927
RS	0	0.000000	0.229528	718.695026	0.030284	0.001749
RS	1	0.007138	0.229528	745.643268	0.031420	0.011571
RS	2	0.014785	0.229528	771.829796	0.032523	0.022247
RS	3	0.022979	0.229528	796.975350	0.033583	0.028850
RS	4	0.031757	0.175475	1066.907457	0.044957	0.037680
RS	5	0.041161	0.175475	1081.454249	0.045570	0.041165
RS	6	0.051237	0.222927	865.054839	0.036452	0.033815
RS	7	0.062033	0.222927	881.566143	0.037147	0.035618
RS	8	0.073598	0.319401	630.024772	0.026548	0.025971
RS	9	0.085990	0.319401	648.491507	0.027326	0.026986
RS	10	0.099265	0.459924	465.368241	0.019610	0.019692
RS	11	0.113489	0.459924	482.935388	0.020350	0.020576
RS	12	0.128727	0.635304	363.759266	0.015328	0.015816
RS	13	0.145054	0.635304	379.546527	0.015993	0.016589
RS	14	0.162545	0.850634	296.311819	0.012486	0.013162
RS	15	0.181286	0.850634	310.354978	0.013078	0.013693
RS	16	0.201364	1.098491	252.027165	0.010620	0.011215
RS	17	0.222875	1.098491	264.648339	0.011152	0.011647
RS	18	0.245921	1.350690	226.161100	0.009530	0.010032
RS	19	0.270613	1.350690	237.814157	0.010021	0.010492
RS	20	0.297067	1.581824	213.569226	0.008999	0.009534
RS	21	0.325409	1.581824	224.665453	0.009467	0.010058
RS	22	0.355774	1.782361	209.715306	0.008837	0.009529
RS	23	0.388307	1.782361	220.543177	0.009293	0.010079
RS	24	0.423162	1.953211	211.555208	0.008914	0.009789
RS	25	0.460505	1.953211	222.288389	0.009367	0.010312
RS	26	0.500513	2.090299	218.101579	0.009190	0.010188
RS	27	0.543378	2.090299	228.849377	0.009643	0.010687
RS	28	0.589301	2.182786	229.724655	0.009680	0.010763
RS	29	0.638503	2.182786	240.551804	0.010136	0.011280
RS	30	0.691217	2.225007	246.766372	0.010398	0.011598
RS	31	0.747693	2.225007	257.654527	0.010857	0.012166
RS	32	0.808201	2.223453	268.713656	0.011323	0.012731
RS	33	0.873027	2.223453	279.497354	0.011777	0.013354
RS	34	0.942481	2.193507	293.993875	0.012388	0.014108
RS	35	1.016892	2.193507	304.312738	0.012823	0.014747
RS	36	1.096615	2.151206	320.277037	0.013496	0.015587
RS	37	1.182029	2.151206	329.572783	0.013887	0.016180
RS	38	1.273539	2.108472	344.859012	0.014532	0.016986
RS	39	1.371581	2.108472	352.421071	0.014850	0.017464
RS	40	1.476621	2.072655	364.972148	0.015379	0.018113
RS	41	1.589159	2.072655	370.025047	0.015592	0.018409
RS	42	1.709729	2.047071	378.197162	0.015936	0.018808
RS	43	1.838906	2.047071	380.010364	0.016013	0.018877
RS	44	1.977304	2.032159	382.776019	0.016129	0.018975
RS	45	2.125580	2.032159	380.770461	0.016045	0.018803
RS	46	2.284440	2.026593	377.766809	0.015918	0.018597
RS	47	2.454639	2.026593	371.599278	0.015658	0.018193
RS	48	2.636987	2.027981	363.074144	0.015299	0.017715
RS	49	2.832351	2.027981	352.689425	0.014862	0.017111
RS	50	3.041659	2.033663	339.315589	0.014298	0.016417
RS	51	3.265908	2.033663	324.974991	0.013694	0.015651
RS	52	3.506164	2.041822	307.602063	0.012962	0.014795
RS	53	3.763569	2.041822	289.910257	0.012216	0.013906
RS	54	4.039347	2.060757	268.434198	0.011311	0.012899
RS	55	4.334810	2.060757	248.587807	0.010475	0.011935
RS	56	4.651363	2.060757	227.826480	0.009600	0.010940
RS	57	4.990511	2.060757	206.485065	0.008701	0.009927
RS	58	5.353867	2.298831	167.352242	0.007052	0.008247
RS	59	5.743159	2.298831	150.993014	0.006363	0.007432
RS	60	6.160239	2.298831	134.572433	0.005671	0.006619
RS	61	6.607089	2.298831	118.372052	0.004988	0.005823
RS	62	7.085836	2.298831	102.666523	0.004326	0.005056
RS	63	7.598754	2.298831	419.486372	0.017676	0.021046
PA	4+25*2+4+6 0.079098711 0.017744532 7.598754370 0.229528366 0.175475078 0.222926630 0.319401459 0.459923520 0.635303905 0.850634333 1.098491284 1.350689547 1.581824268 1.782361465 1.953210886 2.090299233 2.182785849 2.225006512 2.223452694 2.193506940 2.151206361 2.108472424 2.072654769 2.047070577 2.032159307 2.026592751 2.027980866 2.033662715 2.041821777 2.060757359 2.298830564
//
IT	4554
RD	5
LK	-293006.282216
QD	-499.332967 -> -444.215851
RI	0.0677730208
TR	0.076469	0.018048
MT	7.819845
MM	C_pi: 1.315424, n_recomb: 25345.157191
RS	0	0.000000	0.261180	679.790879	0.026821	0.001604
RS	1	0.007186	0.261180	708.217134	0.027943	0.010613
RS	2	0.014889	0.261180	736.326442	0.029052	0.020306
RS	3	0.023145	0.261180	763.877130	0.030139	0.026016
RS	4	0.031994	0.176345	1160.830462	0.045801	0.038551
RS	5	0.041479	0.176345	1176.940333	0.046436	0.041647
RS	6	0.051646	0.219580	960.267271	0.037888	0.034795
RS	7	0.062543	0.219580	977.808167	0.038580	0.036559
RS	8	0.074224	0.313662	700.374270	0.027633	0.026647
RS	9	0.086743	0.313662	720.387009	0.028423	0.027748
RS	10	0.100163	0.453502	514.574953	0.020303	0.020093
RS	11	0.114547	0.453502	533.799875	0.021061	0.021061
RS	12	0.129964	0.629935	399.738757	0.015772	0.016045
RS	13	0.146490	0.629935	417.043180	0.016455	0.016903
RS	14	0.164203	0.851489	322.518376	0.012725	0.013258
RS	15	0.183188	0.851489	337.862219	0.013330	0.013869
RS	16	0.203538	1.113598	270.997278	0.010692	0.011205
RS	17	0.225351	1.113598	284.695315	0.011233	0.011696
RS	18	0.248731	1.385319	240.603893	0.009493	0.009953
RS	19	0.273791	1.385319	253.165665	0.009989	0.010455
RS	20	0.300652	1.636554	225.548326	0.008899	0.009417
RS	21	0.329443	1.636554	237.454528	0.009369	0.009970
RS	22	0.360303	1.855926	220.418392	0.008697	0.009388
RS	23	0.393381	1.855926	232.007697	0.009154	0.009961
RS	24	0.428836	2.045410	221.503876	0.008739	0.009626
RS	25	0.466838	2.045410	232.978243	0.009192	0.010165
RS	26	0.507571	2.199924	227.696885	0.008984	0.010000
RS	27	0.551232	2.199924	239.190528	0.009437	0.010506
RS	28	0.598030	2.303951	239.695049	0.009457	0.010557
RS	29	0.648191	2.303951	251.307842	0.009915	0.011074
RS	30	0.701956	2.348106	258.179092	0.010187	0.011396
RS	31	0.759586	2.348106	269.930251	0.010650	0.011958
RS	32	0.821356	2.339602	282.721522	0.011155	0.012556
RS	33	0.887565	2.339602	294.465277	0.011618	0.013170
RS	34	0.958533	2.297996	311.515286	0.012291	0.013981
RS	35	1.034600	2.297996	322.874850	0.012739	0.014609
RS	36	1.116133	2.243737	341.758903	0.013484	0.015516
RS	37	1.203525	2.243737	352.119289	0.013893	0.016100
RS	38	1.297197	2.191563	370.181400	0.014606	0.016967
RS	39	1.397601	2.191563	378.747162	0.014944	0.017438
RS	40	1.505219	2.150071	393.472796	0.015525	0.018131
RS	41	1.620572	2.150071	399.378621	0.015758	0.018424
RS	42	1.744213	2.122713	408.831972	0.016131	0.018843
RS	43	1.876740	2.122713	411.276624	0.016227	0.018916
RS	44	2.018790	2.109371	414.366486	0.016349	0.019011
RS	45	2.171047	2.109371	412.732170	0.016284	0.018849
RS	46	2.334247	2.107808	409.234118	0.016146	0.018625
RS	47	2.509173	2.107808	403.167418	0.015907	0.018238
RS	48	2.696670	2.114559	393.589462	0.015529	0.017739
RS	49	2.897641	2.114559	383.037510	0.015113	0.017158
RS	50	3.113054	2.125993	368.305930	0.014532	0.016447
RS	51	3.343946	2.125993	353.530207	0.013949	0.015707
RS	52	3.591431	2.139721	334.638529	0.013203	0.014841
RS	53	3.856700	2.139721	316.241808	0.012477	0.013979
RS	54	4.141031	2.167196	292.667602	0.011547	0.012951
RS	55	4.445795	2.167196	271.948346	0.010730	0.012014
RS	56	4.772459	2.167196	250.115881	0.009868	0.011042
RS	57	5.122597	2.167196	227.519691	0.008977	0.010046
RS	58	5.497897	2.473991	181.189290	0.007149	0.008181
RS	59	5.900166	2.473991	164.716246	0.006499	0.007421
RS	60	6.331342	2.473991	147.978622	0.005839	0.006656
RS	61	6.793503	2.473991	131.265506	0.005179	0.005898
RS	62	7.288875	2.473991	114.866995	0.004532	0.005161
RS	63	7.819845	2.473991	490.972356	0.019371	0.022341
PA	4+25*2+4+6 0.076468921 0.018047504 7.819845065 0.261179861 0.176344942 0.219580422 0.313662093 0.453502383 0.629934583 0.851489368 1.113597718 1.385319309 1.636554287 1.855926353 2.045410288 2.199923843 2.303951346 2.348106128 2.339602448 2.297995861 2.243737433 2.191562536 2.150071264 2.122713479 2.109370919 2.107807618 2.114559316 2.125993231 2.139721349 2.167195574 2.473991469
//
IT	4342
RD	6
LK	-292898.897490
QD	-466.982780 -> -418.371880
RI	0.0590091980
TR	0.074110	0.018368
MT	8.012430
MM	C_pi: 1.373781, n_recomb: 26920.383565
RS	0	0.000000	0.294551	644.359391	0.023936	0.001482
RS	1	0.007227	0.294551	673.632398	0.025023	0.009807
RS	2	0.014976	0.294551	702.946488	0.026112	0.018683
RS	3	0.023285	0.294551	732.096932	0.027195	0.023685
RS	4	0.032195	0.178473	1242.628123	0.046159	0.039203
RS	5	0.041749	0.178473	1260.678654	0.046830	0.041922
RS	6	0.051993	0.218818	1044.865725	0.038813	0.035515
RS	7	0.062978	0.218818	1063.720822	0.039514	0.037195
RS	8	0.074756	0.311421	764.536941	0.028400	0.027170
RS	9	0.087385	0.311421	786.158297	0.029203	0.028303
RS	10	0.100928	0.450932	560.604183	0.020825	0.020427
RS	11	0.115449	0.450932	581.476934	0.021600	0.021431
RS	12	0.131019	0.627805	434.415483	0.016137	0.016257
RS	13	0.147715	0.627805	453.224364	0.016836	0.017159
RS	14	0.165617	0.853523	348.513329	0.012946	0.013367
RS	15	0.184813	0.853523	365.160291	0.013564	0.014027
RS	16	0.205396	1.126452	290.321960	0.010784	0.011225
RS	17	0.227467	1.126452	305.111933	0.011334	0.011752
RS	18	0.251133	1.413576	255.736073	0.009500	0.009911
RS	19	0.276509	1.413576	269.229934	0.010001	0.010436
RS	20	0.303719	1.680761	238.452610	0.008858	0.009338
RS	21	0.332896	1.680761	251.197695	0.009331	0.009906
RS	22	0.364181	1.915248	232.211285	0.008626	0.009283
RS	23	0.397727	1.915248	244.593304	0.009086	0.009866
RS	24	0.433698	2.120479	232.626477	0.008641	0.009495
RS	25	0.472268	2.120479	244.871207	0.009096	0.010039
RS	26	0.513626	2.290717	238.470808	0.008858	0.009839
RS	27	0.557972	2.290717	250.732779	0.009314	0.010346
RS	28	0.605524	2.405717	250.800234	0.009316	0.010373
RS	29	0.656511	2.405717	263.211762	0.009777	0.010885
RS	30	0.711184	2.451984	270.666730	0.010054	0.011207
RS	31	0.769808	2.451984	283.284141	0.010523	0.011761
RS	32	0.832669	2.437107	297.753185	0.011061	0.012386
RS	33	0.900072	2.437107	310.451136	0.011532	0.012990
RS	34	0.972347	2.384695	330.020873	0.012259	0.013849
RS	35	1.049845	2.384695	342.406189	0.012719	0.014469
RS	36	1.132944	2.319484	364.185664	0.013528	0.015433
RS	37	1.222048	2.319484	375.585034	0.013952	0.016012
RS	38	1.317592	2.258851	396.386772	0.014724	0.016932
RS	39	1.420041	2.258851	405.917258	0.015078	0.017402
RS	40	1.529894	2.212498	422.747549	0.015704	0.018134
RS	41	1.647686	2.212498	429.452359	0.015953	0.018433
RS	42	1.773990	2.183927	440.073540	0.016347	0.018869
RS	43	1.909423	2.183927	443.081997	0.016459	0.018955
RS	44	2.054643	2.172476	446.343421	0.016580	0.019047
RS	45	2.210358	2.172476	445.003848	0.016530	0.018904
RS	46	2.377326	2.175055	440.838860	0.016376	0.018663
RS	47	2.556362	2.175055	434.795041	0.016151	0.018301
RS	48	2.748336	2.187179	423.998155	0.015750	0.017782
RS	49	2.954184	2.187179	413.207624	0.015349	0.017228
RS	50	3.174908	2.204304	396.977452	0.014746	0.016501
RS	51	3.411585	2.204304	381.709552	0.014179	0.015789
RS	52	3.665365	2.223513	361.191770	0.013417	0.014912
RS	53	3.937487	2.223513	342.054335	0.012706	0.014076
RS	54	4.229274	2.259416	316.279941	0.011749	0.013026
RS	55	4.542149	2.259416	294.682464	0.010946	0.012115
RS	56	4.877635	2.259416	271.785883	0.010096	0.011163
RS	57	5.237367	2.259416	247.953799	0.009211	0.010182
RS	58	5.623096	2.635390	194.137469	0.007212	0.008136
RS	59	6.036702	2.635390	177.612764	0.006598	0.007427
RS	60	6.480199	2.635390	160.640500	0.005967	0.006704
RS	61	6.955747	2.635390	143.513120	0.005331	0.005980
RS	62	7.465663	2.635390	126.531136	0.004700	0.005268
RS	63	8.012430	2.635390	562.527588	0.020896	0.023636
PA	4+25*2+4+6 0.074109760 0.018368446 8.012429751 0.294551172 0.178472701 0.218818176 0.311421000 0.450931641 0.627804916 0.853522725 1.126452282 1.413575925 1.680760681 1.915247973 2.120479304 2.290717361 2.405716653 2.451984099 2.437106708 2.384695360 2.319484027 2.258851274 2.212497754 2.183927106 2.172476469 2.175054573 2.187179131 2.204303590 2.223513375 2.259416134 2.635389575
//
IT	3613
RD	7
LK	-292803.676661
QD	-438.032027 -> -394.349937
RI	0.0519714974
TR	0.071957	0.018688
MT	8.187507
MM	C_pi: 1.428226, n_recomb: 28453.292811
RS	0	0.000000	0.328435	614.160434	0.021585	0.001377
RS	1	0.007263	0.328435	643.890013	0.022630	0.009122
RS	2	0.015054	0.328435	673.939682	0.023686	0.017321
RS	3	0.023411	0.328435	704.137599	0.024747	0.021774
RS	4	0.032375	0.180938	1317.159152	0.046292	0.039709
RS	5	0.041989	0.180938	1337.277774	0.046999	0.042106
RS	6	0.052303	0.219343	1121.453334	0.039414	0.036039
RS	7	0.063365	0.219343	1141.793016	0.040129	0.037637
RS	8	0.075230	0.311074	823.556624	0.028944	0.027569
RS	9	0.087958	0.311074	846.814520	0.029762	0.028716
RS	10	0.101610	0.450563	603.673552	0.021216	0.020699
RS	11	0.116253	0.450563	626.167165	0.022007	0.021721
RS	12	0.131961	0.627671	467.545108	0.016432	0.016445
RS	13	0.148809	0.627671	487.827922	0.017145	0.017373
RS	14	0.166880	0.856434	373.817274	0.013138	0.013477
RS	15	0.186265	0.856434	391.747815	0.013768	0.014169
RS	16	0.207057	1.138140	309.394237	0.010874	0.011259
RS	17	0.229359	1.138140	325.266030	0.011432	0.011809
RS	18	0.253282	1.438187	270.850778	0.009519	0.009889
RS	19	0.278942	1.438187	285.272369	0.010026	0.010428
RS	20	0.306465	1.718858	251.486563	0.008839	0.009282
RS	21	0.335988	1.718858	265.069792	0.009316	0.009856
RS	22	0.367655	1.966325	244.217353	0.008583	0.009201
RS	23	0.401622	1.966325	257.392639	0.009046	0.009787
RS	24	0.438057	2.185717	243.980231	0.008575	0.009384
RS	25	0.477138	2.185717	256.994043	0.009032	0.009931
RS	26	0.519057	2.370912	249.428032	0.008766	0.009696
RS	27	0.564021	2.370912	262.452082	0.009224	0.010202
RS	28	0.612251	2.496937	261.996020	0.009208	0.010204
RS	29	0.663984	2.496937	275.193685	0.009672	0.010712
RS	30	0.719474	2.545829	283.137984	0.009951	0.011029
RS	31	0.778995	2.545829	296.603840	0.010424	0.011576
RS	32	0.842839	2.525259	312.669162	0.010989	0.012221
RS	33	0.911320	2.525259	326.301110	0.011468	0.012816
RS	34	0.984776	2.462756	348.337254	0.012242	0.013715
RS	35	1.063566	2.462756	361.728669	0.012713	0.014328
RS	36	1.148079	2.387282	386.376381	0.013579	0.015341
RS	37	1.238731	2.387282	398.797163	0.014016	0.015917
RS	38	1.335967	2.318760	422.327524	0.014843	0.016885
RS	39	1.440266	2.318760	432.807180	0.015211	0.017358
RS	40	1.552140	2.267895	451.735061	0.015876	0.018125
RS	41	1.672140	2.267895	459.224458	0.016140	0.018434
RS	42	1.800856	2.238212	471.000376	0.016553	0.018887
RS	43	1.938921	2.238212	474.558885	0.016679	0.018989
RS	44	2.087014	2.228544	477.967556	0.016798	0.019081
RS	45	2.245864	2.228544	476.910223	0.016761	0.018959
RS	46	2.416251	2.234997	472.050223	0.016590	0.018706
RS	47	2.599014	2.234997	466.019188	0.016378	0.018369
RS	48	2.795051	2.252149	453.978152	0.015955	0.017834
RS	49	3.005328	2.252149	442.942810	0.015567	0.017308
RS	50	3.230877	2.274594	425.198401	0.014944	0.016567
RS	51	3.472809	2.274594	409.437398	0.014390	0.015882
RS	52	3.732313	2.298929	387.288050	0.013611	0.014997
RS	53	4.010666	2.298929	367.416027	0.012913	0.014185
RS	54	4.309236	2.342837	339.426876	0.011929	0.013113
RS	55	4.629492	2.342837	316.967559	0.011140	0.012225
RS	56	4.973009	2.342837	293.029751	0.010299	0.011292
RS	57	5.341478	2.342837	267.990480	0.009419	0.010324
RS	58	5.736709	2.787977	206.468347	0.007256	0.008105
RS	59	6.160647	2.787977	189.938695	0.006675	0.007439
RS	60	6.615376	2.787977	172.793290	0.006073	0.006754
RS	61	7.103135	2.787977	155.325023	0.005459	0.006062
RS	62	7.626320	2.787977	137.841232	0.004844	0.005374
RS	63	8.187507	2.787977	634.743647	0.022308	0.024913
PA	4+25*2+4+6 0.071957411 0.018687720 8.187506513 0.328434602 0.180937777 0.219342592 0.311074110 0.450563095 0.627670802 0.856433527 1.138140324 1.438186675 1.718858367 1.966324857 2.185716981 2.370911781 2.496936836 2.545828537 2.525259196 2.462755781 2.387281713 2.318759811 2.267895073 2.238212038 2.228544468 2.234997252 2.252149392 2.274594441 2.298928963 2.342836631 2.787977405
//
IT	5579
RD	8
LK	-292717.967905
QD	-411.765136 -> -372.232498
RI	0.0463278398
TR	0.069976	0.018997
MT	8.350495
MM	C_pi: 1.479807, n_recomb: 29948.129968
RS	0	0.000000	0.362413	588.664432	0.019656	0.001286
RS	1	0.007296	0.362413	618.618441	0.020656	0.008529
RS	2	0.015125	0.362413	649.111216	0.021675	0.016159
RS	3	0.023525	0.362413	679.999344	0.022706	0.020185
RS	4	0.032538	0.183415	1387.044612	0.046315	0.040115
RS	5	0.042209	0.183415	1409.259741	0.047057	0.042246
RS	6	0.052585	0.220573	1191.919738	0.039799	0.036419
RS	7	0.063719	0.220573	1213.853732	0.040532	0.037947
RS	8	0.075664	0.311823	878.491224	0.029334	0.027874
RS	9	0.088482	0.311823	903.398938	0.030165	0.029032
RS	10	0.102234	0.451497	644.300308	0.021514	0.020922
RS	11	0.116990	0.451497	668.387210	0.022318	0.021954
RS	12	0.132823	0.628752	499.305120	0.016672	0.016612
RS	13	0.149810	0.628752	521.031469	0.017398	0.017557
RS	14	0.168038	0.859848	398.423468	0.013304	0.013582
RS	15	0.187595	0.859848	417.615658	0.013945	0.014299
RS	16	0.208579	1.148960	328.102627	0.010956	0.011300
RS	17	0.231095	1.148960	345.041365	0.011521	0.011867
RS	18	0.255253	1.460255	285.767802	0.009542	0.009880
RS	19	0.281174	1.460255	301.106207	0.010054	0.010428
RS	20	0.308986	1.752803	264.414533	0.008829	0.009241
RS	21	0.338828	1.752803	278.827158	0.009310	0.009818
RS	22	0.370847	2.011932	256.154027	0.008553	0.009134
RS	23	0.405202	2.011932	270.114114	0.009019	0.009721
RS	24	0.442064	2.244568	255.249588	0.008523	0.009289
RS	25	0.481615	2.244568	269.021967	0.008983	0.009836
RS	26	0.524053	2.444440	260.229376	0.008689	0.009569
RS	27	0.569586	2.444440	274.000491	0.009149	0.010072
RS	28	0.618443	2.581855	272.925053	0.009113	0.010049
RS	29	0.670864	2.581855	286.888532	0.009580	0.010550
RS	30	0.727109	2.634035	295.217973	0.009858	0.010861
RS	31	0.787459	2.634035	309.508332	0.010335	0.011400
RS	32	0.852212	2.608468	327.075663	0.010921	0.012060
RS	33	0.921690	2.608468	341.617667	0.011407	0.012647
RS	34	0.996238	2.536490	366.052556	0.012223	0.013579
RS	35	1.076224	2.536490	380.430356	0.012703	0.014187
RS	36	1.162047	2.451264	407.912245	0.013621	0.015243
RS	37	1.254132	2.451264	421.342153	0.014069	0.015818
RS	38	1.352936	2.375202	447.598528	0.014946	0.016828
RS	39	1.458949	2.375202	459.023814	0.015327	0.017306
RS	40	1.572697	2.319967	480.069388	0.016030	0.018105
RS	41	1.694745	2.319967	488.348171	0.016306	0.018426
RS	42	1.825698	2.289088	501.312842	0.016739	0.018896
RS	43	1.966206	2.289088	505.433061	0.016877	0.019015
RS	44	2.116966	2.280928	509.029390	0.016997	0.019110
RS	45	2.278726	2.280928	508.270894	0.016972	0.019010
RS	46	2.452289	2.290854	502.757459	0.016788	0.018749
RS	47	2.638516	2.290854	496.758825	0.016587	0.018437
RS	48	2.838331	2.312565	483.517116	0.016145	0.017890
RS	49	3.052725	2.312565	472.257605	0.015769	0.017391
RS	50	3.282763	2.339846	453.043281	0.015128	0.016640
RS	51	3.529585	2.339846	436.809206	0.014586	0.015981
RS	52	3.794417	2.368852	413.067789	0.013793	0.015088
RS	53	4.078572	2.368852	392.480263	0.013105	0.014299
RS	54	4.383460	2.420213	362.300272	0.012098	0.013207
RS	55	4.710594	2.420213	338.997539	0.011319	0.012341
RS	56	5.061598	2.420213	314.040246	0.010486	0.011423
RS	57	5.438212	2.420213	287.818204	0.009611	0.010467
RS	58	5.842306	2.934198	218.400213	0.007293	0.008083
RS	59	6.275884	2.934198	201.896523	0.006742	0.007457
RS	60	6.741099	2.934198	184.620428	0.006165	0.006806
RS	61	7.240258	2.934198	166.863222	0.005572	0.006141
RS	62	7.775837	2.934198	148.936466	0.004973	0.005475
RS	63	8.350495	2.934198	708.054784	0.023643	0.026163
PA	4+25*2+4+6 0.069975564 0.018997208 8.350495186 0.362412513 0.183414944 0.220572683 0.311823482 0.451496705 0.628751563 0.859847578 1.148960286 1.460255103 1.752802745 2.011932411 2.244567601 2.444440331 2.581854515 2.634035042 2.608468102 2.536490418 2.451263511 2.375202096 2.319967447 2.289088449 2.280927673 2.290853746 2.312564532 2.339845732 2.368852117 2.420212782 2.934197684
//
IT	4589
RD	9
LK	-292640.344207
QD	-387.877189 -> -351.957499
RI	0.0417370661
TR	0.068141	0.019294
MT	8.504066
MM	C_pi: 1.529174, n_recomb: 31409.306991
RS	0	0.000000	0.396422	566.869939	0.018048	0.001206
RS	1	0.007327	0.396422	596.904058	0.019004	0.008010
RS	2	0.015191	0.396422	627.651250	0.019983	0.015152
RS	3	0.023631	0.396422	658.992610	0.020981	0.018838
RS	4	0.032690	0.185793	1453.695418	0.046282	0.040452
RS	5	0.042412	0.185793	1477.997877	0.047056	0.042363
RS	6	0.052847	0.222217	1257.560544	0.040038	0.036692
RS	7	0.064047	0.222217	1281.163443	0.040789	0.038166
RS	8	0.076066	0.313231	930.181413	0.029615	0.028109
RS	9	0.088967	0.313231	956.744208	0.030461	0.029279
RS	10	0.102813	0.453207	682.967101	0.021744	0.021108
RS	11	0.117673	0.453207	708.622227	0.022561	0.022148
RS	12	0.133623	0.630535	529.949601	0.016872	0.016762
RS	13	0.150741	0.630535	553.092970	0.017609	0.017718
RS	14	0.169113	0.863449	422.442525	0.013450	0.013684
RS	15	0.188831	0.863449	442.876805	0.014100	0.014420
RS	16	0.209994	1.158940	346.480178	0.011031	0.011345
RS	17	0.232708	1.158940	364.471856	0.011604	0.011926
RS	18	0.257086	1.480245	300.468101	0.009566	0.009880
RS	19	0.283250	1.480245	316.711966	0.010083	0.010435
RS	20	0.311331	1.783513	277.180387	0.008825	0.009211
RS	21	0.341470	1.783513	292.412194	0.009310	0.009790
RS	22	0.373817	2.053381	267.942386	0.008531	0.009080
RS	23	0.408534	2.053381	282.676796	0.009000	0.009666
RS	24	0.445796	2.298694	266.336349	0.008480	0.009206
RS	25	0.485787	2.298694	280.854451	0.008942	0.009752
RS	26	0.528708	2.513183	270.768673	0.008621	0.009453
RS	27	0.574775	2.513183	285.269692	0.009082	0.009953
RS	28	0.624216	2.662461	283.478296	0.009025	0.009904
RS	29	0.677281	2.662461	298.185521	0.009494	0.010400
RS	30	0.734233	2.718660	306.791794	0.009768	0.010701
RS	31	0.795359	2.718660	321.881355	0.010248	0.011232
RS	32	0.860963	2.688781	340.849537	0.010852	0.011903
RS	33	0.931374	2.688781	356.276870	0.011343	0.012483
RS	34	1.006944	2.607870	383.034849	0.012195	0.013443
RS	35	1.088052	2.607870	398.379655	0.012683	0.014046
RS	36	1.175102	2.513285	428.655892	0.013647	0.015141
RS	37	1.268531	2.513285	443.084931	0.014107	0.015715
RS	38	1.368805	2.429925	472.063646	0.015029	0.016763
RS	39	1.476427	2.429925	484.436123	0.015423	0.017247
RS	40	1.591934	2.370372	507.628271	0.016162	0.018077
RS	41	1.715904	2.370372	516.709545	0.016451	0.018409
RS	42	1.848958	2.338147	530.917993	0.016903	0.018898
RS	43	1.991761	2.338147	535.622635	0.017053	0.019034
RS	44	2.145027	2.331176	539.476228	0.017176	0.019134
RS	45	2.309524	2.331176	539.045816	0.017162	0.019056
RS	46	2.486073	2.344144	532.954866	0.016968	0.018790
RS	47	2.675559	2.344144	527.020809	0.016779	0.018503
RS	48	2.878928	2.369919	512.655614	0.016322	0.017948
RS	49	3.097198	2.369919	501.203370	0.015957	0.017474
RS	50	3.331462	2.401535	480.590790	0.015301	0.016716
RS	51	3.582890	2.401535	463.911516	0.014770	0.016081
RS	52	3.852741	2.434735	438.639224	0.013965	0.015183
RS	53	4.142364	2.434735	417.358919	0.013288	0.014415
RS	54	4.453208	2.492954	385.030815	0.012258	0.013306
RS	55	4.786828	2.492954	360.901085	0.011490	0.012458
RS	56	5.144893	2.492954	334.942376	0.010664	0.011556
RS	57	5.529194	2.492954	307.556717	0.009792	0.010609
RS	58	5.941654	3.075201	230.072807	0.007325	0.008068
RS	59	6.384335	3.075201	213.615037	0.006801	0.007477
RS	60	6.859451	3.075201	196.237639	0.006248	0.006856
RS	61	7.369380	3.075201	178.228847	0.005674	0.006217
RS	62	7.916673	3.075201	159.902495	0.005091	0.005572
RS	63	8.504066	3.075201	782.680086	0.024919	0.027384
PA	4+25*2+4+6 0.068141475 0.019294103 8.504066267 0.396422038 0.185792693 0.222217235 0.313231270 0.453206541 0.630534845 0.863449492 1.158939682 1.480244595 1.783513434 2.053380779 2.298694471 2.513182755 2.662461139 2.718659687 2.688781205 2.607869850 2.513285217 2.429925187 2.370372471 2.338146652 2.331176228 2.344144187 2.369919308 2.401535305 2.434735489 2.492954409 3.075200883
//
IT	4537
RD	10
LK	-292569.781679
QD	-366.117886 -> -333.383749
RI	0.0379365838
TR	0.066438	0.019578
MT	8.649781
MM	C_pi: 1.576733, n_recomb: 32839.934749
RS	0	0.000000	0.430523	547.888553	0.016684	0.001135
RS	1	0.007356	0.430523	577.906655	0.017598	0.007549
RS	2	0.015253	0.430523	608.779167	0.018538	0.014266
RS	3	0.023730	0.430523	640.408451	0.019501	0.017675
RS	4	0.032832	0.188042	1517.861343	0.046220	0.040738
RS	5	0.042602	0.188042	1544.229056	0.047023	0.042467
RS	6	0.053092	0.224121	1319.231063	0.040172	0.036885
RS	7	0.064353	0.224121	1344.555796	0.040943	0.038316
RS	8	0.076442	0.315047	979.225900	0.029818	0.028294
RS	9	0.089421	0.315047	1007.443878	0.030677	0.029474
RS	10	0.103354	0.455373	720.051807	0.021926	0.021267
RS	11	0.118313	0.455373	747.252462	0.022754	0.022312
RS	12	0.134371	0.632710	559.683501	0.017043	0.016900
RS	13	0.151611	0.632710	584.220894	0.017790	0.017864
RS	14	0.170119	0.867034	445.983129	0.013581	0.013784
RS	15	0.189988	0.867034	467.642651	0.014240	0.014534
RS	16	0.211319	1.168069	364.583901	0.011102	0.011393
RS	17	0.234219	1.168069	383.616370	0.011681	0.011987
RS	18	0.258803	1.498381	314.977312	0.009591	0.009887
RS	19	0.285196	1.498381	332.116448	0.010113	0.010447
RS	20	0.313530	1.811460	289.787629	0.008824	0.009190
RS	21	0.343948	1.811460	305.828966	0.009313	0.009770
RS	22	0.376604	2.091366	279.570020	0.008513	0.009035
RS	23	0.411662	2.091366	295.068399	0.008985	0.009620
RS	24	0.449299	2.348953	277.220530	0.008442	0.009133
RS	25	0.489704	2.348953	292.471510	0.008906	0.009677
RS	26	0.533081	2.578101	281.022374	0.008557	0.009347
RS	27	0.579649	2.578101	296.236165	0.009021	0.009844
RS	28	0.629642	2.739739	293.635537	0.008941	0.009768
RS	29	0.683313	2.739739	309.064657	0.009411	0.010259
RS	30	0.740931	2.800693	317.840004	0.009678	0.010548
RS	31	0.802788	2.800693	333.703655	0.010162	0.011073
RS	32	0.869195	2.767152	353.970966	0.010779	0.011750
RS	33	0.940487	2.767152	370.258972	0.011275	0.012324
RS	34	1.017023	2.677801	399.258077	0.012158	0.013307
RS	35	1.099188	2.677801	415.550528	0.012654	0.013906
RS	36	1.187398	2.574192	448.574139	0.013659	0.015034
RS	37	1.282095	2.574192	463.992723	0.014129	0.015609
RS	38	1.383759	2.483718	495.684912	0.015094	0.016692
RS	39	1.492901	2.483718	509.007511	0.015500	0.017181
RS	40	1.610071	2.419861	534.375415	0.016272	0.018041
RS	41	1.735859	2.419861	544.274991	0.016574	0.018384
RS	42	1.870901	2.386130	559.787445	0.017046	0.018892
RS	43	2.015876	2.386130	565.103282	0.017208	0.019045
RS	44	2.171514	2.380040	569.296200	0.017335	0.019152
RS	45	2.338601	2.380040	569.227959	0.017333	0.019095
RS	46	2.517979	2.395631	562.651744	0.017133	0.018829
RS	47	2.710551	2.395631	556.819228	0.016956	0.018565
RS	48	2.917289	2.425001	541.422237	0.016487	0.018006
RS	49	3.139233	2.425001	529.812881	0.016133	0.017555
RS	50	3.377504	2.460463	507.888124	0.015466	0.016793
RS	51	3.633300	2.460463	490.794244	0.014945	0.016180
RS	52	3.907913	2.497392	464.062402	0.014131	0.015280
RS	53	4.202726	2.497392	442.112915	0.013463	0.014531
RS	54	4.519224	2.561877	407.689407	0.012414	0.013407
RS	55	4.859003	2.561877	382.747265	0.011655	0.012577
RS	56	5.223775	2.561877	355.802518	0.010834	0.011687
RS	57	5.615379	2.561877	327.268909	0.009966	0.010750
RS	58	6.035789	3.211602	241.567022	0.007356	0.008058
RS	59	6.487123	3.211602	225.168496	0.006857	0.007498
RS	60	6.971656	3.211602	207.711052	0.006325	0.006906
RS	61	7.491830	3.211602	189.478791	0.005770	0.006291
RS	62	8.050267	3.211602	170.786321	0.005201	0.005664
RS	63	8.649781	3.211602	858.680289	0.026147	0.028572
PA	4+25*2+4+6 0.066437826 0.019577587 8.649780605 0.430523204 0.188041623 0.224120726 0.315047342 0.455373001 0.632710138 0.867033968 1.168069056 1.498381042 1.811459923 2.091366060 2.348952983 2.578101338 2.739739281 2.800693219 2.767151509 2.677800960 2.574191713 2.483718001 2.419860723 2.386130372 2.380039565 2.395631142 2.425000965 2.460463129 2.497392006 2.561877165 3.211602442
//
IT	4391
RD	11
LK	-292505.452382
QD	-346.254092 -> -316.347019
RI	0.0347298920
TR	0.064851	0.019848
MT	8.788629
MM	C_pi: 1.622749, n_recomb: 34242.160674
RS	0	0.000000	0.464868	530.975443	0.015506	0.001070
RS	1	0.007383	0.464868	560.906349	0.016381	0.007135
RS	2	0.015310	0.464868	591.808008	0.017283	0.013476
RS	3	0.023823	0.464868	623.601423	0.018212	0.016654
RS	4	0.032964	0.190157	1580.013539	0.046142	0.040987
RS	5	0.042781	0.190157	1608.419442	0.046972	0.042562
RS	6	0.053322	0.226194	1377.515836	0.040229	0.037018
RS	7	0.064641	0.226194	1404.601007	0.041020	0.038414
RS	8	0.076795	0.317117	1026.067793	0.029965	0.028439
RS	9	0.089848	0.317117	1055.937247	0.030837	0.029631
RS	10	0.103863	0.457803	755.828472	0.022073	0.021405
RS	11	0.118914	0.457803	784.553780	0.022912	0.022455
RS	12	0.135075	0.635078	588.669936	0.017191	0.017028
RS	13	0.152430	0.635078	614.581204	0.017948	0.017998
RS	14	0.171066	0.870469	469.137310	0.013701	0.013880
RS	15	0.191077	0.870469	492.007571	0.014368	0.014644
RS	16	0.212566	1.176352	382.466105	0.011169	0.011444
RS	17	0.235642	1.176352	402.528942	0.011755	0.012047
RS	18	0.260421	1.514818	329.327164	0.009618	0.009899
RS	19	0.287029	1.514818	347.352709	0.010144	0.010464
RS	20	0.315602	1.836938	302.255197	0.008827	0.009176
RS	21	0.346284	1.836938	319.097431	0.009319	0.009756
RS	22	0.379232	2.126317	291.045946	0.008500	0.008998
RS	23	0.414611	2.126317	307.298674	0.008974	0.009581
RS	24	0.452603	2.395848	287.908483	0.008408	0.009067
RS	25	0.493399	2.395848	303.880205	0.008874	0.009610
RS	26	0.537208	2.639698	291.001553	0.008498	0.009250
RS	27	0.584250	2.639698	306.911899	0.008963	0.009745
RS	28	0.634766	2.814205	303.409768	0.008861	0.009641
RS	29	0.689010	2.814205	319.539835	0.009332	0.010128
RS	30	0.747260	2.880603	328.382931	0.009590	0.010402
RS	31	0.809809	2.880603	344.996408	0.010075	0.010922
RS	32	0.876977	2.844024	366.460800	0.010702	0.011602
RS	33	0.949103	2.844024	383.585229	0.011202	0.012170
RS	34	1.026554	2.746686	414.741078	0.012112	0.013172
RS	35	1.109723	2.746686	431.961687	0.012615	0.013767
RS	36	1.199032	2.634352	467.678673	0.013658	0.014925
RS	37	1.294934	2.634352	484.076727	0.014137	0.015500
RS	38	1.397917	2.536918	518.467630	0.015141	0.016616
RS	39	1.508502	2.536918	532.742816	0.015558	0.017110
RS	40	1.627251	2.468758	560.311615	0.016363	0.017998
RS	41	1.754767	2.468758	571.045217	0.016677	0.018352
RS	42	1.891697	2.433372	587.921779	0.017170	0.018880
RS	43	2.038735	2.433372	593.876006	0.017343	0.019049
RS	44	2.196630	2.427878	598.492747	0.017478	0.019166
RS	45	2.366180	2.427878	598.821641	0.017488	0.019128
RS	46	2.548248	2.445711	591.857317	0.017284	0.018865
RS	47	2.743758	2.445711	586.164395	0.017118	0.018623
RS	48	2.953701	2.478238	569.834354	0.016641	0.018062
RS	49	3.179143	2.478238	558.104393	0.016299	0.017634
RS	50	3.421229	2.517093	534.958889	0.015623	0.016871
RS	51	3.681187	2.517093	517.481568	0.015112	0.016279
RS	52	3.960337	2.557311	489.366604	0.014291	0.015378
RS	53	4.260095	2.557311	466.771396	0.013631	0.014646
RS	54	4.581983	2.627494	430.310722	0.012567	0.013510
RS	55	4.927634	2.627494	404.569463	0.011815	0.012695
RS	56	5.298804	2.627494	376.652337	0.011000	0.011817
RS	57	5.697376	2.627494	346.984343	0.010133	0.010887
RS	58	6.125373	3.343757	252.929699	0.007386	0.008052
RS	59	6.584967	3.343757	236.599679	0.006910	0.007521
RS	60	7.078490	3.343757	219.078265	0.006398	0.006955
RS	61	7.608449	3.343757	200.644620	0.005860	0.006361
RS	62	8.177533	3.343757	181.612949	0.005304	0.005752
RS	63	8.788629	3.343757	936.028426	0.027336	0.029730
PA	4+25*2+4+6 0.064850704 0.019847751 8.788629012 0.464867721 0.190156826 0.226194414 0.317116859 0.457803218 0.635077877 0.870468778 1.176352443 1.514818455 1.836937725 2.126317364 2.395847993 2.639698373 2.814204622 2.880602677 2.844024453 2.746685813 2.634352486 2.536918061 2.468757522 2.433371647 2.427877503 2.445711282 2.478238424 2.517093089 2.557310780 2.627494092 3.343757310
//
IT	4932
RD	12
LK	-292446.658618
QD	-328.073524 -> -300.686901
RI	0.0319824816
TR	0.063368	0.020105
MT	8.921425
MM	C_pi: 1.667407, n_recomb: 35617.253114
RS	0	0.000000	0.499586	515.613930	0.014477	0.001012
RS	1	0.007408	0.499586	545.401901	0.015313	0.006760
RS	2	0.015365	0.499586	576.257395	0.016179	0.012763
RS	3	0.023911	0.499586	608.117895	0.017074	0.015746
RS	4	0.033090	0.192148	1640.399305	0.046056	0.041207
RS	5	0.042949	0.192148	1670.815851	0.046910	0.042653
RS	6	0.053538	0.228381	1432.835809	0.040229	0.037104
RS	7	0.064912	0.228381	1461.708841	0.041039	0.038472
RS	8	0.077129	0.319346	1071.008533	0.030070	0.028555
RS	9	0.090250	0.319346	1102.522730	0.030955	0.029758
RS	10	0.104344	0.460375	790.491781	0.022194	0.021527
RS	11	0.119481	0.460375	820.721910	0.023043	0.022582
RS	12	0.135740	0.637524	617.014711	0.017323	0.017147
RS	13	0.153203	0.637524	644.281434	0.018089	0.018122
RS	14	0.171960	0.873700	491.958578	0.013812	0.013975
RS	15	0.192107	0.873700	516.026377	0.014488	0.014749
RS	16	0.213746	1.183831	400.159158	0.011235	0.011497
RS	17	0.236988	1.183831	421.242985	0.011827	0.012109
RS	18	0.261951	1.529710	343.537873	0.009645	0.009916
RS	19	0.288764	1.529710	362.441816	0.010176	0.010484
RS	20	0.317563	1.860196	314.596748	0.008833	0.009168
RS	21	0.348496	1.860196	332.231969	0.009328	0.009747
RS	22	0.381720	2.158539	302.382914	0.008490	0.008967
RS	23	0.417405	2.158539	319.381119	0.008967	0.009549
RS	24	0.455734	2.439726	298.411997	0.008378	0.009009
RS	25	0.496902	2.439726	315.093080	0.008847	0.009551
RS	26	0.541119	2.698319	300.721090	0.008443	0.009160
RS	27	0.588613	2.698319	317.312654	0.008909	0.009652
RS	28	0.639624	2.886160	312.822937	0.008783	0.009522
RS	29	0.694415	2.886160	329.634021	0.009255	0.010004
RS	30	0.753264	2.958654	338.448569	0.009502	0.010264
RS	31	0.816473	2.958654	355.788491	0.009989	0.010777
RS	32	0.884364	2.919634	378.349983	0.010623	0.011458
RS	33	0.957284	2.919634	396.286988	0.011126	0.012020
RS	34	1.035606	2.814728	429.513398	0.012059	0.013038
RS	35	1.119731	2.814728	447.642380	0.012568	0.013630
RS	36	1.210087	2.693935	485.995339	0.013645	0.014814
RS	37	1.307136	2.693935	503.361808	0.014133	0.015390
RS	38	1.411375	2.589675	540.430110	0.015173	0.016536
RS	39	1.523336	2.589675	555.658924	0.015601	0.017035
RS	40	1.643591	2.517212	585.447669	0.016437	0.017950
RS	41	1.772754	2.517212	597.029498	0.016762	0.018314
RS	42	1.911485	2.480041	615.324829	0.017276	0.018862
RS	43	2.060493	2.480041	621.943341	0.017462	0.019046
RS	44	2.220540	2.474891	627.066721	0.017606	0.019174
RS	45	2.392442	2.474891	627.826703	0.017627	0.019156
RS	46	2.577079	2.494627	620.571154	0.017423	0.018897
RS	47	2.775394	2.494627	615.055219	0.017268	0.018676
RS	48	2.988399	2.529914	597.892581	0.016787	0.018117
RS	49	3.217184	2.529914	586.078111	0.016455	0.017710
RS	50	3.462917	2.571746	561.805110	0.015773	0.016948
RS	51	3.726853	2.571746	543.975312	0.015273	0.016375
RS	52	4.010342	2.614850	514.555066	0.014447	0.015476
RS	53	4.314830	2.614850	491.337561	0.013795	0.014760
RS	54	4.641875	2.690194	452.902388	0.012716	0.013614
RS	55	4.993147	2.690194	426.374819	0.011971	0.012812
RS	56	5.370441	2.690194	397.498298	0.011160	0.011944
RS	57	5.775685	2.690194	366.708654	0.010296	0.011022
RS	58	6.210948	3.471951	264.183653	0.007417	0.008050
RS	59	6.678455	3.471951	247.929200	0.006961	0.007545
RS	60	7.180594	3.471951	230.356821	0.006468	0.007002
RS	61	7.719931	3.471951	211.740127	0.005945	0.006429
RS	62	8.299222	3.471951	192.391979	0.005402	0.005836
RS	63	8.921425	3.471951	1014.634971	0.028487	0.030856
PA	4+25*2+4+6 0.063367769 0.020104864 8.921425336 0.499586190 0.192148114 0.228381341 0.319345589 0.460375419 0.637523522 0.873699697 1.183831304 1.529709840 1.860196471 2.158538826 2.439726419 2.698319471 2.886159571 2.958653522 2.919634489 2.814728483 2.693934532 2.589675358 2.517211764 2.480040959 2.474890922 2.494626627 2.529913691 2.571746178 2.614850065 2.690193560 3.471951093
//
IT	4414
RD	13
LK	-292392.801930
QD	-311.388135 -> -286.257233
RI	0.0295965451
TR	0.061979	0.020350
MT	9.048707
MM	C_pi: 1.710834, n_recomb: 36966.180605
RS	0	0.000000	0.534806	501.426322	0.013564	0.000959
RS	1	0.007432	0.534806	531.025197	0.014365	0.006417
RS	2	0.015416	0.534806	561.772615	0.015197	0.012115
RS	3	0.023993	0.534806	593.620739	0.016058	0.014927
RS	4	0.033208	0.194026	1699.188391	0.045966	0.041406
RS	5	0.043108	0.194026	1731.588026	0.046842	0.042738
RS	6	0.053743	0.230646	1485.491152	0.040185	0.037153
RS	7	0.065169	0.230646	1516.171063	0.041015	0.038499
RS	8	0.077444	0.321672	1114.268511	0.030143	0.028648
RS	9	0.090631	0.321672	1147.418218	0.031040	0.029862
RS	10	0.104799	0.463014	824.178282	0.022295	0.021636
RS	11	0.120019	0.463014	855.893972	0.023153	0.022695
RS	12	0.136370	0.639981	644.787879	0.017443	0.017260
RS	13	0.153936	0.639981	673.392656	0.018216	0.018238
RS	14	0.172808	0.876703	514.483393	0.013918	0.014067
RS	15	0.193083	0.876703	539.736314	0.014601	0.014851
RS	16	0.214864	1.190569	417.680962	0.011299	0.011551
RS	17	0.238264	1.190569	439.776910	0.011897	0.012171
RS	18	0.263403	1.543198	357.622676	0.009674	0.009935
RS	19	0.290410	1.543198	377.397522	0.010209	0.010508
RS	20	0.319425	1.881444	326.823350	0.008841	0.009164
RS	21	0.350595	1.881444	345.244178	0.009339	0.009744
RS	22	0.384082	2.188297	313.589296	0.008483	0.008941
RS	23	0.420058	2.188297	331.324586	0.008963	0.009522
RS	24	0.458708	2.480849	308.743983	0.008352	0.008958
RS	25	0.500230	2.480849	326.123737	0.008822	0.009498
RS	26	0.544837	2.754203	310.198392	0.008391	0.009077
RS	27	0.592760	2.754203	327.456704	0.008858	0.009567
RS	28	0.644244	2.955769	321.902137	0.008708	0.009409
RS	29	0.699555	2.955769	339.375401	0.009181	0.009888
RS	30	0.758976	3.034983	348.068998	0.009416	0.010131
RS	31	0.822813	3.034983	366.112924	0.009904	0.010640
RS	32	0.891394	2.994078	389.676030	0.010541	0.011319
RS	33	0.965072	2.994078	408.402275	0.011048	0.011876
RS	34	1.044225	2.881991	443.614111	0.012001	0.012907
RS	35	1.129262	2.881991	462.631457	0.012515	0.013496
RS	36	1.220617	2.752981	503.559404	0.013622	0.014703
RS	37	1.318762	2.752981	521.882173	0.014118	0.015279
RS	38	1.424201	2.642021	561.601293	0.015192	0.016453
RS	39	1.537476	2.642021	577.783029	0.015630	0.016957
RS	40	1.659170	2.565262	609.803453	0.016496	0.017897
RS	41	1.789907	2.565262	622.245605	0.016833	0.018271
RS	42	1.930360	2.526190	642.009996	0.017367	0.018839
RS	43	2.081252	2.526190	649.316449	0.017565	0.019037
RS	44	2.243357	2.521163	655.024589	0.017720	0.019179
RS	45	2.417510	2.521163	656.247556	0.017753	0.019178
RS	46	2.604605	2.542496	648.795602	0.017551	0.018926
RS	47	2.805605	2.542496	643.492256	0.017408	0.018724
RS	48	3.021543	2.580185	625.595980	0.016923	0.018170
RS	49	3.253529	2.580185	613.731730	0.016603	0.017782
RS	50	3.502755	2.624620	588.423667	0.015918	0.017023
RS	51	3.770503	2.624620	570.271488	0.015427	0.016469
RS	52	4.058149	2.670240	539.624024	0.014598	0.015572
RS	53	4.367173	2.670240	515.807164	0.013953	0.014872
RS	54	4.699163	2.750243	475.462138	0.012862	0.013717
RS	55	5.055825	2.750243	448.160734	0.012124	0.012928
RS	56	5.438994	2.750243	418.337417	0.011317	0.012070
RS	57	5.850638	2.750243	386.438447	0.010454	0.011154
RS	58	6.292876	3.596372	275.341375	0.007448	0.008051
RS	59	6.767979	3.596372	259.168173	0.007011	0.007570
RS	60	7.278391	3.596372	241.555769	0.006535	0.007049
RS	61	7.826735	3.596372	222.771745	0.006026	0.006494
RS	62	8.415831	3.596372	203.126852	0.005495	0.005916
RS	63	9.048707	3.596372	1094.394134	0.029605	0.031952
PA	4+25*2+4+6 0.061979071 0.020349546 9.048707024 0.534806488 0.194025935 0.230645931 0.321672211 0.463014318 0.639981321 0.876702640 1.190569113 1.543198320 1.881443927 2.188297124 2.480848593 2.754202931 2.955769190 3.034983226 2.994077684 2.881991189 2.752980988 2.642020795 2.565262178 2.526189792 2.521163425 2.542495721 2.580184994 2.624619507 2.670240470 2.750243256 3.596372489
//
IT	4891
RD	14
LK	-292343.365938
QD	-296.033523 -> -272.928301
RI	0.0274992618
TR	0.060676	0.020582
MT	9.170970
MM	C_pi: 1.753126, n_recomb: 38289.472025
RS	0	0.000000	0.570662	488.124329	0.012748	0.000910
RS	1	0.007454	0.570662	517.493833	0.013515	0.006102
RS	2	0.015464	0.570662	548.079924	0.014314	0.011519
RS	3	0.024072	0.570662	579.847921	0.015144	0.014182
RS	4	0.033320	0.195798	1756.522247	0.045875	0.041587
RS	5	0.043259	0.195798	1790.876644	0.046772	0.042821
RS	6	0.053938	0.232960	1535.731124	0.040108	0.037172
RS	7	0.065413	0.232960	1568.229163	0.040957	0.038499
RS	8	0.077743	0.324054	1156.012493	0.030191	0.028724
RS	9	0.090993	0.324054	1190.786115	0.031100	0.029947
RS	10	0.105231	0.465669	856.986598	0.022382	0.021734
RS	11	0.120529	0.465669	890.168716	0.023248	0.022798
RS	12	0.136968	0.642409	672.037391	0.017551	0.017367
RS	13	0.154633	0.642409	701.963317	0.018333	0.018347
RS	14	0.173614	0.879481	536.726861	0.014018	0.014157
RS	15	0.194011	0.879481	563.152647	0.014708	0.014949
RS	16	0.215927	1.196628	435.040786	0.011362	0.011605
RS	17	0.239478	1.196628	458.140146	0.011965	0.012233
RS	18	0.264784	1.555425	371.585267	0.009705	0.009958
RS	19	0.291976	1.555425	392.223618	0.010244	0.010534
RS	20	0.321196	1.900872	338.939161	0.008852	0.009164
RS	21	0.352594	1.900872	358.138411	0.009353	0.009744
RS	22	0.386332	2.215797	324.673064	0.008479	0.008921
RS	23	0.422585	2.215797	343.137435	0.008962	0.009501
RS	24	0.461540	2.519432	318.913731	0.008329	0.008911
RS	25	0.503400	2.519432	336.981940	0.008801	0.009451
RS	26	0.548380	2.807536	319.447874	0.008343	0.009000
RS	27	0.596713	2.807536	337.359139	0.008811	0.009488
RS	28	0.648648	3.023173	330.668409	0.008636	0.009303
RS	29	0.704456	3.023173	348.785849	0.009109	0.009778
RS	30	0.764423	3.109676	357.273235	0.009331	0.010004
RS	31	0.828860	3.109676	375.999534	0.009820	0.010508
RS	32	0.898101	3.067409	400.472188	0.010459	0.011184
RS	33	0.972504	3.067409	419.964739	0.010968	0.011736
RS	34	1.052453	2.948504	457.077671	0.011937	0.012777
RS	35	1.138361	2.948504	476.963061	0.012457	0.013364
RS	36	1.230674	2.811505	520.402439	0.013591	0.014591
RS	37	1.329867	2.811505	539.668235	0.014094	0.015168
RS	38	1.436455	2.693957	582.007078	0.015200	0.016367
RS	39	1.550989	2.693957	599.139101	0.015648	0.016876
RS	40	1.674060	2.612911	633.397526	0.016542	0.017841
RS	41	1.806306	2.612911	646.709623	0.016890	0.018224
RS	42	1.948410	2.571843	667.985602	0.017446	0.018812
RS	43	2.101106	2.571843	676.001052	0.017655	0.019023
RS	44	2.265185	2.566748	682.366563	0.017821	0.019179
RS	45	2.441496	2.566748	684.081953	0.017866	0.019195
RS	46	2.630949	2.589407	676.524353	0.017669	0.018952
RS	47	2.834525	2.589407	671.467122	0.017537	0.018769
RS	48	3.053276	2.629179	652.933053	0.017053	0.018220
RS	49	3.288334	2.629179	641.052284	0.016742	0.017851
RS	50	3.540914	2.675877	614.799935	0.016057	0.017098
RS	51	3.812323	2.675877	596.354678	0.015575	0.016560
RS	52	4.103963	2.723677	564.557953	0.014744	0.015667
RS	53	4.417343	2.723677	540.164454	0.014107	0.014981
RS	54	4.754084	2.807877	497.975553	0.013006	0.013820
RS	55	5.115927	2.807877	469.913013	0.012273	0.013042
RS	56	5.504743	2.807877	439.155760	0.011469	0.012192
RS	57	5.922543	2.807877	406.160097	0.010608	0.011282
RS	58	6.371488	3.717210	286.405371	0.007480	0.008054
RS	59	6.853898	3.717210	270.318475	0.007060	0.007595
RS	60	7.372270	3.717210	252.675805	0.006599	0.007094
RS	61	7.929283	3.717210	233.738540	0.006105	0.006556
RS	62	8.527818	3.717210	213.814685	0.005584	0.005993
RS	63	9.170970	3.717210	1175.177140	0.030692	0.033018
PA	4+25*2+4+6 0.060675654 0.020582360 9.170970056 0.570662447 0.195797577 0.232960252 0.324054170 0.465669447 0.642408618 0.879480963 1.196627689 1.555425275 1.900872443 2.215796505 2.519432042 2.807536300 3.023173320 3.109675739 3.067409425 2.948504428 2.811504833 2.693956614 2.612911191 2.571843418 2.566748455 2.589406641 2.629179118 2.675876601 2.723677061 2.807877463 3.717209863
//
IT	4420
RD	15
LK	-292297.901286
QD	-281.867437 -> -260.587004
RI	0.0256373063
TR	0.059450	0.020804
MT	9.288658
MM	C_pi: 1.794363, n_recomb: 39587.583247
RS	0	0.000000	0.607276	475.502356	0.012011	0.000864
RS	1	0.007476	0.607276	504.606717	0.012747	0.005811
RS	2	0.015511	0.607276	534.984781	0.013514	0.010970
RS	3	0.024146	0.607276	566.613715	0.014313	0.013499
RS	4	0.033427	0.197471	1812.501683	0.045785	0.041754
RS	5	0.043402	0.197471	1848.782317	0.046701	0.042901
RS	6	0.054123	0.235308	1583.732053	0.040006	0.037168
RS	7	0.065645	0.235308	1618.053915	0.040873	0.038479
RS	8	0.078028	0.326462	1196.371971	0.030221	0.028784
RS	9	0.091338	0.326462	1232.756045	0.031140	0.030016
RS	10	0.105642	0.468311	888.986832	0.022456	0.021825
RS	11	0.121016	0.468311	923.616331	0.023331	0.022892
RS	12	0.137538	0.644781	698.797936	0.017652	0.017469
RS	13	0.155297	0.644781	730.028454	0.018441	0.018451
RS	14	0.174382	0.882045	558.699662	0.014113	0.014245
RS	15	0.194895	0.882045	586.286147	0.014810	0.015045
RS	16	0.216941	1.202084	452.239008	0.011424	0.011660
RS	17	0.240635	1.202084	476.332981	0.012032	0.012295
RS	18	0.266101	1.566515	385.428982	0.009736	0.009983
RS	19	0.293470	1.566515	406.923542	0.010279	0.010562
RS	20	0.322886	1.918654	350.947501	0.008865	0.009167
RS	21	0.354501	1.918654	370.918153	0.009370	0.009748
RS	22	0.388479	2.241243	335.637969	0.008478	0.008905
RS	23	0.424997	2.241243	354.823640	0.008963	0.009484
RS	24	0.464245	2.555675	328.929454	0.008309	0.008870
RS	25	0.506428	2.555675	347.676338	0.008782	0.009408
RS	26	0.551764	2.858473	328.484664	0.008298	0.008928
RS	27	0.600489	2.858473	347.035803	0.008766	0.009415
RS	28	0.652857	3.088488	339.142263	0.008567	0.009202
RS	29	0.709140	3.088488	357.886723	0.009040	0.009675
RS	30	0.769631	3.182790	366.089987	0.009248	0.009883
RS	31	0.834644	3.182790	385.477909	0.009737	0.010382
RS	32	0.904517	3.139653	410.773018	0.010376	0.011054
RS	33	0.979614	3.139653	431.009495	0.010887	0.011602
RS	34	1.060325	3.014279	469.939401	0.011871	0.012651
RS	35	1.147070	3.014279	490.672387	0.012395	0.013234
RS	36	1.240300	2.869495	536.559457	0.013554	0.014480
RS	37	1.340500	2.869495	556.754041	0.014064	0.015058
RS	38	1.448190	2.745471	601.676439	0.015199	0.016279
RS	39	1.563932	2.745471	619.754331	0.015655	0.016793
RS	40	1.688326	2.660157	656.249958	0.016577	0.017781
RS	41	1.822020	2.660157	670.439273	0.016936	0.018174
RS	42	1.965708	2.617015	693.263195	0.017512	0.018781
RS	43	2.120139	2.617015	702.006073	0.017733	0.019005
RS	44	2.286115	2.611681	709.096433	0.017912	0.019175
RS	45	2.464499	2.611681	711.331070	0.017969	0.019207
RS	46	2.656219	2.635427	703.753238	0.017777	0.018974
RS	47	2.862271	2.635427	698.973410	0.017656	0.018809
RS	48	3.083728	2.677000	679.893224	0.017174	0.018268
RS	49	3.321741	2.677000	668.027573	0.016875	0.017917
RS	50	3.577548	2.725652	640.919886	0.016190	0.017170
RS	51	3.852478	2.725652	622.209840	0.015717	0.016648
RS	52	4.147963	2.775328	589.340120	0.014887	0.015761
RS	53	4.465537	2.775328	564.392433	0.014257	0.015087
RS	54	4.806853	2.863303	520.426308	0.013146	0.013922
RS	55	5.173685	2.863303	491.615610	0.012418	0.013154
RS	56	5.567941	2.863303	459.937620	0.011618	0.012313
RS	57	5.991672	2.863303	425.858312	0.010757	0.011408
RS	58	6.447080	3.834649	297.375103	0.007512	0.008059
RS	59	6.936535	3.834649	281.379212	0.007108	0.007621
RS	60	7.462581	3.834649	263.715224	0.006662	0.007138
RS	61	8.027953	3.834649	244.637612	0.006180	0.006617
RS	62	8.635592	3.834649	224.451106	0.005670	0.006067
RS	63	9.288658	3.834649	1256.857014	0.031749	0.034055
PA	4+25*2+4+6 0.059449593 0.020803833 9.288657828 0.607275804 0.197471119 0.235308403 0.326462226 0.468311380 0.644781406 0.882044987 1.202083733 1.566514943 1.918654328 2.241243036 2.555674635 2.858472589 3.088487583 3.182790082 3.139652870 3.014279290 2.869495124 2.745470786 2.660156976 2.617014813 2.611681044 2.635427322 2.676999881 2.725652337 2.775328365 2.863302580 3.834649096
//
IT	5219
RD	16
LK	-292256.015415
QD	-268.766317 -> -249.134451
RI	0.0239706374
TR	0.058294	0.021015
MT	9.402106
MM	C_pi: 1.834605, n_recomb: 40860.894360
RS	0	0.000000	0.644754	463.415094	0.011341	0.000822
RS	1	0.007496	0.644754	492.222307	0.012046	0.005540
RS	2	0.015555	0.644754	522.350973	0.012784	0.010459
RS	3	0.024217	0.644754	553.788959	0.013553	0.012867
RS	4	0.033529	0.199053	1867.206452	0.045697	0.041910
RS	5	0.043539	0.199053	1905.384419	0.046631	0.042980
RS	6	0.054299	0.237678	1629.638797	0.039883	0.037144
RS	7	0.065866	0.237678	1665.785249	0.040767	0.038441
RS	8	0.078300	0.328877	1235.444009	0.030235	0.028833
RS	9	0.091666	0.328877	1273.423455	0.031165	0.030073
RS	10	0.106034	0.470918	920.236983	0.022521	0.021908
RS	11	0.121480	0.470918	956.294735	0.023404	0.022978
RS	12	0.138083	0.647091	725.086247	0.017745	0.017566
RS	13	0.155930	0.647091	757.604778	0.018541	0.018550
RS	14	0.175116	0.884418	580.399870	0.014204	0.014332
RS	15	0.195740	0.884418	609.134614	0.014908	0.015137
RS	16	0.217909	1.207004	469.273482	0.011485	0.011715
RS	17	0.241741	1.207004	494.353047	0.012098	0.012356
RS	18	0.267360	1.576601	399.148710	0.009768	0.010009
RS	19	0.294898	1.576601	421.491925	0.010315	0.010592
RS	20	0.324502	1.934951	362.847934	0.008880	0.009173
RS	21	0.356324	1.934951	383.582940	0.009388	0.009755
RS	22	0.390532	2.264802	346.488470	0.008480	0.008892
RS	23	0.427304	2.264802	366.387865	0.008967	0.009470
RS	24	0.466833	2.589736	338.799248	0.008292	0.008833
RS	25	0.509325	2.589736	358.215409	0.008767	0.009370
RS	26	0.555003	2.907137	337.322240	0.008255	0.008861
RS	27	0.604104	2.907137	356.500787	0.008725	0.009347
RS	28	0.656887	3.151799	347.342478	0.008501	0.009107
RS	29	0.713626	3.151799	366.697566	0.008974	0.009577
RS	30	0.774619	3.254364	374.545241	0.009166	0.009767
RS	31	0.840184	3.254364	394.574846	0.009657	0.010262
RS	32	0.910664	3.210821	420.609200	0.010294	0.010927
RS	33	0.986428	3.210821	441.567744	0.010807	0.011471
RS	34	1.067871	3.079297	482.234367	0.011802	0.012527
RS	35	1.155419	3.079297	503.794461	0.012330	0.013108
RS	36	1.249531	2.926934	552.062498	0.013511	0.014370
RS	37	1.350697	2.926934	573.170778	0.014027	0.014948
RS	38	1.459447	2.796533	620.638818	0.015189	0.016191
RS	39	1.576350	2.796533	639.656485	0.015654	0.016709
RS	40	1.702016	2.706971	678.383952	0.016602	0.017719
RS	41	1.837103	2.706971	693.455405	0.016971	0.018120
RS	42	1.982316	2.661686	717.858323	0.017568	0.018746
RS	43	2.138415	2.661686	727.344296	0.017800	0.018984
RS	44	2.306215	2.655972	735.218807	0.017993	0.019169
RS	45	2.486595	2.655972	737.996844	0.018061	0.019216
RS	46	2.680497	2.680594	730.479463	0.017877	0.018994
RS	47	2.888935	2.680594	726.005919	0.017768	0.018846
RS	48	3.112997	2.723709	706.468076	0.017290	0.018314
RS	49	3.353857	2.723709	694.647211	0.017000	0.017979
RS	50	3.612772	2.774045	666.768643	0.016318	0.017240
RS	51	3.891097	2.774045	647.820999	0.015854	0.016733
RS	52	4.190286	2.825322	613.952691	0.015025	0.015853
RS	53	4.511903	2.825322	588.472924	0.014402	0.015191
RS	54	4.857631	2.916680	542.796541	0.013284	0.014022
RS	55	5.229275	2.916680	513.250920	0.012561	0.013264
RS	56	5.628779	2.916680	480.665752	0.011763	0.012430
RS	57	6.058232	2.916680	445.516314	0.010903	0.011529
RS	58	6.519879	3.948843	308.247538	0.007544	0.008066
RS	59	7.016132	3.948843	292.347165	0.007155	0.007647
RS	60	7.549586	3.948843	274.670250	0.006722	0.007181
RS	61	8.123031	3.948843	255.464319	0.006252	0.006675
RS	62	8.739463	3.948843	235.030372	0.005752	0.006137
RS	63	9.402106	3.948843	1339.308153	0.032777	0.035064
PA	4+25*2+4+6 0.058294212 0.021014574 9.402105665 0.644753617 0.199053445 0.237678400 0.328877143 0.470917611 0.647091475 0.884418491 1.207004066 1.576600566 1.934950843 2.264801635 2.589735641 2.907137386 3.151798646 3.254363901 3.210820663 3.079296836 2.926933545 2.796532580 2.706970506 2.661685528 2.655972261 2.680594072 2.723709314 2.774044755 2.825321845 2.916680461 3.948843005
//
IT	5599
RD	17
LK	-292217.364414
QD	-256.622825 -> -238.484291
RI	0.0224672615
TR	0.057203	0.021215
MT	9.511704
MM	C_pi: 1.873919, n_recomb: 42109.747864
RS	0	0.000000	0.683213	451.746604	0.010728	0.000783
RS	1	0.007516	0.683213	480.227458	0.011404	0.005287
RS	2	0.015597	0.683213	510.069373	0.012113	0.009983
RS	3	0.024285	0.683213	541.269907	0.012854	0.012280
RS	4	0.033626	0.200550	1920.712262	0.045612	0.042056
RS	5	0.043670	0.200550	1960.758394	0.046563	0.043057
RS	6	0.054468	0.240058	1673.606526	0.039744	0.037105
RS	7	0.066078	0.240058	1711.573434	0.040646	0.038390
RS	8	0.078560	0.331288	1273.299789	0.030238	0.028871
RS	9	0.091981	0.331288	1312.858370	0.031177	0.030120
RS	10	0.106410	0.473486	950.761066	0.022578	0.021985
RS	11	0.121923	0.473486	988.227865	0.023468	0.023059
RS	12	0.138603	0.649337	750.915885	0.017832	0.017659
RS	13	0.156537	0.649337	784.705915	0.018635	0.018643
RS	14	0.175818	0.886616	601.831895	0.014292	0.014415
RS	15	0.196548	0.886616	631.702439	0.015001	0.015227
RS	16	0.218837	1.211453	486.140890	0.011545	0.011770
RS	17	0.242800	1.211453	512.196841	0.012163	0.012417
RS	18	0.268565	1.585781	412.745069	0.009802	0.010037
RS	19	0.296267	1.585781	435.929389	0.010352	0.010622
RS	20	0.326050	1.949913	374.639285	0.008897	0.009182
RS	21	0.358072	1.949913	396.131576	0.009407	0.009764
RS	22	0.392500	2.286659	357.223553	0.008483	0.008883
RS	23	0.429517	2.286659	377.829116	0.008972	0.009460
RS	24	0.469315	2.621796	348.526813	0.008277	0.008799
RS	25	0.512104	2.621796	368.603101	0.008753	0.009337
RS	26	0.558110	2.953701	345.967787	0.008216	0.008799
RS	27	0.607574	2.953701	365.761697	0.008686	0.009284
RS	28	0.660755	3.213193	355.287030	0.008437	0.009017
RS	29	0.717933	3.213193	375.237154	0.008911	0.009485
RS	30	0.779408	3.324467	382.660718	0.009087	0.009656
RS	31	0.845505	3.324467	403.312840	0.009578	0.010148
RS	32	0.916569	3.280941	430.009378	0.010212	0.010806
RS	33	0.992974	3.280941	451.668748	0.010726	0.011346
RS	34	1.075121	3.143576	493.992856	0.011731	0.012406
RS	35	1.163443	3.143576	516.359656	0.012262	0.012985
RS	36	1.258403	2.983817	566.943485	0.013463	0.014260
RS	37	1.360501	2.983817	588.949747	0.013986	0.014839
RS	38	1.470272	2.847137	638.922430	0.015173	0.016102
RS	39	1.588293	2.847137	658.872376	0.015647	0.016625
RS	40	1.715185	2.753346	699.822732	0.016619	0.017655
RS	41	1.851614	2.753346	715.779158	0.016998	0.018064
RS	42	1.998297	2.705869	741.784542	0.017616	0.018710
RS	43	2.156004	2.705869	752.026868	0.017859	0.018959
RS	44	2.325565	2.699647	760.740899	0.018066	0.019159
RS	45	2.507870	2.699647	764.083900	0.018145	0.019221
RS	46	2.703877	2.724958	756.701702	0.017970	0.019011
RS	47	2.914616	2.724958	752.561005	0.017871	0.018879
RS	48	3.141194	2.769392	732.647912	0.017399	0.018357
RS	49	3.384802	2.769392	720.899842	0.017120	0.018038
RS	50	3.646719	2.821160	692.333038	0.016441	0.017308
RS	51	3.928321	2.821160	673.173805	0.015986	0.016816
RS	52	4.231089	2.873792	638.378902	0.015160	0.015942
RS	53	4.556613	2.873792	612.388710	0.014543	0.015292
RS	54	4.906603	2.968184	565.067885	0.013419	0.014121
RS	55	5.282899	2.968184	534.800899	0.012700	0.013372
RS	56	5.687476	2.968184	501.322521	0.011905	0.012544
RS	57	6.122462	2.968184	465.116982	0.011045	0.011648
RS	58	6.590141	4.059979	319.018364	0.007576	0.008074
RS	59	7.092971	4.059979	303.217940	0.007201	0.007672
RS	60	7.633593	4.059979	285.536087	0.006781	0.007222
RS	61	8.214848	4.059979	266.213191	0.006322	0.006730
RS	62	8.839791	4.059979	245.546135	0.005831	0.006205
RS	63	9.511704	4.059979	1422.406124	0.033779	0.036046
PA	4+25*2+4+6 0.057203134 0.021215005 9.511703766 0.683212827 0.200550461 0.240057505 0.331288107 0.473485577 0.649336537 0.886615671 1.211453024 1.585781325 1.949912640 2.286658572 2.621795652 2.953700890 3.213193398 3.324466540 3.280940700 3.143575619 2.983816895 2.847136550 2.753345798 2.705868590 2.699646984 2.724958076 2.769392102 2.821160415 2.873792070 2.968183886 4.059979015
//
IT	4730
RD	18
LK	-292181.643772
QD	-245.343248 -> -228.560834
RI	0.0211043172
TR	0.056171	0.021406
MT	9.617681
MM	C_pi: 1.912334, n_recomb: 43334.242810
RS	0	0.000000	0.722735	440.427246	0.010163	0.000746
RS	1	0.007535	0.722735	468.555708	0.010813	0.005051
RS	2	0.015637	0.722735	498.077674	0.011494	0.009537
RS	3	0.024350	0.722735	528.999479	0.012207	0.011732
RS	4	0.033719	0.201967	1973.069523	0.045531	0.042196
RS	5	0.043795	0.201967	2014.953796	0.046498	0.043134
RS	6	0.054629	0.242440	1715.725269	0.039593	0.037052
RS	7	0.066280	0.242440	1755.504698	0.040511	0.038326
RS	8	0.078809	0.333681	1310.013094	0.030230	0.028902
RS	9	0.092282	0.333681	1351.132862	0.031179	0.030157
RS	10	0.106769	0.475999	980.598380	0.022629	0.022057
RS	11	0.122349	0.475999	1019.454579	0.023525	0.023133
RS	12	0.139102	0.651510	776.294862	0.017914	0.017748
RS	13	0.157118	0.651510	811.339511	0.018723	0.018733
RS	14	0.176491	0.888659	622.983575	0.014376	0.014497
RS	15	0.197323	0.888659	653.976787	0.015091	0.015314
RS	16	0.219726	1.215489	502.829730	0.011604	0.011825
RS	17	0.243816	1.215489	529.852225	0.012227	0.012477
RS	18	0.269722	1.594161	426.207792	0.009835	0.010066
RS	19	0.297579	1.594161	450.225113	0.010390	0.010654
RS	20	0.327536	1.963673	386.314672	0.008915	0.009192
RS	21	0.359749	1.963673	408.556796	0.009428	0.009775
RS	22	0.394390	2.306922	367.845721	0.008489	0.008876
RS	23	0.431641	2.306922	389.149925	0.008980	0.009453
RS	24	0.471698	2.651970	358.116050	0.008264	0.008770
RS	25	0.514774	2.651970	378.843436	0.008742	0.009306
RS	26	0.561095	2.998245	354.430404	0.008179	0.008741
RS	27	0.610907	2.998245	374.827987	0.008650	0.009226
RS	28	0.664471	3.272732	362.988084	0.008376	0.008932
RS	29	0.722072	3.272732	383.518110	0.008850	0.009397
RS	30	0.784012	3.393120	390.454072	0.009010	0.009549
RS	31	0.850620	3.393120	411.710061	0.009501	0.010038
RS	32	0.922246	3.350003	438.996641	0.010130	0.010688
RS	33	0.999270	3.350003	461.335955	0.010646	0.011225
RS	34	1.082096	3.207084	505.241412	0.011659	0.012288
RS	35	1.171164	3.207084	528.394412	0.012193	0.012864
RS	36	1.266942	3.040101	581.229442	0.013413	0.014153
RS	37	1.369937	3.040101	604.117165	0.013941	0.014732
RS	38	1.480692	2.897241	656.550037	0.015151	0.016013
RS	39	1.599793	2.897241	677.423187	0.015633	0.016540
RS	40	1.727867	2.799247	720.582359	0.016628	0.017590
RS	41	1.865591	2.799247	737.424373	0.017017	0.018007
RS	42	2.013692	2.749538	765.050310	0.017655	0.018671
RS	43	2.172953	2.749538	776.059639	0.017909	0.018931
RS	44	2.344213	2.742700	785.661390	0.018130	0.019147
RS	45	2.528377	2.742700	789.588355	0.018221	0.019223
RS	46	2.726417	2.768533	782.411433	0.018055	0.019026
RS	47	2.939379	2.768533	778.627829	0.017968	0.018909
RS	48	3.168387	2.814082	758.418233	0.017502	0.018398
RS	49	3.414650	2.814082	746.769130	0.017233	0.018094
RS	50	3.679468	2.867064	717.592061	0.016559	0.017374
RS	51	3.964239	2.867064	698.246318	0.016113	0.016895
RS	52	4.270467	2.920825	662.595449	0.015290	0.016030
RS	53	4.599769	2.920825	636.116269	0.014679	0.015391
RS	54	4.953882	3.017927	587.216830	0.013551	0.014219
RS	55	5.334677	3.017927	556.242513	0.012836	0.013478
RS	56	5.744163	3.017927	521.885532	0.012043	0.012656
RS	57	6.184503	3.017927	484.638716	0.011184	0.011763
RS	58	6.658022	4.168183	329.679239	0.007608	0.008084
RS	59	7.167218	4.168183	313.983300	0.007246	0.007698
RS	60	7.714781	4.168183	296.304374	0.006838	0.007263
RS	61	8.303601	4.168183	276.875541	0.006389	0.006784
RS	62	8.936787	4.168183	255.989229	0.005907	0.006271
RS	63	9.617681	4.168183	1506.018913	0.034754	0.037002
PA	4+25*2+4+6 0.056171305 0.021405724 9.617681048 0.722735307 0.201966836 0.242439705 0.333680728 0.475999361 0.651509854 0.888659348 1.215488598 1.594161084 1.963672614 2.306921892 2.651969745 2.998244738 3.272731992 3.393120239 3.350002860 3.207084135 3.040101233 2.897240722 2.799247487 2.749538040 2.742700465 2.768533130 2.814082454 2.867063503 2.920824565 3.017927439 4.168182826
//
IT	4292
RD	19
LK	-292148.586410
QD	-234.846276 -> -219.298169
RI	0.0198618472
TR	0.055194	0.021587
MT	9.720381
MM	C_pi: 1.949906, n_recomb: 44534.694421
RS	0	0.000000	0.763416	429.399540	0.009642	0.000712
RS	1	0.007553	0.763416	457.152238	0.010265	0.004828
RS	2	0.015676	0.763416	486.324535	0.010920	0.009117
RS	3	0.024412	0.763416	516.930726	0.011607	0.011218
RS	4	0.033809	0.203308	2024.333617	0.045455	0.042328
RS	5	0.043915	0.203308	2068.025914	0.046436	0.043210
RS	6	0.054784	0.244818	1756.106295	0.039432	0.036988
RS	7	0.066474	0.244818	1797.686963	0.040366	0.038253
RS	8	0.079048	0.336052	1345.628206	0.030215	0.028926
RS	9	0.092571	0.336052	1388.290523	0.031173	0.030188
RS	10	0.107115	0.478457	1009.773322	0.022674	0.022124
RS	11	0.122757	0.478457	1049.999270	0.023577	0.023203
RS	12	0.139581	0.653621	801.223275	0.017991	0.017834
RS	13	0.157676	0.653621	837.505556	0.018806	0.018819
RS	14	0.177137	0.890570	643.851817	0.014457	0.014577
RS	15	0.198069	0.890570	675.954399	0.015178	0.015398
RS	16	0.220581	1.219172	519.331288	0.011661	0.011879
RS	17	0.244793	1.219172	547.310150	0.012290	0.012536
RS	18	0.270834	1.601842	439.530305	0.009869	0.010095
RS	19	0.298842	1.601842	464.372270	0.010427	0.010687
RS	20	0.328965	1.976332	397.876509	0.008934	0.009205
RS	21	0.361363	1.976332	420.861138	0.009450	0.009789
RS	22	0.396208	2.325749	378.353044	0.008496	0.008872
RS	23	0.433685	2.325749	400.348344	0.008990	0.009449
RS	24	0.473992	2.680412	367.569397	0.008254	0.008743
RS	25	0.517344	2.680412	388.939044	0.008733	0.009280
RS	26	0.563970	3.040895	362.718289	0.008145	0.008687
RS	27	0.614117	3.040895	383.708315	0.008616	0.009171
RS	28	0.668052	3.330513	370.458246	0.008318	0.008851
RS	29	0.726060	3.330513	391.553671	0.008792	0.009315
RS	30	0.788449	3.460369	397.945781	0.008936	0.009448
RS	31	0.855550	3.460369	419.787793	0.009426	0.009934
RS	32	0.927720	3.418044	447.594374	0.010050	0.010575
RS	33	1.005340	3.418044	470.593376	0.010567	0.011108
RS	34	1.088822	3.269845	516.006541	0.011587	0.012173
RS	35	1.178610	3.269845	539.925483	0.012124	0.012747
RS	36	1.275178	3.095808	594.946080	0.013359	0.014047
RS	37	1.379041	3.095808	618.698393	0.013893	0.014627
RS	38	1.490747	2.946854	673.547098	0.015124	0.015924
RS	39	1.610891	2.946854	695.333348	0.015613	0.016455
RS	40	1.740108	2.844684	740.684404	0.016632	0.017524
RS	41	1.879085	2.844684	758.410957	0.017030	0.017948
RS	42	2.028558	2.792707	787.671839	0.017687	0.018630
RS	43	2.189321	2.792707	799.456676	0.017951	0.018901
RS	44	2.362225	2.785158	809.989613	0.018188	0.019133
RS	45	2.548188	2.785158	814.517188	0.018289	0.019222
RS	46	2.748196	2.811369	807.608788	0.018134	0.019038
RS	47	2.963310	2.811369	804.204435	0.018058	0.018936
RS	48	3.194671	2.857851	783.772818	0.017599	0.018436
RS	49	3.443506	2.857851	772.247138	0.017340	0.018148
RS	50	3.711134	2.911848	742.533941	0.016673	0.017438
RS	51	3.998976	2.911848	723.025647	0.016235	0.016972
RS	52	4.308557	2.966538	686.586474	0.015417	0.016115
RS	53	4.641519	2.966538	659.639345	0.014812	0.015486
RS	54	4.999629	3.066058	609.226385	0.013680	0.014314
RS	55	5.384786	3.066058	577.558974	0.012969	0.013581
RS	56	5.799032	3.066058	542.338292	0.012178	0.012764
RS	57	6.244565	3.066058	504.065423	0.011318	0.011876
RS	58	6.723747	4.273642	340.224626	0.007640	0.008094
RS	59	7.239120	4.273642	324.637726	0.007290	0.007723
RS	60	7.793418	4.273642	306.969383	0.006893	0.007302
RS	61	8.389580	4.273642	287.445235	0.006454	0.006836
RS	62	9.030767	4.273642	266.352961	0.005981	0.006333
RS	63	9.720381	4.273642	1590.031680	0.035703	0.037931
PA	4+25*2+4+6 0.055193558 0.021587062 9.720381448 0.763416462 0.203307598 0.244818378 0.336052124 0.478457038 0.653620505 0.890569594 1.219172472 1.601841692 1.976332094 2.325748839 2.680412177 3.040894788 3.330513295 3.460369370 3.418044361 3.269844838 3.095807739 2.946853755 2.844683910 2.792706723 2.785157582 2.811368686 2.857850542 2.911847699 2.966537832 3.066058238 4.273641687
//
IT	4894
RD	20
LK	-292117.952823
QD	-225.059792 -> -210.637582
RI	0.0187219187
TR	0.054266	0.021760
MT	9.820016
MM	C_pi: 1.986670, n_recomb: 45711.391941
RS	0	0.000000	0.805408	418.590233	0.009157	0.000680
RS	1	0.007570	0.805408	445.944466	0.009756	0.004618
RS	2	0.015713	0.805408	474.738689	0.010386	0.008721
RS	3	0.024472	0.805408	504.994414	0.011047	0.010734
RS	4	0.033894	0.204577	2074.560459	0.045384	0.042456
RS	5	0.044030	0.204577	2120.030390	0.046379	0.043287
RS	6	0.054933	0.247189	1794.845480	0.039265	0.036915
RS	7	0.066661	0.247189	1838.213322	0.040213	0.038172
RS	8	0.079277	0.338395	1380.204451	0.030194	0.028944
RS	9	0.092848	0.338395	1424.389826	0.031160	0.030211
RS	10	0.107447	0.480855	1038.312504	0.022715	0.022187
RS	11	0.123150	0.480855	1079.888492	0.023624	0.023269
RS	12	0.140042	0.655669	825.708906	0.018064	0.017915
RS	13	0.158213	0.655669	863.211765	0.018884	0.018901
RS	14	0.177760	0.892363	664.432000	0.014535	0.014654
RS	15	0.198786	0.892363	697.630383	0.015262	0.015479
RS	16	0.221404	1.222544	535.641444	0.011718	0.011933
RS	17	0.245733	1.222544	564.566244	0.012351	0.012594
RS	18	0.271905	1.608890	452.710677	0.009904	0.010125
RS	19	0.300058	1.608890	478.368785	0.010465	0.010719
RS	20	0.330342	1.988010	409.319237	0.008954	0.009218
RS	21	0.362918	1.988010	433.038788	0.009473	0.009803
RS	22	0.397960	2.343260	388.745155	0.008504	0.008870
RS	23	0.435655	2.343260	411.423985	0.009000	0.009447
RS	24	0.476204	2.707231	376.891522	0.008245	0.008720
RS	25	0.519822	2.707231	398.894816	0.008726	0.009256
RS	26	0.566742	3.081745	370.839553	0.008113	0.008637
RS	27	0.617213	3.081745	392.411189	0.008585	0.009120
RS	28	0.671505	3.386586	377.711582	0.008263	0.008775
RS	29	0.729907	3.386586	399.358539	0.008737	0.009236
RS	30	0.792730	3.526235	405.154433	0.008863	0.009351
RS	31	0.860309	3.526235	427.565336	0.009354	0.009834
RS	32	0.933003	3.485057	455.826848	0.009972	0.010465
RS	33	1.011200	3.485057	479.465919	0.010489	0.010995
RS	34	1.095316	3.331836	526.316092	0.011514	0.012061
RS	35	1.185800	3.331836	550.980994	0.012053	0.012634
RS	36	1.283134	3.150905	608.123072	0.013304	0.013942
RS	37	1.387835	3.150905	632.722792	0.013842	0.014523
RS	38	1.500463	2.995948	689.940811	0.015093	0.015836
RS	39	1.621616	2.995948	712.629034	0.015590	0.016370
RS	40	1.751940	2.889635	760.150581	0.016629	0.017457
RS	41	1.892130	2.889635	778.758975	0.017036	0.017889
RS	42	2.042931	2.835363	809.664734	0.017713	0.018588
RS	43	2.205149	2.835363	822.231484	0.017987	0.018869
RS	44	2.379646	2.827018	833.734109	0.018239	0.019117
RS	45	2.567352	2.827018	838.876659	0.018352	0.019219
RS	46	2.769267	2.853479	832.295539	0.018208	0.019049
RS	47	2.986467	2.853479	829.290379	0.018142	0.018961
RS	48	3.220109	2.900731	808.706047	0.017692	0.018473
RS	49	3.471437	2.900731	797.326469	0.017443	0.018198
RS	50	3.741790	2.955565	767.148021	0.016782	0.017499
RS	51	4.032609	2.955565	747.499859	0.016353	0.017046
RS	52	4.345442	3.011004	710.337219	0.015540	0.016198
RS	53	4.681957	3.011004	682.942573	0.014940	0.015579
RS	54	5.043945	3.112679	631.079163	0.013806	0.014408
RS	55	5.433335	3.112679	598.733103	0.013098	0.013681
RS	56	5.852202	3.112679	562.663952	0.012309	0.012870
RS	57	6.302777	3.112679	523.380713	0.011450	0.011985
RS	58	6.787459	4.376474	350.649501	0.007671	0.008105
RS	59	7.308831	4.376474	335.176042	0.007332	0.007748
RS	60	7.869670	4.376474	317.525607	0.006946	0.007340
RS	61	8.472965	4.376474	297.916281	0.006517	0.006886
RS	62	9.121928	4.376474	276.630738	0.006052	0.006394
RS	63	9.820016	4.376474	1674.331566	0.036628	0.038835
PA	4+25*2+4+6 0.054265764 0.021759509 9.820016248 0.805407513 0.204576603 0.247188754 0.338395345 0.480854625 0.655668804 0.892363344 1.222544283 1.608890202 1.988010174 2.343260004 2.707230972 3.081744516 3.386586371 3.526235375 3.485057297 3.331836415 3.150905285 2.995947562 2.889635339 2.835362659 2.827018242 2.853478515 2.900730865 2.955565291 3.011004384 3.112678828 4.376474468
//
IT	4840
RD	21
LK	-292089.531134
QD	-215.920419 -> -202.527266
RI	0.0176745278
TR	0.053384	0.021924
MT	9.916776
MM	C_pi: 2.022652, n_recomb: 46864.521012
RS	0	0.000000	0.848750	407.997536	0.008706	0.000649
RS	1	0.007586	0.848750	434.934338	0.009281	0.004419
RS	2	0.015748	0.848750	463.326414	0.009887	0.008347
RS	3	0.024530	0.848750	493.201808	0.010524	0.010276
RS	4	0.033977	0.205778	2123.775332	0.045317	0.042578
RS	5	0.044141	0.205778	2170.992195	0.046325	0.043363
RS	6	0.055076	0.249550	1831.993808	0.039091	0.036835
RS	7	0.066841	0.249550	1877.132624	0.040054	0.038084
RS	8	0.079498	0.340706	1413.782259	0.030167	0.028957
RS	9	0.093116	0.340706	1459.470249	0.031142	0.030229
RS	10	0.107767	0.483193	1066.224816	0.022751	0.022246
RS	11	0.123529	0.483193	1109.130796	0.023667	0.023331
RS	12	0.140487	0.657658	849.751559	0.018132	0.017994
RS	13	0.158731	0.657658	888.457633	0.018958	0.018980
RS	14	0.178360	0.894060	684.712306	0.014610	0.014729
RS	15	0.199477	0.894060	718.992391	0.015342	0.015558
RS	16	0.222197	1.225647	551.749796	0.011773	0.011985
RS	17	0.246640	1.225647	581.609597	0.012410	0.012651
RS	18	0.272938	1.615381	465.740530	0.009938	0.010156
RS	19	0.301231	1.615381	492.205853	0.010503	0.010752
RS	20	0.331670	1.998794	420.639357	0.008976	0.009233
RS	21	0.364418	1.998794	445.086034	0.009497	0.009819
RS	22	0.399651	2.359550	399.021902	0.008514	0.008870
RS	23	0.437557	2.359550	422.376651	0.009013	0.009447
RS	24	0.478338	2.732531	386.083686	0.008238	0.008699
RS	25	0.522214	2.732531	408.712058	0.008721	0.009235
RS	26	0.569418	3.120889	378.798624	0.008083	0.008590
RS	27	0.620203	3.120889	400.941252	0.008555	0.009073
RS	28	0.674841	3.441007	384.757952	0.008210	0.008702
RS	29	0.733624	3.441007	406.943015	0.008683	0.009162
RS	30	0.796866	3.590757	412.092929	0.008793	0.009258
RS	31	0.864906	3.590757	435.056081	0.009283	0.009738
RS	32	0.938109	3.551058	463.711365	0.009895	0.010359
RS	33	1.016864	3.551058	487.971326	0.010412	0.010887
RS	34	1.101595	3.393057	536.191033	0.011441	0.011952
RS	35	1.192753	3.393057	561.582080	0.011983	0.012523
RS	36	1.290827	3.205382	620.782899	0.013246	0.013840
RS	37	1.396341	3.205382	646.212512	0.013789	0.014421
RS	38	1.509861	3.044508	705.752246	0.015059	0.015748
RS	39	1.631992	3.044508	729.330372	0.015563	0.016287
RS	40	1.763389	2.934080	779.000473	0.016622	0.017390
RS	41	1.904754	2.934080	798.486422	0.017038	0.017829
RS	42	2.056844	2.877494	831.041994	0.017733	0.018544
RS	43	2.220472	2.877494	844.395055	0.018018	0.018836
RS	44	2.396513	2.868284	856.900333	0.018285	0.019099
RS	45	2.585910	2.868284	862.670091	0.018408	0.019213
RS	46	2.789675	2.894876	856.470750	0.018275	0.019057
RS	47	3.008899	2.894876	853.882673	0.018220	0.018983
RS	48	3.244754	2.942753	833.210755	0.017779	0.018507
RS	49	3.498502	2.942753	821.998241	0.017540	0.018246
RS	50	3.771501	2.998265	791.421422	0.016887	0.017558
RS	51	4.065210	2.998265	771.654956	0.016466	0.017117
RS	52	4.381202	3.054290	733.831371	0.015659	0.016279
RS	53	4.721166	3.054290	706.009127	0.015065	0.015669
RS	54	5.086922	3.157875	652.757647	0.013929	0.014499
RS	55	5.480425	3.157875	619.747441	0.013224	0.013779
RS	56	5.903781	3.157875	582.845243	0.012437	0.012973
RS	57	6.359255	3.157875	542.567651	0.011577	0.012091
RS	58	6.849284	4.476803	360.946549	0.007702	0.008116
RS	59	7.376488	4.476803	345.590972	0.007374	0.007773
RS	60	7.943688	4.476803	327.965664	0.006998	0.007377
RS	61	8.553919	4.476803	308.281069	0.006578	0.006935
RS	62	9.210444	4.476803	286.814628	0.006120	0.006452
RS	63	9.916776	4.476803	1758.805269	0.037530	0.039715
PA	4+25*2+4+6 0.053384220 0.021923519 9.916776433 0.848750428 0.205778209 0.249550137 0.340706012 0.483193376 0.657657553 0.894060285 1.225646768 1.615380533 1.998794134 2.359549899 2.732531484 3.120888615 3.441006823 3.590757275 3.551057537 3.393056855 3.205381796 3.044507645 2.934080414 2.877494217 2.868284055 2.894876467 2.942752970 2.998264970 3.054289639 3.157875449 4.476802881
//
IT	4170
RD	22
LK	-292063.132205
QD	-207.372164 -> -194.921292
RI	0.0167073656
TR	0.052545	0.022079
MT	10.010896
MM	C_pi: 2.057887, n_recomb: 47994.346260
RS	0	0.000000	0.893566	397.586280	0.008284	0.000620
RS	1	0.007602	0.893566	424.088083	0.008836	0.004231
RS	2	0.015783	0.893566	452.055824	0.009419	0.007992
RS	3	0.024585	0.893566	481.523452	0.010033	0.009843
RS	4	0.034057	0.206916	2172.019608	0.045256	0.042697
RS	5	0.044248	0.206916	2220.952672	0.046275	0.043439
RS	6	0.055215	0.251898	1867.641925	0.038914	0.036747
RS	7	0.067015	0.251898	1914.533124	0.039891	0.037990
RS	8	0.079712	0.342983	1446.396370	0.030137	0.028966
RS	9	0.093374	0.342983	1493.566060	0.031120	0.030243
RS	10	0.108075	0.485472	1093.531609	0.022785	0.022302
RS	11	0.123894	0.485472	1137.747534	0.023706	0.023389
RS	12	0.140915	0.659589	873.355948	0.018197	0.018069
RS	13	0.159231	0.659589	913.247822	0.019028	0.019055
RS	14	0.178939	0.895671	704.690401	0.014683	0.014802
RS	15	0.200145	0.895671	740.037924	0.015419	0.015634
RS	16	0.222963	1.228518	567.649188	0.011827	0.012037
RS	17	0.247516	1.228518	598.432741	0.012469	0.012707
RS	18	0.273936	1.621379	478.613860	0.009972	0.010186
RS	19	0.302364	1.621379	505.877199	0.010540	0.010786
RS	20	0.332953	2.008776	431.832759	0.008998	0.009249
RS	21	0.365868	2.008776	456.998587	0.009522	0.009836
RS	22	0.401286	2.374721	409.182400	0.008526	0.008872
RS	23	0.439396	2.374721	433.205434	0.009026	0.009449
RS	24	0.480403	2.756418	395.148155	0.008233	0.008681
RS	25	0.524527	2.756418	418.393174	0.008718	0.009217
RS	26	0.572007	3.158414	386.601886	0.008055	0.008546
RS	27	0.623095	3.158414	409.305229	0.008528	0.009028
RS	28	0.678068	3.493857	391.605386	0.008159	0.008633
RS	29	0.737220	3.493857	414.315562	0.008633	0.009092
RS	30	0.800869	3.653972	418.775790	0.008726	0.009168
RS	31	0.869357	3.653972	442.275176	0.009215	0.009646
RS	32	0.943052	3.616061	471.266933	0.009819	0.010257
RS	33	1.022349	3.616061	496.129197	0.010337	0.010782
RS	34	1.107675	3.453516	545.652771	0.011369	0.011846
RS	35	1.199487	3.453516	571.750472	0.011913	0.012416
RS	36	1.298280	3.259241	632.948241	0.013188	0.013740
RS	37	1.404583	3.259241	659.190102	0.013735	0.014322
RS	38	1.518968	3.092528	721.004930	0.015023	0.015662
RS	39	1.642049	3.092528	745.460167	0.015532	0.016204
RS	40	1.774487	2.978023	797.252603	0.016611	0.017323
RS	41	1.916993	2.978023	817.610552	0.017036	0.017768
RS	42	2.070333	2.919107	851.818098	0.017748	0.018500
RS	43	2.235331	2.919107	865.960134	0.018043	0.018801
RS	44	2.412873	2.908971	879.496543	0.018325	0.019080
RS	45	2.603912	2.908971	885.903791	0.018459	0.019206
RS	46	2.809475	2.935595	880.134908	0.018338	0.019064
RS	47	3.030666	2.935595	877.980002	0.018293	0.019002
RS	48	3.268672	2.983963	857.282008	0.017862	0.018540
RS	49	3.524773	2.983963	846.255967	0.017632	0.018291
RS	50	3.800344	3.040006	815.344778	0.016988	0.017615
RS	51	4.096865	3.040006	795.480397	0.016574	0.017185
RS	52	4.415928	3.096473	757.054872	0.015774	0.016357
RS	53	4.759248	3.096473	728.824455	0.015186	0.015756
RS	54	5.128669	3.201751	674.245596	0.014048	0.014589
RS	55	5.526174	3.201751	640.585920	0.013347	0.013875
RS	56	5.953900	3.201751	602.866379	0.012561	0.013073
RS	57	6.414143	3.201751	561.610847	0.011702	0.012194
RS	58	6.909376	4.574769	371.109912	0.007732	0.008128
RS	59	7.442259	4.574769	355.876612	0.007415	0.007797
RS	60	8.015653	4.574769	338.283475	0.007048	0.007413
RS	61	8.632640	4.574769	318.533226	0.006637	0.006981
RS	62	9.296532	4.574769	296.897874	0.006186	0.006508
RS	63	10.010896	4.574769	1843.347332	0.038408	0.040571
PA	4+25*2+4+6 0.052545312 0.022079429 10.010896229 0.893566221 0.206916040 0.251897904 0.342983070 0.485471617 0.659589302 0.895670980 1.228517507 1.621379423 2.008775943 2.374721032 2.756417577 3.158413948 3.493856988 3.653971938 3.616060717 3.453515872 3.259241146 3.092528115 2.978022673 2.919107321 2.908970526 2.935595054 2.983962557 3.040006029 3.096472774 3.201751226 4.574769074
//
IT	4776
RD	23
LK	-292038.584897
QD	-199.364934 -> -187.778431
RI	0.0158114908
TR	0.051746	0.022228
MT	10.102501
MM	C_pi: 2.092402, n_recomb: 49101.235313
RS	0	0.000000	0.939962	387.337533	0.007889	0.000593
RS	1	0.007618	0.939962	413.388512	0.008419	0.004052
RS	2	0.015816	0.939962	440.911900	0.008980	0.007655
RS	3	0.024639	0.939962	469.946971	0.009571	0.009432
RS	4	0.034133	0.207994	2219.327177	0.045199	0.042812
RS	5	0.044351	0.207994	2269.945705	0.046230	0.043515
RS	6	0.055348	0.254233	1901.834182	0.038733	0.036654
RS	7	0.067182	0.254233	1950.458025	0.039723	0.037892
RS	8	0.079918	0.345224	1478.089492	0.030103	0.028971
RS	9	0.093624	0.345224	1526.719507	0.031093	0.030252
RS	10	0.108373	0.487689	1120.252336	0.022815	0.022356
RS	11	0.124247	0.487689	1165.758163	0.023742	0.023445
RS	12	0.141330	0.661470	896.522088	0.018259	0.018141
RS	13	0.159714	0.661470	937.582218	0.019095	0.019128
RS	14	0.179498	0.897205	724.364134	0.014752	0.014873
RS	15	0.200790	0.897205	760.764662	0.015494	0.015708
RS	16	0.223704	1.231193	583.331500	0.011880	0.012088
RS	17	0.248363	1.231193	615.027200	0.012526	0.012762
RS	18	0.274901	1.626943	491.326072	0.010006	0.010217
RS	19	0.303460	1.626943	519.377992	0.010578	0.010819
RS	20	0.334195	2.018037	442.895660	0.009020	0.009266
RS	21	0.367271	2.018037	468.772477	0.009547	0.009854
RS	22	0.402867	2.388860	419.226893	0.008538	0.008875
RS	23	0.441175	2.388860	443.910577	0.009041	0.009453
RS	24	0.482400	2.778983	404.087167	0.008230	0.008665
RS	25	0.526767	2.778983	427.940516	0.008715	0.009201
RS	26	0.574513	3.194398	394.255514	0.008029	0.008505
RS	27	0.625896	3.194398	417.509614	0.008503	0.008987
RS	28	0.681193	3.545185	398.264341	0.008111	0.008568
RS	29	0.740703	3.545185	421.487144	0.008584	0.009025
RS	30	0.804747	3.715905	425.217221	0.008660	0.009083
RS	31	0.873669	3.715905	449.237439	0.009149	0.009558
RS	32	0.947841	3.680082	478.510790	0.009745	0.010159
RS	33	1.027664	3.680082	503.957343	0.010264	0.010681
RS	34	1.113567	3.513203	554.724095	0.011298	0.011744
RS	35	1.206015	3.513203	581.509374	0.011843	0.012311
RS	36	1.305505	3.312472	644.643048	0.013129	0.013642
RS	37	1.412574	3.312472	671.679509	0.013679	0.014224
RS	38	1.527799	3.139999	735.721751	0.014984	0.015576
RS	39	1.651802	3.139999	761.040784	0.015499	0.016122
RS	40	1.785252	3.021446	814.929662	0.016597	0.017256
RS	41	1.928867	3.021446	836.152956	0.017029	0.017707
RS	42	2.083422	2.960189	872.012110	0.017759	0.018455
RS	43	2.249752	2.960189	886.944210	0.018064	0.018765
RS	44	2.428752	2.949073	901.536044	0.018361	0.019059
RS	45	2.621388	2.949073	908.589245	0.018504	0.019197
RS	46	2.828699	2.975638	903.295953	0.018397	0.019069
RS	47	3.051802	2.975638	901.588416	0.018362	0.019020
RS	48	3.291901	3.024377	880.921453	0.017941	0.018570
RS	49	3.550290	3.024377	870.099633	0.017721	0.018334
RS	50	3.828363	3.080821	838.914044	0.017085	0.017670
RS	51	4.127619	3.080821	818.970910	0.016679	0.017251
RS	52	4.449672	3.137597	780.000242	0.015886	0.016433
RS	53	4.796258	3.137597	751.380258	0.015303	0.015840
RS	54	5.169247	3.244368	695.533068	0.014165	0.014676
RS	55	5.570649	3.244368	661.238311	0.013467	0.013968
RS	56	6.002630	3.244368	622.716937	0.012682	0.013171
RS	57	6.467518	3.244368	580.499794	0.011823	0.012294
RS	58	6.967820	4.670456	381.136891	0.007762	0.008140
RS	59	7.506235	4.670456	366.029987	0.007455	0.007821
RS	60	8.085665	4.670456	348.475663	0.007097	0.007448
RS	61	8.709235	4.670456	328.668873	0.006694	0.007026
RS	62	9.380307	4.670456	306.876019	0.006250	0.006562
RS	63	10.102501	4.670456	1927.868006	0.039263	0.041404
PA	4+25*2+4+6 0.051746190 0.022227688 10.102500986 0.939961614 0.207993563 0.254233286 0.345223665 0.487688605 0.661470112 0.897205298 1.231192868 1.626942895 2.018037482 2.388859619 2.778982549 3.194397791 3.545184808 3.715904626 3.680082078 3.513202859 3.312471559 3.139999478 3.021446005 2.960188830 2.949073125 2.975637756 3.024376526 3.080820624 3.137597360 3.244367538 4.670456240
//
IT	3845
RD	24
LK	-292015.737423
QD	-191.854368 -> -181.062025
RI	0.0149781698
TR	0.050984	0.022369
MT	10.191697
MM	C_pi: 2.126211, n_recomb: 50185.477719
RS	0	0.000000	0.988077	377.225275	0.007517	0.000567
RS	1	0.007633	0.988077	402.810520	0.008026	0.003882
RS	2	0.015848	0.988077	429.870802	0.008566	0.007335
RS	3	0.024690	0.988077	458.450184	0.009135	0.009041
RS	4	0.034208	0.209017	2265.698939	0.045147	0.042923
RS	5	0.044451	0.209017	2317.973060	0.046188	0.043591
RS	6	0.055477	0.256551	1934.660399	0.038550	0.036556
RS	7	0.067344	0.256551	1984.995007	0.039553	0.037789
RS	8	0.080117	0.347426	1508.895900	0.030066	0.028973
RS	9	0.093864	0.347426	1558.964434	0.031064	0.030258
RS	10	0.108662	0.489845	1146.400027	0.022843	0.022406
RS	11	0.124588	0.489845	1193.175646	0.023775	0.023497
RS	12	0.141730	0.663296	919.261295	0.018317	0.018211
RS	13	0.160181	0.663296	961.472158	0.019158	0.019197
RS	14	0.180040	0.898677	743.725874	0.014820	0.014942
RS	15	0.201414	0.898677	781.164641	0.015566	0.015779
RS	16	0.224420	1.233683	598.798246	0.011932	0.012137
RS	17	0.249182	1.233683	631.394416	0.012581	0.012815
RS	18	0.275834	1.632108	503.875324	0.010040	0.010248
RS	19	0.304520	1.632108	532.706231	0.010615	0.010852
RS	20	0.335396	2.026621	453.829997	0.009043	0.009284
RS	21	0.368629	2.026621	480.409655	0.009573	0.009873
RS	22	0.404398	2.402048	429.153302	0.008551	0.008880
RS	23	0.442897	2.402048	454.489872	0.009056	0.009458
RS	24	0.484335	2.800290	412.904472	0.008228	0.008651
RS	25	0.528935	2.800290	437.357980	0.008715	0.009187
RS	26	0.576940	3.228901	401.765002	0.008006	0.008467
RS	27	0.628609	3.228901	425.560156	0.008480	0.008949
RS	28	0.684221	3.595025	404.744065	0.008065	0.008505
RS	29	0.744079	3.595025	428.467444	0.008538	0.008961
RS	30	0.808505	3.776567	431.430075	0.008597	0.009001
RS	31	0.877848	3.776567	455.956265	0.009085	0.009474
RS	32	0.952484	3.743100	485.461579	0.009673	0.010064
RS	33	1.032817	3.743100	511.474994	0.010192	0.010584
RS	34	1.119282	3.572117	563.422436	0.011227	0.011644
RS	35	1.212346	3.572117	590.876507	0.011774	0.012210
RS	36	1.312513	3.365051	655.889417	0.013069	0.013547
RS	37	1.420326	3.365051	683.702790	0.013624	0.014129
RS	38	1.536368	3.186897	749.925028	0.014943	0.015492
RS	39	1.661267	3.186897	776.093976	0.015465	0.016041
RS	40	1.795700	3.064331	832.050852	0.016580	0.017189
RS	41	1.940393	3.064331	854.131741	0.017020	0.017647
RS	42	2.096130	3.000728	891.637908	0.017767	0.018410
RS	43	2.263754	3.000728	907.359689	0.018080	0.018729
RS	44	2.444172	2.988582	923.029278	0.018392	0.019038
RS	45	2.638361	2.988582	930.735105	0.018546	0.019186
RS	46	2.847372	3.015004	925.958731	0.018451	0.019072
RS	47	3.072336	3.015004	924.710931	0.018426	0.019035
RS	48	3.314471	3.064009	904.126925	0.018016	0.018599
RS	49	3.575087	3.064009	893.525569	0.017804	0.018374
RS	50	3.855596	3.120733	862.122778	0.017179	0.017723
RS	51	4.157515	3.120733	842.118875	0.016780	0.017314
RS	52	4.482478	3.177698	802.657788	0.015994	0.016507
RS	53	4.832245	3.177698	773.666072	0.015416	0.015922
RS	54	5.208708	3.285777	716.607632	0.014279	0.014762
RS	55	5.613906	3.285777	681.692024	0.013583	0.014059
RS	56	6.050031	3.285777	642.384284	0.012800	0.013265
RS	57	6.519445	3.285777	599.221940	0.011940	0.012391
RS	58	7.024687	4.763944	391.022695	0.007792	0.008151
RS	59	7.568493	4.763944	376.046165	0.007493	0.007844
RS	60	8.153807	4.763944	358.537066	0.007144	0.007482
RS	61	8.783795	4.763944	338.682538	0.006749	0.007069
RS	62	9.461868	4.763944	316.743223	0.006311	0.006613
RS	63	10.191697	4.763944	2012.274521	0.040097	0.042215
PA	4+25*2+4+6 0.050984281 0.022368750 10.191697147 0.988077258 0.209016694 0.256551163 0.347426220 0.489845488 0.663296356 0.898677002 1.233683255 1.632108083 2.026620977 2.402048085 2.800290347 3.228901489 3.595025108 3.776566758 3.743100451 3.572117195 3.365050667 3.186896920 3.064331005 3.000728267 2.988582497 3.015003569 3.064009283 3.120733236 3.177697945 3.285777024 4.763943500
//
IT	4999
RD	25
LK	-291994.452129
QD	-184.800581 -> -174.739000
RI	0.0142027881
TR	0.050257	0.022503
MT	10.278692
MM	C_pi: 2.159346, n_recomb: 51247.283608
RS	0	0.000000	1.037964	367.264553	0.007167	0.000542
RS	1	0.007647	1.037964	392.372233	0.007656	0.003720
RS	2	0.015879	1.037964	418.954128	0.008175	0.007029
RS	3	0.024740	1.037964	447.058584	0.008724	0.008669
RS	4	0.034279	0.209985	2311.187921	0.045099	0.043032
RS	5	0.044548	0.209985	2365.086783	0.046150	0.043667
RS	6	0.055601	0.258853	1966.154858	0.038366	0.036455
RS	7	0.067500	0.258853	2018.177279	0.039381	0.037683
RS	8	0.080309	0.349590	1538.840250	0.030028	0.028972
RS	9	0.094098	0.349590	1590.325070	0.031032	0.030261
RS	10	0.108941	0.491947	1171.975197	0.022869	0.022454
RS	11	0.124918	0.491947	1220.000332	0.023806	0.023547
RS	12	0.142118	0.665076	941.567168	0.018373	0.018278
RS	13	0.160633	0.665076	984.910999	0.019219	0.019264
RS	14	0.180564	0.900100	762.766438	0.014884	0.015008
RS	15	0.202019	0.900100	801.228349	0.015635	0.015848
RS	16	0.225114	1.236029	614.035735	0.011982	0.012186
RS	17	0.249976	1.236029	647.520185	0.012635	0.012867
RS	18	0.276739	1.636928	516.254211	0.010074	0.010278
RS	19	0.305549	1.636928	545.854192	0.010651	0.010885
RS	20	0.336561	2.034607	464.628707	0.009066	0.009302
RS	21	0.369946	2.034607	491.902757	0.009599	0.009892
RS	22	0.405883	2.414363	438.960198	0.008566	0.008887
RS	23	0.444568	2.414363	464.941842	0.009073	0.009465
RS	24	0.486212	2.820430	421.600064	0.008227	0.008639
RS	25	0.531040	2.820430	446.645596	0.008715	0.009176
RS	26	0.579296	3.262023	409.131578	0.007983	0.008431
RS	27	0.631242	3.262023	433.458207	0.008458	0.008913
RS	28	0.687161	3.643471	411.047747	0.008021	0.008446
RS	29	0.747356	3.643471	435.259887	0.008493	0.008901
RS	30	0.812153	3.836017	437.422668	0.008536	0.008922
RS	31	0.881907	3.836017	462.440397	0.009024	0.009393
RS	32	0.956994	3.805165	492.130078	0.009603	0.009973
RS	33	1.037823	3.805165	518.693359	0.010121	0.010490
RS	34	1.124833	3.630281	571.763673	0.011157	0.011547
RS	35	1.218497	3.630281	599.868102	0.011705	0.012112
RS	36	1.319324	3.417001	666.703762	0.013010	0.013453
RS	37	1.427861	3.417001	695.276389	0.013567	0.014036
RS	38	1.544697	3.233237	763.631786	0.014901	0.015410
RS	39	1.670469	3.233237	790.636376	0.015428	0.015961
RS	40	1.805858	3.106685	848.633786	0.016560	0.017123
RS	41	1.951601	3.106685	871.563613	0.017007	0.017587
RS	42	2.108488	3.040734	910.710355	0.017771	0.018365
RS	43	2.277373	3.040734	927.220060	0.018093	0.018692
RS	44	2.459173	3.027521	943.983786	0.018420	0.019016
RS	45	2.654875	3.027521	952.347404	0.018583	0.019174
RS	46	2.865542	3.053724	948.125372	0.018501	0.019075
RS	47	3.092320	3.053724	947.348156	0.018486	0.019049
RS	48	3.336439	3.102901	926.896147	0.018087	0.018626
RS	49	3.599227	3.102901	916.530074	0.017884	0.018413
RS	50	3.882109	3.159800	884.962788	0.017268	0.017775
RS	51	4.186625	3.159800	864.915147	0.016877	0.017376
RS	52	4.514426	3.216847	825.014858	0.016099	0.016579
RS	53	4.867295	3.216847	795.668900	0.015526	0.016002
RS	54	5.247149	3.326067	737.455460	0.014390	0.014845
RS	55	5.656049	3.326067	701.933313	0.013697	0.014147
RS	56	6.096219	3.326067	661.854847	0.012915	0.013357
RS	57	6.570049	3.326067	617.763982	0.012055	0.012485
RS	58	7.080113	4.855361	400.762021	0.007820	0.008163
RS	59	7.629183	4.855361	385.919764	0.007531	0.007866
RS	60	8.220240	4.855361	368.462133	0.007190	0.007514
RS	61	8.856495	4.855361	348.568422	0.006802	0.007111
RS	62	9.541406	4.855361	326.493380	0.006371	0.006663
RS	63	10.278692	4.855361	2096.472200	0.040909	0.043003
PA	4+25*2+4+6 0.050256790 0.022502836 10.278692067 1.037963533 0.209985457 0.258852555 0.349590394 0.491947443 0.665076405 0.900100125 1.236028672 1.636927784 2.034607044 2.414363273 2.820430413 3.262022660 3.643471288 3.836016811 3.805165019 3.630281254 3.417000588 3.233236544 3.106684968 3.040733647 3.027521033 3.053724220 3.102900533 3.159799842 3.216847126 3.326066982 4.855360800
//
CC
CC	Brief Description of the file format:
CC	  CC  comments
CC	  MM  useful-messages
CC	  RD  round-of-iterations
CC	  LL  \log[P(sequence)]
CC	  QD  Q-before-opt Q-after-opt
CC	  TR  \theta_0 \rho_0
CC	  RS  k t_k \lambda_k \pi_k \sum_{l\not=k}A_{kl} A_{kk}
CC	  DC  begin end best-k t_k+\Delta_k max-prob
CC
MM	Version: 0.6.5-r67
MM	pattern:4+25*2+4+6, n:63, n_free_lambdas:28
MM	n_iterations:25, skip:1, max_t:5, theta/rho:5
MM	is_decoding:0
MM	n_seqs:20, sum_L:1015611, sum_n:95320
RD	0
LK	0.000000
QD	0.000000 -> 0.000000
RI	inf
TR	0.098556	0.019711
MT	5.000000
MM	C_pi: 1.000000, n_recomb: 19823.490162
RS	0	0.000000	1.000000	126.012404	0.006357	0.000000
RS	1	0.006440	1.000000	133.247565	0.006722	0.000000
RS	2	0.013294	1.000000	140.838439	0.007105	0.000000
RS	3	0.020590	1.000000	148.794612	0.007506	0.000000
RS	4	0.028356	1.000000	157.124776	0.007926	0.000000
RS	5	0.036622	1.000000	165.836519	0.008366	0.000000
RS	6	0.045421	1.000000	174.936091	0.008825	0.000000
RS	7	0.054785	1.000000	184.428143	0.009304	0.000000
RS	8	0.064753	1.000000	194.315437	0.009802	0.000000
RS	9	0.075363	1.000000	204.598533	0.010321	0.000000
RS	10	0.086656	1.000000	215.275439	0.010860	0.000000
RS	11	0.098677	1.000000	226.341233	0.011418	0.000000
RS	12	0.111471	1.000000	237.787661	0.011995	0.000000
RS	13	0.125090	1.000000	249.602697	0.012591	0.000000
RS	14	0.139585	1.000000	261.770082	0.013205	0.000000
RS	15	0.155014	1.000000	274.268830	0.013836	0.000000
RS	16	0.171437	1.000000	287.072727	0.014481	0.000000
RS	17	0.188917	1.000000	300.149800	0.015141	0.000000
RS	18	0.207523	1.000000	313.461783	0.015813	0.000000
RS	19	0.227327	1.000000	326.963590	0.016494	0.000000
RS	20	0.248406	1.000000	340.602790	0.017182	0.000000
RS	21	0.270843	1.000000	354.319111	0.017874	0.000000
RS	22	0.294725	1.000000	368.043995	0.018566	0.000000
RS	23	0.320144	1.000000	381.700202	0.019255	0.000000
RS	24	0.347201	1.000000	395.201510	0.019936	0.000000
RS	25	0.376000	1.000000	408.452519	0.020604	0.000000
RS	26	0.406654	1.000000	421.348603	0.021255	0.000000
RS	27	0.439282	1.000000	433.776026	0.021882	0.000000
RS	28	0.474011	1.000000	445.612272	0.022479	0.000000
RS	29	0.510976	1.000000	456.726614	0.023040	0.000000
RS	30	0.550322	1.000000	466.980972	0.023557	0.000000
RS	31	0.592202	1.000000	476.231078	0.024024	0.000000
RS	32	0.636779	1.000000	484.328008	0.024432	0.000000
RS	33	0.684227	1.000000	491.120090	0.024775	0.000000
RS	34	0.734730	1.000000	496.455220	0.025044	0.000000
RS	35	0.788485	1.000000	500.183610	0.025232	0.000000
RS	36	0.845702	1.000000	502.160948	0.025332	0.000000
RS	37	0.906604	1.000000	502.251975	0.025336	0.000000
RS	38	0.971428	1.000000	500.334422	0.025239	0.000000
RS	39	1.040426	1.000000	496.303258	0.025036	0.000000
RS	40	1.113868	1.000000	490.075152	0.024722	0.000000
RS	41	1.192040	1.000000	481.593020	0.024294	0.000000
RS	42	1.275245	1.000000	470.830510	0.023751	0.000000
RS	43	1.363809	1.000000	457.796229	0.023094	0.000000
RS	44	1.458076	1.000000	442.537487	0.022324	0.000000
RS	45	1.558414	1.000000	425.143328	0.021446	0.000000
RS	46	1.665214	1.000000	405.746570	0.020468	0.000000
RS	47	1.778891	1.000000	384.524602	0.019397	0.000000
RS	48	1.899889	1.000000	361.698691	0.018246	0.000000
RS	49	2.028679	1.000000	337.531573	0.017027	0.000000
RS	50	2.165763	1.000000	312.323192	0.015755	0.000000
RS	51	2.311675	1.000000	286.404509	0.014448	0.000000
RS	52	2.466983	1.000000	260.129420	0.013122	0.000000
RS	53	2.632293	1.000000	233.864951	0.011797	0.000000
RS	54	2.808249	1.000000	207.980054	0.010492	0.000000
RS	55	2.995536	1.000000	182.833439	0.009223	0.000000
RS	56	3.194884	1.000000	158.761062	0.008009	0.000000
RS	57	3.407070	1.000000	136.063953	0.006864	0.000000
RS	58	3.632920	1.000000	114.997164	0.005801	0.000000
RS	59	3.873315	1.000000	95.760607	0.004831	0.000000
RS	60	4.129191	1.000000	78.492501	0.003960	0.000000
RS	61	4.401545	1.000000	63.265971	0.003191	0.000000
RS	62	4.691438	1.000000	50.089176	0.002527	0.000000
RS	63	5.000000	1.000000	140.087417	0.007067	0.000000
PA	4+25*2+4+6 0.098555756 0.019711151 5.000000000 1.000000000 1.000000000 1.000000000 1.000000000 1.000000000 1.000000000 1.000000000 1.000000000 1.000000000 1.000000000 1.000000000 1.000000000 1.000000000 1.000000000 1.000000000 1.000000000 1.000000000 1.000000000 1.000000000 1.000000000 1.000000000 1.000000000 1.000000000 1.000000000 1.000000000 1.000000000 1.000000000 1.000000000
//
IT	4604
RD	1
LK	-262617.473520
QD	-1930.772902 -> -842.882361
RI	0.0584102066
TR	0.083424	0.016298
MT	6.569271
MM	C_pi: 1.087016, n_recomb: 17835.128122
RS	0	0.000000	0.220263	544.771806	0.030545	0.003498
RS	1	0.006894	0.220263	563.811998	0.031612	0.018100
RS	2	0.014263	0.220263	582.219407	0.032645	0.028940
RS	3	0.022141	0.220263	599.798056	0.033630	0.033988
RS	4	0.030561	0.269665	505.301066	0.028332	0.036722
RS	5	0.039562	0.269665	521.847832	0.029260	0.034937
RS	6	0.049184	0.356258	408.853124	0.022924	0.030878
RS	7	0.059469	0.356258	424.219738	0.023786	0.027317
RS	8	0.070463	0.468912	335.049816	0.018786	0.024328
RS	9	0.082214	0.468912	349.018301	0.019569	0.021696
RS	10	0.094776	0.598398	285.269291	0.015995	0.019569
RS	11	0.108204	0.598398	297.973454	0.016707	0.017988
RS	12	0.122558	0.731054	254.950420	0.014295	0.016814
RS	13	0.137901	0.731054	266.708865	0.014954	0.015848
RS	14	0.154303	0.862289	236.624310	0.013267	0.014949
RS	15	0.171834	0.862289	247.710160	0.013889	0.014084
RS	16	0.190575	0.986652	226.634269	0.012707	0.013303
RS	17	0.210607	0.986652	237.263999	0.013303	0.012668
RS	18	0.232021	1.096901	223.365292	0.012524	0.012202
RS	19	0.254911	1.096901	233.710887	0.013104	0.011893
RS	20	0.279378	1.191778	224.949167	0.012613	0.011715
RS	21	0.305533	1.191778	235.112241	0.013183	0.011637
RS	22	0.333491	1.273918	229.718887	0.012880	0.011630
RS	23	0.363376	1.273918	239.729454	0.013441	0.011667
RS	24	0.395321	1.346031	236.550617	0.013263	0.011727
RS	25	0.429469	1.346031	246.380541	0.013814	0.011799
RS	26	0.465971	1.408974	244.874676	0.013730	0.011881
RS	27	0.504990	1.408974	254.448731	0.014267	0.011976
RS	28	0.546698	1.461857	254.480407	0.014268	0.012092
RS	29	0.591282	1.461857	263.676271	0.014784	0.012239
RS	30	0.638939	1.503681	265.163031	0.014867	0.012423
RS	31	0.689882	1.503681	273.800587	0.015352	0.012650
RS	32	0.744337	1.534580	276.473762	0.015502	0.012922
RS	33	0.802547	1.534580	284.303050	0.015941	0.013239
RS	34	0.864769	1.555948	287.655084	0.016129	0.013595
RS	35	0.931281	1.555948	294.352211	0.016504	0.013983
RS	36	1.002378	1.569725	297.727975	0.016693	0.014397
RS	37	1.078377	1.569725	302.903077	0.016984	0.014825
RS	38	1.159615	1.577816	305.587866	0.017134	0.015257
RS	39	1.246454	1.577816	308.806014	0.017314	0.015681
RS	40	1.339279	1.581957	310.063306	0.017385	0.016081
RS	41	1.438504	1.581957	310.880699	0.017431	0.016440
RS	42	1.544570	1.583603	310.016368	0.017382	0.016744
RS	43	1.657947	1.583603	308.031867	0.017271	0.016980
RS	44	1.779142	1.583744	304.496071	0.017073	0.017135
RS	45	1.908691	1.583744	299.412250	0.016788	0.017202
RS	46	2.047172	1.582943	292.865054	0.016421	0.017174
RS	47	2.195199	1.582943	284.552874	0.015955	0.017045
RS	48	2.353432	1.581548	274.893199	0.015413	0.016811
RS	49	2.522573	1.581548	263.454582	0.014772	0.016469
RS	50	2.703375	1.579905	250.844454	0.014065	0.016021
RS	51	2.896642	1.579905	236.662426	0.013269	0.015467
RS	52	3.103233	1.578545	221.546835	0.012422	0.014812
RS	53	3.324066	1.578545	205.307546	0.011511	0.014063
RS	54	3.560124	1.579924	188.244077	0.010555	0.013230
RS	55	3.812455	1.579924	170.955250	0.009585	0.012324
RS	56	4.082183	1.579924	153.520285	0.008608	0.011360
RS	57	4.370505	1.579924	136.218287	0.007638	0.010356
RS	58	4.678705	1.645163	115.052186	0.006451	0.009331
RS	59	5.008153	1.645163	100.263269	0.005622	0.008306
RS	60	5.360312	1.645163	86.154382	0.004831	0.007301
RS	61	5.736750	1.645163	72.925710	0.004089	0.006336
RS	62	6.139140	1.645163	60.743819	0.003406	0.005427
RS	63	6.569271	1.645163	206.227588	0.011563	0.020533
PA	4+25*2+4+6 0.083423974 0.016298333 6.569271088 0.220262527 0.269664764 0.356258392 0.468912125 0.598398209 0.731054306 0.862289429 0.986652374 1.096900940 1.191778183 1.273918152 1.346031189 1.408973694 1.461856842 1.503681183 1.534580231 1.555948257 1.569725037 1.577816010 1.581956863 1.583602905 1.583744049 1.582942963 1.581547737 1.579904556 1.578544617 1.579923511 1.645162523
//
IT	5216
RD	2
LK	-261002.627994
QD	-853.697504 -> -586.894824
RI	0.0857136787
TR	0.076888	0.015561
MT	7.392101
MM	C_pi: 1.152479, n_recomb: 18051.799655
RS	0	0.000000	0.174059	714.314893	0.039570	0.002999
RS	1	0.007092	0.174059	733.419957	0.040629	0.017081
RS	2	0.014686	0.174059	750.790601	0.041591	0.029427
RS	3	0.022819	0.174059	766.118753	0.042440	0.037836
RS	4	0.031529	0.194575	698.894539	0.038716	0.036687
RS	5	0.040857	0.194575	712.276165	0.039457	0.039865
RS	6	0.050846	0.267679	529.744427	0.029346	0.030762
RS	7	0.061543	0.267679	544.367516	0.030156	0.030856
RS	8	0.073000	0.377732	397.886447	0.022041	0.023467
RS	9	0.085268	0.377732	412.054470	0.022826	0.023439
RS	10	0.098407	0.518940	311.438906	0.017253	0.018393
RS	11	0.112477	0.518940	324.329774	0.017967	0.018584
RS	12	0.127545	0.676031	259.688646	0.014386	0.015515
RS	13	0.143682	0.676031	271.351595	0.015032	0.015905
RS	14	0.160963	0.843596	227.437749	0.012599	0.013796
RS	15	0.179469	0.843596	238.132586	0.013192	0.014029
RS	16	0.199288	1.015885	207.154002	0.011476	0.012403
RS	17	0.220513	1.015885	217.134552	0.012028	0.012542
RS	18	0.243242	1.179247	196.092752	0.010863	0.011457
RS	19	0.267584	1.179247	205.598929	0.011389	0.011713
RS	20	0.293652	1.326521	191.596402	0.010614	0.011096
RS	21	0.321568	1.326521	200.806521	0.011124	0.011481
RS	22	0.351464	1.459202	191.239453	0.010594	0.011151
RS	23	0.383481	1.459202	200.253139	0.011093	0.011589
RS	24	0.417767	1.581256	193.385037	0.010713	0.011384
RS	25	0.454486	1.581256	202.239314	0.011203	0.011785
RS	26	0.493808	1.693123	197.365463	0.010933	0.011621
RS	27	0.535919	1.693123	206.058468	0.011415	0.011968
RS	28	0.581016	1.789872	203.295127	0.011262	0.011867
RS	29	0.629311	1.789872	211.796483	0.011733	0.012207
RS	30	0.681031	1.865686	211.405951	0.011711	0.012218
RS	31	0.736419	1.865686	219.643014	0.012167	0.012598
RS	32	0.795735	1.918464	221.550100	0.012273	0.012750
RS	33	0.859258	1.918464	229.383050	0.012707	0.013191
RS	34	0.927285	1.950734	233.078395	0.012912	0.013475
RS	35	1.000136	1.950734	240.281335	0.013311	0.013963
RS	36	1.078154	1.967281	245.004819	0.013572	0.014337
RS	37	1.161705	1.967281	251.261568	0.013919	0.014837
RS	38	1.251180	1.972989	256.162842	0.014190	0.015250
RS	39	1.347001	1.972989	261.077590	0.014463	0.015717
RS	40	1.449618	1.972322	265.241367	0.014693	0.016102
RS	41	1.559511	1.972322	268.366808	0.014866	0.016471
RS	42	1.677198	1.968818	270.903696	0.015007	0.016750
RS	43	1.803230	1.968818	271.787264	0.015056	0.016962
RS	44	1.938201	1.964386	272.005113	0.015068	0.017080
RS	45	2.082743	1.964386	270.243484	0.014970	0.017103
RS	46	2.237535	1.959642	267.688493	0.014829	0.017034
RS	47	2.403305	1.959642	262.986020	0.014568	0.016856
RS	48	2.580831	1.954688	257.410931	0.014260	0.016591
RS	49	2.770946	1.954688	249.643578	0.013829	0.016209
RS	50	2.974544	1.949742	240.991042	0.013350	0.015744
RS	51	3.192580	1.949742	230.273904	0.012756	0.015167
RS	52	3.426078	1.945625	218.694852	0.012115	0.014512
RS	53	3.676135	1.945625	205.443048	0.011381	0.013760
RS	54	3.943925	1.947137	191.072102	0.010585	0.012923
RS	55	4.230706	1.947137	176.095314	0.009755	0.012034
RS	56	4.537825	1.947137	160.574304	0.008895	0.011093
RS	57	4.866723	1.947137	144.761981	0.008019	0.010114
RS	58	5.218946	2.094476	120.648579	0.006683	0.008788
RS	59	5.596147	2.094476	107.557110	0.005958	0.007889
RS	60	6.000098	2.094476	94.647819	0.005243	0.006993
RS	61	6.432695	2.094476	82.136594	0.004550	0.006117
RS	62	6.895971	2.094476	70.224565	0.003890	0.005279
RS	63	7.392101	2.094476	267.290354	0.014807	0.021187
PA	4+25*2+4+6 0.076888058 0.015560982 7.392101148 0.174058800 0.194575000 0.267679388 0.377731649 0.518940424 0.676030509 0.843595921 1.015884713 1.179246758 1.326520621 1.459202101 1.581256036 1.693123002 1.789872138 1.865686445 1.918464203 1.950733536 1.967280923 1.972989269 1.972321876 1.968818296 1.964385616 1.959642495 1.954688274 1.949741542 1.945625233 1.947137192 2.094475560
//
IT	4522
RD	3
LK	-260576.856491
QD	-630.033633 -> -522.344323
RI	0.0883983456
TR	0.072746	0.015511
MT	7.894463
MM	C_pi: 1.243394, n_recomb: 19399.799841
RS	0	0.000000	0.183643	738.981455	0.038092	0.002640
RS	1	0.007202	0.183643	760.712473	0.039212	0.015554
RS	2	0.014923	0.183643	780.798810	0.040248	0.027203
RS	3	0.023200	0.183643	798.910362	0.041181	0.035170
RS	4	0.032072	0.179795	831.682378	0.042871	0.037638
RS	5	0.041584	0.179795	844.107807	0.043511	0.041866
RS	6	0.051781	0.244995	631.292515	0.032541	0.031966
RS	7	0.062713	0.244995	646.251776	0.033312	0.032952
RS	8	0.074431	0.352155	462.294258	0.023830	0.024027
RS	9	0.086994	0.352155	477.659073	0.024622	0.024709
RS	10	0.100461	0.496863	350.945309	0.018090	0.018533
RS	11	0.114898	0.496863	365.108046	0.018820	0.019236
RS	12	0.130375	0.662580	285.409957	0.014712	0.015451
RS	13	0.146967	0.662580	298.170600	0.015370	0.016252
RS	14	0.164754	0.844297	244.757206	0.012616	0.013678
RS	15	0.183821	0.844297	256.356881	0.013214	0.014273
RS	16	0.204262	1.038929	218.368047	0.011256	0.012280
RS	17	0.226175	1.038929	229.076016	0.011808	0.012688
RS	18	0.249667	1.229811	203.073642	0.010468	0.011314
RS	19	0.274850	1.229811	213.172895	0.010988	0.011770
RS	20	0.301846	1.405262	195.825875	0.010094	0.010945
RS	21	0.330788	1.405262	205.545815	0.010595	0.011501
RS	22	0.361813	1.566292	193.507789	0.009975	0.011017
RS	23	0.395073	1.566292	202.985069	0.010463	0.011612
RS	24	0.430728	1.719354	193.877425	0.009994	0.011270
RS	25	0.468951	1.719354	203.171089	0.010473	0.011807
RS	26	0.509927	1.865673	196.087195	0.010108	0.011501
RS	27	0.553855	1.865673	205.216680	0.010578	0.011952
RS	28	0.600945	1.995973	200.579665	0.010339	0.011721
RS	29	0.651428	1.995973	209.549727	0.010802	0.012137
RS	30	0.705546	2.098065	208.028144	0.010723	0.012055
RS	31	0.763561	2.098065	216.813736	0.011176	0.012488
RS	32	0.825755	2.166294	218.518293	0.011264	0.012593
RS	33	0.892428	2.166294	227.026465	0.011703	0.013070
RS	34	0.963903	2.204110	231.366227	0.011926	0.013346
RS	35	1.040526	2.204110	239.403265	0.012341	0.013854
RS	36	1.122667	2.219543	245.404589	0.012650	0.014246
RS	37	1.210724	2.219543	252.664250	0.013024	0.014751
RS	38	1.305122	2.220738	259.246603	0.013363	0.015196
RS	39	1.406320	2.220738	265.318586	0.013676	0.015654
RS	40	1.514805	2.215053	271.303590	0.013985	0.016070
RS	41	1.631104	2.215053	275.704113	0.014212	0.016417
RS	42	1.755779	2.207969	279.968222	0.014432	0.016715
RS	43	1.889433	2.207969	282.192431	0.014546	0.016895
RS	44	2.032712	2.201814	283.939017	0.014636	0.017019
RS	45	2.186311	2.201814	283.517867	0.014614	0.017009
RS	46	2.350971	2.196615	282.293168	0.014551	0.016942
RS	47	2.527491	2.196615	278.848125	0.014374	0.016737
RS	48	2.716724	2.191665	274.417239	0.014145	0.016478
RS	49	2.919585	2.191665	267.721305	0.013800	0.016082
RS	50	3.137056	2.186655	259.985419	0.013401	0.015633
RS	51	3.370190	2.186655	250.036864	0.012889	0.015054
RS	52	3.620114	2.182507	239.022752	0.012321	0.014422
RS	53	3.888038	2.182507	226.128572	0.011656	0.013680
RS	54	4.175257	2.187198	211.589692	0.010907	0.012859
RS	55	4.483163	2.187198	196.538503	0.010131	0.011987
RS	56	4.813243	2.187198	180.683618	0.009314	0.011065
RS	57	5.167097	2.187198	164.280236	0.008468	0.010105
RS	58	5.546434	2.424029	134.363749	0.006926	0.008537
RS	59	5.953092	2.424029	121.460019	0.006261	0.007720
RS	60	6.389038	2.424029	108.455686	0.005591	0.006898
RS	61	6.856380	2.424029	95.577398	0.004927	0.006084
RS	62	7.357381	2.424029	83.048258	0.004281	0.005297
RS	63	7.894463	2.424029	341.458006	0.017601	0.022382
PA	4+25*2+4+6 0.072746248 0.015510615 7.894463231 0.183643126 0.179795145 0.244995173 0.352154568 0.496863176 0.662579863 0.844297459 1.038928657 1.229811240 1.405262289 1.566291561 1.719354452 1.865672590 1.995973309 2.098064558 2.166294066 2.204109595 2.219542728 2.220738118 2.215053181 2.207968727 2.201813635 2.196614969 2.191664699 2.186654693 2.182506724 2.187198000 2.424028813
//
IT	4661
RD	4
LK	-260384.822641
QD	-556.510886 -> -486.357714
RI	0.0801075670
TR	0.069571	0.015688
MT	8.250038
MM	C_pi: 1.330315, n_recomb: 20977.166065
RS	0	0.000000	0.205453	722.387729	0.034437	0.002385
RS	1	0.007276	0.205453	747.071829	0.035614	0.014242
RS	2	0.015082	0.205453	770.543080	0.036732	0.024928
RS	3	0.023455	0.205453	792.482859	0.037778	0.031915
RS	4	0.032438	0.177552	936.804891	0.044658	0.038544
RS	5	0.042074	0.177552	950.093106	0.045292	0.042787
RS	6	0.052412	0.237867	721.955063	0.034416	0.033112
RS	7	0.063501	0.237867	738.030433	0.035183	0.034273
RS	8	0.075398	0.343644	524.685061	0.025012	0.024674
RS	9	0.088160	0.343644	541.670329	0.025822	0.025571
RS	10	0.101851	0.490661	393.052364	0.018737	0.018832
RS	11	0.116537	0.490661	408.822756	0.019489	0.019705
RS	12	0.132293	0.660629	316.506659	0.015088	0.015580
RS	13	0.149195	0.660629	330.698149	0.015765	0.016521
RS	14	0.167326	0.848567	269.357284	0.012840	0.013740
RS	15	0.186777	0.848567	282.217919	0.013454	0.014481
RS	16	0.207644	1.054599	238.126718	0.011352	0.012315
RS	17	0.230028	1.054599	249.941117	0.011915	0.012839
RS	18	0.254041	1.260679	219.545706	0.010466	0.011315
RS	19	0.279802	1.260679	230.633657	0.010995	0.011854
RS	20	0.307436	1.451570	210.423087	0.010031	0.010921
RS	21	0.337082	1.451570	221.059703	0.010538	0.011547
RS	22	0.368884	1.628308	206.975059	0.009867	0.010982
RS	23	0.403001	1.628308	217.326063	0.010360	0.011645
RS	24	0.439600	1.800520	206.284195	0.009834	0.011223
RS	25	0.478862	1.800520	216.418121	0.010317	0.011824
RS	26	0.520980	1.971299	207.268322	0.009881	0.011423
RS	27	0.566163	1.971299	217.209963	0.010355	0.011925
RS	28	0.614634	2.127643	210.746555	0.010046	0.011601
RS	29	0.666632	2.127643	220.519912	0.010512	0.012053
RS	30	0.722413	2.250697	217.902555	0.010388	0.011905
RS	31	0.782252	2.250697	227.515210	0.010846	0.012363
RS	32	0.846446	2.330664	229.069632	0.010920	0.012439
RS	33	0.915310	2.330664	238.459824	0.011368	0.012931
RS	34	0.989185	2.371654	243.482836	0.011607	0.013211
RS	35	1.068435	2.371654	252.471045	0.012036	0.013726
RS	36	1.153452	2.384962	259.715032	0.012381	0.014142
RS	37	1.244654	2.384962	267.985260	0.012775	0.014646
RS	38	1.342493	2.381927	276.081226	0.013161	0.015123
RS	39	1.447450	2.381927	283.190314	0.013500	0.015576
RS	40	1.560044	2.372609	290.645200	0.013855	0.016021
RS	41	1.680831	2.372609	296.060263	0.014113	0.016361
RS	42	1.810406	2.364154	301.485532	0.014372	0.016675
RS	43	1.949409	2.364154	304.647848	0.014523	0.016849
RS	44	2.098526	2.358955	307.159688	0.014643	0.016977
RS	45	2.258493	2.358955	307.547459	0.014661	0.016963
RS	46	2.430100	2.356107	306.750425	0.014623	0.016895
RS	47	2.614192	2.356107	303.929822	0.014489	0.016693
RS	48	2.811680	2.353810	299.678186	0.014286	0.016436
RS	49	3.023537	2.353810	293.358661	0.013985	0.016050
RS	50	3.250808	2.351034	285.585710	0.013614	0.015611
RS	51	3.494617	2.351034	275.695461	0.013143	0.015049
RS	52	3.756165	2.348717	264.358399	0.012602	0.014433
RS	53	4.036743	2.348717	251.145510	0.011972	0.013711
RS	54	4.337737	2.358514	235.576600	0.011230	0.012893
RS	55	4.660631	2.358514	219.868843	0.010481	0.012044
RS	56	5.007020	2.358514	203.140276	0.009684	0.011141
RS	57	5.378612	2.358514	185.656104	0.008850	0.010198
RS	58	5.777241	2.687192	148.792666	0.007093	0.008400
RS	59	6.204875	2.687192	135.819915	0.006475	0.007650
RS	60	6.663625	2.687192	122.530219	0.005841	0.006886
RS	61	7.155753	2.687192	109.156493	0.005204	0.006122
RS	62	7.683689	2.687192	95.936606	0.004573	0.005373
RS	63	8.250038	2.687192	417.909556	0.019922	0.023746
PA	4+25*2+4+6 0.069570534 0.015688209 8.250038415 0.205452604 0.177552369 0.237866645 0.343644363 0.490661247 0.660628601 0.848566549 1.054599143 1.260678614 1.451570266 1.628308328 1.800519809 1.971299191 2.127643274 2.250697446 2.330664306 2.371653926 2.384961820 2.381926526 2.372609469 2.364154083 2.358955249 2.356106775 2.353810006 2.351033956 2.348717229 2.358514006 2.687192135
//
IT	4484
RD	5
LK	-260251.432527
QD	-512.559360 -> -455.593836
RI	0.0708742089
TR	0.066909	0.015948
MT	8.531283
MM	C_pi: 1.407452, n_recomb: 22543.649795
RS	0	0.000000	0.230448	698.198977	0.030971	0.002187
RS	1	0.007333	0.230448	725.127564	0.032165	0.013163
RS	2	0.015203	0.230448	751.279551	0.033326	0.022994
RS	3	0.023650	0.230448	776.361255	0.034438	0.029111
RS	4	0.032717	0.178580	1026.164514	0.045519	0.039271
RS	5	0.042448	0.178580	1041.016136	0.046178	0.043289
RS	6	0.052893	0.235747	802.723621	0.035608	0.034013
RS	7	0.064104	0.235747	820.226402	0.036384	0.035164
RS	8	0.076137	0.341272	581.741835	0.025805	0.025192
RS	9	0.089052	0.341272	600.445545	0.026635	0.026158
RS	10	0.102915	0.490679	432.652971	0.019192	0.019086
RS	11	0.117793	0.490679	450.064824	0.019964	0.020018
RS	12	0.133763	0.663755	346.873498	0.015387	0.015708
RS	13	0.150904	0.663755	362.526198	0.016081	0.016695
RS	14	0.169302	0.855075	294.511801	0.013064	0.013819
RS	15	0.189048	0.855075	308.680532	0.013693	0.014626
RS	16	0.210243	1.067826	259.304049	0.011502	0.012373
RS	17	0.232991	1.067826	272.290265	0.012078	0.012956
RS	18	0.257408	1.283373	238.011030	0.010558	0.011349
RS	19	0.283615	1.283373	250.166876	0.011097	0.011926
RS	20	0.311744	1.483507	227.481153	0.010091	0.010933
RS	21	0.341935	1.483507	239.124184	0.010607	0.011589
RS	22	0.374340	1.669463	223.313823	0.009906	0.010978
RS	23	0.409121	1.669463	234.635053	0.010408	0.011671
RS	24	0.446453	1.854234	221.881522	0.009842	0.011198
RS	25	0.486521	1.854234	232.952910	0.010333	0.011832
RS	26	0.529528	2.043415	221.829333	0.009840	0.011362
RS	27	0.575689	2.043415	232.673187	0.010321	0.011892
RS	28	0.625234	2.221026	224.384731	0.009953	0.011494
RS	29	0.678412	2.221026	235.037160	0.010426	0.011967
RS	30	0.735489	2.361711	231.305232	0.010260	0.011766
RS	31	0.796751	2.361711	241.801270	0.010726	0.012236
RS	32	0.862506	2.451248	243.201902	0.010788	0.012292
RS	33	0.933082	2.451248	253.506692	0.011245	0.012791
RS	34	1.008833	2.494184	259.216160	0.011498	0.013077
RS	35	1.090138	2.494184	269.159324	0.011939	0.013595
RS	36	1.177405	2.504972	277.627528	0.012315	0.014034
RS	37	1.271072	2.504972	286.877128	0.012725	0.014540
RS	38	1.371606	2.498027	296.414589	0.013148	0.015045
RS	39	1.479512	2.498027	304.488546	0.013507	0.015500
RS	40	1.595330	2.485907	313.259864	0.013896	0.015968
RS	41	1.719640	2.485907	319.572479	0.014176	0.016312
RS	42	1.853066	2.477188	325.910476	0.014457	0.016638
RS	43	1.996275	2.477188	329.850406	0.014632	0.016820
RS	44	2.149985	2.474163	332.796024	0.014762	0.016949
RS	45	2.314966	2.474163	333.796427	0.014807	0.016948
RS	46	2.492044	2.474863	333.049938	0.014774	0.016876
RS	47	2.682106	2.474863	330.635131	0.014666	0.016692
RS	48	2.886105	2.476298	326.184134	0.014469	0.016433
RS	49	3.105062	2.476298	320.017161	0.014195	0.016069
RS	50	3.340074	2.476629	311.865651	0.013834	0.015636
RS	51	3.592318	2.476629	301.822868	0.013388	0.015099
RS	52	3.863058	2.476781	289.878519	0.012859	0.014494
RS	53	4.153650	2.476781	276.166606	0.012250	0.013796
RS	54	4.465550	2.492176	259.308194	0.011502	0.012974
RS	55	4.800321	2.492176	242.815212	0.010771	0.012148
RS	56	5.159638	2.492176	225.107398	0.009985	0.011264
RS	57	5.545302	2.492176	206.461603	0.009158	0.010335
RS	58	5.959246	2.912782	162.178186	0.007194	0.008317
RS	59	6.403542	2.912782	149.152137	0.006616	0.007624
RS	60	6.880415	2.912782	135.626879	0.006016	0.006909
RS	61	7.392256	2.912782	121.837332	0.005405	0.006187
RS	62	7.941628	2.912782	108.030384	0.004792	0.005471
RS	63	8.531283	2.912782	493.047917	0.021871	0.025152
PA	4+25*2+4+6 0.066909065 0.015948149 8.531282572 0.230448211 0.178580185 0.235746530 0.341271963 0.490679028 0.663755412 0.855075396 1.067825684 1.283372791 1.483506650 1.669462643 1.854234428 2.043415124 2.221025536 2.361710927 2.451247715 2.494183890 2.504972316 2.498027090 2.485907218 2.477187855 2.474163357 2.474863027 2.476298024 2.476628589 2.476780798 2.492175939 2.912781869
//
IT	5213
RD	6
LK	-260140.740666
QD	-476.695958 -> -427.081679
RI	0.0629996280
TR	0.064575	0.016234
MT	8.771589
MM	C_pi: 1.476806, n_recomb: 24060.058313
RS	0	0.000000	0.255970	675.642628	0.028082	0.002024
RS	1	0.007379	0.255970	704.181798	0.029268	0.012266
RS	2	0.015303	0.255970	732.313247	0.030437	0.021391
RS	3	0.023812	0.255970	759.771215	0.031578	0.026826
RS	4	0.032948	0.180444	1106.514129	0.045990	0.039852
RS	5	0.042759	0.180444	1123.150510	0.046681	0.043622
RS	6	0.053294	0.235590	875.909858	0.036405	0.034699
RS	7	0.064606	0.235590	894.963553	0.037197	0.035807
RS	8	0.076752	0.341607	633.710441	0.026339	0.025578
RS	9	0.089796	0.341607	654.137838	0.027188	0.026569
RS	10	0.103801	0.493690	469.010066	0.019493	0.019270
RS	11	0.118840	0.493690	488.025336	0.020284	0.020227
RS	12	0.134989	0.669727	375.185465	0.015594	0.015803
RS	13	0.152330	0.669727	392.258294	0.016303	0.016801
RS	14	0.170950	0.863491	318.516004	0.013238	0.013880
RS	15	0.190944	0.863491	333.963614	0.013880	0.014720
RS	16	0.212414	1.080933	279.977823	0.011637	0.012424
RS	17	0.235468	1.080933	294.120494	0.012224	0.013043
RS	18	0.260223	1.303269	256.387685	0.010656	0.011387
RS	19	0.286805	1.303269	269.606893	0.011206	0.011984
RS	20	0.315349	1.509691	244.757438	0.010173	0.010955
RS	21	0.345999	1.509691	257.410919	0.010699	0.011622
RS	22	0.378911	1.701655	240.126284	0.009980	0.010984
RS	23	0.414251	1.701655	252.428245	0.010492	0.011690
RS	24	0.452199	1.895468	238.144441	0.009898	0.011181
RS	25	0.492948	1.895468	250.166874	0.010398	0.011833
RS	26	0.536703	2.099545	237.152872	0.009857	0.011309
RS	27	0.583688	2.099545	248.910904	0.010345	0.011856
RS	28	0.634139	2.295571	238.802854	0.009925	0.011396
RS	29	0.688314	2.295571	250.340577	0.010405	0.011881
RS	30	0.746486	2.451972	245.473128	0.010203	0.011635
RS	31	0.808951	2.451972	256.850926	0.010675	0.012113
RS	32	0.876025	2.549915	258.084739	0.010727	0.012151
RS	33	0.948049	2.549915	269.294079	0.011193	0.012654
RS	34	1.025388	2.594163	275.689674	0.011458	0.012946
RS	35	1.108434	2.594163	286.568751	0.011911	0.013467
RS	36	1.197608	2.602230	296.259270	0.012313	0.013926
RS	37	1.293363	2.602230	306.458814	0.012737	0.014435
RS	38	1.396184	2.591521	317.415811	0.013193	0.014965
RS	39	1.506592	2.591521	326.413043	0.013567	0.015424
RS	40	1.625148	2.576931	336.443751	0.013983	0.015913
RS	41	1.752452	2.576931	343.599078	0.014281	0.016266
RS	42	1.889150	2.568312	350.750359	0.014578	0.016602
RS	43	2.035936	2.568312	355.400767	0.014771	0.016799
RS	44	2.193554	2.567789	358.644722	0.014906	0.016928
RS	45	2.362803	2.567789	360.182099	0.014970	0.016947
RS	46	2.544541	2.572304	359.335976	0.014935	0.016871
RS	47	2.739690	2.572304	357.248804	0.014848	0.016710
RS	48	2.949240	2.577643	352.460778	0.014649	0.016450
RS	49	3.174253	2.577643	346.372420	0.014396	0.016112
RS	50	3.415871	2.581144	337.734433	0.014037	0.015684
RS	51	3.675318	2.581144	327.475836	0.013611	0.015173
RS	52	3.953911	2.583703	314.852294	0.013086	0.014578
RS	53	4.253062	2.583703	300.594111	0.012493	0.013904
RS	54	4.574289	2.604400	282.388783	0.011737	0.013078
RS	55	4.919219	2.604400	265.085617	0.011018	0.012273
RS	56	5.289604	2.604400	246.386348	0.010240	0.011407
RS	57	5.687320	2.604400	226.579685	0.009417	0.010490
RS	58	6.114385	3.116120	174.608254	0.007257	0.008262
RS	59	6.572964	3.116120	161.570951	0.006715	0.007619
RS	60	7.065384	3.116120	147.873787	0.006146	0.006948
RS	61	7.594141	3.116120	133.750753	0.005559	0.006261
RS	62	8.161916	3.116120	119.453840	0.004965	0.005574
RS	63	8.771589	3.116120	567.168330	0.023573	0.026552
PA	4+25*2+4+6 0.064575306 0.016233818 8.771589390 0.255969957 0.180443944 0.235589602 0.341607189 0.493690274 0.669727195 0.863490979 1.080933478 1.303268829 1.509691439 1.701655383 1.895468481 2.099545043 2.295571179 2.451971972 2.549914681 2.594162849 2.602230343 2.591520622 2.576930821 2.568311522 2.567788964 2.572304433 2.577642947 2.581143716 2.583703364 2.604400102 3.116120316
//
IT	4592
RD	7
LK	-260043.715698
QD	-444.894460 -> -400.737510
RI	0.0566196331
TR	0.062478	0.016521
MT	8.987279
MM	C_pi: 1.540827, n_recomb: 25528.632474
RS	0	0.000000	0.281238	656.413829	0.025713	0.001887
RS	1	0.007420	0.281238	686.135360	0.026877	0.011502
RS	2	0.015391	0.281238	715.751753	0.028037	0.020045
RS	3	0.023953	0.281238	745.024140	0.029184	0.024955
RS	4	0.033151	0.182427	1181.535505	0.046283	0.040327
RS	5	0.043031	0.182427	1200.007611	0.047006	0.043879
RS	6	0.053645	0.236305	943.620854	0.036963	0.035224
RS	7	0.065046	0.236305	964.277596	0.037772	0.036299
RS	8	0.077292	0.343261	681.684574	0.026703	0.025865
RS	9	0.090448	0.343261	703.818524	0.027570	0.026871
RS	10	0.104580	0.498219	502.613132	0.019688	0.019400
RS	11	0.119760	0.498219	523.185230	0.020494	0.020371
RS	12	0.136067	0.677290	401.528987	0.015729	0.015868
RS	13	0.153584	0.677290	419.972803	0.016451	0.016866
RS	14	0.172400	0.873211	341.168635	0.013364	0.013924
RS	15	0.192613	0.873211	357.854107	0.014018	0.014780
RS	16	0.214326	1.094413	299.765004	0.011742	0.012465
RS	17	0.237650	1.094413	315.033017	0.012340	0.013106
RS	18	0.262704	1.322206	274.172811	0.010740	0.011421
RS	19	0.289618	1.322206	288.432086	0.011298	0.012028
RS	20	0.318528	1.533478	261.644565	0.010249	0.010977
RS	21	0.349584	1.533478	275.291407	0.010784	0.011648
RS	22	0.382945	1.729847	256.713740	0.010056	0.010993
RS	23	0.418781	1.729847	269.984404	0.010576	0.011703
RS	24	0.457276	1.930810	254.303479	0.009962	0.011168
RS	25	0.498627	1.930810	267.267910	0.010469	0.011830
RS	26	0.543047	2.147736	252.426906	0.009888	0.011261
RS	27	0.590763	2.147736	265.089959	0.010384	0.011819
RS	28	0.642019	2.360519	253.159816	0.009917	0.011306
RS	29	0.697079	2.360519	265.570768	0.010403	0.011799
RS	30	0.756224	2.531608	259.540921	0.010167	0.011513
RS	31	0.819758	2.531608	271.784682	0.010646	0.011995
RS	32	0.888007	2.637430	272.828390	0.010687	0.012017
RS	33	0.961320	2.637430	284.923639	0.011161	0.012521
RS	34	1.040073	2.682737	291.997084	0.011438	0.012819
RS	35	1.124669	2.682737	303.791955	0.011900	0.013341
RS	36	1.215543	2.688017	314.705874	0.012328	0.013819
RS	37	1.313160	2.688017	325.834527	0.012763	0.014331
RS	38	1.418020	2.673618	338.210068	0.013248	0.014885
RS	39	1.530661	2.673618	348.109129	0.013636	0.015349
RS	40	1.651661	2.656669	359.386953	0.014078	0.015857
RS	41	1.781639	2.656669	367.362859	0.014390	0.016220
RS	42	1.921262	2.648197	375.298785	0.014701	0.016567
RS	43	2.071245	2.648197	380.637296	0.014910	0.016779
RS	44	2.232357	2.650118	384.139591	0.015047	0.016910
RS	45	2.405425	2.650118	386.192620	0.015128	0.016950
RS	46	2.591334	2.658307	385.206668	0.015089	0.016872
RS	47	2.791038	2.658307	383.428740	0.015020	0.016735
RS	48	3.005561	2.667329	378.277807	0.014818	0.016476
RS	49	3.236002	2.667329	372.254173	0.014582	0.016164
RS	50	3.483543	2.673706	363.126409	0.014224	0.015744
RS	51	3.749451	2.673706	352.643264	0.013814	0.015259
RS	52	4.035091	2.678309	339.357456	0.013293	0.014675
RS	53	4.341926	2.678309	324.549308	0.012713	0.014023
RS	54	4.671529	2.703671	305.020861	0.011948	0.013194
RS	55	5.025590	2.703671	286.908210	0.011239	0.012408
RS	56	5.405922	2.703671	267.224634	0.010468	0.011557
RS	57	5.814477	2.703671	246.270544	0.009647	0.010651
RS	58	6.253347	3.305344	186.406692	0.007302	0.008225
RS	59	6.724783	3.305344	173.389297	0.006792	0.007625
RS	60	7.231200	3.305344	159.566149	0.006250	0.006992
RS	61	7.775196	3.305344	145.168404	0.005686	0.006338
RS	62	8.359557	3.305344	130.450530	0.005110	0.005676
RS	63	8.987279	3.305344	641.190444	0.025117	0.027928
PA	4+25*2+4+6 0.062478188 0.016521106 8.987278726 0.281237621 0.182426876 0.236304520 0.343260818 0.498218618 0.677290141 0.873211496 1.094412983 1.322205563 1.533477614 1.729847100 1.930810034 2.147735971 2.360519258 2.531607933 2.637429873 2.682736513 2.688017066 2.673617801 2.656668884 2.648196509 2.650118164 2.658306639 2.667329078 2.673706150 2.678309087 2.703670912 3.305343854
//
IT	4612
RD	8
LK	-259957.182630
QD	-416.239165 -> -376.613526
RI	0.0514433431
TR	0.060566	0.016799
MT	9.186932
MM	C_pi: 1.601218, n_recomb: 26956.538609
RS	0	0.000000	0.306138	640.121823	0.023746	0.001767
RS	1	0.007457	0.306138	670.741182	0.024882	0.010836
RS	2	0.015471	0.306138	701.505904	0.026024	0.018891
RS	3	0.024082	0.306138	732.201945	0.027162	0.023390
RS	4	0.033335	0.184332	1253.078559	0.046485	0.040727
RS	5	0.043278	0.184332	1273.385404	0.047238	0.044095
RS	6	0.053963	0.237445	1007.320936	0.037368	0.035632
RS	7	0.065445	0.237445	1029.605332	0.038195	0.036690
RS	8	0.077782	0.345577	726.669244	0.026957	0.026084
RS	9	0.091040	0.345577	750.489127	0.027841	0.027103
RS	10	0.105287	0.503470	534.117427	0.019814	0.019493
RS	11	0.120596	0.503470	556.205592	0.020633	0.020475
RS	12	0.137046	0.685644	426.292033	0.015814	0.015912
RS	13	0.154723	0.685644	446.064253	0.016548	0.016906
RS	14	0.173719	0.883651	362.649397	0.013453	0.013955
RS	15	0.194131	0.883651	380.535734	0.014117	0.014820
RS	16	0.216065	1.108111	318.713373	0.011823	0.012496
RS	17	0.239636	1.108111	335.076912	0.012430	0.013155
RS	18	0.264963	1.340626	291.325294	0.010807	0.011449
RS	19	0.292180	1.340626	306.600317	0.011374	0.012064
RS	20	0.321426	1.555987	278.032926	0.010314	0.010998
RS	21	0.352853	1.555987	292.653161	0.010856	0.011669
RS	22	0.386624	1.755952	272.903353	0.010124	0.011003
RS	23	0.422913	1.755952	287.126297	0.010651	0.011713
RS	24	0.461909	1.963007	270.139603	0.010021	0.011157
RS	25	0.503812	1.963007	284.031884	0.010537	0.011824
RS	26	0.548840	2.191558	267.402660	0.009920	0.011216
RS	27	0.597226	2.191558	280.956581	0.010423	0.011783
RS	28	0.649221	2.420103	267.192656	0.009912	0.011222
RS	29	0.705093	2.420103	280.460664	0.010404	0.011720
RS	30	0.765131	2.605371	273.233465	0.010136	0.011397
RS	31	0.829647	2.605371	286.324677	0.010622	0.011882
RS	32	0.898974	2.718932	287.143637	0.010652	0.011888
RS	33	0.973471	2.718932	300.105407	0.011133	0.012393
RS	34	1.053523	2.765283	307.838125	0.011420	0.012696
RS	35	1.139545	2.765283	320.530782	0.011891	0.013218
RS	36	1.231982	2.767816	332.663805	0.012341	0.013714
RS	37	1.331313	2.767816	344.706767	0.012788	0.014228
RS	38	1.438050	2.749808	358.502992	0.013299	0.014803
RS	39	1.552748	2.749808	369.293407	0.013700	0.015273
RS	40	1.675999	2.730544	381.822266	0.014164	0.015799
RS	41	1.808441	2.730544	390.613095	0.014490	0.016172
RS	42	1.950760	2.722155	399.336641	0.014814	0.016529
RS	43	2.103692	2.722155	405.362576	0.015038	0.016757
RS	44	2.268029	2.726341	409.126661	0.015177	0.016891
RS	45	2.444621	2.726341	411.699748	0.015273	0.016952
RS	46	2.634382	2.737922	410.585661	0.015231	0.016875
RS	47	2.838294	2.737922	409.126238	0.015177	0.016762
RS	48	3.057412	2.750273	403.639717	0.014974	0.016506
RS	49	3.292871	2.750273	397.693918	0.014753	0.016220
RS	50	3.545889	2.759113	388.121542	0.014398	0.015808
RS	51	3.817775	2.759113	377.428755	0.014001	0.015348
RS	52	4.109936	2.765295	363.538028	0.013486	0.014775
RS	53	4.423885	2.765295	348.193782	0.012917	0.014145
RS	54	4.761247	2.794578	327.403000	0.012146	0.013315
RS	55	5.123766	2.794578	308.489529	0.011444	0.012547
RS	56	5.513320	2.794578	287.833192	0.010678	0.011710
RS	57	5.931924	2.794578	265.745805	0.009858	0.010812
RS	58	6.381745	3.484912	197.811718	0.007338	0.008199
RS	59	6.865110	3.484912	184.835108	0.006857	0.007638
RS	60	7.384522	3.484912	170.917488	0.006340	0.007040
RS	61	7.942668	3.484912	156.285903	0.005798	0.006414
RS	62	8.542437	3.484912	141.195472	0.005238	0.005776
RS	63	9.186932	3.484912	715.790131	0.026553	0.029269
PA	4+25*2+4+6 0.060565815 0.016799189 9.186932272 0.306138354 0.184331977 0.237445421 0.345576801 0.503469846 0.685644396 0.883651384 1.108110680 1.340625571 1.555987463 1.755951504 1.963007434 2.191558079 2.420103136 2.605370527 2.718932433 2.765282567 2.767816355 2.749807517 2.730543502 2.722155012 2.726340818 2.737922349 2.750273248 2.759112567 2.765294503 2.794577997 3.484911533
//
IT	4094
RD	9
LK	-259879.456320
QD	-390.338798 -> -354.621048
RI	0.0471697460
TR	0.058807	0.017064
MT	9.375045
MM	C_pi: 1.659015, n_recomb: 28349.563069
RS	0	0.000000	0.330802	625.966474	0.022080	0.001661
RS	1	0.007492	0.330802	657.282246	0.023185	0.010245
RS	2	0.015544	0.330802	688.954739	0.024302	0.017880
RS	3	0.024200	0.330802	720.792691	0.025425	0.022050
RS	4	0.033505	0.186128	1322.024717	0.046633	0.041070
RS	5	0.043506	0.186128	1344.155174	0.047414	0.044284
RS	6	0.054257	0.238816	1067.931540	0.037670	0.035955
RS	7	0.065814	0.238816	1091.857825	0.038514	0.037010
RS	8	0.078236	0.348221	769.402352	0.027140	0.026255
RS	9	0.091588	0.348221	794.888690	0.028039	0.027288
RS	10	0.105941	0.509000	564.061937	0.019897	0.019563
RS	11	0.121369	0.509000	587.632789	0.020728	0.020554
RS	12	0.137953	0.694285	449.848325	0.015868	0.015943
RS	13	0.155780	0.694285	470.914539	0.016611	0.016931
RS	14	0.174941	0.894353	383.195425	0.013517	0.013977
RS	15	0.195539	0.894353	402.252249	0.014189	0.014847
RS	16	0.217679	1.121752	336.964741	0.011886	0.012521
RS	17	0.241478	1.121752	354.398746	0.012501	0.013193
RS	18	0.267060	1.358510	307.927909	0.010862	0.011475
RS	19	0.294559	1.358510	324.197602	0.011436	0.012095
RS	20	0.324117	1.577521	293.958045	0.010369	0.011018
RS	21	0.355890	1.577521	309.533556	0.010918	0.011688
RS	22	0.390044	1.780635	288.691675	0.010183	0.011013
RS	23	0.426755	1.780635	303.851212	0.010718	0.011721
RS	24	0.466218	1.993163	285.617024	0.010075	0.011148
RS	25	0.508636	1.993163	300.422965	0.010597	0.011818
RS	26	0.554232	2.232539	282.026598	0.009948	0.011176
RS	27	0.603244	2.232539	296.456990	0.010457	0.011748
RS	28	0.655928	2.476215	280.838810	0.009906	0.011144
RS	29	0.712559	2.476215	294.947638	0.010404	0.011646
RS	30	0.773432	2.675448	286.480104	0.010105	0.011289
RS	31	0.838866	2.675448	300.400535	0.010596	0.011774
RS	32	0.909201	2.796805	300.953673	0.010616	0.011766
RS	33	0.984806	2.796805	314.763435	0.011103	0.012270
RS	34	1.066075	2.844330	323.126862	0.011398	0.012576
RS	35	1.153432	2.844330	336.701037	0.011877	0.013099
RS	36	1.247333	2.844227	350.041561	0.012347	0.013611
RS	37	1.348269	2.844227	362.987200	0.012804	0.014127
RS	38	1.456767	2.822695	378.204641	0.013341	0.014722
RS	39	1.573393	2.822695	389.881059	0.013753	0.015196
RS	40	1.698756	2.801150	403.668334	0.014239	0.015740
RS	41	1.833511	2.801150	413.275892	0.014578	0.016122
RS	42	1.978360	2.792768	422.800721	0.014914	0.016490
RS	43	2.134062	2.792768	429.523190	0.015151	0.016733
RS	44	2.301427	2.799016	433.571292	0.015294	0.016872
RS	45	2.481331	2.799016	436.680379	0.015403	0.016953
RS	46	2.674713	2.813686	435.473185	0.015361	0.016877
RS	47	2.882582	2.813686	434.353873	0.015321	0.016788
RS	48	3.106023	2.828992	428.582319	0.015118	0.016537
RS	49	3.346204	2.828992	422.739572	0.014912	0.016275
RS	50	3.604378	2.839856	412.790367	0.014561	0.015873
RS	51	3.881893	2.839856	401.913327	0.014177	0.015436
RS	52	4.180198	2.847142	387.493281	0.013668	0.014878
RS	53	4.500851	2.847142	371.634439	0.013109	0.014267
RS	54	4.845526	2.879596	349.660265	0.012334	0.013438
RS	55	5.216023	2.879596	329.957469	0.011639	0.012686
RS	56	5.614275	2.879596	308.340844	0.010876	0.011861
RS	57	6.042362	2.879596	285.133264	0.010058	0.010972
RS	58	6.502520	3.657209	208.969054	0.007371	0.008181
RS	59	6.997151	3.657209	196.047470	0.006915	0.007655
RS	60	7.528837	3.657209	182.057708	0.006422	0.007087
RS	61	8.100355	3.657209	167.221801	0.005899	0.006488
RS	62	8.714688	3.657209	151.794195	0.005354	0.005871
RS	63	9.375045	3.657209	791.345500	0.027914	0.030573
PA	4+25*2+4+6 0.058806686 0.017063682 9.375044842 0.330801946 0.186127523 0.238816294 0.348220882 0.508999601 0.694284785 0.894353030 1.121751554 1.358509511 1.577521340 1.780634880 1.993162733 2.232539439 2.476215138 2.675447989 2.796804690 2.844329864 2.844227031 2.822695081 2.801149692 2.792768040 2.799015870 2.813685954 2.828991983 2.839856479 2.847142343 2.879595737 3.657208766
//
IT	4376
RD	10
LK	-259809.354977
QD	-366.887863 -> -334.588967
RI	0.0435668534
TR	0.057179	0.017313
MT	9.554226
MM	C_pi: 1.714832, n_recomb: 29711.298748
RS	0	0.000000	0.355423	613.229730	0.020640	0.001565
RS	1	0.007524	0.355423	645.087144	0.021712	0.009713
RS	2	0.015613	0.355423	677.482865	0.022802	0.016979
RS	3	0.024311	0.355423	710.246645	0.023905	0.020877
RS	4	0.033664	0.187825	1388.801668	0.046743	0.041369
RS	5	0.043720	0.187825	1412.745706	0.047549	0.044449
RS	6	0.054533	0.240321	1126.022737	0.037899	0.036214
RS	7	0.066159	0.240321	1151.600386	0.038760	0.037277
RS	8	0.078660	0.351008	810.392670	0.027276	0.026395
RS	9	0.092102	0.351008	837.527292	0.028189	0.027441
RS	10	0.106554	0.514555	592.831432	0.019953	0.019618
RS	11	0.122095	0.514555	617.857304	0.020795	0.020619
RS	12	0.138804	0.702904	472.479593	0.015902	0.015967
RS	13	0.156770	0.702904	494.811792	0.016654	0.016950
RS	14	0.176089	0.905009	403.001131	0.013564	0.013995
RS	15	0.196860	0.905009	423.203522	0.014244	0.014867
RS	16	0.219194	1.135111	354.648752	0.011936	0.012542
RS	17	0.243209	1.135111	373.132392	0.012559	0.013225
RS	18	0.269030	1.375751	324.071850	0.010907	0.011497
RS	19	0.296794	1.375751	341.318405	0.011488	0.012122
RS	20	0.326647	1.598114	309.482902	0.010416	0.011037
RS	21	0.358746	1.598114	325.997973	0.010972	0.011705
RS	22	0.393260	1.804109	304.116760	0.010236	0.011024
RS	23	0.430371	1.804109	320.198806	0.010777	0.011730
RS	24	0.470273	2.021715	300.752540	0.010122	0.011140
RS	25	0.513178	2.021715	316.458936	0.010651	0.011812
RS	26	0.559310	2.271343	296.305158	0.009973	0.011138
RS	27	0.608913	2.271343	311.598391	0.010488	0.011715
RS	28	0.662249	2.529724	294.098363	0.009899	0.011070
RS	29	0.719597	2.529724	309.032476	0.010401	0.011575
RS	30	0.781259	2.742843	299.279151	0.010073	0.011185
RS	31	0.847561	2.742843	314.011318	0.010569	0.011672
RS	32	0.918850	2.872184	314.249716	0.010577	0.011648
RS	33	0.995504	2.872184	328.889629	0.011070	0.012152
RS	34	1.077924	2.921082	337.849350	0.011371	0.012461
RS	35	1.166546	2.921082	352.289546	0.011857	0.012984
RS	36	1.261834	2.918484	366.820353	0.012346	0.013509
RS	37	1.364292	2.918484	380.658107	0.012812	0.014027
RS	38	1.474458	2.893539	397.291093	0.013372	0.014640
RS	39	1.592913	2.893539	409.849850	0.013794	0.015120
RS	40	1.720279	2.869759	424.899920	0.014301	0.015679
RS	41	1.857228	2.869759	435.328598	0.014652	0.016071
RS	42	2.004481	2.861321	445.670036	0.015000	0.016449
RS	43	2.162812	2.861321	453.101742	0.015250	0.016707
RS	44	2.333055	2.869444	457.462716	0.015397	0.016850
RS	45	2.516106	2.869444	461.128172	0.015520	0.016950
RS	46	2.712929	2.886925	459.870869	0.015478	0.016878
RS	47	2.924560	2.886925	459.118294	0.015453	0.016811
RS	48	3.152113	2.904831	453.122520	0.015251	0.016567
RS	49	3.396787	2.904831	447.413133	0.015059	0.016327
RS	50	3.659868	2.917308	437.163821	0.014714	0.015938
RS	51	3.942742	2.917308	426.132691	0.014342	0.015523
RS	52	4.246898	2.925246	411.267261	0.013842	0.014979
RS	53	4.573938	2.925246	394.919116	0.013292	0.014387
RS	54	4.925582	2.960162	371.848999	0.012515	0.013561
RS	55	5.303683	2.960162	351.370292	0.011826	0.012824
RS	56	5.710230	2.960162	328.806854	0.011067	0.012009
RS	57	6.147363	2.960162	304.492218	0.010248	0.011127
RS	58	6.617385	3.823618	219.956455	0.007403	0.008169
RS	59	7.122768	3.823618	207.100660	0.006970	0.007674
RS	60	7.666174	3.823618	193.055976	0.006498	0.007135
RS	61	8.250463	3.823618	178.038765	0.005992	0.006560
RS	62	8.878712	3.823618	162.301782	0.005463	0.005962
RS	63	9.554226	3.823618	868.004420	0.029215	0.031839
PA	4+25*2+4+6 0.057178837 0.017312995 9.554226202 0.355422900 0.187825004 0.240321286 0.351008273 0.514554746 0.702904284 0.905008578 1.135110502 1.375751032 1.598114137 1.804109198 2.021715072 2.271342570 2.529724429 2.742843469 2.872183582 2.921081872 2.918483508 2.893538650 2.869758861 2.861321065 2.869443988 2.886925036 2.904830992 2.917308390 2.925246409 2.960162277 3.823617797
//
IT	3917
RD	11
LK	-259745.933855
QD	-345.608577 -> -316.322308
RI	0.0404702334
TR	0.055665	0.017547
MT	9.726162
MM	C_pi: 1.769060, n_recomb: 31044.021629
RS	0	0.000000	0.380192	601.382323	0.019372	0.001478
RS	1	0.007554	0.380192	633.654216	0.020411	0.009226
RS	2	0.015678	0.380192	666.622611	0.021473	0.016161
RS	3	0.024416	0.380192	700.136787	0.022553	0.019831
RS	4	0.033814	0.189447	1453.605495	0.046824	0.041631
RS	5	0.043922	0.189447	1479.357332	0.047654	0.044593
RS	6	0.054793	0.241912	1181.949211	0.038073	0.036425
RS	7	0.066485	0.241912	1209.185331	0.038951	0.037502
RS	8	0.079061	0.353842	849.970653	0.027380	0.026512
RS	9	0.092587	0.353842	878.736560	0.028306	0.027573
RS	10	0.107134	0.519993	620.694318	0.019994	0.019666
RS	11	0.122780	0.519993	647.151768	0.020846	0.020676
RS	12	0.139608	0.711316	494.393735	0.015926	0.015987
RS	13	0.157707	0.711316	517.968760	0.016685	0.016965
RS	14	0.177174	0.915437	422.207958	0.013600	0.014010
RS	15	0.198110	0.915437	443.534992	0.014287	0.014883
RS	16	0.220629	1.148049	371.864620	0.011979	0.012561
RS	17	0.244848	1.148049	391.380270	0.012607	0.013253
RS	18	0.270896	1.392280	339.830361	0.010947	0.011519
RS	19	0.298913	1.392280	358.038527	0.011533	0.012148
RS	20	0.329045	1.617769	324.663085	0.010458	0.011056
RS	21	0.361454	1.617769	342.103997	0.011020	0.011723
RS	22	0.396310	1.826462	319.219763	0.010283	0.011035
RS	23	0.433800	1.826462	336.211722	0.010830	0.011738
RS	24	0.474121	2.048862	315.576041	0.010165	0.011134
RS	25	0.517488	2.048862	332.170801	0.010700	0.011807
RS	26	0.564131	2.308318	310.258513	0.009994	0.011103
RS	27	0.614297	2.308318	326.401802	0.010514	0.011684
RS	28	0.668252	2.581073	306.991678	0.009889	0.011001
RS	29	0.726284	2.581073	322.736405	0.010396	0.011509
RS	30	0.788698	2.808086	311.648986	0.010039	0.011088
RS	31	0.855827	2.808086	327.176163	0.010539	0.011575
RS	32	0.928027	2.945628	327.050967	0.010535	0.011536
RS	33	1.005681	2.945628	342.503807	0.011033	0.012039
RS	34	1.089200	2.996136	352.020852	0.011339	0.012348
RS	35	1.179028	2.996136	367.311927	0.011832	0.012871
RS	36	1.275641	2.991220	383.008472	0.012338	0.013409
RS	37	1.379552	2.991220	397.727944	0.012812	0.013929
RS	38	1.491312	2.962978	415.766261	0.013393	0.014559
RS	39	1.611514	2.962978	429.203841	0.013826	0.015043
RS	40	1.740796	2.937015	445.518098	0.014351	0.015618
RS	41	1.879843	2.937015	456.772594	0.014714	0.016018
RS	42	2.029394	2.928475	467.944457	0.015074	0.016406
RS	43	2.190241	2.928475	476.098690	0.015336	0.016677
RS	44	2.363237	2.938322	480.800644	0.015488	0.016826
RS	45	2.549302	2.938322	485.043819	0.015624	0.016944
RS	46	2.749420	2.958370	483.781536	0.015584	0.016877
RS	47	2.964656	2.958370	483.423611	0.015572	0.016830
RS	48	3.196149	2.978560	477.266507	0.015374	0.016595
RS	49	3.445128	2.978560	471.722404	0.015195	0.016377
RS	50	3.712915	2.992281	461.251634	0.014858	0.016001
RS	51	4.000929	2.992281	450.098481	0.014499	0.015606
RS	52	4.310699	3.000458	434.874372	0.014008	0.015078
RS	53	4.643867	3.000458	418.064109	0.013467	0.014503
RS	54	5.002202	3.037183	393.990052	0.012691	0.013683
RS	55	5.387605	3.037183	372.750136	0.012007	0.012959
RS	56	5.802119	3.037183	349.254217	0.011250	0.012154
RS	57	6.247944	3.037183	323.846077	0.010432	0.011279
RS	58	6.727445	3.985018	230.815425	0.007435	0.008162
RS	59	7.243166	3.985018	218.034254	0.007023	0.007695
RS	60	7.797843	3.985018	203.948834	0.006570	0.007181
RS	61	8.394419	3.985018	188.769351	0.006081	0.006629
RS	62	9.036057	3.985018	172.746067	0.005565	0.006049
RS	63	9.726162	3.985018	945.787404	0.030466	0.033067
PA	4+25*2+4+6 0.055665473 0.017546758 9.726162474 0.380191555 0.189447150 0.241911623 0.353841912 0.519992878 0.711315732 0.915437269 1.148048850 1.392279840 1.617768677 1.826462358 2.048862125 2.308318256 2.581072786 2.808086238 2.945627813 2.996135838 2.991220428 2.962978372 2.937014729 2.928474691 2.938322072 2.958369876 2.978560322 2.992280703 3.000457594 3.037183024 3.985018337
//
IT	4434
RD	12
LK	-259688.402625
QD	-326.250626 -> -299.631988
RI	0.0377669115
TR	0.054254	0.017765
MT	9.891829
MM	C_pi: 1.821926, n_recomb: 32349.122211
RS	0	0.000000	0.405259	590.079619	0.018241	0.001399
RS	1	0.007582	0.405259	622.657013	0.019248	0.008778
RS	2	0.015739	0.405259	656.069979	0.020281	0.015412
RS	3	0.024515	0.405259	690.186045	0.021336	0.018884
RS	4	0.033956	0.191015	1516.512031	0.046880	0.041863
RS	5	0.044113	0.191015	1544.069503	0.047731	0.044720
RS	6	0.055040	0.243562	1235.917179	0.038206	0.036597
RS	7	0.066795	0.243562	1264.817220	0.039099	0.037692
RS	8	0.079442	0.356667	888.351841	0.027461	0.026614
RS	9	0.093047	0.356667	918.732422	0.028401	0.027689
RS	10	0.107684	0.525244	647.818928	0.020026	0.019709
RS	11	0.123431	0.525244	675.687059	0.020887	0.020729
RS	12	0.140372	0.719433	515.718474	0.015942	0.016005
RS	13	0.158598	0.719433	540.516068	0.016709	0.016980
RS	14	0.178205	0.925533	440.914671	0.013630	0.014023
RS	15	0.199299	0.925533	463.348049	0.014323	0.014897
RS	16	0.221993	1.160499	388.678018	0.012015	0.012578
RS	17	0.246407	1.160499	409.210019	0.012650	0.013278
RS	18	0.272672	1.408057	355.256378	0.010982	0.011538
RS	19	0.300929	1.408057	374.412596	0.011574	0.012172
RS	20	0.331328	1.636485	339.540514	0.010496	0.011074
RS	21	0.364032	1.636485	357.894878	0.011064	0.011740
RS	22	0.399216	1.847727	334.035558	0.010326	0.011047
RS	23	0.437068	1.847727	351.925887	0.010879	0.011748
RS	24	0.477789	2.074699	330.114787	0.010205	0.011130
RS	25	0.521598	2.074699	347.586598	0.010745	0.011803
RS	26	0.568729	2.343622	323.911965	0.010013	0.011071
RS	27	0.619434	2.343622	340.893235	0.010538	0.011655
RS	28	0.673982	2.630468	319.544211	0.009878	0.010937
RS	29	0.732667	2.630468	336.085575	0.010389	0.011447
RS	30	0.795802	2.871399	323.617585	0.010004	0.010995
RS	31	0.863723	2.871399	339.923694	0.010508	0.011483
RS	32	0.936795	3.017381	339.384939	0.010491	0.011428
RS	33	1.015406	3.017381	355.633872	0.010994	0.011931
RS	34	1.099979	3.069755	365.665956	0.011304	0.012240
RS	35	1.190963	3.069755	381.792766	0.011802	0.012763
RS	36	1.288847	3.062699	398.627778	0.012323	0.013311
RS	37	1.394152	3.062699	414.218157	0.012805	0.013833
RS	38	1.507441	3.031276	433.647753	0.013405	0.014478
RS	39	1.629320	3.031276	447.959863	0.013848	0.014967
RS	40	1.760441	3.003191	465.534910	0.014391	0.015555
RS	41	1.901503	3.003191	477.618914	0.014765	0.015964
RS	42	2.053261	2.994522	489.631399	0.015136	0.016361
RS	43	2.216525	2.994522	498.520367	0.015411	0.016645
RS	44	2.392169	3.005974	503.588711	0.015567	0.016801
RS	45	2.581130	3.005974	508.429946	0.015717	0.016935
RS	46	2.784418	3.028379	507.206276	0.015679	0.016874
RS	47	3.003121	3.028379	507.270106	0.015681	0.016846
RS	48	3.238405	3.050577	501.013201	0.015488	0.016620
RS	49	3.491530	3.050577	495.665860	0.015322	0.016422
RS	50	3.763846	3.065206	485.051989	0.014994	0.016061
RS	51	4.056811	3.065206	473.808847	0.014647	0.015685
RS	52	4.371988	3.073257	458.311261	0.014168	0.015175
RS	53	4.711063	3.073257	441.066689	0.013635	0.014615
RS	54	5.075847	3.111198	416.082200	0.012862	0.013804
RS	55	5.468290	3.111198	394.096668	0.012183	0.013091
RS	56	5.890488	3.111198	369.683383	0.011428	0.012295
RS	57	6.344699	3.111198	343.195948	0.010609	0.011425
RS	58	6.833348	4.141911	241.566064	0.007467	0.008158
RS	59	7.359048	4.141911	228.867136	0.007075	0.007717
RS	60	7.924608	4.141911	214.753198	0.006639	0.007226
RS	61	8.533049	4.141911	199.427868	0.006165	0.006695
RS	62	9.187624	4.141911	183.138256	0.005661	0.006132
RS	63	9.891829	4.141911	1024.634328	0.031674	0.034256
PA	4+25*2+4+6 0.054254056 0.017765465 9.891829173 0.405259083 0.191015011 0.243562144 0.356666705 0.525244004 0.719432691 0.925532759 1.160499104 1.408056872 1.636484681 1.847726866 2.074699169 2.343621849 2.630467763 2.871398838 3.017381028 3.069755146 3.062699282 3.031275937 3.003190804 2.994521881 3.005973540 3.028378850 3.050577457 3.065206016 3.073256697 3.111198314 4.141911361
//
IT	4588
RD	13
LK	-259636.091066
QD	-308.592863 -> -284.345636
RI	0.0353721428
TR	0.052934	0.017970
MT	10.052040
MM	C_pi: 1.873590, n_recomb: 33627.360939
RS	0	0.000000	0.430776	579.061286	0.017220	0.001325
RS	1	0.007609	0.430776	611.847080	0.018195	0.008362
RS	2	0.015798	0.430776	645.591452	0.019198	0.014719
RS	3	0.024609	0.430776	680.179065	0.020227	0.018018
RS	4	0.034091	0.192537	1577.618992	0.046915	0.042070
RS	5	0.044295	0.192537	1606.980060	0.047788	0.044830
RS	6	0.055275	0.245253	1288.086275	0.038305	0.036737
RS	7	0.067090	0.245253	1318.653317	0.039214	0.037854
RS	8	0.079804	0.359448	925.687700	0.027528	0.026705
RS	9	0.093486	0.359448	957.666233	0.028479	0.027792
RS	10	0.108209	0.530272	674.318483	0.020053	0.019750
RS	11	0.124053	0.530272	703.577989	0.020923	0.020779
RS	12	0.141102	0.727201	536.547603	0.015956	0.016023
RS	13	0.159448	0.727201	562.549536	0.016729	0.016995
RS	14	0.179191	0.935254	459.180564	0.013655	0.014037
RS	15	0.200435	0.935254	482.703462	0.014354	0.014910
RS	16	0.223296	1.172426	405.135144	0.012048	0.012594
RS	17	0.247897	1.172426	426.669111	0.012688	0.013301
RS	18	0.274370	1.423101	370.379047	0.011014	0.011558
RS	19	0.302857	1.423101	390.470589	0.011612	0.012195
RS	20	0.333512	1.654282	354.143656	0.010531	0.011093
RS	21	0.366499	1.654282	373.399891	0.011104	0.011758
RS	22	0.401997	1.867941	348.588380	0.010366	0.011060
RS	23	0.440196	1.867941	367.366163	0.010925	0.011758
RS	24	0.481301	2.099310	344.387220	0.010241	0.011128
RS	25	0.525535	2.099310	362.725182	0.010787	0.011800
RS	26	0.573134	2.377369	337.284652	0.010030	0.011042
RS	27	0.624355	2.377369	355.092253	0.010560	0.011629
RS	28	0.679474	2.678066	331.775072	0.009866	0.010876
RS	29	0.738787	2.678066	349.099500	0.010381	0.011389
RS	30	0.802613	2.932944	335.206734	0.009968	0.010908
RS	31	0.871296	2.932944	352.276074	0.010476	0.011396
RS	32	0.945205	3.087612	351.274042	0.010446	0.011326
RS	33	1.024739	3.087612	368.302392	0.010952	0.011827
RS	34	1.110324	3.142099	378.807228	0.011265	0.012135
RS	35	1.202422	3.142099	395.754419	0.011769	0.012658
RS	36	1.301528	3.133066	413.699589	0.012302	0.013215
RS	37	1.408176	3.133066	430.149398	0.012792	0.013740
RS	38	1.522938	3.098586	450.951412	0.013410	0.014398
RS	39	1.646433	3.098586	466.132630	0.013862	0.014891
RS	40	1.779326	3.068446	484.961199	0.014422	0.015493
RS	41	1.922331	3.068446	497.876900	0.014806	0.015909
RS	42	2.076217	3.059638	510.736191	0.015188	0.016316
RS	43	2.241813	3.059638	520.370374	0.015475	0.016612
RS	44	2.420010	3.072599	525.827155	0.015637	0.016773
RS	45	2.611767	3.072599	531.284996	0.015799	0.016923
RS	46	2.818115	3.097188	530.140032	0.015765	0.016869
RS	47	3.040165	3.097188	530.651096	0.015780	0.016859
RS	48	3.279111	3.121154	524.353122	0.015593	0.016643
RS	49	3.536240	3.121154	519.232782	0.015441	0.016465
RS	50	3.812935	3.136399	508.550792	0.015123	0.016119
RS	51	4.110684	3.136399	497.249179	0.014787	0.015761
RS	52	4.431090	3.143997	481.561778	0.014321	0.015269
RS	53	4.775877	3.143997	463.910922	0.013796	0.014724
RS	54	5.146901	3.182620	438.109525	0.013028	0.013922
RS	55	5.546156	3.182620	415.394873	0.012353	0.013220
RS	56	5.975793	3.182620	390.080283	0.011600	0.012432
RS	57	6.438122	3.182620	362.528748	0.010781	0.011567
RS	58	6.935631	4.294708	252.214126	0.007500	0.008157
RS	59	7.470997	4.294708	239.604499	0.007125	0.007740
RS	60	8.047102	4.294708	225.473154	0.006705	0.007271
RS	61	8.667044	4.294708	210.016820	0.006245	0.006758
RS	62	9.334160	4.294708	193.478914	0.005754	0.006212
RS	63	10.052040	4.294708	1104.434601	0.032843	0.035409
PA	4+25*2+4+6 0.052933679 0.017969698 10.052039721 0.430775608 0.192537465 0.245252670 0.359448061 0.530271655 0.727200766 0.935254341 1.172426421 1.423100570 1.654281820 1.867941136 2.099309827 2.377368899 2.678066121 2.932943913 3.087611704 3.142099215 3.133066160 3.098585766 3.068445682 3.059637659 3.072598615 3.097187525 3.121153859 3.136399292 3.143996561 3.182620138 4.294708323
//
IT	4538
RD	14
LK	-259588.420738
QD	-292.442836 -> -270.311120
RI	0.0332273525
TR	0.051696	0.018160
MT	10.207301
MM	C_pi: 1.924160, n_recomb: 34879.451071
RS	0	0.000000	0.456860	568.172840	0.016290	0.001257
RS	1	0.007635	0.456860	601.079551	0.017233	0.007974
RS	2	0.015854	0.456860	635.053930	0.018207	0.014074
RS	3	0.024699	0.456860	669.996769	0.019209	0.017217
RS	4	0.034220	0.194028	1636.943712	0.046931	0.042257
RS	5	0.044469	0.194028	1668.107919	0.047825	0.044926
RS	6	0.055499	0.246974	1338.554784	0.038377	0.036852
RS	7	0.067372	0.246974	1370.790427	0.039301	0.037991
RS	8	0.080151	0.362173	962.073024	0.027583	0.026786
RS	9	0.093906	0.362173	995.632786	0.028545	0.027886
RS	10	0.108712	0.535055	700.282987	0.020077	0.019790
RS	11	0.124647	0.535055	730.915846	0.020955	0.020828
RS	12	0.141800	0.734605	556.942710	0.015968	0.016042
RS	13	0.160262	0.734605	584.132111	0.016747	0.017011
RS	14	0.180134	0.944581	477.053123	0.013677	0.014050
RS	15	0.201523	0.944581	501.649880	0.014382	0.014922
RS	16	0.224545	1.183851	421.260811	0.012078	0.012610
RS	17	0.249325	1.183851	443.782991	0.012723	0.013322
RS	18	0.275997	1.437423	385.226117	0.011045	0.011576
RS	19	0.304705	1.437423	406.241034	0.011647	0.012217
RS	20	0.335606	1.671194	368.494802	0.010565	0.011111
RS	21	0.368866	1.671194	388.641929	0.011142	0.011776
RS	22	0.404665	1.887166	362.895041	0.010404	0.011074
RS	23	0.443197	1.887166	382.549756	0.010968	0.011770
RS	24	0.484672	2.122748	358.412967	0.010276	0.011127
RS	25	0.529313	2.122748	377.606631	0.010826	0.011799
RS	26	0.577363	2.409666	350.392467	0.010046	0.011016
RS	27	0.629082	2.409666	369.015088	0.010580	0.011605
RS	28	0.684750	2.723956	343.706720	0.009854	0.010819
RS	29	0.744667	2.723956	361.801163	0.010373	0.011334
RS	30	0.809160	2.992798	346.442466	0.009933	0.010824
RS	31	0.878577	2.992798	364.259861	0.010443	0.011313
RS	32	0.953294	3.156379	362.747134	0.010400	0.011227
RS	33	1.033717	3.156379	380.538574	0.010910	0.011728
RS	34	1.120279	3.213225	391.473223	0.011224	0.012034
RS	35	1.213451	3.213225	409.225404	0.011733	0.012557
RS	36	1.313737	3.202386	428.249246	0.012278	0.013122
RS	37	1.421680	3.202386	445.546475	0.012774	0.013648
RS	38	1.537864	3.164956	467.701433	0.013409	0.014319
RS	39	1.662920	3.164956	483.745282	0.013869	0.014816
RS	40	1.797524	3.132824	503.817815	0.014445	0.015430
RS	41	1.942405	3.132824	517.565827	0.014839	0.015853
RS	42	2.098349	3.123877	531.274761	0.015232	0.016269
RS	43	2.266199	3.123877	541.662653	0.015530	0.016576
RS	44	2.446865	3.138277	547.525560	0.015698	0.016744
RS	45	2.641326	3.138277	553.616365	0.015872	0.016908
RS	46	2.850634	3.164904	552.586335	0.015843	0.016861
RS	47	3.075924	3.164904	553.567927	0.015871	0.016869
RS	48	3.318414	3.190427	547.284111	0.015691	0.016664
RS	49	3.579420	3.190427	542.419060	0.015551	0.016503
RS	50	3.860355	3.206035	531.739736	0.015245	0.016174
RS	51	4.162739	3.206035	520.409825	0.014920	0.015833
RS	52	4.488212	3.212890	504.612947	0.014467	0.015359
RS	53	4.838535	3.212890	486.583300	0.013950	0.014828
RS	54	5.215606	3.251713	460.057343	0.013190	0.014038
RS	55	5.621468	3.251713	436.630329	0.012518	0.013345
RS	56	6.058319	3.251713	410.430867	0.011767	0.012565
RS	57	6.528524	3.251713	381.830904	0.010947	0.011705
RS	58	7.034631	4.443667	262.762748	0.007533	0.008159
RS	59	7.579381	4.443667	250.248862	0.007175	0.007763
RS	60	8.165724	4.443667	236.110181	0.006769	0.007314
RS	61	8.796836	4.443667	220.536290	0.006323	0.006819
RS	62	9.476135	4.443667	203.766460	0.005842	0.006287
RS	63	10.207301	4.443667	1185.071853	0.033976	0.036526
PA	4+25*2+4+6 0.051695664 0.018160316 10.207300603 0.456860190 0.194027709 0.246973875 0.362172607 0.535054627 0.734605401 0.944581232 1.183851299 1.437422832 1.671194186 1.887166086 2.122747919 2.409665671 2.723956445 2.992798485 3.156379331 3.213225072 3.202386014 3.164956001 3.132824235 3.123877368 3.138277427 3.164904239 3.190427440 3.206035171 3.212889620 3.251713045 4.443666508
//
IT	4398
RD	15
LK	-259544.893125
QD	-277.633373 -> -257.394890
RI	0.0312897487
TR	0.050533	0.018338
MT	10.358004
MM	C_pi: 1.973694, n_recomb: 36105.631423
RS	0	0.000000	0.483607	557.323781	0.015436	0.001194
RS	1	0.007660	0.483607	590.272057	0.016348	0.007610
RS	2	0.015907	0.483607	624.384757	0.017293	0.013468
RS	3	0.024786	0.483607	659.577860	0.018268	0.016472
RS	4	0.034344	0.195487	1694.549692	0.046933	0.042425
RS	5	0.044635	0.195487	1727.514279	0.047846	0.045009
RS	6	0.055714	0.248717	1387.389677	0.038426	0.036945
RS	7	0.067642	0.248717	1421.293076	0.039365	0.038106
RS	8	0.080484	0.364828	997.575812	0.027629	0.026862
RS	9	0.094309	0.364828	1032.699251	0.028602	0.027972
RS	10	0.109193	0.539590	725.757688	0.020101	0.019830
RS	11	0.125218	0.539590	757.746127	0.020987	0.020876
RS	12	0.142469	0.741639	576.943532	0.015979	0.016062
RS	13	0.161043	0.741639	605.304094	0.016765	0.017028
RS	14	0.181039	0.953509	494.558121	0.013698	0.014064
RS	15	0.202567	0.953509	520.213413	0.014408	0.014935
RS	16	0.225744	1.194781	437.071514	0.012105	0.012625
RS	17	0.250696	1.194781	460.568310	0.012756	0.013342
RS	18	0.277559	1.451076	399.802437	0.011073	0.011594
RS	19	0.306481	1.451076	421.728633	0.011680	0.012238
RS	20	0.337618	1.687272	382.601290	0.010597	0.011129
RS	21	0.371140	1.687272	403.628272	0.011179	0.011794
RS	22	0.407229	1.905433	376.966731	0.010441	0.011088
RS	23	0.446084	1.905433	397.487898	0.011009	0.011782
RS	24	0.487914	2.145073	372.199494	0.010309	0.011127
RS	25	0.532949	2.145073	392.238321	0.010864	0.011799
RS	26	0.581433	2.440579	363.245336	0.010061	0.010991
RS	27	0.633632	2.440579	382.671656	0.010599	0.011584
RS	28	0.689829	2.768220	355.350786	0.009842	0.010765
RS	29	0.750330	2.768220	374.202242	0.010364	0.011283
RS	30	0.815466	3.051029	357.340113	0.009897	0.010745
RS	31	0.885592	3.051029	375.890472	0.010411	0.011235
RS	32	0.961089	3.223729	373.822520	0.010354	0.011133
RS	33	1.042369	3.223729	392.360682	0.010867	0.011633
RS	34	1.129876	3.283154	403.684086	0.011181	0.011936
RS	35	1.224085	3.283154	422.225517	0.011694	0.012459
RS	36	1.325512	3.270668	442.295985	0.012250	0.013031
RS	37	1.434707	3.270668	460.427813	0.012752	0.013559
RS	38	1.552267	3.230394	483.913714	0.013403	0.014242
RS	39	1.678832	3.230394	500.812379	0.013871	0.014743
RS	40	1.815092	3.196334	522.116411	0.014461	0.015368
RS	41	1.961790	3.196334	536.695516	0.014865	0.015798
RS	42	2.119725	3.187261	551.252872	0.015268	0.016222
RS	43	2.289758	3.187261	562.400768	0.015577	0.016540
RS	44	2.472816	3.203041	568.684761	0.015751	0.016714
RS	45	2.669896	3.203041	575.422427	0.015937	0.016892
RS	46	2.882072	3.231586	574.539107	0.015913	0.016852
RS	47	3.110502	3.231586	576.012109	0.015954	0.016876
RS	48	3.356429	3.258486	569.792916	0.015781	0.016682
RS	49	3.621195	3.258486	565.209418	0.015654	0.016539
RS	50	3.906242	3.274234	554.599308	0.015360	0.016226
RS	51	4.213124	3.274234	543.269938	0.015047	0.015901
RS	52	4.543513	3.280090	527.440380	0.014608	0.015446
RS	53	4.899210	3.280090	509.059065	0.014099	0.014928
RS	54	5.282154	3.318681	481.899361	0.013347	0.014151
RS	55	5.694432	3.318681	457.777405	0.012679	0.013467
RS	56	6.138291	3.318681	430.710363	0.011929	0.012693
RS	57	6.616150	3.318681	401.078706	0.011108	0.011837
RS	58	7.130613	4.588995	273.206252	0.007567	0.008163
RS	59	7.684484	4.588995	260.794349	0.007223	0.007787
RS	60	8.280783	4.588995	246.657906	0.006832	0.007356
RS	61	8.922758	4.588995	230.979159	0.006397	0.006877
RS	62	9.613910	4.588995	213.992837	0.005927	0.006360
RS	63	10.358004	4.588995	1266.400671	0.035075	0.037608
PA	4+25*2+4+6 0.050532559 0.018338204 10.358004343 0.483606794 0.195487159 0.248716640 0.364827656 0.539590398 0.741639167 0.953509288 1.194781231 1.451076331 1.687272188 1.905433465 2.145073114 2.440578854 2.768219802 3.051028956 3.223728604 3.283154001 3.270668090 3.230393553 3.196333646 3.187260521 3.203040673 3.231585765 3.258486480 3.274233772 3.280090372 3.318680765 4.588994543
//
IT	4112
RD	16
LK	-259505.074602
QD	-264.020252 -> -245.481077
RI	0.0295271723
TR	0.049437	0.018504
MT	10.504591
MM	C_pi: 2.022259, n_recomb: 37306.127890
RS	0	0.000000	0.511096	546.465057	0.014648	0.001134
RS	1	0.007684	0.511096	579.382957	0.015531	0.007268
RS	2	0.015958	0.511096	613.550940	0.016446	0.012899
RS	3	0.024868	0.511096	648.899291	0.017394	0.015775
RS	4	0.034463	0.196917	1750.495222	0.046922	0.042577
RS	5	0.044795	0.196917	1785.255257	0.047854	0.045081
RS	6	0.055921	0.250475	1434.642918	0.038456	0.037020
RS	7	0.067902	0.250475	1470.211173	0.039409	0.038203
RS	8	0.080803	0.367410	1032.240118	0.027669	0.026931
RS	9	0.094696	0.367410	1068.909093	0.028652	0.028053
RS	10	0.109656	0.543887	750.772569	0.020125	0.019871
RS	11	0.125766	0.543887	784.099003	0.021018	0.020924
RS	12	0.143113	0.748313	596.575390	0.015991	0.016082
RS	13	0.161794	0.748313	626.091185	0.016783	0.017048
RS	14	0.181910	0.962061	511.707894	0.013716	0.014078
RS	15	0.203571	0.962061	538.406490	0.014432	0.014947
RS	16	0.226897	1.205253	452.573675	0.012131	0.012640
RS	17	0.252016	1.205253	477.031452	0.012787	0.013362
RS	18	0.279064	1.464112	414.113429	0.011100	0.011611
RS	19	0.308191	1.464112	436.938768	0.011712	0.012259
RS	20	0.339556	1.702582	396.467127	0.010627	0.011148
RS	21	0.373331	1.702582	418.362855	0.011214	0.011812
RS	22	0.409701	1.922822	390.806373	0.010476	0.011102
RS	23	0.448866	1.922822	412.183394	0.011049	0.011795
RS	24	0.491040	2.166364	385.752007	0.010340	0.011129
RS	25	0.536455	2.166364	406.625401	0.010900	0.011801
RS	26	0.585359	2.470179	375.853697	0.010075	0.010970
RS	27	0.638021	2.470179	396.072511	0.010617	0.011564
RS	28	0.694730	2.810954	366.717491	0.009830	0.010715
RS	29	0.755796	2.810954	386.313074	0.010355	0.011235
RS	30	0.821554	3.107697	367.916582	0.009862	0.010670
RS	31	0.892365	3.107697	387.185072	0.010379	0.011161
RS	32	0.968618	3.289718	384.518158	0.010307	0.011042
RS	33	1.050729	3.289718	403.786782	0.010824	0.011543
RS	34	1.139150	3.351938	415.458155	0.011136	0.011842
RS	35	1.234364	3.351938	434.772915	0.011654	0.012365
RS	36	1.336895	3.337945	455.858879	0.012219	0.012943
RS	37	1.447305	3.337945	474.811900	0.012727	0.013473
RS	38	1.566198	3.294921	499.605923	0.013392	0.014166
RS	39	1.694226	3.294921	517.350509	0.013868	0.014670
RS	40	1.832092	3.258994	539.871480	0.014471	0.015306
RS	41	1.980552	3.258994	555.278868	0.014884	0.015743
RS	42	2.140419	3.249819	570.679617	0.015297	0.016175
RS	43	2.312570	3.249819	582.591809	0.015617	0.016502
RS	44	2.497949	3.266938	589.307774	0.015797	0.016683
RS	45	2.697573	3.266938	596.703955	0.015995	0.016874
RS	46	2.912535	3.297300	595.995666	0.015976	0.016841
RS	47	3.144014	3.297300	597.978642	0.016029	0.016880
RS	48	3.393281	3.325426	591.869822	0.015865	0.016698
RS	49	3.661700	3.325426	587.592099	0.015751	0.016571
RS	50	3.950745	3.341117	577.113567	0.015470	0.016274
RS	51	4.261999	3.341117	565.812086	0.015167	0.015965
RS	52	4.597170	3.345752	550.022773	0.014743	0.015530
RS	53	4.958095	3.345752	531.316277	0.014242	0.015024
RS	54	5.346753	3.383723	503.611192	0.013499	0.014261
RS	55	5.765275	3.383723	478.812122	0.012835	0.013585
RS	56	6.215955	3.383723	450.895393	0.012086	0.012817
RS	57	6.701266	3.383723	420.249563	0.011265	0.011966
RS	58	7.223867	4.730922	283.538390	0.007600	0.008168
RS	59	7.786624	4.730922	271.234484	0.007271	0.007810
RS	60	8.392623	4.730922	257.109381	0.006892	0.007396
RS	61	9.045186	4.730922	241.337795	0.006469	0.006933
RS	62	9.747891	4.730922	224.149575	0.006008	0.006429
RS	63	10.504591	4.730922	1348.274877	0.036141	0.038657
PA	4+25*2+4+6 0.049437393 0.018504040 10.504591338 0.511096245 0.196916993 0.250475320 0.367409795 0.543886739 0.748312729 0.962061151 1.205253183 1.464111546 1.702582047 1.922821897 2.166364260 2.470179057 2.810954480 3.107696584 3.289718019 3.351937902 3.337945083 3.294920685 3.258994087 3.249818704 3.266938001 3.297299929 3.325426277 3.341117289 3.345751551 3.383722668 4.730921670
//
IT	5147
RD	17
LK	-259468.586415
QD	-251.478399 -> -234.468663
RI	0.0279130641
TR	0.048405	0.018659
MT	10.647322
MM	C_pi: 2.069896, n_recomb: 38481.292075
RS	0	0.000000	0.539418	535.556145	0.013917	0.001079
RS	1	0.007707	0.539418	568.377611	0.014770	0.006946
RS	2	0.016007	0.539418	602.524750	0.015658	0.012361
RS	3	0.024948	0.539418	637.941314	0.016578	0.015119
RS	4	0.034577	0.198322	1804.806858	0.046901	0.042717
RS	5	0.044949	0.198322	1841.356509	0.047851	0.045143
RS	6	0.056120	0.252246	1480.363728	0.038470	0.037078
RS	7	0.068151	0.252246	1517.592202	0.039437	0.038283
RS	8	0.081110	0.369916	1066.111391	0.027705	0.026997
RS	9	0.095068	0.369916	1104.307321	0.028697	0.028128
RS	10	0.110101	0.547951	775.356780	0.020149	0.019912
RS	11	0.126293	0.547951	810.003861	0.021049	0.020973
RS	12	0.143733	0.754641	615.858980	0.016004	0.016104
RS	13	0.162517	0.754641	646.514395	0.016801	0.017068
RS	14	0.182748	0.970249	528.519072	0.013734	0.014092
RS	15	0.204539	0.970249	556.245975	0.014455	0.014960
RS	16	0.228009	1.215302	467.772902	0.012156	0.012654
RS	17	0.253288	1.215302	493.177967	0.012816	0.013380
RS	18	0.280515	1.476574	428.164506	0.011127	0.011628
RS	19	0.309840	1.476574	451.876828	0.011743	0.012279
RS	20	0.341425	1.717170	410.099279	0.010657	0.011166
RS	21	0.375445	1.717170	432.852677	0.011248	0.011831
RS	22	0.412086	1.939381	404.420936	0.010510	0.011118
RS	23	0.451551	1.939381	426.643234	0.011087	0.011809
RS	24	0.494058	2.186655	399.082077	0.010371	0.011132
RS	25	0.539840	2.186655	420.779602	0.010935	0.011804
RS	26	0.589151	2.498544	388.224805	0.010089	0.010950
RS	27	0.642262	2.498544	409.224944	0.010634	0.011547
RS	28	0.699466	2.852199	377.822597	0.009818	0.010668
RS	29	0.761079	2.852199	398.149732	0.010347	0.011190
RS	30	0.827440	3.162862	378.186418	0.009828	0.010599
RS	31	0.898915	3.162862	398.158440	0.010347	0.011090
RS	32	0.975899	3.354359	394.855099	0.010261	0.010956
RS	33	1.058816	3.354359	414.838175	0.010780	0.011456
RS	34	1.148123	3.419562	426.819527	0.011092	0.011751
RS	35	1.244312	3.419562	446.891703	0.011613	0.012274
RS	36	1.347915	3.404215	468.959131	0.012187	0.012857
RS	37	1.459502	3.404215	488.719510	0.012700	0.013388
RS	38	1.579688	3.358529	514.798005	0.013378	0.014091
RS	39	1.709138	3.358529	533.378717	0.013861	0.014600
RS	40	1.848563	3.320798	557.099981	0.014477	0.015245
RS	41	1.998734	3.320798	573.331451	0.014899	0.015688
RS	42	2.160477	3.311538	589.569884	0.015321	0.016127
RS	43	2.334686	3.311538	602.248768	0.015650	0.016464
RS	44	2.522321	3.329966	609.404656	0.015836	0.016650
RS	45	2.724417	3.329966	617.468757	0.016046	0.016854
RS	46	2.942087	3.362062	616.959627	0.016033	0.016829
RS	47	3.176533	3.362062	619.468779	0.016098	0.016882
RS	48	3.429046	3.391284	613.511606	0.015943	0.016712
RS	49	3.701020	3.391284	609.561671	0.015840	0.016600
RS	50	3.993955	3.406745	599.272764	0.015573	0.016321
RS	51	4.309465	3.406745	588.024755	0.015281	0.016026
RS	52	4.649291	3.409961	572.344173	0.014873	0.015610
RS	53	5.015306	3.409961	553.338024	0.014379	0.015116
RS	54	5.409530	3.446966	525.173101	0.013647	0.014368
RS	55	5.834134	3.446966	499.714767	0.012986	0.013700
RS	56	6.291462	3.446966	470.966447	0.012239	0.012938
RS	57	6.784035	3.446966	439.324373	0.011417	0.012090
RS	58	7.314570	4.869598	293.754188	0.007634	0.008175
RS	59	7.885991	4.869598	281.563981	0.007317	0.007834
RS	60	8.501450	4.869598	267.458805	0.006950	0.007436
RS	61	9.164341	4.869598	251.605711	0.006538	0.006987
RS	62	9.878320	4.869598	234.229379	0.006087	0.006495
RS	63	10.647322	4.869598	1430.562722	0.037176	0.039673
PA	4+25*2+4+6 0.048404525 0.018658653 10.647322209 0.539417869 0.198321533 0.252245928 0.369915779 0.547950941 0.754640812 0.970249317 1.215302409 1.476573570 1.717170259 1.939381310 2.186654505 2.498544304 2.852198930 3.162861980 3.354358959 3.419561984 3.404215282 3.358529099 3.320797821 3.311538314 3.329965706 3.362061941 3.391283815 3.406745491 3.409961155 3.446966428 4.869597617
//
IT	4551
RD	18
LK	-259435.096719
QD	-239.898485 -> -224.268804
RI	0.0264281139
TR	0.047429	0.018803
MT	10.786433
MM	C_pi: 2.116634, n_recomb: 39631.283566
RS	0	0.000000	0.568639	524.589676	0.013237	0.001027
RS	1	0.007729	0.568639	557.254638	0.014061	0.006641
RS	2	0.016055	0.568639	591.311631	0.014920	0.011851
RS	3	0.025024	0.568639	626.717058	0.015814	0.014500
RS	4	0.034687	0.199699	1857.545652	0.046871	0.042845
RS	5	0.045097	0.199699	1895.876127	0.047838	0.045198
RS	6	0.056311	0.254023	1524.597460	0.038470	0.037122
RS	7	0.068392	0.254023	1563.479095	0.039451	0.038349
RS	8	0.081406	0.372348	1099.204573	0.027736	0.027058
RS	9	0.095427	0.372348	1138.908130	0.028738	0.028199
RS	10	0.110531	0.551795	799.521427	0.020174	0.019955
RS	11	0.126802	0.551795	835.471581	0.021081	0.021022
RS	12	0.144331	0.760642	634.802496	0.016018	0.016127
RS	13	0.163214	0.760642	666.581802	0.016820	0.017091
RS	14	0.183558	0.978096	544.995972	0.013752	0.014107
RS	15	0.205473	0.978096	573.735982	0.014477	0.014974
RS	16	0.229082	1.224960	482.669733	0.012179	0.012668
RS	17	0.254516	1.224960	509.008100	0.012844	0.013398
RS	18	0.281916	1.488509	441.954496	0.011152	0.011644
RS	19	0.311433	1.488509	466.541321	0.011772	0.012299
RS	20	0.343231	1.731100	423.495103	0.010686	0.011184
RS	21	0.377487	1.731100	447.094741	0.011281	0.011849
RS	22	0.414391	1.955162	417.812189	0.010542	0.011133
RS	23	0.454147	1.955162	440.868982	0.011124	0.011824
RS	24	0.496975	2.206013	412.189926	0.010401	0.011136
RS	25	0.543114	2.206013	434.700894	0.010969	0.011808
RS	26	0.592818	2.525727	400.364877	0.010102	0.010933
RS	27	0.646364	2.525727	422.135124	0.010652	0.011531
RS	28	0.704049	2.892026	388.672503	0.009807	0.010624
RS	29	0.766192	2.892026	409.718598	0.010338	0.011148
RS	30	0.833137	3.216556	388.162948	0.009794	0.010532
RS	31	0.905257	3.216556	408.824067	0.010316	0.011023
RS	32	0.982950	3.417679	404.847568	0.010215	0.010873
RS	33	1.066649	3.417679	425.529147	0.010737	0.011373
RS	34	1.156816	3.486057	437.781870	0.011046	0.011663
RS	35	1.253952	3.486057	458.595368	0.011572	0.012186
RS	36	1.358595	3.469470	481.614358	0.012152	0.012774
RS	37	1.471325	3.469470	502.167786	0.012671	0.013307
RS	38	1.592769	3.421211	529.505393	0.013361	0.014018
RS	39	1.723598	3.421211	548.911516	0.013850	0.014530
RS	40	1.864539	3.381730	573.815630	0.014479	0.015184
RS	41	2.016373	3.381730	590.865586	0.014909	0.015634
RS	42	2.179942	3.372402	607.934859	0.015340	0.016080
RS	43	2.356152	3.372402	621.380973	0.015679	0.016426
RS	44	2.545981	3.392121	628.980837	0.015871	0.016618
RS	45	2.750482	3.392121	637.720122	0.016091	0.016833
RS	46	2.970788	3.425880	637.431146	0.016084	0.016815
RS	47	3.208121	3.425880	640.480379	0.016161	0.016883
RS	48	3.463796	3.456085	634.712009	0.016015	0.016724
RS	49	3.739232	3.456085	631.109707	0.015925	0.016627
RS	50	4.035956	3.471171	621.063082	0.015671	0.016364
RS	51	4.355612	3.471171	609.892516	0.015389	0.016083
RS	52	4.699974	3.472796	594.385074	0.014998	0.015687
RS	53	5.070951	3.472796	575.103966	0.014511	0.015205
RS	54	5.470600	3.508524	546.562041	0.013791	0.014472
RS	55	5.901136	3.508524	520.462446	0.013133	0.013811
RS	56	6.364947	3.508524	490.901002	0.012387	0.013054
RS	57	6.864605	3.508524	458.281195	0.011564	0.012209
RS	58	7.402880	5.005156	303.846363	0.007667	0.008182
RS	59	7.982757	5.005156	291.775296	0.007362	0.007857
RS	60	8.607451	5.005156	277.698220	0.007007	0.007474
RS	61	9.280426	5.005156	261.774409	0.006605	0.007038
RS	62	10.005414	5.005156	244.223124	0.006162	0.006559
RS	63	10.786433	5.005156	1513.123677	0.038180	0.040658
PA	4+25*2+4+6 0.047428920 0.018802787 10.786433074 0.568638978 0.199698997 0.254022707 0.372348191 0.551794942 0.760642236 0.978095877 1.224960379 1.488509221 1.731099865 1.955161570 2.206012867 2.525727407 2.892026348 3.216555852 3.417679292 3.486056801 3.469470187 3.421210692 3.381730123 3.372401777 3.392120561 3.425880378 3.456085468 3.471171484 3.472796152 3.508524096 5.005155984
//
IT	3926
RD	19
LK	-259404.314517
QD	-229.185772 -> -214.804270
RI	0.0250558231
TR	0.046506	0.018937
MT	10.922136
MM	C_pi: 2.162498, n_recomb: 40756.327698
RS	0	0.000000	0.598833	513.560727	0.012601	0.000978
RS	1	0.007750	0.598833	546.014293	0.013397	0.006352
RS	2	0.016100	0.598833	579.917742	0.014229	0.011367
RS	3	0.025098	0.598833	615.239348	0.015096	0.013914
RS	4	0.034793	0.201047	1908.778075	0.046834	0.042962
RS	5	0.045239	0.201047	1948.877778	0.047818	0.045246
RS	6	0.056495	0.255804	1567.374052	0.038457	0.037154
RS	7	0.068624	0.255804	1607.900017	0.039452	0.038401
RS	8	0.081692	0.374706	1131.545619	0.027764	0.027117
RS	9	0.095773	0.374706	1172.736849	0.028774	0.028265
RS	10	0.110945	0.555426	823.283033	0.020200	0.019998
RS	11	0.127293	0.555426	860.518607	0.021114	0.021071
RS	12	0.144908	0.766329	653.418184	0.016032	0.016151
RS	13	0.163888	0.766329	686.305686	0.016839	0.017114
RS	14	0.184339	0.985618	561.144758	0.013768	0.014122
RS	15	0.206375	0.985618	590.882562	0.014498	0.014987
RS	16	0.230119	1.234259	497.263417	0.012201	0.012682
RS	17	0.255703	1.234259	524.520793	0.012870	0.013414
RS	18	0.283270	1.499968	455.480379	0.011176	0.011660
RS	19	0.312973	1.499968	480.928872	0.011800	0.012318
RS	20	0.344978	1.744422	436.653783	0.010714	0.011201
RS	21	0.379463	1.744422	461.087970	0.011313	0.011867
RS	22	0.416621	1.970216	430.980352	0.010575	0.011149
RS	23	0.456659	1.970216	454.860629	0.011160	0.011839
RS	24	0.499799	2.224494	425.077623	0.010430	0.011142
RS	25	0.546283	2.224494	448.391179	0.011002	0.011814
RS	26	0.596370	2.551790	412.278066	0.010116	0.010917
RS	27	0.650338	2.551790	434.807129	0.010668	0.011518
RS	28	0.708488	2.930496	399.274680	0.009797	0.010583
RS	29	0.771145	2.930496	421.027196	0.010330	0.011109
RS	30	0.838658	3.268830	397.856240	0.009762	0.010467
RS	31	0.911403	3.268830	419.192140	0.010285	0.010960
RS	32	0.989786	3.479705	414.509459	0.010170	0.010794
RS	33	1.074244	3.479705	435.873713	0.010695	0.011293
RS	34	1.165247	3.551424	448.361996	0.011001	0.011579
RS	35	1.263302	3.551424	469.900683	0.011530	0.012102
RS	36	1.368957	3.533713	493.840434	0.012117	0.012693
RS	37	1.482800	3.533713	515.172230	0.012640	0.013228
RS	38	1.605465	3.482958	543.743841	0.013341	0.013947
RS	39	1.737637	3.482958	563.963886	0.013837	0.014463
RS	40	1.880052	3.441774	590.033299	0.014477	0.015125
RS	41	2.033505	3.441774	607.894909	0.014915	0.015580
RS	42	2.198849	3.432403	625.784936	0.015354	0.016033
RS	43	2.377008	3.432403	639.997195	0.015703	0.016387
RS	44	2.568974	3.453398	648.043617	0.015900	0.016585
RS	45	2.775817	3.453398	657.463359	0.016132	0.016811
RS	46	2.998690	3.488767	657.411363	0.016130	0.016800
RS	47	3.238836	3.488767	661.012492	0.016219	0.016881
RS	48	3.497593	3.519859	655.466071	0.016083	0.016734
RS	49	3.776403	3.519859	652.229259	0.016003	0.016651
RS	50	4.076821	3.534443	642.473237	0.015764	0.016405
RS	51	4.400521	3.534443	631.402503	0.015492	0.016137
RS	52	4.749307	3.534322	616.129110	0.015117	0.015761
RS	53	5.125124	3.534322	596.596782	0.014638	0.015289
RS	54	5.530066	3.568494	567.757385	0.013931	0.014573
RS	55	5.966391	3.568494	541.034566	0.013275	0.013918
RS	56	6.436531	3.568494	510.678690	0.012530	0.013167
RS	57	6.943107	3.568494	477.100094	0.011706	0.012325
RS	58	7.488941	5.137730	313.807873	0.007700	0.008191
RS	59	8.077077	5.137730	301.861178	0.007406	0.007880
RS	60	8.710793	5.137730	287.820036	0.007062	0.007511
RS	61	9.393622	5.137730	271.835855	0.006670	0.007088
RS	62	10.129369	5.137730	254.122253	0.006235	0.006619
RS	63	10.922136	5.137730	1595.827615	0.039155	0.041611
PA	4+25*2+4+6 0.046506068 0.018937149 10.922135803 0.598833227 0.201047367 0.255803523 0.374706403 0.555426210 0.766329411 0.985617854 1.234259356 1.499967853 1.744421846 1.970216248 2.224493854 2.551789772 2.930495647 3.268829916 3.479704779 3.551424355 3.533712773 3.482957683 3.441774461 3.432402700 3.453397519 3.488766945 3.519859384 3.534442530 3.534321624 3.568494262 5.137729603
//
IT	4543
RD	20
LK	-259375.981237
QD	-219.256751 -> -206.006668
RI	0.0237824204
TR	0.045632	0.019062
MT	11.054588
MM	C_pi: 2.207508, n_recomb: 41856.691524
RS	0	0.000000	0.630078	502.468431	0.012004	0.000932
RS	1	0.007770	0.630078	534.660299	0.012774	0.006077
RS	2	0.016144	0.630078	568.352034	0.013579	0.010907
RS	3	0.025169	0.630078	603.523025	0.014419	0.013357
RS	4	0.034895	0.202367	1958.551124	0.046792	0.043072
RS	5	0.045377	0.202367	2000.406492	0.047792	0.045288
RS	6	0.056674	0.257585	1608.735078	0.038434	0.037175
RS	7	0.068848	0.257585	1650.894653	0.039442	0.038440
RS	8	0.081968	0.376991	1163.155761	0.027789	0.027172
RS	9	0.096107	0.376991	1205.814186	0.028808	0.028329
RS	10	0.111345	0.558857	846.650215	0.020227	0.020042
RS	11	0.127768	0.558857	885.153414	0.021147	0.021121
RS	12	0.145466	0.771719	671.714001	0.016048	0.016176
RS	13	0.164539	0.771719	705.693967	0.016860	0.017139
RS	14	0.185095	0.992840	576.966310	0.013784	0.014136
RS	15	0.207248	0.992840	607.686365	0.014518	0.015001
RS	16	0.231122	1.243229	511.553844	0.012222	0.012695
RS	17	0.256851	1.243229	539.715684	0.012894	0.013430
RS	18	0.284580	1.510991	468.740704	0.011199	0.011675
RS	19	0.314463	1.510991	495.037757	0.011827	0.012336
RS	20	0.346668	1.757185	449.574367	0.010741	0.011218
RS	21	0.381376	1.757185	474.831166	0.011344	0.011886
RS	22	0.418781	1.984594	443.926183	0.010606	0.011165
RS	23	0.459092	1.984594	468.618754	0.011196	0.011855
RS	24	0.502535	2.242144	437.748251	0.010458	0.011148
RS	25	0.549354	2.242144	461.853444	0.011034	0.011821
RS	26	0.599811	2.576789	423.968630	0.010129	0.010903
RS	27	0.654189	2.576789	447.245173	0.010685	0.011506
RS	28	0.712792	2.967654	409.637546	0.009787	0.010544
RS	29	0.775949	2.967654	432.084061	0.010323	0.011072
RS	30	0.844013	3.319725	407.277086	0.009730	0.010406
RS	31	0.917366	3.319725	429.273637	0.010256	0.010900
RS	32	0.996419	3.540453	423.854997	0.010126	0.010718
RS	33	1.081614	3.540453	445.886289	0.010653	0.011217
RS	34	1.173430	3.615667	458.576232	0.010956	0.011498
RS	35	1.272379	3.615667	480.824017	0.011487	0.012021
RS	36	1.379018	3.596941	505.653804	0.012081	0.012615
RS	37	1.493943	3.596941	527.749043	0.012608	0.013151
RS	38	1.617797	3.543751	557.531056	0.013320	0.013878
RS	39	1.751276	3.543751	578.552920	0.013822	0.014397
RS	40	1.895127	3.500916	605.768285	0.014472	0.015067
RS	41	2.050155	3.500916	624.433681	0.014918	0.015527
RS	42	2.217229	3.491523	643.133512	0.015365	0.015986
RS	43	2.397286	3.491523	658.109366	0.015723	0.016349
RS	44	2.591334	3.513787	666.602210	0.015926	0.016551
RS	45	2.800459	3.513787	676.705900	0.016167	0.016788
RS	46	3.025835	3.550722	676.904795	0.016172	0.016785
RS	47	3.268723	3.550722	681.067661	0.016271	0.016878
RS	48	3.530485	3.582618	675.772822	0.016145	0.016742
RS	49	3.812586	3.582618	672.917400	0.016077	0.016672
RS	50	4.116607	3.596583	663.496872	0.015852	0.016443
RS	51	4.444252	3.596583	652.546624	0.015590	0.016188
RS	52	4.797356	3.594580	637.564142	0.015232	0.015832
RS	53	5.177897	3.594580	617.803178	0.014760	0.015370
RS	54	5.588008	3.626949	588.742297	0.014066	0.014670
RS	55	6.029985	3.626949	561.414048	0.013413	0.014022
RS	56	6.506306	3.626949	530.282370	0.012669	0.013275
RS	57	7.019639	3.626949	495.764063	0.011844	0.012437
RS	58	7.572859	5.267411	323.633572	0.007732	0.008200
RS	59	8.169066	5.267411	311.816088	0.007450	0.007903
RS	60	8.811601	5.267411	297.818211	0.007115	0.007547
RS	61	9.504063	5.267411	281.783409	0.006732	0.007136
RS	62	10.250332	5.267411	263.919469	0.006305	0.006678
RS	63	11.054588	5.267411	1678.551548	0.040102	0.042535
PA	4+25*2+4+6 0.045632049 0.019062421 11.054587699 0.630077949 0.202366687 0.257584870 0.376991286 0.558856520 0.771718542 0.992840495 1.243228717 1.510991138 1.757185065 1.984593932 2.242144257 2.576788685 2.967654489 3.319724574 3.540453333 3.615667116 3.596940921 3.543751400 3.500915517 3.491523474 3.513787251 3.550721758 3.582618107 3.596583200 3.594580221 3.626949006 5.267410819
//
IT	5004
RD	21
LK	-259349.869235
QD	-210.038218 -> -197.815793
RI	0.0225989690
TR	0.044803	0.019179
MT	11.184007
MM	C_pi: 2.251684, n_recomb: 42932.489253
RS	0	0.000000	0.662414	491.344094	0.011445	0.000888
RS	1	0.007790	0.662414	523.229632	0.012187	0.005816
RS	2	0.016187	0.662414	556.657731	0.012966	0.010467
RS	3	0.025238	0.662414	591.618157	0.013780	0.012828
RS	4	0.034994	0.203656	2006.910818	0.046746	0.043174
RS	5	0.045510	0.203656	2050.505897	0.047761	0.045325
RS	6	0.056846	0.259367	1648.693627	0.038402	0.037186
RS	7	0.069064	0.259367	1692.474544	0.039422	0.038469
RS	8	0.082234	0.379206	1194.042882	0.027812	0.027225
RS	9	0.096431	0.379206	1238.147398	0.028839	0.028389
RS	10	0.111733	0.562098	869.625087	0.020256	0.020086
RS	11	0.128227	0.562098	909.377814	0.021182	0.021172
RS	12	0.146006	0.776825	689.694332	0.016065	0.016201
RS	13	0.165170	0.776825	724.750883	0.016881	0.017165
RS	14	0.185827	0.999780	592.462810	0.013800	0.014151
RS	15	0.208093	0.999780	624.149368	0.014538	0.015015
RS	16	0.232094	1.251895	525.538647	0.012241	0.012708
RS	17	0.257964	1.251895	554.590063	0.012918	0.013445
RS	18	0.285850	1.521616	481.732401	0.011221	0.011689
RS	19	0.315908	1.521616	508.864563	0.011853	0.012353
RS	20	0.348307	1.769438	462.252892	0.010767	0.011235
RS	21	0.383231	1.769438	488.320009	0.011374	0.011904
RS	22	0.420875	1.998334	456.649722	0.010636	0.011181
RS	23	0.461451	1.998334	482.143179	0.011230	0.011871
RS	24	0.505189	2.259008	450.202757	0.010486	0.011155
RS	25	0.552333	2.259008	475.088451	0.011066	0.011828
RS	26	0.603151	2.600779	435.438418	0.010142	0.010891
RS	27	0.657927	2.600779	459.450972	0.010702	0.011496
RS	28	0.716970	3.003565	419.764861	0.009777	0.010508
RS	29	0.780612	3.003565	442.892911	0.010316	0.011038
RS	30	0.849213	3.369293	416.432192	0.009700	0.010348
RS	31	0.923157	3.369293	439.075314	0.010227	0.010842
RS	32	1.002862	3.599973	432.892316	0.010083	0.010645
RS	33	1.088776	3.599973	455.575038	0.010611	0.011144
RS	34	1.181382	3.678810	468.435769	0.010911	0.011419
RS	35	1.281203	3.678810	491.376502	0.011445	0.011942
RS	36	1.388799	3.659160	517.067758	0.012044	0.012539
RS	37	1.504778	3.659160	539.911224	0.012576	0.013076
RS	38	1.629792	3.603595	570.879330	0.013297	0.013811
RS	39	1.764544	3.603595	592.690270	0.013805	0.014333
RS	40	1.909793	3.559156	621.031204	0.014465	0.015010
RS	41	2.066357	3.559156	640.491496	0.014919	0.015476
RS	42	2.235118	3.549770	659.988363	0.015373	0.015940
RS	43	2.417026	3.549770	675.723876	0.015739	0.016310
RS	44	2.613104	3.573297	684.661558	0.015947	0.016518
RS	45	2.824457	3.573297	695.450973	0.016199	0.016765
RS	46	3.052275	3.611760	695.911964	0.016209	0.016768
RS	47	3.297839	3.611760	700.644510	0.016320	0.016873
RS	48	3.562533	3.644389	695.627332	0.016203	0.016749
RS	49	3.847848	3.644389	693.167328	0.016146	0.016692
RS	50	4.155388	3.657638	684.122777	0.015935	0.016479
RS	51	4.486886	3.657638	673.312143	0.015683	0.016236
RS	52	4.844208	3.653637	658.672935	0.015342	0.015900
RS	53	5.229366	3.653637	638.705075	0.014877	0.015448
RS	54	5.644527	3.683978	609.495813	0.014197	0.014765
RS	55	6.092030	3.683978	581.579936	0.013546	0.014123
RS	56	6.574394	3.683978	549.691285	0.012804	0.013380
RS	57	7.094335	3.683978	514.252744	0.011978	0.012544
RS	58	7.654779	5.394335	333.315011	0.007764	0.008209
RS	59	8.258882	5.394335	321.631414	0.007492	0.007925
RS	60	8.910046	5.394335	307.683882	0.007167	0.007581
RS	61	9.611935	5.394335	291.607893	0.006792	0.007182
RS	62	10.368503	5.394335	273.605239	0.006373	0.006734
RS	63	11.184007	5.394335	1761.163872	0.041022	0.043430
PA	4+25*2+4+6 0.044803062 0.019179137 11.184007138 0.662413747 0.203655873 0.259366646 0.379205971 0.562098026 0.776824689 0.999780169 1.251895118 1.521615583 1.769437966 1.998333671 2.259007766 2.600779220 3.003565176 3.369292843 3.599973207 3.678809984 3.659159887 3.603595396 3.559155545 3.549769585 3.573296976 3.611760285 3.644389446 3.657638364 3.653637105 3.683978084 5.394334727
//
IT	4089
RD	22
LK	-259325.775103
QD	-201.465363 -> -190.178155
RI	0.0214948443
TR	0.044016	0.019288
MT	11.310590
MM	C_pi: 2.295053, n_recomb: 43984.013174
RS	0	0.000000	0.695922	480.189929	0.010917	0.000847
RS	1	0.007809	0.695922	511.728303	0.011634	0.005568
RS	2	0.016228	0.695922	544.845177	0.012387	0.010048
RS	3	0.025305	0.695922	579.539980	0.013176	0.012322
RS	4	0.035090	0.204916	2053.898433	0.046696	0.043269
RS	5	0.045639	0.204916	2099.215987	0.047727	0.045359
RS	6	0.057012	0.261146	1687.297004	0.038362	0.037187
RS	7	0.069274	0.261146	1732.685386	0.039394	0.038488
RS	8	0.082493	0.381352	1224.228383	0.027833	0.027275
RS	9	0.096744	0.381352	1269.757600	0.028869	0.028446
RS	10	0.112108	0.565162	892.215374	0.020285	0.020132
RS	11	0.128672	0.565162	933.199516	0.021217	0.021223
RS	12	0.146529	0.781673	707.357069	0.016082	0.016228
RS	13	0.165781	0.781673	743.474168	0.016903	0.017192
RS	14	0.186536	1.006451	607.641328	0.013815	0.014166
RS	15	0.208912	1.006451	640.278702	0.014557	0.015029
RS	16	0.233036	1.260281	539.220025	0.012259	0.012720
RS	17	0.259043	1.260281	569.146047	0.012940	0.013459
RS	18	0.287081	1.531881	494.453831	0.011242	0.011703
RS	19	0.317309	1.531881	522.407448	0.011877	0.012369
RS	20	0.349898	1.781216	474.690970	0.010792	0.011252
RS	21	0.385031	1.781216	501.556032	0.011403	0.011921
RS	22	0.422908	2.011491	469.149632	0.010666	0.011198
RS	23	0.463742	2.011491	495.432395	0.011264	0.011888
RS	24	0.507766	2.275144	462.441486	0.010514	0.011163
RS	25	0.555227	2.275144	488.096435	0.011097	0.011837
RS	26	0.606395	2.623809	446.693109	0.010156	0.010881
RS	27	0.661559	2.623809	471.430288	0.010718	0.011487
RS	28	0.721030	3.038288	429.663040	0.009769	0.010474
RS	29	0.785146	3.038288	453.460297	0.010310	0.011006
RS	30	0.854268	3.417571	425.332646	0.009670	0.010293
RS	31	0.928789	3.417571	448.608547	0.010199	0.010788
RS	32	1.009129	3.658276	441.636371	0.010041	0.010575
RS	33	1.095742	3.658276	464.955240	0.010571	0.011074
RS	34	1.189120	3.740880	477.954062	0.010867	0.011343
RS	35	1.289789	3.740880	501.571724	0.011404	0.011867
RS	36	1.398320	3.720396	528.095756	0.012007	0.012466
RS	37	1.515326	3.720396	551.672145	0.012543	0.013005
RS	38	1.641470	3.662513	583.801779	0.013273	0.013745
RS	39	1.777464	3.662513	606.388682	0.013787	0.014270
RS	40	1.924079	3.616498	635.837301	0.014456	0.014955
RS	41	2.082142	3.616498	656.082852	0.014916	0.015425
RS	42	2.252549	3.607144	676.363191	0.015377	0.015895
RS	43	2.436264	3.607144	692.853288	0.015752	0.016273
RS	44	2.634325	3.631938	702.231721	0.015966	0.016485
RS	45	2.847853	3.631938	713.707193	0.016227	0.016741
RS	46	3.078055	3.671900	714.439141	0.016243	0.016751
RS	47	3.326235	3.671900	719.747632	0.016364	0.016867
RS	48	3.593795	3.705205	715.030312	0.016257	0.016754
RS	49	3.882250	3.705205	712.978078	0.016210	0.016709
RS	50	4.193231	3.717653	704.346198	0.016014	0.016513
RS	51	4.528496	3.717653	693.692827	0.015771	0.016282
RS	52	4.889943	3.711551	679.445505	0.015448	0.015965
RS	53	5.279616	3.711551	659.291478	0.014989	0.015523
RS	54	5.699719	3.739664	630.003538	0.014323	0.014857
RS	55	6.152629	3.739664	601.517602	0.013676	0.014221
RS	56	6.640907	3.739664	568.890720	0.012934	0.013482
RS	57	7.167315	3.739664	532.551495	0.012108	0.012648
RS	58	7.734832	5.518625	342.847491	0.007795	0.008219
RS	59	8.346667	5.518625	331.302138	0.007532	0.007947
RS	60	9.006281	5.518625	317.411628	0.007217	0.007615
RS	61	9.717406	5.518625	301.303406	0.006850	0.007226
RS	62	10.484063	5.518625	283.173131	0.006438	0.006787
RS	63	11.310590	5.518625	1843.554985	0.041914	0.044297
PA	4+25*2+4+6 0.044015711 0.019287784 11.310590044 0.695922441 0.204915787 0.261145597 0.381351575 0.565161600 0.781673472 1.006450608 1.260281073 1.531880846 1.781216489 2.011491034 2.275143905 2.623808772 3.038287711 3.417571294 3.658275843 3.740880360 3.720396209 3.662513433 3.616498430 3.607144058 3.631937736 3.671900260 3.705205023 3.717652772 3.711551418 3.739664131 5.518624683
//
IT	4525
RD	23
LK	-259303.518002
QD	-193.480869 -> -183.046265
RI	0.0204609129
TR	0.043267	0.019389
MT	11.434345
MM	C_pi: 2.337623, n_recomb: 45011.812103
RS	0	0.000000	0.730700	469.004903	0.010420	0.000808
RS	1	0.007828	0.730700	500.158371	0.011112	0.005331
RS	2	0.016268	0.730700	532.919988	0.011840	0.009647
RS	3	0.025369	0.730700	567.298167	0.012603	0.011840
RS	4	0.035182	0.206145	2099.577643	0.046645	0.043358
RS	5	0.045764	0.206145	2146.598740	0.047690	0.045389
RS	6	0.057174	0.262922	1724.572995	0.038314	0.037181
RS	7	0.069477	0.262922	1771.554042	0.039358	0.038498
RS	8	0.082743	0.383433	1253.724955	0.027853	0.027323
RS	9	0.097047	0.383433	1300.657357	0.028896	0.028501
RS	10	0.112471	0.568061	914.425726	0.020315	0.020178
RS	11	0.129103	0.568061	956.623157	0.021253	0.021274
RS	12	0.147036	0.786281	724.708614	0.016100	0.016255
RS	13	0.166373	0.786281	761.870279	0.016926	0.017220
RS	14	0.187224	1.012872	622.505427	0.013830	0.014181
RS	15	0.209707	1.012872	656.077896	0.014576	0.015043
RS	16	0.233949	1.268412	552.599578	0.012277	0.012731
RS	17	0.260090	1.268412	583.385128	0.012961	0.013473
RS	18	0.288276	1.541819	506.905938	0.011262	0.011716
RS	19	0.318669	1.541819	535.667244	0.011901	0.012385
RS	20	0.351441	1.792554	486.891323	0.010817	0.011268
RS	21	0.386778	1.792554	514.541923	0.011431	0.011939
RS	22	0.424881	2.024089	481.432324	0.010696	0.011215
RS	23	0.465967	2.024089	508.492909	0.011297	0.011905
RS	24	0.510269	2.290579	474.471171	0.010541	0.011172
RS	25	0.558038	2.290579	500.884242	0.011128	0.011846
RS	26	0.609547	2.645919	457.739018	0.010169	0.010872
RS	27	0.665088	2.645919	483.189558	0.010735	0.011480
RS	28	0.724976	3.071856	439.341679	0.009761	0.010442
RS	29	0.789552	3.071856	463.796072	0.010304	0.010976
RS	30	0.859183	3.464591	433.989590	0.009642	0.010240
RS	31	0.934264	3.464591	457.884793	0.010173	0.010736
RS	32	1.015222	3.715384	450.100116	0.010000	0.010508
RS	33	1.102518	3.715384	474.040176	0.010531	0.011007
RS	34	1.196646	3.801865	487.149272	0.010823	0.011271
RS	35	1.298143	3.801865	511.428165	0.011362	0.011794
RS	36	1.407585	3.780628	538.757528	0.011969	0.012395
RS	37	1.525593	3.780628	563.051658	0.012509	0.012935
RS	38	1.652838	3.720470	596.320169	0.013248	0.013682
RS	39	1.790044	3.720470	619.669748	0.013767	0.014209
RS	40	1.937989	3.672916	650.206629	0.014445	0.014900
RS	41	2.097515	3.672916	671.227282	0.014912	0.015376
RS	42	2.269529	3.663611	692.278298	0.015380	0.015851
RS	43	2.455006	3.663611	709.516975	0.015763	0.016235
RS	44	2.655003	3.689669	719.331967	0.015981	0.016452
RS	45	2.870654	3.689669	731.492475	0.016251	0.016717
RS	46	3.103186	3.731111	732.500943	0.016274	0.016733
RS	47	3.353919	3.731111	738.390058	0.016404	0.016860
RS	48	3.624279	3.765039	733.992447	0.016307	0.016758
RS	49	3.915802	3.765039	732.358559	0.016270	0.016725
RS	50	4.230144	3.776610	724.172571	0.016089	0.016545
RS	51	4.569091	3.776610	713.692386	0.015856	0.016325
RS	52	4.934570	3.768314	699.882642	0.015549	0.016027
RS	53	5.328658	3.768314	679.561641	0.015097	0.015594
RS	54	5.753593	3.794018	650.260705	0.014446	0.014946
RS	55	6.211790	3.794018	621.221420	0.013801	0.014315
RS	56	6.705854	3.794018	587.874308	0.013060	0.013580
RS	57	7.238591	3.794018	550.653347	0.012234	0.012749
RS	58	7.813028	5.640294	352.231185	0.007825	0.008228
RS	59	8.432430	5.640294	340.827844	0.007572	0.007968
RS	60	9.100317	5.640294	327.000346	0.007265	0.007647
RS	61	9.820484	5.640294	310.868085	0.006906	0.007268
RS	62	10.597022	5.640294	292.620468	0.006501	0.006839
RS	63	11.434345	5.640294	1925.641938	0.042781	0.045137
PA	4+25*2+4+6 0.043267477 0.019389063 11.434344926 0.730700445 0.206145290 0.262922055 0.383432582 0.568060504 0.786281172 1.012872325 1.268411911 1.541819454 1.792553616 2.024088558 2.290579480 2.645918733 3.071855676 3.464590864 3.715384071 3.801864598 3.780627843 3.720470210 3.672915683 3.663610605 3.689668719 3.731111270 3.765038775 3.776609727 3.768313509 3.794018180 5.640294367
//
IT	4987
RD	24
LK	-259282.936169
QD	-186.033202 -> -176.377183
RI	0.0194920398
TR	0.042556	0.019483
MT	11.555430
MM	C_pi: 2.379400, n_recomb: 46015.875008
RS	0	0.000000	0.766794	457.820015	0.009949	0.000771
RS	1	0.007846	0.766794	488.555365	0.010617	0.005105
RS	2	0.016307	0.766794	520.922672	0.011320	0.009263
RS	3	0.025431	0.766794	554.938671	0.012060	0.011378
RS	4	0.035272	0.207342	2143.994429	0.046592	0.043443
RS	5	0.045885	0.207342	2192.697711	0.047651	0.045417
RS	6	0.057330	0.264695	1760.538207	0.038259	0.037167
RS	7	0.069674	0.264695	1809.095408	0.039315	0.038499
RS	8	0.082985	0.385451	1282.535303	0.027872	0.027369
RS	9	0.097341	0.385451	1330.848664	0.028922	0.028554
RS	10	0.112824	0.570799	936.260806	0.020346	0.020224
RS	11	0.129521	0.570799	979.653046	0.021289	0.021325
RS	12	0.147528	0.790646	741.759868	0.016120	0.016283
RS	13	0.166948	0.790646	779.950063	0.016950	0.017248
RS	14	0.187891	1.019058	637.052441	0.013844	0.014196
RS	15	0.210478	1.019058	671.543889	0.014594	0.015058
RS	16	0.234836	1.276299	565.675468	0.012293	0.012742
RS	17	0.261106	1.276299	597.305111	0.012980	0.013486
RS	18	0.289437	1.551455	519.083669	0.011281	0.011728
RS	19	0.319990	1.551455	548.638450	0.011923	0.012400
RS	20	0.352940	1.803488	498.846617	0.010841	0.011284
RS	21	0.388475	1.803488	527.269835	0.011458	0.011956
RS	22	0.426799	2.036176	493.489494	0.010724	0.011231
RS	23	0.468129	2.036176	521.315886	0.011329	0.011922
RS	24	0.512701	2.305355	486.287949	0.010568	0.011182
RS	25	0.560771	2.305355	513.447642	0.011158	0.011857
RS	26	0.612612	2.667145	468.575940	0.010183	0.010865
RS	27	0.668520	2.667145	494.728351	0.010751	0.011474
RS	28	0.728814	3.104300	448.803524	0.009753	0.010413
RS	29	0.793839	3.104300	473.902888	0.010299	0.010948
RS	30	0.863965	3.510366	442.409108	0.009614	0.010190
RS	31	0.939592	3.510366	466.910163	0.010147	0.010687
RS	32	1.021154	3.771306	458.290794	0.009959	0.010444
RS	33	1.109114	3.771306	482.837099	0.010493	0.010943
RS	34	1.203975	3.861765	496.029379	0.010780	0.011200
RS	35	1.306278	3.861765	520.953707	0.011321	0.011724
RS	36	1.416608	3.839859	549.060419	0.011932	0.012326
RS	37	1.535593	3.839859	574.056794	0.012475	0.012867
RS	38	1.663914	3.777471	608.440579	0.013222	0.013620
RS	39	1.802302	3.777471	632.538975	0.013746	0.014150
RS	40	1.951547	3.728410	664.144132	0.014433	0.014847
RS	41	2.112501	3.728410	685.928862	0.014906	0.015327
RS	42	2.286083	3.719174	707.736303	0.015380	0.015807
RS	43	2.473283	3.719174	725.716413	0.015771	0.016198
RS	44	2.675170	3.746507	735.960549	0.015994	0.016419
RS	45	2.892896	3.746507	748.803775	0.016273	0.016693
RS	46	3.127704	3.789403	750.094850	0.016301	0.016715
RS	47	3.380933	3.789403	756.567700	0.016441	0.016853
RS	48	3.654030	3.823911	752.506381	0.016353	0.016761
RS	49	3.948553	3.823911	751.299884	0.016327	0.016739
RS	50	4.266182	3.834542	743.589126	0.016159	0.016575
RS	51	4.608731	3.834542	733.296806	0.015936	0.016366
RS	52	4.978154	3.823974	719.966017	0.015646	0.016087
RS	53	5.376561	3.823974	699.496638	0.015201	0.015662
RS	54	5.806225	3.847102	670.246895	0.014566	0.015032
RS	55	6.269598	3.847102	640.670958	0.013923	0.014406
RS	56	6.769325	3.847102	606.621788	0.013183	0.013675
RS	57	7.308258	3.847102	568.538410	0.012355	0.012846
RS	58	7.889473	5.759452	361.456549	0.007855	0.008238
RS	59	8.516287	5.759452	350.198903	0.007610	0.007989
RS	60	9.192278	5.759452	336.440287	0.007311	0.007678
RS	61	9.921304	5.759452	320.292038	0.006960	0.007309
RS	62	10.707525	5.759452	301.937210	0.006562	0.006888
RS	63	11.555430	5.759452	2007.300133	0.043622	0.045950
PA	4+25*2+4+6 0.042555565 0.019483395 11.555430061 0.766793760 0.207342372 0.264694676 0.385450897 0.570798821 0.790646085 1.019058271 1.276298841 1.551454851 1.803487657 2.036176351 2.305355214 2.667145109 3.104300441 3.510365745 3.771305894 3.861765459 3.839858795 3.777470929 3.728409995 3.719174396 3.746506963 3.789402767 3.823910594 3.834542359 3.823973863 3.847101638 5.759452414
//
IT	4024
RD	25
LK	-259263.885128
QD	-179.077253 -> -170.133317
RI	0.0185814177
TR	0.041877	0.019571
MT	11.674007
MM	C_pi: 2.420411, n_recomb: 46996.648942
RS	0	0.000000	0.804293	446.643170	0.009504	0.000735
RS	1	0.007863	0.804293	476.930288	0.010148	0.004890
RS	2	0.016344	0.804293	508.867748	0.010828	0.008895
RS	3	0.025492	0.804293	542.479969	0.011543	0.010936
RS	4	0.035359	0.208509	2187.185525	0.046539	0.043522
RS	5	0.046002	0.208509	2237.549156	0.047611	0.045443
RS	6	0.057482	0.266461	1795.242619	0.038199	0.037146
RS	7	0.069865	0.266461	1845.358372	0.039266	0.038493
RS	8	0.083221	0.387408	1310.682284	0.027889	0.027413
RS	9	0.097627	0.387408	1360.354386	0.028946	0.028604
RS	10	0.113166	0.573390	957.722624	0.020379	0.020271
RS	11	0.129927	0.573390	1002.291252	0.021327	0.021377
RS	12	0.148006	0.794795	758.505364	0.016140	0.016311
RS	13	0.167506	0.794795	797.707926	0.016974	0.017277
RS	14	0.188540	1.025023	651.289068	0.013858	0.014211
RS	15	0.211227	1.025023	686.683547	0.014611	0.015072
RS	16	0.235698	1.283972	578.446710	0.012308	0.012752
RS	17	0.262094	1.283972	610.904921	0.012999	0.013498
RS	18	0.290564	1.560812	530.990181	0.011298	0.011740
RS	19	0.321274	1.560812	561.324278	0.011944	0.012414
RS	20	0.354398	1.814055	510.558155	0.010864	0.011299
RS	21	0.390126	1.814055	539.741071	0.011485	0.011972
RS	22	0.428664	2.047785	505.325553	0.010752	0.011248
RS	23	0.470232	2.047785	533.905848	0.011361	0.011939
RS	24	0.515069	2.319501	497.898145	0.010594	0.011192
RS	25	0.563430	2.319501	525.793138	0.011188	0.011868
RS	26	0.615595	2.687545	479.207556	0.010197	0.010859
RS	27	0.671861	2.687545	506.050455	0.010768	0.011470
RS	28	0.732551	3.135689	458.053538	0.009747	0.010385
RS	29	0.798013	3.135689	483.785883	0.010294	0.010922
RS	30	0.868622	3.554964	450.598045	0.009588	0.010142
RS	31	0.944783	3.554964	475.691760	0.010122	0.010640
RS	32	1.026933	3.826093	466.218529	0.009920	0.010382
RS	33	1.115542	3.826093	491.356467	0.010455	0.010882
RS	34	1.211118	3.920625	504.606525	0.010737	0.011132
RS	35	1.314209	3.920625	530.160788	0.011281	0.011656
RS	36	1.425405	3.898112	559.019727	0.011895	0.012260
RS	37	1.545346	3.898112	584.703044	0.012441	0.012802
RS	38	1.674716	3.833533	620.179279	0.013196	0.013560
RS	39	1.814259	3.833533	645.012591	0.013725	0.014093
RS	40	1.964774	3.782993	677.666631	0.014419	0.014796
RS	41	2.127124	3.782993	700.204074	0.014899	0.015280
RS	42	2.302239	3.773850	722.752826	0.015379	0.015764
RS	43	2.491123	3.773850	741.466562	0.015777	0.016162
RS	44	2.694858	3.802459	752.133161	0.016004	0.016386
RS	45	2.914613	3.802459	765.655730	0.016292	0.016669
RS	46	3.151647	3.846798	767.231334	0.016325	0.016697
RS	47	3.407319	3.846798	774.289824	0.016475	0.016844
RS	48	3.683093	3.881849	770.579113	0.016396	0.016763
RS	49	3.980552	3.881849	769.807682	0.016380	0.016751
RS	50	4.301399	3.891486	762.598838	0.016227	0.016603
RS	51	4.647473	3.891486	752.507673	0.016012	0.016404
RS	52	5.020759	3.878576	739.694110	0.015739	0.016144
RS	53	5.423395	3.878576	719.093759	0.015301	0.015728
RS	54	5.857691	3.898983	689.954580	0.014681	0.015116
RS	55	6.326134	3.898983	659.858280	0.014041	0.014495
RS	56	6.831410	3.898983	625.124909	0.013301	0.013767
RS	57	7.376415	3.898983	586.198221	0.012473	0.012940
RS	58	7.964273	5.876199	370.522445	0.007884	0.008248
RS	59	8.598353	5.876199	359.413757	0.007648	0.008009
RS	60	9.282290	5.876199	345.729396	0.007356	0.007708
RS	61	10.020003	5.876199	329.572643	0.007013	0.007349
RS	62	10.815722	5.876199	311.120118	0.006620	0.006936
RS	63	11.674007	5.876199	2088.447789	0.044438	0.046738
PA	4+25*2+4+6 0.041877404 0.019571171 11.674006518 0.804292997 0.208508626 0.266461072 0.387407603 0.573389684 0.794795451 1.025022512 1.283971903 1.560811732 1.814054967 2.047784725 2.319500736 2.687544683 3.135689238 3.554964204 3.826092865 3.920625032 3.898111658 3.833532677 3.782993374 3.773849568 3.802459320 3.846798029 3.881849490 3.891485848 3.878575960 3.898982840 5.876198859
//
CC
CC	Brief Description of the file format:
CC	  CC  comments
CC	  MM  useful-messages
CC	  RD  round-of-iterations
CC	  LL  \log[P(sequence)]
CC	  QD  Q-before-opt Q-after-opt
CC	  TR  \theta_0 \rho_0
CC	  RS  k t_k \lambda_k \pi_k \sum_{l\not=k}A_{kl} A_{kk}
CC	  DC  begin end best-k t_k+\Delta_k max-prob
CC
MM	Version: 0.6.5-r67
MM	pattern:4+25*2+4+6, n:63, n_free_lambdas:28
MM	n_iterations:25, skip:1, max_t:5, theta/rho:5
MM	is_decoding:0
MM	n_seqs:25, sum_L:1028883, sum_n:104299
RD	0
LK	0.000000
QD	0.000000 -> 0.000000
RI	inf
TR	0.106885	0.021377
MT	5.000000
MM	C_pi: 1.000000, n_recomb: 21761.854763
RS	0	0.000000	1.000000	138.220413	0.006351	0.000000
RS	1	0.006440	1.000000	146.157322	0.006716	0.000000
RS	2	0.013294	1.000000	154.484551	0.007099	0.000000
RS	3	0.020590	1.000000	163.212636	0.007500	0.000000
RS	4	0.028356	1.000000	172.351133	0.007920	0.000000
RS	5	0.036622	1.000000	181.908390	0.008359	0.000000
RS	6	0.045421	1.000000	191.891288	0.008818	0.000000
RS	7	0.054785	1.000000	202.304957	0.009296	0.000000
RS	8	0.064753	1.000000	213.152461	0.009795	0.000000
RS	9	0.075363	1.000000	224.434449	0.010313	0.000000
RS	10	0.086656	1.000000	236.148773	0.010852	0.000000
RS	11	0.098677	1.000000	248.290079	0.011409	0.000000
RS	12	0.111471	1.000000	260.849357	0.011987	0.000000
RS	13	0.125090	1.000000	273.813465	0.012582	0.000000
RS	14	0.139585	1.000000	287.164619	0.013196	0.000000
RS	15	0.155014	1.000000	300.879860	0.013826	0.000000
RS	16	0.171437	1.000000	314.930490	0.014472	0.000000
RS	17	0.188917	1.000000	329.281500	0.015131	0.000000
RS	18	0.207523	1.000000	343.890984	0.015802	0.000000
RS	19	0.227327	1.000000	358.709553	0.016483	0.000000
RS	20	0.248406	1.000000	373.679763	0.017171	0.000000
RS	21	0.270843	1.000000	388.735573	0.017863	0.000000
RS	22	0.294725	1.000000	403.801850	0.018555	0.000000
RS	23	0.320144	1.000000	418.793936	0.019244	0.000000
RS	24	0.347201	1.000000	433.617317	0.019926	0.000000
RS	25	0.376000	1.000000	448.167407	0.020594	0.000000
RS	26	0.406654	1.000000	462.329489	0.021245	0.000000
RS	27	0.439282	1.000000	475.978846	0.021872	0.000000
RS	28	0.474011	1.000000	488.981114	0.022470	0.000000
RS	29	0.510976	1.000000	501.192906	0.023031	0.000000
RS	30	0.550322	1.000000	512.462748	0.023549	0.000000
RS	31	0.592202	1.000000	522.632354	0.024016	0.000000
RS	32	0.636779	1.000000	531.538301	0.024425	0.000000
RS	33	0.684227	1.000000	539.014117	0.024769	0.000000
RS	34	0.734730	1.000000	544.892822	0.025039	0.000000
RS	35	0.788485	1.000000	549.009931	0.025228	0.000000
RS	36	0.845702	1.000000	551.206924	0.025329	0.000000
RS	37	0.906604	1.000000	551.335160	0.025335	0.000000
RS	38	0.971428	1.000000	549.260199	0.025240	0.000000
RS	39	1.040426	1.000000	544.866461	0.025038	0.000000
RS	40	1.113868	1.000000	538.062118	0.024725	0.000000
RS	41	1.192040	1.000000	528.784090	0.024299	0.000000
RS	42	1.275245	1.000000	517.002968	0.023757	0.000000
RS	43	1.363809	1.000000	502.727658	0.023101	0.000000
RS	44	1.458076	1.000000	486.009508	0.022333	0.000000
RS	45	1.558414	1.000000	466.945637	0.021457	0.000000
RS	46	1.665214	1.000000	445.681199	0.020480	0.000000
RS	47	1.778891	1.000000	422.410276	0.019411	0.000000
RS	48	1.899889	1.000000	397.375136	0.018260	0.000000
RS	49	2.028679	1.000000	370.863623	0.017042	0.000000
RS	50	2.165763	1.000000	343.204503	0.015771	0.000000
RS	51	2.311675	1.000000	314.760695	0.014464	0.000000
RS	52	2.466983	1.000000	285.920427	0.013139	0.000000
RS	53	2.632293	1.000000	257.086496	0.011814	0.000000
RS	54	2.808249	1.000000	228.663981	0.010508	0.000000
RS	55	2.995536	1.000000	201.046904	0.009239	0.000000
RS	56	3.194884	1.000000	174.604482	0.008023	0.000000
RS	57	3.407070	1.000000	149.667763	0.006878	0.000000
RS	58	3.632920	1.000000	126.517469	0.005814	0.000000
RS	59	3.873315	1.000000	105.373904	0.004842	0.000000
RS	60	4.129191	1.000000	86.389713	0.003970	0.000000
RS	61	4.401545	1.000000	69.646110	0.003200	0.000000
RS	62	4.691438	1.000000	55.152955	0.002534	0.000000
RS	63	5.000000	1.000000	154.383646	0.007094	0.000000
PA	4+25*2+4+6 0.106885120 0.021377024 5.000000000 1.000000000 1.000000000 1.000000000 1.000000000 1.000000000 1.000000000 1.000000000 1.000000000 1.000000000 1.000000000 1.000000000 1.000000000 1.000000000 1.000000000 1.000000000 1.000000000 1.000000000 1.000000000 1.000000000 1.000000000 1.000000000 1.000000000 1.000000000 1.000000000 1.000000000 1.000000000 1.000000000 1.000000000
//
IT	4483
RD	1
LK	-283155.879978
QD	-1533.894642 -> -660.519736
RI	0.0503177856
TR	0.093551	0.018366
MT	6.251395
MM	C_pi: 1.081018, n_recomb: 20226.384354
RS	0	0.000000	0.239096	562.502211	0.027810	0.003513
RS	1	0.006811	0.239096	583.415635	0.028844	0.019242
RS	2	0.014086	0.239096	603.896779	0.029857	0.031599
RS	3	0.021857	0.239096	623.762125	0.030839	0.034866
RS	4	0.030157	0.301479	511.747479	0.025301	0.035471
RS	5	0.039022	0.301479	530.280438	0.026217	0.032160
RS	6	0.048492	0.398887	416.137731	0.020574	0.028035
RS	7	0.058606	0.398887	433.022474	0.021409	0.024817
RS	8	0.069409	0.520290	345.998729	0.017106	0.022007
RS	9	0.080948	0.520290	361.227327	0.017859	0.019562
RS	10	0.093272	0.649176	302.539480	0.014958	0.017664
RS	11	0.106437	0.649176	316.480946	0.015647	0.016272
RS	12	0.120497	0.774193	277.726938	0.013731	0.015232
RS	13	0.135516	0.774193	290.794341	0.014377	0.014407
RS	14	0.151558	0.895535	263.257411	0.013016	0.013719
RS	15	0.168692	0.895535	275.725371	0.013632	0.013132
RS	16	0.186993	1.010563	255.887578	0.012651	0.012632
RS	17	0.206541	1.010563	267.954285	0.013248	0.012209
RS	18	0.227420	1.115017	254.223307	0.012569	0.011864
RS	19	0.249722	1.115017	266.037570	0.013153	0.011598
RS	20	0.273542	1.206062	257.246553	0.012718	0.011412
RS	21	0.298985	1.206062	268.904749	0.013295	0.011303
RS	22	0.326161	1.282977	264.041554	0.013054	0.011258
RS	23	0.355187	1.282977	275.581129	0.013625	0.011265
RS	24	0.386191	1.346180	273.855038	0.013539	0.011316
RS	25	0.419307	1.346180	285.251462	0.014103	0.011409
RS	26	0.454678	1.395824	286.206901	0.014150	0.011546
RS	27	0.492459	1.395824	297.371061	0.014702	0.011730
RS	28	0.532813	1.432085	300.698457	0.014867	0.011964
RS	29	0.575915	1.432085	311.466127	0.015399	0.012253
RS	30	0.621953	1.455769	316.795536	0.015662	0.012601
RS	31	0.671127	1.455769	326.912019	0.016163	0.013011
RS	32	0.723651	1.468746	333.643416	0.016495	0.013479
RS	33	0.779752	1.468746	342.751544	0.016946	0.013999
RS	34	0.839674	1.473778	350.002192	0.017304	0.014559
RS	35	0.903677	1.473778	357.644255	0.017682	0.015142
RS	36	0.972040	1.473642	364.385085	0.018015	0.015734
RS	37	1.045059	1.473642	370.023813	0.018294	0.016320
RS	38	1.123052	1.470511	375.233826	0.018552	0.016882
RS	39	1.206357	1.470511	378.290859	0.018703	0.017404
RS	40	1.295336	1.465902	381.031100	0.018838	0.017871
RS	41	1.390376	1.465902	380.942142	0.018834	0.018266
RS	42	1.491889	1.460848	380.405746	0.018807	0.018576
RS	43	1.600316	1.460848	376.691895	0.018624	0.018788
RS	44	1.716129	1.456102	372.255043	0.018404	0.018890
RS	45	1.839830	1.456102	364.607665	0.018026	0.018872
RS	46	1.971956	1.452298	355.901930	0.017596	0.018726
RS	47	2.113082	1.452298	344.272365	0.017021	0.018446
RS	48	2.263821	1.449881	331.304314	0.016380	0.018031
RS	49	2.424827	1.449881	315.976236	0.015622	0.017487
RS	50	2.596799	1.448976	299.217371	0.014793	0.016821
RS	51	2.780484	1.448976	280.835596	0.013885	0.016046
RS	52	2.976681	1.449460	261.191777	0.012913	0.015177
RS	53	3.186241	1.449460	240.735496	0.011902	0.014230
RS	54	3.410075	1.452985	219.174800	0.010836	0.013223
RS	55	3.649155	1.452985	197.940480	0.009786	0.012173
RS	56	3.904519	1.452985	176.732999	0.008738	0.011097
RS	57	4.177276	1.452985	155.884228	0.007707	0.010012
RS	58	4.468612	1.502872	131.661070	0.006509	0.008933
RS	59	4.779791	1.502872	113.873862	0.005630	0.007876
RS	60	5.112166	1.502872	97.084993	0.004800	0.006857
RS	61	5.467179	1.502872	81.511182	0.004030	0.005891
RS	62	5.846373	1.502872	67.323415	0.003328	0.004992
RS	63	6.251395	1.502872	220.904914	0.010922	0.018134
PA	4+25*2+4+6 0.093550881 0.018365782 6.251395047 0.239096224 0.301479340 0.398886681 0.520290375 0.649175525 0.774192810 0.895534515 1.010562897 1.115016937 1.206062317 1.282977164 1.346180022 1.395824432 1.432084560 1.455768526 1.468746185 1.473777771 1.473642349 1.470510960 1.465902328 1.460847855 1.456102371 1.452298164 1.449880600 1.448975682 1.449460030 1.452985406 1.502871573
//
IT	4474
RD	2
LK	-281854.205428
QD	-666.359207 -> -448.408057
RI	0.0709574578
TR	0.087458	0.017681
MT	6.902470
MM	C_pi: 1.126085, n_recomb: 20283.794639
RS	0	0.000000	0.181289	758.258109	0.037382	0.003233
RS	1	0.006977	0.181289	779.545848	0.038432	0.018527
RS	2	0.014440	0.181289	799.211992	0.039402	0.032485
RS	3	0.022425	0.181289	816.947358	0.040276	0.039674
RS	4	0.030966	0.215193	704.048791	0.034710	0.035285
RS	5	0.040103	0.215193	720.857843	0.035539	0.036598
RS	6	0.049878	0.300623	530.336609	0.026146	0.027641
RS	7	0.060335	0.300623	547.334339	0.026984	0.027540
RS	8	0.071521	0.422087	403.608016	0.019898	0.020949
RS	9	0.083488	0.422087	419.330769	0.020673	0.020772
RS	10	0.096289	0.563895	326.764607	0.016110	0.016628
RS	11	0.109984	0.563895	340.930130	0.016808	0.016778
RS	12	0.124634	0.713610	281.408205	0.013874	0.014296
RS	13	0.140307	0.713610	294.319588	0.014510	0.014573
RS	14	0.157073	0.872728	251.878338	0.012418	0.012849
RS	15	0.175008	0.872728	263.825148	0.013007	0.013101
RS	16	0.194195	1.037324	232.580894	0.011466	0.011834
RS	17	0.214720	1.037324	243.810843	0.012020	0.012062
RS	18	0.236678	1.198605	221.215331	0.010906	0.011147
RS	19	0.260167	1.198605	231.948261	0.011435	0.011381
RS	20	0.285296	1.348069	216.202598	0.010659	0.010768
RS	21	0.312177	1.348069	226.618792	0.011172	0.011052
RS	22	0.340934	1.480288	216.232167	0.010660	0.010690
RS	23	0.371697	1.480288	226.460588	0.011165	0.011015
RS	24	0.404607	1.592704	220.290741	0.010860	0.010823
RS	25	0.439812	1.592704	230.405000	0.011359	0.011162
RS	26	0.477474	1.682313	227.941744	0.011238	0.011110
RS	27	0.517763	1.682313	237.963712	0.011732	0.011480
RS	28	0.560863	1.746168	239.053596	0.011785	0.011580
RS	29	0.606971	1.746168	248.943889	0.012273	0.012009
RS	30	0.656295	1.783609	253.405503	0.012493	0.012283
RS	31	0.709060	1.783609	263.039022	0.012968	0.012806
RS	32	0.765507	1.797954	270.327909	0.013327	0.013265
RS	33	0.825892	1.797954	279.464656	0.013778	0.013883
RS	34	0.890490	1.796082	288.516319	0.014224	0.014479
RS	35	0.959594	1.796082	296.786136	0.014632	0.015134
RS	36	1.033520	1.785144	306.284186	0.015100	0.015783
RS	37	1.112604	1.785144	313.198413	0.015441	0.016406
RS	38	1.197205	1.770445	321.845598	0.015867	0.017022
RS	39	1.287709	1.770445	326.831729	0.016113	0.017545
RS	40	1.384527	1.755346	333.453292	0.016439	0.018048
RS	41	1.488100	1.755346	335.908184	0.016560	0.018406
RS	42	1.598899	1.741809	339.495938	0.016737	0.018727
RS	43	1.717428	1.741809	338.856227	0.016706	0.018873
RS	44	1.844227	1.731018	338.603059	0.016693	0.018961
RS	45	1.979872	1.731018	334.431106	0.016488	0.018860
RS	46	2.124981	1.723795	329.791421	0.016259	0.018678
RS	47	2.280214	1.723795	321.869903	0.015868	0.018315
RS	48	2.446277	1.720416	312.716475	0.015417	0.017856
RS	49	2.623927	1.720416	301.125782	0.014846	0.017248
RS	50	2.813970	1.720438	287.841192	0.014191	0.016545
RS	51	3.017273	1.720438	272.994810	0.013459	0.015739
RS	52	3.234760	1.723048	256.385799	0.012640	0.014852
RS	53	3.467420	1.723048	239.022662	0.011784	0.013908
RS	54	3.716313	1.731700	219.687485	0.010831	0.012887
RS	55	3.982570	1.731700	200.942870	0.009907	0.011867
RS	56	4.267404	1.731700	181.800847	0.008963	0.010825
RS	57	4.572110	1.731700	162.571540	0.008015	0.009775
RS	58	4.898075	1.842595	135.723474	0.006691	0.008468
RS	59	5.246782	1.842595	119.757591	0.005904	0.007526
RS	60	5.619817	1.842595	104.260049	0.005140	0.006606
RS	61	6.018879	1.842595	89.473203	0.004411	0.005724
RS	62	6.445782	1.842595	75.612451	0.003728	0.004893
RS	63	6.902470	1.842595	273.495962	0.013483	0.018766
PA	4+25*2+4+6 0.087458091 0.017681306 6.902469999 0.181288840 0.215192632 0.300622734 0.422086854 0.563895382 0.713610061 0.872727904 1.037324248 1.198604714 1.348069456 1.480287900 1.592703757 1.682313105 1.746168406 1.783609242 1.797954002 1.796082152 1.785143687 1.770445405 1.755345678 1.741809069 1.731018285 1.723795219 1.720416177 1.720437613 1.723047725 1.731700308 1.842594556
//
IT	4535
RD	3
LK	-281506.497383
QD	-486.552136 -> -398.163439
RI	0.0757940230
TR	0.083495	0.017639
MT	7.298196
MM	C_pi: 1.191349, n_recomb: 21395.882469
RS	0	0.000000	0.183727	799.345430	0.037360	0.002968
RS	1	0.007070	0.183727	822.492037	0.038442	0.017330
RS	2	0.014640	0.183727	843.933202	0.039444	0.030722
RS	3	0.022746	0.183727	863.331002	0.040350	0.038005
RS	4	0.031424	0.195194	829.837774	0.038785	0.036398
RS	5	0.040716	0.195194	845.862598	0.039534	0.038731
RS	6	0.050665	0.273073	618.925465	0.028927	0.028507
RS	7	0.061317	0.273073	636.521241	0.029750	0.029210
RS	8	0.072723	0.391691	458.150369	0.021413	0.021272
RS	9	0.084935	0.391691	475.016688	0.022201	0.021754
RS	10	0.098010	0.535242	361.315323	0.016887	0.016746
RS	11	0.112009	0.535242	376.574919	0.017600	0.017367
RS	12	0.126999	0.691535	304.221642	0.014219	0.014311
RS	13	0.143048	0.691535	318.044743	0.014865	0.014957
RS	14	0.160232	0.865444	265.940791	0.012430	0.012776
RS	15	0.178631	0.865444	278.591800	0.013021	0.013331
RS	16	0.198331	1.054628	239.644076	0.011200	0.011685
RS	17	0.219424	1.054628	251.377787	0.011749	0.012160
RS	18	0.242008	1.248685	222.779125	0.010412	0.010941
RS	19	0.266188	1.248685	233.847331	0.010930	0.011372
RS	20	0.292079	1.435494	213.529732	0.009980	0.010520
RS	21	0.319800	1.435494	224.158118	0.010477	0.010964
RS	22	0.349480	1.605719	210.321851	0.009830	0.010419
RS	23	0.381259	1.605719	220.688944	0.010315	0.010875
RS	24	0.415286	1.754136	211.874191	0.009903	0.010541
RS	25	0.451717	1.754136	222.102257	0.010381	0.010980
RS	26	0.490725	1.874172	217.751752	0.010177	0.010820
RS	27	0.532490	1.874172	227.916704	0.010652	0.011260
RS	28	0.577209	1.958458	228.048361	0.010659	0.011294
RS	29	0.625089	1.958458	238.173296	0.011132	0.011769
RS	30	0.676354	2.003553	242.798033	0.011348	0.012026
RS	31	0.731244	2.003553	252.821125	0.011816	0.012578
RS	32	0.790015	2.013823	261.420820	0.012218	0.013073
RS	33	0.852941	2.013823	271.149543	0.012673	0.013708
RS	34	0.920316	2.000915	282.387036	0.013198	0.014378
RS	35	0.992454	2.000915	291.466944	0.013623	0.015036
RS	36	1.069693	1.976969	303.618869	0.014191	0.015773
RS	37	1.152393	1.976969	311.542346	0.014561	0.016382
RS	38	1.240940	1.950488	322.935110	0.015093	0.017081
RS	39	1.335747	1.950488	329.083096	0.015381	0.017574
RS	40	1.437257	1.926367	338.245153	0.015809	0.018140
RS	41	1.545945	1.926367	341.951174	0.015982	0.018457
RS	42	1.662316	1.907055	347.671261	0.016249	0.018814
RS	43	1.786916	1.907055	348.302535	0.016279	0.018913
RS	44	1.920325	1.893712	349.654253	0.016342	0.019009
RS	45	2.063166	1.893712	346.706375	0.016204	0.018862
RS	46	2.216107	1.886907	343.102847	0.016036	0.018666
RS	47	2.379860	1.886907	336.299359	0.015718	0.018267
RS	48	2.555192	1.886324	327.674929	0.015315	0.017785
RS	49	2.742919	1.886324	317.040718	0.014818	0.017159
RS	50	2.943920	1.890602	303.912095	0.014204	0.016437
RS	51	3.159131	1.890602	289.798249	0.013545	0.015633
RS	52	3.389559	1.898041	273.079897	0.012763	0.014738
RS	53	3.636278	1.898041	256.154326	0.011972	0.013811
RS	54	3.900441	1.914606	236.130181	0.011036	0.012780
RS	55	4.183281	1.914606	217.536731	0.010167	0.011789
RS	56	4.486118	1.914606	198.289167	0.009268	0.010776
RS	57	4.810366	1.914606	178.700020	0.008352	0.009750
RS	58	5.157539	2.091472	146.806220	0.006861	0.008250
RS	59	5.529258	2.091472	131.214896	0.006133	0.007387
RS	60	5.927259	2.091472	115.791787	0.005412	0.006536
RS	61	6.353399	2.091472	100.794428	0.004711	0.005711
RS	62	6.809668	2.091472	86.464934	0.004041	0.004925
RS	63	7.298196	2.091472	335.019460	0.015658	0.019810
PA	4+25*2+4+6 0.083494847 0.017638615 7.298196094 0.183726942 0.195194097 0.273072664 0.391690753 0.535241919 0.691535009 0.865443630 1.054627561 1.248685270 1.435494134 1.605718561 1.754136165 1.874171942 1.958457786 2.003553061 2.013823159 2.000914886 1.976969308 1.950488003 1.926366899 1.907055069 1.893712305 1.886906869 1.886323812 1.890601746 1.898040652 1.914606463 2.091471874
//
IT	5283
RD	4
LK	-281348.675226
QD	-430.136430 -> -371.754418
RI	0.0704712677
TR	0.080387	0.017814
MT	7.579433
MM	C_pi: 1.257573, n_recomb: 22794.071878
RS	0	0.000000	0.199620	791.350928	0.034717	0.002763
RS	1	0.007134	0.199620	817.058899	0.035845	0.016249
RS	2	0.014776	0.199620	841.382588	0.036912	0.028774
RS	3	0.022964	0.199620	863.988587	0.037904	0.035343
RS	4	0.031736	0.190353	926.528450	0.040648	0.037500
RS	5	0.041133	0.190353	943.242393	0.041381	0.039880
RS	6	0.051201	0.263938	695.454355	0.030510	0.029405
RS	7	0.061987	0.263938	714.267848	0.031336	0.030276
RS	8	0.073543	0.380942	510.382932	0.022391	0.021745
RS	9	0.085923	0.380942	528.758279	0.023197	0.022437
RS	10	0.099186	0.524376	399.024261	0.017506	0.017034
RS	11	0.113395	0.524376	415.715288	0.018238	0.017816
RS	12	0.128618	0.681854	333.604711	0.014636	0.014504
RS	13	0.144927	0.681854	348.711848	0.015298	0.015295
RS	14	0.162399	0.861706	288.741747	0.012667	0.012885
RS	15	0.181118	0.861706	302.510885	0.013271	0.013569
RS	16	0.201171	1.064023	256.870884	0.011269	0.011709
RS	17	0.222656	1.064023	269.553990	0.011826	0.012296
RS	18	0.245673	1.278241	235.566663	0.010335	0.010890
RS	19	0.270332	1.278241	247.435624	0.010855	0.011414
RS	20	0.296750	1.490125	222.982113	0.009782	0.010409
RS	21	0.325053	1.490125	234.297083	0.010279	0.010926
RS	22	0.355375	1.687495	217.367496	0.009536	0.010261
RS	23	0.387860	1.687495	228.345584	0.010018	0.010776
RS	24	0.422662	1.863201	217.178065	0.009528	0.010344
RS	25	0.459946	1.863201	227.976929	0.010002	0.010827
RS	26	0.499891	2.007419	221.979651	0.009738	0.010592
RS	27	0.542685	2.007419	232.713896	0.010209	0.011062
RS	28	0.588532	2.107975	232.105177	0.010183	0.011052
RS	29	0.637649	2.107975	242.844024	0.010654	0.011543
RS	30	0.690271	2.157972	247.850557	0.010873	0.011796
RS	31	0.746646	2.157972	258.578046	0.011344	0.012353
RS	32	0.807042	2.162430	268.712885	0.011789	0.012887
RS	33	0.871747	2.162430	279.264174	0.012252	0.013519
RS	34	0.941068	2.137862	292.871781	0.012849	0.014259
RS	35	1.015334	2.137862	302.884123	0.013288	0.014909
RS	36	1.094898	2.101478	317.751880	0.013940	0.015726
RS	37	1.180138	2.101478	326.672116	0.014331	0.016323
RS	38	1.271458	2.064736	340.675398	0.014946	0.017095
RS	39	1.369293	2.064736	347.814067	0.015259	0.017574
RS	40	1.474107	2.033747	359.129016	0.015755	0.018193
RS	41	1.586399	2.033747	363.741966	0.015958	0.018494
RS	42	1.706700	2.011127	370.937952	0.016273	0.018879
RS	43	1.835584	2.011127	372.324131	0.016334	0.018962
RS	44	1.973661	1.997767	374.378757	0.016424	0.019061
RS	45	2.121589	1.997767	371.987082	0.016319	0.018903
RS	46	2.280069	1.993790	368.332924	0.016159	0.018690
RS	47	2.449855	1.993790	361.866473	0.015875	0.018288
RS	48	2.631752	1.998135	352.592389	0.015469	0.017780
RS	49	2.826625	1.998135	342.072683	0.015007	0.017163
RS	50	3.035400	2.008441	327.928548	0.014387	0.016418
RS	51	3.259068	2.008441	313.702493	0.013762	0.015633
RS	52	3.498692	2.022108	295.792220	0.012977	0.014725
RS	53	3.755410	2.022108	278.513774	0.012219	0.013823
RS	54	4.030441	2.048040	256.782163	0.011265	0.012771
RS	55	4.325092	2.048040	237.667783	0.010427	0.011810
RS	56	4.640762	2.048040	217.693399	0.009550	0.010822
RS	57	4.978951	2.048040	197.181712	0.008651	0.009817
RS	58	5.341265	2.292868	159.189073	0.006984	0.008129
RS	59	5.729425	2.292868	143.630957	0.006301	0.007331
RS	60	6.145275	2.292868	128.015297	0.005616	0.006535
RS	61	6.590791	2.292868	112.609537	0.004940	0.005755
RS	62	7.068087	2.292868	97.674544	0.004285	0.005005
RS	63	7.579433	2.292868	399.310801	0.017518	0.020998
PA	4+25*2+4+6 0.080387427 0.017813945 7.579432943 0.199619616 0.190353225 0.263937828 0.380942357 0.524376301 0.681853561 0.861706439 1.064022972 1.278240705 1.490125204 1.687494782 1.863200898 2.007418858 2.107974546 2.157972384 2.162430040 2.137862192 2.101477767 2.064735812 2.033746951 2.011127079 1.997766827 1.993789651 1.998134590 2.008440713 2.022108033 2.048039703 2.292868037
//
IT	4833
RD	5
LK	-281237.348348
QD	-397.658037 -> -349.538946
RI	0.0634683876
TR	0.077738	0.018070
MT	7.803366
MM	C_pi: 1.318417, n_recomb: 24223.505353
RS	0	0.000000	0.218901	772.739349	0.031900	0.002598
RS	1	0.007183	0.218901	800.621714	0.033051	0.015337
RS	2	0.014881	0.218901	827.492296	0.034161	0.027065
RS	3	0.023132	0.218901	853.035041	0.035215	0.032904
RS	4	0.031976	0.189932	1007.352084	0.041586	0.038412
RS	5	0.041456	0.189932	1025.408764	0.042331	0.040593
RS	6	0.051616	0.261206	762.056464	0.031459	0.030115
RS	7	0.062505	0.261206	782.354930	0.032297	0.030973
RS	8	0.074177	0.377818	557.655844	0.023021	0.022135
RS	9	0.086688	0.377818	577.626570	0.023846	0.022892
RS	10	0.100097	0.521150	434.951981	0.017956	0.017294
RS	11	0.114469	0.521150	453.125853	0.018706	0.018131
RS	12	0.129873	0.678163	363.349196	0.015000	0.014705
RS	13	0.146384	0.678163	379.807605	0.015679	0.015557
RS	14	0.164080	0.860329	313.307824	0.012934	0.013026
RS	15	0.183048	0.860329	328.287820	0.013552	0.013774
RS	16	0.203378	1.070346	276.724299	0.011424	0.011780
RS	17	0.225168	1.070346	290.470381	0.011991	0.012424
RS	18	0.248523	1.298147	251.531980	0.010384	0.010893
RS	19	0.273556	1.298147	264.328641	0.010912	0.011466
RS	20	0.300387	1.528301	236.002439	0.009743	0.010353
RS	21	0.329145	1.528301	248.137501	0.010244	0.010908
RS	22	0.359968	1.746567	228.284864	0.009424	0.010152
RS	23	0.393006	1.746567	240.008104	0.009908	0.010696
RS	24	0.428416	1.944412	226.594188	0.009354	0.010189
RS	25	0.466370	1.944412	238.092548	0.009829	0.010694
RS	26	0.507049	2.109189	230.502157	0.009516	0.010398
RS	27	0.550651	2.109189	241.922483	0.009987	0.010881
RS	28	0.597384	2.223844	240.601441	0.009933	0.010836
RS	29	0.647474	2.223844	252.053435	0.010405	0.011333
RS	30	0.701161	2.277629	257.470400	0.010629	0.011585
RS	31	0.758705	2.277629	268.979322	0.011104	0.012139
RS	32	0.820382	2.275912	280.694414	0.011588	0.012706
RS	33	0.886489	2.275912	292.118374	0.012059	0.013331
RS	34	0.957343	2.239952	308.152471	0.012721	0.014130
RS	35	1.033287	2.239952	319.113534	0.013174	0.014773
RS	36	1.114686	2.191938	336.726904	0.013901	0.015659
RS	37	1.201931	2.191938	346.616974	0.014309	0.016250
RS	38	1.295443	2.146092	363.187230	0.014993	0.017085
RS	39	1.395671	2.146092	371.237174	0.015325	0.017560
RS	40	1.503098	2.109505	384.556391	0.015875	0.018224
RS	41	1.618241	2.109505	389.938985	0.016098	0.018525
RS	42	1.741654	2.084802	398.345025	0.016445	0.018933
RS	43	1.873931	2.084802	400.292710	0.016525	0.019019
RS	44	2.015710	2.072509	402.680121	0.016624	0.019116
RS	45	2.167671	2.072509	400.605418	0.016538	0.018966
RS	46	2.330547	2.072244	396.462259	0.016367	0.018734
RS	47	2.505122	2.072244	390.065367	0.016103	0.018347
RS	48	2.692236	2.082192	379.682986	0.015674	0.017812
RS	49	2.892789	2.082192	369.003837	0.015233	0.017216
RS	50	3.107747	2.099006	353.413556	0.014590	0.016446
RS	51	3.338144	2.099006	338.817045	0.013987	0.015687
RS	52	3.585090	2.119235	319.344043	0.013183	0.014762
RS	53	3.849772	2.119235	301.490510	0.012446	0.013887
RS	54	4.133466	2.154852	277.712476	0.011465	0.012809
RS	55	4.437536	2.154852	257.914297	0.010647	0.011876
RS	56	4.763446	2.154852	237.074659	0.009787	0.010911
RS	57	5.112764	2.154852	215.527922	0.008897	0.009924
RS	58	5.487173	2.468215	171.005052	0.007059	0.008054
RS	59	5.888473	2.468215	155.454503	0.006418	0.007311
RS	60	6.318597	2.468215	139.655868	0.005765	0.006563
RS	61	6.779614	2.468215	123.881783	0.005114	0.005821
RS	62	7.273745	2.468215	108.405776	0.004475	0.005099
RS	63	7.803366	2.468215	463.450170	0.019132	0.022225
PA	4+25*2+4+6 0.077737700 0.018070109 7.803366003 0.218900693 0.189931700 0.261206138 0.377818020 0.521150257 0.678162650 0.860329329 1.070345764 1.298147389 1.528301477 1.746567302 1.944411734 2.109189149 2.223844433 2.277629300 2.275911752 2.239952239 2.191937974 2.146092026 2.109505080 2.084801686 2.072508565 2.072244389 2.082191649 2.099006492 2.119235464 2.154851832 2.468215312
//
IT	4664
RD	6
LK	-281143.596791
QD	-371.374611 -> -328.946915
RI	0.0572350884
TR	0.075388	0.018354
MT	7.995247
MM	C_pi: 1.374056, n_recomb: 25625.260677
RS	0	0.000000	0.238484	755.020270	0.029464	0.002461
RS	1	0.007223	0.238484	784.604940	0.030618	0.014569
RS	2	0.014968	0.238484	813.507385	0.031746	0.025631
RS	3	0.023273	0.238484	841.432134	0.032836	0.030875
RS	4	0.032177	0.190878	1079.196193	0.042115	0.039151
RS	5	0.041725	0.190878	1098.823911	0.042880	0.041105
RS	6	0.051962	0.261152	820.971231	0.032038	0.030641
RS	7	0.062939	0.261152	842.856762	0.032892	0.031446
RS	8	0.074709	0.378275	599.971337	0.023413	0.022416
RS	9	0.087329	0.378275	621.531180	0.024255	0.023194
RS	10	0.100860	0.521916	467.952759	0.018261	0.017494
RS	11	0.115369	0.521916	487.578151	0.019027	0.018348
RS	12	0.130926	0.678059	391.661338	0.015284	0.014878
RS	13	0.147606	0.678059	409.449901	0.015978	0.015756
RS	14	0.165492	0.860982	337.496526	0.013170	0.013163
RS	15	0.184669	0.860982	353.684698	0.013802	0.013945
RS	16	0.205232	1.075980	296.853360	0.011584	0.011862
RS	17	0.227280	1.075980	311.675564	0.012163	0.012541
RS	18	0.250920	1.313796	268.165810	0.010465	0.010917
RS	19	0.276269	1.313796	281.913788	0.011001	0.011519
RS	20	0.303448	1.558368	249.931475	0.009753	0.010323
RS	21	0.332590	1.558368	262.915579	0.010260	0.010898
RS	22	0.363838	1.793952	240.260841	0.009376	0.010071
RS	23	0.397342	1.793952	252.759283	0.009864	0.010629
RS	24	0.433267	2.010990	237.157408	0.009255	0.010060
RS	25	0.471787	2.010990	249.382635	0.009732	0.010575
RS	26	0.513089	2.194348	240.207844	0.009374	0.010228
RS	27	0.557375	2.194348	252.335425	0.009847	0.010716
RS	28	0.604859	2.322096	250.281105	0.009767	0.010640
RS	29	0.655773	2.322096	262.458949	0.010242	0.011137
RS	30	0.710366	2.379397	268.251192	0.010468	0.011387
RS	31	0.768901	2.379397	280.545093	0.010948	0.011936
RS	32	0.831665	2.371673	293.814817	0.011466	0.012530
RS	33	0.898962	2.371673	306.106379	0.011945	0.013146
RS	34	0.971121	2.324759	324.566401	0.012666	0.013996
RS	35	1.048492	2.324759	336.462281	0.013130	0.014632
RS	36	1.131451	2.265737	356.831973	0.013925	0.015579
RS	37	1.220403	2.265737	367.666744	0.014348	0.016168
RS	38	1.315781	2.211471	386.798658	0.015094	0.017059
RS	39	1.418047	2.211471	395.720006	0.015443	0.017535
RS	40	1.527701	2.169886	411.001627	0.016039	0.018241
RS	41	1.645276	2.169886	417.096787	0.016277	0.018549
RS	42	1.771343	2.143542	426.623157	0.016649	0.018977
RS	43	1.906517	2.143542	429.058612	0.016744	0.019074
RS	44	2.051454	2.132575	431.645466	0.016845	0.019171
RS	45	2.206861	2.132575	429.801604	0.016773	0.019037
RS	46	2.373494	2.136097	425.010500	0.016586	0.018788
RS	47	2.552163	2.136097	418.591697	0.016335	0.018421
RS	48	2.743738	2.151566	406.939985	0.015880	0.017862
RS	49	2.949151	2.151566	396.012729	0.015454	0.017291
RS	50	3.169402	2.174713	378.833367	0.014784	0.016498
RS	51	3.405562	2.174713	363.788476	0.014196	0.015766
RS	52	3.658781	2.201284	342.639095	0.013371	0.014825
RS	53	3.930291	2.201284	324.150591	0.012650	0.013977
RS	54	4.221413	2.246296	298.222749	0.011638	0.012871
RS	55	4.533564	2.246296	277.707504	0.010837	0.011965
RS	56	4.868263	2.246296	255.982747	0.009989	0.011021
RS	57	5.227138	2.246296	233.394432	0.009108	0.010049
RS	58	5.611935	2.628073	182.115626	0.007107	0.008004
RS	59	6.024528	2.628073	166.598250	0.006501	0.007310
RS	60	6.466924	2.628073	150.664281	0.005880	0.006602
RS	61	6.941276	2.628073	134.588101	0.005252	0.005894
RS	62	7.449892	2.628073	118.651527	0.004630	0.005198
RS	63	7.995247	2.628073	527.340437	0.020579	0.023453
PA	4+25*2+4+6 0.075387945 0.018354393 7.995247172 0.238484361 0.190877758 0.261152206 0.378274900 0.521915649 0.678059494 0.860982426 1.075980366 1.313795833 1.558368283 1.793951895 2.010989797 2.194348152 2.322095815 2.379397305 2.371673268 2.324758781 2.265737277 2.211470943 2.169885663 2.143541711 2.132574840 2.136096905 2.151566199 2.174712629 2.201284455 2.246296417 2.628072603
//
IT	4964
RD	7
LK	-281060.434177
QD	-348.011435 -> -309.848867
RI	0.0521260129
TR	0.073262	0.018644
MT	8.167113
MM	C_pi: 1.425732, n_recomb: 26991.060291
RS	0	0.000000	0.257380	740.797741	0.027446	0.002343
RS	1	0.007259	0.257380	771.743656	0.028593	0.013915
RS	2	0.015045	0.257380	802.283007	0.029724	0.024424
RS	3	0.023396	0.257380	832.140283	0.030830	0.029210
RS	4	0.032354	0.192192	1145.826588	0.042452	0.039761
RS	5	0.041962	0.192192	1167.082724	0.043240	0.041517
RS	6	0.052267	0.262351	874.216852	0.032389	0.031021
RS	7	0.063320	0.262351	897.724236	0.033260	0.031776
RS	8	0.075176	0.380596	638.204318	0.023645	0.022606
RS	9	0.087892	0.380596	661.322479	0.024502	0.023394
RS	10	0.101531	0.524938	498.217256	0.018459	0.017640
RS	11	0.116160	0.524938	519.246794	0.019238	0.018497
RS	12	0.131852	0.680186	418.297329	0.015498	0.015021
RS	13	0.148682	0.680186	437.376371	0.016204	0.015910
RS	14	0.166734	0.863134	360.808411	0.013368	0.013288
RS	15	0.186097	0.863134	378.178841	0.014011	0.014090
RS	16	0.206865	1.081608	316.611679	0.011730	0.011946
RS	17	0.229140	1.081608	332.496136	0.012319	0.012645
RS	18	0.253033	1.327336	284.720353	0.010549	0.010951
RS	19	0.278660	1.327336	299.413659	0.011093	0.011572
RS	20	0.306147	1.584005	263.939844	0.009779	0.010307
RS	21	0.335630	1.584005	277.770782	0.010291	0.010895
RS	22	0.367253	1.834752	252.395577	0.009351	0.010006
RS	23	0.401171	1.834752	265.667573	0.009843	0.010573
RS	24	0.437552	2.069261	247.905092	0.009185	0.009948
RS	25	0.476574	2.069261	260.853406	0.009664	0.010469
RS	26	0.518428	2.270162	250.079038	0.009265	0.010075
RS	27	0.563320	2.270162	262.905697	0.009740	0.010565
RS	28	0.611471	2.410667	260.073937	0.009636	0.010460
RS	29	0.663118	2.410667	272.964063	0.010113	0.010955
RS	30	0.718513	2.471653	279.068747	0.010339	0.011200
RS	31	0.777930	2.471653	292.129437	0.010823	0.011743
RS	32	0.841660	2.458318	306.894484	0.011370	0.012359
RS	33	0.910016	2.458318	320.033423	0.011857	0.012966
RS	34	0.983334	2.400912	340.887137	0.012630	0.013860
RS	35	1.061974	2.400912	353.698269	0.013104	0.014490
RS	36	1.146323	2.331351	376.820770	0.013961	0.015491
RS	37	1.236795	2.331351	388.582252	0.014397	0.016078
RS	38	1.333835	2.269066	410.286451	0.015201	0.017021
RS	39	1.437919	2.269066	420.061916	0.015563	0.017501
RS	40	1.549558	2.222745	437.313823	0.016202	0.018246
RS	41	1.669301	2.222745	444.103571	0.016454	0.018563
RS	42	1.797736	2.194839	454.746567	0.016848	0.019012
RS	43	1.935495	2.194839	457.650388	0.016956	0.019123
RS	44	2.083254	2.185091	460.419413	0.017058	0.019222
RS	45	2.241739	2.185091	458.786018	0.016998	0.019106
RS	46	2.411728	2.192135	453.320298	0.016795	0.018844
RS	47	2.594057	2.192135	446.859656	0.016556	0.018500
RS	48	2.789622	2.212733	433.914255	0.016076	0.017921
RS	49	2.999383	2.212733	422.720709	0.015662	0.017376
RS	50	3.224370	2.241759	403.934790	0.014966	0.016564
RS	51	3.465690	2.241759	388.426565	0.014391	0.015858
RS	52	3.724527	2.274221	365.590922	0.013545	0.014902
RS	53	4.002154	2.274221	346.457840	0.012836	0.014079
RS	54	4.299934	2.328068	318.366792	0.011795	0.012948
RS	55	4.619330	2.328068	297.132893	0.011009	0.012065
RS	56	4.961911	2.328068	274.528861	0.010171	0.011139
RS	57	5.329361	2.328068	250.911868	0.009296	0.010181
RS	58	5.723484	2.777740	192.718028	0.007140	0.007969
RS	59	6.146217	2.777740	177.256228	0.006567	0.007317
RS	60	6.599637	2.777740	161.224991	0.005973	0.006646
RS	61	7.085971	2.777740	144.898093	0.005368	0.005968
RS	62	7.607609	2.777740	128.562580	0.004763	0.005295
RS	63	8.167113	2.777740	591.488534	0.021914	0.024663
PA	4+25*2+4+6 0.073261760 0.018644480 8.167112512 0.257379579 0.192191506 0.262350686 0.380596333 0.524937849 0.680185753 0.863133700 1.081607689 1.327335501 1.584004908 1.834751719 2.069261123 2.270162251 2.410667329 2.471652968 2.458318168 2.400911560 2.331351385 2.269066122 2.222745244 2.194838865 2.185091027 2.192134573 2.212733142 2.241758816 2.274220991 2.328067676 2.777740484
//
IT	5306
RD	8
LK	-280985.492106
QD	-326.860139 -> -292.278846
RI	0.0479851682
TR	0.071315	0.018930
MT	8.325158
MM	C_pi: 1.474474, n_recomb: 28323.280377
RS	0	0.000000	0.275357	729.985367	0.025773	0.002240
RS	1	0.007291	0.275357	762.066097	0.026906	0.013348
RS	2	0.015114	0.275357	793.970938	0.028032	0.023395
RS	3	0.023508	0.275357	825.442622	0.029144	0.027829
RS	4	0.032513	0.193534	1209.236180	0.042694	0.040279
RS	5	0.042175	0.193534	1232.116166	0.043502	0.041873
RS	6	0.052542	0.264180	923.262017	0.032597	0.031296
RS	7	0.063664	0.264180	948.398584	0.033485	0.032014
RS	8	0.075597	0.383933	673.261955	0.023771	0.022731
RS	9	0.088401	0.383933	697.903630	0.024641	0.023525
RS	10	0.102138	0.529259	526.235825	0.018580	0.017743
RS	11	0.116876	0.529259	548.624268	0.019370	0.018599
RS	12	0.132689	0.683679	443.446801	0.015657	0.015139
RS	13	0.149656	0.683679	463.777542	0.016374	0.016032
RS	14	0.167859	0.866252	383.247228	0.013531	0.013401
RS	15	0.187390	0.866252	401.771927	0.014185	0.014216
RS	16	0.208344	1.087257	335.891907	0.011859	0.012027
RS	17	0.230827	1.087257	352.819994	0.012457	0.012742
RS	18	0.254948	1.339516	301.015802	0.010628	0.010989
RS	19	0.280829	1.339516	316.641742	0.011180	0.011624
RS	20	0.308596	1.606735	277.795684	0.009808	0.010301
RS	21	0.338389	1.606735	292.463288	0.010326	0.010897
RS	22	0.370353	1.871257	264.412369	0.009336	0.009953
RS	23	0.404648	1.871257	278.447494	0.009831	0.010524
RS	24	0.441444	2.122164	258.528474	0.009128	0.009850
RS	25	0.480923	2.122164	272.187227	0.009610	0.010373
RS	26	0.523280	2.340052	259.784832	0.009172	0.009936
RS	27	0.568725	2.340052	273.294118	0.009649	0.010426
RS	28	0.617484	2.493361	269.625707	0.009520	0.010292
RS	29	0.669799	2.493361	283.207225	0.009999	0.010786
RS	30	0.725928	2.558415	289.548907	0.010223	0.011024
RS	31	0.786149	2.558415	303.352408	0.010710	0.011560
RS	32	0.850761	2.539982	319.533877	0.011282	0.012193
RS	33	0.920084	2.539982	333.496374	0.011775	0.012792
RS	34	0.994462	2.472549	356.690542	0.012594	0.013724
RS	35	1.074264	2.472549	370.397304	0.013077	0.014347
RS	36	1.159883	2.392827	396.256043	0.013990	0.015397
RS	37	1.251746	2.392827	408.931456	0.014438	0.015984
RS	38	1.350306	2.322787	433.219660	0.015296	0.016973
RS	39	1.456053	2.322787	443.843904	0.015671	0.017459
RS	40	1.569511	2.271840	463.094415	0.016350	0.018240
RS	41	1.691241	2.271840	470.580013	0.016615	0.018568
RS	42	1.821847	2.242307	482.374907	0.017031	0.019037
RS	43	1.961975	2.242307	485.753512	0.017150	0.019164
RS	44	2.112321	2.233543	488.741985	0.017256	0.019267
RS	45	2.273629	2.233543	487.329018	0.017206	0.019170
RS	46	2.446699	2.243722	481.227623	0.016991	0.018900
RS	47	2.632388	2.243722	474.736792	0.016761	0.018578
RS	48	2.831616	2.268965	460.536904	0.016260	0.017984
RS	49	3.045371	2.268965	449.088584	0.015856	0.017463
RS	50	3.274711	2.303333	428.736061	0.015137	0.016636
RS	51	3.520773	2.303333	412.774263	0.014574	0.015956
RS	52	3.784776	2.341155	388.288220	0.013709	0.014988
RS	53	4.068029	2.341155	368.518305	0.013011	0.014187
RS	54	4.371935	2.403175	338.288973	0.011944	0.013033
RS	55	4.698000	2.403175	316.342195	0.011169	0.012172
RS	56	5.047839	2.403175	292.868770	0.010340	0.011262
RS	57	5.423186	2.403175	268.236681	0.009471	0.010315
RS	58	5.825901	2.919974	202.994400	0.007167	0.007944
RS	59	6.257980	2.919974	187.601601	0.006624	0.007330
RS	60	6.721563	2.919974	171.498409	0.006055	0.006692
RS	61	7.218947	2.919974	154.956396	0.005471	0.006041
RS	62	7.752597	2.919974	138.265664	0.004882	0.005389
RS	63	8.325158	2.919974	656.313197	0.023172	0.025847
PA	4+25*2+4+6 0.071315163 0.018930395 8.325158246 0.275356982 0.193534367 0.264180252 0.383933252 0.529259199 0.683679034 0.866251580 1.087256707 1.339516418 1.606734524 1.871256870 2.122164062 2.340052092 2.493360905 2.558415018 2.539981869 2.472549019 2.392827011 2.322787264 2.271840294 2.242306534 2.233542977 2.243722308 2.268964882 2.303332699 2.341155182 2.403175443 2.919973635
//
IT	4398
RD	9
LK	-280917.529163
QD	-307.643369 -> -276.181429
RI	0.0445910375
TR	0.069521	0.019208
MT	8.472626
MM	C_pi: 1.520946, n_recomb: 29625.384661
RS	0	0.000000	0.292465	721.852649	0.024366	0.002148
RS	1	0.007321	0.292465	754.913465	0.025482	0.012848
RS	2	0.015178	0.292465	787.994821	0.026599	0.022500
RS	3	0.023610	0.292465	820.855929	0.027708	0.026659
RS	4	0.032659	0.194797	1270.471743	0.042885	0.040730
RS	5	0.042371	0.194797	1294.950573	0.043711	0.042196
RS	6	0.052794	0.266342	969.094393	0.032712	0.031494
RS	7	0.063980	0.266342	995.855442	0.033615	0.032188
RS	8	0.075985	0.387828	705.853613	0.023826	0.022809
RS	9	0.088868	0.387828	731.985140	0.024708	0.023610
RS	10	0.102695	0.534316	552.466696	0.018648	0.017817
RS	11	0.117534	0.534316	576.174221	0.019449	0.018670
RS	12	0.133460	0.687969	467.374025	0.015776	0.015237
RS	13	0.150551	0.687969	488.922657	0.016504	0.016131
RS	14	0.168894	0.869907	404.941912	0.013669	0.013503
RS	15	0.188579	0.869907	424.595954	0.014332	0.014328
RS	16	0.209706	1.092781	354.739122	0.011974	0.012107
RS	17	0.232379	1.092781	372.693413	0.012580	0.012833
RS	18	0.256712	1.350563	317.046734	0.010702	0.011031
RS	19	0.282827	1.350563	333.592509	0.011260	0.011676
RS	20	0.310853	1.627198	291.456678	0.009838	0.010301
RS	21	0.340932	1.627198	306.949725	0.010361	0.010903
RS	22	0.373212	1.904478	276.246146	0.009325	0.009910
RS	23	0.407855	1.904478	291.032466	0.009824	0.010483
RS	24	0.445035	2.171052	268.943297	0.009078	0.009762
RS	25	0.484936	2.171052	283.298099	0.009563	0.010287
RS	26	0.527759	2.405645	269.227286	0.009088	0.009809
RS	27	0.573717	2.405645	283.401069	0.009566	0.010299
RS	28	0.623039	2.571944	278.834546	0.009412	0.010137
RS	29	0.675972	2.571944	293.085309	0.009893	0.010627
RS	30	0.732780	2.641581	299.579881	0.010112	0.010856
RS	31	0.793747	2.641581	314.101249	0.010602	0.011386
RS	32	0.859178	2.618605	331.610822	0.011193	0.012032
RS	33	0.929398	2.618605	346.372573	0.011692	0.012623
RS	34	1.004760	2.541596	371.841519	0.012551	0.013587
RS	35	1.085638	2.541596	386.424800	0.013044	0.014205
RS	36	1.172438	2.452039	414.991390	0.014008	0.015299
RS	37	1.265592	2.452039	428.570386	0.014466	0.015885
RS	38	1.365565	2.374444	455.448756	0.015374	0.016918
RS	39	1.472858	2.374444	466.921718	0.015761	0.017409
RS	40	1.588006	2.318925	488.202719	0.016479	0.018225
RS	41	1.711583	2.318925	496.394061	0.016756	0.018563
RS	42	1.844207	2.287654	509.391215	0.017194	0.019054
RS	43	1.986541	2.287654	513.262734	0.017325	0.019196
RS	44	2.139295	2.279612	516.532170	0.017435	0.019306
RS	45	2.303232	2.279612	515.363363	0.017396	0.019228
RS	46	2.479170	2.292529	508.694843	0.017171	0.018953
RS	47	2.667989	2.292529	502.199769	0.016952	0.018653
RS	48	2.870631	2.321914	486.817043	0.016432	0.018047
RS	49	3.088108	2.321914	475.138376	0.016038	0.017551
RS	50	3.321507	2.361080	453.286768	0.015301	0.016712
RS	51	3.571992	2.361080	436.891374	0.014747	0.016055
RS	52	3.840815	2.403726	410.811846	0.013867	0.015078
RS	53	4.129319	2.403726	390.419333	0.013179	0.014298
RS	54	4.438943	2.473233	358.095349	0.012087	0.013124
RS	55	4.771235	2.473233	335.442767	0.011323	0.012281
RS	56	5.127854	2.473233	311.109326	0.010501	0.011386
RS	57	5.510581	2.473233	285.473440	0.009636	0.010449
RS	58	5.921326	3.056185	213.064406	0.007192	0.007927
RS	59	6.362142	3.056185	197.747463	0.006675	0.007347
RS	60	6.835230	3.056185	181.588621	0.006129	0.006739
RS	61	7.342952	3.056185	164.856137	0.005565	0.006112
RS	62	7.887843	3.056185	147.841584	0.004990	0.005480
RS	63	8.472626	3.056185	722.047229	0.024373	0.027003
PA	4+25*2+4+6 0.069520626 0.019207994 8.472626326 0.292464773 0.194796632 0.266341914 0.387828326 0.534316198 0.687969241 0.869907170 1.092781251 1.350562636 1.627198410 1.904478418 2.171052264 2.405644678 2.571944232 2.641581268 2.618605384 2.541596313 2.452038626 2.374444214 2.318924753 2.287654083 2.279612187 2.292528558 2.321914378 2.361079885 2.403725750 2.473232613 3.056184813
//
IT	5217
RD	10
LK	-280855.666391
QD	-290.151955 -> -261.443294
RI	0.0417560874
TR	0.067858	0.019475
MT	8.611535
MM	C_pi: 1.565593, n_recomb: 30900.114162
RS	0	0.000000	0.308843	715.643784	0.023160	0.002066
RS	1	0.007348	0.308843	749.571410	0.024258	0.012401
RS	2	0.015237	0.308843	783.690379	0.025362	0.021709
RS	3	0.023704	0.308843	817.774891	0.026465	0.025649
RS	4	0.032795	0.195952	1330.091095	0.043045	0.041131
RS	5	0.042553	0.195952	1356.139023	0.043888	0.042494
RS	6	0.053028	0.268678	1012.385804	0.032763	0.031636
RS	7	0.064273	0.268678	1040.760916	0.033681	0.032315
RS	8	0.076344	0.392023	736.494079	0.023835	0.022854
RS	9	0.089303	0.392023	764.084068	0.024728	0.023663
RS	10	0.103213	0.539771	577.268151	0.018682	0.017868
RS	11	0.118146	0.539771	602.260109	0.019491	0.018720
RS	12	0.134176	0.692707	490.299474	0.015867	0.015320
RS	13	0.151384	0.692707	513.036967	0.016603	0.016214
RS	14	0.169856	0.873821	426.020099	0.013787	0.013598
RS	15	0.189686	0.873821	446.782102	0.014459	0.014429
RS	16	0.210973	1.098056	373.224713	0.012078	0.012185
RS	17	0.233824	1.098056	392.190146	0.012692	0.012919
RS	18	0.258354	1.360565	332.849766	0.010772	0.011075
RS	19	0.284687	1.360565	350.304083	0.011337	0.011729
RS	20	0.312955	1.645705	304.939556	0.009869	0.010307
RS	21	0.343301	1.645705	321.247859	0.010396	0.010914
RS	22	0.375876	1.934949	287.896650	0.009317	0.009874
RS	23	0.410844	1.934949	303.422874	0.009819	0.010449
RS	24	0.448383	2.216632	279.140052	0.009034	0.009684
RS	25	0.488679	2.216632	294.177042	0.009520	0.010210
RS	26	0.531937	2.467771	278.392239	0.009009	0.009693
RS	27	0.578374	2.467771	293.212973	0.009489	0.010181
RS	28	0.628223	2.647333	287.684220	0.009310	0.009991
RS	29	0.681735	2.647333	302.582750	0.009792	0.010478
RS	30	0.739179	2.722082	309.147994	0.010005	0.010697
RS	31	0.800844	2.722082	324.363011	0.010497	0.011221
RS	32	0.867041	2.695134	343.108010	0.011104	0.011876
RS	33	0.938102	2.695134	358.645225	0.011607	0.012459
RS	34	1.014385	2.608995	386.313531	0.012502	0.013451
RS	35	1.096273	2.608995	401.754637	0.013002	0.014064
RS	36	1.184179	2.509893	432.991550	0.014013	0.015196
RS	37	1.278544	2.509893	447.464606	0.014481	0.015783
RS	38	1.379844	2.424907	476.932444	0.015435	0.016856
RS	39	1.488587	2.424907	489.255893	0.015833	0.017352
RS	40	1.605321	2.364847	512.596762	0.016589	0.018201
RS	41	1.730633	2.364847	521.506990	0.016877	0.018550
RS	42	1.865153	2.331729	535.759478	0.017338	0.019063
RS	43	2.009559	2.331729	540.146771	0.017480	0.019219
RS	44	2.164575	2.324157	543.767998	0.017598	0.019339
RS	45	2.330983	2.324157	542.872812	0.017569	0.019279
RS	46	2.509619	2.339434	535.718711	0.017337	0.019002
RS	47	2.701381	2.339434	529.251332	0.017128	0.018723
RS	48	2.907235	2.372497	512.770341	0.016594	0.018110
RS	49	3.128216	2.372497	500.891365	0.016210	0.017636
RS	50	3.365434	2.415943	477.621216	0.015457	0.016789
RS	51	3.620085	2.415943	460.816613	0.014913	0.016153
RS	52	3.893448	2.462900	433.210404	0.014020	0.015170
RS	53	4.186898	2.462900	412.212254	0.013340	0.014409
RS	54	4.501912	2.539226	377.846571	0.012228	0.013218
RS	55	4.840074	2.539226	354.495540	0.011472	0.012392
RS	56	5.203085	2.539226	329.310738	0.010657	0.011510
RS	57	5.592772	2.539226	302.680658	0.009795	0.010582
RS	58	6.011093	3.187211	222.999750	0.007217	0.007916
RS	59	6.460154	3.187211	207.761633	0.006724	0.007367
RS	60	6.942214	3.187211	191.557848	0.006199	0.006785
RS	61	7.459697	3.187211	174.652556	0.005652	0.006181
RS	62	8.015206	3.187211	157.337613	0.005092	0.005566
RS	63	8.611535	3.187211	788.784036	0.025527	0.028128
PA	4+25*2+4+6 0.067857560 0.019475391 8.611534804 0.308843148 0.195951928 0.268678111 0.392022930 0.539771077 0.692707339 0.873820846 1.098055609 1.360564575 1.645705384 1.934948772 2.216631740 2.467770509 2.647333099 2.722081937 2.695133793 2.608995240 2.509892956 2.424907403 2.364847082 2.331728866 2.324156515 2.339433987 2.372496778 2.415943148 2.462900455 2.539225517 3.187211062
//
IT	4996
RD	11
LK	-280799.194894
QD	-274.195741 -> -247.933167
RI	0.0393402457
TR	0.066310	0.019732
MT	8.743179
MM	C_pi: 1.608715, n_recomb: 32149.672069
RS	0	0.000000	0.324650	710.738908	0.022107	0.001991
RS	1	0.007374	0.324650	745.443759	0.023187	0.011996
RS	2	0.015291	0.324650	780.491384	0.024277	0.020999
RS	3	0.023793	0.324650	815.669790	0.025371	0.024758
RS	4	0.032921	0.197009	1388.366787	0.043184	0.041496
RS	5	0.042723	0.197009	1415.956308	0.044043	0.042773
RS	6	0.053247	0.271109	1053.576451	0.032771	0.031737
RS	7	0.064547	0.271109	1083.552999	0.033703	0.032409
RS	8	0.076680	0.396363	765.561936	0.023812	0.022875
RS	9	0.089709	0.396363	794.581498	0.024715	0.023693
RS	10	0.103697	0.545424	600.904885	0.018691	0.017904
RS	11	0.118718	0.545424	627.150955	0.019507	0.018753
RS	12	0.134846	0.697676	512.398302	0.015938	0.015393
RS	13	0.152163	0.697676	536.299702	0.016681	0.016285
RS	14	0.170757	0.877817	446.589262	0.013891	0.013687
RS	15	0.190722	0.877817	468.441013	0.014571	0.014523
RS	16	0.212160	1.103002	391.416262	0.012175	0.012261
RS	17	0.235178	1.103002	411.380130	0.012796	0.013003
RS	18	0.259893	1.369582	348.468874	0.010839	0.011122
RS	19	0.286431	1.369582	366.822233	0.011410	0.011782
RS	20	0.314926	1.662463	318.273624	0.009900	0.010317
RS	21	0.345522	1.662463	335.388447	0.010432	0.010928
RS	22	0.378374	1.962997	299.384977	0.009312	0.009845
RS	23	0.413649	1.962997	315.641116	0.009818	0.010421
RS	24	0.451525	2.259321	289.135794	0.008993	0.009614
RS	25	0.492194	2.259321	304.842401	0.009482	0.010140
RS	26	0.535861	2.526874	287.299222	0.008936	0.009585
RS	27	0.582748	2.526874	302.750829	0.009417	0.010072
RS	28	0.633093	2.719984	296.197485	0.009213	0.009854
RS	29	0.687151	2.719984	311.723862	0.009696	0.010338
RS	30	0.745194	2.800395	318.277388	0.009900	0.010545
RS	31	0.807517	2.800395	334.163224	0.010394	0.011063
RS	32	0.874436	2.770032	354.051472	0.011013	0.011725
RS	33	0.946290	2.770032	370.341352	0.011519	0.012301
RS	34	1.023442	2.675181	400.131292	0.012446	0.013316
RS	35	1.106283	2.675181	416.411989	0.012952	0.013925
RS	36	1.195232	2.566801	450.275348	0.014006	0.015092
RS	37	1.290741	2.566801	465.633048	0.014483	0.015678
RS	38	1.393292	2.474579	497.681041	0.015480	0.016788
RS	39	1.503405	2.474579	510.856912	0.015890	0.017290
RS	40	1.621638	2.410002	536.282488	0.016681	0.018171
RS	41	1.748589	2.410002	545.925301	0.016981	0.018529
RS	42	1.884901	2.374937	561.484136	0.017465	0.019064
RS	43	2.031265	2.374937	566.411177	0.017618	0.019235
RS	44	2.188422	2.367613	570.455064	0.017744	0.019365
RS	45	2.357166	2.367613	569.864638	0.017725	0.019322
RS	46	2.538354	2.384913	562.310277	0.017490	0.019047
RS	47	2.732903	2.384913	555.904441	0.017291	0.018789
RS	48	2.941797	2.421224	538.415654	0.016747	0.018171
RS	49	3.166095	2.421224	526.368128	0.016372	0.017718
RS	50	3.406932	2.468481	501.763748	0.015607	0.016866
RS	51	3.665528	2.468481	484.575839	0.015072	0.016250
RS	52	3.943192	2.519272	455.514186	0.014169	0.015263
RS	53	4.241331	2.519272	433.928201	0.013497	0.014519
RS	54	4.561455	2.601781	397.578509	0.012366	0.013314
RS	55	4.905184	2.601781	373.536129	0.011619	0.012503
RS	56	5.274259	2.601781	347.507791	0.010809	0.011632
RS	57	5.670549	2.601781	319.891747	0.009950	0.010712
RS	58	6.096061	3.313573	232.844791	0.007243	0.007910
RS	59	6.552949	3.313573	217.686198	0.006771	0.007388
RS	60	7.043528	3.313573	201.444641	0.006266	0.006831
RS	61	7.570282	3.313573	184.379622	0.005735	0.006248
RS	62	8.135877	3.313573	166.782370	0.005188	0.005650
RS	63	8.743179	3.313573	856.544734	0.026642	0.029224
PA	4+25*2+4+6 0.066310159 0.019731956 8.743178669 0.324649852 0.197008936 0.271108978 0.396363471 0.545424235 0.697675510 0.877817339 1.103001999 1.369582123 1.662462583 1.962996576 2.259320740 2.526873859 2.719983681 2.800394854 2.770032391 2.675181411 2.566801282 2.474579136 2.410002013 2.374936801 2.367612986 2.384912712 2.421223900 2.468481063 2.519272360 2.601781348 3.313572845
//
IT	4416
RD	12
LK	-280747.515074
QD	-259.600999 -> -235.521309
RI	0.0372469051
TR	0.064866	0.019978
MT	8.868384
MM	C_pi: 1.650487, n_recomb: 33375.188213
RS	0	0.000000	0.340009	706.699446	0.021174	0.001923
RS	1	0.007398	0.340009	742.106157	0.022235	0.011626
RS	2	0.015343	0.340009	777.991914	0.023310	0.020353
RS	3	0.023876	0.340009	814.157601	0.024394	0.023961
RS	4	0.033040	0.197974	1445.481770	0.043310	0.041833
RS	5	0.042882	0.197974	1474.585830	0.044182	0.043037
RS	6	0.053452	0.273585	1092.959308	0.032748	0.031808
RS	7	0.064804	0.273585	1124.522325	0.033693	0.032477
RS	8	0.076996	0.400758	793.304289	0.023769	0.022881
RS	9	0.090090	0.400758	823.725683	0.024681	0.023708
RS	10	0.104152	0.551142	623.563763	0.018683	0.017928
RS	11	0.119255	0.551142	651.036250	0.019507	0.018776
RS	12	0.135475	0.702730	533.789922	0.015994	0.015456
RS	13	0.152895	0.702730	558.832658	0.016744	0.016346
RS	14	0.171604	0.881785	466.718306	0.013984	0.013770
RS	15	0.191697	0.881785	489.643317	0.014671	0.014610
RS	16	0.213276	1.107574	409.356187	0.012265	0.012335
RS	17	0.236452	1.107574	430.307007	0.012893	0.013083
RS	18	0.261342	1.377674	363.928477	0.010904	0.011169
RS	19	0.288073	1.377674	383.172195	0.011481	0.011836
RS	20	0.316782	1.677621	331.476829	0.009932	0.010331
RS	21	0.347615	1.677621	349.390168	0.010469	0.010946
RS	22	0.380729	1.988833	310.727553	0.009310	0.009821
RS	23	0.416292	1.988833	327.704408	0.009819	0.010398
RS	24	0.454487	2.299374	298.945904	0.008957	0.009551
RS	25	0.495507	2.299374	315.310413	0.009447	0.010077
RS	26	0.539561	2.583220	295.965327	0.008868	0.009486
RS	27	0.586875	2.583220	312.032718	0.009349	0.009971
RS	28	0.637688	2.790150	304.395294	0.009120	0.009726
RS	29	0.692261	2.790150	320.530673	0.009604	0.010207
RS	30	0.750871	2.876741	326.995136	0.009798	0.010400
RS	31	0.813817	2.876741	343.529946	0.010293	0.010914
RS	32	0.881420	2.843501	364.471232	0.010920	0.011578
RS	33	0.954024	2.843501	381.491493	0.011430	0.012148
RS	34	1.031998	2.740335	413.323211	0.012384	0.013183
RS	35	1.115741	2.740335	430.425070	0.012897	0.013788
RS	36	1.205680	2.622946	466.862017	0.013988	0.014986
RS	37	1.302272	2.622946	483.094110	0.014475	0.015572
RS	38	1.406009	2.523616	517.708616	0.015512	0.016717
RS	39	1.517421	2.523616	531.737646	0.015932	0.017223
RS	40	1.637075	2.454554	559.264926	0.016757	0.018134
RS	41	1.765581	2.454554	569.652863	0.017068	0.018502
RS	42	1.903593	2.417456	586.564416	0.017575	0.019059
RS	43	2.051815	2.417456	592.054295	0.017739	0.019243
RS	44	2.211002	2.410182	596.590491	0.017875	0.019385
RS	45	2.381966	2.410182	596.335384	0.017868	0.019360
RS	46	2.565578	2.429203	588.465565	0.017632	0.019088
RS	47	2.762772	2.429203	582.154932	0.017443	0.018848
RS	48	2.974555	2.468385	563.747815	0.016891	0.018230
RS	49	3.202005	2.468385	551.563896	0.016526	0.017796
RS	50	3.446281	2.519022	525.712255	0.015752	0.016942
RS	51	3.708629	2.519022	508.167530	0.015226	0.016346
RS	52	3.990384	2.573210	477.723476	0.014314	0.015357
RS	53	4.292983	2.573210	455.568223	0.013650	0.014628
RS	54	4.617968	2.661309	417.295731	0.012503	0.013411
RS	55	4.966995	2.661309	392.569658	0.011762	0.012614
RS	56	5.341842	2.661309	365.705922	0.010957	0.011753
RS	57	5.744420	2.661309	337.112222	0.010101	0.010840
RS	58	6.176780	3.435599	242.618209	0.007269	0.007908
RS	59	6.641125	3.435599	227.539141	0.006818	0.007411
RS	60	7.139821	3.435599	211.265354	0.006330	0.006876
RS	61	7.675410	3.435599	194.051277	0.005814	0.006312
RS	62	8.250620	3.435599	176.186799	0.005279	0.005729
RS	63	8.868384	3.435599	925.277665	0.027724	0.030291
PA	4+25*2+4+6 0.064866156 0.019977783 8.868384253 0.340009460 0.197973524 0.273584575 0.400757740 0.551142062 0.702730214 0.881784601 1.107573643 1.377674366 1.677621050 1.988832868 2.299373643 2.583220146 2.790149505 2.876740978 2.843500953 2.740335280 2.622946143 2.523616382 2.454553510 2.417456074 2.410181914 2.429202688 2.468385276 2.519021816 2.573209952 2.661309221 3.435598724
//
IT	4805
RD	13
LK	-280700.114020
QD	-246.215036 -> -224.090461
RI	0.0354068016
TR	0.063514	0.020213
MT	8.987917
MM	C_pi: 1.691047, n_recomb: 34577.368515
RS	0	0.000000	0.355023	703.215598	0.020337	0.001859
RS	1	0.007420	0.355023	739.258226	0.021380	0.011284
RS	2	0.015391	0.355023	775.903956	0.022440	0.019760
RS	3	0.023954	0.355023	812.965797	0.023511	0.023237
RS	4	0.033152	0.198856	1501.534208	0.043425	0.042147
RS	5	0.043032	0.198856	1532.127082	0.044310	0.043289
RS	6	0.053646	0.276072	1130.756226	0.032702	0.031855
RS	7	0.065047	0.276072	1163.888922	0.033660	0.032525
RS	8	0.077294	0.405147	819.903870	0.023712	0.022875
RS	9	0.090450	0.405147	851.700291	0.024632	0.023710
RS	10	0.104582	0.556845	645.375846	0.018665	0.017944
RS	11	0.119763	0.556845	674.048952	0.019494	0.018790
RS	12	0.136070	0.707788	554.556382	0.016038	0.015512
RS	13	0.153587	0.707788	580.719521	0.016795	0.016399
RS	14	0.172405	0.885662	486.453616	0.014069	0.013849
RS	15	0.192618	0.885662	510.436553	0.014762	0.014691
RS	16	0.214331	1.111773	427.067854	0.012351	0.012408
RS	17	0.237656	1.111773	448.994823	0.012985	0.013161
RS	18	0.262711	1.384908	379.245872	0.010968	0.011218
RS	19	0.289626	1.384908	399.371853	0.011550	0.011891
RS	20	0.318538	1.691326	344.561342	0.009965	0.010347
RS	21	0.349595	1.691326	363.265713	0.010506	0.010966
RS	22	0.382957	2.012656	321.935592	0.009311	0.009801
RS	23	0.418794	2.012656	339.624552	0.009822	0.010380
RS	24	0.457291	2.336995	308.585367	0.008924	0.009494
RS	25	0.498644	2.336995	325.596871	0.009416	0.010020
RS	26	0.543065	2.637014	304.407808	0.008804	0.009393
RS	27	0.590783	2.637014	321.076838	0.009286	0.009877
RS	28	0.642042	2.858005	312.300278	0.009032	0.009605
RS	29	0.697105	2.858005	329.026894	0.009516	0.010083
RS	30	0.756253	2.951284	335.327369	0.009698	0.010263
RS	31	0.819790	2.951284	352.490244	0.010194	0.010771
RS	32	0.888042	2.915680	374.397052	0.010828	0.011437
RS	33	0.961359	2.915680	392.125923	0.011341	0.012001
RS	34	1.040116	2.804586	425.917522	0.012318	0.013052
RS	35	1.124717	2.804586	443.821915	0.012836	0.013653
RS	36	1.215596	2.678415	482.779557	0.013962	0.014879
RS	37	1.313218	2.678415	499.874855	0.014457	0.015466
RS	38	1.418085	2.572107	537.034596	0.015531	0.016642
RS	39	1.530732	2.572107	551.916017	0.015962	0.017153
RS	40	1.651739	2.498594	581.554830	0.016819	0.018092
RS	41	1.781725	2.498594	592.698668	0.017141	0.018469
RS	42	1.921356	2.459399	611.002272	0.017671	0.019048
RS	43	2.071349	2.459399	617.076409	0.017846	0.019245
RS	44	2.232472	2.452006	622.169520	0.017994	0.019400
RS	45	2.405550	2.452006	622.278947	0.017997	0.019391
RS	46	2.591472	2.472487	614.174755	0.017762	0.019125
RS	47	2.791190	2.472487	607.992175	0.017584	0.018903
RS	48	3.005727	2.514202	588.755918	0.017027	0.018286
RS	49	3.236184	2.514202	576.467374	0.016672	0.017871
RS	50	3.483742	2.567832	549.454628	0.015891	0.017017
RS	51	3.749670	2.567832	531.579810	0.015374	0.016438
RS	52	4.035331	2.625019	499.827346	0.014455	0.015449
RS	53	4.342189	2.625019	477.122033	0.013799	0.014736
RS	54	4.671816	2.718161	436.990137	0.012638	0.013508
RS	55	5.025904	2.718161	411.588873	0.011903	0.012723
RS	56	5.406266	2.718161	383.898607	0.011103	0.011872
RS	57	5.814853	2.718161	354.336174	0.010248	0.010966
RS	58	6.253758	3.553607	252.327021	0.007297	0.007909
RS	59	6.725232	3.553607	237.327474	0.006864	0.007435
RS	60	7.231691	3.553607	221.026269	0.006392	0.006920
RS	61	7.775731	3.553607	203.672442	0.005890	0.006374
RS	62	8.360141	3.553607	185.553968	0.005366	0.005806
RS	63	8.987917	3.553607	994.901112	0.028773	0.031329
PA	4+25*2+4+6 0.063514423 0.020212955 8.987916926 0.355022781 0.198856269 0.276071770 0.405146646 0.556845193 0.707788030 0.885662154 1.111772822 1.384907781 1.691325828 2.012656353 2.336994788 2.637014240 2.858004961 2.951283909 2.915680237 2.804586061 2.678415495 2.572106737 2.498594161 2.459399412 2.452005940 2.472487317 2.514201872 2.567832284 2.625018890 2.718160919 3.553606550
//
IT	5202
RD	14
LK	-280656.546150
QD	-233.904353 -> -213.536713
RI	0.0337672884
TR	0.062246	0.020438
MT	9.102343
MM	C_pi: 1.730511, n_recomb: 35756.999078
RS	0	0.000000	0.369786	700.044949	0.019578	0.001801
RS	1	0.007442	0.369786	736.663505	0.020602	0.010966
RS	2	0.015437	0.369786	773.999179	0.021646	0.019210
RS	3	0.024028	0.369786	811.876508	0.022705	0.022573
RS	4	0.033258	0.199667	1556.602518	0.043533	0.042443
RS	5	0.043174	0.199667	1588.659893	0.044429	0.043530
RS	6	0.053829	0.278551	1167.135683	0.032641	0.031884
RS	7	0.065276	0.278551	1201.820294	0.033611	0.032558
RS	8	0.077576	0.409495	845.500397	0.023646	0.022860
RS	9	0.090791	0.409495	878.646066	0.024573	0.023703
RS	10	0.104989	0.562487	666.441448	0.018638	0.017953
RS	11	0.120243	0.562487	696.291016	0.019473	0.018798
RS	12	0.136633	0.712815	574.749343	0.016074	0.015563
RS	13	0.154243	0.712815	602.013080	0.016836	0.016447
RS	14	0.173163	0.889438	505.821595	0.014146	0.013924
RS	15	0.193491	0.889438	530.847865	0.014846	0.014768
RS	16	0.215332	1.115627	444.566904	0.012433	0.012480
RS	17	0.238798	1.115627	467.459744	0.013073	0.013238
RS	18	0.264010	1.391368	394.432455	0.011031	0.011268
RS	19	0.291099	1.391368	415.433062	0.011618	0.011945
RS	20	0.320204	1.703723	357.537012	0.009999	0.010367
RS	21	0.351474	1.703723	377.025413	0.010544	0.010989
RS	22	0.385072	2.034648	333.020813	0.009313	0.009786
RS	23	0.421169	2.034648	351.413896	0.009828	0.010365
RS	24	0.459953	2.372398	318.065840	0.008895	0.009442
RS	25	0.501623	2.372398	335.714140	0.009389	0.009968
RS	26	0.546395	2.688443	312.644232	0.008744	0.009307
RS	27	0.594498	2.688443	329.901735	0.009226	0.009790
RS	28	0.646180	2.923698	319.936288	0.008948	0.009491
RS	29	0.701709	2.923698	337.237543	0.009431	0.009967
RS	30	0.761370	3.024118	343.306332	0.009601	0.010131
RS	31	0.825471	3.024118	361.077570	0.010098	0.010635
RS	32	0.894342	2.986633	383.867036	0.010735	0.011300
RS	33	0.968338	2.986633	402.283607	0.011250	0.011859
RS	34	1.047841	2.867972	437.955182	0.012248	0.012923
RS	35	1.133260	2.867972	456.643661	0.012771	0.013521
RS	36	1.225036	2.733246	498.064937	0.013929	0.014771
RS	37	1.323642	2.733246	516.011617	0.014431	0.015359
RS	38	1.429585	2.620079	555.690978	0.015541	0.016564
RS	39	1.543413	2.620079	571.422686	0.015981	0.017080
RS	40	1.665711	2.542150	603.178554	0.016869	0.018047
RS	41	1.797110	2.542150	615.087205	0.017202	0.018432
RS	42	1.938288	2.500806	634.816572	0.017754	0.019032
RS	43	2.089972	2.500806	641.494269	0.017940	0.019241
RS	44	2.252944	2.493153	647.202674	0.018100	0.019411
RS	45	2.428044	2.493153	647.703831	0.018114	0.019416
RS	46	2.616174	2.514867	639.442089	0.017883	0.019158
RS	47	2.818304	2.514867	633.418664	0.017715	0.018954
RS	48	3.035476	2.558813	613.438996	0.017156	0.018340
RS	49	3.268810	2.558813	601.076339	0.016810	0.017943
RS	50	3.519508	2.615094	572.985959	0.016024	0.017090
RS	51	3.788862	2.615094	554.807162	0.015516	0.016528
RS	52	4.078260	2.674919	521.819064	0.014593	0.015540
RS	53	4.389195	2.674919	498.582870	0.013944	0.014841
RS	54	4.723269	2.772599	456.655882	0.012771	0.013605
RS	55	5.082204	2.772599	430.588233	0.012042	0.012832
RS	56	5.467849	2.772599	402.080547	0.011245	0.011989
RS	57	5.882194	2.772599	371.558496	0.010391	0.011088
RS	58	6.327372	3.667842	261.976656	0.007327	0.007913
RS	59	6.805680	3.667842	247.056596	0.006909	0.007460
RS	60	7.319582	3.667842	230.732159	0.006453	0.006964
RS	61	7.871727	3.667842	213.246753	0.005964	0.006434
RS	62	8.464962	3.667842	194.885969	0.005450	0.005879
RS	63	9.102343	3.667842	1065.337517	0.029794	0.032339
PA	4+25*2+4+6 0.062245825 0.020437778 9.102342773 0.369785546 0.199666903 0.278551366 0.409494943 0.562486792 0.712815088 0.889437665 1.115627431 1.391368235 1.703723146 2.034648093 2.372398194 2.688442978 2.923697515 3.024117780 2.986633046 2.867971532 2.733245596 2.620079122 2.542150186 2.500806270 2.493152692 2.514866710 2.558812833 2.615093748 2.674919423 2.772599261 3.667842187
//
IT	4779
RD	15
LK	-280616.425021
QD	-222.552525 -> -203.768551
RI	0.0322910043
TR	0.061052	0.020653
MT	9.212145
MM	C_pi: 1.768961, n_recomb: 36914.569926
RS	0	0.000000	0.384369	697.024767	0.018882	0.001746
RS	1	0.007462	0.384369	734.163820	0.019888	0.010669
RS	2	0.015481	0.384369	772.125493	0.020917	0.018697
RS	3	0.024098	0.384369	810.745358	0.021963	0.021958
RS	4	0.033358	0.200414	1610.732517	0.043634	0.042725
RS	5	0.043309	0.200414	1644.231080	0.044542	0.043761
RS	6	0.054003	0.281013	1202.212813	0.032567	0.031898
RS	7	0.065494	0.281013	1238.430753	0.033549	0.032577
RS	8	0.077844	0.413782	870.194022	0.023573	0.022839
RS	9	0.091114	0.413782	904.663834	0.024507	0.023690
RS	10	0.105375	0.568047	686.823106	0.018606	0.017957
RS	11	0.120700	0.568047	717.825952	0.019446	0.018801
RS	12	0.137169	0.717769	594.423549	0.016103	0.015608
RS	13	0.154866	0.717769	622.769162	0.016871	0.016489
RS	14	0.173884	0.893088	524.849495	0.014218	0.013996
RS	15	0.194321	0.893088	550.905150	0.014924	0.014841
RS	16	0.216283	1.119160	461.863800	0.012512	0.012550
RS	17	0.239884	1.119160	485.712503	0.013158	0.013312
RS	18	0.265246	1.397140	409.491110	0.011093	0.011318
RS	19	0.292501	1.397140	431.358788	0.011685	0.012000
RS	20	0.321789	1.714928	370.411310	0.010034	0.010388
RS	21	0.353263	1.714928	390.677043	0.010583	0.011013
RS	22	0.387085	2.054956	343.991663	0.009319	0.009775
RS	23	0.423431	2.054956	363.081303	0.009836	0.010355
RS	24	0.462489	2.405725	327.400425	0.008869	0.009395
RS	25	0.504462	2.405725	345.675982	0.009364	0.009921
RS	26	0.549567	2.737631	320.691139	0.008687	0.009227
RS	27	0.598037	2.737631	338.524787	0.009170	0.009709
RS	28	0.650124	2.987329	327.323643	0.008867	0.009384
RS	29	0.706098	2.987329	345.183892	0.009351	0.009857
RS	30	0.766249	3.095310	350.958144	0.009507	0.010005
RS	31	0.830888	3.095310	369.318996	0.010005	0.010506
RS	32	0.900351	3.056407	392.911454	0.010644	0.011168
RS	33	0.974996	3.056407	411.995446	0.011161	0.011722
RS	34	1.055212	2.930518	449.468953	0.012176	0.012797
RS	35	1.141414	2.930518	468.923098	0.012703	0.013392
RS	36	1.234047	2.787444	512.750457	0.013890	0.014665
RS	37	1.333593	2.787444	531.535955	0.014399	0.015253
RS	38	1.440568	2.667537	573.705077	0.015541	0.016485
RS	39	1.555524	2.667537	590.283492	0.015991	0.017005
RS	40	1.679059	2.585232	624.155682	0.016908	0.017997
RS	41	1.811811	2.585232	636.836072	0.017252	0.018391
RS	42	1.954470	2.541702	658.018544	0.017825	0.019012
RS	43	2.107774	2.541702	665.316906	0.018023	0.019233
RS	44	2.272517	2.533669	671.693313	0.018196	0.019417
RS	45	2.449553	2.533669	672.611269	0.018221	0.019437
RS	46	2.639800	2.556415	664.264637	0.017995	0.019187
RS	47	2.844243	2.556415	658.429630	0.017837	0.018999
RS	48	3.063941	2.602327	637.788392	0.017277	0.018390
RS	49	3.300033	2.602327	625.380869	0.016941	0.018010
RS	50	3.553742	2.660950	596.294133	0.016153	0.017161
RS	51	3.826383	2.660950	577.836851	0.015653	0.016614
RS	52	4.119368	2.723091	543.684441	0.014728	0.015630
RS	53	4.434215	2.723091	519.936617	0.014085	0.014943
RS	54	4.772557	2.824850	476.278677	0.012902	0.013701
RS	55	5.136145	2.824850	449.554175	0.012178	0.012938
RS	56	5.526864	2.824850	420.238908	0.011384	0.012104
RS	57	5.946738	2.824850	388.767096	0.010532	0.011208
RS	58	6.397943	3.778534	271.566179	0.007357	0.007920
RS	59	6.882817	3.778534	256.725910	0.006955	0.007485
RS	60	7.403872	3.778534	240.382296	0.006512	0.007007
RS	61	7.963808	3.778534	222.772935	0.006035	0.006492
RS	62	8.565526	3.778534	204.180643	0.005531	0.005950
RS	63	9.212145	3.778534	1136.496424	0.030787	0.033322
PA	4+25*2+4+6 0.061052425 0.020652617 9.212144575 0.384369416 0.200414100 0.281013119 0.413781734 0.568046881 0.717769422 0.893088463 1.119159729 1.397140303 1.714927747 2.054956231 2.405724749 2.737631381 2.987328985 3.095309899 3.056407244 2.930518045 2.787443869 2.667536973 2.585232084 2.541701685 2.533669133 2.556414765 2.602327190 2.660949965 2.723091269 2.824850441 3.778534302
//
IT	4840
RD	16
LK	-280579.411235
QD	-212.058587 -> -194.706205
RI	0.0309534840
TR	0.059927	0.020858
MT	9.317745
MM	C_pi: 1.806457, n_recomb: 38050.231788
RS	0	0.000000	0.398808	694.078188	0.018241	0.001695
RS	1	0.007481	0.398808	731.687093	0.019230	0.010390
RS	2	0.015522	0.398808	770.216624	0.020242	0.018216
RS	3	0.024165	0.398808	809.512940	0.021275	0.021384
RS	4	0.033453	0.201099	1663.989046	0.043731	0.042995
RS	5	0.043437	0.201099	1698.904172	0.044649	0.043984
RS	6	0.054168	0.283448	1236.069768	0.032485	0.031901
RS	7	0.065702	0.283448	1273.801077	0.033477	0.032587
RS	8	0.078098	0.417994	894.049707	0.023497	0.022814
RS	9	0.091422	0.417994	929.818572	0.024437	0.023671
RS	10	0.105743	0.573505	706.569116	0.018569	0.017958
RS	11	0.121135	0.573505	738.702476	0.019414	0.018801
RS	12	0.137678	0.722643	613.596080	0.016126	0.015649
RS	13	0.155460	0.722643	643.004876	0.016899	0.016527
RS	14	0.174571	0.896627	543.534667	0.014285	0.014063
RS	15	0.195112	0.896627	570.605439	0.014996	0.014909
RS	16	0.217190	1.122401	478.955458	0.012587	0.012618
RS	17	0.240920	1.122401	503.749725	0.013239	0.013384
RS	18	0.266425	1.402296	424.417728	0.011154	0.011369
RS	19	0.293838	1.402296	447.144639	0.011751	0.012055
RS	20	0.323302	1.725076	383.176931	0.010070	0.010412
RS	21	0.354970	1.725076	404.212965	0.010623	0.011040
RS	22	0.389007	2.073733	354.846702	0.009326	0.009766
RS	23	0.425590	2.073733	374.625281	0.009846	0.010347
RS	24	0.464911	2.437147	336.589538	0.008846	0.009352
RS	25	0.507173	2.437147	355.482900	0.009342	0.009879
RS	26	0.552597	2.784732	328.553984	0.008635	0.009152
RS	27	0.601419	2.784732	346.951786	0.009118	0.009634
RS	28	0.653893	3.049017	334.473066	0.008790	0.009282
RS	29	0.710293	3.049017	352.877190	0.009274	0.009753
RS	30	0.770913	3.164934	358.299973	0.009416	0.009885
RS	31	0.836068	3.164934	377.232292	0.009914	0.010382
RS	32	0.906097	3.125032	401.554185	0.010553	0.011040
RS	33	0.981365	3.125032	421.285735	0.011072	0.011589
RS	34	1.062264	2.992240	460.484240	0.012102	0.012674
RS	35	1.149215	2.992240	480.685482	0.012633	0.013266
RS	36	1.242671	2.841013	526.860119	0.013846	0.014559
RS	37	1.343119	2.841013	546.471002	0.014362	0.015147
RS	38	1.451082	2.714477	591.096510	0.015535	0.016404
RS	39	1.567121	2.714477	608.516483	0.015992	0.016929
RS	40	1.691842	2.627836	644.499795	0.016938	0.017945
RS	41	1.825893	2.627836	657.956730	0.017292	0.018347
RS	42	1.969973	2.582093	680.613635	0.017887	0.018988
RS	43	2.124831	2.582093	688.547381	0.018096	0.019220
RS	44	2.291275	2.573581	695.638786	0.018282	0.019419
RS	45	2.470171	2.573581	696.996269	0.018318	0.019453
RS	46	2.662451	2.597185	688.631924	0.018098	0.019213
RS	47	2.869115	2.597185	683.012661	0.017950	0.019041
RS	48	3.091241	2.644831	661.787426	0.017392	0.018438
RS	49	3.329984	2.644831	649.363005	0.017066	0.018074
RS	50	3.586587	2.705521	619.358332	0.016277	0.017230
RS	51	3.862388	2.705521	600.647572	0.015786	0.016698
RS	52	4.158822	2.769688	565.400559	0.014859	0.015717
RS	53	4.477433	2.769688	541.160706	0.014222	0.015043
RS	54	4.819880	2.875107	495.836823	0.013031	0.013796
RS	55	5.187946	2.875107	468.465929	0.012312	0.013043
RS	56	5.583547	2.875107	438.353933	0.011520	0.012216
RS	57	6.008745	2.875107	405.943295	0.010669	0.011324
RS	58	6.465752	3.885897	281.088524	0.007387	0.007928
RS	59	6.956949	3.885897	266.328956	0.006999	0.007511
RS	60	7.484893	3.885897	249.970472	0.006569	0.007049
RS	61	8.052334	3.885897	232.244705	0.006104	0.006549
RS	62	8.662226	3.885897	213.431368	0.005609	0.006018
RS	63	9.317745	3.885897	1208.269247	0.031755	0.034279
PA	4+25*2+4+6 0.059927280 0.020857838 9.317744910 0.398808159 0.201098918 0.283448389 0.417993833 0.573505369 0.722642508 0.896627341 1.122401161 1.402296090 1.725075916 2.073732682 2.437146605 2.784731676 3.049017059 3.164933827 3.125032241 2.992240315 2.841012876 2.714476878 2.627836012 2.582093269 2.573581497 2.597185223 2.644830648 2.705520501 2.769688203 2.875106775 3.885897392
//
IT	4661
RD	17
LK	-280545.207433
QD	-202.335476 -> -186.280695
RI	0.0297286342
TR	0.058864	0.021054
MT	9.419491
MM	C_pi: 1.843074, n_recomb: 39164.687931
RS	0	0.000000	0.413173	691.086823	0.017646	0.001646
RS	1	0.007500	0.413173	729.116919	0.018617	0.010126
RS	2	0.015561	0.413173	768.159134	0.019614	0.017762
RS	3	0.024228	0.413173	808.069852	0.020633	0.020846
RS	4	0.033545	0.201733	1716.376323	0.043825	0.043255
RS	5	0.043560	0.201733	1752.685920	0.044752	0.044200
RS	6	0.054326	0.285853	1268.801587	0.032397	0.031894
RS	7	0.065900	0.285853	1308.026361	0.033398	0.032587
RS	8	0.078342	0.422128	917.136370	0.023417	0.022786
RS	9	0.091716	0.422128	954.180219	0.024363	0.023649
RS	10	0.106094	0.578853	725.734996	0.018530	0.017954
RS	11	0.121550	0.578853	758.977338	0.019379	0.018797
RS	12	0.138165	0.727426	632.302958	0.016145	0.015686
RS	13	0.156027	0.727426	662.757197	0.016922	0.016561
RS	14	0.175228	0.900065	561.891191	0.014347	0.014128
RS	15	0.195868	0.900065	589.963320	0.015064	0.014975
RS	16	0.218057	1.125402	495.843249	0.012660	0.012685
RS	17	0.241910	1.125402	521.572956	0.013317	0.013454
RS	18	0.267552	1.406915	439.215907	0.011215	0.011419
RS	19	0.295116	1.406915	462.794457	0.011817	0.012109
RS	20	0.324748	1.734262	395.843995	0.010107	0.010437
RS	21	0.356602	1.734262	417.643801	0.010664	0.011067
RS	22	0.390845	2.091108	365.595675	0.009335	0.009761
RS	23	0.427656	2.091108	386.056118	0.009857	0.010343
RS	24	0.467228	2.466778	345.648893	0.008826	0.009314
RS	25	0.509767	2.466778	365.151435	0.009323	0.009840
RS	26	0.555497	2.829860	336.249664	0.008586	0.009082
RS	27	0.604656	2.829860	355.200555	0.009069	0.009563
RS	28	0.657502	3.108828	341.408231	0.008717	0.009186
RS	29	0.714311	3.108828	360.342281	0.009201	0.009655
RS	30	0.775381	3.233033	365.360141	0.009329	0.009771
RS	31	0.841030	3.233033	384.846972	0.009826	0.010264
RS	32	0.911603	3.192531	409.828876	0.010464	0.010917
RS	33	0.987469	3.192531	430.189129	0.010984	0.011462
RS	34	1.069024	3.053137	471.039959	0.012027	0.012554
RS	35	1.156695	3.053137	491.970280	0.012562	0.013143
RS	36	1.250941	2.893949	540.432599	0.013799	0.014454
RS	37	1.352255	2.893949	560.855287	0.014320	0.015043
RS	38	1.461168	2.760886	607.903119	0.015522	0.016323
RS	39	1.578248	2.760886	626.158596	0.015988	0.016852
RS	40	1.704109	2.669951	664.244551	0.016960	0.017891
RS	41	1.839408	2.669951	678.481252	0.017324	0.018301
RS	42	1.984855	2.621980	702.628903	0.017940	0.018961
RS	43	2.141209	2.621980	711.210707	0.018159	0.019204
RS	44	2.309289	2.612903	719.059494	0.018360	0.019418
RS	45	2.489975	2.612903	720.876948	0.018406	0.019465
RS	46	2.684211	2.637216	712.555951	0.018194	0.019236
RS	47	2.893013	2.637216	707.177637	0.018057	0.019079
RS	48	3.117475	2.686388	685.441278	0.017502	0.018483
RS	49	3.358771	2.686388	673.026172	0.017185	0.018134
RS	50	3.618162	2.748899	642.178354	0.016397	0.017297
RS	51	3.897007	2.748899	623.237899	0.015913	0.016778
RS	52	4.196764	2.814832	586.963369	0.014987	0.015803
RS	53	4.519001	2.814832	562.250441	0.014356	0.015140
RS	54	4.865404	2.923528	515.324198	0.013158	0.013890
RS	55	5.237786	2.923528	487.317326	0.012443	0.013146
RS	56	5.638095	2.923528	456.419413	0.011654	0.012325
RS	57	6.068425	2.923528	423.080874	0.010803	0.011438
RS	58	6.531028	3.990120	290.544483	0.007419	0.007937
RS	59	7.028324	3.990120	275.866629	0.007044	0.007537
RS	60	7.562915	3.990120	259.497346	0.006626	0.007090
RS	61	8.137598	3.990120	241.662187	0.006170	0.006603
RS	62	8.755379	3.990120	222.637480	0.005685	0.006084
RS	63	9.419491	3.990120	1280.586353	0.032697	0.035210
PA	4+25*2+4+6 0.058864433 0.021053840 9.419490687 0.413173340 0.201733432 0.285853269 0.422127626 0.578853323 0.727425661 0.900064805 1.125401507 1.406915240 1.734262492 2.091108452 2.466778394 2.829860446 3.108828419 3.233033075 3.192530727 3.053136624 2.893949153 2.760886279 2.669951018 2.621980456 2.612902776 2.637216377 2.686388179 2.748898579 2.814832037 2.923527631 3.990119955
//
IT	4882
RD	18
LK	-280513.552009
QD	-193.306459 -> -178.430770
RI	0.0286049469
TR	0.057858	0.021241
MT	9.517730
MM	C_pi: 1.878837, n_recomb: 40257.644630
RS	0	0.000000	0.427469	688.041236	0.017091	0.001601
RS	1	0.007517	0.427469	726.448007	0.018045	0.009877
RS	2	0.015599	0.427469	765.952402	0.019026	0.017332
RS	3	0.024289	0.427469	806.420671	0.020031	0.020337
RS	4	0.033632	0.202315	1767.943896	0.043916	0.043506
RS	5	0.043677	0.202315	1805.623398	0.044852	0.044411
RS	6	0.054477	0.288221	1300.457668	0.032303	0.031880
RS	7	0.066089	0.288221	1341.154297	0.033314	0.032581
RS	8	0.078574	0.426172	939.494770	0.023337	0.022755
RS	9	0.091998	0.426172	977.789064	0.024288	0.023624
RS	10	0.106430	0.584079	744.344460	0.018490	0.017949
RS	11	0.121948	0.584079	778.674053	0.019342	0.018791
RS	12	0.138632	0.732107	650.553577	0.016160	0.015720
RS	13	0.156570	0.732107	682.035163	0.016942	0.016592
RS	14	0.175856	0.903392	579.918212	0.014405	0.014190
RS	15	0.196592	0.903392	608.977444	0.015127	0.015036
RS	16	0.218887	1.128172	512.519368	0.012731	0.012751
RS	17	0.242858	1.128172	539.173765	0.013393	0.013522
RS	18	0.268631	1.411048	453.873736	0.011274	0.011470
RS	19	0.296341	1.411048	478.295625	0.011881	0.012163
RS	20	0.326135	1.742588	408.398621	0.010145	0.010463
RS	21	0.358167	1.742588	430.954944	0.010705	0.011096
RS	22	0.392608	2.107206	376.228847	0.009346	0.009757
RS	23	0.429638	2.107206	397.363566	0.009871	0.010341
RS	24	0.469451	2.494750	354.572642	0.008808	0.009279
RS	25	0.512257	2.494750	374.675441	0.009307	0.009806
RS	26	0.558280	2.873114	343.778760	0.008539	0.009016
RS	27	0.607764	2.873114	363.271675	0.009024	0.009497
RS	28	0.660967	3.166842	348.132379	0.008648	0.009094
RS	29	0.718169	3.166842	367.582526	0.009131	0.009562
RS	30	0.779671	3.299656	372.146103	0.009244	0.009661
RS	31	0.845796	3.299656	392.170669	0.009742	0.010151
RS	32	0.916892	3.258946	417.744057	0.010377	0.010798
RS	33	0.993333	3.258946	438.714106	0.010898	0.011340
RS	34	1.075519	3.113225	481.147026	0.011952	0.012437
RS	35	1.163883	3.113225	502.787965	0.012489	0.013024
RS	36	1.258890	2.946252	553.478688	0.013748	0.014350
RS	37	1.361039	2.946252	574.698564	0.014276	0.014939
RS	38	1.470866	2.806763	624.130690	0.015503	0.016241
RS	39	1.588948	2.806763	643.213974	0.015977	0.016774
RS	40	1.715907	2.711579	683.388741	0.016975	0.017835
RS	41	1.852410	2.711579	698.406345	0.017348	0.018252
RS	42	1.999174	2.661369	724.056631	0.017986	0.018931
RS	43	2.156970	2.661369	733.296829	0.018215	0.019185
RS	44	2.326627	2.651656	741.939111	0.018430	0.019414
RS	45	2.509038	2.651656	744.234790	0.018487	0.019474
RS	46	2.705161	2.676549	736.013790	0.018283	0.019255
RS	47	2.916026	2.676549	730.899834	0.018156	0.019113
RS	48	3.142742	2.727064	708.721684	0.017605	0.018526
RS	49	3.386501	2.727064	696.340975	0.017297	0.018192
RS	50	3.648583	2.791178	664.721737	0.016512	0.017361
RS	51	3.930366	2.791178	645.575155	0.016036	0.016856
RS	52	4.233331	2.858642	608.339415	0.015111	0.015887
RS	53	4.559069	2.858642	583.172979	0.014486	0.015234
RS	54	4.909294	2.970270	534.708235	0.013282	0.013983
RS	55	5.285845	2.970270	506.077240	0.012571	0.013246
RS	56	5.690702	2.970270	474.405826	0.011784	0.012432
RS	57	6.125992	2.970270	440.152056	0.010933	0.011548
RS	58	6.594003	4.091398	299.919682	0.007450	0.007948
RS	59	7.097194	4.091398	285.325388	0.007087	0.007564
RS	60	7.638211	4.091398	268.950010	0.006681	0.007131
RS	61	8.219896	4.091398	251.012918	0.006235	0.006656
RS	62	8.845307	4.091398	231.786804	0.005758	0.006148
RS	63	9.517730	4.091398	1353.316399	0.033616	0.036117
PA	4+25*2+4+6 0.057858411 0.021240952 9.517730156 0.427469441 0.202315213 0.288221031 0.426172270 0.584079462 0.732106932 0.903391842 1.128171608 1.411047796 1.742588334 2.107205928 2.494749657 2.873113557 3.166842335 3.299656170 3.258946385 3.113225336 2.946251734 2.806762775 2.711578610 2.661368575 2.651655533 2.676549174 2.727064091 2.791177690 2.858641984 2.970270014 4.091397585
//
IT	4327
RD	19
LK	-280484.212823
QD	-184.906103 -> -171.104342
RI	0.0275656019
TR	0.056905	0.021420
MT	9.612708
MM	C_pi: 1.913809, n_recomb: 41329.902772
RS	0	0.000000	0.441747	684.879656	0.016571	0.001558
RS	1	0.007534	0.441747	723.620383	0.017508	0.009639
RS	2	0.015635	0.441747	763.538871	0.018474	0.016923
RS	3	0.024347	0.441747	804.510927	0.019466	0.019856
RS	4	0.033715	0.202853	1818.705158	0.044005	0.043750
RS	5	0.043789	0.202853	1857.731878	0.044949	0.044615
RS	6	0.054622	0.290554	1331.098259	0.032207	0.031860
RS	7	0.066271	0.290554	1373.245607	0.033226	0.032569
RS	8	0.078797	0.430128	961.178771	0.023256	0.022722
RS	9	0.092267	0.430128	1000.699990	0.024212	0.023596
RS	10	0.106753	0.589190	762.431241	0.018447	0.017941
RS	11	0.122329	0.589190	797.827291	0.019304	0.018783
RS	12	0.139079	0.736705	668.359234	0.016171	0.015750
RS	13	0.157091	0.736705	700.850535	0.016957	0.016619
RS	14	0.176459	0.906633	597.620624	0.014460	0.014248
RS	15	0.197287	0.906633	627.653026	0.015186	0.015095
RS	16	0.219684	1.130761	528.981933	0.012799	0.012814
RS	17	0.243769	1.130761	556.550390	0.013466	0.013588
RS	18	0.269668	1.414772	468.390437	0.011333	0.011520
RS	19	0.297518	1.414772	493.647489	0.011944	0.012217
RS	20	0.327466	1.750153	420.845110	0.010183	0.010490
RS	21	0.359671	1.750153	444.151007	0.010746	0.011126
RS	22	0.394301	2.122137	386.755023	0.009358	0.009756
RS	23	0.431541	2.122137	408.556945	0.009885	0.010341
RS	24	0.471587	2.521198	363.369800	0.008792	0.009247
RS	25	0.514649	2.521198	384.064507	0.009293	0.009774
RS	26	0.560955	2.914619	351.153884	0.008496	0.008955
RS	27	0.610751	2.914619	371.178527	0.008981	0.009435
RS	28	0.664297	3.223150	354.663813	0.008581	0.009008
RS	29	0.721878	3.223150	374.617233	0.009064	0.009474
RS	30	0.783797	3.364849	378.683213	0.009162	0.009557
RS	31	0.850381	3.364849	399.229911	0.009660	0.010044
RS	32	0.921981	3.324276	425.334081	0.010291	0.010684
RS	33	0.998975	3.324276	446.896197	0.010813	0.011221
RS	34	1.081770	3.172507	490.842081	0.011876	0.012324
RS	35	1.170802	3.172507	513.175949	0.012417	0.012908
RS	36	1.266542	2.997911	566.038013	0.013696	0.014248
RS	37	1.369495	2.997911	588.040664	0.014228	0.014838
RS	38	1.480204	2.852091	639.819286	0.015481	0.016160
RS	39	1.599254	2.852091	659.722187	0.015962	0.016696
RS	40	1.727273	2.752702	701.970501	0.016985	0.017778
RS	41	1.864936	2.752702	717.768943	0.017367	0.018203
RS	42	2.012971	2.700247	744.930308	0.018024	0.018899
RS	43	2.172159	2.700247	754.837470	0.018264	0.019163
RS	44	2.343339	2.689841	764.304774	0.018493	0.019407
RS	45	2.527416	2.689841	767.094838	0.018560	0.019479
RS	46	2.725361	2.715200	759.025721	0.018365	0.019272
RS	47	2.938218	2.715200	754.197366	0.018248	0.019143
RS	48	3.167112	2.766896	731.641716	0.017702	0.018566
RS	49	3.413251	2.766896	719.318553	0.017404	0.018245
RS	50	3.677933	2.832417	686.995375	0.016622	0.017423
RS	51	3.962555	2.832417	667.664712	0.016155	0.016931
RS	52	4.268621	2.901202	629.530471	0.015232	0.015968
RS	53	4.597745	2.901202	603.929119	0.014612	0.015326
RS	54	4.951665	3.015450	553.987254	0.013404	0.014074
RS	55	5.332249	3.015450	524.743630	0.012696	0.013345
RS	56	5.741505	3.015450	492.310776	0.011912	0.012536
RS	57	6.181593	3.015450	457.154117	0.011061	0.011656
RS	58	6.654837	4.189886	309.216151	0.007482	0.007960
RS	59	7.163735	4.189886	294.707219	0.007131	0.007590
RS	60	7.710972	4.189886	278.330153	0.006734	0.007170
RS	61	8.299436	4.189886	260.298063	0.006298	0.006707
RS	62	8.932235	4.189886	240.879791	0.005828	0.006209
RS	63	9.612708	4.189886	1426.406624	0.034513	0.037001
PA	4+25*2+4+6 0.056904706 0.021419603 9.612707677 0.441746742 0.202852752 0.290553844 0.430128455 0.589189578 0.736705222 0.906632962 1.130761454 1.414772470 1.750153128 2.122137169 2.521197796 2.914619298 3.223149754 3.364848567 3.324275987 3.172507419 2.997910661 2.852090649 2.752701885 2.700246867 2.689840651 2.715199980 2.766895587 2.832417446 2.901202265 3.015450396 4.189885673
//
IT	4587
RD	20
LK	-280456.984099
QD	-177.075156 -> -164.253699
RI	0.0266021029
TR	0.055999	0.021590
MT	9.704638
MM	C_pi: 1.948007, n_recomb: 42381.422380
RS	0	0.000000	0.456013	681.598845	0.016082	0.001517
RS	1	0.007550	0.456013	720.633783	0.017004	0.009413
RS	2	0.015670	0.456013	760.921623	0.017954	0.016534
RS	3	0.024403	0.456013	802.347424	0.018932	0.019398
RS	4	0.033795	0.203347	1868.682649	0.044092	0.043988
RS	5	0.043896	0.203347	1909.032762	0.045044	0.044815
RS	6	0.054761	0.292848	1360.764541	0.032108	0.031834
RS	7	0.066445	0.292848	1404.340422	0.033136	0.032552
RS	8	0.079011	0.433993	982.218102	0.023176	0.022688
RS	9	0.092526	0.433993	1022.942566	0.024137	0.023567
RS	10	0.107062	0.594179	780.015057	0.018405	0.017932
RS	11	0.122695	0.594179	816.456761	0.019264	0.018773
RS	12	0.139508	0.741210	685.733248	0.016180	0.015778
RS	13	0.157591	0.741210	719.216546	0.016970	0.016644
RS	14	0.177039	0.909787	614.997085	0.014511	0.014304
RS	15	0.197955	0.909787	645.988352	0.015242	0.015151
RS	16	0.220450	1.133186	545.223471	0.012865	0.012876
RS	17	0.244644	1.133186	573.694856	0.013536	0.013652
RS	18	0.270664	1.418124	482.758959	0.011391	0.011570
RS	19	0.298649	1.418124	508.842538	0.012006	0.012269
RS	20	0.328746	1.757020	433.177349	0.010221	0.010519
RS	21	0.361116	1.757020	457.225485	0.010788	0.011157
RS	22	0.395930	2.135992	397.169166	0.009371	0.009757
RS	23	0.433372	2.135992	419.630917	0.009901	0.010343
RS	24	0.473642	2.546208	372.040002	0.008778	0.009218
RS	25	0.516951	2.546208	393.318204	0.009280	0.009746
RS	26	0.563530	2.954451	358.377941	0.008456	0.008897
RS	27	0.613626	2.954451	378.924134	0.008941	0.009377
RS	28	0.667504	3.277803	361.008498	0.008518	0.008926
RS	29	0.725450	3.277803	381.452626	0.009000	0.009390
RS	30	0.787771	3.428649	384.979638	0.009084	0.009457
RS	31	0.854796	3.428649	406.033152	0.009580	0.009941
RS	32	0.926883	3.388537	432.610637	0.010208	0.010574
RS	33	1.004411	3.388537	454.747294	0.010730	0.011108
RS	34	1.087793	3.230976	500.140599	0.011801	0.012213
RS	35	1.177470	3.230976	523.149611	0.012344	0.012795
RS	36	1.273918	3.048916	578.125173	0.013641	0.014148
RS	37	1.377648	3.048916	600.895576	0.014178	0.014738
RS	38	1.489209	2.896853	654.981728	0.015454	0.016079
RS	39	1.609192	2.896853	675.694872	0.015943	0.016619
RS	40	1.738235	2.793303	719.998744	0.016989	0.017720
RS	41	1.877020	2.793303	736.576261	0.017380	0.018151
RS	42	2.026283	2.738606	765.252011	0.018056	0.018866
RS	43	2.186815	2.738606	775.832716	0.018306	0.019139
RS	44	2.359468	2.727457	786.152539	0.018549	0.019398
RS	45	2.545155	2.727457	789.451066	0.018627	0.019482
RS	46	2.744862	2.753182	781.581447	0.018442	0.019287
RS	47	2.959646	2.753182	777.058069	0.018335	0.019171
RS	48	3.190646	2.805914	754.185081	0.017795	0.018604
RS	49	3.439087	2.805914	741.941256	0.017506	0.018296
RS	50	3.706285	2.872668	708.979058	0.016729	0.017483
RS	51	3.993655	2.872668	689.485623	0.016269	0.017002
RS	52	4.302722	2.942585	650.513455	0.015349	0.016047
RS	53	4.635124	2.942585	624.495814	0.014735	0.015415
RS	54	4.992621	3.059169	573.137851	0.013523	0.014163
RS	55	5.377109	3.059169	543.293815	0.012819	0.013441
RS	56	5.790625	3.059169	510.112454	0.012036	0.012637
RS	57	6.235362	3.059169	474.066260	0.011186	0.011761
RS	58	6.713676	4.285721	318.423419	0.007513	0.007973
RS	59	7.228102	4.285721	304.002107	0.007173	0.007616
RS	60	7.781366	4.285721	287.628083	0.006787	0.007208
RS	61	8.376402	4.285721	269.508126	0.006359	0.006757
RS	62	9.016362	4.285721	249.907036	0.005897	0.006268
RS	63	9.704638	4.285721	1499.747896	0.035387	0.037861
PA	4+25*2+4+6 0.055999310 0.021590222 9.704638289 0.456013264 0.203346885 0.292848319 0.433992562 0.594179206 0.741210145 0.909787141 1.133185648 1.418123963 1.757019707 2.135992293 2.546208382 2.954450931 3.277802543 3.428649302 3.388537495 3.230975958 3.048915763 2.896853123 2.793302936 2.738606392 2.727457212 2.753181542 2.805914299 2.872668084 2.942585324 3.059169101 4.285720862
//
IT	4943
RD	21
LK	-280431.682506
QD	-169.762753 -> -157.837973
RI	0.0257052973
TR	0.055138	0.021753
MT	9.793829
MM	C_pi: 1.981473, n_recomb: 43412.316900
RS	0	0.000000	0.470290	678.182465	0.015622	0.001478
RS	1	0.007565	0.470290	717.474092	0.016527	0.009198
RS	2	0.015703	0.470290	758.089135	0.017463	0.016161
RS	3	0.024456	0.470290	799.921620	0.018426	0.018961
RS	4	0.033872	0.203798	1917.919696	0.044179	0.044219
RS	5	0.044000	0.203798	1959.568472	0.045139	0.045010
RS	6	0.054894	0.295101	1389.507747	0.032007	0.031804
RS	7	0.066612	0.295101	1434.489445	0.033043	0.032530
RS	8	0.079217	0.437765	1002.641459	0.023096	0.022653
RS	9	0.092776	0.437765	1044.545716	0.024061	0.023537
RS	10	0.107360	0.599051	797.112568	0.018361	0.017921
RS	11	0.123047	0.599051	834.579358	0.019224	0.018762
RS	12	0.139922	0.745626	702.682397	0.016186	0.015803
RS	13	0.158073	0.745626	737.139993	0.016980	0.016667
RS	14	0.177597	0.912864	632.045960	0.014559	0.014357
RS	15	0.198598	0.912864	663.981636	0.015295	0.015204
RS	16	0.221188	1.135469	561.237428	0.012928	0.012936
RS	17	0.245487	1.135469	590.600330	0.013604	0.013714
RS	18	0.271624	1.421157	496.969805	0.011448	0.011619
RS	19	0.299739	1.421157	523.870900	0.012067	0.012322
RS	20	0.329981	1.763264	445.390091	0.010260	0.010547
RS	21	0.362510	1.763264	470.172917	0.010830	0.011188
RS	22	0.397501	2.148870	407.468268	0.009386	0.009760
RS	23	0.435139	2.148870	430.582377	0.009918	0.010347
RS	24	0.475624	2.569887	380.583789	0.008767	0.009192
RS	25	0.519172	2.569887	402.437156	0.009270	0.009720
RS	26	0.566015	2.992714	365.454055	0.008418	0.008843
RS	27	0.616401	2.992714	386.511858	0.008903	0.009323
RS	28	0.670599	3.330891	367.172608	0.008458	0.008848
RS	29	0.728898	3.330891	388.095266	0.008940	0.009311
RS	30	0.791607	3.491116	391.046381	0.009008	0.009361
RS	31	0.859060	3.491116	412.591915	0.009504	0.009842
RS	32	0.931617	3.451773	439.588097	0.010126	0.010467
RS	33	1.009662	3.451773	462.282226	0.010649	0.010998
RS	34	1.093612	3.288661	509.059389	0.011726	0.012106
RS	35	1.183914	3.288661	532.725957	0.012271	0.012685
RS	36	1.281046	3.099284	589.758657	0.013585	0.014050
RS	37	1.385527	3.099284	613.281539	0.014127	0.014641
RS	38	1.497913	2.941063	669.635174	0.015425	0.015998
RS	39	1.618801	2.941063	691.148399	0.015921	0.016542
RS	40	1.748834	2.833400	737.485998	0.016988	0.017662
RS	41	1.888706	2.833400	754.839556	0.017388	0.018100
RS	42	2.039158	2.776464	785.031110	0.018083	0.018831
RS	43	2.200993	2.776464	796.290233	0.018342	0.019114
RS	44	2.375072	2.764533	807.485044	0.018600	0.019386
RS	45	2.562320	2.764533	811.304294	0.018688	0.019482
RS	46	2.763734	2.790535	803.677562	0.018513	0.019299
RS	47	2.980386	2.790535	799.476821	0.018416	0.019196
RS	48	3.213429	2.844180	776.342300	0.017883	0.018639
RS	49	3.464102	2.844180	764.198294	0.017603	0.018345
RS	50	3.733739	2.912011	730.658198	0.016831	0.017540
RS	51	4.023775	2.912011	711.022609	0.016378	0.017071
RS	52	4.335754	2.982893	671.270992	0.015463	0.016124
RS	53	4.671335	2.982893	644.855612	0.014854	0.015501
RS	54	5.032304	3.101557	592.141391	0.013640	0.014250
RS	55	5.420581	3.101557	561.709756	0.012939	0.013535
RS	56	5.838233	3.101557	527.793505	0.012158	0.012736
RS	57	6.287482	3.101557	490.871910	0.011307	0.011862
RS	58	6.770718	4.379095	327.533286	0.007545	0.007986
RS	59	7.290513	4.379095	313.202258	0.007215	0.007641
RS	60	7.849632	4.379095	296.836271	0.006838	0.007246
RS	61	8.451051	4.379095	278.635715	0.006418	0.006805
RS	62	9.097969	4.379095	258.861173	0.005963	0.006325
RS	63	9.793829	4.379095	1573.246669	0.036240	0.038699
PA	4+25*2+4+6 0.055138092 0.021752992 9.793828765 0.470289527 0.203797777 0.295101286 0.437764734 0.599051292 0.745626334 0.912864012 1.135468605 1.421157460 1.763263503 2.148870466 2.569887496 2.992713721 3.330890656 3.491115843 3.451772684 3.288661337 3.099283923 2.941063018 2.833399977 2.776463542 2.764533376 2.790535024 2.844179740 2.912010990 2.982892628 3.101556746 4.379094832
//
IT	5055
RD	22
LK	-280408.144155
QD	-162.923841 -> -151.820831
RI	0.0248670682
TR	0.054318	0.021908
MT	9.880398
MM	C_pi: 2.014241, n_recomb: 44423.178862
RS	0	0.000000	0.484603	674.612365	0.015186	0.001441
RS	1	0.007580	0.484603	714.124827	0.016076	0.008991
RS	2	0.015735	0.484603	755.026931	0.016996	0.015805
RS	3	0.024508	0.484603	797.221396	0.017946	0.018543
RS	4	0.033946	0.204213	1966.404525	0.044265	0.044446
RS	5	0.044100	0.204213	2009.328863	0.045232	0.045202
RS	6	0.055023	0.297315	1417.366858	0.031906	0.031770
RS	7	0.066774	0.297315	1463.731960	0.032950	0.032504
RS	8	0.079416	0.441451	1022.475342	0.023017	0.022618
RS	9	0.093016	0.441451	1065.536551	0.023986	0.023506
RS	10	0.107647	0.603807	813.752411	0.018318	0.017909
RS	11	0.123387	0.603807	852.224436	0.019184	0.018750
RS	12	0.140320	0.749958	719.222832	0.016190	0.015826
RS	13	0.158537	0.749958	754.637464	0.016987	0.016687
RS	14	0.178135	0.915876	648.771370	0.014604	0.014408
RS	15	0.199218	0.915876	681.637154	0.015344	0.015254
RS	16	0.221899	1.137629	577.026192	0.012989	0.012994
RS	17	0.246300	1.137629	607.269309	0.013670	0.013774
RS	18	0.272550	1.423912	511.023367	0.011504	0.011668
RS	19	0.300791	1.423912	538.733009	0.012127	0.012373
RS	20	0.331172	1.768957	457.482169	0.010298	0.010577
RS	21	0.363855	1.768957	482.992135	0.010873	0.011220
RS	22	0.399017	2.160851	417.656205	0.009402	0.009765
RS	23	0.436843	2.160851	441.415415	0.009937	0.010353
RS	24	0.477537	2.592318	389.008119	0.008757	0.009168
RS	25	0.521316	2.592318	411.428701	0.009262	0.009697
RS	26	0.568413	3.029486	372.391478	0.008383	0.008793
RS	27	0.619081	3.029486	393.951466	0.008868	0.009272
RS	28	0.673589	3.382464	373.169445	0.008400	0.008774
RS	29	0.732229	3.382464	394.559159	0.008882	0.009236
RS	30	0.795314	3.552275	396.900592	0.008935	0.009269
RS	31	0.863180	3.552275	418.924166	0.009430	0.009748
RS	32	0.936192	3.514004	446.286317	0.010046	0.010365
RS	33	1.014738	3.514004	469.521604	0.010569	0.010892
RS	34	1.099237	3.345554	517.625061	0.011652	0.012001
RS	35	1.190143	3.345554	541.932205	0.012199	0.012578
RS	36	1.287938	3.148999	600.967685	0.013528	0.013954
RS	37	1.393147	3.148999	625.227968	0.014074	0.014545
RS	38	1.506332	2.984703	683.809000	0.015393	0.015919
RS	39	1.628095	2.984703	706.111798	0.015895	0.016466
RS	40	1.759089	2.872969	754.461996	0.016984	0.017603
RS	41	1.900013	2.872969	772.587608	0.017392	0.018047
RS	42	2.051618	2.813801	804.293093	0.018105	0.018795
RS	43	2.214716	2.813801	816.234086	0.018374	0.019087
RS	44	2.390177	2.801055	828.323859	0.018646	0.019373
RS	45	2.578939	2.801055	832.674290	0.018744	0.019480
RS	46	2.782008	2.827259	825.328993	0.018579	0.019309
RS	47	3.000472	2.827259	821.466725	0.018492	0.019219
RS	48	3.235495	2.881702	798.122788	0.017966	0.018672
RS	49	3.488333	2.881702	786.097373	0.017696	0.018390
RS	50	3.760337	2.950468	752.037435	0.016929	0.017595
RS	51	4.052960	2.950468	732.278857	0.016484	0.017138
RS	52	4.367765	3.022162	691.803120	0.015573	0.016199
RS	53	4.706432	3.022162	665.007548	0.014970	0.015584
RS	54	5.070771	3.142673	610.994606	0.013754	0.014336
RS	55	5.462728	3.142673	579.987727	0.013056	0.013626
RS	56	5.884396	3.142673	545.349799	0.012276	0.012832
RS	57	6.338027	3.142673	507.566593	0.011426	0.011961
RS	58	6.826045	4.470096	336.545887	0.007576	0.008000
RS	59	7.351056	4.470096	322.307632	0.007255	0.007667
RS	60	7.915864	4.470096	305.954360	0.006887	0.007282
RS	61	8.523485	4.470096	287.680028	0.006476	0.006851
RS	62	9.177166	4.470096	267.740851	0.006027	0.006380
RS	63	9.880398	4.470096	1646.845757	0.037072	0.039515
PA	4+25*2+4+6 0.054318127 0.021908394 9.880397694 0.484602605 0.204212826 0.297315300 0.441450917 0.603806863 0.749957551 0.915875766 1.137628926 1.423912151 1.768957330 2.160850806 2.592317544 3.029485614 3.382464099 3.552275027 3.514003783 3.345554034 3.148998923 2.984703155 2.872968776 2.813800762 2.801055000 2.827259103 2.881702019 2.950468410 3.022162401 3.142673427 4.470096195
//
IT	4516
RD	23
LK	-280386.222284
QD	-156.517611 -> -146.169077
RI	0.0240808488
TR	0.053536	0.022057
MT	9.964542
MM	C_pi: 2.046331, n_recomb: 45414.088508
RS	0	0.000000	0.498970	670.879483	0.014772	0.001406
RS	1	0.007595	0.498970	710.578584	0.015647	0.008792
RS	2	0.015766	0.498970	751.729524	0.016553	0.015462
RS	3	0.024558	0.498970	794.243462	0.017489	0.018143
RS	4	0.034018	0.204592	2014.168344	0.044351	0.044668
RS	5	0.044196	0.204592	2058.344308	0.045324	0.045389
RS	6	0.055147	0.299491	1444.369989	0.031804	0.031732
RS	7	0.066929	0.299491	1492.095726	0.032855	0.032476
RS	8	0.079607	0.445044	1041.759341	0.022939	0.022582
RS	9	0.093247	0.445044	1085.954962	0.023912	0.023474
RS	10	0.107924	0.608444	829.953065	0.018275	0.017896
RS	11	0.123715	0.608444	869.410703	0.019144	0.018737
RS	12	0.140705	0.754203	735.362924	0.016192	0.015846
RS	13	0.158985	0.754203	771.717332	0.016993	0.016705
RS	14	0.178654	0.918824	665.174038	0.014647	0.014456
RS	15	0.199817	0.918824	698.955471	0.015391	0.015302
RS	16	0.222586	1.139687	592.580748	0.013048	0.013051
RS	17	0.247086	1.139687	623.692371	0.013733	0.013832
RS	18	0.273445	1.426415	524.914749	0.011558	0.011716
RS	19	0.301807	1.426415	553.423692	0.012186	0.012424
RS	20	0.332322	1.774152	469.448833	0.010337	0.010607
RS	21	0.365155	1.774152	495.678132	0.010915	0.011252
RS	22	0.400482	2.172002	427.730448	0.009418	0.009771
RS	23	0.438491	2.172002	452.127362	0.009956	0.010360
RS	24	0.479388	2.613581	397.312089	0.008749	0.009147
RS	25	0.523390	2.613581	420.291906	0.009255	0.009676
RS	26	0.570733	3.064831	379.193715	0.008350	0.008745
RS	27	0.621673	3.064831	401.246656	0.008835	0.009224
RS	28	0.676481	3.432573	379.004922	0.008346	0.008704
RS	29	0.735451	3.432573	400.850536	0.008827	0.009164
RS	30	0.798900	3.612156	402.551314	0.008864	0.009181
RS	31	0.867168	3.612156	425.039356	0.009359	0.009658
RS	32	0.940620	3.575217	452.720958	0.009969	0.010266
RS	33	1.019651	3.575217	476.481562	0.010492	0.010790
RS	34	1.104684	3.401663	525.851248	0.011579	0.011900
RS	35	1.196174	3.401663	550.782132	0.012128	0.012475
RS	36	1.294613	3.198067	611.766159	0.013471	0.013860
RS	37	1.400528	3.198067	636.748530	0.014021	0.014451
RS	38	1.514487	3.027775	697.516356	0.015359	0.015840
RS	39	1.637100	3.027775	720.597529	0.015867	0.016390
RS	40	1.769026	2.912009	770.937735	0.016976	0.017545
RS	41	1.910970	2.912009	789.830259	0.017392	0.017995
RS	42	2.063695	2.850618	823.045842	0.018123	0.018758
RS	43	2.228018	2.850618	835.670602	0.018401	0.019058
RS	44	2.404821	2.837035	848.669837	0.018687	0.019359
RS	45	2.595052	2.837035	853.560290	0.018795	0.019476
RS	46	2.799730	2.863376	846.531346	0.018640	0.019318
RS	47	3.019952	2.863376	843.021848	0.018563	0.019239
RS	48	3.256899	2.918514	819.517625	0.018045	0.018703
RS	49	3.511842	2.918514	807.628295	0.017784	0.018433
RS	50	3.786146	2.988091	773.102833	0.017023	0.017648
RS	51	4.081282	2.988091	753.239735	0.016586	0.017201
RS	52	4.398833	3.060460	712.093491	0.015680	0.016271
RS	53	4.740500	3.060460	684.935102	0.015082	0.015665
RS	54	5.108115	3.182607	629.679759	0.013865	0.014419
RS	55	5.503650	3.182607	598.110448	0.013170	0.013716
RS	56	5.929223	3.182607	562.764622	0.012392	0.012925
RS	57	6.387117	3.182607	524.134275	0.011541	0.012058
RS	58	6.879786	4.558860	345.453170	0.007607	0.008013
RS	59	7.409871	4.558860	331.310451	0.007295	0.007692
RS	60	7.980214	4.558860	314.974761	0.006936	0.007318
RS	61	8.593872	4.558860	296.633584	0.006532	0.006896
RS	62	9.254135	4.558860	276.538631	0.006089	0.006433
RS	63	9.964542	4.558860	1720.455404	0.037884	0.040310
PA	4+25*2+4+6 0.053536338 0.022056717 9.964542240 0.498970481 0.204592106 0.299490634 0.445044156 0.608444063 0.754203069 0.918823650 1.139687033 1.426414850 1.774151632 2.172001513 2.613581166 3.064831384 3.432573197 3.612156250 3.575217079 3.401663380 3.198066890 3.027775405 2.912009277 2.850617690 2.837034662 2.863375832 2.918514055 2.988091190 3.060459805 3.182607176 4.558860446
//
IT	4128
RD	24
LK	-280365.784937
QD	-150.508524 -> -140.853850
RI	0.0233428943
TR	0.052790	0.022198
MT	10.046410
MM	C_pi: 2.077761, n_recomb: 46385.171624
RS	0	0.000000	0.513392	667.000985	0.014380	0.001372
RS	1	0.007608	0.513392	706.855027	0.015239	0.008602
RS	2	0.015796	0.513392	748.219282	0.016131	0.015133
RS	3	0.024606	0.513392	791.013090	0.017053	0.017758
RS	4	0.034086	0.204934	2061.253756	0.044438	0.044886
RS	5	0.044288	0.204934	2106.655954	0.045417	0.045574
RS	6	0.055266	0.301626	1470.544321	0.031703	0.031692
RS	7	0.067080	0.301626	1519.607411	0.032761	0.032445
RS	8	0.079792	0.448551	1060.497828	0.022863	0.022546
RS	9	0.093471	0.448551	1105.805224	0.023840	0.023442
RS	10	0.108191	0.612974	845.713850	0.018232	0.017883
RS	11	0.124031	0.612974	886.137316	0.019104	0.018723
RS	12	0.141076	0.758366	751.106464	0.016193	0.015865
RS	13	0.159419	0.758366	788.383281	0.016996	0.016721
RS	14	0.179156	0.921715	681.249722	0.014687	0.014502
RS	15	0.200396	0.921715	715.932056	0.015435	0.015347
RS	16	0.223251	1.141654	607.895821	0.013105	0.013106
RS	17	0.247845	1.141654	639.863934	0.013795	0.013889
RS	18	0.274311	1.428696	538.636452	0.011612	0.011763
RS	19	0.302790	1.428696	567.935078	0.012244	0.012474
RS	20	0.333436	1.778893	481.285053	0.010376	0.010637
RS	21	0.366413	1.778893	508.225606	0.010957	0.011285
RS	22	0.401900	2.182379	437.689388	0.009436	0.009778
RS	23	0.440086	2.182379	462.716494	0.009976	0.010368
RS	24	0.481178	2.633753	405.494716	0.008742	0.009128
RS	25	0.525397	2.633753	429.025734	0.009249	0.009658
RS	26	0.572980	3.098836	385.860726	0.008319	0.008700
RS	27	0.624183	3.098836	408.397421	0.008804	0.009179
RS	28	0.679282	3.481284	384.682315	0.008293	0.008637
RS	29	0.738573	3.481284	406.972878	0.008774	0.009096
RS	30	0.802375	3.670801	408.005330	0.008796	0.009097
RS	31	0.871031	3.670801	430.944599	0.009291	0.009571
RS	32	0.944911	3.635444	458.901028	0.009893	0.010170
RS	33	1.024412	3.635444	483.171420	0.010417	0.010692
RS	34	1.109962	3.456994	533.751641	0.011507	0.011802
RS	35	1.202021	3.456994	559.289630	0.012058	0.012375
RS	36	1.301084	3.246481	622.170004	0.013413	0.013768
RS	37	1.407684	3.246481	647.859019	0.013967	0.014360
RS	38	1.522395	3.070274	710.772007	0.015323	0.015763
RS	39	1.645834	3.070274	734.619781	0.015837	0.016316
RS	40	1.778664	2.950520	786.924663	0.016965	0.017486
RS	41	1.921601	2.950520	806.577970	0.017389	0.017942
RS	42	2.075412	2.886919	841.296448	0.018137	0.018721
RS	43	2.240927	2.886919	854.605591	0.018424	0.019029
RS	44	2.419034	2.872473	868.528376	0.018724	0.019343
RS	45	2.610693	2.872473	873.966082	0.018841	0.019471
RS	46	2.816933	2.898893	867.285050	0.018697	0.019324
RS	47	3.038866	2.898893	864.141005	0.018630	0.019257
RS	48	3.277684	2.954636	840.521754	0.018120	0.018732
RS	49	3.534672	2.954636	828.784661	0.017867	0.018473
RS	50	3.811213	3.024912	793.844863	0.017114	0.017699
RS	51	4.108794	3.024912	773.894796	0.016684	0.017263
RS	52	4.429016	3.097834	732.128965	0.015784	0.016341
RS	53	4.773603	3.097834	704.624795	0.015191	0.015743
RS	54	5.144407	3.221423	648.182671	0.013974	0.014501
RS	55	5.543423	3.221423	616.063866	0.013281	0.013803
RS	56	5.972798	3.221423	580.024154	0.012505	0.013016
RS	57	6.434841	3.221423	540.561478	0.011654	0.012151
RS	58	6.932039	4.645492	354.248596	0.007637	0.008027
RS	59	7.467065	4.645492	340.204282	0.007334	0.007716
RS	60	8.042799	4.645492	323.891072	0.006983	0.007352
RS	61	8.662337	4.645492	305.489949	0.006586	0.006939
RS	62	9.329012	4.645492	285.247995	0.006150	0.006484
RS	63	10.046410	4.645492	1793.990900	0.038676	0.041085
PA	4+25*2+4+6 0.052790100 0.022198282 10.046409965 0.513392229 0.204933947 0.301626474 0.448550773 0.612973553 0.758366170 0.921715303 1.141654304 1.428696132 1.778892512 2.182379137 2.633753011 3.098835833 3.481283724 3.670800877 3.635444124 3.456994391 3.246481229 3.070273801 2.950520134 2.886918633 2.872472703 2.898893046 2.954635877 3.024912435 3.097833527 3.221422836 4.645492353
//
IT	3441
RD	25
LK	-280346.713639
QD	-144.864738 -> -135.849178
RI	0.0226481471
TR	0.052077	0.022333
MT	10.126124
MM	C_pi: 2.108559, n_recomb: 47336.892003
RS	0	0.000000	0.527882	662.977386	0.014006	0.001339
RS	1	0.007622	0.527882	702.956362	0.014850	0.008418
RS	2	0.015824	0.527882	744.500326	0.015728	0.014816
RS	3	0.024652	0.527882	787.536545	0.016637	0.017387
RS	4	0.034153	0.205244	2107.654039	0.044525	0.045100
RS	5	0.044378	0.205244	2154.258211	0.045509	0.045756
RS	6	0.055382	0.303726	1495.916195	0.031601	0.031650
RS	7	0.067225	0.303726	1546.293673	0.032666	0.032411
RS	8	0.079971	0.451973	1078.717559	0.022788	0.022511
RS	9	0.093687	0.451973	1125.114683	0.023768	0.023410
RS	10	0.108450	0.617395	861.058408	0.018190	0.017869
RS	11	0.124338	0.617395	902.428532	0.019064	0.018709
RS	12	0.141436	0.762452	766.463592	0.016192	0.015881
RS	13	0.159838	0.762452	804.645740	0.016998	0.016735
RS	14	0.179642	0.924562	696.999747	0.014724	0.014545
RS	15	0.200956	0.924562	732.568303	0.015476	0.015390
RS	16	0.223894	1.143541	622.973923	0.013160	0.013159
RS	17	0.248580	1.143541	655.786615	0.013854	0.013943
RS	18	0.275148	1.430789	552.185674	0.011665	0.011810
RS	19	0.303741	1.430789	582.264296	0.012300	0.012523
RS	20	0.334514	1.783225	492.990870	0.010415	0.010668
RS	21	0.367631	1.783225	520.634626	0.010998	0.011317
RS	22	0.403273	2.192061	447.531624	0.009454	0.009786
RS	23	0.441632	2.192061	473.181404	0.009996	0.010377
RS	24	0.482914	2.652903	413.560080	0.008737	0.009111
RS	25	0.527342	2.652903	437.634511	0.009245	0.009641
RS	26	0.575157	3.131568	392.398528	0.008289	0.008658
RS	27	0.626616	3.131568	415.410143	0.008776	0.009137
RS	28	0.681997	3.528654	390.209910	0.008243	0.008573
RS	29	0.741599	3.528654	412.934957	0.008723	0.009031
RS	30	0.805744	3.728255	413.273271	0.008730	0.009016
RS	31	0.874777	3.728255	436.651098	0.009224	0.009489
RS	32	0.949073	3.694717	464.840472	0.009820	0.010078
RS	33	1.029031	3.694717	489.605727	0.010343	0.010598
RS	34	1.115083	3.511559	541.344787	0.011436	0.011706
RS	35	1.207694	3.511559	567.473770	0.011988	0.012277
RS	36	1.307364	3.294254	632.198984	0.013355	0.013679
RS	37	1.414630	3.294254	658.579443	0.013913	0.014270
RS	38	1.530072	3.112197	723.598608	0.015286	0.015686
RS	39	1.654312	3.112197	748.201058	0.015806	0.016243
RS	40	1.788022	2.988494	802.446231	0.016952	0.017428
RS	41	1.931923	2.988494	822.853547	0.017383	0.017889
RS	42	2.086791	2.922699	859.065884	0.018148	0.018683
RS	43	2.253464	2.922699	873.058940	0.018444	0.018999
RS	44	2.432840	2.907371	887.916125	0.018757	0.019327
RS	45	2.625887	2.907371	893.906955	0.018884	0.019464
RS	46	2.833648	2.933820	887.602129	0.018751	0.019330
RS	47	3.057245	2.933820	884.834746	0.018692	0.019273
RS	48	3.297883	2.990086	861.142053	0.018192	0.018759
RS	49	3.556862	2.990086	849.571989	0.017947	0.018512
RS	50	3.835580	3.060960	814.266294	0.017202	0.017748
RS	51	4.135542	3.060960	794.245649	0.016779	0.017321
RS	52	4.458365	3.134321	751.909106	0.015884	0.016409
RS	53	4.805794	3.134321	724.075286	0.015296	0.015819
RS	54	5.179703	3.259177	666.499239	0.014080	0.014580
RS	55	5.582110	3.259177	633.843537	0.013390	0.013887
RS	56	6.015188	3.259177	597.123655	0.012614	0.013105
RS	57	6.481274	3.259177	556.843227	0.011763	0.012242
RS	58	6.982885	4.730088	362.930963	0.007667	0.008041
RS	59	7.522727	4.730088	348.987827	0.007372	0.007740
RS	60	8.103714	4.730088	332.701808	0.007028	0.007386
RS	61	8.728983	4.730088	314.247364	0.006639	0.006981
RS	62	9.401909	4.730088	293.866840	0.006208	0.006534
RS	63	10.126124	4.730088	1867.398927	0.039449	0.041839
PA	4+25*2+4+6 0.052077076 0.022333420 10.126123911 0.527882451 0.205243524 0.303725769 0.451972944 0.617395294 0.762452444 0.924561558 1.143540796 1.430788949 1.783225332 2.192061247 2.652902536 3.131568146 3.528653639 3.728255162 3.694716897 3.511559266 3.294253833 3.112197496 2.988494248 2.922698962 2.907370991 2.933819618 2.990086472 3.060960302 3.134320540 3.259176957 4.730087848
//
CC
CC	Brief Description of the file format:
CC	  CC  comments
CC	  MM  useful-messages
CC	  RD  round-of-iterations
CC	  LL  \log[P(sequence)]
CC	  QD  Q-before-opt Q-after-opt
CC	  TR  \theta_0 \rho_0
CC	  RS  k t_k \lambda_k \pi_k \sum_{l\not=k}A_{kl} A_{kk}
CC	  DC  begin end best-k t_k+\Delta_k max-prob
CC
MM	Version: 0.6.5-r67
MM	pattern:4+25*2+4+6, n:63, n_free_lambdas:28
MM	n_iterations:25, skip:1, max_t:5, theta/rho:5
MM	is_decoding:0
MM	n_seqs:24, sum_L:1060867, sum_n:103442
RD	0
LK	0.000000
QD	0.000000 -> 0.000000
RI	inf
TR	0.102594	0.020519
MT	5.000000
MM	C_pi: 1.000000, n_recomb: 21546.742700
RS	0	0.000000	1.000000	136.912064	0.006354	0.000000
RS	1	0.006440	1.000000	144.773432	0.006719	0.000000
RS	2	0.013294	1.000000	153.021350	0.007102	0.000000
RS	3	0.020590	1.000000	161.666245	0.007503	0.000000
RS	4	0.028356	1.000000	170.717571	0.007923	0.000000
RS	5	0.036622	1.000000	180.183584	0.008362	0.000000
RS	6	0.045421	1.000000	190.071087	0.008821	0.000000
RS	7	0.054785	1.000000	200.385146	0.009300	0.000000
RS	8	0.064753	1.000000	211.128780	0.009799	0.000000
RS	9	0.075363	1.000000	222.302613	0.010317	0.000000
RS	10	0.086656	1.000000	233.904499	0.010856	0.000000
RS	11	0.098677	1.000000	245.929112	0.011414	0.000000
RS	12	0.111471	1.000000	258.367504	0.011991	0.000000
RS	13	0.125090	1.000000	271.206634	0.012587	0.000000
RS	14	0.139585	1.000000	284.428859	0.013201	0.000000
RS	15	0.155014	1.000000	298.011408	0.013831	0.000000
RS	16	0.171437	1.000000	311.925825	0.014477	0.000000
RS	17	0.188917	1.000000	326.137402	0.015136	0.000000
RS	18	0.207523	1.000000	340.604595	0.015808	0.000000
RS	19	0.227327	1.000000	355.278450	0.016489	0.000000
RS	20	0.248406	1.000000	370.102031	0.017177	0.000000
RS	21	0.270843	1.000000	385.009889	0.017869	0.000000
RS	22	0.294725	1.000000	399.927566	0.018561	0.000000
RS	23	0.320144	1.000000	414.771173	0.019250	0.000000
RS	24	0.347201	1.000000	429.447059	0.019931	0.000000
RS	25	0.376000	1.000000	443.851601	0.020599	0.000000
RS	26	0.406654	1.000000	457.871142	0.021250	0.000000
RS	27	0.439282	1.000000	471.382128	0.021877	0.000000
RS	28	0.474011	1.000000	484.251456	0.022474	0.000000
RS	29	0.510976	1.000000	496.337094	0.023035	0.000000
RS	30	0.550322	1.000000	507.489008	0.023553	0.000000
RS	31	0.592202	1.000000	517.550435	0.024020	0.000000
RS	32	0.636779	1.000000	526.359534	0.024429	0.000000
RS	33	0.684227	1.000000	533.751462	0.024772	0.000000
RS	34	0.734730	1.000000	539.560892	0.025041	0.000000
RS	35	0.788485	1.000000	543.624990	0.025230	0.000000
RS	36	0.845702	1.000000	545.786853	0.025330	0.000000
RS	37	0.906604	1.000000	545.899389	0.025336	0.000000
RS	38	0.971428	1.000000	543.829596	0.025240	0.000000
RS	39	1.040426	1.000000	539.463180	0.025037	0.000000
RS	40	1.113868	1.000000	532.709397	0.024723	0.000000
RS	41	1.192040	1.000000	523.506002	0.024296	0.000000
RS	42	1.275245	1.000000	511.824123	0.023754	0.000000
RS	43	1.363809	1.000000	497.672853	0.023097	0.000000
RS	44	1.458076	1.000000	481.103333	0.022328	0.000000
RS	45	1.558414	1.000000	462.212045	0.021452	0.000000
RS	46	1.665214	1.000000	441.143038	0.020474	0.000000
RS	47	1.778891	1.000000	418.088809	0.019404	0.000000
RS	48	1.899889	1.000000	393.289556	0.018253	0.000000
RS	49	2.028679	1.000000	367.030573	0.017034	0.000000
RS	50	2.165763	1.000000	339.637636	0.015763	0.000000
RS	51	2.311675	1.000000	311.470281	0.014456	0.000000
RS	52	2.466983	1.000000	282.913039	0.013130	0.000000
RS	53	2.632293	1.000000	254.364785	0.011805	0.000000
RS	54	2.808249	1.000000	226.226567	0.010499	0.000000
RS	55	2.995536	1.000000	198.888391	0.009231	0.000000
RS	56	3.194884	1.000000	172.715617	0.008016	0.000000
RS	57	3.407070	1.000000	148.035723	0.006870	0.000000
RS	58	3.632920	1.000000	125.126281	0.005807	0.000000
RS	59	3.873315	1.000000	104.204990	0.004836	0.000000
RS	60	4.129191	1.000000	85.422521	0.003965	0.000000
RS	61	4.401545	1.000000	68.858805	0.003196	0.000000
RS	62	4.691438	1.000000	54.523145	0.002530	0.000000
RS	63	5.000000	1.000000	152.552549	0.007080	0.000000
PA	4+25*2+4+6 0.102594388 0.020518878 5.000000000 1.000000000 1.000000000 1.000000000 1.000000000 1.000000000 1.000000000 1.000000000 1.000000000 1.000000000 1.000000000 1.000000000 1.000000000 1.000000000 1.000000000 1.000000000 1.000000000 1.000000000 1.000000000 1.000000000 1.000000000 1.000000000 1.000000000 1.000000000 1.000000000 1.000000000 1.000000000 1.000000000 1.000000000
//
IT	4387
RD	1
LK	-285399.129264
QD	-1778.424163 -> -787.765734
RI	0.0776828909
TR	0.088599	0.017510
MT	6.350117
MM	C_pi: 1.078240, n_recomb: 19841.638781
RS	0	0.000000	0.266546	497.817169	0.025090	0.000987
RS	1	0.006837	0.266546	517.965012	0.026105	0.010965
RS	2	0.014142	0.266546	537.954190	0.027112	0.024633
RS	3	0.021947	0.266546	557.635967	0.028104	0.029597
RS	4	0.030285	0.275519	558.360898	0.028141	0.031161
RS	5	0.039193	0.275519	576.971482	0.029079	0.031815
RS	6	0.048710	0.338161	486.303954	0.024509	0.031130
RS	7	0.058878	0.338161	503.696006	0.025386	0.029376
RS	8	0.069741	0.437618	403.852482	0.020354	0.027030
RS	9	0.081347	0.437618	419.838227	0.021159	0.024457
RS	10	0.093746	0.565006	338.569425	0.017064	0.021987
RS	11	0.106993	0.565006	353.096854	0.017796	0.019843
RS	12	0.121146	0.704250	295.729258	0.014904	0.018071
RS	13	0.136267	0.704250	309.054320	0.015576	0.016598
RS	14	0.152421	0.846931	268.715181	0.013543	0.015332
RS	15	0.169680	0.846931	281.145768	0.014169	0.014229
RS	16	0.188120	0.985691	252.793437	0.012741	0.013283
RS	17	0.207819	0.985691	264.600670	0.013336	0.012501
RS	18	0.228866	1.111169	245.655057	0.012381	0.011883
RS	19	0.251352	1.111169	257.068769	0.012956	0.011420
RS	20	0.275375	1.217693	245.378854	0.012367	0.011101
RS	21	0.301041	1.217693	256.563826	0.012931	0.010913
RS	22	0.328462	1.304298	250.276438	0.012614	0.010836
RS	23	0.357758	1.304298	261.319159	0.013170	0.010852
RS	24	0.389057	1.373042	258.947274	0.013051	0.010941
RS	25	0.422495	1.373042	269.853986	0.013600	0.011087
RS	26	0.458220	1.426411	270.378265	0.013627	0.011280
RS	27	0.496388	1.426411	281.078876	0.014166	0.011516
RS	28	0.537166	1.465938	283.909784	0.014309	0.011793
RS	29	0.580731	1.465938	294.258123	0.014830	0.012115
RS	30	0.627275	1.492771	298.971465	0.015068	0.012483
RS	31	0.677002	1.492771	308.736889	0.015560	0.012901
RS	32	0.730129	1.508636	314.798672	0.015866	0.013366
RS	33	0.786888	1.508636	323.655792	0.016312	0.013874
RS	34	0.847528	1.515972	330.317928	0.016648	0.014415
RS	35	0.912314	1.515972	337.845630	0.017027	0.014979
RS	36	0.981530	1.517384	344.203641	0.017348	0.015552
RS	37	1.055479	1.517384	349.900223	0.017635	0.016121
RS	38	1.134483	1.515083	355.007399	0.017892	0.016669
RS	39	1.218890	1.515083	358.323079	0.018059	0.017182
RS	40	1.309067	1.510826	361.250181	0.018207	0.017643
RS	41	1.405411	1.510826	361.638385	0.018226	0.018035
RS	42	1.508342	1.505887	361.559831	0.018222	0.018342
RS	43	1.618311	1.505887	358.545414	0.018070	0.018553
RS	44	1.735798	1.500986	354.857194	0.017884	0.018657
RS	45	1.861319	1.500986	348.113019	0.017545	0.018646
RS	46	1.995422	1.496465	340.488433	0.017160	0.018517
RS	47	2.138695	1.496465	329.913786	0.016627	0.018263
RS	48	2.291763	1.492574	318.323501	0.016043	0.017884
RS	49	2.455297	1.492574	304.117268	0.015327	0.017382
RS	50	2.630013	1.489589	288.875741	0.014559	0.016762
RS	51	2.816675	1.489589	271.586051	0.013688	0.016032
RS	52	3.016100	1.487786	253.394934	0.012771	0.015203
RS	53	3.229160	1.487786	233.919960	0.011789	0.014288
RS	54	3.456788	1.488401	213.714927	0.010771	0.013304
RS	55	3.699979	1.488401	193.270332	0.009741	0.012266
RS	56	3.959799	1.488401	172.801864	0.008709	0.011194
RS	57	4.237383	1.488401	152.632383	0.007693	0.010105
RS	58	4.533947	1.531886	129.675984	0.006536	0.009017
RS	59	4.850789	1.531886	112.198793	0.005655	0.007948
RS	60	5.189294	1.531886	95.688181	0.004823	0.006913
RS	61	5.550944	1.531886	80.360490	0.004050	0.005929
RS	62	5.937321	1.531886	66.387237	0.003346	0.005011
RS	63	6.350117	1.531886	217.775459	0.010976	0.017831
PA	4+25*2+4+6 0.088599213 0.017509817 6.350116730 0.266546249 0.275519371 0.338161469 0.437618256 0.565006256 0.704250336 0.846931458 0.985691071 1.111169338 1.217693329 1.304298401 1.373042464 1.426410675 1.465937614 1.492771149 1.508636236 1.515972137 1.517383516 1.515083194 1.510826111 1.505887091 1.500986040 1.496464908 1.492573619 1.489588857 1.487786293 1.488401353 1.531886041
//
IT	5230
RD	2
LK	-283919.529475
QD	-820.079129 -> -570.639970
RI	0.0991440889
TR	0.082638	0.016963
MT	7.018790
MM	C_pi: 1.134080, n_recomb: 20214.461781
RS	0	0.000000	0.227408	607.346358	0.030045	0.000895
RS	1	0.007005	0.227408	629.539319	0.031143	0.009545
RS	2	0.014500	0.227408	651.090906	0.032209	0.023194
RS	3	0.022521	0.227408	671.776774	0.033232	0.030770
RS	4	0.031103	0.197579	793.324602	0.039245	0.033779
RS	5	0.040287	0.197579	809.099127	0.040026	0.037167
RS	6	0.050113	0.244457	668.080384	0.033050	0.032566
RS	7	0.060629	0.244457	683.819905	0.033828	0.034096
RS	8	0.071880	0.335799	511.346967	0.025296	0.026957
RS	9	0.083920	0.335799	527.292299	0.026085	0.027138
RS	10	0.096803	0.469506	390.143060	0.019300	0.020983
RS	11	0.110589	0.469506	405.026544	0.020036	0.020926
RS	12	0.125341	0.632812	312.654006	0.015467	0.016786
RS	13	0.141125	0.632812	326.074381	0.016131	0.016826
RS	14	0.158016	0.818780	263.207650	0.013021	0.014019
RS	15	0.176089	0.818780	275.327515	0.013620	0.014025
RS	16	0.195428	1.018500	231.733620	0.011464	0.012044
RS	17	0.216123	1.018500	242.850474	0.012014	0.012057
RS	18	0.238266	1.213948	213.612260	0.010567	0.010749
RS	19	0.261961	1.213948	224.050919	0.011084	0.010867
RS	20	0.287316	1.388743	205.421607	0.010162	0.010095
RS	21	0.314447	1.388743	215.462613	0.010659	0.010353
RS	22	0.343478	1.534794	204.419519	0.010113	0.009977
RS	23	0.374543	1.534794	214.262714	0.010599	0.010351
RS	24	0.407783	1.652095	208.503282	0.010315	0.010235
RS	25	0.443353	1.652095	218.260280	0.010797	0.010670
RS	26	0.481413	1.743255	216.332131	0.010702	0.010713
RS	27	0.522140	1.743255	226.036564	0.011182	0.011174
RS	28	0.565720	1.809099	227.311256	0.011245	0.011341
RS	29	0.612352	1.809099	236.927825	0.011721	0.011833
RS	30	0.662251	1.849778	241.154306	0.011930	0.012134
RS	31	0.715646	1.849778	250.569206	0.012396	0.012682
RS	32	0.772780	1.867807	257.348908	0.012731	0.013128
RS	33	0.833916	1.867807	266.346322	0.013176	0.013740
RS	34	0.899335	1.868750	274.879275	0.013598	0.014304
RS	35	0.969337	1.868750	283.123247	0.014006	0.014944
RS	36	1.044242	1.859142	292.307003	0.014460	0.015563
RS	37	1.124394	1.859142	299.344105	0.014808	0.016173
RS	38	1.210160	1.844418	307.988593	0.015236	0.016771
RS	39	1.301934	1.844418	313.273670	0.015498	0.017290
RS	40	1.400137	1.828630	320.183607	0.015839	0.017786
RS	41	1.505219	1.828630	323.128799	0.015985	0.018144
RS	42	1.617661	1.814348	327.239306	0.016188	0.018461
RS	43	1.737980	1.814348	327.282636	0.016191	0.018606
RS	44	1.866727	1.802516	327.838331	0.016218	0.018695
RS	45	2.004492	1.802516	324.518062	0.016054	0.018604
RS	46	2.151907	1.793085	321.091445	0.015884	0.018448
RS	47	2.309649	1.793085	314.121438	0.015539	0.018117
RS	48	2.478440	1.785878	306.550486	0.015165	0.017714
RS	49	2.659055	1.785878	295.899381	0.014638	0.017153
RS	50	2.852321	1.780912	284.309912	0.014065	0.016521
RS	51	3.059126	1.780912	270.271572	0.013370	0.015759
RS	52	3.280416	1.778384	255.144722	0.012622	0.014931
RS	53	3.517208	1.778384	238.374661	0.011792	0.014012
RS	54	3.770586	1.780885	220.314014	0.010899	0.013030
RS	55	4.041713	1.780885	201.869121	0.009986	0.012011
RS	56	4.331832	1.780885	182.970059	0.009051	0.010963
RS	57	4.642273	1.780885	163.923930	0.008109	0.009903
RS	58	4.974460	1.880174	138.088410	0.006831	0.008619
RS	59	5.329916	1.880174	121.889652	0.006030	0.007651
RS	60	5.710270	1.880174	106.150836	0.005251	0.006706
RS	61	6.117268	1.880174	91.120771	0.004508	0.005798
RS	62	6.552776	1.880174	77.021242	0.003810	0.004941
RS	63	7.018790	1.880174	278.489893	0.013777	0.018569
PA	4+25*2+4+6 0.082637588 0.016963478 7.018789758 0.227407844 0.197578922 0.244457058 0.335798942 0.469506105 0.632811886 0.818779994 1.018499937 1.213947967 1.388742745 1.534793578 1.652094919 1.743255283 1.809098733 1.849778117 1.867807353 1.868749501 1.859141964 1.844418323 1.828629879 1.814347534 1.802515643 1.793085284 1.785878307 1.780912354 1.778383831 1.780884733 1.880173932
//
IT	4658
RD	3
LK	-283517.367323
QD	-621.241778 -> -515.659027
RI	0.0934366216
TR	0.078824	0.017047
MT	7.413540
MM	C_pi: 1.210914, n_recomb: 21675.282596
RS	0	0.000000	0.255545	587.597412	0.027109	0.000773
RS	1	0.007097	0.255545	611.499468	0.028212	0.008167
RS	2	0.014697	0.255545	635.079778	0.029300	0.020268
RS	3	0.022836	0.255545	658.133148	0.030363	0.027277
RS	4	0.031553	0.182527	945.747301	0.043633	0.035542
RS	5	0.040889	0.182527	960.709658	0.044323	0.039091
RS	6	0.050887	0.218863	814.762945	0.037589	0.034371
RS	7	0.061595	0.218863	829.568930	0.038273	0.036718
RS	8	0.073062	0.303181	612.277638	0.028248	0.028064
RS	9	0.085344	0.303181	628.866209	0.029013	0.029073
RS	10	0.098497	0.436185	450.781284	0.020797	0.021385
RS	11	0.112583	0.436185	466.954935	0.021543	0.021976
RS	12	0.127669	0.607483	348.297752	0.016069	0.016788
RS	13	0.143825	0.607483	362.935474	0.016744	0.017321
RS	14	0.161129	0.813453	282.966888	0.013055	0.013797
RS	15	0.179660	0.813453	296.031990	0.013658	0.014182
RS	16	0.199506	1.047451	240.813754	0.011110	0.011689
RS	17	0.220760	1.047451	252.588618	0.011653	0.011981
RS	18	0.243523	1.286767	215.811671	0.009957	0.010326
RS	19	0.267901	1.286767	226.685971	0.010458	0.010652
RS	20	0.294009	1.506215	203.457975	0.009387	0.009658
RS	21	0.321970	1.506215	213.800954	0.009864	0.010078
RS	22	0.351915	1.691052	200.075377	0.009231	0.009564
RS	23	0.383985	1.691052	210.166711	0.009696	0.010069
RS	24	0.418331	1.839662	202.832152	0.009358	0.009865
RS	25	0.455115	1.839662	212.844239	0.009820	0.010403
RS	26	0.494509	1.955259	209.983994	0.009688	0.010385
RS	27	0.536698	1.955259	219.998763	0.010150	0.010921
RS	28	0.581881	2.037570	220.945441	0.010193	0.011050
RS	29	0.630271	2.037570	230.975745	0.010656	0.011591
RS	30	0.682095	2.084622	235.679188	0.010873	0.011885
RS	31	0.737596	2.084622	245.661303	0.011334	0.012461
RS	32	0.797036	2.099007	253.849584	0.011711	0.012939
RS	33	0.860694	2.099007	263.607531	0.012162	0.013562
RS	34	0.928870	2.089490	274.364561	0.012658	0.014192
RS	35	1.001884	2.089490	283.576188	0.013083	0.014829
RS	36	1.080079	2.066925	295.486382	0.013632	0.015528
RS	37	1.163824	2.066925	303.678764	0.014010	0.016120
RS	38	1.253511	2.040013	315.196265	0.014542	0.016796
RS	39	1.349563	2.040013	321.774893	0.014845	0.017280
RS	40	1.452432	2.014807	331.360701	0.015287	0.017837
RS	41	1.562600	2.014807	335.668941	0.015486	0.018150
RS	42	1.680587	1.994695	342.001267	0.015778	0.018500
RS	43	1.806946	1.994695	343.401795	0.015843	0.018594
RS	44	1.942273	1.980258	345.645989	0.015947	0.018694
RS	45	2.087203	1.980258	343.600431	0.015852	0.018556
RS	46	2.242418	1.970496	341.379559	0.015750	0.018399
RS	47	2.408648	1.970496	335.520199	0.015479	0.018032
RS	48	2.586674	1.964366	328.732087	0.015166	0.017629
RS	49	2.777334	1.964366	318.938942	0.014714	0.017050
RS	50	2.981524	1.961364	307.720447	0.014197	0.016423
RS	51	3.200205	1.961364	294.198323	0.013573	0.015662
RS	52	3.434404	1.961468	279.000676	0.012872	0.014845
RS	53	3.685223	1.961468	262.330986	0.012103	0.013940
RS	54	3.953842	1.969558	243.457566	0.011232	0.012964
RS	55	4.241523	1.969558	224.715039	0.010367	0.011969
RS	56	4.549620	1.969558	205.239209	0.009469	0.010947
RS	57	4.879581	1.969558	185.345905	0.008551	0.009910
RS	58	5.232957	2.131197	153.909798	0.007101	0.008448
RS	59	5.611411	2.131197	137.609780	0.006349	0.007555
RS	60	6.016721	2.131197	121.470413	0.005604	0.006675
RS	61	6.450795	2.131197	105.763403	0.004879	0.005821
RS	62	6.915673	2.131197	90.744770	0.004187	0.005007
RS	63	7.413540	2.131197	351.459537	0.016215	0.019774
PA	4+25*2+4+6 0.078823964 0.017047076 7.413540455 0.255544732 0.182526892 0.218862848 0.303180609 0.436185453 0.607483141 0.813453039 1.047451018 1.286767409 1.506215111 1.691051611 1.839662244 1.955258664 2.037570393 2.084622050 2.099006796 2.089490118 2.066925248 2.040012756 2.014807008 1.994694623 1.980258136 1.970495520 1.964366334 1.961364210 1.961467981 1.969558215 2.131196950
//
IT	4859
RD	4
LK	-283326.808379
QD	-554.257612 -> -482.437081
RI	0.0792621749
TR	0.075809	0.017326
MT	7.693107
MM	C_pi: 1.285810, n_recomb: 23373.155371
RS	0	0.000000	0.304646	536.861878	0.022969	0.000666
RS	1	0.007159	0.304646	561.498580	0.024023	0.007045
RS	2	0.014830	0.304646	586.246514	0.025082	0.017650
RS	3	0.023050	0.304646	610.946817	0.026139	0.023625
RS	4	0.031859	0.181434	1055.839091	0.045173	0.036731
RS	5	0.041298	0.181434	1072.174938	0.045872	0.039750
RS	6	0.051413	0.210210	939.914565	0.040213	0.035824
RS	7	0.062252	0.210210	954.925928	0.040856	0.038275
RS	8	0.073867	0.289575	707.261542	0.030260	0.029156
RS	9	0.086314	0.289575	724.979338	0.031018	0.030437
RS	10	0.099651	0.421256	513.137493	0.021954	0.021958
RS	11	0.113943	0.421256	530.954796	0.022716	0.022791
RS	12	0.129259	0.595822	389.661232	0.016671	0.017025
RS	13	0.145670	0.595822	405.872403	0.017365	0.017759
RS	14	0.163257	0.812588	310.655988	0.013291	0.013825
RS	15	0.182103	0.812588	325.049066	0.013907	0.014376
RS	16	0.202297	1.068191	259.105485	0.011086	0.011575
RS	17	0.223938	1.068191	271.941675	0.011635	0.011991
RS	18	0.247127	1.337283	228.174561	0.009762	0.010126
RS	19	0.271977	1.337283	239.901478	0.010264	0.010542
RS	20	0.298605	1.587531	212.537932	0.009093	0.009421
RS	21	0.327140	1.587531	223.609271	0.009567	0.009907
RS	22	0.357717	1.798540	207.634104	0.008883	0.009321
RS	23	0.390484	1.798540	218.403034	0.009344	0.009875
RS	24	0.425596	1.967963	209.862114	0.008979	0.009627
RS	25	0.463221	1.967963	220.550332	0.009436	0.010202
RS	26	0.503540	2.100226	217.033293	0.009286	0.010153
RS	27	0.546745	2.100226	227.755162	0.009744	0.010713
RS	28	0.593043	2.193952	228.568878	0.009779	0.010823
RS	29	0.642656	2.193952	239.367674	0.010241	0.011375
RS	30	0.695820	2.244491	244.700662	0.010469	0.011674
RS	31	0.752789	2.244491	255.544586	0.010933	0.012251
RS	32	0.813837	2.253891	265.282189	0.011350	0.012763
RS	33	0.879256	2.253891	276.015849	0.011809	0.013380
RS	34	0.949357	2.233952	289.093448	0.012369	0.014070
RS	35	1.024476	2.233952	299.386381	0.012809	0.014694
RS	36	1.104974	2.199735	314.005965	0.013434	0.015465
RS	37	1.191233	2.199735	323.341835	0.013834	0.016040
RS	38	1.283668	2.162940	337.526705	0.014441	0.016782
RS	39	1.382719	2.162940	345.240533	0.014771	0.017247
RS	40	1.488862	2.131244	357.051966	0.015276	0.017851
RS	41	1.602603	2.131244	362.406495	0.015505	0.018144
RS	42	1.724486	2.108508	370.245371	0.015841	0.018517
RS	43	1.855094	2.108508	372.531538	0.015938	0.018596
RS	44	1.995052	2.094685	375.520956	0.016066	0.018698
RS	45	2.145029	2.094685	374.145396	0.016007	0.018551
RS	46	2.305742	2.087633	372.038818	0.015917	0.018385
RS	47	2.477960	2.087633	366.590137	0.015684	0.018019
RS	48	2.662507	2.085320	359.438247	0.015378	0.017606
RS	49	2.860264	2.085320	349.757476	0.014964	0.017040
RS	50	3.072179	2.086650	337.792159	0.014452	0.016408
RS	51	3.299263	2.086650	324.050655	0.013864	0.015667
RS	52	3.542604	2.091373	307.761482	0.013167	0.014851
RS	53	3.803365	2.091373	290.521094	0.012430	0.013971
RS	54	4.082792	2.107265	269.861648	0.011546	0.012986
RS	55	4.382223	2.107265	250.279391	0.010708	0.012019
RS	56	4.703088	2.107265	229.730286	0.009829	0.011022
RS	57	5.046924	2.107265	208.544777	0.008922	0.010006
RS	58	5.415373	2.334542	170.367548	0.007289	0.008363
RS	59	5.810198	2.334542	153.770986	0.006579	0.007534
RS	60	6.233287	2.334542	137.096422	0.005866	0.006708
RS	61	6.686664	2.334542	120.631338	0.005161	0.005899
RS	62	7.172496	2.334542	104.656753	0.004478	0.005118
RS	63	7.693107	2.334542	427.801120	0.018303	0.021132
PA	4+25*2+4+6 0.075808644 0.017325687 7.693107356 0.304645504 0.181434432 0.210209626 0.289575010 0.421255556 0.595822091 0.812588056 1.068191118 1.337283329 1.587531186 1.798540007 1.967963464 2.100226343 2.193951573 2.244491131 2.253890660 2.233952395 2.199735158 2.162939665 2.131243508 2.108507863 2.094685059 2.087633082 2.085320191 2.086650480 2.091372847 2.107265154 2.334542177
//
IT	4344
RD	5
LK	-283189.290023
QD	-512.163021 -> -452.508224
RI	0.0659879171
TR	0.073199	0.017665
MT	7.918932
MM	C_pi: 1.353766, n_recomb: 25069.653932
RS	0	0.000000	0.364340	485.258951	0.019356	0.000579
RS	1	0.007207	0.364340	509.714138	0.020332	0.006139
RS	2	0.014934	0.364340	534.614254	0.021325	0.015485
RS	3	0.023217	0.364340	559.846614	0.022332	0.020554
RS	4	0.032098	0.184378	1141.977630	0.045552	0.037549
RS	5	0.041619	0.184378	1160.628330	0.046296	0.039930
RS	6	0.051825	0.207460	1047.737551	0.041793	0.036882
RS	7	0.062768	0.207460	1063.641797	0.042427	0.039238
RS	8	0.074499	0.283242	794.148032	0.031678	0.030047
RS	9	0.087075	0.283242	813.209166	0.032438	0.031418
RS	10	0.100558	0.413882	572.560395	0.022839	0.022480
RS	11	0.115013	0.413882	592.095606	0.023618	0.023415
RS	12	0.130510	0.590119	430.882655	0.017187	0.017290
RS	13	0.147123	0.590119	448.728920	0.017899	0.018117
RS	14	0.164934	0.813583	339.750542	0.013552	0.013919
RS	15	0.184028	0.813583	355.550658	0.014183	0.014555
RS	16	0.204498	1.084398	279.613298	0.011153	0.011545
RS	17	0.226444	1.084398	293.605437	0.011712	0.012027
RS	18	0.249972	1.375686	243.251505	0.009703	0.010017
RS	19	0.275195	1.375686	255.935616	0.010209	0.010478
RS	20	0.302236	1.649090	224.724240	0.008964	0.009271
RS	21	0.331227	1.649090	236.635496	0.009439	0.009786
RS	22	0.362306	1.879375	218.632631	0.008721	0.009154
RS	23	0.395626	1.879375	230.194398	0.009182	0.009727
RS	24	0.431346	2.063984	220.602673	0.008800	0.009452
RS	25	0.469642	2.063984	232.080676	0.009257	0.010039
RS	26	0.510697	2.208983	227.978297	0.009094	0.009968
RS	27	0.554711	2.208983	239.512093	0.009554	0.010534
RS	28	0.601898	2.311916	240.197585	0.009581	0.010629
RS	29	0.652485	2.311916	251.853808	0.010046	0.011182
RS	30	0.706719	2.365080	257.799410	0.010283	0.011482
RS	31	0.764861	2.365080	269.572646	0.010753	0.012054
RS	32	0.827193	2.369591	280.849227	0.011203	0.012594
RS	33	0.894018	2.369591	292.599738	0.011671	0.013202
RS	34	0.965659	2.340032	307.993993	0.012286	0.013940
RS	35	1.042464	2.340032	319.376874	0.012740	0.014556
RS	36	1.124804	2.295505	336.672741	0.013429	0.015385
RS	37	1.213078	2.295505	347.120426	0.013846	0.015952
RS	38	1.307715	2.250490	363.865806	0.014514	0.016747
RS	39	1.409172	2.250490	372.635553	0.014864	0.017206
RS	40	1.517942	2.214030	386.459853	0.015415	0.017847
RS	41	1.634550	2.214030	392.730592	0.015666	0.018139
RS	42	1.759563	2.190264	401.750446	0.016025	0.018527
RS	43	1.893586	2.190264	404.745237	0.016145	0.018611
RS	44	2.037269	2.178466	408.061131	0.016277	0.018709
RS	45	2.191307	2.178466	407.143530	0.016240	0.018573
RS	46	2.356446	2.175357	404.684518	0.016142	0.018394
RS	47	2.533488	2.175357	399.417631	0.015932	0.018047
RS	48	2.723290	2.177915	391.437784	0.015614	0.017620
RS	49	2.926771	2.177915	381.645168	0.015223	0.017078
RS	50	3.144917	2.184462	368.511167	0.014699	0.016437
RS	51	3.378785	2.184462	354.352819	0.014135	0.015724
RS	52	3.629510	2.194538	336.618766	0.013427	0.014902
RS	53	3.898304	2.194538	318.656896	0.012711	0.014050
RS	54	4.186471	2.219084	295.878682	0.011802	0.013047
RS	55	4.495407	2.219084	275.377652	0.010985	0.012109
RS	56	4.826608	2.219084	253.698655	0.010120	0.011136
RS	57	5.181680	2.219084	231.186893	0.009222	0.010139
RS	58	5.562343	2.513702	185.750541	0.007409	0.008316
RS	59	5.970441	2.513702	168.933061	0.006739	0.007543
RS	60	6.407951	2.513702	151.827222	0.006056	0.006765
RS	61	6.876994	2.513702	134.729864	0.005374	0.005993
RS	62	7.379842	2.513702	117.939526	0.004704	0.005241
RS	63	7.918932	2.513702	504.466895	0.020123	0.022532
PA	4+25*2+4+6 0.073198930 0.017664682 7.918931564 0.364339638 0.184378008 0.207460360 0.283241551 0.413881607 0.590119433 0.813583085 1.084397719 1.375686149 1.649089926 1.879374962 2.063984112 2.208982542 2.311916308 2.365079637 2.369590593 2.340032409 2.295505336 2.250490086 2.214029889 2.190264181 2.178466264 2.175356841 2.177914823 2.184462221 2.194538392 2.219084295 2.513702381
//
IT	5150
RD	6
LK	-283072.976973
QD	-476.761563 -> -424.202625
RI	0.0552954519
TR	0.070852	0.018015
MT	8.116615
MM	C_pi: 1.415962, n_recomb: 26720.831698
RS	0	0.000000	0.431137	439.904170	0.016463	0.000507
RS	1	0.007249	0.431137	463.675088	0.017353	0.005395
RS	2	0.015023	0.431137	488.116203	0.018267	0.013696
RS	3	0.023360	0.431137	513.153006	0.019204	0.018056
RS	4	0.032302	0.188529	1214.511222	0.045452	0.038137
RS	5	0.041893	0.188529	1235.795927	0.046248	0.039931
RS	6	0.052178	0.207260	1142.448876	0.042755	0.037631
RS	7	0.063209	0.207260	1159.655768	0.043399	0.039851
RS	8	0.075039	0.280350	873.654166	0.032696	0.030745
RS	9	0.087727	0.280350	894.171460	0.033463	0.032150
RS	10	0.101335	0.410330	628.278297	0.023513	0.022922
RS	11	0.115929	0.410330	649.531471	0.024308	0.023904
RS	12	0.131581	0.587681	470.488693	0.017608	0.017537
RS	13	0.148368	0.587681	489.955304	0.018336	0.018412
RS	14	0.166371	0.815856	368.426953	0.013788	0.014029
RS	15	0.185680	0.815856	385.631301	0.014432	0.014716
RS	16	0.206388	1.098433	300.318242	0.011239	0.011550
RS	17	0.228597	1.098433	315.475338	0.011806	0.012071
RS	18	0.252416	1.407695	258.861206	0.009688	0.009951
RS	19	0.277961	1.407695	272.518695	0.010199	0.010437
RS	20	0.305358	1.700033	237.667390	0.008894	0.009166
RS	21	0.334741	1.700033	250.439457	0.009372	0.009694
RS	22	0.366254	1.945884	230.549845	0.008628	0.009029
RS	23	0.400052	1.945884	242.928023	0.009091	0.009607
RS	24	0.436299	2.142853	232.357089	0.008696	0.009312
RS	25	0.475173	2.142853	244.647816	0.009156	0.009901
RS	26	0.516866	2.298793	239.963490	0.008980	0.009812
RS	27	0.561580	2.298793	252.327552	0.009443	0.010376
RS	28	0.609536	2.410185	252.834343	0.009462	0.010456
RS	29	0.660968	2.410185	265.358477	0.009931	0.011005
RS	30	0.716128	2.466000	271.848041	0.010174	0.011304
RS	31	0.775287	2.466000	284.551984	0.010649	0.011870
RS	32	0.838734	2.466121	297.310882	0.011127	0.012430
RS	33	0.906780	2.466121	310.070803	0.011604	0.013029
RS	34	0.979758	2.427718	327.746899	0.012266	0.013808
RS	35	1.058026	2.427718	340.203418	0.012732	0.014417
RS	36	1.141968	2.373807	360.147929	0.013478	0.015295
RS	37	1.231994	2.373807	371.680742	0.013910	0.015859
RS	38	1.328546	2.321514	390.940566	0.014631	0.016699
RS	39	1.432096	2.321514	400.726973	0.014997	0.017159
RS	40	1.543153	2.281089	416.480868	0.015586	0.017831
RS	41	1.662260	2.281089	423.614956	0.015853	0.018131
RS	42	1.790001	2.256865	433.687728	0.016230	0.018531
RS	43	1.927001	2.256865	437.326510	0.016367	0.018630
RS	44	2.073932	2.247470	440.802008	0.016497	0.018723
RS	45	2.231513	2.247470	440.271289	0.016477	0.018608
RS	46	2.400517	2.248544	437.277355	0.016365	0.018415
RS	47	2.581771	2.248544	432.122409	0.016172	0.018094
RS	48	2.776164	2.256123	423.141337	0.015836	0.017653
RS	49	2.984648	2.256123	413.176745	0.015463	0.017140
RS	50	3.208244	2.267980	398.726552	0.014922	0.016488
RS	51	3.448048	2.267980	384.109323	0.014375	0.015804
RS	52	3.705235	2.283475	364.816462	0.013653	0.014975
RS	53	3.981064	2.283475	346.116688	0.012953	0.014151
RS	54	4.276887	2.316785	321.104056	0.012017	0.013127
RS	55	4.594154	2.316785	299.704128	0.011216	0.012218
RS	56	4.934418	2.316785	276.927040	0.010364	0.011267
RS	57	5.299347	2.316785	253.131765	0.009473	0.010286
RS	58	5.690728	2.679672	200.115963	0.007489	0.008288
RS	59	6.110479	2.679672	183.170433	0.006855	0.007565
RS	60	6.560657	2.679672	165.744426	0.006203	0.006829
RS	61	7.043467	2.679672	148.139374	0.005544	0.006091
RS	62	7.561274	2.679672	130.665805	0.004890	0.005365
RS	63	8.116615	2.679672	581.585376	0.021765	0.023932
PA	4+25*2+4+6 0.070852293 0.018015305 8.116614853 0.431136652 0.188528806 0.207259740 0.280349644 0.410329627 0.587681463 0.815856452 1.098433433 1.407695265 1.700032653 1.945884062 2.142852707 2.298793242 2.410184922 2.466000432 2.466121248 2.427717569 2.373807371 2.321514086 2.281088912 2.256865266 2.247469921 2.248543943 2.256123118 2.267980335 2.283475110 2.316784648 2.679671575
//
IT	5182
RD	7
LK	-282969.991416
QD	-444.953093 -> -397.819552
RI	0.0469146688
TR	0.068706	0.018359
MT	8.297490
MM	C_pi: 1.474068, n_recomb: 28325.984747
RS	0	0.000000	0.503796	401.278532	0.014166	0.000448
RS	1	0.007286	0.503796	424.139975	0.014974	0.004775
RS	2	0.015102	0.503796	447.816922	0.015809	0.012197
RS	3	0.023488	0.503796	472.264638	0.016672	0.016010
RS	4	0.032485	0.192941	1279.062433	0.045155	0.038578
RS	5	0.042138	0.192941	1303.052434	0.046002	0.039868
RS	6	0.052494	0.208333	1227.379253	0.043331	0.038154
RS	7	0.063604	0.208333	1246.148816	0.043993	0.040243
RS	8	0.075524	0.279306	947.217341	0.033440	0.031292
RS	9	0.088312	0.279306	969.262350	0.034218	0.032712
RS	10	0.102032	0.408912	680.749744	0.024033	0.023292
RS	11	0.116752	0.408912	703.705689	0.024843	0.024303
RS	12	0.132544	0.587152	508.409784	0.017949	0.017761
RS	13	0.149486	0.587152	529.468118	0.018692	0.018664
RS	14	0.167663	0.818931	396.332684	0.013992	0.014143
RS	15	0.187165	0.818931	414.920854	0.014648	0.014862
RS	16	0.208087	1.111185	320.712408	0.011322	0.011573
RS	17	0.230533	1.111185	337.022526	0.011898	0.012121
RS	18	0.254615	1.435846	274.386617	0.009687	0.009910
RS	19	0.280451	1.435846	289.010099	0.010203	0.010411
RS	20	0.308170	1.744630	250.656450	0.008849	0.009088
RS	21	0.337908	1.744630	264.284514	0.009330	0.009621
RS	22	0.369813	2.004028	242.585014	0.008564	0.008929
RS	23	0.404043	2.004028	255.775878	0.009030	0.009507
RS	24	0.440766	2.211970	244.247434	0.008623	0.009195
RS	25	0.480165	2.211970	257.346144	0.009085	0.009781
RS	26	0.522434	2.378174	252.045361	0.008898	0.009674
RS	27	0.567783	2.378174	265.231400	0.009364	0.010235
RS	28	0.616436	2.498005	265.483582	0.009372	0.010298
RS	29	0.668634	2.498005	278.862234	0.009845	0.010841
RS	30	0.724635	2.556904	285.805717	0.010090	0.011137
RS	31	0.784716	2.556904	299.422396	0.010571	0.011695
RS	32	0.849174	2.553257	313.585989	0.011071	0.012270
RS	33	0.918328	2.553257	327.335170	0.011556	0.012862
RS	34	0.992521	2.506654	347.245057	0.012259	0.013674
RS	35	1.072120	2.506654	360.755608	0.012736	0.014277
RS	36	1.157517	2.443967	383.326837	0.013533	0.015199
RS	37	1.249137	2.443967	395.927122	0.013978	0.015761
RS	38	1.347432	2.384908	417.688720	0.014746	0.016642
RS	39	1.452888	2.384908	428.476110	0.015127	0.017107
RS	40	1.566028	2.340835	446.145409	0.015750	0.017807
RS	41	1.687410	2.340835	454.128667	0.016032	0.018118
RS	42	1.817637	2.316237	465.231226	0.016424	0.018531
RS	43	1.957351	2.316237	469.501274	0.016575	0.018647
RS	44	2.107244	2.309144	473.101891	0.016702	0.018738
RS	45	2.268059	2.309144	472.947798	0.016697	0.018646
RS	46	2.440590	2.314204	469.378376	0.016571	0.018443
RS	47	2.625691	2.314204	464.329521	0.016392	0.018148
RS	48	2.824278	2.326553	454.313037	0.016039	0.017697
RS	49	3.037334	2.326553	444.176935	0.015681	0.017212
RS	50	3.265912	2.343460	428.385956	0.015123	0.016551
RS	51	3.511144	2.343460	413.318733	0.014592	0.015896
RS	52	3.774243	2.364137	392.451210	0.013855	0.015061
RS	53	4.056511	2.364137	373.033295	0.013169	0.014263
RS	54	4.359344	2.405968	345.754964	0.012206	0.013218
RS	55	4.684241	2.405968	323.491313	0.011420	0.012334
RS	56	5.032809	2.405968	299.657471	0.010579	0.011403
RS	57	5.406773	2.405968	274.625111	0.009695	0.010438
RS	58	5.807982	2.837600	213.775779	0.007547	0.008270
RS	59	6.238424	2.837600	196.772126	0.006947	0.007591
RS	60	6.700225	2.837600	179.109416	0.006323	0.006894
RS	61	7.195673	2.837600	161.090278	0.005687	0.006187
RS	62	7.727218	2.837600	143.033192	0.005050	0.005485
RS	63	8.297490	2.837600	659.803814	0.023293	0.025316
PA	4+25*2+4+6 0.068705695 0.018358765 8.297489620 0.503795695 0.192941337 0.208332530 0.279306464 0.408912263 0.587152111 0.818930767 1.111185232 1.435845787 1.744629944 2.004027633 2.211969769 2.378174235 2.498004913 2.556903649 2.553256508 2.506653767 2.443967141 2.384907749 2.340835079 2.316236860 2.309143870 2.314203744 2.326552735 2.343459566 2.364137078 2.405968316 2.837599581
//
IT	3886
RD	8
LK	-282877.493364
QD	-416.100746 -> -373.534832
RI	0.0403024593
TR	0.066726	0.018688
MT	8.466767
MM	C_pi: 1.529224, n_recomb: 29890.785424
RS	0	0.000000	0.582046	368.299257	0.012321	0.000398
RS	1	0.007320	0.582046	390.166673	0.013053	0.004249
RS	2	0.015175	0.582046	412.940429	0.013815	0.010920
RS	3	0.023606	0.582046	436.598649	0.014606	0.014305
RS	4	0.032653	0.197276	1338.625538	0.044784	0.038918
RS	5	0.042363	0.197276	1365.299615	0.045676	0.039786
RS	6	0.052784	0.210115	1304.794694	0.043652	0.038511
RS	7	0.063967	0.210115	1325.302975	0.044338	0.040486
RS	8	0.075969	0.279337	1016.097944	0.033994	0.031725
RS	9	0.088850	0.279337	1039.720262	0.034784	0.033158
RS	10	0.102673	0.408740	730.615182	0.024443	0.023607
RS	11	0.117508	0.408740	755.256891	0.025267	0.024637
RS	12	0.133429	0.587733	544.910449	0.018230	0.017963
RS	13	0.150516	0.587733	567.532896	0.018987	0.018885
RS	14	0.168853	0.822390	423.517452	0.014169	0.014255
RS	15	0.188532	0.822390	443.468062	0.014836	0.014999
RS	16	0.209652	1.122893	340.726556	0.011399	0.011606
RS	17	0.232318	1.122893	358.174548	0.011983	0.012174
RS	18	0.256643	1.461191	289.681980	0.009691	0.009884
RS	19	0.282748	1.461191	305.259021	0.010212	0.010396
RS	20	0.310764	1.784794	263.488406	0.008815	0.009027
RS	21	0.340831	1.784794	277.961102	0.009299	0.009563
RS	22	0.373099	2.056555	254.485886	0.008514	0.008848
RS	23	0.407729	2.056555	268.477949	0.008982	0.009423
RS	24	0.444893	2.274799	255.981982	0.008564	0.009094
RS	25	0.484778	2.274799	269.875557	0.009029	0.009676
RS	26	0.527582	2.451140	263.901303	0.008829	0.009551
RS	27	0.573519	2.451140	277.892737	0.009297	0.010106
RS	28	0.622819	2.579746	277.800834	0.009294	0.010152
RS	29	0.675728	2.579746	292.013161	0.009769	0.010689
RS	30	0.732509	2.642337	299.310123	0.010013	0.010977
RS	31	0.793447	2.642337	313.815669	0.010499	0.011528
RS	32	0.858845	2.635559	329.296683	0.011017	0.012114
RS	33	0.929030	2.635559	344.011524	0.011509	0.012699
RS	34	1.004352	2.581315	366.096048	0.012248	0.013538
RS	35	1.085188	2.581315	380.641263	0.012734	0.014138
RS	36	1.171941	2.510282	405.814651	0.013577	0.015097
RS	37	1.265043	2.510282	419.470230	0.014033	0.015660
RS	38	1.364961	2.444737	443.735669	0.014845	0.016578
RS	39	1.472193	2.444737	455.520269	0.015239	0.017048
RS	40	1.587273	2.397109	475.123602	0.015895	0.017775
RS	41	1.710777	2.397109	483.960450	0.016191	0.018098
RS	42	1.843321	2.372017	496.121711	0.016598	0.018524
RS	43	1.985568	2.372017	501.034503	0.016762	0.018659
RS	44	2.138226	2.366944	504.791964	0.016888	0.018751
RS	45	2.302058	2.366944	505.031694	0.016896	0.018682
RS	46	2.477883	2.375616	500.919926	0.016758	0.018472
RS	47	2.666577	2.375616	495.998745	0.016594	0.018204
RS	48	2.869084	2.392335	484.980255	0.016225	0.017745
RS	49	3.086413	2.392335	474.697501	0.015881	0.017288
RS	50	3.319650	2.413895	457.599723	0.015309	0.016621
RS	51	3.569960	2.413895	442.109693	0.014791	0.015993
RS	52	3.838592	2.439392	419.697212	0.014041	0.015152
RS	53	4.126887	2.439392	399.590656	0.013368	0.014379
RS	54	4.436284	2.489345	370.053322	0.012380	0.013315
RS	55	4.768328	2.489345	346.959457	0.011608	0.012454
RS	56	5.124678	2.489345	322.105484	0.010776	0.011541
RS	57	5.507111	2.489345	295.874812	0.009899	0.010590
RS	58	5.917537	2.989866	226.969071	0.007593	0.008258
RS	59	6.358005	2.989866	209.956648	0.007024	0.007620
RS	60	6.830715	2.989866	192.117435	0.006427	0.006957
RS	61	7.338026	2.989866	173.752790	0.005813	0.006280
RS	62	7.882470	2.989866	155.186130	0.005192	0.005600
RS	63	8.466767	2.989866	739.572521	0.024742	0.026673
PA	4+25*2+4+6 0.066725791 0.018688184 8.466766714 0.582046287 0.197276084 0.210114702 0.279337362 0.408739897 0.587732781 0.822390177 1.122892895 1.461191387 1.784794287 2.056554770 2.274799080 2.451140450 2.579745812 2.642337300 2.635558668 2.581314841 2.510281603 2.444736506 2.397109274 2.372016901 2.366944258 2.375615633 2.392334934 2.413894586 2.439391678 2.489344506 2.989866120
//
IT	5030
RD	9
LK	-282793.900532
QD	-389.904281 -> -351.306004
RI	0.0349926761
TR	0.064891	0.019001
MT	8.627089
MM	C_pi: 1.582136, n_recomb: 31420.234537
RS	0	0.000000	0.666180	339.723448	0.010812	0.000356
RS	1	0.007351	0.666180	360.575432	0.011476	0.003798
RS	2	0.015243	0.666180	382.387636	0.012170	0.009817
RS	3	0.023715	0.666180	405.155722	0.012895	0.012857
RS	4	0.032810	0.201424	1394.758312	0.044390	0.039186
RS	5	0.042573	0.201424	1424.065547	0.045323	0.039703
RS	6	0.053054	0.212331	1376.179741	0.043799	0.038746
RS	7	0.064306	0.212331	1398.553422	0.044511	0.040624
RS	8	0.076384	0.280027	1081.245107	0.034412	0.032074
RS	9	0.089351	0.280027	1106.480635	0.035216	0.033518
RS	10	0.103271	0.409303	778.436296	0.024775	0.023881
RS	11	0.118214	0.409303	804.747677	0.025612	0.024927
RS	12	0.134255	0.588932	580.287853	0.018469	0.018150
RS	13	0.151476	0.588932	604.450698	0.019238	0.019085
RS	14	0.169963	0.825919	450.125340	0.014326	0.014366
RS	15	0.189809	0.825919	471.420040	0.015004	0.015129
RS	16	0.211114	1.133581	360.416004	0.011471	0.011646
RS	17	0.233985	1.133581	378.988367	0.012062	0.012229
RS	18	0.258537	1.484179	304.748905	0.009699	0.009870
RS	19	0.284894	1.484179	321.267540	0.010225	0.010390
RS	20	0.313189	1.821433	276.124776	0.008788	0.008980
RS	21	0.343564	1.821433	291.430102	0.009275	0.009517
RS	22	0.376172	2.104790	266.186332	0.008472	0.008779
RS	23	0.411177	2.104790	280.966670	0.008942	0.009351
RS	24	0.448755	2.333025	267.472781	0.008513	0.009006
RS	25	0.489096	2.333025	282.146129	0.008980	0.009582
RS	26	0.532403	2.519622	275.430755	0.008766	0.009439
RS	27	0.578893	2.519622	290.208927	0.009236	0.009989
RS	28	0.628800	2.657489	289.678009	0.009219	0.010015
RS	29	0.682377	2.657489	304.701287	0.009698	0.010546
RS	30	0.739892	2.724437	312.248807	0.009938	0.010825
RS	31	0.801635	2.724437	327.617898	0.010427	0.011369
RS	32	0.867918	2.715166	344.321895	0.010959	0.011961
RS	33	0.939073	2.715166	359.977966	0.011457	0.012541
RS	34	1.015458	2.653769	384.170806	0.012227	0.013403
RS	35	1.097459	2.653769	399.731681	0.012722	0.013999
RS	36	1.185489	2.574713	427.478008	0.013605	0.014991
RS	37	1.279989	2.574713	442.179079	0.014073	0.015555
RS	38	1.381437	2.502852	468.952651	0.014925	0.016506
RS	39	1.490342	2.502852	481.735820	0.015332	0.016983
RS	40	1.607254	2.451664	503.305259	0.016019	0.017737
RS	41	1.732759	2.451664	513.008234	0.016327	0.018071
RS	42	1.867492	2.425885	526.281161	0.016750	0.018512
RS	43	2.012129	2.425885	531.858769	0.016927	0.018665
RS	44	2.167398	2.422492	535.838160	0.017054	0.018760
RS	45	2.334082	2.422492	536.500697	0.017075	0.018715
RS	46	2.513020	2.434360	531.914454	0.016929	0.018502
RS	47	2.705112	2.434360	527.154069	0.016778	0.018259
RS	48	2.911325	2.455002	515.202228	0.016397	0.017795
RS	49	3.132698	2.455002	504.807166	0.016066	0.017365
RS	50	3.370344	2.480778	486.465176	0.015483	0.016694
RS	51	3.625461	2.480778	470.585671	0.014977	0.016091
RS	52	3.899332	2.510694	446.679074	0.014216	0.015247
RS	53	4.193336	2.510694	425.915120	0.013555	0.014496
RS	54	4.508954	2.568308	394.144029	0.012544	0.013414
RS	55	4.847773	2.568308	370.249270	0.011784	0.012574
RS	56	5.211501	2.568308	344.406037	0.010961	0.011679
RS	57	5.601967	2.568308	317.008615	0.010089	0.010739
RS	58	6.021138	3.137602	239.845905	0.007633	0.008252
RS	59	6.471123	3.137602	222.859979	0.007093	0.007650
RS	60	6.954188	3.137602	204.888637	0.006521	0.007018
RS	61	7.472765	3.137602	186.230127	0.005927	0.006368
RS	62	8.029464	3.137602	167.210488	0.005322	0.005708
RS	63	8.627089	3.137602	821.102106	0.026133	0.028000
PA	4+25*2+4+6 0.064890674 0.019001337 8.627088684 0.666180295 0.201423543 0.212330891 0.280026964 0.409303165 0.588931703 0.825918610 1.133580754 1.484178574 1.821433109 2.104789595 2.333025160 2.519621893 2.657489311 2.724436909 2.715166376 2.653768894 2.574713329 2.502852348 2.451663704 2.425884758 2.422491747 2.434359715 2.455001838 2.480777899 2.510693639 2.568307509 3.137601599
//
IT	4231
RD	10
LK	-282718.063910
QD	-366.093571 -> -330.984520
RI	0.0306456212
TR	0.063185	0.019298
MT	8.779806
MM	C_pi: 1.633215, n_recomb: 32917.736906
RS	0	0.000000	0.756814	314.527550	0.009555	0.000319
RS	1	0.007381	0.756814	334.369192	0.010158	0.003406
RS	2	0.015307	0.756814	355.199273	0.010791	0.008851
RS	3	0.023817	0.756814	377.026941	0.011454	0.011606
RS	4	0.032956	0.205357	1448.297352	0.043997	0.039399
RS	5	0.042769	0.205357	1480.179204	0.044966	0.039624
RS	6	0.053307	0.214830	1442.527097	0.043822	0.038888
RS	7	0.064623	0.214830	1466.860049	0.044561	0.040683
RS	8	0.076773	0.281137	1143.321481	0.034733	0.032358
RS	9	0.089821	0.281137	1170.196295	0.035549	0.033815
RS	10	0.103831	0.410303	824.622500	0.025051	0.024124
RS	11	0.118876	0.410303	852.588126	0.025901	0.025183
RS	12	0.135031	0.590447	614.778135	0.018676	0.018324
RS	13	0.152378	0.590447	640.460859	0.019456	0.019269
RS	14	0.171006	0.829319	476.282050	0.014469	0.014477
RS	15	0.191008	0.829319	498.905286	0.015156	0.015254
RS	16	0.212487	1.143245	379.848977	0.011539	0.011692
RS	17	0.235552	1.143245	399.534308	0.012137	0.012288
RS	18	0.260319	1.505049	319.619341	0.009710	0.009865
RS	19	0.286913	1.505049	337.069006	0.010240	0.010391
RS	20	0.315471	1.855021	288.575801	0.008767	0.008943
RS	21	0.346137	1.855021	304.702609	0.009256	0.009480
RS	22	0.379065	2.149409	277.682126	0.008436	0.008721
RS	23	0.414425	2.149409	293.238230	0.008908	0.009289
RS	24	0.452394	2.387478	278.706330	0.008467	0.008928
RS	25	0.493166	2.387478	294.144470	0.008936	0.009499
RS	26	0.536947	2.584553	286.615084	0.008707	0.009336
RS	27	0.583959	2.584553	302.161299	0.009179	0.009880
RS	28	0.634441	2.732212	301.096352	0.009147	0.009887
RS	29	0.688650	2.732212	316.907819	0.009627	0.010412
RS	30	0.746859	2.804197	324.601928	0.009861	0.010679
RS	31	0.809365	2.804197	340.809123	0.010353	0.011218
RS	32	0.876484	2.793043	358.640255	0.010895	0.011813
RS	33	0.948558	2.793043	375.212915	0.011399	0.012386
RS	34	1.025951	2.724931	401.442413	0.012195	0.013268
RS	35	1.109056	2.724931	417.999769	0.012698	0.013861
RS	36	1.198295	2.638114	448.284416	0.013618	0.014882
RS	37	1.294121	2.638114	464.021462	0.014096	0.015448
RS	38	1.397020	2.560052	493.304368	0.014986	0.016430
RS	39	1.507513	2.560052	507.088716	0.015405	0.016913
RS	40	1.626162	2.505253	530.659933	0.016121	0.017692
RS	41	1.753568	2.505253	541.244036	0.016442	0.018039
RS	42	1.890378	2.478578	555.690870	0.016881	0.018495
RS	43	2.037286	2.478578	561.958915	0.017072	0.018666
RS	44	2.195037	2.476524	566.239718	0.017202	0.018767
RS	45	2.364432	2.476524	567.358149	0.017236	0.018743
RS	46	2.546329	2.491171	562.383920	0.017085	0.018530
RS	47	2.741652	2.491171	557.821216	0.016946	0.018311
RS	48	2.951391	2.515298	545.020207	0.016557	0.017846
RS	49	3.176611	2.515298	534.550097	0.016239	0.017440
RS	50	3.418455	2.544855	515.040738	0.015646	0.016768
RS	51	3.678148	2.544855	498.806400	0.015153	0.016189
RS	52	3.957010	2.578786	473.466976	0.014383	0.015342
RS	53	4.256454	2.578786	452.076086	0.013734	0.014613
RS	54	4.577999	2.643585	418.106534	0.012702	0.013515
RS	55	4.923278	2.643585	393.436509	0.011952	0.012694
RS	56	5.294041	2.643585	366.630455	0.011138	0.011814
RS	57	5.692169	2.643585	338.092775	0.010271	0.010885
RS	58	6.119684	3.281305	252.493330	0.007670	0.008248
RS	59	6.578752	3.281305	235.560024	0.007156	0.007680
RS	60	7.071704	3.281305	217.490578	0.006607	0.007077
RS	61	7.601041	3.281305	198.578737	0.006033	0.006451
RS	62	8.169447	3.281305	179.151327	0.005442	0.005811
RS	63	8.779806	3.281305	904.430866	0.027475	0.029296
PA	4+25*2+4+6 0.063184656 0.019298179 8.779806293 0.756814274 0.205357405 0.214830484 0.281136842 0.410303221 0.590447032 0.829318927 1.143244951 1.505048986 1.855020785 2.149408502 2.387478492 2.584553021 2.732211683 2.804197235 2.793043408 2.724930806 2.638113966 2.560052163 2.505252697 2.478578282 2.476524299 2.491171255 2.515297791 2.544854694 2.578786330 2.643585184 3.281304969
//
IT	4406
RD	11
LK	-282649.056389
QD	-344.408863 -> -312.389182
RI	0.0270229614
TR	0.061595	0.019579
MT	8.925749
MM	C_pi: 1.682713, n_recomb: 34385.408676
RS	0	0.000000	0.854756	291.952519	0.008491	0.000287
RS	1	0.007409	0.854756	310.799833	0.009039	0.003063
RS	2	0.015366	0.854756	330.645458	0.009616	0.007996
RS	3	0.023913	0.854756	351.508907	0.010223	0.010510
RS	4	0.033094	0.209081	1499.714819	0.043615	0.039569
RS	5	0.042954	0.209081	1534.112385	0.044615	0.039550
RS	6	0.053545	0.217527	1504.499465	0.043754	0.038958
RS	7	0.064921	0.217527	1530.862504	0.044521	0.040682
RS	8	0.077139	0.282524	1202.778192	0.034979	0.032593
RS	9	0.090263	0.282524	1231.310935	0.035809	0.034062
RS	10	0.104359	0.411556	869.465399	0.025286	0.024342
RS	11	0.119500	0.411556	899.069916	0.026147	0.025414
RS	12	0.135762	0.592094	648.551382	0.018861	0.018489
RS	13	0.153228	0.592094	675.735557	0.019652	0.019441
RS	14	0.171989	0.832477	502.080474	0.014602	0.014586
RS	15	0.192140	0.832477	526.018629	0.015298	0.015376
RS	16	0.213784	1.151911	399.076366	0.011606	0.011741
RS	17	0.237031	1.151911	419.864747	0.012211	0.012349
RS	18	0.262001	1.523961	334.327731	0.009723	0.009867
RS	19	0.288820	1.523961	352.699214	0.010257	0.010398
RS	20	0.317627	1.885844	300.863703	0.008750	0.008914
RS	21	0.348567	1.885844	317.801949	0.009242	0.009451
RS	22	0.381800	2.190799	288.987894	0.008404	0.008671
RS	23	0.417496	2.190799	305.308119	0.008879	0.009236
RS	24	0.455835	2.438631	289.691060	0.008425	0.008858
RS	25	0.497015	2.438631	305.879621	0.008896	0.009424
RS	26	0.541246	2.646421	297.463834	0.008651	0.009240
RS	27	0.588754	2.646421	313.759978	0.009125	0.009781
RS	28	0.639782	2.804396	312.068154	0.009076	0.009766
RS	29	0.694590	2.804396	328.645569	0.009558	0.010286
RS	30	0.753459	2.882081	336.384940	0.009783	0.010539
RS	31	0.816689	2.882081	353.405123	0.010278	0.011072
RS	32	0.884603	2.869625	372.267162	0.010826	0.011668
RS	33	0.957550	2.869625	389.731681	0.011334	0.012236
RS	34	1.035900	2.795201	417.922306	0.012154	0.013133
RS	35	1.120055	2.795201	435.456404	0.012664	0.013724
RS	36	1.210446	2.700848	468.238735	0.013617	0.014770
RS	37	1.307532	2.700848	485.001419	0.014105	0.015338
RS	38	1.411812	2.616670	516.790062	0.015029	0.016349
RS	39	1.523818	2.616670	531.577460	0.015459	0.016838
RS	40	1.644121	2.558203	557.182696	0.016204	0.017642
RS	41	1.773338	2.558203	568.662614	0.016538	0.018000
RS	42	1.912128	2.530427	584.348259	0.016994	0.018473
RS	43	2.061200	2.530427	591.332482	0.017197	0.018660
RS	44	2.221316	2.529394	595.998849	0.017333	0.018770
RS	45	2.393295	2.529394	597.606725	0.017380	0.018766
RS	46	2.578016	2.546426	592.338679	0.017226	0.018557
RS	47	2.776422	2.546426	588.011016	0.017101	0.018361
RS	48	2.989527	2.573619	574.453333	0.016706	0.017896
RS	49	3.218421	2.573619	563.945571	0.016401	0.017514
RS	50	3.464272	2.606542	543.352231	0.015802	0.016842
RS	51	3.728338	2.606542	526.797313	0.015320	0.016285
RS	52	4.011967	2.644103	500.091436	0.014544	0.015438
RS	53	4.316610	2.644103	478.102925	0.013904	0.014728
RS	54	4.643823	2.715611	441.977611	0.012854	0.013616
RS	55	4.995278	2.715611	416.555256	0.012114	0.012813
RS	56	5.372772	2.715611	388.809822	0.011307	0.011947
RS	57	5.778232	2.715611	359.155146	0.010445	0.011028
RS	58	6.213732	3.421225	264.959375	0.007706	0.008248
RS	59	6.681497	3.421225	248.098957	0.007215	0.007709
RS	60	7.183917	3.421225	229.958682	0.006688	0.007134
RS	61	7.723560	3.421225	210.826706	0.006131	0.006531
RS	62	8.303183	3.421225	191.029165	0.005556	0.005909
RS	63	8.925749	3.421225	989.494219	0.028777	0.030560
PA	4+25*2+4+6 0.061594876 0.019579395 8.925749004 0.854756337 0.209081086 0.217527194 0.282524059 0.411556345 0.592094223 0.832476596 1.151911069 1.523960849 1.885843565 2.190798784 2.438630809 2.646421282 2.804396383 2.882080609 2.869625451 2.795200860 2.700847970 2.616669528 2.558203235 2.530426689 2.529393729 2.546425633 2.573618606 2.606542015 2.644103471 2.715611041 3.421225389
//
IT	3924
RD	12
LK	-282586.099688
QD	-324.611945 -> -295.341044
RI	0.0239580426
TR	0.060110	0.019846
MT	9.065584
MM	C_pi: 1.730808, n_recomb: 35824.677133
RS	0	0.000000	0.960938	271.458586	0.007577	0.000259
RS	1	0.007435	0.960938	289.332533	0.008076	0.002759
RS	2	0.015423	0.960938	308.201206	0.008603	0.007235
RS	3	0.024004	0.960938	328.092044	0.009158	0.009538
RS	4	0.033224	0.212612	1549.269755	0.043246	0.039705
RS	5	0.043129	0.212612	1586.126933	0.044275	0.039483
RS	6	0.053770	0.220368	1562.574258	0.043617	0.038972
RS	7	0.065203	0.220368	1591.020738	0.044411	0.040634
RS	8	0.077486	0.284095	1259.953118	0.035170	0.032788
RS	9	0.090682	0.284095	1290.156217	0.036013	0.034269
RS	10	0.104859	0.412947	913.174295	0.025490	0.024542
RS	11	0.120090	0.412947	944.402161	0.026362	0.025625
RS	12	0.136453	0.593774	681.714617	0.019029	0.018647
RS	13	0.154033	0.593774	710.383048	0.019829	0.019605
RS	14	0.172920	0.835353	527.574872	0.014727	0.014695
RS	15	0.193211	0.835353	552.815405	0.015431	0.015495
RS	16	0.215011	1.159632	418.133619	0.011672	0.011794
RS	17	0.238432	1.159632	440.016160	0.012282	0.012412
RS	18	0.263594	1.541099	348.892912	0.009739	0.009874
RS	19	0.290627	1.541099	368.177773	0.010277	0.010410
RS	20	0.319670	1.914176	313.002398	0.008737	0.008892
RS	21	0.350872	1.914176	330.742772	0.009232	0.009429
RS	22	0.384394	2.229293	300.115242	0.008377	0.008629
RS	23	0.420408	2.229293	317.188626	0.008854	0.009190
RS	24	0.459100	2.486809	300.442187	0.008386	0.008795
RS	25	0.500669	2.486809	317.367582	0.008859	0.009357
RS	26	0.545328	2.705550	307.994365	0.008597	0.009152
RS	27	0.593307	2.705550	325.023100	0.009073	0.009688
RS	28	0.644854	2.874345	322.614989	0.009005	0.009651
RS	29	0.700233	2.874345	339.936854	0.009489	0.010167
RS	30	0.759730	2.958337	347.626476	0.009704	0.010405
RS	31	0.823650	2.958337	365.435153	0.010201	0.010933
RS	32	0.892322	2.945127	385.234088	0.010753	0.011527
RS	33	0.966101	2.945127	403.565896	0.011265	0.012091
RS	34	1.045364	2.864762	433.640317	0.012105	0.013000
RS	35	1.130521	2.864762	452.130918	0.012621	0.013588
RS	36	1.222009	2.763080	487.364250	0.013604	0.014658
RS	37	1.320299	2.763080	505.141126	0.014100	0.015227
RS	38	1.425897	2.672852	539.426609	0.015057	0.016264
RS	39	1.539346	2.672852	555.217468	0.015498	0.016760
RS	40	1.661230	2.610659	582.885181	0.016270	0.017587
RS	41	1.792175	2.610659	595.274043	0.016616	0.017957
RS	42	1.932857	2.581593	612.260407	0.017090	0.018447
RS	43	2.083998	2.581593	619.985132	0.017306	0.018650
RS	44	2.246376	2.581282	625.123518	0.017450	0.018770
RS	45	2.420827	2.581282	627.252990	0.017509	0.018786
RS	46	2.608248	2.600344	621.785497	0.017356	0.018582
RS	47	2.809603	2.600344	617.729055	0.017243	0.018407
RS	48	3.025929	2.630214	603.510181	0.016846	0.017946
RS	49	3.258339	2.630214	593.000985	0.016553	0.017585
RS	50	3.508028	2.666121	571.409068	0.015950	0.016916
RS	51	3.776282	2.666121	554.566688	0.015480	0.016379
RS	52	4.064480	2.706948	526.563289	0.014698	0.015534
RS	53	4.374105	2.706948	504.005145	0.014069	0.014842
RS	54	4.706750	2.784710	465.770409	0.013001	0.013717
RS	55	5.064127	2.784710	439.616879	0.012271	0.012930
RS	56	5.448075	2.784710	410.953609	0.011471	0.012077
RS	57	5.860569	2.784710	380.203240	0.010613	0.011167
RS	58	6.303732	3.557549	277.270919	0.007740	0.008250
RS	59	6.779843	3.557549	260.499803	0.007272	0.007739
RS	60	7.291353	3.557549	242.311388	0.006764	0.007188
RS	61	7.840893	3.557549	222.987391	0.006224	0.006606
RS	62	8.431291	3.557549	202.852051	0.005662	0.006002
RS	63	9.065584	3.557549	1076.179600	0.030040	0.031793
PA	4+25*2+4+6 0.060109856 0.019845770 9.065584115 0.960938358 0.212612377 0.220367757 0.284094736 0.412947430 0.593774102 0.835352937 1.159632213 1.541099261 1.914175928 2.229293250 2.486809173 2.705550062 2.874344754 2.958336831 2.945126571 2.864761929 2.763080167 2.672852101 2.610659068 2.581593228 2.581281741 2.600343533 2.630214476 2.666120860 2.706948385 2.784709722 3.557549178
//
IT	4704
RD	13
LK	-282528.528184
QD	-306.490829 -> -279.675780
RI	0.0213304791
TR	0.058720	0.020098
MT	9.199799
MM	C_pi: 1.777615, n_recomb: 37236.302803
RS	0	0.000000	1.076470	252.643827	0.006785	0.000234
RS	1	0.007460	1.076470	269.566790	0.007239	0.002489
RS	2	0.015476	1.076470	287.470801	0.007720	0.006551
RS	3	0.024090	1.076470	306.389282	0.008228	0.008669
RS	4	0.033347	0.215965	1597.153189	0.042892	0.039811
RS	5	0.043294	0.215965	1636.415651	0.043947	0.039420
RS	6	0.053983	0.223316	1617.105190	0.043428	0.038942
RS	7	0.065470	0.223316	1647.673880	0.044249	0.040548
RS	8	0.077814	0.285792	1315.058857	0.035317	0.032952
RS	9	0.091078	0.285792	1346.939987	0.036173	0.034445
RS	10	0.105332	0.414411	955.874825	0.025671	0.024728
RS	11	0.120649	0.414411	988.709985	0.026552	0.025821
RS	12	0.137109	0.595416	714.351347	0.019184	0.018798
RS	13	0.154796	0.595416	744.487480	0.019994	0.019762
RS	14	0.173803	0.837925	552.804166	0.014846	0.014802
RS	15	0.194228	0.837925	579.335076	0.015558	0.015612
RS	16	0.216177	1.166476	437.039485	0.011737	0.011849
RS	17	0.239762	1.166476	460.007674	0.012354	0.012477
RS	18	0.265108	1.556597	363.332202	0.009757	0.009885
RS	19	0.292344	1.556597	383.522592	0.010300	0.010427
RS	20	0.321611	1.940208	325.006645	0.008728	0.008875
RS	21	0.353062	1.940208	343.540471	0.009226	0.009413
RS	22	0.386859	2.265110	311.078279	0.008354	0.008593
RS	23	0.423178	2.265110	328.894498	0.008833	0.009151
RS	24	0.462205	2.532233	310.975115	0.008351	0.008738
RS	25	0.504144	2.532233	328.624412	0.008825	0.009296
RS	26	0.549211	2.762124	318.226698	0.008546	0.009070
RS	27	0.597640	2.762124	335.971419	0.009023	0.009602
RS	28	0.649682	2.942193	332.763259	0.008937	0.009543
RS	29	0.705606	2.942193	350.808841	0.009421	0.010054
RS	30	0.765702	3.033078	358.356632	0.009624	0.010276
RS	31	0.830281	3.033078	376.929837	0.010123	0.010799
RS	32	0.899677	3.019632	397.573669	0.010677	0.011390
RS	33	0.974250	3.019632	416.748236	0.011192	0.011949
RS	34	1.054385	2.933672	448.628451	0.012048	0.012869
RS	35	1.140499	2.933672	468.054635	0.012570	0.013454
RS	36	1.233036	2.824849	505.688272	0.013581	0.014544
RS	37	1.332477	2.824849	524.466446	0.014085	0.015115
RS	38	1.439335	2.728627	561.234695	0.015072	0.016177
RS	39	1.554165	2.728627	578.027369	0.015523	0.016679
RS	40	1.677561	2.662657	607.779405	0.016322	0.017529
RS	41	1.810161	2.662657	621.087969	0.016680	0.017909
RS	42	1.952654	2.632134	639.432271	0.017172	0.018416
RS	43	2.105776	2.632134	647.919398	0.017400	0.018635
RS	44	2.270320	2.632281	653.611814	0.017553	0.018766
RS	45	2.447138	2.632281	656.292860	0.017625	0.018800
RS	46	2.637147	2.653042	650.721069	0.017475	0.018604
RS	47	2.841330	2.653042	646.969970	0.017375	0.018449
RS	48	3.060744	2.685240	632.184220	0.016978	0.017994
RS	49	3.296526	2.685240	621.708176	0.016696	0.017654
RS	50	3.549897	2.723773	599.204026	0.016092	0.016989
RS	51	3.822168	2.723773	582.105961	0.015633	0.016471
RS	52	4.114750	2.767527	552.875311	0.014848	0.015628
RS	53	4.429158	2.767527	529.774414	0.014227	0.014953
RS	54	4.767019	2.851110	489.479665	0.013145	0.013817
RS	55	5.130084	2.851110	462.614990	0.012424	0.013046
RS	56	5.520232	2.851110	433.054337	0.011630	0.012203
RS	57	5.939485	2.851110	401.228574	0.010775	0.011302
RS	58	6.390012	3.690391	289.439257	0.007773	0.008254
RS	59	6.874147	3.690391	272.771265	0.007325	0.007768
RS	60	7.394397	3.690391	254.554243	0.006836	0.007240
RS	61	7.953457	3.690391	235.062789	0.006313	0.006678
RS	62	8.554220	3.690391	214.618247	0.005764	0.006090
RS	63	9.199799	3.690391	1164.332404	0.031269	0.032994
PA	4+25*2+4+6 0.058719841 0.020098210 9.199798638 1.076469876 0.215965468 0.223316078 0.285792136 0.414410856 0.595415710 0.837925335 1.166475593 1.556597319 1.940207564 2.265110304 2.532232543 2.762123825 2.942192602 3.033078442 3.019632030 2.933671740 2.824849044 2.728627435 2.662656839 2.632134069 2.632280824 2.653042240 2.685239604 2.723773293 2.767526970 2.851110342 3.690391405
//
IT	4705
RD	14
LK	-282475.771161
QD	-289.860644 -> -265.247640
RI	0.0190519018
TR	0.057416	0.020338
MT	9.328788
MM	C_pi: 1.823225, n_recomb: 38620.998296
RS	0	0.000000	1.202659	235.210196	0.006090	0.000212
RS	1	0.007483	1.202659	251.204677	0.006504	0.002248
RS	2	0.015526	1.202659	268.158826	0.006943	0.005935
RS	3	0.024171	1.202659	286.110477	0.007408	0.007886
RS	4	0.033463	0.219156	1643.493419	0.042554	0.039891
RS	5	0.043451	0.219156	1685.109121	0.043632	0.039361
RS	6	0.054185	0.226346	1668.385859	0.043199	0.038875
RS	7	0.065723	0.226346	1701.103355	0.044046	0.040431
RS	8	0.078125	0.287577	1368.263281	0.035428	0.033091
RS	9	0.091454	0.287577	1401.826196	0.036297	0.034594
RS	10	0.105781	0.415899	997.673030	0.025832	0.024900
RS	11	0.121180	0.415899	1032.098917	0.026724	0.026004
RS	12	0.137732	0.596991	746.504688	0.019329	0.018944
RS	13	0.155521	0.596991	778.092196	0.020147	0.019912
RS	14	0.174643	0.840204	577.787716	0.014960	0.014909
RS	15	0.195195	0.840204	605.597167	0.015681	0.015727
RS	16	0.217285	1.172534	455.798919	0.011802	0.011907
RS	17	0.241028	1.172534	479.844234	0.012424	0.012543
RS	18	0.266547	1.570617	377.651475	0.009778	0.009901
RS	19	0.293977	1.570617	398.739734	0.010324	0.010447
RS	20	0.323459	1.964140	336.884893	0.008723	0.008863
RS	21	0.355147	1.964140	356.203887	0.009223	0.009401
RS	22	0.389207	2.298474	321.886301	0.008334	0.008562
RS	23	0.425815	2.298474	340.435488	0.008815	0.009118
RS	24	0.465163	2.575105	321.303499	0.008319	0.008687
RS	25	0.507455	2.575105	339.664372	0.008795	0.009242
RS	26	0.552912	2.816311	328.179407	0.008497	0.008994
RS	27	0.601771	2.816311	346.624236	0.008975	0.009522
RS	28	0.654286	3.008044	342.539963	0.008869	0.009440
RS	29	0.710731	3.008044	361.289399	0.009355	0.009947
RS	30	0.771399	3.106365	368.609044	0.009544	0.010152
RS	31	0.836608	3.106365	387.923572	0.010044	0.010671
RS	32	0.906696	3.093169	409.323898	0.010598	0.011257
RS	33	0.982029	3.093169	429.317033	0.011116	0.011812
RS	34	1.062999	3.001934	462.925577	0.011986	0.012739
RS	35	1.150029	3.001934	483.266056	0.012513	0.013322
RS	36	1.243571	2.886143	523.246891	0.013548	0.014431
RS	37	1.344113	2.886143	543.012273	0.014060	0.015003
RS	38	1.452178	2.783990	582.242273	0.015076	0.016088
RS	39	1.568331	2.783990	600.033208	0.015536	0.016595
RS	40	1.693175	2.714195	631.886432	0.016361	0.017467
RS	41	1.827362	2.714195	646.123055	0.016730	0.017857
RS	42	1.971591	2.682067	665.877043	0.017241	0.018383
RS	43	2.126612	2.682067	675.145875	0.017481	0.018615
RS	44	2.293233	2.682432	681.471098	0.017645	0.018759
RS	45	2.472324	2.682432	684.731073	0.017730	0.018811
RS	46	2.664816	2.704596	679.146764	0.017585	0.018624
RS	47	2.871712	2.704596	675.732751	0.017497	0.018489
RS	48	3.094091	2.738795	660.473717	0.017101	0.018040
RS	49	3.333112	2.738795	650.063249	0.016832	0.017719
RS	50	3.590018	2.779627	626.732478	0.016228	0.017060
RS	51	3.866149	2.779627	609.408687	0.015779	0.016561
RS	52	4.162944	2.825999	579.019253	0.014992	0.015721
RS	53	4.481948	2.825999	555.401265	0.014381	0.015061
RS	54	4.824824	2.914999	513.097527	0.013285	0.013917
RS	55	5.193359	2.914999	485.540758	0.012572	0.013158
RS	56	5.589471	2.914999	455.102266	0.011784	0.012327
RS	57	6.015225	2.914999	422.220605	0.010932	0.011434
RS	58	6.472840	3.819853	301.471368	0.007806	0.008260
RS	59	6.964698	3.819853	284.918377	0.007377	0.007797
RS	60	7.493363	3.819853	266.689843	0.006905	0.007290
RS	61	8.061589	3.819853	247.052706	0.006397	0.006747
RS	62	8.672337	3.819853	226.324574	0.005860	0.006175
RS	63	9.328788	3.819853	1253.802781	0.032464	0.034164
PA	4+25*2+4+6 0.057416327 0.020337627 9.328788277 1.202658728 0.219156417 0.226346440 0.287577083 0.415899228 0.596991446 0.840203592 1.172533930 1.570616813 1.964139683 2.298474246 2.575104709 2.816311265 3.008044117 3.106364570 3.093169211 3.001934466 2.886142613 2.783989706 2.714194623 2.682066941 2.682432368 2.704596337 2.738794536 2.779626730 2.825999112 2.914999407 3.819853472
//
IT	4429
RD	15
LK	-282427.332755
QD	-274.560384 -> -251.928339
RI	0.0170592001
TR	0.056192	0.020565
MT	9.452950
MM	C_pi: 1.867703, n_recomb: 39978.982663
RS	0	0.000000	1.340917	218.953038	0.005477	0.000192
RS	1	0.007506	1.340917	234.042368	0.005854	0.002031
RS	2	0.015574	1.340917	250.064082	0.006255	0.005378
RS	3	0.024249	1.340917	267.059150	0.006680	0.007176
RS	4	0.033574	0.222194	1688.416552	0.042233	0.039951
RS	5	0.043600	0.222194	1732.333984	0.043331	0.039306
RS	6	0.054378	0.229439	1716.645015	0.042939	0.038779
RS	7	0.065965	0.229439	1751.526917	0.043811	0.040291
RS	8	0.078421	0.289416	1419.710260	0.035511	0.033208
RS	9	0.091812	0.289416	1454.954119	0.036393	0.034721
RS	10	0.106209	0.417387	1038.620197	0.025979	0.025063
RS	11	0.121686	0.417387	1074.619271	0.026880	0.026176
RS	12	0.138325	0.598492	778.186067	0.019465	0.019086
RS	13	0.156212	0.598492	811.208141	0.020291	0.020057
RS	14	0.175442	0.842210	602.524934	0.015071	0.015015
RS	15	0.196116	0.842210	631.600604	0.015798	0.015839
RS	16	0.218341	1.177871	474.415213	0.011867	0.011965
RS	17	0.242234	1.177871	499.528932	0.012495	0.012609
RS	18	0.267920	1.583313	391.845845	0.009801	0.009919
RS	19	0.295534	1.583313	413.823995	0.010351	0.010470
RS	20	0.325221	1.986172	348.635006	0.008720	0.008855
RS	21	0.357136	1.986172	368.730756	0.009223	0.009394
RS	22	0.391447	2.329550	332.546888	0.008318	0.008535
RS	23	0.428333	2.329550	351.819469	0.008800	0.009089
RS	24	0.467987	2.615581	331.437259	0.008290	0.008641
RS	25	0.510617	2.615581	350.497756	0.008767	0.009193
RS	26	0.556447	2.868226	337.867822	0.008451	0.008923
RS	27	0.605717	2.868226	356.997400	0.008930	0.009448
RS	28	0.658684	3.071993	351.963435	0.008804	0.009342
RS	29	0.715627	3.071993	371.397365	0.009290	0.009846
RS	30	0.776845	3.178246	378.408237	0.009465	0.010033
RS	31	0.842656	3.178246	398.441321	0.009966	0.010548
RS	32	0.913408	3.165754	420.513936	0.010518	0.011127
RS	33	0.989469	3.165754	441.301529	0.011038	0.011679
RS	34	1.071239	3.069555	476.559995	0.011920	0.012612
RS	35	1.159147	3.069555	497.792882	0.012451	0.013193
RS	36	1.253652	2.946955	540.064921	0.013509	0.014317
RS	37	1.355251	2.946955	560.802041	0.014027	0.014891
RS	38	1.464475	2.838919	602.469936	0.015070	0.015997
RS	39	1.581897	2.838919	621.253456	0.015540	0.016510
RS	40	1.708132	2.765261	655.218560	0.016389	0.017403
RS	41	1.843842	2.765261	670.388955	0.016769	0.017803
RS	42	1.989737	2.731397	691.598619	0.017299	0.018346
RS	43	2.146583	2.731397	701.665574	0.017551	0.018592
RS	44	2.315200	2.731769	708.696714	0.017727	0.018750
RS	45	2.496474	2.731769	712.560191	0.017823	0.018819
RS	46	2.691352	2.755068	707.051165	0.017686	0.018642
RS	47	2.900858	2.755068	704.003523	0.017609	0.018525
RS	48	3.126088	2.790975	688.361128	0.017218	0.018085
RS	49	3.368222	2.790975	678.046807	0.016960	0.017782
RS	50	3.628530	2.833811	653.972405	0.016358	0.017130
RS	51	3.908376	2.833811	636.451761	0.015920	0.016647
RS	52	4.209225	2.882514	604.973033	0.015132	0.015812
RS	53	4.532655	2.882514	580.862949	0.014529	0.015167
RS	54	4.880360	2.976553	536.603004	0.013422	0.014015
RS	55	5.254161	2.976553	508.372953	0.012716	0.013269
RS	56	5.656019	2.976553	477.076067	0.011933	0.012447
RS	57	6.088038	2.976553	443.158070	0.011085	0.011561
RS	58	6.552482	3.946062	313.363999	0.007838	0.008267
RS	59	7.051785	3.946062	296.936820	0.007427	0.007826
RS	60	7.588564	3.946062	278.712413	0.006971	0.007339
RS	61	8.165630	3.946062	258.949618	0.006477	0.006812
RS	62	8.786009	3.946062	237.961599	0.005952	0.006255
RS	63	9.452950	3.946062	1344.416645	0.033628	0.035303
PA	4+25*2+4+6 0.056191541 0.020564787 9.452949586 1.340917181 0.222193661 0.229439293 0.289415688 0.417386599 0.598492214 0.842209998 1.177870613 1.583312648 1.986171668 2.329550171 2.615581390 2.868225938 3.071993053 3.178245702 3.165753861 3.069555404 2.946955024 2.838919404 2.765261010 2.731397026 2.731769174 2.755068159 2.790975434 2.833810943 2.882513650 2.976553283 3.946061837
//
IT	5127
RD	16
LK	-282382.780457
QD	-260.450888 -> -239.606268
RI	0.0153017104
TR	0.055039	0.020780
MT	9.572633
MM	C_pi: 1.911114, n_recomb: 41310.668095
RS	0	0.000000	1.492983	203.703854	0.004931	0.000174
RS	1	0.007527	1.492983	217.911061	0.005275	0.001836
RS	2	0.015620	1.492983	233.018802	0.005641	0.004872
RS	3	0.024323	1.492983	249.070131	0.006029	0.006530
RS	4	0.033680	0.225095	1731.966978	0.041925	0.039991
RS	5	0.043742	0.225095	1778.137139	0.043043	0.039254
RS	6	0.054561	0.232581	1762.092831	0.042655	0.038659
RS	7	0.066194	0.232581	1799.145878	0.043552	0.040130
RS	8	0.078703	0.291291	1469.494885	0.035572	0.033308
RS	9	0.092154	0.291291	1506.416287	0.036466	0.034829
RS	10	0.106617	0.418855	1078.771780	0.026114	0.025217
RS	11	0.122168	0.418855	1116.326086	0.027023	0.026338
RS	12	0.138891	0.599903	809.427803	0.019594	0.019222
RS	13	0.156871	0.599903	843.867730	0.020427	0.020196
RS	14	0.176205	0.843969	627.018648	0.015178	0.015119
RS	15	0.196995	0.843969	657.348033	0.015912	0.015950
RS	16	0.219349	1.182568	492.885708	0.011931	0.012025
RS	17	0.243385	1.182568	519.058874	0.012565	0.012676
RS	18	0.269231	1.594803	405.919475	0.009826	0.009940
RS	19	0.297022	1.594803	428.779644	0.010379	0.010495
RS	20	0.326905	2.006462	360.261981	0.008721	0.008851
RS	21	0.359038	2.006462	381.126300	0.009226	0.009390
RS	22	0.393588	2.358534	343.063822	0.008304	0.008513
RS	23	0.430739	2.358534	363.050433	0.008788	0.009065
RS	24	0.470687	2.653826	341.386437	0.008264	0.008599
RS	25	0.513641	2.653826	361.135061	0.008742	0.009148
RS	26	0.559829	2.917987	347.308093	0.008407	0.008856
RS	27	0.609492	2.917987	367.107720	0.008887	0.009379
RS	28	0.662894	3.134102	361.057383	0.008740	0.009249
RS	29	0.720315	3.134102	381.157273	0.009227	0.009750
RS	30	0.782059	3.248747	387.783969	0.009387	0.009919
RS	31	0.848449	3.248747	408.513624	0.009889	0.010430
RS	32	0.919837	3.237385	431.178223	0.010437	0.011002
RS	33	0.996597	3.237385	452.736638	0.010959	0.011549
RS	34	1.079136	3.136510	489.569106	0.011851	0.012487
RS	35	1.167887	3.136510	511.672388	0.012386	0.013066
RS	36	1.263317	3.007256	556.177744	0.013463	0.014205
RS	37	1.365931	3.007256	577.870196	0.013988	0.014780
RS	38	1.476268	2.893395	621.946272	0.015055	0.015905
RS	39	1.594910	2.893395	641.714991	0.015534	0.016423
RS	40	1.722482	2.815840	677.797750	0.016407	0.017337
RS	41	1.859656	2.815840	693.905309	0.016797	0.017746
RS	42	2.007155	2.780126	716.610548	0.017347	0.018307
RS	43	2.165756	2.780126	727.489407	0.017610	0.018566
RS	44	2.336294	2.780315	735.294531	0.017799	0.018738
RS	45	2.519668	2.780315	739.783389	0.017908	0.018823
RS	46	2.716844	2.804506	734.433295	0.017778	0.018658
RS	47	2.928861	2.804506	731.778794	0.017714	0.018558
RS	48	3.156837	2.841856	715.839875	0.017328	0.018128
RS	49	3.401971	2.841856	705.650108	0.017082	0.017842
RS	50	3.665556	2.886427	680.912330	0.016483	0.017198
RS	51	3.948981	2.886427	663.222081	0.016054	0.016731
RS	52	4.253738	2.937199	630.721358	0.015268	0.015902
RS	53	4.581434	2.937199	606.143220	0.014673	0.015270
RS	54	4.933794	3.035927	559.980634	0.013555	0.014111
RS	55	5.312676	3.035927	531.095588	0.012856	0.013377
RS	56	5.720075	3.035927	498.959343	0.012078	0.012565
RS	57	6.158139	3.035927	464.024309	0.011233	0.011685
RS	58	6.629174	4.069132	325.116278	0.007870	0.008274
RS	59	7.135664	4.069132	308.824601	0.007476	0.007853
RS	60	7.680275	4.069132	290.618492	0.007035	0.007385
RS	61	8.265878	4.069132	270.748331	0.006554	0.006875
RS	62	8.895558	4.069132	249.522237	0.006040	0.006331
RS	63	9.572633	4.069132	1436.017008	0.034761	0.036413
PA	4+25*2+4+6 0.055038620 0.020780403 9.572632631 1.492982921 0.225094577 0.232580644 0.291291165 0.418854611 0.599902578 0.843968993 1.182568274 1.594803479 2.006461919 2.358533584 2.653825727 2.917987488 3.134102288 3.248747025 3.237384983 3.136509894 3.007255725 2.893395091 2.815840390 2.780126202 2.780314808 2.804506356 2.841856139 2.886426552 2.937199094 3.035926746 4.069131893
//
IT	4246
RD	17
LK	-282341.735764
QD	-247.410744 -> -228.183377
RI	0.0137454311
TR	0.053952	0.020985
MT	9.688135
MM	C_pi: 1.953499, n_recomb: 42616.185599
RS	0	0.000000	1.660518	189.376372	0.004444	0.000158
RS	1	0.007547	1.660518	202.727003	0.004757	0.001659
RS	2	0.015664	1.660518	216.942939	0.005091	0.004411
RS	3	0.024393	1.660518	232.068440	0.005446	0.005940
RS	4	0.033781	0.227871	1774.184086	0.041632	0.040015
RS	5	0.043877	0.227871	1822.559016	0.042767	0.039204
RS	6	0.054736	0.235759	1804.895845	0.042352	0.038519
RS	7	0.066414	0.235759	1844.118523	0.043273	0.039953
RS	8	0.078973	0.293187	1517.696719	0.035613	0.033392
RS	9	0.092480	0.293187	1556.289065	0.036519	0.034921
RS	10	0.107007	0.420293	1118.151205	0.026238	0.025363
RS	11	0.122629	0.420293	1157.241896	0.027155	0.026491
RS	12	0.139431	0.601227	840.225926	0.019716	0.019355
RS	13	0.157501	0.601227	876.066354	0.020557	0.020332
RS	14	0.176935	0.845508	651.258311	0.015282	0.015222
RS	15	0.197835	0.845508	682.828226	0.016023	0.016058
RS	16	0.220313	1.186705	511.198061	0.011995	0.012086
RS	17	0.244487	1.186705	538.421039	0.012634	0.012743
RS	18	0.270486	1.605219	419.864166	0.009852	0.009963
RS	19	0.298446	1.605219	443.598024	0.010409	0.010521
RS	20	0.328517	2.025165	371.763184	0.008724	0.008849
RS	21	0.360857	2.025165	393.387707	0.009231	0.009390
RS	22	0.395639	2.385563	353.441254	0.008294	0.008494
RS	23	0.433045	2.385563	374.132666	0.008779	0.009045
RS	24	0.473274	2.689962	351.158534	0.008240	0.008561
RS	25	0.516539	2.689962	371.584063	0.008719	0.009108
RS	26	0.563069	2.965696	356.511220	0.008366	0.008794
RS	27	0.613111	2.965696	376.966583	0.008846	0.009314
RS	28	0.666930	3.194431	369.838416	0.008678	0.009161
RS	29	0.724810	3.194431	390.586248	0.009165	0.009659
RS	30	0.787059	3.317887	396.758824	0.009310	0.009810
RS	31	0.854005	3.317887	418.163585	0.009812	0.010317
RS	32	0.926004	3.308054	441.343916	0.010356	0.010880
RS	33	1.003437	3.308054	463.649778	0.010880	0.011424
RS	34	1.086714	3.202782	501.980519	0.011779	0.012365
RS	35	1.176275	3.202782	524.931875	0.012318	0.012942
RS	36	1.272596	3.067024	571.610794	0.013413	0.014093
RS	37	1.376187	3.067024	594.241138	0.013944	0.014669
RS	38	1.487595	2.947386	640.693764	0.015034	0.015813
RS	39	1.607411	2.947386	661.438515	0.015521	0.016336
RS	40	1.736270	2.865914	699.638385	0.016417	0.017269
RS	41	1.874854	2.865914	716.684153	0.016817	0.017687
RS	42	2.023896	2.828248	740.919467	0.017386	0.018266
RS	43	2.184187	2.828248	752.621343	0.017660	0.018537
RS	44	2.356576	2.828081	761.263647	0.017863	0.018725
RS	45	2.541974	2.828081	766.397046	0.017984	0.018824
RS	46	2.741364	2.852946	761.284800	0.017864	0.018671
RS	47	2.955803	2.852946	759.047747	0.017811	0.018588
RS	48	3.186425	2.891499	742.894687	0.017432	0.018169
RS	49	3.434453	2.891499	732.855960	0.017197	0.017899
RS	50	3.701199	2.937558	707.532891	0.016602	0.017265
RS	51	3.988076	2.937558	689.698929	0.016184	0.016813
RS	52	4.296605	2.990160	656.242609	0.015399	0.015989
RS	53	4.628418	2.990160	631.219679	0.014812	0.015370
RS	54	4.985273	3.093252	583.208289	0.013685	0.014206
RS	55	5.369060	3.093252	553.686362	0.012992	0.013482
RS	56	5.781811	3.093252	520.729782	0.012219	0.012679
RS	57	6.225713	3.093252	484.797182	0.011376	0.011805
RS	58	6.703116	4.189175	336.721783	0.007901	0.008283
RS	59	7.216549	4.189175	320.574642	0.007522	0.007881
RS	60	7.768731	4.189175	302.400066	0.007096	0.007429
RS	61	8.362587	4.189175	282.439685	0.006628	0.006935
RS	62	9.001260	4.189175	260.996056	0.006124	0.006404
RS	63	9.688135	4.189175	1528.436613	0.035865	0.037494
PA	4+25*2+4+6 0.053951564 0.020985159 9.688134939 1.660517706 0.227871240 0.235759127 0.293187476 0.420293034 0.601226731 0.845507908 1.186705272 1.605218760 2.025164578 2.385563096 2.689961709 2.965695978 3.194430505 3.317887496 3.308054275 3.202782371 3.067023647 2.947386041 2.865913602 2.828247931 2.828080522 2.852945777 2.891498968 2.937558156 2.990160084 3.093251948 4.189175438
//
IT	5273
RD	18
LK	-282303.866466
QD	-235.334588 -> -217.574188
RI	0.0123588229
TR	0.052925	0.021180
MT	9.799704
MM	C_pi: 1.994896, n_recomb: 43895.748446
RS	0	0.000000	1.845690	175.873336	0.004007	0.000143
RS	1	0.007566	1.845690	188.393088	0.004292	0.001499
RS	2	0.015705	1.845690	201.740391	0.004596	0.003992
RS	3	0.024460	1.845690	215.959994	0.004920	0.005401
RS	4	0.033877	0.230532	1815.129085	0.041351	0.040023
RS	5	0.044007	0.230532	1865.661534	0.042502	0.039156
RS	6	0.054903	0.238964	1845.219787	0.042036	0.038363
RS	7	0.066623	0.238964	1886.603273	0.042979	0.039763
RS	8	0.079231	0.295093	1564.384632	0.035639	0.033464
RS	9	0.092792	0.295093	1604.638738	0.036556	0.034999
RS	10	0.107379	0.421691	1156.792013	0.026353	0.025502
RS	11	0.123070	0.421691	1197.399492	0.027278	0.026638
RS	12	0.139949	0.602464	870.584767	0.019833	0.019484
RS	13	0.158104	0.602464	907.807897	0.020681	0.020463
RS	14	0.177633	0.846852	675.233988	0.015383	0.015323
RS	15	0.198640	0.846852	708.030639	0.016130	0.016164
RS	16	0.221236	1.190355	529.338767	0.012059	0.012146
RS	17	0.245542	1.190355	557.601240	0.012703	0.012809
RS	18	0.271687	1.614671	433.673039	0.009880	0.009987
RS	19	0.299811	1.614671	458.271856	0.010440	0.010550
RS	20	0.330062	2.042432	383.133808	0.008728	0.008850
RS	21	0.362602	2.042432	405.509908	0.009238	0.009392
RS	22	0.397604	2.410781	363.681009	0.008285	0.008478
RS	23	0.435255	2.410781	385.068039	0.008772	0.009028
RS	24	0.475754	2.724117	360.759174	0.008219	0.008527
RS	25	0.519318	2.724117	381.850600	0.008699	0.009072
RS	26	0.566178	3.011443	365.488023	0.008326	0.008736
RS	27	0.616583	3.011443	386.585214	0.008807	0.009254
RS	28	0.670803	3.253017	378.324353	0.008619	0.009077
RS	29	0.729125	3.253017	399.702715	0.009106	0.009573
RS	30	0.791859	3.385671	405.356100	0.009235	0.009704
RS	31	0.859341	3.385671	427.415123	0.009737	0.010209
RS	32	0.931928	3.377757	451.036873	0.010275	0.010762
RS	33	1.010008	3.377757	474.067163	0.010800	0.011304
RS	34	1.093995	3.268346	513.823522	0.011706	0.012246
RS	35	1.184337	3.268346	537.600525	0.012247	0.012821
RS	36	1.281515	3.126235	586.390876	0.013359	0.013983
RS	37	1.386045	3.126235	609.940867	0.013895	0.014560
RS	38	1.498485	3.000864	658.736245	0.015007	0.015721
RS	39	1.619433	3.000864	680.446341	0.015501	0.016248
RS	40	1.749531	2.915454	720.759194	0.016420	0.017200
RS	41	1.889474	2.915454	738.742069	0.016829	0.017626
RS	42	2.040005	2.875749	764.536355	0.017417	0.018223
RS	43	2.201926	2.875749	777.069847	0.017703	0.018506
RS	44	2.376098	2.875073	786.606560	0.017920	0.018709
RS	45	2.563449	2.875073	792.401109	0.018052	0.018822
RS	46	2.764976	2.900413	787.601024	0.017943	0.018683
RS	47	2.981751	2.900413	785.803363	0.017902	0.018615
RS	48	3.214928	2.939949	769.515485	0.017531	0.018208
RS	49	3.465748	2.939949	759.652245	0.017306	0.017954
RS	50	3.735546	2.987272	733.819014	0.016717	0.017329
RS	51	4.025758	2.987272	715.865739	0.016308	0.016891
RS	52	4.337928	3.041491	681.516932	0.015526	0.016074
RS	53	4.673718	3.041491	656.071810	0.014946	0.015467
RS	54	5.034916	3.148642	606.266733	0.013812	0.014298
RS	55	5.423443	3.148642	576.125749	0.013125	0.013585
RS	56	5.841368	3.148642	542.367720	0.012356	0.012789
RS	57	6.290914	3.148642	505.457059	0.011515	0.011922
RS	58	6.774475	4.306291	348.175196	0.007932	0.008292
RS	59	7.294623	4.306291	332.180965	0.007567	0.007907
RS	60	7.854128	4.306291	314.050259	0.007154	0.007472
RS	61	8.455968	4.306291	294.015717	0.006698	0.006992
RS	62	9.103345	4.306291	272.373888	0.006205	0.006474
RS	63	9.799704	4.306291	1621.520379	0.036940	0.038546
PA	4+25*2+4+6 0.052925118 0.021179733 9.799704413 1.845690017 0.230531827 0.238964465 0.295093336 0.421690752 0.602464360 0.846851672 1.190355102 1.614671030 2.042431790 2.410780891 2.724116744 3.011443154 3.253016714 3.385671439 3.377757357 3.268346073 3.126234704 3.000863799 2.915453963 2.875748803 2.875072882 2.900413205 2.939949091 2.987272409 3.041490653 3.148641777 4.306290811
//
IT	4215
RD	19
LK	-282268.878347
QD	-224.130057 -> -207.703424
RI	0.0111185438
TR	0.051954	0.021365
MT	9.907591
MM	C_pi: 2.035348, n_recomb: 45149.721860
RS	0	0.000000	2.050879	163.131394	0.003613	0.000130
RS	1	0.007585	2.050879	174.847037	0.003873	0.001354
RS	2	0.015745	2.050879	187.350705	0.004150	0.003610
RS	3	0.024524	2.050879	200.687042	0.004445	0.004906
RS	4	0.033969	0.233089	1854.818101	0.041081	0.040017
RS	5	0.044131	0.233089	1907.462457	0.042247	0.039108
RS	6	0.055063	0.242190	1883.209246	0.041710	0.038193
RS	7	0.066824	0.242190	1926.739047	0.042674	0.039562
RS	8	0.079478	0.297002	1609.620548	0.035651	0.033525
RS	9	0.093091	0.297002	1651.525344	0.036579	0.035066
RS	10	0.107736	0.423051	1194.698159	0.026461	0.025635
RS	11	0.123493	0.423051	1236.802575	0.027393	0.026777
RS	12	0.140445	0.603627	900.498514	0.019945	0.019608
RS	13	0.158682	0.603627	939.086276	0.020799	0.020590
RS	14	0.178303	0.848028	698.937850	0.015480	0.015423
RS	15	0.199412	0.848028	732.947088	0.016234	0.016267
RS	16	0.222122	1.193575	547.303031	0.012122	0.012207
RS	17	0.246554	1.193575	576.594403	0.012771	0.012876
RS	18	0.272840	1.623260	447.343163	0.009908	0.010013
RS	19	0.301120	1.623260	472.798046	0.010472	0.010579
RS	20	0.331544	2.058370	394.378236	0.008735	0.008853
RS	21	0.364276	2.058370	417.497467	0.009247	0.009396
RS	22	0.399491	2.434344	373.783369	0.008279	0.008465
RS	23	0.437377	2.434344	395.856877	0.008768	0.009014
RS	24	0.478136	2.756414	370.195762	0.008199	0.008496
RS	25	0.521987	2.756414	391.942427	0.008681	0.009039
RS	26	0.569164	3.055315	374.251623	0.008289	0.008682
RS	27	0.619920	3.055315	395.977313	0.008770	0.009197
RS	28	0.674525	3.309923	386.532179	0.008561	0.008998
RS	29	0.733272	3.309923	408.524343	0.009048	0.009490
RS	30	0.796474	3.452127	413.598400	0.009161	0.009603
RS	31	0.864471	3.452127	436.291588	0.009663	0.010105
RS	32	0.937625	3.446484	460.286601	0.010195	0.010649
RS	33	1.016328	3.446484	484.018949	0.010720	0.011187
RS	34	1.101000	3.333185	525.129672	0.011631	0.012129
RS	35	1.192094	3.333185	549.710097	0.012175	0.012703
RS	36	1.290098	3.184848	600.553204	0.013301	0.013875
RS	37	1.395536	3.184848	625.004171	0.013843	0.014453
RS	38	1.508970	3.053805	676.103005	0.014975	0.015629
RS	39	1.631009	3.053805	698.766600	0.015477	0.016161
RS	40	1.762304	2.964444	741.184318	0.016416	0.017130
RS	41	1.903557	2.964444	760.101405	0.016835	0.017564
RS	42	2.055525	2.922621	787.479084	0.017442	0.018179
RS	43	2.219019	2.922621	800.850553	0.017738	0.018473
RS	44	2.394914	2.921301	811.333475	0.017970	0.018691
RS	45	2.584150	2.921301	817.803388	0.018113	0.018818
RS	46	2.787740	2.946939	813.384298	0.018015	0.018693
RS	47	3.006772	2.946939	812.045719	0.017986	0.018640
RS	48	3.242417	2.987254	795.698900	0.017624	0.018245
RS	49	3.495935	2.987254	786.033583	0.017409	0.018006
RS	50	3.768683	3.035639	759.761461	0.016828	0.017391
RS	51	4.062118	3.035639	741.711781	0.016428	0.016967
RS	52	4.377810	3.091271	706.533240	0.015649	0.016157
RS	53	4.717447	3.091271	680.687285	0.015076	0.015561
RS	54	5.082845	3.202208	629.141101	0.013935	0.014389
RS	55	5.475958	3.202208	598.398468	0.013254	0.013685
RS	56	5.898888	3.202208	563.857572	0.012489	0.012897
RS	57	6.353896	3.202208	525.988196	0.011650	0.012034
RS	58	6.843417	4.420587	359.473209	0.007962	0.008302
RS	59	7.370067	4.420587	343.639599	0.007611	0.007933
RS	60	7.936663	4.420587	325.564207	0.007211	0.007513
RS	61	8.546235	4.420587	305.470493	0.006766	0.007047
RS	62	9.202042	4.420587	283.648614	0.006282	0.006541
RS	63	9.907591	4.420587	1715.130004	0.037988	0.039571
PA	4+25*2+4+6 0.051954469 0.021364702 9.907591479 2.050878555 0.233089149 0.242190195 0.297001524 0.423051245 0.603627259 0.848027568 1.193574561 1.623260426 2.058369784 2.434344365 2.756414088 3.055314668 3.309922542 3.452126973 3.446483777 3.333184611 3.184848474 3.053805101 2.964444497 2.922621345 2.921301032 2.946938850 2.987254028 3.035638998 3.091270786 3.202208348 4.420586875
//
IT	4963
RD	20
LK	-282236.510753
QD	-213.715608 -> -198.504273
RI	0.0100058331
TR	0.051035	0.021540
MT	10.012131
MM	C_pi: 2.074894, n_recomb: 46378.054735
RS	0	0.000000	2.278800	151.100371	0.003258	0.000117
RS	1	0.007603	2.278800	162.039681	0.003494	0.001223
RS	2	0.015783	2.278800	173.726350	0.003746	0.003262
RS	3	0.024586	2.278800	186.204423	0.004015	0.004453
RS	4	0.034058	0.235550	1893.287273	0.040823	0.039998
RS	5	0.044250	0.235550	1947.998452	0.042003	0.039060
RS	6	0.055216	0.245428	1919.006156	0.041377	0.038013
RS	7	0.067017	0.245428	1964.661856	0.042362	0.039354
RS	8	0.079715	0.298905	1653.454510	0.035652	0.033577
RS	9	0.093378	0.298905	1696.996657	0.036591	0.035122
RS	10	0.108079	0.424368	1231.889202	0.026562	0.025762
RS	11	0.123899	0.424368	1275.469936	0.027502	0.026911
RS	12	0.140921	0.604716	929.965378	0.020052	0.019729
RS	13	0.159237	0.604716	969.899181	0.020913	0.020712
RS	14	0.178946	0.849058	722.355097	0.015575	0.015520
RS	15	0.200154	0.849058	757.562085	0.016334	0.016368
RS	16	0.222973	1.196420	565.076043	0.012184	0.012267
RS	17	0.247528	1.196420	595.385023	0.012838	0.012941
RS	18	0.273949	1.631087	460.862802	0.009937	0.010040
RS	19	0.302379	1.631087	487.164290	0.010504	0.010610
RS	20	0.332970	2.073116	405.487696	0.008743	0.008858
RS	21	0.365887	2.073116	429.341195	0.009257	0.009402
RS	22	0.401307	2.456364	383.749057	0.008274	0.008454
RS	23	0.439420	2.456364	406.499912	0.008765	0.009003
RS	24	0.480430	2.786970	379.470296	0.008182	0.008468
RS	25	0.524558	2.786970	401.861627	0.008665	0.009010
RS	26	0.572040	3.097401	382.808478	0.008254	0.008631
RS	27	0.623133	3.097401	405.149603	0.008736	0.009145
RS	28	0.678110	3.365201	394.473826	0.008506	0.008922
RS	29	0.737267	3.365201	417.063508	0.008993	0.009412
RS	30	0.800922	3.517273	421.502982	0.009088	0.009506
RS	31	0.869415	3.517273	444.810754	0.009591	0.010005
RS	32	0.943116	3.514242	469.113233	0.010115	0.010538
RS	33	1.022421	3.514242	493.525610	0.010641	0.011074
RS	34	1.107754	3.397300	535.920380	0.011555	0.012016
RS	35	1.199575	3.397300	561.281932	0.012102	0.012588
RS	36	1.298377	3.242873	614.116635	0.013242	0.013768
RS	37	1.404691	3.242873	639.449241	0.013788	0.014347
RS	38	1.519087	3.106214	692.810348	0.014938	0.015538
RS	39	1.642180	3.106214	716.414290	0.015447	0.016074
RS	40	1.774632	3.012893	760.924884	0.016407	0.017060
RS	41	1.917153	3.012893	780.771413	0.016835	0.017502
RS	42	2.070510	2.968884	809.751647	0.017460	0.018133
RS	43	2.235526	2.968884	823.965225	0.017766	0.018438
RS	44	2.413087	2.966797	835.440997	0.018014	0.018672
RS	45	2.604148	2.966797	842.598166	0.018168	0.018812
RS	46	2.809735	2.992574	838.623534	0.018082	0.018701
RS	47	3.030951	2.992574	837.761623	0.018064	0.018662
RS	48	3.268986	3.033491	821.426012	0.017712	0.018280
RS	49	3.525118	3.033491	811.979528	0.017508	0.018055
RS	50	3.800722	3.082752	785.337456	0.016933	0.017452
RS	51	4.097279	3.082752	767.213264	0.016543	0.017040
RS	52	4.416383	3.139619	731.264888	0.015767	0.016238
RS	53	4.759747	3.139619	705.039245	0.015202	0.015652
RS	54	5.129216	3.254087	651.806035	0.014054	0.014478
RS	55	5.526774	3.254087	620.479307	0.013379	0.013783
RS	56	5.954557	3.254087	585.174440	0.012617	0.013002
RS	57	6.414863	3.254087	546.366180	0.011781	0.012144
RS	58	6.910164	4.532221	370.605557	0.007991	0.008312
RS	59	7.443121	4.532221	354.940009	0.007653	0.007958
RS	60	8.016597	4.532221	336.930938	0.007265	0.007553
RS	61	8.633672	4.532221	316.792472	0.006831	0.007100
RS	62	9.297661	4.532221	294.808042	0.006357	0.006605
RS	63	10.012131	4.532221	1809.098502	0.039008	0.040568
PA	4+25*2+4+6 0.051034846 0.021540416 10.012130961 2.278800022 0.235550356 0.245427940 0.298904915 0.424368116 0.604716414 0.849057501 1.196420264 1.631087427 2.073115948 2.456364473 2.786970345 3.097401236 3.365200713 3.517273122 3.514241635 3.397300453 3.242873210 3.106214035 3.012892760 2.968883771 2.966797312 2.992574449 3.033491146 3.082752406 3.139619061 3.254087387 4.532221000
//
IT	5003
RD	21
LK	-282206.531252
QD	-204.019941 -> -189.918201
RI	0.0090051874
TR	0.050163	0.021708
MT	10.113338
MM	C_pi: 2.113543, n_recomb: 47581.262614
RS	0	0.000000	2.532517	139.743921	0.002937	0.000106
RS	1	0.007620	2.532517	149.935795	0.003151	0.001103
RS	2	0.015820	2.532517	160.833760	0.003380	0.002944
RS	3	0.024645	2.532517	172.480868	0.003625	0.004038
RS	4	0.034142	0.237926	1930.543512	0.040574	0.039967
RS	5	0.044364	0.237926	1987.277525	0.041766	0.039011
RS	6	0.055364	0.248675	1952.719940	0.041040	0.037824
RS	7	0.067202	0.248675	2000.477133	0.042043	0.039139
RS	8	0.079942	0.300798	1695.943659	0.035643	0.033620
RS	9	0.093653	0.300798	1741.108105	0.036592	0.035169
RS	10	0.108409	0.425642	1268.375367	0.026657	0.025884
RS	11	0.124289	0.425642	1313.411434	0.027604	0.027039
RS	12	0.141379	0.605739	958.980419	0.020155	0.019847
RS	13	0.159771	0.605739	1000.241311	0.021022	0.020832
RS	14	0.179564	0.849956	745.480901	0.015668	0.015616
RS	15	0.200866	0.849956	781.870417	0.016432	0.016467
RS	16	0.223791	1.198936	582.650353	0.012245	0.012327
RS	17	0.248463	1.198936	613.965191	0.012904	0.013006
RS	18	0.275014	1.638233	474.226067	0.009967	0.010068
RS	19	0.303589	1.638233	501.364326	0.010537	0.010641
RS	20	0.334341	2.086755	416.463771	0.008753	0.008865
RS	21	0.367436	2.086755	441.042648	0.009269	0.009410
RS	22	0.403053	2.476945	393.580123	0.008272	0.008446
RS	23	0.441384	2.476945	416.999222	0.008764	0.008994
RS	24	0.482636	2.815881	388.587788	0.008167	0.008443
RS	25	0.527031	2.815881	411.613382	0.008651	0.008983
RS	26	0.574808	3.137758	391.169697	0.008221	0.008584
RS	27	0.626226	3.137758	414.113628	0.008703	0.009096
RS	28	0.681562	3.418867	402.165719	0.008452	0.008850
RS	29	0.741114	3.418867	425.337260	0.008939	0.009338
RS	30	0.805204	3.581106	429.089784	0.009018	0.009413
RS	31	0.874177	3.581106	452.993219	0.009520	0.009910
RS	32	0.948406	3.581004	477.541610	0.010036	0.010432
RS	33	1.028291	3.581004	502.612573	0.010563	0.010964
RS	34	1.114263	3.460644	546.225529	0.011480	0.011905
RS	35	1.206785	3.460644	572.346223	0.012029	0.012476
RS	36	1.306358	3.300253	627.112760	0.013180	0.013663
RS	37	1.413517	3.300253	653.307448	0.013730	0.014243
RS	38	1.528842	3.158026	708.890547	0.014899	0.015447
RS	39	1.652954	3.158026	733.420806	0.015414	0.015987
RS	40	1.786523	3.060742	780.008972	0.016393	0.016990
RS	41	1.930269	3.060742	800.778677	0.016830	0.017439
RS	42	2.084968	3.014490	831.376180	0.017473	0.018087
RS	43	2.251455	3.014490	846.434067	0.017789	0.018401
RS	44	2.430628	3.011524	858.945540	0.018052	0.018652
RS	45	2.623452	3.011524	866.799668	0.018217	0.018804
RS	46	2.830970	3.037292	863.329494	0.018144	0.018708
RS	47	3.054299	3.037292	862.959571	0.018137	0.018682
RS	48	3.294646	3.078643	846.702243	0.017795	0.018314
RS	49	3.553306	3.078643	837.493326	0.017601	0.018102
RS	50	3.831674	3.128608	810.546890	0.017035	0.017510
RS	51	4.131254	3.128608	792.368223	0.016653	0.017111
RS	52	4.453661	3.186542	755.707857	0.015882	0.016317
RS	53	4.800633	3.186542	729.122161	0.015324	0.015741
RS	54	5.174044	3.304304	674.253998	0.014171	0.014564
RS	55	5.575907	3.304304	642.359815	0.013500	0.013878
RS	56	6.008391	3.304304	606.309074	0.012743	0.013103
RS	57	6.473829	3.304304	566.581112	0.011908	0.012250
RS	58	6.974731	4.641198	381.571850	0.008019	0.008322
RS	59	7.513801	4.641198	366.081012	0.007694	0.007983
RS	60	8.093945	4.641198	348.148311	0.007317	0.007591
RS	61	8.718295	4.641198	327.978420	0.006893	0.007150
RS	62	9.390218	4.641198	305.847763	0.006428	0.006667
RS	63	10.113338	4.641198	1903.314648	0.040001	0.041539
PA	4+25*2+4+6 0.050163207 0.021707714 10.113338296 2.532516560 0.237925907 0.248674534 0.300797682 0.425641735 0.605739485 0.849956295 1.198936087 1.638232736 2.086754817 2.476944844 2.815881239 3.137757767 3.418866519 3.581106080 3.581003616 3.460643689 3.300252597 3.158026432 3.060742132 3.014489712 3.011524163 3.037291964 3.078642518 3.128608148 3.186541699 3.304304270 4.641198481
//
IT	4335
RD	22
LK	-282178.733125
QD	-194.979292 -> -181.892508
RI	0.0081038880
TR	0.049336	0.021867
MT	10.211484
MM	C_pi: 2.151325, n_recomb: 48759.310419
RS	0	0.000000	2.815450	129.034875	0.002646	0.000096
RS	1	0.007636	2.815450	138.509445	0.002841	0.000994
RS	2	0.015855	2.815450	148.648719	0.003049	0.002654
RS	3	0.024702	2.815450	159.494437	0.003271	0.003657
RS	4	0.034224	0.240220	1966.623222	0.040333	0.039924
RS	5	0.044473	0.240220	2025.336240	0.041537	0.038962
RS	6	0.055505	0.251923	1984.473524	0.040699	0.037627
RS	7	0.067380	0.251923	2034.303145	0.041721	0.038919
RS	8	0.080161	0.302675	1737.127172	0.035627	0.033655
RS	9	0.093918	0.302675	1783.896939	0.036586	0.035208
RS	10	0.108725	0.426869	1304.166461	0.026747	0.026001
RS	11	0.124663	0.426869	1350.636158	0.027700	0.027162
RS	12	0.141819	0.606697	987.541336	0.020253	0.019961
RS	13	0.160284	0.606697	1030.109848	0.021126	0.020947
RS	14	0.180159	0.850751	768.291716	0.015757	0.015709
RS	15	0.201552	0.850751	805.847671	0.016527	0.016564
RS	16	0.224578	1.201164	600.012407	0.012306	0.012386
RS	17	0.249363	1.201164	632.320700	0.012968	0.013070
RS	18	0.276041	1.644751	487.428667	0.009997	0.010096
RS	19	0.304755	1.644751	515.393564	0.010570	0.010672
RS	20	0.335662	2.099396	427.297969	0.008763	0.008873
RS	21	0.368929	2.099396	452.592907	0.009282	0.009419
RS	22	0.404736	2.496187	403.274458	0.008271	0.008440
RS	23	0.443278	2.496187	427.352568	0.008765	0.008988
RS	24	0.484762	2.843219	397.552482	0.008153	0.008420
RS	25	0.529415	2.843219	421.202094	0.008638	0.008960
RS	26	0.577477	3.176467	399.339082	0.008190	0.008540
RS	27	0.629209	3.176467	422.873339	0.008673	0.009050
RS	28	0.684891	3.470989	409.614418	0.008401	0.008781
RS	29	0.744825	3.470989	433.352414	0.008888	0.009268
RS	30	0.809336	3.643647	436.372211	0.008950	0.009324
RS	31	0.878773	3.643647	460.852822	0.009452	0.009818
RS	32	0.953512	3.646765	485.589925	0.009959	0.010329
RS	33	1.033958	3.646765	511.298419	0.010486	0.010859
RS	34	1.120546	3.523218	556.062975	0.011404	0.011797
RS	35	1.213747	3.523218	582.920843	0.011955	0.012366
RS	36	1.314065	3.356990	639.558658	0.013117	0.013561
RS	37	1.422042	3.356990	666.595394	0.013671	0.014141
RS	38	1.538265	3.209253	724.356697	0.014856	0.015358
RS	39	1.663363	3.209253	749.798213	0.015378	0.015901
RS	40	1.798013	3.108006	798.445461	0.016375	0.016920
RS	41	1.942945	3.108006	820.130546	0.016820	0.017375
RS	42	2.098944	3.059455	852.356997	0.017481	0.018040
RS	43	2.266855	3.059455	868.259482	0.017807	0.018364
RS	44	2.447587	3.055514	881.843262	0.018086	0.018631
RS	45	2.642121	3.055514	890.402116	0.018261	0.018795
RS	46	2.851508	3.081137	887.492501	0.018201	0.018713
RS	47	3.076885	3.081137	887.628069	0.018204	0.018701
RS	48	3.319472	3.122771	871.511726	0.017874	0.018346
RS	49	3.580582	3.122771	862.557691	0.017690	0.018147
RS	50	3.861630	3.173286	835.369357	0.017133	0.017567
RS	51	4.164140	3.173286	817.155359	0.016759	0.017179
RS	52	4.489749	3.232135	779.838709	0.015994	0.016393
RS	53	4.840221	3.232135	752.912331	0.015441	0.015827
RS	54	5.217456	3.352972	696.461983	0.014284	0.014649
RS	55	5.623495	3.352972	664.017126	0.013618	0.013970
RS	56	6.060541	3.352972	627.238900	0.012864	0.013201
RS	57	6.530958	3.352972	586.610874	0.012031	0.012353
RS	58	7.037297	4.747655	392.362879	0.008047	0.008332
RS	59	7.582300	4.747655	377.053138	0.007733	0.008006
RS	60	8.168919	4.747655	359.206466	0.007367	0.007627
RS	61	8.800332	4.747655	339.017990	0.006953	0.007198
RS	62	9.479960	4.747655	316.756880	0.006496	0.006725
RS	63	10.211484	4.747655	1997.626441	0.040969	0.042484
PA	4+25*2+4+6 0.049335712 0.021866913 10.211484096 2.815449525 0.240220358 0.251923077 0.302675201 0.426869273 0.606696698 0.850750665 1.201163992 1.644750821 2.099395833 2.496187314 2.843218953 3.176467440 3.470988635 3.643647092 3.646764997 3.523217889 3.356990167 3.209252926 3.108005789 3.059455107 3.055514431 3.081136521 3.122770749 3.173285671 3.232135420 3.352971868 4.747654757
//
IT	4738
RD	23
LK	-282152.930886
QD	-186.537805 -> -174.381019
RI	0.0072905558
TR	0.048549	0.022018
MT	10.306801
MM	C_pi: 2.188278, n_recomb: 49912.501131
RS	0	0.000000	3.131694	118.942593	0.002383	0.000087
RS	1	0.007652	3.131694	127.730495	0.002559	0.000895
RS	2	0.015889	3.131694	137.141972	0.002748	0.002391
RS	3	0.024756	3.131694	147.217204	0.002950	0.003308
RS	4	0.034302	0.242444	2001.527562	0.040101	0.039870
RS	5	0.044579	0.242444	2062.177099	0.041316	0.038911
RS	6	0.055642	0.255171	2014.372095	0.040358	0.037425
RS	7	0.067551	0.255171	2066.242272	0.041397	0.038695
RS	8	0.080371	0.304535	1777.053023	0.035603	0.033685
RS	9	0.094173	0.304535	1825.410050	0.036572	0.035240
RS	10	0.109030	0.428050	1339.281187	0.026833	0.026114
RS	11	0.125025	0.428050	1387.162684	0.027792	0.027280
RS	12	0.142243	0.607596	1015.645159	0.020349	0.020072
RS	13	0.160779	0.607596	1059.501701	0.021227	0.021059
RS	14	0.180733	0.851456	790.781137	0.015843	0.015800
RS	15	0.202213	0.851456	829.487216	0.016619	0.016658
RS	16	0.225338	1.203143	617.154859	0.012365	0.012445
RS	17	0.250232	1.203143	650.443911	0.013032	0.013133
RS	18	0.277030	1.650724	500.462003	0.010027	0.010124
RS	19	0.305880	1.650724	529.243055	0.010603	0.010704
RS	20	0.336936	2.111129	437.989144	0.008775	0.008882
RS	21	0.370369	2.111129	463.990790	0.009296	0.009430
[truncated: 9,965,136 more chars]
