# Supplementary material for: Recent speciation associated with range expansion and a shift to self-fertilization in North American Arabidopsis
Source: Nat Commun. 2022 Dec 8;13:7564. doi: 10.1038/s41467-022-35368-1 (PMC9732334; doi:10.1038/s41467-022-35368-1)
Supplement: Supplementary file 5 — Source Data [file 41467_2022_35368_MOESM5_ESM.zip › Source Data/SuppFig21-1_lyrMO1_02.psmc]

CC
CC	Brief Description of the file format:
CC	  CC  comments
CC	  MM  useful-messages
CC	  RD  round-of-iterations
CC	  LL  \log[P(sequence)]
CC	  QD  Q-before-opt Q-after-opt
CC	  TR  \theta_0 \rho_0
CC	  RS  k t_k \lambda_k \pi_k \sum_{l\not=k}A_{kl} A_{kk}
CC	  DC  begin end best-k t_k+\Delta_k max-prob
CC
MM	Version: 0.6.5-r67
MM	pattern:4+25*2+4+6, n:63, n_free_lambdas:28
MM	n_iterations:25, skip:1, max_t:5, theta/rho:5
MM	is_decoding:0
MM	n_seqs:11, sum_L:1028597, sum_n:76774
RD	0
LK	0.000000
QD	0.000000 -> 0.000000
RI	inf
TR	0.077572	0.015514
MT	5.000000
MM	C_pi: 1.000000, n_recomb: 15835.212791
RS	0	0.000000	1.000000	100.868952	0.006370	0.000000
RS	1	0.006440	1.000000	106.658983	0.006736	0.000000
RS	2	0.013294	1.000000	112.733480	0.007119	0.000000
RS	3	0.020590	1.000000	119.100081	0.007521	0.000000
RS	4	0.028356	1.000000	125.765703	0.007942	0.000000
RS	5	0.036622	1.000000	132.736375	0.008382	0.000000
RS	6	0.045421	1.000000	140.017052	0.008842	0.000000
RS	7	0.054785	1.000000	147.611402	0.009322	0.000000
RS	8	0.064753	1.000000	155.521577	0.009821	0.000000
RS	9	0.075363	1.000000	163.747960	0.010341	0.000000
RS	10	0.086656	1.000000	172.288885	0.010880	0.000000
RS	11	0.098677	1.000000	181.140335	0.011439	0.000000
RS	12	0.111471	1.000000	190.295621	0.012017	0.000000
RS	13	0.125090	1.000000	199.745027	0.012614	0.000000
RS	14	0.139585	1.000000	209.475439	0.013228	0.000000
RS	15	0.155014	1.000000	219.469959	0.013860	0.000000
RS	16	0.171437	1.000000	229.707495	0.014506	0.000000
RS	17	0.188917	1.000000	240.162338	0.015166	0.000000
RS	18	0.207523	1.000000	250.803741	0.015838	0.000000
RS	19	0.227327	1.000000	261.595491	0.016520	0.000000
RS	20	0.248406	1.000000	272.495493	0.017208	0.000000
RS	21	0.270843	1.000000	283.455378	0.017900	0.000000
RS	22	0.294725	1.000000	294.420141	0.018593	0.000000
RS	23	0.320144	1.000000	305.327836	0.019282	0.000000
RS	24	0.347201	1.000000	316.109332	0.019962	0.000000
RS	25	0.376000	1.000000	326.688162	0.020630	0.000000
RS	26	0.406654	1.000000	336.980490	0.021280	0.000000
RS	27	0.439282	1.000000	346.895207	0.021907	0.000000
RS	28	0.474011	1.000000	356.334204	0.022503	0.000000
RS	29	0.510976	1.000000	365.192829	0.023062	0.000000
RS	30	0.550322	1.000000	373.360584	0.023578	0.000000
RS	31	0.592202	1.000000	380.722064	0.024043	0.000000
RS	32	0.636779	1.000000	387.158192	0.024449	0.000000
RS	33	0.684227	1.000000	392.547750	0.024790	0.000000
RS	34	0.734730	1.000000	396.769246	0.025056	0.000000
RS	35	0.788485	1.000000	399.703118	0.025241	0.000000
RS	36	0.845702	1.000000	401.234270	0.025338	0.000000
RS	37	0.906604	1.000000	401.254938	0.025339	0.000000
RS	38	0.971428	1.000000	399.667850	0.025239	0.000000
RS	39	1.040426	1.000000	396.389621	0.025032	0.000000
RS	40	1.113868	1.000000	391.354325	0.024714	0.000000
RS	41	1.192040	1.000000	384.517125	0.024282	0.000000
RS	42	1.275245	1.000000	375.857855	0.023736	0.000000
RS	43	1.363809	1.000000	365.384381	0.023074	0.000000
RS	44	1.458076	1.000000	353.135585	0.022301	0.000000
RS	45	1.558414	1.000000	339.183751	0.021420	0.000000
RS	46	1.665214	1.000000	323.636177	0.020438	0.000000
RS	47	1.778891	1.000000	306.635763	0.019364	0.000000
RS	48	1.899889	1.000000	288.360422	0.018210	0.000000
RS	49	2.028679	1.000000	269.021102	0.016989	0.000000
RS	50	2.165763	1.000000	248.858337	0.015716	0.000000
RS	51	2.311675	1.000000	228.137242	0.014407	0.000000
RS	52	2.466983	1.000000	207.141012	0.013081	0.000000
RS	53	2.632293	1.000000	186.163052	0.011756	0.000000
RS	54	2.808249	1.000000	165.497985	0.010451	0.000000
RS	55	2.995536	1.000000	145.431925	0.009184	0.000000
RS	56	3.194884	1.000000	126.232476	0.007972	0.000000
RS	57	3.407070	1.000000	108.139032	0.006829	0.000000
RS	58	3.632920	1.000000	91.353989	0.005769	0.000000
RS	59	3.873315	1.000000	76.035492	0.004802	0.000000
RS	60	4.129191	1.000000	62.292268	0.003934	0.000000
RS	61	4.401545	1.000000	50.181010	0.003169	0.000000
RS	62	4.691438	1.000000	39.706571	0.002507	0.000000
RS	63	5.000000	1.000000	110.803309	0.006997	0.000000
PA	4+25*2+4+6 0.077571924 0.015514385 5.000000000 1.000000000 1.000000000 1.000000000 1.000000000 1.000000000 1.000000000 1.000000000 1.000000000 1.000000000 1.000000000 1.000000000 1.000000000 1.000000000 1.000000000 1.000000000 1.000000000 1.000000000 1.000000000 1.000000000 1.000000000 1.000000000 1.000000000 1.000000000 1.000000000 1.000000000 1.000000000 1.000000000 1.000000000
//
IT	4589
RD	1
LK	-230100.608171
QD	-2874.972604 -> -1310.455359
RI	0.0665209975
TR	0.057182	0.011552
MT	7.849092
MM	C_pi: 1.257722, n_recomb: 14836.857746
RS	0	0.000000	0.486151	216.320806	0.014580	0.000385
RS	1	0.007192	0.486151	228.362675	0.015392	0.003051
RS	2	0.014902	0.486151	240.810069	0.016231	0.007360
RS	3	0.023166	0.486151	253.636957	0.017095	0.012263
RS	4	0.032025	0.403248	321.019975	0.021637	0.016909
RS	5	0.041520	0.403248	335.836163	0.022635	0.020548
RS	6	0.051699	0.427101	331.383499	0.022335	0.022963
RS	7	0.062610	0.427101	345.964306	0.023318	0.024395
RS	8	0.074305	0.479506	321.616139	0.021677	0.025003
RS	9	0.086842	0.479506	335.562238	0.022617	0.024917
RS	10	0.100280	0.549786	305.348058	0.020580	0.024393
RS	11	0.114685	0.549786	318.573838	0.021472	0.023705
RS	12	0.130126	0.630003	290.041024	0.019549	0.023031
RS	13	0.146677	0.630003	302.585368	0.020394	0.022450
RS	14	0.164419	0.716700	277.449713	0.018700	0.021967
RS	15	0.183437	0.716700	289.374783	0.019504	0.021532
RS	16	0.203823	0.809710	267.083485	0.018001	0.021088
RS	17	0.225675	0.809710	278.437343	0.018767	0.020609
RS	18	0.249098	0.907444	258.922693	0.017451	0.020114
RS	19	0.274207	0.907444	269.744316	0.018181	0.019636
RS	20	0.301121	1.006750	253.174421	0.017064	0.019200
RS	21	0.329971	1.006750	263.492141	0.017759	0.018812
RS	22	0.360896	1.105918	249.476982	0.016815	0.018463
RS	23	0.394045	1.105918	259.296548	0.017477	0.018138
RS	24	0.429579	1.204477	247.247814	0.016664	0.017830
RS	25	0.467668	1.204477	256.548834	0.017291	0.017529
RS	26	0.508496	1.301947	246.027989	0.016582	0.017231
RS	27	0.552262	1.301947	254.765592	0.017171	0.016935
RS	28	0.599174	1.397206	245.538123	0.016549	0.016643
RS	29	0.649462	1.397206	253.643341	0.017095	0.016361
RS	30	0.703365	1.488518	245.599102	0.016553	0.016094
RS	31	0.761146	1.488518	252.976090	0.017051	0.015850
RS	32	0.823083	1.574215	245.980578	0.016579	0.015631
RS	33	0.889474	1.574215	252.502821	0.017019	0.015438
RS	34	0.960640	1.653208	246.328891	0.016602	0.015271
RS	35	1.036925	1.653208	251.837990	0.016974	0.015127
RS	36	1.118697	1.724892	246.200462	0.016594	0.015003
RS	37	1.206350	1.724892	250.508637	0.016884	0.014895
RS	38	1.300307	1.788834	245.115130	0.016521	0.014802
RS	39	1.401022	1.788834	248.010983	0.016716	0.014722
RS	40	1.508981	1.844841	242.550718	0.016348	0.014651
RS	41	1.624704	1.844841	243.810543	0.016433	0.014585
RS	42	1.748751	1.893257	237.925067	0.016036	0.014519
RS	43	1.881719	1.893257	237.334159	0.015996	0.014446
RS	44	2.024251	1.935089	230.630274	0.015544	0.014356
RS	45	2.177035	1.935089	228.016424	0.015368	0.014240
RS	46	2.340807	1.971846	220.130964	0.014837	0.014090
RS	47	2.516358	1.971846	215.407215	0.014518	0.013898
RS	48	2.704536	2.005268	206.090466	0.013890	0.013655
RS	49	2.906248	2.005268	199.299736	0.013433	0.013357
RS	50	3.122467	2.037117	188.487397	0.012704	0.013001
RS	51	3.354238	2.037117	179.838505	0.012121	0.012588
RS	52	3.602679	2.069269	167.679025	0.011302	0.012117
RS	53	3.868989	2.069269	157.565270	0.010620	0.011594
RS	54	4.154452	2.124125	143.145623	0.009648	0.011022
RS	55	4.460447	2.124125	132.421544	0.008925	0.010409
RS	56	4.788450	2.124125	121.210434	0.008170	0.009763
RS	57	5.140044	2.124125	109.696247	0.007393	0.009094
RS	58	5.516926	2.410384	87.380405	0.005889	0.008411
RS	59	5.920915	2.410384	78.933203	0.005320	0.007726
RS	60	6.353960	2.410384	70.430901	0.004747	0.007047
RS	61	6.818151	2.410384	62.021298	0.004180	0.006387
RS	62	7.315728	2.410384	53.849448	0.003629	0.005755
RS	63	7.849092	2.410384	220.656963	0.014872	0.026993
PA	4+25*2+4+6 0.057181710 0.011551956 7.849092484 0.486150742 0.403247833 0.427101135 0.479505539 0.549785614 0.630002975 0.716699600 0.809709549 0.907444000 1.006750107 1.105917931 1.204477310 1.301946640 1.397205830 1.488517761 1.574214935 1.653207779 1.724891663 1.788833618 1.844841003 1.893257141 1.935089111 1.971845627 2.005268097 2.037117004 2.069269180 2.124124527 2.410383761
//
IT	6462
RD	2
LK	-227632.728716
QD	-1401.020487 -> -875.491773
RI	0.0605526195
TR	0.049013	0.010789
MT	9.540444
MM	C_pi: 1.541915, n_recomb: 16970.029869
RS	0	0.000000	0.638854	196.978281	0.011607	0.000242
RS	1	0.007521	0.638854	209.230745	0.012329	0.001909
RS	2	0.015608	0.638854	222.041982	0.013084	0.004718
RS	3	0.024303	0.638854	235.405835	0.013872	0.008223
RS	4	0.033652	0.388836	407.554521	0.024016	0.014511
RS	5	0.043704	0.388836	426.634727	0.025140	0.019001
RS	6	0.054512	0.381969	453.601869	0.026730	0.021703
RS	7	0.066133	0.381969	472.595431	0.027849	0.024873
RS	8	0.078628	0.420735	446.678108	0.026322	0.024546
RS	9	0.092062	0.420735	464.659250	0.027381	0.026551
RS	10	0.106508	0.486405	418.101947	0.024638	0.024600
RS	11	0.122039	0.486405	434.937904	0.025630	0.025815
RS	12	0.138739	0.569465	386.533327	0.022777	0.023489
RS	13	0.156695	0.569465	402.270606	0.023705	0.024435
RS	14	0.176001	0.665616	358.232369	0.021110	0.022342
RS	15	0.196759	0.665616	372.956437	0.021977	0.023246
RS	16	0.219079	0.775313	333.385820	0.019646	0.021395
RS	17	0.243077	0.775313	347.179041	0.020458	0.022200
RS	18	0.268880	0.898196	312.088929	0.018391	0.020496
RS	19	0.296624	0.898196	325.029593	0.019153	0.021152
RS	20	0.326454	1.031084	294.847283	0.017375	0.019644
RS	21	0.358528	1.031084	307.010780	0.018091	0.020222
RS	22	0.393014	1.171920	281.184509	0.016569	0.018934
RS	23	0.430094	1.171920	292.630602	0.017244	0.019452
RS	24	0.469963	1.320886	270.088690	0.015916	0.018317
RS	25	0.512830	1.320886	280.855194	0.016550	0.018743
RS	26	0.558922	1.478327	260.809902	0.015369	0.017694
RS	27	0.608480	1.478327	270.915918	0.015964	0.018003
RS	28	0.661765	1.642804	253.069856	0.014913	0.017019
RS	29	0.719058	1.642804	262.518858	0.015470	0.017223
RS	30	0.780660	1.810023	246.953412	0.014552	0.016330
RS	31	0.846895	1.810023	255.730554	0.015070	0.016477
RS	32	0.918111	1.974318	242.520665	0.014291	0.015712
RS	33	0.994684	1.974318	250.584580	0.014766	0.015844
RS	34	1.077016	2.130801	239.576459	0.014118	0.015213
RS	35	1.165541	2.130801	246.851089	0.014546	0.015340
RS	36	1.260723	2.275703	237.750290	0.014010	0.014822
RS	37	1.363064	2.275703	244.119233	0.014385	0.014940
RS	38	1.473102	2.405621	236.630650	0.013944	0.014518
RS	39	1.591416	2.405621	241.932118	0.014256	0.014630
RS	40	1.718629	2.518061	235.710391	0.013890	0.014291
RS	41	1.855410	2.518061	239.735152	0.014127	0.014392
RS	42	2.002477	2.612892	234.263214	0.013805	0.014111
RS	43	2.160606	2.612892	236.764386	0.013952	0.014180
RS	44	2.330628	2.692685	231.360006	0.013633	0.013913
RS	45	2.513438	2.692685	232.080925	0.013676	0.013915
RS	46	2.709996	2.761727	226.021387	0.013319	0.013612
RS	47	2.921338	2.761727	224.740143	0.013243	0.013515
RS	48	3.148576	2.824633	217.419539	0.012812	0.013136
RS	49	3.392903	2.824633	214.001690	0.012611	0.012922
RS	50	3.655607	2.885626	205.033060	0.012082	0.012449
RS	51	3.938069	2.885626	199.483097	0.011755	0.012119
RS	52	4.241776	2.949022	188.714332	0.011120	0.011550
RS	53	4.568324	2.949022	181.220952	0.010679	0.011118
RS	54	4.919432	3.063229	166.507806	0.009812	0.010372
RS	55	5.296948	3.063229	157.879689	0.009303	0.009882
RS	56	5.702856	3.063229	148.290249	0.008738	0.009345
RS	57	6.139293	3.063229	137.874847	0.008125	0.008770
RS	58	6.608555	3.769105	104.613534	0.006165	0.007271
RS	59	7.113111	3.769105	98.172001	0.005785	0.006863
RS	60	7.655614	3.769105	91.189176	0.005374	0.006423
RS	61	8.238920	3.769105	83.776199	0.004937	0.005958
RS	62	8.866097	3.769105	76.060722	0.004482	0.005475
RS	63	9.540444	3.769105	396.440008	0.023361	0.029894
PA	4+25*2+4+6 0.049013120 0.010788828 9.540443702 0.638854180 0.388835989 0.381969063 0.420735271 0.486404934 0.569464889 0.665616156 0.775312708 0.898196488 1.031084138 1.171920151 1.320885596 1.478327136 1.642804419 1.810022812 1.974318415 2.130801207 2.275702511 2.405620883 2.518060639 2.612891876 2.692685257 2.761727409 2.824632778 2.885625963 2.949021762 3.063228696 3.769104780
//
IT	5070
RD	3
LK	-226735.952763
QD	-985.404853 -> -720.579248
RI	0.0433652288
TR	0.044342	0.010832
MT	10.555715
MM	C_pi: 1.811762, n_recomb: 19990.248175
RS	0	0.000000	1.012115	149.882915	0.007498	0.000152
RS	1	0.007692	1.012115	160.150147	0.008011	0.001196
RS	2	0.015976	1.012115	171.017427	0.008555	0.002959
RS	3	0.024897	1.012115	182.503437	0.009130	0.005178
RS	4	0.034504	0.448929	435.986074	0.021810	0.012516
RS	5	0.044850	0.448929	458.447288	0.022934	0.016538
RS	6	0.055992	0.403100	535.078868	0.026767	0.020633
RS	7	0.067991	0.403100	558.738543	0.027951	0.023945
RS	8	0.080913	0.426927	550.103738	0.027519	0.024375
RS	9	0.094829	0.426927	572.749633	0.028651	0.026724
RS	10	0.109816	0.485675	524.025197	0.026214	0.024948
RS	11	0.125955	0.485675	545.244982	0.027276	0.026614
RS	12	0.143336	0.566182	486.692056	0.024346	0.024081
RS	13	0.162054	0.566182	506.497391	0.025337	0.025427
RS	14	0.182211	0.662632	450.449264	0.022533	0.022953
RS	15	0.203919	0.662632	468.933221	0.023458	0.024227
RS	16	0.227297	0.775395	417.240409	0.020872	0.021956
RS	17	0.252473	0.775395	434.501597	0.021736	0.023156
RS	18	0.279585	0.905032	387.702399	0.019395	0.021042
RS	19	0.308783	0.905032	403.837334	0.020202	0.022103
RS	20	0.340227	1.048918	362.937567	0.018156	0.020189
RS	21	0.374090	1.048918	378.043274	0.018911	0.021142
RS	22	0.410558	1.205492	342.582156	0.017137	0.019457
RS	23	0.449830	1.205492	356.742361	0.017846	0.020324
RS	24	0.492124	1.376546	325.244072	0.016270	0.018798
RS	25	0.537670	1.376546	338.520376	0.016934	0.019546
RS	26	0.586721	1.564806	309.847738	0.015500	0.018103
RS	27	0.639544	1.564806	322.284667	0.016122	0.018700
RS	28	0.696430	1.770503	296.152702	0.014815	0.017320
RS	29	0.757693	1.770503	307.784492	0.015397	0.017768
RS	30	0.823667	1.988626	284.631289	0.014239	0.016498
RS	31	0.894717	1.988626	295.481039	0.014781	0.016845
RS	32	0.971231	2.210372	275.762676	0.013795	0.015747
RS	33	1.053631	2.210372	285.831904	0.014299	0.016043
RS	34	1.142370	2.427071	269.540576	0.013484	0.015134
RS	35	1.237934	2.427071	278.795972	0.013947	0.015398
RS	36	1.340850	2.631303	265.629851	0.013288	0.014656
RS	37	1.451681	2.631303	273.992142	0.013706	0.014887
RS	38	1.571038	2.815724	263.651129	0.013189	0.014293
RS	39	1.699576	2.815724	270.983198	0.013556	0.014498
RS	40	1.838001	2.974396	263.084558	0.013161	0.014038
RS	41	1.987074	2.974396	269.180161	0.013466	0.014217
RS	42	2.147614	3.106149	263.019243	0.013157	0.013857
RS	43	2.320503	3.106149	267.605161	0.013387	0.013990
RS	44	2.506690	3.215320	262.163684	0.013115	0.013673
RS	45	2.707200	3.215320	264.926526	0.013253	0.013728
RS	46	2.923132	3.309384	259.102488	0.012961	0.013389
RS	47	3.155675	3.309384	259.738989	0.012993	0.013338
RS	48	3.406104	3.395899	252.607758	0.012637	0.012931
RS	49	3.675798	3.395899	250.886320	0.012550	0.012761
RS	50	3.966236	3.481237	241.828649	0.012097	0.012265
RS	51	4.279015	3.481237	237.651157	0.011888	0.011981
RS	52	4.615853	3.571710	226.326631	0.011322	0.011392
RS	53	4.978601	3.571710	219.789523	0.010995	0.011011
RS	54	5.369252	3.739981	202.749616	0.010142	0.010199
RS	55	5.789953	3.739981	194.734929	0.009741	0.009768
RS	56	6.243014	3.739981	185.398008	0.009274	0.009288
RS	57	6.730925	3.739981	174.843581	0.008746	0.008762
RS	58	7.256366	4.900041	126.776830	0.006342	0.006762
RS	59	7.822226	4.900041	121.480022	0.006077	0.006467
RS	60	8.431611	4.900041	115.363126	0.005771	0.006135
RS	61	9.087871	4.900041	108.499052	0.005428	0.005769
RS	62	9.794612	4.900041	100.985287	0.005052	0.005372
RS	63	10.555715	4.900041	617.285775	0.030879	0.032834
PA	4+25*2+4+6 0.044342084 0.010832096 10.555715358 1.012115379 0.448929415 0.403099601 0.426926673 0.485674800 0.566182082 0.662631733 0.775394734 0.905032212 1.048917602 1.205492363 1.376546465 1.564805825 1.770503034 1.988626404 2.210372403 2.427070587 2.631303274 2.815723706 2.974396333 3.106148802 3.215320439 3.309383562 3.395898605 3.481236812 3.571710316 3.739980813 4.900041146
//
IT	4757
RD	4
LK	-226253.912696
QD	-810.924504 -> -632.766318
RI	0.0292134034
TR	0.041106	0.011145
MT	11.210012
MM	C_pi: 2.033015, n_recomb: 23045.550767
RS	0	0.000000	1.628875	108.777428	0.004720	0.000099
RS	1	0.007794	1.628875	116.679366	0.005063	0.000776
RS	2	0.016195	1.628875	125.107284	0.005429	0.001908
RS	3	0.025252	1.628875	134.088458	0.005818	0.003322
RS	4	0.035014	0.531437	437.372488	0.018979	0.010969
RS	5	0.045537	0.531437	461.890585	0.020043	0.014456
RS	6	0.056880	0.438229	589.149582	0.025565	0.019717
RS	7	0.069107	0.438229	616.969262	0.026772	0.022864
RS	8	0.082288	0.446909	632.325774	0.027438	0.024171
RS	9	0.096495	0.446909	659.522550	0.028618	0.026469
RS	10	0.111810	0.499309	615.305119	0.026700	0.025122
RS	11	0.128319	0.499309	640.931064	0.027811	0.026842
RS	12	0.146114	0.577099	577.577065	0.025062	0.024443
RS	13	0.165296	0.577099	601.530935	0.026102	0.025862
RS	14	0.185973	0.672449	537.667745	0.023331	0.023362
RS	15	0.208262	0.672449	560.030729	0.024301	0.024708
RS	16	0.232288	0.785055	499.690220	0.021683	0.022346
RS	17	0.258186	0.785055	520.568890	0.022589	0.023649
RS	18	0.286103	0.915749	464.949590	0.020175	0.021425
RS	19	0.316196	0.915749	484.452732	0.021022	0.022624
RS	20	0.348635	1.062210	435.161082	0.018883	0.020586
RS	21	0.383602	1.062210	453.400493	0.019674	0.021686
RS	22	0.421294	1.223349	410.120274	0.017796	0.019857
RS	23	0.461923	1.223349	427.194008	0.018537	0.020870
RS	24	0.505720	1.402562	388.035898	0.016838	0.019173
RS	25	0.552929	1.402562	404.017575	0.017531	0.020066
RS	26	0.603819	1.605139	367.476508	0.015946	0.018421
RS	27	0.658675	1.605139	382.423502	0.016594	0.019160
RS	28	0.717806	1.833741	348.266600	0.015112	0.017550
RS	29	0.781546	1.833741	362.230802	0.015718	0.018128
RS	30	0.850254	2.083937	331.397485	0.014380	0.016621
RS	31	0.924317	2.083937	344.426432	0.014945	0.017079
RS	32	1.004152	2.345064	317.929535	0.013796	0.015763
RS	33	1.090210	2.345064	330.054671	0.014322	0.016152
RS	34	1.182975	2.605455	308.146949	0.013371	0.015058
RS	35	1.282970	2.605455	319.366196	0.013858	0.015402
RS	36	1.390759	2.854464	301.778411	0.013095	0.014515
RS	37	1.506949	2.854464	312.040184	0.013540	0.014814
RS	38	1.632195	3.080835	298.489849	0.012952	0.014115
RS	39	1.767202	3.080835	307.675288	0.013351	0.014378
RS	40	1.912733	3.274901	297.756711	0.012920	0.013851
RS	41	2.069605	3.274901	305.659976	0.013263	0.014082
RS	42	2.238705	3.434160	298.466203	0.012951	0.013688
RS	43	2.420984	3.434160	304.789570	0.013226	0.013869
RS	44	2.617469	3.564629	298.927532	0.012971	0.013538
RS	45	2.829269	3.564629	303.308563	0.013161	0.013637
RS	46	3.057577	3.676887	297.263963	0.012899	0.013296
RS	47	3.303679	3.676887	299.334015	0.012989	0.013286
RS	48	3.568963	3.781188	291.861299	0.012665	0.012879
RS	49	3.854922	3.781188	291.317683	0.012641	0.012750
RS	50	4.163169	3.885639	281.595202	0.012219	0.012252
RS	51	4.495441	3.885639	278.272609	0.012075	0.012009
RS	52	4.853611	3.998108	265.814479	0.011534	0.011415
RS	53	5.239696	3.998108	259.758531	0.011272	0.011073
RS	54	5.655873	4.212384	239.764148	0.010404	0.010215
RS	55	6.104486	4.212384	231.978251	0.010066	0.009825
RS	56	6.588065	4.212384	222.562529	0.009658	0.009382
RS	57	7.109334	4.212384	211.598904	0.009182	0.008888
RS	58	7.671230	5.817395	147.083711	0.006382	0.006483
RS	59	8.276921	5.817395	142.779276	0.006196	0.006258
RS	60	8.929820	5.817395	137.472880	0.005965	0.005994
RS	61	9.633606	5.817395	131.202807	0.005693	0.005692
RS	62	10.392244	5.817395	124.035156	0.005382	0.005356
RS	63	11.210012	5.817395	848.728161	0.036828	0.035756
PA	4+25*2+4+6 0.041106335 0.011145351 11.210011542 1.628875119 0.531437496 0.438229002 0.446909139 0.499308837 0.577098858 0.672449473 0.785055223 0.915748536 1.062209931 1.223348682 1.402562423 1.605138626 1.833740954 2.083937004 2.345063598 2.605454868 2.854463526 3.080835020 3.274900635 3.434159966 3.564628875 3.676887088 3.781187763 3.885638567 3.998107896 4.212384443 5.817394903
//
IT	5225
RD	5
LK	-225917.182213
QD	-704.002094 -> -564.619231
RI	0.0197679598
TR	0.038586	0.011550
MT	11.675014
MM	C_pi: 2.213304, n_recomb: 25963.273972
RS	0	0.000000	2.570788	78.290673	0.003015	0.000067
RS	1	0.007863	2.570788	84.182613	0.003242	0.000518
RS	2	0.016344	2.570788	90.495678	0.003486	0.001264
RS	3	0.025492	2.570788	97.256342	0.003746	0.002186
RS	4	0.035360	0.623433	428.111454	0.016489	0.009753
RS	5	0.046003	0.623433	453.682507	0.017474	0.012795
RS	6	0.057483	0.475408	627.666522	0.024175	0.018937
RS	7	0.069866	0.475408	658.990130	0.025382	0.021891
RS	8	0.083223	0.469140	699.494720	0.026942	0.023944
RS	9	0.097629	0.469140	730.863238	0.028150	0.026117
RS	10	0.113169	0.516183	693.430639	0.026708	0.025164
RS	11	0.129930	0.516183	723.211615	0.027855	0.026836
RS	12	0.148010	0.592036	657.474979	0.025323	0.024617
RS	13	0.167511	0.592036	685.390481	0.026398	0.026017
RS	14	0.188545	0.686701	615.961244	0.023724	0.023579
RS	15	0.211233	0.686701	642.059215	0.024730	0.024911
RS	16	0.235706	0.798892	575.272968	0.022157	0.022563
RS	17	0.262102	0.798892	599.659147	0.023096	0.023870
RS	18	0.290574	0.929290	537.365379	0.020697	0.021645
RS	19	0.321285	0.929290	560.155446	0.021575	0.022881
RS	20	0.354410	1.075587	504.447556	0.019429	0.020834
RS	21	0.390140	1.075587	525.763522	0.020250	0.021988
RS	22	0.428680	1.237029	476.373954	0.018348	0.020131
RS	23	0.470250	1.237029	496.322151	0.019116	0.021204
RS	24	0.515089	1.418401	450.874355	0.017366	0.019448
RS	25	0.563453	1.418401	469.533219	0.018085	0.020407
RS	26	0.615620	1.627326	426.089659	0.016411	0.018662
RS	27	0.671889	1.627326	443.522568	0.017083	0.019472
RS	28	0.732583	1.868934	401.900148	0.015480	0.017727
RS	29	0.798048	1.868934	418.170370	0.016106	0.018377
RS	30	0.868662	2.139988	379.887925	0.014632	0.016716
RS	31	0.944827	2.139988	395.060911	0.015216	0.017239
RS	32	1.026982	2.428865	361.822842	0.013936	0.015772
RS	33	1.115596	2.428865	375.953432	0.014480	0.016218
RS	34	1.211178	2.721643	348.379781	0.013418	0.014993
RS	35	1.314276	2.721643	361.491449	0.013923	0.015387
RS	36	1.425480	3.004907	339.403397	0.013072	0.014397
RS	37	1.545428	3.004907	351.467817	0.013537	0.014742
RS	38	1.674808	3.263813	334.628575	0.012889	0.013971
RS	39	1.814361	3.263813	345.542281	0.013309	0.014276
RS	40	1.964886	3.485029	333.541527	0.012847	0.013709
RS	41	2.127248	3.485029	343.097906	0.013215	0.013978
RS	42	2.302376	3.664574	334.827191	0.012896	0.013570
RS	43	2.491274	3.664574	342.704102	0.013200	0.013789
RS	44	2.695025	3.809947	336.375208	0.012956	0.013462
RS	45	2.914798	3.809947	342.162585	0.013179	0.013600
RS	46	3.151851	3.934654	335.821198	0.012934	0.013269
RS	47	3.407543	3.934654	339.089249	0.013060	0.013299
RS	48	3.683340	4.051445	331.153955	0.012755	0.012903
RS	49	3.980823	4.051445	331.537891	0.012769	0.012813
RS	50	4.301697	4.169946	320.989224	0.012363	0.012322
RS	51	4.647802	4.169946	318.271219	0.012259	0.012116
RS	52	5.021121	4.299361	304.492612	0.011728	0.011521
RS	53	5.423793	4.299361	298.687458	0.011504	0.011213
RS	54	5.858128	4.551614	275.512786	0.010612	0.010316
RS	55	6.326614	4.551614	267.771146	0.010313	0.009958
RS	56	6.831937	4.551614	258.123015	0.009942	0.009542
RS	57	7.376994	4.551614	246.632678	0.009499	0.009070
RS	58	7.964908	6.580962	164.877322	0.006350	0.006309
RS	59	8.599050	6.580962	161.487768	0.006220	0.006134
RS	60	9.283054	6.580962	156.971224	0.006046	0.005920
RS	61	10.020842	6.580962	151.335981	0.005829	0.005668
RS	62	10.816641	6.580962	144.619076	0.005570	0.005379
RS	63	11.675014	6.580962	1077.540751	0.041502	0.038629
PA	4+25*2+4+6 0.038585807 0.011550190 11.675014233 2.570788356 0.623433125 0.475408272 0.469139605 0.516182681 0.592036297 0.686701034 0.798892457 0.929289890 1.075586627 1.237028836 1.418400800 1.627325744 1.868933637 2.139987568 2.428864752 2.721643273 3.004907487 3.263813367 3.485028766 3.664574251 3.809946633 3.934653783 4.051444662 4.169945902 4.299360744 4.551614490 6.580961757
//
IT	4368
RD	6
LK	-225649.288289
QD	-622.421101 -> -506.096555
RI	0.0136752902
TR	0.036475	0.011974
MT	12.041462
MM	C_pi: 2.367177, n_recomb: 28747.311942
RS	0	0.000000	3.964523	56.538935	0.001967	0.000046
RS	1	0.007915	3.964523	60.890744	0.002118	0.000353
RS	2	0.016457	3.964523	65.566994	0.002281	0.000855
RS	3	0.025676	3.964523	70.590149	0.002456	0.001469
RS	4	0.035623	0.720924	415.318834	0.014447	0.008767
RS	5	0.046359	0.720924	441.338654	0.015352	0.011452
RS	6	0.057944	0.511401	657.995976	0.022889	0.018265
RS	7	0.070446	0.511401	692.317446	0.024083	0.021050
RS	8	0.083937	0.490557	757.403102	0.026347	0.023714
RS	9	0.098497	0.490557	792.597906	0.027571	0.025770
RS	10	0.114208	0.533200	762.285247	0.026517	0.025132
RS	11	0.131164	0.533200	795.963179	0.027688	0.026736
RS	12	0.149462	0.607997	728.633291	0.025346	0.024671
RS	13	0.169208	0.607997	760.302132	0.026448	0.026034
RS	14	0.190517	0.702746	686.295714	0.023873	0.023666
RS	15	0.213513	0.702746	715.956205	0.024905	0.024963
RS	16	0.238329	0.815092	643.907286	0.022399	0.022655
RS	17	0.265109	0.815092	671.658880	0.023364	0.023937
RS	18	0.294009	0.945294	604.064914	0.021013	0.021749
RS	19	0.325196	0.945294	630.026865	0.021916	0.022981
RS	20	0.358853	1.090855	569.336484	0.019805	0.020972
RS	21	0.395173	1.090855	593.637936	0.020650	0.022141
RS	22	0.434368	1.251259	539.492630	0.018767	0.020309
RS	23	0.476666	1.251259	562.243652	0.019558	0.021404
RS	24	0.522312	1.432499	511.673538	0.017799	0.019644
RS	25	0.571571	1.432499	532.951632	0.018539	0.020632
RS	26	0.624728	1.644254	483.507222	0.016819	0.018843
RS	27	0.682094	1.644254	503.376633	0.017510	0.019690
RS	28	0.744000	1.893961	454.886314	0.015824	0.017863
RS	29	0.810807	1.893961	473.417731	0.016468	0.018557
RS	30	0.882901	2.179794	428.014257	0.014889	0.016790
RS	31	0.960703	2.179794	445.287371	0.015490	0.017355
RS	32	1.044662	2.489748	405.453177	0.014104	0.015778
RS	33	1.135267	2.489748	421.542519	0.014664	0.016260
RS	34	1.233045	2.808136	388.360428	0.013509	0.014938
RS	35	1.338561	2.808136	403.311902	0.014030	0.015364
RS	36	1.452430	3.119133	376.749282	0.013106	0.014298
RS	37	1.575312	3.119133	390.555621	0.013586	0.014675
RS	38	1.707920	3.404571	370.452628	0.012887	0.013852
RS	39	1.851026	3.404571	383.024606	0.013324	0.014188
RS	40	2.005458	3.647582	368.985537	0.012835	0.013594
RS	41	2.172115	3.647582	380.115481	0.013223	0.013893
RS	42	2.351963	3.842593	370.840126	0.012900	0.013483
RS	43	2.546048	3.842593	380.181150	0.013225	0.013732
RS	44	2.755494	3.998383	373.476977	0.012992	0.013418
RS	45	2.981520	3.998383	380.570233	0.013238	0.013589
RS	46	3.225436	4.131203	374.021218	0.013011	0.013277
RS	47	3.488660	4.131203	378.374339	0.013162	0.013343
RS	48	3.772719	4.256201	370.039394	0.012872	0.012965
RS	49	4.079262	4.256201	371.225727	0.012913	0.012911
RS	50	4.410070	4.384475	359.873012	0.012518	0.012432
RS	51	4.767063	4.384475	357.626088	0.012440	0.012259
RS	52	5.152314	4.526517	342.502801	0.011914	0.011667
RS	53	5.568058	4.526517	336.815416	0.011716	0.011388
RS	54	6.016711	4.810013	310.376089	0.010797	0.010458
RS	55	6.500877	4.810013	302.562257	0.010525	0.010125
RS	56	7.023367	4.810013	292.579815	0.010178	0.009730
RS	57	7.587214	4.810013	280.478808	0.009757	0.009275
RS	58	8.195692	7.244885	180.874803	0.006292	0.006189
RS	59	8.852335	7.244885	178.340268	0.006204	0.006055
RS	60	9.560953	7.244885	174.586858	0.006073	0.005881
RS	61	10.325662	7.244885	169.596761	0.005900	0.005668
RS	62	11.150901	7.244885	163.380737	0.005683	0.005418
RS	63	12.041462	7.244885	1302.960034	0.045325	0.041432
PA	4+25*2+4+6 0.036474817 0.011973826 12.041461747 3.964522929 0.720923923 0.511400666 0.490556949 0.533200460 0.607996687 0.702745817 0.815091618 0.945293610 1.090855054 1.251258650 1.432498560 1.644254292 1.893961452 2.179794370 2.489747588 2.808136459 3.119132980 3.404571264 3.647581859 3.842592901 3.998382710 4.131203356 4.256200691 4.384474764 4.526517416 4.810013293 7.244885051
//
IT	4660
RD	7
LK	-225424.211481
QD	-554.545439 -> -454.844401
RI	0.0097108714
TR	0.034629	0.012384
MT	12.356975
MM	C_pi: 2.505583, n_recomb: 31428.430115
RS	0	0.000000	5.995397	41.060309	0.001306	0.000032
RS	1	0.007959	5.995397	44.269588	0.001409	0.000244
RS	2	0.016552	5.995397	47.724655	0.001519	0.000587
RS	3	0.025829	5.995397	51.443501	0.001637	0.001002
RS	4	0.035845	0.823175	401.543601	0.012776	0.007941
RS	5	0.046657	0.823175	427.653935	0.013607	0.010334
RS	6	0.058330	0.545595	683.783566	0.021757	0.017670
RS	7	0.070932	0.545595	720.751320	0.022933	0.020317
RS	8	0.084537	0.510480	809.684887	0.025763	0.023488
RS	9	0.099225	0.510480	848.451015	0.026996	0.025451
RS	10	0.115083	0.549501	824.957657	0.026249	0.025060
RS	11	0.132202	0.549501	862.331617	0.027438	0.026603
RS	12	0.150684	0.623954	793.511611	0.025248	0.024654
RS	13	0.170637	0.623954	828.765939	0.026370	0.025982
RS	14	0.192178	0.719491	750.518738	0.023880	0.023672
RS	15	0.215433	0.719491	783.599291	0.024933	0.024935
RS	16	0.240540	0.832662	706.858247	0.022491	0.022667
RS	17	0.267645	0.832662	737.856298	0.023477	0.023918
RS	18	0.296908	0.963160	665.776053	0.021184	0.021775
RS	19	0.328499	0.963160	694.813618	0.022108	0.022993
RS	20	0.362605	1.108164	630.102394	0.020049	0.021037
RS	21	0.399426	1.108164	657.314407	0.020915	0.022204
RS	22	0.439177	1.267316	599.402474	0.019072	0.020419
RS	23	0.482092	1.267316	624.899532	0.019883	0.021520
RS	24	0.528423	1.447709	570.111283	0.018140	0.019783
RS	25	0.578442	1.447709	593.964996	0.018899	0.020783
RS	26	0.632442	1.660868	539.253901	0.017158	0.018982
RS	27	0.690740	1.660868	561.524749	0.017867	0.019849
RS	28	0.753679	1.916330	506.685012	0.016122	0.017972
RS	29	0.821627	1.916330	527.447880	0.016783	0.018692
RS	30	0.894983	2.213761	475.225441	0.015121	0.016849
RS	31	0.974177	2.213761	494.571794	0.015736	0.017443
RS	32	1.059676	2.541112	448.287924	0.014264	0.015782
RS	33	1.151979	2.541112	466.309773	0.014837	0.016289
RS	34	1.251629	2.881293	427.584553	0.013605	0.014891
RS	35	1.359211	2.881293	444.348603	0.014138	0.015340
RS	36	1.475356	3.216279	413.351076	0.013152	0.014212
RS	37	1.600745	3.216279	428.870332	0.013646	0.014613
RS	38	1.736114	3.524760	405.547052	0.012904	0.013750
RS	39	1.882258	3.524760	419.746656	0.013356	0.014109
RS	40	2.040034	3.786399	403.736743	0.012846	0.013498
RS	41	2.210368	3.786399	416.408717	0.013249	0.013821
RS	42	2.394260	3.993925	406.233108	0.012926	0.013413
RS	43	2.592788	3.993925	417.006032	0.013268	0.013688
RS	44	2.807119	4.157204	410.066913	0.013048	0.013391
RS	45	3.038508	4.157204	418.431427	0.013314	0.013591
RS	46	3.288315	4.295080	411.833677	0.013104	0.013303
RS	47	3.558005	4.295080	417.231023	0.013276	0.013400
RS	48	3.849161	4.425065	408.645355	0.013002	0.013045
RS	49	4.163491	4.425065	410.582837	0.013064	0.013023
RS	50	4.502840	4.559774	398.539141	0.012681	0.012560
RS	51	4.869199	4.559774	396.699552	0.012622	0.012417
RS	52	5.264718	4.711042	380.288964	0.012100	0.011831
RS	53	5.691718	4.711042	374.645504	0.011921	0.011577
RS	54	6.152705	5.020547	344.920065	0.010975	0.010619
RS	55	6.650383	5.020547	336.960456	0.010722	0.010308
RS	56	7.187674	5.020547	326.574909	0.010391	0.009930
RS	57	7.767730	5.020547	313.801226	0.009985	0.009487
RS	58	8.393956	7.847369	195.735917	0.006228	0.006100
RS	59	9.070025	7.847369	194.015530	0.006173	0.005999
RS	60	9.799905	7.847369	191.004441	0.006077	0.005859
RS	61	10.587879	7.847369	186.661577	0.005939	0.005680
RS	62	11.438572	7.847369	180.973681	0.005758	0.005463
RS	63	12.356975	7.847369	1527.528037	0.048603	0.044151
PA	4+25*2+4+6 0.034628794 0.012383824 12.356974558 5.995396848 0.823175290 0.545594967 0.510480492 0.549501431 0.623953921 0.719491201 0.832662429 0.963159581 1.108163906 1.267315604 1.447709131 1.660868133 1.916329710 2.213761150 2.541111976 2.881292686 3.216278675 3.524759991 3.786399075 3.993925485 4.157204424 4.295080274 4.425065442 4.559774142 4.711042191 5.020546788 7.847368706
//
IT	4357
RD	8
LK	-225230.774904
QD	-496.369424 -> -409.889265
RI	0.0070760707
TR	0.032974	0.012766
MT	12.646497
MM	C_pi: 2.635306, n_recomb: 34031.312165
RS	0	0.000000	8.935587	29.946932	0.000880	0.000022
RS	1	0.007999	8.935587	32.313946	0.000950	0.000170
RS	2	0.016637	8.935587	34.865600	0.001025	0.000407
RS	3	0.025967	8.935587	37.615892	0.001105	0.000691
RS	4	0.036043	0.930921	387.479764	0.011386	0.007226
RS	5	0.046925	0.930921	413.447222	0.012149	0.009378
RS	6	0.058677	0.578273	706.563011	0.020762	0.017126
RS	7	0.071369	0.578273	745.923817	0.021919	0.019662
RS	8	0.085076	0.528981	858.272979	0.025220	0.023265
RS	9	0.099880	0.528981	900.428495	0.026459	0.025160
RS	10	0.115868	0.564932	883.401379	0.025958	0.024965
RS	11	0.133135	0.564932	924.324877	0.027161	0.026461
RS	12	0.151783	0.639557	853.899452	0.025092	0.024596
RS	13	0.171923	0.639557	892.614082	0.026229	0.025896
RS	14	0.193673	0.736411	810.197022	0.023807	0.023628
RS	15	0.217164	0.736411	846.589450	0.024877	0.024865
RS	16	0.242533	0.850974	765.409049	0.022491	0.022630
RS	17	0.269932	0.850974	799.562434	0.023495	0.023855
RS	18	0.299522	0.982284	723.465466	0.021259	0.021754
RS	19	0.331478	0.982284	755.505616	0.022200	0.022954
RS	20	0.365992	1.127096	687.414622	0.020199	0.021053
RS	21	0.403265	1.127096	717.482514	0.021083	0.022213
RS	22	0.443520	1.285172	656.511049	0.019291	0.020484
RS	23	0.486995	1.285172	684.715718	0.020120	0.021584
RS	24	0.533948	1.464625	626.390294	0.018406	0.019884
RS	25	0.584656	1.464625	652.793201	0.019182	0.020889
RS	26	0.639420	1.678671	593.388881	0.017437	0.019091
RS	27	0.698565	1.678671	618.042340	0.018161	0.019970
RS	28	0.762441	1.938798	557.264289	0.016375	0.018061
RS	29	0.831426	1.938798	580.244324	0.017050	0.018800
RS	30	0.905928	2.246164	521.444199	0.015322	0.016899
RS	31	0.986391	2.246164	542.852077	0.015952	0.017513
RS	32	1.073289	2.588906	490.228465	0.014405	0.015785
RS	33	1.167138	2.588906	510.172227	0.014991	0.016311
RS	34	1.268493	2.948779	465.945029	0.013692	0.014849
RS	35	1.377956	2.948779	484.511387	0.014237	0.015315
RS	36	1.496175	3.305708	449.100641	0.013197	0.014138
RS	37	1.623850	3.305708	466.322956	0.013703	0.014556
RS	38	1.761737	3.635326	439.810858	0.012924	0.013660
RS	39	1.910653	3.635326	455.629655	0.013389	0.014038
RS	40	2.071481	3.913860	437.706823	0.012862	0.013415
RS	41	2.245174	3.913860	451.915498	0.013279	0.013757
RS	42	2.432759	4.132219	440.939156	0.012957	0.013355
RS	43	2.635349	4.132219	453.142827	0.013315	0.013651
RS	44	2.854144	4.301152	446.116619	0.013109	0.013374
RS	45	3.090440	4.301152	455.754028	0.013392	0.013598
RS	46	3.345637	4.441995	449.288100	0.013202	0.013337
RS	47	3.621246	4.441995	455.729664	0.013391	0.013462
RS	48	3.918901	4.574616	447.078950	0.013137	0.013133
RS	49	4.240365	4.574616	449.759686	0.013216	0.013139
RS	50	4.587541	4.713234	437.182501	0.012846	0.012697
RS	51	4.962488	4.713234	435.729168	0.012804	0.012580
RS	52	5.367426	4.871121	418.132561	0.012287	0.012003
RS	53	5.804754	4.871121	412.497327	0.012121	0.011771
RS	54	6.277063	5.202671	379.498302	0.011151	0.010789
RS	55	6.787151	5.202671	371.349277	0.010912	0.010495
RS	56	7.338040	5.202671	360.516700	0.010594	0.010132
RS	57	7.932994	5.202671	347.027170	0.010197	0.009699
RS	58	8.575536	8.412791	209.868392	0.006167	0.006029
RS	59	9.269475	8.412791	208.937836	0.006140	0.005956
RS	60	10.018919	8.412791	206.657939	0.006073	0.005846
RS	61	10.828311	8.412791	202.966384	0.005964	0.005697
RS	62	11.702444	8.412791	197.827574	0.005813	0.005509
RS	63	12.646497	8.412791	1753.598469	0.051529	0.046775
PA	4+25*2+4+6 0.032973781 0.012765764 12.646496873 8.935587088 0.930920615 0.578273139 0.528981087 0.564932472 0.639557291 0.736410541 0.850974116 0.982284055 1.127095913 1.285171554 1.464624769 1.678671475 1.938797664 2.246163957 2.588906138 2.948779018 3.305708360 3.635326403 3.913859855 4.132219178 4.301151814 4.441995371 4.574616327 4.713234100 4.871120653 5.202671459 8.412790605
//
IT	4160
RD	9
LK	-225062.783987
QD	-445.946667 -> -370.459799
RI	0.0052868231
TR	0.031469	0.013114
MT	12.922830
MM	C_pi: 2.760203, n_recomb: 36571.010951
RS	0	0.000000	13.179526	21.894889	0.000599	0.000016
RS	1	0.008036	13.179526	23.640567	0.000646	0.000119
RS	2	0.016717	13.179526	25.524238	0.000698	0.000284
RS	3	0.026096	13.179526	27.556614	0.000754	0.000480
RS	4	0.036228	1.045521	373.208200	0.010205	0.006594
RS	5	0.047175	1.045521	398.860355	0.010906	0.008540
RS	6	0.059001	0.609953	726.875426	0.019876	0.016616
RS	7	0.071778	0.609953	768.428091	0.021012	0.019058
RS	8	0.085581	0.546345	904.071811	0.024721	0.023044
RS	9	0.100494	0.546345	949.479765	0.025963	0.024889
RS	10	0.116605	0.579574	938.716565	0.025668	0.024859
RS	11	0.134010	0.579574	983.080258	0.026881	0.026317
RS	12	0.152814	0.654708	910.935819	0.024909	0.024516
RS	13	0.173129	0.654708	953.016257	0.026059	0.025795
RS	14	0.195076	0.753238	866.422969	0.023692	0.023557
RS	15	0.218787	0.753238	906.044342	0.024775	0.024774
RS	16	0.244404	0.869614	820.539922	0.022437	0.022564
RS	17	0.272079	0.869614	857.778071	0.023455	0.023768
RS	18	0.301977	1.002163	777.949072	0.021272	0.021705
RS	19	0.334278	1.002163	812.935599	0.022229	0.022889
RS	20	0.369175	1.147147	741.899146	0.020287	0.021041
RS	21	0.406876	1.147147	774.782328	0.021186	0.022192
RS	22	0.447606	1.304415	711.266557	0.019449	0.020520
RS	23	0.491610	1.304415	742.152726	0.020293	0.021617
RS	24	0.539149	1.483051	680.806847	0.018616	0.019958
RS	25	0.590508	1.483051	709.743679	0.019407	0.020965
RS	26	0.645994	1.697854	646.091345	0.017667	0.019179
RS	27	0.705939	1.697854	673.118827	0.018406	0.020066
RS	28	0.770701	1.962134	606.725320	0.016590	0.018137
RS	29	0.840667	1.962134	631.917613	0.017279	0.018889
RS	30	0.916255	2.278536	566.723527	0.015497	0.016943
RS	31	0.997917	2.278536	590.189899	0.016138	0.017573
RS	32	1.086140	2.635545	531.299050	0.014528	0.015787
RS	33	1.181453	2.635545	553.162466	0.015126	0.016329
RS	34	1.284425	3.013954	503.446938	0.013766	0.014812
RS	35	1.395672	3.013954	523.813744	0.014323	0.015292
RS	36	1.515858	3.391737	483.989923	0.013234	0.014071
RS	37	1.645701	3.391737	502.914383	0.013752	0.014503
RS	38	1.785978	3.741525	473.224673	0.012940	0.013580
RS	39	1.937527	3.741525	490.664265	0.013417	0.013973
RS	40	2.101254	4.036086	470.867792	0.012875	0.013340
RS	41	2.278137	4.036086	486.619626	0.013306	0.013698
RS	42	2.469234	4.264370	474.926565	0.012986	0.013303
RS	43	2.675686	4.264370	488.574138	0.013360	0.013618
RS	44	2.898728	4.437835	481.597849	0.013169	0.013361
RS	45	3.139693	4.437835	492.527365	0.013468	0.013608
RS	46	3.400021	4.580215	486.373977	0.013299	0.013375
RS	47	3.681267	4.580215	493.880748	0.013505	0.013524
RS	48	3.985113	4.713753	485.361339	0.013272	0.013223
RS	49	4.313375	4.713753	488.801179	0.013366	0.013255
RS	50	4.668015	4.854368	475.867608	0.013012	0.012835
RS	51	5.051152	4.854368	474.804300	0.012983	0.012741
RS	52	5.465076	5.016869	456.146827	0.012473	0.012176
RS	53	5.912261	5.016869	450.507775	0.012319	0.011962
RS	54	6.395381	5.367431	414.270639	0.011328	0.010960
RS	55	6.917321	5.367431	405.908342	0.011099	0.010682
RS	56	7.481203	5.367431	394.602260	0.010790	0.010330
RS	57	8.090395	5.367431	380.368228	0.010401	0.009907
RS	58	8.748540	8.955768	223.490679	0.006111	0.005969
RS	59	9.459570	8.955768	223.336980	0.006107	0.005922
RS	60	10.227736	8.955768	221.784884	0.006064	0.005837
RS	61	11.057628	8.955768	218.752307	0.005982	0.005714
RS	62	11.954207	8.955768	214.182565	0.005857	0.005552
RS	63	12.922830	8.955768	1982.564890	0.054211	0.049298
PA	4+25*2+4+6 0.031469361 0.013114164 12.922830240 13.179525673 1.045520756 0.609952600 0.546345140 0.579573857 0.654707937 0.753238251 0.869614252 1.002162507 1.147146770 1.304415251 1.483051025 1.697854330 1.962133660 2.278535506 2.635545043 3.013953982 3.391737243 3.741525018 4.036085859 4.264369673 4.437835260 4.580214656 4.713753004 4.854368038 5.016868560 5.367430627 8.955767896
//
IT	4911
RD	10
LK	-224916.053957
QD	-401.991486 -> -335.835799
RI	0.0040458456
TR	0.030091	0.013428
MT	13.192680
MM	C_pi: 2.882392, n_recomb: 39055.202119
RS	0	0.000000	19.300579	16.018388	0.000410	0.000011
RS	1	0.008071	19.300579	17.304637	0.000443	0.000083
RS	2	0.016793	19.300579	18.693598	0.000479	0.000198
RS	3	0.026219	19.300579	20.193377	0.000517	0.000335
RS	4	0.036406	1.168584	358.673919	0.009184	0.006027
RS	5	0.047415	1.168584	383.870815	0.009829	0.007794
RS	6	0.059312	0.641152	744.849081	0.019072	0.016129
RS	7	0.072170	0.641152	788.416691	0.020187	0.018491
RS	8	0.086065	0.562866	947.472420	0.024260	0.022824
RS	9	0.101082	0.562866	996.020255	0.025503	0.024633
RS	10	0.117311	0.593556	991.500023	0.025387	0.024746
RS	11	0.134849	0.593556	1039.216688	0.026609	0.026177
RS	12	0.153804	0.669406	965.301971	0.024716	0.024424
RS	13	0.174287	0.669406	1010.672659	0.025878	0.025689
RS	14	0.196424	0.769841	919.904984	0.023554	0.023471
RS	15	0.220348	0.769841	962.688257	0.024649	0.024674
RS	16	0.246202	0.888317	872.930277	0.022351	0.022483
RS	17	0.274144	0.888317	913.195433	0.023382	0.023670
RS	18	0.304340	1.022428	829.820069	0.021247	0.021640
RS	19	0.336973	1.022428	867.706767	0.022217	0.022811
RS	20	0.372240	1.167891	794.034349	0.020331	0.021012
RS	21	0.410353	1.167891	829.700019	0.021244	0.022155
RS	22	0.451543	1.324608	764.031482	0.019563	0.020537
RS	23	0.496056	1.324608	797.579328	0.020422	0.021631
RS	24	0.544162	1.502600	733.617586	0.018784	0.020015
RS	25	0.596151	1.502600	765.078381	0.019590	0.021023
RS	26	0.652335	1.718172	697.532596	0.017860	0.019254
RS	27	0.713055	1.718172	726.930092	0.018613	0.020147
RS	28	0.778674	1.986358	655.177594	0.016776	0.018204
RS	29	0.849590	1.986358	682.581151	0.017477	0.018967
RS	30	0.926229	2.311278	611.132607	0.015648	0.016982
RS	31	1.009053	2.311278	636.657761	0.016301	0.017626
RS	32	1.098562	2.681888	571.544456	0.014634	0.015791
RS	33	1.195294	2.681888	595.328128	0.015243	0.016345
RS	34	1.299834	3.078187	540.116186	0.013830	0.014779
RS	35	1.412811	3.078187	562.284149	0.014397	0.015271
RS	36	1.534906	3.476275	518.028398	0.013264	0.014010
RS	37	1.666855	3.476275	538.656578	0.013792	0.014455
RS	38	1.809454	3.845802	505.783168	0.012950	0.013507
RS	39	1.963561	3.845802	524.847849	0.013439	0.013912
RS	40	2.130106	4.156024	503.199973	0.012884	0.013271
RS	41	2.310092	4.156024	520.504725	0.013327	0.013643
RS	42	2.504604	4.393791	508.161028	0.013011	0.013256
RS	43	2.714815	4.393791	523.270191	0.013398	0.013587
RS	44	2.941991	4.571125	516.463344	0.013224	0.013351
RS	45	3.187503	4.571125	528.710751	0.013538	0.013617
RS	46	3.452829	4.714053	523.039650	0.013392	0.013412
RS	47	3.739568	4.714053	531.641822	0.013613	0.013584
RS	48	4.049450	4.847231	523.448388	0.013403	0.013312
RS	49	4.384341	4.847231	527.674987	0.013511	0.013366
RS	50	4.746261	4.988369	514.569154	0.013175	0.012971
RS	51	5.137390	4.988369	513.913271	0.013159	0.012897
RS	52	5.560086	5.153919	494.332568	0.012657	0.012346
RS	53	6.016897	5.153919	488.691787	0.012513	0.012149
RS	54	6.510577	5.521114	449.269896	0.011503	0.011131
RS	55	7.044099	5.521114	440.683026	0.011284	0.010866
RS	56	7.620681	5.521114	428.888674	0.010982	0.010524
RS	57	8.243797	5.521114	413.891998	0.010598	0.010107
RS	58	8.917204	9.484907	236.707991	0.006061	0.005917
RS	59	9.644959	9.484907	237.324698	0.006077	0.005891
RS	60	10.431450	9.484907	236.501547	0.006056	0.005829
RS	61	11.281416	9.484907	234.137830	0.005995	0.005730
RS	62	12.199981	9.484907	230.156766	0.005893	0.005591
RS	63	13.192680	9.484907	2214.925888	0.056713	0.051715
PA	4+25*2+4+6 0.030090846 0.013427800 13.192680295 19.300578857 1.168583638 0.641151581 0.562866128 0.593555581 0.669405798 0.769840617 0.888317067 1.022427947 1.167891281 1.324607653 1.502600139 1.718172052 1.986357752 2.311278253 2.681887750 3.078186646 3.476275464 3.845801987 4.156024171 4.393791131 4.571125197 4.714053373 4.847230542 4.988368513 5.153919379 5.521113701 9.484907268
//
IT	4282
RD	11
LK	-224787.408535
QD	-363.512113 -> -305.361953
RI	0.0031687206
TR	0.028822	0.013708
MT	13.459358
MM	C_pi: 3.002963, n_recomb: 41487.008324
RS	0	0.000000	28.128909	11.711280	0.000282	0.000008
RS	1	0.008105	28.128909	12.657394	0.000305	0.000059
RS	2	0.016867	28.128909	13.679674	0.000330	0.000139
RS	3	0.026338	28.128909	14.784205	0.000356	0.000234
RS	4	0.036578	1.301884	343.819995	0.008287	0.005512
RS	5	0.047647	1.301884	368.441394	0.008881	0.007121
RS	6	0.059614	0.672292	760.494338	0.018331	0.015659
RS	7	0.072550	0.672292	805.910395	0.019426	0.017949
RS	8	0.086535	0.578786	988.622374	0.023830	0.022603
RS	9	0.101653	0.578786	1040.208832	0.025073	0.024386
RS	10	0.117997	0.607004	1042.055835	0.025118	0.024631
RS	11	0.135665	0.607004	1093.049578	0.026347	0.026041
RS	12	0.154766	0.683681	1017.395523	0.024523	0.024328
RS	13	0.175414	0.683681	1065.991079	0.025695	0.025582
RS	14	0.197736	0.786148	971.089809	0.023407	0.023378
RS	15	0.221867	0.786148	1016.976617	0.024513	0.024572
RS	16	0.247953	0.906915	923.026209	0.022249	0.022395
RS	17	0.276154	0.906915	966.267364	0.023291	0.023570
RS	18	0.306641	1.042822	879.484491	0.021199	0.021568
RS	19	0.339599	1.042822	920.229949	0.022181	0.022727
RS	20	0.375227	1.189001	844.159082	0.020348	0.020973
RS	21	0.413744	1.189001	882.577561	0.021274	0.022109
RS	22	0.455382	1.345380	815.064994	0.019646	0.020543
RS	23	0.500394	1.345380	851.256573	0.020519	0.021633
RS	24	0.549055	1.522888	785.011069	0.018922	0.020061
RS	25	0.601660	1.522888	818.986991	0.019741	0.021070
RS	26	0.658528	1.739277	747.841783	0.018026	0.019320
RS	27	0.720006	1.739277	779.605902	0.018792	0.020218
RS	28	0.786465	2.011233	702.705402	0.016938	0.018265
RS	29	0.858312	2.011233	732.319419	0.017652	0.019038
RS	30	0.935981	2.344337	654.727004	0.015781	0.017020
RS	31	1.019946	2.344337	682.311024	0.016446	0.017675
RS	32	1.110715	2.728120	610.999881	0.014727	0.015795
RS	33	1.208842	2.728120	636.703851	0.015347	0.016361
RS	34	1.314921	3.141922	575.975301	0.013883	0.014750
RS	35	1.429598	3.141922	599.944254	0.014461	0.015253
RS	36	1.553569	3.560054	551.225977	0.013287	0.013955
RS	37	1.687588	3.560054	573.558297	0.013825	0.014410
RS	38	1.832469	3.949178	537.483247	0.012955	0.013439
RS	39	1.989092	3.949178	558.175971	0.013454	0.013856
RS	40	2.158409	4.274975	534.685467	0.012888	0.013207
RS	41	2.341449	4.274975	553.551577	0.013343	0.013592
RS	42	2.539324	4.522063	540.606120	0.013031	0.013212
RS	43	2.753237	4.522063	557.193717	0.013431	0.013557
RS	44	2.984487	4.702865	550.659547	0.013273	0.013342
RS	45	3.234479	4.702865	564.250921	0.013601	0.013625
RS	46	3.504732	4.845646	559.216785	0.013479	0.013449
RS	47	3.796889	4.845646	568.946759	0.013714	0.013640
RS	48	4.112725	4.977485	561.265655	0.013529	0.013398
RS	49	4.454159	4.977485	566.311154	0.013650	0.013473
RS	50	4.823266	5.117979	553.216779	0.013335	0.013103
RS	51	5.222288	5.117979	552.992224	0.013329	0.013048
RS	52	5.653650	5.285327	532.632060	0.012839	0.012512
RS	53	6.119973	5.285327	526.999370	0.012703	0.012330
RS	54	6.624090	5.667222	484.461027	0.011677	0.011297
RS	55	7.169066	5.667222	475.645594	0.011465	0.011044
RS	56	7.758211	5.667222	463.355442	0.011169	0.010711
RS	57	8.395105	5.667222	447.584954	0.010789	0.010300
RS	58	9.083618	10.005025	249.565099	0.006016	0.005870
RS	59	9.827934	10.005025	250.948750	0.006049	0.005864
RS	60	10.632575	10.005025	250.857477	0.006047	0.005822
RS	61	11.502431	10.005025	249.172907	0.006006	0.005744
RS	62	12.442788	10.005025	245.798989	0.005925	0.005627
RS	63	13.459358	10.005025	2450.560026	0.059068	0.054027
PA	4+25*2+4+6 0.028821924 0.013707703 13.459358200 28.128909125 1.301884460 0.672291725 0.578785737 0.607004004 0.683680632 0.786147794 0.906914884 1.042822126 1.189000625 1.345379811 1.522887711 1.739276918 2.011233493 2.344336945 2.728120425 3.141922288 3.560053515 3.949178161 4.274975052 4.522062934 4.702865198 4.845645616 4.977484932 5.117979388 5.285326503 5.667221740 10.005024799
//
IT	4846
RD	12
LK	-224674.294872
QD	-329.700759 -> -278.463344
RI	0.0025383311
TR	0.027651	0.013956
MT	13.724290
MM	C_pi: 3.122420, n_recomb: 43867.042407
RS	0	0.000000	40.872434	8.547426	0.000195	0.000005
RS	1	0.008138	40.872434	9.241649	0.000211	0.000041
RS	2	0.016938	40.872434	9.992137	0.000228	0.000097
RS	3	0.026455	40.872434	10.803429	0.000246	0.000164
RS	4	0.036746	1.447143	328.676079	0.007493	0.005043
RS	5	0.047874	1.447143	352.619428	0.008038	0.006509
RS	6	0.059908	0.703714	773.787566	0.017639	0.015203
RS	7	0.072922	0.703714	820.888762	0.018713	0.017426
RS	8	0.086994	0.594285	1027.566631	0.023425	0.022381
RS	9	0.102212	0.594285	1082.094239	0.024668	0.024146
RS	10	0.118668	0.620019	1090.537915	0.024860	0.024515
RS	11	0.136463	0.620019	1144.737406	0.026096	0.025910
RS	12	0.155706	0.697566	1067.445925	0.024334	0.024231
RS	13	0.176516	0.697566	1119.205312	0.025514	0.025476
RS	14	0.199019	0.802129	1020.247804	0.023258	0.023283
RS	15	0.223353	0.802129	1069.183436	0.024373	0.024470
RS	16	0.249668	0.925303	971.113238	0.022138	0.022305
RS	17	0.278124	0.925303	1017.281971	0.023190	0.023470
RS	18	0.308895	1.063166	927.212376	0.021137	0.021492
RS	19	0.342171	1.063166	970.776480	0.022130	0.022643
RS	20	0.378155	1.210234	892.501817	0.020346	0.020929
RS	21	0.417068	1.210234	933.643467	0.021283	0.022059
RS	22	0.459147	1.366441	864.544362	0.019708	0.020542
RS	23	0.504651	1.366441	903.360821	0.020593	0.021630
RS	24	0.553857	1.543592	835.113011	0.019037	0.020100
RS	25	0.607068	1.543592	871.593722	0.019869	0.021110
RS	26	0.664610	1.760840	797.104148	0.018171	0.019381
RS	27	0.726834	1.760840	831.229670	0.018949	0.020283
RS	28	0.794122	2.036472	749.362373	0.017083	0.018323
RS	29	0.866886	2.036472	781.183981	0.017808	0.019104
RS	30	0.945571	2.377506	697.540832	0.015901	0.017057
RS	31	1.030660	2.377506	727.181544	0.016577	0.017722
RS	32	1.122674	2.774145	649.688858	0.014810	0.015801
RS	33	1.222175	2.774145	677.310710	0.015440	0.016377
RS	34	1.329775	3.205198	611.038083	0.013929	0.014725
RS	35	1.446130	3.205198	636.805149	0.014517	0.015237
RS	36	1.571955	3.643251	583.588098	0.013304	0.013905
RS	37	1.708019	3.643251	607.621975	0.013851	0.014370
RS	38	1.855156	4.051976	568.321462	0.012956	0.013376
RS	39	2.014267	4.051976	590.641856	0.013464	0.013803
RS	40	2.186327	4.393410	565.307734	0.012887	0.013147
RS	41	2.372389	4.393410	585.740050	0.013353	0.013542
RS	42	2.573593	4.649805	572.228663	0.013045	0.013170
RS	43	2.791170	4.649805	590.307951	0.013457	0.013528
RS	44	3.026455	4.833843	584.133173	0.013316	0.013333
RS	45	3.280887	4.833843	599.091624	0.013657	0.013631
RS	46	3.556024	4.975953	594.834909	0.013560	0.013483
RS	47	3.853553	4.975953	605.723421	0.013808	0.013692
RS	48	4.175294	5.105682	598.729952	0.013649	0.013481
RS	49	4.523219	5.105682	604.626711	0.013783	0.013574
RS	50	4.899458	5.244587	591.722516	0.013489	0.013230
RS	51	5.306315	5.244587	591.955411	0.013494	0.013192
RS	52	5.746283	5.412684	570.962763	0.013016	0.012672
RS	53	6.222055	5.412684	565.351609	0.012888	0.012503
RS	54	6.736546	5.807652	519.777849	0.011849	0.011460
RS	55	7.292906	5.807652	510.733638	0.011643	0.011217
RS	56	7.894543	5.807652	497.944227	0.011351	0.010892
RS	57	8.545141	5.807652	481.393045	0.010974	0.010486
RS	58	9.248685	10.518594	262.077794	0.005974	0.005826
RS	59	10.009484	10.518594	264.225617	0.006023	0.005838
RS	60	10.832197	10.518594	264.869035	0.006038	0.005815
RS	61	11.721863	10.518594	263.872849	0.006015	0.005755
RS	62	12.683930	10.518594	261.122478	0.005953	0.005658
RS	63	13.724290	10.518594	2688.974236	0.061298	0.056234
PA	4+25*2+4+6 0.027650869 0.013956058 13.724290025 40.872433574 1.447143004 0.703713555 0.594285142 0.620019346 0.697566461 0.802129017 0.925302688 1.063165878 1.210233832 1.366440504 1.543592254 1.760840067 2.036472308 2.377506293 2.774145177 3.205198144 3.643251214 4.051975520 4.393409982 4.649804648 4.833842947 4.975953304 5.105682074 5.244587118 5.412684315 5.807651640 10.518593756
//
IT	4949
RD	13
LK	-224574.601128
QD	-299.888503 -> -254.647180
RI	0.0020793317
TR	0.026568	0.014175
MT	13.988128
MM	C_pi: 3.240941, n_recomb: 46194.148462
RS	0	0.000000	59.248016	6.227023	0.000135	0.000004
RS	1	0.008170	59.248016	6.735240	0.000146	0.000029
RS	2	0.017009	59.248016	7.284886	0.000158	0.000068
RS	3	0.026569	59.248016	7.879329	0.000171	0.000115
RS	4	0.036910	1.606081	313.320048	0.006783	0.004613
RS	5	0.048096	1.606081	336.499595	0.007284	0.005952
RS	6	0.060196	0.735647	784.756242	0.016988	0.014758
RS	7	0.073285	0.735647	833.381189	0.018041	0.016920
RS	8	0.087443	0.609485	1064.323222	0.023040	0.022160
RS	9	0.102758	0.609485	1121.694474	0.024282	0.023910
RS	10	0.119325	0.632662	1137.040225	0.024614	0.024400
RS	11	0.137245	0.632662	1194.374885	0.025856	0.025783
RS	12	0.156629	0.711086	1115.587931	0.024150	0.024135
RS	13	0.177597	0.711086	1170.450674	0.025338	0.025373
RS	14	0.200278	0.817763	1067.545128	0.023110	0.023189
RS	15	0.224812	0.817763	1119.475136	0.024234	0.024370
RS	16	0.251350	0.943406	1017.372222	0.022024	0.022214
RS	17	0.280057	0.943406	1066.419739	0.023086	0.023373
RS	18	0.311110	1.083334	973.172553	0.021067	0.021416
RS	19	0.344700	1.083334	1019.513850	0.022070	0.022560
RS	20	0.381034	1.231421	939.200769	0.020332	0.020884
RS	21	0.420337	1.231421	983.033615	0.021280	0.022009
RS	22	0.462851	1.387576	912.572248	0.019755	0.020538
RS	23	0.508838	1.387576	953.991659	0.020652	0.021624
RS	24	0.558583	1.564463	883.991500	0.019136	0.020134
RS	25	0.612393	1.564463	922.963155	0.019980	0.021145
RS	26	0.670599	1.782600	845.355110	0.018300	0.019437
RS	27	0.733560	1.782600	881.833096	0.019090	0.020344
RS	28	0.801666	2.061821	795.163719	0.017214	0.018379
RS	29	0.875337	2.061821	829.186264	0.017950	0.019168
RS	30	0.955027	2.410569	739.578212	0.016010	0.017094
RS	31	1.041228	2.410569	771.269633	0.016696	0.017769
RS	32	1.134471	2.819798	687.610109	0.014885	0.015809
RS	33	1.235334	2.819798	717.143579	0.015525	0.016394
RS	34	1.344437	3.267916	645.298899	0.013969	0.014702
RS	35	1.462455	3.267916	672.857224	0.014566	0.015224
RS	36	1.590115	3.725836	615.105438	0.013316	0.013858
RS	37	1.728205	3.725836	640.834085	0.013873	0.014332
RS	38	1.877578	4.154239	598.281507	0.012951	0.013317
RS	39	2.039156	4.154239	622.224672	0.013470	0.013754
RS	40	2.213936	4.511455	595.039680	0.012881	0.013089
RS	41	2.402996	4.511455	617.038165	0.013357	0.013495
RS	42	2.607502	4.777223	602.986943	0.013053	0.013129
RS	43	2.828719	4.777223	622.566090	0.013477	0.013499
RS	44	3.068009	4.964360	616.824004	0.013353	0.013323
RS	45	3.326851	4.964360	633.167813	0.013707	0.013635
RS	46	3.606841	5.105409	629.813102	0.013634	0.013514
RS	47	3.909708	5.105409	641.887100	0.013895	0.013739
RS	48	4.237321	5.232395	635.745020	0.013762	0.013559
RS	49	4.591701	5.232395	642.523248	0.013909	0.013669
RS	50	4.975036	5.368909	629.982811	0.013638	0.013351
RS	51	5.389691	5.368909	630.698934	0.013653	0.013329
RS	52	5.838225	5.536876	609.220216	0.013188	0.012827
RS	53	6.323407	5.536876	603.645412	0.013068	0.012669
RS	54	6.848231	5.943503	555.129215	0.012017	0.011617
RS	55	7.415935	5.943503	545.857876	0.011817	0.011383
RS	56	8.030024	5.943503	532.568150	0.011529	0.011065
RS	57	8.694286	5.943503	515.232321	0.011154	0.010663
RS	58	9.412822	11.026871	274.242924	0.005937	0.005785
RS	59	10.190066	11.026871	277.151465	0.006000	0.005813
RS	60	11.030814	11.026871	278.531106	0.006030	0.005806
RS	61	11.940256	11.026871	278.230592	0.006023	0.005764
RS	62	12.924004	11.026871	276.117504	0.005977	0.005685
RS	63	13.988128	11.026871	2929.400685	0.063415	0.058335
PA	4+25*2+4+6 0.026568130 0.014175352 13.988128067 59.248016302 1.606080509 0.735647487 0.609485072 0.632662226 0.711086028 0.817762706 0.943405892 1.083334148 1.231420911 1.387576118 1.564463465 1.782599811 2.061821007 2.410569035 2.819798185 3.267915825 3.725836013 4.154238945 4.511454940 4.777222676 4.964359924 5.105408877 5.232394604 5.368909460 5.536876027 5.943502622 11.026870967
//
IT	4738
RD	14
LK	-224486.552230
QD	-273.518477 -> -233.496324
RI	0.0017404781
TR	0.025566	0.014368
MT	14.250862
MM	C_pi: 3.358518, n_recomb: 48466.849534
RS	0	0.000000	85.763177	4.525983	0.000093	0.000003
RS	1	0.008202	85.763177	4.897027	0.000101	0.000020
RS	2	0.017077	85.763177	5.298472	0.000109	0.000048
RS	3	0.026680	85.763177	5.732808	0.000118	0.000080
RS	4	0.037071	1.780477	297.855133	0.006146	0.004219
RS	5	0.048314	1.780477	320.201268	0.006607	0.005442
RS	6	0.060479	0.768268	793.455963	0.016371	0.014325
RS	7	0.073641	0.768268	843.444775	0.017403	0.016427
RS	8	0.087884	0.624471	1098.903229	0.022673	0.021939
RS	9	0.103294	0.624471	1159.018814	0.023914	0.023678
RS	10	0.119969	0.644981	1181.612034	0.024380	0.024286
RS	11	0.138011	0.644981	1242.009916	0.025626	0.025660
RS	12	0.157534	0.724260	1161.904169	0.023973	0.024041
RS	13	0.178657	0.724260	1219.808536	0.025168	0.025275
RS	14	0.201513	0.833044	1113.081127	0.022966	0.023096
RS	15	0.226244	0.833044	1167.949645	0.024098	0.024275
RS	16	0.253003	0.961183	1061.916487	0.021910	0.022126
RS	17	0.281957	0.961183	1113.792270	0.022980	0.023279
RS	18	0.313286	1.103248	1017.473359	0.020993	0.021342
RS	19	0.347185	1.103248	1066.548026	0.022006	0.022480
RS	20	0.383864	1.252441	984.348425	0.020310	0.020838
RS	21	0.423551	1.252441	1030.837429	0.021269	0.021959
RS	22	0.466494	1.408630	959.215013	0.019791	0.020531
RS	23	0.512959	1.408630	1003.211793	0.020699	0.021616
RS	24	0.563236	1.585317	931.684100	0.019223	0.020165
RS	25	0.617636	1.585317	973.128856	0.020078	0.021178
RS	26	0.676498	1.804337	892.617276	0.018417	0.019491
RS	27	0.740188	1.804337	931.434714	0.019218	0.020403
RS	28	0.809102	2.087050	840.118997	0.017334	0.018434
RS	29	0.883668	2.087050	876.331758	0.018081	0.019230
RS	30	0.964351	2.443315	780.838230	0.016111	0.017131
RS	31	1.051651	2.443315	814.570350	0.016807	0.017815
RS	32	1.146112	2.864896	724.758804	0.014954	0.015818
RS	33	1.248321	2.864896	756.193628	0.015602	0.016413
RS	34	1.358913	3.329896	678.755885	0.014005	0.014682
RS	35	1.478576	3.329896	708.094589	0.014610	0.015212
RS	36	1.608054	3.807639	645.776176	0.013324	0.013815
RS	37	1.748153	3.807639	673.188593	0.013890	0.014297
RS	38	1.899742	4.255823	627.357063	0.012944	0.013261
RS	39	2.063765	4.255823	652.913542	0.013471	0.013707
RS	40	2.241242	4.628990	623.867255	0.012872	0.013034
RS	41	2.433276	4.628990	647.426859	0.013358	0.013450
RS	42	2.641061	4.904237	632.853502	0.013057	0.013090
RS	43	2.865888	4.904237	653.935263	0.013492	0.013470
RS	44	3.109157	5.094397	648.686344	0.013384	0.013312
RS	45	3.372379	5.094397	666.428363	0.013750	0.013637
RS	46	3.657191	5.234072	664.086118	0.013702	0.013543
RS	47	3.965364	5.234072	677.367738	0.013976	0.013783
RS	48	4.298814	5.357778	672.228777	0.013870	0.013632
RS	49	4.659614	5.357778	679.915124	0.014028	0.013758
RS	50	5.050008	5.491222	667.903316	0.013781	0.013468
RS	51	5.472423	5.491222	669.126589	0.013806	0.013459
RS	52	5.929485	5.658285	647.307165	0.013356	0.012975
RS	53	6.424037	5.658285	641.783170	0.013242	0.012829
RS	54	6.959152	6.075302	590.427776	0.012182	0.011769
RS	55	7.538159	6.075302	580.931158	0.011986	0.011543
RS	56	8.164658	6.075302	567.140831	0.011702	0.011231
RS	57	8.842543	6.075302	549.017772	0.011328	0.010832
RS	58	9.576030	11.530205	286.054677	0.005902	0.005747
RS	59	10.369678	11.530205	289.719066	0.005978	0.005788
RS	60	11.228424	11.530205	291.834537	0.006021	0.005797
RS	61	12.157606	11.530205	292.234501	0.006030	0.005771
RS	62	13.163002	11.530205	290.769375	0.005999	0.005708
RS	63	14.250862	11.530205	3170.999994	0.065426	0.060334
PA	4+25*2+4+6 0.025565962 0.014368325 14.250861700 85.763176943 1.780476570 0.768267598 0.624471447 0.644981201 0.724259663 0.833044440 0.961183103 1.103247558 1.252441040 1.408629753 1.585316990 1.804337112 2.087049692 2.443314534 2.864895551 3.329895763 3.807638569 4.255823228 4.628989507 4.904237019 5.094396842 5.234071923 5.357778342 5.491221864 5.658285082 6.075301648 11.530204964
//
IT	5874
RD	15
LK	-224408.642935
QD	-250.123633 -> -214.657454
RI	0.0014878782
TR	0.024637	0.014538
MT	14.512360
MM	C_pi: 3.475056, n_recomb: 50683.246047
RS	0	0.000000	124.048226	3.281023	0.000065	0.000002
RS	1	0.008233	124.048226	3.551133	0.000070	0.000014
RS	2	0.017144	124.048226	3.843478	0.000076	0.000034
RS	3	0.026789	124.048226	4.159887	0.000082	0.000056
RS	4	0.037228	1.972077	282.410919	0.005572	0.003859
RS	5	0.048526	1.972077	303.870671	0.005995	0.004976
RS	6	0.060755	0.801665	800.005534	0.015784	0.013903
RS	7	0.073990	0.801665	851.202072	0.016795	0.015948
RS	8	0.088315	0.639287	1131.347206	0.022322	0.021720
RS	9	0.103820	0.639287	1194.105976	0.023560	0.023449
RS	10	0.120600	0.657000	1224.299137	0.024156	0.024175
RS	11	0.138763	0.657000	1287.686051	0.025407	0.025541
RS	12	0.158421	0.737095	1206.454012	0.023804	0.023951
RS	13	0.179697	0.737095	1267.335905	0.025005	0.025180
RS	14	0.202725	0.847972	1156.914140	0.022826	0.023007
RS	15	0.227650	0.847972	1214.662618	0.023966	0.024183
RS	16	0.254626	0.978609	1104.811146	0.021798	0.022040
RS	17	0.283823	0.978609	1159.461769	0.022877	0.023190
RS	18	0.315424	1.122845	1060.184970	0.020918	0.021269
RS	19	0.349627	1.122845	1111.945929	0.021939	0.022403
RS	20	0.386646	1.273207	1027.997275	0.020283	0.020793
RS	21	0.426712	1.273207	1077.103493	0.021252	0.021911
RS	22	0.470078	1.429490	1004.502104	0.019819	0.020524
RS	23	0.517014	1.429490	1051.046237	0.020738	0.021608
RS	24	0.567814	1.606007	978.204512	0.019300	0.020194
RS	25	0.622796	1.606007	1022.099860	0.020166	0.021210
RS	26	0.682306	1.825899	938.881467	0.018524	0.019544
RS	27	0.746715	1.825899	980.020586	0.019336	0.020460
RS	28	0.816427	2.111999	884.209242	0.017446	0.018489
RS	29	0.891879	2.111999	922.596830	0.018203	0.019292
RS	30	0.973542	2.475583	821.300732	0.016205	0.017168
RS	31	1.061930	2.475583	857.059032	0.016910	0.017861
RS	32	1.157594	2.909280	761.117206	0.015017	0.015829
RS	33	1.261135	2.909280	794.438759	0.015675	0.016433
RS	34	1.373200	3.390990	711.392631	0.014036	0.014665
RS	35	1.494492	3.390990	742.496509	0.014650	0.015203
RS	36	1.625771	3.888518	675.584675	0.013330	0.013775
RS	37	1.767857	3.888518	704.665455	0.013903	0.014265
RS	38	1.921642	4.356585	655.532025	0.012934	0.013208
RS	39	2.088089	4.356585	682.687702	0.013470	0.013662
RS	40	2.268240	4.745878	651.768784	0.012860	0.012981
RS	41	2.463222	4.745878	676.879389	0.013355	0.013406
RS	42	2.674258	5.030728	661.796063	0.013057	0.013051
RS	43	2.902670	5.030728	684.377712	0.013503	0.013441
RS	44	3.149886	5.223859	679.673308	0.013410	0.013300
RS	45	3.417457	5.223859	698.820740	0.013788	0.013637
RS	46	3.707058	5.361894	697.589463	0.013764	0.013569
RS	47	4.020502	5.361894	712.095589	0.014050	0.013823
RS	48	4.359752	5.481869	708.097988	0.013971	0.013702
RS	49	4.726934	5.481869	716.715008	0.014141	0.013841
RS	50	5.124347	5.611637	705.389490	0.013918	0.013579
RS	51	5.554480	5.611637	707.141190	0.013952	0.013583
RS	52	6.020027	5.777118	685.123178	0.013518	0.013118
RS	53	6.523903	5.777118	679.663395	0.013410	0.012981
RS	54	7.069264	6.203364	625.581580	0.012343	0.011916
RS	55	7.659527	6.203364	615.861110	0.012151	0.011697
RS	56	8.298387	6.203364	601.570108	0.011869	0.011390
RS	57	8.989846	6.203364	582.658121	0.011496	0.010994
RS	58	9.738234	12.028602	297.502899	0.005870	0.005710
RS	59	10.548239	12.028602	301.916504	0.005957	0.005765
RS	60	11.424934	12.028602	304.765214	0.006013	0.005787
RS	61	12.373809	12.028602	305.867804	0.006035	0.005776
RS	62	13.400807	12.028602	305.058175	0.006019	0.005728
RS	63	14.512360	12.028602	3412.863328	0.067337	0.062233
PA	4+25*2+4+6 0.024637416 0.014537546 14.512359989 124.048226049 1.972076602 0.801665217 0.639286755 0.656999679 0.737094569 0.847971816 0.978609185 1.122844696 1.273207241 1.429489665 1.606007015 1.825898970 2.111999424 2.475582706 2.909279772 3.390990238 3.888517563 4.356584767 4.745877643 5.030727698 5.223858505 5.361894319 5.481869495 5.611637372 5.777117994 6.203363678 12.028602086
//
IT	4603
RD	16
LK	-224339.586799
QD	-229.311492 -> -197.832184
RI	0.0012980918
TR	0.023776	0.014685
MT	14.772332
MM	C_pi: 3.590407, n_recomb: 52841.596201
RS	0	0.000000	179.349414	2.372160	0.000045	0.000001
RS	1	0.008264	179.349414	2.568223	0.000049	0.000010
RS	2	0.017210	179.349414	2.780495	0.000053	0.000024
RS	3	0.026896	179.349414	3.010315	0.000057	0.000039
RS	4	0.037382	2.182667	267.115982	0.005055	0.003528
RS	5	0.048734	2.182667	287.652163	0.005444	0.004549
RS	6	0.061025	0.835920	804.522547	0.015225	0.013493
RS	7	0.074331	0.835920	856.774502	0.016214	0.015483
RS	8	0.088737	0.653952	1161.713678	0.021985	0.021503
RS	9	0.104334	0.653952	1227.013068	0.023221	0.023223
RS	10	0.121219	0.668730	1265.147304	0.023942	0.024066
RS	11	0.139499	0.668730	1331.446713	0.025197	0.025426
RS	12	0.159290	0.749603	1249.270506	0.023642	0.023864
RS	13	0.180717	0.749603	1313.062930	0.024849	0.025089
RS	14	0.203914	0.862535	1199.099220	0.022692	0.022922
RS	15	0.229028	0.862535	1259.666425	0.023839	0.024095
RS	16	0.256218	0.995664	1146.105698	0.021689	0.021957
RS	17	0.285654	0.995664	1203.474689	0.022775	0.023104
RS	18	0.317522	1.142094	1101.345044	0.020842	0.021199
RS	19	0.352024	1.142094	1155.741661	0.021872	0.022330
RS	20	0.389378	1.293662	1070.177754	0.020253	0.020749
RS	21	0.429818	1.293662	1121.858265	0.021231	0.021864
RS	22	0.473599	1.450076	1048.447899	0.019841	0.020516
RS	23	0.520999	1.450076	1097.504974	0.020770	0.021600
RS	24	0.572315	1.626439	1023.546927	0.019370	0.020222
RS	25	0.627872	1.626439	1069.865730	0.020247	0.021241
RS	26	0.688020	1.847164	984.134957	0.018624	0.019595
RS	27	0.753139	1.847164	1027.573383	0.019446	0.020516
RS	28	0.823638	2.136540	927.414477	0.017551	0.018543
RS	29	0.899963	2.136540	967.957010	0.018318	0.019352
RS	30	0.982596	2.507239	860.945440	0.016293	0.017206
RS	31	1.072056	2.507239	898.711092	0.017008	0.017908
RS	32	1.168909	2.952808	796.669503	0.015077	0.015841
RS	33	1.273766	2.952808	831.859029	0.015743	0.016454
RS	34	1.387288	3.451057	743.195021	0.014065	0.014650
RS	35	1.510190	3.451057	776.044821	0.014686	0.015196
RS	36	1.643249	3.968323	704.518792	0.013333	0.013738
RS	37	1.787303	3.968323	735.248431	0.013914	0.014235
RS	38	1.943261	4.456357	682.795160	0.012922	0.013158
RS	39	2.112107	4.456357	711.531606	0.013465	0.013619
RS	40	2.294905	4.861938	678.730015	0.012845	0.012930
RS	41	2.492809	4.861938	705.376787	0.013349	0.013363
RS	42	2.707067	5.156513	689.791646	0.013054	0.013012
RS	43	2.939030	5.156513	713.865259	0.013510	0.013412
RS	44	3.190161	5.352590	709.746724	0.013432	0.013287
RS	45	3.462044	5.352590	730.301332	0.013821	0.013635
RS	46	3.756395	5.488755	730.268170	0.013820	0.013592
RS	47	4.075070	5.488755	746.010478	0.014118	0.013859
RS	48	4.420078	5.604591	743.282048	0.014066	0.013767
RS	49	4.793597	5.604591	752.847881	0.014247	0.013920
RS	50	5.197981	5.730155	742.356275	0.014049	0.013684
RS	51	5.635781	5.730155	744.654677	0.014092	0.013700
RS	52	6.109760	5.893429	722.578218	0.013674	0.013254
RS	53	6.622905	5.893429	717.194321	0.013573	0.013126
RS	54	7.178455	6.327831	660.505893	0.012500	0.012058
RS	55	7.779913	6.327831	650.562008	0.012312	0.011845
RS	56	8.431072	6.327831	635.769873	0.012032	0.011542
RS	57	9.136040	6.327831	616.067546	0.011659	0.011149
RS	58	9.899264	12.521763	308.579560	0.005840	0.005675
RS	59	10.725557	12.521763	313.733851	0.005937	0.005741
RS	60	11.620130	12.521763	317.310910	0.006005	0.005777
RS	61	12.588628	12.521763	319.115537	0.006039	0.005779
RS	62	13.637157	12.521763	318.965766	0.006036	0.005745
RS	63	14.772332	12.521763	3654.097834	0.069152	0.064035
PA	4+25*2+4+6 0.023776367 0.014685479 14.772331770 179.349414008 2.182666799 0.835919538 0.653951790 0.668729891 0.749603180 0.862534687 0.995663842 1.142093903 1.293662077 1.450075687 1.626438661 1.847163883 2.136539945 2.507238829 2.952807600 3.451056702 3.968323277 4.456357245 4.861938416 5.156513162 5.352589760 5.488755163 5.604590953 5.730154885 5.893428818 6.327830902 12.521762686
//
IT	4605
RD	17
LK	-224278.279338
QD	-210.749600 -> -182.766708
RI	0.0011548227
TR	0.022977	0.014814
MT	15.030473
MM	C_pi: 3.704416, n_recomb: 54940.421745
RS	0	0.000000	259.037084	1.711976	0.000031	0.000001
RS	1	0.008293	259.037084	1.854009	0.000034	0.000007
RS	2	0.017274	259.037084	2.007831	0.000037	0.000016
RS	3	0.027000	259.037084	2.174421	0.000040	0.000028
RS	4	0.037532	2.414182	252.079379	0.004588	0.003226
RS	5	0.048938	2.414182	271.668659	0.004945	0.004159
RS	6	0.061289	0.871069	807.155761	0.014691	0.013094
RS	7	0.074665	0.871069	860.316538	0.015659	0.015031
RS	8	0.089150	0.668474	1190.074533	0.021661	0.021289
RS	9	0.104837	0.668474	1257.811209	0.022894	0.023001
RS	10	0.121824	0.680182	1304.196287	0.023738	0.023960
RS	11	0.140220	0.680182	1373.329374	0.024997	0.025316
RS	12	0.160142	0.761786	1290.397598	0.023487	0.023782
RS	13	0.181716	0.761786	1357.031075	0.024700	0.025003
RS	14	0.205079	0.876740	1239.661830	0.022564	0.022840
RS	15	0.230379	0.876740	1302.983555	0.023716	0.024012
RS	16	0.257778	1.012341	1185.831004	0.021584	0.021878
RS	17	0.287449	1.012341	1245.858849	0.022677	0.023023
RS	18	0.319580	1.160978	1140.978158	0.020768	0.021132
RS	19	0.354376	1.160978	1197.956388	0.021805	0.022260
RS	20	0.392058	1.313772	1110.906342	0.020220	0.020706
RS	21	0.432865	1.313772	1165.114431	0.021207	0.021820
RS	22	0.477056	1.470328	1091.062394	0.019859	0.020509
RS	23	0.524912	1.470328	1142.593931	0.020797	0.021593
RS	24	0.576737	1.646535	1067.707460	0.019434	0.020250
RS	25	0.632860	1.646535	1116.418293	0.020321	0.021271
RS	26	0.693637	1.868048	1028.359023	0.018718	0.019646
RS	27	0.759454	1.868048	1074.070048	0.019550	0.020572
RS	28	0.830729	2.160574	969.713986	0.017650	0.018597
RS	29	0.907916	2.160574	1012.387388	0.018427	0.019413
RS	30	0.991503	2.538188	899.749914	0.016377	0.017246
RS	31	1.082023	2.538188	939.500079	0.017100	0.017955
RS	32	1.180049	2.995380	831.397563	0.015133	0.015855
RS	33	1.286205	2.995380	868.432505	0.015807	0.016476
RS	34	1.401165	3.509971	774.153198	0.014091	0.014637
RS	35	1.525658	3.509971	808.726014	0.014720	0.015191
RS	36	1.660476	4.046918	732.571253	0.013334	0.013703
RS	37	1.806474	4.046918	764.926573	0.013923	0.014207
RS	38	1.964580	4.554987	709.139754	0.012907	0.013110
RS	39	2.135798	4.554987	739.434679	0.013459	0.013579
RS	40	2.321215	4.976999	704.742170	0.012827	0.012881
RS	41	2.522009	4.976999	732.906029	0.013340	0.013321
RS	42	2.739455	5.281414	716.824236	0.013047	0.012974
RS	43	2.974934	5.281414	742.377150	0.013512	0.013383
RS	44	3.229942	5.480420	738.878117	0.013449	0.013273
RS	45	3.506098	5.480420	760.836562	0.013848	0.013632
RS	46	3.805156	5.614522	762.076348	0.013871	0.013612
RS	47	4.129014	5.614522	779.061541	0.014180	0.013891
RS	48	4.479731	5.725855	777.718571	0.014156	0.013827
RS	49	4.859534	5.725855	788.247093	0.014347	0.013993
RS	50	5.270833	5.846728	778.729625	0.014174	0.013785
RS	51	5.716243	5.846728	781.589806	0.014226	0.013812
RS	52	6.198590	6.007235	759.589826	0.013826	0.013385
RS	53	6.720939	6.007235	754.291691	0.013729	0.013265
RS	54	7.286607	6.448782	695.123530	0.012652	0.012195
RS	55	7.899187	6.448782	684.955458	0.012467	0.011988
RS	56	8.562568	6.448782	669.661097	0.012189	0.011688
RS	57	9.280965	6.448782	649.167019	0.011816	0.011296
RS	58	10.058939	13.009293	319.278847	0.005811	0.005642
RS	59	10.901431	13.009293	325.163471	0.005918	0.005719
RS	60	11.813792	13.009293	329.461785	0.005997	0.005766
RS	61	12.801816	13.009293	331.965265	0.006042	0.005780
RS	62	13.871778	13.009293	332.476705	0.006052	0.005759
RS	63	15.030473	13.009293	3893.856540	0.070874	0.065742
PA	4+25*2+4+6 0.022977244 0.014814369 15.030473117 259.037083881 2.414181837 0.871069261 0.668473956 0.680181977 0.761786298 0.876739978 1.012341071 1.160978476 1.313772221 1.470328257 1.646534619 1.868048446 2.160574022 2.538187893 2.995380141 3.509970544 4.046917631 4.554987112 4.976999429 5.281413693 5.480419839 5.614521512 5.725854607 5.846727899 6.007235129 6.448781927 13.009293109
//
IT	5114
RD	18
LK	-224223.768781
QD	-194.155320 -> -169.244619
RI	0.0010461126
TR	0.022235	0.014926
MT	15.286367
MM	C_pi: 3.816900, n_recomb: 56978.522211
RS	0	0.000000	374.038125	1.232623	0.000022	0.000001
RS	1	0.008322	374.038125	1.335257	0.000023	0.000005
RS	2	0.017336	374.038125	1.446441	0.000025	0.000012
RS	3	0.027101	374.038125	1.566889	0.000027	0.000019
RS	4	0.037678	2.668725	237.391064	0.004166	0.002949
RS	5	0.049136	2.668725	256.022077	0.004493	0.003803
RS	6	0.061547	0.907121	808.072009	0.014182	0.012708
RS	7	0.074991	0.907121	862.002130	0.015129	0.014593
RS	8	0.089553	0.682869	1216.478524	0.021350	0.021079
RS	9	0.105328	0.682869	1286.547879	0.022580	0.022783
RS	10	0.122415	0.691352	1341.504857	0.023544	0.023858
RS	11	0.140924	0.691352	1413.391155	0.024806	0.025209
RS	12	0.160974	0.773646	1329.871388	0.023340	0.023703
RS	13	0.182692	0.773646	1399.273976	0.024558	0.024921
RS	14	0.206218	0.890585	1278.635903	0.022441	0.022762
RS	15	0.231701	0.890585	1344.645301	0.023599	0.023932
RS	16	0.259305	1.028633	1224.015881	0.021482	0.021802
RS	17	0.289206	1.028633	1286.640179	0.022581	0.022945
RS	18	0.321596	1.179463	1179.125084	0.020694	0.021067
RS	19	0.356681	1.179463	1238.627968	0.021739	0.022193
RS	20	0.394685	1.333498	1150.204563	0.020187	0.020665
RS	21	0.435853	1.333498	1206.889980	0.021181	0.021778
RS	22	0.480446	1.490213	1132.339265	0.019873	0.020501
RS	23	0.528750	1.490213	1186.302685	0.020820	0.021586
RS	24	0.581075	1.666241	1110.672440	0.019493	0.020277
RS	25	0.637753	1.666241	1161.739683	0.020389	0.021301
RS	26	0.699149	1.888479	1071.536342	0.018806	0.019696
RS	27	0.765653	1.888479	1119.489109	0.019648	0.020627
RS	28	0.837693	2.184023	1011.084917	0.017745	0.018650
RS	29	0.915727	2.184023	1055.861082	0.018531	0.019474
RS	30	1.000255	2.568334	937.696762	0.016457	0.017285
RS	31	1.091818	2.568334	979.404803	0.017189	0.018002
RS	32	1.191000	3.036910	865.283131	0.015186	0.015871
RS	33	1.298436	3.036910	904.137324	0.015868	0.016499
RS	34	1.414813	3.567636	804.253262	0.014115	0.014626
RS	35	1.540875	3.567636	840.522744	0.014752	0.015187
RS	36	1.677428	4.124168	759.735791	0.013334	0.013670
RS	37	1.825345	4.124168	793.690234	0.013930	0.014181
RS	38	1.985571	4.652323	734.560659	0.012892	0.013064
RS	39	2.159131	4.652323	766.388248	0.013450	0.013539
RS	40	2.347134	5.090895	729.797663	0.012808	0.012833
RS	41	2.550784	5.090895	759.455678	0.013329	0.013281
RS	42	2.771380	5.405247	742.880995	0.013038	0.012936
RS	43	3.010335	5.405247	769.896236	0.013512	0.013354
RS	44	3.269175	5.607163	767.044573	0.013462	0.013257
RS	45	3.549556	5.607163	790.398815	0.013872	0.013626
RS	46	3.853270	5.739012	792.978456	0.013917	0.013630
RS	47	4.182259	5.739012	811.208460	0.014237	0.013920
RS	48	4.538626	5.845508	811.356879	0.014240	0.013884
RS	49	4.924650	5.845508	822.857679	0.014442	0.014062
RS	50	5.342799	5.961251	814.444977	0.014294	0.013880
RS	51	5.795746	5.961251	817.878771	0.014354	0.013918
RS	52	6.286386	6.118471	796.086016	0.013972	0.013511
RS	53	6.817858	6.118471	790.881415	0.013880	0.013398
RS	54	7.393558	6.566202	729.365502	0.012801	0.012328
RS	55	8.017168	6.566202	718.971024	0.012618	0.012125
RS	56	8.692674	6.566202	703.172439	0.012341	0.011828
RS	57	9.424395	6.566202	681.884906	0.011967	0.011438
RS	58	10.217010	13.490629	329.597375	0.005785	0.005610
RS	59	11.075586	13.490629	336.200233	0.005900	0.005696
RS	60	12.005612	13.490629	341.210617	0.005988	0.005754
RS	61	13.013034	13.490629	344.407295	0.006045	0.005780
RS	62	14.104293	13.490629	345.578451	0.006065	0.005771
RS	63	15.286367	13.490629	4131.348147	0.072507	0.067358
PA	4+25*2+4+6 0.022235126 0.014926348 15.286366830 374.038125144 2.668725449 0.907120690 0.682868851 0.691352435 0.773645619 0.890584526 1.028632933 1.179463102 1.333497893 1.490213057 1.666241354 1.888478801 2.184023102 2.568334103 3.036909641 3.567636084 4.124168210 4.652322542 5.090894920 5.405247194 5.607163328 5.739011893 5.845507967 5.961250780 6.118471206 6.566201522 13.490629206
//
IT	4819
RD	19
LK	-224175.232052
QD	-179.287004 -> -157.080397
RI	0.0009637471
TR	0.021545	0.015023
MT	15.539853
MM	C_pi: 3.927720, n_recomb: 58954.848407
RS	0	0.000000	540.134509	0.885297	0.000015	0.000000
RS	1	0.008350	540.134509	0.959267	0.000016	0.000003
RS	2	0.017397	540.134509	1.039421	0.000018	0.000008
RS	3	0.027200	540.134509	1.126278	0.000019	0.000014
RS	4	0.037821	2.948220	223.152263	0.003785	0.002696
RS	5	0.049329	2.948220	240.826080	0.004085	0.003477
RS	6	0.061799	0.944097	807.413331	0.013695	0.012335
RS	7	0.075309	0.944097	861.980022	0.014621	0.014168
RS	8	0.089947	0.697117	1241.035682	0.021051	0.020873
RS	9	0.105808	0.697117	1313.334393	0.022277	0.022569
RS	10	0.122993	0.702237	1377.133621	0.023359	0.023759
RS	11	0.141613	0.702237	1451.691591	0.024624	0.025108
RS	12	0.161788	0.785179	1367.734208	0.023200	0.023628
RS	13	0.183647	0.785179	1439.832108	0.024423	0.024843
RS	14	0.207332	0.904068	1316.051893	0.022323	0.022687
RS	15	0.232994	0.904068	1384.679848	0.023487	0.023856
RS	16	0.260799	1.044535	1260.688061	0.021384	0.021729
RS	17	0.290926	1.044535	1325.843940	0.022489	0.022871
RS	18	0.323568	1.197553	1215.792244	0.020622	0.021004
RS	19	0.358937	1.197553	1277.759755	0.021674	0.022129
RS	20	0.397258	1.352831	1188.076516	0.020152	0.020626
RS	21	0.438779	1.352831	1247.185688	0.021155	0.021737
RS	22	0.483768	1.509700	1172.281353	0.019884	0.020494
RS	23	0.532512	1.509700	1228.630540	0.020840	0.021580
RS	24	0.585327	1.685529	1152.425969	0.019548	0.020304
RS	25	0.642553	1.685529	1205.810180	0.020453	0.021331
RS	26	0.704556	1.908421	1113.642030	0.018890	0.019745
RS	27	0.771737	1.908421	1163.801851	0.019741	0.020682
RS	28	0.844527	2.206843	1051.503595	0.017836	0.018705
RS	29	0.923396	2.206843	1098.350740	0.018630	0.019534
RS	30	1.008850	2.597638	974.761988	0.016534	0.017326
RS	31	1.101439	2.597638	1018.397780	0.017274	0.018050
RS	32	1.201760	3.077341	898.311143	0.015237	0.015887
RS	33	1.310457	3.077341	938.955183	0.015927	0.016523
RS	34	1.428231	3.623991	833.484780	0.014138	0.014617
RS	35	1.555839	3.623991	871.421502	0.014781	0.015185
RS	36	1.694102	4.200007	786.004748	0.013332	0.013639
RS	37	1.843911	4.200007	821.528721	0.013935	0.014157
RS	38	2.006228	4.748273	759.053385	0.012875	0.013019
RS	39	2.182099	4.748273	792.384681	0.013441	0.013502
RS	40	2.372655	5.203513	753.891870	0.012788	0.012786
RS	41	2.579123	5.203513	785.017651	0.013316	0.013241
RS	42	2.802831	5.527902	767.950909	0.013026	0.012899
RS	43	3.045219	5.527902	796.407596	0.013509	0.013324
RS	44	3.307846	5.732710	794.225532	0.013472	0.013241
RS	45	3.592403	5.732710	818.963210	0.013891	0.013619
RS	46	3.900720	5.862141	822.939302	0.013959	0.013646
RS	47	4.234782	5.862141	842.411678	0.014289	0.013946
RS	48	4.596738	5.963497	844.147020	0.014319	0.013938
RS	49	4.988917	5.963497	856.625779	0.014530	0.014126
RS	50	5.413844	6.073708	849.439701	0.014408	0.013971
RS	51	5.874253	6.073708	853.455970	0.014476	0.014019
RS	52	6.373105	6.227160	831.996602	0.014112	0.013631
RS	53	6.913612	6.227160	826.891460	0.014026	0.013526
RS	54	7.499252	6.680170	763.163606	0.012945	0.012455
RS	55	8.133793	6.680170	752.539368	0.012765	0.012256
RS	56	8.821318	6.680170	736.233953	0.012488	0.011963
RS	57	9.566252	6.680170	714.151250	0.012114	0.011573
RS	58	10.373388	13.965442	339.530876	0.005759	0.005579
RS	59	11.247921	13.965442	346.838344	0.005883	0.005674
RS	60	12.195477	13.965442	352.549772	0.005980	0.005742
RS	61	13.222155	13.965442	356.431825	0.006046	0.005778
RS	62	14.334561	13.965442	358.258682	0.006077	0.005781
RS	63	15.539853	13.965442	4365.814773	0.074054	0.068885
PA	4+25*2+4+6 0.021545208 0.015023167 15.539852840 540.134508567 2.948220138 0.944096696 0.697117210 0.702236573 0.785179370 0.904068450 1.044534632 1.197552517 1.352830621 1.509699539 1.685529262 1.908421205 2.206842771 2.597638177 3.077340910 3.623991122 4.200006501 4.748272790 5.203512793 5.527901586 5.732709765 5.862141309 5.963496722 6.073707580 6.227160289 6.680170245 13.965442260
//
IT	4792
RD	20
LK	-224131.953118
QD	-165.937050 -> -146.114361
RI	0.0009016483
TR	0.020903	0.015106
MT	15.790666
MM	C_pi: 4.036740, n_recomb: 60868.883508
RS	0	0.000000	779.224963	0.635052	0.000010	0.000000
RS	1	0.008377	779.224963	0.688291	0.000011	0.000002
RS	2	0.017457	779.224963	0.745996	0.000012	0.000006
RS	3	0.027296	779.224963	0.808543	0.000013	0.000009
RS	4	0.037961	3.255052	209.415933	0.003440	0.002465
RS	5	0.049518	3.255052	226.142086	0.003715	0.003179
RS	6	0.062044	0.981977	805.351243	0.013231	0.011973
RS	7	0.075619	0.981977	860.430489	0.014136	0.013758
RS	8	0.090331	0.711215	1263.829730	0.020763	0.020672
RS	9	0.106276	0.711215	1338.255412	0.021986	0.022361
RS	10	0.123557	0.712838	1411.131007	0.023183	0.023664
RS	11	0.142285	0.712838	1488.278205	0.024451	0.025010
RS	12	0.162582	0.796389	1404.028510	0.023066	0.023557
RS	13	0.184580	0.796389	1478.746547	0.024294	0.024769
RS	14	0.208420	0.917200	1351.935298	0.022211	0.022616
RS	15	0.234258	0.917200	1423.110809	0.023380	0.023784
RS	16	0.262260	1.060057	1295.863925	0.021289	0.021659
RS	17	0.292608	1.060057	1363.484331	0.022400	0.022800
RS	18	0.325498	1.215243	1251.003131	0.020552	0.020944
RS	19	0.361144	1.215243	1315.373028	0.021610	0.022068
RS	20	0.399776	1.371757	1224.540522	0.020118	0.020587
RS	21	0.441644	1.371757	1286.017330	0.021128	0.021698
RS	22	0.487020	1.528774	1210.891107	0.019893	0.020488
RS	23	0.536197	1.528774	1269.576971	0.020858	0.021575
RS	24	0.589494	1.704370	1192.964866	0.019599	0.020330
RS	25	0.647255	1.704370	1248.623487	0.020513	0.021361
RS	26	0.709856	1.927841	1154.665568	0.018970	0.019795
RS	27	0.777701	1.927841	1206.994600	0.019829	0.020736
RS	28	0.851230	2.229000	1090.953869	0.017923	0.018759
RS	29	0.930918	2.229000	1139.837133	0.018726	0.019594
RS	30	1.017282	2.626063	1010.932391	0.016608	0.017367
RS	31	1.110882	2.626063	1056.462926	0.017356	0.018098
RS	32	1.212322	3.116641	930.470538	0.015286	0.015905
RS	33	1.322261	3.116641	972.872333	0.015983	0.016548
RS	34	1.441409	3.678992	861.842672	0.014159	0.014610
RS	35	1.570539	3.678992	901.414699	0.014809	0.015184
RS	36	1.710487	4.274371	811.378001	0.013330	0.013610
RS	37	1.862159	4.274371	848.439483	0.013939	0.014134
RS	38	2.026537	4.842751	782.621585	0.012857	0.012977
RS	39	2.204686	4.842751	817.425124	0.013429	0.013465
RS	40	2.397759	5.314754	777.027508	0.012766	0.012740
RS	41	2.607007	5.314754	809.591884	0.013301	0.013202
RS	42	2.833784	5.649256	792.034200	0.013012	0.012862
RS	43	3.079559	5.649256	821.908224	0.013503	0.013294
RS	44	3.345923	5.856940	820.412722	0.013478	0.013224
RS	45	3.634602	5.856940	846.517816	0.013907	0.013611
RS	46	3.947465	5.983792	851.940079	0.013996	0.013659
RS	47	4.286538	5.983792	872.648504	0.014337	0.013969
RS	48	4.654016	6.079732	876.055777	0.014393	0.013988
RS	49	5.052279	6.079732	889.514603	0.014614	0.014186
RS	50	5.483907	6.184040	883.668500	0.014518	0.014058
RS	51	5.951694	6.184040	888.273267	0.014593	0.014114
RS	52	6.458669	6.333273	867.268867	0.014248	0.013747
RS	53	7.008115	6.333273	862.267167	0.014166	0.013648
RS	54	7.603591	6.790696	796.466300	0.013085	0.012579
RS	55	8.248952	6.790696	785.607536	0.012907	0.012383
RS	56	8.948378	6.790696	768.791711	0.012630	0.012092
RS	57	9.706398	6.790696	745.911640	0.012254	0.011702
RS	58	10.527920	14.433255	349.081675	0.005735	0.005549
RS	59	11.418264	14.433255	357.078768	0.005866	0.005653
RS	60	12.383196	14.433255	363.478537	0.005971	0.005729
RS	61	13.428965	14.433255	368.036125	0.006046	0.005775
RS	62	14.562342	14.433255	370.512300	0.006087	0.005788
RS	63	15.790666	14.433255	4596.607027	0.075517	0.070329
PA	4+25*2+4+6 0.020903286 0.015106479 15.790665819 779.224963070 3.255051798 0.981976675 0.711214778 0.712838003 0.796388987 0.917199556 1.060057075 1.215243260 1.371757266 1.528773501 1.704370136 1.927840736 2.229000097 2.626062727 3.116640562 3.678991613 4.274371469 4.842751363 5.314753699 5.649256195 5.856939543 5.983792190 6.079732403 6.184040052 6.333272674 6.790695637 14.433254829
//
IT	4305
RD	21
LK	-224093.310663
QD	-153.926555 -> -136.208536
RI	0.0008552431
TR	0.020306	0.015178
MT	16.038268
MM	C_pi: 4.143774, n_recomb: 62720.473873
RS	0	0.000000	1123.677720	0.454799	0.000007	0.000000
RS	1	0.008404	1123.677720	0.493049	0.000008	0.000002
RS	2	0.017514	1123.677720	0.534519	0.000009	0.000004
RS	3	0.027390	1123.677720	0.579480	0.000009	0.000007
RS	4	0.038096	3.591626	196.230994	0.003129	0.002255
RS	5	0.049702	3.591626	212.026686	0.003381	0.002907
RS	6	0.062283	1.020759	802.024995	0.012787	0.011624
RS	7	0.075921	1.020759	857.500213	0.013672	0.013361
RS	8	0.090705	0.725144	1284.960615	0.020487	0.020476
RS	9	0.106732	0.725144	1361.412487	0.021706	0.022157
RS	10	0.124106	0.723146	1443.567506	0.023016	0.023573
RS	11	0.142940	0.723146	1523.221152	0.024286	0.024918
RS	12	0.163357	0.807269	1438.801198	0.022940	0.023490
RS	13	0.185489	0.807269	1516.062916	0.024172	0.024700
RS	14	0.209482	0.929970	1386.326343	0.022103	0.022548
RS	15	0.235490	0.929970	1459.976810	0.023278	0.023715
RS	16	0.263685	1.075189	1329.578547	0.021198	0.021591
RS	17	0.294249	1.075189	1399.594586	0.022315	0.022732
RS	18	0.327382	1.232528	1284.777429	0.020484	0.020886
RS	19	0.363299	1.232528	1351.485150	0.021548	0.022009
RS	20	0.402235	1.390270	1259.603916	0.020083	0.020550
RS	21	0.444443	1.390270	1323.389509	0.021100	0.021661
RS	22	0.490198	1.547418	1248.168405	0.019900	0.020482
RS	23	0.539798	1.547418	1309.138870	0.020873	0.021570
RS	24	0.593567	1.722737	1232.281595	0.019647	0.020357
RS	25	0.651854	1.722737	1290.168961	0.020570	0.021390
RS	26	0.715040	1.946704	1194.593124	0.019046	0.019844
RS	27	0.783536	1.946704	1249.050425	0.019915	0.020790
RS	28	0.857789	2.250447	1129.424816	0.018007	0.018813
RS	29	0.938281	2.250447	1180.306393	0.018819	0.019655
RS	30	1.025539	2.653554	1046.198323	0.016680	0.017409
RS	31	1.120129	2.653554	1093.587837	0.017436	0.018147
RS	32	1.222669	3.154739	961.757419	0.015334	0.015925
RS	33	1.333826	3.154739	1005.882359	0.016038	0.016574
RS	34	1.454325	3.732550	889.327858	0.014179	0.014603
RS	35	1.584951	3.732550	930.500927	0.014836	0.015184
RS	36	1.726554	4.347151	835.860518	0.013327	0.013582
RS	37	1.880058	4.347151	874.425246	0.013942	0.014112
RS	38	2.046462	4.935628	805.271197	0.012839	0.012936
RS	39	2.226851	4.935628	841.513211	0.013417	0.013430
RS	40	2.422400	5.424447	799.212829	0.012742	0.012696
RS	41	2.634383	5.424447	833.184084	0.013284	0.013163
RS	42	2.864180	5.769124	815.135569	0.012996	0.012825
RS	43	3.113290	5.769124	846.399861	0.013495	0.013264
RS	44	3.383336	5.979647	845.605188	0.013482	0.013206
RS	45	3.676075	5.979647	873.058250	0.013920	0.013601
RS	46	3.993417	6.103773	879.967743	0.014030	0.013670
RS	47	4.337428	6.103773	901.902276	0.014380	0.013989
RS	48	4.710350	6.194030	907.058967	0.014462	0.014035
RS	49	5.114613	6.194030	921.496485	0.014692	0.014242
RS	50	5.552849	6.292077	917.096671	0.014622	0.014141
RS	51	6.027915	6.292077	922.293021	0.014705	0.014205
RS	52	6.542906	6.436665	901.859426	0.014379	0.013858
RS	53	7.101176	6.436665	896.963114	0.014301	0.013765
RS	54	7.706364	6.897655	829.230563	0.013221	0.012698
RS	55	8.362412	6.897655	818.130981	0.013044	0.012506
RS	56	9.073594	6.897655	800.800055	0.012768	0.012216
RS	57	9.844543	6.897655	777.119795	0.012390	0.011826
RS	58	10.680284	14.893350	358.253805	0.005712	0.005520
RS	59	11.586260	14.893350	366.924334	0.005850	0.005632
RS	60	12.568374	14.893350	373.998257	0.005963	0.005717
RS	61	13.633026	14.893350	379.219751	0.006046	0.005772
RS	62	14.787151	14.893350	382.336755	0.006096	0.005794
RS	63	16.038268	14.893350	4823.165710	0.076899	0.071690
PA	4+25*2+4+6 0.020305847 0.015178016 16.038268403 1123.677719795 3.591626456 1.020759367 0.725144352 0.723145702 0.807269143 0.929970317 1.075188962 1.232527784 1.390269741 1.547417792 1.722737314 1.946704076 2.250446690 2.653553620 3.154738991 3.732549778 4.347150770 4.935627539 5.424447131 5.769123807 5.979647078 6.103773223 6.194030046 6.292077456 6.436664841 6.897655103 14.893350305
//
IT	4991
RD	22
LK	-224058.762956
QD	-143.100438 -> -127.243000
RI	0.0008210924
TR	0.019749	0.015239
MT	16.282656
MM	C_pi: 4.248742, n_recomb: 64509.527109
RS	0	0.000000	1616.587672	0.325853	0.000005	0.000000
RS	1	0.008430	1616.587672	0.353344	0.000005	0.000001
RS	2	0.017570	1616.587672	0.383156	0.000006	0.000003
RS	3	0.027481	1616.587672	0.415485	0.000006	0.000005
RS	4	0.038228	3.960607	183.628087	0.002847	0.002062
RS	5	0.049880	3.960607	198.516530	0.003077	0.002659
RS	6	0.062515	1.060432	797.577263	0.012364	0.011288
RS	7	0.076215	1.060432	853.340356	0.013228	0.012978
RS	8	0.091070	0.738891	1304.532201	0.020222	0.020286
RS	9	0.107177	0.738891	1382.912251	0.021437	0.021959
RS	10	0.124641	0.733153	1474.516321	0.022857	0.023487
RS	11	0.143578	0.733153	1556.594364	0.024130	0.024829
RS	12	0.164112	0.817823	1472.098837	0.022820	0.023426
RS	13	0.186376	0.817823	1551.827407	0.024056	0.024634
RS	14	0.210517	0.942389	1419.257734	0.022001	0.022484
RS	15	0.236693	0.942389	1495.309678	0.023180	0.023649
RS	16	0.265076	1.089942	1361.855333	0.021111	0.021527
RS	17	0.295851	1.089942	1434.196889	0.022232	0.022667
RS	18	0.329221	1.249413	1317.137908	0.020418	0.020830
RS	19	0.365404	1.249413	1386.117471	0.021487	0.021952
RS	20	0.404637	1.408370	1293.284660	0.020048	0.020514
RS	21	0.447177	1.408370	1359.318442	0.021072	0.021625
RS	22	0.493304	1.565629	1284.123843	0.019906	0.020476
RS	23	0.543318	1.565629	1347.324757	0.020886	0.021565
RS	24	0.597549	1.740629	1270.373851	0.019693	0.020383
RS	25	0.656352	1.740629	1330.441944	0.020624	0.021419
RS	26	0.720111	1.965002	1233.419886	0.019120	0.019893
RS	27	0.789246	1.965002	1289.962128	0.019996	0.020844
RS	28	0.864208	2.271183	1166.904153	0.018089	0.018867
RS	29	0.945490	2.271183	1219.743874	0.018908	0.019715
RS	30	1.033623	2.680115	1080.549232	0.016750	0.017452
RS	31	1.129186	2.680115	1129.759751	0.017513	0.018196
RS	32	1.232805	3.191642	992.165619	0.015380	0.015945
RS	33	1.345159	3.191642	1037.977074	0.016090	0.016600
RS	34	1.466984	3.784670	915.939046	0.014199	0.014599
RS	35	1.599079	3.784670	958.677040	0.014861	0.015185
RS	36	1.742309	4.418342	859.455239	0.013323	0.013556
RS	37	1.897613	4.418342	899.487183	0.013943	0.014092
RS	38	2.066010	5.026877	827.009750	0.012820	0.012896
RS	39	2.248602	5.026877	864.654662	0.013404	0.013396
RS	40	2.446586	5.532569	820.454098	0.012718	0.012652
RS	41	2.661260	5.532569	855.798474	0.013266	0.013126
RS	42	2.894030	5.887469	837.259312	0.012979	0.012788
RS	43	3.146424	5.887469	869.884369	0.013485	0.013234
RS	44	3.420093	6.100802	869.800233	0.013483	0.013187
RS	45	3.716832	6.100802	898.578955	0.013929	0.013590
RS	46	4.038587	6.222068	907.009373	0.014060	0.013679
RS	47	4.387464	6.222068	930.156974	0.014419	0.014007
RS	48	4.765752	6.306398	937.131312	0.014527	0.014078
RS	49	5.175929	6.306398	952.543232	0.014766	0.014295
RS	50	5.620683	6.397859	949.687347	0.014722	0.014220
RS	51	6.102929	6.397859	955.476079	0.014811	0.014292
RS	52	6.625829	6.537410	935.723294	0.014505	0.013965
RS	53	7.192807	6.537410	930.932924	0.014431	0.013877
RS	54	7.807582	7.001162	861.411845	0.013353	0.012814
RS	55	8.474181	7.001162	850.064272	0.013177	0.012624
RS	56	9.196974	7.001162	832.213061	0.012901	0.012335
RS	57	9.980697	7.001162	807.729733	0.012521	0.011945
RS	58	10.830488	15.345529	367.050159	0.005690	0.005493
RS	59	11.751914	15.345529	376.377001	0.005834	0.005611
RS	60	12.751016	15.345529	384.109699	0.005954	0.005704
RS	61	13.834340	15.345529	389.981997	0.006045	0.005768
RS	62	15.008988	15.345529	393.729569	0.006103	0.005799
RS	63	16.282656	15.345529	5044.955193	0.078205	0.072974
PA	4+25*2+4+6 0.019749120 0.015238948 16.282656461 1616.587672019 3.960607215 1.060432244 0.738890668 0.733153493 0.817822546 0.942388534 1.089942131 1.249413425 1.408370444 1.565629070 1.740629237 1.965001954 2.271183209 2.680115070 3.191642400 3.784669981 4.418341864 5.026877077 5.532568676 5.887468928 6.100802428 6.222067823 6.306397615 6.397858904 6.537409606 7.001161767 15.345529041
//
IT	5550
RD	23
LK	-224027.834949
QD	-133.324111 -> -119.113565
RI	0.0007965370
TR	0.019230	0.015291
MT	16.523563
MM	C_pi: 4.351533, n_recomb: 66236.426955
RS	0	0.000000	2332.055477	0.232419	0.000004	0.000000
RS	1	0.008455	2332.055477	0.252086	0.000004	0.000001
RS	2	0.017625	2332.055477	0.273419	0.000004	0.000002
RS	3	0.027570	2332.055477	0.296559	0.000004	0.000003
RS	4	0.038356	4.364928	171.623372	0.002591	0.001886
RS	5	0.050054	4.364928	185.632236	0.002803	0.002433
RS	6	0.062741	1.100962	792.152987	0.011959	0.010964
RS	7	0.076501	1.100962	848.104725	0.012804	0.012609
RS	8	0.091424	0.752448	1322.627534	0.019968	0.020101
RS	9	0.107609	0.752448	1402.839941	0.021179	0.021766
RS	10	0.125162	0.742860	1504.039199	0.022707	0.023405
RS	11	0.144200	0.742860	1588.460164	0.023982	0.024746
RS	12	0.164847	0.828043	1503.983824	0.022706	0.023367
RS	13	0.187240	0.828043	1586.102604	0.023946	0.024572
RS	14	0.211526	0.954455	1450.771640	0.021903	0.022423
RS	15	0.237865	0.954455	1529.151072	0.023086	0.023587
RS	16	0.266432	1.104320	1392.726634	0.021027	0.021465
RS	17	0.297414	1.104320	1467.322711	0.022153	0.022604
RS	18	0.331015	1.265905	1348.108436	0.020353	0.020775
RS	19	0.367458	1.265905	1419.292634	0.021428	0.021898
RS	20	0.406981	1.426059	1325.602833	0.020013	0.020479
RS	21	0.449846	1.426059	1393.822712	0.021043	0.021590
RS	22	0.496336	1.583403	1318.770015	0.019910	0.020470
RS	23	0.546756	1.583403	1384.145427	0.020897	0.021561
RS	24	0.601439	1.758036	1307.246956	0.019736	0.020408
RS	25	0.660746	1.758036	1369.445774	0.020675	0.021448
RS	26	0.725067	1.982726	1271.142757	0.019191	0.019941
RS	27	0.794827	1.982726	1329.724553	0.020075	0.020897
RS	28	0.870484	2.291199	1203.387389	0.018168	0.018922
RS	29	0.952539	2.291199	1258.143096	0.018995	0.019775
RS	30	1.041531	2.705728	1113.985200	0.016818	0.017495
RS	31	1.138047	2.705728	1164.976926	0.017588	0.018245
RS	32	1.242724	3.227334	1021.696735	0.015425	0.015966
RS	33	1.356252	3.227334	1069.156417	0.016142	0.016627
RS	34	1.479378	3.835331	941.681294	0.014217	0.014595
RS	35	1.612914	3.835331	985.946601	0.014885	0.015187
RS	36	1.757741	4.487901	882.172963	0.013319	0.013532
RS	37	1.914813	4.487901	923.634709	0.013945	0.014073
RS	38	2.085166	5.116439	847.850559	0.012800	0.012858
RS	39	2.269922	5.116439	886.861373	0.013389	0.013363
RS	40	2.470299	5.639033	840.766282	0.012693	0.012610
RS	41	2.687617	5.639033	877.448398	0.013247	0.013089
RS	42	2.923310	6.004199	858.417657	0.012960	0.012752
RS	43	3.178931	6.004199	892.371981	0.013473	0.013204
RS	44	3.456165	6.220319	893.003366	0.013482	0.013168
RS	45	3.756839	6.220319	923.083043	0.013936	0.013578
RS	46	4.082935	6.338581	933.064023	0.014087	0.013686
RS	47	4.436602	6.338581	957.408924	0.014454	0.014023
RS	48	4.820172	6.416753	966.261519	0.014588	0.014119
RS	49	5.236173	6.416753	982.640853	0.014835	0.014344
RS	50	5.687346	6.501322	981.418988	0.014817	0.014295
RS	51	6.176666	6.501322	987.798635	0.014913	0.014374
RS	52	6.707359	6.635461	968.832029	0.014627	0.014068
RS	53	7.282921	6.635461	964.146503	0.014556	0.013984
RS	54	7.907147	7.101201	892.979791	0.013482	0.012926
RS	55	8.584152	7.101201	881.375925	0.013307	0.012738
RS	56	9.318397	7.101201	862.998438	0.013029	0.012449
RS	57	10.114723	7.101201	837.708735	0.012647	0.012058
RS	58	10.978378	15.789353	375.477891	0.005669	0.005467
RS	59	11.915055	15.789353	385.443151	0.005819	0.005591
RS	60	12.930928	15.789353	393.818232	0.005946	0.005691
RS	61	14.032694	15.789353	400.326952	0.006044	0.005763
RS	62	15.227613	15.789353	404.693267	0.006110	0.005802
RS	63	16.523563	15.789353	5261.553885	0.079436	0.074183
PA	4+25*2+4+6 0.019229976 0.015290533 16.523563303 2332.055477412 4.364928141 1.100962395 0.752447995 0.742860343 0.828042833 0.954454907 1.104320061 1.265905441 1.426059422 1.583402935 1.758036342 1.982725980 2.291198929 2.705728314 3.227333851 3.835330713 4.487900949 5.116438652 5.639033224 6.004199121 6.220319452 6.338581469 6.416753078 6.501321594 6.635460526 7.101200683 15.789352760
//
IT	5011
RD	24
LK	-224000.111516
QD	-124.480190 -> -111.729093
RI	0.0007800256
TR	0.018745	0.015334
MT	16.760813
MM	C_pi: 4.452052, n_recomb: 67901.591684
RS	0	0.000000	3343.104508	0.166545	0.000002	0.000000
RS	1	0.008479	3343.104508	0.180679	0.000003	0.000001
RS	2	0.017678	3343.104508	0.196013	0.000003	0.000001
RS	3	0.027656	3343.104508	0.212650	0.000003	0.000002
RS	4	0.038481	4.806950	160.250852	0.002360	0.001726
RS	5	0.050223	4.806950	173.413347	0.002554	0.002227
RS	6	0.062961	1.142320	785.879574	0.011574	0.010652
RS	7	0.076779	1.142320	841.929027	0.012399	0.012254
RS	8	0.091769	0.765792	1339.356781	0.019725	0.019922
RS	9	0.108030	0.765792	1421.309235	0.020932	0.021579
RS	10	0.125669	0.752259	1532.206919	0.022565	0.023327
RS	11	0.144805	0.752259	1618.890376	0.023842	0.024666
RS	12	0.165563	0.837933	1534.497588	0.022599	0.023311
RS	13	0.188081	0.837933	1618.929797	0.023842	0.024514
RS	14	0.212509	0.966171	1480.906116	0.021810	0.022364
RS	15	0.239007	0.966171	1561.538629	0.022997	0.023527
RS	16	0.267753	1.118327	1422.221921	0.020945	0.021405
RS	17	0.298936	1.118327	1499.000762	0.022076	0.022544
RS	18	0.332764	1.282006	1377.715328	0.020290	0.020723
RS	19	0.369460	1.282006	1451.035957	0.021370	0.021845
RS	20	0.409267	1.443337	1356.577596	0.019979	0.020445
RS	21	0.452450	1.443337	1426.920131	0.021015	0.021557
RS	22	0.499294	1.600742	1352.114167	0.019913	0.020464
RS	23	0.550111	1.600742	1419.606401	0.020907	0.021557
RS	24	0.605236	1.774958	1342.901592	0.019777	0.020434
RS	25	0.665036	1.774958	1407.179237	0.020724	0.021477
RS	26	0.729907	1.999874	1307.757118	0.019260	0.019990
RS	27	0.800278	1.999874	1368.331139	0.020152	0.020950
RS	28	0.876616	2.310484	1238.872248	0.018245	0.018976
RS	29	0.959427	2.310484	1295.499928	0.019079	0.019835
RS	30	1.049260	2.730394	1146.500702	0.016885	0.017538
RS	31	1.146711	2.730394	1199.232086	0.017661	0.018295
RS	32	1.252424	3.261813	1050.349260	0.015469	0.015987
RS	33	1.367102	3.261813	1099.417319	0.016191	0.016655
RS	34	1.491503	3.884517	966.559992	0.014235	0.014592
RS	35	1.626453	3.884517	1012.313628	0.014909	0.015190
RS	36	1.772846	4.555801	904.022917	0.013314	0.013508
RS	37	1.931652	4.555801	946.875781	0.013945	0.014054
RS	38	2.103924	5.204278	867.804157	0.012780	0.012821
RS	39	2.290803	5.204278	908.142584	0.013374	0.013331
RS	40	2.493529	5.743795	860.160426	0.012668	0.012568
RS	41	2.713445	5.743795	898.143436	0.013227	0.013052
RS	42	2.952008	6.119256	878.620680	0.012940	0.012715
RS	43	3.210800	6.119256	913.870982	0.013459	0.013173
RS	44	3.491536	6.338126	915.221408	0.013479	0.013148
RS	45	3.796077	6.338126	946.575120	0.013940	0.013564
RS	46	4.126441	6.453260	958.128831	0.014111	0.013692
RS	47	4.484818	6.453260	983.652810	0.014486	0.014036
RS	48	4.873583	6.525056	994.436920	0.014645	0.014157
RS	49	5.295313	6.525056	1011.774278	0.014901	0.014390
RS	50	5.752803	6.602440	1012.269881	0.014908	0.014366
RS	51	6.249086	6.602440	1019.236972	0.015011	0.014453
RS	52	6.787450	6.730815	1001.156402	0.014744	0.014167
RS	53	7.371465	6.730815	996.573326	0.014677	0.014087
RS	54	8.005000	7.197796	923.904226	0.013607	0.013034
RS	55	8.692255	7.197796	912.034928	0.013432	0.012848
RS	56	9.437786	7.197796	893.124664	0.013153	0.012560
RS	57	10.246533	7.197796	867.025139	0.012769	0.012168
RS	58	11.123857	16.224487	383.543226	0.005649	0.005441
RS	59	12.075573	16.224487	394.128374	0.005804	0.005572
RS	60	13.107989	16.224487	403.128594	0.005937	0.005678
RS	61	14.227947	16.224487	410.258267	0.006042	0.005757
RS	62	15.442871	16.224487	415.230155	0.006115	0.005805
RS	63	16.760813	16.224487	5472.576559	0.080596	0.075321
PA	4+25*2+4+6 0.018745486 0.015333845 16.760813286 3343.104507958 4.806949672 1.142320302 0.765792304 0.752258599 0.837933220 0.966171277 1.118327111 1.282005782 1.443337495 1.600742470 1.774958207 1.999874324 2.310484247 2.730394201 3.261813190 3.884517047 4.555800944 5.204277901 5.743795480 6.119255516 6.338126196 6.453260071 6.525055858 6.602439733 6.730815023 7.197796424 16.224487490
//
IT	4864
RD	25
LK	-223975.228746
QD	-116.466346 -> -105.010003
RI	0.0007693718
TR	0.018293	0.015370
MT	16.994257
MM	C_pi: 4.550236, n_recomb: 69505.937681
RS	0	0.000000	4813.893337	0.118628	0.000002	0.000000
RS	1	0.008503	4813.893337	0.128724	0.000002	0.000000
RS	2	0.017729	4813.893337	0.139679	0.000002	0.000001
RS	3	0.027740	4813.893337	0.151568	0.000002	0.000002
RS	4	0.038602	5.290764	149.479773	0.002151	0.001580
RS	5	0.050387	5.290764	161.829227	0.002328	0.002039
RS	6	0.063175	1.184511	778.855403	0.011206	0.010351
RS	7	0.077049	1.184511	834.918642	0.012012	0.011911
RS	8	0.092104	0.778919	1354.804289	0.019492	0.019749
RS	9	0.108439	0.778919	1438.407635	0.020695	0.021398
RS	10	0.126163	0.761347	1559.091097	0.022431	0.023253
RS	11	0.145393	0.761347	1647.958372	0.023710	0.024592
RS	12	0.166259	0.847497	1563.696382	0.022497	0.023258
RS	13	0.188900	0.847497	1650.366169	0.023744	0.024460
RS	14	0.213465	0.977542	1509.709879	0.021721	0.022309
RS	15	0.240119	0.977542	1592.521605	0.022912	0.023471
RS	16	0.269040	1.131968	1450.384860	0.020867	0.021347
RS	17	0.300419	1.131968	1529.274961	0.022002	0.022486
RS	18	0.334467	1.297721	1405.995813	0.020228	0.020671
RS	19	0.371411	1.297721	1481.384587	0.021313	0.021794
RS	20	0.411495	1.460216	1386.234741	0.019944	0.020412
RS	21	0.454988	1.460216	1458.635975	0.020986	0.021524
RS	22	0.502179	1.617652	1384.179639	0.019915	0.020459
RS	23	0.553383	1.617652	1453.730281	0.020915	0.021553
RS	24	0.608940	1.791395	1377.356547	0.019816	0.020459
RS	25	0.669222	1.791395	1443.660201	0.020770	0.021506
RS	26	0.734630	2.016446	1343.275817	0.019326	0.020038
RS	27	0.805599	2.016446	1405.793706	0.020226	0.021003
RS	28	0.882603	2.329042	1273.367523	0.018320	0.019031
RS	29	0.966154	2.329042	1331.822129	0.019161	0.019895
RS	30	1.056810	2.754116	1178.105379	0.016950	0.017582
RS	31	1.155174	2.754116	1232.533927	0.017733	0.018345
RS	32	1.261903	3.295073	1078.138603	0.015511	0.016010
RS	33	1.377707	3.295073	1128.774398	0.016240	0.016683
RS	34	1.503357	3.932224	990.591052	0.014252	0.014591
RS	35	1.639692	3.932224	1037.793349	0.014931	0.015194
RS	36	1.787619	4.622034	925.022653	0.013309	0.013486
RS	37	1.948125	4.622034	969.227332	0.013945	0.014037
RS	38	2.122279	5.290362	886.892699	0.012760	0.012785
RS	39	2.311241	5.290362	928.519822	0.013359	0.013299
RS	40	2.516271	5.846804	878.660326	0.012642	0.012527
RS	41	2.738734	5.846804	917.906578	0.013206	0.013016
RS	42	2.980114	6.232580	897.890521	0.012918	0.012679
RS	43	3.242019	6.232580	934.402354	0.013443	0.013142
RS	44	3.526193	6.454169	936.471803	0.013473	0.013127
RS	45	3.834531	6.454169	969.071043	0.013942	0.013550
RS	46	4.169088	6.566050	982.215246	0.014131	0.013696
RS	47	4.532092	6.566050	1008.898117	0.014515	0.014048
RS	48	4.925962	6.631260	1021.660829	0.014699	0.014193
RS	49	5.353324	6.631260	1039.944722	0.014962	0.014434
RS	50	5.817024	6.701189	1042.233489	0.014995	0.014435
RS	51	6.320154	6.701189	1049.782731	0.015103	0.014528
RS	52	6.866064	6.823470	1032.682298	0.014857	0.014262
RS	53	7.458394	6.823470	1028.197976	0.014793	0.014187
RS	54	8.101091	7.290973	954.168493	0.013728	0.013139
RS	55	8.798436	7.290973	942.023713	0.013553	0.012954
RS	56	9.555077	7.290973	922.573484	0.013273	0.012666
RS	57	10.376056	7.290973	895.660271	0.012886	0.012273
RS	58	11.266844	16.650642	391.256192	0.005629	0.005417
RS	59	12.233376	16.650642	402.442295	0.005790	0.005553
RS	60	13.282092	16.650642	412.049799	0.005928	0.005665
RS	61	14.419982	16.650642	419.784112	0.006040	0.005751
RS	62	15.654628	16.650642	425.347309	0.006120	0.005806
RS	63	16.994257	16.650642	5677.740916	0.081687	0.076391
PA	4+25*2+4+6 0.018292974 0.015369856 16.994256830 4813.893337297 5.290763772 1.184510644 0.778919012 0.761347103 0.847497033 0.977542432 1.131968433 1.297720676 1.460215818 1.617652474 1.791394635 2.016446235 2.329041699 2.754115792 3.295072874 3.932224424 4.622034491 5.290361883 5.846803821 6.232580466 6.454168664 6.566050080 6.631260013 6.701188953 6.823470156 7.290973160 16.650642435
//
CC
CC	Brief Description of the file format:
CC	  CC  comments
CC	  MM  useful-messages
CC	  RD  round-of-iterations
CC	  LL  \log[P(sequence)]
CC	  QD  Q-before-opt Q-after-opt
CC	  TR  \theta_0 \rho_0
CC	  RS  k t_k \lambda_k \pi_k \sum_{l\not=k}A_{kl} A_{kk}
CC	  DC  begin end best-k t_k+\Delta_k max-prob
CC
MM	Version: 0.6.5-r67
MM	pattern:4+25*2+4+6, n:63, n_free_lambdas:28
MM	n_iterations:25, skip:1, max_t:5, theta/rho:5
MM	is_decoding:0
MM	n_seqs:11, sum_L:1086656, sum_n:84458
RD	0
LK	0.000000
QD	0.000000 -> 0.000000
RI	inf
TR	0.080910	0.016182
MT	5.000000
MM	C_pi: 1.000000, n_recomb: 17443.028653
RS	0	0.000000	1.000000	111.073935	0.006368	0.000000
RS	1	0.006440	1.000000	117.450008	0.006733	0.000000
RS	2	0.013294	1.000000	124.139374	0.007117	0.000000
RS	3	0.020590	1.000000	131.150449	0.007519	0.000000
RS	4	0.028356	1.000000	138.490859	0.007940	0.000000
RS	5	0.036622	1.000000	146.167251	0.008380	0.000000
RS	6	0.045421	1.000000	154.185087	0.008839	0.000000
RS	7	0.054785	1.000000	162.548417	0.009319	0.000000
RS	8	0.064753	1.000000	171.259622	0.009818	0.000000
RS	9	0.075363	1.000000	180.319134	0.010338	0.000000
RS	10	0.086656	1.000000	189.725131	0.010877	0.000000
RS	11	0.098677	1.000000	199.473204	0.011436	0.000000
RS	12	0.111471	1.000000	209.556001	0.012014	0.000000
RS	13	0.125090	1.000000	219.962838	0.012610	0.000000
RS	14	0.139585	1.000000	230.679294	0.013225	0.000000
RS	15	0.155014	1.000000	241.686777	0.013856	0.000000
RS	16	0.171437	1.000000	252.962079	0.014502	0.000000
RS	17	0.188917	1.000000	264.476913	0.015162	0.000000
RS	18	0.207523	1.000000	276.197440	0.015834	0.000000
RS	19	0.227327	1.000000	288.083804	0.016516	0.000000
RS	20	0.248406	1.000000	300.089675	0.017204	0.000000
RS	21	0.270843	1.000000	312.161812	0.017896	0.000000
RS	22	0.294725	1.000000	324.239666	0.018588	0.000000
RS	23	0.320144	1.000000	336.255046	0.019277	0.000000
RS	24	0.347201	1.000000	348.131845	0.019958	0.000000
RS	25	0.376000	1.000000	359.785879	0.020626	0.000000
RS	26	0.406654	1.000000	371.124845	0.021276	0.000000
RS	27	0.439282	1.000000	382.048429	0.021903	0.000000
RS	28	0.474011	1.000000	392.448601	0.022499	0.000000
RS	29	0.510976	1.000000	402.210124	0.023059	0.000000
RS	30	0.550322	1.000000	411.211316	0.023575	0.000000
RS	31	0.592202	1.000000	419.325083	0.024040	0.000000
RS	32	0.636779	1.000000	426.420277	0.024446	0.000000
RS	33	0.684227	1.000000	432.363383	0.024787	0.000000
RS	34	0.734730	1.000000	437.020572	0.025054	0.000000
RS	35	0.788485	1.000000	440.260125	0.025240	0.000000
RS	36	0.845702	1.000000	441.955230	0.025337	0.000000
RS	37	0.906604	1.000000	441.987132	0.025339	0.000000
RS	38	0.971428	1.000000	440.248610	0.025239	0.000000
RS	39	1.040426	1.000000	436.647725	0.025033	0.000000
RS	40	1.113868	1.000000	431.111743	0.024715	0.000000
RS	41	1.192040	1.000000	423.591142	0.024284	0.000000
RS	42	1.275245	1.000000	414.063553	0.023738	0.000000
RS	43	1.363809	1.000000	402.537466	0.023077	0.000000
RS	44	1.458076	1.000000	389.055520	0.022304	0.000000
RS	45	1.558414	1.000000	373.697137	0.021424	0.000000
RS	46	1.665214	1.000000	356.580296	0.020443	0.000000
RS	47	1.778891	1.000000	337.862198	0.019369	0.000000
RS	48	1.899889	1.000000	317.738614	0.018216	0.000000
RS	49	2.028679	1.000000	296.441724	0.016995	0.000000
RS	50	2.165763	1.000000	274.236319	0.015722	0.000000
RS	51	2.311675	1.000000	251.414304	0.014413	0.000000
RS	52	2.466983	1.000000	228.287540	0.013088	0.000000
RS	53	2.632293	1.000000	205.179182	0.011763	0.000000
RS	54	2.808249	1.000000	182.413787	0.010458	0.000000
RS	55	2.995536	1.000000	160.306593	0.009190	0.000000
RS	56	3.194884	1.000000	139.152509	0.007978	0.000000
RS	57	3.407070	1.000000	119.215425	0.006835	0.000000
RS	58	3.632920	1.000000	100.718521	0.005774	0.000000
RS	59	3.873315	1.000000	83.836271	0.004806	0.000000
RS	60	4.129191	1.000000	68.688737	0.003938	0.000000
RS	61	4.401545	1.000000	55.338672	0.003173	0.000000
RS	62	4.691438	1.000000	43.791711	0.002511	0.000000
RS	63	5.000000	1.000000	122.246697	0.007008	0.000000
PA	4+25*2+4+6 0.080909503 0.016181901 5.000000000 1.000000000 1.000000000 1.000000000 1.000000000 1.000000000 1.000000000 1.000000000 1.000000000 1.000000000 1.000000000 1.000000000 1.000000000 1.000000000 1.000000000 1.000000000 1.000000000 1.000000000 1.000000000 1.000000000 1.000000000 1.000000000 1.000000000 1.000000000 1.000000000 1.000000000 1.000000000 1.000000000 1.000000000
//
IT	4466
RD	1
LK	-250133.351417
QD	-2944.290103 -> -1344.914209
RI	0.0684959984
TR	0.060452	0.012165
MT	7.710028
MM	C_pi: 1.232504, n_recomb: 16171.214528
RS	0	0.000000	0.463180	246.297072	0.015231	0.000444
RS	1	0.007162	0.463180	259.755906	0.016063	0.003251
RS	2	0.014838	0.463180	273.637043	0.016921	0.007388
RS	3	0.023063	0.463180	287.906886	0.017804	0.012159
RS	4	0.031877	0.389066	359.454806	0.022228	0.016833
RS	5	0.041322	0.389066	375.658119	0.023230	0.020251
RS	6	0.051444	0.414625	368.044661	0.022759	0.022197
RS	7	0.062291	0.414625	383.889089	0.023739	0.023379
RS	8	0.073915	0.462407	358.899283	0.022194	0.024281
RS	9	0.086371	0.462407	374.052613	0.023131	0.024898
RS	10	0.099720	0.526650	342.251314	0.021164	0.025086
RS	11	0.114024	0.526650	356.623390	0.022053	0.024852
RS	12	0.129353	0.606846	322.505621	0.019943	0.024359
RS	13	0.145780	0.606846	336.084980	0.020783	0.023772
RS	14	0.163384	0.699970	303.658046	0.018778	0.023136
RS	15	0.182248	0.699970	316.487726	0.019571	0.022412
RS	16	0.202464	0.803632	287.309375	0.017767	0.021575
RS	17	0.224127	0.803632	299.451527	0.018518	0.020675
RS	18	0.247342	0.911382	275.161037	0.017015	0.019804
RS	19	0.272220	0.911382	286.694658	0.017729	0.019048
RS	20	0.298880	1.016436	267.730855	0.016556	0.018444
RS	21	0.327449	1.016436	278.725524	0.017236	0.017987
RS	22	0.358064	1.117425	263.783049	0.016312	0.017642
RS	23	0.390872	1.117425	274.266742	0.016960	0.017369
RS	24	0.426030	1.216435	261.747410	0.016186	0.017126
RS	25	0.463706	1.216435	271.704590	0.016802	0.016884
RS	26	0.504080	1.314724	260.705366	0.016122	0.016627
RS	27	0.547347	1.314724	270.090266	0.016702	0.016353
RS	28	0.593712	1.410838	260.453087	0.016106	0.016069
RS	29	0.643397	1.410838	269.195579	0.016647	0.015789
RS	30	0.696642	1.501554	261.062811	0.016144	0.015529
RS	31	0.753700	1.501554	269.062046	0.016638	0.015300
RS	32	0.814845	1.583848	262.460330	0.016230	0.015113
RS	33	0.880369	1.583848	269.574211	0.016670	0.014973
RS	34	0.950586	1.656108	264.268254	0.016342	0.014878
RS	35	1.025832	1.656108	270.307467	0.016715	0.014828
RS	36	1.106468	1.718242	265.847853	0.016440	0.014816
RS	37	1.192879	1.718242	270.578720	0.016732	0.014834
RS	38	1.285479	1.771181	266.406026	0.016474	0.014872
RS	39	1.384711	1.771181	269.563097	0.016669	0.014921
RS	40	1.491051	1.816303	265.100212	0.016393	0.014969
RS	41	1.605007	1.816303	266.408183	0.016474	0.015005
RS	42	1.727126	1.855049	261.121640	0.016147	0.015019
RS	43	1.857990	1.855049	260.326026	0.016098	0.015004
RS	44	1.998228	1.888844	253.755908	0.015692	0.014950
RS	45	2.148509	1.888844	250.662666	0.015501	0.014850
RS	46	2.309555	1.919177	242.449248	0.014993	0.014697
RS	47	2.482135	1.919177	236.972137	0.014654	0.014484
RS	48	2.667075	1.947656	226.901593	0.014031	0.014208
RS	49	2.865262	1.947656	219.111340	0.013549	0.013864
RS	50	3.077644	1.975899	207.185026	0.012812	0.013452
RS	51	3.305237	1.975899	197.346870	0.012204	0.012975
RS	52	3.549131	2.005440	183.826403	0.011368	0.012438
RS	53	3.810493	2.005440	172.411527	0.010662	0.011849
RS	54	4.090575	2.056427	156.481739	0.009677	0.011215
RS	55	4.390718	2.056427	144.445726	0.008932	0.010548
RS	56	4.712357	2.056427	131.918930	0.008158	0.009856
RS	57	5.057033	2.056427	119.107499	0.007365	0.009148
RS	58	5.426397	2.322787	95.060206	0.005878	0.008433
RS	59	5.822215	2.322787	85.606297	0.005294	0.007719
RS	60	6.246383	2.322787	76.138731	0.004708	0.007014
RS	61	6.700931	2.322787	66.820808	0.004132	0.006328
RS	62	7.188035	2.322787	57.810875	0.003575	0.005673
RS	63	7.710028	2.322787	232.888501	0.014401	0.026149
PA	4+25*2+4+6 0.060451535 0.012164821 7.710027695 0.463179588 0.389066219 0.414625168 0.462407112 0.526650429 0.606845856 0.699970245 0.803631783 0.911381721 1.016435623 1.117425442 1.216435432 1.314723969 1.410838127 1.501554489 1.583848000 1.656107903 1.718241692 1.771181107 1.816303253 1.855049133 1.888844490 1.919177055 1.947655678 1.975898743 2.005439758 2.056426525 2.322787344
//
IT	4720
RD	2
LK	-247637.457760
QD	-1420.409561 -> -906.747334
RI	0.0648243188
TR	0.052301	0.011388
MT	9.286075
MM	C_pi: 1.489257, n_recomb: 18274.492500
RS	0	0.000000	0.597984	225.124779	0.012319	0.000270
RS	1	0.007475	0.597984	238.847171	0.013070	0.002053
RS	2	0.015510	0.597984	253.161338	0.013853	0.004903
RS	3	0.024145	0.597984	268.054920	0.014668	0.008414
RS	4	0.033425	0.371000	454.646216	0.024879	0.014663
RS	5	0.043399	0.371000	475.223914	0.026005	0.019167
RS	6	0.054119	0.367561	500.266562	0.027375	0.021541
RS	7	0.065640	0.367561	520.500808	0.028482	0.024409
RS	8	0.078022	0.401345	495.515807	0.027115	0.024184
RS	9	0.091330	0.401345	514.594592	0.028159	0.026423
RS	10	0.105633	0.457691	468.514203	0.025638	0.025113
RS	11	0.121005	0.457691	486.343592	0.026613	0.026877
RS	12	0.137526	0.537353	430.120256	0.023537	0.024688
RS	13	0.155282	0.537353	446.745955	0.024446	0.025904
RS	14	0.174366	0.639474	390.098898	0.021347	0.023423
RS	15	0.194876	0.639474	405.592124	0.022194	0.024300
RS	16	0.216919	0.763559	353.353081	0.019336	0.021824
RS	17	0.240610	0.763559	367.792540	0.020126	0.022361
RS	18	0.266072	0.903106	323.785268	0.017718	0.020106
RS	19	0.293438	0.903106	337.277439	0.018456	0.020468
RS	20	0.322849	1.047630	302.883864	0.016574	0.018710
RS	21	0.354459	1.047630	315.555106	0.017268	0.019141
RS	22	0.388432	1.193327	288.557165	0.015790	0.017875
RS	23	0.424944	1.193327	300.505407	0.016444	0.018390
RS	24	0.464186	1.344410	277.673897	0.015195	0.017380
RS	25	0.506362	1.344410	288.949168	0.015812	0.017842
RS	26	0.551690	1.505554	268.369169	0.014685	0.016884
RS	27	0.600407	1.505554	278.991618	0.015267	0.017192
RS	28	0.652765	1.675076	260.524104	0.014256	0.016244
RS	29	0.709038	1.675076	270.501098	0.014802	0.016419
RS	30	0.769517	1.844445	254.863549	0.013946	0.015564
RS	31	0.834517	1.844445	264.185688	0.014457	0.015696
RS	32	0.904377	2.003074	251.884288	0.013783	0.015018
RS	33	0.979458	2.003074	260.506480	0.014255	0.015181
RS	34	1.060153	2.143403	251.416049	0.013758	0.014702
RS	35	1.146879	2.143403	259.237901	0.014186	0.014916
RS	36	1.240089	2.262773	252.727476	0.013830	0.014606
RS	37	1.340267	2.262773	259.583062	0.014205	0.014854
RS	38	1.447933	2.362427	254.786329	0.013942	0.014658
RS	39	1.563648	2.362427	260.446615	0.014252	0.014901
RS	40	1.688014	2.445612	256.459834	0.014034	0.014750
RS	41	1.821676	2.445612	260.647227	0.014263	0.014941
RS	42	1.965330	2.516045	256.638314	0.014044	0.014777
RS	43	2.119722	2.516045	259.051771	0.014176	0.014877
RS	44	2.285656	2.577401	254.281080	0.013915	0.014655
RS	45	2.463995	2.577401	254.632670	0.013934	0.014640
RS	46	2.655665	2.633364	248.458744	0.013596	0.014328
RS	47	2.861664	2.633364	246.522810	0.013490	0.014180
RS	48	3.083061	2.687636	238.449794	0.013048	0.013756
RS	49	3.321009	2.687636	234.120528	0.012811	0.013470
RS	50	3.576745	2.743477	223.903570	0.012252	0.012928
RS	51	3.851598	2.743477	217.246008	0.011888	0.012517
RS	52	4.146998	2.803443	204.955794	0.011215	0.011875
RS	53	4.464480	2.803443	196.235513	0.010738	0.011373
RS	54	4.805696	2.909401	179.905698	0.009845	0.010572
RS	55	5.172419	2.909401	170.029129	0.009304	0.010032
RS	56	5.566556	2.909401	159.158363	0.008709	0.009454
RS	57	5.990156	2.909401	147.452331	0.008069	0.008843
RS	58	6.445423	3.555458	112.210337	0.006140	0.007341
RS	59	6.934722	3.555458	104.857489	0.005738	0.006900
RS	60	7.460599	3.555458	96.967374	0.005306	0.006427
RS	61	8.025788	3.555458	88.669054	0.004852	0.005930
RS	62	8.633227	3.555458	80.107671	0.004384	0.005415
RS	63	9.286075	3.555458	405.823902	0.022207	0.028753
PA	4+25*2+4+6 0.052301439 0.011388092 9.286075484 0.597984012 0.370999791 0.367560813 0.401345133 0.457690842 0.537353007 0.639474436 0.763559253 0.903105567 1.047629744 1.193327071 1.344410014 1.505553888 1.675076289 1.844445441 2.003074338 2.143402668 2.262773402 2.362427256 2.445612345 2.516045370 2.577401348 2.633363914 2.687635967 2.743477411 2.803442698 2.909401213 3.555457702
//
IT	4468
RD	3
LK	-246766.843349
QD	-1006.293766 -> -752.667344
RI	0.0472767121
TR	0.047633	0.011424
MT	10.228431
MM	C_pi: 1.733706, n_recomb: 21310.923182
RS	0	0.000000	0.933067	172.054895	0.008074	0.000171
RS	1	0.007639	0.933067	183.638797	0.008617	0.001307
RS	2	0.015861	0.933067	195.876082	0.009191	0.003140
RS	3	0.024711	0.933067	208.783668	0.009797	0.005400
RS	4	0.034238	0.425557	484.400211	0.022730	0.012752
RS	5	0.044492	0.425557	508.553690	0.023864	0.016818
RS	6	0.055530	0.386437	586.016724	0.027498	0.020647
RS	7	0.067410	0.386437	611.012706	0.028671	0.023706
RS	8	0.080198	0.405472	606.196283	0.028445	0.024194
RS	9	0.093963	0.405472	629.961864	0.029561	0.026621
RS	10	0.108780	0.452221	586.593200	0.027525	0.025520
RS	11	0.124728	0.452221	608.764625	0.028566	0.027688
RS	12	0.141894	0.526118	543.071089	0.025483	0.025375
RS	13	0.160372	0.526118	563.691021	0.026451	0.027089
RS	14	0.180261	0.627318	490.944264	0.023037	0.024159
RS	15	0.201670	0.627318	510.119661	0.023937	0.025517
RS	16	0.224714	0.756579	439.777187	0.020636	0.022461
RS	17	0.249518	0.756579	457.600323	0.021473	0.023482
RS	18	0.276217	0.907865	397.022967	0.018630	0.020658
RS	19	0.304955	0.907865	413.607607	0.019408	0.021439
RS	20	0.335889	1.068485	366.201859	0.017184	0.019181
RS	21	0.369186	1.068485	381.704315	0.017911	0.019952
RS	22	0.405026	1.232855	344.796752	0.016179	0.018270
RS	23	0.443604	1.232855	359.356146	0.016863	0.019096
RS	24	0.485128	1.407816	327.911031	0.015387	0.017717
RS	25	0.529825	1.407816	341.607504	0.016030	0.018482
RS	26	0.577936	1.603286	312.404771	0.014659	0.017148
RS	27	0.629722	1.603286	325.281091	0.015264	0.017728
RS	28	0.685464	1.820051	298.255157	0.013995	0.016389
RS	29	0.745464	1.820051	310.348658	0.014563	0.016786
RS	30	0.810047	2.045918	287.140203	0.013474	0.015569
RS	31	0.879564	2.045918	298.486041	0.014006	0.015879
RS	32	0.954391	2.262399	280.368862	0.013156	0.014910
RS	33	1.034933	2.262399	290.975673	0.013654	0.015218
RS	34	1.121629	2.454671	278.001059	0.013045	0.014532
RS	35	1.214946	2.454671	287.817420	0.013506	0.014867
RS	36	1.315392	2.616608	279.086950	0.013096	0.014418
RS	37	1.423511	2.616608	287.977627	0.013513	0.014767
RS	38	1.539889	2.749657	282.186206	0.013241	0.014480
RS	39	1.665156	2.749657	289.927127	0.013605	0.014805
RS	40	1.799993	2.859375	285.720499	0.013407	0.014591
RS	41	1.945129	2.859375	292.012285	0.013702	0.014845
RS	42	2.101352	2.952162	288.184185	0.013523	0.014631
RS	43	2.269509	2.952162	292.679974	0.013734	0.014778
RS	44	2.450511	3.034103	288.190998	0.013523	0.014511
RS	45	2.645339	3.034103	290.537743	0.013633	0.014531
RS	46	2.855050	3.110992	284.497190	0.013350	0.014175
RS	47	3.080779	3.110992	284.391870	0.013345	0.014057
RS	48	3.323752	3.188195	276.116575	0.012957	0.013588
RS	49	3.585286	3.188195	273.371537	0.012828	0.013334
RS	50	3.866797	3.269779	262.527337	0.012319	0.012751
RS	51	4.169812	3.269779	257.125655	0.012065	0.012381
RS	52	4.495974	3.358286	243.775177	0.011439	0.011706
RS	53	4.847051	3.358286	235.902679	0.011070	0.011254
RS	54	5.224945	3.515200	216.902561	0.010178	0.010386
RS	55	5.631707	3.515200	207.544645	0.009739	0.009908
RS	56	6.069540	3.515200	196.812957	0.009235	0.009388
RS	57	6.540818	3.515200	184.838719	0.008673	0.008828
RS	58	7.048096	4.569956	134.479808	0.006310	0.006835
RS	59	7.594123	4.569956	128.274472	0.006019	0.006511
RS	60	8.181861	4.569956	121.230718	0.005689	0.006147
RS	61	8.814495	4.569956	113.440425	0.005323	0.005749
RS	62	9.495454	4.569956	105.020901	0.004928	0.005321
RS	63	10.228431	4.569956	619.822958	0.029085	0.031454
PA	4+25*2+4+6 0.047632711 0.011423899 10.228430918 0.933067455 0.425557044 0.386437031 0.405471971 0.452220775 0.526117839 0.627317679 0.756578853 0.907864937 1.068484907 1.232854801 1.407816436 1.603286472 1.820050543 2.045917811 2.262398743 2.454671269 2.616607963 2.749657006 2.859374831 2.952161885 3.034102936 3.110991620 3.188194632 3.269778740 3.358286277 3.515200216 4.569955936
//
IT	5252
RD	4
LK	-246306.179656
QD	-834.562004 -> -664.670779
RI	0.0323695609
TR	0.044391	0.011733
MT	10.837030
MM	C_pi: 1.933369, n_recomb: 24373.003308
RS	0	0.000000	1.476853	125.921441	0.005166	0.000114
RS	1	0.007737	1.476853	134.933757	0.005536	0.000864
RS	2	0.016072	1.476853	144.530768	0.005930	0.002067
RS	3	0.025052	1.476853	154.740771	0.006349	0.003531
RS	4	0.034727	0.501133	484.669655	0.019886	0.011253
RS	5	0.045150	0.501133	511.040807	0.020967	0.014781
RS	6	0.056380	0.419531	641.085040	0.026303	0.019794
RS	7	0.068478	0.419531	670.354814	0.027504	0.022717
RS	8	0.081513	0.424021	692.059671	0.028395	0.024058
RS	9	0.095556	0.424021	720.456340	0.029560	0.026359
RS	10	0.110686	0.461942	687.702558	0.028216	0.025760
RS	11	0.126986	0.461942	714.321245	0.029308	0.027929
RS	12	0.144547	0.529893	646.682618	0.026533	0.025869
RS	13	0.163466	0.529893	671.432146	0.027548	0.027691
RS	14	0.183850	0.628367	588.095374	0.024129	0.024731
RS	15	0.205810	0.628367	611.093599	0.025073	0.026223
RS	16	0.229470	0.758667	526.282393	0.021593	0.022963
RS	17	0.254960	0.758667	547.642196	0.022469	0.024149
RS	18	0.282422	0.914813	472.893718	0.019402	0.021081
RS	19	0.312008	0.914813	492.741350	0.020217	0.022031
RS	20	0.343884	1.082228	434.129994	0.017812	0.019555
RS	21	0.378226	1.082228	452.649969	0.018572	0.020462
RS	22	0.415225	1.253696	407.398409	0.016715	0.018602
RS	23	0.455086	1.253696	424.764690	0.017428	0.019550
RS	24	0.498031	1.438355	385.945237	0.015835	0.018001
RS	25	0.544298	1.438355	402.257187	0.016504	0.018897
RS	26	0.594146	1.651457	365.096871	0.014980	0.017358
RS	27	0.647849	1.651457	380.405747	0.015608	0.018073
RS	28	0.705708	1.897497	344.909475	0.014151	0.016492
RS	29	0.768042	1.897497	359.266695	0.014740	0.017009
RS	30	0.835200	2.162392	328.284589	0.013469	0.015555
RS	31	0.907553	2.162392	341.754373	0.014022	0.015962
RS	32	0.985504	2.420829	317.607215	0.013031	0.014804
RS	33	1.069486	2.420829	330.239520	0.013549	0.015191
RS	34	1.159965	2.650858	313.260849	0.012853	0.014376
RS	35	1.257444	2.650858	325.043537	0.013336	0.014775
RS	36	1.362465	2.842710	314.042845	0.012885	0.014252
RS	37	1.475610	2.842710	324.862202	0.013329	0.014655
RS	38	1.597510	2.998028	318.021624	0.013048	0.014328
RS	39	1.728840	2.998028	327.649189	0.013443	0.014700
RS	40	1.870331	3.124769	323.088800	0.013256	0.014469
RS	41	2.022769	3.124769	331.195685	0.013589	0.014765
RS	42	2.187001	3.232100	327.275965	0.013428	0.014542
RS	43	2.363938	3.232100	333.467256	0.013682	0.014728
RS	44	2.554564	3.328458	328.817856	0.013491	0.014452
RS	45	2.759939	3.328458	332.683027	0.013650	0.014509
RS	46	2.981202	3.421496	326.166910	0.013382	0.014138
RS	47	3.219584	3.421496	327.346334	0.013431	0.014056
RS	48	3.476409	3.517818	318.133792	0.013053	0.013566
RS	49	3.753103	3.517818	316.392439	0.012981	0.013349
RS	50	4.051204	3.621686	304.142491	0.012479	0.012742
RS	51	4.372369	3.621686	299.425590	0.012285	0.012412
RS	52	4.718380	3.735014	284.287127	0.011664	0.011715
RS	53	5.091162	3.735014	276.747553	0.011355	0.011304
RS	54	5.492784	3.936072	254.386427	0.010437	0.010383
RS	55	5.925478	3.936072	245.136796	0.010058	0.009948
RS	56	6.391649	3.936072	234.193270	0.009609	0.009466
RS	57	6.893885	3.936072	221.667281	0.009095	0.008937
RS	58	7.434978	5.391132	154.653667	0.006345	0.006547
RS	59	8.017933	5.391132	149.434587	0.006131	0.006295
RS	60	8.645989	5.391132	143.179824	0.005875	0.006002
RS	61	9.322636	5.391132	135.946713	0.005578	0.005671
RS	62	10.051633	5.391132	127.822176	0.005244	0.005305
RS	63	10.837030	5.391132	841.141267	0.034511	0.034136
PA	4+25*2+4+6 0.044390980 0.011732763 10.837029659 1.476853190 0.501133297 0.419531112 0.424021042 0.461941685 0.529892938 0.628366723 0.758666600 0.914813205 1.082227788 1.253696003 1.438354508 1.651456692 1.897497323 2.162392045 2.420828535 2.650857506 2.842710425 2.998028128 3.124768847 3.232100018 3.328457588 3.421495628 3.517818206 3.621685583 3.735014409 3.936072190 5.391132151
//
IT	4895
RD	5
LK	-245985.203491
QD	-728.740216 -> -595.846392
RI	0.0222610815
TR	0.041864	0.012136
MT	11.270087
MM	C_pi: 2.095329, n_recomb: 27285.925560
RS	0	0.000000	2.287084	91.770944	0.003363	0.000078
RS	1	0.007803	2.287084	98.586677	0.003613	0.000590
RS	2	0.016215	2.287084	105.879724	0.003880	0.001400
RS	3	0.025283	2.287084	113.678850	0.004166	0.002373
RS	4	0.035059	0.584869	473.942457	0.017369	0.010077
RS	5	0.045598	0.584869	501.482388	0.018379	0.013155
RS	6	0.056959	0.455092	678.925019	0.024882	0.019040
RS	7	0.069207	0.455092	711.778156	0.026086	0.021782
RS	8	0.082410	0.445621	760.173598	0.027860	0.023838
RS	9	0.096644	0.445621	792.816751	0.029056	0.025970
RS	10	0.111988	0.475811	773.305717	0.028341	0.025845
RS	11	0.128530	0.475811	804.162503	0.029472	0.027916
RS	12	0.146362	0.538526	738.514973	0.027066	0.026169
RS	13	0.165586	0.538526	767.253440	0.028119	0.027982
RS	14	0.186310	0.634368	676.836766	0.024805	0.025116
RS	15	0.208651	0.634368	703.539075	0.025784	0.026628
RS	16	0.232735	0.764847	606.920055	0.022243	0.023305
RS	17	0.258699	0.764847	631.712071	0.023152	0.024541
RS	18	0.286688	0.923688	544.792099	0.019966	0.021363
RS	19	0.316862	0.923688	567.815409	0.020810	0.022380
RS	20	0.349390	1.094488	499.613047	0.018310	0.019811
RS	21	0.384456	1.094488	521.082499	0.019097	0.020775
RS	22	0.422259	1.268455	468.918747	0.017185	0.018844
RS	23	0.463011	1.268455	489.041656	0.017923	0.019839
RS	24	0.506943	1.456571	444.075066	0.016275	0.018217
RS	25	0.554304	1.456571	462.964689	0.016967	0.019168
RS	26	0.605359	1.678938	418.680211	0.015344	0.017516
RS	27	0.660399	1.678938	436.389281	0.015993	0.018300
RS	28	0.719734	1.944067	392.797498	0.014396	0.016562
RS	29	0.783698	1.944067	409.383620	0.015003	0.017149
RS	30	0.852654	2.237168	370.716345	0.013586	0.015529
RS	31	0.926990	2.237168	386.264468	0.014156	0.015995
RS	32	1.007127	2.527277	356.103744	0.013051	0.014704
RS	33	1.093517	2.527277	370.698914	0.013586	0.015136
RS	34	1.186648	2.785805	349.767134	0.012819	0.014236
RS	35	1.287046	2.785805	363.432986	0.013319	0.014672
RS	36	1.395279	2.999326	350.261646	0.012837	0.014104
RS	37	1.511957	2.999326	362.903219	0.013300	0.014538
RS	38	1.637739	3.169554	355.134988	0.013015	0.014197
RS	39	1.773336	3.169554	366.515730	0.013432	0.014599
RS	40	1.919514	3.306760	361.704968	0.013256	0.014370
RS	41	2.077098	3.306760	371.461911	0.013614	0.014699
RS	42	2.246979	3.422819	367.496121	0.013468	0.014485
RS	43	2.430116	3.422819	375.182691	0.013750	0.014707
RS	44	2.627542	3.528452	370.329306	0.013572	0.014439
RS	45	2.840375	3.528452	375.477695	0.013761	0.014533
RS	46	3.069815	3.633015	368.342700	0.013499	0.014162
RS	47	3.317158	3.633015	370.543223	0.013580	0.014118
RS	48	3.583801	3.744135	360.164075	0.013200	0.013619
RS	49	3.871251	3.744135	359.148420	0.013162	0.013440
RS	50	4.181131	3.866018	345.219397	0.012652	0.012818
RS	51	4.515191	3.866018	340.915161	0.012494	0.012524
RS	52	4.875319	3.999747	323.723615	0.011864	0.011810
RS	53	5.263547	3.999747	316.273893	0.011591	0.011432
RS	54	5.682069	4.237744	290.312402	0.010640	0.010466
RS	55	6.133248	4.237744	280.981301	0.010298	0.010062
RS	56	6.619633	4.237744	269.671418	0.009883	0.009607
RS	57	7.143972	4.237744	256.479586	0.009400	0.009101
RS	58	7.709225	6.073805	172.166957	0.006310	0.006361
RS	59	8.318585	6.073805	167.851715	0.006152	0.006162
RS	60	8.975494	6.073805	162.364530	0.005950	0.005922
RS	61	9.683662	6.073805	155.732475	0.005707	0.005641
RS	62	10.447089	6.073805	148.013803	0.005425	0.005324
RS	63	11.270087	6.073805	1057.736037	0.038765	0.036758
PA	4+25*2+4+6 0.041863814 0.012136163 11.270086697 2.287084013 0.584869063 0.455091749 0.445620790 0.475810825 0.538526004 0.634367984 0.764846553 0.923688474 1.094488019 1.268454708 1.456570973 1.678938027 1.944066784 2.237168061 2.527277244 2.785804751 2.999326045 3.169553800 3.306759658 3.422819398 3.528452124 3.633015038 3.744134903 3.866017663 3.999747317 4.237743593 6.073804833
//
IT	4729
RD	6
LK	-245729.802005
QD	-647.471834 -> -536.557319
RI	0.0156491558
TR	0.039749	0.012562
MT	11.610110
MM	C_pi: 2.232730, n_recomb: 30055.650620
RS	0	0.000000	3.451073	67.375921	0.002242	0.000055
RS	1	0.007854	3.451073	72.499360	0.002412	0.000412
RS	2	0.016324	3.451073	77.998224	0.002595	0.000971
RS	3	0.025459	3.451073	83.897716	0.002791	0.001633
RS	4	0.035312	0.672429	460.121695	0.015309	0.009133
RS	5	0.045939	0.672429	488.208072	0.016243	0.011852
RS	6	0.057400	0.489795	707.829116	0.023551	0.018382
RS	7	0.069762	0.489795	743.718329	0.024745	0.020963
RS	8	0.083094	0.467111	817.115947	0.027187	0.023584
RS	9	0.097473	0.467111	853.625556	0.028401	0.025565
RS	10	0.112982	0.490631	847.615768	0.028202	0.025832
RS	11	0.129709	0.490631	882.463535	0.029361	0.027792
RS	12	0.147749	0.548900	820.654272	0.027304	0.026334
RS	13	0.167206	0.548900	853.206750	0.028388	0.028107
RS	14	0.188191	0.642622	757.760496	0.025212	0.025364
RS	15	0.210824	0.642622	788.020513	0.026219	0.026863
RS	16	0.235235	0.773395	681.317398	0.022669	0.023528
RS	17	0.261562	0.773395	709.409532	0.023603	0.024772
RS	18	0.289958	0.934455	611.731244	0.020353	0.021540
RS	19	0.320583	0.934455	637.811685	0.021221	0.022584
RS	20	0.353614	1.107594	561.221376	0.018673	0.019976
RS	21	0.389238	1.107594	585.538042	0.019482	0.020962
RS	22	0.427661	1.282487	527.561787	0.017553	0.019013
RS	23	0.469100	1.282487	550.356086	0.018311	0.020022
RS	24	0.513795	1.471598	500.247643	0.016644	0.018375
RS	25	0.561999	1.471598	521.643774	0.017356	0.019348
RS	26	0.613990	1.699350	471.001153	0.015671	0.017632
RS	27	0.670063	1.699350	491.048762	0.016338	0.018452
RS	28	0.730540	1.978210	439.793541	0.014633	0.016607
RS	29	0.795766	1.978210	458.551568	0.015257	0.017236
RS	30	0.866115	2.293412	412.384080	0.013721	0.015496
RS	31	0.941989	2.293412	429.953012	0.014305	0.016000
RS	32	1.023822	2.609282	393.868573	0.013105	0.014609
RS	33	1.112082	2.609282	410.365092	0.013654	0.015070
RS	34	1.207273	2.891037	385.571806	0.012829	0.014107
RS	35	1.309940	2.891037	401.054595	0.013344	0.014564
RS	36	1.420670	3.121573	385.837415	0.012837	0.013968
RS	37	1.540096	3.121573	400.230607	0.013316	0.014422
RS	38	1.668901	3.302463	391.694958	0.013032	0.014078
RS	39	1.807822	3.302463	404.753251	0.013467	0.014501
RS	40	1.957653	3.446100	399.873008	0.013304	0.014285
RS	41	2.119251	3.446100	411.196689	0.013681	0.014640
RS	42	2.293540	3.566979	407.357955	0.013553	0.014446
RS	43	2.481517	3.566979	416.444704	0.013856	0.014699
RS	44	2.684257	3.678023	411.525065	0.013692	0.014448
RS	45	2.902919	3.678023	417.845986	0.013902	0.014576
RS	46	3.138753	3.790251	410.169642	0.013647	0.014217
RS	47	3.393109	3.790251	413.263873	0.013750	0.014208
RS	48	3.667441	3.912236	401.729484	0.013366	0.013710
RS	49	3.963318	3.912236	401.298628	0.013352	0.013565
RS	50	4.282431	4.048100	385.648767	0.012831	0.012935
RS	51	4.626606	4.048100	381.610597	0.012697	0.012674
RS	52	4.997810	4.198117	362.295245	0.012054	0.011948
RS	53	5.398168	4.198117	354.794513	0.011805	0.011598
RS	54	5.829967	4.466747	325.150635	0.010818	0.010592
RS	55	6.295678	4.466747	315.617370	0.010501	0.010213
RS	56	6.797963	4.466747	303.837943	0.010109	0.009778
RS	57	7.339696	4.466747	289.898099	0.009645	0.009288
RS	58	7.923973	6.664825	187.836624	0.006250	0.006231
RS	59	8.554137	6.664825	184.356668	0.006134	0.006074
RS	60	9.233791	6.664825	179.603854	0.005976	0.005876
RS	61	9.966822	6.664825	173.578874	0.005775	0.005636
RS	62	10.757421	6.664825	166.313932	0.005534	0.005358
RS	63	11.610110	6.664825	1269.344216	0.042233	0.039301
PA	4+25*2+4+6 0.039748762 0.012561622 11.610110179 3.451073054 0.672429078 0.489795133 0.467110608 0.490630907 0.548900288 0.642622337 0.773395291 0.934454809 1.107593785 1.282487143 1.471598195 1.699349616 1.978210169 2.293412171 2.609281869 2.891037308 3.121572975 3.302462889 3.446100226 3.566978690 3.678022750 3.790250650 3.912235626 4.048099980 4.198117163 4.466747278 6.664825100
//
IT	4437
RD	7
LK	-245515.194704
QD	-579.660624 -> -484.596588
RI	0.0112806836
TR	0.037902	0.012977
MT	11.900381
MM	C_pi: 2.355359, n_recomb: 32713.769175
RS	0	0.000000	5.092095	49.922700	0.001526	0.000039
RS	1	0.007895	5.092095	53.780436	0.001644	0.000292
RS	2	0.016414	5.092095	57.929148	0.001771	0.000685
RS	3	0.025606	5.092095	62.389614	0.001907	0.001145
RS	4	0.035523	0.762507	445.995734	0.013633	0.008351
RS	5	0.046223	0.762507	474.275557	0.014498	0.010782
RS	6	0.057768	0.522834	731.968234	0.022375	0.017802
RS	7	0.070224	0.522834	770.509463	0.023553	0.020247
RS	8	0.083664	0.487644	867.054484	0.026504	0.023316
RS	9	0.098165	0.487644	907.131084	0.027729	0.025177
RS	10	0.113811	0.505379	914.081812	0.027942	0.025759
RS	11	0.130693	0.505379	952.711219	0.029123	0.027621
RS	12	0.148907	0.559857	895.587064	0.027376	0.026412
RS	13	0.168559	0.559857	931.805927	0.028484	0.028143
RS	14	0.189763	0.651944	832.548758	0.025449	0.025520
RS	15	0.212641	0.651944	866.246254	0.026480	0.026999
RS	16	0.237326	0.783326	750.541751	0.022943	0.023671
RS	17	0.263959	0.783326	781.826035	0.023899	0.024910
RS	18	0.292695	0.946651	674.320646	0.020613	0.021649
RS	19	0.323700	0.946651	703.359964	0.021500	0.022702
RS	20	0.357153	1.121955	619.198370	0.018928	0.020080
RS	21	0.393248	1.121955	646.276240	0.019755	0.021073
RS	22	0.432192	1.297403	583.260821	0.017829	0.019129
RS	23	0.474211	1.297403	608.654636	0.018605	0.020139
RS	24	0.519547	1.486702	554.143416	0.016939	0.018491
RS	25	0.568463	1.486702	577.986599	0.017668	0.019470
RS	26	0.621241	1.718125	521.596896	0.015944	0.017717
RS	27	0.678186	1.718125	543.932427	0.016627	0.018558
RS	28	0.739628	2.007952	485.389939	0.014837	0.016634
RS	29	0.805920	2.007952	506.274410	0.015476	0.017292
RS	30	0.877446	2.341910	452.779100	0.013841	0.015457
RS	31	0.954620	2.341910	472.324897	0.014438	0.015988
RS	32	1.037887	2.680311	430.397322	0.013156	0.014518
RS	33	1.127728	2.680311	448.750922	0.013717	0.014998
RS	34	1.224663	2.982546	420.164010	0.012844	0.013986
RS	35	1.329250	2.982546	437.420078	0.013371	0.014458
RS	36	1.442096	3.227755	420.250970	0.012846	0.013842
RS	37	1.563851	3.227755	436.355062	0.013339	0.014308
RS	38	1.695220	3.417119	427.189150	0.013058	0.013967
RS	39	1.836960	3.417119	441.888787	0.013508	0.014405
RS	40	1.989892	3.564924	437.120594	0.013362	0.014207
RS	41	2.154898	3.564924	449.978492	0.013755	0.014583
RS	42	2.332932	3.688165	446.475911	0.013648	0.014414
RS	43	2.525023	3.688165	456.930417	0.013968	0.014693
RS	44	2.732280	3.801925	452.154463	0.013822	0.014468
RS	45	2.955901	3.801925	459.610232	0.014049	0.014626
RS	46	3.197178	3.918871	451.573809	0.013804	0.014284
RS	47	3.457505	3.918871	455.513669	0.013924	0.014308
RS	48	3.738385	4.048531	442.955976	0.013540	0.013818
RS	49	4.041443	4.048531	443.048664	0.013543	0.013705
RS	50	4.368428	4.195008	425.754577	0.013015	0.013074
RS	51	4.721230	4.195008	421.908942	0.012897	0.012842
RS	52	5.101888	4.357901	400.495904	0.012242	0.012106
RS	53	5.512600	4.357901	392.863345	0.012009	0.011781
RS	54	5.955739	4.652101	359.523335	0.010990	0.010740
RS	55	6.433867	4.652101	349.708873	0.010690	0.010381
RS	56	6.949744	4.652101	337.387734	0.010313	0.009962
RS	57	7.506353	4.652101	322.636765	0.009862	0.009483
RS	58	8.106908	7.196902	202.375517	0.006186	0.006134
RS	59	8.754879	7.196902	199.679585	0.006104	0.006011
RS	60	9.454011	7.196902	195.630859	0.005980	0.005848
RS	61	10.208342	7.196902	190.206585	0.005814	0.005643
RS	62	11.022231	7.196902	183.415212	0.005607	0.005399
RS	63	11.900381	7.196902	1478.599781	0.045198	0.041755
PA	4+25*2+4+6 0.037901514 0.012976820 11.900380649 5.092094863 0.762506561 0.522833969 0.487643609 0.505379181 0.559857475 0.651944129 0.783325528 0.946651301 1.121955019 1.297402543 1.486701508 1.718125379 2.007952389 2.341910441 2.680310593 2.982545723 3.227754582 3.417118704 3.564923732 3.688164896 3.801924724 3.918871264 4.048530638 4.195008142 4.357901295 4.652100660 7.196901862
//
IT	4819
RD	8
LK	-245330.738872
QD	-521.497224 -> -439.020554
RI	0.0083328317
TR	0.036247	0.013367
MT	12.163679
MM	C_pi: 2.469258, n_recomb: 35285.303140
RS	0	0.000000	7.381060	37.287293	0.001057	0.000028
RS	1	0.007933	7.381060	40.202425	0.001139	0.000210
RS	2	0.016495	7.381060	43.341810	0.001228	0.000489
RS	3	0.025736	7.381060	46.722099	0.001324	0.000814
RS	4	0.035710	0.855100	432.297225	0.012251	0.007684
RS	5	0.046475	0.855100	460.557299	0.013052	0.009880
RS	6	0.058094	0.554275	753.191149	0.021346	0.017279
RS	7	0.070635	0.554275	794.110943	0.022505	0.019613
RS	8	0.084171	0.507129	912.277402	0.025854	0.023044
RS	9	0.098781	0.507129	955.693365	0.027085	0.024812
RS	10	0.114549	0.519767	974.919674	0.027630	0.025648
RS	11	0.131569	0.519767	1017.164865	0.028827	0.027428
RS	12	0.149938	0.570936	965.172216	0.027353	0.026435
RS	13	0.169765	0.570936	1004.942277	0.028480	0.028127
RS	14	0.191164	0.661734	902.693536	0.025583	0.025617
RS	15	0.214261	0.661734	939.737485	0.026633	0.027079
RS	16	0.239190	0.793988	815.755664	0.023119	0.023763
RS	17	0.266097	0.793988	850.151134	0.024094	0.024996
RS	18	0.295138	0.959741	733.426411	0.020786	0.021715
RS	19	0.326483	0.959741	765.350405	0.021690	0.022772
RS	20	0.360314	1.137301	674.160943	0.019106	0.020144
RS	21	0.396829	1.137301	703.934781	0.019950	0.021140
RS	22	0.436241	1.313376	636.398611	0.018036	0.019210
RS	23	0.478778	1.313376	664.337922	0.018828	0.020216
RS	24	0.524691	1.502717	605.951033	0.017173	0.018578
RS	25	0.574245	1.502717	632.197619	0.017917	0.019556
RS	26	0.627730	1.737100	570.519915	0.016169	0.017783
RS	27	0.685458	1.737100	595.106980	0.016866	0.018634
RS	28	0.747766	2.036447	529.569902	0.015008	0.016650
RS	29	0.815016	2.036447	552.548465	0.015659	0.017328
RS	30	0.887601	2.387298	491.856054	0.013939	0.015416
RS	31	0.965943	2.387298	513.347534	0.014548	0.015966
RS	32	1.050500	2.746513	465.621294	0.013196	0.014431
RS	33	1.141765	2.746513	485.800935	0.013768	0.014925
RS	34	1.240270	3.067931	453.447683	0.012851	0.013872
RS	35	1.346588	3.067931	472.447980	0.013389	0.014353
RS	36	1.461340	3.326806	453.378675	0.012849	0.013723
RS	37	1.585196	3.326806	471.170141	0.013353	0.014197
RS	38	1.718876	3.523672	461.471725	0.013078	0.013862
RS	39	1.863160	3.523672	477.797825	0.013541	0.014311
RS	40	2.018890	3.674478	473.295935	0.013413	0.014133
RS	41	2.186974	3.674478	487.682596	0.013821	0.014525
RS	42	2.368390	3.798608	484.718254	0.013737	0.014385
RS	43	2.564198	3.798608	496.541935	0.014072	0.014687
RS	44	2.775539	3.913273	492.136349	0.013947	0.014490
RS	45	3.003645	3.913273	500.729750	0.014191	0.014676
RS	46	3.249845	4.032778	492.555963	0.013959	0.014357
RS	47	3.515575	4.032778	497.338655	0.014095	0.014409
RS	48	3.802385	4.167642	483.947168	0.013715	0.013932
RS	49	4.111946	4.167642	484.549032	0.013732	0.013848
RS	50	4.446064	4.322061	465.748244	0.013199	0.013221
RS	51	4.806686	4.322061	462.066252	0.013095	0.013014
RS	52	5.195915	4.495116	438.634525	0.012431	0.012274
RS	53	5.616019	4.495116	430.827893	0.012210	0.011970
RS	54	6.069449	4.810948	393.813322	0.011161	0.010898
RS	55	6.558848	4.810948	383.668007	0.010873	0.010556
RS	56	7.087069	4.810948	370.756765	0.010507	0.010150
RS	57	7.657192	4.810948	355.148796	0.010065	0.009680
RS	58	8.272540	7.691013	216.215795	0.006128	0.006058
RS	59	8.936702	7.691013	214.269433	0.006072	0.005964
RS	60	9.653549	7.691013	210.903680	0.005977	0.005831
RS	61	10.427260	7.691013	206.074466	0.005840	0.005656
RS	62	11.262348	7.691013	199.768236	0.005662	0.005442
RS	63	12.163679	7.691013	1687.851393	0.047834	0.044114
PA	4+25*2+4+6 0.036247376 0.013367315 12.163679477 7.381059918 0.855100216 0.554275030 0.507129337 0.519766623 0.570935550 0.661734084 0.793987620 0.959741407 1.137300668 1.313376080 1.502717305 1.737099580 2.036446706 2.387297999 2.746513428 3.067931084 3.326805759 3.523672288 3.674478120 3.798608371 3.913272979 4.032777512 4.167642344 4.322061468 4.495116403 4.810948289 7.691012553
//
IT	5799
RD	9
LK	-245170.491591
QD	-471.084330 -> -399.047323
RI	0.0062959048
TR	0.034745	0.013727
MT	12.411912
MM	C_pi: 2.577885, n_recomb: 37785.678944
RS	0	0.000000	10.555048	28.014972	0.000741	0.000021
RS	1	0.007967	10.555048	30.224900	0.000800	0.000152
RS	2	0.016569	10.555048	32.607265	0.000863	0.000353
RS	3	0.025856	10.555048	35.175207	0.000931	0.000584
RS	4	0.035882	0.950787	419.043343	0.011090	0.007102
RS	5	0.046708	0.950787	447.138286	0.011834	0.009101
RS	6	0.058396	0.584452	772.238126	0.020437	0.016798
RS	7	0.071016	0.584452	815.327027	0.021578	0.019040
RS	8	0.084640	0.525722	953.944906	0.025246	0.022770
RS	9	0.099351	0.525722	1000.520503	0.026479	0.024466
RS	10	0.115233	0.533760	1031.437665	0.027297	0.025514
RS	11	0.132380	0.533760	1077.164755	0.028507	0.027226
RS	12	0.150894	0.581949	1030.623272	0.027275	0.026420
RS	13	0.170883	0.581949	1073.853333	0.028420	0.028081
RS	14	0.192464	0.671671	969.264960	0.025652	0.025677
RS	15	0.215764	0.671671	1009.585538	0.026719	0.027125
RS	16	0.240921	0.804963	877.865098	0.023233	0.023825
RS	17	0.268082	0.804963	915.310339	0.024224	0.025052
RS	18	0.297407	0.973265	789.796597	0.020902	0.021756
RS	19	0.329068	0.973265	824.548793	0.021822	0.022815
RS	20	0.363252	1.153220	726.693956	0.019232	0.020185
RS	21	0.400159	1.153220	759.113848	0.020090	0.021181
RS	22	0.440006	1.330107	687.412158	0.018192	0.019269
RS	23	0.483028	1.330107	717.855971	0.018998	0.020269
RS	24	0.529478	1.519593	655.962644	0.017360	0.018646
RS	25	0.579628	1.519593	684.580119	0.018117	0.019620
RS	26	0.633774	1.756658	617.953165	0.016354	0.017834
RS	27	0.692233	1.756658	644.765050	0.017064	0.018692
RS	28	0.755350	2.064724	572.452747	0.015150	0.016660
RS	29	0.823495	2.064724	597.501523	0.015813	0.017352
RS	30	0.897070	2.431386	529.698290	0.014018	0.015375
RS	31	0.976506	2.431386	553.111899	0.014638	0.015940
RS	32	1.062271	2.810497	499.599274	0.013222	0.014347
RS	33	1.154868	2.810497	521.581080	0.013804	0.014852
RS	34	1.254843	3.150562	485.455465	0.012848	0.013764
RS	35	1.362783	3.150562	506.177971	0.013396	0.014252
RS	36	1.479322	3.422831	485.220560	0.012841	0.013609
RS	37	1.605146	3.422831	504.683337	0.013356	0.014089
RS	38	1.740994	3.626922	494.509294	0.013087	0.013761
RS	39	1.887665	3.626922	512.455885	0.013562	0.014218
RS	40	2.046022	3.780217	508.338467	0.013453	0.014061
RS	41	2.216994	3.780217	524.260115	0.013875	0.014467
RS	42	2.401588	3.904383	522.012241	0.013815	0.014356
RS	43	2.600888	3.904383	535.222138	0.014165	0.014677
RS	44	2.816067	4.018733	531.406523	0.014064	0.014512
RS	45	3.048389	4.018733	541.160395	0.014322	0.014721
RS	46	3.299219	4.139222	533.081429	0.014108	0.014429
RS	47	3.570034	4.139222	538.728138	0.014257	0.014507
RS	48	3.862424	4.277400	524.716499	0.013887	0.014048
RS	49	4.178108	4.277400	525.839475	0.013916	0.013990
RS	50	4.518943	4.437667	505.700067	0.013383	0.013370
RS	51	4.886932	4.437667	502.179303	0.013290	0.013186
RS	52	5.284239	4.618741	476.837584	0.012620	0.012445
RS	53	5.713199	4.618741	468.838999	0.012408	0.012158
RS	54	6.176333	4.953128	428.195045	0.011332	0.011061
RS	55	6.676366	4.953128	417.689179	0.011054	0.010733
RS	56	7.216236	4.953128	404.156764	0.010696	0.010337
RS	57	7.799117	4.953128	387.660014	0.010259	0.009874
RS	58	8.428436	8.160021	229.584312	0.006076	0.005996
RS	59	9.107893	8.160021	228.365756	0.006044	0.005928
RS	60	9.841482	8.160021	225.670539	0.005972	0.005820
RS	61	10.633515	8.160021	221.434827	0.005860	0.005672
RS	62	11.488649	8.160021	215.624389	0.005707	0.005483
RS	63	12.411912	8.160021	1898.507625	0.050244	0.046377
PA	4+25*2+4+6 0.034744797 0.013727413 12.411911915 10.555048159 0.950787436 0.584451889 0.525722490 0.533759526 0.581949424 0.671671051 0.804962936 0.973264737 1.153220367 1.330107103 1.519592808 1.756658136 2.064723782 2.431386387 2.810496528 3.150561545 3.422830767 3.626921676 3.780217275 3.904382528 4.018733360 4.139222045 4.277400190 4.437666687 4.618741364 4.953128233 8.160020753
//
IT	5033
RD	10
LK	-245030.418952
QD	-427.134601 -> -363.935022
RI	0.0048570764
TR	0.033368	0.014056
MT	12.651491
MM	C_pi: 2.683182, n_recomb: 40223.302570
RS	0	0.000000	14.939620	21.134008	0.000525	0.000015
RS	1	0.007999	14.939620	22.813242	0.000567	0.000110
RS	2	0.016639	14.939620	24.624921	0.000612	0.000256
RS	3	0.025969	14.939620	26.579326	0.000661	0.000422
RS	4	0.036046	1.050329	406.085414	0.010096	0.006585
RS	5	0.046929	1.050329	433.904268	0.010787	0.008416
RS	6	0.058683	0.613739	789.366007	0.019625	0.016349
RS	7	0.071376	0.613739	834.449255	0.020745	0.018511
RS	8	0.085086	0.543617	992.649125	0.024678	0.022496
RS	9	0.099892	0.543617	1042.233591	0.025911	0.024136
RS	10	0.115882	0.547417	1084.367206	0.026959	0.025363
RS	11	0.133151	0.547417	1133.462165	0.028179	0.027019
RS	12	0.151802	0.592834	1092.689612	0.027166	0.026382
RS	13	0.171945	0.592834	1139.303482	0.028324	0.028017
RS	14	0.193699	0.681589	1032.962138	0.025681	0.025712
RS	15	0.217193	0.681589	1076.502710	0.026763	0.027151
RS	16	0.242567	0.815984	937.512510	0.023308	0.023868
RS	17	0.269971	0.815984	977.958408	0.024313	0.025093
RS	18	0.299566	0.986895	843.980901	0.020982	0.021783
RS	19	0.331529	0.986895	881.516016	0.021916	0.022844
RS	20	0.366050	1.169350	777.257998	0.019324	0.020213
RS	21	0.403331	1.169350	812.283692	0.020194	0.021209
RS	22	0.443595	1.347247	736.657658	0.018314	0.019314
RS	23	0.487079	1.347247	769.572769	0.019133	0.020308
RS	24	0.534043	1.537044	704.439063	0.017513	0.018703
RS	25	0.584763	1.537044	735.401219	0.018283	0.019672
RS	26	0.639540	1.776698	664.078962	0.016510	0.017878
RS	27	0.698699	1.776698	693.094122	0.017231	0.018740
RS	28	0.762591	2.093000	614.169769	0.015269	0.016666
RS	29	0.831594	2.093000	641.269133	0.015943	0.017371
RS	30	0.906116	2.474784	566.410649	0.014082	0.015335
RS	31	0.986600	2.474784	591.726383	0.014711	0.015913
RS	32	1.073522	2.873291	532.414242	0.013236	0.014267
RS	33	1.167398	2.873291	556.177232	0.013827	0.014782
RS	34	1.268783	3.231869	516.248392	0.012835	0.013660
RS	35	1.378278	3.231869	538.673345	0.013392	0.014155
RS	36	1.496532	3.517645	515.810980	0.012824	0.013500
RS	37	1.624246	3.517645	536.930785	0.013349	0.013985
RS	38	1.762177	3.729053	526.305364	0.013085	0.013663
RS	39	1.911141	3.729053	545.868325	0.013571	0.014127
RS	40	2.072021	3.884700	542.220071	0.013480	0.013990
RS	41	2.245772	3.884700	559.685828	0.013914	0.014408
RS	42	2.433421	4.008432	558.303515	0.013880	0.014325
RS	43	2.636081	4.008432	572.921765	0.014244	0.014664
RS	44	2.854953	4.121649	569.896815	0.014168	0.014531
RS	45	3.091333	4.121649	580.842132	0.014440	0.014761
RS	46	3.346623	4.241967	573.083796	0.014248	0.014498
RS	47	3.622334	4.241967	579.627059	0.014410	0.014599
RS	48	3.920101	4.381999	565.215270	0.014052	0.014161
RS	49	4.241687	4.381999	566.885178	0.014093	0.014126
RS	50	4.588999	4.546457	545.590133	0.013564	0.013517
RS	51	4.964094	4.546457	542.243327	0.013481	0.013353
RS	52	5.369194	4.733849	515.117262	0.012806	0.012615
RS	53	5.806700	4.733849	506.923886	0.012603	0.012343
RS	54	6.279205	5.084357	462.712678	0.011504	0.011224
RS	55	6.789507	5.084357	451.829842	0.011233	0.010908
RS	56	7.340631	5.084357	437.657435	0.010881	0.010520
RS	57	7.935841	5.084357	420.250972	0.010448	0.010063
RS	58	8.578666	8.611766	242.590059	0.006031	0.005944
RS	59	9.272913	8.611766	242.085748	0.006019	0.005897
RS	60	10.022695	8.611766	240.054641	0.005968	0.005812
RS	61	10.832457	8.611766	236.414329	0.005878	0.005687
RS	62	11.706995	8.611766	231.110926	0.005746	0.005521
RS	63	12.651491	8.611766	2111.155517	0.052486	0.048543
PA	4+25*2+4+6 0.033368061 0.014055577 12.651491208 14.939620495 1.050328617 0.613739250 0.543616817 0.547417383 0.592833892 0.681588771 0.815983642 0.986895025 1.169349985 1.347246926 1.537044034 1.776697832 2.092999686 2.474784126 2.873290558 3.231869286 3.517644631 3.729052677 3.884700171 4.008432273 4.121649169 4.241966788 4.381999215 4.546456760 4.733849147 5.084356542 8.611766468
//
IT	4802
RD	11
LK	-244907.462957
QD	-388.643503 -> -333.008057
RI	0.0038204974
TR	0.032100	0.014353
MT	12.885700
MM	C_pi: 2.786190, n_recomb: 42602.307334
RS	0	0.000000	20.979617	15.985232	0.000375	0.000011
RS	1	0.008031	20.979617	17.263113	0.000405	0.000081
RS	2	0.016706	20.979617	18.642644	0.000438	0.000186
RS	3	0.026079	20.979617	20.131825	0.000473	0.000307
RS	4	0.036204	1.154512	393.279647	0.009231	0.006119
RS	5	0.047142	1.154512	420.730947	0.009876	0.007803
RS	6	0.058958	0.642452	804.665790	0.018888	0.015924
RS	7	0.071723	0.642452	851.587570	0.019989	0.018017
RS	8	0.085514	0.560993	1028.682624	0.024146	0.022223
RS	9	0.100412	0.560993	1081.141145	0.025378	0.023819
RS	10	0.116506	0.560805	1134.141589	0.026622	0.025201
RS	11	0.133893	0.560805	1186.501363	0.027851	0.026810
RS	12	0.152676	0.603580	1151.807481	0.027036	0.026328
RS	13	0.172968	0.603580	1201.736787	0.028208	0.027940
RS	14	0.194889	0.691398	1094.227038	0.025685	0.025731
RS	15	0.218571	0.691398	1140.937984	0.026781	0.027164
RS	16	0.244154	0.826892	995.116188	0.023358	0.023901
RS	17	0.271792	0.826892	1038.520284	0.024377	0.025125
RS	18	0.301650	1.000408	896.361951	0.021040	0.021804
RS	19	0.333905	1.000408	936.640930	0.021986	0.022867
RS	20	0.368750	1.185422	826.179474	0.019393	0.020235
RS	21	0.406394	1.185422	863.775933	0.020275	0.021231
RS	22	0.447061	1.364489	784.402479	0.018412	0.019351
RS	23	0.490993	1.364489	819.759607	0.019242	0.020341
RS	24	0.538454	1.554763	751.582254	0.017642	0.018752
RS	25	0.589726	1.554763	784.865628	0.018423	0.019718
RS	26	0.645116	1.796980	709.042825	0.016643	0.017918
RS	27	0.704954	1.796980	740.241636	0.017376	0.018782
RS	28	0.769597	2.121184	654.831503	0.015371	0.016672
RS	29	0.839431	2.121184	683.963163	0.016055	0.017386
RS	30	0.914874	2.517606	602.083283	0.014133	0.015297
RS	31	0.996375	2.517606	629.281997	0.014771	0.015886
RS	32	1.084421	2.935202	564.145817	0.013242	0.014192
RS	33	1.179538	2.935202	589.669367	0.013841	0.014715
RS	34	1.282294	3.312363	545.889580	0.012814	0.013562
RS	35	1.393301	3.312363	569.996836	0.013379	0.014062
RS	36	1.513223	3.611930	545.194974	0.012797	0.013394
RS	37	1.642776	3.611930	567.956316	0.013332	0.013885
RS	38	1.782733	3.830934	556.879493	0.013072	0.013567
RS	39	1.933929	3.830934	578.052870	0.013569	0.014038
RS	40	2.097267	3.989003	574.929728	0.013495	0.013920
RS	41	2.273722	3.989003	593.946947	0.013942	0.014347
RS	42	2.464348	4.112059	593.552165	0.013932	0.014293
RS	43	2.670282	4.112059	609.600177	0.014309	0.014647
RS	44	2.892754	4.223579	607.544265	0.014261	0.014546
RS	45	3.133092	4.223579	619.713270	0.014546	0.014796
RS	46	3.392731	4.342850	612.488892	0.014377	0.014562
RS	47	3.673221	4.342850	619.964983	0.014552	0.014685
RS	48	3.976236	4.483591	605.369580	0.014210	0.014270
RS	49	4.303585	4.483591	607.618392	0.014263	0.014255
RS	50	4.657222	4.650910	585.355655	0.013740	0.013660
RS	51	5.039259	4.650910	582.203434	0.013666	0.013515
RS	52	5.451976	4.843231	553.429323	0.012991	0.012781
RS	53	5.897837	4.843231	545.046931	0.012794	0.012523
RS	54	6.379503	5.207875	497.344473	0.011674	0.011386
RS	55	6.899851	5.207875	486.076317	0.011410	0.011079
RS	56	7.461986	5.207875	471.252954	0.011062	0.010699
RS	57	8.069264	5.207875	452.923289	0.010631	0.010245
RS	58	8.725311	9.050850	255.279764	0.005992	0.005899
RS	59	9.434042	9.050850	255.480808	0.005997	0.005871
RS	60	10.199690	9.050850	254.110783	0.005965	0.005806
RS	61	11.026824	9.050850	251.069666	0.005893	0.005702
RS	62	11.920382	9.050850	246.284749	0.005781	0.005557
RS	63	12.885700	9.050850	2325.823622	0.054594	0.050612
PA	4+25*2+4+6 0.032100175 0.014352519 12.885699518 20.979616961 1.154512462 0.642452381 0.560992631 0.560804971 0.603580277 0.691398128 0.826892207 1.000408436 1.185421945 1.364489248 1.554763284 1.796979693 2.121183771 2.517606471 2.935202262 3.312362734 3.611929796 3.830933610 3.989003387 4.112059079 4.223578646 4.342849811 4.483591491 4.650910104 4.843231059 5.207875086 9.050850030
//
IT	4437
RD	12
LK	-244799.176589
QD	-354.790900 -> -305.675039
RI	0.0030605466
TR	0.030929	0.014620
MT	13.116191
MM	C_pi: 2.887439, n_recomb: 44924.300038
RS	0	0.000000	29.275831	12.112513	0.000270	0.000008
RS	1	0.008061	29.275831	13.085937	0.000291	0.000059
RS	2	0.016771	29.275831	14.137334	0.000315	0.000136
RS	3	0.026184	29.275831	15.272907	0.000340	0.000224
RS	4	0.036356	1.264098	380.530844	0.008470	0.005696
RS	5	0.047347	1.264098	407.536314	0.009072	0.007251
RS	6	0.059225	0.670829	818.187658	0.018213	0.015519
RS	7	0.072059	0.670829	866.803329	0.019295	0.017551
RS	8	0.085929	0.577988	1062.213282	0.023645	0.021951
RS	9	0.100916	0.577988	1117.419577	0.024873	0.023511
RS	10	0.117112	0.573987	1181.005194	0.026289	0.025031
RS	11	0.134613	0.573987	1236.531640	0.027525	0.026601
RS	12	0.153525	0.614194	1208.241199	0.026895	0.026262
RS	13	0.173961	0.614194	1261.420608	0.028079	0.027855
RS	14	0.196044	0.701058	1153.322708	0.025673	0.025740
RS	15	0.219908	0.701058	1203.157156	0.026782	0.027170
RS	16	0.245695	0.837594	1050.944395	0.023394	0.023928
RS	17	0.273561	0.837594	1097.267088	0.024425	0.025153
RS	18	0.303674	1.013660	947.194538	0.021084	0.021822
RS	19	0.336213	1.013660	990.181136	0.022041	0.022888
RS	20	0.371376	1.201246	873.683904	0.019448	0.020254
RS	21	0.409372	1.201246	913.818339	0.020341	0.021251
RS	22	0.450432	1.381594	830.838690	0.018494	0.019385
RS	23	0.494802	1.381594	868.609892	0.019335	0.020371
RS	24	0.542748	1.572480	797.541873	0.017753	0.018798
RS	25	0.594559	1.572480	833.123440	0.018545	0.019760
RS	26	0.650546	1.817250	752.954411	0.016761	0.017955
RS	27	0.711046	1.817250	786.317071	0.017503	0.018822
RS	28	0.776423	2.149092	694.522256	0.015460	0.016678
RS	29	0.847070	2.149092	725.667398	0.016153	0.017401
RS	30	0.923412	2.559769	636.787852	0.014175	0.015262
RS	31	1.005908	2.559769	665.849630	0.014822	0.015861
RS	32	1.095053	2.996251	594.856557	0.013241	0.014121
RS	33	1.191385	2.996251	622.118902	0.013848	0.014652
RS	34	1.295481	3.392124	574.435996	0.012787	0.013468
RS	35	1.407969	3.392124	600.203641	0.013360	0.013973
RS	36	1.529524	3.705850	573.415134	0.012764	0.013293
RS	37	1.660877	3.705850	597.799824	0.013307	0.013788
RS	38	1.802819	3.932808	586.255181	0.013050	0.013473
RS	39	1.956202	3.932808	609.029394	0.013557	0.013950
RS	40	2.121949	4.093473	606.465213	0.013500	0.013849
RS	41	2.301057	4.093473	627.037100	0.013958	0.014286
RS	42	2.494603	4.215753	627.725828	0.013973	0.014259
RS	43	2.703750	4.215753	645.221198	0.014362	0.014627
RS	44	2.929756	4.325179	644.290163	0.014342	0.014557
RS	45	3.173979	4.325179	657.712563	0.014640	0.014824
RS	46	3.437890	4.442722	651.219845	0.014496	0.014622
RS	47	3.723074	4.442722	659.664454	0.014684	0.014764
RS	48	4.031246	4.583250	645.094290	0.014360	0.014373
RS	49	4.364259	4.583250	647.955544	0.014423	0.014378
RS	50	4.724116	4.752331	624.913743	0.013910	0.013799
RS	51	5.112980	4.752331	621.980093	0.013845	0.013670
RS	52	5.533190	4.948440	591.698145	0.013171	0.012942
RS	53	5.987273	4.948440	583.137267	0.012980	0.012697
RS	54	6.477959	5.325554	532.031993	0.011843	0.011544
RS	55	7.008197	5.325554	520.374997	0.011583	0.011246
RS	56	7.581178	5.325554	504.894770	0.011239	0.010871
RS	57	8.200346	5.325554	485.633590	0.010810	0.010421
RS	58	8.869424	9.479951	267.667137	0.005958	0.005859
RS	59	9.592435	9.479951	268.566928	0.005978	0.005848
RS	60	10.373727	9.479951	267.856438	0.005962	0.005802
RS	61	11.217998	9.479951	265.418844	0.005908	0.005716
RS	62	12.130324	9.479951	261.163338	0.005813	0.005590
RS	63	13.116191	9.479951	2542.181817	0.056588	0.052586
PA	4+25*2+4+6 0.030928774 0.014620013 13.116191353 29.275831337 1.264098142 0.670828942 0.577988144 0.573987345 0.614193540 0.701057878 0.837594302 1.013660382 1.201246492 1.381593901 1.572480148 1.817249732 2.149091955 2.559768821 2.996250604 3.392124160 3.705850387 3.932807685 4.093473177 4.215753104 4.325178862 4.442721646 4.583249567 4.752331184 4.948439567 5.325554102 9.479951471
//
IT	4694
RD	13
LK	-244703.543852
QD	-324.898702 -> -281.430706
RI	0.0024945275
TR	0.029844	0.014860
MT	13.343897
MM	C_pi: 2.987197, n_recomb: 47189.449445
RS	0	0.000000	40.654189	9.186121	0.000195	0.000006
RS	1	0.008090	40.654189	9.927857	0.000210	0.000043
RS	2	0.016835	40.654189	10.729360	0.000227	0.000100
RS	3	0.026287	40.654189	11.595423	0.000246	0.000164
RS	4	0.036504	1.379671	367.828440	0.007795	0.005310
RS	5	0.047547	1.379671	394.322734	0.008356	0.006749
RS	6	0.059484	0.699038	829.985991	0.017588	0.015132
RS	7	0.072386	0.699038	880.158653	0.018652	0.017108
RS	8	0.086333	0.594696	1093.369646	0.023170	0.021681
RS	9	0.101407	0.594696	1151.202368	0.024395	0.023212
RS	10	0.117701	0.587009	1225.126822	0.025962	0.024856
RS	11	0.135314	0.587009	1283.723455	0.027204	0.026391
RS	12	0.154351	0.624685	1262.147610	0.026746	0.026188
RS	13	0.174928	0.624685	1318.511825	0.027941	0.027764
RS	14	0.197170	0.710552	1210.401100	0.025650	0.025741
RS	15	0.221212	0.710552	1263.312225	0.026771	0.027169
RS	16	0.247198	0.848039	1105.160388	0.023420	0.023952
RS	17	0.275287	0.848039	1154.362475	0.024462	0.025179
RS	18	0.305649	1.026566	996.640221	0.021120	0.021840
RS	19	0.338466	1.026566	1042.298773	0.022088	0.022910
RS	20	0.373939	1.216698	919.921748	0.019494	0.020273
RS	21	0.412281	1.216698	962.561702	0.020398	0.021271
RS	22	0.453725	1.398404	876.088920	0.018565	0.019417
RS	23	0.498523	1.398404	916.245859	0.019416	0.020401
RS	24	0.546944	1.590006	842.412844	0.017852	0.018842
RS	25	0.599283	1.590006	880.268526	0.018654	0.019801
RS	26	0.655856	1.837308	795.886132	0.016866	0.017992
RS	27	0.717006	1.837308	831.391415	0.017618	0.018861
RS	28	0.783103	2.176560	733.297480	0.015539	0.016685
RS	29	0.854547	2.176560	766.435695	0.016242	0.017416
RS	30	0.931771	2.601157	670.573820	0.014210	0.015230
RS	31	1.015243	2.601157	701.477094	0.014865	0.015838
RS	32	1.105468	3.056357	624.594582	0.013236	0.014054
RS	33	1.202992	3.056357	653.572113	0.013850	0.014593
RS	34	1.308406	3.471098	601.932466	0.012756	0.013379
RS	35	1.422348	3.471098	629.336225	0.013336	0.013889
RS	36	1.545508	3.799375	600.507542	0.012725	0.013196
RS	37	1.678632	3.799375	626.494146	0.013276	0.013695
RS	38	1.822527	4.034682	614.452732	0.013021	0.013382
RS	39	1.978062	4.034682	638.813936	0.013537	0.013865
RS	40	2.146180	4.198178	636.823874	0.013495	0.013779
RS	41	2.327899	4.198178	658.948611	0.013964	0.014225
RS	42	2.524320	4.319654	660.797140	0.014003	0.014223
RS	43	2.736631	4.319654	679.752304	0.014405	0.014603
RS	44	2.966119	4.426695	680.081609	0.014412	0.014565
RS	45	3.214173	4.426695	694.782679	0.014723	0.014847
RS	46	3.482294	4.541971	689.201656	0.014605	0.014676
RS	47	3.772107	4.541971	698.647601	0.014805	0.014835
RS	48	4.085366	4.681527	684.301373	0.014501	0.014471
RS	49	4.423969	4.681527	687.807659	0.014575	0.014493
RS	50	4.789965	4.851463	664.170978	0.014075	0.013932
RS	51	5.185570	4.851463	661.480901	0.014018	0.013818
RS	52	5.613180	5.050386	629.835324	0.013347	0.013098
RS	53	6.075385	5.050386	621.108814	0.013162	0.012864
RS	54	6.574983	5.438553	566.698641	0.012009	0.011698
RS	55	7.114999	5.438553	554.652177	0.011754	0.011407
RS	56	7.698703	5.438553	538.512510	0.011412	0.011038
RS	57	8.329630	5.438553	518.315231	0.010984	0.010590
RS	58	9.011599	9.900710	279.749838	0.005928	0.005823
RS	59	9.748741	9.900710	281.342531	0.005962	0.005828
RS	60	10.545519	9.900710	281.290230	0.005961	0.005797
RS	61	11.406758	9.900710	279.460038	0.005922	0.005728
RS	62	12.337671	9.900710	275.743695	0.005843	0.005620
RS	63	13.343897	9.900710	2759.687566	0.058481	0.054467
PA	4+25*2+4+6 0.029843860 0.014860135 13.343897449 40.654188560 1.379670653 0.699037862 0.594696496 0.587008824 0.624685326 0.710551727 0.848039309 1.026565852 1.216698317 1.398404381 1.590006370 1.837308219 2.176559807 2.601156685 3.056357007 3.471098151 3.799375243 4.034681963 4.198178076 4.319653734 4.426694610 4.541971251 4.681526591 4.851463474 5.050386079 5.438553306 9.900710228
//
IT	4805
RD	14
LK	-244618.878291
QD	-298.404872 -> -259.849439
RI	0.0020675533
TR	0.028837	0.015075
MT	13.569117
MM	C_pi: 3.085552, n_recomb: 49397.383420
RS	0	0.000000	56.221114	6.970848	0.000141	0.000004
RS	1	0.008119	56.221114	7.536134	0.000153	0.000032
RS	2	0.016896	56.221114	8.147205	0.000165	0.000074
RS	3	0.026387	56.221114	8.807756	0.000178	0.000121
RS	4	0.036648	1.501805	355.176319	0.007190	0.004956
RS	5	0.047742	1.501805	381.104593	0.007715	0.006292
RS	6	0.059736	0.727179	840.147930	0.017008	0.014762
RS	7	0.072705	0.727179	891.747583	0.018053	0.016685
RS	8	0.086726	0.611182	1122.257132	0.022719	0.021415
RS	9	0.101886	0.611182	1182.597703	0.023940	0.022920
RS	10	0.118276	0.599900	1266.630777	0.025642	0.024677
RS	11	0.135997	0.599900	1328.200832	0.026888	0.026182
RS	12	0.155157	0.635067	1313.624084	0.026593	0.026107
RS	13	0.175872	0.635067	1373.106014	0.027797	0.027668
RS	14	0.198270	0.719871	1265.554618	0.025620	0.025738
RS	15	0.222485	0.719871	1321.494002	0.026752	0.027164
RS	16	0.248667	0.858204	1157.856855	0.023440	0.023974
RS	17	0.276974	0.858204	1209.897940	0.024493	0.025204
RS	18	0.307579	1.039079	1044.796492	0.021151	0.021859
RS	19	0.340669	1.039079	1093.090474	0.022129	0.022933
RS	20	0.376445	1.231705	964.984738	0.019535	0.020293
RS	21	0.415126	1.231705	1010.096819	0.020448	0.021293
RS	22	0.456947	1.414807	920.237385	0.018629	0.019449
RS	23	0.502164	1.414807	962.750410	0.019490	0.020432
RS	24	0.551052	1.607196	886.261065	0.017941	0.018885
RS	25	0.603908	1.607196	926.364978	0.018753	0.019842
RS	26	0.661056	1.857004	837.882860	0.016962	0.018029
RS	27	0.722844	1.857004	875.507439	0.017724	0.018900
RS	28	0.789648	2.203445	771.194231	0.015612	0.016695
RS	29	0.861875	2.203445	806.303001	0.016323	0.017432
RS	30	0.939966	2.641643	703.478077	0.014241	0.015201
RS	31	1.024398	2.641643	736.199259	0.014904	0.015818
RS	32	1.115684	3.115407	653.397033	0.013227	0.013992
RS	33	1.214381	3.115407	684.064057	0.013848	0.014537
RS	34	1.321091	3.549168	628.415360	0.012722	0.013294
RS	35	1.436464	3.549168	657.428478	0.013309	0.013809
RS	36	1.561205	3.892358	626.507512	0.012683	0.013102
RS	37	1.696072	3.892358	654.071375	0.013241	0.013605
RS	38	1.841889	4.136406	641.497389	0.012986	0.013294
RS	39	1.999544	4.136406	667.427497	0.013511	0.013781
RS	40	2.169999	4.302975	666.014981	0.013483	0.013709
RS	41	2.354293	4.302975	689.685545	0.013962	0.014163
RS	42	2.553548	4.423672	692.750658	0.014024	0.014185
RS	43	2.768981	4.423672	713.172424	0.014437	0.014577
RS	44	3.001903	4.528106	714.878653	0.014472	0.014568
RS	45	3.253736	4.528106	730.878381	0.014796	0.014866
RS	46	3.526015	4.640670	726.373233	0.014705	0.014725
RS	47	3.820398	4.640670	736.849129	0.014917	0.014901
RS	48	4.138682	4.778615	722.913786	0.014635	0.014564
RS	49	4.482806	4.778615	727.095113	0.014719	0.014602
RS	50	4.854868	4.948631	703.042513	0.014232	0.014060
RS	51	5.257137	4.948631	700.620125	0.014183	0.013960
RS	52	5.692065	5.149532	667.754966	0.013518	0.013249
RS	53	6.162303	5.149532	658.876283	0.013338	0.013024
RS	54	6.670717	5.547498	601.268531	0.012172	0.011848
RS	55	7.220409	5.547498	588.833085	0.011920	0.011564
RS	56	7.814728	5.547498	572.033020	0.011580	0.011199
RS	57	8.457297	5.547498	550.897183	0.011152	0.010753
RS	58	9.152035	10.313933	291.520811	0.005902	0.005790
RS	59	9.903176	10.313933	293.800320	0.005948	0.005808
RS	60	10.715299	10.313933	294.404176	0.005960	0.005793
RS	61	11.593357	10.313933	293.184077	0.005935	0.005739
RS	62	12.542700	10.313933	290.014917	0.005871	0.005647
RS	63	13.569117	10.313933	2977.707254	0.060281	0.056258
PA	4+25*2+4+6 0.028837460 0.015075233 13.569117459 56.221113516 1.501805089 0.727178680 0.611181751 0.599899690 0.635066802 0.719870901 0.858203720 1.039078573 1.231704916 1.414806603 1.607195693 1.857003752 2.203444651 2.641643477 3.115407316 3.549168199 3.892358076 4.136405526 4.302974782 4.423672191 4.528106484 4.640670208 4.778614906 4.948631452 5.149532157 5.547498020 10.313932828
//
IT	5105
RD	15
LK	-244543.756979
QD	-274.841063 -> -240.573113
RI	0.0017417395
TR	0.027903	0.015268
MT	13.791999
MM	C_pi: 3.182510, n_recomb: 51547.311960
RS	0	0.000000	77.473899	5.291552	0.000103	0.000003
RS	1	0.008146	77.473899	5.722369	0.000111	0.000024
RS	2	0.016956	77.473899	6.188237	0.000120	0.000054
RS	3	0.026484	77.473899	6.692007	0.000130	0.000089
RS	4	0.036788	1.630942	342.617342	0.006647	0.004631
RS	5	0.047932	1.630942	367.935669	0.007138	0.005873
RS	6	0.059983	0.755310	848.773942	0.016466	0.014408
RS	7	0.073015	0.755310	901.677105	0.017492	0.016282
RS	8	0.087110	0.627472	1148.999334	0.022290	0.021154
RS	9	0.102353	0.627472	1211.731786	0.023507	0.022636
RS	10	0.118837	0.612679	1305.617501	0.025329	0.024496
RS	11	0.136665	0.612679	1370.063005	0.026579	0.025973
RS	12	0.155944	0.645345	1362.739360	0.026437	0.026022
RS	13	0.176795	0.645345	1425.269171	0.027650	0.027568
RS	14	0.199344	0.729018	1318.825391	0.025585	0.025730
RS	15	0.223729	0.729018	1377.741949	0.026728	0.027156
RS	16	0.250102	0.868078	1209.084891	0.023456	0.023995
RS	17	0.278622	0.868078	1263.922444	0.024520	0.025229
RS	18	0.309467	1.051176	1091.719071	0.021179	0.021880
RS	19	0.342823	1.051176	1142.610206	0.022166	0.022958
RS	20	0.378898	1.246221	1008.930427	0.019573	0.020315
RS	21	0.417911	1.246221	1056.479567	0.020495	0.021317
RS	22	0.460102	1.430731	963.333069	0.018688	0.019482
RS	23	0.505730	1.430731	1008.170540	0.019558	0.020465
RS	24	0.555075	1.623946	929.126435	0.018025	0.018929
RS	25	0.608441	1.623946	971.450371	0.018846	0.019885
RS	26	0.666153	1.876215	878.974623	0.017052	0.018068
RS	27	0.728567	1.876215	918.692684	0.017822	0.018941
RS	28	0.796066	2.229628	808.237123	0.015680	0.016707
RS	29	0.869063	2.229628	845.291502	0.016398	0.017451
RS	30	0.948007	2.681133	735.521996	0.014269	0.015176
RS	31	1.033382	2.681133	770.035184	0.014938	0.015801
RS	32	1.125712	3.173296	681.290169	0.013217	0.013934
RS	33	1.225564	3.173296	713.618736	0.013844	0.014485
RS	34	1.333550	3.626198	653.915130	0.012686	0.013213
RS	35	1.450333	3.626198	684.508348	0.013279	0.013733
RS	36	1.576629	3.984646	651.442463	0.012638	0.013012
RS	37	1.713214	3.984646	680.555746	0.013203	0.013518
RS	38	1.860926	4.237810	667.409159	0.012948	0.013207
RS	39	2.020672	4.237810	694.885939	0.013481	0.013699
RS	40	2.193430	4.407700	694.044003	0.013464	0.013640
RS	41	2.380263	4.407700	719.248263	0.013953	0.014101
RS	42	2.582315	4.527659	723.573318	0.014037	0.014146
RS	43	2.800828	4.527659	745.462759	0.014462	0.014548
RS	44	3.037142	4.629321	748.644120	0.014523	0.014569
RS	45	3.292706	4.629321	765.956878	0.014859	0.014880
RS	46	3.569090	4.738804	762.674556	0.014796	0.014770
RS	47	3.867990	4.738804	774.204334	0.015019	0.014961
RS	48	4.191239	4.874593	760.854923	0.014760	0.014651
RS	49	4.540821	4.874593	765.738077	0.014855	0.014703
RS	50	4.918882	5.044010	741.443414	0.014384	0.014181
RS	51	5.327741	5.044010	739.311140	0.014342	0.014094
RS	52	5.769907	5.246158	705.369581	0.013684	0.013394
RS	53	6.248094	5.246158	696.351944	0.013509	0.013178
RS	54	6.765236	5.652808	635.661024	0.012332	0.011993
RS	55	7.324507	5.652808	622.837613	0.012083	0.011715
RS	56	7.929339	5.652808	605.377293	0.011744	0.011353
RS	57	8.583442	5.652808	583.302126	0.011316	0.010908
RS	58	9.290832	10.720096	302.968777	0.005877	0.005759
RS	59	10.055848	10.720096	305.928264	0.005935	0.005790
RS	60	10.883186	10.720096	307.185137	0.005959	0.005788
RS	61	11.777922	10.720096	306.576314	0.005947	0.005749
RS	62	12.745547	10.720096	303.960423	0.005897	0.005671
RS	63	13.791999	10.720096	3195.546134	0.061992	0.057961
PA	4+25*2+4+6 0.027902551 0.015267538 13.791999294 77.473898628 1.630941656 0.755309517 0.627471756 0.612679459 0.645344592 0.729018126 0.868077514 1.051175999 1.246221183 1.430730625 1.623946256 1.876215308 2.229627703 2.681132995 3.173295915 3.626197506 3.984645935 4.237810136 4.407699587 4.527659185 4.629320520 4.738804030 4.874592708 5.044010177 5.246158076 5.652808195 10.720095647
//
IT	4545
RD	16
LK	-244476.968638
QD	-253.815598 -> -223.300646
RI	0.0014905924
TR	0.027033	0.015439
MT	14.012524
MM	C_pi: 3.278035, n_recomb: 53638.591777
RS	0	0.000000	106.460073	4.016431	0.000075	0.000002
RS	1	0.008173	106.460073	4.344650	0.000081	0.000017
RS	2	0.017015	106.460073	4.699686	0.000088	0.000040
RS	3	0.026579	106.460073	5.083728	0.000095	0.000066
RS	4	0.036925	1.767448	330.205100	0.006156	0.004331
RS	5	0.048117	1.767448	354.879819	0.006616	0.005489
RS	6	0.060223	0.783464	855.971098	0.015958	0.014070
RS	7	0.073319	0.783464	910.060688	0.016967	0.015898
RS	8	0.087485	0.643590	1173.701387	0.021882	0.020898
RS	9	0.102809	0.643590	1238.711822	0.023094	0.022360
RS	10	0.119385	0.625354	1342.195736	0.025023	0.024314
RS	11	0.137316	0.625354	1409.417759	0.026276	0.025767
RS	12	0.156713	0.655521	1409.556564	0.026279	0.025932
RS	13	0.177696	0.655521	1475.061629	0.027500	0.027465
RS	14	0.200393	0.737994	1370.248409	0.025546	0.025719
RS	15	0.224946	0.737994	1432.088249	0.026699	0.027145
RS	16	0.251505	0.877661	1258.871816	0.023470	0.024016
RS	17	0.280235	0.877661	1316.460892	0.024543	0.025254
RS	18	0.311313	1.062851	1137.441148	0.021206	0.021902
RS	19	0.344932	1.062851	1190.889141	0.022202	0.022985
RS	20	0.381298	1.260227	1051.793709	0.019609	0.020338
RS	21	0.420637	1.260227	1101.742938	0.020540	0.021343
RS	22	0.463191	1.446133	1005.408928	0.018744	0.019516
RS	23	0.509223	1.446133	1052.537132	0.019623	0.020499
RS	24	0.559018	1.640197	971.031268	0.018103	0.018974
RS	25	0.612882	1.640197	1015.544656	0.018933	0.019929
RS	26	0.671149	1.894868	919.177081	0.017136	0.018108
RS	27	0.734179	1.894868	960.960356	0.017915	0.018983
RS	28	0.802360	2.255037	844.438939	0.015743	0.016721
RS	29	0.876114	2.255037	883.411631	0.016470	0.017471
RS	30	0.955896	2.719548	766.724173	0.014294	0.015155
RS	31	1.042200	2.719548	803.001361	0.014971	0.015786
RS	32	1.135557	3.229933	708.297874	0.013205	0.013879
RS	33	1.236544	3.229933	742.258052	0.013838	0.014437
RS	34	1.345786	3.702072	678.458926	0.012649	0.013137
RS	35	1.463957	3.702072	710.600816	0.013248	0.013661
RS	36	1.591786	4.076090	675.340684	0.012591	0.012925
RS	37	1.730064	4.076090	705.972833	0.013162	0.013435
RS	38	1.879643	4.338718	692.212549	0.012905	0.013123
RS	39	2.041449	4.338718	721.210180	0.013446	0.013620
RS	40	2.216479	4.512169	720.923960	0.013440	0.013571
RS	41	2.405815	4.512169	747.645221	0.013939	0.014039
RS	42	2.610627	4.631442	753.261264	0.014043	0.014105
RS	43	2.832179	4.631442	776.614175	0.014479	0.014517
RS	44	3.071840	4.730196	781.353709	0.014567	0.014566
RS	45	3.331088	4.730196	799.988459	0.014914	0.014889
RS	46	3.611527	4.836283	798.061072	0.014878	0.014810
RS	47	3.914887	4.836283	810.663833	0.015113	0.015015
RS	48	4.243042	4.969437	798.063861	0.014879	0.014732
RS	49	4.598019	4.969437	803.671932	0.014983	0.014799
RS	50	4.982009	5.137667	779.300550	0.014529	0.014298
RS	51	5.397385	5.137667	777.478649	0.014495	0.014222
RS	52	5.846712	5.340408	742.602670	0.013845	0.013534
RS	53	6.332764	5.340408	733.458385	0.013674	0.013326
RS	54	6.858543	5.754738	669.804005	0.012487	0.012134
RS	55	7.427296	5.754738	656.593524	0.012241	0.011860
RS	56	8.042537	5.754738	638.473503	0.011903	0.011502
RS	57	8.708063	5.754738	615.459221	0.011474	0.011058
RS	58	9.427987	11.119395	314.085070	0.005856	0.005730
RS	59	10.206753	11.119395	317.716667	0.005923	0.005773
RS	60	11.049171	11.119395	319.622058	0.005959	0.005783
RS	61	11.960443	11.119395	319.623980	0.005959	0.005757
RS	62	12.946198	11.119395	317.565354	0.005920	0.005692
RS	63	14.012524	11.119395	3412.530814	0.063621	0.059579
PA	4+25*2+4+6 0.027033017 0.015439200 14.012523758 106.460072673 1.767448266 0.783463917 0.643590358 0.625354022 0.655521034 0.737993576 0.877661273 1.062851377 1.260226933 1.446132889 1.640196931 1.894867849 2.255037451 2.719548277 3.229932948 3.702072394 4.076090446 4.338718076 4.512169155 4.631442365 4.730195749 4.836282547 4.969436992 5.137667254 5.340408219 5.754738029 11.119394740
//
IT	4397
RD	17
LK	-244417.476470
QD	-234.998769 -> -207.777576
RI	0.0012958433
TR	0.026223	0.015592
MT	14.230561
MM	C_pi: 3.372049, n_recomb: 55670.515440
RS	0	0.000000	145.820641	3.050287	0.000055	0.000002
RS	1	0.008200	145.820641	3.300431	0.000059	0.000013
RS	2	0.017072	145.820641	3.571090	0.000064	0.000030
RS	3	0.026672	145.820641	3.863948	0.000069	0.000048
RS	4	0.037058	1.911640	317.991571	0.005712	0.004056
RS	5	0.048297	1.911640	341.998200	0.006143	0.005136
RS	6	0.060457	0.811622	861.881837	0.015482	0.013746
RS	7	0.073614	0.811622	917.048560	0.016473	0.015531
RS	8	0.087850	0.659537	1196.485778	0.021492	0.020648
RS	9	0.103253	0.659537	1263.662784	0.022699	0.022091
RS	10	0.119920	0.637926	1376.458386	0.024725	0.024132
RS	11	0.137953	0.637926	1446.356704	0.025981	0.025562
RS	12	0.157464	0.665604	1454.109132	0.026120	0.025840
RS	13	0.178576	0.665604	1522.513467	0.027349	0.027360
RS	14	0.201418	0.746803	1419.832018	0.025504	0.025706
RS	15	0.226134	0.746803	1484.537938	0.026667	0.027131
RS	16	0.252876	0.886959	1307.226889	0.023481	0.024037
RS	17	0.281811	0.886959	1367.519717	0.024565	0.025279
RS	18	0.313119	1.074106	1181.976448	0.021232	0.021926
RS	19	0.346994	1.074106	1237.938579	0.022237	0.023014
RS	20	0.383646	1.273717	1093.588326	0.019644	0.020364
RS	21	0.423304	1.273717	1145.898374	0.020584	0.021372
RS	22	0.466214	1.460989	1046.479883	0.018798	0.019552
RS	23	0.512643	1.460989	1095.862745	0.019685	0.020535
RS	24	0.562878	1.655899	1011.989119	0.018178	0.019019
RS	25	0.617233	1.655899	1058.658874	0.019017	0.019975
RS	26	0.676044	1.912901	958.498130	0.017217	0.018149
RS	27	0.739678	1.912901	1002.315778	0.018004	0.019027
RS	28	0.808530	2.279612	879.806771	0.015804	0.016738
RS	29	0.883027	2.279612	920.668055	0.016538	0.017493
RS	30	0.963633	2.756823	797.096794	0.014318	0.015136
RS	31	1.050849	2.756823	835.107823	0.015001	0.015775
RS	32	1.145216	3.285231	734.439371	0.013193	0.013829
RS	33	1.247321	3.285231	769.999263	0.013831	0.014392
RS	34	1.357799	3.776673	702.070576	0.012611	0.013063
RS	35	1.477335	3.776673	735.727649	0.013216	0.013592
RS	36	1.606673	4.166532	698.228515	0.012542	0.012841
RS	37	1.746617	4.166532	730.346455	0.013119	0.013355
RS	38	1.898035	4.438942	715.930657	0.012860	0.013040
RS	39	2.061870	4.438942	746.419989	0.013408	0.013542
RS	40	2.239139	4.616176	746.669913	0.013412	0.013503
RS	41	2.430943	4.616176	774.887185	0.013919	0.013977
RS	42	2.638475	4.734828	781.812947	0.014044	0.014063
RS	43	2.863024	4.734828	806.620070	0.014489	0.014484
RS	44	3.105986	4.830558	812.987533	0.014604	0.014560
RS	45	3.368870	4.830558	832.947899	0.014962	0.014895
RS	46	3.653310	4.932969	832.493661	0.014954	0.014846
RS	47	3.961073	4.932969	846.183552	0.015200	0.015064
RS	48	4.294072	5.063079	834.482468	0.014990	0.014809
RS	49	4.654377	5.063079	840.834735	0.015104	0.014888
RS	50	5.044225	5.229595	816.545160	0.014667	0.014409
RS	51	5.466041	5.229595	815.051358	0.014641	0.014343
RS	52	5.922444	5.432347	779.379479	0.014000	0.013668
RS	53	6.416272	5.432347	770.119711	0.013834	0.013468
RS	54	6.950592	5.853420	703.628368	0.012639	0.012270
RS	55	7.528725	5.853420	690.031123	0.012395	0.012001
RS	56	8.154265	5.853420	671.251903	0.012058	0.011645
RS	57	8.831097	5.853420	647.299247	0.011627	0.011201
RS	58	9.563427	11.511839	324.860161	0.005835	0.005704
RS	59	10.355808	11.511839	329.154816	0.005913	0.005757
RS	60	11.213161	11.511839	331.702761	0.005958	0.005778
RS	61	12.140816	11.511839	332.313120	0.005969	0.005764
RS	62	13.144537	11.511839	330.813663	0.005942	0.005711
RS	63	14.230561	11.511839	3627.987699	0.065169	0.061115
PA	4+25*2+4+6 0.026223487 0.015592256 14.230560731 145.820641133 1.911640354 0.811622491 0.659537475 0.637925500 0.665603511 0.746803462 0.886958702 1.074105534 1.273717054 1.460988983 1.655898508 1.912900768 2.279612029 2.756822969 3.285230567 3.776673367 4.166531501 4.438942026 4.616176045 4.734828454 4.830557950 4.932968902 5.063079328 5.229594699 5.432346601 5.853420379 11.511838640
//
IT	4806
RD	18
LK	-244364.390264
QD	-218.111849 -> -193.788122
RI	0.0011435803
TR	0.025469	0.015728
MT	14.446046
MM	C_pi: 3.464492, n_recomb: 57642.729909
RS	0	0.000000	199.162652	2.317531	0.000040	0.000001
RS	1	0.008225	199.162652	2.508219	0.000044	0.000010
RS	2	0.017127	199.162652	2.714602	0.000047	0.000022
RS	3	0.026762	199.162652	2.937973	0.000051	0.000036
RS	4	0.037188	2.063837	306.019147	0.005309	0.003802
RS	5	0.048473	2.063837	329.341045	0.005713	0.004811
RS	6	0.060685	0.839776	866.625862	0.015034	0.013438
RS	7	0.073902	0.839776	922.767499	0.016008	0.015181
RS	8	0.088206	0.675312	1217.472614	0.021121	0.020405
RS	9	0.103687	0.675312	1286.707806	0.022322	0.021831
RS	10	0.120441	0.650391	1408.511003	0.024435	0.023951
RS	11	0.138573	0.650391	1480.985104	0.025692	0.025360
RS	12	0.158197	0.675589	1496.459565	0.025961	0.025745
RS	13	0.179435	0.675589	1567.684831	0.027197	0.027253
RS	14	0.202420	0.755455	1467.589735	0.025460	0.025690
RS	15	0.227295	0.755455	1535.101773	0.026631	0.027115
RS	16	0.254216	0.895981	1354.154907	0.023492	0.024057
RS	17	0.283352	0.895981	1417.101288	0.024584	0.025304
RS	18	0.314884	1.084951	1225.331888	0.021257	0.021951
RS	19	0.349010	1.084951	1283.763342	0.022271	0.023044
RS	20	0.385943	1.286695	1134.328226	0.019679	0.020392
RS	21	0.425914	1.286695	1188.957944	0.020626	0.021403
RS	22	0.469173	1.475294	1086.556710	0.018850	0.019589
RS	23	0.515990	1.475294	1138.156163	0.019745	0.020573
RS	24	0.566658	1.671032	1052.007909	0.018250	0.019066
RS	25	0.621493	1.671032	1100.798818	0.019097	0.020022
RS	26	0.680839	1.930283	996.944690	0.017295	0.018192
RS	27	0.745066	1.930283	1042.763731	0.018090	0.019072
RS	28	0.814576	2.303322	914.347355	0.015862	0.016757
RS	29	0.889804	2.303322	957.065512	0.016603	0.017518
RS	30	0.971220	2.792934	826.649706	0.014341	0.015121
RS	31	1.059332	2.792934	866.362659	0.015030	0.015766
RS	32	1.154692	3.339156	759.730586	0.013180	0.013782
RS	33	1.257896	3.339156	796.856739	0.013824	0.014351
RS	34	1.369588	3.849925	724.774840	0.012574	0.012994
RS	35	1.490468	3.849925	759.912064	0.013183	0.013527
RS	36	1.621291	4.255864	720.133022	0.012493	0.012760
RS	37	1.762874	4.255864	753.701752	0.013075	0.013278
RS	38	1.916104	4.538353	738.588872	0.012813	0.012960
RS	39	2.081937	4.538353	770.538120	0.013367	0.013466
RS	40	2.261410	4.719578	771.300386	0.013381	0.013435
RS	41	2.455646	4.719578	800.989168	0.013896	0.013916
RS	42	2.665859	4.837667	809.235986	0.014039	0.014021
RS	43	2.893362	4.837667	835.483740	0.014494	0.014450
RS	44	3.139579	4.930274	843.536673	0.014634	0.014552
RS	45	3.406048	4.930274	864.821570	0.015003	0.014898
RS	46	3.694435	5.028773	865.943738	0.015023	0.014878
RS	47	4.006543	5.028773	880.730505	0.015279	0.015108
RS	48	4.344324	5.155464	870.068075	0.015094	0.014881
RS	49	4.709888	5.155464	877.180115	0.015218	0.014972
RS	50	5.105522	5.319796	853.122160	0.014800	0.014514
RS	51	5.533698	5.319796	851.971661	0.014780	0.014459
RS	52	5.997093	5.522032	815.638916	0.014150	0.013797
RS	53	6.498605	5.522032	806.273447	0.013987	0.013603
RS	54	7.041368	5.948989	737.074933	0.012787	0.012402
RS	55	7.628775	5.948989	723.090574	0.012544	0.012136
RS	56	8.264500	5.948989	703.652470	0.012207	0.011782
RS	57	8.952515	5.948989	678.762513	0.011775	0.011338
RS	58	9.697122	11.897428	335.289113	0.005817	0.005678
RS	59	10.502977	11.897428	340.236629	0.005903	0.005741
RS	60	11.375117	11.897428	343.419733	0.005958	0.005772
RS	61	12.318993	11.897428	344.634496	0.005979	0.005769
RS	62	13.340508	11.897428	343.694072	0.005962	0.005728
RS	63	14.446046	11.897428	3841.308085	0.066640	0.062571
PA	4+25*2+4+6 0.025468982 0.015728494 14.446046155 199.162652034 2.063836734 0.839776048 0.675311764 0.650391067 0.675589062 0.755454643 0.895980749 1.084951319 1.286695029 1.475294073 1.671031866 1.930282549 2.303321754 2.792933812 3.339156452 3.849925075 4.255864045 4.538352728 4.719577938 4.837667480 4.930273986 5.028772587 5.155463568 5.319795552 5.522032107 5.948988614 11.897427779
//
IT	5222
RD	19
LK	-244316.940682
QD	-202.917781 -> -181.148341
RI	0.0010239761
TR	0.024765	0.015850
MT	14.658801
MM	C_pi: 3.555283, n_recomb: 59555.074208
RS	0	0.000000	271.509652	1.760141	0.000030	0.000001
RS	1	0.008250	271.509652	1.905428	0.000032	0.000007
RS	2	0.017181	271.509652	2.062714	0.000035	0.000016
RS	3	0.026849	271.509652	2.232991	0.000037	0.000027
RS	4	0.037315	2.224244	294.335561	0.004942	0.003568
RS	5	0.048644	2.224244	316.963673	0.005322	0.004512
RS	6	0.060908	0.867887	870.336304	0.014614	0.013143
RS	7	0.074183	0.867887	927.358387	0.015571	0.014847
RS	8	0.088554	0.690894	1236.798747	0.020767	0.020169
RS	9	0.104110	0.690894	1307.987501	0.021963	0.021579
RS	10	0.120950	0.662748	1438.447601	0.024153	0.023772
RS	11	0.139179	0.662748	1513.396664	0.025412	0.025161
RS	12	0.158912	0.685477	1536.659063	0.025802	0.025649
RS	13	0.180273	0.685477	1610.624541	0.027044	0.027145
RS	14	0.203397	0.763949	1513.538820	0.025414	0.025672
RS	15	0.228428	0.763949	1583.794311	0.026594	0.027097
RS	16	0.255525	0.904740	1399.650316	0.023502	0.024077
RS	17	0.284857	0.904740	1465.197495	0.024602	0.025328
RS	18	0.316609	1.095406	1267.503168	0.021283	0.021978
RS	19	0.350981	1.095406	1328.356894	0.022305	0.023076
RS	20	0.388189	1.299175	1174.013859	0.019713	0.020421
RS	21	0.428466	1.299175	1230.920069	0.020669	0.021436
RS	22	0.472066	1.489045	1125.647016	0.018901	0.019628
RS	23	0.519264	1.489045	1179.423041	0.019804	0.020613
RS	24	0.570355	1.685582	1091.092838	0.018321	0.019114
RS	25	0.625662	1.685582	1141.967626	0.019175	0.020071
RS	26	0.685532	1.946987	1034.521726	0.017371	0.018236
RS	27	0.750341	1.946987	1082.307128	0.018173	0.019119
RS	28	0.820498	2.326134	948.068530	0.015919	0.016779
RS	29	0.896442	2.326134	992.609970	0.016667	0.017545
RS	30	0.978652	2.827841	855.396185	0.014363	0.015109
RS	31	1.067645	2.827841	896.777556	0.015058	0.015760
RS	32	1.163980	3.391660	784.189393	0.013167	0.013738
RS	33	1.268263	3.391660	822.846964	0.013817	0.014312
RS	34	1.381150	3.921760	746.592796	0.012536	0.012928
RS	35	1.503350	3.921760	783.173729	0.013150	0.013465
RS	36	1.635632	4.343975	741.080910	0.012444	0.012683
RS	37	1.778828	4.343975	776.063755	0.013031	0.013204
RS	38	1.933839	4.636807	760.213784	0.012765	0.012882
RS	39	2.101638	4.636807	793.588865	0.013325	0.013392
RS	40	2.283281	4.822214	794.836857	0.013346	0.013369
RS	41	2.479911	4.822214	825.969505	0.013869	0.013855
RS	42	2.692763	4.939802	835.540182	0.014030	0.013977
RS	43	2.923176	4.939802	863.211069	0.014494	0.014415
RS	44	3.172599	5.029199	872.996052	0.014659	0.014542
RS	45	3.442601	5.029199	895.600046	0.015038	0.014898
RS	46	3.734878	5.123562	898.391652	0.015085	0.014906
RS	47	4.051270	5.123562	914.280717	0.015352	0.015148
RS	48	4.393765	5.246505	904.783742	0.015192	0.014948
RS	49	4.764517	5.246505	912.667579	0.015325	0.015051
RS	50	5.165858	5.408225	888.983691	0.014927	0.014615
RS	51	5.600310	5.408225	888.189130	0.014914	0.014569
RS	52	6.070607	5.609467	851.326404	0.014295	0.013921
RS	53	6.579704	5.609467	841.863557	0.014136	0.013733
RS	54	7.130805	6.041498	770.091007	0.012931	0.012529
RS	55	7.727373	6.041498	755.718334	0.012689	0.012267
RS	56	8.373160	6.041498	735.621262	0.012352	0.011914
RS	57	9.072227	6.041498	709.795170	0.011918	0.011470
RS	58	9.828969	12.276035	345.368387	0.005799	0.005654
RS	59	10.648146	12.276035	350.957454	0.005893	0.005726
RS	60	11.534907	12.276035	354.766965	0.005957	0.005766
RS	61	12.494830	12.276035	356.580467	0.005987	0.005773
RS	62	13.533950	12.276035	356.197029	0.005981	0.005743
RS	63	14.658801	12.276035	4051.931888	0.068037	0.063951
PA	4+25*2+4+6 0.024765160 0.015849646 14.658800774 271.509652165 2.224244371 0.867886685 0.690894411 0.662747872 0.685476768 0.763948840 0.904740494 1.095405829 1.299174667 1.489044636 1.685581618 1.946986636 2.326133915 2.827841290 3.391659966 3.921759662 4.343974542 4.636806961 4.822214004 4.939802454 5.029199099 5.123561797 5.246504865 5.408225352 5.609467160 6.041497618 12.276035123
//
IT	4699
RD	20
LK	-244274.461013
QD	-189.213629 -> -169.700347
RI	0.0009300198
TR	0.024108	0.015957
MT	14.868720
MM	C_pi: 3.644359, n_recomb: 61407.620981
RS	0	0.000000	369.154381	1.337596	0.000022	0.000001
RS	1	0.008275	369.154381	1.448343	0.000024	0.000005
RS	2	0.017234	369.154381	1.568265	0.000026	0.000012
RS	3	0.026935	369.154381	1.698124	0.000028	0.000020
RS	4	0.037438	2.393010	282.982626	0.004608	0.003351
RS	5	0.048811	2.393010	304.914639	0.004965	0.004236
RS	6	0.061124	0.895915	873.135401	0.014219	0.012863
RS	7	0.074457	0.895915	930.950990	0.015160	0.014530
RS	8	0.088892	0.706279	1254.573641	0.020430	0.019940
RS	9	0.104522	0.706279	1327.614745	0.021620	0.021336
RS	10	0.121446	0.674989	1466.371328	0.023879	0.023594
RS	11	0.139770	0.674989	1543.695056	0.025138	0.024966
RS	12	0.159610	0.695269	1574.757357	0.025644	0.025551
RS	13	0.181091	0.695269	1651.380491	0.026892	0.027035
RS	14	0.204351	0.772296	1557.687487	0.025366	0.025652
RS	15	0.229535	0.772296	1630.621446	0.026554	0.027076
RS	16	0.256802	0.913251	1443.714124	0.023510	0.024096
RS	17	0.286327	0.913251	1511.807285	0.024619	0.025352
RS	18	0.318294	1.105479	1308.498848	0.021308	0.022005
RS	19	0.352906	1.105479	1371.726098	0.022338	0.023108
RS	20	0.390382	1.311169	1212.651027	0.019748	0.020451
RS	21	0.430960	1.311169	1271.788933	0.020711	0.021470
RS	22	0.474895	1.502255	1163.751097	0.018951	0.019667
RS	23	0.522465	1.502255	1219.661961	0.019862	0.020655
RS	24	0.573972	1.699548	1129.247906	0.018389	0.019164
RS	25	0.629741	1.699548	1182.167577	0.019251	0.020121
RS	26	0.690124	1.963009	1071.231681	0.017445	0.018282
RS	27	0.755504	1.963009	1120.946694	0.018254	0.019167
RS	28	0.826294	2.348048	980.973800	0.015975	0.016802
RS	29	0.902941	2.348048	1027.303367	0.016729	0.017573
RS	30	0.985931	2.861544	883.345937	0.014385	0.015100
RS	31	1.075788	2.861544	926.360931	0.015085	0.015757
RS	32	1.173080	3.442720	807.833862	0.013155	0.013697
RS	33	1.278423	3.442720	847.986981	0.013809	0.014277
RS	34	1.392482	3.992129	767.548523	0.012499	0.012865
RS	35	1.515980	3.992129	805.535750	0.013118	0.013405
RS	36	1.649696	4.430790	761.099279	0.012394	0.012608
RS	37	1.794477	4.430790	797.458343	0.012986	0.013132
RS	38	1.951238	4.734202	780.833902	0.012716	0.012806
RS	39	2.120971	4.734202	815.598967	0.013282	0.013320
RS	40	2.304748	4.923963	817.304488	0.013309	0.013304
RS	41	2.503733	4.923963	849.850822	0.013840	0.013795
RS	42	2.719182	5.041102	860.742986	0.014017	0.013934
RS	43	2.952459	5.041102	889.816162	0.014490	0.014379
RS	44	3.205039	5.127215	901.369485	0.014678	0.014530
RS	45	3.478519	5.127215	925.283282	0.015068	0.014896
RS	46	3.774629	5.217250	929.824100	0.015142	0.014932
RS	47	4.095240	5.217250	946.817089	0.015419	0.015184
RS	48	4.442381	5.336142	938.602773	0.015285	0.015012
RS	49	4.818247	5.336142	947.267102	0.015426	0.015125
RS	50	5.225214	5.494864	924.091158	0.015048	0.014711
RS	51	5.665856	5.494864	923.662755	0.015042	0.014674
RS	52	6.142960	5.694670	886.396809	0.014435	0.014040
RS	53	6.659542	5.694670	876.843433	0.014279	0.013858
RS	54	7.218870	6.131017	802.631683	0.013071	0.012652
RS	55	7.824479	6.131017	787.868655	0.012830	0.012393
RS	56	8.480201	6.131017	767.112076	0.012492	0.012041
RS	57	9.190182	6.131017	740.351002	0.012056	0.011596
RS	58	9.958911	12.647565	355.097336	0.005783	0.005631
RS	59	10.791250	12.647565	361.315644	0.005884	0.005711
RS	60	11.692461	12.647565	365.741561	0.005956	0.005760
RS	61	12.668245	12.647565	368.146628	0.005995	0.005777
RS	62	13.724771	12.647565	368.316346	0.005998	0.005757
RS	63	14.868720	12.647565	4259.357196	0.069362	0.065259
PA	4+25*2+4+6 0.024107975 0.015957207 14.868720277 369.154380720 2.393009540 0.895915283 0.706278793 0.674989332 0.695268864 0.772295933 0.913250673 1.105479489 1.311169325 1.502255488 1.699547542 1.963008887 2.348048124 2.861543694 3.442720398 3.992129295 4.430789738 4.734201593 4.923962933 5.041102286 5.127214611 5.217249974 5.336141796 5.494864155 5.694670315 6.131017365 12.647565344
//
IT	4282
RD	21
LK	-244236.372746
QD	-176.825376 -> -159.308467
RI	0.0008560734
TR	0.023494	0.016053
MT	15.075719
MM	C_pi: 3.731647, n_recomb: 63200.344153
RS	0	0.000000	500.768358	1.016864	0.000016	0.000001
RS	1	0.008298	500.768358	1.101304	0.000017	0.000004
RS	2	0.017285	500.768358	1.192760	0.000019	0.000009
RS	3	0.027018	500.768358	1.291817	0.000020	0.000015
RS	4	0.037558	2.570332	271.981738	0.004303	0.003152
RS	5	0.048973	2.570332	293.220217	0.004640	0.003982
RS	6	0.061335	0.923799	875.152730	0.013847	0.012597
RS	7	0.074723	0.923799	933.682938	0.014773	0.014228
RS	8	0.089222	0.721434	1270.937301	0.020110	0.019720
RS	9	0.104924	0.721434	1345.734230	0.021293	0.021102
RS	10	0.121929	0.687098	1492.398299	0.023614	0.023418
RS	11	0.140345	0.687098	1571.997461	0.024873	0.024774
RS	12	0.160290	0.704955	1610.823839	0.025488	0.025452
RS	13	0.181889	0.704955	1690.020562	0.026741	0.026925
RS	14	0.205281	0.780496	1600.053842	0.025317	0.025631
RS	15	0.230614	0.780496	1675.598925	0.026512	0.027054
RS	16	0.258049	0.921517	1486.346929	0.023518	0.024114
RS	17	0.287761	0.921517	1556.928993	0.024635	0.025375
RS	18	0.319938	1.115192	1348.305419	0.021334	0.022033
RS	19	0.354786	1.115192	1413.855262	0.022371	0.023142
RS	20	0.392525	1.322701	1250.228722	0.019782	0.020483
RS	21	0.433396	1.322701	1311.551513	0.020752	0.021506
RS	22	0.477659	1.514938	1200.864464	0.019001	0.019708
RS	23	0.525594	1.514938	1258.866527	0.019919	0.020697
RS	24	0.577507	1.712935	1166.467611	0.018457	0.019214
RS	25	0.633729	1.712935	1221.391221	0.019326	0.020173
RS	26	0.694615	1.978349	1107.070008	0.017517	0.018329
RS	27	0.760554	1.978349	1158.675981	0.018333	0.019217
RS	28	0.831965	2.369059	1013.063632	0.016029	0.016828
RS	29	0.909302	2.369059	1061.144469	0.016790	0.017604
RS	30	0.993056	2.894040	910.503082	0.014407	0.015093
RS	31	1.083761	2.894040	955.115469	0.015113	0.015756
RS	32	1.181992	3.492323	830.675462	0.013144	0.013660
RS	33	1.288375	3.492323	872.287097	0.013802	0.014244
RS	34	1.403586	4.060993	787.659986	0.012463	0.012805
RS	35	1.528357	4.060993	827.015024	0.013086	0.013349
RS	36	1.663482	4.516243	780.209533	0.012345	0.012535
RS	37	1.809820	4.516243	817.905664	0.012941	0.013063
RS	38	1.968301	4.830441	800.472373	0.012666	0.012733
RS	39	2.139934	4.830441	836.589845	0.013237	0.013250
RS	40	2.325809	5.024726	838.721288	0.013271	0.013239
RS	41	2.527109	5.024726	872.648696	0.013808	0.013736
RS	42	2.745113	5.141465	884.854533	0.014001	0.013890
RS	43	2.981207	5.141465	915.306005	0.014483	0.014342
RS	44	3.236893	5.224222	928.655839	0.014694	0.014516
RS	45	3.513797	5.224222	953.866491	0.015093	0.014891
RS	46	3.813679	5.309751	960.226816	0.015193	0.014954
RS	47	4.138445	5.309751	978.321615	0.015480	0.015216
RS	48	4.490162	5.424323	971.495463	0.015372	0.015071
RS	49	4.871065	5.424323	980.945790	0.015521	0.015194
RS	50	5.283576	5.579698	958.403129	0.015165	0.014803
RS	51	5.730318	5.579698	958.348838	0.015164	0.014774
RS	52	6.214132	5.777659	920.802778	0.014570	0.014155
RS	53	6.738095	5.777659	911.164376	0.014417	0.013978
RS	54	7.305536	6.217614	834.649487	0.013206	0.012772
RS	55	7.920066	6.217614	819.493421	0.012967	0.012515
RS	56	8.585590	6.217614	798.076576	0.012628	0.012163
RS	57	9.306342	6.217614	770.381914	0.012190	0.011717
RS	58	10.086903	13.011917	364.473649	0.005767	0.005609
RS	59	10.932237	13.011917	371.307917	0.005875	0.005696
RS	60	11.847719	13.011917	376.339057	0.005955	0.005754
RS	61	12.839170	13.011917	379.327105	0.006002	0.005779
RS	62	13.912894	13.011917	380.044501	0.006013	0.005768
RS	63	15.075719	13.011917	4463.089757	0.070618	0.066495
PA	4+25*2+4+6 0.023493744 0.016052529 15.075718700 500.768357931 2.570331589 0.923798999 0.721433892 0.687097705 0.704954845 0.780495781 0.921517235 1.115192455 1.322700777 1.514937774 1.712934662 1.978348638 2.369059224 2.894040397 3.492323498 4.060992579 4.516242638 4.830440912 5.024726045 5.141465112 5.224222450 5.309750560 5.424322972 5.579698237 5.777659300 6.217614267 13.011917132
//
IT	4985
RD	22
LK	-244202.171293
QD	-165.602928 -> -149.855455
RI	0.0007980802
TR	0.022919	0.016137
MT	15.279648
MM	C_pi: 3.817096, n_recomb: 64933.898621
RS	0	0.000000	677.633394	0.773572	0.000012	0.000000
RS	1	0.008321	677.633394	0.837990	0.000013	0.000003
RS	2	0.017335	677.633394	0.907777	0.000014	0.000007
RS	3	0.027098	677.633394	0.983381	0.000015	0.000011
RS	4	0.037675	2.756250	261.363071	0.004025	0.002967
RS	5	0.049131	2.756250	281.915717	0.004342	0.003747
RS	6	0.061540	0.951514	876.475055	0.013498	0.012344
RS	7	0.074982	0.951514	935.647116	0.014409	0.013942
RS	8	0.089543	0.736346	1286.001940	0.019805	0.019508
RS	9	0.105315	0.736346	1362.462485	0.020982	0.020876
RS	10	0.122400	0.699068	1516.627279	0.023356	0.023246
RS	11	0.140906	0.699068	1598.404121	0.024616	0.024585
RS	12	0.160952	0.714537	1644.916493	0.025332	0.025352
RS	13	0.182667	0.714537	1726.601963	0.026590	0.026814
RS	14	0.206188	0.788552	1640.668903	0.025267	0.025607
RS	15	0.231666	0.788552	1718.756457	0.026469	0.027029
RS	16	0.259265	0.929556	1527.551986	0.023525	0.024132
RS	17	0.289160	0.929556	1600.564461	0.024649	0.025397
RS	18	0.321543	1.124563	1386.927585	0.021359	0.022062
RS	19	0.356620	1.124563	1454.747896	0.022404	0.023175
RS	20	0.394617	1.333787	1286.754317	0.019816	0.020515
RS	21	0.435775	1.333787	1350.214133	0.020794	0.021542
RS	22	0.480357	1.527108	1236.993781	0.019050	0.019749
RS	23	0.528650	1.527108	1297.042343	0.019975	0.020741
RS	24	0.580961	1.725755	1202.758178	0.018523	0.019265
RS	25	0.637625	1.725755	1259.643683	0.019399	0.020225
RS	26	0.699005	1.993010	1142.045926	0.017588	0.018378
RS	27	0.765491	1.993010	1195.503159	0.018411	0.019268
RS	28	0.837511	2.389172	1044.349665	0.016083	0.016856
RS	29	0.915523	2.389172	1094.144012	0.016850	0.017636
RS	30	1.000026	2.925327	936.886136	0.014428	0.015089
RS	31	1.091562	2.925327	983.059048	0.015139	0.015757
RS	32	1.190714	3.540463	852.735579	0.013132	0.013625
RS	33	1.298116	3.540463	895.768247	0.013795	0.014214
RS	34	1.414456	4.128315	806.955099	0.012427	0.012748
RS	35	1.540477	4.128315	847.639130	0.013054	0.013296
RS	36	1.676985	4.600277	798.442674	0.012296	0.012466
RS	37	1.824851	4.600277	837.436220	0.012897	0.012997
RS	38	1.985021	4.925448	819.161609	0.012615	0.012661
RS	39	2.158520	4.925448	856.592993	0.013192	0.013182
RS	40	2.346456	5.124394	859.120928	0.013231	0.013176
RS	41	2.550030	5.124394	894.395222	0.013774	0.013677
RS	42	2.770544	5.240776	907.902805	0.013982	0.013845
RS	43	3.009408	5.240776	939.706240	0.014472	0.014305
RS	44	3.268148	5.320120	954.871794	0.014705	0.014500
RS	45	3.548418	5.320120	981.363446	0.015113	0.014884
RS	46	3.852010	5.400985	989.602361	0.015240	0.014974
RS	47	4.180864	5.400985	1008.793819	0.015536	0.015246
RS	48	4.537083	5.510984	1003.453152	0.015453	0.015127
RS	49	4.922944	5.510984	1013.692153	0.015611	0.015259
RS	50	5.340913	5.662687	991.900689	0.015276	0.014891
RS	51	5.793661	5.662687	992.226209	0.015281	0.014870
RS	52	6.284084	5.858430	954.516937	0.014700	0.014265
RS	53	6.815316	5.858430	944.797628	0.014550	0.014093
RS	54	7.390753	6.301316	866.116417	0.013338	0.012888
RS	55	8.014073	6.301316	850.563687	0.013099	0.012632
RS	56	8.689261	6.301316	828.485165	0.012759	0.012281
RS	57	9.420632	6.301316	799.857990	0.012318	0.011833
RS	58	10.212863	13.368952	373.501711	0.005752	0.005588
RS	59	11.071016	13.368952	380.937922	0.005867	0.005682
RS	60	12.000578	13.368952	386.562148	0.005953	0.005747
RS	61	13.007490	13.368952	390.123405	0.006008	0.005780
RS	62	14.098190	13.368952	391.381569	0.006027	0.005778
RS	63	15.279648	13.368952	4662.764046	0.071808	0.067665
PA	4+25*2+4+6 0.022919201 0.016136894 15.279648485 677.633393520 2.756250409 0.951513603 0.736345971 0.699068131 0.714537015 0.788551759 0.929555868 1.124563221 1.333787448 1.527108409 1.725755012 1.993010186 2.389171610 2.925327440 3.540463112 4.128315064 4.600276995 4.925448246 5.124394457 5.240775598 5.320119966 5.400984553 5.510983636 5.662687240 5.858430467 6.301316204 13.368951878
//
IT	5239
RD	23
LK	-244171.415372
QD	-155.415713 -> -141.238980
RI	0.0007526354
TR	0.022381	0.016211
MT	15.480514
MM	C_pi: 3.900675, n_recomb: 66608.869859
RS	0	0.000000	915.586323	0.588404	0.000009	0.000000
RS	1	0.008344	915.586323	0.637536	0.000010	0.000002
RS	2	0.017383	915.586323	0.690774	0.000010	0.000005
RS	3	0.027177	915.586323	0.748463	0.000011	0.000008
RS	4	0.037788	2.951071	251.121220	0.003770	0.002796
RS	5	0.049284	2.951071	270.997973	0.004068	0.003530
RS	6	0.061740	0.978981	877.229465	0.013170	0.012104
RS	7	0.075235	0.978981	936.979000	0.014067	0.013670
RS	8	0.089855	0.750999	1299.876724	0.019515	0.019305
RS	9	0.105696	0.750999	1377.913243	0.020687	0.020660
RS	10	0.122858	0.710895	1539.155046	0.023107	0.023077
RS	11	0.141453	0.710895	1623.013667	0.024366	0.024402
RS	12	0.161598	0.724013	1677.102913	0.025178	0.025251
RS	13	0.183425	0.724013	1761.192012	0.026441	0.026704
RS	14	0.207072	0.796470	1679.558860	0.025215	0.025582
RS	15	0.232693	0.796470	1760.119097	0.026425	0.027003
RS	16	0.260451	0.937379	1567.337934	0.023530	0.024149
RS	17	0.290525	0.937379	1642.721149	0.024662	0.025418
RS	18	0.323109	1.133616	1424.361611	0.021384	0.022090
RS	19	0.358411	1.133616	1494.399089	0.022435	0.023209
RS	20	0.396658	1.344455	1322.228198	0.019851	0.020548
RS	21	0.438097	1.344455	1387.776161	0.020835	0.021579
RS	22	0.482993	1.538785	1272.146415	0.019099	0.019791
RS	23	0.531635	1.538785	1334.195864	0.020030	0.020786
RS	24	0.584336	1.738023	1238.126130	0.018588	0.019316
RS	25	0.641433	1.738023	1296.930517	0.019471	0.020279
RS	26	0.703295	2.007006	1176.166465	0.017658	0.018428
RS	27	0.770318	2.007006	1231.434300	0.018488	0.019321
RS	28	0.842933	2.408400	1074.841285	0.016137	0.016885
RS	29	0.921607	2.408400	1126.310552	0.016909	0.017670
RS	30	1.006844	2.955429	962.506242	0.014450	0.015087
RS	31	1.099194	2.955429	1010.202178	0.015166	0.015760
RS	32	1.199249	3.587156	874.031636	0.013122	0.013593
RS	33	1.307652	3.587156	918.447462	0.013789	0.014186
RS	34	1.425099	4.194102	825.455721	0.012393	0.012693
RS	35	1.552346	4.194102	867.429625	0.013023	0.013245
RS	36	1.690210	4.682860	815.827604	0.012248	0.012399
RS	37	1.839576	4.682860	856.078555	0.012852	0.012933
RS	38	2.001404	5.019175	836.931764	0.012565	0.012591
RS	39	2.176735	5.019175	875.637820	0.013146	0.013115
RS	40	2.366695	5.222912	878.531759	0.013189	0.013113
RS	41	2.572504	5.222912	915.117404	0.013739	0.013619
RS	42	2.795484	5.338987	929.908755	0.013961	0.013801
RS	43	3.037069	5.338987	963.035808	0.014458	0.014267
RS	44	3.298810	5.414866	980.029663	0.014713	0.014484
RS	45	3.582390	5.414866	1007.783910	0.015130	0.014875
RS	46	3.889631	5.490917	1017.953046	0.015283	0.014991
RS	47	4.222506	5.490917	1038.233213	0.015587	0.015272
RS	48	4.583155	5.596113	1034.465531	0.015530	0.015180
RS	49	4.973894	5.596113	1045.493343	0.015696	0.015321
RS	50	5.397234	5.743853	1024.562301	0.015382	0.014975
RS	51	5.855897	5.743853	1025.271469	0.015392	0.014961
RS	52	6.352827	5.937032	987.511556	0.014826	0.014371
RS	53	6.891219	5.937032	977.714291	0.014678	0.014203
RS	54	7.474532	6.382210	897.003305	0.013467	0.013000
RS	55	8.106513	6.382210	881.049645	0.013227	0.012745
RS	56	8.791224	6.382210	858.307684	0.012886	0.012394
RS	57	9.533064	6.382210	828.749046	0.012442	0.011945
RS	58	10.336800	13.718649	382.185104	0.005738	0.005568
RS	59	11.207595	13.718649	390.208594	0.005858	0.005668
RS	60	12.151044	13.718649	396.412927	0.005951	0.005740
RS	61	13.173211	13.718649	400.536560	0.006013	0.005781
RS	62	14.280662	13.718649	402.327290	0.006040	0.005787
RS	63	15.480514	13.718649	4858.028980	0.072934	0.068769
PA	4+25*2+4+6 0.022381198 0.016211340 15.480513577 915.586322678 2.951071120 0.978981179 0.750998791 0.710894759 0.724013229 0.796469795 0.937378731 1.133616452 1.344455066 1.538784808 1.738022867 2.007005862 2.408399801 2.955429486 3.587156022 4.194101503 4.682859912 5.019175292 5.222911558 5.338987412 5.414865526 5.490916533 5.596113227 5.743853291 5.937031664 6.382210286 13.718649418
//
IT	4638
RD	24
LK	-244143.718450
QD	-146.150399 -> -133.370068
RI	0.0007174258
TR	0.021877	0.016277
MT	15.678106
MM	C_pi: 3.982318, n_recomb: 68225.978710
RS	0	0.000000	1235.698074	0.447377	0.000007	0.000000
RS	1	0.008365	1235.698074	0.484832	0.000007	0.000002
RS	2	0.017430	1235.698074	0.525425	0.000008	0.000004
RS	3	0.027253	1235.698074	0.569421	0.000008	0.000006
RS	4	0.037898	3.154860	241.267606	0.003536	0.002638
RS	5	0.049434	3.154860	260.481510	0.003818	0.003330
RS	6	0.061934	1.006153	877.501801	0.012862	0.011877
RS	7	0.075480	1.006153	937.770606	0.013745	0.013412
RS	8	0.090160	0.765375	1312.661702	0.019240	0.019110
RS	9	0.106067	0.765375	1392.190760	0.020406	0.020453
RS	10	0.123305	0.722562	1560.088564	0.022866	0.022911
RS	11	0.141984	0.722562	1645.935208	0.024125	0.024222
RS	12	0.162227	0.733377	1707.453327	0.025026	0.025150
RS	13	0.184163	0.733377	1793.860674	0.026293	0.026593
RS	14	0.207933	0.804253	1716.747735	0.025163	0.025555
RS	15	0.233692	0.804253	1799.709594	0.026379	0.026975
RS	16	0.261606	0.944994	1605.711445	0.023535	0.024165
RS	17	0.291855	0.944994	1683.404408	0.024674	0.025438
RS	18	0.324635	1.142358	1460.618445	0.021409	0.022119
RS	19	0.360156	1.142358	1532.818711	0.022467	0.023242
RS	20	0.398649	1.354712	1356.658936	0.019885	0.020582
RS	21	0.440362	1.354712	1424.245150	0.020875	0.021616
RS	22	0.485564	1.549980	1306.324627	0.019147	0.019834
RS	23	0.534548	1.549980	1370.328248	0.020085	0.020831
RS	24	0.587629	1.749741	1272.577927	0.018652	0.019369
RS	25	0.645151	1.749741	1333.257117	0.019542	0.020333
RS	26	0.707484	2.020345	1209.432993	0.017727	0.018478
RS	27	0.775031	2.020345	1266.469676	0.018563	0.019375
RS	28	0.848229	2.426751	1104.543911	0.016189	0.016916
RS	29	0.927550	2.426751	1157.648581	0.016968	0.017705
RS	30	1.013507	2.984347	987.375610	0.014472	0.015087
RS	31	1.106653	2.984347	1036.556415	0.015193	0.015765
RS	32	1.207592	3.632385	894.582679	0.013112	0.013563
RS	33	1.316975	3.632385	940.343402	0.013783	0.014161
RS	34	1.435507	4.258314	843.185193	0.012359	0.012641
RS	35	1.563955	4.258314	886.409584	0.012992	0.013196
RS	36	1.703148	4.763940	832.389513	0.012200	0.012334
RS	37	1.853985	4.763940	873.857486	0.012808	0.012871
RS	38	2.017439	5.111534	853.812816	0.012514	0.012523
RS	39	2.194566	5.111534	893.753655	0.013100	0.013050
RS	40	2.386511	5.320185	896.981420	0.013147	0.013052
RS	41	2.594512	5.320185	934.841686	0.013702	0.013562
RS	42	2.819913	5.435994	950.897268	0.013937	0.013757
RS	43	3.064169	5.435994	985.317746	0.014442	0.014228
RS	44	3.328858	5.508345	1004.148253	0.014718	0.014466
RS	45	3.615688	5.508345	1033.144230	0.015143	0.014865
RS	46	3.926512	5.579448	1045.285885	0.015321	0.015006
RS	47	4.263337	5.579448	1066.644113	0.015634	0.015295
RS	48	4.628338	5.679637	1064.527003	0.015603	0.015229
RS	49	5.023872	5.679637	1076.341303	0.015776	0.015378
RS	50	5.452493	5.823138	1056.373098	0.015483	0.015055
RS	51	5.916969	5.823138	1057.467778	0.015499	0.015048
RS	52	6.420299	6.013423	1019.765420	0.014947	0.014474
RS	53	6.965734	6.013423	1009.891808	0.014802	0.014309
RS	54	7.556795	6.460283	927.286881	0.013591	0.013108
RS	55	8.197300	6.460283	910.927200	0.013352	0.012855
RS	56	8.891384	6.460283	887.519486	0.013009	0.012503
RS	57	9.643530	6.460283	857.030200	0.012562	0.012052
RS	58	10.458594	14.060797	390.528419	0.005724	0.005548
RS	59	11.341839	14.060797	399.123921	0.005850	0.005654
RS	60	12.298970	14.060797	405.894600	0.005949	0.005733
RS	61	13.336166	14.060797	410.568806	0.006018	0.005781
RS	62	14.460126	14.060797	412.882724	0.006052	0.005795
RS	63	15.678106	14.060797	5048.586793	0.073998	0.069812
PA	4+25*2+4+6 0.021877140 0.016276985 15.678106497 1235.698073740 3.154860388 1.006152590 0.765374881 0.722562487 0.733376731 0.804253137 0.944994325 1.142358233 1.354711803 1.549979995 1.749741447 2.020344737 2.426751465 2.984346944 3.632384779 4.258314402 4.763940144 5.111533869 5.320184660 5.435993626 5.508344583 5.579448199 5.679636569 5.823138467 6.013423296 6.460283224 14.060796814
//
IT	5173
RD	25
LK	-244118.742312
QD	-137.708094 -> -126.170849
RI	0.0006905351
TR	0.021404	0.016335
MT	15.872540
MM	C_pi: 4.062027, n_recomb: 69786.058461
RS	0	0.000000	1661.148960	0.341010	0.000005	0.000000
RS	1	0.008386	1661.148960	0.369633	0.000005	0.000001
RS	2	0.017476	1661.148960	0.400660	0.000006	0.000003
RS	3	0.027328	1661.148960	0.434294	0.000006	0.000005
RS	4	0.038006	3.367635	231.810625	0.003322	0.002492
RS	5	0.049579	3.367635	250.377444	0.003588	0.003144
RS	6	0.062123	1.032999	877.358165	0.012572	0.011662
RS	7	0.075719	1.032999	938.093476	0.013442	0.013169
RS	8	0.090456	0.779452	1324.467687	0.018979	0.018923
RS	9	0.106428	0.779452	1405.411114	0.020139	0.020255
RS	10	0.123739	0.734068	1579.518498	0.022634	0.022749
RS	11	0.142502	0.734068	1667.261962	0.023891	0.024047
RS	12	0.162839	0.742625	1736.041821	0.024877	0.025049
RS	13	0.184882	0.742625	1824.682726	0.026147	0.026482
RS	14	0.208773	0.811905	1752.276570	0.025109	0.025527
RS	15	0.234667	0.811905	1837.568728	0.026331	0.026946
RS	16	0.262733	0.952412	1642.693086	0.023539	0.024180
RS	17	0.293153	0.952412	1722.634342	0.024685	0.025457
RS	18	0.326123	1.150812	1495.700465	0.021433	0.022147
RS	19	0.361859	1.150812	1570.008522	0.022497	0.023275
RS	20	0.400592	1.364587	1390.047660	0.019919	0.020615
RS	21	0.442573	1.364587	1459.621652	0.020916	0.021654
RS	22	0.488074	1.560720	1339.534374	0.019195	0.019877
RS	23	0.537392	1.560720	1405.444955	0.020139	0.020877
RS	24	0.590845	1.760940	1306.117230	0.018716	0.019421
RS	25	0.648781	1.760940	1368.626593	0.019612	0.020388
RS	26	0.711576	2.033046	1241.856817	0.017795	0.018530
RS	27	0.779636	2.033046	1300.620132	0.018637	0.019429
RS	28	0.853405	2.444252	1133.469584	0.016242	0.016949
RS	29	0.933360	2.444252	1188.169758	0.017026	0.017742
RS	30	1.020020	3.012113	1011.508836	0.014494	0.015089
RS	31	1.113947	3.012113	1062.136153	0.015220	0.015772
RS	32	1.215752	3.676188	914.406177	0.013103	0.013536
RS	33	1.326094	3.676188	961.473512	0.013777	0.014138
RS	34	1.445690	4.320980	860.166208	0.012326	0.012592
RS	35	1.575316	4.320980	904.601801	0.012963	0.013150
RS	36	1.715812	4.843519	848.156825	0.012154	0.012271
RS	37	1.868090	4.843519	890.801517	0.012765	0.012811
RS	38	2.033139	5.202527	869.832757	0.012464	0.012457
RS	39	2.212030	5.202527	910.968257	0.013054	0.012987
RS	40	2.405922	5.416202	914.498827	0.013104	0.012992
RS	41	2.616075	5.416202	953.596269	0.013665	0.013506
RS	42	2.843852	5.531781	970.893791	0.013912	0.013712
RS	43	3.090731	5.531781	1006.576166	0.014424	0.014190
RS	44	3.358314	5.600563	1027.243881	0.014720	0.014447
RS	45	3.648336	5.600563	1057.458891	0.015153	0.014853
RS	46	3.962681	5.666596	1071.607994	0.015356	0.015018
RS	47	4.303388	5.666596	1094.031541	0.015677	0.015316
RS	48	4.672667	5.761589	1093.634461	0.015671	0.015276
RS	49	5.072915	5.761589	1106.230946	0.015852	0.015433
RS	50	5.506728	5.900601	1087.320711	0.015581	0.015132
RS	51	5.976922	5.900601	1088.801243	0.015602	0.015131
RS	52	6.486548	6.087701	1051.257709	0.015064	0.014573
RS	53	7.038913	6.087701	1041.308652	0.014921	0.014412
RS	54	7.637600	6.535666	956.944937	0.013713	0.013214
RS	55	8.286494	6.535666	940.173871	0.013472	0.012961
RS	56	8.989807	6.535666	916.098058	0.013127	0.012609
RS	57	9.752101	6.535666	884.679166	0.012677	0.012156
RS	58	10.578322	14.395490	398.536916	0.005711	0.005529
RS	59	11.473833	14.395490	407.688774	0.005842	0.005641
RS	60	12.444444	14.395490	415.011481	0.005947	0.005726
RS	61	13.496452	14.395490	420.223709	0.006022	0.005781
RS	62	14.636685	14.395490	423.050493	0.006062	0.005801
RS	63	15.872540	14.395490	5234.178344	0.075003	0.070796
PA	4+25*2+4+6 0.021404284 0.016334583 15.872539802 1661.148959653 3.367634807 1.032998653 0.779452452 0.734067521 0.742625281 0.811904685 0.952411790 1.150812270 1.364587498 1.560720423 1.760939982 2.033046360 2.444252432 3.012113447 3.676188476 4.320980389 4.843518529 5.202526958 5.416202340 5.531781489 5.600562612 5.666596481 5.761588569 5.900601143 6.087701039 6.535666215 14.395490090
//
CC
CC	Brief Description of the file format:
CC	  CC  comments
CC	  MM  useful-messages
CC	  RD  round-of-iterations
CC	  LL  \log[P(sequence)]
CC	  QD  Q-before-opt Q-after-opt
CC	  TR  \theta_0 \rho_0
CC	  RS  k t_k \lambda_k \pi_k \sum_{l\not=k}A_{kl} A_{kk}
CC	  DC  begin end best-k t_k+\Delta_k max-prob
CC
MM	Version: 0.6.5-r67
MM	pattern:4+25*2+4+6, n:63, n_free_lambdas:28
MM	n_iterations:25, skip:1, max_t:5, theta/rho:5
MM	is_decoding:0
MM	n_seqs:14, sum_L:1058196, sum_n:81671
RD	0
LK	0.000000
QD	0.000000 -> 0.000000
RI	inf
TR	0.080320	0.016064
MT	5.000000
MM	C_pi: 1.000000, n_recomb: 16863.517503
RS	0	0.000000	1.000000	107.389971	0.006368	0.000000
RS	1	0.006440	1.000000	113.554526	0.006734	0.000000
RS	2	0.013294	1.000000	120.021974	0.007117	0.000000
RS	3	0.020590	1.000000	126.800453	0.007519	0.000000
RS	4	0.028356	1.000000	133.897333	0.007940	0.000000
RS	5	0.036622	1.000000	141.319040	0.008380	0.000000
RS	6	0.045421	1.000000	149.070854	0.008840	0.000000
RS	7	0.054785	1.000000	157.156687	0.009319	0.000000
RS	8	0.064753	1.000000	165.578841	0.009819	0.000000
RS	9	0.075363	1.000000	174.337732	0.010338	0.000000
RS	10	0.086656	1.000000	183.431594	0.010877	0.000000
RS	11	0.098677	1.000000	192.856166	0.011436	0.000000
RS	12	0.111471	1.000000	202.604333	0.012014	0.000000
RS	13	0.125090	1.000000	212.665765	0.012611	0.000000
RS	14	0.139585	1.000000	223.026515	0.013225	0.000000
RS	15	0.155014	1.000000	233.668607	0.013856	0.000000
RS	16	0.171437	1.000000	244.569598	0.014503	0.000000
RS	17	0.188917	1.000000	255.702135	0.015163	0.000000
RS	18	0.207523	1.000000	267.033499	0.015835	0.000000
RS	19	0.227327	1.000000	278.525152	0.016516	0.000000
RS	20	0.248406	1.000000	290.132297	0.017205	0.000000
RS	21	0.270843	1.000000	301.803454	0.017897	0.000000
RS	22	0.294725	1.000000	313.480080	0.018589	0.000000
RS	23	0.320144	1.000000	325.096241	0.019278	0.000000
RS	24	0.347201	1.000000	336.578352	0.019959	0.000000
RS	25	0.376000	1.000000	347.845017	0.020627	0.000000
RS	26	0.406654	1.000000	358.806992	0.021277	0.000000
RS	27	0.439282	1.000000	369.367289	0.021903	0.000000
RS	28	0.474011	1.000000	379.421458	0.022500	0.000000
RS	29	0.510976	1.000000	388.858086	0.023059	0.000000
RS	30	0.550322	1.000000	397.559526	0.023575	0.000000
RS	31	0.592202	1.000000	405.402903	0.024040	0.000000
RS	32	0.636779	1.000000	412.261421	0.024447	0.000000
RS	33	0.684227	1.000000	418.005999	0.024788	0.000000
RS	34	0.734730	1.000000	422.507257	0.025055	0.000000
RS	35	0.788485	1.000000	425.637853	0.025240	0.000000
RS	36	0.845702	1.000000	427.275194	0.025337	0.000000
RS	37	0.906604	1.000000	427.304477	0.025339	0.000000
RS	38	0.971428	1.000000	425.622059	0.025239	0.000000
RS	39	1.040426	1.000000	422.139067	0.025033	0.000000
RS	40	1.113868	1.000000	416.785205	0.024715	0.000000
RS	41	1.192040	1.000000	409.512618	0.024284	0.000000
RS	42	1.275245	1.000000	400.299706	0.023738	0.000000
RS	43	1.363809	1.000000	389.154709	0.023077	0.000000
RS	44	1.458076	1.000000	376.118880	0.022304	0.000000
RS	45	1.558414	1.000000	361.269037	0.021423	0.000000
RS	46	1.665214	1.000000	344.719276	0.020442	0.000000
RS	47	1.778891	1.000000	326.621612	0.019369	0.000000
RS	48	1.899889	1.000000	307.165345	0.018215	0.000000
RS	49	2.028679	1.000000	286.574975	0.016994	0.000000
RS	50	2.165763	1.000000	265.106522	0.015721	0.000000
RS	51	2.311675	1.000000	243.042216	0.014412	0.000000
RS	52	2.466983	1.000000	220.683573	0.013086	0.000000
RS	53	2.632293	1.000000	198.343017	0.011762	0.000000
RS	54	2.808249	1.000000	176.334319	0.010457	0.000000
RS	55	2.995536	1.000000	154.962233	0.009189	0.000000
RS	56	3.194884	1.000000	134.511846	0.007976	0.000000
RS	57	3.407070	1.000000	115.238247	0.006834	0.000000
RS	58	3.632920	1.000000	97.357165	0.005773	0.000000
RS	59	3.873315	1.000000	81.037228	0.004805	0.000000
RS	60	4.129191	1.000000	66.394461	0.003937	0.000000
RS	61	4.401545	1.000000	53.489478	0.003172	0.000000
RS	62	4.691438	1.000000	42.327679	0.002510	0.000000
RS	63	5.000000	1.000000	118.152355	0.007006	0.000000
PA	4+25*2+4+6 0.080320499 0.016064100 5.000000000 1.000000000 1.000000000 1.000000000 1.000000000 1.000000000 1.000000000 1.000000000 1.000000000 1.000000000 1.000000000 1.000000000 1.000000000 1.000000000 1.000000000 1.000000000 1.000000000 1.000000000 1.000000000 1.000000000 1.000000000 1.000000000 1.000000000 1.000000000 1.000000000 1.000000000 1.000000000 1.000000000 1.000000000
//
IT	4645
RD	1
LK	-242922.852184
QD	-2865.810488 -> -1334.001040
RI	0.0644901611
TR	0.059784	0.012084
MT	7.735295
MM	C_pi: 1.241550, n_recomb: 15757.992874
RS	0	0.000000	0.466404	238.536971	0.015138	0.000469
RS	1	0.007168	0.466404	251.609272	0.015967	0.003476
RS	2	0.014849	0.466404	265.096212	0.016823	0.007879
RS	3	0.023082	0.466404	278.965782	0.017703	0.012709
RS	4	0.031904	0.405014	337.099990	0.021392	0.017161
RS	5	0.041358	0.405014	352.653968	0.022379	0.020257
RS	6	0.051491	0.437054	341.624011	0.021679	0.021926
RS	7	0.062349	0.437054	356.834784	0.022645	0.022872
RS	8	0.073986	0.487999	333.692954	0.021176	0.023534
RS	9	0.086457	0.487999	348.297773	0.022103	0.023917
RS	10	0.099822	0.554264	320.032384	0.020309	0.023932
RS	11	0.114145	0.554264	333.944310	0.021192	0.023603
RS	12	0.129495	0.634533	304.366893	0.019315	0.023066
RS	13	0.145944	0.634533	317.574794	0.020153	0.022479
RS	14	0.163573	0.723281	290.669381	0.018446	0.021923
RS	15	0.182466	0.723281	303.225860	0.019243	0.021393
RS	16	0.202712	0.817579	279.782033	0.017755	0.020860
RS	17	0.224410	0.817579	291.746792	0.018514	0.020318
RS	18	0.247663	0.914738	271.815234	0.017249	0.019795
RS	19	0.272583	0.914738	283.238590	0.017974	0.019324
RS	20	0.299289	1.011801	266.690834	0.016924	0.018921
RS	21	0.327909	1.011801	277.605000	0.017617	0.018580
RS	22	0.358581	1.107714	263.763923	0.016738	0.018282
RS	23	0.391451	1.107714	274.171389	0.017399	0.018009
RS	24	0.426678	1.202476	262.306929	0.016646	0.017745
RS	25	0.464429	1.202476	272.179815	0.017272	0.017478
RS	26	0.504886	1.295730	261.830271	0.016616	0.017205
RS	27	0.548243	1.295730	271.113825	0.017205	0.016928
RS	28	0.594708	1.386093	262.105508	0.016633	0.016657
RS	29	0.644504	1.386093	270.718264	0.017180	0.016402
RS	30	0.697868	1.471710	262.965285	0.016688	0.016174
RS	31	0.755058	1.471710	270.794774	0.017185	0.015978
RS	32	0.816347	1.551313	264.093198	0.016759	0.015814
RS	33	0.882029	1.551313	270.992346	0.017197	0.015677
RS	34	0.952419	1.624447	265.015101	0.016818	0.015562
RS	35	1.027854	1.624447	270.803370	0.017185	0.015463
RS	36	1.108697	1.690945	265.205862	0.016830	0.015375
RS	37	1.195334	1.690945	269.674101	0.017113	0.015293
RS	38	1.288181	1.750551	264.147424	0.016763	0.015216
RS	39	1.387683	1.750551	267.065155	0.016948	0.015141
RS	40	1.494318	1.803047	261.307353	0.016583	0.015068
RS	41	1.608595	1.803047	262.435127	0.016654	0.014993
RS	42	1.731064	1.848606	256.105919	0.016252	0.014913
RS	43	1.862312	1.848606	255.217772	0.016196	0.014821
RS	44	2.002966	1.887998	247.940382	0.015734	0.014710
RS	45	2.153703	1.887998	244.859135	0.015539	0.014573
RS	46	2.315244	1.922507	236.280293	0.014994	0.014400
RS	47	2.488364	1.922507	230.923051	0.014654	0.014183
RS	48	2.673894	1.953725	220.798764	0.014012	0.013915
RS	49	2.872721	1.953725	213.224902	0.013531	0.013592
RS	50	3.085800	1.983384	201.496693	0.012787	0.013209
RS	51	3.314153	1.983384	191.947335	0.012181	0.012766
RS	52	3.558873	2.013348	178.787759	0.011346	0.012265
RS	53	3.821134	2.013348	167.704294	0.010642	0.011710
RS	54	4.102193	2.064175	152.250388	0.009662	0.011109
RS	55	4.403399	2.064175	140.550496	0.008919	0.010470
RS	56	4.726194	2.064175	128.370423	0.008146	0.009803
RS	57	5.072127	2.064175	115.910796	0.007356	0.009116
RS	58	5.442855	2.323309	92.814313	0.005890	0.008419
RS	59	5.840156	2.323309	83.535266	0.005301	0.007721
RS	60	6.265936	2.323309	74.249578	0.004712	0.007032
RS	61	6.722234	2.323309	65.117624	0.004132	0.006361
RS	62	7.211239	2.323309	56.294627	0.003572	0.005717
RS	63	7.735295	2.323309	225.820219	0.014331	0.026343
PA	4+25*2+4+6 0.059783529 0.012084153 7.735295296 0.466404438 0.405014038 0.437053680 0.487998962 0.554263711 0.634533405 0.723280907 0.817579269 0.914738178 1.011800766 1.107713699 1.202476382 1.295729637 1.386092663 1.471710205 1.551313400 1.624446869 1.690944552 1.750551224 1.803047180 1.848606110 1.887997627 1.922507286 1.953724861 1.983384132 2.013347626 2.064174652 2.323309004
//
IT	4492
RD	2
LK	-240504.919316
QD	-1421.129055 -> -900.671478
RI	0.0619327800
TR	0.051383	0.011265
MT	9.383570
MM	C_pi: 1.509395, n_recomb: 17840.924142
RS	0	0.000000	0.585244	225.058751	0.012615	0.000296
RS	1	0.007493	0.585244	238.741072	0.013382	0.002260
RS	2	0.015548	0.585244	253.004133	0.014181	0.005374
RS	3	0.024206	0.585244	267.833599	0.015012	0.009085
RS	4	0.033513	0.385271	428.307444	0.024007	0.015003
RS	5	0.043517	0.385271	448.191612	0.025122	0.019245
RS	6	0.054271	0.392049	460.081951	0.025788	0.021059
RS	7	0.065830	0.392049	479.692019	0.026887	0.023629
RS	8	0.078256	0.430592	455.019933	0.025504	0.023213
RS	9	0.091613	0.430592	473.664749	0.026549	0.025200
RS	10	0.105971	0.490630	432.639458	0.024250	0.023865
RS	11	0.121404	0.490630	450.168706	0.025232	0.025384
RS	12	0.137994	0.572758	401.304515	0.022493	0.023333
RS	13	0.155827	0.572758	417.709086	0.023413	0.024363
RS	14	0.174996	0.671987	370.667466	0.020776	0.022225
RS	15	0.195602	0.671987	386.014623	0.021636	0.023063
RS	16	0.217752	0.784950	344.200705	0.019293	0.021133
RS	17	0.241561	0.784950	358.581970	0.020099	0.021840
RS	18	0.267155	0.908920	322.622815	0.018083	0.020126
RS	19	0.294666	0.908920	336.132193	0.018841	0.020721
RS	20	0.324239	1.040139	305.981867	0.017151	0.019281
RS	21	0.356027	1.040139	318.705243	0.017864	0.019849
RS	22	0.390198	1.177191	293.217427	0.016435	0.018664
RS	23	0.426928	1.177191	305.216047	0.017108	0.019198
RS	24	0.466412	1.320978	282.994165	0.015862	0.018161
RS	25	0.508853	1.320978	294.301206	0.016496	0.018601
RS	26	0.554475	1.472141	274.472908	0.015384	0.017622
RS	27	0.603515	1.472141	285.100342	0.015980	0.017927
RS	28	0.656230	1.628433	267.521052	0.014995	0.016996
RS	29	0.712895	1.628433	277.463980	0.015552	0.017202
RS	30	0.773806	1.784715	262.332720	0.014704	0.016381
RS	31	0.839281	1.784715	271.564108	0.015221	0.016561
RS	32	0.909662	1.936002	258.847613	0.014509	0.015889
RS	33	0.985317	1.936002	267.308439	0.014983	0.016073
RS	34	1.066641	2.079348	256.641167	0.014385	0.015525
RS	35	1.154058	2.079348	264.234784	0.014811	0.015695
RS	36	1.248026	2.212658	255.208364	0.014305	0.015230
RS	37	1.349034	2.212658	261.798439	0.014674	0.015369
RS	38	1.457612	2.333393	254.115892	0.014243	0.014966
RS	39	1.574325	2.333393	259.523155	0.014547	0.015075
RS	40	1.699783	2.439142	252.897429	0.014175	0.014730
RS	41	1.834643	2.439142	256.897831	0.014399	0.014812
RS	42	1.979607	2.529221	250.885474	0.014062	0.014511
RS	43	2.135433	2.529221	253.219752	0.014193	0.014554
RS	44	2.302936	2.605396	247.189402	0.013855	0.014263
RS	45	2.482990	2.605396	247.591832	0.013878	0.014239
RS	46	2.676536	2.671180	240.844651	0.013500	0.013913
RS	47	2.884584	2.671180	239.089649	0.013401	0.013791
RS	48	3.108221	2.730710	231.016644	0.012949	0.013392
RS	49	3.348616	2.730710	226.975366	0.012722	0.013153
RS	50	3.607023	2.788113	217.170974	0.012173	0.012660
RS	51	3.884793	2.788113	210.868082	0.011819	0.012303
RS	52	4.183377	2.847491	199.191385	0.011165	0.011713
RS	53	4.504334	2.847491	190.850909	0.010697	0.011255
RS	54	4.849340	2.952206	175.256250	0.009823	0.010496
RS	55	5.220198	2.952206	165.733732	0.009290	0.009984
RS	56	5.618845	2.952206	155.231641	0.008701	0.009430
RS	57	6.047363	2.952206	143.902860	0.008066	0.008839
RS	58	6.507989	3.585094	110.219280	0.006178	0.007376
RS	59	7.003131	3.585094	102.960422	0.005771	0.006944
RS	60	7.535375	3.585094	95.173298	0.005335	0.006479
RS	61	8.107499	3.585094	86.986087	0.004876	0.005987
RS	62	8.722494	3.585094	78.542828	0.004402	0.005476
RS	63	9.383570	3.585094	396.042649	0.022199	0.029015
PA	4+25*2+4+6 0.051382664 0.011264838 9.383570200 0.585244216 0.385271180 0.392049375 0.430591919 0.490630154 0.572758325 0.671986521 0.784950202 0.908919522 1.040139266 1.177190890 1.320978234 1.472141222 1.628433102 1.784714733 1.936001622 2.079348104 2.212658282 2.333393282 2.439142257 2.529221126 2.605396430 2.671180220 2.730709733 2.788112525 2.847490917 2.952206416 3.585093830
//
IT	4687
RD	3
LK	-239614.833588
QD	-1009.074414 -> -743.226525
RI	0.0459695817
TR	0.046518	0.011263
MT	10.395938
MM	C_pi: 1.767235, n_recomb: 20855.713496
RS	0	0.000000	0.885411	178.030454	0.008536	0.000192
RS	1	0.007666	0.885411	189.971842	0.009109	0.001473
RS	2	0.015920	0.885411	202.575242	0.009713	0.003536
RS	3	0.024807	0.885411	215.855377	0.010350	0.006022
RS	4	0.034375	0.437441	462.424092	0.022173	0.013191
RS	5	0.044677	0.437441	485.879285	0.023297	0.017112
RS	6	0.055768	0.413558	538.574642	0.025824	0.020181
RS	7	0.067710	0.413558	562.778180	0.026984	0.022942
RS	8	0.080567	0.438826	553.469168	0.026538	0.023105
RS	9	0.094409	0.438826	576.748142	0.027654	0.025273
RS	10	0.109313	0.490253	537.640737	0.025779	0.024115
RS	11	0.125360	0.490253	559.571803	0.026831	0.026021
RS	12	0.142637	0.568314	502.398492	0.024089	0.023850
RS	13	0.161238	0.568314	522.900134	0.025072	0.025329
RS	14	0.181265	0.668147	463.022876	0.022201	0.022818
RS	15	0.202828	0.668147	482.155297	0.023119	0.024059
RS	16	0.226043	0.785663	427.074865	0.020478	0.021685
RS	17	0.251039	0.785663	444.942161	0.021334	0.022794
RS	18	0.277950	0.918041	396.762600	0.019024	0.020653
RS	19	0.306925	0.918041	413.479854	0.019826	0.021636
RS	20	0.338121	1.061403	372.685075	0.017870	0.019790
RS	21	0.371709	1.061403	388.364786	0.018622	0.020709
RS	22	0.407871	1.214688	353.562154	0.016953	0.019141
RS	23	0.446806	1.214688	368.292463	0.017659	0.020004
RS	24	0.488726	1.380614	337.424224	0.016179	0.018598
RS	25	0.533859	1.380614	351.262376	0.016843	0.019350
RS	26	0.582452	1.562345	323.007765	0.015488	0.018000
RS	27	0.634771	1.562345	335.990826	0.016110	0.018585
RS	28	0.691101	1.758757	310.314048	0.014879	0.017280
RS	29	0.751748	1.758757	322.468915	0.015462	0.017718
RS	30	0.817046	1.962867	300.058841	0.014387	0.016543
RS	31	0.887349	1.962867	311.398260	0.014931	0.016913
RS	32	0.963042	2.166400	292.546995	0.014027	0.015932
RS	33	1.044538	2.166400	303.055046	0.014531	0.016276
RS	34	1.132281	2.363916	287.379360	0.013779	0.015469
RS	35	1.226751	2.363916	297.000278	0.014241	0.015774
RS	36	1.328464	2.551233	283.994857	0.013617	0.015092
RS	37	1.437974	2.551233	292.627290	0.014031	0.015342
RS	38	1.555879	2.722844	282.007074	0.013522	0.014766
RS	39	1.682824	2.722844	289.495184	0.013881	0.014966
RS	40	1.819500	2.873113	281.005376	0.013474	0.014492
RS	41	1.966654	2.873113	287.127682	0.013767	0.014650
RS	42	2.125090	2.999871	280.210097	0.013436	0.014261
RS	43	2.295671	2.999871	284.680861	0.013650	0.014368
RS	44	2.479330	3.105914	278.417988	0.013350	0.014019
RS	45	2.677069	3.105914	280.914195	0.013469	0.014047
RS	46	2.889966	3.197256	274.253790	0.013150	0.013680
RS	47	3.119186	3.197256	274.466640	0.013160	0.013604
RS	48	3.365977	3.280597	266.483404	0.012777	0.013175
RS	49	3.631689	3.280597	264.183316	0.012667	0.012982
RS	50	3.917770	3.362148	254.223759	0.012190	0.012465
RS	51	4.225784	3.362148	249.328215	0.011955	0.012157
RS	52	4.557411	3.447767	237.062152	0.011367	0.011548
RS	53	4.914461	3.447767	229.696582	0.011014	0.011143
RS	54	5.298883	3.601881	211.855418	0.010158	0.010326
RS	55	5.712777	3.601881	202.934683	0.009730	0.009876
RS	56	6.158400	3.601881	192.655631	0.009238	0.009379
RS	57	6.638187	3.601881	181.141358	0.008685	0.008838
RS	58	7.154755	4.641476	133.032698	0.006379	0.006897
RS	59	7.710925	4.641476	126.880955	0.006084	0.006578
RS	60	8.309732	4.641476	119.893979	0.005749	0.006219
RS	61	8.954445	4.641476	112.163492	0.005378	0.005823
RS	62	9.648584	4.641476	103.806710	0.004977	0.005396
RS	63	10.395938	4.641476	610.103458	0.029254	0.031841
PA	4+25*2+4+6 0.046518457 0.011263297 10.395937953 0.885411157 0.437440502 0.413558371 0.438826367 0.490253025 0.568314239 0.668146511 0.785662856 0.918041430 1.061402794 1.214687624 1.380613842 1.562344753 1.758757321 1.962866905 2.166399582 2.363915567 2.551232711 2.722843665 2.873112954 2.999870601 3.105914329 3.197256317 3.280597311 3.362148204 3.447766929 3.601881251 4.641475983
//
IT	4889
RD	4
LK	-239129.744296
QD	-834.054703 -> -653.387135
RI	0.0318910018
TR	0.043129	0.011544
MT	11.062221
MM	C_pi: 1.981706, n_recomb: 23933.432783
RS	0	0.000000	1.360252	134.809888	0.005633	0.000130
RS	1	0.007772	1.360252	144.433651	0.006035	0.000994
RS	2	0.016147	1.360252	154.673636	0.006463	0.002386
RS	3	0.025173	1.360252	165.557943	0.006917	0.004054
RS	4	0.034901	0.508617	470.636595	0.019664	0.011786
RS	5	0.045385	0.508617	496.499087	0.020745	0.015262
RS	6	0.056684	0.449029	591.371061	0.024709	0.019392
RS	7	0.068860	0.449029	619.673788	0.025892	0.022044
RS	8	0.081983	0.461593	630.549242	0.026346	0.022912
RS	9	0.096126	0.461593	658.322952	0.027506	0.024956
RS	10	0.111368	0.505087	627.541380	0.026220	0.024220
RS	11	0.127795	0.505087	653.911753	0.027322	0.026130
RS	12	0.145498	0.578641	594.638057	0.024845	0.024170
RS	13	0.164577	0.578641	619.346284	0.025878	0.025749
RS	14	0.185138	0.677223	551.244040	0.023032	0.023227
RS	15	0.207298	0.677223	574.309208	0.023996	0.024572
RS	16	0.231180	0.795637	509.380927	0.021283	0.022081
RS	17	0.256917	0.795637	530.911264	0.022183	0.023311
RS	18	0.284655	0.930461	473.222348	0.019772	0.021037
RS	19	0.314549	0.930461	493.349699	0.020613	0.022159
RS	20	0.346765	1.077530	444.112316	0.018556	0.020175
RS	21	0.381486	1.077530	462.969403	0.019344	0.021231
RS	22	0.418905	1.236157	420.612335	0.017574	0.019517
RS	23	0.459231	1.236157	438.303972	0.018313	0.020516
RS	24	0.502692	1.410844	400.074368	0.016716	0.018944
RS	25	0.549530	1.410844	416.668977	0.017409	0.019834
RS	26	0.600009	1.607482	380.748856	0.015909	0.018291
RS	27	0.654410	1.607482	396.294695	0.016558	0.019017
RS	28	0.713039	1.826928	362.799277	0.015159	0.017495
RS	29	0.776224	1.826928	377.340672	0.015766	0.018061
RS	30	0.844320	2.061652	347.611704	0.014524	0.016666
RS	31	0.917708	2.061652	361.186841	0.015091	0.017140
RS	32	0.996800	2.301048	336.011643	0.014039	0.015959
RS	33	1.082038	2.301048	348.634254	0.014567	0.016389
RS	34	1.173900	2.537703	327.683629	0.013691	0.015411
RS	35	1.272901	2.537703	339.326550	0.014178	0.015793
RS	36	1.379596	2.765703	322.013572	0.013455	0.014971
RS	37	1.494583	2.765703	332.599843	0.013897	0.015289
RS	38	1.618506	2.976666	318.675410	0.013315	0.014605
RS	39	1.752060	2.976666	328.064986	0.013707	0.014866
RS	40	1.895994	3.161584	317.327158	0.013259	0.014319
RS	41	2.051112	3.161584	325.297817	0.013592	0.014532
RS	42	2.218286	3.316571	317.069832	0.013248	0.014101
RS	43	2.398452	3.316571	323.311425	0.013509	0.014257
RS	44	2.592620	3.445396	316.356297	0.013218	0.013886
RS	45	2.801877	3.445396	320.497821	0.013391	0.013959
RS	46	3.027397	3.556494	313.384018	0.013094	0.013582
RS	47	3.270443	3.556494	315.052350	0.013164	0.013548
RS	48	3.532377	3.658859	306.545081	0.012808	0.013113
RS	49	3.814668	3.658859	305.439555	0.012762	0.012961
RS	50	4.118897	3.760351	294.674886	0.012312	0.012439
RS	51	4.446769	3.760351	290.644704	0.012144	0.012173
RS	52	4.800122	3.868135	277.153558	0.011580	0.011558
RS	53	5.180935	3.868135	270.269582	0.011293	0.011195
RS	54	5.591344	4.065124	249.521483	0.010426	0.010336
RS	55	6.033647	4.065124	240.806732	0.010062	0.009928
RS	56	6.510324	4.065124	230.410875	0.009627	0.009468
RS	57	7.024047	4.065124	218.434561	0.009127	0.008958
RS	58	7.577693	5.507064	154.218988	0.006444	0.006631
RS	59	8.174366	5.507064	149.030413	0.006227	0.006382
RS	60	8.817409	5.507064	142.799897	0.005967	0.006092
RS	61	9.510427	5.507064	135.584513	0.005665	0.005761
RS	62	10.257302	5.507064	127.471295	0.005326	0.005396
RS	63	11.062221	5.507064	836.013833	0.034931	0.034681
PA	4+25*2+4+6 0.043128945 0.011543538 11.062221193 1.360251622 0.508616842 0.449029129 0.461592627 0.505086955 0.578641253 0.677222704 0.795637467 0.930460576 1.077529684 1.236156555 1.410844263 1.607481846 1.826927919 2.061651762 2.301047517 2.537703182 2.765702597 2.976666490 3.161584029 3.316570750 3.445395632 3.556493940 3.658858588 3.760351125 3.868134666 4.065123976 5.507063729
//
IT	4819
RD	5
LK	-238787.584138
QD	-726.287619 -> -583.932551
RI	0.0221159346
TR	0.040485	0.011924
MT	11.542404
MM	C_pi: 2.158563, n_recomb: 26891.572114
RS	0	0.000000	2.048597	101.461165	0.003773	0.000091
RS	1	0.007844	2.048597	108.990162	0.004053	0.000692
RS	2	0.016302	2.048597	117.041768	0.004352	0.001654
RS	3	0.025425	2.048597	125.646406	0.004672	0.002798
RS	4	0.035262	0.585417	468.801908	0.017433	0.010690
RS	5	0.045872	0.585417	496.173852	0.018451	0.013787
RS	6	0.057313	0.486180	630.052948	0.023429	0.018714
RS	7	0.069653	0.486180	661.838444	0.024611	0.021221
RS	8	0.082959	0.487052	692.570989	0.025754	0.022667
RS	9	0.097310	0.487052	724.438974	0.026939	0.024547
RS	10	0.112786	0.523812	703.751515	0.026170	0.024199
RS	11	0.129476	0.523812	734.312681	0.027306	0.026018
RS	12	0.147475	0.593488	675.960505	0.025137	0.024312
RS	13	0.166886	0.593488	704.708683	0.026206	0.025885
RS	14	0.187820	0.690893	631.107822	0.023469	0.023452
RS	15	0.210395	0.690893	657.982404	0.024468	0.024807
RS	16	0.234741	0.809616	585.474913	0.021772	0.022312
RS	17	0.260997	0.809616	610.576062	0.022705	0.023564
RS	18	0.289312	0.945262	545.411865	0.020282	0.021267
RS	19	0.319848	0.945262	568.884586	0.021155	0.022432
RS	20	0.352779	1.093165	513.039380	0.019078	0.020424
RS	21	0.388293	1.093165	535.033532	0.019896	0.021531
RS	22	0.426593	1.252892	486.722281	0.018099	0.019780
RS	23	0.467897	1.252892	507.353629	0.018867	0.020831
RS	24	0.512440	1.430500	463.058413	0.017219	0.019197
RS	25	0.560478	1.430500	482.398903	0.017939	0.020148
RS	26	0.612283	1.634343	439.738657	0.016352	0.018507
RS	27	0.668151	1.634343	457.840181	0.017025	0.019305
RS	28	0.728402	1.867421	417.068437	0.015509	0.017656
RS	29	0.793379	1.867421	433.985647	0.016138	0.018295
RS	30	0.863451	2.122386	397.184787	0.014770	0.016758
RS	31	0.939021	2.122386	412.974247	0.015357	0.017295
RS	32	1.020517	2.387088	381.553966	0.014189	0.015975
RS	33	1.108406	2.387088	396.252494	0.014735	0.016458
RS	34	1.203188	2.652582	370.021943	0.013760	0.015359
RS	35	1.305405	2.652582	383.625266	0.014266	0.015788
RS	36	1.415639	2.911513	361.954710	0.013460	0.014867
RS	37	1.534520	2.911513	374.405405	0.013923	0.015232
RS	38	1.662725	3.152926	357.107208	0.013280	0.014475
RS	39	1.800985	3.152926	368.277427	0.013695	0.014781
RS	40	1.950091	3.364586	355.223586	0.013209	0.014189
RS	41	2.110892	3.364586	364.888399	0.013569	0.014445
RS	42	2.284305	3.540892	355.283630	0.013212	0.013993
RS	43	2.471320	3.540892	363.108288	0.013503	0.014190
RS	44	2.673004	3.686493	355.375792	0.013215	0.013815
RS	45	2.890507	3.686493	360.943393	0.013422	0.013929
RS	46	3.125070	3.812129	353.247536	0.013136	0.013555
RS	47	3.378031	3.812129	356.126652	0.013243	0.013561
RS	48	3.650833	3.928872	346.916913	0.012901	0.013130
RS	49	3.945033	3.928872	346.747247	0.012894	0.013018
RS	50	4.262309	4.045981	334.961782	0.012456	0.012498
RS	51	4.604470	4.045981	331.541497	0.012329	0.012270
RS	52	4.973470	4.171672	316.595939	0.011773	0.011652
RS	53	5.371412	4.171672	309.963148	0.011526	0.011323
RS	54	5.800567	4.404958	286.050372	0.010637	0.010429
RS	55	6.263383	4.404958	277.363120	0.010314	0.010053
RS	56	6.762500	4.404958	266.704915	0.009918	0.009620
RS	57	7.300766	4.404958	254.158736	0.009451	0.009133
RS	58	7.881252	6.234037	172.986930	0.006433	0.006465
RS	59	8.507268	6.234037	168.700596	0.006273	0.006268
RS	60	9.182387	6.234037	163.225777	0.006070	0.006029
RS	61	9.910459	6.234037	156.588521	0.005823	0.005749
RS	62	10.695639	6.234037	148.846677	0.005535	0.005431
RS	63	11.542404	6.234037	1061.238504	0.039464	0.037488
PA	4+25*2+4+6 0.040484583 0.011924469 11.542403898 2.048596727 0.585417026 0.486179796 0.487052117 0.523811630 0.593487830 0.690892763 0.809615694 0.945261680 1.093165320 1.252892088 1.430500131 1.634343320 1.867420580 2.122385961 2.387087510 2.652582499 2.911513268 3.152925743 3.364586128 3.540891954 3.686493416 3.812129153 3.928872202 4.045980824 4.171671773 4.404957859 6.234037004
//
IT	4422
RD	6
LK	-238513.496435
QD	-643.978400 -> -524.462738
RI	0.0156057651
TR	0.038271	0.012331
MT	11.922698
MM	C_pi: 2.310635, n_recomb: 29727.442715
RS	0	0.000000	3.014109	76.709318	0.002580	0.000065
RS	1	0.007899	3.014109	82.547322	0.002777	0.000492
RS	2	0.016421	3.014109	88.810876	0.002988	0.001170
RS	3	0.025617	3.014109	95.527931	0.003213	0.001971
RS	4	0.035539	0.663601	463.673320	0.015597	0.009808
RS	5	0.046244	0.663601	492.011791	0.016551	0.012600
RS	6	0.057796	0.521598	661.654382	0.022257	0.018135
RS	7	0.070259	0.521598	696.459802	0.023428	0.020516
RS	8	0.083708	0.511893	745.340134	0.025072	0.022406
RS	9	0.098218	0.511893	780.937413	0.026270	0.024146
RS	10	0.113875	0.543132	770.113025	0.025906	0.024102
RS	11	0.130768	0.543132	804.597713	0.027066	0.025818
RS	12	0.148995	0.609722	748.385717	0.025175	0.024336
RS	13	0.168662	0.609722	780.975322	0.026271	0.025876
RS	14	0.189883	0.706473	703.316192	0.023659	0.023548
RS	15	0.212780	0.706473	733.840889	0.024686	0.024887
RS	16	0.237485	0.825807	655.084223	0.022036	0.022423
RS	17	0.264142	0.825807	683.624643	0.022996	0.023664
RS	18	0.292904	0.962168	612.309556	0.020597	0.021385
RS	19	0.323938	0.962168	639.021032	0.021496	0.022556
RS	20	0.357423	1.110217	577.883805	0.019439	0.020569
RS	21	0.393553	1.110217	602.931958	0.020282	0.021690
RS	22	0.432537	1.269662	549.908847	0.018498	0.019952
RS	23	0.474600	1.269662	573.416833	0.019289	0.021021
RS	24	0.519986	1.447921	524.139374	0.017631	0.019375
RS	25	0.568956	1.447921	546.177038	0.018373	0.020351
RS	26	0.621794	1.655517	497.625239	0.016740	0.018665
RS	27	0.678806	1.655517	518.242604	0.017433	0.019501
RS	28	0.740321	1.897477	470.770327	0.015836	0.017775
RS	29	0.806695	1.897477	490.027857	0.016484	0.018458
RS	30	0.878311	2.166996	446.489753	0.015019	0.016825
RS	31	0.955585	2.166996	464.458312	0.015624	0.017402
RS	32	1.038961	2.450921	426.967038	0.014363	0.015985
RS	33	1.128923	2.450921	443.702885	0.014926	0.016500
RS	34	1.225991	2.739062	412.285892	0.013869	0.015312
RS	35	1.330727	2.739062	427.804671	0.014391	0.015771
RS	36	1.443734	3.022784	401.835390	0.013517	0.014778
RS	37	1.565668	3.022784	416.096776	0.013997	0.015176
RS	38	1.697233	3.288794	395.474416	0.013303	0.014367
RS	39	1.839189	3.288794	408.360942	0.013737	0.014707
RS	40	1.992359	3.521807	393.051595	0.013222	0.014086
RS	41	2.157626	3.521807	404.334426	0.013601	0.014376
RS	42	2.335948	3.714549	393.427354	0.013234	0.013916
RS	43	2.528354	3.714549	402.746123	0.013548	0.014148
RS	44	2.735958	3.872457	394.313556	0.013264	0.013779
RS	45	2.959959	3.872457	401.204290	0.013496	0.013928
RS	46	3.201654	4.008467	392.984039	0.013220	0.013566
RS	47	3.462439	4.008467	396.956594	0.013353	0.013609
RS	48	3.743823	4.135643	387.064168	0.013020	0.013189
RS	49	4.047432	4.135643	387.700755	0.013042	0.013113
RS	50	4.375022	4.264541	374.871578	0.012610	0.012599
RS	51	4.728487	4.264541	371.925334	0.012511	0.012406
RS	52	5.109871	4.404367	355.462282	0.011957	0.011787
RS	53	5.521379	4.404367	348.949216	0.011738	0.011489
RS	54	5.965391	4.668322	321.753309	0.010823	0.010562
RS	55	6.444473	4.668322	312.983703	0.010528	0.010212
RS	56	6.961397	4.668322	301.969432	0.010158	0.009802
RS	57	7.519150	4.668322	288.778969	0.009714	0.009332
RS	58	8.120958	6.869880	189.991775	0.006391	0.006350
RS	59	8.770300	6.869880	186.560174	0.006276	0.006195
RS	60	9.470932	6.869880	181.829595	0.006117	0.005998
RS	61	10.226904	6.869880	175.798465	0.005914	0.005759
RS	62	11.042587	6.869880	168.497499	0.005668	0.005481
RS	63	11.922698	6.869880	1284.747924	0.043218	0.040237
PA	4+25*2+4+6 0.038271297 0.012331148 11.922697715 3.014109412 0.663601382 0.521597873 0.511892994 0.543132060 0.609722239 0.706472798 0.825806834 0.962167882 1.110216837 1.269662420 1.447921364 1.655516546 1.897477238 2.166996353 2.450920683 2.739062184 3.022784157 3.288793913 3.521806960 3.714549394 3.872457113 4.008466841 4.135642920 4.264540558 4.404367349 4.668322479 6.869880155
//
IT	4595
RD	7
LK	-238281.851888
QD	-575.430084 -> -472.408104
RI	0.0112435146
TR	0.036338	0.012730
MT	12.249403
MM	C_pi: 2.447894, n_recomb: 32468.023000
RS	0	0.000000	4.349689	58.340117	0.001797	0.000047
RS	1	0.007945	4.349689	62.858807	0.001936	0.000355
RS	2	0.016520	4.349689	67.717555	0.002086	0.000840
RS	3	0.025777	4.349689	72.940314	0.002247	0.001410
RS	4	0.035770	0.742224	457.582468	0.014093	0.009072
RS	5	0.046556	0.742224	486.563668	0.014986	0.011618
RS	6	0.058199	0.554602	689.612373	0.021240	0.017630
RS	7	0.070767	0.554602	727.127562	0.022395	0.019911
RS	8	0.084334	0.535275	792.509319	0.024409	0.022142
RS	9	0.098979	0.535275	831.563865	0.025612	0.023777
RS	10	0.114787	0.562030	829.763746	0.025556	0.023963
RS	11	0.131850	0.562030	867.955594	0.026733	0.025587
RS	12	0.150270	0.626223	814.272600	0.025079	0.024290
RS	13	0.170153	0.626223	850.538250	0.026196	0.025793
RS	14	0.191615	0.722830	769.562615	0.023702	0.023562
RS	15	0.214783	0.722830	803.603216	0.024751	0.024881
RS	16	0.239791	0.843237	719.338382	0.022155	0.022454
RS	17	0.266786	0.843237	751.205808	0.023137	0.023679
RS	18	0.295925	0.980648	674.540273	0.020776	0.021428
RS	19	0.327380	0.980648	704.398518	0.021695	0.022592
RS	20	0.361333	1.128928	638.840898	0.019676	0.020642
RS	21	0.397984	1.128928	666.871402	0.020539	0.021763
RS	22	0.437547	1.287851	610.019696	0.018788	0.020059
RS	23	0.480252	1.287851	636.351010	0.019599	0.021132
RS	24	0.526351	1.466052	582.908477	0.017953	0.019500
RS	25	0.576111	1.466052	607.603954	0.018714	0.020485
RS	26	0.629825	1.675969	553.843933	0.017058	0.018782
RS	27	0.687807	1.675969	576.947092	0.017770	0.019637
RS	28	0.750394	1.924514	523.269768	0.016116	0.017863
RS	29	0.817954	1.924514	544.843299	0.016781	0.018575
RS	30	0.890882	2.205596	494.873121	0.015242	0.016875
RS	31	0.969603	2.205596	514.999473	0.015862	0.017479
RS	32	1.054578	2.505403	471.606635	0.014525	0.015988
RS	33	1.146304	2.505403	490.359438	0.015103	0.016525
RS	34	1.245318	2.812702	453.854093	0.013978	0.015268
RS	35	1.352197	2.812702	471.267476	0.014515	0.015749
RS	36	1.467568	3.117647	441.073448	0.013585	0.014700
RS	37	1.592104	3.117647	457.123221	0.014079	0.015121
RS	38	1.726534	3.404723	433.253812	0.013344	0.014274
RS	39	1.871644	3.404723	447.832365	0.013793	0.014640
RS	40	2.028282	3.655733	430.362784	0.013255	0.014000
RS	41	2.197364	3.655733	443.237175	0.013651	0.014317
RS	42	2.379880	3.861728	431.150262	0.013279	0.013857
RS	43	2.576895	3.861728	441.933743	0.013611	0.014118
RS	44	2.789562	4.028849	432.943579	0.013334	0.013761
RS	45	3.019125	4.028849	441.122882	0.013586	0.013942
RS	46	3.266926	4.172153	432.520195	0.013321	0.013597
RS	47	3.534413	4.172153	437.543115	0.013476	0.013672
RS	48	3.823151	4.306674	427.085117	0.013154	0.013269
RS	49	4.134828	4.306674	428.473617	0.013197	0.013225
RS	50	4.471266	4.444265	414.675895	0.012772	0.012723
RS	51	4.834432	4.444265	412.137854	0.012694	0.012559
RS	52	5.226451	4.595167	394.178537	0.012141	0.011943
RS	53	5.649614	4.595167	387.712043	0.011941	0.011670
RS	54	6.106395	4.885351	357.175761	0.011001	0.010716
RS	55	6.599465	4.885351	348.255099	0.010726	0.010388
RS	56	7.131707	4.885351	336.821942	0.010374	0.009995
RS	57	7.706234	4.885351	322.932126	0.009946	0.009538
RS	58	8.326404	7.448651	205.873170	0.006341	0.006265
RS	59	8.995845	7.448651	203.263736	0.006260	0.006145
RS	60	9.718469	7.448651	199.267136	0.006137	0.005983
RS	61	10.498502	7.448651	193.856797	0.005971	0.005780
RS	62	11.340506	7.448651	187.038166	0.005761	0.005536
RS	63	12.249403	7.448651	1508.724605	0.046468	0.042915
PA	4+25*2+4+6 0.036338125 0.012729503 12.249402573 4.349688526 0.742224061 0.554601905 0.535275313 0.562030235 0.626222505 0.722829978 0.843236907 0.980647782 1.128927691 1.287851119 1.466051691 1.675969022 1.924513650 2.205596471 2.505402676 2.812701961 3.117646864 3.404722945 3.655733402 3.861728410 4.028849094 4.172153154 4.306674463 4.444264595 4.595167431 4.885351464 7.448651405
//
IT	3981
RD	8
LK	-238081.632719
QD	-516.575914 -> -426.707340
RI	0.0082657343
TR	0.034607	0.013104
MT	12.547333
MM	C_pi: 2.576649, n_recomb: 35136.001214
RS	0	0.000000	6.188358	44.558901	0.001268	0.000034
RS	1	0.007985	6.188358	48.055200	0.001368	0.000258
RS	2	0.016608	6.188358	51.820505	0.001475	0.000609
RS	3	0.025920	6.188358	55.874633	0.001590	0.001019
RS	4	0.035975	0.821742	451.055638	0.012837	0.008434
RS	5	0.046834	0.821742	480.463161	0.013674	0.010777
RS	6	0.058559	0.585441	715.356939	0.020360	0.017177
RS	7	0.071220	0.585441	755.368750	0.021498	0.019380
RS	8	0.084893	0.557178	836.046754	0.023795	0.021882
RS	9	0.099657	0.557178	878.362300	0.024999	0.023439
RS	10	0.115601	0.580255	884.720289	0.025180	0.023802
RS	11	0.132818	0.580255	926.454776	0.026368	0.025349
RS	12	0.151409	0.642568	875.388448	0.024914	0.024203
RS	13	0.171485	0.642568	915.203173	0.026047	0.025673
RS	14	0.193164	0.739415	831.330686	0.023660	0.023526
RS	15	0.216575	0.739415	868.784375	0.024726	0.024828
RS	16	0.241854	0.861288	779.439515	0.022184	0.022438
RS	17	0.269153	0.861288	814.547811	0.023183	0.023646
RS	18	0.298631	1.000136	733.012710	0.020862	0.021426
RS	19	0.330463	1.000136	765.947413	0.021800	0.022579
RS	20	0.364838	1.148954	696.532075	0.019824	0.020670
RS	21	0.401957	1.148954	727.491452	0.020705	0.021785
RS	22	0.442040	1.307521	667.419287	0.018995	0.020123
RS	23	0.485324	1.307521	696.536448	0.019824	0.021193
RS	24	0.532065	1.485584	639.522544	0.018201	0.019586
RS	25	0.582538	1.485584	666.850935	0.018979	0.020574
RS	26	0.637041	1.697312	608.402635	0.017316	0.018868
RS	27	0.695897	1.697312	633.975159	0.018043	0.019735
RS	28	0.759452	1.951355	574.484678	0.016350	0.017931
RS	29	0.828083	1.951355	598.363048	0.017030	0.018662
RS	30	0.902194	2.242443	542.204149	0.015432	0.016912
RS	31	0.982223	2.242443	564.480294	0.016066	0.017535
RS	32	1.068643	2.556327	515.317009	0.014666	0.015986
RS	33	1.161964	2.556327	536.080683	0.015257	0.016539
RS	34	1.262737	2.880890	494.556402	0.014075	0.015228
RS	35	1.371557	2.880890	513.859660	0.014625	0.015724
RS	36	1.489067	3.205076	479.497150	0.013647	0.014630
RS	37	1.615961	3.205076	497.331894	0.014154	0.015069
RS	38	1.752987	3.511220	470.280440	0.013385	0.014191
RS	39	1.900956	3.511220	486.549370	0.013848	0.014577
RS	40	2.060740	3.778262	467.010078	0.013291	0.013926
RS	41	2.233284	3.778262	481.476894	0.013703	0.014265
RS	42	2.419606	3.995531	468.337845	0.013329	0.013809
RS	43	2.620807	3.995531	480.589349	0.013678	0.014094
RS	44	2.838074	4.169806	471.201403	0.013411	0.013754
RS	45	3.072691	4.169806	480.672901	0.013680	0.013961
RS	46	3.326044	4.318190	471.863883	0.013430	0.013638
RS	47	3.599627	4.318190	477.936609	0.013602	0.013742
RS	48	3.895057	4.457720	467.076031	0.013293	0.013359
RS	49	4.214079	4.457720	469.206554	0.013354	0.013344
RS	50	4.558575	4.601589	454.566137	0.012937	0.012856
RS	51	4.930582	4.601589	452.413416	0.012876	0.012718
RS	52	5.332294	4.761164	433.026068	0.012324	0.012109
RS	53	5.766085	4.761164	426.570569	0.012141	0.011858
RS	54	6.234515	5.074163	392.670901	0.011176	0.010879
RS	55	6.740352	5.074163	383.559148	0.010916	0.010569
RS	56	7.286582	5.074163	371.667464	0.010578	0.010191
RS	57	7.876430	5.074163	357.040005	0.010162	0.009745
RS	58	8.513381	7.992463	221.034039	0.006291	0.006198
RS	59	9.201194	7.992463	219.228550	0.006239	0.006108
RS	60	9.943932	7.992463	215.962604	0.006146	0.005976
RS	61	10.745981	7.992463	211.186534	0.006011	0.005804
RS	62	11.612076	7.992463	204.881965	0.005831	0.005590
RS	63	12.547333	7.992463	1735.294977	0.049388	0.045510
PA	4+25*2+4+6 0.034606738 0.013103931 12.547332946 6.188357555 0.821742456 0.585440508 0.557178151 0.580254560 0.642568207 0.739415259 0.861287785 1.000136335 1.148953535 1.307521205 1.485584348 1.697311504 1.951354862 2.242443144 2.556326641 2.880889951 3.205075877 3.511219571 3.778262194 3.995531192 4.169806327 4.318189815 4.457719556 4.601589059 4.761164313 5.074163484 7.992463441
//
IT	4833
RD	9
LK	-237906.763651
QD	-465.448891 -> -386.560745
RI	0.0061918150
TR	0.033033	0.013448
MT	12.829817
MM	C_pi: 2.700601, n_recomb: 37745.448575
RS	0	0.000000	8.718555	34.101085	0.000903	0.000025
RS	1	0.008023	8.718555	36.803932	0.000975	0.000188
RS	2	0.016690	8.718555	39.718134	0.001052	0.000444
RS	3	0.026053	8.718555	42.859740	0.001135	0.000741
RS	4	0.036166	0.903145	444.026109	0.011764	0.007866
RS	5	0.047091	0.903145	473.691090	0.012550	0.010034
RS	6	0.058893	0.614633	739.355021	0.019588	0.016759
RS	7	0.071641	0.614633	781.701751	0.020710	0.018901
RS	8	0.085412	0.577834	876.920979	0.023232	0.021627
RS	9	0.100289	0.577834	922.349759	0.024436	0.023128
RS	10	0.116358	0.597821	936.161850	0.024802	0.023628
RS	11	0.133717	0.597821	981.311541	0.025998	0.025115
RS	12	0.152469	0.658623	932.877733	0.024715	0.024092
RS	13	0.172725	0.658623	976.143288	0.025861	0.025534
RS	14	0.194607	0.755947	889.685235	0.023571	0.023460
RS	15	0.218244	0.755947	930.473389	0.024651	0.024751
RS	16	0.243777	0.879562	836.328096	0.022157	0.022393
RS	17	0.271360	0.879562	874.611499	0.023171	0.023588
RS	18	0.301155	1.020176	788.505811	0.020890	0.021396
RS	19	0.333341	1.020176	824.463479	0.021843	0.022539
RS	20	0.368109	1.169849	751.562176	0.019911	0.020670
RS	21	0.405666	1.169849	785.410765	0.020808	0.021777
RS	22	0.446237	1.328335	722.540021	0.019142	0.020159
RS	23	0.490064	1.328335	754.417120	0.019987	0.021224
RS	24	0.537406	1.506397	694.268104	0.018393	0.019648
RS	25	0.588547	1.506397	724.214631	0.019187	0.020635
RS	26	0.643791	1.719823	661.464567	0.017524	0.018935
RS	27	0.703467	1.719823	689.499076	0.018267	0.019809
RS	28	0.767932	1.978871	624.493850	0.016545	0.017985
RS	29	0.837568	1.978871	650.674127	0.017238	0.018730
RS	30	0.912792	2.279139	588.511530	0.015592	0.016940
RS	31	0.994051	2.279139	612.937172	0.016239	0.017579
RS	32	1.081830	2.606138	558.090469	0.014786	0.015982
RS	33	1.176651	2.606138	580.866496	0.015389	0.016548
RS	34	1.279080	2.946944	534.364381	0.014157	0.015189
RS	35	1.389728	2.946944	555.560687	0.014719	0.015698
RS	36	1.509253	3.289328	517.058950	0.013699	0.014566
RS	37	1.638367	3.289328	536.684019	0.014219	0.015019
RS	38	1.777841	3.613464	506.495255	0.013419	0.014117
RS	39	1.928506	3.613464	524.463195	0.013895	0.014519
RS	40	2.091258	3.895446	502.927716	0.013324	0.013859
RS	41	2.267069	3.895446	519.000367	0.013750	0.014217
RS	42	2.456985	4.122818	504.922836	0.013377	0.013768
RS	43	2.662139	4.122818	518.661324	0.013741	0.014074
RS	44	2.883753	4.302884	509.032950	0.013486	0.013752
RS	45	3.123148	4.302884	519.819467	0.013772	0.013983
RS	46	3.381750	4.454765	510.988012	0.013538	0.013683
RS	47	3.661101	4.454765	518.132627	0.013727	0.013814
RS	48	3.962864	4.597529	507.052501	0.013433	0.013452
RS	49	4.288839	4.597529	509.940083	0.013510	0.013463
RS	50	4.640967	4.745806	494.608232	0.013104	0.012992
RS	51	5.021348	4.745806	492.843374	0.013057	0.012878
RS	52	5.432248	4.912168	472.123352	0.012508	0.012276
RS	53	5.876115	4.912168	465.666826	0.012337	0.012045
RS	54	6.355596	5.245359	428.402831	0.011350	0.011045
RS	55	6.873546	5.245359	419.079310	0.011103	0.010751
RS	56	7.433052	5.245359	406.706182	0.010775	0.010385
RS	57	8.037450	5.245359	391.316285	0.010367	0.009948
RS	58	8.690340	8.514985	235.692115	0.006244	0.006143
RS	59	9.395613	8.514985	234.682734	0.006218	0.006078
RS	60	10.157472	8.514985	232.150523	0.006150	0.005974
RS	61	10.980457	8.514985	228.024135	0.006041	0.005828
RS	62	11.869473	8.514985	222.262473	0.005888	0.005642
RS	63	12.829817	8.514985	1965.746208	0.052079	0.048015
PA	4+25*2+4+6 0.033033289 0.013447870 12.829816689 8.718554679 0.903145095 0.614633329 0.577833960 0.597820584 0.658622975 0.755947062 0.879562026 1.020175645 1.169849058 1.328335284 1.506396606 1.719822520 1.978870972 2.279138702 2.606137724 2.946943681 3.289328150 3.613464499 3.895446493 4.122818313 4.302884491 4.454764547 4.597529187 4.745806165 4.912168497 5.245358723 8.514985270
//
IT	5012
RD	10
LK	-237753.162408
QD	-420.764768 -> -351.242132
RI	0.0047217288
TR	0.031591	0.013759
MT	13.103952
MM	C_pi: 2.821821, n_recomb: 40303.711066
RS	0	0.000000	12.202959	26.103161	0.000648	0.000018
RS	1	0.008059	12.202959	28.189134	0.000699	0.000138
RS	2	0.016768	12.202959	30.440259	0.000755	0.000324
RS	3	0.026179	12.202959	32.869352	0.000816	0.000541
RS	4	0.036348	0.987564	436.304526	0.010825	0.007349
RS	5	0.047336	0.987564	466.078516	0.011564	0.009365
RS	6	0.059211	0.642707	761.673502	0.018898	0.016365
RS	7	0.072042	0.642707	806.217293	0.020004	0.018457
RS	8	0.085907	0.597513	915.579916	0.022717	0.021375
RS	9	0.100890	0.597513	964.001760	0.023918	0.022838
RS	10	0.117080	0.614822	984.749941	0.024433	0.023450
RS	11	0.134575	0.614822	1033.210194	0.025636	0.024886
RS	12	0.153480	0.674356	987.447330	0.024500	0.023969
RS	13	0.173909	0.674356	1034.083593	0.025657	0.025388
RS	14	0.195984	0.772289	945.318339	0.023455	0.023379
RS	15	0.219838	0.772289	989.377745	0.024548	0.024661
RS	16	0.245614	0.897813	890.657735	0.022099	0.022332
RS	17	0.273468	0.897813	932.063576	0.023126	0.023518
RS	18	0.303567	1.040422	841.601676	0.020881	0.021352
RS	19	0.336091	1.040422	880.539512	0.021848	0.022486
RS	20	0.371237	1.191228	804.403503	0.019959	0.020653
RS	21	0.409215	1.191228	841.109900	0.020869	0.021754
RS	22	0.450254	1.349895	775.747122	0.019248	0.020176
RS	23	0.494600	1.349895	810.364638	0.020106	0.021237
RS	24	0.542521	1.528154	747.403075	0.018544	0.019692
RS	25	0.594303	1.528154	779.958004	0.019352	0.020679
RS	26	0.650259	1.743311	713.203285	0.017696	0.018989
RS	27	0.710724	1.743311	743.696543	0.018452	0.019868
RS	28	0.776062	2.007147	673.403613	0.016708	0.018029
RS	29	0.846667	2.007147	701.886263	0.017415	0.018785
RS	30	0.922961	2.316149	633.855724	0.015727	0.016962
RS	31	1.005404	2.316149	660.433375	0.016386	0.017614
RS	32	1.094491	2.655720	599.961423	0.014886	0.015975
RS	33	1.190758	2.655720	624.753685	0.015501	0.016553
RS	34	1.294784	3.012240	573.287365	0.014224	0.015153
RS	35	1.407193	3.012240	596.382074	0.014797	0.015672
RS	36	1.528661	3.372297	553.749590	0.013739	0.014506
RS	37	1.659919	3.372297	575.172594	0.014271	0.014971
RS	38	1.801756	3.713902	541.870293	0.013445	0.014048
RS	39	1.955023	3.713902	561.548605	0.013933	0.014464
RS	40	2.120643	4.010258	538.072020	0.013350	0.013797
RS	41	2.299610	4.010258	555.767657	0.013789	0.014171
RS	42	2.493001	4.247056	540.848425	0.013419	0.013730
RS	43	2.701977	4.247056	556.098283	0.013798	0.014055
RS	44	2.927796	4.432017	546.373890	0.013556	0.013752
RS	45	3.171813	4.432017	558.506068	0.013857	0.014004
RS	46	3.435497	4.586244	549.831882	0.013642	0.013729
RS	47	3.720432	4.586244	558.080975	0.013847	0.013883
RS	48	4.028330	4.730884	546.969082	0.013571	0.013546
RS	49	4.361043	4.730884	550.641641	0.013662	0.013580
RS	50	4.720570	4.882085	534.782660	0.013269	0.013128
RS	51	5.109072	4.882085	533.422391	0.013235	0.013035
RS	52	5.528884	5.053740	511.480279	0.012691	0.012443
RS	53	5.982530	5.053740	505.024908	0.012530	0.012228
RS	54	6.472737	5.405049	464.413618	0.011523	0.011211
RS	55	7.002450	5.405049	454.869946	0.011286	0.010930
RS	56	7.574855	5.405049	442.003685	0.010967	0.010575
RS	57	8.193391	5.405049	425.836364	0.010566	0.010146
RS	58	8.861777	9.024365	249.953601	0.006202	0.006094
RS	59	9.584029	9.024365	249.738611	0.006196	0.006052
RS	60	10.364489	9.024365	247.947117	0.006152	0.005972
RS	61	11.207849	9.024365	244.487202	0.006066	0.005851
RS	62	12.119178	9.024365	239.295914	0.005937	0.005689
RS	63	13.103952	9.024365	2200.567112	0.054600	0.050427
PA	4+25*2+4+6 0.031591212 0.013759406 13.103952319 12.202959160 0.987563877 0.642706584 0.597512506 0.614822315 0.674356233 0.772289042 0.897812979 1.040422012 1.191227797 1.349894941 1.528154091 1.743311116 2.007146866 2.316148928 2.655720343 3.012239679 3.372297282 3.713901882 4.010258174 4.247056149 4.432017068 4.586243861 4.730884042 4.882084887 5.053739722 5.405049186 9.024364854
//
IT	5308
RD	11
LK	-237617.741656
QD	-381.540859 -> -320.096343
RI	0.0036630376
TR	0.030263	0.014039
MT	13.373436
MM	C_pi: 2.941418, n_recomb: 42813.806952
RS	0	0.000000	17.008892	19.957206	0.000466	0.000013
RS	1	0.008094	17.008892	21.563121	0.000504	0.000101
RS	2	0.016843	17.008892	23.297439	0.000544	0.000237
RS	3	0.026300	17.008892	25.170287	0.000588	0.000395
RS	4	0.036523	1.076116	427.740464	0.009991	0.006872
RS	5	0.047573	1.076116	457.485077	0.010685	0.008751
RS	6	0.059517	0.670094	782.257896	0.018271	0.015988
RS	7	0.072428	0.670094	828.870607	0.019360	0.018037
RS	8	0.086385	0.616453	952.213445	0.022241	0.021128
RS	9	0.101470	0.616453	1003.522304	0.023439	0.022563
RS	10	0.117777	0.631364	1030.848174	0.024077	0.023269
RS	11	0.135404	0.631364	1082.526786	0.025285	0.024665
RS	12	0.154457	0.689782	1039.515716	0.024280	0.023841
RS	13	0.175053	0.689782	1089.452445	0.025446	0.025239
RS	14	0.197315	0.788375	998.667145	0.023326	0.023290
RS	15	0.221380	0.788375	1045.943156	0.024430	0.024566
RS	16	0.247392	0.915884	942.866532	0.022022	0.022264
RS	17	0.275510	0.915884	987.349496	0.023061	0.023444
RS	18	0.305903	1.060639	892.701691	0.020851	0.021300
RS	19	0.338757	1.060639	934.582619	0.021829	0.022427
RS	20	0.374269	1.212784	855.400716	0.019980	0.020627
RS	21	0.412656	1.212784	894.937502	0.020903	0.021722
RS	22	0.454150	1.371857	827.311202	0.019323	0.020183
RS	23	0.499002	1.371857	864.652030	0.020196	0.021240
RS	24	0.547485	1.550506	799.126823	0.018665	0.019726
RS	25	0.599892	1.550506	834.281732	0.019486	0.020712
RS	26	0.656541	1.767473	763.755458	0.017839	0.019034
RS	27	0.717775	1.767473	796.704803	0.018609	0.019917
RS	28	0.783964	2.035989	721.304954	0.016847	0.018067
RS	29	0.855512	2.035989	752.090481	0.017567	0.018832
RS	30	0.932850	2.353456	678.296057	0.015843	0.016981
RS	31	1.016448	2.353456	707.027799	0.016514	0.017644
RS	32	1.106812	2.705290	640.963439	0.014971	0.015968
RS	33	1.204491	2.705290	667.774962	0.015597	0.016555
RS	34	1.310075	3.077243	611.341550	0.014279	0.015119
RS	35	1.424206	3.077243	636.338811	0.014863	0.015647
RS	36	1.547573	3.454735	589.568440	0.013771	0.014450
RS	37	1.680927	3.454735	612.795540	0.014313	0.014926
RS	38	1.825073	3.813587	576.388729	0.013463	0.013983
RS	39	1.980887	3.813587	597.787295	0.013962	0.014412
RS	40	2.149312	4.124075	572.407113	0.013370	0.013739
RS	41	2.331370	4.124075	591.741737	0.013821	0.014127
RS	42	2.528163	4.369918	576.061891	0.013455	0.013695
RS	43	2.740884	4.369918	592.847204	0.013847	0.014036
RS	44	2.970823	4.559173	583.156245	0.013621	0.013752
RS	45	3.219372	4.559173	596.665957	0.013936	0.014024
RS	46	3.488039	4.714893	588.318410	0.013741	0.013775
RS	47	3.778452	4.714893	597.707889	0.013961	0.013949
RS	48	4.092371	4.860331	586.750482	0.013705	0.013638
RS	49	4.431698	4.860331	591.241338	0.013810	0.013693
RS	50	4.798489	5.013265	575.023028	0.013431	0.013261
RS	51	5.194969	5.013265	574.091227	0.013409	0.013188
RS	52	5.623539	5.188986	551.047844	0.012871	0.012606
RS	53	6.086798	5.188986	544.603672	0.012720	0.012407
RS	54	6.587552	5.556720	500.677481	0.011694	0.011373
RS	55	7.128836	5.556720	490.912437	0.011466	0.011105
RS	56	7.713932	5.556720	477.548272	0.011154	0.010760
RS	57	8.346385	5.556720	460.595030	0.010758	0.010337
RS	58	9.030028	9.525273	263.863944	0.006163	0.006051
RS	59	9.769005	9.525273	264.444400	0.006177	0.006029
RS	60	10.567794	9.525273	263.402042	0.006152	0.005970
RS	61	11.431236	9.525273	260.625303	0.006087	0.005871
RS	62	12.364564	9.525273	256.030124	0.005980	0.005732
RS	63	13.373436	9.525273	2439.663952	0.056983	0.052744
PA	4+25*2+4+6 0.030262955 0.014039016 13.373435531 17.008892042 1.076116083 0.670093645 0.616452735 0.631364146 0.689782341 0.788374837 0.915883955 1.060639315 1.212784219 1.371857304 1.550505641 1.767472970 2.035989495 2.353456434 2.705290196 3.077243035 3.454734889 3.813587331 4.124074706 4.369918203 4.559173136 4.714893220 4.860331003 5.013265404 5.188985538 5.556719801 9.525272782
//
IT	4869
RD	12
LK	-237498.020812
QD	-346.979597 -> -292.549803
RI	0.0028908839
TR	0.029036	0.014288
MT	13.640164
MM	C_pi: 3.059941, n_recomb: 45276.095341
RS	0	0.000000	23.646170	15.226999	0.000336	0.000010
RS	1	0.008128	23.646170	16.459688	0.000364	0.000074
RS	2	0.016916	23.646170	17.791738	0.000393	0.000174
RS	3	0.026418	23.646170	19.231086	0.000425	0.000289
RS	4	0.036693	1.169816	418.274677	0.009238	0.006427
RS	5	0.047803	1.169816	447.859678	0.009892	0.008183
RS	6	0.059815	0.697134	801.026194	0.017692	0.015625
RS	7	0.072804	0.697134	849.582227	0.018764	0.017635
RS	8	0.086849	0.634828	986.918488	0.021798	0.020886
RS	9	0.102035	0.634828	1041.015214	0.022993	0.022301
RS	10	0.118456	0.647520	1074.681410	0.023736	0.023089
RS	11	0.136211	0.647520	1129.492365	0.024947	0.024452
RS	12	0.155409	0.704921	1089.334670	0.024060	0.023710
RS	13	0.176168	0.704921	1142.505891	0.025234	0.025091
RS	14	0.198613	0.804174	1049.996828	0.023191	0.023198
RS	15	0.222883	0.804174	1100.438357	0.024305	0.024469
RS	16	0.249126	0.933681	993.230665	0.021937	0.022193
RS	17	0.277501	0.933681	1040.748452	0.022987	0.023369
RS	18	0.308183	1.080671	942.067197	0.020807	0.021245
RS	19	0.341358	1.080671	986.856141	0.021796	0.022368
RS	20	0.377230	1.234299	904.784303	0.019984	0.020596
RS	21	0.416017	1.234299	947.124835	0.020919	0.021688
RS	22	0.457957	1.393958	877.415320	0.019379	0.020184
RS	23	0.503305	1.393958	917.461916	0.020264	0.021238
RS	24	0.552339	1.573153	849.575621	0.018764	0.019754
RS	25	0.605358	1.573153	887.320785	0.019598	0.020739
RS	26	0.662686	1.792006	813.215968	0.017961	0.019073
RS	27	0.724674	1.792006	848.616889	0.018743	0.019960
RS	28	0.791700	2.065146	768.256951	0.016968	0.018101
RS	29	0.864173	2.065146	801.343625	0.017699	0.018874
RS	30	0.942537	2.390894	721.868365	0.015944	0.016998
RS	31	1.027270	2.390894	752.753743	0.016626	0.017671
RS	32	1.118889	2.754789	681.116661	0.015044	0.015961
RS	33	1.217955	2.754789	709.947621	0.015680	0.016558
RS	34	1.325072	3.142020	648.535400	0.014324	0.015086
RS	35	1.440896	3.142020	675.436177	0.014918	0.015624
RS	36	1.566133	3.536862	624.510847	0.013793	0.014398
RS	37	1.701549	3.536862	649.544699	0.014346	0.014883
RS	38	1.847971	3.912912	610.032443	0.013474	0.013922
RS	39	2.006293	3.912912	633.157397	0.013984	0.014362
RS	40	2.177483	4.237462	605.899400	0.013382	0.013684
RS	41	2.362587	4.237462	626.885213	0.013846	0.014085
RS	42	2.562735	4.492165	610.509816	0.013484	0.013661
RS	43	2.779150	4.492165	628.851256	0.013889	0.014016
RS	44	3.013155	4.685301	619.308568	0.013678	0.013753
RS	45	3.266178	4.685301	634.225252	0.014008	0.014041
RS	46	3.539766	4.841849	626.362991	0.013834	0.013818
RS	47	3.835590	4.841849	636.927863	0.014068	0.014012
RS	48	4.155457	4.987223	626.303352	0.013833	0.013727
RS	49	4.501322	4.987223	631.646919	0.013951	0.013802
RS	50	4.875297	5.140892	615.238828	0.013589	0.013391
RS	51	5.279667	5.140892	614.762093	0.013578	0.013335
RS	52	5.716902	5.319653	590.743314	0.013048	0.012765
RS	53	6.189674	5.319653	584.324327	0.012906	0.012580
RS	54	6.700871	5.702376	537.129686	0.011863	0.011532
RS	55	7.253615	5.702376	527.145917	0.011643	0.011275
RS	56	7.851284	5.702376	513.283147	0.011337	0.010938
RS	57	8.497529	5.702376	495.539679	0.010945	0.010521
RS	58	9.196298	10.020301	277.435638	0.006128	0.006011
RS	59	9.951859	10.020301	278.813136	0.006158	0.006008
RS	60	10.768830	10.020301	278.527978	0.006152	0.005968
RS	61	11.652200	10.020301	276.449776	0.006106	0.005889
RS	62	12.607366	10.020301	272.474032	0.006018	0.005770
RS	63	13.640164	10.020301	2682.549629	0.059249	0.054965
PA	4+25*2+4+6 0.029035739 0.014288333 13.640164260 23.646169589 1.169816064 0.697134454 0.634827986 0.647520117 0.704921258 0.804174272 0.933681474 1.080671150 1.234299314 1.393957521 1.573153065 1.792005520 2.065145625 2.390894103 2.754789420 3.142020396 3.536862499 3.912911624 4.237461825 4.492164941 4.685301117 4.841848875 4.987223495 5.140892408 5.319653380 5.702376387 10.020300689
//
IT	4575
RD	13
LK	-237391.941477
QD	-316.420897 -> -268.110674
RI	0.0023217193
TR	0.027900	0.014510
MT	13.905019
MM	C_pi: 3.177624, n_recomb: 47689.621991
RS	0	0.000000	32.827801	11.586452	0.000243	0.000007
RS	1	0.008160	32.827801	12.529475	0.000263	0.000054
RS	2	0.016987	32.827801	13.549032	0.000284	0.000127
RS	3	0.026533	32.827801	14.651299	0.000307	0.000212
RS	4	0.036859	1.269554	407.935557	0.008554	0.006012
RS	5	0.048027	1.269554	437.240201	0.009168	0.007653
RS	6	0.060106	0.724049	817.956633	0.017152	0.015272
RS	7	0.073171	0.724049	868.331717	0.018208	0.017248
RS	8	0.087303	0.652767	1019.742788	0.021383	0.020648
RS	9	0.102587	0.652767	1076.530871	0.022574	0.022049
RS	10	0.119119	0.663356	1116.372294	0.023409	0.022911
RS	11	0.137000	0.663356	1174.231528	0.024622	0.024245
RS	12	0.156340	0.719795	1137.054569	0.023843	0.023579
RS	13	0.177258	0.719795	1193.395123	0.025024	0.024945
RS	14	0.199883	0.819676	1099.467438	0.023055	0.023105
RS	15	0.224355	0.819676	1153.023877	0.024178	0.024373
RS	16	0.250823	0.951159	1041.914635	0.021848	0.022121
RS	17	0.279451	0.951159	1092.425142	0.022907	0.023296
RS	18	0.310416	1.100413	989.869124	0.020756	0.021190
RS	19	0.343907	1.100413	1037.530788	0.021756	0.022309
RS	20	0.380131	1.255620	952.705990	0.019977	0.020565
RS	21	0.419311	1.255620	997.822511	0.020923	0.021652
RS	22	0.461689	1.416001	926.179089	0.019421	0.020182
RS	23	0.507525	1.416001	968.911846	0.020317	0.021233
RS	24	0.557101	1.595860	898.839833	0.018848	0.019777
RS	25	0.610722	1.595860	939.162814	0.019693	0.020763
RS	26	0.668719	1.816653	861.645866	0.018068	0.019109
RS	27	0.731449	1.816653	899.490727	0.018861	0.019999
RS	28	0.799299	2.094377	814.294247	0.017075	0.018133
RS	29	0.872684	2.094377	849.676958	0.017817	0.018914
RS	30	0.952058	2.428269	764.588934	0.016033	0.017014
RS	31	1.037910	2.428269	797.623926	0.016725	0.017696
RS	32	1.130767	2.804066	720.430671	0.015107	0.015955
RS	33	1.231202	2.804066	751.277496	0.015753	0.016560
RS	34	1.339832	3.206479	684.871037	0.014361	0.015056
RS	35	1.457327	3.206479	713.672281	0.014965	0.015601
RS	36	1.584410	3.618655	658.571957	0.013810	0.014349
RS	37	1.721863	3.618655	685.410882	0.014372	0.014843
RS	38	1.870534	4.011948	642.784711	0.013479	0.013864
RS	39	2.031336	4.011948	667.637528	0.014000	0.014314
RS	40	2.205259	4.350596	638.518208	0.013389	0.013632
RS	41	2.393376	4.350596	661.162520	0.013864	0.014044
RS	42	2.596844	4.614074	644.145723	0.013507	0.013628
RS	43	2.816915	4.614074	664.059100	0.013925	0.013997
RS	44	3.054945	4.810805	654.765048	0.013730	0.013752
RS	45	3.312399	4.810805	671.113876	0.014073	0.014056
RS	46	3.590862	4.967661	663.881762	0.013921	0.013859
RS	47	3.892048	4.967661	675.654045	0.014168	0.014070
RS	48	4.217812	5.112232	665.535882	0.013956	0.013812
RS	49	4.570160	5.112232	671.765034	0.014086	0.013904
RS	50	4.951261	5.265789	655.333776	0.013742	0.013516
RS	51	5.363460	5.265789	655.338832	0.013742	0.013476
RS	52	5.809296	5.446706	630.473882	0.013220	0.012919
RS	53	6.291514	5.446706	624.095447	0.013087	0.012747
RS	54	6.813083	5.843158	573.691492	0.012030	0.011687
RS	55	7.377213	5.843158	563.493217	0.011816	0.011440
RS	56	7.987378	5.843158	549.133120	0.011515	0.011110
RS	57	8.647335	5.843158	530.597481	0.011126	0.010697
RS	58	9.361146	10.510750	290.667488	0.006095	0.005973
RS	59	10.133206	10.510750	292.842762	0.006141	0.005986
RS	60	10.968269	10.510750	293.321338	0.006151	0.005964
RS	61	11.871477	10.510750	291.954764	0.006122	0.005904
RS	62	12.848388	10.510750	288.618747	0.006052	0.005803
RS	63	13.905019	10.510750	2928.520599	0.061408	0.057090
PA	4+25*2+4+6 0.027899592 0.014509531 13.905019229 32.827801101 1.269553644 0.724049472 0.652766707 0.663355730 0.719794792 0.819676417 0.951158796 1.100413225 1.255620186 1.416001325 1.595860487 1.816653423 2.094376593 2.428269495 2.804065970 3.206479209 3.618654738 4.011947572 4.350596078 4.614074360 4.810805361 4.967660867 5.112232141 5.265789021 5.446706387 5.843158046 10.510750376
//
IT	4633
RD	14
LK	-237297.767733
QD	-289.314356 -> -246.361542
RI	0.0018992147
TR	0.026846	0.014705
MT	14.168300
MM	C_pi: 3.294505, n_recomb: 50052.622440
RS	0	0.000000	45.527749	8.792988	0.000176	0.000005
RS	1	0.008192	45.527749	9.512151	0.000190	0.000039
RS	2	0.017056	45.527749	10.290028	0.000206	0.000093
RS	3	0.026645	45.527749	11.131395	0.000222	0.000155
RS	4	0.037020	1.376128	396.806022	0.007928	0.005622
RS	5	0.048246	1.376128	425.720407	0.008505	0.007159
RS	6	0.060390	0.750990	833.055655	0.016644	0.014930
RS	7	0.073530	0.750990	885.126047	0.017684	0.016872
RS	8	0.087746	0.670359	1050.717195	0.020992	0.020416
RS	9	0.103127	0.670359	1110.100480	0.022179	0.021807
RS	10	0.119768	0.678908	1156.013747	0.023096	0.022736
RS	11	0.137772	0.678908	1216.837126	0.024311	0.024046
RS	12	0.157251	0.734419	1182.766889	0.023630	0.023451
RS	13	0.178326	0.734419	1242.210191	0.024818	0.024802
RS	14	0.201127	0.834881	1147.167903	0.022919	0.023013
RS	15	0.225796	0.834881	1203.786932	0.024050	0.024279
RS	16	0.252486	0.968274	1089.030824	0.021758	0.022051
RS	17	0.281363	0.968274	1142.490490	0.022826	0.023225
RS	18	0.312605	1.119797	1036.210463	0.020702	0.021136
RS	19	0.346407	1.119797	1086.707616	0.021711	0.022254
RS	20	0.382978	1.276641	999.256717	0.019964	0.020533
RS	21	0.422545	1.276641	1047.118906	0.020920	0.021619
RS	22	0.465354	1.437836	973.679764	0.019453	0.020178
RS	23	0.511670	1.437836	1019.075870	0.020360	0.021228
RS	24	0.561779	1.618454	946.965859	0.018919	0.019799
RS	25	0.615994	1.618454	989.850401	0.019776	0.020785
RS	26	0.674651	1.841229	909.066883	0.018162	0.019143
RS	27	0.738113	1.841229	949.343936	0.018967	0.020037
RS	28	0.806773	2.123474	859.430032	0.017171	0.018164
RS	29	0.881059	2.123474	897.099497	0.017923	0.018952
RS	30	0.961430	2.465379	806.462776	0.016112	0.017030
RS	31	1.048386	2.465379	841.639134	0.016815	0.017720
RS	32	1.142465	2.852939	758.903609	0.015162	0.015949
RS	33	1.244252	2.852939	791.758386	0.015819	0.016562
RS	34	1.354377	3.270467	720.341347	0.014392	0.015028
RS	35	1.473524	3.270467	751.035481	0.015005	0.015581
RS	36	1.602432	3.699991	691.739610	0.013820	0.014302
RS	37	1.741901	3.699991	720.377138	0.014392	0.014804
RS	38	1.892795	4.110604	674.628111	0.013478	0.013809
RS	39	2.056051	4.110604	701.205141	0.014009	0.014268
RS	40	2.232681	4.463426	670.236680	0.013391	0.013581
RS	41	2.423782	4.463426	694.541323	0.013876	0.014003
RS	42	2.630538	4.735674	676.925117	0.013524	0.013595
RS	43	2.854232	4.735674	698.420641	0.013954	0.013976
RS	44	3.096251	4.935785	689.463876	0.013775	0.013750
RS	45	3.358098	4.935785	707.264705	0.014130	0.014069
RS	46	3.641396	5.092503	700.797608	0.014001	0.013897
RS	47	3.947903	5.092503	713.804793	0.014261	0.014124
RS	48	4.279520	5.235651	704.355270	0.014072	0.013893
RS	49	4.638303	5.235651	711.499831	0.014215	0.014002
RS	50	5.026480	5.388358	695.208164	0.013890	0.013636
RS	51	5.446457	5.388358	695.720220	0.013900	0.013611
RS	52	5.900839	5.570650	670.140009	0.013389	0.013068
RS	53	6.392447	5.570650	663.817275	0.013262	0.012907
RS	54	6.924328	5.979693	610.274751	0.012193	0.011837
RS	55	7.499783	5.979693	599.866375	0.011985	0.011598
RS	56	8.122380	5.979693	585.010935	0.011688	0.011275
RS	57	8.795983	5.979693	565.682438	0.011302	0.010867
RS	58	9.524769	10.997127	303.549938	0.006065	0.005937
RS	59	10.313260	10.997127	306.522057	0.006124	0.005966
RS	60	11.166346	10.997127	307.768688	0.006149	0.005960
RS	61	12.089320	10.997127	307.124042	0.006136	0.005916
RS	62	13.087906	10.997127	304.444666	0.006082	0.005833
RS	63	14.168300	10.997127	3176.729890	0.063468	0.059120
PA	4+25*2+4+6 0.026846301 0.014704997 14.168300338 45.527748591 1.376127884 0.750990395 0.670359082 0.678908191 0.734418919 0.834880566 0.968274331 1.119797355 1.276641469 1.437835671 1.618453555 1.841228659 2.123474034 2.465379262 2.852939022 3.270466538 3.699991351 4.110604294 4.463426428 4.735674020 4.935785476 5.092503385 5.235651177 5.388357573 5.570649584 5.979692959 10.997127411
//
IT	5385
RD	15
LK	-237214.020056
QD	-265.198328 -> -226.948979
RI	0.0015830686
TR	0.025869	0.014877
MT	14.430081
MM	C_pi: 3.410538, n_recomb: 52363.172923
RS	0	0.000000	63.124924	6.652552	0.000127	0.000004
RS	1	0.008224	63.124924	7.199109	0.000137	0.000029
RS	2	0.017123	63.124924	7.790523	0.000149	0.000068
RS	3	0.026755	63.124924	8.430469	0.000161	0.000113
RS	4	0.037179	1.490273	385.003677	0.007353	0.005257
RS	5	0.048460	1.490273	413.430045	0.007895	0.006695
RS	6	0.060668	0.778062	846.358280	0.016163	0.014599
RS	7	0.073881	0.778062	900.001158	0.017188	0.016508
RS	8	0.088180	0.687643	1079.915017	0.020624	0.020189
RS	9	0.103655	0.687643	1141.798341	0.021805	0.021572
RS	10	0.120403	0.694204	1193.676735	0.022796	0.022565
RS	11	0.138528	0.694204	1257.379122	0.024013	0.023854
RS	12	0.158143	0.748807	1226.532636	0.023424	0.023324
RS	13	0.179372	0.748807	1289.009761	0.024617	0.024663
RS	14	0.202346	0.849784	1193.162138	0.022786	0.022923
RS	15	0.227209	0.849784	1252.789010	0.023925	0.024187
RS	16	0.254118	0.985015	1134.637844	0.021669	0.021984
RS	17	0.283239	0.985015	1191.000605	0.022745	0.023157
RS	18	0.314754	1.138783	1081.154761	0.020647	0.021085
RS	19	0.348862	1.138783	1134.447558	0.021665	0.022201
RS	20	0.385774	1.297298	1044.489754	0.019947	0.020503
RS	21	0.425722	1.297298	1095.064168	0.020913	0.021587
RS	22	0.468955	1.459365	1019.957488	0.019479	0.020175
RS	23	0.515743	1.459365	1067.990485	0.020396	0.021224
RS	24	0.566379	1.640800	993.981927	0.018982	0.019819
RS	25	0.621179	1.640800	1039.407752	0.019850	0.020807
RS	26	0.680485	1.865573	955.493653	0.018247	0.019176
RS	27	0.744668	1.865573	998.186914	0.019063	0.020074
RS	28	0.814130	2.152277	903.664609	0.017258	0.018194
RS	29	0.889304	2.152277	943.607233	0.018020	0.018989
RS	30	0.970660	2.502063	847.484272	0.016185	0.017046
RS	31	1.058706	2.502063	884.789440	0.016897	0.017744
RS	32	1.153992	2.901255	796.527016	0.015212	0.015945
RS	33	1.257115	2.901255	831.377498	0.015877	0.016566
RS	34	1.368718	3.333829	754.937624	0.014417	0.015001
RS	35	1.489498	3.333829	787.512621	0.015039	0.015562
RS	36	1.620211	3.780725	724.003029	0.013827	0.014258
RS	37	1.761673	3.780725	754.428019	0.014408	0.014768
RS	38	1.914769	4.208750	705.547113	0.013474	0.013756
RS	39	2.080454	4.208750	733.839711	0.014014	0.014224
RS	40	2.259764	4.575857	701.028844	0.013388	0.013531
RS	41	2.453820	4.575857	726.990298	0.013884	0.013964
RS	42	2.663834	4.856888	708.811346	0.013536	0.013563
RS	43	2.891119	4.856888	731.893573	0.013977	0.013955
RS	44	3.137095	5.060223	723.350651	0.013814	0.013747
RS	45	3.403299	5.060223	742.617799	0.014182	0.014079
RS	46	3.691394	5.216434	737.037660	0.014075	0.013932
RS	47	4.003180	5.216434	751.302413	0.014348	0.014174
RS	48	4.340607	5.357613	742.674986	0.014183	0.013970
RS	49	4.705782	5.357613	750.761116	0.014338	0.014094
RS	50	5.100987	5.508810	734.767488	0.014032	0.013752
RS	51	5.528692	5.508810	735.809445	0.014052	0.013740
RS	52	5.991569	5.691777	709.644903	0.013552	0.013211
RS	53	6.492511	5.691777	703.392013	0.013433	0.013061
RS	54	7.034649	6.112363	646.792585	0.012352	0.011982
RS	55	7.621369	6.112363	636.177905	0.012149	0.011751
RS	56	8.256339	6.112363	620.829053	0.011856	0.011434
RS	57	8.943525	6.112363	600.707552	0.011472	0.011029
RS	58	9.687222	11.479551	316.072386	0.006036	0.005903
RS	59	10.492078	11.479551	319.838410	0.006108	0.005945
RS	60	11.363121	11.479551	321.854927	0.006147	0.005954
RS	61	12.305795	11.479551	321.939516	0.006148	0.005925
RS	62	13.325990	11.479551	319.930192	0.006110	0.005858
RS	63	14.430081	11.479551	3426.288195	0.065433	0.061056
PA	4+25*2+4+6 0.025868672 0.014877065 14.430080744 63.124923590 1.490273257 0.778061690 0.687642672 0.694203722 0.748807163 0.849783518 0.985015444 1.138782871 1.297297577 1.459364620 1.640800024 1.865572907 2.152277069 2.502063375 2.901254539 3.333828599 3.780725416 4.208749864 4.575857460 4.856887875 5.060223213 5.216433840 5.357612786 5.508809597 5.691777196 6.112362948 11.479550766
//
IT	4871
RD	16
LK	-237139.426863
QD	-243.683674 -> -209.573588
RI	0.0013459025
TR	0.024961	0.015028
MT	14.690170
MM	C_pi: 3.525594, n_recomb: 54619.261785
RS	0	0.000000	87.508266	5.018798	0.000092	0.000003
RS	1	0.008254	87.508266	5.432868	0.000099	0.000021
RS	2	0.017189	87.508266	5.881084	0.000108	0.000050
RS	3	0.026862	87.508266	6.366258	0.000117	0.000083
RS	4	0.037333	1.612635	372.670819	0.006823	0.004915
RS	5	0.048669	1.612635	400.524728	0.007333	0.006262
RS	6	0.060940	0.805302	857.949348	0.015708	0.014276
RS	7	0.074224	0.805302	913.044554	0.016717	0.016154
RS	8	0.088605	0.704649	1107.386032	0.020275	0.019969
RS	9	0.104172	0.704649	1171.674016	0.021452	0.021345
RS	10	0.121024	0.709250	1229.432171	0.022509	0.022397
RS	11	0.139268	0.709250	1295.927063	0.023727	0.023669
RS	12	0.159017	0.762957	1268.409208	0.023223	0.023201
RS	13	0.180396	0.762957	1333.848436	0.024421	0.024527
RS	14	0.203540	0.864384	1237.485318	0.022657	0.022836
RS	15	0.228594	0.864384	1300.061964	0.023802	0.024098
RS	16	0.255717	1.001383	1178.755644	0.021581	0.021919
RS	17	0.285078	1.001383	1237.971924	0.022665	0.023092
RS	18	0.316862	1.157349	1124.729696	0.020592	0.021036
RS	19	0.351270	1.157349	1180.774858	0.021618	0.022152
RS	20	0.388518	1.317538	1088.434256	0.019928	0.020475
RS	21	0.428840	1.317538	1141.683797	0.020903	0.021558
RS	22	0.472491	1.480510	1065.033364	0.019499	0.020171
RS	23	0.519744	1.480510	1115.672741	0.020426	0.021220
RS	24	0.570898	1.662799	1039.894911	0.019039	0.019839
RS	25	0.626274	1.662799	1087.837330	0.019917	0.020828
RS	26	0.686221	1.889568	1000.920366	0.018325	0.019208
RS	27	0.751115	1.889568	1046.009291	0.019151	0.020110
RS	28	0.821367	2.180654	946.985860	0.017338	0.018224
RS	29	0.897416	2.180654	989.183515	0.018111	0.019026
RS	30	0.979743	2.538184	887.638419	0.016251	0.017063
RS	31	1.068866	2.538184	927.055387	0.016973	0.017769
RS	32	1.165344	2.948865	833.287107	0.015256	0.015941
RS	33	1.269786	2.948865	870.116644	0.015931	0.016570
RS	34	1.382848	3.396405	788.647889	0.014439	0.014976
RS	35	1.505242	3.396405	823.087284	0.015070	0.015544
RS	36	1.637739	3.860695	755.348642	0.013829	0.014215
RS	37	1.781173	3.860695	787.545346	0.014419	0.014733
RS	38	1.936445	4.306219	735.525406	0.013466	0.013705
RS	39	2.104534	4.306219	765.520047	0.014016	0.014181
RS	40	2.286496	4.687716	730.873778	0.013381	0.013483
RS	41	2.483478	4.687716	758.483254	0.013887	0.013925
RS	42	2.696719	4.977565	739.771098	0.013544	0.013530
RS	43	2.927560	4.977565	764.438982	0.013996	0.013933
RS	44	3.177456	5.183998	756.376754	0.013848	0.013742
RS	45	3.447977	5.183998	777.118896	0.014228	0.014086
RS	46	3.740828	5.339372	772.537387	0.014144	0.013964
RS	47	4.057850	5.339372	788.077176	0.014429	0.014220
RS	48	4.401040	5.478098	780.415259	0.014288	0.014043
RS	49	4.772557	5.478098	789.464926	0.014454	0.014181
RS	50	5.174738	5.627194	773.921634	0.014169	0.013862
RS	51	5.610116	5.627194	775.513527	0.014199	0.013863
RS	52	6.081430	5.810194	748.895568	0.013711	0.013349
RS	53	6.591646	5.810194	742.724977	0.013598	0.013209
RS	54	7.143976	6.241333	683.160272	0.012508	0.012123
RS	55	7.741895	6.241333	672.341847	0.012310	0.011899
RS	56	8.389166	6.241333	656.500844	0.012020	0.011586
RS	57	9.089863	6.241333	635.586160	0.011637	0.011184
RS	58	9.848396	11.957764	328.224037	0.006009	0.005870
RS	59	10.669538	11.957764	332.778804	0.006093	0.005925
RS	60	11.558458	11.957764	335.564384	0.006144	0.005947
RS	61	12.520749	11.957764	336.382408	0.006159	0.005933
RS	62	13.562467	11.957764	335.052991	0.006134	0.005881
RS	63	14.690170	11.957764	3676.284433	0.067307	0.062902
PA	4+25*2+4+6 0.024960519 0.015028055 14.690169774 87.508265994 1.612634868 0.805302264 0.704648872 0.709249506 0.762957058 0.864383580 1.001382800 1.157348520 1.317538159 1.480509955 1.662799390 1.889568289 2.180653868 2.538184073 2.948865143 3.396405288 3.860694943 4.306219412 4.687715647 4.977564800 5.183997870 5.339371822 5.478097965 5.627193793 5.810193949 6.241332619 11.957764342
//
IT	4467
RD	17
LK	-237072.892191
QD	-224.440971 -> -193.981082
RI	0.0011673904
TR	0.024116	0.015160
MT	14.948395
MM	C_pi: 3.639526, n_recomb: 56818.904331
RS	0	0.000000	121.301586	3.776017	0.000066	0.000002
RS	1	0.008284	121.301586	4.088789	0.000072	0.000015
RS	2	0.017254	121.301586	4.427468	0.000078	0.000036
RS	3	0.026967	121.301586	4.794196	0.000084	0.000060
RS	4	0.037484	1.743856	359.943831	0.006335	0.004595
RS	5	0.048873	1.743856	387.153721	0.006814	0.005856
RS	6	0.061206	0.832741	867.911778	0.015275	0.013965
RS	7	0.074559	0.832741	924.341898	0.016268	0.015811
RS	8	0.089020	0.721384	1133.203455	0.019944	0.019755
RS	9	0.104677	0.721384	1199.801371	0.021116	0.021126
RS	10	0.121632	0.724043	1263.354129	0.022235	0.022234
RS	11	0.139992	0.724043	1332.553959	0.023453	0.023490
RS	12	0.159872	0.776869	1308.438295	0.023028	0.023081
RS	13	0.181400	0.776869	1376.764986	0.024231	0.024395
RS	14	0.204710	0.878684	1280.156687	0.022530	0.022751
RS	15	0.229951	0.878684	1345.621561	0.023683	0.024012
RS	16	0.257284	1.017363	1221.413467	0.021497	0.021856
RS	17	0.286880	1.017363	1283.430474	0.022588	0.023031
RS	18	0.318929	1.175470	1166.961459	0.020538	0.020990
RS	19	0.353632	1.175470	1225.712377	0.021572	0.022106
RS	20	0.391209	1.337326	1131.107623	0.019907	0.020448
RS	21	0.431900	1.337326	1186.991489	0.020891	0.021531
RS	22	0.475961	1.501226	1108.908135	0.019517	0.020169
RS	23	0.523673	1.501226	1162.119189	0.020453	0.021218
RS	24	0.575336	1.684375	1084.703128	0.019091	0.019859
RS	25	0.631280	1.684375	1135.133076	0.019978	0.020850
RS	26	0.691857	1.913116	1045.339190	0.018398	0.019240
RS	27	0.757453	1.913116	1092.798752	0.019233	0.020146
RS	28	0.828482	2.208497	989.378483	0.017413	0.018255
RS	29	0.905395	2.208497	1033.808566	0.018195	0.019062
RS	30	0.988680	2.573633	926.905689	0.016313	0.017080
RS	31	1.078863	2.573633	968.413056	0.017044	0.017793
RS	32	1.176517	2.995653	869.166181	0.015297	0.015939
RS	33	1.282261	2.995653	907.953824	0.015980	0.016575
RS	34	1.396764	3.458071	821.455656	0.014457	0.014953
RS	35	1.520753	3.458071	857.738677	0.015096	0.015528
RS	36	1.655012	3.939744	785.764413	0.013829	0.014175
RS	37	1.800393	3.939744	819.712674	0.014427	0.014700
RS	38	1.957817	4.402855	764.547667	0.013456	0.013656
RS	39	2.128282	4.402855	796.226156	0.014013	0.014140
RS	40	2.312867	4.798860	759.747578	0.013371	0.013436
RS	41	2.512744	4.798860	788.991265	0.013886	0.013887
RS	42	2.729177	5.097571	769.770963	0.013548	0.013498
RS	43	2.963539	5.097571	796.018090	0.014010	0.013910
RS	44	3.217316	5.306991	788.495691	0.013877	0.013736
RS	45	3.492114	5.306991	810.716000	0.014268	0.014092
RS	46	3.789676	5.461244	807.232963	0.014207	0.013993
RS	47	4.111888	5.461244	824.060172	0.014503	0.014262
RS	48	4.460791	5.597077	817.498379	0.014388	0.014112
RS	49	4.838596	5.597077	827.529338	0.014564	0.014263
RS	50	5.247697	5.743533	812.582655	0.014301	0.013968
RS	51	5.690688	5.743533	814.741522	0.014339	0.013981
RS	52	6.170375	5.925968	787.800572	0.013865	0.013483
RS	53	6.689798	5.925968	781.722890	0.013758	0.013351
RS	54	7.252248	6.366728	719.292849	0.012659	0.012259
RS	55	7.861291	6.366728	708.271981	0.012465	0.012041
RS	56	8.520786	6.366728	691.939424	0.012178	0.011733
RS	57	9.234911	6.366728	670.231370	0.011796	0.011333
RS	58	10.008193	12.431457	339.993676	0.005984	0.005838
RS	59	10.845531	12.431457	345.329842	0.006078	0.005905
RS	60	11.752233	12.431457	348.881086	0.006140	0.005939
RS	61	12.734044	12.431457	350.433762	0.006168	0.005938
RS	62	13.797186	12.431457	349.790723	0.006156	0.005900
RS	63	14.948395	12.431457	3925.809999	0.069093	0.064657
PA	4+25*2+4+6 0.024116139 0.015160055 14.948395414 121.301586030 1.743856307 0.832741180 0.721384498 0.724042729 0.776869191 0.878684237 1.017363176 1.175469617 1.337325557 1.501225532 1.684375166 1.913115563 2.208496523 2.573632563 2.995652662 3.458070598 3.939744168 4.402854896 4.798860326 5.097570720 5.306990862 5.461244271 5.597076659 5.743533026 5.925968287 6.366728332 12.431456628
//
IT	5166
RD	18
LK	-237013.465378
QD	-207.189772 -> -179.954594
RI	0.0010331632
TR	0.023330	0.015275
MT	15.204488
MM	C_pi: 3.752187, n_recomb: 58960.685173
RS	0	0.000000	168.122889	2.834091	0.000048	0.000001
RS	1	0.008313	168.122889	3.069727	0.000052	0.000011
RS	2	0.017317	168.122889	3.324959	0.000056	0.000026
RS	3	0.027069	168.122889	3.601417	0.000061	0.000044
RS	4	0.037632	1.884539	346.960467	0.005885	0.004296
RS	5	0.049073	1.884539	373.467743	0.006334	0.005477
RS	6	0.061465	0.860370	876.362181	0.014864	0.013663
RS	7	0.074887	0.860370	934.014399	0.015841	0.015479
RS	8	0.089425	0.737855	1157.437193	0.019631	0.019549
RS	9	0.105171	0.737855	1226.251122	0.020798	0.020915
RS	10	0.122227	0.738585	1295.506568	0.021972	0.022076
RS	11	0.140700	0.738585	1367.322854	0.023190	0.023318
RS	12	0.160709	0.790542	1346.665095	0.022840	0.022964
RS	13	0.182381	0.790542	1417.802195	0.024047	0.024267
RS	14	0.205855	0.892691	1321.194376	0.022408	0.022669
RS	15	0.231280	0.892691	1389.482803	0.023566	0.023928
RS	16	0.258818	1.032963	1262.620571	0.021415	0.021796
RS	17	0.288646	1.032963	1327.382326	0.022513	0.022972
RS	18	0.320953	1.193144	1207.860474	0.020486	0.020946
RS	19	0.355946	1.193144	1269.267378	0.021527	0.022063
RS	20	0.393848	1.356651	1172.511809	0.019886	0.020423
RS	21	0.434900	1.356651	1230.985746	0.020878	0.021506
RS	22	0.479365	1.521468	1151.592804	0.019532	0.020167
RS	23	0.527527	1.521468	1207.337313	0.020477	0.021218
RS	24	0.579692	1.705484	1128.398887	0.019138	0.019879
RS	25	0.636193	1.705484	1181.283403	0.020035	0.020872
RS	26	0.697391	1.936156	1088.737199	0.018465	0.019272
RS	27	0.763676	1.936156	1138.538422	0.019310	0.020183
RS	28	0.835472	2.235735	1030.827186	0.017483	0.018286
RS	29	0.913235	2.235735	1077.463216	0.018274	0.019099
RS	30	0.997463	2.608318	965.275788	0.016372	0.017098
RS	31	1.088693	2.608318	1008.848426	0.017111	0.017819
RS	32	1.187506	3.041527	904.152553	0.015335	0.015938
RS	33	1.294533	3.041527	944.873696	0.016025	0.016581
RS	34	1.410458	3.518715	853.353537	0.014473	0.014932
RS	35	1.536019	3.518715	891.455797	0.015119	0.015513
RS	36	1.672017	4.017752	815.243955	0.013827	0.014137
RS	37	1.819321	4.017752	850.919920	0.014432	0.014668
RS	38	1.978869	4.498519	792.607354	0.013443	0.013608
RS	39	2.151681	4.498519	825.947576	0.014008	0.014100
RS	40	2.338858	4.909131	787.642021	0.013359	0.013390
RS	41	2.541595	4.909131	818.501812	0.013882	0.013849
RS	42	2.761185	5.216746	798.794128	0.013548	0.013465
RS	43	2.999028	5.216746	826.609365	0.014020	0.013887
RS	44	3.256643	5.429058	819.677712	0.013902	0.013728
RS	45	3.535673	5.429058	843.374409	0.014304	0.014095
RS	46	3.837899	5.581935	841.079564	0.014265	0.014020
RS	47	4.165247	5.581935	859.201801	0.014572	0.014301
RS	48	4.519807	5.714467	853.865752	0.014482	0.014177
RS	49	4.903841	5.714467	864.891622	0.014669	0.014340
RS	50	5.319799	5.857782	850.681988	0.014428	0.014070
RS	51	5.770335	5.857782	853.421666	0.014474	0.014093
RS	52	6.258322	6.039105	826.284712	0.014014	0.013611
RS	53	6.786875	6.039105	820.308492	0.013913	0.013487
RS	54	7.359365	6.488589	755.120793	0.012807	0.012390
RS	55	7.979445	6.488589	743.897128	0.012617	0.012179
RS	56	8.651070	6.488589	727.072461	0.012331	0.011874
RS	57	9.378527	6.488589	704.570275	0.011950	0.011476
RS	58	10.166455	12.900180	351.376158	0.005959	0.005808
RS	59	11.019882	12.900180	357.484339	0.006063	0.005885
RS	60	11.944252	12.900180	361.795420	0.006136	0.005930
RS	61	12.945463	12.900180	364.081139	0.006175	0.005942
RS	62	14.029902	12.900180	364.127713	0.006176	0.005916
RS	63	15.204488	12.900180	4174.042179	0.070794	0.066326
PA	4+25*2+4+6 0.023330464 0.015275052 15.204488416 168.122889309 1.884538911 0.860369744 0.737854702 0.738584636 0.790542321 0.892690631 1.032962827 1.193143543 1.356651285 1.521468238 1.705483547 1.936156125 2.235735173 2.608318247 3.041526965 3.518715187 4.017751836 4.498518986 4.909130578 5.216745752 5.429057988 5.581934686 5.714466632 5.857781885 6.039104540 6.488589062 12.900180307
//
IT	5185
RD	19
LK	-236960.318640
QD	-191.689610 -> -167.307849
RI	0.0009323439
TR	0.022599	0.015375
MT	15.458197
MM	C_pi: 3.863434, n_recomb: 61043.512912
RS	0	0.000000	233.068255	2.121642	0.000035	0.000001
RS	1	0.008341	233.068255	2.298677	0.000038	0.000008
RS	2	0.017378	233.068255	2.490490	0.000041	0.000019
RS	3	0.027168	233.068255	2.698317	0.000044	0.000032
RS	4	0.037776	2.035334	333.837255	0.005469	0.004016
RS	5	0.049267	2.035334	359.594858	0.005891	0.005122
RS	6	0.061718	0.888186	883.403475	0.014472	0.013371
RS	7	0.075207	0.888186	942.169334	0.015434	0.015157
RS	8	0.089821	0.754040	1180.192101	0.019334	0.019349
RS	9	0.105654	0.754040	1251.130565	0.020496	0.020712
RS	10	0.122808	0.752872	1325.958405	0.021722	0.021922
RS	11	0.141392	0.752872	1400.302303	0.022939	0.023152
RS	12	0.161527	0.803982	1383.122497	0.022658	0.022851
RS	13	0.183341	0.803982	1456.990663	0.023868	0.024144
RS	14	0.206974	0.906405	1360.622259	0.022289	0.022590
RS	15	0.232579	0.906405	1431.666920	0.023453	0.023847
RS	16	0.260320	1.048185	1302.392066	0.021335	0.021739
RS	17	0.290374	1.048185	1369.839850	0.022440	0.022916
RS	18	0.322935	1.210384	1247.423192	0.020435	0.020905
RS	19	0.358213	1.210384	1311.433213	0.021484	0.022023
RS	20	0.396432	1.375494	1212.664671	0.019866	0.020400
RS	21	0.437840	1.375494	1273.681592	0.020865	0.021484
RS	22	0.482701	1.541232	1193.077730	0.019545	0.020167
RS	23	0.531305	1.541232	1251.314031	0.020499	0.021218
RS	24	0.583962	1.726090	1170.978201	0.019183	0.019900
RS	25	0.641012	1.726090	1226.280857	0.020089	0.020896
RS	26	0.702820	1.958639	1131.108321	0.018530	0.019305
RS	27	0.769783	1.958639	1183.218715	0.019383	0.020220
RS	28	0.842332	2.262313	1071.321362	0.017550	0.018317
RS	29	0.920933	2.262313	1120.133375	0.018350	0.019137
RS	30	1.006089	2.642193	1002.732643	0.016427	0.017117
RS	31	1.098348	2.642193	1048.342024	0.017174	0.017844
RS	32	1.198303	3.086412	938.239538	0.015370	0.015938
RS	33	1.306595	3.086412	980.866346	0.016068	0.016588
RS	34	1.423920	3.578256	884.336273	0.014487	0.014912
RS	35	1.551031	3.578256	924.230190	0.015141	0.015500
RS	36	1.688744	4.094619	843.784247	0.013823	0.014100
RS	37	1.837944	4.094619	881.160810	0.014435	0.014638
RS	38	1.999588	4.593094	819.702338	0.013428	0.013562
RS	39	2.174716	4.593094	854.678737	0.014001	0.014061
RS	40	2.364451	5.018397	814.552032	0.013344	0.013345
RS	41	2.570012	5.018397	847.006041	0.013875	0.013811
RS	42	2.792719	5.334950	826.829703	0.013545	0.013433
RS	43	3.034001	5.334950	856.197705	0.014026	0.013863
RS	44	3.295410	5.550076	849.899596	0.013923	0.013719
RS	45	3.578622	5.550076	875.066419	0.014335	0.014096
RS	46	3.885458	5.701332	874.041525	0.014318	0.014044
RS	47	4.217886	5.701332	893.461954	0.014636	0.014336
RS	48	4.578043	5.830188	889.468002	0.014571	0.014238
RS	49	4.968240	5.830188	901.498486	0.014768	0.014414
RS	50	5.390984	5.969907	888.158194	0.014550	0.014167
RS	51	5.848990	5.969907	891.489587	0.014604	0.014201
RS	52	6.345197	6.149600	864.281547	0.014158	0.013735
RS	53	6.882794	6.149600	858.413334	0.014062	0.013618
RS	54	7.465232	6.606944	790.582120	0.012951	0.012518
RS	55	8.096251	6.606944	779.153696	0.012764	0.012311
RS	56	8.779903	6.606944	761.835220	0.012480	0.012010
RS	57	9.520580	6.606944	738.537529	0.012099	0.011613
RS	58	10.323036	13.363470	362.369533	0.005936	0.005778
RS	59	11.192426	13.363470	369.238490	0.006049	0.005865
RS	60	12.134332	13.363470	374.301359	0.006132	0.005921
RS	61	13.154803	13.363470	377.315899	0.006181	0.005944
RS	62	14.260391	13.363470	378.052323	0.006193	0.005930
RS	63	15.458197	13.363470	4420.222535	0.072411	0.067911
PA	4+25*2+4+6 0.022598847 0.015374839 15.458197192 233.068254984 2.035334230 0.888185529 0.754039886 0.752872061 0.803982451 0.906405017 1.048184503 1.210383985 1.375494239 1.541232107 1.726090183 1.958638651 2.262312588 2.642192833 3.086411979 3.578255519 4.094619058 4.593093653 5.018397049 5.334949837 5.550075527 5.701332052 5.830188456 5.969906843 6.149600336 6.606943859 13.363469743
//
IT	5014
RD	20
LK	-236912.729640
QD	-177.733751 -> -155.880526
RI	0.0008572909
TR	0.021917	0.015461
MT	15.709340
MM	C_pi: 3.973130, n_recomb: 63066.410710
RS	0	0.000000	323.087983	1.584891	0.000025	0.000001
RS	1	0.008369	323.087983	1.717593	0.000027	0.000006
RS	2	0.017437	323.087983	1.861413	0.000030	0.000014
RS	3	0.027265	323.087983	2.017282	0.000032	0.000023
RS	4	0.037916	2.196813	320.691587	0.005085	0.003755
RS	5	0.049457	2.196813	345.664067	0.005481	0.004791
RS	6	0.061965	0.916157	889.158042	0.014099	0.013090
RS	7	0.075519	0.916157	948.934783	0.015047	0.014847
RS	8	0.090207	0.769942	1201.532291	0.019052	0.019158
RS	9	0.106125	0.769942	1274.505105	0.020209	0.020516
RS	10	0.123375	0.766891	1354.793945	0.021482	0.021774
RS	11	0.142068	0.766891	1431.577076	0.022700	0.022992
RS	12	0.162326	0.817179	1417.869322	0.022482	0.022740
RS	13	0.184279	0.817179	1494.387839	0.023695	0.024023
RS	14	0.208069	0.919831	1398.459727	0.022174	0.022513
RS	15	0.233850	0.919831	1472.190791	0.023344	0.023768
RS	16	0.261788	1.063038	1340.731741	0.021259	0.021684
RS	17	0.292065	1.063038	1410.804057	0.022370	0.022863
RS	18	0.324875	1.227184	1285.665665	0.020386	0.020865
RS	19	0.360431	1.227184	1352.223393	0.021441	0.021985
RS	20	0.398962	1.393865	1251.555912	0.019845	0.020379
RS	21	0.440719	1.393865	1315.065591	0.020852	0.021464
RS	22	0.485969	1.560499	1233.364754	0.019557	0.020168
RS	23	0.535006	1.560499	1294.048089	0.020519	0.021220
RS	24	0.588147	1.746171	1212.433490	0.019225	0.019921
RS	25	0.645735	1.746171	1270.114516	0.020139	0.020920
RS	26	0.708143	1.980536	1172.437373	0.018591	0.019338
RS	27	0.775773	1.980536	1226.821021	0.019453	0.020257
RS	28	0.849063	2.288194	1110.845043	0.017614	0.018350
RS	29	0.928486	2.288194	1161.799724	0.018422	0.019174
RS	30	1.014556	2.675200	1039.267694	0.016479	0.017137
RS	31	1.107828	2.675200	1086.882115	0.017234	0.017871
RS	32	1.208906	3.130255	971.417226	0.015403	0.015939
RS	33	1.318443	3.130255	1015.918782	0.016109	0.016595
RS	34	1.437147	3.636628	914.397191	0.014499	0.014893
RS	35	1.565784	3.636628	956.052166	0.015159	0.015487
RS	36	1.705187	4.170269	871.380905	0.013817	0.014065
RS	37	1.856255	4.170269	910.427920	0.014436	0.014609
RS	38	2.019966	4.686485	845.829455	0.013412	0.013518
RS	39	2.197377	4.686485	882.413278	0.013992	0.014023
RS	40	2.389635	5.126554	840.472342	0.013327	0.013301
RS	41	2.597982	5.126554	874.495171	0.013866	0.013774
RS	42	2.823765	5.452091	853.863544	0.013539	0.013400
RS	43	3.068443	5.452091	884.765091	0.014029	0.013838
RS	44	3.333597	5.669940	879.140129	0.013940	0.013709
RS	45	3.620940	5.669940	905.766596	0.014362	0.014095
RS	46	3.932330	5.819359	906.083504	0.014367	0.014065
RS	47	4.269779	5.819359	926.801131	0.014696	0.014368
RS	48	4.635467	5.944197	924.256068	0.014655	0.014297
RS	49	5.031759	5.944197	937.297250	0.014862	0.014483
RS	50	5.461214	6.079885	924.953292	0.014666	0.014260
RS	51	5.926609	6.079885	928.884437	0.014729	0.014303
RS	52	6.430951	6.257464	901.727296	0.014298	0.013854
RS	53	6.977499	6.257464	895.971694	0.014207	0.013744
RS	54	7.569785	6.721829	825.617031	0.013091	0.012641
RS	55	8.211637	6.721829	813.980338	0.012907	0.012439
RS	56	8.907204	6.721829	796.165265	0.012624	0.012140
RS	57	9.660979	6.721829	772.070133	0.012242	0.011745
RS	58	10.477835	13.820928	372.970950	0.005914	0.005750
RS	59	11.363049	13.820928	380.587779	0.006035	0.005845
RS	60	12.322344	13.820928	386.392394	0.006127	0.005911
RS	61	13.361918	13.820928	390.129195	0.006186	0.005944
RS	62	14.488490	13.820928	391.553015	0.006209	0.005942
RS	63	15.709340	13.820928	4663.624212	0.073948	0.069415
PA	4+25*2+4+6 0.021916965 0.015460996 15.709339678 323.087983391 2.196812757 0.916156898 0.769941712 0.766890728 0.817178768 0.919830682 1.063038205 1.227183844 1.393865299 1.560498685 1.746171297 1.980536082 2.288194071 2.675200211 3.130255132 3.636627873 4.170269325 4.686485264 5.126553973 5.452091451 5.669940001 5.819359015 5.944196937 6.079885224 6.257464191 6.721829245 13.820927515
//
IT	5121
RD	21
LK	-236870.065546
QD	-165.143587 -> -145.533994
RI	0.0008021075
TR	0.021281	0.015535
MT	15.957645
MM	C_pi: 4.081118, n_recomb: 65028.508673
RS	0	0.000000	447.695157	1.182004	0.000018	0.000001
RS	1	0.008395	447.695157	1.281300	0.000020	0.000004
RS	2	0.017496	447.695157	1.388943	0.000021	0.000010
RS	3	0.027360	447.695157	1.505636	0.000023	0.000017
RS	4	0.038052	2.369506	307.628179	0.004731	0.003511
RS	5	0.049642	2.369506	331.790760	0.005102	0.004482
RS	6	0.062205	0.944248	893.740019	0.013744	0.012818
RS	7	0.075823	0.944248	954.430447	0.014677	0.014547
RS	8	0.090584	0.785539	1221.548405	0.018785	0.018974
RS	9	0.106584	0.785539	1296.467780	0.019937	0.020328
RS	10	0.123928	0.780633	1382.077041	0.021253	0.021630
RS	11	0.142728	0.780633	1461.211052	0.022470	0.022839
RS	12	0.163105	0.830128	1450.945265	0.022312	0.022633
RS	13	0.185194	0.830128	1530.031739	0.023529	0.023907
RS	14	0.209137	0.932968	1434.725875	0.022063	0.022439
RS	15	0.235091	0.932968	1511.071081	0.023237	0.023692
RS	16	0.263223	1.077525	1377.649343	0.021185	0.021632
RS	17	0.293717	1.077525	1450.282098	0.022302	0.022811
RS	18	0.326771	1.243547	1322.588873	0.020339	0.020828
RS	19	0.362600	1.243547	1391.636131	0.021400	0.021949
RS	20	0.401437	1.411755	1289.190169	0.019825	0.020359
RS	21	0.443535	1.411755	1355.139577	0.020839	0.021445
RS	22	0.489167	1.579254	1272.450209	0.019568	0.020169
RS	23	0.538629	1.579254	1335.532725	0.020538	0.021224
RS	24	0.592245	1.765705	1252.755233	0.019265	0.019942
RS	25	0.650362	1.765705	1312.771581	0.020188	0.020944
RS	26	0.713357	2.001815	1212.712754	0.018649	0.019372
RS	27	0.781642	2.001815	1269.330425	0.019520	0.020295
RS	28	0.855659	2.313333	1149.387949	0.017675	0.018382
RS	29	0.935891	2.313333	1202.448757	0.018491	0.019213
RS	30	1.022858	2.707295	1074.867857	0.016529	0.017158
RS	31	1.117126	2.707295	1124.452493	0.017292	0.017898
RS	32	1.219308	3.173007	1003.674020	0.015434	0.015942
RS	33	1.330070	3.173007	1050.016418	0.016147	0.016604
RS	34	1.450129	3.693755	943.532067	0.014510	0.014876
RS	35	1.580269	3.693755	986.914644	0.015177	0.015476
RS	36	1.721334	4.244613	898.031138	0.013810	0.014031
RS	37	1.874242	4.244613	938.715587	0.014435	0.014582
RS	38	2.039988	4.778577	870.988489	0.013394	0.013475
RS	39	2.219648	4.778577	909.147977	0.013981	0.013986
RS	40	2.414392	5.233473	865.400122	0.013308	0.013258
RS	41	2.625485	5.233473	900.963065	0.013855	0.013738
RS	42	2.854300	5.568020	879.889423	0.013531	0.013367
RS	43	3.102325	5.568020	912.301549	0.014029	0.013813
RS	44	3.371173	5.788522	907.380678	0.013954	0.013698
RS	45	3.662591	5.788522	935.452261	0.014385	0.014093
RS	46	3.978475	5.935899	937.174711	0.014412	0.014085
RS	47	4.320879	5.935899	959.184457	0.014750	0.014398
RS	48	4.692030	6.056400	958.185912	0.014735	0.014351
RS	49	5.094339	6.056400	972.240208	0.014951	0.014548
RS	50	5.530425	6.187652	961.012697	0.014778	0.014349
RS	51	6.003121	6.187652	965.548742	0.014848	0.014401
RS	52	6.515502	6.362661	938.560686	0.014433	0.013969
RS	53	7.070899	6.362661	932.920380	0.014346	0.013865
RS	54	7.672924	6.833237	860.167065	0.013228	0.012760
RS	55	8.325492	6.833237	848.317177	0.013045	0.012562
RS	56	9.032845	6.833237	830.001776	0.012764	0.012266
RS	57	9.799583	6.833237	805.106870	0.012381	0.011871
RS	58	10.630692	14.272050	383.178220	0.005892	0.005722
RS	59	11.531576	14.272050	391.528436	0.006021	0.005825
RS	60	12.508092	14.272050	398.062873	0.006121	0.005900
RS	61	13.566591	14.272050	402.513176	0.006190	0.005943
RS	62	14.713955	14.272050	404.619409	0.006222	0.005951
RS	63	15.957645	14.272050	4903.556739	0.075406	0.070839
PA	4+25*2+4+6 0.021280999 0.015535026 15.957644613 447.695157440 2.369505654 0.944247937 0.785539152 0.780633058 0.830128184 0.932967967 1.077525296 1.243546865 1.411754932 1.579254192 1.765705017 2.001815149 2.313332922 2.707295184 3.173006997 3.693755382 4.244612858 4.778576852 5.233472888 5.568020265 5.788521905 5.935898703 6.056400049 6.187651859 6.362660742 6.833236612 14.272049732
//
IT	4616
RD	22
LK	-236831.773033
QD	-153.764451 -> -136.148050
RI	0.0007620171
TR	0.020687	0.015598
MT	16.202904
MM	C_pi: 4.187288, n_recomb: 66929.685485
RS	0	0.000000	620.539074	0.879616	0.000013	0.000000
RS	1	0.008421	620.539074	0.953744	0.000014	0.000003
RS	2	0.017552	620.539074	1.034124	0.000015	0.000007
RS	3	0.027452	620.539074	1.121285	0.000017	0.000012
RS	4	0.038185	2.554273	294.698644	0.004403	0.003284
RS	5	0.049822	2.554273	318.033321	0.004752	0.004194
RS	6	0.062440	0.972428	897.259003	0.013406	0.012557
RS	7	0.076119	0.972428	958.771789	0.014325	0.014258
RS	8	0.090951	0.800819	1240.329109	0.018532	0.018797
RS	9	0.107032	0.800819	1317.110241	0.019679	0.020148
RS	10	0.124467	0.794092	1407.885419	0.021035	0.021492
RS	11	0.143371	0.794092	1489.283192	0.022251	0.022691
RS	12	0.163866	0.842827	1482.408883	0.022149	0.022529
RS	13	0.186088	0.842827	1563.980558	0.023368	0.023794
RS	14	0.210180	0.945818	1469.457057	0.021955	0.022368
RS	15	0.236302	0.945818	1548.342919	0.023134	0.023618
RS	16	0.264624	1.091653	1413.164847	0.021114	0.021581
RS	17	0.295331	1.091653	1488.292345	0.022237	0.022762
RS	18	0.328623	1.259481	1358.206525	0.020293	0.020793
RS	19	0.364720	1.259481	1429.683382	0.021361	0.021916
RS	20	0.403856	1.429166	1325.579550	0.019806	0.020341
RS	21	0.446288	1.429166	1393.913765	0.020827	0.021428
RS	22	0.492294	1.597497	1310.340516	0.019578	0.020171
RS	23	0.542173	1.597497	1375.772218	0.020555	0.021228
RS	24	0.596254	1.784683	1291.945836	0.019303	0.019965
RS	25	0.654889	1.784683	1354.252149	0.020234	0.020970
RS	26	0.718461	2.022464	1251.932106	0.018705	0.019406
RS	27	0.787388	2.022464	1310.742187	0.019584	0.020333
RS	28	0.862119	2.337711	1186.947609	0.017734	0.018416
RS	29	0.943144	2.337711	1242.075675	0.018558	0.019251
RS	30	1.030992	2.738458	1109.530610	0.016578	0.017179
RS	31	1.126238	2.738458	1161.048409	0.017347	0.017925
RS	32	1.229506	3.214639	1035.011366	0.015464	0.015945
RS	33	1.341470	3.214639	1083.158607	0.016184	0.016614
RS	34	1.462863	3.749607	971.743793	0.014519	0.014860
RS	35	1.594479	3.749607	1016.818488	0.015192	0.015466
RS	36	1.737179	4.317593	923.743442	0.013802	0.013999
RS	37	1.891896	4.317593	966.030303	0.014434	0.014555
RS	38	2.059643	4.869311	895.186521	0.013375	0.013433
RS	39	2.241517	4.869311	934.887780	0.013968	0.013949
RS	40	2.438708	5.339079	889.342563	0.013288	0.013215
RS	41	2.652504	5.339079	926.414515	0.013842	0.013701
RS	42	2.884306	5.682657	904.910237	0.013520	0.013334
RS	43	3.135628	5.682657	938.807197	0.014027	0.013788
RS	44	3.408116	5.905736	934.617776	0.013964	0.013686
RS	45	3.703551	5.905736	964.116782	0.014405	0.014089
RS	46	4.023866	6.050878	967.301071	0.014452	0.014102
RS	47	4.371157	6.050878	990.594560	0.014801	0.014424
RS	48	4.747694	6.166743	991.232114	0.014810	0.014403
RS	49	5.155942	6.166743	1006.298892	0.015035	0.014609
RS	50	5.598570	6.293180	996.300648	0.014886	0.014434
RS	51	6.078473	6.293180	1001.444324	0.014963	0.014495
RS	52	6.598792	6.465180	974.740936	0.014564	0.014079
RS	53	7.162929	6.465180	969.216819	0.014481	0.013982
RS	54	7.774575	6.941184	894.192273	0.013360	0.012876
RS	55	8.437730	6.941184	882.122885	0.013180	0.012681
RS	56	9.156733	6.941184	863.302401	0.012899	0.012387
RS	57	9.936287	6.941184	837.604769	0.012515	0.011992
RS	58	10.781491	14.716417	392.996422	0.005872	0.005695
RS	59	11.697873	14.716417	402.064328	0.006007	0.005806
RS	60	12.691428	14.716417	409.315144	0.006116	0.005890
RS	61	13.768655	14.716417	414.468344	0.006193	0.005942
RS	62	14.936601	14.716417	417.249824	0.006234	0.005959
RS	63	16.202904	14.716417	5139.473729	0.076789	0.072188
PA	4+25*2+4+6 0.020687400 0.015598256 16.202904280 620.539074229 2.554273024 0.972428453 0.800818692 0.794091581 0.842826602 0.945817590 1.091652853 1.259481285 1.429165987 1.597497322 1.784682865 2.022463755 2.337711058 2.738458450 3.214638915 3.749606833 4.317593099 4.869311393 5.339079312 5.682656882 5.905735808 6.050877530 6.166743010 6.293179525 6.465179533 6.941183824 14.716417128
//
IT	4559
RD	23
LK	-236797.364291
QD	-143.461412 -> -127.617730
RI	0.0007341250
TR	0.020133	0.015652
MT	16.444918
MM	C_pi: 4.291524, n_recomb: 68769.860863
RS	0	0.000000	859.468656	0.653925	0.000010	0.000000
RS	1	0.008447	859.468656	0.709203	0.000010	0.000002
RS	2	0.017607	859.468656	0.769157	0.000011	0.000005
RS	3	0.027541	859.468656	0.834184	0.000012	0.000009
RS	4	0.038314	2.751544	281.998074	0.004101	0.003072
RS	5	0.049998	2.751544	304.496670	0.004428	0.003925
RS	6	0.062668	1.000663	899.816976	0.013084	0.012306
RS	7	0.076408	1.000663	962.066485	0.013990	0.013979
RS	8	0.091309	0.815764	1257.958452	0.018292	0.018629
RS	9	0.107468	0.815764	1336.519495	0.019435	0.019976
RS	10	0.124993	0.807255	1432.295341	0.020827	0.021359
RS	11	0.143998	0.807255	1515.871101	0.022043	0.022550
RS	12	0.164608	0.855268	1512.316268	0.021991	0.022429
RS	13	0.186959	0.855268	1596.290099	0.023212	0.023685
RS	14	0.211198	0.958385	1502.676923	0.021851	0.022298
RS	15	0.237484	0.958385	1584.028511	0.023034	0.023546
RS	16	0.265991	1.105431	1447.289301	0.021045	0.021533
RS	17	0.296906	1.105431	1524.844097	0.022173	0.022715
RS	18	0.330432	1.274996	1392.526942	0.020249	0.020759
RS	19	0.366789	1.274996	1466.371652	0.021323	0.021884
RS	20	0.406218	1.446108	1360.726507	0.019787	0.020324
RS	21	0.448978	1.446108	1431.388598	0.020814	0.021413
RS	22	0.495349	1.615232	1347.035532	0.019588	0.020175
RS	23	0.545637	1.615232	1414.764261	0.020572	0.021233
RS	24	0.600173	1.803102	1330.003062	0.019340	0.019987
RS	25	0.659316	1.803102	1394.551709	0.020279	0.020995
RS	26	0.723454	2.042473	1290.091352	0.018760	0.019440
RS	27	0.793010	2.042473	1351.049918	0.019646	0.020372
RS	28	0.868441	2.361317	1223.518535	0.017791	0.018450
RS	29	0.950244	2.361317	1280.672731	0.018623	0.019291
RS	30	1.038956	2.768669	1143.254473	0.016624	0.017202
RS	31	1.135162	2.768669	1196.666264	0.017401	0.017953
RS	32	1.239494	3.255122	1065.431009	0.015493	0.015950
RS	33	1.352639	3.255122	1115.345103	0.016219	0.016624
RS	34	1.475341	3.804141	999.037674	0.014527	0.014845
RS	35	1.608407	3.804141	1045.767109	0.015207	0.015457
RS	36	1.752714	4.389161	948.524348	0.013793	0.013968
RS	37	1.909210	4.389161	992.376705	0.014430	0.014529
RS	38	2.078924	4.958622	918.431971	0.013355	0.013392
RS	39	2.262975	4.958622	959.639112	0.013954	0.013914
RS	40	2.462571	5.443292	912.307571	0.013266	0.013174
RS	41	2.679028	5.443292	950.855180	0.013827	0.013665
RS	42	2.913768	5.795912	928.930320	0.013508	0.013302
RS	43	3.168336	5.795912	964.283738	0.014022	0.013762
RS	44	3.444407	6.021499	960.847635	0.013972	0.013672
RS	45	3.743797	6.021499	991.753383	0.014421	0.014084
RS	46	4.068476	6.164223	996.448792	0.014490	0.014117
RS	47	4.420581	6.164223	1021.014513	0.014847	0.014448
RS	48	4.802427	6.275166	1023.370568	0.014881	0.014452
RS	49	5.216527	6.275166	1039.446238	0.015115	0.014667
RS	50	5.665606	6.396432	1030.783071	0.014989	0.014516
RS	51	6.152617	6.396432	1036.534724	0.015073	0.014584
RS	52	6.680766	6.565015	1010.226437	0.014690	0.014186
RS	53	7.253526	6.565015	1004.817863	0.014611	0.014094
RS	54	7.874667	7.045681	927.653288	0.013489	0.012989
RS	55	8.548274	7.045681	915.356850	0.013310	0.012796
RS	56	9.278780	7.045681	896.025636	0.013029	0.012503
RS	57	10.070990	7.045681	869.521852	0.012644	0.012109
RS	58	10.930117	15.153630	402.429298	0.005852	0.005669
RS	59	11.861813	15.153630	412.198118	0.005994	0.005787
RS	60	12.872209	15.153630	420.150524	0.006110	0.005879
RS	61	13.967950	15.153630	425.994382	0.006194	0.005939
RS	62	15.156247	15.153630	429.442006	0.006245	0.005966
RS	63	16.444918	15.153630	5370.860047	0.078099	0.073464
PA	4+25*2+4+6 0.020132930 0.015651890 16.444918103 859.468656148 2.751544342 1.000663466 0.815763933 0.807255052 0.855267541 0.958384732 1.105430913 1.274996346 1.446108247 1.615232485 1.803101976 2.042472833 2.361317219 2.768669084 3.255121729 3.804140706 4.389160717 4.958622069 5.443292012 5.795911585 6.021498989 6.164222997 6.275166314 6.396431803 6.565014924 7.045681283 15.153629524
//
IT	4768
RD	24
LK	-236766.410226
QD	-134.116765 -> -119.851375
RI	0.0007154828
TR	0.019615	0.015697
MT	16.683551
MM	C_pi: 4.393735, n_recomb: 70549.170796
RS	0	0.000000	1190.288724	0.485387	0.000007	0.000000
RS	1	0.008471	1190.288724	0.526540	0.000007	0.000002
RS	2	0.017661	1190.288724	0.571184	0.000008	0.000004
RS	3	0.027628	1190.288724	0.619617	0.000009	0.000007
RS	4	0.038440	2.962129	269.565274	0.003821	0.002875
RS	5	0.050168	2.962129	291.225182	0.004128	0.003675
RS	6	0.062890	1.028923	901.506328	0.012778	0.012065
RS	7	0.076689	1.028923	964.412434	0.013670	0.013712
RS	8	0.091657	0.830363	1274.513943	0.018066	0.018467
RS	9	0.107893	0.830363	1354.776127	0.019203	0.019812
RS	10	0.125505	0.820121	1455.371532	0.020629	0.021231
RS	11	0.144609	0.820121	1541.040952	0.021844	0.022414
RS	12	0.165331	0.867453	1540.714995	0.021839	0.022331
RS	13	0.187808	0.867453	1627.007939	0.023062	0.023580
RS	14	0.212190	0.970665	1534.432308	0.021750	0.022230
RS	15	0.238637	0.970665	1618.174300	0.022937	0.023477
RS	16	0.267324	1.118866	1480.045977	0.020979	0.021486
RS	17	0.298442	1.118866	1559.959590	0.022112	0.022669
RS	18	0.332196	1.290103	1425.563928	0.020207	0.020727
RS	19	0.368810	1.290103	1501.713463	0.021286	0.021853
RS	20	0.408525	1.462587	1394.645319	0.019768	0.020308
RS	21	0.451605	1.462587	1467.576983	0.020802	0.021399
RS	22	0.498334	1.632461	1382.545941	0.019597	0.020179
RS	23	0.549022	1.632461	1452.517957	0.020589	0.021240
RS	24	0.604003	1.820958	1366.934743	0.019376	0.020011
RS	25	0.663643	1.820958	1433.676352	0.020322	0.021022
RS	26	0.728335	2.061831	1327.197293	0.018812	0.019475
RS	27	0.798507	2.061831	1390.258612	0.019706	0.020411
RS	28	0.874624	2.384143	1259.102436	0.017847	0.018484
RS	29	0.957190	2.384143	1318.239804	0.018685	0.019330
RS	30	1.046749	2.797914	1176.042701	0.016670	0.017225
RS	31	1.143896	2.797914	1231.307583	0.017453	0.017982
RS	32	1.249273	3.294435	1094.939350	0.015520	0.015955
RS	33	1.363576	3.294435	1146.580694	0.016252	0.016635
RS	34	1.487563	3.857337	1025.420375	0.014535	0.014832
RS	35	1.622053	3.857337	1073.765618	0.015220	0.015448
RS	36	1.767937	4.459282	972.383750	0.013783	0.013938
RS	37	1.926179	4.459282	1017.763160	0.014426	0.014504
RS	38	2.097827	5.046457	940.737133	0.013334	0.013352
RS	39	2.284015	5.046457	983.412650	0.013939	0.013880
RS	40	2.485977	5.546055	934.305607	0.013243	0.013132
RS	41	2.705048	5.546055	974.293663	0.013810	0.013630
RS	42	2.942677	5.907726	951.956549	0.013494	0.013269
RS	43	3.200438	5.907726	988.735829	0.014015	0.013735
RS	44	3.480034	6.135753	986.071036	0.013977	0.013658
RS	45	3.783316	6.135753	1018.360251	0.014435	0.014077
RS	46	4.112291	6.275882	1024.610096	0.014523	0.014130
RS	47	4.469135	6.275882	1050.433734	0.014889	0.014470
RS	48	4.856209	6.381639	1054.582227	0.014948	0.014498
RS	49	5.276074	6.381639	1071.660583	0.015190	0.014722
RS	50	5.731507	6.497401	1064.431207	0.015088	0.014595
RS	51	6.225523	6.497401	1070.789092	0.015178	0.014670
RS	52	6.761389	6.662174	1044.983180	0.014812	0.014289
RS	53	7.342652	6.662174	1039.687995	0.014737	0.014202
RS	54	7.973155	7.146766	960.515707	0.013615	0.013098
RS	55	8.657072	7.146766	947.983616	0.013437	0.012908
RS	56	9.398927	7.146766	928.135300	0.013156	0.012616
RS	57	10.203628	7.146766	900.821591	0.012769	0.012221
RS	58	11.076499	15.583355	411.482096	0.005833	0.005644
RS	59	12.023315	15.583355	421.934157	0.005981	0.005769
RS	60	13.050341	15.583355	430.572217	0.006103	0.005867
RS	61	14.164371	15.583355	437.093073	0.006196	0.005936
RS	62	15.372776	15.583355	441.196028	0.006254	0.005971
RS	63	16.683551	15.583355	5597.260511	0.079338	0.074669
PA	4+25*2+4+6 0.019614581 0.015696969 16.683551112 1190.288723703 2.962129323 1.028923361 0.830363425 0.820120926 0.867453303 0.970665060 1.118865841 1.290103000 1.462587222 1.632461153 1.820958012 2.061830605 2.384142757 2.797914249 3.294434913 3.857336769 4.459281738 5.046456853 5.546055253 5.907725603 6.135752743 6.275882287 6.381638922 6.497400869 6.662174485 7.146766211 15.583354984
//
IT	4256
RD	25
LK	-236738.532752
QD	-125.627485 -> -112.768661
RI	0.0007043067
TR	0.019130	0.015734
MT	16.918647
MM	C_pi: 4.493840, n_recomb: 72268.150571
RS	0	0.000000	1648.703400	0.359679	0.000005	0.000000
RS	1	0.008495	1648.703400	0.390260	0.000005	0.000001
RS	2	0.017713	1648.703400	0.423444	0.000006	0.000003
RS	3	0.027713	1648.703400	0.459453	0.000006	0.000005
RS	4	0.038563	3.186615	257.454415	0.003562	0.002691
RS	5	0.050334	3.186615	278.279590	0.003851	0.003442
RS	6	0.063106	1.057166	902.424987	0.012487	0.011834
RS	7	0.076962	1.057166	965.913589	0.013366	0.013454
RS	8	0.091996	0.844604	1290.074813	0.017851	0.018314
RS	9	0.108307	0.844604	1371.962743	0.018984	0.019655
RS	10	0.126003	0.832679	1477.193017	0.020440	0.021108
RS	11	0.145203	0.832679	1564.873970	0.021654	0.022284
RS	12	0.166035	0.879378	1567.669291	0.021692	0.022236
RS	13	0.188635	0.879378	1656.199058	0.022917	0.023478
RS	14	0.213156	0.982668	1564.750789	0.021652	0.022165
RS	15	0.239760	0.982668	1650.807280	0.022843	0.023409
RS	16	0.268624	1.131963	1511.463062	0.020915	0.021441
RS	17	0.299941	1.131963	1593.666370	0.022052	0.022625
RS	18	0.333917	1.304808	1457.338941	0.020166	0.020697
RS	19	0.370781	1.304808	1535.729423	0.021250	0.021824
RS	20	0.410776	1.478614	1427.348575	0.019751	0.020293
RS	21	0.454168	1.478614	1502.490378	0.020790	0.021386
RS	22	0.501247	1.649192	1416.880801	0.019606	0.020183
RS	23	0.552326	1.649192	1489.041056	0.020604	0.021247
RS	24	0.607744	1.838260	1402.744528	0.019410	0.020034
RS	25	0.667870	1.838260	1471.628261	0.020363	0.021049
RS	26	0.733104	2.080546	1363.250191	0.018864	0.019510
RS	27	0.803880	2.080546	1428.367016	0.019765	0.020451
RS	28	0.880669	2.406184	1293.705626	0.017901	0.018519
RS	29	0.963981	2.406184	1354.781797	0.018747	0.019370
RS	30	1.054371	2.826193	1207.900468	0.016714	0.017249
RS	31	1.152440	2.826193	1264.976193	0.017504	0.018011
RS	32	1.258840	3.332579	1123.542305	0.015547	0.015962
RS	33	1.374279	3.332579	1176.870052	0.016285	0.016646
RS	34	1.499526	3.909180	1050.903603	0.014542	0.014819
RS	35	1.635413	3.909180	1100.824594	0.015232	0.015441
RS	36	1.782844	4.527929	995.336202	0.013773	0.013910
RS	37	1.942800	4.527929	1042.203124	0.014421	0.014481
RS	38	2.116345	5.132778	962.117687	0.013313	0.013313
RS	39	2.304633	5.132778	1006.222896	0.013923	0.013846
RS	40	2.508917	5.647321	955.352239	0.013220	0.013092
RS	41	2.730557	5.647321	996.744131	0.013792	0.013594
RS	42	2.971025	6.018040	974.002735	0.013478	0.013236
RS	43	3.231922	6.018040	1012.175533	0.014006	0.013708
RS	44	3.514984	6.248441	1010.295994	0.013980	0.013642
RS	45	3.822093	6.248441	1043.943276	0.014445	0.014069
RS	46	4.155292	6.385813	1051.784030	0.014554	0.014141
RS	47	4.516798	6.385813	1078.848946	0.014928	0.014489
RS	48	4.909016	6.486130	1084.857310	0.015012	0.014542
RS	49	5.334554	6.486130	1102.929889	0.015262	0.014773
RS	50	5.796244	6.596072	1097.226776	0.015183	0.014670
RS	51	6.297156	6.596072	1104.187279	0.015279	0.014752
RS	52	6.840623	6.756664	1078.986637	0.014930	0.014389
RS	53	7.430260	6.756664	1073.801406	0.014859	0.014306
RS	54	8.069989	7.244461	992.755492	0.013737	0.013204
RS	55	8.764066	7.244461	979.978108	0.013560	0.013016
RS	56	9.517108	7.244461	959.605543	0.013278	0.012724
RS	57	10.334124	7.244461	931.477672	0.012889	0.012328
RS	58	11.220549	16.005276	420.162765	0.005814	0.005620
RS	59	12.182280	16.005276	431.279730	0.005968	0.005751
RS	60	13.225715	16.005276	440.586607	0.006097	0.005856
RS	61	14.357794	16.005276	447.769646	0.006196	0.005932
RS	62	15.586048	16.005276	452.515693	0.006262	0.005975
RS	63	16.918647	16.005276	5818.313605	0.080510	0.075808
PA	4+25*2+4+6 0.019129636 0.015734472 16.918647234 1648.703399716 3.186615474 1.057165922 0.844603897 0.832678777 0.879377543 0.982667781 1.131962611 1.304808001 1.478613840 1.649192083 1.838259767 2.080545990 2.406183963 2.826192882 3.332579332 3.909179885 4.527928861 5.132778218 5.647320945 6.018040227 6.248441119 6.385812992 6.486129544 6.596072411 6.756664402 7.244460996 16.005276064
//
CC
CC	Brief Description of the file format:
CC	  CC  comments
CC	  MM  useful-messages
CC	  RD  round-of-iterations
CC	  LL  \log[P(sequence)]
CC	  QD  Q-before-opt Q-after-opt
CC	  TR  \theta_0 \rho_0
CC	  RS  k t_k \lambda_k \pi_k \sum_{l\not=k}A_{kl} A_{kk}
CC	  DC  begin end best-k t_k+\Delta_k max-prob
CC
MM	Version: 0.6.5-r67
MM	pattern:4+25*2+4+6, n:63, n_free_lambdas:28
MM	n_iterations:25, skip:1, max_t:5, theta/rho:5
MM	is_decoding:0
MM	n_seqs:8, sum_L:1070836, sum_n:81418
RD	0
LK	0.000000
QD	0.000000 -> 0.000000
RI	inf
TR	0.079078	0.015816
MT	5.000000
MM	C_pi: 1.000000, n_recomb: 16803.047064
RS	0	0.000000	1.000000	107.018032	0.006369	0.000000
RS	1	0.006440	1.000000	113.161143	0.006735	0.000000
RS	2	0.013294	1.000000	119.606081	0.007118	0.000000
RS	3	0.020590	1.000000	126.360954	0.007520	0.000000
RS	4	0.028356	1.000000	133.433103	0.007941	0.000000
RS	5	0.036622	1.000000	140.828928	0.008381	0.000000
RS	6	0.045421	1.000000	148.553690	0.008841	0.000000
RS	7	0.054785	1.000000	156.611285	0.009320	0.000000
RS	8	0.064753	1.000000	165.003999	0.009820	0.000000
RS	9	0.075363	1.000000	173.732245	0.010339	0.000000
RS	10	0.086656	1.000000	182.794260	0.010879	0.000000
RS	11	0.098677	1.000000	192.185790	0.011438	0.000000
RS	12	0.111471	1.000000	201.899741	0.012016	0.000000
RS	13	0.125090	1.000000	211.925814	0.012612	0.000000
RS	14	0.139585	1.000000	222.250103	0.013227	0.000000
RS	15	0.155014	1.000000	232.854687	0.013858	0.000000
RS	16	0.171437	1.000000	243.717195	0.014504	0.000000
RS	17	0.188917	1.000000	254.810362	0.015165	0.000000
RS	18	0.207523	1.000000	266.101575	0.015837	0.000000
RS	19	0.227327	1.000000	277.552421	0.016518	0.000000
RS	20	0.248406	1.000000	289.118250	0.017206	0.000000
RS	21	0.270843	1.000000	300.747754	0.017898	0.000000
RS	22	0.294725	1.000000	312.382584	0.018591	0.000000
RS	23	0.320144	1.000000	323.957026	0.019280	0.000000
RS	24	0.347201	1.000000	335.397743	0.019961	0.000000
RS	25	0.376000	1.000000	346.623617	0.020629	0.000000
RS	26	0.406654	1.000000	357.545705	0.021279	0.000000
RS	27	0.439282	1.000000	368.067350	0.021905	0.000000
RS	28	0.474011	1.000000	378.084465	0.022501	0.000000
RS	29	0.510976	1.000000	387.486019	0.023060	0.000000
RS	30	0.550322	1.000000	396.154776	0.023576	0.000000
RS	31	0.592202	1.000000	403.968290	0.024041	0.000000
RS	32	0.636779	1.000000	410.800213	0.024448	0.000000
RS	33	0.684227	1.000000	416.521925	0.024788	0.000000
RS	34	0.734730	1.000000	421.004508	0.025055	0.000000
RS	35	0.788485	1.000000	424.121084	0.025241	0.000000
RS	36	0.845702	1.000000	425.749509	0.025338	0.000000
RS	37	0.906604	1.000000	425.775413	0.025339	0.000000
RS	38	0.971428	1.000000	424.095545	0.025239	0.000000
RS	39	1.040426	1.000000	420.621387	0.025032	0.000000
RS	40	1.113868	1.000000	415.282933	0.024715	0.000000
RS	41	1.192040	1.000000	408.032549	0.024283	0.000000
RS	42	1.275245	1.000000	398.848768	0.023737	0.000000
RS	43	1.363809	1.000000	387.739862	0.023076	0.000000
RS	44	1.458076	1.000000	374.747004	0.022302	0.000000
RS	45	1.558414	1.000000	359.946812	0.021422	0.000000
RS	46	1.665214	1.000000	343.453046	0.020440	0.000000
RS	47	1.778891	1.000000	325.417251	0.019367	0.000000
RS	48	1.899889	1.000000	306.028124	0.018213	0.000000
RS	49	2.028679	1.000000	285.509425	0.016992	0.000000
RS	50	2.165763	1.000000	264.116317	0.015718	0.000000
RS	51	2.311675	1.000000	242.130062	0.014410	0.000000
RS	52	2.466983	1.000000	219.851127	0.013084	0.000000
RS	53	2.632293	1.000000	197.590831	0.011759	0.000000
RS	54	2.808249	1.000000	175.661813	0.010454	0.000000
RS	55	2.995536	1.000000	154.367706	0.009187	0.000000
RS	56	3.194884	1.000000	133.992528	0.007974	0.000000
RS	57	3.407070	1.000000	114.790386	0.006832	0.000000
RS	58	3.632920	1.000000	96.976150	0.005771	0.000000
RS	59	3.873315	1.000000	80.717747	0.004804	0.000000
RS	60	4.129191	1.000000	66.130678	0.003936	0.000000
RS	61	4.401545	1.000000	53.275235	0.003171	0.000000
RS	62	4.691438	1.000000	42.156691	0.002509	0.000000
RS	63	5.000000	1.000000	117.659449	0.007002	0.000000
PA	4+25*2+4+6 0.079078039 0.015815608 5.000000000 1.000000000 1.000000000 1.000000000 1.000000000 1.000000000 1.000000000 1.000000000 1.000000000 1.000000000 1.000000000 1.000000000 1.000000000 1.000000000 1.000000000 1.000000000 1.000000000 1.000000000 1.000000000 1.000000000 1.000000000 1.000000000 1.000000000 1.000000000 1.000000000 1.000000000 1.000000000 1.000000000 1.000000000
//
IT	5293
RD	1
LK	-243247.391725
QD	-2948.785990 -> -1328.359210
RI	0.0691487570
TR	0.058329	0.011823
MT	7.827194
MM	C_pi: 1.252553, n_recomb: 15741.969257
RS	0	0.000000	0.487694	228.616312	0.014523	0.000333
RS	1	0.007188	0.487694	241.346494	0.015331	0.002790
RS	2	0.014892	0.487694	254.506949	0.016167	0.007006
RS	3	0.023150	0.487694	268.070498	0.017029	0.011980
RS	4	0.032002	0.394279	348.016450	0.022108	0.016837
RS	5	0.041489	0.394279	363.868938	0.023115	0.020725
RS	6	0.051659	0.420402	356.471093	0.022645	0.023213
RS	7	0.062560	0.420402	371.992508	0.023631	0.024347
RS	8	0.074244	0.481335	339.031258	0.021537	0.024352
RS	9	0.086768	0.481335	353.763816	0.022473	0.023658
RS	10	0.100192	0.555826	319.685718	0.020308	0.022798
RS	11	0.114582	0.555826	333.626875	0.021193	0.022123
RS	12	0.130005	0.632439	305.959307	0.019436	0.021728
RS	13	0.146537	0.632439	319.222677	0.020278	0.021554
RS	14	0.164257	0.712829	295.424783	0.018767	0.021487
RS	15	0.183251	0.712829	308.074712	0.019570	0.021416
RS	16	0.203610	0.800515	285.988266	0.018167	0.021261
RS	17	0.225432	0.800515	298.049472	0.018933	0.021004
RS	18	0.248823	0.894768	277.794273	0.017647	0.020669
RS	19	0.273896	0.894768	289.287748	0.018377	0.020297
RS	20	0.300770	0.992670	271.410933	0.017241	0.019913
RS	21	0.329576	0.992670	282.354842	0.017936	0.019525
RS	22	0.360452	1.092517	266.725958	0.016944	0.019131
RS	23	0.393548	1.092517	277.122236	0.017604	0.018731
RS	24	0.429022	1.193329	263.394988	0.016732	0.018332
RS	25	0.467047	1.193329	273.224793	0.017356	0.017937
RS	26	0.507804	1.294019	261.122500	0.016588	0.017551
RS	27	0.551491	1.294019	270.345366	0.017174	0.017175
RS	28	0.598318	1.393091	259.697176	0.016497	0.016811
RS	29	0.648510	1.393091	268.249278	0.017040	0.016464
RS	30	0.702311	1.488415	258.989455	0.016452	0.016138
RS	31	0.759978	1.488415	266.779491	0.016947	0.015840
RS	32	0.821790	1.577734	258.830191	0.016442	0.015576
RS	33	0.888045	1.577734	265.733639	0.016881	0.015349
RS	34	0.959063	1.659285	258.914983	0.016447	0.015159
RS	35	1.035184	1.659285	264.770079	0.016819	0.015006
RS	36	1.116777	1.731909	258.811765	0.016441	0.014888
RS	37	1.204235	1.731909	263.419158	0.016734	0.014803
RS	38	1.297979	1.794888	258.000557	0.016389	0.014749
RS	39	1.398461	1.794888	261.127249	0.016588	0.014722
RS	40	1.506165	1.848269	255.837898	0.016252	0.014715
RS	41	1.621610	1.848269	257.230532	0.016340	0.014720
RS	42	1.745354	1.893129	251.555327	0.015980	0.014723
RS	43	1.877991	1.893129	250.968242	0.015943	0.014713
RS	44	2.020163	1.931373	244.354625	0.015522	0.014675
RS	45	2.172552	1.931373	241.592551	0.015347	0.014596
RS	46	2.335896	1.965173	233.574239	0.014838	0.014466
RS	47	2.510979	1.965173	228.542081	0.014518	0.014276
RS	48	2.698647	1.996538	218.840875	0.013902	0.014021
RS	49	2.899804	1.996538	211.590877	0.013441	0.013699
RS	50	3.115420	2.027240	200.167793	0.012716	0.013310
RS	51	3.346533	2.027240	190.934904	0.012129	0.012855
RS	52	3.594258	2.059118	177.988601	0.011307	0.012339
RS	53	3.859788	2.059118	167.207097	0.010622	0.011767
RS	54	4.144404	2.115224	151.760873	0.009641	0.011144
RS	55	4.449477	2.115224	140.365922	0.008917	0.010481
RS	56	4.776477	2.115224	128.458542	0.008160	0.009788
RS	57	5.126981	2.115224	116.234075	0.007384	0.009076
RS	58	5.502679	2.410624	92.206836	0.005857	0.008357
RS	59	5.905380	2.410624	83.340973	0.005294	0.007644
RS	60	6.337025	2.410624	74.410550	0.004727	0.006947
RS	61	6.799696	2.410624	65.570585	0.004165	0.006277
RS	62	7.295622	2.410624	56.973504	0.003619	0.005643
RS	63	7.827194	2.410624	234.438966	0.014893	0.026389
PA	4+25*2+4+6 0.058328996 0.011823448 7.827193737 0.487694263 0.394278526 0.420401514 0.481335163 0.555825710 0.632438660 0.712829113 0.800514698 0.894767761 0.992669582 1.092516899 1.193328798 1.294019222 1.393090606 1.488414764 1.577733934 1.659284592 1.731908798 1.794888496 1.848269463 1.893128872 1.931373477 1.965172529 1.996537685 2.027240276 2.059118271 2.115224302 2.410624325
//
IT	5081
RD	2
LK	-240698.325409
QD	-1427.975237 -> -891.872061
RI	0.0641202736
TR	0.050130	0.011092
MT	9.473017
MM	C_pi: 1.529030, n_recomb: 18008.436761
RS	0	0.000000	0.645006	206.688335	0.011477	0.000213
RS	1	0.007509	0.645006	219.550529	0.012192	0.001735
RS	2	0.015582	0.645006	233.002490	0.012939	0.004422
RS	3	0.024261	0.645006	247.038546	0.013718	0.007883
RS	4	0.033592	0.375126	447.384710	0.024843	0.014511
RS	5	0.043624	0.375126	467.846666	0.025979	0.019233
RS	6	0.054409	0.371294	493.189579	0.027387	0.021979
RS	7	0.066003	0.371294	513.357076	0.028506	0.025160
RS	8	0.078469	0.422585	469.375351	0.026064	0.024083
RS	9	0.091870	0.422585	488.328396	0.027117	0.025595
RS	10	0.106278	0.497552	431.620227	0.023968	0.023137
RS	11	0.121767	0.497552	449.324920	0.024951	0.024022
RS	12	0.138420	0.578739	402.175297	0.022333	0.021992
RS	13	0.156323	0.578739	418.763425	0.023254	0.023054
RS	14	0.175571	0.666345	378.684407	0.021028	0.021549
RS	15	0.196264	0.666345	394.261097	0.021893	0.022746
RS	16	0.218510	0.766566	356.785177	0.019812	0.021353
RS	17	0.242428	0.766566	371.411614	0.020624	0.022426
RS	18	0.268141	0.881369	336.248003	0.018672	0.020972
RS	19	0.295785	0.881369	349.980312	0.019434	0.021823
RS	20	0.325505	1.008787	318.213713	0.017670	0.020392
RS	21	0.357456	1.008787	331.111768	0.018386	0.021070
RS	22	0.391807	1.147769	302.738067	0.016811	0.019715
RS	23	0.428737	1.147769	314.853715	0.017484	0.020232
RS	24	0.468441	1.298496	289.344500	0.016067	0.018941
RS	25	0.511126	1.298496	300.716647	0.016699	0.019302
RS	26	0.557016	1.460599	277.725352	0.015422	0.018084
RS	27	0.606352	1.460599	288.380881	0.016014	0.018319
RS	28	0.659392	1.631845	267.867810	0.014875	0.017194
RS	29	0.716416	1.631845	277.821084	0.015427	0.017337
RS	30	0.777721	1.807070	260.008564	0.014438	0.016335
RS	31	0.843630	1.807070	269.256267	0.014952	0.016431
RS	32	0.914488	1.979030	254.352143	0.014124	0.015588
RS	33	0.990667	1.979030	262.862754	0.014597	0.015683
RS	34	1.072566	2.140586	250.829547	0.013928	0.015015
RS	35	1.160616	2.140586	258.530963	0.014356	0.015135
RS	36	1.255277	2.285875	249.116899	0.013833	0.014631
RS	37	1.357046	2.285875	255.885204	0.014209	0.014781
RS	38	1.466457	2.410418	248.732793	0.013812	0.014425
RS	39	1.584083	2.410418	254.382482	0.014126	0.014605
RS	40	1.710543	2.512692	248.920060	0.013822	0.014370
RS	41	1.846498	2.512692	253.202858	0.014060	0.014556
RS	42	1.992663	2.595469	248.556347	0.013802	0.014379
RS	43	2.149803	2.595469	251.181145	0.013948	0.014515
RS	44	2.318743	2.664515	246.330426	0.013679	0.014316
RS	45	2.500368	2.664515	247.006650	0.013716	0.014344
RS	46	2.695633	2.725977	241.048567	0.013385	0.014057
RS	47	2.905559	2.725977	239.541998	0.013302	0.013945
RS	48	3.131250	2.784786	231.860270	0.012875	0.013542
RS	49	3.373888	2.784786	228.048293	0.012663	0.013286
RS	50	3.634745	2.844741	218.337704	0.012124	0.012765
RS	51	3.915191	2.844741	212.258211	0.011787	0.012382
RS	52	4.216696	2.909707	200.472439	0.011132	0.011754
RS	53	4.540841	2.909707	192.365189	0.010682	0.011267
RS	54	4.889326	3.030440	176.167756	0.009783	0.010458
RS	55	5.263979	3.030440	166.961093	0.009271	0.009919
RS	56	5.666766	3.030440	156.744992	0.008704	0.009339
RS	57	6.099798	3.030440	145.664310	0.008089	0.008727
RS	58	6.565347	3.761906	109.562805	0.006084	0.007180
RS	59	7.065854	3.761906	102.898529	0.005714	0.006759
RS	60	7.603945	3.761906	95.663789	0.005312	0.006315
RS	61	8.182442	3.761906	87.972606	0.004885	0.005852
RS	62	8.804379	3.761906	79.956366	0.004440	0.005376
RS	63	9.473017	3.761906	419.967049	0.023321	0.029493
PA	4+25*2+4+6 0.050129843 0.011091857 9.473017200 0.645006472 0.375125913 0.371293676 0.422585315 0.497552258 0.578738648 0.666345282 0.766566479 0.881368977 1.008786869 1.147769138 1.298495723 1.460599318 1.631845176 1.807069998 1.979030100 2.140586247 2.285874637 2.410417880 2.512692242 2.595469400 2.664514653 2.725977457 2.784786368 2.844740825 2.909707145 3.030439828 3.761906195
//
IT	5365
RD	3
LK	-239784.842702
QD	-1004.340799 -> -735.798904
RI	0.0462209213
TR	0.045484	0.011173
MT	10.441785
MM	C_pi: 1.788425, n_recomb: 21185.629122
RS	0	0.000000	1.030545	155.616861	0.007345	0.000134
RS	1	0.007674	1.030545	166.275373	0.007848	0.001079
RS	2	0.015936	1.030545	177.559142	0.008381	0.002739
RS	3	0.024833	1.030545	189.488264	0.008944	0.004899
RS	4	0.034412	0.427975	483.194369	0.022808	0.012597
RS	5	0.044727	0.427975	507.447278	0.023952	0.016854
RS	6	0.055833	0.386303	588.392154	0.027773	0.021054
RS	7	0.067791	0.386303	613.549927	0.028961	0.024500
RS	8	0.080667	0.426869	578.541866	0.027308	0.024016
RS	9	0.094531	0.426869	602.332434	0.028431	0.026003
RS	10	0.109458	0.500258	535.192195	0.025262	0.023468
RS	11	0.125532	0.500258	557.408655	0.026311	0.024725
RS	12	0.142838	0.581504	499.452805	0.023575	0.022399
RS	13	0.161473	0.581504	520.238832	0.024556	0.023718
RS	14	0.181538	0.668245	471.481030	0.022255	0.021929
RS	15	0.203142	0.668245	490.966457	0.023175	0.023422
RS	16	0.226404	0.768325	444.600660	0.020986	0.021762
RS	17	0.251452	0.768325	462.854712	0.021848	0.023218
RS	18	0.278421	0.886003	417.820833	0.019722	0.021472
RS	19	0.307460	0.886003	434.906260	0.020528	0.022743
RS	20	0.338728	1.020678	392.917944	0.018546	0.020969
RS	21	0.372394	1.020678	408.907091	0.019301	0.022053
RS	22	0.408645	1.172636	370.346291	0.017481	0.020315
RS	23	0.447677	1.172636	385.308464	0.018187	0.021214
RS	24	0.489704	1.344344	349.608565	0.016502	0.019504
RS	25	0.534956	1.344344	363.604209	0.017163	0.020208
RS	26	0.583681	1.537945	330.483616	0.015599	0.018543
RS	27	0.636145	1.537945	343.566804	0.016217	0.019071
RS	28	0.692634	1.752691	313.316953	0.014789	0.017498
RS	29	0.753459	1.752691	325.536582	0.015366	0.017885
RS	30	0.818951	1.982340	298.923517	0.014110	0.016468
RS	31	0.889469	1.982340	310.318910	0.014648	0.016763
RS	32	0.965398	2.215574	288.050074	0.013596	0.015565
RS	33	1.047154	2.215574	298.638482	0.014096	0.015823
RS	34	1.135183	2.439575	280.919625	0.013260	0.014872
RS	35	1.229968	2.439575	290.678019	0.013721	0.015126
RS	36	1.332026	2.642746	277.282126	0.013088	0.014413
RS	37	1.441916	2.642746	286.127442	0.013506	0.014673
RS	38	1.560238	2.815532	276.638355	0.013058	0.014174
RS	39	1.687641	2.815532	284.406868	0.013425	0.014446
RS	40	1.824819	2.953998	278.039602	0.013124	0.014125
RS	41	1.972525	2.953998	284.474079	0.013428	0.014387
RS	42	2.131565	3.062937	279.893676	0.013211	0.014162
RS	43	2.302809	3.062937	284.659116	0.013436	0.014359
RS	44	2.487194	3.152912	280.271994	0.013229	0.014126
RS	45	2.685728	3.152912	283.006948	0.013358	0.014201
RS	46	2.899497	3.234544	277.439586	0.013096	0.013882
RS	47	3.129670	3.234544	277.825157	0.013114	0.013809
RS	48	3.377506	3.315414	270.186622	0.012753	0.013371
RS	49	3.644361	3.315414	268.011416	0.012651	0.013154
RS	50	3.931693	3.400683	257.858633	0.012171	0.012599
RS	51	4.241074	3.400683	253.075061	0.011946	0.012259
RS	52	4.574196	3.495570	240.263974	0.011341	0.011599
RS	53	4.932881	3.495570	233.041681	0.011000	0.011162
RS	54	5.319091	3.676853	213.790858	0.010091	0.010268
RS	55	5.734937	3.676853	205.185540	0.009685	0.009794
RS	56	6.182694	3.676853	195.196249	0.009214	0.009275
RS	57	6.664811	3.676853	183.937049	0.008682	0.008717
RS	58	7.183924	4.878232	131.701345	0.006217	0.006649
RS	59	7.742873	4.878232	126.303313	0.005962	0.006349
RS	60	8.344714	4.878232	120.054605	0.005667	0.006017
RS	61	8.992738	4.878232	113.027985	0.005335	0.005657
RS	62	9.690490	4.878232	105.321484	0.004971	0.005270
RS	63	10.441785	4.878232	650.163107	0.030689	0.032492
PA	4+25*2+4+6 0.045483607 0.011172879 10.441785471 1.030545063 0.427974989 0.386303335 0.426868895 0.500258229 0.581504084 0.668245277 0.768325214 0.886002868 1.020677858 1.172636351 1.344344098 1.537945401 1.752691011 1.982339529 2.215573585 2.439574973 2.642746072 2.815531541 2.953997812 3.062936860 3.152911503 3.234544355 3.315413715 3.400683383 3.495570358 3.676852661 4.878232160
//
IT	5922
RD	4
LK	-239296.513806
QD	-826.548154 -> -646.511761
RI	0.0313358042
TR	0.042286	0.011523
MT	11.054575
MM	C_pi: 1.998191, n_recomb: 24374.536849
RS	0	0.000000	1.678176	111.319847	0.004567	0.000087
RS	1	0.007770	1.678176	119.399664	0.004899	0.000692
RS	2	0.016144	1.678176	128.018538	0.005252	0.001741
RS	3	0.025169	1.678176	137.204825	0.005629	0.003097
RS	4	0.034895	0.501589	488.196160	0.020029	0.011101
RS	5	0.045377	0.501589	514.865698	0.021123	0.014820
RS	6	0.056673	0.413816	655.377444	0.026888	0.020306
RS	7	0.068848	0.413816	685.096845	0.028107	0.023664
RS	8	0.081968	0.443478	667.440263	0.027383	0.023940
RS	9	0.096107	0.443478	695.931779	0.028552	0.025985
RS	10	0.111345	0.515982	623.687966	0.025588	0.023625
RS	11	0.127768	0.515982	650.358509	0.026682	0.024935
RS	12	0.145466	0.597615	585.503742	0.024021	0.022611
RS	13	0.164539	0.597615	610.494714	0.025046	0.023928
RS	14	0.185095	0.682664	557.096941	0.022856	0.022151
RS	15	0.207248	0.682664	580.563789	0.023818	0.023662
RS	16	0.231122	0.779920	529.429746	0.021721	0.022025
RS	17	0.256851	0.779920	551.434131	0.022623	0.023559
RS	18	0.284580	0.895373	500.195970	0.020521	0.021809
RS	19	0.314463	0.895373	520.789766	0.021366	0.023212
RS	20	0.346668	1.029471	471.520926	0.019345	0.021381
RS	21	0.381376	1.029471	490.775463	0.020135	0.022619
RS	22	0.418780	1.183622	444.214081	0.018225	0.020763
RS	23	0.459091	1.183622	462.204164	0.018963	0.021823
RS	24	0.502535	1.362423	417.744960	0.017139	0.019934
RS	25	0.549354	1.362423	434.541274	0.017828	0.020797
RS	26	0.599811	1.570784	392.007300	0.016083	0.018897
RS	27	0.654188	1.570784	407.679679	0.016726	0.019574
RS	28	0.712791	1.810339	367.829646	0.015091	0.017731
RS	29	0.775948	1.810339	382.448682	0.015691	0.018248
RS	30	0.844012	2.075245	346.813823	0.014229	0.016562
RS	31	0.917365	2.075245	360.447164	0.014788	0.016968
RS	32	0.996418	2.351527	330.463119	0.013558	0.015533
RS	33	1.081613	2.351527	343.162905	0.014079	0.015883
RS	34	1.173429	2.621531	319.414812	0.013104	0.014746
RS	35	1.272378	2.621531	331.195430	0.013588	0.015076
RS	36	1.379017	2.868162	313.526981	0.012863	0.014230
RS	37	1.493942	2.868162	324.337381	0.013306	0.014554
RS	38	1.617796	3.076627	312.281632	0.012812	0.013974
RS	39	1.751275	3.076627	321.973922	0.013209	0.014298
RS	40	1.895125	3.240271	314.516076	0.012903	0.013939
RS	41	2.050153	3.240271	322.820472	0.013244	0.014246
RS	42	2.217228	3.365745	318.111657	0.013051	0.014014
RS	43	2.397284	3.365745	324.647834	0.013319	0.014252
RS	44	2.591331	3.468470	320.439052	0.013146	0.014025
RS	45	2.800457	3.468470	324.778624	0.013325	0.014140
RS	46	3.025832	3.563401	319.177249	0.013095	0.013825
RS	47	3.268720	3.563401	320.930855	0.013167	0.013793
RS	48	3.530481	3.660421	312.776599	0.012832	0.013352
RS	49	3.812582	3.660421	311.671519	0.012787	0.013177
RS	50	4.116603	3.765596	300.433012	0.012326	0.012610
RS	51	4.444247	3.765596	296.375552	0.012159	0.012312
RS	52	4.797351	3.884995	281.877059	0.011564	0.011633
RS	53	5.177892	3.884995	275.013330	0.011283	0.011238
RS	54	5.588002	4.117898	251.986526	0.010338	0.010279
RS	55	6.029979	4.117898	243.553715	0.009992	0.009850
RS	56	6.506299	4.117898	233.419841	0.009576	0.009370
RS	57	7.019631	4.117898	221.677072	0.009095	0.008845
RS	58	7.572851	5.775532	151.691620	0.006223	0.006356
RS	59	8.169057	5.775532	147.365593	0.006046	0.006128
RS	60	8.811591	5.775532	142.012230	0.005826	0.005866
RS	61	9.504052	5.775532	135.668099	0.005566	0.005571
RS	62	10.250320	5.775532	128.397928	0.005268	0.005245
RS	63	11.054575	5.775532	888.205654	0.036440	0.035395
PA	4+25*2+4+6 0.042285660 0.011522519 11.054574771 1.678175543 0.501588902 0.413815551 0.443477817 0.515981944 0.597614767 0.682664245 0.779919599 0.895373455 1.029471380 1.183621681 1.362423479 1.570784426 1.810338623 2.075244680 2.351526730 2.621530577 2.868161833 3.076626649 3.240271148 3.365744718 3.468469962 3.563401338 3.660420982 3.765596316 3.884994843 4.117898357 5.775531826
//
IT	5022
RD	5
LK	-238956.672305
QD	-716.886982 -> -576.693281
RI	0.0213599935
TR	0.039806	0.011961
MT	11.482953
MM	C_pi: 2.166997, n_recomb: 27400.364070
RS	0	0.000000	2.689993	78.671998	0.002871	0.000058
RS	1	0.007835	2.689993	84.583552	0.003087	0.000456
RS	2	0.016283	2.689993	90.918095	0.003318	0.001134
RS	3	0.025394	2.689993	97.702453	0.003566	0.002001
RS	4	0.035219	0.583932	480.123391	0.017523	0.009909
RS	5	0.045813	0.583932	508.105023	0.018544	0.013173
RS	6	0.057237	0.442553	706.080115	0.025769	0.019694
RS	7	0.069556	0.442553	739.751083	0.026998	0.022908
RS	8	0.082840	0.461336	742.281831	0.027090	0.023861
RS	9	0.097166	0.461336	775.096021	0.028288	0.025868
RS	10	0.112613	0.533898	699.304979	0.025522	0.023670
RS	11	0.129271	0.533898	730.116922	0.026646	0.024955
RS	12	0.147234	0.617041	659.506204	0.024069	0.022669
RS	13	0.166605	0.617041	688.438941	0.025125	0.023926
RS	14	0.187492	0.701220	632.138486	0.023070	0.022218
RS	15	0.210017	0.701220	659.383593	0.024065	0.023671
RS	16	0.234306	0.795732	605.869034	0.022112	0.022130
RS	17	0.260499	0.795732	631.475199	0.023046	0.023646
RS	18	0.288743	0.907979	576.618205	0.021044	0.021983
RS	19	0.319200	0.907979	600.612006	0.021920	0.023412
RS	20	0.352044	1.039172	546.476683	0.019944	0.021634
RS	21	0.387461	1.039172	568.915874	0.020763	0.022924
RS	22	0.425653	1.191621	516.382093	0.018846	0.021069
RS	23	0.466837	1.191621	537.337004	0.019611	0.022196
RS	24	0.511247	1.371655	485.669681	0.017725	0.020247
RS	25	0.559137	1.371655	505.213994	0.018438	0.021187
RS	26	0.610780	1.586711	454.276527	0.016579	0.019165
RS	27	0.666468	1.586711	472.490617	0.017244	0.019921
RS	28	0.726519	1.840959	423.552415	0.015458	0.017910
RS	29	0.791276	1.840959	440.523245	0.016077	0.018502
RS	30	0.861106	2.129686	396.028172	0.014453	0.016632
RS	31	0.936407	2.129686	411.844800	0.015031	0.017104
RS	32	1.017607	2.437330	374.134808	0.013654	0.015501
RS	33	1.105170	2.437330	388.876886	0.014192	0.015907
RS	34	1.199593	2.742293	359.043909	0.013104	0.014637
RS	35	1.301413	2.742293	372.757388	0.013604	0.015015
RS	36	1.411212	3.022458	350.776593	0.012802	0.014076
RS	37	1.529613	3.022458	363.438804	0.013264	0.014440
RS	38	1.657290	3.257997	348.812212	0.012730	0.013809
RS	39	1.794970	3.257997	360.289416	0.013149	0.014165
RS	40	1.943438	3.439398	351.781553	0.012839	0.013791
RS	41	2.103538	3.439398	361.790489	0.013204	0.014128
RS	42	2.276181	3.574855	357.021844	0.013030	0.013905
RS	43	2.462351	3.574855	365.135176	0.013326	0.014176
RS	44	2.663106	3.684280	361.162883	0.013181	0.013970
RS	45	2.879591	3.684280	366.883265	0.013390	0.014123
RS	46	3.113037	3.786755	361.246180	0.013184	0.013828
RS	47	3.364772	3.786755	364.115158	0.013289	0.013836
RS	48	3.636231	3.894297	355.363319	0.012969	0.013406
RS	49	3.928958	3.894297	355.054884	0.012958	0.013272
RS	50	4.244620	4.013733	342.578043	0.012503	0.012705
RS	51	4.585014	4.013733	338.968104	0.012371	0.012445
RS	52	4.952076	4.151810	322.583915	0.011773	0.011755
RS	53	5.347898	4.151810	315.817436	0.011526	0.011396
RS	54	5.774731	4.426830	288.771992	0.010539	0.010381
RS	55	6.235006	4.426830	280.296529	0.010230	0.009986
RS	56	6.731342	4.426830	269.835454	0.009848	0.009534
RS	57	7.266566	4.426830	257.464997	0.009396	0.009032
RS	58	7.843724	6.514654	169.032913	0.006169	0.006172
RS	59	8.466100	6.514654	165.667910	0.006046	0.005995
RS	60	9.137239	6.514654	161.157396	0.005882	0.005784
RS	61	9.860961	6.514654	155.507419	0.005675	0.005537
RS	62	10.641385	6.514654	148.752809	0.005429	0.005258
RS	63	11.482953	6.514654	1120.756149	0.040903	0.038203
PA	4+25*2+4+6 0.039806009 0.011960996 11.482953301 2.689992837 0.583931955 0.442553422 0.461336127 0.533897916 0.617040826 0.701220088 0.795732002 0.907979075 1.039172352 1.191620566 1.371654739 1.586710778 1.840959357 2.129685970 2.437330491 2.742292874 3.022458302 3.257997296 3.439397799 3.574854740 3.684279739 3.786754930 3.894297425 4.013733282 4.151809992 4.426829782 6.514654403
//
IT	5635
RD	6
LK	-238687.644880
QD	-632.972893 -> -516.640010
RI	0.0149116424
TR	0.037737	0.012416
MT	11.815985
MM	C_pi: 2.309505, n_recomb: 30271.279531
RS	0	0.000000	4.227695	55.598319	0.001837	0.000039
RS	1	0.007883	4.227695	59.868236	0.001978	0.000305
RS	2	0.016388	4.227695	64.456488	0.002129	0.000752
RS	3	0.025563	4.227695	69.385243	0.002292	0.001317
RS	4	0.035462	0.671716	466.885942	0.015423	0.008926
RS	5	0.046141	0.671716	495.472245	0.016368	0.011819
RS	6	0.057662	0.469735	747.956558	0.024708	0.019178
RS	7	0.070091	0.469735	785.097236	0.025935	0.022259
RS	8	0.083500	0.477726	808.756245	0.026717	0.023791
RS	9	0.097966	0.477726	845.563328	0.027933	0.025750
RS	10	0.113572	0.551137	766.184452	0.025311	0.023657
RS	11	0.130409	0.551137	800.843203	0.026456	0.024907
RS	12	0.148573	0.636891	724.280844	0.023926	0.022632
RS	13	0.168169	0.636891	756.885201	0.025003	0.023828
RS	14	0.189309	0.721300	698.099242	0.023061	0.022180
RS	15	0.212116	0.721300	728.894788	0.024079	0.023565
RS	16	0.236722	0.813871	674.150192	0.022270	0.022125
RS	17	0.263267	0.813871	703.178126	0.023229	0.023595
RS	18	0.291904	0.923212	646.315131	0.021351	0.022041
RS	19	0.322799	0.923212	673.568807	0.022251	0.023457
RS	20	0.356130	1.051173	616.292479	0.020359	0.021770
RS	21	0.392089	1.051173	641.805431	0.021202	0.023072
RS	22	0.430882	1.200780	584.914449	0.019322	0.021270
RS	23	0.472733	1.200780	608.743009	0.020110	0.022423
RS	24	0.517884	1.379850	551.204087	0.018209	0.020474
RS	25	0.566594	1.379850	573.417892	0.018943	0.021451
RS	26	0.619143	1.597995	515.052921	0.017015	0.019370
RS	27	0.675836	1.597995	535.738951	0.017698	0.020170
RS	28	0.736998	1.861828	478.303302	0.015801	0.018049
RS	29	0.802982	1.861828	497.562101	0.016437	0.018688
RS	30	0.874167	2.168105	444.489657	0.014684	0.016685
RS	31	0.950964	2.168105	462.427921	0.015276	0.017200
RS	32	1.033815	2.500400	417.096191	0.013779	0.015471
RS	33	1.123198	2.500400	433.816701	0.014331	0.015913
RS	34	1.219627	2.833808	397.941639	0.013146	0.014542
RS	35	1.323658	2.833808	413.518729	0.013660	0.014950
RS	36	1.435889	3.141627	387.263602	0.012793	0.013943
RS	37	1.556969	3.141627	401.701787	0.013270	0.014333
RS	38	1.687594	3.399185	384.564253	0.012704	0.013667
RS	39	1.828516	3.399185	397.744486	0.013139	0.014046
RS	40	1.980548	3.594022	388.287156	0.012827	0.013666
RS	41	2.144565	3.594022	399.913665	0.013211	0.014024
RS	42	2.321512	3.735491	395.237143	0.013057	0.013819
RS	43	2.512408	3.735491	404.834541	0.013374	0.014116
RS	44	2.718354	3.847602	401.283251	0.013256	0.013939
RS	45	2.940535	3.847602	408.281199	0.013487	0.014125
RS	46	3.180231	3.953339	402.785522	0.013306	0.013859
RS	47	3.438823	3.953339	406.651562	0.013434	0.013905
RS	48	3.717801	4.066806	397.434988	0.013129	0.013495
RS	49	4.018772	4.066806	397.787626	0.013141	0.013398
RS	50	4.343469	4.195640	384.140536	0.012690	0.012840
RS	51	4.693764	4.195640	380.828548	0.012581	0.012615
RS	52	5.071673	4.347301	362.557571	0.011977	0.011920
RS	53	5.479374	4.347301	355.734783	0.011752	0.011589
RS	54	5.919216	4.656274	324.603631	0.010723	0.010528
RS	55	6.393732	4.656274	315.945951	0.010437	0.010159
RS	56	6.905656	4.656274	305.033137	0.010077	0.009729
RS	57	7.457937	4.656274	291.929445	0.009644	0.009242
RS	58	8.053756	7.150015	184.544050	0.006096	0.006046
RS	59	8.696546	7.150015	182.055232	0.006014	0.005909
RS	60	9.390009	7.150015	178.335526	0.005891	0.005737
RS	61	10.138140	7.150015	173.364998	0.005727	0.005530
RS	62	10.945249	7.150015	167.152093	0.005522	0.005288
RS	63	11.815985	7.150015	1347.517965	0.044515	0.040911
PA	4+25*2+4+6 0.037736586 0.012415697 11.815984775 4.227695251 0.671716434 0.469735037 0.477725682 0.551137215 0.636891212 0.721299877 0.813871252 0.923212329 1.051172758 1.200779526 1.379850060 1.597994750 1.861828195 2.168104874 2.500400127 2.833808467 3.141627054 3.399184812 3.594021720 3.735490795 3.847602326 3.953338629 4.066805825 4.195639638 4.347301129 4.656273925 7.150015105
//
IT	4778
RD	7
LK	-238462.925340
QD	-563.248549 -> -464.134136
RI	0.0107078466
TR	0.035932	0.012855
MT	12.099818
MM	C_pi: 2.436510, n_recomb: 33021.890973
RS	0	0.000000	6.535956	39.392974	0.001193	0.000027
RS	1	0.007924	6.535956	42.463044	0.001286	0.000206
RS	2	0.016475	6.535956	45.767999	0.001386	0.000505
RS	3	0.025704	6.535956	49.325090	0.001494	0.000878
RS	4	0.035665	0.764666	451.513370	0.013673	0.008088
RS	5	0.046414	0.764666	480.255049	0.014544	0.010674
RS	6	0.058016	0.495013	784.689825	0.023763	0.018723
RS	7	0.070536	0.495013	824.960001	0.024982	0.021694
RS	8	0.084049	0.492208	870.357446	0.026357	0.023734
RS	9	0.098633	0.492208	910.923535	0.027585	0.025653
RS	10	0.114372	0.567013	827.463899	0.025058	0.023618
RS	11	0.131358	0.567013	865.749018	0.026217	0.024840
RS	12	0.149690	0.656243	782.564886	0.023698	0.022543
RS	13	0.169474	0.656243	818.625296	0.024790	0.023691
RS	14	0.190827	0.741857	757.174761	0.022929	0.022079
RS	15	0.213871	0.741857	791.329980	0.023964	0.023403
RS	16	0.238741	0.833342	735.814236	0.022283	0.022050
RS	17	0.265582	0.833342	768.110250	0.023261	0.023471
RS	18	0.294549	0.940386	710.186254	0.021507	0.022023
RS	19	0.325812	0.940386	740.581417	0.022427	0.023415
RS	20	0.359552	1.065404	681.340804	0.020633	0.021830
RS	21	0.395965	1.065404	709.836893	0.021496	0.023126
RS	22	0.435264	1.212059	649.783669	0.019677	0.021399
RS	23	0.477676	1.212059	676.414385	0.020484	0.022560
RS	24	0.523449	1.389468	614.063726	0.018596	0.020640
RS	25	0.572850	1.389468	638.887491	0.019347	0.021636
RS	26	0.626164	1.609165	573.909028	0.017380	0.019529
RS	27	0.683703	1.609165	597.015306	0.018079	0.020356
RS	28	0.745801	1.880049	531.604449	0.016099	0.018162
RS	29	0.812819	1.880049	553.105226	0.016750	0.018831
RS	30	0.885148	2.200505	491.721212	0.014891	0.016728
RS	31	0.963208	2.200505	511.738475	0.015497	0.017272
RS	32	1.047453	2.553710	458.891934	0.013897	0.015443
RS	33	1.138374	2.553710	477.548870	0.014462	0.015911
RS	34	1.236499	2.911955	435.672660	0.013193	0.014457
RS	35	1.342398	2.911955	453.070385	0.013720	0.014887
RS	36	1.456689	3.244229	422.574756	0.012797	0.013825
RS	37	1.580036	3.244229	438.745322	0.013286	0.014233
RS	38	1.713157	3.521145	419.148886	0.012693	0.013540
RS	39	1.856825	3.521145	433.990067	0.013142	0.013935
RS	40	2.011878	3.727188	423.675463	0.012830	0.013556
RS	41	2.179216	3.727188	436.881626	0.013230	0.013930
RS	42	2.359814	3.872501	432.452790	0.013096	0.013746
RS	43	2.554721	3.872501	443.500895	0.013431	0.014063
RS	44	2.765073	3.984820	440.587723	0.013342	0.013920
RS	45	2.992092	3.984820	448.830366	0.013592	0.014134
RS	46	3.237099	4.090837	443.722559	0.013437	0.013902
RS	47	3.501520	4.090837	448.545676	0.013583	0.013981
RS	48	3.786893	4.206789	439.092479	0.013297	0.013599
RS	49	4.094877	4.206789	440.051700	0.013326	0.013536
RS	50	4.427266	4.341227	425.407956	0.012883	0.012992
RS	51	4.785992	4.341227	422.321257	0.012789	0.012797
RS	52	5.173142	4.502433	402.259928	0.012182	0.012103
RS	53	5.590968	4.502433	395.292717	0.011971	0.011797
RS	54	6.041902	4.838941	360.085529	0.010904	0.010696
RS	55	6.528566	4.838941	351.153957	0.010634	0.010348
RS	56	7.053792	4.838941	339.702535	0.010287	0.009935
RS	57	7.620635	4.838941	325.785990	0.009866	0.009460
RS	58	8.232393	7.719806	198.931182	0.006024	0.005953
RS	59	8.892625	7.719806	197.259220	0.005974	0.005849
RS	60	9.605171	7.719806	194.290031	0.005884	0.005710
RS	61	10.374177	7.719806	189.980919	0.005753	0.005536
RS	62	11.204117	7.719806	184.316689	0.005582	0.005326
RS	63	12.099818	7.719806	1571.449914	0.047588	0.043515
PA	4+25*2+4+6 0.035931839 0.012854620 12.099818302 6.535956397 0.764666346 0.495013104 0.492208184 0.567013126 0.656243466 0.741857325 0.833342205 0.940386267 1.065403914 1.212059279 1.389468175 1.609165425 1.880049174 2.200505199 2.553709516 2.911954835 3.244228872 3.521144623 3.727187968 3.872500519 3.984819859 4.090837261 4.206789214 4.341227485 4.502432768 4.838941165 7.719806055
//
IT	5084
RD	8
LK	-238270.937089
QD	-503.683187 -> -418.205634
RI	0.0079113074
TR	0.034317	0.013264
MT	12.358264
MM	C_pi: 2.554560, n_recomb: 35679.041834
RS	0	0.000000	9.981328	27.967773	0.000784	0.000018
RS	1	0.007960	9.981328	30.170524	0.000846	0.000141
RS	2	0.016553	9.981328	32.544757	0.000912	0.000341
RS	3	0.025830	9.981328	35.103493	0.000984	0.000590
RS	4	0.035845	0.863739	435.024430	0.012193	0.007352
RS	5	0.046658	0.863739	463.611948	0.012994	0.009678
RS	6	0.058332	0.518760	817.832942	0.022922	0.018305
RS	7	0.070934	0.518760	860.983528	0.024131	0.021184
RS	8	0.084540	0.504997	928.893943	0.026035	0.023684
RS	9	0.099228	0.504997	973.058572	0.027273	0.025579
RS	10	0.115086	0.581500	885.059156	0.024806	0.023569
RS	11	0.132206	0.581500	926.813585	0.025976	0.024773
RS	12	0.150689	0.674813	836.277124	0.023439	0.022428
RS	13	0.170642	0.674813	875.630415	0.024542	0.023541
RS	14	0.192185	0.762402	811.125721	0.022734	0.021943
RS	15	0.215441	0.762402	848.489627	0.023781	0.023218
RS	16	0.240549	0.853524	792.323527	0.022207	0.021935
RS	17	0.267655	0.853524	827.763968	0.023200	0.023312
RS	18	0.296919	0.958856	769.335946	0.021563	0.021960
RS	19	0.328512	0.958856	802.778822	0.022500	0.023325
RS	20	0.362620	1.081350	742.378894	0.020807	0.021840
RS	21	0.399443	1.081350	773.789573	0.021688	0.023126
RS	22	0.439197	1.225262	711.457330	0.019940	0.021480
RS	23	0.482114	1.225262	740.839557	0.020764	0.022642
RS	24	0.528448	1.400893	674.495991	0.018905	0.020765
RS	25	0.578470	1.400893	701.889914	0.019672	0.021772
RS	26	0.632474	1.621512	630.948811	0.017684	0.019659
RS	27	0.690776	1.621512	656.441951	0.018399	0.020503
RS	28	0.753718	1.898160	583.479736	0.016354	0.018257
RS	29	0.821670	1.898160	607.193392	0.017018	0.018947
RS	30	0.895032	2.230923	537.711412	0.015071	0.016764
RS	31	0.974232	2.230923	559.781103	0.015689	0.017330
RS	32	1.059737	2.602936	499.490794	0.014000	0.015417
RS	33	1.152047	2.602936	520.058228	0.014576	0.015904
RS	34	1.251705	2.984057	472.192941	0.013234	0.014381
RS	35	1.359295	2.984057	491.385268	0.013772	0.014826
RS	36	1.475449	3.339173	456.653707	0.012799	0.013717
RS	37	1.600848	3.339173	474.531753	0.013300	0.014139
RS	38	1.736229	3.634223	452.498672	0.012682	0.013425
RS	39	1.882385	3.634223	468.980177	0.013144	0.013832
RS	40	2.040175	3.850493	457.871355	0.012833	0.013455
RS	41	2.210524	3.850493	472.644747	0.013247	0.013841
RS	42	2.394432	3.998601	468.593155	0.013134	0.013680
RS	43	2.592979	3.998601	481.089672	0.013484	0.014014
RS	44	2.807329	4.109670	479.022332	0.013426	0.013906
RS	45	3.038740	4.109670	488.514403	0.013692	0.014143
RS	46	3.288571	4.213975	484.053587	0.013567	0.013950
RS	47	3.558287	4.213975	489.837472	0.013729	0.014057
RS	48	3.849472	4.329924	480.411523	0.013465	0.013707
RS	49	4.163834	4.329924	481.970117	0.013508	0.013673
RS	50	4.503218	4.467110	466.552679	0.013076	0.013150
RS	51	4.869615	4.467110	463.665609	0.012995	0.012981
RS	52	5.265176	4.634767	441.961149	0.012387	0.012293
RS	53	5.692222	4.634767	434.803770	0.012187	0.012008
RS	54	6.153259	4.993902	395.572111	0.011087	0.010874
RS	55	6.650993	4.993902	386.308525	0.010827	0.010543
RS	56	7.188345	4.993902	374.260048	0.010490	0.010143
RS	57	7.768467	4.993902	359.473280	0.010075	0.009677
RS	58	8.394765	8.248297	212.612607	0.005959	0.005880
RS	59	9.070913	8.248297	211.719278	0.005934	0.005804
RS	60	9.800881	8.248297	209.474409	0.005871	0.005694
RS	61	10.588950	8.248297	205.814799	0.005769	0.005547
RS	62	11.439747	8.248297	200.703595	0.005625	0.005365
RS	63	12.358264	8.248297	1795.122608	0.050313	0.046011
PA	4+25*2+4+6 0.034317441 0.013263866 12.358263689 9.981327604 0.863739430 0.518759736 0.504996689 0.581500249 0.674812840 0.762402135 0.853523758 0.958855873 1.081349777 1.225261503 1.400893188 1.621512208 1.898159808 2.230922853 2.602936097 2.984056942 3.339172540 3.634222763 3.850493053 3.998600641 4.109669924 4.213974827 4.329923662 4.467110334 4.634766680 4.993901812 8.248296980
//
IT	4655
RD	9
LK	-238105.146371
QD	-452.251677 -> -378.037956
RI	0.0060053920
TR	0.032852	0.013638
MT	12.603549
MM	C_pi: 2.667366, n_recomb: 38259.266092
RS	0	0.000000	15.113738	19.867513	0.000519	0.000013
RS	1	0.007993	15.113738	21.444943	0.000561	0.000096
RS	2	0.016625	15.113738	23.146705	0.000605	0.000232
RS	3	0.025947	15.113738	24.982445	0.000653	0.000399
RS	4	0.036014	0.970497	417.699798	0.010918	0.006694
RS	5	0.046885	0.970497	445.896760	0.011655	0.008794
RS	6	0.058626	0.541523	847.889936	0.022162	0.017905
RS	7	0.071305	0.541523	893.719091	0.023360	0.020707
RS	8	0.084997	0.516454	985.189176	0.025750	0.023638
RS	9	0.099784	0.516454	1032.837011	0.026996	0.025519
RS	10	0.115753	0.594765	940.049062	0.024570	0.023518
RS	11	0.132998	0.594765	985.158618	0.025750	0.024713
RS	12	0.151621	0.692555	886.629135	0.023174	0.022303
RS	13	0.171734	0.692555	929.150070	0.024286	0.023391
RS	14	0.193453	0.782691	861.178211	0.022509	0.021791
RS	15	0.216909	0.782691	901.630037	0.023566	0.023026
RS	16	0.242240	0.874015	844.789608	0.022081	0.021798
RS	17	0.269595	0.874015	883.273628	0.023087	0.023138
RS	18	0.299137	0.978116	824.681899	0.021555	0.021871
RS	19	0.331040	0.978116	861.096604	0.022507	0.023211
RS	20	0.365493	1.098466	800.113437	0.020913	0.021819
RS	21	0.402699	1.098466	834.385417	0.021809	0.023094
RS	22	0.442880	1.239902	770.442770	0.020137	0.021530
RS	23	0.486273	1.239902	802.539746	0.020976	0.022690
RS	24	0.533133	1.413832	732.846925	0.019155	0.020863
RS	25	0.583740	1.413832	762.784094	0.019937	0.021876
RS	26	0.638391	1.635127	686.398315	0.017941	0.019768
RS	27	0.697411	1.635127	714.256672	0.018669	0.020624
RS	28	0.761148	1.916836	634.082278	0.016573	0.018339
RS	29	0.829980	1.916836	659.990215	0.017250	0.019046
RS	30	0.904313	2.260807	582.568094	0.015227	0.016796
RS	31	0.984588	2.260807	606.673114	0.015857	0.017380
RS	32	1.071279	2.650381	538.976169	0.014087	0.015394
RS	33	1.164899	2.650381	561.437013	0.014675	0.015897
RS	34	1.266003	3.053306	507.565063	0.013266	0.014312
RS	35	1.375188	3.053306	528.534535	0.013815	0.014770
RS	36	1.493099	3.430519	489.543031	0.012795	0.013619
RS	37	1.620436	3.430519	509.112346	0.013307	0.014052
RS	38	1.757951	3.743273	484.636494	0.012667	0.013318
RS	39	1.906457	3.743273	502.746996	0.013141	0.013735
RS	40	2.066833	3.969508	490.874149	0.012830	0.013361
RS	41	2.240028	3.969508	507.213077	0.013257	0.013758
RS	42	2.427067	4.120006	503.636303	0.013164	0.013618
RS	43	2.629055	4.120006	517.592344	0.013529	0.013966
RS	44	2.847189	4.229020	516.550761	0.013501	0.013893
RS	45	3.082758	4.229020	527.314488	0.013783	0.014151
RS	46	3.337156	4.330294	523.746667	0.013689	0.013997
RS	47	3.611888	4.330294	530.517174	0.013866	0.014130
RS	48	3.908580	4.444443	521.388317	0.013628	0.013814
RS	49	4.228986	4.444443	523.565003	0.013685	0.013806
RS	50	4.575002	4.582234	507.616603	0.013268	0.013307
RS	51	4.948675	4.582234	504.931130	0.013198	0.013162
RS	52	5.352216	4.753984	481.756750	0.012592	0.012482
RS	53	5.788012	4.753984	474.390127	0.012399	0.012216
RS	54	6.258642	5.131973	431.213043	0.011271	0.011054
RS	55	6.766888	5.131973	421.581816	0.011019	0.010738
RS	56	7.315759	5.131973	408.898054	0.010688	0.010349
RS	57	7.908501	5.131973	393.200984	0.010277	0.009889
RS	58	8.548621	8.750170	225.807262	0.005902	0.005820
RS	59	9.239906	8.750170	225.668750	0.005898	0.005768
RS	60	9.986446	8.750170	224.132825	0.005858	0.005682
RS	61	10.792656	8.750170	221.117394	0.005779	0.005561
RS	62	11.663307	8.750170	216.565406	0.005660	0.005403
RS	63	12.603549	8.750170	2020.044694	0.052799	0.048397
PA	4+25*2+4+6 0.032852322 0.013638276 12.603548899 15.113737878 0.970497217 0.541523154 0.516454009 0.594764814 0.692555238 0.782691395 0.874014576 0.978115728 1.098465525 1.239901645 1.413832308 1.635126666 1.916835913 2.260806755 2.650381315 3.053305666 3.430519040 3.743272737 3.969508179 4.120005717 4.229020041 4.330294306 4.444442564 4.582233930 4.753984483 5.131973070 8.750170161
//
IT	5070
RD	10
LK	-237961.092855
QD	-407.580705 -> -342.856930
RI	0.0046760757
TR	0.031512	0.013977
MT	12.841851
MM	C_pi: 2.776940, n_recomb: 40771.513946
RS	0	0.000000	22.752126	14.104606	0.000346	0.000009
RS	1	0.008025	22.752126	15.231782	0.000374	0.000066
RS	2	0.016694	22.752126	16.448630	0.000403	0.000158
RS	3	0.026058	22.752126	17.762215	0.000436	0.000270
RS	4	0.036174	1.086658	399.671812	0.009803	0.006098
RS	5	0.047102	1.086658	427.286728	0.010480	0.008000
RS	6	0.058907	0.563795	874.960678	0.021460	0.017515
RS	7	0.071659	0.563795	923.287447	0.022645	0.020249
RS	8	0.085434	0.526916	1039.560709	0.025497	0.023594
RS	9	0.100315	0.526916	1090.600541	0.026749	0.025470
RS	10	0.116390	0.607008	992.997948	0.024355	0.023469
RS	11	0.133755	0.607008	1041.373900	0.025542	0.024661
RS	12	0.152514	0.709514	934.346819	0.022917	0.022176
RS	13	0.172778	0.709514	979.934261	0.024035	0.023246
RS	14	0.194668	0.802617	908.120789	0.022273	0.021631
RS	15	0.218314	0.802617	951.559417	0.023339	0.022835
RS	16	0.243859	0.894568	893.973668	0.021926	0.021650
RS	17	0.271453	0.894568	935.414959	0.022943	0.022958
RS	18	0.301262	0.997814	876.882001	0.021507	0.021767
RS	19	0.333462	0.997814	916.203274	0.022472	0.023085
RS	20	0.368247	1.116323	855.074794	0.020972	0.021781
RS	21	0.405823	1.116323	892.163158	0.021882	0.023044
RS	22	0.446415	1.255516	827.144984	0.020287	0.021560
RS	23	0.490264	1.255516	861.927154	0.021140	0.022718
RS	24	0.537632	1.427862	789.409849	0.019362	0.020944
RS	25	0.588801	1.427862	821.869814	0.020158	0.021961
RS	26	0.644076	1.649726	740.467098	0.018161	0.019864
RS	27	0.703788	1.649726	770.674737	0.018902	0.020730
RS	28	0.768291	1.936069	683.563269	0.016766	0.018415
RS	29	0.837970	1.936069	711.651768	0.017455	0.019136
RS	30	0.913241	2.290526	626.408428	0.015364	0.016827
RS	31	0.994552	2.290526	652.535817	0.016005	0.017426
RS	32	1.082388	2.696854	577.443935	0.014163	0.015374
RS	33	1.177273	2.696854	601.784651	0.014760	0.015890
RS	34	1.279773	3.120974	541.866716	0.013290	0.014249
RS	35	1.390498	3.120974	564.598919	0.013848	0.014718
RS	36	1.510108	3.519991	521.303694	0.012786	0.013528
RS	37	1.639317	3.519991	542.550661	0.013307	0.013970
RS	38	1.778895	3.850447	515.602551	0.012646	0.013218
RS	39	1.929674	3.850447	535.333000	0.013130	0.013644
RS	40	2.092553	4.086762	522.700348	0.012820	0.013271
RS	41	2.268502	4.086762	540.605478	0.013259	0.013677
RS	42	2.458572	4.239616	537.569277	0.013185	0.013558
RS	43	2.663894	4.239616	552.999367	0.013563	0.013919
RS	44	2.885693	4.346158	553.132956	0.013567	0.013880
RS	45	3.125291	4.346158	565.196375	0.013863	0.014155
RS	46	3.384116	4.443514	562.745544	0.013802	0.014041
RS	47	3.663712	4.443514	570.537761	0.013994	0.014196
RS	48	3.965745	4.554552	561.965809	0.013783	0.013917
RS	49	4.292016	4.554552	564.792126	0.013853	0.013932
RS	50	4.644469	4.691321	548.558998	0.013454	0.013460
RS	51	5.025207	4.691321	546.092490	0.013394	0.013335
RS	52	5.436498	4.865334	521.635206	0.012794	0.012668
RS	53	5.880794	4.865334	514.056405	0.012608	0.012417
RS	54	6.360745	5.259211	467.033643	0.011455	0.011233
RS	55	6.879212	5.259211	457.013537	0.011209	0.010929
RS	56	7.439285	5.259211	443.669886	0.010882	0.010549
RS	57	8.044302	5.259211	427.034908	0.010474	0.010094
RS	58	8.697872	9.234035	238.619564	0.005853	0.005769
RS	59	9.403890	9.234035	239.220739	0.005867	0.005738
RS	60	10.166565	9.234035	238.385138	0.005847	0.005674
RS	61	10.990443	9.234035	236.013005	0.005789	0.005575
RS	62	11.880437	9.234035	232.028209	0.005691	0.005439
RS	63	12.841851	9.234035	2246.809996	0.055107	0.050672
PA	4+25*2+4+6 0.031511721 0.013977029 12.841851092 22.752126443 1.086657823 0.563795133 0.526915570 0.607007516 0.709513520 0.802616670 0.894567850 0.997813747 1.116322545 1.255515765 1.427861739 1.649725565 1.936068692 2.290526070 2.696853780 3.120973634 3.519990699 3.850447166 4.086762018 4.239615726 4.346157624 4.443513900 4.554551635 4.691320665 4.865333737 5.259210838 9.234035251
//
IT	4976
RD	11
LK	-237835.393986
QD	-368.603654 -> -311.960829
RI	0.0037273638
TR	0.030279	0.014281
MT	13.076270
MM	C_pi: 2.884322, n_recomb: 43219.853208
RS	0	0.000000	34.115963	9.998477	0.000231	0.000006
RS	1	0.008056	34.115963	10.801912	0.000250	0.000045
RS	2	0.016760	34.115963	11.669734	0.000270	0.000107
RS	3	0.026166	34.115963	12.607072	0.000292	0.000183
RS	4	0.036330	1.214083	381.044869	0.008816	0.005555
RS	5	0.047312	1.214083	407.917697	0.009438	0.007278
RS	6	0.059179	0.585964	899.018717	0.020801	0.017128
RS	7	0.072002	0.585964	949.669240	0.021973	0.019801
RS	8	0.085857	0.536639	1092.104410	0.025269	0.023548
RS	9	0.100829	0.536639	1146.456446	0.026526	0.025425
RS	10	0.117008	0.618390	1044.215080	0.024161	0.023425
RS	11	0.134489	0.618390	1095.782953	0.025354	0.024618
RS	12	0.153379	0.725745	979.869570	0.022672	0.022052
RS	13	0.173790	0.725745	1028.436696	0.023795	0.023109
RS	14	0.195846	0.822122	952.463183	0.022038	0.021472
RS	15	0.219678	0.822122	998.799318	0.023110	0.022650
RS	16	0.245430	0.915028	940.382116	0.021758	0.021498
RS	17	0.273257	0.915028	984.702530	0.022784	0.022780
RS	18	0.303325	1.017692	926.398232	0.021435	0.021655
RS	19	0.335815	1.017692	968.566061	0.022410	0.022955
RS	20	0.370923	1.134593	907.639127	0.021001	0.021732
RS	21	0.408859	1.134593	947.502244	0.021923	0.022985
RS	22	0.449851	1.271729	881.850463	0.020404	0.021578
RS	23	0.494145	1.271729	919.290535	0.021270	0.022733
RS	24	0.542007	1.442594	844.393418	0.019537	0.021012
RS	25	0.593725	1.442594	879.357453	0.020346	0.022033
RS	26	0.649609	1.664965	793.305743	0.018355	0.019951
RS	27	0.709995	1.664965	825.848017	0.019108	0.020826
RS	28	0.775246	1.955637	732.032974	0.016937	0.018486
RS	29	0.845752	1.955637	762.289154	0.017637	0.019219
RS	30	0.921939	2.320051	669.318408	0.015486	0.016859
RS	31	1.004263	2.320051	697.455642	0.016137	0.017470
RS	32	1.093219	2.742557	614.964180	0.014229	0.015358
RS	33	1.189340	2.742557	641.171300	0.014835	0.015886
RS	34	1.293205	3.187484	575.159342	0.013308	0.014192
RS	35	1.405437	3.187484	599.639515	0.013874	0.014670
RS	36	1.526709	3.608244	551.984088	0.012772	0.013443
RS	37	1.657752	3.608244	574.894183	0.013302	0.013894
RS	38	1.799350	3.956610	545.430469	0.012620	0.013123
RS	39	1.952355	3.956610	566.770246	0.013114	0.013557
RS	40	2.117686	4.203311	553.362529	0.012803	0.013186
RS	41	2.296335	4.203311	572.832401	0.013254	0.013600
RS	42	2.489375	4.358680	570.376854	0.013197	0.013499
RS	43	2.697966	4.358680	587.293461	0.013589	0.013872
RS	44	2.923361	4.462563	588.722300	0.013622	0.013864
RS	45	3.166912	4.462563	602.112677	0.013931	0.014156
RS	46	3.430084	4.555397	600.976952	0.013905	0.014081
RS	47	3.714455	4.555397	609.827743	0.014110	0.014255
RS	48	4.021734	4.662344	602.056387	0.013930	0.014014
RS	49	4.353767	4.662344	605.568800	0.014011	0.014050
RS	50	4.712547	4.796829	589.292458	0.013635	0.013607
RS	51	5.100229	4.796829	587.070036	0.013583	0.013500
RS	52	5.519142	4.971658	561.522111	0.012992	0.012848
RS	53	5.971800	4.971658	553.737695	0.012812	0.012611
RS	54	6.460924	5.379033	502.986067	0.011638	0.011409
RS	55	6.989449	5.379033	492.564919	0.011397	0.011115
RS	56	7.560551	5.379033	478.545896	0.011072	0.010742
RS	57	8.177658	5.379033	460.954357	0.010665	0.010292
RS	58	8.844478	9.704897	251.090232	0.005810	0.005724
RS	59	9.565014	9.704897	252.420638	0.005840	0.005712
RS	60	10.343594	9.704897	252.280313	0.005837	0.005667
RS	61	11.184894	9.704897	250.552831	0.005797	0.005587
RS	62	12.093966	9.704897	247.143888	0.005718	0.005472
RS	63	13.076270	9.704897	2475.360852	0.057274	0.052838
PA	4+25*2+4+6 0.030279010 0.014281389 13.076269838 34.115962775 1.214083442 0.585963553 0.536638556 0.618389601 0.725744876 0.822122247 0.915027527 1.017692449 1.134593350 1.271729124 1.442594135 1.664964558 1.955636616 2.320050635 2.742556801 3.187484098 3.608244250 3.956610456 4.203311063 4.358680251 4.462562790 4.555396733 4.662343565 4.796828582 4.971658050 5.379032908 9.704896737
//
IT	4833
RD	12
LK	-237725.341417
QD	-334.453261 -> -284.738323
RI	0.0030350029
TR	0.029142	0.014554
MT	13.308159
MM	C_pi: 2.990015, n_recomb: 45605.898874
RS	0	0.000000	51.032659	7.071548	0.000155	0.000004
RS	1	0.008086	51.032659	7.642532	0.000168	0.000031
RS	2	0.016825	51.032659	8.259549	0.000181	0.000073
RS	3	0.026271	51.032659	8.926301	0.000196	0.000125
RS	4	0.036481	1.354697	361.965891	0.007937	0.005057
RS	5	0.047516	1.354697	387.963735	0.008507	0.006620
RS	6	0.059443	0.608321	920.026657	0.020173	0.016742
RS	7	0.072335	0.608321	972.827770	0.021331	0.019357
RS	8	0.086270	0.545819	1142.805828	0.025058	0.023501
RS	9	0.101331	0.545819	1200.394132	0.026321	0.025382
RS	10	0.117609	0.629049	1093.847545	0.023985	0.023386
RS	11	0.135204	0.629049	1148.539854	0.025184	0.024583
RS	12	0.154222	0.741310	1023.463056	0.022441	0.021933
RS	13	0.174777	0.741310	1074.931103	0.023570	0.022981
RS	14	0.196995	0.841193	994.529001	0.021807	0.021315
RS	15	0.221008	0.841193	1043.679994	0.022885	0.022472
RS	16	0.246964	0.935296	984.356687	0.021584	0.021346
RS	17	0.275018	0.935296	1031.482319	0.022617	0.022607
RS	18	0.305340	1.037594	973.533323	0.021347	0.021541
RS	19	0.338114	1.037594	1018.489544	0.022332	0.022825
RS	20	0.373538	1.153055	958.059628	0.021007	0.021677
RS	21	0.411827	1.153055	1000.656265	0.021941	0.022922
RS	22	0.453211	1.288264	934.756864	0.020496	0.021588
RS	23	0.497941	1.288264	974.827187	0.021375	0.022742
RS	24	0.546288	1.457712	897.947251	0.019689	0.021073
RS	25	0.598545	1.457712	935.395916	0.020510	0.022098
RS	26	0.655026	1.680538	845.018739	0.018529	0.020034
RS	27	0.716074	1.680538	879.880028	0.019293	0.020916
RS	28	0.782059	1.975289	779.568219	0.017094	0.018555
RS	29	0.853378	1.975289	811.978022	0.017804	0.019298
RS	30	0.930464	2.349215	711.362777	0.015598	0.016891
RS	31	1.013783	2.349215	741.496011	0.016259	0.017515
RS	32	1.103839	2.787428	651.595150	0.014288	0.015346
RS	33	1.201177	2.787428	679.653724	0.014903	0.015885
RS	34	1.306384	3.252886	607.494435	0.013321	0.014140
RS	35	1.420099	3.252886	633.706035	0.013895	0.014627
RS	36	1.543007	3.695421	581.629799	0.012753	0.013364
RS	37	1.675854	3.695421	606.186196	0.013292	0.013822
RS	38	1.819442	4.061992	574.155591	0.012590	0.013034
RS	39	1.974640	4.061992	597.090998	0.013092	0.013474
RS	40	2.142387	4.319464	582.879994	0.012781	0.013103
RS	41	2.323697	4.319464	603.909179	0.013242	0.013525
RS	42	2.519667	4.477603	602.053833	0.013201	0.013441
RS	43	2.731482	4.477603	620.464934	0.013605	0.013824
RS	44	2.960424	4.578777	623.282444	0.013667	0.013847
RS	45	3.207877	4.578777	638.023042	0.013990	0.014153
RS	46	3.475338	4.666661	638.375463	0.013998	0.014116
RS	47	3.764425	4.666661	648.319405	0.014216	0.014309
RS	48	4.076887	4.768765	641.572908	0.014068	0.014105
RS	49	4.414612	4.768765	645.808213	0.014161	0.014160
RS	50	4.779645	4.899960	629.721045	0.013808	0.013747
RS	51	5.174192	4.899960	627.770828	0.013765	0.013657
RS	52	5.600642	5.074429	601.325464	0.013185	0.013021
RS	53	6.061572	5.074429	593.346939	0.013010	0.012796
RS	54	6.559771	5.493314	538.996723	0.011819	0.011580
RS	55	7.098252	5.493314	528.167551	0.011581	0.011295
RS	56	7.680272	5.493314	513.463246	0.011259	0.010928
RS	57	8.309353	5.493314	494.902358	0.010852	0.010481
RS	58	8.989298	10.165477	263.233196	0.005772	0.005684
RS	59	9.724220	10.165477	265.284388	0.005817	0.005688
RS	60	10.518566	10.165477	265.835568	0.005829	0.005661
RS	61	11.377138	10.165477	264.754487	0.005805	0.005599
RS	62	12.305132	10.165477	261.929461	0.005743	0.005501
RS	63	13.308159	10.165477	2705.283002	0.059319	0.054897
PA	4+25*2+4+6 0.029142211 0.014553676 13.308158836 51.032658677 1.354697345 0.608321039 0.545818581 0.629049193 0.741310405 0.841192768 0.935295641 1.037593518 1.153054719 1.288263739 1.457712416 1.680538033 1.975288547 2.349214556 2.787427768 3.252885863 3.695420821 4.061991675 4.319463961 4.477603117 4.578776782 4.666661348 4.768764904 4.899959784 5.074429021 5.493314324 10.165477443
//
IT	5778
RD	13
LK	-237628.713081
QD	-304.415358 -> -260.669124
RI	0.0025196378
TR	0.028092	0.014797
MT	13.538100
MM	C_pi: 3.094208, n_recomb: 47929.452900
RS	0	0.000000	76.221364	4.988404	0.000104	0.000003
RS	1	0.008115	76.221364	5.392940	0.000113	0.000021
RS	2	0.016888	76.221364	5.830259	0.000122	0.000050
RS	3	0.026373	76.221364	6.303015	0.000132	0.000085
RS	4	0.036628	1.510463	342.619409	0.007148	0.004601
RS	5	0.047715	1.510463	367.635151	0.007670	0.006019
RS	6	0.059702	0.631062	938.003062	0.019570	0.016356
RS	7	0.072661	0.631062	992.780716	0.020713	0.018916
RS	8	0.086672	0.554577	1191.645896	0.024862	0.023452
RS	9	0.101820	0.554577	1252.394696	0.026130	0.025340
RS	10	0.118198	0.639082	1141.972411	0.023826	0.023353
RS	11	0.135904	0.639082	1199.724228	0.025031	0.024555
RS	12	0.155047	0.756254	1065.294124	0.022226	0.021821
RS	13	0.175743	0.756254	1119.588154	0.023359	0.022862
RS	14	0.198119	0.859813	1034.535415	0.021585	0.021162
RS	15	0.222311	0.859813	1086.421674	0.022667	0.022303
RS	16	0.248465	0.955309	1026.117448	0.021409	0.021197
RS	17	0.276743	0.955309	1075.975425	0.022449	0.022439
RS	18	0.307314	1.057390	1018.497663	0.021250	0.021427
RS	19	0.340367	1.057390	1066.183438	0.022245	0.022696
RS	20	0.376102	1.171537	1006.502469	0.021000	0.021619
RS	21	0.414736	1.171537	1051.789366	0.021945	0.022856
RS	22	0.456506	1.304911	985.983702	0.020572	0.021594
RS	23	0.501665	1.304911	1028.653923	0.021462	0.022746
RS	24	0.550488	1.472984	950.148226	0.019824	0.021130
RS	25	0.603274	1.472984	990.059124	0.020657	0.022157
RS	26	0.660343	1.696202	895.656345	0.018687	0.020112
RS	27	0.722043	1.696202	932.818010	0.019462	0.021001
RS	28	0.788750	1.994804	826.201933	0.017238	0.018623
RS	29	0.860870	1.994804	860.748281	0.017959	0.019376
RS	30	0.938842	2.377848	752.566955	0.015702	0.016925
RS	31	1.023141	2.377848	784.679384	0.016372	0.017559
RS	32	1.114282	2.831350	687.361414	0.014341	0.015337
RS	33	1.212818	2.831350	717.253584	0.014965	0.015886
RS	34	1.319350	3.317104	638.897119	0.013330	0.014093
RS	35	1.434526	3.317104	666.820588	0.013913	0.014588
RS	36	1.559050	3.781476	610.264647	0.012733	0.013290
RS	37	1.693677	3.781476	636.447120	0.013279	0.013756
RS	38	1.839230	4.166572	601.796056	0.012556	0.012949
RS	39	1.996594	4.166572	626.309287	0.013067	0.013396
RS	40	2.166727	4.435229	611.258469	0.012753	0.013023
RS	41	2.350667	4.435229	633.836495	0.013224	0.013452
RS	42	2.549532	4.596436	632.585027	0.013198	0.013384
RS	43	2.764536	4.596436	652.492795	0.013614	0.013776
RS	44	2.996986	4.694920	656.771059	0.013703	0.013828
RS	45	3.248299	4.694920	672.879354	0.014039	0.014147
RS	46	3.520005	4.777554	674.868019	0.014080	0.014147
RS	47	3.813760	4.777554	685.935189	0.014311	0.014355
RS	48	4.131352	4.874220	680.418181	0.014196	0.014190
RS	49	4.474716	4.874220	685.410935	0.014300	0.014262
RS	50	4.845943	5.001305	669.733964	0.013973	0.013880
RS	51	5.247294	5.001305	668.084441	0.013939	0.013805
RS	52	5.681214	5.174443	640.932560	0.013372	0.013188
RS	53	6.150346	5.174443	632.774045	0.013202	0.012974
RS	54	6.657546	5.603140	574.968518	0.011996	0.011746
RS	55	7.205905	5.603140	563.727507	0.011762	0.011469
RS	56	7.798761	5.603140	548.331818	0.011440	0.011107
RS	57	8.439727	5.603140	528.793194	0.011033	0.010662
RS	58	9.132705	10.617279	275.043664	0.005739	0.005647
RS	59	9.881917	10.617279	277.807616	0.005796	0.005666
RS	60	10.691925	10.617279	279.046438	0.005822	0.005654
RS	61	11.567664	10.617279	278.612818	0.005813	0.005609
RS	62	12.514466	10.617279	276.378399	0.005766	0.005527
RS	63	13.538100	10.617279	2935.901336	0.061255	0.056853
PA	4+25*2+4+6 0.028091708 0.014796522 13.538099792 76.221363599 1.510463329 0.631061807 0.554577072 0.639081906 0.756253779 0.859813188 0.955308937 1.057390476 1.171537171 1.304911360 1.472984270 1.696201884 1.994803586 2.377847804 2.831350166 3.317104374 3.781476299 4.166572147 4.435229357 4.596435684 4.694919615 4.777553835 4.874219849 5.001305314 5.174442712 5.603139905 10.617279443
//
IT	4279
RD	14
LK	-237543.656565
QD	-277.899402 -> -239.315930
RI	0.0021288957
TR	0.027120	0.015013
MT	13.766159
MM	C_pi: 3.196937, n_recomb: 50189.948344
RS	0	0.000000	113.726389	3.509544	0.000070	0.000002
RS	1	0.008143	113.726389	3.795292	0.000076	0.000014
RS	2	0.016950	113.726389	4.104303	0.000082	0.000034
RS	3	0.026473	113.726389	4.438469	0.000088	0.000058
RS	4	0.036772	1.683420	323.206884	0.006440	0.004182
RS	5	0.047910	1.683420	347.158250	0.006917	0.005469
RS	6	0.059954	0.654328	953.002907	0.018988	0.015971
RS	7	0.072980	0.654328	1009.581971	0.020115	0.018477
RS	8	0.087066	0.563002	1238.595666	0.024678	0.023401
RS	9	0.102299	0.563002	1302.427451	0.025950	0.025297
RS	10	0.118773	0.648546	1188.657538	0.023683	0.023326
RS	11	0.136588	0.648546	1249.404906	0.024894	0.024534
RS	12	0.155854	0.770613	1105.472977	0.022026	0.021716
RS	13	0.176688	0.770613	1162.519731	0.023162	0.022752
RS	14	0.199220	0.877982	1072.629581	0.021371	0.021016
RS	15	0.223586	0.877982	1127.172731	0.022458	0.022142
RS	16	0.249936	0.975030	1065.817188	0.021236	0.021052
RS	17	0.278432	0.975030	1118.334330	0.022282	0.022277
RS	18	0.309249	1.077018	1061.419435	0.021148	0.021314
RS	19	0.342575	1.077018	1111.774030	0.022151	0.022571
RS	20	0.378615	1.189939	1053.068710	0.020982	0.021561
RS	21	0.417589	1.189939	1100.999746	0.021937	0.022791
RS	22	0.459738	1.321535	1035.601466	0.020634	0.021596
RS	23	0.505319	1.321535	1080.837912	0.021535	0.022748
RS	24	0.554611	1.488245	1001.039453	0.019945	0.021182
RS	25	0.607917	1.488245	1043.386749	0.020789	0.022214
RS	26	0.665565	1.711776	945.244257	0.018833	0.020189
RS	27	0.727906	1.711776	984.684252	0.019619	0.021084
RS	28	0.795325	2.014003	871.953077	0.017373	0.018691
RS	29	0.868233	2.014003	908.615588	0.018104	0.019453
RS	30	0.947078	2.405795	792.947470	0.015799	0.016960
RS	31	1.032344	2.405795	827.019147	0.016478	0.017605
RS	32	1.124553	2.874191	722.281726	0.014391	0.015332
RS	33	1.224272	2.874191	753.986641	0.015023	0.015890
RS	34	1.332110	3.380012	669.389938	0.013337	0.014050
RS	35	1.448730	3.380012	699.002720	0.013927	0.014554
RS	36	1.574846	3.866275	637.913161	0.012710	0.013221
RS	37	1.711233	3.866275	665.698206	0.013264	0.013693
RS	38	1.858725	4.270206	628.373705	0.012520	0.012868
RS	39	2.018229	4.270206	654.443028	0.013039	0.013321
RS	40	2.190721	4.550457	638.510972	0.012722	0.012946
RS	41	2.377259	4.550457	662.622489	0.013202	0.013382
RS	42	2.578988	4.715036	661.966868	0.013189	0.013326
RS	43	2.797144	4.715036	683.367653	0.013616	0.013727
RS	44	3.033065	4.810885	689.160647	0.013731	0.013806
RS	45	3.288197	4.810885	706.647942	0.014079	0.014138
RS	46	3.564106	4.888042	710.399477	0.014154	0.014173
RS	47	3.862482	4.888042	722.614490	0.014398	0.014397
RS	48	4.185156	4.978786	718.512378	0.014316	0.014268
RS	49	4.534105	4.978786	724.293416	0.014431	0.014356
RS	50	4.911471	5.101081	709.234500	0.014131	0.014005
RS	51	5.319566	5.101081	707.912722	0.014105	0.013944
RS	52	5.760893	5.272057	680.241772	0.013553	0.013347
RS	53	6.238159	5.272057	671.917938	0.013388	0.013142
RS	54	6.754289	5.709087	610.809214	0.012170	0.011906
RS	55	7.312449	5.709087	599.153958	0.011938	0.011636
RS	56	7.916061	5.709087	583.062850	0.011617	0.011278
RS	57	8.568827	5.709087	562.540841	0.011208	0.010834
RS	58	9.274749	11.061016	286.513645	0.005709	0.005612
RS	59	10.038155	11.061016	289.981876	0.005778	0.005646
RS	60	10.863728	11.061016	291.903609	0.005816	0.005648
RS	61	11.756529	11.061016	292.117162	0.005820	0.005617
RS	62	12.722032	11.061016	290.478172	0.005788	0.005551
RS	63	13.766159	11.061016	3166.473618	0.063090	0.058707
PA	4+25*2+4+6 0.027119597 0.015012689 13.766158602 113.726389346 1.683420092 0.654328456 0.563001695 0.648546458 0.770613265 0.877982344 0.975029604 1.077018093 1.189938524 1.321534863 1.488245445 1.711776370 2.014002536 2.405794845 2.874191316 3.380012487 3.866274763 4.270206379 4.550456597 4.715035732 4.810884903 4.888042422 4.978786018 5.101080920 5.272056668 5.709086880 11.061015511
//
IT	4431
RD	15
LK	-237468.613936
QD	-254.413975 -> -220.311209
RI	0.0018274574
TR	0.026219	0.015205
MT	13.992283
MM	C_pi: 3.298160, n_recomb: 52386.489864
RS	0	0.000000	169.564982	2.462668	0.000047	0.000001
RS	1	0.008171	169.564982	2.663931	0.000051	0.000010
RS	2	0.017010	169.564982	2.881645	0.000055	0.000023
RS	3	0.026570	169.564982	3.117157	0.000060	0.000039
RS	4	0.036913	1.875766	303.916989	0.005801	0.003800
RS	5	0.048100	1.875766	326.744560	0.006237	0.004967
RS	6	0.060201	0.678213	965.132548	0.018423	0.015588
RS	7	0.073291	0.678213	1023.338286	0.019534	0.018040
RS	8	0.087450	0.571148	1283.643100	0.024503	0.023348
RS	9	0.102767	0.571148	1350.478090	0.025779	0.025252
RS	10	0.119335	0.657491	1233.940939	0.023555	0.023304
RS	11	0.137257	0.657491	1297.619507	0.024770	0.024519
RS	12	0.156643	0.784418	1144.080690	0.021839	0.021619
RS	13	0.177614	0.784418	1203.807460	0.022979	0.022651
RS	14	0.200297	0.895709	1108.910830	0.021168	0.020875
RS	15	0.224835	0.895709	1166.032544	0.022258	0.021988
RS	16	0.251377	0.994434	1103.566917	0.021066	0.020910
RS	17	0.280088	0.994434	1158.669011	0.022118	0.022121
RS	18	0.311145	1.096427	1102.395113	0.021044	0.021204
RS	19	0.344739	1.096427	1155.355446	0.022054	0.022450
RS	20	0.381079	1.208180	1097.832870	0.020956	0.021502
RS	21	0.420388	1.208180	1148.358683	0.021921	0.022727
RS	22	0.462909	1.338031	1083.655840	0.020686	0.021597
RS	23	0.508904	1.338031	1131.421120	0.021598	0.022748
RS	24	0.558657	1.503372	1050.642894	0.020056	0.021233
RS	25	0.612476	1.503372	1095.396913	0.020910	0.022268
RS	26	0.670693	1.727128	993.788664	0.018970	0.020264
RS	27	0.733666	1.727128	1035.481151	0.019766	0.021166
RS	28	0.801785	2.032762	916.819150	0.017501	0.018760
RS	29	0.875469	2.032762	955.573798	0.018241	0.019530
RS	30	0.955175	2.432948	832.503160	0.015892	0.016998
RS	31	1.041393	2.432948	868.510734	0.016579	0.017652
RS	32	1.134656	2.915854	756.360944	0.014438	0.015330
RS	33	1.235540	2.915854	789.854597	0.015077	0.015897
RS	34	1.344667	3.441499	698.985561	0.013343	0.014011
RS	35	1.462710	3.441499	730.262057	0.013940	0.014522
RS	36	1.590399	3.949686	664.591772	0.012686	0.013156
RS	37	1.728522	3.949686	693.952663	0.013247	0.013635
RS	38	1.877930	4.372741	653.904659	0.012482	0.012790
RS	39	2.039547	4.372741	681.504579	0.013009	0.013250
RS	40	2.214369	4.664971	664.647889	0.012687	0.012871
RS	41	2.403476	4.664971	690.272889	0.013177	0.013313
RS	42	2.608035	4.833214	690.197480	0.013175	0.013270
RS	43	2.829308	4.833214	713.081978	0.013612	0.013679
RS	44	3.068662	4.926514	720.426529	0.013752	0.013783
RS	45	3.327573	4.926514	739.297969	0.014112	0.014125
RS	46	3.607639	4.998021	744.919442	0.014220	0.014195
RS	47	3.910590	4.998021	758.301179	0.014475	0.014432
RS	48	4.238295	5.082443	755.780360	0.014427	0.014341
RS	49	4.592777	5.082443	762.376252	0.014553	0.014443
RS	50	4.976224	5.199364	748.130843	0.014281	0.014124
RS	51	5.391002	5.199364	747.161585	0.014262	0.014076
RS	52	5.839671	5.367470	719.152785	0.013728	0.013499
RS	53	6.325001	5.367470	710.678107	0.013566	0.013303
RS	54	6.849987	5.811516	646.426838	0.012340	0.012061
RS	55	7.417870	5.811516	634.355551	0.012109	0.011796
RS	56	8.032155	5.811516	617.566295	0.011789	0.011442
RS	57	8.696633	5.811516	596.057266	0.011378	0.010999
RS	58	9.415405	11.497011	297.633458	0.005681	0.005580
RS	59	10.192908	11.497011	301.796511	0.005761	0.005626
RS	60	11.033941	11.497011	304.395080	0.005811	0.005641
RS	61	11.943694	11.497011	305.253769	0.005827	0.005623
RS	62	12.927783	11.497011	304.212844	0.005807	0.005571
RS	63	13.992283	11.497011	3396.207723	0.064830	0.060464
PA	4+25*2+4+6 0.026218875 0.015204769 13.992282713 169.564981892 1.875765594 0.678213302 0.571148386 0.657491236 0.784417891 0.895709017 0.994433936 1.096426637 1.208179521 1.338031111 1.503372359 1.727128185 2.032762037 2.432948415 2.915853791 3.441499436 3.949685853 4.372740918 4.664971376 4.833214472 4.926514411 4.998021232 5.082442671 5.199363865 5.367469704 5.811516319 11.497011170
//
IT	5277
RD	16
LK	-237402.264764
QD	-233.547983 -> -203.345545
RI	0.0015915222
TR	0.025384	0.015375
MT	14.216178
MM	C_pi: 3.397771, n_recomb: 54518.254293
RS	0	0.000000	252.669431	1.723886	0.000032	0.000001
RS	1	0.008198	252.669431	1.865270	0.000034	0.000007
RS	2	0.017068	252.669431	2.018256	0.000037	0.000016
RS	3	0.026666	252.669431	2.183795	0.000040	0.000027
RS	4	0.037050	2.089819	284.928376	0.005226	0.003450
RS	5	0.048285	2.089819	306.594044	0.005624	0.004507
RS	6	0.060442	0.702775	974.531917	0.017875	0.015207
RS	7	0.073595	0.702775	1034.191337	0.018970	0.017605
RS	8	0.087826	0.579048	1326.799283	0.024337	0.023294
RS	9	0.103224	0.579048	1396.555375	0.025616	0.025206
RS	10	0.119885	0.665951	1277.851729	0.023439	0.023288
RS	11	0.137911	0.665951	1344.396002	0.024660	0.024510
RS	12	0.157415	0.797685	1181.184484	0.021666	0.021528
RS	13	0.178518	0.797685	1243.518443	0.022809	0.022557
RS	14	0.201351	0.912996	1143.458895	0.020974	0.020740
RS	15	0.226056	0.912996	1203.080302	0.022067	0.021843
RS	16	0.252786	1.013507	1139.446528	0.020900	0.020773
RS	17	0.281708	1.013507	1197.057747	0.021957	0.021971
RS	18	0.313001	1.115576	1141.498646	0.020938	0.021095
RS	19	0.346859	1.115576	1196.998993	0.021956	0.022332
RS	20	0.383492	1.226204	1140.842973	0.020926	0.021443
RS	21	0.423129	1.226204	1193.910666	0.021899	0.022663
RS	22	0.466016	1.354331	1130.165914	0.020730	0.021597
RS	23	0.512418	1.354331	1180.418667	0.021652	0.022748
RS	24	0.562624	1.518274	1098.962685	0.020158	0.021282
RS	25	0.616947	1.518274	1146.089752	0.021022	0.022321
RS	26	0.675723	1.742161	1041.279407	0.019100	0.020338
RS	27	0.739317	1.742161	1085.194643	0.019905	0.021247
RS	28	0.808124	2.050983	960.789354	0.017623	0.018828
RS	29	0.882573	2.050983	1001.608422	0.018372	0.019607
RS	30	0.963125	2.459214	871.227733	0.015980	0.017038
RS	31	1.050281	2.459214	909.144452	0.016676	0.017701
RS	32	1.144581	2.956245	789.599547	0.014483	0.015331
RS	33	1.246613	2.956245	824.854822	0.015130	0.015906
RS	34	1.357009	3.501455	727.692278	0.013348	0.013977
RS	35	1.476456	3.501455	760.603966	0.013951	0.014495
RS	36	1.605694	4.031567	690.314270	0.012662	0.013096
RS	37	1.745528	4.031567	721.221276	0.013229	0.013580
RS	38	1.896826	4.473982	678.406676	0.012444	0.012716
RS	39	2.060527	4.473982	707.508258	0.012977	0.013181
RS	40	2.237648	4.778555	689.682348	0.012650	0.012798
RS	41	2.429290	4.778555	716.796559	0.013148	0.013247
RS	42	2.636642	4.950744	717.278293	0.013157	0.013213
RS	43	2.860994	4.950744	741.631972	0.013603	0.013630
RS	44	3.103738	5.041578	750.553140	0.013767	0.013758
RS	45	3.366383	5.041578	770.807956	0.014139	0.014111
RS	46	3.650559	5.107298	778.388420	0.014278	0.014213
RS	47	3.958032	5.107298	792.950022	0.014545	0.014463
RS	48	4.290712	5.185051	792.160335	0.014530	0.014408
RS	49	4.650665	5.185051	799.592989	0.014667	0.014523
RS	50	5.040127	5.296103	786.341760	0.014423	0.014237
RS	51	5.461518	5.296103	785.747035	0.014413	0.014199
RS	52	5.917455	5.460714	757.575929	0.013896	0.013644
RS	53	6.410769	5.460714	748.963940	0.013738	0.013456
RS	54	6.944526	5.910586	681.737019	0.012505	0.012211
RS	55	7.522041	5.910586	669.247891	0.012276	0.011950
RS	56	8.146900	5.910586	651.758404	0.011955	0.011598
RS	57	8.822986	5.910586	629.260080	0.011542	0.011156
RS	58	9.554498	11.925235	308.394771	0.005657	0.005550
RS	59	10.345980	11.925235	313.241984	0.005746	0.005607
RS	60	11.202348	11.925235	316.509787	0.005806	0.005633
RS	61	12.128921	11.925235	318.009694	0.005833	0.005628
RS	62	13.131455	11.925235	317.567208	0.005825	0.005589
RS	63	14.216178	11.925235	3624.337691	0.066479	0.062126
PA	4+25*2+4+6 0.025383567 0.015375294 14.216178038 252.669430787 2.089818585 0.702775084 0.579048019 0.665950962 0.797685403 0.912996187 1.013507476 1.115575593 1.226203827 1.354330683 1.518273987 1.742161429 2.050982872 2.459213972 2.956244546 3.501454642 4.031567152 4.473982237 4.778555029 4.950743875 5.041577889 5.107297953 5.185050526 5.296102956 5.460713773 5.910585514 11.925234887
//
IT	4492
RD	17
LK	-237343.486763
QD	-214.956260 -> -188.157864
RI	0.0014044447
TR	0.024608	0.015526
MT	14.437655
MM	C_pi: 3.495677, n_recomb: 56584.663141
RS	0	0.000000	376.227273	1.204300	0.000021	0.000001
RS	1	0.008224	376.227273	1.303404	0.000023	0.000004
RS	2	0.017125	376.227273	1.410668	0.000025	0.000011
RS	3	0.026758	376.227273	1.526766	0.000027	0.000018
RS	4	0.037183	2.328045	266.400626	0.004708	0.003130
RS	5	0.048466	2.328045	286.885704	0.005070	0.004088
RS	6	0.060676	0.728056	981.361124	0.017343	0.014830
RS	7	0.073891	0.728056	1042.304536	0.018420	0.017175
RS	8	0.088193	0.586724	1368.083601	0.024178	0.023239
RS	9	0.103670	0.586724	1440.676804	0.025461	0.025159
RS	10	0.120421	0.673949	1320.430075	0.023335	0.023278
RS	11	0.138549	0.673949	1389.773848	0.024561	0.024507
RS	12	0.158169	0.810438	1216.836321	0.021505	0.021444
RS	13	0.179402	0.810438	1281.704428	0.022651	0.022471
RS	14	0.202381	0.929846	1176.348375	0.020789	0.020612
RS	15	0.227250	0.929846	1238.390355	0.021886	0.021704
RS	16	0.254164	1.032242	1173.526639	0.020739	0.020640
RS	17	0.283292	1.032242	1233.569869	0.021800	0.021827
RS	18	0.314816	1.134454	1178.777396	0.020832	0.020989
RS	19	0.348932	1.134454	1236.749523	0.021857	0.022217
RS	20	0.385854	1.243988	1182.127034	0.020891	0.021385
RS	21	0.425813	1.243988	1237.680486	0.021873	0.022601
RS	22	0.469058	1.370385	1175.149422	0.020768	0.021595
RS	23	0.515860	1.370385	1227.844809	0.021699	0.022747
RS	24	0.566511	1.532898	1145.993881	0.020253	0.021330
RS	25	0.621328	1.532898	1195.456741	0.021127	0.022373
RS	26	0.680653	1.756809	1087.708311	0.019223	0.020412
RS	27	0.744857	1.756809	1133.813090	0.020037	0.021326
RS	28	0.814342	2.068602	1003.852325	0.017741	0.018898
RS	29	0.889541	2.068602	1046.704806	0.018498	0.019684
RS	30	0.970925	2.484538	909.113351	0.016066	0.017079
RS	31	1.059003	2.484538	948.909452	0.016770	0.017751
RS	32	1.154324	2.995300	822.000566	0.014527	0.015335
RS	33	1.257485	2.995300	858.987675	0.015181	0.015918
RS	34	1.369131	3.559815	755.517315	0.013352	0.013945
RS	35	1.489958	3.559815	790.033170	0.013962	0.014470
RS	36	1.620723	4.111824	715.094631	0.012638	0.013038
RS	37	1.762243	4.111824	747.515501	0.013211	0.013529
RS	38	1.915402	4.573811	701.895194	0.012404	0.012646
RS	39	2.081157	4.573811	732.466624	0.012945	0.013116
RS	40	2.260545	4.891035	713.631280	0.012612	0.012728
RS	41	2.454686	4.891035	742.206822	0.013117	0.013182
RS	42	2.664795	5.067433	743.217915	0.013135	0.013157
RS	43	2.892183	5.067433	769.021672	0.013591	0.013581
RS	44	3.138273	5.155898	779.531736	0.013776	0.013731
RS	45	3.404603	5.155898	801.163874	0.014159	0.014094
RS	46	3.692837	5.215710	810.778428	0.014329	0.014228
RS	47	4.004776	5.215710	826.527645	0.014607	0.014490
RS	48	4.342370	5.286504	827.600957	0.014626	0.014470
RS	49	4.707730	5.286504	835.887820	0.014772	0.014597
RS	50	5.103138	5.391252	823.798847	0.014559	0.014343
RS	51	5.531067	5.391252	823.597710	0.014555	0.014316
RS	52	5.994190	5.551810	795.433385	0.014057	0.013783
RS	53	6.495402	5.551810	786.696286	0.013903	0.013602
RS	54	7.037836	6.006429	716.664015	0.012665	0.012355
RS	55	7.624883	6.006429	703.754917	0.012437	0.012098
RS	56	8.260210	6.006429	685.563414	0.012116	0.011748
RS	57	8.947790	6.006429	662.074474	0.011701	0.011307
RS	58	9.691919	12.345649	318.791168	0.005634	0.005522
RS	59	10.497249	12.345649	324.310678	0.005731	0.005588
RS	60	11.368812	12.345649	328.238615	0.005801	0.005626
RS	61	12.312057	12.345649	330.373994	0.005839	0.005632
RS	62	13.332877	12.345649	330.528149	0.005841	0.005605
RS	63	14.437655	12.345649	3850.140595	0.068042	0.063698
PA	4+25*2+4+6 0.024608099 0.015526484 14.437655055 376.227273049 2.328044622 0.728055728 0.586723922 0.673948781 0.810437555 0.929845993 1.032242231 1.134454423 1.243988194 1.370385152 1.532898170 1.756808813 2.068602247 2.484538405 2.995300232 3.559814669 4.111823550 4.573810730 4.891035474 5.067433209 5.155898260 5.215709969 5.286504004 5.391251649 5.551810208 6.006428985 12.345649269
//
IT	4748
RD	18
LK	-237291.317963
QD	-198.346619 -> -174.526274
RI	0.0012545011
TR	0.023888	0.015660
MT	14.656428
MM	C_pi: 3.591761, n_recomb: 58585.283863
RS	0	0.000000	559.886474	0.839678	0.000014	0.000000
RS	1	0.008250	559.886474	0.908999	0.000016	0.000003
RS	2	0.017181	559.886474	0.984048	0.000017	0.000007
RS	3	0.026848	559.886474	1.065297	0.000018	0.000012
RS	4	0.037313	2.593136	248.461086	0.004241	0.002839
RS	5	0.048642	2.593136	267.763432	0.004570	0.003707
RS	6	0.060905	0.754082	985.792523	0.016827	0.014457
RS	7	0.074180	0.754082	1047.854669	0.017886	0.016750
RS	8	0.088550	0.594180	1407.548541	0.024026	0.023183
RS	9	0.104105	0.594180	1482.893748	0.025312	0.025112
RS	10	0.120944	0.681503	1361.709189	0.023243	0.023273
RS	11	0.139172	0.681503	1433.785278	0.024473	0.024510
RS	12	0.158904	0.822684	1251.091424	0.021355	0.021367
RS	13	0.180264	0.822684	1318.420452	0.022504	0.022392
RS	14	0.203386	0.946263	1207.637537	0.020613	0.020488
RS	15	0.228416	0.946263	1272.020425	0.021712	0.021572
RS	16	0.255510	1.050632	1205.865795	0.020583	0.020511
RS	17	0.284840	1.050632	1268.262552	0.021648	0.021688
RS	18	0.316590	1.153037	1214.288395	0.020727	0.020886
RS	19	0.350959	1.153037	1274.661884	0.021757	0.022106
RS	20	0.388164	1.261497	1221.721178	0.020854	0.021328
RS	21	0.428438	1.261497	1279.701242	0.021843	0.022540
RS	22	0.472034	1.386161	1218.610617	0.020801	0.021594
RS	23	0.519228	1.386161	1273.700253	0.021741	0.022745
RS	24	0.570314	1.547202	1191.725891	0.020342	0.021377
RS	25	0.625616	1.547202	1243.483698	0.021225	0.022424
RS	26	0.685480	1.771030	1133.053060	0.019340	0.020485
RS	27	0.750283	1.771030	1181.310689	0.020164	0.021405
RS	28	0.820432	2.085580	1045.987339	0.017854	0.018968
RS	29	0.896368	2.085580	1090.838966	0.018620	0.019761
RS	30	0.978570	2.508882	946.147331	0.016150	0.017122
RS	31	1.067553	2.508882	987.790106	0.016861	0.017802
RS	32	1.163877	3.032989	853.557414	0.014569	0.015341
RS	33	1.268148	3.032989	892.243943	0.015230	0.015932
RS	34	1.381021	3.616515	782.466850	0.013356	0.013917
RS	35	1.503207	3.616515	818.553513	0.013972	0.014449
RS	36	1.635473	4.190358	738.945619	0.012613	0.012984
RS	37	1.778651	4.190358	772.845804	0.013192	0.013480
RS	38	1.933642	4.672087	724.387437	0.012365	0.012578
RS	39	2.101419	4.672087	756.394324	0.012911	0.013053
RS	40	2.283038	5.002241	736.511092	0.012572	0.012659
RS	41	2.479641	5.002241	766.516861	0.013084	0.013118
RS	42	2.692463	5.183094	768.025564	0.013110	0.013102
RS	43	2.922844	5.183094	795.256180	0.013574	0.013533
RS	44	3.172232	5.269272	807.359915	0.013781	0.013703
RS	45	3.442194	5.269272	830.358394	0.014173	0.014075
RS	46	3.734428	5.323084	842.066149	0.014373	0.014239
RS	47	4.050772	5.323084	859.005689	0.014662	0.014512
RS	48	4.393214	5.386659	862.059669	0.014715	0.014526
RS	49	4.763909	5.386659	871.213760	0.014871	0.014665
RS	50	5.165186	5.484716	860.442178	0.014687	0.014444
RS	51	5.599568	5.484716	860.650613	0.014691	0.014427
RS	52	6.069788	5.640729	832.653922	0.014213	0.013916
RS	53	6.578801	5.640729	823.802510	0.014062	0.013741
RS	54	7.129808	6.099098	751.138826	0.012821	0.012494
RS	55	7.726274	6.099098	737.807098	0.012594	0.012240
RS	56	8.371949	6.099098	718.911851	0.012271	0.011892
RS	57	9.070892	6.099098	694.431674	0.011853	0.011450
RS	58	9.827499	12.758047	328.818221	0.005613	0.005494
RS	59	10.646527	12.758047	334.996940	0.005718	0.005570
RS	60	11.533126	12.758047	339.574407	0.005796	0.005618
RS	61	12.492869	12.758047	342.337709	0.005843	0.005634
RS	62	13.531792	12.758047	343.084589	0.005856	0.005618
RS	63	14.656428	12.758047	4072.939827	0.069522	0.065183
PA	4+25*2+4+6 0.023887578 0.015660434 14.656427849 559.886473685 2.593136068 0.754081573 0.594179979 0.681503401 0.822684052 0.946263213 1.050632236 1.153037139 1.261497082 1.386161409 1.547202355 1.771029807 2.085579930 2.508882036 3.032989433 3.616514655 4.190358197 4.672086555 5.002240744 5.183093761 5.269271859 5.323084377 5.386659230 5.484716375 5.640729360 6.099098001 12.758046926
//
IT	4560
RD	19
LK	-237244.933106
QD	-183.470763 -> -162.261470
RI	0.0011329743
TR	0.023218	0.015779
MT	14.872240
MM	C_pi: 3.685916, n_recomb: 60520.057192
RS	0	0.000000	833.342193	0.583995	0.000010	0.000000
RS	1	0.008275	833.342193	0.632357	0.000010	0.000002
RS	2	0.017235	833.342193	0.684728	0.000011	0.000005
RS	3	0.026936	833.342193	0.741439	0.000012	0.000008
RS	4	0.037440	2.888275	231.189851	0.003820	0.002573
RS	5	0.048813	2.888275	249.319846	0.004120	0.003359
RS	6	0.061128	0.780866	988.012014	0.016325	0.014089
RS	7	0.074461	0.780866	1051.033550	0.017367	0.016330
RS	8	0.088898	0.601426	1445.234805	0.023880	0.023128
RS	9	0.104529	0.601426	1523.245937	0.025169	0.025064
RS	10	0.121454	0.688622	1401.745070	0.023162	0.023273
RS	11	0.139779	0.688622	1476.486196	0.024397	0.024518
RS	12	0.159621	0.834435	1284.004276	0.021216	0.021296
RS	13	0.181105	0.834435	1353.721154	0.022368	0.022319
RS	14	0.204367	0.962252	1237.385230	0.020446	0.020371
RS	15	0.229553	0.962252	1304.029246	0.021547	0.021447
RS	16	0.256824	1.068679	1236.517343	0.020432	0.020386
RS	17	0.286351	1.068679	1301.188175	0.021500	0.021555
RS	18	0.318322	1.171324	1248.068350	0.020622	0.020784
RS	19	0.352938	1.171324	1310.770828	0.021658	0.021998
RS	20	0.390419	1.278722	1259.647033	0.020814	0.021271
RS	21	0.431001	1.278722	1319.991968	0.021811	0.022480
RS	22	0.474942	1.401636	1260.560620	0.020829	0.021591
RS	23	0.522519	1.401636	1317.993253	0.021778	0.022744
RS	24	0.574032	1.561152	1236.159051	0.020426	0.021423
RS	25	0.629809	1.561152	1290.168016	0.021318	0.022473
RS	26	0.690201	1.784785	1177.306694	0.019453	0.020558
RS	27	0.755590	1.784785	1227.677594	0.020285	0.021484
RS	28	0.826391	2.101878	1087.186431	0.017964	0.019038
RS	29	0.903050	2.101878	1134.000210	0.018738	0.019839
RS	30	0.986053	2.532215	982.324189	0.016231	0.017167
RS	31	1.075924	2.532215	1025.778465	0.016949	0.017854
RS	32	1.173232	3.069279	884.272753	0.014611	0.015350
RS	33	1.278593	3.069279	924.624153	0.015278	0.015948
RS	34	1.392672	3.671519	808.548223	0.013360	0.013892
RS	35	1.516191	3.671519	846.170423	0.013982	0.014429
RS	36	1.649931	4.267102	761.882265	0.012589	0.012934
RS	37	1.794739	4.267102	797.225387	0.013173	0.013434
RS	38	1.951529	4.768698	745.903685	0.012325	0.012513
RS	39	2.121294	4.768698	779.309597	0.012877	0.012993
RS	40	2.305107	5.112039	758.340839	0.012530	0.012592
RS	41	2.504131	5.112039	789.743117	0.013049	0.013057
RS	42	2.719624	5.297553	791.718340	0.013082	0.013047
RS	43	2.952949	5.297553	820.349124	0.013555	0.013484
RS	44	3.205582	5.381528	834.042517	0.013781	0.013673
RS	45	3.479120	5.381528	858.392094	0.014184	0.014054
RS	46	3.775294	5.429262	872.240100	0.014412	0.014247
RS	47	4.095976	5.429262	890.368085	0.014712	0.014530
RS	48	4.443195	5.485390	895.505632	0.014797	0.014579
RS	49	4.819146	5.485390	905.535866	0.014963	0.014728
RS	50	5.226207	5.576411	896.224520	0.014809	0.014538
RS	51	5.666953	5.576411	896.855531	0.014819	0.014531
RS	52	6.144171	5.727434	869.179401	0.014362	0.014043
RS	53	6.660879	5.727434	860.222919	0.014214	0.013874
RS	54	7.220345	6.188618	785.104514	0.012973	0.012628
RS	55	7.826106	6.188618	771.346679	0.012745	0.012377
RS	56	8.481995	6.188618	751.745654	0.012421	0.012030
RS	57	9.192158	6.188618	726.273878	0.012001	0.011587
RS	58	9.961088	13.162224	338.474099	0.005593	0.005469
RS	59	10.793648	13.162224	345.297855	0.005706	0.005553
RS	60	11.695102	13.162224	350.512906	0.005792	0.005609
RS	61	12.671151	13.162224	353.894964	0.005848	0.005636
RS	62	13.727970	13.162224	355.228739	0.005870	0.005630
RS	63	14.872240	13.162224	4292.135416	0.070921	0.066585
PA	4+25*2+4+6 0.023217544 0.015779025 14.872239813 833.342192552 2.888274647 0.780866249 0.601426070 0.688622110 0.834434596 0.962252414 1.068678555 1.171323851 1.278722458 1.401636115 1.561151988 1.784784906 2.101877501 2.532215221 3.069278539 3.671518942 4.267101932 4.768698391 5.112038768 5.297553484 5.381528487 5.429261680 5.485389512 5.576410681 5.727434158 6.188617662 13.162223980
//
IT	4430
RD	20
LK	-237203.620298
QD	-170.116323 -> -151.200915
RI	0.0010340026
TR	0.022594	0.015884
MT	15.084961
MM	C_pi: 3.778063, n_recomb: 62389.076195
RS	0	0.000000	1241.767097	0.404840	0.000006	0.000000
RS	1	0.008299	1241.767097	0.438465	0.000007	0.000001
RS	2	0.017287	1241.767097	0.474887	0.000008	0.000003
RS	3	0.027021	1241.767097	0.514336	0.000008	0.000006
RS	4	0.037563	3.216619	214.673584	0.003441	0.002332
RS	5	0.048980	3.216619	231.654022	0.003713	0.003043
RS	6	0.061344	0.808425	988.195578	0.015839	0.013728
RS	7	0.074735	0.808425	1052.023530	0.016862	0.015916
RS	8	0.089237	0.608465	1481.199256	0.023741	0.023073
RS	9	0.104942	0.608465	1561.790047	0.025033	0.025016
RS	10	0.121951	0.695319	1440.577351	0.023090	0.023279
RS	11	0.140371	0.695319	1517.916046	0.024330	0.024531
RS	12	0.160320	0.845696	1315.630714	0.021088	0.021231
RS	13	0.181925	0.845696	1387.662874	0.022242	0.022253
RS	14	0.205322	0.977824	1265.641866	0.020286	0.020258
RS	15	0.230662	0.977824	1334.467273	0.021389	0.021327
RS	16	0.258105	1.086382	1265.536184	0.020285	0.020265
RS	17	0.287825	1.086382	1332.401116	0.021356	0.021425
RS	18	0.320011	1.189311	1280.161131	0.020519	0.020685
RS	19	0.354869	1.189311	1345.118809	0.021560	0.021893
RS	20	0.392620	1.295655	1295.932897	0.020772	0.021215
RS	21	0.433504	1.295655	1358.578836	0.021776	0.022422
RS	22	0.477781	1.416798	1301.007337	0.020853	0.021589
RS	23	0.525733	1.416798	1360.729160	0.021810	0.022742
RS	24	0.577664	1.574736	1279.285023	0.020505	0.021468
RS	25	0.633906	1.574736	1335.498698	0.021406	0.022523
RS	26	0.694815	1.798061	1220.455413	0.019562	0.020630
RS	27	0.760779	1.798061	1272.897420	0.020403	0.021562
RS	28	0.832217	2.117489	1127.435060	0.018071	0.019109
RS	29	0.909585	2.117489	1176.171572	0.018852	0.019917
RS	30	0.993373	2.554539	1017.635168	0.016311	0.017213
RS	31	1.084115	2.554539	1062.863603	0.017036	0.017908
RS	32	1.182389	3.104175	914.144634	0.014652	0.015361
RS	33	1.288818	3.104175	956.124491	0.015325	0.015966
RS	34	1.404080	3.724815	833.770159	0.013364	0.013869
RS	35	1.528908	3.724815	872.891049	0.013991	0.014413
RS	36	1.664096	4.342020	783.919618	0.012565	0.012885
RS	37	1.810503	4.342020	820.667814	0.013154	0.013391
RS	38	1.969061	4.863583	766.463113	0.012285	0.012450
RS	39	2.140779	4.863583	801.229962	0.012842	0.012935
RS	40	2.326747	5.220330	779.142224	0.012488	0.012527
RS	41	2.528150	5.220330	811.905137	0.013014	0.012997
RS	42	2.746268	5.410711	814.311749	0.013052	0.012992
RS	43	2.982488	5.410711	844.313098	0.013533	0.013436
RS	44	3.238313	5.492559	859.586158	0.013778	0.013643
RS	45	3.515369	5.492559	885.267910	0.014189	0.014032
RS	46	3.815419	5.534134	901.293646	0.014446	0.014253
RS	47	4.140371	5.534134	920.604095	0.014756	0.014546
RS	48	4.492292	5.582615	927.914417	0.014873	0.014627
RS	49	4.873419	5.582615	938.825945	0.015048	0.014787
RS	50	5.286178	5.666294	931.105194	0.014924	0.014628
RS	51	5.733192	5.666294	932.169039	0.014941	0.014629
RS	52	6.217306	5.811926	904.958675	0.014505	0.014164
RS	53	6.741598	5.811926	895.904895	0.014360	0.014000
RS	54	7.309402	6.275063	818.508158	0.013119	0.012757
RS	55	7.924330	6.275063	804.320225	0.012892	0.012509
RS	56	8.590292	6.275063	784.011357	0.012566	0.012162
RS	57	9.311525	6.275063	757.548114	0.012142	0.011718
RS	58	10.092615	13.558045	347.759135	0.005574	0.005444
RS	59	10.938529	13.558045	355.212783	0.005694	0.005536
RS	60	11.854649	13.558045	361.052258	0.005787	0.005601
RS	61	12.846800	13.558045	365.042418	0.005851	0.005636
RS	62	13.921293	13.558045	366.955489	0.005882	0.005639
RS	63	15.084961	13.558045	4507.181138	0.072243	0.067907
PA	4+25*2+4+6 0.022593808 0.015883850 15.084960543 1241.767097241 3.216618888 0.808425069 0.608464854 0.695319024 0.845696459 0.977823530 1.086381560 1.189310775 1.295655004 1.416798352 1.574736078 1.798061314 2.117488599 2.554538636 3.104175331 3.724815134 4.342020056 4.863583381 5.220329594 5.410711332 5.492559053 5.534134365 5.582615375 5.666294204 5.811926124 6.275063168 13.558045095
//
IT	4515
RD	21
LK	-237166.764762
QD	-158.101404 -> -141.204964
RI	0.0009531612
TR	0.022013	0.015976
MT	15.294322
MM	C_pi: 3.868108, n_recomb: 64192.770335
RS	0	0.000000	1847.515449	0.280522	0.000004	0.000000
RS	1	0.008323	1847.515449	0.303889	0.000005	0.000001
RS	2	0.017338	1847.515449	0.329204	0.000005	0.000002
RS	3	0.027104	1847.515449	0.356630	0.000006	0.000004
RS	4	0.037683	3.581776	198.961850	0.003099	0.002112
RS	5	0.049142	3.581776	214.824590	0.003347	0.002756
RS	6	0.061555	0.836756	986.531371	0.015368	0.013373
RS	7	0.075001	0.836756	1051.020335	0.016373	0.015510
RS	8	0.089566	0.615295	1515.507015	0.023609	0.023019
RS	9	0.105343	0.615295	1598.591385	0.024903	0.024968
RS	10	0.122433	0.701600	1478.257916	0.023028	0.023289
RS	11	0.140946	0.701600	1558.126874	0.024273	0.024549
RS	12	0.161000	0.856489	1346.001977	0.020968	0.021171
RS	13	0.182722	0.856489	1420.276778	0.022125	0.022193
RS	14	0.206253	0.992970	1292.475645	0.020134	0.020150
RS	15	0.231742	0.992970	1363.403365	0.021239	0.021212
RS	16	0.259352	1.103747	1292.967751	0.020142	0.020148
RS	17	0.289260	1.103747	1361.946282	0.021217	0.021300
RS	18	0.321658	1.206995	1310.608210	0.020417	0.020588
RS	19	0.356752	1.206995	1377.746098	0.021463	0.021790
RS	20	0.394766	1.312292	1330.602285	0.020728	0.021160
RS	21	0.435945	1.312292	1395.483448	0.021739	0.022364
RS	22	0.480551	1.431635	1339.963646	0.020874	0.021586
RS	23	0.528869	1.431635	1401.918636	0.021839	0.022740
RS	24	0.581209	1.587941	1321.101385	0.020580	0.021513
RS	25	0.637905	1.587941	1379.470978	0.021490	0.022571
RS	26	0.699319	1.810845	1262.490267	0.019667	0.020702
RS	27	0.765845	1.810845	1316.958929	0.020516	0.021639
RS	28	0.837908	2.132408	1166.721009	0.018175	0.019181
RS	29	0.915969	2.132408	1217.338685	0.018964	0.019995
RS	30	1.000526	2.575848	1052.075357	0.016389	0.017261
RS	31	1.092121	2.575848	1099.038724	0.017121	0.017962
RS	32	1.191339	3.137672	943.176627	0.014693	0.015374
RS	33	1.298815	3.137672	986.746954	0.015372	0.015986
RS	34	1.415236	3.776383	858.143539	0.013368	0.013849
RS	35	1.541347	3.776383	898.724965	0.014000	0.014398
RS	36	1.677953	4.415065	805.075325	0.012542	0.012840
RS	37	1.825929	4.415065	843.189551	0.013135	0.013350
RS	38	1.986221	4.956664	786.087527	0.012246	0.012390
RS	39	2.159854	4.956664	822.175925	0.012808	0.012879
RS	40	2.347938	5.326999	798.940005	0.012446	0.012464
RS	41	2.551675	5.326999	833.025952	0.012977	0.012938
RS	42	2.772370	5.522421	835.829783	0.013021	0.012938
RS	43	3.011433	5.522421	867.169624	0.013509	0.013388
RS	44	3.270392	5.602208	884.007267	0.013771	0.013612
RS	45	3.550904	5.602208	910.998993	0.014192	0.014008
RS	46	3.854763	5.637568	929.227998	0.014476	0.014256
RS	47	4.183911	5.637568	949.711263	0.014795	0.014558
RS	48	4.540454	5.678218	959.272089	0.014944	0.014671
RS	49	4.926671	5.678218	971.066544	0.015127	0.014841
RS	50	5.345032	5.754273	965.056056	0.015034	0.014713
RS	51	5.798213	5.754273	966.560226	0.015057	0.014722
RS	52	6.289112	5.894141	939.953522	0.014643	0.014280
RS	53	6.820867	5.894141	930.808505	0.014500	0.014121
RS	54	7.396879	6.358425	851.308484	0.013262	0.012882
RS	55	8.020831	6.358425	836.685629	0.013034	0.012635
RS	56	8.696715	6.358425	815.666446	0.012707	0.012289
RS	57	9.428850	6.358425	788.211935	0.012279	0.011843
RS	58	10.221921	13.945245	356.676083	0.005556	0.005420
RS	59	11.080997	13.945245	364.743626	0.005682	0.005519
RS	60	12.011573	13.945245	371.193286	0.005782	0.005592
RS	61	13.019599	13.945245	375.779574	0.005854	0.005636
RS	62	14.111521	13.945245	378.262760	0.005893	0.005648
RS	63	15.294322	13.945245	4717.613240	0.073491	0.069152
PA	4+25*2+4+6 0.022012773 0.015976472 15.294322031 1847.515448807 3.581776067 0.836756059 0.615294718 0.701599982 0.856489296 0.992969604 1.103746865 1.206995457 1.312291565 1.431635486 1.587941277 1.810844886 2.132407885 2.575848059 3.137671943 3.776383300 4.415065056 4.956664275 5.326998812 5.522421393 5.602208462 5.637567941 5.678218387 5.754272784 5.894140765 6.358425395 13.945244851
//
IT	4701
RD	22
LK	-237133.833910
QD	-147.269110 -> -132.152687
RI	0.0008867232
TR	0.021471	0.016058
MT	15.500157
MM	C_pi: 3.955983, n_recomb: 65931.865714
RS	0	0.000000	2735.830229	0.194940	0.000003	0.000000
RS	1	0.008346	2735.830229	0.211223	0.000003	0.000001
RS	2	0.017388	2735.830229	0.228868	0.000003	0.000002
RS	3	0.027185	2735.830229	0.247988	0.000004	0.000003
RS	4	0.037799	3.987887	184.077174	0.002792	0.001913
RS	5	0.049299	3.987887	198.860539	0.003016	0.002495
RS	6	0.061759	0.865884	983.170511	0.014912	0.013026
RS	7	0.075259	0.865884	1048.181745	0.015898	0.015112
RS	8	0.089886	0.621923	1548.209803	0.023482	0.022966
RS	9	0.105733	0.621923	1633.702072	0.024779	0.024921
RS	10	0.122903	0.707482	1514.823303	0.022976	0.023305
RS	11	0.141506	0.707482	1597.155513	0.024224	0.024572
RS	12	0.161661	0.866811	1375.190706	0.020858	0.021117
RS	13	0.183498	0.866811	1451.637033	0.022017	0.022138
RS	14	0.207158	1.007703	1317.936442	0.019989	0.020047
RS	15	0.232793	1.007703	1390.888098	0.021096	0.021103
RS	16	0.260566	1.120764	1318.883951	0.020004	0.020033
RS	17	0.290658	1.120764	1389.896247	0.021081	0.021179
RS	18	0.323261	1.224370	1339.465902	0.020316	0.020493
RS	19	0.358585	1.224370	1408.708678	0.021366	0.021690
RS	20	0.396857	1.328624	1363.695179	0.020683	0.021106
RS	21	0.438323	1.328624	1430.744674	0.021700	0.022307
RS	22	0.483250	1.446149	1377.442068	0.020892	0.021582
RS	23	0.531926	1.446149	1441.572532	0.021865	0.022738
RS	24	0.584664	1.600759	1361.616125	0.020652	0.021557
RS	25	0.641804	1.600759	1422.091110	0.021569	0.022619
RS	26	0.703713	1.823130	1303.409664	0.019769	0.020774
RS	27	0.770788	1.823130	1359.858794	0.020625	0.021716
RS	28	0.843461	2.146627	1205.045758	0.018277	0.019253
RS	29	0.922199	2.146627	1257.501408	0.019073	0.020073
RS	30	1.007509	2.596147	1085.646690	0.016466	0.017310
RS	31	1.099938	2.596147	1134.304325	0.017204	0.018018
RS	32	1.200081	3.169774	971.376850	0.014733	0.015389
RS	33	1.308581	3.169774	1016.498498	0.015417	0.016007
RS	34	1.426137	3.826227	881.681269	0.013373	0.013830
RS	35	1.553503	3.826227	923.684141	0.014010	0.014385
RS	36	1.691499	4.486220	825.368493	0.012519	0.012796
RS	37	1.841012	4.486220	864.808902	0.013117	0.013312
RS	38	2.003002	5.047889	804.801844	0.012207	0.012332
RS	39	2.178512	5.047889	842.171522	0.012773	0.012825
RS	40	2.368669	5.431971	817.760815	0.012403	0.012402
RS	41	2.574696	5.431971	853.130932	0.012940	0.012881
RS	42	2.797917	5.632591	856.297586	0.012988	0.012885
RS	43	3.039768	5.632591	888.941929	0.013483	0.013340
RS	44	3.301803	5.710384	907.323675	0.013762	0.013580
RS	45	3.585706	5.710384	935.600538	0.014190	0.013983
RS	46	3.893303	5.739466	956.051528	0.014501	0.014257
RS	47	4.226571	5.739466	977.694784	0.014829	0.014568
RS	48	4.587652	5.772117	989.573025	0.015009	0.014712
RS	49	4.978869	5.772117	1002.248900	0.015201	0.014890
RS	50	5.402734	5.840294	998.057024	0.015138	0.014794
RS	51	5.861975	5.840294	1000.006548	0.015167	0.014810
RS	52	6.359541	5.974064	974.132340	0.014775	0.014391
RS	53	6.898634	5.974064	964.900806	0.014635	0.014237
RS	54	7.482717	6.438729	883.472504	0.013400	0.013003
RS	55	8.115545	6.438729	868.409154	0.013171	0.012757
RS	56	8.801188	6.438729	846.676789	0.012842	0.012410
RS	57	9.544052	6.438729	818.231216	0.012410	0.011962
RS	58	10.348913	14.323660	365.229552	0.005539	0.005398
RS	59	11.220945	14.323660	373.894338	0.005671	0.005503
RS	60	12.165754	14.323660	380.939080	0.005778	0.005583
RS	61	13.189414	14.323660	386.108427	0.005856	0.005635
RS	62	14.298505	14.323660	389.151208	0.005902	0.005655
RS	63	15.500157	14.323660	4923.042435	0.074669	0.070325
[truncated: 10,012,115 more chars]
