# Supplementary material for: Recent speciation associated with range expansion and a shift to self-fertilization in North American Arabidopsis
Source: Nat Commun. 2022 Dec 8;13:7564. doi: 10.1038/s41467-022-35368-1 (PMC9732334; doi:10.1038/s41467-022-35368-1)
Supplement: Supplementary file 5 — Source Data [file 41467_2022_35368_MOESM5_ESM.zip › Source Data/SuppFig21-1_lyrMO1_40.psmc]

CC
CC	Brief Description of the file format:
CC	  CC  comments
CC	  MM  useful-messages
CC	  RD  round-of-iterations
CC	  LL  \log[P(sequence)]
CC	  QD  Q-before-opt Q-after-opt
CC	  TR  \theta_0 \rho_0
CC	  RS  k t_k \lambda_k \pi_k \sum_{l\not=k}A_{kl} A_{kk}
CC	  DC  begin end best-k t_k+\Delta_k max-prob
CC
MM	Version: 0.6.5-r67
MM	pattern:4+25*2+4+6, n:63, n_free_lambdas:28
MM	n_iterations:25, skip:1, max_t:5, theta/rho:5
MM	is_decoding:0
MM	n_seqs:13, sum_L:1092843, sum_n:83513
RD	0
LK	0.000000
QD	0.000000 -> 0.000000
RI	inf
TR	0.079496	0.015899
MT	5.000000
MM	C_pi: 1.000000, n_recomb: 17238.251698
RS	0	0.000000	1.000000	109.785299	0.006369	0.000000
RS	1	0.006440	1.000000	116.087291	0.006734	0.000000
RS	2	0.013294	1.000000	122.698920	0.007118	0.000000
RS	3	0.020590	1.000000	129.628505	0.007520	0.000000
RS	4	0.028356	1.000000	136.883577	0.007941	0.000000
RS	5	0.036622	1.000000	144.470705	0.008381	0.000000
RS	6	0.045421	1.000000	152.395284	0.008841	0.000000
RS	7	0.054785	1.000000	160.661312	0.009320	0.000000
RS	8	0.064753	1.000000	169.271138	0.009820	0.000000
RS	9	0.075363	1.000000	178.225185	0.010339	0.000000
RS	10	0.086656	1.000000	187.521646	0.010878	0.000000
RS	11	0.098677	1.000000	197.156160	0.011437	0.000000
RS	12	0.111471	1.000000	207.121451	0.012015	0.000000
RS	13	0.125090	1.000000	217.406954	0.012612	0.000000
RS	14	0.139585	1.000000	227.998407	0.013226	0.000000
RS	15	0.155014	1.000000	238.877428	0.013857	0.000000
RS	16	0.171437	1.000000	250.021069	0.014504	0.000000
RS	17	0.188917	1.000000	261.401363	0.015164	0.000000
RS	18	0.207523	1.000000	272.984856	0.015836	0.000000
RS	19	0.227327	1.000000	284.732145	0.016517	0.000000
RS	20	0.248406	1.000000	296.597428	0.017206	0.000000
RS	21	0.270843	1.000000	308.528071	0.017898	0.000000
RS	22	0.294725	1.000000	320.464221	0.018590	0.000000
RS	23	0.320144	1.000000	332.338468	0.019279	0.000000
RS	24	0.347201	1.000000	344.075579	0.019960	0.000000
RS	25	0.376000	1.000000	355.592342	0.020628	0.000000
RS	26	0.406654	1.000000	366.797515	0.021278	0.000000
RS	27	0.439282	1.000000	377.591945	0.021904	0.000000
RS	28	0.474011	1.000000	387.868852	0.022500	0.000000
RS	29	0.510976	1.000000	397.514336	0.023060	0.000000
RS	30	0.550322	1.000000	406.408127	0.023576	0.000000
RS	31	0.592202	1.000000	414.424613	0.024041	0.000000
RS	32	0.636779	1.000000	421.434176	0.024448	0.000000
RS	33	0.684227	1.000000	427.304865	0.024788	0.000000
RS	34	0.734730	1.000000	431.904422	0.025055	0.000000
RS	35	0.788485	1.000000	435.102682	0.025241	0.000000
RS	36	0.845702	1.000000	436.774334	0.025338	0.000000
RS	37	0.906604	1.000000	436.802038	0.025339	0.000000
RS	38	0.971428	1.000000	435.079863	0.025239	0.000000
RS	39	1.040426	1.000000	431.516984	0.025033	0.000000
RS	40	1.113868	1.000000	426.041570	0.024715	0.000000
RS	41	1.192040	1.000000	418.604736	0.024283	0.000000
RS	42	1.275245	1.000000	409.184439	0.023737	0.000000
RS	43	1.363809	1.000000	397.789145	0.023076	0.000000
RS	44	1.458076	1.000000	384.461069	0.022303	0.000000
RS	45	1.558414	1.000000	369.278789	0.021422	0.000000
RS	46	1.665214	1.000000	352.358984	0.020441	0.000000
RS	47	1.778891	1.000000	333.857100	0.019367	0.000000
RS	48	1.899889	1.000000	313.966695	0.018213	0.000000
RS	49	2.028679	1.000000	292.917301	0.016992	0.000000
RS	50	2.165763	1.000000	270.970669	0.015719	0.000000
RS	51	2.311675	1.000000	248.415332	0.014411	0.000000
RS	52	2.466983	1.000000	225.559526	0.013085	0.000000
RS	53	2.632293	1.000000	202.722629	0.011760	0.000000
RS	54	2.808249	1.000000	180.225380	0.010455	0.000000
RS	55	2.995536	1.000000	158.379285	0.009188	0.000000
RS	56	3.194884	1.000000	137.475736	0.007975	0.000000
RS	57	3.407070	1.000000	117.775443	0.006832	0.000000
RS	58	3.632920	1.000000	99.498872	0.005772	0.000000
RS	59	3.873315	1.000000	82.818331	0.004804	0.000000
RS	60	4.129191	1.000000	67.852352	0.003936	0.000000
RS	61	4.401545	1.000000	54.662822	0.003171	0.000000
RS	62	4.691438	1.000000	43.255189	0.002509	0.000000
RS	63	5.000000	1.000000	120.730751	0.007004	0.000000
PA	4+25*2+4+6 0.079495813 0.015899163 5.000000000 1.000000000 1.000000000 1.000000000 1.000000000 1.000000000 1.000000000 1.000000000 1.000000000 1.000000000 1.000000000 1.000000000 1.000000000 1.000000000 1.000000000 1.000000000 1.000000000 1.000000000 1.000000000 1.000000000 1.000000000 1.000000000 1.000000000 1.000000000 1.000000000 1.000000000 1.000000000 1.000000000 1.000000000
//
IT	4861
RD	1
LK	-244186.917339
QD	-3388.141690 -> -1544.909009
RI	0.0786022537
TR	0.058744	0.011842
MT	7.829895
MM	C_pi: 1.249616, n_recomb: 16053.648554
RS	0	0.000000	0.399416	284.233863	0.017705	0.000348
RS	1	0.007188	0.399416	299.051571	0.018628	0.004211
RS	2	0.014893	0.399416	314.221462	0.019573	0.012314
RS	3	0.023152	0.399416	329.688172	0.020537	0.021125
RS	4	0.032004	0.335229	410.586264	0.025576	0.027991
RS	5	0.041493	0.335229	427.409580	0.026624	0.029674
RS	6	0.051664	0.387229	385.201525	0.023995	0.028259
RS	7	0.062566	0.387229	401.051155	0.024982	0.026549
RS	8	0.074252	0.461673	350.399939	0.021827	0.025128
RS	9	0.086777	0.461673	365.207889	0.022749	0.023942
RS	10	0.100203	0.544193	323.030966	0.020122	0.022949
RS	11	0.114594	0.544193	336.925472	0.020987	0.022113
RS	12	0.130020	0.631955	302.656622	0.018853	0.021402
RS	13	0.146554	0.631955	315.770775	0.019670	0.020794
RS	14	0.164277	0.724318	287.433050	0.017905	0.020280
RS	15	0.183274	0.724318	299.872383	0.018679	0.019849
RS	16	0.203636	0.820647	276.076161	0.017197	0.019483
RS	17	0.225462	0.820647	287.918952	0.017935	0.019152
RS	18	0.248857	0.921091	267.442224	0.016659	0.018820
RS	19	0.273934	0.921091	278.738618	0.017363	0.018458
RS	20	0.300813	1.025150	260.909582	0.016252	0.018052
RS	21	0.329625	1.025150	271.688656	0.016924	0.017617
RS	22	0.360507	1.130193	256.468048	0.015976	0.017180
RS	23	0.393609	1.130193	266.743207	0.016616	0.016767
RS	24	0.429091	1.233185	254.064670	0.015826	0.016394
RS	25	0.467123	1.233185	263.827219	0.016434	0.016063
RS	26	0.507890	1.332873	253.230968	0.015774	0.015769
RS	27	0.551586	1.332873	262.441973	0.016348	0.015501
RS	28	0.598424	1.429168	253.367891	0.015783	0.015256
RS	29	0.648628	1.429168	261.957485	0.016318	0.015029
RS	30	0.702441	1.521881	253.990197	0.015821	0.014819
RS	31	0.760122	1.521881	261.859837	0.016312	0.014622
RS	32	0.821950	1.610357	254.730517	0.015867	0.014438
RS	33	0.888222	1.610357	261.753840	0.016305	0.014268
RS	34	0.959257	1.693455	255.291337	0.015902	0.014112
RS	35	1.035399	1.693455	261.313208	0.016277	0.013973
RS	36	1.117014	1.769732	255.383832	0.015908	0.013853
RS	37	1.204496	1.769732	260.218763	0.016209	0.013756
RS	38	1.298266	1.837902	254.648360	0.015862	0.013682
RS	39	1.398777	1.837902	258.081721	0.016076	0.013632
RS	40	1.506512	1.897261	252.605597	0.015735	0.013602
RS	41	1.621992	1.897261	254.401951	0.015847	0.013589
RS	42	1.745773	1.947836	248.666356	0.015490	0.013584
RS	43	1.878451	1.947836	248.588119	0.015485	0.013583
RS	44	2.020667	1.990183	242.205410	0.015087	0.013576
RS	45	2.173106	1.990183	240.041795	0.014952	0.013555
RS	46	2.336502	2.025356	232.628142	0.014491	0.013512
RS	47	2.511643	2.025356	228.235732	0.014217	0.013436
RS	48	2.699374	2.055130	219.438784	0.013669	0.013317
RS	49	2.900599	2.055130	212.794782	0.013255	0.013145
RS	50	3.116289	2.082117	202.361504	0.012605	0.012909
RS	51	3.347484	2.082117	193.622093	0.012061	0.012604
RS	52	3.595297	2.109641	181.505050	0.011306	0.012227
RS	53	3.860923	2.109641	171.049419	0.010655	0.011777
RS	54	4.145643	2.161139	156.168688	0.009728	0.011260
RS	55	4.450830	2.161139	144.894591	0.009026	0.010686
RS	56	4.777954	2.161139	133.047463	0.008288	0.010065
RS	57	5.128593	2.161139	120.818619	0.007526	0.009413
RS	58	5.504436	2.442779	96.921095	0.006037	0.008744
RS	59	5.907296	2.442779	87.796270	0.005469	0.008072
RS	60	6.339114	2.442779	78.574702	0.004895	0.007408
RS	61	6.801973	2.442779	69.416275	0.004324	0.006761
RS	62	7.298102	2.442779	60.479429	0.003767	0.006138
RS	63	7.829895	2.442779	252.498733	0.015728	0.029411
PA	4+25*2+4+6 0.058743944 0.011842433 7.829895020 0.399415970 0.335228920 0.387228966 0.461672783 0.544193268 0.631955147 0.724317551 0.820647240 0.921091080 1.025150299 1.130192757 1.233184814 1.332872868 1.429167747 1.521881104 1.610357285 1.693454742 1.769731522 1.837902069 1.897260666 1.947835922 1.990182877 2.025355816 2.055130005 2.082117081 2.109641075 2.161139488 2.442778528
//
IT	4542
RD	2
LK	-241295.960926
QD	-1637.026680 -> -1037.317622
RI	0.0719043535
TR	0.050473	0.011151
MT	9.469895
MM	C_pi: 1.533214, n_recomb: 18526.105032
RS	0	0.000000	0.489022	279.894362	0.015108	0.000228
RS	1	0.007509	0.489022	296.167944	0.015987	0.002663
RS	2	0.015581	0.489022	313.014159	0.016896	0.007957
RS	3	0.024259	0.489022	330.394695	0.017834	0.014467
RS	4	0.033589	0.295570	572.360568	0.030895	0.024856
RS	5	0.043620	0.295570	594.086013	0.032068	0.030643
RS	6	0.054404	0.328368	554.661263	0.029939	0.028962
RS	7	0.065997	0.328368	574.902787	0.031032	0.029980
RS	8	0.078461	0.398033	491.984531	0.026556	0.025818
RS	9	0.091861	0.398033	510.812822	0.027573	0.026569
RS	10	0.106267	0.482128	438.185884	0.023652	0.023262
RS	11	0.121755	0.482128	455.688755	0.024597	0.024080
RS	12	0.138405	0.576164	396.752374	0.021416	0.021522
RS	13	0.156306	0.576164	413.057533	0.022296	0.022379
RS	14	0.175551	0.680009	364.476604	0.019674	0.020329
RS	15	0.196241	0.680009	379.714596	0.020496	0.021188
RS	16	0.218484	0.793958	338.865325	0.018291	0.019508
RS	17	0.242397	0.793958	353.151360	0.019062	0.020356
RS	18	0.268106	0.919682	317.737235	0.017151	0.018908
RS	19	0.295746	0.919682	331.162358	0.017875	0.019663
RS	20	0.325461	1.058892	299.760811	0.016180	0.018297
RS	21	0.357407	1.058892	312.396576	0.016863	0.018857
RS	22	0.391751	1.209739	284.919661	0.015379	0.017547
RS	23	0.428674	1.209739	296.829772	0.016022	0.017942
RS	24	0.468370	1.367570	273.456616	0.014761	0.016785
RS	25	0.511047	1.367570	284.694880	0.015367	0.017120
RS	26	0.556927	1.529686	264.847656	0.014296	0.016144
RS	27	0.606253	1.529686	275.445484	0.014868	0.016437
RS	28	0.659282	1.695992	258.203128	0.013937	0.015585
RS	29	0.716293	1.695992	268.165747	0.014475	0.015819
RS	30	0.777585	1.866038	252.921847	0.013652	0.015054
RS	31	0.843479	1.866038	262.232131	0.014155	0.015230
RS	32	0.914320	2.037425	248.761467	0.013428	0.014541
RS	33	0.990481	2.037425	257.380981	0.013893	0.014671
RS	34	1.072360	2.205476	245.702289	0.013262	0.014063
RS	35	1.160387	2.205476	253.566296	0.013687	0.014168
RS	36	1.255024	2.363778	243.782220	0.013159	0.013658
RS	37	1.356766	2.363778	250.789264	0.013537	0.013765
RS	38	1.466148	2.505949	242.896775	0.013111	0.013370
RS	39	1.583743	2.505949	248.896427	0.013435	0.013499
RS	40	1.710168	2.627793	242.645914	0.013098	0.013213
RS	41	1.846085	2.627793	247.431482	0.013356	0.013356
RS	42	1.992208	2.728192	242.327447	0.013080	0.013149
RS	43	2.149302	2.728192	245.639568	0.013259	0.013282
RS	44	2.318192	2.808317	241.053122	0.013012	0.013115
RS	45	2.499763	2.808317	242.596035	0.013095	0.013207
RS	46	2.694967	2.871265	237.808052	0.012836	0.013035
RS	47	2.904828	2.871265	237.284070	0.012808	0.013052
RS	48	3.130447	2.922412	231.487041	0.012495	0.012827
RS	49	3.373006	2.922412	228.658309	0.012342	0.012729
RS	50	3.633778	2.969213	221.059626	0.011932	0.012400
RS	51	3.914131	2.969213	215.834350	0.011650	0.012163
RS	52	4.215533	3.020101	205.874979	0.011113	0.011698
RS	53	4.539567	3.020101	198.392881	0.010709	0.011323
RS	54	4.887931	3.124816	183.638093	0.009912	0.010635
RS	55	5.262452	3.124816	174.724168	0.009431	0.010173
RS	56	5.665094	3.124816	164.725458	0.008892	0.009658
RS	57	6.097968	3.124816	153.775498	0.008300	0.009102
RS	58	6.563345	3.808037	118.201654	0.006380	0.007609
RS	59	7.063665	3.808037	111.204005	0.006003	0.007213
RS	60	7.601552	3.808037	103.577739	0.005591	0.006783
RS	61	8.179826	3.808037	95.440980	0.005152	0.006321
RS	62	8.801520	3.808037	86.930996	0.004692	0.005832
RS	63	9.469895	3.808037	463.072371	0.024996	0.032237
PA	4+25*2+4+6 0.050472800 0.011151172 9.469894584 0.489021505 0.295569593 0.328367782 0.398033480 0.482128074 0.576163910 0.680009246 0.793957985 0.919682093 1.058892262 1.209739195 1.367570460 1.529686487 1.695991813 1.866037879 2.037425027 2.205475704 2.363778135 2.505949015 2.627793306 2.728191850 2.808317461 2.871264956 2.922412365 2.969212882 3.020100998 3.124816239 3.808036524
//
IT	5131
RD	3
LK	-240277.643847
QD	-1156.784209 -> -860.402189
RI	0.0515515233
TR	0.045695	0.011270
MT	10.449165
MM	C_pi: 1.807888, n_recomb: 22042.962198
RS	0	0.000000	0.741537	224.684522	0.010193	0.000145
RS	1	0.007675	0.741537	239.353668	0.010859	0.001698
RS	2	0.015939	0.741537	254.771203	0.011558	0.005121
RS	3	0.024837	0.741537	270.942129	0.012292	0.009463
RS	4	0.034418	0.318832	663.392407	0.030095	0.022716
RS	5	0.044735	0.318832	690.752512	0.031337	0.028623
RS	6	0.055843	0.331483	690.503872	0.031325	0.029105
RS	7	0.067804	0.331483	716.214164	0.032492	0.030830
RS	8	0.080683	0.396909	620.771652	0.028162	0.026490
RS	9	0.094550	0.396909	644.658134	0.029246	0.027605
RS	10	0.109482	0.480576	553.314665	0.025102	0.023824
RS	11	0.125559	0.480576	575.498271	0.026108	0.024987
RS	12	0.142871	0.575216	500.345576	0.022699	0.021998
RS	13	0.161511	0.575216	520.980422	0.023635	0.023205
RS	14	0.181581	0.680480	458.696711	0.020809	0.020778
RS	15	0.203193	0.680480	477.942916	0.021682	0.021988
RS	16	0.226462	0.797267	425.116711	0.019286	0.019951
RS	17	0.251518	0.797267	443.115360	0.020102	0.021148
RS	18	0.278497	0.928527	396.610866	0.017993	0.019349
RS	19	0.307546	0.928527	413.473026	0.018758	0.020473
RS	20	0.338825	1.078312	371.185491	0.016839	0.018754
RS	21	0.372505	1.078312	386.997950	0.017557	0.019691
RS	22	0.408769	1.246801	348.944460	0.015830	0.018011
RS	23	0.447817	1.246801	363.788826	0.016504	0.018746
RS	24	0.489861	1.429440	330.749586	0.015005	0.017213
RS	25	0.535132	1.429440	344.706276	0.015638	0.017839
RS	26	0.583878	1.623409	316.225842	0.014346	0.016509
RS	27	0.636366	1.623409	329.357532	0.014942	0.017062
RS	28	0.692881	1.830151	304.147790	0.013798	0.015873
RS	29	0.753734	1.830151	316.491312	0.014358	0.016333
RS	30	0.819258	2.050863	293.728479	0.013325	0.015237
RS	31	0.889810	2.050863	305.301365	0.013850	0.015603
RS	32	0.965777	2.282948	284.872521	0.012924	0.014599
RS	33	1.047575	2.282948	295.677015	0.013414	0.014885
RS	34	1.135650	2.518806	277.908077	0.012608	0.013995
RS	35	1.230485	2.518806	287.925423	0.013062	0.014225
RS	36	1.332599	2.746420	273.264093	0.012397	0.013481
RS	37	1.442550	2.746420	282.439165	0.012813	0.013691
RS	38	1.560939	2.952706	271.112229	0.012299	0.013118
RS	39	1.688415	2.952706	279.331986	0.012672	0.013331
RS	40	1.825675	3.128419	271.096651	0.012299	0.012922
RS	41	1.973469	3.128419	278.171050	0.012619	0.013133
RS	42	2.132606	3.270440	272.348152	0.012355	0.012849
RS	43	2.303957	3.270440	278.002669	0.012612	0.013036
RS	44	2.488459	3.380383	273.689964	0.012416	0.012826
RS	45	2.687121	3.380383	277.573368	0.012592	0.012962
RS	46	2.901030	3.463601	273.710420	0.012417	0.012775
RS	47	3.131357	3.463601	275.425928	0.012495	0.012829
RS	48	3.379361	3.529572	270.755188	0.012283	0.012603
RS	49	3.646399	3.529572	269.931565	0.012246	0.012540
RS	50	3.933933	3.590961	263.145990	0.011938	0.012214
RS	51	4.243534	3.590961	259.549349	0.011775	0.012014
RS	52	4.576897	3.661184	249.642527	0.011325	0.011547
RS	53	4.935845	3.661184	243.295664	0.011037	0.011216
RS	54	5.322342	3.813945	226.383604	0.010270	0.010474
RS	55	5.738503	3.813945	218.177570	0.009898	0.010069
RS	56	6.186604	3.813945	208.487406	0.009458	0.009610
RS	57	6.669096	3.813945	197.410639	0.008956	0.009104
RS	58	7.188619	4.926589	145.628278	0.006607	0.007121
RS	59	7.748015	4.926589	139.814650	0.006343	0.006832
RS	60	8.350344	4.926589	133.056199	0.006036	0.006504
RS	61	8.998901	4.926589	125.429366	0.005690	0.006134
RS	62	9.697235	4.926589	117.038476	0.005310	0.005727
RS	63	10.449165	4.926589	729.903319	0.033113	0.035261
PA	4+25*2+4+6 0.045695250 0.011270489 10.449165147 0.741536518 0.318831645 0.331483057 0.396909122 0.480575812 0.575216070 0.680480062 0.797266850 0.928526539 1.078311706 1.246800564 1.429439897 1.623408917 1.830150651 2.050862786 2.282947551 2.518806049 2.746419816 2.952706160 3.128418685 3.270439708 3.380383127 3.463601327 3.529572341 3.590961453 3.661184382 3.813945478 4.926589328
//
IT	4988
RD	4
LK	-239739.352637
QD	-954.877757 -> -756.828297
RI	0.0343918985
TR	0.042351	0.011650
MT	11.084978
MM	C_pi: 2.033666, n_recomb: 25588.388863
RS	0	0.000000	1.157878	169.245971	0.006614	0.000094
RS	1	0.007775	1.157878	181.145405	0.007079	0.001112
RS	2	0.016154	1.157878	193.777061	0.007573	0.003368
RS	3	0.025186	1.157878	207.169241	0.008096	0.006254
RS	4	0.034919	0.356396	711.863608	0.027820	0.021031
RS	5	0.045409	0.356396	744.158118	0.029082	0.026492
RS	6	0.056714	0.346623	797.573085	0.031169	0.029025
RS	7	0.068899	0.346623	828.827779	0.032391	0.030913
RS	8	0.082030	0.408608	730.828756	0.028561	0.026906
RS	9	0.096183	0.408608	759.883414	0.029696	0.028021
RS	10	0.111437	0.492483	655.934744	0.025634	0.024188
RS	11	0.127876	0.492483	682.911882	0.026688	0.025373
RS	12	0.145593	0.587469	596.295918	0.023303	0.022315
RS	13	0.164688	0.587469	621.395563	0.024284	0.023566
RS	14	0.185267	0.692411	549.534334	0.021476	0.021088
RS	15	0.207447	0.692411	572.956655	0.022391	0.022366
RS	16	0.231351	0.808370	511.724278	0.019998	0.020277
RS	17	0.257114	0.808370	533.636685	0.020855	0.021560
RS	18	0.284879	0.939047	479.046898	0.018721	0.019690
RS	19	0.314803	0.939047	499.574133	0.019523	0.020924
RS	20	0.347054	1.090253	448.723802	0.017536	0.019104
RS	21	0.381813	1.090253	467.958309	0.018288	0.020183
RS	22	0.419274	1.264038	420.911371	0.016449	0.018366
RS	23	0.459647	1.264038	438.941631	0.017154	0.019250
RS	24	0.503160	1.456366	397.245147	0.015524	0.017550
RS	25	0.550056	1.456366	414.165884	0.016186	0.018313
RS	26	0.600597	1.664714	377.669565	0.014759	0.016804
RS	27	0.655069	1.664714	393.561510	0.015380	0.017486
RS	28	0.713775	1.892546	360.626620	0.014093	0.016108
RS	29	0.777046	1.892546	375.544062	0.014676	0.016687
RS	30	0.845237	2.143715	345.116798	0.013487	0.015386
RS	31	0.918729	2.143715	359.097216	0.014034	0.015857
RS	32	0.997935	2.416790	331.260655	0.012946	0.014644
RS	33	1.083299	2.416790	344.332591	0.013457	0.015020
RS	34	1.175301	2.702561	319.863444	0.012500	0.013935
RS	35	1.274455	2.702561	332.041059	0.012976	0.014243
RS	36	1.381319	2.984200	311.865683	0.012188	0.013337
RS	37	1.496492	2.984200	323.129850	0.012628	0.013611
RS	38	1.620619	3.241957	307.783803	0.012028	0.012919
RS	39	1.754397	3.241957	318.052578	0.012430	0.013184
RS	40	1.898576	3.461115	307.310397	0.012010	0.012698
RS	41	2.053966	3.461115	316.408781	0.012365	0.012954
RS	42	2.221436	3.636127	309.381483	0.012091	0.012629
RS	43	2.401928	3.636127	317.023374	0.012389	0.012855
RS	44	2.596453	3.768727	312.510593	0.012213	0.012634
RS	45	2.806102	3.768727	318.298889	0.012439	0.012805
RS	46	3.032051	3.866324	314.879036	0.012306	0.012628
RS	47	3.275568	3.866324	318.334585	0.012441	0.012715
RS	48	3.538018	3.942265	314.281603	0.012282	0.012510
RS	49	3.820874	3.942265	314.924693	0.012307	0.012483
RS	50	4.125722	4.014055	308.401774	0.012052	0.012177
RS	51	4.454272	4.014055	305.890758	0.011954	0.012015
RS	52	4.808366	4.099571	295.447423	0.011546	0.011559
RS	53	5.189991	4.099571	289.731790	0.011323	0.011268
RS	54	5.601288	4.293331	269.966103	0.010550	0.010492
RS	55	6.044563	4.293331	262.059150	0.010241	0.010127
RS	56	6.522303	4.293331	252.322881	0.009861	0.009706
RS	57	7.037186	4.293331	240.827670	0.009412	0.009233
RS	58	7.592102	5.825456	170.850578	0.006677	0.006854
RS	59	8.190163	5.825456	166.090200	0.006491	0.006632
RS	60	8.834723	5.825456	160.171689	0.006260	0.006368
RS	61	9.529397	5.825456	153.133491	0.005984	0.006061
RS	62	10.278083	5.825456	145.045614	0.005668	0.005714
RS	63	11.084978	5.825456	1009.721203	0.039460	0.038327
PA	4+25*2+4+6 0.042351225 0.011649837 11.084978414 1.157878388 0.356395865 0.346623321 0.408607913 0.492483466 0.587468628 0.692410800 0.808369991 0.939047306 1.090253001 1.264038398 1.456366221 1.664714209 1.892546454 2.143715054 2.416790211 2.702561072 2.984200364 3.241956761 3.461115399 3.636126963 3.768726663 3.866324389 3.942265066 4.014055041 4.099571142 4.293331134 5.825456105
//
IT	4075
RD	5
LK	-239365.356595
QD	-828.804536 -> -674.244207
RI	0.0227608494
TR	0.039726	0.012111
MT	11.543864
MM	C_pi: 2.217740, n_recomb: 28962.748922
RS	0	0.000000	1.793268	124.735081	0.004307	0.000062
RS	1	0.007844	1.793268	133.915602	0.004624	0.000743
RS	2	0.016303	1.793268	143.721119	0.004962	0.002254
RS	3	0.025425	1.793268	154.185960	0.005324	0.004189
RS	4	0.035264	0.398052	737.233731	0.025455	0.019602
RS	5	0.045873	0.398052	773.395524	0.026703	0.024593
RS	6	0.057315	0.363571	885.061133	0.030559	0.028844
RS	7	0.069655	0.363571	921.483616	0.031816	0.030762
RS	8	0.082962	0.422586	825.404322	0.028499	0.027153
RS	9	0.097313	0.422586	859.364229	0.029671	0.028199
RS	10	0.112790	0.507444	745.490329	0.025740	0.024391
RS	11	0.129481	0.507444	777.035588	0.026829	0.025527
RS	12	0.147481	0.603481	681.269077	0.023522	0.022478
RS	13	0.166893	0.603481	710.644214	0.024536	0.023693
RS	14	0.187828	0.708423	631.566550	0.021806	0.021248
RS	15	0.210404	0.708423	659.015472	0.022754	0.022508
RS	16	0.234752	0.823198	591.769944	0.020432	0.020459
RS	17	0.261009	0.823198	617.485672	0.021320	0.021739
RS	18	0.289326	0.951940	557.129341	0.019236	0.019898
RS	19	0.319864	0.951940	581.244784	0.020069	0.021150
RS	20	0.352797	1.101751	523.907789	0.018089	0.019332
RS	21	0.388314	1.101751	546.513286	0.018870	0.020458
RS	22	0.426616	1.276157	492.151451	0.016993	0.018609
RS	23	0.467923	1.276157	513.335133	0.017724	0.019560
RS	24	0.512470	1.471633	464.248769	0.016029	0.017798
RS	25	0.560511	1.471633	484.112708	0.016715	0.018628
RS	26	0.612320	1.685986	440.539384	0.015211	0.017034
RS	27	0.668193	1.685986	459.175149	0.015854	0.017782
RS	28	0.728448	1.924643	419.127952	0.014471	0.016298
RS	29	0.793430	1.924643	436.599929	0.015075	0.016943
RS	30	0.863509	2.194347	398.773626	0.013769	0.015512
RS	31	0.939085	2.194347	415.131982	0.014333	0.016045
RS	32	1.020589	2.495562	379.859905	0.013115	0.014686
RS	33	1.108485	2.495562	395.152304	0.013643	0.015119
RS	34	1.203276	2.818506	363.781004	0.012560	0.013891
RS	35	1.305503	2.818506	378.047730	0.013053	0.014250
RS	36	1.415748	3.142504	352.105520	0.012157	0.013223
RS	37	1.534640	3.142504	365.358053	0.012615	0.013541
RS	38	1.662858	3.441728	345.760215	0.011938	0.012760
RS	39	1.801133	3.441728	357.944789	0.012359	0.013063
RS	40	1.950254	3.696011	344.509150	0.011895	0.012523
RS	41	2.111072	3.696011	355.465499	0.012273	0.012811
RS	42	2.284504	3.897150	347.085912	0.011984	0.012462
RS	43	2.471540	3.897150	356.518226	0.012310	0.012719
RS	44	2.673247	4.046769	351.682027	0.012143	0.012499
RS	45	2.890774	4.046769	359.151198	0.012400	0.012701
RS	46	3.125365	4.154064	356.065760	0.012294	0.012542
RS	47	3.378356	4.154064	361.016093	0.012465	0.012662
RS	48	3.651192	4.235896	357.472067	0.012342	0.012484
RS	49	3.945428	4.235896	359.323687	0.012406	0.012492
RS	50	4.262743	4.314216	352.931545	0.012186	0.012212
RS	51	4.604948	4.314216	351.247878	0.012128	0.012086
RS	52	4.973995	4.410971	340.096070	0.011743	0.011645
RS	53	5.371989	4.410971	334.773077	0.011559	0.011389
RS	54	5.801201	4.638730	311.906288	0.010769	0.010585
RS	55	6.264079	4.638730	304.109435	0.010500	0.010254
RS	56	6.763265	4.638730	294.170717	0.010157	0.009862
RS	57	7.301606	4.638730	282.138936	0.009741	0.009412
RS	58	7.882174	6.572096	192.968685	0.006663	0.006684
RS	59	8.508280	6.572096	189.207020	0.006533	0.006512
RS	60	9.183496	6.572096	184.136531	0.006358	0.006297
RS	61	9.911675	6.572096	177.762245	0.006138	0.006040
RS	62	10.696971	6.572096	170.121959	0.005874	0.005740
RS	63	11.543864	6.572096	1286.110946	0.044406	0.041364
PA	4+25*2+4+6 0.039725791 0.012110575 11.543864316 1.793268481 0.398052242 0.363570767 0.422586473 0.507444297 0.603480680 0.708422589 0.823198285 0.951939576 1.101750515 1.276157098 1.471633000 1.685986397 1.924643412 2.194346813 2.495562411 2.818506327 3.142503779 3.441728446 3.696011058 3.897149708 4.046769165 4.154063529 4.235896471 4.314216455 4.410971310 4.638729872 6.572095517
//
IT	4396
RD	6
LK	-239068.515021
QD	-731.294291 -> -602.617676
RI	0.0151997929
TR	0.037516	0.012581
MT	11.912022
MM	C_pi: 2.375087, n_recomb: 32175.079099
RS	0	0.000000	2.741973	91.173591	0.002834	0.000042
RS	1	0.007897	2.741973	98.084662	0.003048	0.000502
RS	2	0.016418	2.741973	105.495086	0.003279	0.001524
RS	3	0.025611	2.741973	113.436938	0.003526	0.002833
RS	4	0.035531	0.441319	750.000201	0.023310	0.018331
RS	5	0.046234	0.441319	789.141212	0.024526	0.022913
RS	6	0.057782	0.379909	960.446881	0.029851	0.028610
RS	7	0.070243	0.379909	1001.648329	0.031131	0.030535
RS	8	0.083687	0.436183	909.630549	0.028271	0.027302
RS	9	0.098193	0.436183	948.212834	0.029470	0.028286
RS	10	0.113844	0.522597	825.370265	0.025652	0.024498
RS	11	0.130732	0.522597	861.234481	0.026767	0.025580
RS	12	0.148953	0.620445	757.165549	0.023533	0.022542
RS	13	0.168613	0.620445	790.595726	0.024572	0.023709
RS	14	0.189826	0.726149	705.391461	0.021924	0.021304
RS	15	0.212714	0.726149	736.679481	0.022896	0.022526
RS	16	0.237409	0.840324	664.758794	0.020661	0.020536
RS	17	0.264054	0.840324	694.125091	0.021573	0.021787
RS	18	0.292804	0.967347	629.503863	0.019565	0.020006
RS	19	0.323824	0.967347	657.086576	0.020422	0.021242
RS	20	0.357294	1.115309	594.795185	0.018486	0.019466
RS	21	0.393407	1.115309	620.676316	0.019291	0.020601
RS	22	0.432372	1.288913	560.382799	0.017417	0.018768
RS	23	0.474414	1.288913	584.643999	0.018171	0.019748
RS	24	0.519776	1.485044	529.312399	0.016451	0.017976
RS	25	0.568720	1.485044	552.058100	0.017158	0.018838
RS	26	0.621530	1.701775	502.326566	0.015612	0.017212
RS	27	0.678510	1.701775	523.654458	0.016275	0.017994
RS	28	0.739989	1.946282	477.173276	0.014831	0.016452
RS	29	0.806324	1.946282	497.153198	0.015451	0.017137
RS	30	0.877898	2.228147	452.324124	0.014058	0.015619
RS	31	0.955123	2.228147	471.014632	0.014639	0.016193
RS	32	1.038447	2.550040	428.447118	0.013316	0.014726
RS	33	1.128352	2.550040	445.910808	0.013859	0.015197
RS	34	1.225356	2.902276	407.610520	0.012669	0.013859
RS	35	1.330021	2.902276	423.909627	0.013175	0.014253
RS	36	1.442951	3.261125	392.109195	0.012187	0.013132
RS	37	1.564799	3.261125	407.282520	0.012658	0.013481
RS	38	1.696270	3.595239	383.346465	0.011914	0.012631
RS	39	1.838123	3.595239	397.367024	0.012350	0.012960
RS	40	1.991179	3.879114	381.186209	0.011847	0.012379
RS	41	2.156321	3.879114	393.908956	0.012243	0.012693
RS	42	2.334505	4.101735	384.165318	0.011940	0.012329
RS	43	2.526761	4.101735	395.286199	0.012285	0.012611
RS	44	2.734199	4.264426	390.150316	0.012126	0.012398
RS	45	2.958018	4.264426	399.189754	0.012407	0.012627
RS	46	3.199513	4.377974	396.490987	0.012323	0.012490
RS	47	3.460079	4.377974	402.817672	0.012520	0.012640
RS	48	3.741222	4.462482	399.850656	0.012427	0.012492
RS	49	4.044567	4.462482	402.784727	0.012519	0.012532
RS	50	4.371868	4.544059	396.577926	0.012326	0.012281
RS	51	4.725016	4.544059	395.589410	0.012295	0.012189
RS	52	5.106052	4.648511	383.735953	0.011926	0.011765
RS	53	5.517180	4.648511	378.674169	0.011769	0.011540
RS	54	5.960774	4.904384	352.624311	0.010960	0.010714
RS	55	6.439400	4.904384	344.824400	0.010717	0.010411
RS	56	6.955823	4.904384	334.585914	0.010399	0.010042
RS	57	7.513028	4.904384	321.939538	0.010006	0.009611
RS	58	8.114237	7.223705	212.809642	0.006614	0.006564
RS	59	8.762923	7.223705	210.004881	0.006527	0.006431
RS	60	9.462838	7.223705	205.778350	0.006396	0.006257
RS	61	10.218025	7.223705	200.105496	0.006219	0.006040
RS	62	11.032849	7.223705	192.994485	0.005998	0.005781
RS	63	11.912022	7.223705	1558.323933	0.048433	0.044332
PA	4+25*2+4+6 0.037515732 0.012581225 11.912021944 2.741972788 0.441319017 0.379908855 0.436183220 0.522596957 0.620444826 0.726148929 0.840324337 0.967347442 1.115309155 1.288913180 1.485044450 1.701774592 1.946282380 2.228147454 2.550039553 2.902275887 3.261125447 3.595239006 3.879114248 4.101734773 4.264425957 4.377974500 4.462482328 4.544058862 4.648511295 4.904383528 7.223704698
//
IT	4700
RD	7
LK	-238819.758056
QD	-649.750799 -> -539.797214
RI	0.0102841731
TR	0.035577	0.013031
MT	12.234186
MM	C_pi: 2.516944, n_recomb: 35263.767530
RS	0	0.000000	4.150265	66.334351	0.001881	0.000028
RS	1	0.007942	4.150265	71.464435	0.002027	0.000341
RS	2	0.016516	4.150265	76.979427	0.002183	0.001035
RS	3	0.025770	4.150265	82.906255	0.002351	0.001926
RS	4	0.035759	0.485979	754.979250	0.021409	0.017162
RS	5	0.046542	0.485979	796.419577	0.022585	0.021397
RS	6	0.058181	0.395271	1028.007936	0.029152	0.028339
RS	7	0.070744	0.395271	1073.684644	0.030447	0.030273
RS	8	0.084305	0.448804	987.218141	0.027995	0.027393
RS	9	0.098944	0.448804	1030.205645	0.029214	0.028335
RS	10	0.114745	0.537102	898.704900	0.025485	0.024552
RS	11	0.131801	0.537102	938.692910	0.026619	0.025592
RS	12	0.150211	0.637333	826.499177	0.023438	0.022551
RS	13	0.170084	0.637333	863.806156	0.024496	0.023674
RS	14	0.191535	0.744516	772.856203	0.021916	0.021298
RS	15	0.214690	0.744516	807.827328	0.022908	0.022482
RS	16	0.239684	0.858817	731.886447	0.020755	0.020547
RS	17	0.266664	0.858817	764.774123	0.021687	0.021765
RS	18	0.295786	0.984744	696.772217	0.019759	0.020047
RS	19	0.327221	0.984744	727.719855	0.020636	0.021258
RS	20	0.361153	1.131187	661.498999	0.018759	0.019537
RS	21	0.397779	1.131187	690.576035	0.019583	0.020665
RS	22	0.437315	1.303807	625.375620	0.017734	0.018869
RS	23	0.479991	1.303807	652.652086	0.018508	0.019859
RS	24	0.526056	1.499822	591.982220	0.016787	0.018102
RS	25	0.575781	1.499822	617.560818	0.017513	0.018982
RS	26	0.629454	1.717505	562.435050	0.015949	0.017350
RS	27	0.687391	1.717505	586.415999	0.016629	0.018151
RS	28	0.749929	1.965577	534.099328	0.015146	0.016580
RS	29	0.817434	1.965577	556.554457	0.015783	0.017288
RS	30	0.890300	2.256305	505.106245	0.014324	0.015713
RS	31	0.968954	2.256305	526.099467	0.014919	0.016313
RS	32	1.053855	2.594699	476.403985	0.013510	0.014765
RS	33	1.145500	2.594699	496.010053	0.014066	0.015263
RS	34	1.244423	2.971588	450.801373	0.012784	0.013837
RS	35	1.351203	2.971588	469.101738	0.013303	0.014257
RS	36	1.466463	3.360785	431.398960	0.012233	0.013057
RS	37	1.590879	3.360785	448.457776	0.012717	0.013429
RS	38	1.725176	3.725839	420.139670	0.011914	0.012523
RS	39	1.870139	3.725839	435.956508	0.012363	0.012873
RS	40	2.026617	4.036005	417.017758	0.011826	0.012259
RS	41	2.195522	4.036005	431.464237	0.012235	0.012592
RS	42	2.377842	4.277281	420.387640	0.011921	0.012219
RS	43	2.574643	4.277281	433.153453	0.012283	0.012522
RS	44	2.787075	4.450520	427.794506	0.012131	0.012319
RS	45	3.016380	4.450520	438.360811	0.012431	0.012571
RS	46	3.263896	4.567943	436.169243	0.012369	0.012459
RS	47	3.531072	4.567943	443.828219	0.012586	0.012634
RS	48	3.819467	4.652749	441.586875	0.012522	0.012519
RS	49	4.130768	4.652749	445.555193	0.012635	0.012587
RS	50	4.466795	4.735017	439.680005	0.012468	0.012367
RS	51	4.829510	4.735017	439.329795	0.012458	0.012304
RS	52	5.221033	4.844342	426.871724	0.012105	0.011900
RS	53	5.643653	4.844342	422.005142	0.011967	0.011703
RS	54	6.099839	5.123753	392.767448	0.011138	0.010858
RS	55	6.592257	5.123753	384.899287	0.010915	0.010579
RS	56	7.123786	5.123753	374.301615	0.010614	0.010230
RS	57	7.697531	5.123753	360.988873	0.010237	0.009813
RS	58	8.316845	7.819158	231.154554	0.006555	0.006470
RS	59	8.985348	7.819158	229.280697	0.006502	0.006371
RS	60	9.706946	7.819158	225.895890	0.006406	0.006232
RS	61	10.485857	7.819158	220.948790	0.006266	0.006050
RS	62	11.326632	7.819158	214.420031	0.006080	0.005826
RS	63	12.234186	7.819158	1829.540383	0.051882	0.047207
PA	4+25*2+4+6 0.035577274 0.013030508 12.234185554 4.150265352 0.485979495 0.395271314 0.448803642 0.537102270 0.637333193 0.744516361 0.858817345 0.984744135 1.131186932 1.303807130 1.499821943 1.717504925 1.965576742 2.256304862 2.594699097 2.971587785 3.360785495 3.725839412 4.036005370 4.277280992 4.450519988 4.567943320 4.652748613 4.735016841 4.844341963 5.123753426 7.819157727
//
IT	4527
RD	8
LK	-238606.638005
QD	-579.848906 -> -484.800466
RI	0.0070572777
TR	0.033837	0.013445
MT	12.533309
MM	C_pi: 2.650192, n_recomb: 38258.927392
RS	0	0.000000	6.241139	48.053722	0.001256	0.000019
RS	1	0.007984	6.241139	51.824005	0.001355	0.000231
RS	2	0.016604	6.241139	55.884418	0.001461	0.000704
RS	3	0.025913	6.241139	60.256343	0.001575	0.001312
RS	4	0.035966	0.532609	754.186027	0.019713	0.016063
RS	5	0.046821	0.532609	797.380524	0.020842	0.019999
RS	6	0.058542	0.409872	1089.790155	0.028485	0.028034
RS	7	0.071199	0.409872	1139.711133	0.029789	0.029985
RS	8	0.084867	0.460470	1060.320574	0.027714	0.027447
RS	9	0.099626	0.460470	1107.559139	0.028949	0.028368
RS	10	0.115563	0.550771	967.605744	0.025291	0.024580
RS	11	0.132772	0.550771	1011.577735	0.026440	0.025589
RS	12	0.151356	0.653756	891.196446	0.023294	0.022530
RS	13	0.171423	0.653756	932.248607	0.024367	0.023620
RS	14	0.193092	0.762965	835.613730	0.021841	0.021260
RS	15	0.216491	0.762965	874.149855	0.022848	0.022410
RS	16	0.241758	0.878029	794.464501	0.020765	0.020520
RS	17	0.269042	0.878029	830.774779	0.021715	0.021707
RS	18	0.298505	1.003493	759.891038	0.019862	0.020047
RS	19	0.330319	1.003493	794.126438	0.020757	0.021233
RS	20	0.364674	1.148920	724.649522	0.018941	0.019567
RS	21	0.401771	1.148920	756.864661	0.019783	0.020683
RS	22	0.441830	1.320797	687.487962	0.017969	0.018930
RS	23	0.485087	1.320797	717.737062	0.018760	0.019924
RS	24	0.531798	1.516600	652.416768	0.017053	0.018194
RS	25	0.582237	1.516600	680.797344	0.017794	0.019083
RS	26	0.636704	1.734769	620.877909	0.016228	0.017460
RS	27	0.695518	1.734769	647.489715	0.016924	0.018273
RS	28	0.759029	1.985399	589.824209	0.015417	0.016688
RS	29	0.827609	1.985399	614.738110	0.016068	0.017412
RS	30	0.901665	2.283280	556.995826	0.014559	0.015796
RS	31	0.981633	2.283280	580.278591	0.015167	0.016415
RS	32	1.067985	2.635805	523.603437	0.013686	0.014803
RS	33	1.161231	2.635805	545.339861	0.014254	0.015321
RS	34	1.261922	3.034620	493.239797	0.012892	0.013822
RS	35	1.370651	3.034620	513.528569	0.013422	0.014261
RS	36	1.488060	3.451510	469.882933	0.012282	0.012996
RS	37	1.614843	3.451510	488.812378	0.012776	0.013386
RS	38	1.751747	3.845255	456.069489	0.011921	0.012431
RS	39	1.899582	3.845255	473.666294	0.012381	0.012796
RS	40	2.059218	4.179886	451.957793	0.011813	0.012156
RS	41	2.231600	4.179886	468.112467	0.012235	0.012504
RS	42	2.417743	4.438225	455.737942	0.011912	0.012125
RS	43	2.618747	4.438225	470.136619	0.012288	0.012445
RS	44	2.835799	4.620476	464.642638	0.012145	0.012253
RS	45	3.070178	4.620476	476.728815	0.012461	0.012525
RS	46	3.323269	4.740195	475.184502	0.012420	0.012438
RS	47	3.596566	4.740195	484.172773	0.012655	0.012637
RS	48	3.891682	4.823571	482.837862	0.012620	0.012555
RS	49	4.210358	4.823571	487.836507	0.012751	0.012649
RS	50	4.554475	4.904579	482.480665	0.012611	0.012460
RS	51	4.926066	4.904579	482.756546	0.012618	0.012424
RS	52	5.327322	5.016585	469.837064	0.012280	0.012040
RS	53	5.760612	5.016585	465.140384	0.012158	0.011867
RS	54	6.228494	5.316059	432.751014	0.011311	0.011008
RS	55	6.733730	5.316059	424.781438	0.011103	0.010749
RS	56	7.279301	5.316059	413.791960	0.010816	0.010417
RS	57	7.868428	5.316059	399.781609	0.010449	0.010013
RS	58	8.504587	8.382316	248.495625	0.006495	0.006392
RS	59	9.191535	8.382316	247.540556	0.006470	0.006323
RS	60	9.933325	8.382316	245.001656	0.006404	0.006214
RS	61	10.734336	8.382316	240.802791	0.006294	0.006063
RS	62	11.599296	8.382316	234.898629	0.006140	0.005869
RS	63	12.533309	8.382316	2102.604186	0.054957	0.049976
PA	4+25*2+4+6 0.033837218 0.013445192 12.533309254 6.241139000 0.532608593 0.409871544 0.460470407 0.550771390 0.653755565 0.762965325 0.878028971 1.003493300 1.148919982 1.320797049 1.516599851 1.734768816 1.985399323 2.283279845 2.635805456 3.034619988 3.451509710 3.845254836 4.179886135 4.438225225 4.620476359 4.740194795 4.823571093 4.904578893 5.016585453 5.316058606 8.382315793
//
IT	4728
RD	9
LK	-238422.189569
QD	-519.394417 -> -436.722402
RI	0.0049178619
TR	0.032255	0.013821
MT	12.821250
MM	C_pi: 2.778719, n_recomb: 41178.242031
RS	0	0.000000	9.353587	34.637411	0.000841	0.000013
RS	1	0.008022	9.353587	37.384865	0.000908	0.000157
RS	2	0.016688	9.353587	40.347548	0.000980	0.000479
RS	3	0.026049	9.353587	43.541869	0.001057	0.000893
RS	4	0.036160	0.581976	748.548987	0.018178	0.015018
RS	5	0.047083	0.581976	793.030723	0.019258	0.018691
RS	6	0.058883	0.424017	1146.675106	0.027847	0.027700
RS	7	0.071628	0.424017	1200.652361	0.029157	0.029672
RS	8	0.085397	0.471356	1130.066312	0.027443	0.027475
RS	9	0.100270	0.471356	1181.443734	0.028691	0.028390
RS	10	0.116335	0.563624	1033.340635	0.025094	0.024595
RS	11	0.133690	0.563624	1081.195846	0.026256	0.025584
RS	12	0.152437	0.669564	952.531736	0.023132	0.022498
RS	13	0.172688	0.669564	997.231701	0.024217	0.023562
RS	14	0.194563	0.781189	894.843951	0.021731	0.021205
RS	15	0.218194	0.781189	936.855266	0.022751	0.022329
RS	16	0.243720	0.897511	853.517507	0.020727	0.020471
RS	17	0.271293	0.897511	893.174244	0.021690	0.021632
RS	18	0.301079	1.023050	819.684818	0.019906	0.020022
RS	19	0.333254	1.023050	857.148969	0.020816	0.021186
RS	20	0.368010	1.167952	784.854716	0.019060	0.019572
RS	21	0.405555	1.167952	820.165290	0.019917	0.020676
RS	22	0.446111	1.339427	747.138848	0.018144	0.018966
RS	23	0.489921	1.339427	780.331141	0.018950	0.019961
RS	24	0.537245	1.535161	710.883233	0.017264	0.018262
RS	25	0.588366	1.535161	742.046646	0.018020	0.019157
RS	26	0.643587	1.753745	677.802991	0.016460	0.017550
RS	27	0.703239	1.753745	707.034193	0.017170	0.018371
RS	28	0.767676	2.006509	644.413248	0.015649	0.016782
RS	29	0.837282	2.006509	671.779480	0.016314	0.017518
RS	30	0.912472	2.310625	608.010565	0.014765	0.015872
RS	31	0.993694	2.310625	633.579148	0.015386	0.016505
RS	32	1.081432	2.675884	570.043297	0.013843	0.014840
RS	33	1.176208	2.675884	593.907242	0.014423	0.015375
RS	34	1.278587	3.094968	534.919636	0.012990	0.013812
RS	35	1.389179	3.094968	557.193276	0.013531	0.014267
RS	36	1.508643	3.537977	507.555698	0.012326	0.012944
RS	37	1.637691	3.537977	528.350768	0.012831	0.013349
RS	38	1.777091	3.959178	491.132027	0.011927	0.012351
RS	39	1.927674	3.959178	510.503319	0.012397	0.012729
RS	40	2.090336	4.317348	486.004087	0.011802	0.012065
RS	41	2.266048	4.317348	503.863714	0.012236	0.012426
RS	42	2.455856	4.591937	490.216621	0.011905	0.012042
RS	43	2.660890	4.591937	506.250443	0.012294	0.012377
RS	44	2.882372	4.782305	500.703194	0.012159	0.012197
RS	45	3.121623	4.782305	514.319247	0.012490	0.012486
RS	46	3.380066	4.903277	513.560301	0.012472	0.012425
RS	47	3.659241	4.903277	523.894966	0.012723	0.012644
RS	48	3.960813	4.983973	523.652938	0.012717	0.012595
RS	49	4.286577	4.983973	529.701049	0.012864	0.012711
RS	50	4.638474	5.062232	525.067102	0.012751	0.012555
RS	51	5.018601	5.062232	525.981681	0.012773	0.012542
RS	52	5.429222	5.175222	512.766082	0.012452	0.012181
RS	53	5.872784	5.175222	508.238267	0.012342	0.012029
RS	54	6.351929	5.492081	472.759923	0.011481	0.011158
RS	55	6.869512	5.492081	464.676107	0.011285	0.010917
RS	56	7.428616	5.492081	453.280199	0.011008	0.010600
RS	57	8.032572	5.492081	438.556016	0.010650	0.010207
RS	58	8.684978	8.927154	265.098949	0.006438	0.006324
RS	59	9.389721	8.927154	265.059312	0.006437	0.006281
RS	60	10.150999	8.927154	263.375248	0.006396	0.006198
RS	61	10.973349	8.927154	259.947337	0.006313	0.006075
RS	62	11.861668	8.927154	254.705477	0.006185	0.005909
RS	63	12.821250	8.927154	2379.065412	0.057775	0.052629
PA	4+25*2+4+6 0.032254773 0.013820559 12.821249679 9.353586977 0.581976333 0.424017243 0.471355780 0.563624417 0.669564268 0.781189306 0.897510841 1.023049713 1.167952213 1.339426684 1.535160762 1.753744835 2.006509111 2.310624957 2.675883889 3.094967939 3.537977175 3.959177610 4.317347982 4.591936575 4.782305242 4.903277208 4.983972534 5.062232019 5.175221974 5.492081031 8.927154308
//
IT	5017
RD	10
LK	-238261.654979
QD	-466.864619 -> -394.669771
RI	0.0034902762
TR	0.030805	0.014156
MT	13.103813
MM	C_pi: 2.904595, n_recomb: 44030.806054
RS	0	0.000000	14.000821	24.828256	0.000564	0.000009
RS	1	0.008059	14.000821	26.814754	0.000609	0.000106
RS	2	0.016768	14.000821	28.958932	0.000658	0.000325
RS	3	0.026179	14.000821	31.273094	0.000710	0.000607
RS	4	0.036348	0.634869	738.624260	0.016775	0.014021
RS	5	0.047336	0.634869	783.973967	0.017805	0.017456
RS	6	0.059210	0.437983	1198.987412	0.027231	0.027340
RS	7	0.072042	0.437983	1256.852609	0.028545	0.029334
RS	8	0.085907	0.481644	1196.994611	0.027185	0.027484
RS	9	0.100889	0.481644	1252.422164	0.028444	0.028402
RS	10	0.117080	0.575752	1096.614445	0.024906	0.024605
RS	11	0.134575	0.575752	1148.275662	0.026079	0.025580
RS	12	0.153479	0.684727	1011.286081	0.022968	0.022462
RS	13	0.173908	0.684727	1059.558075	0.024064	0.023507
RS	14	0.195983	0.799023	951.326537	0.021606	0.021145
RS	15	0.219837	0.799023	996.741407	0.022637	0.022247
RS	16	0.245613	0.916973	909.758345	0.020662	0.020413
RS	17	0.273467	0.916973	952.699590	0.021637	0.021552
RS	18	0.303566	1.043011	876.759943	0.019912	0.019983
RS	19	0.336090	1.043011	917.404584	0.020836	0.021128
RS	20	0.371235	1.187799	842.594781	0.019136	0.019561
RS	21	0.409213	1.187799	880.966494	0.020008	0.020654
RS	22	0.450252	1.359198	804.679319	0.018275	0.018987
RS	23	0.494598	1.359198	840.792160	0.019096	0.019980
RS	24	0.542518	1.555069	767.621654	0.017434	0.018314
RS	25	0.594300	1.555069	801.554462	0.018204	0.019214
RS	26	0.650256	1.774137	733.362963	0.016656	0.017626
RS	27	0.710721	1.774137	765.207017	0.017379	0.018453
RS	28	0.776058	2.028862	697.954154	0.015851	0.016866
RS	29	0.846662	2.028862	727.770605	0.016529	0.017611
RS	30	0.922956	2.338682	658.198256	0.014949	0.015942
RS	31	1.005398	2.338682	686.052768	0.015581	0.016588
RS	32	1.094485	2.715790	615.750308	0.013985	0.014878
RS	33	1.190751	2.715790	641.742405	0.014575	0.015426
RS	34	1.294776	3.154059	575.862139	0.013079	0.013807
RS	35	1.407184	3.154059	600.120403	0.013630	0.014276
RS	36	1.528652	3.622208	544.435630	0.012365	0.012900
RS	37	1.659909	3.622208	567.094610	0.012879	0.013317
RS	38	1.801744	4.070192	525.341736	0.011931	0.012280
RS	39	1.955010	4.070192	546.485473	0.012411	0.012670
RS	40	2.120628	4.451508	519.162541	0.011791	0.011984
RS	41	2.299594	4.451508	538.727687	0.012235	0.012356
RS	42	2.492982	4.741988	523.821406	0.011897	0.011967
RS	43	2.701957	4.741988	541.497206	0.012298	0.012315
RS	44	2.927773	4.939991	535.964179	0.012172	0.012147
RS	45	3.171789	4.939991	551.126013	0.012517	0.012452
RS	46	3.435470	5.061505	551.281132	0.012520	0.012415
RS	47	3.720402	5.061505	562.987095	0.012786	0.012652
RS	48	4.028297	5.138579	564.018717	0.012810	0.012636
RS	49	4.361006	5.138579	571.145546	0.012971	0.012773
RS	50	4.720529	5.212931	567.436612	0.012887	0.012650
RS	51	5.109027	5.212931	569.014704	0.012923	0.012657
RS	52	5.528835	5.325552	555.677765	0.012620	0.012319
RS	53	5.982476	5.325552	551.330792	0.012521	0.012185
RS	54	6.472677	5.657662	512.845255	0.011647	0.011306
RS	55	7.002385	5.657662	504.645804	0.011461	0.011081
RS	56	7.574783	5.657662	492.839399	0.011193	0.010776
RS	57	8.193312	5.657662	477.394523	0.010842	0.010393
RS	58	8.861690	9.461366	281.101407	0.006384	0.006262
RS	59	9.583933	9.461366	281.977795	0.006404	0.006242
RS	60	10.364385	9.461366	281.159130	0.006386	0.006183
RS	61	11.207734	9.461366	278.523923	0.006326	0.006085
RS	62	12.119051	9.461366	273.978286	0.006222	0.005944
RS	63	13.103813	9.461366	2659.407073	0.060399	0.055164
PA	4+25*2+4+6 0.030805486 0.014156354 13.103813332 14.000820901 0.634869347 0.437983222 0.481643942 0.575751677 0.684727347 0.799022934 0.916973047 1.043011152 1.187799278 1.359197922 1.555069190 1.774137227 2.028862318 2.338681535 2.715789565 3.154058800 3.622207658 4.070191738 4.451507515 4.741988083 4.939991296 5.061504573 5.138578558 5.212930526 5.325551646 5.657661689 9.461366074
//
IT	5498
RD	11
LK	-238121.404131
QD	-421.047628 -> -357.812811
RI	0.0025350476
TR	0.029473	0.014454
MT	13.383841
MM	C_pi: 3.028887, n_recomb: 46820.282641
RS	0	0.000000	20.962189	17.690970	0.000378	0.000006
RS	1	0.008095	20.962189	19.116578	0.000408	0.000072
RS	2	0.016846	20.962189	20.656496	0.000441	0.000220
RS	3	0.026305	20.962189	22.319795	0.000477	0.000411
RS	4	0.036529	0.692008	724.913478	0.015483	0.013070
RS	5	0.047582	0.692008	770.748194	0.016462	0.016286
RS	6	0.059529	0.451973	1246.844058	0.026630	0.026960
RS	7	0.072443	0.451973	1308.434396	0.027946	0.028973
RS	8	0.086403	0.491485	1261.342560	0.026940	0.027477
RS	9	0.101493	0.491485	1320.742421	0.028209	0.028406
RS	10	0.117804	0.587246	1157.810667	0.024729	0.024612
RS	11	0.135436	0.587246	1213.213191	0.025912	0.025580
RS	12	0.154495	0.699257	1067.924993	0.022809	0.022427
RS	13	0.175097	0.699257	1119.705367	0.023915	0.023458
RS	14	0.197366	0.816388	1005.546677	0.021477	0.021085
RS	15	0.221439	0.816388	1054.303609	0.022518	0.022170
RS	16	0.247460	0.936242	963.647453	0.020582	0.020351
RS	17	0.275588	0.936242	1009.818699	0.021568	0.021473
RS	18	0.305993	1.063110	931.519612	0.019896	0.019939
RS	19	0.338859	1.063110	975.301392	0.020831	0.021067
RS	20	0.374385	1.208117	898.192480	0.019184	0.019542
RS	21	0.412788	1.208117	939.594097	0.020068	0.020625
RS	22	0.454299	1.379706	860.357394	0.018376	0.018997
RS	23	0.499171	1.379706	899.370141	0.019209	0.019990
RS	24	0.547676	1.575912	822.803914	0.017574	0.018356
RS	25	0.600107	1.575912	859.493901	0.018357	0.019259
RS	26	0.656782	1.795564	787.669678	0.016823	0.017693
RS	27	0.718045	1.795564	822.120763	0.017559	0.018525
RS	28	0.784268	2.052182	750.509920	0.016030	0.016942
RS	29	0.855851	2.052182	782.774808	0.016719	0.017695
RS	30	0.933230	2.367373	707.588652	0.015113	0.016009
RS	31	1.016872	2.367373	737.729217	0.015757	0.016666
RS	32	1.107286	2.755700	660.743809	0.014112	0.014915
RS	33	1.205018	2.755700	688.864482	0.014713	0.015476
RS	34	1.310663	3.212395	616.080372	0.013158	0.013806
RS	35	1.424859	3.212395	642.322649	0.013719	0.014288
RS	36	1.548300	3.705036	580.533309	0.012399	0.012862
RS	37	1.681734	3.705036	605.053997	0.012923	0.013291
RS	38	1.825970	4.179440	558.706254	0.011933	0.012217
RS	39	1.981882	4.179440	581.619780	0.012422	0.012617
RS	40	2.150415	4.583786	551.434510	0.011778	0.011910
RS	41	2.332591	4.583786	572.705013	0.012232	0.012292
RS	42	2.529516	4.890067	556.542135	0.011887	0.011899
RS	43	2.742381	4.890067	575.866092	0.012300	0.012258
RS	44	2.972479	5.095447	570.402726	0.012183	0.012101
RS	45	3.221203	5.095447	587.126054	0.012540	0.012420
RS	46	3.490062	5.217027	588.307744	0.012565	0.012408
RS	47	3.780687	5.217027	601.410913	0.012845	0.012661
RS	48	4.094837	5.289753	603.885130	0.012898	0.012677
RS	49	4.434420	5.289753	612.122733	0.013074	0.012832
RS	50	4.801492	5.359260	609.536281	0.013019	0.012742
RS	51	5.198279	5.359260	611.807475	0.013067	0.012768
RS	52	5.627188	5.470405	598.526184	0.012783	0.012454
RS	53	6.090817	5.470405	594.378199	0.012695	0.012336
RS	54	6.591978	5.815997	552.982202	0.011811	0.011451
RS	55	7.133710	5.815997	544.671485	0.011633	0.011240
RS	56	7.719296	5.815997	532.456173	0.011372	0.010946
RS	57	8.352287	5.815997	516.289129	0.011027	0.010571
RS	58	9.036520	9.989021	296.570768	0.006334	0.006205
RS	59	9.776143	9.989021	298.364356	0.006373	0.006205
RS	60	10.575640	9.989021	298.420725	0.006374	0.006168
RS	61	11.439859	9.989021	296.597380	0.006335	0.006092
RS	62	12.374038	9.989021	292.777526	0.006253	0.005974
RS	63	13.383841	9.989021	2943.371483	0.062865	0.057579
PA	4+25*2+4+6 0.029472735 0.014454311 13.383840959 20.962189451 0.692007988 0.451973443 0.491484659 0.587246383 0.699257076 0.816387564 0.936242077 1.063110415 1.208117273 1.379705611 1.575912429 1.795564071 2.052182385 2.367372636 2.755699842 3.212394883 3.705035687 4.179440421 4.583786456 4.890066676 5.095447232 5.217026553 5.289752570 5.359260452 5.470405294 5.815997290 9.989020631
//
IT	4904
RD	12
LK	-237998.518929
QD	-380.943989 -> -325.420504
RI	0.0018977091
TR	0.028244	0.014717
MT	13.662577
MM	C_pi: 3.152069, n_recomb: 49547.088909
RS	0	0.000000	31.411148	12.532628	0.000253	0.000004
RS	1	0.008130	31.411148	13.548769	0.000273	0.000048
RS	2	0.016922	31.411148	14.647051	0.000296	0.000148
RS	3	0.026428	31.411148	15.834073	0.000320	0.000278
RS	4	0.036707	0.754097	707.886174	0.014287	0.012167
RS	5	0.047822	0.754097	753.854100	0.015215	0.015179
RS	6	0.059840	0.466122	1290.319646	0.026042	0.026564
RS	7	0.072836	0.466122	1355.470433	0.027357	0.028591
RS	8	0.086888	0.500984	1323.206555	0.026706	0.027459
RS	9	0.102082	0.500984	1386.503959	0.027984	0.028402
RS	10	0.118512	0.598182	1217.137842	0.024565	0.024620
RS	11	0.136278	0.598182	1276.222259	0.025758	0.025583
RS	12	0.155489	0.713181	1122.716069	0.022660	0.022396
RS	13	0.176261	0.713181	1177.946670	0.023774	0.023416
RS	14	0.198722	0.833249	1057.796136	0.021349	0.021027
RS	15	0.223009	0.833249	1109.838041	0.022400	0.022098
RS	16	0.249270	0.955205	1015.479398	0.020495	0.020290
RS	17	0.277667	0.955205	1064.828877	0.021491	0.021397
RS	18	0.308373	1.083160	984.226710	0.019864	0.019891
RS	19	0.341575	1.083160	1031.103122	0.020811	0.021006
RS	20	0.377477	1.228642	951.865703	0.019211	0.019518
RS	21	0.416297	1.228642	996.265463	0.020107	0.020593
RS	22	0.458274	1.400642	914.328025	0.018454	0.019002
RS	23	0.503664	1.400642	956.218570	0.019299	0.019993
RS	24	0.552744	1.597341	876.538423	0.017691	0.018390
RS	25	0.605814	1.597341	915.971440	0.018487	0.019297
RS	26	0.663199	1.817674	840.784587	0.016969	0.017752
RS	27	0.725250	1.817674	877.834595	0.017717	0.018589
RS	28	0.792346	2.076156	802.106532	0.016189	0.017014
RS	29	0.864897	2.076156	836.815596	0.016889	0.017774
RS	30	0.943346	2.396462	756.190401	0.015262	0.016073
RS	31	1.028174	2.396462	788.614555	0.015916	0.016740
RS	32	1.119898	2.795526	705.022168	0.014229	0.014954
RS	33	1.219081	2.795526	735.269174	0.014840	0.015526
RS	34	1.326326	3.270054	655.572494	0.013231	0.013808
RS	35	1.442292	3.270054	683.795470	0.013801	0.014301
RS	36	1.567686	3.786707	615.848628	0.012430	0.012830
RS	37	1.703274	3.786707	642.226053	0.012962	0.013269
RS	38	1.849887	4.287349	591.221380	0.011933	0.012160
RS	39	2.008419	4.287349	615.899077	0.012431	0.012569
RS	40	2.179841	4.714753	582.811020	0.011763	0.011842
RS	41	2.365200	4.714753	605.783465	0.012226	0.012233
RS	42	2.565630	5.036900	588.356971	0.011875	0.011837
RS	43	2.782355	5.036900	609.331771	0.012298	0.012206
RS	44	3.016701	5.249541	603.981637	0.012190	0.012059
RS	45	3.270099	5.249541	622.278742	0.012559	0.012391
RS	46	3.544100	5.370837	624.586293	0.012606	0.012401
RS	47	3.840378	5.370837	639.109751	0.012899	0.012669
RS	48	4.160745	5.438637	643.180877	0.012981	0.012717
RS	49	4.507159	5.438637	652.559875	0.013170	0.012888
RS	50	4.881737	5.502516	651.284516	0.013145	0.012831
RS	51	5.286769	5.502516	654.278755	0.013205	0.012873
RS	52	5.724733	5.611253	641.227985	0.012942	0.012583
RS	53	6.198304	5.611253	637.299138	0.012862	0.012480
RS	54	6.710378	5.968802	593.102374	0.011970	0.011591
RS	55	7.264086	5.968802	584.686961	0.011801	0.011392
RS	56	7.862812	5.968802	572.066828	0.011546	0.011108
RS	57	8.510217	5.968802	555.178895	0.011205	0.010741
RS	58	9.210258	10.512084	311.535013	0.006288	0.006151
RS	59	9.967214	10.512084	314.245608	0.006342	0.006170
RS	60	10.785714	10.512084	315.184212	0.006361	0.006152
RS	61	11.670761	10.512084	314.188292	0.006341	0.006096
RS	62	12.627765	10.512084	311.118978	0.006279	0.005999
RS	63	13.662577	10.512084	3230.224108	0.065195	0.059875
PA	4+25*2+4+6 0.028244143 0.014717124 13.662577377 31.411148481 0.754096766 0.466121535 0.500983898 0.598181759 0.713180520 0.833248619 0.955204850 1.083159518 1.228641681 1.400641801 1.597340880 1.817674364 2.076155560 2.396462003 2.795526149 3.270054494 3.786706634 4.287348660 4.714752595 5.036900281 5.249541145 5.370836832 5.438636835 5.502516364 5.611253456 5.968802444 10.512083838
//
IT	4573
RD	13
LK	-237890.586747
QD	-345.720649 -> -296.864257
RI	0.0014753994
TR	0.027110	0.014948
MT	13.940291
MM	C_pi: 3.274258, n_recomb: 52209.808948
RS	0	0.000000	47.143009	8.825674	0.000169	0.000003
RS	1	0.008165	47.143009	9.545144	0.000183	0.000033
RS	2	0.016996	47.143009	10.323168	0.000198	0.000100
RS	3	0.026548	47.143009	11.164493	0.000214	0.000188
RS	4	0.036880	0.821723	688.103477	0.013180	0.011311
RS	5	0.048056	0.821723	733.887789	0.014057	0.014132
RS	6	0.060144	0.480499	1329.519284	0.025465	0.026156
RS	7	0.073220	0.480499	1398.060654	0.026778	0.028193
RS	8	0.087363	0.510211	1382.612424	0.026482	0.027431
RS	9	0.102660	0.510211	1449.730544	0.027767	0.028389
RS	10	0.119206	0.608620	1274.677988	0.024415	0.024628
RS	11	0.137104	0.608620	1337.384825	0.025616	0.025589
RS	12	0.156463	0.726529	1175.795818	0.022521	0.022368
RS	13	0.177402	0.726529	1234.419179	0.023643	0.023381
RS	14	0.200051	0.849591	1108.240166	0.021227	0.020973
RS	15	0.224549	0.849591	1163.510227	0.022285	0.022033
RS	16	0.251047	0.973788	1065.428811	0.020407	0.020230
RS	17	0.279709	0.973788	1117.903970	0.021412	0.021325
RS	18	0.310711	1.103026	1035.039478	0.019825	0.019843
RS	19	0.344244	1.103026	1084.965858	0.020781	0.020947
RS	20	0.380515	1.249189	1003.735131	0.019225	0.019492
RS	21	0.419747	1.249189	1051.097972	0.020132	0.020560
RS	22	0.462183	1.421769	966.677058	0.018515	0.019002
RS	23	0.508083	1.421769	1011.419424	0.019372	0.019993
RS	24	0.557731	1.619085	928.872257	0.017791	0.018420
RS	25	0.611432	1.619085	971.029948	0.018599	0.019330
RS	26	0.669518	1.840168	892.727487	0.017099	0.017807
RS	27	0.732346	1.840168	932.363989	0.017858	0.018649
RS	28	0.800304	2.100481	852.740227	0.016333	0.017081
RS	29	0.873811	2.100481	889.884848	0.017044	0.017848
RS	30	0.953319	2.425693	803.984006	0.015399	0.016135
RS	31	1.039319	2.425693	838.684956	0.016064	0.016811
RS	32	1.132341	2.835079	748.563849	0.014338	0.014993
RS	33	1.232957	2.835079	780.930708	0.014958	0.015575
RS	34	1.341788	3.326937	694.319613	0.013299	0.013814
RS	35	1.459505	3.326937	724.515845	0.013877	0.014317
RS	36	1.586833	3.867209	650.365863	0.012457	0.012802
RS	37	1.724557	3.867209	678.590957	0.012997	0.013251
RS	38	1.873525	4.393953	622.876086	0.011930	0.012108
RS	39	2.034657	4.393953	649.308108	0.012437	0.012526
RS	40	2.208944	4.844530	613.274386	0.011746	0.011780
RS	41	2.397461	4.844530	637.940788	0.012219	0.012179
RS	42	2.601370	5.182664	619.240879	0.011861	0.011778
RS	43	2.821927	5.182664	641.864215	0.012294	0.012157
RS	44	3.060492	5.402540	636.658931	0.012194	0.012020
RS	45	3.318535	5.402540	656.536912	0.012575	0.012362
RS	46	3.597647	5.523284	660.056271	0.012642	0.012395
RS	47	3.899547	5.523284	676.018202	0.012948	0.012676
RS	48	4.226095	5.585674	681.826212	0.013059	0.012755
RS	49	4.579306	5.585674	692.373346	0.013261	0.012941
RS	50	4.961355	5.643252	692.586479	0.013265	0.012916
RS	51	5.374596	5.643252	696.331464	0.013337	0.012973
RS	52	5.821578	5.748766	683.682754	0.013095	0.012708
RS	53	6.305054	5.748766	679.992567	0.013024	0.012619
RS	54	6.828004	6.116910	633.115862	0.012126	0.011727
RS	55	7.393651	6.116910	624.602236	0.011963	0.011538
RS	56	8.005481	6.116910	611.581803	0.011714	0.011264
RS	57	8.667264	6.116910	593.975241	0.011377	0.010902
RS	58	9.383081	11.031172	326.002038	0.006244	0.006100
RS	59	10.157341	11.031172	329.626933	0.006314	0.006135
RS	60	10.994816	11.031172	331.451622	0.006348	0.006135
RS	61	11.900669	11.031172	331.294452	0.006345	0.006097
RS	62	12.880481	11.031172	328.995292	0.006301	0.006019
RS	63	13.940291	11.031172	3518.952761	0.067400	0.062054
PA	4+25*2+4+6 0.027110015 0.014947942 13.940291319 47.143009116 0.821722513 0.480498909 0.510210698 0.608620230 0.726528985 0.849591346 0.973788319 1.103025816 1.249189033 1.421769455 1.619085078 1.840167863 2.100481053 2.425692835 2.835079243 3.326937155 3.867209396 4.393953208 4.844530412 5.182664383 5.402540286 5.523283786 5.585673613 5.643251978 5.748766025 6.116910231 11.031171838
//
IT	5429
RD	14
LK	-237795.589905
QD	-314.683263 -> -271.611740
RI	0.0012002322
TR	0.026062	0.015150
MT	14.216960
MM	C_pi: 3.395434, n_recomb: 54806.533324
RS	0	0.000000	70.866723	6.181097	0.000113	0.000002
RS	1	0.008198	70.866723	6.687460	0.000122	0.000022
RS	2	0.017068	70.866723	7.235272	0.000132	0.000067
RS	3	0.026666	70.866723	7.827919	0.000143	0.000126
RS	4	0.037050	0.895498	666.079183	0.012153	0.010504
RS	5	0.048286	0.895498	711.397477	0.012980	0.013145
RS	6	0.060442	0.495147	1364.574036	0.024898	0.025742
RS	7	0.073596	0.495147	1436.330717	0.026207	0.027782
RS	8	0.087827	0.519210	1439.575480	0.026266	0.027396
RS	9	0.103226	0.519210	1510.433820	0.027559	0.028369
RS	10	0.119886	0.618608	1330.474978	0.024276	0.024638
RS	11	0.137913	0.618608	1396.742828	0.025485	0.025598
RS	12	0.157418	0.739332	1227.243627	0.022392	0.022345
RS	13	0.178521	0.739332	1289.201088	0.023523	0.023352
RS	14	0.201355	0.865415	1156.980059	0.021110	0.020923
RS	15	0.226060	0.865415	1215.420071	0.022177	0.021975
RS	16	0.252791	0.991964	1113.591371	0.020319	0.020173
RS	17	0.281713	0.991964	1169.137267	0.021332	0.021258
RS	18	0.313007	1.122629	1084.053812	0.019780	0.019796
RS	19	0.346866	1.122629	1136.982253	0.020745	0.020890
RS	20	0.383501	1.269630	1053.878205	0.019229	0.019465
RS	21	0.423139	1.269630	1104.165019	0.020147	0.020527
RS	22	0.466027	1.442920	1017.453959	0.018564	0.019001
RS	23	0.512430	1.442920	1065.017624	0.019432	0.019991
RS	24	0.562638	1.640943	979.827760	0.017878	0.018446
RS	25	0.616962	1.640943	1024.686986	0.018696	0.019359
RS	26	0.675740	1.862829	943.492282	0.017215	0.017858
RS	27	0.739336	1.862829	985.697948	0.017985	0.018704
RS	28	0.808146	2.124932	902.389570	0.016465	0.017146
RS	29	0.882598	2.124932	941.956289	0.017187	0.017919
RS	30	0.963153	2.454850	850.941351	0.015526	0.016196
RS	31	1.050312	2.454850	887.907594	0.016201	0.016881
RS	32	1.144616	2.874192	791.338791	0.014439	0.015032
RS	33	1.246651	2.874192	825.814474	0.015068	0.015624
RS	34	1.357052	3.382921	732.298084	0.013362	0.013822
RS	35	1.476503	3.382921	764.455773	0.013948	0.014334
RS	36	1.605748	3.946459	684.068516	0.012482	0.012779
RS	37	1.745587	3.946459	714.127964	0.013030	0.013236
RS	38	1.896891	4.499207	653.655964	0.011927	0.012061
RS	39	2.060600	4.499207	681.828120	0.012441	0.012487
RS	40	2.237729	4.973089	642.809787	0.011729	0.011722
RS	41	2.429380	4.973089	669.157490	0.012209	0.012129
RS	42	2.636742	5.327373	649.170024	0.011845	0.011723
RS	43	2.861104	5.327373	673.434465	0.012287	0.012110
RS	44	3.103860	5.554491	668.398664	0.012196	0.011982
RS	45	3.366518	5.554491	689.859099	0.012587	0.012335
RS	46	3.650708	5.674469	694.663600	0.012675	0.012389
RS	47	3.958197	5.674469	712.076704	0.012993	0.012683
RS	48	4.290894	5.731034	719.747140	0.013133	0.012791
RS	49	4.650867	5.731034	731.484395	0.013347	0.012991
RS	50	5.040350	5.781726	733.351005	0.013381	0.012998
RS	51	5.461764	5.781726	737.871096	0.013463	0.013069
RS	52	5.917726	5.883291	725.791060	0.013243	0.012828
RS	53	6.411069	5.883291	722.357237	0.013180	0.012750
RS	54	6.944856	6.260783	672.931323	0.012278	0.011858
RS	55	7.522404	6.260783	664.324724	0.012121	0.011679
RS	56	8.147301	6.260783	650.907827	0.011876	0.011412
RS	57	8.823427	6.260783	632.584831	0.011542	0.011056
RS	58	9.554983	11.546324	339.974575	0.006203	0.006052
RS	59	10.346514	11.546324	344.508177	0.006286	0.006102
RS	60	11.202935	11.546324	347.219180	0.006335	0.006117
RS	61	12.129567	11.546324	347.907698	0.006348	0.006096
RS	62	13.132166	11.546324	346.393143	0.006320	0.006036
RS	63	14.216960	11.546324	3808.457991	0.069489	0.064119
PA	4+25*2+4+6 0.026061899 0.015149842 14.216959789 70.866722630 0.895498208 0.495147450 0.519209656 0.618608047 0.739332394 0.865415205 0.991963919 1.122628746 1.269629991 1.442919540 1.640943072 1.862828716 2.124931805 2.454849933 2.874191579 3.382921467 3.946458854 4.499207159 4.973089432 5.327373062 5.554490853 5.674469099 5.731034427 5.781726321 5.883290969 6.260782832 11.546324283
//
IT	4443
RD	15
LK	-237711.820040
QD	-287.250851 -> -249.213644
RI	0.0010261763
TR	0.025092	0.015326
MT	14.492303
MM	C_pi: 3.515467, n_recomb: 57335.022914
RS	0	0.000000	106.678249	4.307671	0.000075	0.000001
RS	1	0.008231	106.678249	4.662162	0.000081	0.000015
RS	2	0.017139	106.678249	5.045819	0.000088	0.000045
RS	3	0.026781	106.678249	5.461040	0.000095	0.000085
RS	4	0.037216	0.975980	642.341141	0.011203	0.009745
RS	5	0.048510	0.975980	686.948122	0.011981	0.012216
RS	6	0.060734	0.510083	1395.644783	0.024342	0.025323
RS	7	0.073964	0.510083	1470.436570	0.025646	0.027362
RS	8	0.088282	0.528008	1494.102662	0.026059	0.027354
RS	9	0.103780	0.528008	1568.615777	0.027359	0.028342
RS	10	0.120552	0.628177	1384.546627	0.024148	0.024649
RS	11	0.138706	0.628177	1454.310632	0.025365	0.025609
RS	12	0.158353	0.751619	1277.091752	0.022274	0.022327
RS	13	0.179618	0.751619	1342.321728	0.023412	0.023329
RS	14	0.202633	0.880726	1204.068929	0.021001	0.020878
RS	15	0.227542	0.880726	1265.617821	0.022074	0.021922
RS	16	0.254502	1.009705	1160.029395	0.020232	0.020119
RS	17	0.283681	1.009705	1218.587697	0.021254	0.021195
RS	18	0.315261	1.141918	1131.316373	0.019732	0.019750
RS	19	0.349441	1.141918	1187.194616	0.020706	0.020837
RS	20	0.386433	1.289875	1102.330729	0.019226	0.019438
RS	21	0.426471	1.289875	1155.497476	0.020153	0.020496
RS	22	0.469804	1.463969	1066.674946	0.018604	0.018998
RS	23	0.516704	1.463969	1117.024094	0.019482	0.019989
RS	24	0.567464	1.662766	1029.398990	0.017954	0.018470
RS	25	0.622403	1.662766	1076.931152	0.018783	0.019386
RS	26	0.681863	1.885474	993.060769	0.017320	0.017906
RS	27	0.746217	1.885474	1037.812843	0.018101	0.018757
RS	28	0.815868	2.149317	951.020938	0.016587	0.017209
RS	29	0.891252	2.149317	992.990947	0.017319	0.017988
RS	30	0.972840	2.483749	897.022648	0.015645	0.016257
RS	31	1.061145	2.483749	936.237504	0.016329	0.016949
RS	32	1.156717	2.912696	833.310273	0.014534	0.015073
RS	33	1.260156	2.912696	869.878821	0.015172	0.015674
RS	34	1.372109	3.437867	769.477735	0.013421	0.013832
RS	35	1.493276	3.437867	803.580407	0.014016	0.014354
RS	36	1.624417	4.024328	716.934129	0.012504	0.012758
RS	37	1.766351	4.024328	748.810121	0.013060	0.013224
RS	38	1.919968	4.602992	683.542400	0.011922	0.012018
RS	39	2.086229	4.602992	713.435981	0.012443	0.012452
RS	40	2.266175	5.100308	671.398932	0.011710	0.011667
RS	41	2.460932	5.100308	699.410480	0.012199	0.012082
RS	42	2.671719	5.470912	678.120117	0.011827	0.011670
RS	43	2.899856	5.470912	704.012961	0.012279	0.012066
RS	44	3.146770	5.705301	699.164303	0.012194	0.011946
RS	45	3.414008	5.705301	722.203070	0.012596	0.012308
RS	46	3.703242	5.824346	728.353514	0.012703	0.012382
RS	47	4.016282	5.824346	747.224734	0.013033	0.012687
RS	48	4.355088	5.874713	756.870665	0.013201	0.012825
RS	49	4.721780	5.874713	769.814784	0.013427	0.013038
RS	50	5.118655	5.917988	773.488697	0.013491	0.013076
RS	51	5.548196	5.917988	778.804184	0.013583	0.013159
RS	52	6.013092	6.014953	767.452600	0.013385	0.012943
RS	53	6.516253	6.014953	764.290325	0.013330	0.012876
RS	54	7.060829	6.400621	712.455349	0.012426	0.011984
RS	55	7.650228	6.400621	703.759093	0.012275	0.011814
RS	56	8.288139	6.400621	689.948254	0.012034	0.011554
RS	57	8.978556	6.400621	670.910391	0.011702	0.011203
RS	58	9.725801	12.057155	353.451012	0.006165	0.006005
RS	59	10.534551	12.057155	358.884716	0.006259	0.006069
RS	60	11.409867	12.057155	362.478608	0.006322	0.006099
RS	61	12.357230	12.057155	364.015426	0.006349	0.006094
RS	62	13.382569	12.057155	363.294932	0.006336	0.006049
RS	63	14.492303	12.057155	4097.591546	0.071468	0.066073
PA	4+25*2+4+6 0.025092446 0.015325819 14.492302749 106.678248948 0.975980454 0.510083463 0.528007604 0.628177046 0.751619159 0.880725795 1.009705400 1.141918146 1.289874793 1.463968675 1.662765955 1.885474169 2.149316594 2.483748808 2.912696376 3.437866970 4.024328492 4.602991969 5.100307822 5.470912116 5.705301433 5.824345940 5.874712552 5.917988177 6.014952676 6.400620731 12.057154980
//
IT	4725
RD	16
LK	-237637.822866
QD	-262.935375 -> -229.290387
RI	0.0009214594
TR	0.024195	0.015479
MT	14.766040
MM	C_pi: 3.634195, n_recomb: 59793.057544
RS	0	0.000000	160.842022	2.987688	0.000050	0.000001
RS	1	0.008263	160.842022	3.234598	0.000054	0.000010
RS	2	0.017208	160.842022	3.501916	0.000059	0.000030
RS	3	0.026893	160.842022	3.791331	0.000063	0.000057
RS	4	0.037378	1.063769	617.348983	0.010325	0.009034
RS	5	0.048729	1.063769	661.034845	0.011055	0.011345
RS	6	0.061018	0.525302	1422.935863	0.023798	0.024903
RS	7	0.074323	0.525302	1500.579655	0.025096	0.026937
RS	8	0.088727	0.536615	1546.224175	0.025860	0.027308
RS	9	0.104321	0.536615	1624.301960	0.027165	0.028310
RS	10	0.121204	0.637357	1436.888428	0.024031	0.024661
RS	11	0.139482	0.637357	1510.079623	0.025255	0.025623
RS	12	0.159270	0.763415	1325.353609	0.022166	0.022312
RS	13	0.180692	0.763415	1393.791082	0.023310	0.023311
RS	14	0.203886	0.895538	1249.529489	0.020898	0.020836
RS	15	0.228995	0.895538	1314.122731	0.021978	0.021875
RS	16	0.256179	1.027003	1204.775869	0.020149	0.020068
RS	17	0.285610	1.027003	1266.284467	0.021178	0.021137
RS	18	0.317472	1.160855	1176.860145	0.019682	0.019705
RS	19	0.351967	1.160855	1235.631559	0.020665	0.020786
RS	20	0.389312	1.309857	1149.113537	0.019218	0.019411
RS	21	0.429743	1.309857	1205.111223	0.020155	0.020465
RS	22	0.473514	1.484830	1114.340210	0.018637	0.018994
RS	23	0.520903	1.484830	1167.433685	0.019525	0.019985
RS	24	0.572207	1.684441	1077.570965	0.018022	0.018492
RS	25	0.627750	1.684441	1127.742013	0.018861	0.019412
RS	26	0.687883	1.907977	1041.401021	0.017417	0.017952
RS	27	0.752984	1.907977	1088.671280	0.018207	0.018808
RS	28	0.823464	2.173491	998.594895	0.016701	0.017269
RS	29	0.899768	2.173491	1042.944053	0.017443	0.018055
RS	30	0.982377	2.512246	942.184882	0.015757	0.016316
RS	31	1.071812	2.512246	983.626542	0.016451	0.017016
RS	32	1.168637	2.950466	874.438099	0.014624	0.015114
RS	33	1.273462	2.950466	913.078687	0.015271	0.015723
RS	34	1.386948	3.491660	805.826387	0.013477	0.013844
RS	35	1.509812	3.491660	841.853005	0.014079	0.014374
RS	36	1.642828	4.100714	748.937909	0.012525	0.012741
RS	37	1.786834	4.100714	782.608291	0.013089	0.013215
RS	38	1.942740	4.705190	712.517209	0.011916	0.011979
RS	39	2.111527	4.705190	744.109193	0.012445	0.012419
RS	40	2.294262	5.226053	699.025149	0.011691	0.011616
RS	41	2.492095	5.226053	728.678533	0.012187	0.012037
RS	42	2.706275	5.613140	706.070395	0.011809	0.011620
RS	43	2.938152	5.613140	733.573924	0.012269	0.012023
RS	44	3.189189	5.854858	728.922246	0.012191	0.011910
RS	45	3.460968	5.854858	753.529740	0.012602	0.012282
RS	46	3.755204	5.972810	761.078353	0.012729	0.012375
RS	47	4.073752	5.972810	781.408895	0.013069	0.012691
RS	48	4.418621	6.016649	793.129353	0.013265	0.012856
RS	49	4.791986	6.016649	807.291753	0.013501	0.013081
RS	50	5.196202	6.052026	812.915091	0.013595	0.013150
RS	51	5.633817	6.052026	819.041969	0.013698	0.013245
RS	52	6.107591	6.143799	808.571519	0.013523	0.013054
RS	53	6.620513	6.143799	805.693088	0.013475	0.012997
RS	54	7.175816	6.536544	751.595873	0.012570	0.012106
RS	55	7.777002	6.536544	742.811161	0.012423	0.011944
RS	56	8.427864	6.536544	728.607410	0.012185	0.011690
RS	57	9.132505	6.536544	708.855460	0.011855	0.011343
RS	58	9.895369	12.563167	366.428135	0.006128	0.005961
RS	59	10.721268	12.563167	372.750457	0.006234	0.006037
RS	60	11.615408	12.563167	377.220359	0.006309	0.006080
RS	61	12.583430	12.563167	379.604035	0.006349	0.006089
RS	62	13.631438	12.563167	379.682398	0.006350	0.006060
RS	63	14.766040	12.563167	4385.211148	0.073340	0.067919
PA	4+25*2+4+6 0.024194944 0.015478580 14.766040225 160.842022485 1.063768582 0.525302160 0.536614612 0.637356692 0.763414818 0.895538093 1.027003476 1.160855081 1.309856870 1.484829590 1.684441396 1.907977295 2.173491322 2.512246487 2.950465629 3.491659869 4.100714190 4.705189860 5.226052792 5.613140304 5.854858185 5.972810172 6.016649270 6.052026397 6.143798711 6.536543947 12.563167359
//
IT	4990
RD	17
LK	-237572.353912
QD	-241.325193 -> -211.520607
RI	0.0008648146
TR	0.023364	0.015611
MT	15.037682
MM	C_pi: 3.751426, n_recomb: 62179.083439
RS	0	0.000000	242.881452	2.062923	0.000033	0.000001
RS	1	0.008294	242.881452	2.234091	0.000036	0.000006
RS	2	0.017276	242.881452	2.419468	0.000039	0.000020
RS	3	0.027003	242.881452	2.620235	0.000042	0.000038
RS	4	0.037536	1.159492	591.512652	0.009513	0.008370
RS	5	0.048943	1.159492	634.101697	0.010198	0.010529
RS	6	0.061296	0.540794	1446.659854	0.023266	0.024484
RS	7	0.074674	0.540794	1526.971142	0.024558	0.026510
RS	8	0.089162	0.545041	1595.963415	0.025667	0.027259
RS	9	0.104851	0.545041	1677.511246	0.026979	0.028273
RS	10	0.121841	0.646167	1487.507788	0.023923	0.024675
RS	11	0.140240	0.646167	1564.053436	0.025154	0.025637
RS	12	0.160165	0.774737	1372.046345	0.022066	0.022300
RS	13	0.181743	0.774737	1443.623064	0.023217	0.023297
RS	14	0.205111	0.909862	1293.385325	0.020801	0.020799
RS	15	0.230417	0.909862	1360.955152	0.021888	0.021832
RS	16	0.257821	1.043855	1247.853928	0.020069	0.020020
RS	17	0.287498	1.043855	1312.247054	0.021104	0.021083
RS	18	0.319637	1.179417	1220.705746	0.019632	0.019662
RS	19	0.354442	1.179417	1282.309518	0.020623	0.020737
RS	20	0.392133	1.329539	1194.231415	0.019206	0.019384
RS	21	0.432950	1.329539	1253.006297	0.020152	0.020435
RS	22	0.477152	1.505439	1160.446249	0.018663	0.018990
RS	23	0.525021	1.505439	1216.237957	0.019560	0.019982
RS	24	0.576860	1.705881	1124.330752	0.018082	0.018513
RS	25	0.632998	1.705881	1177.101649	0.018931	0.019436
RS	26	0.693793	1.930233	1088.487250	0.017506	0.017996
RS	27	0.759629	1.930233	1138.242487	0.018306	0.018857
RS	28	0.830926	2.197345	1045.074172	0.016807	0.017328
RS	29	0.908137	2.197345	1091.773461	0.017559	0.018120
RS	30	0.991751	2.540235	986.387032	0.015864	0.016375
RS	31	1.082300	2.540235	1030.029025	0.016566	0.017082
RS	32	1.180359	2.987382	914.690706	0.014711	0.015155
RS	33	1.286551	2.987382	955.378166	0.015365	0.015773
RS	34	1.401551	3.544189	841.319910	0.013531	0.013858
RS	35	1.526088	3.544189	879.245402	0.014141	0.014396
RS	36	1.660955	4.175495	780.064508	0.012545	0.012726
RS	37	1.807007	4.175495	815.503343	0.013115	0.013208
RS	38	1.965173	4.805661	740.570928	0.011910	0.011942
RS	39	2.136457	4.805661	773.834568	0.012445	0.012389
RS	40	2.321947	5.350153	725.681998	0.011671	0.011568
RS	41	2.522822	5.350153	756.951286	0.012174	0.011996
RS	42	2.740357	5.753876	733.010504	0.011789	0.011573
RS	43	2.975934	5.753876	762.102635	0.012257	0.011982
RS	44	3.231050	6.002957	757.655919	0.012185	0.011876
RS	45	3.507325	6.002957	783.817613	0.012606	0.012256
RS	46	3.806514	6.119686	792.805596	0.012750	0.012367
RS	47	4.130518	6.119686	814.591447	0.013101	0.012693
RS	48	4.481394	6.156694	828.473696	0.013324	0.012886
RS	49	4.861371	6.156694	843.860750	0.013571	0.013121
RS	50	5.272864	6.183736	851.563209	0.013695	0.013220
RS	51	5.718486	6.183736	858.513315	0.013807	0.013327
RS	52	6.201067	6.269756	849.071211	0.013655	0.013160
RS	53	6.723673	6.269756	846.485836	0.013614	0.013112
RS	54	7.289624	6.668521	790.279243	0.012710	0.012224
RS	55	7.902514	6.668521	781.404755	0.012567	0.012069
RS	56	8.566237	6.668521	766.807124	0.012332	0.011820
RS	57	9.285009	6.668521	746.340497	0.012003	0.011477
RS	58	10.063395	13.063616	378.909135	0.006094	0.005919
RS	59	10.906340	13.063616	386.105982	0.006210	0.006005
RS	60	11.819198	13.063616	391.441858	0.006295	0.006061
RS	61	12.807768	13.063616	394.667217	0.006347	0.006083
RS	62	13.878329	13.063616	395.544916	0.006361	0.006067
RS	63	15.037682	13.063616	4670.298340	0.075110	0.069661
PA	4+25*2+4+6 0.023363574 0.015610766 15.037681877 242.881451588 1.159492382 0.540794070 0.545041179 0.646166590 0.774737438 0.909861767 1.043855495 1.179416622 1.329538822 1.505438692 1.705880524 1.930232687 2.197345137 2.540234981 2.987382466 3.544189142 4.175495471 4.805660931 5.350153205 5.753876183 6.002956935 6.119685939 6.156694420 6.183736448 6.269756498 6.668521448 13.063615590
//
IT	4595
RD	18
LK	-237514.343429
QD	-222.071335 -> -195.631093
RI	0.0008414829
TR	0.022593	0.015725
MT	15.306863
MM	C_pi: 3.866954, n_recomb: 64491.303269
RS	0	0.000000	367.160279	1.419031	0.000022	0.000000
RS	1	0.008324	367.160279	1.537222	0.000024	0.000004
RS	2	0.017341	367.160279	1.665265	0.000026	0.000013
RS	3	0.027109	367.160279	1.803980	0.000028	0.000025
RS	4	0.037690	1.263692	565.242841	0.008765	0.007751
RS	5	0.049152	1.263692	606.594842	0.009406	0.009767
RS	6	0.061567	0.556532	1467.056423	0.022748	0.024068
RS	7	0.075017	0.556532	1549.851236	0.024032	0.026082
RS	8	0.089585	0.553289	1643.348603	0.025482	0.027207
RS	9	0.105367	0.553289	1728.267366	0.026798	0.028232
RS	10	0.122462	0.654620	1536.404009	0.023823	0.024689
RS	11	0.140980	0.654620	1616.227225	0.025061	0.025653
RS	12	0.161040	0.785603	1417.170514	0.021975	0.022291
RS	13	0.182770	0.785603	1491.814465	0.023132	0.023287
RS	14	0.206308	0.923705	1335.644190	0.020710	0.020764
RS	15	0.231806	0.923705	1406.119156	0.021803	0.021794
RS	16	0.259426	1.060257	1289.274766	0.019991	0.019974
RS	17	0.289346	1.060257	1356.482698	0.021034	0.021033
RS	18	0.321756	1.197582	1262.861667	0.019582	0.019621
RS	19	0.356864	1.197582	1327.232544	0.020580	0.020692
RS	20	0.394894	1.348877	1237.688592	0.019192	0.019358
RS	21	0.436090	1.348877	1299.182087	0.020145	0.020407
RS	22	0.480716	1.525738	1204.982523	0.018684	0.018985
RS	23	0.529056	1.525738	1263.421198	0.019591	0.019978
RS	24	0.581420	1.727016	1169.650739	0.018137	0.018532
RS	25	0.638143	1.727016	1224.977109	0.018994	0.019459
RS	26	0.699588	1.952157	1134.282641	0.017588	0.018039
RS	27	0.766147	1.952157	1186.484344	0.018398	0.018904
RS	28	0.838248	2.220784	1090.414621	0.016908	0.017386
RS	29	0.916349	2.220784	1139.429838	0.017668	0.018183
RS	30	1.000953	2.567610	1029.586121	0.015965	0.016433
RS	31	1.092599	2.567610	1075.397025	0.016675	0.017147
RS	32	1.191873	3.023362	954.024235	0.014793	0.015197
RS	33	1.299412	3.023362	996.728722	0.015455	0.015823
RS	34	1.415902	3.595370	875.923968	0.013582	0.013873
RS	35	1.542089	3.595370	915.718945	0.014199	0.014420
RS	36	1.678781	4.248586	810.287339	0.012564	0.012713
RS	37	1.826851	4.248586	847.464659	0.013141	0.013202
RS	38	1.987246	4.904291	767.685054	0.011904	0.011908
RS	39	2.160993	4.904291	802.589702	0.012445	0.012361
RS	40	2.349204	5.472477	751.352827	0.011650	0.011522
RS	41	2.553081	5.472477	784.208046	0.012160	0.011956
RS	42	2.773930	5.892973	758.921074	0.011768	0.011527
RS	43	3.013162	5.892973	789.575308	0.012243	0.011943
RS	44	3.272309	6.149452	785.337346	0.012177	0.011843
RS	45	3.553028	6.149452	813.033835	0.012607	0.012231
RS	46	3.857115	6.264832	823.494851	0.012769	0.012359
RS	47	4.186514	6.264832	846.726803	0.013129	0.012694
RS	48	4.543334	6.294727	862.846881	0.013379	0.012913
RS	49	4.929856	6.294727	879.459937	0.013637	0.013159
RS	50	5.348552	6.313029	889.360041	0.013790	0.013288
RS	51	5.802103	6.313029	897.140994	0.013911	0.013404
RS	52	6.293407	6.392780	888.866564	0.013783	0.013262
RS	53	6.825610	6.392780	886.580520	0.013747	0.013222
RS	54	7.402113	6.796554	828.422219	0.012845	0.012338
RS	55	8.026607	6.796554	819.454483	0.012706	0.012189
RS	56	8.703085	6.796554	804.460469	0.012474	0.011944
RS	57	9.435874	6.796554	783.277736	0.012145	0.011604
RS	58	10.229662	13.557838	390.890901	0.006061	0.005878
RS	59	11.089527	13.557838	398.945761	0.006186	0.005975
RS	60	12.020970	13.557838	405.134688	0.006282	0.006042
RS	61	13.029947	13.557838	409.193177	0.006345	0.006075
RS	62	14.122915	13.557838	410.866813	0.006371	0.006073
RS	63	15.306863	13.557838	4951.814489	0.076783	0.071304
PA	4+25*2+4+6 0.022592867 0.015724675 15.306863403 367.160279442 1.263691788 0.556532467 0.553289430 0.654620144 0.785602832 0.923705458 1.060257323 1.197582370 1.348877392 1.525738029 1.727016312 1.952156774 2.220783882 2.567609874 3.023362004 3.595369979 4.248586234 4.904291290 5.472476791 5.892972985 6.149452316 6.264831552 6.294727074 6.313028578 6.392779966 6.796554457 13.557837800
//
IT	4937
RD	19
LK	-237462.868239
QD	-204.876659 -> -181.388726
RI	0.0008410947
TR	0.021878	0.015822
MT	15.573229
MM	C_pi: 3.980617, n_recomb: 66729.005537
RS	0	0.000000	555.695761	0.972529	0.000015	0.000000
RS	1	0.008354	555.695761	1.053827	0.000016	0.000003
RS	2	0.017405	555.695761	1.141926	0.000017	0.000009
RS	3	0.027213	555.695761	1.237397	0.000019	0.000017
RS	4	0.037840	1.377117	538.813525	0.008075	0.007175
RS	5	0.049355	1.377117	578.816180	0.008674	0.009057
RS	6	0.061831	0.572507	1484.336875	0.022244	0.023657
RS	7	0.075350	0.572507	1569.433019	0.023520	0.025658
RS	8	0.089999	0.561355	1688.452938	0.025303	0.027153
RS	9	0.105870	0.561355	1776.641262	0.026625	0.028188
RS	10	0.123068	0.662734	1583.590046	0.023732	0.024704
RS	11	0.141703	0.662734	1666.611131	0.024976	0.025670
RS	12	0.161894	0.796031	1460.739945	0.021891	0.022285
RS	13	0.183772	0.796031	1538.376616	0.023054	0.023280
RS	14	0.207477	0.937088	1376.320607	0.020626	0.020732
RS	15	0.233163	0.937088	1449.626718	0.021724	0.021759
RS	16	0.260994	1.076216	1329.059825	0.019917	0.019930
RS	17	0.291151	1.076216	1399.010156	0.020966	0.020985
RS	18	0.323827	1.215348	1303.346484	0.019532	0.019581
RS	19	0.359232	1.215348	1370.416090	0.020537	0.020648
RS	20	0.397595	1.367861	1279.491898	0.019174	0.019333
RS	21	0.439162	1.367861	1343.641817	0.020136	0.020380
RS	22	0.484202	1.545694	1247.953667	0.018702	0.018980
RS	23	0.533005	1.545694	1308.984301	0.019616	0.019974
RS	24	0.585884	1.747803	1213.524519	0.018186	0.018551
RS	25	0.643181	1.747803	1271.358104	0.019053	0.019481
RS	26	0.705264	1.973695	1178.769978	0.017665	0.018080
RS	27	0.772534	1.973695	1233.375712	0.018483	0.018949
RS	28	0.845423	2.243738	1134.596132	0.017003	0.017442
RS	29	0.924400	2.243738	1185.889254	0.017772	0.018245
RS	30	1.009976	2.594306	1071.756957	0.016061	0.016490
RS	31	1.102700	2.594306	1119.701676	0.016780	0.017211
RS	32	1.203170	3.058342	992.417395	0.014872	0.015240
RS	33	1.312033	3.058342	1037.105638	0.015542	0.015873
RS	34	1.429990	3.645153	909.621873	0.013632	0.013889
RS	35	1.557801	3.645153	951.253797	0.014255	0.014444
RS	36	1.696289	4.319918	839.600239	0.012582	0.012703
RS	37	1.846346	4.319918	878.483208	0.013165	0.013198
RS	38	2.008938	5.000995	793.858980	0.011897	0.011876
RS	39	2.185113	5.000995	830.371221	0.012444	0.012335
RS	40	2.376004	5.592915	776.039728	0.011630	0.011479
RS	41	2.582843	5.592915	810.447997	0.012145	0.011918
RS	42	2.806960	6.030294	783.804061	0.011746	0.011483
RS	43	3.049798	6.030294	815.990604	0.012228	0.011905
RS	44	3.312923	6.294208	811.961419	0.012168	0.011810
RS	45	3.598029	6.294208	841.169488	0.012606	0.012205
RS	46	3.906952	6.408121	853.129479	0.012785	0.012350
RS	47	4.241681	6.408121	877.794103	0.013155	0.012694
RS	48	4.604372	6.430638	896.217982	0.013431	0.012938
RS	49	4.997362	6.430638	914.054134	0.013698	0.013194
RS	50	5.423181	6.439822	926.259653	0.013881	0.013352
RS	51	5.884571	6.439822	934.875365	0.014010	0.013477
RS	52	6.384505	6.512817	927.901205	0.013906	0.013359
RS	53	6.926202	6.512817	925.917945	0.013876	0.013327
RS	54	7.513150	6.920630	865.968140	0.012977	0.012449
RS	55	8.149131	6.920630	856.901453	0.012842	0.012304
RS	56	8.838239	6.920630	841.506766	0.012611	0.012064
RS	57	9.584914	6.920630	819.605243	0.012283	0.011726
RS	58	10.393963	14.045169	402.381327	0.006030	0.005839
RS	59	11.270599	14.045169	411.275735	0.006163	0.005945
RS	60	12.220466	14.045169	418.302364	0.006269	0.006023
RS	61	13.249681	14.045169	423.182505	0.006342	0.006067
RS	62	14.364875	14.045169	425.645235	0.006379	0.006076
RS	63	15.573229	14.045169	5228.920141	0.078361	0.072851
PA	4+25*2+4+6 0.021877862 0.015822390 15.573228776 555.695760765 1.377116928 0.572507267 0.561355473 0.662734099 0.796030701 0.937087866 1.076216148 1.215348362 1.367860645 1.545694138 1.747803239 1.973695033 2.243737731 2.594306429 3.058342232 3.645152901 4.319917602 5.000994940 5.592914744 6.030294313 6.294207614 6.408120599 6.430637701 6.439821850 6.512816516 6.920630389 14.045169408
//
IT	4775
RD	20
LK	-237417.128668
QD	-189.486790 -> -168.593571
RI	0.0008567452
TR	0.021214	0.015906
MT	15.836518
MM	C_pi: 4.092262, n_recomb: 68891.473503
RS	0	0.000000	840.653488	0.665301	0.000010	0.000000
RS	1	0.008382	840.653488	0.721112	0.000010	0.000002
RS	2	0.017467	840.653488	0.781608	0.000011	0.000006
RS	3	0.027314	840.653488	0.847184	0.000012	0.000011
RS	4	0.037986	1.500454	512.499702	0.007439	0.006640
RS	5	0.049552	1.500454	551.068890	0.007999	0.008396
RS	6	0.062088	0.588700	1498.719345	0.021755	0.023251
RS	7	0.075675	0.588700	1585.937740	0.023021	0.025236
RS	8	0.090401	0.569238	1731.334291	0.025131	0.027097
RS	9	0.106361	0.569238	1822.688543	0.026457	0.028141
RS	10	0.123659	0.670513	1629.097128	0.023647	0.024720
RS	11	0.142407	0.670513	1715.234079	0.024898	0.025688
RS	12	0.162726	0.806037	1502.765422	0.021814	0.022282
RS	13	0.184749	0.806037	1583.317797	0.022983	0.023276
RS	14	0.208618	0.950014	1415.440249	0.020546	0.020703
RS	15	0.234487	0.950014	1491.501312	0.021650	0.021727
RS	16	0.262525	1.091735	1367.228649	0.019846	0.019889
RS	17	0.292913	1.091735	1439.846352	0.020900	0.020941
RS	18	0.325849	1.232711	1342.172838	0.019482	0.019542
RS	19	0.361545	1.232711	1411.869670	0.020494	0.020606
RS	20	0.400233	1.386468	1319.653645	0.019156	0.019308
RS	21	0.442165	1.386468	1386.394379	0.020124	0.020353
RS	22	0.487611	1.565285	1289.354739	0.018716	0.018975
RS	23	0.536866	1.565285	1352.918506	0.019638	0.019970
RS	24	0.590251	1.768209	1255.937627	0.018231	0.018568
RS	25	0.648110	1.768209	1316.226221	0.019106	0.019502
RS	26	0.710820	1.994808	1221.925436	0.017737	0.018120
RS	27	0.778786	1.994808	1278.888790	0.018564	0.018994
RS	28	0.852449	2.266167	1177.586685	0.017093	0.017498
RS	29	0.932286	2.266167	1231.115787	0.017870	0.018306
RS	30	1.018816	2.620280	1112.868990	0.016154	0.016547
RS	31	1.112600	2.620280	1162.908722	0.016880	0.017274
RS	32	1.214244	3.092282	1029.843810	0.014949	0.015283
RS	33	1.324409	3.092282	1076.479092	0.015626	0.015923
RS	34	1.443808	3.693494	942.395810	0.013679	0.013907
RS	35	1.573216	3.693494	985.829016	0.014310	0.014468
RS	36	1.713471	4.389447	867.991433	0.012599	0.012694
RS	37	1.865482	4.389447	908.544351	0.013188	0.013196
RS	38	2.030236	5.095716	819.086648	0.011890	0.011846
RS	39	2.208800	5.095716	857.170330	0.012442	0.012311
RS	40	2.402333	5.711390	799.739929	0.011609	0.011437
RS	41	2.612087	5.711390	835.665542	0.012130	0.011881
RS	42	2.839424	6.165743	807.656247	0.011724	0.011440
RS	43	3.085818	6.165743	841.342156	0.012213	0.011868
RS	44	3.352864	6.437121	837.519174	0.012157	0.011778
RS	45	3.642296	6.437121	868.211985	0.012603	0.012180
RS	46	3.955989	6.549457	881.690185	0.012798	0.012341
RS	47	4.295977	6.549457	907.770027	0.013177	0.012693
RS	48	4.664464	6.564350	928.553498	0.013478	0.012961
RS	49	5.063839	6.564350	947.605805	0.013755	0.013226
RS	50	5.496690	6.564067	962.213768	0.013967	0.013413
RS	51	5.965826	6.564067	971.664676	0.014104	0.013547
RS	52	6.474285	6.629858	966.114619	0.014024	0.013453
RS	53	7.025366	6.629858	964.435206	0.013999	0.013428
RS	54	7.622640	7.040771	902.857710	0.013106	0.012556
RS	55	8.269980	7.040771	893.684513	0.012972	0.012416
RS	56	8.971582	7.040771	877.883483	0.012743	0.012179
RS	57	9.731995	7.040771	855.259663	0.012415	0.011842
RS	58	10.556149	14.525049	413.385135	0.006001	0.005802
RS	59	11.449387	14.525049	423.098916	0.006142	0.005917
RS	60	12.417499	14.525049	430.945783	0.006255	0.006003
RS	61	13.466761	14.525049	436.633541	0.006338	0.006058
RS	62	14.603977	14.525049	439.875508	0.006385	0.006078
RS	63	15.836518	14.525049	5500.809204	0.079847	0.074306
PA	4+25*2+4+6 0.021213942 0.015905721 15.836517566 840.653487573 1.500453534 0.588700378 0.569238105 0.670513471 0.806036731 0.950014004 1.091734707 1.232711459 1.386467941 1.565284778 1.768209467 1.994808369 2.266167063 2.620279776 3.092281975 3.693494172 4.389447373 5.095716029 5.711389535 6.165743252 6.437121091 6.549457237 6.564349700 6.564067318 6.629857818 7.040770688 14.525048920
//
IT	5571
RD	21
LK	-237376.430940
QD	-175.683451 -> -157.073825
RI	0.0008831628
TR	0.020597	0.015976
MT	16.096257
MM	C_pi: 4.201702, n_recomb: 70978.543836
RS	0	0.000000	1273.031831	0.453700	0.000006	0.000000
RS	1	0.008410	1273.031831	0.491888	0.000007	0.000001
RS	2	0.017528	1273.031831	0.533293	0.000008	0.000004
RS	3	0.027412	1273.031831	0.578187	0.000008	0.000007
RS	4	0.038128	1.634451	486.519662	0.006854	0.006144
RS	5	0.049744	1.634451	523.595710	0.007377	0.007781
RS	6	0.062338	0.605080	1510.447695	0.021280	0.022852
RS	7	0.075991	0.605080	1599.614282	0.022537	0.024820
RS	8	0.090792	0.576929	1772.070881	0.024966	0.027042
RS	9	0.106838	0.576929	1866.485920	0.026296	0.028093
RS	10	0.124234	0.677970	1672.937693	0.023570	0.024738
RS	11	0.143092	0.677970	1762.105939	0.024826	0.025707
RS	12	0.163537	0.815629	1543.270387	0.021743	0.022280
RS	13	0.185700	0.815629	1626.659386	0.022918	0.023274
RS	14	0.209728	0.962500	1453.011249	0.020471	0.020676
RS	15	0.235777	0.962500	1531.748634	0.021580	0.021698
RS	16	0.264017	1.106816	1403.801114	0.019778	0.019850
RS	17	0.294631	1.106816	1479.008801	0.020837	0.020899
RS	18	0.327820	1.249663	1379.362104	0.019434	0.019505
RS	19	0.363801	1.249663	1451.612014	0.020451	0.020566
RS	20	0.402807	1.404680	1358.188786	0.019135	0.019283
RS	21	0.445094	1.404680	1427.451691	0.020111	0.020328
RS	22	0.490938	1.584482	1329.191198	0.018727	0.018970
RS	23	0.540637	1.584482	1395.225949	0.019657	0.019966
RS	24	0.594515	1.788197	1296.886281	0.018272	0.018585
RS	25	0.652925	1.788197	1359.574211	0.019155	0.019522
RS	26	0.716248	2.015449	1263.736985	0.017804	0.018159
RS	27	0.784896	2.015449	1323.008035	0.018640	0.019037
RS	28	0.859317	2.288019	1219.367387	0.017179	0.017552
RS	29	0.939997	2.288019	1275.087077	0.017964	0.018365
RS	30	1.027463	2.645476	1152.900461	0.016243	0.016604
RS	31	1.122284	2.645476	1204.993090	0.016977	0.017337
RS	32	1.225081	3.125127	1066.285039	0.015023	0.015326
RS	33	1.336523	3.125127	1114.827575	0.015707	0.015972
RS	34	1.457337	3.740342	974.232161	0.013726	0.013926
RS	35	1.588312	3.740342	1019.428209	0.014362	0.014494
RS	36	1.730302	4.457107	895.455637	0.012616	0.012686
RS	37	1.884233	4.457107	937.640319	0.013210	0.013195
RS	38	2.051111	5.188364	843.368389	0.011882	0.011818
RS	39	2.232023	5.188364	882.985027	0.012440	0.012288
RS	40	2.428151	5.827766	822.459397	0.011587	0.011397
RS	41	2.640773	5.827766	859.864265	0.012114	0.011846
RS	42	2.871277	6.299169	830.482166	0.011700	0.011398
RS	43	3.121167	6.299169	865.631806	0.012196	0.011832
RS	44	3.392073	6.578022	862.011688	0.012145	0.011746
RS	45	3.685762	6.578022	894.159237	0.012598	0.012155
RS	46	4.004152	6.688669	909.169296	0.012809	0.012330
RS	47	4.349318	6.688669	936.643290	0.013196	0.012690
RS	48	4.723514	6.695709	959.832473	0.013523	0.012983
RS	49	5.129180	6.695709	980.090283	0.013808	0.013256
RS	50	5.568964	6.685627	997.188599	0.014049	0.013471
RS	51	6.045734	6.685627	1007.471797	0.014194	0.013613
RS	52	6.562602	6.743785	1003.462985	0.014138	0.013544
RS	53	7.122939	6.743785	1002.085898	0.014118	0.013524
RS	54	7.730401	7.156880	939.046040	0.013230	0.012659
RS	55	8.388952	7.156880	929.756718	0.013099	0.012523
RS	56	9.102888	7.156880	913.542033	0.012871	0.012289
RS	57	9.876868	7.156880	890.191264	0.012542	0.011954
RS	58	10.715940	14.996723	423.910774	0.005972	0.005766
RS	59	11.625581	14.996723	434.422295	0.006120	0.005889
RS	60	12.611723	14.996723	443.070098	0.006242	0.005984
RS	61	13.680803	14.996723	449.549195	0.006334	0.006048
RS	62	14.839793	14.996723	453.557871	0.006390	0.006078
RS	63	16.096257	14.996723	5766.802319	0.081247	0.075674
PA	4+25*2+4+6 0.020597182 0.015976495 16.096256897 1273.031831311 1.634450708 0.605080333 0.576929455 0.677970114 0.815628526 0.962499645 1.106815900 1.249662584 1.404680459 1.584481825 1.788197133 2.015449382 2.288018673 2.645476120 3.125126795 3.740342406 4.457107359 5.188364108 5.827765981 6.299168850 6.578021515 6.688669181 6.695708562 6.685626786 6.743785421 7.156879589 14.996722968
//
IT	4780
RD	22
LK	-237340.171537
QD	-163.278089 -> -146.680787
RI	0.0009169333
TR	0.020024	0.016036
MT	16.352274
MM	C_pi: 4.308828, n_recomb: 72990.392943
RS	0	0.000000	1933.711746	0.307846	0.000004	0.000000
RS	1	0.008437	1933.711746	0.333842	0.000005	0.000001
RS	2	0.017586	1933.711746	0.362034	0.000005	0.000003
RS	3	0.027507	1933.711746	0.392610	0.000005	0.000005
RS	4	0.038265	1.779879	461.058995	0.006317	0.005684
RS	5	0.049931	1.779879	496.604454	0.006804	0.007209
RS	6	0.062581	0.621628	1519.734081	0.020821	0.022460
RS	7	0.076298	0.621628	1610.680442	0.022067	0.024411
RS	8	0.091173	0.584426	1810.741721	0.024808	0.026986
RS	9	0.107302	0.584426	1908.112021	0.026142	0.028043
RS	10	0.124793	0.685115	1715.140674	0.023498	0.024756
RS	11	0.143759	0.685115	1807.254312	0.024760	0.025727
RS	12	0.164325	0.824825	1582.270188	0.021678	0.022281
RS	13	0.186627	0.824825	1668.415267	0.022858	0.023275
RS	14	0.210810	0.974548	1489.074212	0.020401	0.020651
RS	15	0.237033	0.974548	1570.408414	0.021515	0.021672
RS	16	0.265469	1.121468	1438.804080	0.019712	0.019812
RS	17	0.296305	1.121468	1516.522920	0.020777	0.020859
RS	18	0.329742	1.266205	1414.938282	0.019385	0.019469
RS	19	0.366000	1.266205	1489.665301	0.020409	0.020528
RS	20	0.405317	1.422496	1395.115180	0.019114	0.019259
RS	21	0.447951	1.422496	1466.829413	0.020096	0.020303
RS	22	0.494183	1.603278	1367.471800	0.018735	0.018964
RS	23	0.544315	1.603278	1435.912887	0.019673	0.019962
RS	24	0.598677	1.807749	1336.374204	0.018309	0.018601
RS	25	0.657626	1.807749	1401.403172	0.019200	0.019541
RS	26	0.721548	2.035597	1304.199717	0.017868	0.018196
RS	27	0.790863	2.035597	1365.725815	0.018711	0.019079
RS	28	0.866027	2.309269	1259.926745	0.017262	0.017605
RS	29	0.947532	2.309269	1317.788912	0.018054	0.018424
RS	30	1.035915	2.669875	1191.837138	0.016329	0.016660
RS	31	1.131754	2.669875	1245.937932	0.017070	0.017399
RS	32	1.235679	3.156871	1101.726327	0.015094	0.015369
RS	33	1.348372	3.156871	1152.133896	0.015785	0.016022
RS	34	1.470574	3.785687	1005.124792	0.013771	0.013945
RS	35	1.603086	3.785687	1052.043084	0.014413	0.014520
RS	36	1.746779	4.522894	921.990903	0.012632	0.012680
RS	37	1.902594	4.522894	965.767238	0.013231	0.013194
RS	38	2.071557	5.278913	866.709604	0.011874	0.011791
RS	39	2.254775	5.278913	907.818939	0.012438	0.012267
RS	40	2.453451	5.942017	844.204323	0.011566	0.011358
RS	41	2.668890	5.942017	883.048516	0.012098	0.011812
RS	42	2.902506	6.430520	852.289736	0.011677	0.011358
RS	43	3.155833	6.430520	888.865365	0.012178	0.011796
RS	44	3.430533	6.716859	885.442257	0.012131	0.011715
RS	45	3.728411	6.716859	919.012006	0.012591	0.012129
RS	46	4.051420	6.825715	935.561757	0.012818	0.012320
RS	47	4.401683	6.825715	964.405906	0.013213	0.012687
RS	48	4.781498	6.824676	990.040021	0.013564	0.013003
RS	49	5.193358	6.824676	1011.489562	0.013858	0.013284
RS	50	5.639968	6.804490	1031.155799	0.014127	0.013526
RS	51	6.124259	6.804490	1042.265655	0.014279	0.013676
RS	52	6.649411	6.854610	1039.908721	0.014247	0.013631
RS	53	7.218870	6.854610	1038.830397	0.014232	0.013617
RS	54	7.836376	7.269010	974.492869	0.013351	0.012760
RS	55	8.505982	7.269010	965.076393	0.013222	0.012627
RS	56	9.232083	7.269010	948.439705	0.012994	0.012395
RS	57	10.019447	7.269010	924.356734	0.012664	0.012061
RS	58	10.873243	15.459751	433.968239	0.005946	0.005732
RS	59	11.799074	15.459751	445.254783	0.006100	0.005862
RS	60	12.803020	15.459751	454.682789	0.006229	0.005965
RS	61	13.891670	15.459751	461.935134	0.006329	0.006038
RS	62	15.072172	15.459751	466.695775	0.006394	0.006078
RS	63	16.352274	15.459751	6026.311107	0.082563	0.076958
PA	4+25*2+4+6 0.020023687 0.016036130 16.352273984 1933.711745622 1.779879389 0.621627878 0.584426450 0.685114632 0.824824975 0.974548147 1.121468405 1.266205261 1.422495902 1.603278144 1.807749059 2.035596649 2.309269411 2.669875305 3.156870537 3.785686981 4.522894342 5.278913302 5.942017485 6.430519680 6.716858837 6.825714767 6.824676218 6.804490097 6.854610070 7.269009560 15.459750773
//
IT	4874
RD	23
LK	-237307.823655
QD	-152.107724 -> -137.285807
RI	0.0009555883
TR	0.019490	0.016086
MT	16.604347
MM	C_pi: 4.413527, n_recomb: 74927.489126
RS	0	0.000000	2943.545097	0.208055	0.000003	0.000000
RS	1	0.008463	2943.545097	0.225678	0.000003	0.000001
RS	2	0.017643	2943.545097	0.244796	0.000003	0.000002
RS	3	0.027600	2943.545097	0.265536	0.000004	0.000003
RS	4	0.038399	1.937669	436.238095	0.005822	0.005258
RS	5	0.050112	1.937669	470.232826	0.006276	0.006680
RS	6	0.062816	0.638327	1526.774511	0.020377	0.022076
RS	7	0.076596	0.638327	1619.338232	0.021612	0.024008
RS	8	0.091542	0.591727	1847.425376	0.024656	0.026931
RS	9	0.107753	0.591727	1947.645485	0.025994	0.027993
RS	10	0.125336	0.691946	1755.764887	0.023433	0.024775
RS	11	0.144407	0.691946	1850.737711	0.024700	0.025747
RS	12	0.165092	0.833630	1619.807508	0.021618	0.022283
RS	13	0.187527	0.833630	1708.627577	0.022804	0.023278
RS	14	0.211862	0.986173	1523.654016	0.020335	0.020628
RS	15	0.238256	0.986173	1607.504518	0.021454	0.021647
RS	16	0.266883	1.135697	1472.270262	0.019649	0.019776
RS	17	0.297934	1.135697	1552.420405	0.020719	0.020821
RS	18	0.331613	1.282336	1448.935815	0.019338	0.019433
RS	19	0.368142	1.282336	1526.062690	0.020367	0.020491
RS	20	0.407762	1.439912	1430.453813	0.019091	0.019235
RS	21	0.450736	1.439912	1504.546699	0.020080	0.020279
RS	22	0.497346	1.621658	1404.216786	0.018741	0.018958
RS	23	0.547902	1.621658	1474.997551	0.019686	0.019958
RS	24	0.602736	1.826851	1374.408021	0.018343	0.018616
RS	25	0.662211	1.826851	1441.717440	0.019242	0.019560
RS	26	0.726720	2.055232	1343.312120	0.017928	0.018233
RS	27	0.796688	2.055232	1407.038226	0.018779	0.019120
RS	28	0.872578	2.329899	1299.257467	0.017340	0.017658
RS	29	0.954890	2.329899	1359.211610	0.018140	0.018481
RS	30	1.044169	2.693463	1229.667255	0.016411	0.016715
RS	31	1.141004	2.693463	1285.729172	0.017160	0.017460
RS	32	1.246035	3.187495	1136.161282	0.015163	0.015412
RS	33	1.359954	3.187495	1188.389556	0.015861	0.016071
RS	34	1.483515	3.829523	1035.068876	0.013814	0.013966
RS	35	1.617534	3.829523	1083.666929	0.014463	0.014546
RS	36	1.762895	4.586793	947.600061	0.012647	0.012675
RS	37	1.920558	4.586793	992.926303	0.013252	0.013195
RS	38	2.091565	5.367337	889.117675	0.011866	0.011766
RS	39	2.277045	5.367337	931.677956	0.012434	0.012246
RS	40	2.478222	6.054092	864.986293	0.011544	0.011321
RS	41	2.696426	6.054092	905.228351	0.012081	0.011780
RS	42	2.933097	6.559734	873.090059	0.011652	0.011319
RS	43	3.189799	6.559734	911.052153	0.012159	0.011762
RS	44	3.468226	6.853560	907.819510	0.012116	0.011684
RS	45	3.770217	6.853560	942.776721	0.012583	0.012104
RS	46	4.097767	6.960520	960.869628	0.012824	0.012308
RS	47	4.453039	6.960520	991.057285	0.013227	0.012682
RS	48	4.838379	6.951207	1019.165521	0.013602	0.013021
RS	49	5.256331	6.951207	1041.790269	0.013904	0.013310
RS	50	5.709656	6.920617	1064.095171	0.014202	0.013579
RS	51	6.201347	6.920617	1076.023469	0.014361	0.013736
RS	52	6.734652	6.962326	1075.420185	0.014353	0.013714
RS	53	7.313093	6.962326	1074.635282	0.014342	0.013706
RS	54	7.940489	7.377177	1009.165565	0.013469	0.012857
RS	55	8.620983	7.377177	999.609531	0.013341	0.012728
RS	56	9.359070	7.377177	982.541452	0.013113	0.012497
RS	57	10.159624	7.377177	957.720389	0.012782	0.012163
RS	58	11.027932	15.913669	443.568368	0.005920	0.005700
RS	59	11.969728	15.913669	455.606344	0.006081	0.005836
RS	60	12.991231	15.913669	465.792633	0.006217	0.005947
RS	61	14.099188	15.913669	473.798608	0.006323	0.006028
RS	62	15.300914	15.913669	479.294569	0.006397	0.006076
RS	63	16.604347	15.913669	6278.832993	0.083799	0.078162
PA	4+25*2+4+6 0.019489998 0.016085954 16.604347421 2943.545096682 1.937668647 0.638326729 0.591727071 0.691946375 0.833630435 0.986173102 1.135697240 1.282335680 1.439912074 1.621658315 1.826851022 2.055232375 2.329899096 2.693463223 3.187494628 3.829523394 4.586792578 5.367336872 6.054091623 6.559734014 6.853559587 6.960520186 6.951207105 6.920617161 6.962326202 7.377177200 15.913669271
//
IT	5540
RD	24
LK	-237278.927273
QD	-142.030783 -> -128.776941
RI	0.0009973925
TR	0.018993	0.016127
MT	16.852273
MM	C_pi: 4.515710, n_recomb: 76790.730001
RS	0	0.000000	4469.606817	0.140722	0.000002	0.000000
RS	1	0.008489	4469.606817	0.152679	0.000002	0.000000
RS	2	0.017698	4469.606817	0.165651	0.000002	0.000001
RS	3	0.027689	4469.606817	0.179728	0.000002	0.000002
RS	4	0.038528	2.108777	412.161200	0.005367	0.004864
RS	5	0.050287	2.108777	444.600676	0.005790	0.006188
RS	6	0.063045	0.655152	1531.779194	0.019947	0.021700
RS	7	0.076885	0.655152	1625.805325	0.021172	0.023614
RS	8	0.091901	0.598825	1882.219202	0.024511	0.026876
RS	9	0.108191	0.598825	1985.184744	0.025852	0.027944
RS	10	0.125863	0.698479	1794.838278	0.023373	0.024795
RS	11	0.145036	0.698479	1892.583468	0.024646	0.025769
RS	12	0.165837	0.842058	1655.914380	0.021564	0.022287
RS	13	0.188403	0.842058	1747.327959	0.022754	0.023282
RS	14	0.212884	0.997384	1556.788050	0.020273	0.020607
RS	15	0.239444	0.997384	1643.074062	0.021397	0.021625
RS	16	0.268259	1.149518	1504.225711	0.019589	0.019741
RS	17	0.299519	1.149518	1586.726565	0.020663	0.020784
RS	18	0.333433	1.298059	1481.388128	0.019291	0.019399
RS	19	0.370226	1.298059	1560.836797	0.020326	0.020455
RS	20	0.410142	1.456930	1464.232039	0.019068	0.019211
RS	21	0.453447	1.456930	1540.629711	0.020063	0.020255
RS	22	0.500427	1.639624	1439.442826	0.018745	0.018952
RS	23	0.551396	1.639624	1512.495087	0.019696	0.019954
RS	24	0.606691	1.845496	1411.001554	0.018375	0.018631
RS	25	0.666680	1.845496	1480.529204	0.019280	0.019577
RS	26	0.731762	2.074344	1381.082985	0.017985	0.018268
RS	27	0.802367	2.074344	1446.952337	0.018843	0.019159
RS	28	0.878967	2.349897	1337.360479	0.017416	0.017709
RS	29	0.962069	2.349897	1399.354322	0.018223	0.018537
RS	30	1.052225	2.716226	1266.391580	0.016491	0.016770
RS	31	1.150034	2.716226	1324.365886	0.017246	0.017521
RS	32	1.256145	3.216990	1169.591212	0.015231	0.015455
RS	33	1.371265	3.216990	1223.594309	0.015934	0.016120
RS	34	1.496156	3.871851	1064.067874	0.013857	0.013987
RS	35	1.631649	3.871851	1114.301839	0.014511	0.014573
RS	36	1.778644	4.648799	972.291755	0.012662	0.012672
RS	37	1.938117	4.648799	1019.125017	0.013271	0.013196
RS	38	2.111127	5.453625	910.604931	0.011858	0.011742
RS	39	2.298823	5.453625	954.573383	0.012431	0.012227
RS	40	2.502453	6.163952	884.822281	0.011523	0.011285
RS	41	2.723367	6.163952	926.419715	0.012064	0.011748
RS	42	2.963035	6.686759	892.901127	0.011628	0.011280
RS	43	3.223047	6.686759	932.208897	0.012140	0.011727
RS	44	3.505131	6.988070	929.158280	0.012100	0.011653
RS	45	3.811161	6.988070	965.466550	0.012573	0.012079
RS	46	4.143168	7.093036	985.101717	0.012828	0.012296
RS	47	4.503359	7.093036	1016.604148	0.013239	0.012676
RS	48	4.894125	7.075252	1047.210214	0.013637	0.013037
RS	49	5.318062	7.075252	1070.991273	0.013947	0.013333
RS	50	5.777986	7.033986	1095.995922	0.014273	0.013629
RS	51	6.276951	7.033986	1108.732322	0.014438	0.013793
RS	52	6.818273	7.066926	1109.978690	0.014455	0.013795
RS	53	7.405545	7.066926	1109.480208	0.014448	0.013791
RS	54	8.042670	7.481407	1043.041950	0.013583	0.012952
RS	55	8.733878	7.481407	1033.332782	0.013456	0.012825
RS	56	9.483760	7.481407	1015.823030	0.013228	0.012596
RS	57	10.297299	7.481407	990.257421	0.012896	0.012262
RS	58	11.179896	16.358067	452.724836	0.005896	0.005669
RS	59	12.137414	16.358067	465.490068	0.006062	0.005812
RS	60	13.176214	16.358067	476.411845	0.006204	0.005929
RS	61	14.303194	16.358067	485.150635	0.006318	0.006017
RS	62	15.525840	16.358067	491.363730	0.006399	0.006074
RS	63	16.852273	16.358067	6523.981512	0.084958	0.079291
PA	4+25*2+4+6 0.018992965 0.016127153 16.852273255 4469.606816675 2.108776895 0.655151941 0.598824741 0.698478641 0.842057611 0.997383718 1.149517612 1.298058516 1.456930402 1.639624400 1.845496270 2.074343573 2.349896780 2.716225640 3.216990116 3.871851443 4.648798643 5.453624891 6.163951926 6.686758654 6.988070145 7.093035964 7.075252465 7.033986440 7.066926161 7.481407012 16.358067253
//
IT	4136
RD	25
LK	-237253.079971
QD	-132.923978 -> -121.056554
RI	0.0010411595
TR	0.018530	0.016161
MT	17.095790
MM	C_pi: 4.615284, n_recomb: 78581.269597
RS	0	0.000000	6781.409980	0.095106	0.000001	0.000000
RS	1	0.008513	6781.409980	0.103210	0.000001	0.000000
RS	2	0.017751	6781.409980	0.112005	0.000001	0.000001
RS	3	0.027776	6781.409980	0.121551	0.000002	0.000001
RS	4	0.038654	2.294074	388.933613	0.004949	0.004500
RS	5	0.050458	2.294074	419.828455	0.005343	0.005733
RS	6	0.063267	0.672098	1534.900670	0.019533	0.021333
RS	7	0.077166	0.672098	1630.240210	0.020746	0.023227
RS	8	0.092249	0.605721	1915.197989	0.024372	0.026823
RS	9	0.108615	0.605721	2020.805488	0.025716	0.027894
RS	10	0.126375	0.704715	1832.415545	0.023319	0.024817
RS	11	0.145647	0.704715	1932.846589	0.024597	0.025792
RS	12	0.166560	0.850117	1690.626781	0.021514	0.022292
RS	13	0.189253	0.850117	1784.552326	0.022710	0.023289
RS	14	0.213878	1.008194	1588.507313	0.020215	0.020587
RS	15	0.240599	1.008194	1677.147840	0.021343	0.021605
RS	16	0.269595	1.162926	1534.722394	0.019530	0.019707
RS	17	0.301060	1.162926	1619.493531	0.020609	0.020749
RS	18	0.335203	1.313384	1512.323803	0.019245	0.019365
RS	19	0.372253	1.313384	1594.015545	0.020285	0.020420
RS	20	0.412457	1.473543	1496.489998	0.019044	0.019188
RS	21	0.456084	1.473543	1575.117939	0.020044	0.020232
RS	22	0.503425	1.657166	1473.180951	0.018747	0.018945
RS	23	0.554797	1.657166	1548.435514	0.019705	0.019949
RS	24	0.610541	1.863678	1446.172113	0.018404	0.018645
RS	25	0.671032	1.863678	1517.854451	0.019316	0.019595
RS	26	0.736672	2.092923	1417.521201	0.018039	0.018303
RS	27	0.807900	2.092923	1485.475585	0.018904	0.019198
RS	28	0.885192	2.369246	1374.244282	0.017488	0.017760
RS	29	0.969064	2.369246	1438.224120	0.018302	0.018592
RS	30	1.060077	2.738151	1302.013700	0.016569	0.016825
RS	31	1.158837	2.738151	1361.850256	0.017330	0.017580
RS	32	1.266006	3.245360	1202.016441	0.015296	0.015499
RS	33	1.382298	3.245360	1257.747177	0.016006	0.016170
RS	34	1.508490	3.912661	1092.130627	0.013898	0.014008
RS	35	1.645425	3.912661	1143.955595	0.014558	0.014600
RS	36	1.794018	4.708905	996.077346	0.012676	0.012669
RS	37	1.955261	4.708905	1044.373858	0.013290	0.013198
RS	38	2.130231	5.537748	931.188379	0.011850	0.011719
RS	39	2.320097	5.537748	976.521498	0.012427	0.012209
RS	40	2.526126	6.271553	903.731812	0.011501	0.011250
RS	41	2.749696	6.271553	946.641378	0.012047	0.011717
RS	42	2.992299	6.811534	911.743245	0.011603	0.011242
RS	43	3.255555	6.811534	952.354944	0.012119	0.011694
RS	44	3.541222	7.120311	949.478760	0.012083	0.011623
RS	45	3.851210	7.120311	987.100347	0.012562	0.012053
RS	46	4.187587	7.223182	1008.273391	0.012831	0.012283
RS	47	4.552602	7.223182	1041.060078	0.013248	0.012670
RS	48	4.948691	7.196741	1074.181570	0.013670	0.013052
RS	49	5.378500	7.196741	1099.097962	0.013987	0.013355
RS	50	5.844900	7.144543	1126.855682	0.014340	0.013677
RS	51	6.351006	7.144543	1140.387849	0.014512	0.013847
RS	52	6.900198	7.168373	1143.573379	0.014553	0.013873
RS	53	7.496145	7.168373	1143.352766	0.014550	0.013874
RS	54	8.142826	7.581687	1076.107577	0.013694	0.013045
RS	55	8.844560	7.581687	1066.230546	0.013569	0.012919
RS	56	9.606036	7.581687	1048.267924	0.013340	0.012691
RS	57	10.432338	7.581687	1021.950688	0.013005	0.012356
RS	58	11.328985	16.792481	461.452718	0.005872	0.005640
RS	59	12.301967	16.792481	474.920601	0.006044	0.005788
RS	60	13.357781	16.792481	486.554384	0.006192	0.005911
RS	61	14.503480	16.792481	496.004187	0.006312	0.006007
RS	62	15.746715	16.792481	502.914922	0.006400	0.006070
RS	63	17.095790	16.792481	6761.451893	0.086044	0.080347
PA	4+25*2+4+6 0.018529805 0.016160859 17.095789837 6781.409979859 2.294073868 0.672098121 0.605720578 0.704714867 0.850117410 1.008193870 1.162926034 1.313384029 1.473542512 1.657165624 1.863677975 2.092923280 2.369245887 2.738150740 3.245359550 3.912660790 4.708905004 5.537748174 6.271553147 6.811534029 7.120310704 7.223182219 7.196740960 7.144543167 7.168373176 7.581686988 16.792481107
//
CC
CC	Brief Description of the file format:
CC	  CC  comments
CC	  MM  useful-messages
CC	  RD  round-of-iterations
CC	  LL  \log[P(sequence)]
CC	  QD  Q-before-opt Q-after-opt
CC	  TR  \theta_0 \rho_0
CC	  RS  k t_k \lambda_k \pi_k \sum_{l\not=k}A_{kl} A_{kk}
CC	  DC  begin end best-k t_k+\Delta_k max-prob
CC
MM	Version: 0.6.5-r67
MM	pattern:4+25*2+4+6, n:63, n_free_lambdas:28
MM	n_iterations:25, skip:1, max_t:5, theta/rho:5
MM	is_decoding:0
MM	n_seqs:10, sum_L:1087094, sum_n:80804
RD	0
LK	0.000000
QD	0.000000 -> 0.000000
RI	inf
TR	0.077238	0.015448
MT	5.000000
MM	C_pi: 1.000000, n_recomb: 16664.234685
RS	0	0.000000	1.000000	106.153259	0.006370	0.000000
RS	1	0.006440	1.000000	112.246593	0.006736	0.000000
RS	2	0.013294	1.000000	118.639290	0.007119	0.000000
RS	3	0.020590	1.000000	125.339388	0.007521	0.000000
RS	4	0.028356	1.000000	132.354167	0.007942	0.000000
RS	5	0.036622	1.000000	139.689972	0.008383	0.000000
RS	6	0.045421	1.000000	147.352013	0.008842	0.000000
RS	7	0.054785	1.000000	155.344152	0.009322	0.000000
RS	8	0.064753	1.000000	163.668652	0.009822	0.000000
RS	9	0.075363	1.000000	172.325915	0.010341	0.000000
RS	10	0.086656	1.000000	181.314186	0.010880	0.000000
RS	11	0.098677	1.000000	190.629239	0.011439	0.000000
RS	12	0.111471	1.000000	200.264030	0.012018	0.000000
RS	13	0.125090	1.000000	210.208332	0.012614	0.000000
RS	14	0.139585	1.000000	220.448346	0.013229	0.000000
RS	15	0.155014	1.000000	230.966284	0.013860	0.000000
RS	16	0.171437	1.000000	241.739948	0.014507	0.000000
RS	17	0.188917	1.000000	252.742281	0.015167	0.000000
RS	18	0.207523	1.000000	263.940923	0.015839	0.000000
RS	19	0.227327	1.000000	275.297761	0.016520	0.000000
RS	20	0.248406	1.000000	286.768493	0.017209	0.000000
RS	21	0.270843	1.000000	298.302214	0.017901	0.000000
RS	22	0.294725	1.000000	309.841036	0.018593	0.000000
RS	23	0.320144	1.000000	321.319765	0.019282	0.000000
RS	24	0.347201	1.000000	332.665646	0.019963	0.000000
RS	25	0.376000	1.000000	343.798206	0.020631	0.000000
RS	26	0.406654	1.000000	354.629215	0.021281	0.000000
RS	27	0.439282	1.000000	365.062789	0.021907	0.000000
RS	28	0.474011	1.000000	374.995679	0.022503	0.000000
RS	29	0.510976	1.000000	384.317750	0.023062	0.000000
RS	30	0.550322	1.000000	392.912717	0.023578	0.000000
RS	31	0.592202	1.000000	400.659130	0.024043	0.000000
RS	32	0.636779	1.000000	407.431675	0.024449	0.000000
RS	33	0.684227	1.000000	413.102787	0.024790	0.000000
RS	34	0.734730	1.000000	417.544616	0.025056	0.000000
RS	35	0.788485	1.000000	420.631339	0.025242	0.000000
RS	36	0.845702	1.000000	422.241839	0.025338	0.000000
RS	37	0.906604	1.000000	422.262716	0.025339	0.000000
RS	38	0.971428	1.000000	420.591610	0.025239	0.000000
RS	39	1.040426	1.000000	417.140780	0.025032	0.000000
RS	40	1.113868	1.000000	411.840859	0.024714	0.000000
RS	41	1.192040	1.000000	404.644677	0.024282	0.000000
RS	42	1.275245	1.000000	395.531025	0.023735	0.000000
RS	43	1.363809	1.000000	384.508200	0.023074	0.000000
RS	44	1.458076	1.000000	371.617134	0.022300	0.000000
RS	45	1.558414	1.000000	356.933919	0.021419	0.000000
RS	46	1.665214	1.000000	340.571487	0.020437	0.000000
RS	47	1.778891	1.000000	322.680242	0.019364	0.000000
RS	48	1.899889	1.000000	303.447430	0.018210	0.000000
RS	49	2.028679	1.000000	283.095061	0.016988	0.000000
RS	50	2.165763	1.000000	261.876275	0.015715	0.000000
RS	51	2.311675	1.000000	240.070082	0.014406	0.000000
RS	52	2.466983	1.000000	217.974511	0.013080	0.000000
RS	53	2.632293	1.000000	195.898330	0.011756	0.000000
RS	54	2.808249	1.000000	174.151587	0.010451	0.000000
RS	55	2.995536	1.000000	153.035365	0.009183	0.000000
RS	56	3.194884	1.000000	132.831266	0.007971	0.000000
RS	57	3.407070	1.000000	113.791200	0.006828	0.000000
RS	58	3.632920	1.000000	96.128137	0.005769	0.000000
RS	59	3.873315	1.000000	80.008473	0.004801	0.000000
RS	60	4.129191	1.000000	65.546601	0.003933	0.000000
RS	61	4.401545	1.000000	52.802153	0.003169	0.000000
RS	62	4.691438	1.000000	41.780207	0.002507	0.000000
RS	63	5.000000	1.000000	116.585729	0.006996	0.000000
PA	4+25*2+4+6 0.077237780 0.015447556 5.000000000 1.000000000 1.000000000 1.000000000 1.000000000 1.000000000 1.000000000 1.000000000 1.000000000 1.000000000 1.000000000 1.000000000 1.000000000 1.000000000 1.000000000 1.000000000 1.000000000 1.000000000 1.000000000 1.000000000 1.000000000 1.000000000 1.000000000 1.000000000 1.000000000 1.000000000 1.000000000 1.000000000 1.000000000
//
IT	4973
RD	1
LK	-236890.801718
QD	-3419.632276 -> -1528.052346
RI	0.0850711362
TR	0.057180	0.011425
MT	7.852691
MM	C_pi: 1.257245, n_recomb: 15503.530459
RS	0	0.000000	0.391476	280.258741	0.018077	0.000308
RS	1	0.007193	0.391476	294.766810	0.019013	0.004145
RS	2	0.014904	0.391476	309.602754	0.019970	0.013354
RS	3	0.023169	0.391476	324.709660	0.020944	0.023134
RS	4	0.032028	0.325163	408.356445	0.026340	0.030262
RS	5	0.041525	0.325163	424.709963	0.027394	0.031853
RS	6	0.051706	0.376968	381.060884	0.024579	0.029968
RS	7	0.062618	0.376968	396.430982	0.025570	0.027952
RS	8	0.074315	0.450698	345.144400	0.022262	0.026337
RS	9	0.086854	0.450698	359.488613	0.023188	0.024918
RS	10	0.100294	0.533879	316.221114	0.020397	0.023720
RS	11	0.114702	0.533879	329.651616	0.021263	0.022761
RS	12	0.130146	0.624750	293.738505	0.018947	0.021965
RS	13	0.146700	0.624750	306.372882	0.019761	0.021248
RS	14	0.164446	0.724386	275.630014	0.017779	0.020583
RS	15	0.183468	0.724386	287.560775	0.018548	0.019977
RS	16	0.203858	0.830454	261.682279	0.016879	0.019442
RS	17	0.225715	0.830454	272.996954	0.017609	0.018969
RS	18	0.249144	0.940269	251.489784	0.016221	0.018524
RS	19	0.274258	0.940269	262.262698	0.016916	0.018067
RS	20	0.301179	1.051822	244.403098	0.015764	0.017572
RS	21	0.330036	1.051822	254.686555	0.016428	0.017046
RS	22	0.360969	1.161499	240.209282	0.015494	0.016521
RS	23	0.394127	1.161499	250.034476	0.016128	0.016040
RS	24	0.429670	1.265539	238.681234	0.015395	0.015632
RS	25	0.467770	1.265539	248.050616	0.016000	0.015301
RS	26	0.508610	1.363396	239.047882	0.015419	0.015036
RS	27	0.552388	1.363396	247.924905	0.015992	0.014816
RS	28	0.599315	1.456658	240.380436	0.015505	0.014622
RS	29	0.649618	1.456658	248.691627	0.016041	0.014444
RS	30	0.703539	1.546344	242.026832	0.015611	0.014274
RS	31	0.761338	1.546344	249.669252	0.016104	0.014110
RS	32	0.823295	1.632285	243.593463	0.015712	0.013951
RS	33	0.889709	1.632285	250.438347	0.016154	0.013798
RS	34	0.960900	1.713535	244.800798	0.015790	0.013652
RS	35	1.037211	1.713535	250.693551	0.016170	0.013518
RS	36	1.119012	1.788763	245.386480	0.015828	0.013398
RS	37	1.206697	1.788763	250.145647	0.016135	0.013297
RS	38	1.300689	1.856649	245.037079	0.015805	0.013219
RS	39	1.401443	1.856649	248.455295	0.016026	0.013163
RS	40	1.509443	1.916274	243.342113	0.015696	0.013130
RS	41	1.625212	1.916274	245.192761	0.015815	0.013118
RS	42	1.749309	1.967377	239.785266	0.015466	0.013119
RS	43	1.882332	1.967377	239.838571	0.015470	0.013129
RS	44	2.024923	2.010399	233.784104	0.015079	0.013137
RS	45	2.177771	2.010399	231.834833	0.014954	0.013136
RS	46	2.341614	2.046356	224.771470	0.014498	0.013115
RS	47	2.517242	2.046356	220.677818	0.014234	0.013065
RS	48	2.705503	2.076802	212.289292	0.013693	0.012977
RS	49	2.907306	2.076802	206.021156	0.013289	0.012842
RS	50	3.123625	2.103921	196.093464	0.012648	0.012650
RS	51	3.355504	2.103921	187.784791	0.012112	0.012396
RS	52	3.604063	2.130641	176.276199	0.011370	0.012073
RS	53	3.870500	2.130641	166.268410	0.010725	0.011682
RS	54	4.156103	2.178812	152.193535	0.009817	0.011223
RS	55	4.462249	2.178812	141.307285	0.009115	0.010702
RS	56	4.790417	2.178812	129.851511	0.008376	0.010131
RS	57	5.142190	2.178812	118.010668	0.007612	0.009520
RS	58	5.519267	2.443830	95.418622	0.006155	0.008882
RS	59	5.923467	2.443830	86.389807	0.005572	0.008230
RS	60	6.356742	2.443830	77.271541	0.004984	0.007576
RS	61	6.821183	2.443830	68.222176	0.004400	0.006927
RS	62	7.319032	2.443830	59.398370	0.003831	0.006294
RS	63	7.852691	2.443830	247.013971	0.015933	0.030048
PA	4+25*2+4+6 0.057179934 0.011424875 7.852691412 0.391476393 0.325162649 0.376968384 0.450698376 0.533879280 0.624749660 0.724386215 0.830453873 0.940269470 1.051821947 1.161498547 1.265538812 1.363396406 1.456658125 1.546343565 1.632285357 1.713535309 1.788763046 1.856649399 1.916274071 1.967376709 2.010398746 2.046356440 2.076802015 2.103920698 2.130640984 2.178812027 2.443830192
//
IT	4997
RD	2
LK	-233931.512711
QD	-1623.580158 -> -1014.186718
RI	0.0745115422
TR	0.049079	0.010713
MT	9.527631
MM	C_pi: 1.548840, n_recomb: 17889.633654
RS	0	0.000000	0.477281	277.319711	0.015502	0.000212
RS	1	0.007519	0.477281	293.349388	0.016398	0.002684
RS	2	0.015603	0.477281	309.925536	0.017324	0.008475
RS	3	0.024295	0.477281	327.007149	0.018279	0.015729
RS	4	0.033640	0.283159	576.587607	0.032230	0.027021
RS	5	0.043689	0.283159	597.567311	0.033403	0.033033
RS	6	0.054492	0.315787	554.957154	0.031021	0.030974
RS	7	0.066108	0.315787	574.380894	0.032107	0.031866
RS	8	0.078598	0.383226	490.287788	0.027406	0.027264
RS	9	0.092026	0.383226	508.371721	0.028417	0.028009
RS	10	0.106464	0.466201	433.675090	0.024242	0.024355
RS	11	0.121988	0.466201	450.489457	0.025182	0.025161
RS	12	0.138678	0.562857	387.866737	0.021681	0.022280
RS	13	0.156624	0.562857	403.502081	0.022555	0.023122
RS	14	0.175919	0.676406	349.509477	0.019537	0.020688
RS	15	0.196665	0.676406	364.061861	0.020350	0.021447
RS	16	0.218971	0.806012	318.385958	0.017797	0.019388
RS	17	0.242954	0.806012	331.963578	0.018556	0.020103
RS	18	0.268740	0.948865	294.089091	0.016439	0.018413
RS	19	0.296464	0.948865	306.807437	0.017150	0.019073
RS	20	0.326274	1.103253	275.308062	0.015389	0.017604
RS	21	0.358325	1.103253	287.271066	0.016058	0.018086
RS	22	0.392785	1.265119	261.371749	0.014610	0.016741
RS	23	0.429837	1.265119	272.669988	0.015242	0.017051
RS	24	0.469674	1.427615	251.990029	0.014086	0.015922
RS	25	0.512507	1.427615	262.695976	0.014684	0.016213
RS	26	0.558560	1.588088	246.041640	0.013753	0.015345
RS	27	0.608076	1.588088	256.191496	0.014321	0.015655
RS	28	0.661315	1.749590	241.952633	0.013525	0.014936
RS	29	0.718556	1.749590	251.543036	0.014061	0.015200
RS	30	0.780102	1.914753	238.739502	0.013345	0.014539
RS	31	0.846275	1.914753	247.740900	0.013848	0.014729
RS	32	0.917424	2.082564	236.113883	0.013198	0.014104
RS	33	0.993922	2.082564	244.478589	0.013666	0.014229
RS	34	1.076172	2.248835	234.125008	0.013087	0.013653
RS	35	1.164606	2.248835	241.784371	0.013515	0.013737
RS	36	1.259689	2.407325	232.895417	0.013018	0.013236
RS	37	1.361922	2.407325	239.750034	0.013402	0.013318
RS	38	1.471841	2.551349	232.433396	0.012993	0.012921
RS	39	1.590024	2.551349	238.340594	0.013323	0.013028
RS	40	1.717094	2.675853	232.484499	0.012995	0.012743
RS	41	1.853718	2.675853	237.248941	0.013262	0.012879
RS	42	2.000614	2.778838	232.476786	0.012995	0.012685
RS	43	2.158555	2.778838	235.851008	0.013184	0.012824
RS	44	2.328372	2.861331	231.580278	0.012945	0.012676
RS	45	2.510956	2.861331	233.279938	0.013040	0.012783
RS	46	2.707269	2.926485	228.822817	0.012791	0.012635
RS	47	2.918342	2.926485	228.559093	0.012776	0.012673
RS	48	3.145285	2.978995	223.195103	0.012476	0.012479
RS	49	3.389292	2.978995	220.727237	0.012338	0.012418
RS	50	3.651645	3.025137	213.762262	0.011949	0.012137
RS	51	3.933724	3.025137	208.971880	0.011681	0.011949
RS	52	4.237012	3.072625	199.861415	0.011172	0.011547
RS	53	4.563104	3.072625	192.836366	0.010779	0.011226
RS	54	4.913714	3.167381	179.351346	0.010025	0.010609
RS	55	5.290685	3.167381	170.797333	0.009547	0.010191
RS	56	5.696000	3.167381	161.174244	0.009009	0.009715
RS	57	6.131790	3.167381	150.608891	0.008419	0.009189
RS	58	6.600347	3.817118	117.092675	0.006545	0.007760
RS	59	7.104133	3.817118	110.092941	0.006154	0.007363
RS	60	7.645797	3.817118	102.473005	0.005728	0.006926
RS	61	8.228189	3.817118	94.351866	0.005274	0.006452
RS	62	8.854369	3.817118	85.867451	0.004800	0.005948
RS	63	9.527631	3.817118	454.623882	0.025413	0.032648
PA	4+25*2+4+6 0.049079220 0.010713122 9.527631092 0.477280604 0.283159393 0.315787093 0.383225746 0.466201430 0.562856858 0.676406101 0.806011708 0.948865340 1.103252663 1.265118640 1.427615006 1.588087612 1.749589804 1.914752572 2.082564209 2.248835336 2.407324846 2.551348816 2.675853083 2.778837798 2.861331090 2.926485001 2.978994689 3.025136543 3.072624896 3.167381264 3.817117622
//
IT	4621
RD	3
LK	-232899.292923
QD	-1140.454944 -> -841.671902
RI	0.0527959500
TR	0.044345	0.010797
MT	10.545365
MM	C_pi: 1.835217, n_recomb: 21329.178163
RS	0	0.000000	0.727843	221.984462	0.010408	0.000133
RS	1	0.007690	0.727843	236.457742	0.011086	0.001703
RS	2	0.015972	0.727843	251.663088	0.011799	0.005376
RS	3	0.024891	0.727843	267.603916	0.012546	0.010173
RS	4	0.034496	0.304342	673.196057	0.031562	0.024777
RS	5	0.044839	0.304342	699.873900	0.032813	0.030911
RS	6	0.055978	0.317591	695.937462	0.032628	0.031185
RS	7	0.067973	0.317591	720.686939	0.033789	0.032886
RS	8	0.080891	0.379739	624.517651	0.029280	0.028107
RS	9	0.094802	0.379739	647.497234	0.030357	0.029246
RS	10	0.109784	0.460407	554.131518	0.025980	0.025123
RS	11	0.125917	0.460407	575.478842	0.026981	0.026344
RS	12	0.143291	0.556413	494.871033	0.023202	0.022956
RS	13	0.162001	0.556413	514.698226	0.024131	0.024210
RS	14	0.182150	0.672307	443.334824	0.020785	0.021262
RS	15	0.203849	0.672307	461.752248	0.021649	0.022433
RS	16	0.227216	0.808703	400.049031	0.018756	0.019854
RS	17	0.252380	0.808703	417.177411	0.019559	0.020942
RS	18	0.279480	0.962942	365.503243	0.017136	0.018769
RS	19	0.308664	0.962942	381.481756	0.017885	0.019795
RS	20	0.340092	1.133827	338.227241	0.015857	0.017917
RS	21	0.373937	1.133827	353.189874	0.016559	0.018781
RS	22	0.410384	1.318245	317.231263	0.014873	0.017079
RS	23	0.449635	1.318245	331.300905	0.015533	0.017731
RS	24	0.491904	1.508353	302.327362	0.014174	0.016269
RS	25	0.537425	1.508353	315.614762	0.014797	0.016838
RS	26	0.586445	1.700550	292.123979	0.013696	0.015671
RS	27	0.639236	1.700550	304.701672	0.014286	0.016225
RS	28	0.696086	1.900603	284.205364	0.013325	0.015228
RS	29	0.757309	1.900603	296.096523	0.013882	0.015707
RS	30	0.823240	2.114837	277.051430	0.012989	0.014759
RS	31	0.894241	2.114837	288.251506	0.013514	0.015129
RS	32	0.970703	2.343108	270.479987	0.012681	0.014213
RS	33	1.053044	2.343108	280.974063	0.013173	0.014482
RS	34	1.141718	2.578624	264.973089	0.012423	0.013633
RS	35	1.237212	2.578624	274.733842	0.012881	0.013833
RS	36	1.340050	2.809495	261.142345	0.012243	0.013097
RS	37	1.450796	2.809495	270.115071	0.012664	0.013271
RS	38	1.570059	3.021831	259.372999	0.012160	0.012693
RS	39	1.698494	3.021831	267.453645	0.012539	0.012876
RS	40	1.836806	3.204493	259.560571	0.012169	0.012464
RS	41	1.985755	3.204493	266.574081	0.012498	0.012663
RS	42	2.146158	3.352621	261.036208	0.012238	0.012388
RS	43	2.318898	3.352621	266.725033	0.012505	0.012578
RS	44	2.504922	3.467686	262.690034	0.012316	0.012386
RS	45	2.705252	3.467686	266.720625	0.012505	0.012533
RS	46	2.920988	3.555299	263.161336	0.012338	0.012365
RS	47	3.153315	3.555299	265.152835	0.012431	0.012437
RS	48	3.403509	3.623718	260.961552	0.012235	0.012242
RS	49	3.672945	3.623718	260.542983	0.012215	0.012212
RS	50	3.963101	3.683674	254.582161	0.011936	0.011937
RS	51	4.275571	3.683674	251.485410	0.011791	0.011784
RS	52	4.612072	3.747697	242.767362	0.011382	0.011385
RS	53	4.974451	3.747697	236.943211	0.011109	0.011104
RS	54	5.364698	3.883944	221.892815	0.010403	0.010449
RS	55	5.784957	3.883944	214.064948	0.010036	0.010081
RS	56	6.237537	3.883944	204.773593	0.009601	0.009655
RS	57	6.724921	3.883944	194.109108	0.009101	0.009174
RS	58	7.249787	4.955487	145.021632	0.006799	0.007267
RS	59	7.815018	4.955487	139.163354	0.006525	0.006974
RS	60	8.423718	4.955487	132.362122	0.006206	0.006635
RS	61	9.079230	4.955487	124.696063	0.005846	0.006252
RS	62	9.785153	4.955487	116.271316	0.005451	0.005830
RS	63	10.545365	4.955487	720.456305	0.033778	0.035586
PA	4+25*2+4+6 0.044344779 0.010796951 10.545364574 0.727843180 0.304341745 0.317590728 0.379739138 0.460407346 0.556413325 0.672307319 0.808702831 0.962942210 1.133826908 1.318244946 1.508352798 1.700549688 1.900602583 2.114836561 2.343108170 2.578623589 2.809494586 3.021830976 3.204492897 3.352621243 3.467686021 3.555298763 3.623717760 3.683673802 3.747697370 3.883944426 4.955486571
//
IT	4786
RD	4
LK	-232357.084994
QD	-941.453470 -> -742.037749
RI	0.0349000931
TR	0.041004	0.011138
MT	11.218127
MM	C_pi: 2.073596, n_recomb: 24819.691330
RS	0	0.000000	1.148931	165.913979	0.006685	0.000085
RS	1	0.007795	1.148931	177.599138	0.007156	0.001101
RS	2	0.016198	1.148931	190.003513	0.007655	0.003479
RS	3	0.025256	1.148931	203.154678	0.008185	0.006624
RS	4	0.035020	0.340292	725.015179	0.029211	0.022920
RS	5	0.045545	0.340292	756.867338	0.030495	0.028599
RS	6	0.056891	0.332217	806.954158	0.032513	0.031074
RS	7	0.069121	0.332217	837.282744	0.033735	0.032975
RS	8	0.082304	0.390124	739.931628	0.029812	0.028616
RS	9	0.096515	0.390124	768.058154	0.030946	0.029736
RS	10	0.111834	0.469100	663.427851	0.026730	0.025630
RS	11	0.128347	0.469100	689.532494	0.027782	0.026900
RS	12	0.146147	0.563773	596.657138	0.024040	0.023452
RS	13	0.165335	0.563773	620.895974	0.025016	0.024786
RS	14	0.186019	0.679428	536.455672	0.021614	0.021717
RS	15	0.208314	0.679428	558.966038	0.022521	0.023000
RS	16	0.232348	0.817734	484.185235	0.019508	0.020249
RS	17	0.258256	0.817734	505.107135	0.020351	0.021447
RS	18	0.286183	0.975936	441.698646	0.017796	0.019084
RS	19	0.316287	0.975936	461.195940	0.018582	0.020221
RS	20	0.348737	1.152845	407.759775	0.016429	0.018174
RS	21	0.383717	1.152845	425.993701	0.017164	0.019178
RS	22	0.421424	1.346117	381.174149	0.015358	0.017334
RS	23	0.462070	1.346117	398.293122	0.016047	0.018139
RS	24	0.505885	1.547645	361.931637	0.014582	0.016541
RS	25	0.553115	1.547645	378.074156	0.015233	0.017242
RS	26	0.604027	1.753491	348.441910	0.014039	0.015941
RS	27	0.658908	1.753491	363.703843	0.014654	0.016614
RS	28	0.718067	1.972427	337.325992	0.013591	0.015473
RS	29	0.781837	1.972427	351.741453	0.014172	0.016066
RS	30	0.850578	2.215341	326.379271	0.013150	0.014944
RS	31	0.924678	2.215341	339.952238	0.013697	0.015414
RS	32	1.004554	2.484359	315.563052	0.012714	0.014302
RS	33	1.090657	2.484359	328.296171	0.013227	0.014658
RS	34	1.183472	2.771424	305.953386	0.012327	0.013616
RS	35	1.283521	2.771424	317.847542	0.012806	0.013890
RS	36	1.391370	3.059858	298.804568	0.012039	0.012988
RS	37	1.507626	3.059858	309.839608	0.012484	0.013224
RS	38	1.632945	3.328606	294.971982	0.011885	0.012519
RS	39	1.768032	3.328606	305.076592	0.012292	0.012752
RS	40	1.913649	3.559895	294.524678	0.011867	0.012255
RS	41	2.070618	3.559895	303.543310	0.012230	0.012494
RS	42	2.239823	3.745367	296.680393	0.011953	0.012172
RS	43	2.422218	3.745367	304.350040	0.012262	0.012397
RS	44	2.618831	3.886516	300.024626	0.012088	0.012188
RS	45	2.830771	3.886516	305.973001	0.012328	0.012367
RS	46	3.059231	3.991248	302.790240	0.012200	0.012205
RS	47	3.305501	3.991248	306.561974	0.012352	0.012308
RS	48	3.570968	4.071215	303.011740	0.012209	0.012131
RS	49	3.857129	4.071215	304.131199	0.012254	0.012134
RS	50	4.165597	4.141323	298.625778	0.012032	0.011881
RS	51	4.498111	4.141323	296.708982	0.011955	0.011762
RS	52	4.856544	4.218458	287.822616	0.011597	0.011380
RS	53	5.242919	4.218458	282.724362	0.011391	0.011135
RS	54	5.659413	4.390461	265.453562	0.010695	0.010460
RS	55	6.108373	4.390461	257.968852	0.010394	0.010130
RS	56	6.592331	4.390461	248.677158	0.010019	0.009738
RS	57	7.114014	4.390461	237.640653	0.009575	0.009288
RS	58	7.676364	5.882971	170.803875	0.006882	0.006991
RS	59	8.282551	5.882971	165.992402	0.006688	0.006764
RS	60	8.935991	5.882971	160.017376	0.006447	0.006491
RS	61	9.640368	5.882971	152.918617	0.006161	0.006173
RS	62	10.399654	5.882971	144.767893	0.005833	0.005811
RS	63	11.218127	5.882971	1001.951224	0.040369	0.038638
PA	4+25*2+4+6 0.041003667 0.011137594 11.218127167 1.148930504 0.340292102 0.332216713 0.390124440 0.469100226 0.563773262 0.679428388 0.817734041 0.975935707 1.152844841 1.346116545 1.547644716 1.753490766 1.972426921 2.215340994 2.484359308 2.771423519 3.059857739 3.328606001 3.559895367 3.745367462 3.886516415 3.991248178 4.071215331 4.141322607 4.218457676 4.390461022 5.882971167
//
IT	4855
RD	5
LK	-231980.385196
QD	-818.443277 -> -662.391908
RI	0.0228821604
TR	0.038367	0.011560
MT	11.711475
MM	C_pi: 2.270015, n_recomb: 28158.457384
RS	0	0.000000	1.804688	120.917181	0.004294	0.000055
RS	1	0.007868	1.804688	129.847723	0.004611	0.000723
RS	2	0.016356	1.804688	139.388659	0.004950	0.002288
RS	3	0.025511	1.804688	149.573709	0.005312	0.004363
RS	4	0.035386	0.380925	751.778603	0.026698	0.021296
RS	5	0.046039	0.380925	787.754572	0.027976	0.026498
RS	6	0.057530	0.349335	896.734305	0.031846	0.030808
RS	7	0.069925	0.349335	932.347853	0.033111	0.032754
RS	8	0.083295	0.403659	838.805104	0.029789	0.028897
RS	9	0.097717	0.403659	871.904723	0.030964	0.029924
RS	10	0.113274	0.481744	759.739002	0.026981	0.025931
RS	11	0.130055	0.481744	790.464157	0.028072	0.027157
RS	12	0.148156	0.575531	688.715017	0.024459	0.023767
RS	13	0.167681	0.575531	717.255564	0.025472	0.025085
RS	14	0.188743	0.690734	622.711309	0.022115	0.022021
RS	15	0.211462	0.690734	649.226717	0.023056	0.023317
RS	16	0.235969	0.829870	563.675141	0.020018	0.020519
RS	17	0.262404	0.829870	588.323260	0.020893	0.021738
RS	18	0.290919	0.989935	514.962117	0.018288	0.019302
RS	19	0.321678	0.989935	537.931466	0.019104	0.020458
RS	20	0.354856	1.169350	475.818905	0.016898	0.018344
RS	21	0.390646	1.169350	497.297516	0.017661	0.019392
RS	22	0.429251	1.366087	444.923709	0.015801	0.017498
RS	23	0.470894	1.366087	465.083297	0.016517	0.018373
RS	24	0.515813	1.571878	422.439374	0.015002	0.016733
RS	25	0.564267	1.571878	441.441210	0.015677	0.017501
RS	26	0.616534	1.782675	406.592598	0.014439	0.016151
RS	27	0.672913	1.782675	424.548467	0.015077	0.016884
RS	28	0.733727	2.010054	392.958866	0.013955	0.015674
RS	29	0.799327	2.010054	409.904844	0.014557	0.016329
RS	30	0.870089	2.269532	378.514283	0.013442	0.015101
RS	31	0.946418	2.269532	394.454061	0.014008	0.015633
RS	32	1.028753	2.566182	363.376988	0.012905	0.014383
RS	33	1.117566	2.566182	378.323160	0.013436	0.014796
RS	34	1.213368	2.891724	349.354770	0.012407	0.013609
RS	35	1.316707	2.891724	363.329782	0.012903	0.013935
RS	36	1.428177	3.225778	338.484580	0.012021	0.012906
RS	37	1.548419	3.225778	351.497520	0.012483	0.013187
RS	38	1.678121	3.540831	332.176024	0.011797	0.012384
RS	39	1.818028	3.540831	344.185419	0.012223	0.012655
RS	40	1.968944	3.812570	330.701312	0.011744	0.012094
RS	41	2.131734	3.812570	341.571168	0.012130	0.012364
RS	42	2.307333	4.028809	333.164785	0.011832	0.012009
RS	43	2.496748	4.028809	342.629268	0.012168	0.012262
RS	44	2.701067	4.190678	337.836049	0.011998	0.012046
RS	45	2.921463	4.190678	345.488858	0.012269	0.012254
RS	46	3.159200	4.308071	342.530412	0.012164	0.012105
RS	47	3.415642	4.308071	347.848424	0.012353	0.012239
RS	48	3.692262	4.395825	344.792938	0.012245	0.012086
RS	49	3.990648	4.395825	347.205512	0.012330	0.012122
RS	50	4.312511	4.472715	341.998964	0.012146	0.011894
RS	51	4.659700	4.472715	341.019914	0.012111	0.011809
RS	52	5.034206	4.559595	331.788462	0.011783	0.011447
RS	53	5.438179	4.559595	327.195472	0.011620	0.011235
RS	54	5.873938	4.761670	307.460537	0.010919	0.010543
RS	55	6.343983	4.761670	300.148121	0.010659	0.010245
RS	56	6.851013	4.761670	290.716648	0.010324	0.009882
RS	57	7.397938	4.761670	279.205237	0.009916	0.009456
RS	58	7.987896	6.663714	193.454992	0.006870	0.006810
RS	59	8.624273	6.663714	189.659149	0.006735	0.006635
RS	60	9.310723	6.663714	184.543197	0.006554	0.006413
RS	61	10.051184	6.663714	178.112649	0.006325	0.006146
RS	62	10.849907	6.663714	170.406313	0.006052	0.005834
RS	63	11.711475	6.663714	1282.217446	0.045536	0.041699
PA	4+25*2+4+6 0.038367434 0.011560442 11.711475018 1.804688340 0.380925259 0.349334851 0.403659122 0.481743540 0.575530725 0.690733879 0.829870097 0.989934739 1.169350161 1.366086666 1.571878323 1.782675032 2.010053623 2.269532103 2.566181740 2.891723919 3.225778427 3.540831116 3.812570207 4.028808900 4.190677987 4.308071459 4.395825115 4.472715482 4.559594930 4.761669893 6.663713828
//
IT	4954
RD	6
LK	-231680.439119
QD	-723.312213 -> -592.858062
RI	0.0151517958
TR	0.036142	0.011995
MT	12.112127
MM	C_pi: 2.439371, n_recomb: 31351.026585
RS	0	0.000000	2.804622	87.194182	0.002781	0.000036
RS	1	0.007925	2.804622	93.833256	0.002993	0.000480
RS	2	0.016479	2.804622	100.954725	0.003220	0.001518
RS	3	0.025710	2.804622	108.589847	0.003464	0.002896
RS	4	0.035673	0.423703	764.684524	0.024391	0.019832
RS	5	0.046426	0.423703	803.856982	0.025641	0.024620
RS	6	0.058031	0.366363	973.016527	0.031036	0.030463
RS	7	0.070555	0.366363	1013.551943	0.032329	0.032420
RS	8	0.084073	0.417481	926.145020	0.029541	0.029040
RS	9	0.098661	0.417481	963.980722	0.030748	0.029986
RS	10	0.114406	0.495328	845.930857	0.026983	0.026104
RS	11	0.131398	0.495328	881.087178	0.028104	0.027272
RS	12	0.149738	0.588824	772.246754	0.024632	0.023959
RS	13	0.169530	0.588824	804.933143	0.025675	0.025240
RS	14	0.190892	0.703974	702.064025	0.022394	0.022214
RS	15	0.213946	0.703974	732.452857	0.023363	0.023494
RS	16	0.238828	0.844047	637.636669	0.020339	0.020692
RS	17	0.265681	0.844047	665.898269	0.021240	0.021901
RS	18	0.294663	1.005765	583.803656	0.018622	0.019437
RS	19	0.325941	1.005765	610.149689	0.019462	0.020583
RS	20	0.359699	1.186921	540.466677	0.017239	0.018444
RS	21	0.396132	1.186921	565.112219	0.018025	0.019496
RS	22	0.435452	1.385415	506.242326	0.016148	0.017595
RS	23	0.477889	1.385415	529.382289	0.016886	0.018499
RS	24	0.523689	1.592730	481.431312	0.015356	0.016862
RS	25	0.573119	1.592730	503.247854	0.016052	0.017665
RS	26	0.626466	1.804756	464.056304	0.014802	0.016311
RS	27	0.684042	1.804756	484.672853	0.015460	0.017075
RS	28	0.746180	2.035601	448.573512	0.014308	0.015838
RS	29	0.813243	2.035601	468.022037	0.014928	0.016530
RS	30	0.885621	2.305160	431.017536	0.013748	0.015237
RS	31	0.963736	2.305160	449.295669	0.014331	0.015807
RS	32	1.048041	2.621726	411.639005	0.013130	0.014458
RS	33	1.139028	2.621726	428.764630	0.013676	0.014910
RS	34	1.237226	2.977463	393.081379	0.012538	0.013611
RS	35	1.343207	2.977463	409.094397	0.013049	0.013974
RS	36	1.457587	3.349146	378.284772	0.012066	0.012844
RS	37	1.581031	3.349146	393.220117	0.012542	0.013159
RS	38	1.714260	3.703529	369.287610	0.011779	0.012278
RS	39	1.858047	3.703529	383.131966	0.012221	0.012577
RS	40	2.013230	4.010009	366.597264	0.011693	0.011966
RS	41	2.180712	4.010009	379.234638	0.012096	0.012259
RS	42	2.361468	4.252393	369.213434	0.011777	0.011880
RS	43	2.556549	4.252393	380.377106	0.012133	0.012156
RS	44	2.767091	4.431082	375.092759	0.011964	0.011939
RS	45	2.994320	4.431082	384.344651	0.012259	0.012173
RS	46	3.239557	4.557728	381.622967	0.012173	0.012040
RS	47	3.504231	4.557728	388.374051	0.012388	0.012203
RS	48	3.789880	4.650187	385.843094	0.012307	0.012076
RS	49	4.098169	4.650187	389.429349	0.012422	0.012142
RS	50	4.430891	4.730916	384.544883	0.012266	0.011942
RS	51	4.789982	4.730916	384.380714	0.012261	0.011889
RS	52	5.177533	4.824550	374.792654	0.011955	0.011547
RS	53	5.595798	4.824550	370.585532	0.011821	0.011366
RS	54	6.047213	5.051836	348.296549	0.011110	0.010661
RS	55	6.534404	5.051836	341.056311	0.010879	0.010390
RS	56	7.060208	5.051836	331.400285	0.010571	0.010050
RS	57	7.627683	5.051836	319.347661	0.010186	0.009644
RS	58	8.240133	7.353138	213.787537	0.006819	0.006678
RS	59	8.901122	7.353138	210.979679	0.006730	0.006545
RS	60	9.614497	7.353138	206.734571	0.006594	0.006366
RS	61	10.384409	7.353138	201.027017	0.006412	0.006142
RS	62	11.215341	7.353138	193.865098	0.006184	0.005873
RS	63	12.112127	7.353138	1560.063488	0.049761	0.044714
PA	4+25*2+4+6 0.036142147 0.011995399 12.112126980 2.804622328 0.423702681 0.366362899 0.417480702 0.495328091 0.588824329 0.703974455 0.844046709 1.005764995 1.186920925 1.385415033 1.592730247 1.804756244 2.035600635 2.305160200 2.621725697 2.977462766 3.349145895 3.703528702 4.010008671 4.252392548 4.431081975 4.557728394 4.650187019 4.730915568 4.824549724 5.051835968 7.353137781
//
IT	4136
RD	7
LK	-231428.004914
QD	-643.452013 -> -531.481057
RI	0.0101944795
TR	0.034188	0.012412
MT	12.465507
MM	C_pi: 2.593122, n_recomb: 34433.849561
RS	0	0.000000	4.321065	62.483174	0.001815	0.000024
RS	1	0.007974	4.321065	67.339880	0.001956	0.000319
RS	2	0.016584	4.321065	72.563282	0.002107	0.001011
RS	3	0.025881	4.321065	78.179278	0.002270	0.001931
RS	4	0.035919	0.468340	769.041625	0.022334	0.018482
RS	5	0.046758	0.468340	810.682310	0.023543	0.022920
RS	6	0.058461	0.382777	1040.476360	0.030217	0.030068
RS	7	0.071097	0.382777	1085.632385	0.031528	0.032036
RS	8	0.084741	0.430822	1005.824774	0.029210	0.029097
RS	9	0.099472	0.430822	1048.201612	0.030441	0.029989
RS	10	0.115379	0.508866	925.026027	0.026864	0.026201
RS	11	0.132554	0.508866	964.457964	0.028009	0.027319
RS	12	0.151098	0.602546	849.445841	0.024669	0.024075
RS	13	0.171122	0.602546	886.151189	0.025735	0.025319
RS	14	0.192742	0.718083	775.977429	0.022535	0.022336
RS	15	0.216086	0.718083	810.133444	0.023527	0.023594
RS	16	0.241291	0.859465	706.954800	0.020531	0.020801
RS	17	0.268507	0.859465	738.738184	0.021454	0.021992
RS	18	0.297892	1.023189	648.639181	0.018837	0.019517
RS	19	0.329622	1.023189	678.282585	0.019698	0.020643
RS	20	0.363881	1.206291	601.724930	0.017475	0.018496
RS	21	0.400872	1.206291	629.471092	0.018281	0.019538
RS	22	0.440813	1.406308	564.842796	0.016404	0.017647
RS	23	0.483939	1.406308	590.910995	0.017161	0.018561
RS	24	0.530504	1.614339	538.397208	0.015636	0.016946
RS	25	0.580782	1.614339	562.990534	0.016350	0.017767
RS	26	0.635069	1.826209	520.167558	0.015106	0.016431
RS	27	0.693686	1.826209	543.418817	0.015782	0.017212
RS	28	0.756976	2.058307	503.425059	0.014620	0.015972
RS	29	0.825314	2.058307	525.357616	0.015257	0.016686
RS	30	0.899101	2.334621	483.145459	0.014031	0.015354
RS	31	0.978772	2.334621	503.746356	0.014629	0.015951
RS	32	1.064797	2.666736	459.664225	0.013349	0.014528
RS	33	1.157681	2.666736	478.953242	0.013909	0.015008
RS	34	1.257972	3.047696	436.531917	0.012677	0.013619
RS	35	1.366260	3.047696	454.563555	0.013201	0.014010
RS	36	1.483184	3.452050	417.695178	0.012130	0.012796
RS	37	1.609432	3.452050	434.527988	0.012619	0.013137
RS	38	1.745747	3.841396	405.889159	0.011788	0.012192
RS	39	1.892932	3.841396	421.537287	0.012242	0.012513
RS	40	2.051854	4.179055	401.889544	0.011671	0.011861
RS	41	2.223448	4.179055	416.258158	0.012089	0.012173
RS	42	2.408727	4.444669	404.606978	0.011750	0.011776
RS	43	2.608780	4.444669	417.430663	0.012123	0.012071
RS	44	2.824785	4.637614	411.693026	0.011956	0.011856
RS	45	3.058016	4.637614	422.503670	0.012270	0.012111
RS	46	3.309845	4.771094	420.104319	0.012200	0.011997
RS	47	3.581756	4.771094	428.246948	0.012437	0.012185
RS	48	3.875349	4.865903	426.354822	0.012382	0.012086
RS	49	4.192354	4.865903	431.069910	0.012519	0.012180
RS	50	4.534639	4.948111	426.620599	0.012390	0.012009
RS	51	4.904218	4.948111	427.220259	0.012407	0.011984
RS	52	5.303268	5.046059	417.350792	0.012120	0.011664
RS	53	5.734140	5.046059	413.472036	0.012008	0.011509
RS	54	6.199371	5.294753	388.610826	0.011286	0.010794
RS	55	6.701700	5.294753	381.387477	0.011076	0.010546
RS	56	7.244087	5.294753	371.457053	0.010788	0.010227
RS	57	7.829725	5.294753	358.820426	0.010421	0.009836
RS	58	8.462063	7.989418	232.594333	0.006755	0.006573
RS	59	9.144826	7.989418	230.757629	0.006701	0.006476
RS	60	9.882035	7.989418	227.391740	0.006604	0.006334
RS	61	10.678030	7.989418	222.443461	0.006460	0.006147
RS	62	11.537501	7.989418	215.892074	0.006270	0.005915
RS	63	12.465507	7.989418	1838.480520	0.053392	0.047652
PA	4+25*2+4+6 0.034187769 0.012411627 12.465507470 4.321065456 0.468339564 0.382777458 0.430822394 0.508866195 0.602545581 0.718082967 0.859464639 1.023189318 1.206290614 1.406307718 1.614338772 1.826208654 2.058307051 2.334620584 2.666736227 3.047695695 3.452050007 3.841396120 4.179055476 4.444669085 4.637614168 4.771093730 4.865902806 4.948111342 5.046059184 5.294753371 7.989418161
//
IT	4650
RD	8
LK	-231210.762807
QD	-574.673629 -> -477.451460
RI	0.0069953742
TR	0.032432	0.012796
MT	12.795365
MM	C_pi: 2.738399, n_recomb: 37435.687395
RS	0	0.000000	6.622438	44.522261	0.001189	0.000016
RS	1	0.008019	6.622438	48.034403	0.001283	0.000213
RS	2	0.016680	6.622438	51.818588	0.001384	0.000674
RS	3	0.026037	6.622438	55.895054	0.001493	0.001288
RS	4	0.036143	0.515322	767.214550	0.020494	0.017216
RS	5	0.047060	0.515322	810.735936	0.021657	0.021352
RS	6	0.058852	0.398667	1101.495535	0.029424	0.029638
RS	7	0.071590	0.398667	1151.036177	0.030747	0.031620
RS	8	0.085350	0.443567	1080.208293	0.028855	0.029097
RS	9	0.100212	0.443567	1126.983018	0.030105	0.029962
RS	10	0.116267	0.522044	999.167218	0.026690	0.026254
RS	11	0.133608	0.522044	1042.762150	0.027855	0.027332
RS	12	0.152341	0.616220	922.111080	0.024632	0.024147
RS	13	0.172575	0.616220	962.745306	0.025717	0.025360
RS	14	0.194432	0.732476	845.883521	0.022596	0.022417
RS	15	0.218042	0.732476	883.732973	0.023607	0.023654
RS	16	0.243545	0.875520	772.723832	0.020641	0.020870
RS	17	0.271092	0.875520	807.965735	0.021583	0.022045
RS	18	0.300849	1.041682	710.271476	0.018973	0.019562
RS	19	0.332992	1.041682	743.157129	0.019852	0.020669
RS	20	0.367712	1.227196	660.121038	0.017633	0.018519
RS	21	0.405217	1.227196	690.921554	0.018456	0.019546
RS	22	0.445729	1.429031	621.006202	0.016589	0.017669
RS	23	0.489489	1.429031	649.967120	0.017362	0.018585
RS	24	0.536758	1.637758	593.421678	0.015852	0.016999
RS	25	0.587818	1.637758	620.768319	0.016582	0.017830
RS	26	0.642972	1.849118	574.859505	0.015356	0.016522
RS	27	0.702549	1.849118	600.733127	0.016047	0.017314
RS	28	0.766903	2.081572	557.349985	0.014888	0.016084
RS	29	0.836417	2.081572	581.761844	0.015540	0.016812
RS	30	0.911506	2.362947	534.697688	0.014283	0.015457
RS	31	0.992615	2.362947	557.620209	0.014895	0.016074
RS	32	1.080229	2.708124	507.261180	0.013550	0.014594
RS	33	1.174868	2.708124	528.713123	0.014123	0.015095
RS	34	1.277096	3.111329	479.543237	0.012810	0.013632
RS	35	1.387521	3.111329	499.591462	0.013345	0.014045
RS	36	1.506801	3.545346	456.587139	0.012197	0.012760
RS	37	1.635645	3.545346	475.312290	0.012697	0.013121
RS	38	1.774822	3.967034	441.888784	0.011804	0.012120
RS	39	1.925158	3.967034	459.332472	0.012270	0.012459
RS	40	2.087549	4.333806	436.522584	0.011661	0.011772
RS	41	2.262962	4.333806	452.612939	0.012090	0.012100
RS	42	2.452441	4.620955	439.330788	0.011736	0.011688
RS	43	2.657114	4.620955	453.806419	0.012122	0.011999
RS	44	2.878199	4.826582	447.670323	0.011958	0.011789
RS	45	3.117011	4.826582	460.035122	0.012289	0.012063
RS	46	3.374974	4.965254	458.068894	0.012236	0.011967
RS	47	3.653622	4.965254	467.601562	0.012491	0.012178
RS	48	3.954613	5.060674	466.498064	0.012461	0.012107
RS	49	4.279741	5.060674	472.339983	0.012617	0.012225
RS	50	4.630939	5.142532	468.482084	0.012514	0.012084
RS	51	5.010299	5.142532	469.837379	0.012551	0.012084
RS	52	5.420078	5.242882	459.806132	0.012283	0.011786
RS	53	5.862717	5.242882	456.237190	0.012187	0.011655
RS	54	6.340849	5.510092	428.824305	0.011455	0.010932
RS	55	6.857321	5.510092	421.593048	0.011262	0.010705
RS	56	7.415208	5.510092	411.363673	0.010989	0.010403
RS	57	8.017830	5.510092	398.119333	0.010635	0.010027
RS	58	8.668774	8.596399	250.377292	0.006688	0.006485
RS	59	9.371916	8.596399	249.506381	0.006665	0.006418
RS	60	10.131441	8.596399	247.031865	0.006599	0.006309
RS	61	10.951869	8.596399	242.874507	0.006488	0.006155
RS	62	11.838085	8.596399	236.986270	0.006330	0.005956
RS	63	12.795365	8.596399	2120.239065	0.056637	0.050492
PA	4+25*2+4+6 0.032432144 0.012795723 12.795364758 6.622437813 0.515322431 0.398667229 0.443566787 0.522043831 0.616220392 0.732476457 0.875519930 1.041681502 1.227195835 1.429030984 1.637758266 1.849117552 2.081571989 2.362946820 2.708123911 3.111329352 3.545345720 3.967033823 4.333806322 4.620955156 4.826581589 4.965254298 5.060673597 5.142531833 5.242881532 5.510091819 8.596398974
//
IT	4939
RD	9
LK	-231021.918286
QD	-514.927061 -> -430.004024
RI	0.0049201584
TR	0.030835	0.013143
MT	13.113969
MM	C_pi: 2.879279, n_recomb: 40373.703270
RS	0	0.000000	10.124242	31.535459	0.000781	0.000011
RS	1	0.008061	10.124242	34.051056	0.000843	0.000141
RS	2	0.016771	10.124242	36.765031	0.000911	0.000448
RS	3	0.026183	10.124242	39.692646	0.000983	0.000858
RS	4	0.036354	0.565395	760.301388	0.018832	0.016018
RS	5	0.047345	0.565395	805.200572	0.019944	0.019889
RS	6	0.059222	0.414260	1157.191267	0.028662	0.029181
RS	7	0.072056	0.414260	1210.922092	0.029993	0.031179
RS	8	0.085925	0.455792	1150.590508	0.028499	0.029059
RS	9	0.100911	0.455792	1201.656853	0.029763	0.029915
RS	10	0.117106	0.534793	1069.675788	0.026494	0.026281
RS	11	0.134606	0.534793	1117.352983	0.027675	0.027329
RS	12	0.153517	0.629648	991.454313	0.024557	0.024194
RS	13	0.173951	0.629648	1035.954879	0.025659	0.025383
RS	14	0.196033	0.746832	912.832536	0.022610	0.022473
RS	15	0.219895	0.746832	954.326037	0.023637	0.023693
RS	16	0.245681	0.891785	835.828065	0.020702	0.020917
RS	17	0.273544	0.891785	874.486779	0.021660	0.022078
RS	18	0.303654	1.060751	769.414856	0.019057	0.019587
RS	19	0.336191	1.060751	805.506069	0.019951	0.020677
RS	20	0.371350	1.249157	716.194711	0.017739	0.018523
RS	21	0.409344	1.249157	750.018562	0.018577	0.019537
RS	22	0.450400	1.453249	675.101423	0.016721	0.017674
RS	23	0.494765	1.453249	706.932013	0.017510	0.018588
RS	24	0.542706	1.662948	646.722214	0.016018	0.017032
RS	25	0.594512	1.662948	676.809170	0.016764	0.017868
RS	26	0.650494	1.873857	628.230653	0.015560	0.016593
RS	27	0.710988	1.873857	656.723757	0.016266	0.017391
RS	28	0.776358	2.106373	610.358413	0.015118	0.016179
RS	29	0.846997	2.106373	637.253939	0.015784	0.016917
RS	30	0.923330	2.391932	585.641191	0.014506	0.015550
RS	31	1.005816	2.391932	610.893193	0.015131	0.016182
RS	32	1.094951	2.748690	554.388473	0.013731	0.014656
RS	33	1.191271	2.748690	578.011935	0.014317	0.015175
RS	34	1.295355	3.172295	522.080935	0.012931	0.013648
RS	35	1.407828	3.172295	544.153106	0.013478	0.014080
RS	36	1.529367	3.634120	494.936791	0.012259	0.012731
RS	37	1.660703	3.634120	515.559249	0.012770	0.013110
RS	38	1.802626	4.086625	477.271273	0.011821	0.012060
RS	39	1.955988	4.086625	496.513521	0.012298	0.012413
RS	40	2.121712	4.481367	470.493144	0.011653	0.011695
RS	41	2.300795	4.481367	488.308497	0.012095	0.012037
RS	42	2.494312	4.789146	473.392227	0.011725	0.011613
RS	43	2.703428	4.789146	489.526493	0.012125	0.011937
RS	44	2.929400	5.006535	483.045379	0.011964	0.011732
RS	45	3.173586	5.006535	496.976959	0.012309	0.012022
RS	46	3.437455	5.149296	495.558143	0.012274	0.011946
RS	47	3.722594	5.149296	506.499305	0.012545	0.012176
RS	48	4.030716	5.244043	506.343841	0.012541	0.012133
RS	49	4.363675	5.244043	513.333033	0.012715	0.012274
RS	50	4.723472	5.324131	510.239954	0.012638	0.012163
RS	51	5.112270	5.324131	512.366402	0.012691	0.012186
RS	52	5.532408	5.425372	502.315764	0.012442	0.011911
RS	53	5.986412	5.425372	499.060864	0.012361	0.011800
RS	54	6.477010	5.708887	469.139400	0.011620	0.011071
RS	55	7.007154	5.708887	461.894499	0.011440	0.010863
RS	56	7.580030	5.708887	451.358244	0.011180	0.010576
RS	57	8.199083	5.708887	437.496059	0.010836	0.010212
RS	58	8.868035	9.188094	267.413684	0.006623	0.006406
RS	59	9.590909	9.188094	267.510658	0.006626	0.006367
RS	60	10.372050	9.188094	265.942935	0.006587	0.006286
RS	61	11.216155	9.188094	262.606754	0.006504	0.006162
RS	62	12.128300	9.188094	257.427911	0.006376	0.005992
RS	63	13.113969	9.188094	2406.919418	0.059616	0.053223
PA	4+25*2+4+6 0.030835170 0.013142812 13.113968824 10.124242476 0.565394528 0.414260414 0.455792226 0.534793274 0.629647557 0.746831536 0.891784968 1.060750790 1.249157362 1.453249157 1.662947615 1.873857075 2.106373357 2.391932228 2.748689881 3.172294822 3.634120017 4.086624508 4.481367208 4.789146173 5.006535362 5.149296329 5.244042754 5.324130725 5.425371585 5.708887408 9.188093841
//
IT	4609
RD	10
LK	-230856.865404
QD	-462.807555 -> -388.349194
RI	0.0035707927
TR	0.029372	0.013452
MT	13.427534
MM	C_pi: 3.017950, n_recomb: 43256.111758
RS	0	0.000000	15.474990	22.187844	0.000513	0.000007
RS	1	0.008101	15.474990	23.973533	0.000554	0.000093
RS	2	0.016858	15.474990	25.901911	0.000599	0.000297
RS	3	0.026324	15.474990	27.984208	0.000647	0.000571
RS	4	0.036557	0.619350	748.946856	0.017314	0.014882
RS	5	0.047620	0.619350	794.773369	0.018374	0.018512
RS	6	0.059578	0.429786	1208.030135	0.027927	0.028704
RS	7	0.072505	0.429786	1265.776044	0.029262	0.030718
RS	8	0.086479	0.467615	1217.632492	0.028149	0.028992
RS	9	0.101586	0.467615	1272.905012	0.029427	0.029852
RS	10	0.117916	0.547129	1137.314810	0.026293	0.026291
RS	11	0.135569	0.547129	1189.012524	0.027488	0.027318
RS	12	0.154652	0.642743	1058.227410	0.024464	0.024226
RS	13	0.175280	0.642743	1106.548370	0.025581	0.025396
RS	14	0.197580	0.760964	977.516946	0.022598	0.022515
RS	15	0.221687	0.760964	1022.619827	0.023641	0.023722
RS	16	0.247746	0.907976	896.880229	0.020734	0.020952
RS	17	0.275916	0.907976	938.927046	0.021706	0.022102
RS	18	0.306368	1.080014	826.595850	0.019109	0.019602
RS	19	0.339287	1.080014	865.866953	0.020017	0.020678
RS	20	0.374873	1.271720	770.369656	0.017809	0.018519
RS	21	0.413341	1.271720	807.194583	0.018661	0.019521
RS	22	0.454926	1.478504	727.439463	0.016817	0.017668
RS	23	0.499879	1.478504	762.123322	0.017619	0.018580
RS	24	0.548474	1.689523	698.503770	0.016148	0.017052
RS	25	0.601006	1.689523	731.323068	0.016907	0.017892
RS	26	0.657793	1.900207	680.389878	0.015729	0.016650
RS	27	0.719180	1.900207	711.503606	0.016449	0.017452
RS	28	0.785540	2.132737	662.493122	0.015316	0.016261
RS	29	0.857276	2.132737	691.880328	0.015995	0.017007
RS	30	0.934823	2.421997	635.981048	0.014703	0.015634
RS	31	1.018652	2.421997	663.573812	0.015341	0.016280
RS	32	1.109271	2.789400	601.036502	0.013895	0.014716
RS	33	1.207232	2.789400	626.843305	0.014491	0.015251
RS	34	1.313128	3.232190	564.134893	0.013042	0.013668
RS	35	1.427602	3.232190	588.241543	0.013599	0.014115
RS	36	1.551350	3.720629	532.737208	0.012316	0.012709
RS	37	1.685123	3.720629	555.265239	0.012837	0.013103
RS	38	1.829732	4.203037	512.033232	0.011837	0.012007
RS	39	1.986055	4.203037	533.080634	0.012324	0.012374
RS	40	2.155042	4.625187	503.794966	0.011647	0.011628
RS	41	2.337718	4.625187	523.342669	0.012099	0.011981
RS	42	2.535193	4.953180	506.781744	0.011716	0.011546
RS	43	2.748664	4.953180	524.586230	0.012127	0.011883
RS	44	2.979429	5.181806	517.807401	0.011971	0.011683
RS	45	3.228887	5.181806	533.324484	0.012329	0.011988
RS	46	3.498553	5.327910	532.560076	0.012312	0.011931
RS	47	3.790064	5.327910	544.936014	0.012598	0.012178
RS	48	4.105190	5.421017	545.885036	0.012620	0.012163
RS	49	4.445844	5.421017	554.051772	0.012809	0.012323
RS	50	4.814093	5.498202	551.901019	0.012759	0.012242
RS	51	5.212173	5.498202	554.825592	0.012827	0.012285
RS	52	5.642501	5.599135	544.906030	0.012597	0.012034
RS	53	6.107689	5.599135	541.981556	0.012530	0.011942
RS	54	6.610561	5.897200	509.611353	0.011781	0.011209
RS	55	7.154169	5.897200	502.357791	0.011614	0.011016
RS	56	7.741814	5.897200	491.516539	0.011363	0.010743
RS	57	8.377063	5.897200	477.034966	0.011028	0.010389
RS	58	9.063772	9.772325	283.842466	0.006562	0.006334
RS	59	9.806110	9.772325	284.912527	0.006587	0.006319
RS	60	10.608583	9.772325	284.267707	0.006572	0.006264
RS	61	11.476063	9.772325	281.780964	0.006514	0.006166
RS	62	12.413816	9.772325	277.352904	0.006412	0.006024
RS	63	13.427534	9.772325	2698.980374	0.062395	0.055839
PA	4+25*2+4+6 0.029372417 0.013452278 13.427533796 15.474989919 0.619349800 0.429786053 0.467615232 0.547129094 0.642743397 0.760963506 0.907976262 1.080013882 1.271720381 1.478503508 1.689522716 1.900207118 2.132737274 2.421997447 2.789399523 3.232189670 3.720629025 4.203037123 4.625186873 4.953180239 5.181806307 5.327910188 5.421016994 5.498202203 5.599134521 5.897199663 9.772325206
//
IT	4866
RD	11
LK	-230712.098190
QD	-417.194411 -> -351.733317
RI	0.0026978759
TR	0.028027	0.013726
MT	13.739069
MM	C_pi: 3.155539, n_recomb: 46085.895393
RS	0	0.000000	23.680944	15.503119	0.000336	0.000005
RS	1	0.008140	23.680944	16.760030	0.000364	0.000062
RS	2	0.016942	23.680944	18.118403	0.000393	0.000196
RS	3	0.026461	23.680944	19.586354	0.000425	0.000378
RS	4	0.036755	0.677959	733.689158	0.015920	0.013804
RS	5	0.047887	0.677959	780.031579	0.016926	0.017213
RS	6	0.059924	0.445410	1254.255440	0.027216	0.028213
RS	7	0.072942	0.445410	1315.847098	0.028552	0.030239
RS	8	0.087019	0.479141	1281.650067	0.027810	0.028904
RS	9	0.102242	0.479141	1341.052278	0.029099	0.029776
RS	10	0.118705	0.559099	1202.485541	0.026092	0.026290
RS	11	0.136507	0.559099	1258.150967	0.027300	0.027301
RS	12	0.155758	0.655488	1122.859123	0.024364	0.024250
RS	13	0.176577	0.655488	1174.962556	0.025495	0.025405
RS	14	0.199090	0.774790	1040.340507	0.022574	0.022551
RS	15	0.223435	0.774790	1089.025120	0.023630	0.023748
RS	16	0.249762	0.923927	956.264970	0.020750	0.020981
RS	17	0.278233	0.923927	1001.677521	0.021735	0.022123
RS	18	0.309020	1.099217	882.158639	0.019142	0.019612
RS	19	0.342314	1.099217	924.589149	0.020062	0.020678
RS	20	0.378318	1.294545	822.935395	0.017857	0.018511
RS	21	0.417252	1.294545	862.742866	0.018720	0.019503
RS	22	0.459356	1.504403	778.240085	0.016887	0.017658
RS	23	0.504887	1.504403	815.763029	0.017701	0.018567
RS	24	0.554124	1.717088	748.912553	0.016250	0.017064
RS	25	0.607368	1.717088	784.457195	0.017022	0.017906
RS	26	0.664947	1.927803	731.419004	0.015871	0.016696
RS	27	0.727213	1.927803	765.154743	0.016603	0.017502
RS	28	0.794547	2.160405	713.781780	0.015488	0.016335
RS	29	0.867362	2.160405	745.668594	0.016180	0.017088
RS	30	0.946104	2.453082	685.714013	0.014879	0.015712
RS	31	1.031255	2.453082	715.658591	0.015529	0.016370
RS	32	1.123338	2.830468	647.195045	0.014043	0.014774
RS	33	1.222916	2.830468	675.196684	0.014651	0.015323
RS	34	1.330599	3.291570	605.696684	0.013143	0.013689
RS	35	1.447048	3.291570	631.847947	0.013710	0.014150
RS	36	1.572976	3.805802	569.981916	0.012368	0.012693
RS	37	1.709154	3.805802	594.423362	0.012898	0.013099
RS	38	1.856416	4.317559	546.168199	0.011851	0.011962
RS	39	2.015666	4.317559	569.026935	0.012347	0.012341
RS	40	2.187878	4.766866	536.419218	0.011640	0.011568
RS	41	2.374109	4.766866	557.706237	0.012101	0.011932
RS	42	2.575498	5.114928	539.484785	0.011706	0.011486
RS	43	2.793280	5.114928	558.970832	0.012129	0.011834
RS	44	3.028789	5.354521	551.931687	0.011976	0.011640
RS	45	3.283468	5.354521	569.053230	0.012348	0.011957
RS	46	3.558878	5.503448	569.039902	0.012347	0.011919
RS	47	3.856705	5.503448	582.878116	0.012648	0.012182
RS	48	4.178776	5.594156	585.080035	0.012695	0.012195
RS	49	4.527062	5.594156	594.457245	0.012899	0.012372
RS	50	4.903699	5.667519	593.422040	0.012876	0.012321
RS	51	5.310993	5.667519	597.175989	0.012958	0.012382
RS	52	5.751441	5.767137	587.541704	0.012749	0.012154
RS	53	6.227740	5.767137	584.969303	0.012693	0.012078
RS	54	6.742810	6.078294	550.222694	0.011939	0.011343
RS	55	7.299805	6.078294	542.970352	0.011782	0.011165
RS	56	7.902139	6.078294	531.830697	0.011540	0.010904
RS	57	8.553503	6.078294	516.732569	0.011212	0.010559
RS	58	9.257886	10.353185	299.732708	0.006504	0.006267
RS	59	10.019606	10.353185	301.781006	0.006548	0.006274
RS	60	10.843328	10.353185	302.073565	0.006555	0.006241
RS	61	11.734100	10.353185	300.461162	0.006520	0.006167
RS	62	12.697380	10.353185	296.820095	0.006441	0.006050
RS	63	13.739069	10.353185	2996.147984	0.065012	0.058338
PA	4+25*2+4+6 0.028027400 0.013725621 13.739069058 23.680943881 0.677958726 0.445410318 0.479141491 0.559098795 0.655487919 0.774790122 0.923926662 1.099216857 1.294545410 1.504402587 1.717088057 1.927802522 2.160404535 2.453081536 2.830468027 3.291570493 3.805801659 4.317559079 4.766865685 5.114928409 5.354520665 5.503448230 5.594156432 5.667519220 5.767137432 6.078293771 10.353184808
//
IT	4431
RD	12
LK	-230584.790100
QD	-377.154825 -> -319.478754
RI	0.0021403523
TR	0.026788	0.013965
MT	14.049915
MM	C_pi: 3.292535, n_recomb: 48862.551724
RS	0	0.000000	36.307642	10.757641	0.000220	0.000003
RS	1	0.008178	36.307642	11.635365	0.000238	0.000040
RS	2	0.017025	36.307642	12.584522	0.000258	0.000129
RS	3	0.026595	36.307642	13.610896	0.000279	0.000249
RS	4	0.036948	0.741966	715.050612	0.014634	0.012785
RS	5	0.048148	0.741966	761.532169	0.015585	0.015986
RS	6	0.060263	0.461246	1296.016671	0.026524	0.027714
RS	7	0.073369	0.461246	1361.282500	0.027859	0.029747
RS	8	0.087548	0.490446	1342.790284	0.027481	0.028802
RS	9	0.102885	0.490446	1406.246751	0.028780	0.029689
RS	10	0.119477	0.570740	1265.401005	0.025897	0.026281
RS	11	0.137426	0.570740	1324.983315	0.027117	0.027281
RS	12	0.156843	0.667887	1185.567419	0.024263	0.024269
RS	13	0.177847	0.667887	1241.416955	0.025406	0.025412
RS	14	0.200570	0.788265	1101.530680	0.022543	0.022584
RS	15	0.225150	0.788265	1153.770777	0.023613	0.023772
RS	16	0.251741	0.939540	1014.196607	0.020756	0.021007
RS	17	0.280507	0.939540	1062.953611	0.021754	0.022145
RS	18	0.311624	1.118183	936.313115	0.019162	0.019620
RS	19	0.345287	1.118183	981.883258	0.020095	0.020679
RS	20	0.381703	1.317375	874.074671	0.017888	0.018501
RS	21	0.421096	1.317375	916.845964	0.018764	0.019485
RS	22	0.463711	1.530626	827.642200	0.016938	0.017645
RS	23	0.509812	1.530626	867.988779	0.017764	0.018552
RS	24	0.559682	1.745293	798.034080	0.016332	0.017070
RS	25	0.613631	1.745293	836.294814	0.017115	0.017915
RS	26	0.671992	1.956284	781.353705	0.015991	0.016736
RS	27	0.735125	1.956284	817.709980	0.016735	0.017544
RS	28	0.803422	2.189043	764.221206	0.015640	0.016401
RS	29	0.877304	2.189043	798.612501	0.016344	0.017160
RS	30	0.957228	2.484938	734.816035	0.015038	0.015786
RS	31	1.043688	2.484938	767.120415	0.015700	0.016454
RS	32	1.137218	2.871806	692.833489	0.014179	0.014831
RS	33	1.238398	2.871806	723.038398	0.014797	0.015392
RS	34	1.347852	3.350537	646.739749	0.013236	0.013713
RS	35	1.466258	3.350537	674.942745	0.013813	0.014187
RS	36	1.594346	3.889941	606.648685	0.012415	0.012681
RS	37	1.732910	3.889941	633.008398	0.012955	0.013099
RS	38	1.882805	4.430695	579.654474	0.011863	0.011923
RS	39	2.044959	4.430695	604.327686	0.012368	0.012312
RS	40	2.220374	4.907070	568.343074	0.011631	0.011513
RS	41	2.410134	4.907070	591.373206	0.012103	0.011887
RS	42	2.615413	5.275214	571.471096	0.011695	0.011432
RS	43	2.837479	5.275214	592.646741	0.012129	0.011790
RS	44	3.077707	5.525649	585.376135	0.011980	0.011601
RS	45	3.337579	5.525649	604.117867	0.012364	0.011930
RS	46	3.618705	5.677027	604.940837	0.012380	0.011910
RS	47	3.922820	5.677027	620.266146	0.012694	0.012187
RS	48	4.251807	5.764711	623.859453	0.012768	0.012226
RS	49	4.607697	5.764711	634.478462	0.012985	0.012420
RS	50	4.992693	5.833473	634.725014	0.012990	0.012398
RS	51	5.409173	5.833473	639.339431	0.013084	0.012475
RS	52	5.859714	5.930921	630.142982	0.012896	0.012271
RS	53	6.347099	5.930921	627.945498	0.012851	0.012210
RS	54	6.874343	6.253899	590.906142	0.012093	0.011474
RS	55	7.444705	6.253899	583.666288	0.011945	0.011308
RS	56	8.061710	6.253899	572.236460	0.011711	0.011057
RS	57	8.729175	6.253899	556.526471	0.011390	0.010722
RS	58	9.451225	10.932575	315.110884	0.006449	0.006204
RS	59	10.232324	10.932575	318.140552	0.006511	0.006230
RS	60	11.077302	10.932575	319.381818	0.006536	0.006218
RS	61	11.991382	10.932575	318.664294	0.006522	0.006165
RS	62	12.980215	10.932575	315.840835	0.006464	0.006070
RS	63	14.049915	10.932575	3297.619912	0.067488	0.060719
PA	4+25*2+4+6 0.026787805 0.013965302 14.049915077 36.307642113 0.741966064 0.461245982 0.490446080 0.570739577 0.667886588 0.788264655 0.939539759 1.118182608 1.317375165 1.530626218 1.745293093 1.956284498 2.189043015 2.484937703 2.871805791 3.350536658 3.889940618 4.430694809 4.907070024 5.275213818 5.525648649 5.677026531 5.764711153 5.833473342 5.930921064 6.253899384 10.932574943
//
IT	4734
RD	13
LK	-230472.597583
QD	-341.905035 -> -290.995029
RI	0.0017927998
TR	0.025644	0.014174
MT	14.360428
MM	C_pi: 3.429051, n_recomb: 51583.716806
RS	0	0.000000	55.806064	7.413209	0.000144	0.000002
RS	1	0.008215	55.806064	8.021482	0.000156	0.000026
RS	2	0.017105	55.806064	8.679599	0.000168	0.000085
RS	3	0.026726	55.806064	9.391633	0.000182	0.000164
RS	4	0.037137	0.812062	693.594799	0.013446	0.011824
RS	5	0.048403	0.812062	739.875066	0.014343	0.014829
RS	6	0.060595	0.477356	1333.463176	0.025850	0.027210
RS	7	0.073788	0.477356	1402.225925	0.027183	0.029247
RS	8	0.088065	0.501576	1401.118848	0.027162	0.028688
RS	9	0.103515	0.501576	1468.550330	0.028469	0.029592
RS	10	0.120235	0.582084	1326.147676	0.025709	0.026267
RS	11	0.138328	0.582084	1389.593230	0.026939	0.027259
RS	12	0.157907	0.679945	1246.456558	0.024164	0.024285
RS	13	0.179095	0.679945	1306.013198	0.025318	0.025418
RS	14	0.202023	0.801367	1161.188384	0.022511	0.022614
RS	15	0.226835	0.801367	1216.955084	0.023592	0.023796
RS	16	0.253686	0.954755	1070.781456	0.020758	0.021033
RS	17	0.282742	0.954755	1122.859178	0.021768	0.022168
RS	18	0.314185	1.136797	989.165265	0.019176	0.019629
RS	19	0.348212	1.136797	1037.852719	0.020120	0.020683
RS	20	0.385034	1.340024	923.886958	0.017910	0.018492
RS	21	0.424880	1.340024	969.600408	0.018797	0.019471
RS	22	0.468001	1.556929	875.718871	0.016977	0.017632
RS	23	0.514664	1.556929	918.869960	0.017813	0.018536
RS	24	0.565160	1.773847	845.906291	0.016399	0.017074
RS	25	0.619805	1.773847	886.869472	0.017193	0.017920
RS	26	0.678939	1.985334	830.195094	0.016094	0.016769
RS	27	0.742931	1.985334	869.165566	0.016850	0.017581
RS	28	0.812180	2.218336	813.779637	0.015776	0.016462
RS	29	0.887118	2.218336	850.675288	0.016491	0.017227
RS	30	0.968213	2.517289	783.238942	0.015184	0.015856
RS	31	1.055969	2.517289	817.906212	0.015856	0.016533
RS	32	1.150935	2.913205	737.905195	0.014305	0.014887
RS	33	1.253703	2.913205	770.317078	0.014933	0.015460
RS	34	1.364914	3.408997	687.220817	0.013322	0.013738
RS	35	1.485260	3.408997	717.478080	0.013909	0.014224
RS	36	1.615494	3.973052	642.702789	0.012459	0.012673
RS	37	1.756427	3.973052	670.981173	0.013008	0.013102
RS	38	1.908937	4.542544	612.461005	0.011873	0.011888
RS	39	2.073977	4.542544	638.947380	0.012387	0.012287
RS	40	2.252576	5.045987	599.533976	0.011623	0.011464
RS	41	2.445846	5.045987	624.306397	0.012103	0.011847
RS	42	2.654995	5.434299	602.701961	0.011684	0.011383
RS	43	2.881325	5.434299	625.570354	0.012127	0.011750
RS	44	3.126249	5.695532	618.090275	0.011982	0.011565
RS	45	3.391295	5.695532	638.462890	0.012377	0.011905
RS	46	3.678115	5.849072	640.196917	0.012411	0.011902
RS	47	3.988497	5.849072	657.029348	0.012737	0.012192
RS	48	4.324379	5.933209	662.140473	0.012836	0.012258
RS	49	4.687854	5.933209	674.028667	0.013067	0.012466
RS	50	5.081190	5.996696	675.714003	0.013099	0.012473
RS	51	5.506839	5.996696	681.217386	0.013206	0.012565
RS	52	5.967456	6.091208	672.609191	0.013039	0.012384
RS	53	6.465915	6.091208	670.808194	0.013004	0.012336
RS	54	7.005323	6.424860	631.569849	0.012244	0.011601
RS	55	7.589045	6.424860	624.352973	0.012104	0.011446
RS	56	8.220722	6.424860	612.640909	0.011877	0.011205
RS	57	8.904293	6.424860	596.323974	0.011560	0.010876
RS	58	9.644021	11.511026	329.983056	0.006397	0.006144
RS	59	10.444519	11.511026	333.994091	0.006475	0.006187
RS	60	11.310781	11.511026	336.191354	0.006517	0.006194
RS	61	12.248209	11.511026	336.384273	0.006521	0.006161
RS	62	13.262649	11.511026	334.403107	0.006483	0.006086
RS	63	14.360428	11.511026	3602.290157	0.069834	0.062982
PA	4+25*2+4+6 0.025643854 0.014174237 14.360427852 55.806064335 0.812061561 0.477355540 0.501576084 0.582083599 0.679944778 0.801367055 0.954754988 1.136797373 1.340023958 1.556928893 1.773847414 1.985333731 2.218336175 2.517289318 2.913204999 3.408996649 3.973051699 4.542544315 5.045987133 5.434298912 5.695532244 5.849072362 5.933208841 5.996695837 6.091208355 6.424859714 11.511025630
//
IT	4440
RD	14
LK	-230373.547598
QD	-310.785397 -> -265.775687
RI	0.0015858890
TR	0.024587	0.014355
MT	14.670541
MM	C_pi: 3.565042, n_recomb: 54246.666839
RS	0	0.000000	86.016764	5.074041	0.000094	0.000001
RS	1	0.008252	86.016764	5.492528	0.000101	0.000017
RS	2	0.017184	86.016764	5.945510	0.000110	0.000055
RS	3	0.026854	86.016764	6.435830	0.000119	0.000107
RS	4	0.037322	0.888985	669.839082	0.012348	0.010921
RS	5	0.048653	0.888985	715.613446	0.013192	0.013739
RS	6	0.060920	0.493780	1366.747923	0.025195	0.026706
RS	7	0.074198	0.493780	1438.824218	0.026524	0.028742
RS	8	0.088573	0.512565	1456.671572	0.026853	0.028566
RS	9	0.104133	0.512565	1527.993355	0.028168	0.029486
RS	10	0.120978	0.593159	1384.758810	0.025527	0.026248
RS	11	0.139212	0.593159	1452.009371	0.026767	0.027233
RS	12	0.158951	0.691684	1305.553560	0.024067	0.024299
RS	13	0.180319	0.691684	1368.773799	0.025232	0.025424
RS	14	0.203451	0.814101	1219.346326	0.022478	0.022644
RS	15	0.228491	0.814101	1278.606531	0.023570	0.023821
RS	16	0.255597	0.969546	1126.066260	0.020758	0.021060
RS	17	0.284940	0.969546	1181.437177	0.021779	0.022192
RS	18	0.316704	1.154993	1040.770621	0.019186	0.019639
RS	19	0.351089	1.154993	1092.549448	0.020140	0.020690
RS	20	0.388312	1.362373	972.425867	0.017926	0.018485
RS	21	0.428606	1.362373	1021.055976	0.018822	0.019459
RS	22	0.472225	1.583139	922.509648	0.017006	0.017619
RS	23	0.519444	1.583139	968.441814	0.017853	0.018522
RS	24	0.570559	1.802531	892.547124	0.016453	0.017075
RS	25	0.625891	1.802531	936.194291	0.017258	0.017923
RS	26	0.685790	2.014703	877.930845	0.016184	0.016799
RS	27	0.750631	2.014703	919.503938	0.016950	0.017614
RS	28	0.820823	2.248021	862.421036	0.015898	0.016518
RS	29	0.896807	2.248021	901.815602	0.016624	0.017289
RS	30	0.979061	2.549889	830.934016	0.015318	0.015923
RS	31	1.068102	2.549889	867.962083	0.016000	0.016609
RS	32	1.164491	2.954470	782.360509	0.014422	0.014942
RS	33	1.268833	2.954470	816.978088	0.015060	0.015526
RS	34	1.381786	3.466791	727.102819	0.013404	0.013765
RS	35	1.504059	3.466791	759.412161	0.013999	0.014262
RS	36	1.636421	4.055046	678.112210	0.012501	0.012667
RS	37	1.779706	4.055046	708.305100	0.013057	0.013107
RS	38	1.934814	4.653056	644.561532	0.011882	0.011857
RS	39	2.102722	4.653056	672.855217	0.012404	0.012265
RS	40	2.284485	5.183607	629.965149	0.011613	0.011419
RS	41	2.481246	5.183607	656.474311	0.012102	0.011810
RS	42	2.694244	5.592201	633.146477	0.011672	0.011336
RS	43	2.924817	5.592201	657.705710	0.012124	0.011712
RS	44	3.174417	5.864240	650.031557	0.011983	0.011532
RS	45	3.444613	5.864240	672.040396	0.012389	0.011882
RS	46	3.737105	6.019701	674.751416	0.012439	0.011895
RS	47	4.053733	6.019701	693.105624	0.012777	0.012197
RS	48	4.396488	6.099836	699.849053	0.012901	0.012288
RS	49	4.767526	6.099836	713.029004	0.013144	0.012510
RS	50	5.169182	6.157437	716.301636	0.013205	0.012545
RS	51	5.603981	6.157437	722.718654	0.013323	0.012651
RS	52	6.074658	6.248325	714.844420	0.013178	0.012493
RS	53	6.584174	6.248325	713.458876	0.013152	0.012458
RS	54	7.135735	6.591572	672.124490	0.012390	0.011723
RS	55	7.732808	6.591572	664.938919	0.012258	0.011579
RS	56	8.379151	6.591572	652.950880	0.012037	0.011346
RS	57	9.078828	6.591572	636.030807	0.011725	0.011024
RS	58	9.836240	12.088372	344.351879	0.006348	0.006087
RS	59	10.656153	12.088372	349.340807	0.006440	0.006145
RS	60	11.543722	12.088372	352.497076	0.006498	0.006169
RS	61	12.504531	12.088372	353.610882	0.006519	0.006154
RS	62	13.544623	12.088372	352.490750	0.006498	0.006098
RS	63	14.670541	12.088372	3908.968785	0.072059	0.065130
PA	4+25*2+4+6 0.024587151 0.014355376 14.670541309 86.016764141 0.888985362 0.493779637 0.512564516 0.593159317 0.691683918 0.814100875 0.969546017 1.154993486 1.362372686 1.583139008 1.802531417 2.014703085 2.248020798 2.549889273 2.954470328 3.466790966 4.055045602 4.653056386 5.183607239 5.592200885 5.864240313 6.019701172 6.099835899 6.157436814 6.248325161 6.591572280 12.088371914
//
IT	4665
RD	15
LK	-230285.960841
QD	-283.239270 -> -243.388756
RI	0.0014736084
TR	0.023610	0.014512
MT	14.979985
MM	C_pi: 3.700321, n_recomb: 56847.814890
RS	0	0.000000	132.877265	3.452810	0.000061	0.000001
RS	1	0.008287	132.877265	3.738949	0.000066	0.000011
RS	2	0.017262	132.877265	4.048799	0.000071	0.000036
RS	3	0.026979	132.877265	4.384325	0.000077	0.000070
RS	4	0.037503	0.973442	644.316373	0.011334	0.010075
RS	5	0.048898	0.973442	689.318829	0.012126	0.012716
RS	6	0.061238	0.510521	1396.070840	0.024558	0.026203
RS	7	0.074600	0.510521	1471.272023	0.025881	0.028236
RS	8	0.089070	0.523419	1509.485525	0.026553	0.028439
RS	9	0.104739	0.523419	1584.605985	0.027875	0.029373
RS	10	0.121706	0.603978	1441.239125	0.025353	0.026226
RS	11	0.140080	0.603978	1512.229911	0.026601	0.027206
RS	12	0.159976	0.703112	1362.849237	0.023974	0.024310
RS	13	0.181521	0.703112	1429.683063	0.025149	0.025429
RS	14	0.204852	0.826467	1275.988257	0.022446	0.022673
RS	15	0.230116	0.826467	1338.702565	0.023549	0.023846
RS	16	0.257474	0.983897	1180.042279	0.020758	0.021087
RS	17	0.287099	0.983897	1238.673028	0.021789	0.022218
RS	18	0.319180	1.172725	1091.130794	0.019194	0.019651
RS	19	0.353919	1.172725	1145.969549	0.020159	0.020700
RS	20	0.391537	1.384330	1019.699729	0.017937	0.018479
RS	21	0.432272	1.384330	1071.215558	0.018844	0.019451
RS	22	0.476383	1.609120	968.015811	0.017028	0.017607
RS	23	0.524150	1.609120	1016.699893	0.017885	0.018510
RS	24	0.575876	1.831181	937.934629	0.016499	0.017076
RS	25	0.631888	1.831181	984.241083	0.017314	0.017926
RS	26	0.692543	2.044191	924.519935	0.016263	0.016826
RS	27	0.758223	2.044191	968.677577	0.017040	0.017644
RS	28	0.829348	2.277874	910.085566	0.016009	0.016571
RS	29	0.906366	2.277874	951.967093	0.016746	0.017347
RS	30	0.989767	2.582511	877.833850	0.015442	0.015987
RS	31	1.080080	2.582511	917.214314	0.016135	0.016682
RS	32	1.177878	2.995402	826.133528	0.014532	0.014996
RS	33	1.283780	2.995402	862.949504	0.015180	0.015591
RS	34	1.398459	3.523775	766.324214	0.013480	0.013792
RS	35	1.522642	3.523775	800.677728	0.014085	0.014300
RS	36	1.657116	4.135800	712.826574	0.012539	0.012665
RS	37	1.802735	4.135800	744.924381	0.013104	0.013114
RS	38	1.960422	4.762119	675.913309	0.011890	0.011830
RS	39	2.131176	4.762119	706.003155	0.012419	0.012246
RS	40	2.316082	5.319812	659.597223	0.011603	0.011378
RS	41	2.516312	5.319812	687.832174	0.012100	0.011777
RS	42	2.733135	5.748830	662.759046	0.011658	0.011294
RS	43	2.967927	5.748830	689.001506	0.012120	0.011678
RS	44	3.222178	6.031689	681.146031	0.011982	0.011501
RS	45	3.497499	6.031689	704.790394	0.012398	0.011860
RS	46	3.795637	6.188878	708.533800	0.012464	0.011889
RS	47	4.118482	6.188878	728.418387	0.012813	0.012202
RS	48	4.468084	6.264601	736.897805	0.012963	0.012318
RS	49	4.846657	6.264601	751.386502	0.013218	0.012552
RS	50	5.256605	6.315757	756.385455	0.013305	0.012614
RS	51	5.700526	6.315757	763.736218	0.013435	0.012733
RS	52	6.181237	6.402386	756.736860	0.013312	0.012598
RS	53	6.701787	6.402386	755.782469	0.013295	0.012574
RS	54	7.265476	6.754197	712.464350	0.012533	0.011842
RS	55	7.875879	6.754197	705.315733	0.012407	0.011706
RS	56	8.536870	6.754197	693.055934	0.012191	0.011481
RS	57	9.252639	6.754197	675.535214	0.011883	0.011165
RS	58	10.027726	12.664033	358.209459	0.006301	0.006032
RS	59	10.867048	12.664033	364.169126	0.006406	0.006104
RS	60	11.775928	12.664033	368.283043	0.006478	0.006143
RS	61	12.760129	12.664033	370.323103	0.006514	0.006144
RS	62	13.825895	12.664033	370.076965	0.006510	0.006106
RS	63	14.979985	12.664033	4216.318397	0.074169	0.067164
PA	4+25*2+4+6 0.023610260 0.014511549 14.979985448 132.877265393 0.973441540 0.510521485 0.523419489 0.603978245 0.703111871 0.826466780 0.983896754 1.172725234 1.384330177 1.609119630 1.831180736 2.044190840 2.277873787 2.582511385 2.995401639 3.523774795 4.135800323 4.762119051 5.319812281 5.748829825 6.031689010 6.188877821 6.264600973 6.315756911 6.402385714 6.754196615 12.664033135
//
IT	4361
RD	16
LK	-230208.399654
QD	-258.796123 -> -223.466730
RI	0.0014244984
TR	0.022707	0.014645
MT	15.288335
MM	C_pi: 3.834674, n_recomb: 59384.248182
RS	0	0.000000	205.842252	2.335342	0.000039	0.000001
RS	1	0.008322	205.842252	2.529747	0.000043	0.000007
RS	2	0.017337	205.842252	2.740340	0.000046	0.000023
RS	3	0.027102	205.842252	2.968470	0.000050	0.000046
RS	4	0.037680	1.066187	617.509165	0.010399	0.009286
RS	5	0.049137	1.066187	661.511846	0.011140	0.011757
RS	6	0.061549	0.527580	1421.639182	0.023940	0.025704
RS	7	0.074993	0.527580	1499.773097	0.025255	0.027732
RS	8	0.089556	0.534145	1559.605077	0.026263	0.028308
RS	9	0.105332	0.534145	1638.426358	0.027590	0.029255
RS	10	0.122420	0.614552	1495.588558	0.025185	0.026200
RS	11	0.140930	0.614552	1570.248533	0.026442	0.027177
RS	12	0.160980	0.714239	1418.327710	0.023884	0.024320
RS	13	0.182700	0.714239	1488.718848	0.025069	0.025433
RS	14	0.206226	0.838472	1331.089542	0.022415	0.022701
RS	15	0.231711	0.838472	1397.212447	0.023528	0.023871
RS	16	0.259317	0.997810	1232.682553	0.020758	0.021115
RS	17	0.289219	0.997810	1294.533979	0.021799	0.022246
RS	18	0.321611	1.189967	1140.238112	0.019201	0.019664
RS	19	0.356698	1.189967	1198.100107	0.020175	0.020712
RS	20	0.394705	1.405840	1065.705987	0.017946	0.018475
RS	21	0.435875	1.405840	1120.071437	0.018861	0.019445
RS	22	0.480472	1.634776	1012.232229	0.017045	0.017597
RS	23	0.528780	1.634776	1063.633738	0.017911	0.018499
RS	24	0.581108	1.859664	982.052622	0.016537	0.017076
RS	25	0.637791	1.859664	1030.988012	0.017361	0.017928
RS	26	0.699191	2.073646	969.924075	0.016333	0.016851
RS	27	0.765701	2.073646	1016.642199	0.017120	0.017672
RS	28	0.837746	2.307726	956.718248	0.016111	0.016622
RS	29	0.915787	2.307726	1001.068770	0.016857	0.017402
RS	30	1.000322	2.614997	923.871925	0.015558	0.016050
RS	31	1.091893	2.614997	965.590559	0.016260	0.016752
RS	32	1.191084	3.035857	869.161469	0.014636	0.015050
RS	33	1.298530	3.035857	908.163041	0.015293	0.015654
RS	34	1.414918	3.579808	804.836613	0.013553	0.013821
RS	35	1.540992	3.579808	841.221274	0.014166	0.014339
RS	36	1.677558	4.215181	746.808437	0.012576	0.012664
RS	37	1.825489	4.215181	780.796761	0.013148	0.013123
RS	38	1.985732	4.869603	706.484809	0.011897	0.011806
RS	39	2.159310	4.869603	738.354984	0.012434	0.012230
RS	40	2.347333	5.454470	688.400671	0.011592	0.011340
RS	41	2.551004	5.454470	718.345685	0.012097	0.011746
RS	42	2.771625	5.904029	691.509673	0.011645	0.011253
RS	43	3.010607	5.904029	719.422662	0.012115	0.011645
RS	44	3.269476	6.197734	711.394509	0.011980	0.011471
RS	45	3.549890	6.197734	736.668238	0.012405	0.011839
RS	46	3.853639	6.356467	741.492758	0.012486	0.011883
RS	47	4.182668	6.356467	762.910639	0.012847	0.012206
RS	48	4.539078	6.427404	773.219059	0.013021	0.012346
RS	49	4.925150	6.427404	789.028053	0.013287	0.012591
RS	50	5.343351	6.471601	795.882286	0.013402	0.012681
RS	51	5.796356	6.471601	804.182253	0.013542	0.012811
RS	52	6.287061	6.553376	798.193276	0.013441	0.012700
RS	53	6.818602	6.553376	797.682154	0.013433	0.012686
RS	54	7.394380	6.912753	752.499752	0.012672	0.011956
RS	55	8.018074	6.912753	745.390705	0.012552	0.011829
RS	56	8.693674	6.912753	732.860882	0.012341	0.011611
RS	57	9.425498	6.912753	714.740179	0.012036	0.011299
RS	58	10.218225	13.237201	371.554249	0.006257	0.005979
RS	59	11.076925	13.237201	378.474124	0.006373	0.006065
RS	60	12.007087	13.237201	383.540295	0.006459	0.006117
RS	61	13.014658	13.237201	386.507260	0.006509	0.006134
RS	62	14.106082	13.237201	387.142683	0.006519	0.006111
RS	63	15.288335	13.237201	4523.099933	0.076167	0.069089
PA	4+25*2+4+6 0.022706561 0.014645451 15.288335063 205.842252387 1.066187038 0.527579506 0.534144942 0.614551706 0.714238808 0.838471552 0.997810120 1.189967015 1.405839538 1.634776207 1.859663705 2.073645719 2.307726217 2.614997319 3.035857341 3.579808331 4.215181424 4.869602983 5.454469624 5.904028757 6.197733946 6.356467095 6.427403822 6.471600544 6.553375816 6.912752530 13.237201390
//
IT	5527
RD	17
LK	-230139.624476
QD	-237.055943 -> -205.695887
RI	0.0014177631
TR	0.021870	0.014760
MT	15.595004
MM	C_pi: 3.967819, n_recomb: 61852.981783
RS	0	0.000000	319.788048	1.570274	0.000025	0.000000
RS	1	0.008356	319.788048	1.701550	0.000028	0.000005
RS	2	0.017410	319.788048	1.843807	0.000030	0.000015
RS	3	0.027221	319.788048	1.997965	0.000032	0.000030
RS	4	0.037852	1.168020	589.849791	0.009536	0.008551
RS	5	0.049371	1.168020	632.661723	0.010228	0.010861
RS	6	0.061853	0.544936	1443.679409	0.023340	0.025212
RS	7	0.075377	0.544936	1524.551983	0.024648	0.027232
RS	8	0.090032	0.544737	1607.073338	0.025982	0.028175
RS	9	0.105911	0.544737	1689.491177	0.027315	0.029134
RS	10	0.123117	0.624886	1547.795534	0.025024	0.026172
RS	11	0.141761	0.624886	1626.046836	0.026289	0.027146
RS	12	0.161963	0.725073	1471.955356	0.023798	0.024328
RS	13	0.183853	0.725073	1545.840571	0.024992	0.025436
RS	14	0.207572	0.850122	1384.605757	0.022385	0.022728
RS	15	0.233273	0.850122	1454.084940	0.023509	0.023896
RS	16	0.261122	1.011281	1283.953803	0.020758	0.021143
RS	17	0.291297	1.011281	1348.980511	0.021809	0.022275
RS	18	0.323995	1.206703	1188.063629	0.019208	0.019678
RS	19	0.359424	1.206703	1248.906278	0.020192	0.020727
RS	20	0.397814	1.426854	1110.426287	0.017953	0.018473
RS	21	0.439412	1.426854	1167.599634	0.018877	0.019442
RS	22	0.484486	1.660031	1055.139887	0.017059	0.017587
RS	23	0.533326	1.660031	1109.218621	0.017933	0.018490
RS	24	0.586247	1.887871	1024.873558	0.016570	0.017075
RS	25	0.643591	1.887871	1076.401563	0.017403	0.017929
RS	26	0.705726	2.102928	1014.102325	0.016395	0.016873
RS	27	0.773053	2.102928	1063.350659	0.017192	0.017698
RS	28	0.846006	2.337419	1002.263044	0.016204	0.016669
RS	29	0.925055	2.337419	1049.058347	0.016961	0.017455
RS	30	1.010710	2.647183	968.984279	0.015666	0.016110
RS	31	1.103522	2.647183	1013.020799	0.016378	0.016820
RS	32	1.204089	3.075677	911.383993	0.014735	0.015103
RS	33	1.313060	3.075677	952.552632	0.015400	0.015716
RS	34	1.431137	3.634738	842.588954	0.013622	0.013851
RS	35	1.559080	3.634738	880.986399	0.014243	0.014378
RS	36	1.697715	4.293039	780.015589	0.012611	0.012666
RS	37	1.847934	4.293039	815.875028	0.013191	0.013133
RS	38	2.010705	4.975338	736.241981	0.011903	0.011784
RS	39	2.187077	4.975338	769.871851	0.012447	0.012216
RS	40	2.378188	5.587378	716.345600	0.011581	0.011304
RS	41	2.585268	5.587378	747.980104	0.012093	0.011717
RS	42	2.809651	6.057581	719.365906	0.011630	0.011215
RS	43	3.052785	6.057581	748.931599	0.012108	0.011614
RS	44	3.316234	6.362147	740.737635	0.011976	0.011443
RS	45	3.601698	6.362147	767.629049	0.012411	0.011819
RS	46	3.911016	6.522254	773.575831	0.012507	0.011877
RS	47	4.246180	6.522254	796.524164	0.012878	0.012210
RS	48	4.609351	6.588052	808.744689	0.013075	0.012373
RS	49	5.002869	6.588052	825.879951	0.013352	0.012629
RS	50	5.429270	6.624812	834.708155	0.013495	0.012746
RS	51	5.891301	6.624812	843.967967	0.013645	0.012887
RS	52	6.391940	6.701165	839.120135	0.013566	0.012797
RS	53	6.934413	6.701165	839.060571	0.013565	0.012793
RS	54	7.522215	7.067126	792.140203	0.012807	0.012067
RS	55	8.159135	7.067126	785.070081	0.012693	0.011947
RS	56	8.849277	7.067126	772.269303	0.012486	0.011735
RS	57	9.597087	7.067126	753.547324	0.012183	0.011428
RS	58	10.407385	13.806806	384.382811	0.006214	0.005929
RS	59	11.285392	13.806806	392.249086	0.006342	0.006026
RS	60	12.236767	13.806806	398.258243	0.006439	0.006091
RS	61	13.267639	13.806806	402.148271	0.006502	0.006121
RS	62	14.384652	13.806806	403.667707	0.006526	0.006114
RS	63	15.595004	13.806806	4828.067733	0.078057	0.070908
PA	4+25*2+4+6 0.021870198 0.014759646 15.595003616 319.788048052 1.168020348 0.544935978 0.544737157 0.624885654 0.725072603 0.850122243 1.011280769 1.206702515 1.426854377 1.660030772 1.887870551 2.102927539 2.337419120 2.647183022 3.075676738 3.634738275 4.293039046 4.975337923 5.587377898 6.057581499 6.362146699 6.522253686 6.588051986 6.624812374 6.701164510 7.067126147 13.806805579
//
IT	4688
RD	18
LK	-230078.566026
QD	-217.677848 -> -189.808028
RI	0.0014394055
TR	0.021096	0.014856
MT	15.899653
MM	C_pi: 4.099538, n_recomb: 64251.779246
RS	0	0.000000	497.783783	1.050861	0.000016	0.000000
RS	1	0.008389	497.783783	1.139074	0.000018	0.000003
RS	2	0.017482	497.783783	1.234696	0.000019	0.000010
RS	3	0.027338	497.783783	1.338351	0.000021	0.000019
RS	4	0.038020	1.279813	561.717993	0.008742	0.007868
RS	5	0.049599	1.279813	603.183427	0.009388	0.010025
RS	6	0.062149	0.562574	1462.422375	0.022761	0.024727
RS	7	0.075752	0.562574	1545.840083	0.024059	0.026738
RS	8	0.090497	0.555186	1651.969042	0.025711	0.028042
RS	9	0.106478	0.555186	1737.874842	0.027048	0.029010
RS	10	0.123799	0.634977	1597.886284	0.024869	0.026142
RS	11	0.142574	0.634977	1679.645967	0.026142	0.027113
RS	12	0.162924	0.735622	1523.712200	0.023715	0.024335
RS	13	0.184981	0.735622	1601.022425	0.024918	0.025439
RS	14	0.208889	0.861430	1436.501996	0.022357	0.022755
RS	15	0.234802	0.861430	1509.279289	0.023490	0.023921
RS	16	0.262889	1.024323	1333.814943	0.020759	0.021172
RS	17	0.293333	1.024323	1401.965915	0.021820	0.022305
RS	18	0.326330	1.222923	1234.589485	0.019215	0.019694
RS	19	0.362096	1.222923	1298.365266	0.020207	0.020744
RS	20	0.400861	1.447352	1153.844396	0.017958	0.018472
RS	21	0.442880	1.447352	1213.779064	0.018891	0.019442
RS	22	0.488423	1.684832	1096.726162	0.017069	0.017579
RS	23	0.537786	1.684832	1153.437070	0.017952	0.018482
RS	24	0.591291	1.915728	1066.376184	0.016597	0.017075
RS	25	0.649285	1.915728	1120.455342	0.017439	0.017931
RS	26	0.712144	2.131943	1057.020123	0.016451	0.016894
RS	27	0.780276	2.131943	1108.762975	0.017257	0.017722
RS	28	0.854124	2.366853	1046.668728	0.016290	0.016715
RS	29	0.934167	2.366853	1095.879077	0.017056	0.017505
RS	30	1.020925	2.678962	1013.115195	0.015768	0.016168
RS	31	1.114961	2.678962	1059.443984	0.016489	0.016886
RS	32	1.216886	3.114770	952.745493	0.014828	0.015155
RS	33	1.327362	3.114770	996.057621	0.015502	0.015778
RS	34	1.447106	3.688501	879.531591	0.013689	0.013881
RS	35	1.576895	3.688501	919.918758	0.014317	0.014418
RS	36	1.717573	4.369305	812.410867	0.012644	0.012669
RS	37	1.870052	4.369305	850.117692	0.013231	0.013144
RS	38	2.035323	5.079236	765.157191	0.011909	0.011764
RS	39	2.214458	5.079236	800.522012	0.012459	0.012203
RS	40	2.408622	5.718447	743.406229	0.011570	0.011270
RS	41	2.619075	5.718447	776.705509	0.012088	0.011690
RS	42	2.847183	6.209378	746.301751	0.011615	0.011179
RS	43	3.094427	6.209378	777.497939	0.012101	0.011584
RS	44	3.362412	6.524820	769.142486	0.011971	0.011416
RS	45	3.652880	6.524820	797.635166	0.012414	0.011800
RS	46	3.967716	6.686143	804.738622	0.012525	0.011871
RS	47	4.308963	6.686143	829.209595	0.012906	0.012213
RS	48	4.678838	6.746469	843.416570	0.013127	0.012398
RS	49	5.079743	6.746469	861.879218	0.013414	0.012665
RS	50	5.514280	6.775343	872.791035	0.013584	0.012807
RS	51	5.985272	6.775343	883.017089	0.013743	0.012958
RS	52	6.495775	6.845744	879.434114	0.013687	0.012892
RS	53	7.049106	6.845744	879.831222	0.013693	0.012896
RS	54	7.648857	7.217323	831.306214	0.012938	0.012175
RS	55	8.298921	7.217323	824.271617	0.012829	0.012061
RS	56	9.003521	7.217323	811.196725	0.012625	0.011854
RS	57	9.767230	7.217323	791.870579	0.012324	0.011551
RS	58	10.595009	14.372023	396.696415	0.006174	0.005881
RS	59	11.492231	14.372023	405.492576	0.006311	0.005988
RS	60	12.464723	14.372023	412.432187	0.006419	0.006065
RS	61	13.518799	14.372023	417.237584	0.006494	0.006108
RS	62	14.661303	14.372023	419.639034	0.006531	0.006114
RS	63	15.899653	14.372023	5130.105730	0.079844	0.072623
PA	4+25*2+4+6 0.021095505 0.014856309 15.899653021 497.783782962 1.279812874 0.562574306 0.555186417 0.634977258 0.735621869 0.861429631 1.024322790 1.222923058 1.447352100 1.684832067 1.915728127 2.131943228 2.366853197 2.678961748 3.114770347 3.688501465 4.369305079 5.079235947 5.718446631 6.209378341 6.524820187 6.686143367 6.746468702 6.775342979 6.845743558 7.217322864 14.372023098
//
IT	4119
RD	19
LK	-230024.291389
QD	-200.369379 -> -175.572802
RI	0.0014795674
TR	0.020377	0.014937
MT	16.201853
MM	C_pi: 4.229577, n_recomb: 66578.498691
RS	0	0.000000	775.953541	0.700463	0.000011	0.000000
RS	1	0.008421	775.953541	0.759493	0.000011	0.000002
RS	2	0.017552	775.953541	0.823501	0.000012	0.000006
RS	3	0.027451	775.953541	0.892908	0.000013	0.000012
RS	4	0.038185	1.402515	533.436193	0.008012	0.007235
RS	5	0.049822	1.402515	573.431707	0.008613	0.009246
RS	6	0.062439	0.580463	1478.120811	0.022201	0.024250
RS	7	0.076118	0.580463	1563.892702	0.023489	0.026251
RS	8	0.090950	0.565479	1694.372737	0.025449	0.027909
RS	9	0.107030	0.565479	1783.653962	0.026790	0.028884
RS	10	0.124465	0.644833	1645.853721	0.024720	0.026111
RS	11	0.143368	0.644833	1731.033235	0.026000	0.027079
RS	12	0.163863	0.745888	1573.585231	0.023635	0.024340
RS	13	0.186084	0.745888	1654.245734	0.024847	0.025440
RS	14	0.210176	0.872400	1486.743170	0.022331	0.022781
RS	15	0.236297	0.872400	1562.754538	0.023472	0.023946
RS	16	0.264618	1.036934	1382.238916	0.020761	0.021201
RS	17	0.295324	1.036934	1453.457744	0.021831	0.022336
RS	18	0.328615	1.238640	1279.772737	0.019222	0.019711
RS	19	0.364711	1.238640	1346.428693	0.020223	0.020763
RS	20	0.403846	1.467308	1195.943972	0.017963	0.018473
RS	21	0.446276	1.467308	1258.588602	0.018904	0.019444
RS	22	0.492280	1.709139	1136.972031	0.017077	0.017571
RS	23	0.542158	1.709139	1196.265173	0.017968	0.018475
RS	24	0.596237	1.943169	1106.538822	0.016620	0.017074
RS	25	0.654869	1.943169	1163.122622	0.017470	0.017932
RS	26	0.718440	2.160615	1098.640070	0.016501	0.016914
RS	27	0.787364	2.160615	1152.836371	0.017315	0.017745
RS	28	0.862092	2.395931	1089.888969	0.016370	0.016758
RS	29	0.943113	2.395931	1141.479214	0.017145	0.017553
RS	30	1.030957	2.710238	1056.209073	0.015864	0.016225
RS	31	1.126199	2.710238	1104.799228	0.016594	0.016949
RS	32	1.229462	3.153042	993.194572	0.014918	0.015207
RS	33	1.341421	3.153042	1038.621637	0.015600	0.015838
RS	34	1.462808	3.741004	915.621844	0.013753	0.013912
RS	35	1.594418	3.741004	957.971072	0.014389	0.014457
RS	36	1.737111	4.443886	843.959924	0.012676	0.012673
RS	37	1.891821	4.443886	883.486152	0.013270	0.013156
RS	38	2.059559	5.181206	793.200812	0.011914	0.011746
RS	39	2.241424	5.181206	830.271793	0.012471	0.012192
RS	40	2.438604	5.847548	769.558909	0.011559	0.011239
RS	41	2.652389	5.847548	804.494229	0.012083	0.011664
RS	42	2.884178	6.359269	772.293282	0.011600	0.011144
RS	43	3.135486	6.359269	805.093514	0.012092	0.011556
RS	44	3.407958	6.685586	796.580454	0.011965	0.011390
RS	45	3.703376	6.685586	826.653365	0.012416	0.011781
RS	46	4.023672	6.847972	834.941939	0.012541	0.011865
RS	47	4.370942	6.847972	860.922808	0.012931	0.012216
RS	48	4.747456	6.902517	877.180189	0.013175	0.012422
RS	49	5.155678	6.902517	896.966498	0.013472	0.012698
RS	50	5.598278	6.923078	910.062572	0.013669	0.012867
RS	51	6.078151	6.923078	921.256963	0.013837	0.013027
RS	52	6.598436	6.987016	919.057401	0.013804	0.012983
RS	53	7.162535	6.987016	919.912823	0.013817	0.012994
RS	54	7.774140	7.363269	869.920439	0.013066	0.012279
RS	55	8.437250	7.363269	862.915123	0.012961	0.012171
RS	56	9.156203	7.363269	849.560660	0.012760	0.011969
RS	57	9.935702	7.363269	829.625802	0.012461	0.011668
RS	58	10.780845	14.931896	408.495428	0.006136	0.005835
RS	59	11.697161	14.931896	418.202424	0.006281	0.005952
RS	60	12.690643	14.931896	426.056907	0.006399	0.006039
RS	61	13.767789	14.931896	431.766394	0.006485	0.006094
RS	62	14.935647	14.931896	435.043722	0.006534	0.006112
RS	63	16.201853	14.931896	5428.126698	0.081530	0.074240
PA	4+25*2+4+6 0.020377442 0.014937464 16.201853419 775.953540939 1.402514660 0.580462711 0.565479256 0.644833377 0.745888260 0.872400253 1.036934186 1.238639717 1.467307824 1.709139451 1.943169377 2.160615126 2.395930539 2.710238307 3.153041966 3.741003838 4.443886231 5.181205663 5.847548181 6.359269036 6.685586077 6.847971698 6.902517336 6.923078043 6.987016146 7.363269475 14.931896009
//
IT	4817
RD	20
LK	-229975.991148
QD	-184.879144 -> -162.791815
RI	0.0015318977
TR	0.019712	0.015005
MT	16.501052
MM	C_pi: 4.357701, n_recomb: 68832.019513
RS	0	0.000000	1212.557279	0.464647	0.000007	0.000000
RS	1	0.008453	1212.557279	0.503951	0.000007	0.000001
RS	2	0.017620	1212.557279	0.546584	0.000008	0.000004
RS	3	0.027562	1212.557279	0.592826	0.000009	0.000008
RS	4	0.038344	1.537099	505.302142	0.007341	0.006648
RS	5	0.050038	1.537099	543.735450	0.007899	0.008522
RS	6	0.062720	0.598589	1490.977095	0.021661	0.023782
RS	7	0.076474	0.598589	1578.914952	0.022939	0.025773
RS	8	0.091391	0.575608	1734.365905	0.025197	0.027777
RS	9	0.107569	0.575608	1826.907236	0.026542	0.028759
RS	10	0.125114	0.654453	1691.729115	0.024578	0.026078
RS	11	0.144142	0.654453	1780.235924	0.025863	0.027044
RS	12	0.164779	0.755881	1621.562475	0.023558	0.024344
RS	13	0.187160	0.755881	1705.493685	0.024778	0.025441
RS	14	0.211432	0.883043	1535.307491	0.022305	0.022806
RS	15	0.237757	0.883043	1614.484043	0.023455	0.023970
RS	16	0.266306	1.049131	1429.192510	0.020763	0.021230
RS	17	0.297269	1.049131	1503.418009	0.021842	0.022367
RS	18	0.330848	1.253848	1323.603495	0.019229	0.019729
RS	19	0.367267	1.253848	1393.082597	0.020239	0.020783
RS	20	0.406763	1.486714	1236.712680	0.017967	0.018475
RS	21	0.449598	1.486714	1302.011902	0.018916	0.019447
RS	22	0.496054	1.732924	1175.870020	0.017083	0.017564
RS	23	0.546436	1.732924	1237.691522	0.017981	0.018470
RS	24	0.601077	1.970149	1145.348468	0.016640	0.017073
RS	25	0.660337	1.970149	1204.386249	0.017497	0.017933
RS	26	0.724606	2.188873	1138.944031	0.016547	0.016932
RS	27	0.794307	2.188873	1195.548392	0.017369	0.017766
RS	28	0.869900	2.424575	1131.891984	0.016444	0.016800
RS	29	0.951882	2.424575	1185.822529	0.017228	0.017599
RS	30	1.040795	2.740926	1098.230034	0.015955	0.016281
RS	31	1.137222	2.740926	1149.046345	0.016693	0.017012
RS	32	1.241800	3.190408	1032.696379	0.015003	0.015258
RS	33	1.355218	3.190408	1080.205777	0.015693	0.015897
RS	34	1.478223	3.792166	950.831267	0.013814	0.013943
RS	35	1.611625	3.792166	995.111176	0.014457	0.014496
RS	36	1.756303	4.516702	874.641453	0.012707	0.012679
RS	37	1.913210	4.516702	915.955707	0.013307	0.013169
RS	38	2.083380	5.281132	820.360775	0.011918	0.011729
RS	39	2.267934	5.281132	859.105968	0.012481	0.012182
RS	40	2.468088	5.974529	794.796852	0.011547	0.011209
RS	41	2.685160	5.974529	831.336337	0.012078	0.011640
RS	42	2.920580	6.507086	797.332130	0.011584	0.011111
RS	43	3.175900	6.507086	831.706582	0.012083	0.011528
RS	44	3.452801	6.844269	823.038139	0.011957	0.011364
RS	45	3.753108	6.844269	854.666504	0.012417	0.011762
RS	46	4.078798	7.007556	864.164451	0.012555	0.011859
RS	47	4.432018	7.007556	891.638384	0.012954	0.012217
RS	48	4.815095	7.056021	910.002844	0.013221	0.012445
RS	49	5.230552	7.056021	931.104897	0.013527	0.012730
RS	50	5.681125	7.067861	946.477282	0.013751	0.012924
RS	51	6.169785	7.067861	958.638273	0.013927	0.013093
RS	52	6.699749	7.124847	957.934651	0.013917	0.013071
RS	53	7.274509	7.124847	959.246906	0.013936	0.013090
RS	54	7.897852	7.504831	907.929026	0.013191	0.012380
RS	55	8.573884	7.504831	900.943914	0.013089	0.012278
RS	56	9.307059	7.504831	887.302002	0.012891	0.012079
RS	57	10.102207	7.504831	866.751984	0.012592	0.011781
RS	58	10.964566	15.485375	419.789232	0.006099	0.005791
RS	59	11.899817	15.485375	430.385977	0.006253	0.005916
RS	60	12.914122	15.485375	439.137226	0.006380	0.006013
RS	61	14.014163	15.485375	445.736470	0.006476	0.006079
RS	62	15.207186	15.485375	449.879945	0.006536	0.006109
RS	63	16.501052	15.485375	5721.246718	0.083119	0.075761
PA	4+25*2+4+6 0.019711556 0.015005052 16.501052227 1212.557278939 1.537099495 0.598589439 0.575607801 0.654452597 0.755881086 0.883043014 1.049130753 1.253847834 1.486713610 1.732923862 1.970149398 2.188873269 2.424574514 2.740926268 3.190408142 3.792165538 4.516701775 5.281132437 5.974528650 6.507086308 6.844268773 7.007555915 7.056021387 7.067861233 7.124847289 7.504830974 15.485374760
//
IT	5058
RD	21
LK	-229932.958487
QD	-170.990004 -> -151.293554
RI	0.0015917351
TR	0.019094	0.015061
MT	16.796965
MM	C_pi: 4.483709, n_recomb: 71011.198743
RS	0	0.000000	1902.747603	0.306261	0.000004	0.000000
RS	1	0.008483	1902.747603	0.332262	0.000005	0.000001
RS	2	0.017686	1902.747603	0.360472	0.000005	0.000003
RS	3	0.027669	1902.747603	0.391080	0.000006	0.000005
RS	4	0.038499	1.684667	477.547291	0.006725	0.006107
RS	5	0.050249	1.684667	514.353071	0.007243	0.007850
RS	6	0.062994	0.616928	1501.220596	0.021141	0.023325
RS	7	0.076821	0.616928	1591.141300	0.022407	0.025305
RS	8	0.091821	0.585560	1772.042638	0.024954	0.027648
RS	9	0.108093	0.585560	1867.727075	0.026302	0.028634
RS	10	0.125746	0.663830	1735.555039	0.024441	0.026044
RS	11	0.144896	0.663830	1827.293444	0.025732	0.027009
RS	12	0.165671	0.765603	1667.647754	0.023484	0.024346
RS	13	0.188208	0.765603	1754.765989	0.024711	0.025440
RS	14	0.212657	0.893362	1582.183505	0.022281	0.022830
RS	15	0.239180	0.893362	1664.452028	0.023439	0.023993
RS	16	0.267953	1.060919	1474.655432	0.020767	0.021260
RS	17	0.299167	1.060919	1551.822157	0.021853	0.022398
RS	18	0.333029	1.268548	1366.068847	0.019237	0.019748
RS	19	0.369763	1.268548	1438.310187	0.020255	0.020805
RS	20	0.409613	1.505562	1276.140589	0.017971	0.018478
RS	21	0.452844	1.505562	1344.035319	0.018927	0.019452
RS	22	0.499743	1.756158	1213.416537	0.017088	0.017559
RS	23	0.550619	1.756158	1277.708903	0.017993	0.018466
RS	24	0.605812	1.996625	1182.797432	0.016656	0.017072
RS	25	0.665687	1.996625	1244.234698	0.017522	0.017935
RS	26	0.730641	2.216665	1177.912534	0.016588	0.016949
RS	27	0.801104	2.216665	1236.875391	0.017418	0.017786
RS	28	0.877546	2.452728	1172.645399	0.016514	0.016840
RS	29	0.960472	2.452728	1228.872303	0.017305	0.017643
RS	30	1.050433	2.770974	1139.136504	0.016042	0.016335
RS	31	1.148025	2.770974	1192.139480	0.016788	0.017072
RS	32	1.253896	3.226833	1071.207785	0.015085	0.015308
RS	33	1.368748	3.226833	1120.762859	0.015783	0.015955
RS	34	1.493344	3.841954	985.125364	0.013873	0.013974
RS	35	1.628508	3.841954	1031.300872	0.014523	0.014535
RS	36	1.775139	4.587715	904.430378	0.012736	0.012685
RS	37	1.934209	4.587715	947.497927	0.013343	0.013183
RS	38	2.106773	5.378970	846.618569	0.011922	0.011714
RS	39	2.293975	5.378970	887.002902	0.012491	0.012173
RS	40	2.497058	6.099335	819.104224	0.011535	0.011180
RS	41	2.717369	6.099335	857.212910	0.012072	0.011617
RS	42	2.956369	6.652745	821.404835	0.011567	0.011079
RS	43	3.215644	6.652745	857.320432	0.012073	0.011502
RS	44	3.496913	7.000772	848.498380	0.011949	0.011339
RS	45	3.802042	7.000772	881.653834	0.012416	0.011743
RS	46	4.133056	7.164812	892.379345	0.012567	0.011853
RS	47	4.492149	7.164812	921.325626	0.012974	0.012218
RS	48	4.881706	7.206907	941.846348	0.013263	0.012467
RS	49	5.304308	7.206907	964.252300	0.013579	0.012760
RS	50	5.762760	7.209640	981.984489	0.013829	0.012978
RS	51	6.260104	7.209640	995.106813	0.014013	0.013155
RS	52	6.799637	7.259209	996.005178	0.014026	0.013156
RS	53	7.384939	7.259209	997.770044	0.014051	0.013181
RS	54	8.019893	7.642006	945.270773	0.013312	0.012479
RS	55	8.708711	7.642006	938.294628	0.013213	0.012380
RS	56	9.455962	7.642006	924.355706	0.013017	0.012185
RS	57	10.266602	7.642006	903.182961	0.012719	0.011889
RS	58	11.146011	16.031688	430.582968	0.006064	0.005749
RS	59	12.100020	16.031688	442.046623	0.006225	0.005882
RS	60	13.134958	16.031688	451.674351	0.006361	0.005988
RS	61	14.257691	16.031688	459.146377	0.006466	0.006063
RS	62	15.475667	16.031688	464.143139	0.006536	0.006104
RS	63	16.796965	16.031688	6008.598287	0.084615	0.077191
PA	4+25*2+4+6 0.019093523 0.015060646 16.796964796 1902.747603432 1.684667117 0.616928296 0.585560263 0.663829908 0.765603024 0.893361910 1.060919487 1.268547940 1.505562383 1.756157571 1.996624709 2.216665352 2.452728235 2.770974288 3.226832751 3.841953768 4.587714601 5.378970475 6.099335114 6.652745115 7.000771527 7.164811849 7.206907354 7.209639600 7.259209044 7.642005637 16.031688462
//
IT	4861
RD	22
LK	-229894.574626
QD	-158.514027 -> -140.929538
RI	0.0016559224
TR	0.018520	0.015106
MT	17.089208
MM	C_pi: 4.607398, n_recomb: 73115.392965
RS	0	0.000000	2991.968063	0.201035	0.000003	0.000000
RS	1	0.008513	2991.968063	0.218163	0.000003	0.000001
RS	2	0.017750	2991.968063	0.236751	0.000003	0.000002
RS	3	0.027773	2991.968063	0.256924	0.000004	0.000003
RS	4	0.038650	1.846441	450.354849	0.006160	0.005607
RS	5	0.050453	1.846441	485.491157	0.006640	0.007227
RS	6	0.063261	0.635452	1509.074106	0.020640	0.022878
RS	7	0.077158	0.635452	1600.800636	0.021894	0.024847
RS	8	0.092239	0.595317	1807.525127	0.024722	0.027520
RS	9	0.108604	0.595317	1906.235337	0.026072	0.028511
RS	10	0.126361	0.672963	1777.370065	0.024309	0.026010
RS	11	0.145631	0.672963	1872.241593	0.025607	0.026973
RS	12	0.166540	0.775054	1711.855717	0.023413	0.024347
RS	13	0.189230	0.775054	1802.073811	0.024647	0.025439
RS	14	0.213851	0.903360	1627.365625	0.022257	0.022853
RS	15	0.240568	0.903360	1712.649062	0.023424	0.024015
RS	16	0.269559	1.072296	1518.628161	0.020770	0.021288
RS	17	0.301018	1.072296	1598.667151	0.021865	0.022429
RS	18	0.335156	1.282742	1407.158125	0.019246	0.019767
RS	19	0.372199	1.282742	1482.097255	0.020271	0.020827
RS	20	0.412395	1.523848	1314.222154	0.017975	0.018482
RS	21	0.456013	1.523848	1384.649989	0.018938	0.019458
RS	22	0.503345	1.778825	1249.605547	0.017091	0.017553
RS	23	0.554705	1.778825	1316.307939	0.018003	0.018463
RS	24	0.610438	2.022567	1218.877098	0.016671	0.017070
RS	25	0.670915	2.022567	1282.655847	0.017543	0.017936
RS	26	0.736540	2.243946	1215.531718	0.016625	0.016965
RS	27	0.807751	2.243946	1276.799796	0.017463	0.017805
RS	28	0.885025	2.480341	1212.123830	0.016578	0.016878
RS	29	0.968876	2.480341	1270.599274	0.017378	0.017686
RS	30	1.059865	2.800324	1178.899061	0.016124	0.016388
RS	31	1.158600	2.800324	1234.045420	0.016878	0.017131
RS	32	1.265740	3.262261	1108.699330	0.015164	0.015358
RS	33	1.382000	3.262261	1160.259842	0.015869	0.016012
RS	34	1.508157	3.890326	1018.477732	0.013930	0.014006
RS	35	1.645054	3.890326	1066.510466	0.014587	0.014574
RS	36	1.793604	4.656878	933.307930	0.012765	0.012692
RS	37	1.954799	4.656878	978.091077	0.013377	0.013197
RS	38	2.129716	5.474667	871.960485	0.011926	0.011700
RS	39	2.319523	5.474667	913.946136	0.012500	0.012165
RS	40	2.525488	6.221898	842.470911	0.011522	0.011153
RS	41	2.748986	6.221898	882.111143	0.012065	0.011595
RS	42	2.991509	6.796146	844.503301	0.011550	0.011047
RS	43	3.254678	6.796146	881.924140	0.012062	0.011476
RS	44	3.540249	7.154988	872.949319	0.011939	0.011315
RS	45	3.850130	7.154988	907.600361	0.012413	0.011725
RS	46	4.186389	7.319628	919.567930	0.012577	0.011846
RS	47	4.551273	7.319628	949.962390	0.012993	0.012218
RS	48	4.947218	7.355076	972.681132	0.013303	0.012487
RS	49	5.376869	7.355076	996.375624	0.013627	0.012788
RS	50	5.843094	7.348328	1016.543568	0.013903	0.013031
RS	51	6.349007	7.348328	1030.618769	0.014096	0.013216
RS	52	6.897987	7.390038	1033.218852	0.014131	0.013238
RS	53	7.493699	7.390038	1035.429642	0.014162	0.013269
RS	54	8.140121	7.774742	981.895806	0.013429	0.012574
RS	55	8.841572	7.774742	974.915346	0.013334	0.012480
RS	56	9.602734	7.774742	960.668235	0.013139	0.012287
RS	57	10.428691	7.774742	938.864088	0.012841	0.011993
RS	58	11.324958	16.569993	440.885238	0.006030	0.005708
RS	59	12.297521	16.569993	453.191513	0.006198	0.005849
RS	60	13.352875	16.569993	463.673583	0.006342	0.005963
RS	61	14.498068	16.569993	471.999137	0.006456	0.006048
RS	62	15.740746	16.569993	477.833589	0.006535	0.006098
RS	63	17.089208	16.569993	6289.438028	0.086021	0.078534
PA	4+25*2+4+6 0.018519521 0.015105742 17.089208397 2991.968063265 1.846440875 0.635451719 0.595316800 0.672963476 0.775054086 0.903360491 1.072295848 1.282742308 1.523847502 1.778825184 2.022566572 2.243946223 2.480341357 2.800324403 3.262260715 3.890325535 4.656877535 5.474666633 6.221897561 6.796146269 7.154987646 7.319628214 7.355076403 7.348328298 7.390038409 7.774741699 16.569992510
//
IT	4410
RD	23
LK	-229860.297998
QD	-147.287944 -> -131.570674
RI	0.0017229122
TR	0.017986	0.015142
MT	17.377349
MM	C_pi: 4.728617, n_recomb: 75145.244558
RS	0	0.000000	4690.269805	0.132118	0.000002	0.000000
RS	1	0.008541	4690.269805	0.143412	0.000002	0.000000
RS	2	0.017812	4690.269805	0.155673	0.000002	0.000001
RS	3	0.027875	4690.269805	0.168982	0.000002	0.000002
RS	4	0.038797	2.023752	423.878663	0.005641	0.005146
RS	5	0.050652	2.023752	457.324459	0.006086	0.006650
RS	6	0.063519	0.654146	1514.733818	0.020157	0.022442
RS	7	0.077486	0.654146	1608.095771	0.021400	0.024399
RS	8	0.092645	0.604882	1840.887761	0.024498	0.027396
RS	9	0.109100	0.604882	1942.506293	0.025850	0.028390
RS	10	0.126960	0.681857	1817.229906	0.024183	0.025976
RS	11	0.146345	0.681857	1915.135003	0.025486	0.026937
RS	12	0.167386	0.784238	1754.224681	0.023344	0.024347
RS	13	0.190224	0.784238	1847.453754	0.024585	0.025436
RS	14	0.215013	0.913054	1670.858019	0.022235	0.022875
RS	15	0.241919	0.913054	1759.076880	0.023409	0.024037
RS	16	0.271123	1.083295	1561.086114	0.020774	0.021317
RS	17	0.302821	1.083295	1643.925561	0.021877	0.022460
RS	18	0.337227	1.296458	1446.865119	0.019254	0.019787
RS	19	0.374572	1.296458	1524.435327	0.020287	0.020850
RS	20	0.415106	1.541582	1350.966740	0.017978	0.018487
RS	21	0.459103	1.541582	1423.863451	0.018948	0.019465
RS	22	0.506857	1.800926	1284.453004	0.017093	0.017549
RS	23	0.558691	1.800926	1353.502885	0.018012	0.018460
RS	24	0.614951	2.047960	1253.603927	0.016682	0.017069
RS	25	0.676017	2.047960	1319.664356	0.017562	0.017937
RS	26	0.742299	2.270694	1251.810490	0.016659	0.016980
RS	27	0.814242	2.270694	1315.328456	0.017504	0.017823
RS	28	0.892329	2.507365	1250.337614	0.016639	0.016915
RS	29	0.977087	2.507365	1311.011688	0.017446	0.017727
RS	30	1.069083	2.828941	1217.514404	0.016202	0.016439
RS	31	1.168938	2.828941	1274.758688	0.016964	0.017188
RS	32	1.277321	3.296651	1145.169989	0.015239	0.015408
RS	33	1.394962	3.296651	1198.693686	0.015952	0.016068
RS	34	1.522650	3.937244	1050.890207	0.013985	0.014037
RS	35	1.661245	3.937244	1100.739992	0.014648	0.014612
RS	36	1.811677	4.724152	961.280310	0.012792	0.012700
RS	37	1.974959	4.724152	1007.739790	0.013411	0.013211
RS	38	2.152186	5.568155	896.399525	0.011929	0.011687
RS	39	2.344551	5.568155	939.947295	0.012508	0.012157
RS	40	2.553347	6.342111	864.915145	0.011510	0.011126
RS	41	2.779976	6.342111	906.047910	0.012057	0.011574
RS	42	3.025962	6.937186	866.643500	0.011533	0.011017
RS	43	3.292959	6.937186	905.532109	0.012050	0.011450
RS	44	3.582760	7.306791	896.406113	0.011929	0.011291
RS	45	3.897314	7.306791	932.519315	0.012410	0.011706
RS	46	4.238735	7.471874	945.740269	0.012585	0.011839
RS	47	4.609317	7.471874	977.556392	0.013009	0.012218
RS	48	5.011552	7.500407	1002.508749	0.013341	0.012506
RS	49	5.448143	7.500407	1027.473808	0.013673	0.012814
RS	50	5.922024	7.483826	1050.145684	0.013975	0.013081
RS	51	6.436381	7.483826	1065.162779	0.014175	0.013273
RS	52	6.994670	7.517246	1069.559418	0.014233	0.013317
RS	53	7.600644	7.517246	1072.207215	0.014268	0.013354
RS	54	8.258376	7.902954	1017.786807	0.013544	0.012668
RS	55	8.972286	7.902954	1010.786628	0.013451	0.012577
RS	56	9.747174	7.902954	996.218246	0.013257	0.012386
RS	57	10.588246	7.902954	973.772411	0.012959	0.012092
RS	58	11.501157	17.099438	450.716181	0.005998	0.005670
RS	59	12.492042	17.099438	463.839923	0.006173	0.005817
RS	60	13.567561	17.099438	475.152941	0.006323	0.005939
RS	61	14.734942	17.099438	484.311073	0.006445	0.006032
RS	62	16.002033	17.099438	490.965455	0.006534	0.006092
RS	63	17.377349	17.099438	6563.282675	0.087341	0.079793
PA	4+25*2+4+6 0.017986134 0.015141749 17.377348889 4690.269805322 2.023752386 0.654146341 0.604882055 0.681856732 0.784238014 0.913054221 1.083295159 1.296458154 1.541582290 1.800926143 2.047960143 2.270693739 2.507365302 2.828941190 3.296651193 3.937243504 4.724151992 5.568154735 6.342110625 6.937186059 7.306790672 7.471873823 7.500406668 7.483826276 7.517245687 7.902954469 17.099438288
//
IT	4978
RD	24
LK	-229829.652746
QD	-137.169093 -> -123.104057
RI	0.0017905155
TR	0.017490	0.015170
MT	17.661382
MM	C_pi: 4.847239, n_recomb: 77100.320480
RS	0	0.000000	7408.979036	0.086013	0.000001	0.000000
RS	1	0.008569	7408.979036	0.093389	0.000001	0.000000
RS	2	0.017872	7408.979036	0.101399	0.000001	0.000001
RS	3	0.027973	7408.979036	0.110097	0.000001	0.000001
RS	4	0.038939	2.217955	398.253136	0.005165	0.004721
RS	5	0.050845	2.217955	430.006512	0.005577	0.006117
RS	6	0.063771	0.672984	1518.403495	0.019694	0.022017
RS	7	0.077804	0.672984	1613.238202	0.020924	0.023963
RS	8	0.093040	0.614233	1872.268384	0.024284	0.027275
RS	9	0.109582	0.614233	1976.679431	0.025638	0.028271
RS	10	0.127541	0.690501	1855.200809	0.024062	0.025943
RS	11	0.147039	0.690501	1956.038976	0.025370	0.026901
RS	12	0.168208	0.793155	1794.778714	0.023278	0.024346
RS	13	0.191191	0.793155	1890.927642	0.024526	0.025433
RS	14	0.216143	0.922444	1712.670602	0.022214	0.022896
RS	15	0.243234	0.922444	1803.742757	0.023395	0.024058
RS	16	0.272645	1.093913	1602.039187	0.020779	0.021345
RS	17	0.304577	1.093913	1687.604739	0.021888	0.022490
RS	18	0.339246	1.309698	1485.188391	0.019263	0.019807
RS	19	0.376885	1.309698	1565.320328	0.020302	0.020873
RS	20	0.417749	1.558768	1386.373513	0.017981	0.018492
RS	21	0.462116	1.558768	1461.672342	0.018958	0.019473
RS	22	0.510283	1.822450	1317.962695	0.017094	0.017544
RS	23	0.562579	1.822450	1389.295074	0.018019	0.018458
RS	24	0.619355	2.072785	1286.979716	0.016692	0.017067
RS	25	0.680997	2.072785	1355.259382	0.017578	0.017938
RS	26	0.747921	2.296887	1286.739761	0.016689	0.016994
RS	27	0.820580	2.296887	1352.449262	0.017541	0.017840
RS	28	0.899465	2.533790	1287.261514	0.016696	0.016950
RS	29	0.985109	2.533790	1350.081007	0.017511	0.017766
RS	30	1.078093	2.856805	1254.956720	0.016277	0.016490
RS	31	1.179044	2.856805	1314.250243	0.017046	0.017244
RS	32	1.288645	3.330004	1180.589403	0.015312	0.015456
RS	33	1.407639	3.330004	1236.030931	0.016031	0.016123
RS	34	1.536829	3.982715	1082.338186	0.014038	0.014069
RS	35	1.677090	3.982715	1133.962019	0.014708	0.014651
RS	36	1.829369	4.789559	988.327803	0.012819	0.012708
RS	37	1.994697	4.789559	1036.421798	0.013443	0.013225
RS	38	2.174193	5.659457	919.921559	0.011931	0.011675
RS	39	2.369069	5.659457	964.989915	0.012516	0.012150
RS	40	2.580644	6.459997	886.425639	0.011497	0.011101
RS	41	2.810350	6.459997	929.009659	0.012049	0.011553
RS	42	3.059739	7.075882	887.814759	0.011515	0.010987
RS	43	3.330498	7.075882	928.131286	0.012038	0.011425
RS	44	3.624458	7.456205	918.854228	0.011918	0.011267
RS	45	3.943609	7.456205	956.393533	0.012405	0.011688
RS	46	4.290107	7.621585	970.874426	0.012592	0.011831
RS	47	4.666297	7.621585	1004.082833	0.013023	0.012216
RS	48	5.074722	7.642942	1031.298460	0.013376	0.012524
RS	49	5.518146	7.642942	1057.513191	0.013716	0.012839
RS	50	5.999567	7.616204	1082.748187	0.014043	0.013130
RS	51	6.522241	7.616204	1098.693703	0.014250	0.013328
RS	52	7.089703	7.640922	1104.975897	0.014332	0.013394
RS	53	7.705792	7.640922	1108.050030	0.014372	0.013436
RS	54	8.374673	8.026774	1052.890961	0.013656	0.012758
RS	55	9.100870	8.026774	1045.854586	0.013565	0.012670
RS	56	9.889296	8.026774	1030.951233	0.013372	0.012481
RS	57	10.745283	8.026774	1007.853330	0.013072	0.012188
RS	58	11.674619	17.619640	460.079839	0.005967	0.005633
RS	59	12.683590	17.619640	473.994933	0.006148	0.005787
RS	60	13.779020	17.619640	486.114242	0.006305	0.005916
RS	61	14.968319	17.619640	496.082414	0.006434	0.006016
RS	62	16.259528	17.619640	503.537014	0.006531	0.006084
RS	63	17.661382	17.619640	6829.481049	0.088579	0.080974
PA	4+25*2+4+6 0.017489879 0.015169637 17.661382076 7408.979035618 2.217955326 0.672983735 0.614232819 0.690500761 0.793155317 0.922444022 1.093913472 1.309698440 1.558767812 1.822449815 2.072784855 2.296886572 2.533789964 2.856804983 3.330003591 3.982714713 4.789558846 5.659457092 6.459996684 7.075881683 7.456204931 7.621585498 7.642941619 7.616204033 7.640921762 8.026773522 17.619639983
//
IT	4206
RD	25
LK	-229802.220839
QD	-128.033333 -> -115.431475
RI	0.0018579543
TR	0.017028	0.015190
MT	17.941047
MM	C_pi: 4.963157, n_recomb: 78981.576340
RS	0	0.000000	11634.670292	0.056235	0.000001	0.000000
RS	1	0.008596	11634.670292	0.061074	0.000001	0.000000
RS	2	0.017931	11634.670292	0.066328	0.000001	0.000000
RS	3	0.028068	11634.670292	0.072035	0.000001	0.000001
RS	4	0.039077	2.430763	373.543922	0.004730	0.004330
RS	5	0.051032	2.430763	403.616386	0.005110	0.005624
RS	6	0.064014	0.691952	1520.255969	0.019248	0.021602
RS	7	0.078113	0.691952	1616.408287	0.020466	0.023537
RS	8	0.093424	0.623364	1901.774055	0.024079	0.027158
RS	9	0.110050	0.623364	2008.863793	0.025435	0.028156
RS	10	0.128106	0.698901	1891.339939	0.023947	0.025909
RS	11	0.147714	0.698901	1995.010639	0.025259	0.026866
RS	12	0.169007	0.801812	1833.560345	0.023215	0.024344
RS	13	0.192131	0.801812	1932.537290	0.024468	0.025430
RS	14	0.217243	0.931538	1752.829324	0.022193	0.022916
RS	15	0.244513	0.931538	1846.671454	0.023381	0.024077
RS	16	0.274127	1.104158	1641.510658	0.020783	0.021373
RS	17	0.306287	1.104158	1729.726793	0.021900	0.022521
RS	18	0.341211	1.322468	1522.151841	0.019272	0.019827
RS	19	0.379137	1.322468	1604.775117	0.020318	0.020896
RS	20	0.420324	1.575408	1420.465988	0.017985	0.018498
RS	21	0.465050	1.575408	1498.099192	0.018968	0.019482
RS	22	0.513622	1.843400	1350.154210	0.017095	0.017541
RS	23	0.566369	1.843400	1423.702988	0.018026	0.018457
RS	24	0.623650	2.097040	1319.021235	0.016700	0.017065
RS	25	0.685854	2.097040	1389.456415	0.017592	0.017939
RS	26	0.753406	2.322502	1320.339825	0.016717	0.017007
RS	27	0.826764	2.322502	1388.181136	0.017576	0.017856
RS	28	0.906429	2.559588	1322.908035	0.016750	0.016984
RS	29	0.992941	2.559588	1387.818140	0.017571	0.017805
RS	30	1.086890	2.883894	1291.228986	0.016348	0.016539
RS	31	1.188914	2.883894	1352.521374	0.017125	0.017298
RS	32	1.299709	3.362307	1214.956423	0.015383	0.015504
RS	33	1.420027	3.362307	1272.268813	0.016108	0.016177
RS	34	1.550688	4.026751	1112.818721	0.014090	0.014101
RS	35	1.692581	4.026751	1166.172137	0.014765	0.014689
RS	36	1.846670	4.853099	1014.455808	0.012844	0.012717
RS	37	2.014005	4.853099	1064.141299	0.013473	0.013240
RS	38	2.195725	5.748577	942.534912	0.011934	0.011663
RS	39	2.393064	5.748577	989.081273	0.012523	0.012144
RS	40	2.607367	6.575547	907.014087	0.011484	0.011076
RS	41	2.840091	6.575547	951.007086	0.012041	0.011533
RS	42	3.092820	7.212193	908.032585	0.011497	0.010958
RS	43	3.367274	7.212193	949.736076	0.012025	0.011401
RS	44	3.665320	7.603185	940.307459	0.011905	0.011243
RS	45	3.988985	7.603185	979.235421	0.012398	0.011669
RS	46	4.340473	7.768711	994.980831	0.012598	0.011823
RS	47	4.722174	7.768711	1029.550397	0.013035	0.012214
RS	48	5.136686	7.782655	1059.051355	0.013409	0.012540
RS	49	5.586830	7.782655	1086.492980	0.013756	0.012862
RS	50	6.075668	7.745432	1114.346283	0.014109	0.013176
RS	51	6.606526	7.745432	1131.204843	0.014322	0.013381
RS	52	7.183016	7.761058	1139.455590	0.014427	0.013468
RS	53	7.809061	7.761058	1142.943884	0.014471	0.013515
RS	54	8.488921	8.146201	1087.194474	0.013765	0.012847
RS	55	9.227222	8.146201	1080.104076	0.013675	0.012761
RS	56	10.028986	8.146201	1064.850917	0.013482	0.012574
RS	57	10.899670	8.146201	1041.089701	0.013181	0.012281
RS	58	11.845198	18.129988	468.995183	0.005938	0.005598
RS	59	12.872002	18.129988	483.675085	0.006124	0.005757
RS	60	13.987071	18.129988	496.575287	0.006287	0.005893
RS	61	15.197990	18.129988	507.329856	0.006423	0.006000
RS	62	16.512999	18.129988	515.563470	0.006528	0.006077
RS	63	17.941047	18.129988	7087.681021	0.089738	0.082078
PA	4+25*2+4+6 0.017027838 0.015190462 17.941046676 11634.670291855 2.430763132 0.691951708 0.623363928 0.698900751 0.801811695 0.931538476 1.104158061 1.322468479 1.575407586 1.843399951 2.097039721 2.322502065 2.559587562 2.883894304 3.362307207 4.026751192 4.853098690 5.748576961 6.575547391 7.212193033 7.603185428 7.768711050 7.782654816 7.745432242 7.761058077 8.146200920 18.129987539
//
CC
CC	Brief Description of the file format:
CC	  CC  comments
CC	  MM  useful-messages
CC	  RD  round-of-iterations
CC	  LL  \log[P(sequence)]
CC	  QD  Q-before-opt Q-after-opt
CC	  TR  \theta_0 \rho_0
CC	  RS  k t_k \lambda_k \pi_k \sum_{l\not=k}A_{kl} A_{kk}
CC	  DC  begin end best-k t_k+\Delta_k max-prob
CC
MM	Version: 0.6.5-r67
MM	pattern:4+25*2+4+6, n:63, n_free_lambdas:28
MM	n_iterations:25, skip:1, max_t:5, theta/rho:5
MM	is_decoding:0
MM	n_seqs:17, sum_L:1089975, sum_n:83022
RD	0
LK	0.000000
QD	0.000000 -> 0.000000
RI	inf
TR	0.079226	0.015845
MT	5.000000
MM	C_pi: 1.000000, n_recomb: 17135.078746
RS	0	0.000000	1.000000	109.131135	0.006369	0.000000
RS	1	0.006440	1.000000	115.395555	0.006734	0.000000
RS	2	0.013294	1.000000	121.967764	0.007118	0.000000
RS	3	0.020590	1.000000	128.856029	0.007520	0.000000
RS	4	0.028356	1.000000	136.067838	0.007941	0.000000
RS	5	0.036622	1.000000	143.609719	0.008381	0.000000
RS	6	0.045421	1.000000	151.487033	0.008841	0.000000
RS	7	0.054785	1.000000	159.703755	0.009320	0.000000
RS	8	0.064753	1.000000	168.262219	0.009820	0.000000
RS	9	0.075363	1.000000	177.162844	0.010339	0.000000
RS	10	0.086656	1.000000	186.403834	0.010878	0.000000
RS	11	0.098677	1.000000	195.980851	0.011437	0.000000
RS	12	0.111471	1.000000	205.886663	0.012016	0.000000
RS	13	0.125090	1.000000	216.110765	0.012612	0.000000
RS	14	0.139585	1.000000	226.638980	0.013227	0.000000
RS	15	0.155014	1.000000	237.453034	0.013858	0.000000
RS	16	0.171437	1.000000	248.530114	0.014504	0.000000
RS	17	0.188917	1.000000	259.842418	0.015164	0.000000
RS	18	0.207523	1.000000	271.356689	0.015836	0.000000
RS	19	0.227327	1.000000	283.033757	0.016518	0.000000
RS	20	0.248406	1.000000	294.828093	0.017206	0.000000
RS	21	0.270843	1.000000	306.687373	0.017898	0.000000
RS	22	0.294725	1.000000	318.552101	0.018591	0.000000
RS	23	0.320144	1.000000	330.355264	0.019279	0.000000
RS	24	0.347201	1.000000	342.022079	0.019960	0.000000
RS	25	0.376000	1.000000	353.469826	0.020628	0.000000
RS	26	0.406654	1.000000	364.607807	0.021278	0.000000
RS	27	0.439282	1.000000	375.337457	0.021905	0.000000
RS	28	0.474011	1.000000	385.552633	0.022501	0.000000
RS	29	0.510976	1.000000	395.140114	0.023060	0.000000
RS	30	0.550322	1.000000	403.980347	0.023576	0.000000
RS	31	0.592202	1.000000	411.948468	0.024041	0.000000
RS	32	0.636779	1.000000	418.915635	0.024448	0.000000
RS	33	0.684227	1.000000	424.750684	0.024788	0.000000
RS	34	0.734730	1.000000	429.322151	0.025055	0.000000
RS	35	0.788485	1.000000	432.500650	0.025241	0.000000
RS	36	0.845702	1.000000	434.161623	0.025338	0.000000
RS	37	0.906604	1.000000	434.188435	0.025339	0.000000
RS	38	0.971428	1.000000	432.475796	0.025239	0.000000
RS	39	1.040426	1.000000	428.933431	0.025032	0.000000
RS	40	1.113868	1.000000	423.489948	0.024715	0.000000
RS	41	1.192040	1.000000	416.096765	0.024283	0.000000
RS	42	1.275245	1.000000	406.731984	0.023737	0.000000
RS	43	1.363809	1.000000	395.404033	0.023076	0.000000
RS	44	1.458076	1.000000	382.154892	0.022302	0.000000
RS	45	1.558414	1.000000	367.062681	0.021422	0.000000
RS	46	1.665214	1.000000	350.243401	0.020440	0.000000
RS	47	1.778891	1.000000	331.851583	0.019367	0.000000
RS	48	1.899889	1.000000	312.079641	0.018213	0.000000
RS	49	2.028679	1.000000	291.155751	0.016992	0.000000
RS	50	2.165763	1.000000	269.340109	0.015719	0.000000
RS	51	2.311675	1.000000	246.919531	0.014410	0.000000
RS	52	2.466983	1.000000	224.200417	0.013084	0.000000
RS	53	2.632293	1.000000	201.500235	0.011760	0.000000
RS	54	2.808249	1.000000	179.137803	0.010454	0.000000
RS	55	2.995536	1.000000	157.422757	0.009187	0.000000
RS	56	3.194884	1.000000	136.644733	0.007975	0.000000
RS	57	3.407070	1.000000	117.062869	0.006832	0.000000
RS	58	3.632920	1.000000	98.896289	0.005772	0.000000
RS	59	3.873315	1.000000	82.316251	0.004804	0.000000
RS	60	4.129191	1.000000	67.440552	0.003936	0.000000
RS	61	4.401545	1.000000	54.330686	0.003171	0.000000
RS	62	4.691438	1.000000	42.992046	0.002509	0.000000
RS	63	5.000000	1.000000	119.992822	0.007003	0.000000
PA	4+25*2+4+6 0.079225821 0.015845164 5.000000000 1.000000000 1.000000000 1.000000000 1.000000000 1.000000000 1.000000000 1.000000000 1.000000000 1.000000000 1.000000000 1.000000000 1.000000000 1.000000000 1.000000000 1.000000000 1.000000000 1.000000000 1.000000000 1.000000000 1.000000000 1.000000000 1.000000000 1.000000000 1.000000000 1.000000000 1.000000000 1.000000000 1.000000000
//
IT	4845
RD	1
LK	-242172.683116
QD	-3425.480390 -> -1556.415355
RI	0.0780143185
TR	0.058447	0.011734
MT	7.862868
MM	C_pi: 1.259695, n_recomb: 15993.093208
RS	0	0.000000	0.418498	270.626623	0.016921	0.000296
RS	1	0.007195	0.418498	284.990575	0.017820	0.004142
RS	2	0.014908	0.418498	299.733558	0.018741	0.012352
RS	3	0.023176	0.418498	314.807593	0.019684	0.021454
RS	4	0.032039	0.344732	399.832622	0.025000	0.029125
RS	5	0.041540	0.344732	416.563838	0.026046	0.031184
RS	6	0.051724	0.393269	380.392583	0.023785	0.029205
RS	7	0.062641	0.393269	396.231549	0.024775	0.026847
RS	8	0.074343	0.461251	351.995693	0.022009	0.025241
RS	9	0.086888	0.461251	366.869682	0.022939	0.024165
RS	10	0.100335	0.538277	327.723003	0.020492	0.023309
RS	11	0.114750	0.538277	341.722874	0.021367	0.022528
RS	12	0.130202	0.625475	306.690295	0.019176	0.021782
RS	13	0.146765	0.625475	319.894415	0.020002	0.021077
RS	14	0.164521	0.721027	289.460365	0.018099	0.020433
RS	15	0.183554	0.721027	301.953663	0.018880	0.019868
RS	16	0.203956	0.821829	276.321876	0.017278	0.019382
RS	17	0.225827	0.821829	288.188908	0.018020	0.018955
RS	18	0.249271	0.926504	266.540249	0.016666	0.018551
RS	19	0.274402	0.926504	277.845150	0.017373	0.018141
RS	20	0.301342	1.034119	259.386666	0.016219	0.017706
RS	21	0.330219	1.034119	270.170271	0.016893	0.017251
RS	22	0.361175	1.141943	254.688752	0.015925	0.016795
RS	23	0.394358	1.141943	264.972775	0.016568	0.016364
RS	24	0.429928	1.246517	252.353801	0.015779	0.015980
RS	25	0.468058	1.246517	262.135473	0.016391	0.015651
RS	26	0.508931	1.345970	251.931631	0.015753	0.015374
RS	27	0.552746	1.345970	261.174408	0.016330	0.015143
RS	28	0.599713	1.440100	252.757474	0.015804	0.014946
RS	29	0.650059	1.440100	261.388234	0.016344	0.014776
RS	30	0.704028	1.529235	254.196641	0.015894	0.014624
RS	31	0.761880	1.529235	262.108168	0.016389	0.014485
RS	32	0.823895	1.613518	255.722022	0.015990	0.014355
RS	33	0.890372	1.613518	262.776327	0.016431	0.014231
RS	34	0.961632	1.692598	256.909529	0.016064	0.014115
RS	35	1.038020	1.692598	262.940048	0.016441	0.014007
RS	36	1.119903	1.765667	257.391674	0.016094	0.013910
RS	37	1.207679	1.765667	262.204562	0.016395	0.013827
RS	38	1.301770	1.831764	256.789248	0.016056	0.013760
RS	39	1.402632	1.831764	260.166260	0.016267	0.013708
RS	40	1.510751	1.890249	254.644218	0.015922	0.013670
RS	41	1.626649	1.890249	256.351754	0.016029	0.013642
RS	42	1.750886	1.941124	250.402777	0.015657	0.013619
RS	43	1.884063	1.941124	250.211300	0.015645	0.013593
RS	44	2.026822	1.984978	243.473190	0.015224	0.013557
RS	45	2.179853	1.984978	241.187648	0.015081	0.013503
RS	46	2.343895	2.022789	233.320698	0.014589	0.013424
RS	47	2.519740	2.022789	228.819952	0.014307	0.013311
RS	48	2.708238	2.055972	219.549957	0.013728	0.013158
RS	49	2.910299	2.055972	212.833947	0.013308	0.012957
RS	50	3.126899	2.086686	201.986397	0.012630	0.012701
RS	51	3.359084	2.086686	193.227599	0.012082	0.012384
RS	52	3.607975	2.118073	180.792371	0.011304	0.012004
RS	53	3.874774	2.118073	170.377756	0.010653	0.011559
RS	54	4.160771	2.176466	155.108306	0.009698	0.011054
RS	55	4.467346	2.176466	143.971454	0.009002	0.010494
RS	56	4.795979	2.176466	132.257600	0.008270	0.009893
RS	57	5.148259	2.176466	120.155757	0.007513	0.009263
RS	58	5.525887	2.492108	95.291806	0.005958	0.008618
RS	59	5.930686	2.492108	86.546925	0.005412	0.007972
RS	60	6.364611	2.492108	77.673200	0.004857	0.007336
RS	61	6.829759	2.492108	68.824359	0.004303	0.006720
RS	62	7.328375	2.492108	60.154178	0.003761	0.006133
RS	63	7.862868	2.492108	255.380980	0.015968	0.030389
PA	4+25*2+4+6 0.058447409 0.011734061 7.862868309 0.418498039 0.344732285 0.393268585 0.461251259 0.538276672 0.625474930 0.721027374 0.821828842 0.926504135 1.034118652 1.141942978 1.246517181 1.345970154 1.440099716 1.529234886 1.613517761 1.692598343 1.765667439 1.831764221 1.890249252 1.941123724 1.984977722 2.022789001 2.055972099 2.086685658 2.118073463 2.176465750 2.492108285
//
IT	5018
RD	2
LK	-239244.752598
QD	-1621.506784 -> -1020.068439
RI	0.0674538945
TR	0.050216	0.011031
MT	9.509607
MM	C_pi: 1.549063, n_recomb: 18467.993810
RS	0	0.000000	0.524162	260.688928	0.014116	0.000191
RS	1	0.007516	0.524162	276.154612	0.014953	0.002517
RS	2	0.015596	0.524162	292.211915	0.015823	0.007801
RS	3	0.024284	0.524162	308.832552	0.016723	0.014312
RS	4	0.033624	0.307737	551.520582	0.029864	0.025275
RS	5	0.043667	0.307737	573.265511	0.031041	0.031384
RS	6	0.054465	0.335330	546.289907	0.029580	0.029892
RS	7	0.066074	0.335330	566.665641	0.030684	0.030473
RS	8	0.078555	0.396527	497.271938	0.026926	0.026334
RS	9	0.091975	0.396527	516.240495	0.027953	0.026998
RS	10	0.106403	0.472025	450.427651	0.024390	0.023928
RS	11	0.121915	0.472025	468.089988	0.025346	0.024841
RS	12	0.138593	0.563741	407.515834	0.022066	0.022209
RS	13	0.156525	0.563741	423.965001	0.022957	0.023051
RS	14	0.175804	0.671546	370.442174	0.020059	0.020729
RS	15	0.196533	0.671546	385.777685	0.020889	0.021478
RS	16	0.218819	0.792714	340.447027	0.018434	0.019531
RS	17	0.242780	0.792714	354.782727	0.019211	0.020258
RS	18	0.268542	0.926184	316.492281	0.017137	0.018640
RS	19	0.296240	0.926184	329.936168	0.017865	0.019311
RS	20	0.326020	1.072537	297.025429	0.016083	0.017873
RS	21	0.358038	1.072537	309.667079	0.016768	0.018389
RS	22	0.392463	1.229704	281.550253	0.015245	0.017061
RS	23	0.429474	1.229704	293.466925	0.015891	0.017423
RS	24	0.469268	1.392223	270.096784	0.014625	0.016269
RS	25	0.512051	1.392223	281.353234	0.015235	0.016575
RS	26	0.558051	1.555437	262.188180	0.014197	0.015644
RS	27	0.607507	1.555437	272.823798	0.014773	0.015948
RS	28	0.660681	1.717852	256.862719	0.013909	0.015194
RS	29	0.717851	1.717852	266.882949	0.014451	0.015478
RS	30	0.779317	1.879538	253.205771	0.013711	0.014833
RS	31	0.845403	1.879538	262.583882	0.014218	0.015071
RS	32	0.916456	2.040040	250.603265	0.013570	0.014488
RS	33	0.992849	2.040040	259.284709	0.014040	0.014668
RS	34	1.074983	2.197130	248.750492	0.013469	0.014134
RS	35	1.163290	2.197130	256.653322	0.013897	0.014270
RS	36	1.258234	2.346567	247.540488	0.013404	0.013800
RS	37	1.360314	2.346567	254.549536	0.013783	0.013918
RS	38	1.470065	2.483179	246.868452	0.013367	0.013531
RS	39	1.588065	2.483179	252.825557	0.013690	0.013653
RS	40	1.714934	2.602976	246.417536	0.013343	0.013353
RS	41	1.851337	2.602976	251.115070	0.013597	0.013478
RS	42	1.997992	2.704660	245.568376	0.013297	0.013241
RS	43	2.155669	2.704660	248.754268	0.013469	0.013346
RS	44	2.325196	2.789376	243.483620	0.013184	0.013133
RS	45	2.507464	2.789376	244.880925	0.013260	0.013188
RS	46	2.703431	2.859688	239.248255	0.012955	0.012961
RS	47	2.914126	2.859688	238.588961	0.012919	0.012941
RS	48	3.140656	2.919522	231.941183	0.012559	0.012666
RS	49	3.384211	2.919522	229.018771	0.012401	0.012547
RS	50	3.646070	2.974911	220.702551	0.011951	0.012187
RS	51	3.927610	2.974911	215.448229	0.011666	0.011948
RS	52	4.230310	3.034121	204.938677	0.011097	0.011471
RS	53	4.555759	3.034121	197.506598	0.010695	0.011108
RS	54	4.905667	3.153731	182.044821	0.009857	0.010410
RS	55	5.281874	3.153731	173.318017	0.009385	0.009969
RS	56	5.686354	3.153731	163.508907	0.008854	0.009477
RS	57	6.121234	3.153731	152.747256	0.008271	0.008943
RS	58	6.588798	3.915273	115.466491	0.006252	0.007399
RS	59	7.091501	3.915273	108.972656	0.005901	0.007040
RS	60	7.631987	3.915273	101.841417	0.005514	0.006649
RS	61	8.213092	3.915273	94.179614	0.005100	0.006227
RS	62	8.837872	3.915273	86.113487	0.004663	0.005779
RS	63	9.509607	3.915273	470.386686	0.025470	0.033169
PA	4+25*2+4+6 0.050216495 0.011031356 9.509607403 0.524162033 0.307736578 0.335330463 0.396527024 0.472025443 0.563740525 0.671545515 0.792713835 0.926184278 1.072536556 1.229703947 1.392222517 1.555437221 1.717852294 1.879537736 2.040040309 2.197130423 2.346566967 2.483178664 2.602975699 2.704660354 2.789375890 2.859688397 2.919521713 2.974910523 3.034120804 3.153730786 3.915272740
//
IT	5581
RD	3
LK	-238226.625313
QD	-1132.730557 -> -839.926799
RI	0.0468348063
TR	0.045492	0.011147
MT	10.480029
MM	C_pi: 1.826377, n_recomb: 21966.805367
RS	0	0.000000	0.809992	205.208971	0.009342	0.000119
RS	1	0.007680	0.809992	218.813817	0.009961	0.001571
RS	2	0.015950	0.809992	233.145094	0.010614	0.004939
RS	3	0.024854	0.809992	248.213764	0.011299	0.009224
RS	4	0.034443	0.335382	631.952325	0.028769	0.022898
RS	5	0.044768	0.335382	659.119298	0.030005	0.028958
RS	6	0.055886	0.340605	675.439678	0.030748	0.029913
RS	7	0.067858	0.340605	701.299791	0.031925	0.031278
RS	8	0.080750	0.395511	627.075813	0.028547	0.027155
RS	9	0.094631	0.395511	651.126285	0.029641	0.028083
RS	10	0.109579	0.467443	572.241436	0.026050	0.024643
RS	11	0.125674	0.467443	594.606356	0.027068	0.025898
RS	12	0.143006	0.557655	518.140689	0.023587	0.022852
RS	13	0.161668	0.557655	538.939683	0.024534	0.024099
RS	14	0.181764	0.666964	468.935998	0.021347	0.021325
RS	15	0.203404	0.666964	488.285844	0.022228	0.022468
RS	16	0.226705	0.792954	427.819621	0.019476	0.020055
RS	17	0.251795	0.792954	445.852927	0.020297	0.021142
RS	18	0.278813	0.934815	394.236176	0.017947	0.019083
RS	19	0.307905	0.934815	411.085546	0.018714	0.020114
RS	20	0.339232	1.094728	366.095175	0.016666	0.018270
RS	21	0.372965	1.094728	381.873846	0.017384	0.019152
RS	22	0.409288	1.272619	342.666669	0.015599	0.017437
RS	23	0.448401	1.272619	357.476162	0.016273	0.018132
RS	24	0.490518	1.463080	324.337947	0.014765	0.016604
RS	25	0.535869	1.463080	338.275106	0.015399	0.017189
RS	26	0.584703	1.660151	310.827657	0.014150	0.015917
RS	27	0.637288	1.660151	323.969830	0.014748	0.016461
RS	28	0.693911	1.862125	300.885845	0.013697	0.015405
RS	29	0.754883	1.862125	313.275130	0.014261	0.015903
RS	30	0.820537	2.070096	293.204012	0.013348	0.014979
RS	31	0.891234	2.070096	304.848080	0.013878	0.015402
RS	32	0.967360	2.284343	286.984753	0.013064	0.014554
RS	33	1.049332	2.284343	297.864779	0.013560	0.014889
RS	34	1.137600	2.501545	282.023486	0.012839	0.014108
RS	35	1.232646	2.501545	292.096649	0.013297	0.014368
RS	36	1.334993	2.713849	278.507169	0.012679	0.013681
RS	37	1.445199	2.713849	287.698158	0.013097	0.013899
RS	38	1.563869	2.910608	276.656522	0.012594	0.013338
RS	39	1.691653	2.910608	284.839562	0.012967	0.013542
RS	40	1.829250	3.082981	276.305871	0.012578	0.013113
RS	41	1.977415	3.082981	283.286851	0.012896	0.013305
RS	42	2.136958	3.227407	276.745814	0.012598	0.012981
RS	43	2.308755	3.227407	282.256884	0.012849	0.013141
RS	44	2.493745	3.345265	276.878141	0.012604	0.012873
RS	45	2.692943	3.345265	280.590479	0.012773	0.012974
RS	46	2.907439	3.440646	275.445200	0.012539	0.012718
RS	47	3.138407	3.440646	276.999840	0.012610	0.012740
RS	48	3.387114	3.520091	271.085690	0.012341	0.012453
RS	49	3.654922	3.520091	270.151441	0.012298	0.012374
RS	50	3.943297	3.593812	262.368044	0.011944	0.012009
RS	51	4.253819	3.593812	258.739526	0.011779	0.011812
RS	52	4.588188	3.675276	248.097443	0.011294	0.011327
RS	53	4.948237	3.675276	241.815870	0.011008	0.011011
RS	54	5.335938	3.848396	223.935995	0.010194	0.010247
RS	55	5.753413	3.848396	215.966470	0.009831	0.009864
RS	56	6.202950	3.848396	206.524816	0.009402	0.009429
RS	57	6.687012	3.848396	195.703828	0.008909	0.008946
RS	58	7.208249	5.076633	141.634765	0.006448	0.006886
RS	59	7.769516	5.076633	136.405274	0.006210	0.006634
RS	60	8.373888	5.076633	130.247027	0.005929	0.006343
RS	61	9.024676	5.076633	123.223494	0.005610	0.006012
RS	62	9.725444	5.076633	115.425011	0.005255	0.005645
RS	63	10.480029	5.076633	741.025945	0.033734	0.036118
PA	4+25*2+4+6 0.045492200 0.011147013 10.480029457 0.809991843 0.335382071 0.340605259 0.395510914 0.467442942 0.557655149 0.666964318 0.792954051 0.934815010 1.094727555 1.272618501 1.463079980 1.660150907 1.862125045 2.070095785 2.284342965 2.501544510 2.713849133 2.910608476 3.082981387 3.227406740 3.345264730 3.440645783 3.520090764 3.593812324 3.675275789 3.848396042 5.076632887
//
IT	4679
RD	4
LK	-237696.317789
QD	-932.015915 -> -738.401556
RI	0.0304694579
TR	0.042197	0.011524
MT	11.102313
MM	C_pi: 2.052703, n_recomb: 25481.321033
RS	0	0.000000	1.286111	151.838695	0.005959	0.000076
RS	1	0.007778	1.286111	162.630870	0.006382	0.001011
RS	2	0.016160	1.286111	174.105658	0.006833	0.003203
RS	3	0.025195	1.286111	186.292676	0.007311	0.006020
RS	4	0.034932	0.378086	671.087293	0.026336	0.021091
RS	5	0.045426	0.378086	702.770848	0.027580	0.026601
RS	6	0.056737	0.358422	773.910978	0.030372	0.029707
RS	7	0.068928	0.358422	805.210309	0.031600	0.031246
RS	8	0.082066	0.408006	735.700419	0.028872	0.027616
RS	9	0.096227	0.408006	764.911161	0.030019	0.028473
RS	10	0.111489	0.477029	680.280360	0.026697	0.025108
RS	11	0.127937	0.477029	707.465338	0.027764	0.026362
RS	12	0.145666	0.565253	621.107825	0.024375	0.023301
RS	13	0.164773	0.565253	646.394241	0.025367	0.024617
RS	14	0.185366	0.673911	564.485287	0.022153	0.021759
RS	15	0.207560	0.673911	588.007321	0.023076	0.023004
RS	16	0.231481	0.800569	515.790136	0.020242	0.020460
RS	17	0.257263	0.800569	537.702155	0.021102	0.021649
RS	18	0.285049	0.944230	475.374130	0.018656	0.019442
RS	19	0.314997	0.944230	495.832340	0.019459	0.020584
RS	20	0.347274	1.108086	440.766460	0.017298	0.018587
RS	21	0.382062	1.108086	459.902525	0.018049	0.019605
RS	22	0.419555	1.293858	411.004258	0.016130	0.017727
RS	23	0.459964	1.293858	428.934971	0.016833	0.018567
RS	24	0.503516	1.496818	386.926791	0.015185	0.016865
RS	25	0.550455	1.496818	403.769136	0.015846	0.017580
RS	26	0.601045	1.710476	368.622213	0.014466	0.016135
RS	27	0.655570	1.710476	384.478404	0.015089	0.016793
RS	28	0.714336	1.933447	354.618810	0.013917	0.015571
RS	29	0.777672	1.933447	369.553664	0.014503	0.016175
RS	30	0.845934	2.168523	343.174910	0.013468	0.015086
RS	31	0.919505	2.168523	357.215646	0.014019	0.015607
RS	32	0.998799	2.417702	333.279027	0.013079	0.014593
RS	33	1.084260	2.417702	346.427716	0.013595	0.015015
RS	34	1.176367	2.677668	324.863264	0.012749	0.014072
RS	35	1.275638	2.677668	337.102750	0.013229	0.014409
RS	36	1.382631	2.937758	318.497770	0.012499	0.013575
RS	37	1.497944	2.937758	329.781783	0.012942	0.013857
RS	38	1.622227	3.182070	314.814060	0.012355	0.013179
RS	39	1.756176	3.182070	325.042418	0.012756	0.013436
RS	40	1.900542	3.396545	313.843963	0.012317	0.012926
RS	41	2.056137	3.396545	322.834165	0.012669	0.013163
RS	42	2.223834	3.574895	314.785694	0.012354	0.012790
RS	43	2.404574	3.574895	322.257725	0.012647	0.012990
RS	44	2.599371	3.718350	316.267478	0.012412	0.012702
RS	45	2.809318	3.718350	321.850566	0.012631	0.012842
RS	46	3.035595	3.832226	316.689051	0.012428	0.012585
RS	47	3.279470	3.832226	319.950539	0.012556	0.012645
RS	48	3.542313	3.925412	314.261448	0.012333	0.012371
RS	49	3.825599	3.925412	314.770645	0.012353	0.012330
RS	50	4.130919	4.011991	306.997494	0.012048	0.011981
RS	51	4.459985	4.011991	304.445786	0.011948	0.011823
RS	52	4.814644	4.110202	293.127480	0.011504	0.011346
RS	53	5.196888	4.110202	287.484633	0.011282	0.011069
RS	54	5.608861	4.327223	266.560638	0.010461	0.010266
RS	55	6.052876	4.327223	258.924749	0.010161	0.009925
RS	56	6.531425	4.327223	249.481690	0.009791	0.009526
RS	57	7.047193	4.327223	238.296727	0.009352	0.009075
RS	58	7.603077	6.002191	165.670272	0.006502	0.006614
RS	59	8.202195	6.002191	161.529575	0.006339	0.006424
RS	60	8.847910	6.002191	156.268414	0.006133	0.006194
RS	61	9.543847	6.002191	149.912558	0.005883	0.005924
RS	62	10.293911	6.002191	142.517388	0.005593	0.005614
RS	63	11.102313	6.002191	1022.917736	0.040144	0.039112
PA	4+25*2+4+6 0.042196765 0.011523531 11.102312939 1.286111152 0.378086132 0.358421992 0.408006371 0.477028505 0.565252883 0.673911439 0.800568524 0.944230237 1.108085709 1.293857614 1.496818377 1.710475878 1.933447167 2.168523334 2.417702108 2.677668152 2.937758457 3.182070357 3.396545058 3.574894921 3.718350361 3.832226304 3.925412342 4.011990713 4.110201849 4.327222833 6.002190972
//
IT	4784
RD	5
LK	-237331.238674
QD	-809.290578 -> -658.925041
RI	0.0197458597
TR	0.039612	0.011981
MT	11.547496
MM	C_pi: 2.236139, n_recomb: 28815.398250
RS	0	0.000000	2.021569	110.123816	0.003822	0.000050
RS	1	0.007844	2.021569	118.290141	0.004105	0.000666
RS	2	0.016304	2.021569	127.022347	0.004408	0.002116
RS	3	0.025427	2.021569	136.353210	0.004732	0.003987
RS	4	0.035266	0.425078	689.037716	0.023912	0.019589
RS	5	0.045877	0.425078	724.110501	0.025129	0.024569
RS	6	0.057320	0.378190	852.053022	0.029569	0.029407
RS	7	0.069661	0.378190	888.327572	0.030828	0.030967
RS	8	0.082970	0.423217	827.075862	0.028703	0.027855
RS	9	0.097322	0.423217	861.149915	0.029885	0.028593
RS	10	0.112801	0.490195	774.056129	0.026863	0.025379
RS	11	0.129494	0.490195	805.840393	0.027966	0.026559
RS	12	0.147496	0.576986	712.876135	0.024739	0.023577
RS	13	0.166910	0.576986	742.473360	0.025767	0.024868
RS	14	0.187848	0.685018	651.562503	0.022612	0.022031
RS	15	0.210427	0.685018	679.111020	0.023568	0.023282
RS	16	0.234778	0.811653	597.566955	0.020738	0.020721
RS	17	0.261040	0.811653	623.239654	0.021629	0.021923
RS	18	0.289361	0.955461	552.286680	0.019166	0.019680
RS	19	0.319904	0.955461	576.261906	0.019998	0.020843
RS	20	0.352842	1.120145	512.943270	0.017801	0.018799
RS	21	0.388365	1.120145	535.368391	0.018579	0.019862
RS	22	0.426674	1.308793	478.269131	0.016598	0.017922
RS	23	0.467988	1.308793	499.271883	0.017327	0.018827
RS	24	0.512542	1.517415	449.520793	0.015600	0.017049
RS	25	0.560592	1.517415	469.232324	0.016284	0.017829
RS	26	0.612411	1.739298	427.228693	0.014826	0.016297
RS	27	0.668295	1.739298	445.769110	0.015470	0.017013
RS	28	0.728563	1.973518	409.755297	0.014220	0.015700
RS	29	0.793558	1.973518	427.204702	0.014826	0.016358
RS	30	0.863652	2.224717	394.907731	0.013705	0.015170
RS	31	0.939244	2.224717	411.305156	0.014274	0.015746
RS	32	1.020766	2.497010	381.443782	0.013237	0.014622
RS	33	1.108683	2.497010	396.804734	0.013771	0.015098
RS	34	1.203496	2.787835	369.462598	0.012822	0.014040
RS	35	1.305746	2.787835	383.788898	0.013319	0.014427
RS	36	1.416018	3.084525	359.999269	0.012493	0.013487
RS	37	1.534939	3.084525	373.268340	0.012954	0.013814
RS	38	1.663190	3.366536	354.173549	0.012291	0.013050
RS	39	1.801500	3.366536	366.307538	0.012712	0.013346
RS	40	1.950660	3.614742	352.260144	0.012225	0.012777
RS	41	2.111521	3.614742	363.087443	0.012600	0.013049
RS	42	2.285000	3.819915	353.378307	0.012264	0.012646
RS	43	2.472087	3.819915	362.608332	0.012584	0.012879
RS	44	2.673851	3.982855	355.878605	0.012350	0.012584
RS	45	2.891441	3.982855	363.102338	0.012601	0.012757
RS	46	3.126099	4.109853	357.814656	0.012417	0.012512
RS	47	3.379165	4.109853	362.531699	0.012581	0.012606
RS	48	3.652083	4.211896	356.967056	0.012388	0.012354
RS	49	3.946409	4.211896	358.655798	0.012447	0.012350
RS	50	4.263823	4.306599	350.785360	0.012174	0.012023
RS	51	4.606136	4.306599	349.046266	0.012113	0.011901
RS	52	4.975301	4.416586	336.916418	0.011692	0.011437
RS	53	5.373425	4.416586	331.666060	0.011510	0.011195
RS	54	5.802778	4.668826	307.510389	0.010672	0.010363
RS	55	6.265812	4.668826	300.006301	0.010411	0.010053
RS	56	6.765168	4.668826	290.392343	0.010078	0.009682
RS	57	7.303695	4.668826	278.712210	0.009672	0.009253
RS	58	7.884465	6.764531	186.716807	0.006480	0.006444
RS	59	8.510794	6.764531	183.580585	0.006371	0.006300
RS	60	9.186253	6.764531	179.190752	0.006219	0.006116
RS	61	9.914698	6.764531	173.540876	0.006023	0.005891
RS	62	10.700285	6.764531	166.654721	0.005784	0.005626
RS	63	11.547496	6.764531	1299.550755	0.045099	0.042084
PA	4+25*2+4+6 0.039612200 0.011980868 11.547495596 2.021568680 0.425077732 0.378189660 0.423217271 0.490195312 0.576985545 0.685018121 0.811653132 0.955460675 1.120144580 1.308792966 1.517415447 1.739298203 1.973518344 2.224716796 2.497010132 2.787835294 3.084525068 3.366535883 3.614742280 3.819915153 3.982855378 4.109853444 4.211896136 4.306599090 4.416585683 4.668825815 6.764530963
//
IT	4311
RD	6
LK	-237042.638018
QD	-715.370995 -> -590.436952
RI	0.0129672508
TR	0.037436	0.012448
MT	11.903113
MM	C_pi: 2.392279, n_recomb: 31981.066364
RS	0	0.000000	3.131537	79.355680	0.002481	0.000033
RS	1	0.007896	3.131537	85.401722	0.002670	0.000445
RS	2	0.016415	3.131537	91.889760	0.002873	0.001414
RS	3	0.025607	3.131537	98.849056	0.003091	0.002668
RS	4	0.035525	0.473570	696.294449	0.021772	0.018275
RS	5	0.046226	0.473570	733.885668	0.022948	0.022813
RS	6	0.057771	0.397308	917.966822	0.028703	0.029062
RS	7	0.070229	0.397308	958.771029	0.029979	0.030616
RS	8	0.083670	0.438325	906.895410	0.028357	0.027966
RS	9	0.098172	0.438325	945.517663	0.029565	0.028604
RS	10	0.113819	0.503981	857.178716	0.026803	0.025533
RS	11	0.130702	0.503981	893.313728	0.027933	0.026634
RS	12	0.148918	0.589995	795.316287	0.024868	0.023739
RS	13	0.168572	0.589995	829.018900	0.025922	0.024985
RS	14	0.189778	0.697932	730.694472	0.022848	0.022190
RS	15	0.212658	0.697932	762.093496	0.023830	0.023420
RS	16	0.237345	0.824886	672.674510	0.021034	0.020874
RS	17	0.263981	0.824886	701.956291	0.021949	0.022062
RS	18	0.292721	0.968859	623.749086	0.019504	0.019823
RS	19	0.323729	0.968859	651.112592	0.020359	0.020977
RS	20	0.357186	1.133750	580.874419	0.018163	0.018929
RS	21	0.393285	1.133750	606.480975	0.018964	0.019999
RS	22	0.432234	1.323652	542.396817	0.016960	0.018046
RS	23	0.474258	1.323652	566.382483	0.017710	0.018978
RS	24	0.519601	1.535221	509.897974	0.015944	0.017173
RS	25	0.568523	1.535221	532.404745	0.016647	0.017986
RS	26	0.621309	1.761648	484.347698	0.015145	0.016416
RS	27	0.678262	1.761648	505.509615	0.015807	0.017162
RS	28	0.739712	2.002480	463.970442	0.014508	0.015800
RS	29	0.806015	2.002480	483.878462	0.015130	0.016487
RS	30	0.877552	2.264129	446.113836	0.013949	0.015238
RS	31	0.954738	2.264129	464.814172	0.014534	0.015845
RS	32	1.038018	2.552929	429.285928	0.013423	0.014645
RS	33	1.127874	2.552929	446.803066	0.013971	0.015156
RS	34	1.224825	2.867458	413.773513	0.012938	0.014014
RS	35	1.329431	2.867458	430.124270	0.013449	0.014435
RS	36	1.442297	3.193666	401.135979	0.012543	0.013415
RS	37	1.564074	3.193666	416.318290	0.013018	0.013774
RS	38	1.695466	3.506923	393.047976	0.012290	0.012944
RS	39	1.837233	3.506923	407.004552	0.012726	0.013268
RS	40	1.990194	3.783267	390.070992	0.012197	0.012657
RS	41	2.155232	3.783267	402.641013	0.012590	0.012954
RS	42	2.333302	4.010400	391.266604	0.012234	0.012531
RS	43	2.525431	4.010400	402.149829	0.012575	0.012792
RS	44	2.732730	4.188487	394.710281	0.012342	0.012497
RS	45	2.956398	4.188487	403.460522	0.012616	0.012700
RS	46	3.197726	4.324648	398.103987	0.012448	0.012472
RS	47	3.458109	4.324648	404.153902	0.012637	0.012598
RS	48	3.739051	4.431807	398.787560	0.012469	0.012371
RS	49	4.042176	4.431807	401.525145	0.012555	0.012399
RS	50	4.369236	4.530883	393.625320	0.012308	0.012099
RS	51	4.722119	4.530883	392.561689	0.012275	0.012010
RS	52	5.102865	4.648627	379.649394	0.011871	0.011562
RS	53	5.513675	4.648627	374.654044	0.011715	0.011350
RS	54	5.956921	4.929258	347.225070	0.010857	0.010494
RS	55	6.435165	4.929258	339.730506	0.010623	0.010211
RS	56	6.951171	4.929258	329.838791	0.010314	0.009862
RS	57	7.507919	4.929258	317.575739	0.009930	0.009451
RS	58	8.108628	7.425420	205.577190	0.006428	0.006326
RS	59	8.756767	7.425420	203.386649	0.006360	0.006218
RS	60	9.456083	7.425420	199.843819	0.006249	0.006072
RS	61	10.210615	7.425420	194.914271	0.006095	0.005885
RS	62	11.024723	7.425420	188.593317	0.005897	0.005657
RS	63	11.903113	7.425420	1570.520178	0.049108	0.044991
PA	4+25*2+4+6 0.037435920 0.012447528 11.903112859 3.131536696 0.473570073 0.397307863 0.438324548 0.503980793 0.589994704 0.697932406 0.824886338 0.968859390 1.133749852 1.323652338 1.535221175 1.761647850 2.002480002 2.264128664 2.552928627 2.867457650 3.193665511 3.506923258 3.783267208 4.010399804 4.188487432 4.324647782 4.431806652 4.530883328 4.648627058 4.929257620 7.425420395
//
IT	4173
RD	7
LK	-236801.185166
QD	-637.160738 -> -530.507211
RI	0.0086717438
TR	0.035526	0.012893
MT	12.214058
MM	C_pi: 2.532708, n_recomb: 35019.170788
RS	0	0.000000	4.794766	57.010870	0.001628	0.000022
RS	1	0.007940	4.794766	61.434746	0.001754	0.000299
RS	2	0.016510	4.794766	66.193131	0.001890	0.000951
RS	3	0.025760	4.794766	71.309878	0.002036	0.001796
RS	4	0.035745	0.523242	697.440024	0.019916	0.017082
RS	5	0.046523	0.523242	736.919084	0.021043	0.021256
RS	6	0.058156	0.415332	976.240120	0.027877	0.028688
RS	7	0.070713	0.415332	1021.234059	0.029162	0.030242
RS	8	0.084267	0.452644	979.216592	0.027962	0.028001
RS	9	0.098897	0.452644	1022.141670	0.029188	0.028571
RS	10	0.114689	0.517472	932.989934	0.026642	0.025618
RS	11	0.131734	0.517472	973.278551	0.027793	0.026655
RS	12	0.150133	0.603224	870.977517	0.024871	0.023834
RS	13	0.169993	0.603224	908.621828	0.025946	0.025037
RS	14	0.191430	0.711598	803.691708	0.022950	0.022281
RS	15	0.214568	0.711598	838.800396	0.023953	0.023484
RS	16	0.239544	0.839400	742.298146	0.021197	0.020960
RS	17	0.266502	0.839400	775.066617	0.022133	0.022126
RS	18	0.295601	0.984021	690.409879	0.019715	0.019902
RS	19	0.327010	0.984021	721.056840	0.020590	0.021037
RS	20	0.360914	1.149343	644.770728	0.018412	0.019002
RS	21	0.397508	1.149343	673.470703	0.019231	0.020066
RS	22	0.437009	1.340207	603.278750	0.017227	0.018120
RS	23	0.479645	1.340207	630.174473	0.017995	0.019063
RS	24	0.525667	1.553804	567.739490	0.016212	0.017255
RS	25	0.575343	1.553804	592.981798	0.016933	0.018086
RS	26	0.628963	1.783287	539.522003	0.015406	0.016501
RS	27	0.686840	1.783287	563.256534	0.016084	0.017264
RS	28	0.749312	2.028658	516.717476	0.014755	0.015877
RS	29	0.816744	2.028658	539.043255	0.015393	0.016580
RS	30	0.889530	2.297965	496.207814	0.014170	0.015293
RS	31	0.968096	2.297965	517.175177	0.014768	0.015919
RS	32	1.052899	2.599737	476.229421	0.013599	0.014666
RS	33	1.144435	2.599737	495.868854	0.014160	0.015200
RS	34	1.243238	2.933903	457.265478	0.013058	0.013993
RS	35	1.349886	2.933903	475.606173	0.013581	0.014439
RS	36	1.465002	3.285444	441.445892	0.012606	0.013354
RS	37	1.589258	3.285444	458.504366	0.013093	0.013737
RS	38	1.723379	3.626080	431.054170	0.012309	0.012855
RS	39	1.868149	3.626080	446.793009	0.012759	0.013200
RS	40	2.024413	3.927163	426.982506	0.012193	0.012555
RS	41	2.193083	3.927163	441.252377	0.012600	0.012873
RS	42	2.375146	4.173232	428.257564	0.012229	0.012438
RS	43	2.571664	4.173232	440.749818	0.012586	0.012720
RS	44	2.783784	4.363636	432.688436	0.012356	0.012431
RS	45	3.012746	4.363636	442.920203	0.012648	0.012660
RS	46	3.259887	4.506227	437.621023	0.012497	0.012451
RS	47	3.526650	4.506227	444.956847	0.012706	0.012605
RS	48	3.814593	4.615792	439.940679	0.012563	0.012406
RS	49	4.125398	4.615792	443.674944	0.012669	0.012463
RS	50	4.460879	4.716429	435.896790	0.012447	0.012191
RS	51	4.822997	4.716429	435.447197	0.012435	0.012130
RS	52	5.213865	4.838883	421.860382	0.012047	0.011702
RS	53	5.635767	4.838883	417.048613	0.011909	0.011516
RS	54	6.091166	5.142851	386.364353	0.011033	0.010641
RS	55	6.582723	5.142851	378.807083	0.010817	0.010380
RS	56	7.113307	5.142851	368.570773	0.010525	0.010050
RS	57	7.686018	5.142851	355.665389	0.010156	0.009652
RS	58	8.304199	8.026627	223.005610	0.006368	0.006235
RS	59	8.971463	8.026627	221.724992	0.006332	0.006158
RS	60	9.691704	8.026627	219.014779	0.006254	0.006043
RS	61	10.469131	8.026627	214.815465	0.006134	0.005889
RS	62	11.308282	8.026627	209.096281	0.005971	0.005693
RS	63	12.214058	8.026627	1839.371531	0.052525	0.047807
PA	4+25*2+4+6 0.035525519 0.012892511 12.214058434 4.794766126 0.523242325 0.415331961 0.452644203 0.517472176 0.603224032 0.711597512 0.839400453 0.984021379 1.149342783 1.340206576 1.553803545 1.783286744 2.028658359 2.297964516 2.599737448 2.933903464 3.285444379 3.626079772 3.927163458 4.173232322 4.363636202 4.506226519 4.615792016 4.716428673 4.838882770 5.142850647 8.026626509
//
IT	4933
RD	8
LK	-236594.493877
QD	-570.219848 -> -478.081898
RI	0.0059217007
TR	0.033809	0.013303
MT	12.503267
MM	C_pi: 2.664473, n_recomb: 37961.105160
RS	0	0.000000	7.285143	40.833502	0.001076	0.000015
RS	1	0.007979	7.285143	44.044019	0.001160	0.000201
RS	2	0.016596	7.285143	47.502853	0.001251	0.000641
RS	3	0.025899	7.285143	51.228529	0.001350	0.001212
RS	4	0.035945	0.574651	694.263897	0.018289	0.015974
RS	5	0.046793	0.574651	735.146675	0.019366	0.019842
RS	6	0.058506	0.432455	1029.068820	0.027109	0.028290
RS	7	0.071154	0.432455	1077.996932	0.028397	0.029855
RS	8	0.084811	0.466141	1046.397169	0.027565	0.027988
RS	9	0.099558	0.466141	1093.445844	0.028804	0.028516
RS	10	0.115482	0.530430	1003.727805	0.026441	0.025664
RS	11	0.132676	0.530430	1048.026179	0.027608	0.026650
RS	12	0.151242	0.616250	941.829612	0.024810	0.023890
RS	13	0.171290	0.616250	983.296812	0.025903	0.025058
RS	14	0.192937	0.725457	872.183669	0.022976	0.022333
RS	15	0.216312	0.725457	910.899827	0.023996	0.023512
RS	16	0.241551	0.854576	807.726684	0.021278	0.021004
RS	17	0.268805	0.854576	843.892684	0.022230	0.022151
RS	18	0.298234	1.000367	753.232573	0.019842	0.019942
RS	19	0.330010	1.000367	787.086615	0.020734	0.021058
RS	20	0.364323	1.166566	705.291807	0.018579	0.019039
RS	21	0.401373	1.166566	737.021671	0.019415	0.020093
RS	22	0.441380	1.358558	661.328565	0.017421	0.018161
RS	23	0.484579	1.358558	691.082824	0.018205	0.019107
RS	24	0.531225	1.573988	623.275809	0.016419	0.017308
RS	25	0.581593	1.573988	651.212864	0.017155	0.018149
RS	26	0.635980	1.806011	592.844618	0.015617	0.016564
RS	27	0.694707	1.806011	619.120199	0.016309	0.017337
RS	28	0.758120	2.055057	567.989234	0.014962	0.015938
RS	29	0.826593	2.055057	592.708558	0.015614	0.016652
RS	30	0.900530	2.330688	545.116838	0.014360	0.015339
RS	31	0.980366	2.330688	568.332140	0.014971	0.015979
RS	32	1.066573	2.643571	522.171535	0.013755	0.014684
RS	33	1.159659	2.643571	543.917081	0.014328	0.015235
RS	34	1.260173	2.995076	499.837191	0.013167	0.013976
RS	35	1.368707	2.995076	520.152656	0.013702	0.014441
RS	36	1.485901	3.369534	480.844192	0.012667	0.013302
RS	37	1.612447	3.369534	499.763434	0.013165	0.013704
RS	38	1.749090	3.735328	468.131040	0.012332	0.012778
RS	39	1.896637	3.735328	485.636562	0.012793	0.013140
RS	40	2.055957	4.059220	462.962041	0.012196	0.012467
RS	41	2.227990	4.059220	478.917416	0.012616	0.012803
RS	42	2.413750	4.322454	464.354836	0.012232	0.012358
RS	43	2.614333	4.322454	478.444840	0.012604	0.012659
RS	44	2.830921	4.523407	469.862813	0.012377	0.012379
RS	45	3.064791	4.523407	481.568672	0.012686	0.012628
RS	46	3.317323	4.670598	476.473652	0.012552	0.012441
RS	47	3.590006	4.670598	485.090259	0.012779	0.012619
RS	48	3.884447	4.780648	480.605153	0.012660	0.012450
RS	49	4.202383	4.780648	485.328666	0.012785	0.012532
RS	50	4.545689	4.880775	477.859127	0.012588	0.012290
RS	51	4.916388	4.880775	478.007065	0.012592	0.012254
RS	52	5.316667	5.005664	463.892711	0.012220	0.011847
RS	53	5.748885	5.005664	459.234282	0.012097	0.011683
RS	54	6.215593	5.329262	425.343549	0.011205	0.010794
RS	55	6.719540	5.329262	417.684589	0.011003	0.010552
RS	56	7.263700	5.329262	407.064947	0.010723	0.010237
RS	57	7.851281	5.329262	393.479701	0.010365	0.009850
RS	58	8.485748	8.593730	239.470991	0.006308	0.006160
RS	59	9.170841	8.593730	239.082148	0.006298	0.006110
RS	60	9.910600	8.593730	237.200970	0.006249	0.006023
RS	61	10.709388	8.593730	233.744909	0.006157	0.005896
RS	62	11.571915	8.593730	228.658810	0.006024	0.005730
RS	63	12.503267	8.593730	2109.163496	0.055561	0.050516
PA	4+25*2+4+6 0.033808693 0.013302714 12.503266608 7.285143077 0.574651336 0.432455191 0.466140526 0.530430004 0.616249792 0.725456540 0.854576009 1.000367056 1.166565508 1.358558151 1.573987820 1.806010735 2.055056575 2.330688140 2.643570902 2.995076234 3.369533596 3.735327608 4.059219974 4.322454364 4.523407162 4.670598396 4.780647705 4.880775416 5.005664455 5.329262405 8.593730009
//
IT	4801
RD	9
LK	-236415.711957
QD	-512.351126 -> -432.253150
RI	0.0041458624
TR	0.032246	0.013674
MT	12.782289
MM	C_pi: 2.791522, n_recomb: 40825.571722
RS	0	0.000000	11.020806	29.132122	0.000714	0.000010
RS	1	0.008017	11.020806	31.445626	0.000770	0.000135
RS	2	0.016677	11.020806	33.940952	0.000831	0.000431
RS	3	0.026031	11.020806	36.632071	0.000897	0.000818
RS	4	0.036134	0.628609	687.469765	0.016839	0.014930
RS	5	0.047048	0.628609	729.352931	0.017865	0.018534
RS	6	0.058837	0.449006	1077.386579	0.026390	0.027871
RS	7	0.071571	0.449006	1130.042703	0.027680	0.029455
RS	8	0.085326	0.478962	1109.668689	0.027181	0.027942
RS	9	0.100183	0.478962	1160.705674	0.028431	0.028449
RS	10	0.116232	0.542840	1070.731732	0.026227	0.025687
RS	11	0.133567	0.542840	1118.933654	0.027408	0.026635
RS	12	0.152292	0.628911	1009.159295	0.024719	0.023926
RS	13	0.172518	0.628911	1054.362915	0.025826	0.025066
RS	14	0.194366	0.739205	937.334139	0.022959	0.022364
RS	15	0.217965	0.739205	979.583674	0.023994	0.023524
RS	16	0.243456	0.869987	869.960951	0.021309	0.021026
RS	17	0.270991	0.869987	909.459491	0.022277	0.022155
RS	18	0.300733	1.017391	813.033683	0.019915	0.019958
RS	19	0.332860	1.017391	850.038922	0.020821	0.021057
RS	20	0.367562	1.184908	763.065607	0.018691	0.019054
RS	21	0.405046	1.184908	797.779243	0.019541	0.020097
RS	22	0.445535	1.378319	717.002737	0.017563	0.018182
RS	23	0.489271	1.378319	749.578974	0.018361	0.019129
RS	24	0.536512	1.595655	676.823839	0.016578	0.017342
RS	25	0.587541	1.595655	707.427828	0.017328	0.018191
RS	26	0.642661	1.830099	644.525158	0.015787	0.016611
RS	27	0.702200	1.830099	673.321707	0.016493	0.017391
RS	28	0.766512	2.082495	617.911528	0.015135	0.015988
RS	29	0.835980	2.082495	645.010662	0.015799	0.016709
RS	30	0.911017	2.363824	592.905537	0.014523	0.015379
RS	31	0.992070	2.363824	618.359627	0.015146	0.016028
RS	32	1.079621	2.686808	567.142099	0.013892	0.014702
RS	33	1.174191	2.686808	590.987378	0.014476	0.015265
RS	34	1.276342	3.054339	541.500871	0.013264	0.013962
RS	35	1.386683	3.054339	563.785955	0.013810	0.014443
RS	36	1.505870	3.450313	519.338990	0.012721	0.013258
RS	37	1.634612	3.450313	540.114230	0.013230	0.013675
RS	38	1.773675	3.840013	504.289224	0.012352	0.012710
RS	39	1.923887	3.840013	523.557482	0.012824	0.013087
RS	40	2.086141	4.185672	498.023109	0.012199	0.012390
RS	41	2.261403	4.185672	515.662761	0.012631	0.012740
RS	42	2.450716	4.465095	499.576289	0.012237	0.012288
RS	43	2.655205	4.465095	515.267937	0.012621	0.012606
RS	44	2.876089	4.675527	506.260101	0.012401	0.012334
RS	45	3.114681	4.675527	519.450391	0.012724	0.012603
RS	46	3.372401	4.826087	514.705959	0.012607	0.012438
RS	47	3.650782	4.826087	524.618859	0.012850	0.012637
RS	48	3.951480	4.935240	520.850769	0.012758	0.012498
RS	49	4.276286	4.935240	526.579381	0.012898	0.012603
RS	50	4.627131	5.033321	519.617148	0.012728	0.012392
RS	51	5.006103	5.033321	520.370941	0.012746	0.012378
RS	52	5.415458	5.158926	505.893777	0.012392	0.011992
RS	53	5.857630	5.158926	501.382691	0.012281	0.011847
RS	54	6.335251	5.499370	464.354417	0.011374	0.010947
RS	55	6.851162	5.499370	456.575424	0.011184	0.010722
RS	56	7.408434	5.499370	445.552019	0.010914	0.010420
RS	57	8.010382	5.499370	431.264720	0.010564	0.010043
RS	58	8.660588	9.141502	255.228372	0.006252	0.006095
RS	59	9.362921	9.141502	255.723745	0.006264	0.006069
RS	60	10.121560	9.141502	254.675006	0.006238	0.006006
RS	61	10.941019	9.141502	251.978068	0.006172	0.005904
RS	62	11.826173	9.141502	247.554646	0.006064	0.005763
RS	63	12.782289	9.141502	2381.600949	0.058336	0.053110
PA	4+25*2+4+6 0.032245848 0.013673673 12.782289243 11.020806229 0.628609022 0.449006487 0.478961907 0.542839699 0.628910942 0.739204968 0.869987417 1.017390667 1.184907683 1.378318978 1.595655040 1.830099467 2.082494540 2.363824411 2.686807864 3.054339312 3.450312992 3.840012507 4.185671867 4.465095325 4.675526710 4.826086647 4.935240412 5.033320593 5.158926457 5.499369686 9.141502172
//
IT	4666
RD	10
LK	-236260.187316
QD	-462.060901 -> -392.148557
RI	0.0029953740
TR	0.030813	0.014005
MT	13.056823
MM	C_pi: 2.915955, n_recomb: 43622.132328
RS	0	0.000000	16.638204	20.686796	0.000474	0.000007
RS	1	0.008053	16.638204	22.342788	0.000512	0.000091
RS	2	0.016755	16.638204	24.130478	0.000553	0.000290
RS	3	0.026157	16.638204	26.060196	0.000597	0.000551
RS	4	0.036317	0.685943	677.426259	0.015529	0.013943
RS	5	0.047295	0.685943	719.953712	0.016504	0.017310
RS	6	0.059156	0.465278	1121.570499	0.025711	0.027437
RS	7	0.071973	0.465278	1177.772597	0.026999	0.029042
RS	8	0.085823	0.491276	1169.640484	0.026813	0.027872
RS	9	0.100787	0.491276	1224.555050	0.028072	0.028373
RS	10	0.116957	0.554760	1134.749245	0.026013	0.025695
RS	11	0.134429	0.554760	1186.770818	0.027206	0.026615
RS	12	0.153307	0.641158	1073.748688	0.024615	0.023950
RS	13	0.173707	0.641158	1122.621942	0.025735	0.025069
RS	14	0.195748	0.752681	999.895602	0.022922	0.022384
RS	15	0.219565	0.752681	1045.621624	0.023970	0.023528
RS	16	0.245300	0.885357	929.689060	0.021312	0.021036
RS	17	0.273108	0.885357	972.469880	0.022293	0.022152
RS	18	0.303155	1.034714	870.403775	0.019953	0.019961
RS	19	0.335621	1.034714	910.516462	0.020873	0.021046
RS	20	0.370702	1.203920	818.570743	0.018765	0.019057
RS	21	0.408609	1.203920	856.231940	0.019628	0.020090
RS	22	0.449567	1.399042	770.664047	0.017667	0.018192
RS	23	0.493825	1.399042	806.033797	0.018478	0.019138
RS	24	0.541646	1.618432	728.650797	0.016704	0.017366
RS	25	0.593319	1.618432	761.900586	0.017466	0.018219
RS	26	0.649153	1.855324	694.754830	0.015927	0.016649
RS	27	0.709483	1.855324	726.057813	0.016644	0.017434
RS	28	0.774671	2.110976	666.610932	0.015281	0.016031
RS	29	0.845110	2.110976	696.080801	0.015957	0.016758
RS	30	0.921221	2.397711	639.651244	0.014663	0.015415
RS	31	1.003461	2.397711	667.339020	0.015298	0.016072
RS	32	1.092324	2.730229	611.185925	0.014011	0.014718
RS	33	1.188343	2.730229	637.128230	0.014606	0.015293
RS	34	1.292095	3.112989	582.285987	0.013348	0.013952
RS	35	1.404202	3.112989	606.539042	0.013904	0.014445
RS	36	1.525337	3.529643	556.951322	0.012768	0.013219
RS	37	1.656227	3.529643	579.581296	0.013286	0.013649
RS	38	1.797659	3.942552	539.544116	0.012369	0.012649
RS	39	1.950479	3.942552	560.574869	0.012851	0.013039
RS	40	2.115607	4.309457	532.174799	0.012200	0.012321
RS	41	2.294033	4.309457	551.501655	0.012643	0.012683
RS	42	2.486827	4.604566	533.923762	0.012240	0.012226
RS	43	2.695147	4.604566	551.225943	0.012636	0.012557
RS	44	2.920244	4.823827	541.876105	0.012422	0.012296
RS	45	3.163468	4.823827	556.567510	0.012759	0.012581
RS	46	3.426279	4.976910	552.310201	0.012661	0.012438
RS	47	3.710254	4.976910	563.543150	0.012919	0.012656
RS	48	4.017099	5.084148	560.672039	0.012853	0.012548
RS	49	4.348654	5.084148	567.432047	0.013008	0.012672
RS	50	4.706909	5.179000	561.175759	0.012864	0.012492
RS	51	5.094015	5.179000	562.556096	0.012896	0.012498
RS	52	5.512296	5.303976	547.888666	0.012560	0.012135
RS	53	5.964261	5.303976	543.532002	0.012460	0.012007
RS	54	6.452623	5.659087	503.450349	0.011541	0.011098
RS	55	6.980314	5.659087	495.544641	0.011360	0.010887
RS	56	7.550500	5.659087	484.107838	0.011098	0.010597
RS	57	8.166604	5.659087	469.105884	0.010754	0.010228
RS	58	8.832324	9.678122	270.407126	0.006199	0.006036
RS	59	9.551655	9.678122	271.784129	0.006230	0.006031
RS	60	10.328914	9.678122	271.574150	0.006226	0.005990
RS	61	11.168767	9.678122	269.652757	0.006182	0.005911
RS	62	12.076255	9.678122	265.919556	0.006096	0.005793
RS	63	13.056823	9.678122	2657.242874	0.060915	0.055585
PA	4+25*2+4+6 0.030813114 0.014005162 13.056823408 16.638203789 0.685943481 0.465278099 0.491276068 0.554759564 0.641157772 0.752681351 0.885357325 1.034713678 1.203920203 1.399042214 1.618432373 1.855323687 2.110976075 2.397710765 2.730229272 3.112989445 3.529643050 3.942551904 4.309456585 4.604565680 4.823826811 4.976909909 5.084148203 5.179000302 5.303976001 5.659087000 9.678121656
//
IT	4371
RD	11
LK	-236124.378507
QD	-418.176971 -> -356.970010
RI	0.0022526987
TR	0.029494	0.014299
MT	13.329571
MM	C_pi: 3.038827, n_recomb: 46354.606126
RS	0	0.000000	25.106325	14.614238	0.000315	0.000005
RS	1	0.008088	25.106325	15.791941	0.000341	0.000061
RS	2	0.016831	25.106325	17.064170	0.000368	0.000195
RS	3	0.026280	25.106325	18.438448	0.000398	0.000371
RS	4	0.036494	0.747416	664.453883	0.014334	0.013007
RS	5	0.047535	0.747416	707.303014	0.015259	0.016161
RS	6	0.059468	0.481490	1161.776699	0.025063	0.026990
RS	7	0.072366	0.481490	1221.351787	0.026348	0.028617
RS	8	0.086307	0.503218	1226.610049	0.026461	0.027785
RS	9	0.101377	0.503218	1285.302940	0.027728	0.028288
RS	10	0.117665	0.566261	1196.176706	0.025805	0.025695
RS	11	0.135270	0.566261	1251.945116	0.027008	0.026592
RS	12	0.154299	0.652991	1136.043799	0.024508	0.023969
RS	13	0.174868	0.652991	1188.529951	0.025640	0.025071
RS	14	0.197100	0.765800	1060.332068	0.022874	0.022400
RS	15	0.221130	0.765800	1109.486622	0.023935	0.023533
RS	16	0.247104	0.900512	987.353031	0.021300	0.021041
RS	17	0.275179	0.900512	1033.373349	0.022293	0.022147
RS	18	0.305525	1.052065	925.742167	0.019971	0.019959
RS	19	0.338325	1.052065	968.924382	0.020902	0.021033
RS	20	0.373778	1.223260	872.135646	0.018814	0.019053
RS	21	0.412099	1.223260	912.712377	0.019690	0.020078
RS	22	0.453519	1.420342	822.567725	0.017745	0.018194
RS	23	0.498290	1.420342	860.705451	0.018568	0.019139
RS	24	0.546681	1.641935	778.946578	0.016804	0.017382
RS	25	0.598987	1.641935	814.822983	0.017578	0.018240
RS	26	0.655523	1.881341	743.668867	0.016043	0.016679
RS	27	0.716632	1.881341	777.464886	0.016772	0.017470
RS	28	0.782684	2.140238	714.179759	0.015407	0.016068
RS	29	0.854079	2.140238	746.011788	0.016094	0.016801
RS	30	0.931248	2.432239	685.408209	0.014786	0.015448
RS	31	1.014658	2.432239	715.324559	0.015432	0.016112
RS	32	1.104815	2.773941	654.334444	0.014116	0.014736
RS	33	1.202265	2.773941	682.370729	0.014721	0.015319
RS	34	1.307596	3.171422	622.208290	0.013423	0.013944
RS	35	1.421447	3.171422	648.427099	0.013988	0.014448
RS	36	1.544506	3.608222	593.691073	0.012808	0.013184
RS	37	1.677519	3.608222	618.173800	0.013336	0.013626
RS	38	1.821291	4.043949	573.900362	0.012381	0.012595
RS	39	1.976691	4.043949	596.692545	0.012872	0.012995
RS	40	2.144660	4.431870	565.413940	0.012198	0.012258
RS	41	2.326215	4.431870	586.430082	0.012651	0.012631
RS	42	2.522455	4.742434	567.383354	0.012240	0.012169
RS	43	2.734568	4.742434	586.304312	0.012648	0.012513
RS	44	2.963837	4.970141	576.683059	0.012441	0.012261
RS	45	3.211650	4.970141	592.892275	0.012790	0.012561
RS	46	3.479506	5.125148	589.245639	0.012712	0.012440
RS	47	3.769028	5.125148	601.823648	0.012983	0.012675
RS	48	4.081968	5.229692	600.018122	0.012944	0.012597
RS	49	4.420219	5.229692	607.838881	0.013113	0.012739
RS	50	4.785828	5.320367	602.482315	0.012997	0.012591
RS	51	5.181010	5.320367	604.514805	0.013041	0.012613
RS	52	5.608155	5.443630	589.830204	0.012724	0.012274
RS	53	6.069849	5.443630	585.641409	0.012634	0.012161
RS	54	6.568886	5.811626	542.604026	0.011706	0.011246
RS	55	7.108286	5.811626	534.570955	0.011532	0.011047
RS	56	7.691316	5.811626	522.717061	0.011276	0.010767
RS	57	8.321502	5.811626	506.993552	0.010937	0.010406
RS	58	9.002660	10.207906	285.068168	0.006150	0.005981
RS	59	9.738912	10.207906	287.325468	0.006198	0.005995
RS	60	10.534715	10.207906	287.960510	0.006212	0.005974
RS	61	11.394885	10.207906	286.829542	0.006188	0.005915
RS	62	12.324628	10.207906	283.810947	0.006123	0.005818
RS	63	13.329571	10.207906	2935.862321	0.063335	0.057940
PA	4+25*2+4+6 0.029494421 0.014298975 13.329571077 25.106324630 0.747416178 0.481489769 0.503217873 0.566260534 0.652990663 0.765800100 0.900511585 1.052065215 1.223259604 1.420341872 1.641934599 1.881340571 2.140237700 2.432238956 2.773941019 3.171422420 3.608221987 4.043949170 4.431869571 4.742433554 4.970141253 5.125147949 5.229691701 5.320366638 5.443629658 5.811625715 10.207905610
//
IT	4922
RD	12
LK	-236005.437936
QD	-379.738490 -> -326.018686
RI	0.0017792678
TR	0.028278	0.014558
MT	13.601635
MM	C_pi: 3.160600, n_recomb: 49023.633671
RS	0	0.000000	37.905893	10.268080	0.000209	0.000003
RS	1	0.008123	37.905893	11.100337	0.000226	0.000041
RS	2	0.016905	37.905893	11.999893	0.000245	0.000130
RS	3	0.026401	37.905893	12.972163	0.000265	0.000249
RS	4	0.036668	0.813714	648.903449	0.013237	0.012121
RS	5	0.047770	0.813714	691.780978	0.014111	0.015079
RS	6	0.059773	0.497795	1198.093266	0.024439	0.026536
RS	7	0.072750	0.497795	1260.869509	0.025720	0.028180
RS	8	0.086782	0.514893	1280.702582	0.026124	0.027683
RS	9	0.101954	0.514893	1343.077775	0.027397	0.028194
RS	10	0.118359	0.577404	1255.219561	0.025604	0.025689
RS	11	0.136095	0.577404	1314.665930	0.026817	0.026567
RS	12	0.155273	0.664423	1196.298983	0.024402	0.023986
RS	13	0.176008	0.664423	1252.345133	0.025546	0.025075
RS	14	0.198427	0.778520	1118.917580	0.022824	0.022415
RS	15	0.222668	0.778520	1171.456101	0.023896	0.023539
RS	16	0.248877	0.915341	1043.228641	0.021280	0.021045
RS	17	0.277215	0.915341	1092.448333	0.022284	0.022143
RS	18	0.307856	1.069266	979.300303	0.019976	0.019954
RS	19	0.340985	1.069266	1025.515669	0.020919	0.021019
RS	20	0.376805	1.242677	923.973923	0.018848	0.019046
RS	21	0.415534	1.242677	967.434623	0.019734	0.020064
RS	22	0.457410	1.441915	872.883000	0.017805	0.018193
RS	23	0.502687	1.441915	913.762795	0.018639	0.019137
RS	24	0.551641	1.665831	827.836586	0.016886	0.017394
RS	25	0.604572	1.665831	866.319394	0.017671	0.018256
RS	26	0.661803	1.907817	791.354695	0.016142	0.016706
RS	27	0.723682	1.907817	827.628764	0.016882	0.017501
RS	28	0.790588	2.169981	760.669041	0.015516	0.016103
RS	29	0.862928	2.169981	794.852567	0.016214	0.016840
RS	30	0.941144	2.467154	730.207420	0.014895	0.015480
RS	31	1.025713	2.467154	762.344849	0.015551	0.016150
RS	32	1.117152	2.817801	696.599805	0.014209	0.014753
RS	33	1.216018	2.817801	726.724395	0.014824	0.015345
RS	34	1.322914	3.229635	661.272034	0.013489	0.013939
RS	35	1.438494	3.229635	689.451589	0.014064	0.014453
RS	36	1.563462	3.686210	629.558303	0.012842	0.013154
RS	37	1.698580	3.686210	655.888864	0.013379	0.013606
RS	38	1.844674	4.144533	607.353483	0.012389	0.012545
RS	39	2.002635	4.144533	631.902903	0.012890	0.012956
RS	40	2.173426	4.553387	597.730653	0.012193	0.012200
RS	41	2.358091	4.553387	620.434801	0.012656	0.012583
RS	42	2.557755	4.879346	599.932071	0.012238	0.012117
RS	43	2.773637	4.879346	620.476583	0.012657	0.012472
RS	44	3.007055	5.115266	610.643785	0.012456	0.012229
RS	45	3.259433	5.115266	628.384246	0.012818	0.012543
RS	46	3.532311	5.271756	625.457951	0.012758	0.012443
RS	47	3.827354	5.271756	639.403543	0.013043	0.012693
RS	48	4.146362	5.372968	638.821156	0.013031	0.012644
RS	49	4.491283	5.372968	647.730830	0.013213	0.012803
RS	50	4.864221	5.458686	643.458276	0.013125	0.012686
RS	51	5.267451	5.458686	646.169122	0.013181	0.012724
RS	52	5.703435	5.579325	631.638808	0.012884	0.012408
RS	53	6.174833	5.579325	627.633432	0.012803	0.012309
RS	54	6.684521	5.958682	581.749588	0.011867	0.011390
RS	55	7.235610	5.958682	573.590819	0.011700	0.011202
RS	56	7.831462	5.958682	561.318746	0.011450	0.010930
RS	57	8.475713	5.958682	544.869620	0.011114	0.010575
RS	58	9.172296	10.732901	299.237906	0.006104	0.005930
RS	59	9.925460	10.732901	302.373235	0.006168	0.005960
RS	60	10.739801	10.732901	303.857663	0.006198	0.005957
RS	61	11.620290	10.732901	303.529056	0.006191	0.005917
RS	62	12.572298	10.732901	301.245400	0.006145	0.005839
RS	63	13.601635	10.732901	3216.763083	0.065617	0.060176
PA	4+25*2+4+6 0.028277894 0.014557857 13.601634790 37.905892989 0.813714174 0.497794834 0.514893265 0.577404014 0.664422542 0.778519603 0.915340824 1.069266262 1.242676933 1.441914502 1.665831354 1.907816704 2.169981480 2.467154191 2.817801030 3.229635428 3.686210367 4.144533427 4.553387403 4.879345851 5.115266205 5.271756391 5.372967886 5.458685510 5.579325071 5.958682166 10.732901105
//
IT	4763
RD	13
LK	-235901.013754
QD	-345.948674 -> -298.697193
RI	0.0014857825
TR	0.027154	0.014785
MT	13.873311
MM	C_pi: 3.281431, n_recomb: 51628.355665
RS	0	0.000000	57.273153	7.178117	0.000139	0.000002
RS	1	0.008156	57.273153	7.762932	0.000150	0.000027
RS	2	0.016978	57.273153	8.395335	0.000163	0.000087
RS	3	0.026519	57.273153	9.079187	0.000176	0.000167
RS	4	0.036839	0.885416	631.195688	0.012226	0.011286
RS	5	0.048000	0.885416	673.839339	0.013052	0.014060
RS	6	0.060072	0.514276	1230.652087	0.023837	0.026078
RS	7	0.073128	0.514276	1296.456539	0.025111	0.027736
RS	8	0.087249	0.526364	1332.004758	0.025800	0.027571
RS	9	0.102522	0.526364	1397.965427	0.027077	0.028093
RS	10	0.119040	0.588245	1311.961274	0.025412	0.025677
RS	11	0.136906	0.588245	1375.015977	0.026633	0.026541
RS	12	0.156229	0.675483	1254.627903	0.024301	0.024001
RS	13	0.177128	0.675483	1314.180697	0.025455	0.025080
RS	14	0.199732	0.790834	1175.789723	0.022774	0.022430
RS	15	0.224180	0.790834	1231.667251	0.023856	0.023547
RS	16	0.250621	0.929797	1097.460659	0.021257	0.021050
RS	17	0.279219	0.929797	1149.838924	0.022271	0.022142
RS	18	0.310150	1.086206	1031.226135	0.019974	0.019950
RS	19	0.343604	1.086206	1080.437126	0.020927	0.021007
RS	20	0.379786	1.262004	974.214325	0.018870	0.019039
RS	21	0.418919	1.262004	1020.525595	0.019767	0.020051
RS	22	0.461245	1.463553	921.704902	0.017853	0.018191
RS	23	0.507022	1.463553	965.298411	0.018697	0.019134
RS	24	0.556533	1.689887	875.386952	0.016956	0.017404
RS	25	0.610083	1.689887	916.453109	0.017751	0.018270
RS	26	0.668001	1.934497	837.854669	0.016229	0.016730
RS	27	0.730642	1.934497	876.588658	0.016979	0.017530
RS	28	0.798393	2.199930	806.106579	0.015614	0.016136
RS	29	0.871670	2.199930	842.627581	0.016321	0.016878
RS	30	0.950923	2.502209	774.055721	0.014993	0.015511
RS	31	1.036641	2.502209	808.403136	0.015658	0.016188
RS	32	1.129351	2.861610	737.978528	0.014294	0.014771
RS	33	1.229622	2.861610	770.182036	0.014918	0.015371
RS	34	1.338072	3.287500	699.470197	0.013548	0.013935
RS	35	1.455367	3.287500	729.601715	0.014132	0.014459
RS	36	1.582230	3.763564	664.545126	0.012872	0.013127
RS	37	1.719440	3.763564	692.714742	0.013417	0.013589
RS	38	1.867841	4.244331	639.896271	0.012394	0.012500
RS	39	2.028347	4.244331	666.194702	0.012904	0.012919
RS	40	2.201944	4.674125	629.111828	0.012185	0.012146
RS	41	2.389701	4.674125	653.498387	0.012658	0.012538
RS	42	2.592772	5.015483	631.549316	0.012233	0.012067
RS	43	2.812406	5.015483	653.717524	0.012662	0.012433
RS	44	3.049954	5.259478	643.722545	0.012468	0.012199
RS	45	3.306879	5.259478	663.002984	0.012842	0.012525
RS	46	3.584758	5.417106	660.894429	0.012801	0.012446
RS	47	3.885303	5.417106	676.225809	0.013098	0.012710
RS	48	4.210362	5.514464	677.009737	0.013113	0.012690
RS	49	4.561934	5.514464	687.033246	0.013307	0.012863
RS	50	4.942182	5.594562	684.018280	0.013249	0.012777
RS	51	5.353444	5.594562	687.432002	0.013315	0.012830
RS	52	5.798251	5.711789	673.223823	0.013040	0.012538
RS	53	6.279338	5.711789	669.417249	0.012966	0.012451
RS	54	6.799665	6.101149	620.807287	0.012025	0.011529
RS	55	7.362431	6.101149	612.524667	0.011864	0.011351
RS	56	7.971100	6.101149	599.833944	0.011618	0.011087
RS	57	8.629414	6.101149	582.656216	0.011286	0.010737
RS	58	9.341423	11.253877	312.928537	0.006061	0.005881
RS	59	10.111507	11.253877	316.937579	0.006139	0.005927
RS	60	10.944402	11.253877	319.272939	0.006184	0.005939
RS	61	11.845231	11.253877	319.754966	0.006193	0.005917
RS	62	12.819537	11.253877	318.222047	0.006164	0.005857
RS	63	13.873311	11.253877	3499.022288	0.067773	0.062296
PA	4+25*2+4+6 0.027153982 0.014784879 13.873310509 57.273153219 0.885415937 0.514275705 0.526363971 0.588245042 0.675482776 0.790833947 0.929796661 1.086206047 1.262003691 1.463553340 1.689886852 1.934496910 2.199929607 2.502209475 2.861610159 3.287499771 3.763564200 4.244330986 4.674124844 5.015482995 5.259478451 5.417106305 5.514463719 5.594562309 5.711789186 6.101148845 11.253876723
//
IT	5250
RD	14
LK	-235809.136214
QD	-316.144839 -> -274.501167
RI	0.0013126339
TR	0.026115	0.014983
MT	14.144512
MM	C_pi: 3.401273, n_recomb: 54166.754886
RS	0	0.000000	86.627709	4.993391	0.000092	0.000001
RS	1	0.008189	86.627709	5.402135	0.000100	0.000018
RS	2	0.017050	86.627709	5.844321	0.000108	0.000058
RS	3	0.026635	86.627709	6.322683	0.000117	0.000111
RS	4	0.037006	0.963122	611.707211	0.011293	0.010501
RS	5	0.048226	0.963122	653.883441	0.012072	0.013104
RS	6	0.060365	0.530983	1259.585703	0.023254	0.025620
RS	7	0.073498	0.530983	1328.242986	0.024521	0.027287
RS	8	0.087706	0.537671	1380.567432	0.025487	0.027451
RS	9	0.103078	0.537671	1450.013485	0.026769	0.027985
RS	10	0.119709	0.598813	1366.456873	0.025227	0.025662
RS	11	0.137702	0.598813	1433.047307	0.026456	0.026514
RS	12	0.157169	0.686186	1311.095335	0.024205	0.024016
RS	13	0.178230	0.686186	1374.098658	0.025368	0.025086
RS	14	0.201015	0.802736	1231.025619	0.022727	0.022447
RS	15	0.225667	0.802736	1290.194579	0.023819	0.023559
RS	16	0.252337	0.943833	1150.143105	0.021233	0.021056
RS	17	0.281191	0.943833	1205.636574	0.022258	0.022144
RS	18	0.312409	1.102795	1081.613071	0.019968	0.019946
RS	19	0.346183	1.102795	1133.779243	0.020931	0.020998
RS	20	0.382723	1.281104	1022.936375	0.018885	0.019032
RS	21	0.422255	1.281104	1072.061376	0.019792	0.020040
RS	22	0.465025	1.485086	969.089683	0.017891	0.018188
RS	23	0.511297	1.485086	1015.364650	0.018745	0.019132
RS	24	0.561359	1.713900	921.631313	0.017015	0.017413
RS	25	0.615520	1.713900	965.253571	0.017820	0.018282
RS	26	0.674118	1.961159	883.182604	0.016305	0.016752
RS	27	0.737513	1.961159	924.353950	0.017065	0.017558
RS	28	0.806101	2.229847	850.489912	0.015701	0.016167
RS	29	0.880306	2.229847	889.329755	0.016418	0.016914
RS	30	0.960587	2.537164	816.940209	0.015082	0.015542
RS	31	1.047444	2.537164	853.481806	0.015757	0.016224
RS	32	1.141413	2.905149	778.449729	0.014371	0.014790
RS	33	1.243078	2.905149	812.718018	0.015004	0.015398
RS	34	1.353068	3.344829	736.780756	0.013602	0.013934
RS	35	1.472066	3.344829	768.850726	0.014194	0.014467
RS	36	1.600810	3.840137	698.630682	0.012898	0.013103
RS	37	1.740097	3.840137	728.625838	0.013452	0.013574
RS	38	1.890790	4.343241	671.507236	0.012397	0.012458
RS	39	2.053825	4.343241	699.541595	0.012915	0.012886
RS	40	2.230211	4.794011	659.533839	0.012176	0.012095
RS	41	2.421042	4.794011	685.592082	0.012657	0.012496
RS	42	2.627502	5.150827	662.201819	0.012225	0.012021
RS	43	2.850869	5.150827	685.988417	0.012664	0.012396
RS	44	3.092529	5.402813	675.872556	0.012478	0.012171
RS	45	3.353979	5.402813	696.696085	0.012862	0.012508
RS	46	3.636841	5.561304	695.490187	0.012840	0.012449
RS	47	3.942867	5.561304	712.220221	0.013149	0.012725
RS	48	4.273955	5.654356	714.501144	0.013191	0.012734
RS	49	4.632158	5.654356	725.658939	0.013397	0.012921
RS	50	5.019695	5.728248	724.065389	0.013367	0.012865
RS	51	5.438970	5.728248	728.203417	0.013444	0.012930
RS	52	5.892580	5.841366	714.480051	0.013190	0.012663
RS	53	6.383339	5.841366	710.886174	0.013124	0.012586
RS	54	6.914289	6.239487	659.680666	0.012179	0.011663
RS	55	7.488720	6.239487	651.275133	0.012024	0.011494
RS	56	8.110194	6.239487	638.164980	0.011781	0.011236
RS	57	8.782563	6.239487	620.256005	0.011451	0.010891
RS	58	9.509995	11.770901	326.139268	0.006021	0.005835
RS	59	10.297000	11.770901	331.015116	0.006111	0.005894
RS	60	11.148456	11.770901	334.199711	0.006170	0.005921
RS	61	12.069642	11.770901	335.496726	0.006194	0.005914
RS	62	13.066268	11.770901	334.725724	0.006180	0.005870
RS	63	14.144512	11.770901	3781.538301	0.069813	0.064302
PA	4+25*2+4+6 0.026114517 0.014983121 14.144511756 86.627708877 0.963122126 0.530982814 0.537670564 0.598812770 0.686186325 0.802736324 0.943832991 1.102794738 1.281104481 1.485085625 1.713899717 1.961159116 2.229847320 2.537163894 2.905149329 3.344829329 3.840137400 4.343240814 4.794010688 5.150826649 5.402813303 5.561304027 5.654355813 5.728247852 5.841365500 6.239486805 11.770901081
//
IT	5173
RD	15
LK	-235728.139739
QD	-289.773340 -> -253.005654
RI	0.0012203634
TR	0.025152	0.015156
MT	14.414877
MM	C_pi: 3.519996, n_recomb: 56636.883200
RS	0	0.000000	131.194703	3.457117	0.000061	0.000001
RS	1	0.008222	131.194703	3.741350	0.000066	0.000012
RS	2	0.017119	131.194703	4.048952	0.000071	0.000039
RS	3	0.026749	131.194703	4.381845	0.000077	0.000074
RS	4	0.037170	1.047328	590.863488	0.010432	0.009765
RS	5	0.048447	1.047328	632.370882	0.011165	0.012206
RS	6	0.060652	0.547928	1285.079771	0.022690	0.025165
RS	7	0.073861	0.547928	1356.413454	0.023949	0.026837
RS	8	0.088155	0.548842	1426.423778	0.025185	0.027324
RS	9	0.103625	0.548842	1499.250743	0.026471	0.027871
RS	10	0.120366	0.609127	1418.738791	0.025050	0.025643
RS	11	0.138484	0.609127	1488.788276	0.026287	0.026484
RS	12	0.158092	0.696557	1365.710977	0.024113	0.024030
RS	13	0.179311	0.696557	1432.104489	0.025286	0.025093
RS	14	0.202276	0.814234	1284.651629	0.022682	0.022466
RS	15	0.227128	0.814234	1347.060608	0.023784	0.023574
RS	16	0.254023	0.957432	1201.317396	0.021211	0.021065
RS	17	0.283130	0.957432	1259.879076	0.022245	0.022150
RS	18	0.314630	1.118988	1130.501178	0.019961	0.019944
RS	19	0.348720	1.118988	1185.578251	0.020933	0.020993
RS	20	0.385613	1.299898	1070.176662	0.018895	0.019025
RS	21	0.425538	1.299898	1122.074467	0.019812	0.020030
RS	22	0.468747	1.506394	1015.064046	0.017922	0.018186
RS	23	0.515508	1.506394	1063.983920	0.018786	0.019130
RS	24	0.566113	1.737730	966.579502	0.017066	0.017421
RS	25	0.620879	1.737730	1012.726122	0.017881	0.018294
RS	26	0.680148	1.987631	927.340161	0.016373	0.016774
RS	27	0.744290	1.987631	970.921751	0.017143	0.017584
RS	28	0.813705	2.259549	893.807849	0.015781	0.016198
RS	29	0.888827	2.259549	934.943233	0.016508	0.016950
RS	30	0.970126	2.571820	858.842329	0.015164	0.015573
RS	31	1.058109	2.571820	897.557607	0.015848	0.016260
RS	32	1.153326	2.948218	817.992744	0.014443	0.014810
RS	33	1.256371	2.948218	854.307020	0.015084	0.015424
RS	34	1.367888	3.401440	773.182513	0.013652	0.013934
RS	35	1.488574	3.401440	807.172829	0.014252	0.014475
RS	36	1.619182	3.915763	731.796120	0.012921	0.013082
RS	37	1.760529	3.915763	763.598748	0.013482	0.013561
RS	38	1.913497	4.441109	702.169069	0.012398	0.012419
RS	39	2.079041	4.441109	731.921640	0.012923	0.012855
RS	40	2.258196	4.912898	688.978218	0.012165	0.012048
RS	41	2.452081	4.912898	716.692541	0.012654	0.012457
RS	42	2.661906	5.285237	691.865746	0.012216	0.011977
RS	43	2.888983	5.285237	717.260170	0.012664	0.012361
RS	44	3.134729	5.545167	707.056975	0.012484	0.012143
RS	45	3.400680	5.545167	729.421176	0.012879	0.012491
RS	46	3.688497	5.704277	729.193468	0.012875	0.012451
RS	47	3.999977	5.704277	747.329514	0.013195	0.012739
RS	48	4.337066	5.792628	751.225072	0.013264	0.012775
RS	49	4.701870	5.792628	763.532733	0.013481	0.012975
RS	50	5.096667	5.859789	763.513309	0.013481	0.012949
RS	51	5.523923	5.859789	768.393417	0.013567	0.013026
RS	52	5.986307	5.968167	755.311888	0.013336	0.012783
RS	53	6.486708	5.968167	751.942376	0.013277	0.012716
RS	54	7.028249	6.373892	698.280364	0.012329	0.011794
RS	55	7.614315	6.373892	689.751239	0.012178	0.011631
RS	56	8.248566	6.373892	676.219848	0.011940	0.011380
RS	57	8.934963	6.373892	657.576612	0.011610	0.011038
RS	58	9.677794	12.283588	338.870407	0.005983	0.005790
RS	59	10.481698	12.283588	344.603473	0.006084	0.005862
RS	60	11.351697	12.283588	348.632338	0.006156	0.005903
RS	61	12.293226	12.283588	350.744804	0.006193	0.005910
RS	62	13.312164	12.283588	350.742380	0.006193	0.005881
RS	63	14.414877	12.283588	4063.224755	0.071742	0.066198
PA	4+25*2+4+6 0.025152431 0.015155600 14.414876946 131.194703194 1.047328353 0.547928471 0.548842123 0.609126765 0.696556738 0.814234104 0.957431842 1.118988134 1.299898149 1.506393678 1.737729941 1.987631442 2.259548818 2.571820226 2.948217782 3.401440091 3.915762664 4.441108869 4.912898451 5.285237024 5.545167244 5.704277124 5.792628091 5.859788608 5.968167145 6.373892330 12.283587839
//
IT	5033
RD	16
LK	-235656.607375
QD	-266.369802 -> -233.852406
RI	0.0011827270
TR	0.024261	0.015305
MT	14.683992
MM	C_pi: 3.637432, n_recomb: 59036.984835
RS	0	0.000000	198.823705	2.384320	0.000040	0.000001
RS	1	0.008253	198.823705	2.581163	0.000044	0.000008
RS	2	0.017188	198.823705	2.794263	0.000047	0.000026
RS	3	0.026860	198.823705	3.024961	0.000051	0.000049
RS	4	0.037330	1.138546	569.041026	0.009639	0.009077
RS	5	0.048664	1.138546	609.708727	0.010328	0.011366
RS	6	0.060934	0.565108	1307.341625	0.022144	0.024716
RS	7	0.074216	0.565108	1381.175746	0.023395	0.026389
RS	8	0.088595	0.559885	1469.644844	0.024894	0.027193
RS	9	0.104160	0.559885	1545.744647	0.026183	0.027752
RS	10	0.121010	0.619211	1468.806793	0.024879	0.025621
RS	11	0.139250	0.619211	1542.233923	0.026123	0.026453
RS	12	0.158996	0.706610	1418.480298	0.024027	0.024044
RS	13	0.180372	0.706610	1488.199265	0.025208	0.025101
RS	14	0.203512	0.825338	1336.674851	0.022641	0.022485
RS	15	0.228562	0.825338	1402.268260	0.023752	0.023591
RS	16	0.255679	0.970591	1250.996980	0.021190	0.021076
RS	17	0.285034	0.970591	1312.575871	0.022233	0.022159
RS	18	0.316812	1.134756	1177.914190	0.019952	0.019945
RS	19	0.351213	1.134756	1235.853933	0.020934	0.020990
RS	20	0.388453	1.318330	1115.954136	0.018903	0.019021
RS	21	0.428766	1.318330	1170.579647	0.019828	0.020023
RS	22	0.472407	1.527397	1059.638168	0.017949	0.018185
RS	23	0.519650	1.527397	1111.162054	0.018821	0.019128
RS	24	0.570791	1.761271	1010.233473	0.017112	0.017430
RS	25	0.626154	1.761271	1058.868300	0.017936	0.018307
RS	26	0.686085	2.013796	970.316112	0.016436	0.016795
RS	27	0.750963	2.013796	1016.276309	0.017214	0.017610
RS	28	0.821196	2.288888	936.046047	0.015855	0.016228
RS	29	0.897225	2.288888	979.449154	0.016590	0.016985
RS	30	0.979529	2.606020	899.741952	0.015240	0.015603
RS	31	1.068625	2.606020	940.605885	0.015932	0.016297
RS	32	1.165075	2.990657	856.584732	0.014509	0.014830
RS	33	1.269486	2.990657	894.921735	0.015159	0.015452
RS	34	1.382514	3.457176	808.654552	0.013697	0.013936
RS	35	1.504870	3.457176	844.542754	0.014305	0.014485
RS	36	1.637325	3.990286	764.024492	0.012941	0.013063
RS	37	1.780711	3.990286	797.612251	0.013510	0.013550
RS	38	1.935932	4.537769	731.869193	0.012397	0.012382
RS	39	2.103963	4.537769	763.317951	0.012929	0.012827
RS	40	2.285863	5.030631	717.429879	0.012152	0.012003
RS	41	2.482776	5.030631	746.780135	0.012649	0.012419
RS	42	2.695940	5.418555	720.521432	0.012205	0.011935
RS	43	2.926697	5.418555	747.508208	0.012662	0.012327
RS	44	3.176499	5.686396	737.245725	0.012488	0.012116
RS	45	3.446919	5.686396	761.142920	0.012893	0.012473
RS	46	3.739656	5.845914	761.958782	0.012906	0.012452
RS	47	4.056555	5.845914	781.502897	0.013238	0.012751
RS	48	4.399608	5.929199	787.119989	0.013333	0.012814
RS	49	4.770974	5.929199	800.588215	0.013561	0.013025
RS	50	5.172990	5.989155	802.284243	0.013590	0.013029
RS	51	5.608185	5.989155	807.920385	0.013685	0.013118
RS	52	6.079299	6.092217	795.631511	0.013477	0.012898
RS	53	6.589295	6.092217	792.495528	0.013424	0.012841
RS	54	7.141382	6.504449	736.523524	0.012476	0.011920
RS	55	7.739035	6.504449	727.868196	0.012329	0.011764
RS	56	8.386014	6.504449	713.912396	0.012093	0.011517
RS	57	9.086390	6.504449	694.531175	0.011764	0.011179
RS	58	9.844570	12.791391	351.122544	0.005948	0.005748
RS	59	10.665325	12.791391	357.700717	0.006059	0.005831
RS	60	11.553820	12.791391	362.565829	0.006141	0.005884
RS	61	12.515644	12.791391	365.490590	0.006191	0.005904
RS	62	13.556851	12.791391	366.259212	0.006204	0.005889
RS	63	14.683992	12.791391	4343.036221	0.073565	0.067988
PA	4+25*2+4+6 0.024261324 0.015305107 14.683991853 198.823704944 1.138545564 0.565107670 0.559885102 0.619211337 0.706610076 0.825337868 0.970591124 1.134756346 1.318329704 1.527396901 1.761270871 2.013795524 2.288887827 2.606020381 2.990656670 3.457176198 3.990285598 4.537768517 5.030630797 5.418555467 5.686395815 5.845913552 5.929199356 5.989154952 6.092217479 6.504449255 12.791390548
//
IT	4791
RD	17
LK	-235593.326689
QD	-245.542751 -> -216.738381
RI	0.0011813854
TR	0.023435	0.015434
MT	14.951603
MM	C_pi: 3.753423, n_recomb: 61365.331946
RS	0	0.000000	301.741882	1.637350	0.000027	0.000000
RS	1	0.008284	301.741882	1.773058	0.000029	0.000005
RS	2	0.017255	301.741882	1.920019	0.000031	0.000017
RS	3	0.026968	301.741882	2.079168	0.000034	0.000033
RS	4	0.037486	1.237292	546.574825	0.008907	0.008435
RS	5	0.048876	1.237292	586.261080	0.009554	0.010580
RS	6	0.061209	0.582497	1326.605745	0.021618	0.024274
RS	7	0.074564	0.582497	1402.766945	0.022859	0.025944
RS	8	0.089025	0.570802	1510.301553	0.024612	0.027058
RS	9	0.104684	0.570802	1589.562988	0.025903	0.027629
RS	10	0.121640	0.629076	1516.684041	0.024716	0.025596
RS	11	0.140001	0.629076	1593.403279	0.025966	0.026420
RS	12	0.159883	0.716362	1469.397585	0.023945	0.024057
RS	13	0.181412	0.716362	1542.372822	0.025134	0.025109
RS	14	0.204724	0.836057	1387.095324	0.022604	0.022506
RS	15	0.229968	0.836057	1455.813418	0.023724	0.023610
RS	16	0.257303	0.983314	1299.183737	0.021171	0.021088
RS	17	0.286903	0.983314	1363.724799	0.022223	0.022170
RS	18	0.318954	1.150084	1223.860329	0.019944	0.019947
RS	19	0.353661	1.150084	1284.610519	0.020934	0.020990
RS	20	0.391243	1.336361	1160.277630	0.018908	0.019017
RS	21	0.431938	1.336361	1217.581649	0.019842	0.020018
RS	22	0.476004	1.548040	1102.811963	0.017971	0.018184
RS	23	0.523721	1.548040	1156.894682	0.018853	0.019129
RS	24	0.575391	1.784452	1052.584160	0.017153	0.017439
RS	25	0.631341	1.784452	1103.666665	0.017985	0.018319
RS	26	0.691927	2.039561	1012.096345	0.016493	0.016816
RS	27	0.757531	2.039561	1060.399122	0.017280	0.017636
RS	28	0.828570	2.317769	977.180548	0.015924	0.016258
RS	29	0.905494	2.317769	1022.819101	0.016668	0.017020
RS	30	0.988790	2.639651	939.614606	0.015312	0.015634
RS	31	1.078987	2.639651	982.597763	0.016012	0.016333
RS	32	1.176656	3.032355	894.198835	0.014572	0.014852
RS	33	1.282415	3.032355	934.530971	0.015229	0.015479
RS	34	1.396937	3.511933	843.171621	0.013740	0.013940
RS	35	1.520945	3.511933	880.931043	0.014356	0.014496
RS	36	1.655226	4.063605	795.294787	0.012960	0.013046
RS	37	1.800631	4.063605	830.641246	0.013536	0.013540
RS	38	1.958082	4.633122	760.589265	0.012394	0.012348
RS	39	2.128576	4.633122	793.708096	0.012934	0.012800
RS	40	2.313194	5.147083	744.874268	0.012138	0.011960
RS	41	2.513106	5.147083	775.836038	0.012643	0.012384
RS	42	2.729579	5.550675	748.147610	0.012192	0.011894
RS	43	2.963985	5.550675	776.706648	0.012657	0.012294
RS	44	3.217810	5.826390	766.409881	0.012489	0.012090
RS	45	3.492661	5.826390	791.827399	0.012903	0.012456
RS	46	3.790282	5.986138	793.741733	0.012935	0.012452
RS	47	4.112558	5.986138	814.690895	0.013276	0.012762
RS	48	4.461532	6.064032	822.124601	0.013397	0.012851
RS	49	4.839415	6.064032	836.759415	0.013636	0.013073
RS	50	5.248602	6.116352	840.301135	0.013693	0.013106
RS	51	5.691687	6.116352	846.703572	0.013798	0.013205
RS	52	6.171478	6.213564	835.352177	0.013613	0.013009
RS	53	6.691015	6.213564	832.456435	0.013566	0.012960
RS	54	7.253592	6.631266	774.326779	0.012618	0.012041
RS	55	7.862773	6.631266	765.540867	0.012475	0.011891
RS	56	8.522419	6.631266	751.156301	0.012241	0.011649
RS	57	9.236711	6.631266	731.032846	0.011913	0.011313
RS	58	10.010177	13.293824	362.894859	0.005914	0.005707
RS	59	10.847717	13.293824	370.303692	0.006034	0.005800
RS	60	11.754639	13.293824	375.994213	0.006127	0.005865
RS	61	12.736693	13.293824	379.724783	0.006188	0.005897
RS	62	13.800101	13.293824	381.263067	0.006213	0.005895
RS	63	14.951603	13.293824	4619.944050	0.075286	0.069675
PA	4+25*2+4+6 0.023435133 0.015434046 14.951603437 301.741882139 1.237291896 0.582497282 0.570801970 0.629075778 0.716362408 0.836057431 0.983313879 1.150084457 1.336361286 1.548040392 1.784452118 2.039561020 2.317769162 2.639651078 3.032354554 3.511933108 4.063604874 4.633121826 5.147082539 5.550674536 5.826389776 5.986138407 6.064031508 6.116351728 6.213563506 6.631265967 13.293824136
//
IT	6127
RD	18
LK	-235537.255474
QD	-226.960438 -> -201.406134
RI	0.0012044177
TR	0.022669	0.015545
MT	15.217275
MM	C_pi: 3.867778, n_recomb: 63620.690912
RS	0	0.000000	458.302501	1.120505	0.000018	0.000000
RS	1	0.008314	458.302501	1.213725	0.000019	0.000004
RS	2	0.017320	458.302501	1.314705	0.000021	0.000011
RS	3	0.027074	458.302501	1.424093	0.000022	0.000022
RS	4	0.037639	1.344038	523.780356	0.008233	0.007837
RS	5	0.049083	1.344038	562.371908	0.008839	0.009847
RS	6	0.061478	0.600079	1343.081190	0.021111	0.023841
RS	7	0.074903	0.600079	1421.399002	0.022342	0.025505
RS	8	0.089445	0.581589	1548.476197	0.024339	0.026921
RS	9	0.105196	0.581589	1630.785536	0.025633	0.027502
RS	10	0.122256	0.638730	1562.387118	0.024558	0.025568
RS	11	0.140735	0.638730	1642.308854	0.025814	0.026385
RS	12	0.160750	0.725829	1518.453770	0.023867	0.024070
RS	13	0.182430	0.725829	1594.611709	0.025064	0.025117
RS	14	0.205912	0.846409	1435.898163	0.022570	0.022528
RS	15	0.231346	0.846409	1507.676950	0.023698	0.023630
RS	16	0.258894	0.995606	1345.874304	0.021155	0.021103
RS	17	0.288734	0.995606	1413.318580	0.022215	0.022184
RS	18	0.321054	1.164962	1268.345414	0.019936	0.019950
RS	19	0.356061	1.164962	1331.850064	0.020934	0.020993
RS	20	0.393979	1.353964	1203.153194	0.018911	0.019015
RS	21	0.435049	1.353964	1263.082682	0.019853	0.020015
RS	22	0.479534	1.568272	1144.590921	0.017991	0.018184
RS	23	0.527718	1.568272	1201.183414	0.018880	0.019130
RS	24	0.579908	1.807212	1093.625457	0.017190	0.017448
RS	25	0.636437	1.807212	1147.111087	0.018030	0.018331
RS	26	0.697666	2.064859	1052.665188	0.016546	0.016837
RS	27	0.763985	2.064859	1103.270417	0.017341	0.017661
RS	28	0.835819	2.346098	1017.196469	0.015988	0.016288
RS	29	0.913625	2.346098	1065.034151	0.016740	0.017055
RS	30	0.997900	2.672613	978.439257	0.015379	0.015665
RS	31	1.089181	2.672613	1023.508169	0.016088	0.016369
RS	32	1.188052	3.073197	930.816542	0.014631	0.014874
RS	33	1.295143	3.073197	973.112294	0.015296	0.015507
RS	34	1.411139	3.565598	876.715863	0.013780	0.013945
RS	35	1.536778	3.565598	916.316041	0.014403	0.014507
RS	36	1.672863	4.135595	825.594510	0.012977	0.013030
RS	37	1.820262	4.135595	862.669582	0.013560	0.013532
RS	38	1.979917	4.727029	788.320521	0.012391	0.012316
RS	39	2.152845	4.727029	823.079670	0.012937	0.012774
RS	40	2.340152	5.262112	771.301616	0.012123	0.011919
RS	41	2.543031	5.262112	803.846673	0.012635	0.012349
RS	42	2.762778	5.681430	774.733025	0.012177	0.011855
RS	43	3.000795	5.681430	804.840089	0.012651	0.012262
RS	44	3.258602	5.964997	794.528684	0.012489	0.012064
RS	45	3.537843	5.964997	821.449343	0.012912	0.012439
RS	46	3.840301	6.124806	824.510043	0.012960	0.012452
RS	47	4.167905	6.124806	846.856500	0.013311	0.012771
RS	48	4.522748	6.197005	856.190984	0.013458	0.012885
RS	49	4.907092	6.197005	871.993931	0.013706	0.013117
RS	50	5.323392	6.241286	877.501815	0.013793	0.013179
RS	51	5.774304	6.241286	884.677080	0.013905	0.013287
RS	52	6.262706	6.332149	874.401096	0.013744	0.013116
RS	53	6.791715	6.332149	871.749711	0.013702	0.013074
RS	54	7.364706	6.754332	811.618970	0.012757	0.012159
RS	55	7.985337	6.754332	802.696165	0.012617	0.012014
RS	56	8.657569	6.754332	787.877088	0.012384	0.011776
RS	57	9.385691	6.754332	767.006385	0.012056	0.011442
RS	58	10.174351	13.790193	374.190522	0.005882	0.005668
RS	59	11.028582	13.790193	382.413466	0.006011	0.005771
RS	60	11.953835	13.790193	388.916001	0.006113	0.005845
RS	61	12.956016	13.790193	393.442860	0.006184	0.005889
RS	62	14.041520	13.790193	395.745892	0.006220	0.005898
RS	63	15.217275	13.790193	4893.025400	0.076909	0.071264
PA	4+25*2+4+6 0.022668615 0.015544747 15.217274601 458.302500783 1.344037683 0.600078981 0.581588719 0.638729607 0.725828501 0.846409121 0.995606052 1.164961533 1.353964037 1.568271599 1.807212019 2.064858691 2.346097609 2.672613488 3.073196556 3.565597987 4.135595417 4.727029083 5.262111618 5.681430163 5.964997169 6.124805802 6.197005112 6.241286000 6.332148933 6.754331936 13.790193149
//
IT	4767
RD	19
LK	-235487.496683
QD	-210.340530 -> -187.636031
RI	0.0012435797
TR	0.021957	0.015639
MT	15.480499
MM	C_pi: 3.980311, n_recomb: 65802.493708
RS	0	0.000000	696.332200	0.764671	0.000012	0.000000
RS	1	0.008344	696.332200	0.828517	0.000013	0.000002
RS	2	0.017383	696.332200	0.897699	0.000014	0.000007
RS	3	0.027177	696.332200	0.972662	0.000015	0.000014
RS	4	0.037788	1.459345	500.896418	0.007612	0.007281
RS	5	0.049284	1.459345	538.304067	0.008181	0.009165
RS	6	0.061740	0.617827	1356.989391	0.020622	0.023418
RS	7	0.075235	0.617827	1437.297921	0.021843	0.025075
RS	8	0.089855	0.592236	1584.271911	0.024076	0.026783
RS	9	0.105696	0.592236	1669.514148	0.025372	0.027374
RS	10	0.122858	0.648176	1605.952581	0.024406	0.025538
RS	11	0.141452	0.648176	1688.984064	0.025667	0.026348
RS	12	0.161598	0.735018	1565.654745	0.023793	0.024082
RS	13	0.183425	0.735018	1644.918159	0.024998	0.025124
RS	14	0.207072	0.856403	1483.084002	0.022538	0.022551
RS	15	0.232693	0.856403	1557.855927	0.023675	0.023651
RS	16	0.260451	1.007475	1391.068728	0.021140	0.021118
RS	17	0.290525	1.007475	1461.353823	0.022208	0.022200
RS	18	0.323109	1.179387	1311.372056	0.019929	0.019956
RS	19	0.358411	1.179387	1377.571812	0.020935	0.020998
RS	20	0.396658	1.371115	1244.592040	0.018914	0.019015
RS	21	0.438097	1.371115	1307.090695	0.019864	0.020014
RS	22	0.482993	1.588070	1184.969544	0.018008	0.018185
RS	23	0.531635	1.588070	1244.019194	0.018905	0.019132
RS	24	0.584336	1.829511	1133.352087	0.017224	0.017457
RS	25	0.641433	1.829511	1189.192789	0.018072	0.018344
RS	26	0.703295	2.089631	1092.015363	0.016595	0.016858
RS	27	0.770318	2.089631	1144.879444	0.017399	0.017687
RS	28	0.842933	2.373805	1056.082513	0.016049	0.016318
RS	29	0.921606	2.373805	1106.079537	0.016809	0.017089
RS	30	1.006844	2.704825	1016.203568	0.015443	0.015696
RS	31	1.099193	2.704825	1063.321345	0.016159	0.016405
RS	32	1.199248	3.113093	966.425511	0.014687	0.014896
RS	33	1.307651	3.113093	1010.650044	0.015359	0.015536
RS	34	1.425098	3.618068	909.279217	0.013818	0.013951
RS	35	1.552345	3.618068	950.686524	0.014448	0.014520
RS	36	1.690209	4.206155	854.917475	0.012992	0.013017
RS	37	1.839575	4.206155	893.688026	0.013581	0.013525
RS	38	2.001403	4.819366	815.061619	0.012386	0.012286
RS	39	2.176734	4.819366	851.428334	0.012939	0.012751
RS	40	2.366693	5.375561	796.714016	0.012108	0.011880
RS	41	2.572502	5.375561	830.811002	0.012626	0.012317
RS	42	2.795482	5.810651	800.277318	0.012162	0.011817
RS	43	3.037067	5.810651	831.904701	0.012642	0.012230
RS	44	3.298808	6.102039	821.595492	0.012486	0.012039
RS	45	3.582388	6.102039	849.998221	0.012917	0.012421
RS	46	3.889628	6.261747	854.245669	0.012982	0.012450
RS	47	4.222503	6.261747	877.977505	0.013343	0.012778
RS	48	4.583151	6.327969	889.287248	0.013514	0.012917
RS	49	4.973890	6.327969	906.255802	0.013772	0.013159
RS	50	5.397230	6.363835	913.840042	0.013888	0.013249
RS	51	5.855892	6.363835	921.791226	0.014008	0.013366
RS	52	6.352822	6.447882	912.721552	0.013871	0.013219
RS	53	6.891214	6.447882	910.316183	0.013834	0.013183
RS	54	7.474526	6.873579	848.345238	0.012892	0.012274
RS	55	8.106507	6.873579	839.277202	0.012754	0.012133
RS	56	8.791217	6.873579	824.016297	0.012523	0.011897
RS	57	9.533056	6.873579	802.392297	0.012194	0.011565
RS	58	10.336791	14.279733	385.017512	0.005851	0.005631
RS	59	11.207585	14.279733	394.036268	0.005988	0.005742
RS	60	12.151034	14.279733	401.335248	0.006099	0.005826
RS	61	13.173199	14.279733	406.646252	0.006180	0.005880
RS	62	14.280649	14.279733	409.706023	0.006226	0.005900
RS	63	15.480499	14.279733	5161.497222	0.078439	0.072759
PA	4+25*2+4+6 0.021957086 0.015639398 15.480499133 696.332199517 1.459344810 0.617827098 0.592235708 0.648176455 0.735018201 0.856402644 1.007475076 1.179386678 1.371114942 1.588069874 1.829510554 2.089631261 2.373804613 2.704825258 3.113093194 3.618068156 4.206154762 4.819366267 5.375561246 5.810650980 6.102038521 6.261746767 6.327969042 6.363834902 6.447881930 6.873578962 14.279733360
//
IT	4530
RD	20
LK	-235443.274279
QD	-195.441460 -> -175.239788
RI	0.0012929815
TR	0.021296	0.015720
MT	15.741013
MM	C_pi: 4.090872, n_recomb: 67910.155526
RS	0	0.000000	1059.572160	0.519880	0.000008	0.000000
RS	1	0.008372	1059.572160	0.563438	0.000008	0.000002
RS	2	0.017445	1059.572160	0.610649	0.000009	0.000005
RS	3	0.027277	1059.572160	0.661820	0.000010	0.000010
RS	4	0.037933	1.583739	478.142295	0.007041	0.006764
RS	5	0.049481	1.583739	514.299808	0.007573	0.008530
RS	6	0.061996	0.635698	1368.577178	0.020153	0.023006
RS	7	0.075558	0.635698	1450.717311	0.021362	0.024653
RS	8	0.090256	0.602739	1617.772653	0.023822	0.026646
RS	9	0.106184	0.602739	1705.831723	0.025119	0.027245
RS	10	0.123446	0.657417	1647.423879	0.024259	0.025506
RS	11	0.142153	0.657417	1733.469846	0.025526	0.026310
RS	12	0.162426	0.743942	1611.003834	0.023723	0.024092
RS	13	0.184396	0.743942	1693.292150	0.024934	0.025131
RS	14	0.208206	0.866055	1528.640608	0.022510	0.022573
RS	15	0.234009	0.866055	1606.334654	0.023654	0.023674
RS	16	0.261972	1.018925	1434.773622	0.021128	0.021135
RS	17	0.292276	1.018925	1507.834146	0.022203	0.022218
RS	18	0.325118	1.193356	1352.949768	0.019923	0.019962
RS	19	0.360709	1.193356	1421.782343	0.020936	0.021005
RS	20	0.399280	1.387814	1284.589317	0.018916	0.019015
RS	21	0.441079	1.387814	1349.597595	0.019873	0.020015
RS	22	0.486379	1.607407	1223.954613	0.018023	0.018187
RS	23	0.535470	1.607407	1285.405732	0.018928	0.019135
RS	24	0.588672	1.851313	1171.762798	0.017255	0.017467
RS	25	0.646328	1.851313	1229.907319	0.018111	0.018357
RS	26	0.708811	2.113833	1130.141426	0.016642	0.016879
RS	27	0.776525	2.113833	1185.217520	0.017453	0.017712
RS	28	0.849907	2.400848	1093.823489	0.016107	0.016348
RS	29	0.929434	2.400848	1145.936732	0.016874	0.017124
RS	30	1.015618	2.736226	1052.895289	0.015504	0.015728
RS	31	1.109018	2.736226	1102.021790	0.016228	0.016442
RS	32	1.210238	3.151981	1001.012748	0.014740	0.014920
RS	33	1.319931	3.151981	1047.128049	0.015419	0.015565
RS	34	1.438808	3.669282	940.849866	0.013854	0.013958
RS	35	1.567637	3.669282	984.027626	0.014490	0.014533
RS	36	1.707252	4.275204	883.258060	0.013006	0.013004
RS	37	1.858556	4.275204	923.688061	0.013602	0.013519
RS	38	2.022527	4.910047	840.809442	0.012381	0.012257
RS	39	2.200225	4.910047	878.748110	0.012940	0.012728
RS	40	2.392801	5.487348	821.107277	0.012091	0.011842
RS	41	2.601499	5.487348	856.721844	0.012616	0.012285
RS	42	2.827669	5.938243	824.774556	0.012145	0.011780
RS	43	3.072774	5.938243	857.891277	0.012633	0.012200
RS	44	3.338400	6.237429	847.596999	0.012481	0.012014
RS	45	3.626263	6.237429	877.457102	0.012921	0.012403
RS	46	3.938227	6.396879	882.925944	0.013001	0.012448
RS	47	4.276308	6.396879	908.027351	0.013371	0.012784
RS	48	4.642694	6.456869	921.376095	0.013568	0.012947
RS	49	5.039754	6.456869	939.504008	0.013835	0.013198
RS	50	5.470055	6.483970	949.265073	0.013978	0.013316
RS	51	5.936382	6.483970	957.992196	0.014107	0.013441
RS	52	6.441749	6.560762	950.253117	0.013993	0.013318
RS	53	6.989426	6.560762	948.093346	0.013961	0.013288
RS	54	7.582954	6.989048	884.445522	0.013024	0.012384
RS	55	8.226173	6.989048	875.222491	0.012888	0.012247
RS	56	8.923243	6.989048	859.511512	0.012657	0.012014
RS	57	9.678671	6.989048	837.127804	0.012327	0.011682
RS	58	10.497343	14.761935	395.379979	0.005822	0.005595
RS	59	11.384556	14.761935	405.174762	0.005966	0.005714
RS	60	12.346046	14.761935	413.252776	0.006085	0.005807
RS	61	13.388032	14.761935	419.333545	0.006175	0.005870
RS	62	14.517253	14.761935	423.139400	0.006231	0.005901
RS	63	15.741013	14.761935	5424.604365	0.079879	0.074164
PA	4+25*2+4+6 0.021295991 0.015719789 15.741013285 1059.572159556 1.583739197 0.635698005 0.602739293 0.657416858 0.743942180 0.866055158 1.018924967 1.193355520 1.387814265 1.607407028 1.851313040 2.113833157 2.400848404 2.736225784 3.151981029 3.669281589 4.275204308 4.910047435 5.487347899 5.938243295 6.237428781 6.396879248 6.456869435 6.483969753 6.560761647 6.989048030 14.761934775
//
IT	4481
RD	21
LK	-235403.915141
QD	-182.055829 -> -164.055496
RI	0.0013489813
TR	0.020681	0.015788
MT	15.998496
MM	C_pi: 4.199320, n_recomb: 69943.728465
RS	0	0.000000	1609.600310	0.353304	0.000005	0.000000
RS	1	0.008400	1609.600310	0.383005	0.000005	0.000001
RS	2	0.017505	1609.600310	0.415205	0.000006	0.000003
RS	3	0.027375	1609.600310	0.450115	0.000006	0.000006
RS	4	0.038074	1.717751	455.701967	0.006515	0.006285
RS	5	0.049672	1.717751	490.563656	0.007014	0.007939
RS	6	0.062245	0.653667	1378.042169	0.019702	0.022605
RS	7	0.075873	0.653667	1461.860992	0.020901	0.024242
RS	8	0.090646	0.613089	1649.089101	0.023577	0.026508
RS	9	0.106659	0.613089	1739.849311	0.024875	0.027115
RS	10	0.124018	0.666460	1686.831935	0.024117	0.025472
RS	11	0.142835	0.666460	1775.794984	0.025389	0.026271
RS	12	0.163233	0.752606	1654.526535	0.023655	0.024102
RS	13	0.185344	0.752606	1739.756858	0.024874	0.025137
RS	14	0.209312	0.875373	1572.583039	0.022484	0.022596
RS	15	0.235293	0.875373	1653.125757	0.023635	0.023696
RS	16	0.263457	1.029972	1476.988159	0.021117	0.021153
RS	17	0.293987	1.029972	1552.756117	0.022200	0.022237
RS	18	0.327081	1.206879	1393.081351	0.019917	0.019970
RS	19	0.362955	1.206879	1464.481952	0.020938	0.021013
RS	20	0.401842	1.404054	1323.159798	0.018917	0.019017
RS	21	0.443995	1.404054	1390.615830	0.019882	0.020017
RS	22	0.489690	1.626265	1261.558249	0.018037	0.018189
RS	23	0.539222	1.626265	1325.352736	0.018949	0.019139
RS	24	0.592915	1.872597	1208.862596	0.017283	0.017477
RS	25	0.651118	1.872597	1269.257154	0.018147	0.018371
RS	26	0.714211	2.137443	1167.039088	0.016685	0.016900
RS	27	0.782602	2.137443	1224.277707	0.017504	0.017738
RS	28	0.856739	2.427188	1130.418231	0.016162	0.016377
RS	29	0.937103	2.427188	1184.601988	0.016937	0.017159
RS	30	1.024217	2.766772	1088.509677	0.015563	0.015759
RS	31	1.118649	2.766772	1139.602177	0.016293	0.016479
RS	32	1.221012	3.189820	1034.571378	0.014791	0.014943
RS	33	1.331974	3.189820	1082.536907	0.015477	0.015594
RS	34	1.452257	3.719182	971.427149	0.013889	0.013966
RS	35	1.582642	3.719182	1016.336325	0.014531	0.014547
RS	36	1.723980	4.342702	910.614599	0.013019	0.012993
RS	37	1.877190	4.342702	952.665757	0.013620	0.013514
RS	38	2.043270	4.999017	865.566724	0.012375	0.012230
RS	39	2.223299	4.999017	905.039543	0.012940	0.012706
RS	40	2.418451	5.597380	844.489325	0.012074	0.011806
RS	41	2.629995	5.597380	881.584851	0.012604	0.012254
RS	42	2.859308	6.064112	848.230082	0.012127	0.011744
RS	43	3.107883	6.064112	882.802602	0.012622	0.012169
RS	44	3.377338	6.371061	872.534694	0.012475	0.011988
RS	45	3.669426	6.371061	903.824515	0.012922	0.012384
RS	46	3.986049	6.530109	910.542600	0.013018	0.012444
RS	47	4.329267	6.530109	936.994511	0.013396	0.012789
RS	48	4.701315	6.583614	952.439139	0.013617	0.012975
RS	49	5.104614	6.583614	971.716814	0.013893	0.013234
RS	50	5.541790	6.601625	983.745134	0.014065	0.013380
RS	51	6.015687	6.601625	993.245333	0.014201	0.013513
RS	52	6.529390	6.670750	986.953745	0.014111	0.013413
RS	53	7.086243	6.670750	985.037111	0.014083	0.013389
RS	54	7.689871	7.100738	919.876331	0.013152	0.012492
RS	55	8.344202	7.100738	910.487077	0.013017	0.012358
RS	56	9.053495	7.100738	894.316720	0.012786	0.012127
RS	57	9.822367	7.100738	871.166306	0.012455	0.011795
RS	58	10.655822	15.236210	405.288192	0.005794	0.005561
RS	59	11.559286	15.236210	415.838019	0.005945	0.005687
RS	60	12.538638	15.236210	424.676099	0.006072	0.005788
RS	61	13.600254	15.236210	431.510315	0.006169	0.005860
RS	62	14.751043	15.236210	436.049253	0.006234	0.005900
RS	63	15.998496	15.236210	5681.730575	0.081233	0.075483
PA	4+25*2+4+6 0.020681291 0.015787596 15.998495680 1609.600310009 1.717751430 0.653667221 0.613088873 0.666460152 0.752605623 0.875373352 1.029971509 1.206879236 1.404053890 1.626265291 1.872596742 2.137443476 2.427188278 2.766772219 3.189820096 3.719181601 4.342701568 4.999016572 5.597379958 6.064112469 6.371061286 6.530108929 6.583614415 6.601625023 6.670750459 7.100738054 15.236210267
//
IT	4687
RD	22
LK	-235368.834523
QD	-170.004817 -> -153.943289
RI	0.0014086337
TR	0.020109	0.015844
MT	16.252756
MM	C_pi: 4.305552, n_recomb: 71903.556809
RS	0	0.000000	2448.834742	0.239275	0.000003	0.000000
RS	1	0.008427	2448.834742	0.259455	0.000004	0.000001
RS	2	0.017564	2448.834742	0.281339	0.000004	0.000002
RS	3	0.027470	2448.834742	0.305070	0.000004	0.000004
RS	4	0.038212	1.862084	433.687108	0.006032	0.005841
RS	5	0.049859	1.862084	467.222679	0.006498	0.007390
RS	6	0.062487	0.671702	1385.592218	0.019270	0.022216
RS	7	0.076179	0.671702	1470.944491	0.020457	0.023842
RS	8	0.091025	0.623275	1678.333725	0.023341	0.026372
RS	9	0.107122	0.623275	1771.680647	0.024640	0.026986
RS	10	0.124576	0.675305	1724.243395	0.023980	0.025437
RS	11	0.143501	0.675305	1816.025425	0.025256	0.026230
RS	12	0.164020	0.761018	1696.246228	0.023591	0.024110
RS	13	0.186268	0.761018	1784.333889	0.024816	0.025143
RS	14	0.210391	0.884371	1614.922058	0.022460	0.022619
RS	15	0.236547	0.884371	1698.238047	0.023618	0.023719
RS	16	0.264907	1.040624	1517.729384	0.021108	0.021172
RS	17	0.295656	1.040624	1596.135025	0.022198	0.022257
RS	18	0.328997	1.219961	1431.787104	0.019913	0.019979
RS	19	0.365148	1.219961	1505.689251	0.020940	0.021023
RS	20	0.404344	1.419835	1360.319255	0.018919	0.019019
RS	21	0.446844	1.419835	1430.159337	0.019890	0.020019
RS	22	0.492925	1.644645	1297.788955	0.018049	0.018192
RS	23	0.542890	1.644645	1363.866710	0.018968	0.019144
RS	24	0.597064	1.893353	1244.659255	0.017310	0.017488
RS	25	0.655804	1.893353	1307.248045	0.018181	0.018385
RS	26	0.719493	2.160443	1202.714995	0.016727	0.016921
RS	27	0.788550	2.160443	1262.064606	0.017552	0.017763
RS	28	0.863426	2.452799	1165.870767	0.016214	0.016407
RS	29	0.944611	2.452799	1222.077243	0.016996	0.017193
RS	30	1.032637	2.796444	1123.045131	0.015619	0.015791
RS	31	1.128082	2.796444	1176.058769	0.016356	0.016515
RS	32	1.231569	3.226577	1067.103657	0.014841	0.014968
RS	33	1.343777	3.226577	1116.876840	0.015533	0.015624
RS	34	1.465440	3.767749	1001.010774	0.013922	0.013974
RS	35	1.597355	3.767749	1047.610364	0.014570	0.014561
RS	36	1.740387	4.408610	936.993436	0.013031	0.012983
RS	37	1.895471	4.408610	980.625643	0.013638	0.013510
RS	38	2.063624	5.086227	889.342895	0.012369	0.012204
RS	39	2.245947	5.086227	930.310290	0.012938	0.012686
RS	40	2.443634	5.705619	866.868238	0.012056	0.011770
RS	41	2.657979	5.705619	905.406222	0.012592	0.012224
RS	42	2.890386	6.188202	870.652523	0.012109	0.011708
RS	43	3.142378	6.188202	906.645164	0.012609	0.012140
RS	44	3.415605	6.502878	896.412862	0.012467	0.011963
RS	45	3.711855	6.502878	929.102231	0.012922	0.012366
RS	46	4.033070	6.661393	937.090821	0.013033	0.012440
RS	47	4.381353	6.661393	964.871356	0.013419	0.012792
RS	48	4.758984	6.708182	982.459794	0.013664	0.013001
RS	49	5.168438	6.708182	1002.874828	0.013947	0.013268
RS	50	5.612395	6.716793	1017.253036	0.014147	0.013441
RS	51	6.093763	6.716793	1027.521003	0.014290	0.013581
RS	52	6.615695	6.777871	1022.786025	0.014224	0.013505
RS	53	7.181608	6.777871	1021.108462	0.014201	0.013486
RS	54	7.795210	7.208696	954.600371	0.013276	0.012596
RS	55	8.460518	7.208696	945.032444	0.013143	0.012465
RS	56	9.181890	7.208696	928.392543	0.012912	0.012235
RS	57	9.964049	7.208696	904.467985	0.012579	0.011904
RS	58	10.812120	15.702141	414.752532	0.005768	0.005528
RS	59	11.731655	15.702141	426.035511	0.005925	0.005661
RS	60	12.728677	15.702141	435.613470	0.006058	0.005769
RS	61	13.809715	15.702141	443.183250	0.006164	0.005850
RS	62	14.981849	15.702141	448.440334	0.006237	0.005898
RS	63	16.252756	15.702141	5932.343021	0.082504	0.076720
PA	4+25*2+4+6 0.020109182 0.015844238 16.252755678 2448.834742123 1.862084104 0.671702469 0.623275438 0.675304648 0.761018261 0.884371053 1.040623845 1.219961158 1.419834794 1.644645332 1.893352754 2.160443025 2.452798640 2.796443931 3.226576800 3.767749138 4.408609764 5.086227237 5.705618821 6.188202341 6.502878316 6.661392905 6.708182315 6.716792522 6.777870748 7.208696493 15.702140601
//
IT	4057
RD	23
LK	-235337.522425
QD	-159.133520 -> -144.781788
RI	0.0014700746
TR	0.019576	0.015891
MT	16.503481
MM	C_pi: 4.409442, n_recomb: 73790.253763
RS	0	0.000000	3714.971242	0.162222	0.000002	0.000000
RS	1	0.008453	3714.971242	0.175946	0.000002	0.000000
RS	2	0.017620	3714.971242	0.190833	0.000003	0.000001
RS	3	0.027563	3714.971242	0.206980	0.000003	0.000003
RS	4	0.038345	2.017260	412.233764	0.005587	0.005430
RS	5	0.050040	2.017260	444.429532	0.006023	0.006881
RS	6	0.062722	0.689767	1391.426326	0.018857	0.021839
RS	7	0.076477	0.689767	1478.174724	0.020032	0.023453
RS	8	0.091395	0.633280	1705.637850	0.023115	0.026238
RS	9	0.107573	0.633280	1801.459091	0.024413	0.026857
RS	10	0.125119	0.683948	1759.719144	0.023848	0.025400
RS	11	0.144148	0.683948	1854.221322	0.025128	0.026188
RS	12	0.164786	0.769187	1736.185020	0.023529	0.024118
RS	13	0.187168	0.769187	1827.043569	0.024760	0.025148
RS	14	0.211442	0.893060	1655.665377	0.022437	0.022642
RS	15	0.237768	0.893060	1741.677230	0.023603	0.023743
RS	16	0.266320	1.050897	1557.000601	0.021100	0.021191
RS	17	0.297284	1.050897	1637.972189	0.022198	0.022277
RS	18	0.330866	1.232615	1469.071746	0.019909	0.019988
RS	19	0.367287	1.232615	1545.407050	0.020943	0.021033
RS	20	0.406787	1.435151	1396.087895	0.018920	0.019022
RS	21	0.449625	1.435151	1468.246693	0.019898	0.020023
RS	22	0.496084	1.662541	1332.658637	0.018060	0.018196
RS	23	0.546471	1.662541	1400.957731	0.018986	0.019149
RS	24	0.601116	1.913576	1279.157110	0.017335	0.017498
RS	25	0.660381	1.913576	1343.882371	0.018212	0.018399
RS	26	0.724656	2.182819	1237.172467	0.016766	0.016942
RS	27	0.794363	2.182819	1298.579585	0.017598	0.017788
RS	28	0.869963	2.477664	1200.180837	0.016265	0.016437
RS	29	0.951953	2.477664	1258.360265	0.017053	0.017228
RS	30	1.040874	2.825209	1156.505150	0.015673	0.015823
RS	31	1.137311	2.825209	1211.393171	0.016417	0.016552
RS	32	1.241900	3.262219	1098.611829	0.014888	0.014993
RS	33	1.355330	3.262219	1150.148243	0.015587	0.015653
RS	34	1.478348	3.814946	1029.605425	0.013953	0.013984
RS	35	1.611764	3.814946	1077.852702	0.014607	0.014576
RS	36	1.756458	4.472880	962.402949	0.013042	0.012975
RS	37	1.913383	4.472880	1007.574500	0.013655	0.013506
RS	38	2.083573	5.171627	912.147552	0.012361	0.012179
RS	39	2.268149	5.171627	954.568401	0.012936	0.012666
RS	40	2.468327	5.811985	888.257425	0.012038	0.011736
RS	41	2.685425	5.811985	928.197760	0.012579	0.012195
RS	42	2.920875	6.310417	892.055146	0.012089	0.011673
RS	43	3.176227	6.310417	929.430374	0.012596	0.012110
RS	44	3.453164	6.632790	919.239380	0.012457	0.011938
RS	45	3.753510	6.632790	953.295917	0.012919	0.012347
RS	46	4.079245	6.790641	962.571967	0.013045	0.012435
RS	47	4.432513	6.790641	991.656692	0.013439	0.012794
RS	48	4.815643	6.830488	1011.430269	0.013707	0.013025
RS	49	5.231158	6.830488	1032.967574	0.013999	0.013300
RS	50	5.681797	6.829408	1049.769367	0.014226	0.013499
RS	51	6.170527	6.829408	1060.797448	0.014376	0.013646
RS	52	6.700570	6.882075	1057.722079	0.014334	0.013593
RS	53	7.275417	6.882075	1056.277795	0.014315	0.013579
RS	54	7.898855	7.312907	988.586925	0.013397	0.012698
RS	55	8.574992	7.312907	978.826703	0.013265	0.012569
RS	56	9.308283	7.312907	961.706269	0.013033	0.012339
RS	57	10.103557	7.312907	936.999712	0.012698	0.012008
RS	58	10.966056	16.159198	423.784360	0.005743	0.005497
RS	59	11.901461	16.159198	435.777854	0.005906	0.005636
RS	60	12.915935	16.159198	446.074477	0.006045	0.005751
RS	61	14.016162	16.159198	454.360599	0.006157	0.005839
RS	62	15.209390	16.159198	460.319216	0.006238	0.005896
RS	63	16.503481	16.159198	6175.994424	0.083697	0.077880
PA	4+25*2+4+6 0.019576357 0.015891102 16.503481019 3714.971242488 2.017259851 0.689766977 0.633280112 0.683948372 0.769187456 0.893060202 1.050896841 1.232614792 1.435151243 1.662541415 1.913575943 2.182818524 2.477664029 2.825209246 3.262219081 3.814945894 4.472879987 5.171627279 5.811984715 6.310416749 6.632790021 6.790640607 6.830488213 6.829408346 6.882074574 7.312907371 16.159198319
//
IT	4988
RD	24
LK	-235309.534433
QD	-149.307438 -> -136.465370
RI	0.0015320353
TR	0.019080	0.015929
MT	16.750645
MM	C_pi: 4.510948, n_recomb: 75604.807156
RS	0	0.000000	5667.405408	0.109185	0.000001	0.000000
RS	1	0.008478	5667.405408	0.118450	0.000002	0.000000
RS	2	0.017676	5667.405408	0.128502	0.000002	0.000001
RS	3	0.027653	5667.405408	0.139408	0.000002	0.000002
RS	4	0.038475	2.183979	391.416754	0.005177	0.005049
RS	5	0.050216	2.183979	422.271065	0.005585	0.006408
RS	6	0.062952	0.707840	1395.711055	0.018461	0.021474
RS	7	0.076767	0.707840	1483.726049	0.019625	0.023076
RS	8	0.091754	0.643103	1731.097120	0.022897	0.026107
RS	9	0.108012	0.643103	1829.282520	0.024195	0.026730
RS	10	0.125648	0.692395	1793.328717	0.023720	0.025362
RS	11	0.144779	0.692395	1890.452847	0.025004	0.026146
RS	12	0.165532	0.777122	1774.384155	0.023469	0.024124
RS	13	0.188045	0.777122	1867.926846	0.024706	0.025152
RS	14	0.212467	0.901452	1694.845355	0.022417	0.022664
RS	15	0.238959	0.901452	1783.475160	0.023589	0.023765
RS	16	0.267697	1.060810	1594.819952	0.021094	0.021211
RS	17	0.298872	1.060810	1678.284989	0.022198	0.022299
RS	18	0.332689	1.244850	1504.964972	0.019906	0.019998
RS	19	0.369374	1.244850	1583.664508	0.020947	0.021045
RS	20	0.409170	1.450021	1430.484646	0.018921	0.019025
RS	21	0.452339	1.450021	1504.896029	0.019905	0.020028
RS	22	0.499168	1.679960	1366.191976	0.018070	0.018200
RS	23	0.549968	1.679960	1436.649730	0.019002	0.019155
RS	24	0.605074	1.933268	1312.378527	0.017358	0.017509
RS	25	0.664853	1.933268	1379.181646	0.018242	0.018413
RS	26	0.729700	2.204572	1270.428404	0.016804	0.016963
RS	27	0.800045	2.204572	1333.838566	0.017642	0.017813
RS	28	0.876354	2.501789	1233.360679	0.016313	0.016467
RS	29	0.959133	2.501789	1293.462214	0.017108	0.017262
RS	30	1.048930	2.853074	1188.900084	0.015725	0.015855
RS	31	1.146341	2.853074	1245.614626	0.016475	0.016589
RS	32	1.252010	3.296749	1129.108082	0.014934	0.015018
RS	33	1.366638	3.296749	1182.362246	0.015639	0.015683
RS	34	1.490985	3.860773	1057.225381	0.013984	0.013994
RS	35	1.625874	3.860773	1107.076633	0.014643	0.014591
RS	36	1.772200	4.535521	986.857874	0.013053	0.012967
RS	37	1.930932	4.535521	1033.526151	0.013670	0.013503
RS	38	2.103122	5.255216	933.999237	0.012354	0.012155
RS	39	2.289911	5.255216	977.831549	0.012933	0.012647
RS	40	2.492536	5.916482	908.675146	0.012019	0.011703
RS	41	2.712341	5.916482	949.976753	0.012565	0.012166
RS	42	2.950781	6.430766	912.454552	0.012069	0.011639
RS	43	3.209437	6.430766	951.173627	0.012581	0.012081
RS	44	3.490023	6.760800	941.029024	0.012447	0.011913
RS	45	3.794398	6.760800	976.418783	0.012915	0.012327
RS	46	4.124580	6.917864	986.994590	0.013055	0.012429
RS	47	4.482755	6.917864	1017.357144	0.013456	0.012795
RS	48	4.871297	6.950568	1039.348648	0.013747	0.013047
RS	49	5.292782	6.950568	1061.991118	0.014047	0.013329
RS	50	5.750002	6.939531	1081.281702	0.014302	0.013554
RS	51	6.245986	6.939531	1093.060514	0.014458	0.013707
RS	52	6.784022	6.983441	1091.741380	0.014440	0.013679
RS	53	7.367674	6.983441	1090.523435	0.014424	0.013668
RS	54	8.000810	7.413492	1021.812221	0.013515	0.012796
RS	55	8.687626	7.413492	1011.845454	0.013383	0.012669
RS	56	9.432673	7.413492	994.233151	0.013150	0.012440
RS	57	10.240888	7.413492	968.736712	0.012813	0.012107
RS	58	11.117626	16.607178	432.397181	0.005719	0.005467
RS	59	12.068697	16.607178	445.078145	0.005887	0.005612
RS	60	13.100403	16.607178	456.071550	0.006032	0.005733
RS	61	14.219581	16.607178	465.053829	0.006151	0.005828
RS	62	15.433647	16.607178	471.696084	0.006239	0.005892
RS	63	16.750645	16.607178	6412.334523	0.084814	0.078966
PA	4+25*2+4+6 0.019079536 0.015929223 16.750645427 5667.405408165 2.183979175 0.707839774 0.643103244 0.692394538 0.777122313 0.901451570 1.060809733 1.244850488 1.450021125 1.679959971 1.933267831 2.204572267 2.501789080 2.853074002 3.296749120 3.860772861 4.535521362 5.255215630 5.916482003 6.430766361 6.760800390 6.917864011 6.950568416 6.939530680 6.983440808 7.413491789 16.607178080
//
IT	4323
RD	25
LK	-235284.481623
QD	-140.409562 -> -128.902008
RI	0.0015935592
TR	0.018616	0.015960
MT	16.993852
MM	C_pi: 4.609951, n_recomb: 77348.393199
RS	0	0.000000	8693.306249	0.072974	0.000001	0.000000
RS	1	0.008503	8693.306249	0.079184	0.000001	0.000000
RS	2	0.017729	8693.306249	0.085924	0.000001	0.000001
RS	3	0.027740	8693.306249	0.093237	0.000001	0.000001
RS	4	0.038601	2.362904	371.301911	0.004800	0.004696
RS	5	0.050387	2.362904	400.823824	0.005182	0.005969
RS	6	0.063174	0.725885	1398.621010	0.018082	0.021122
RS	7	0.077049	0.725885	1487.781166	0.019235	0.022711
RS	8	0.092103	0.652730	1754.830436	0.022687	0.025977
RS	9	0.108438	0.652730	1855.272437	0.023986	0.026605
RS	10	0.126162	0.700642	1825.134977	0.023596	0.025323
RS	11	0.145392	0.700642	1924.782939	0.024885	0.026103
RS	12	0.166258	0.784828	1810.875910	0.023412	0.024130
RS	13	0.188898	0.784828	1907.015092	0.024655	0.025155
RS	14	0.213463	0.909553	1732.482988	0.022398	0.022687
RS	15	0.240117	0.909553	1823.651711	0.023577	0.023788
RS	16	0.269037	1.070364	1631.216321	0.021089	0.021231
RS	17	0.300417	1.070364	1717.101403	0.022200	0.022321
RS	18	0.334464	1.256675	1539.485399	0.019903	0.020009
RS	19	0.371407	1.256675	1620.479162	0.020950	0.021057
RS	20	0.411491	1.464444	1463.531920	0.018921	0.019029
RS	21	0.454983	1.464444	1540.128735	0.019912	0.020034
RS	22	0.502174	1.696898	1398.407300	0.018079	0.018204
RS	23	0.553377	1.696898	1470.959904	0.019017	0.019161
RS	24	0.608934	1.952412	1344.344695	0.017380	0.017520
RS	25	0.669215	1.952412	1413.165971	0.018270	0.018427
RS	26	0.734621	2.225689	1302.496455	0.016839	0.016984
RS	27	0.805590	2.225689	1367.853967	0.017684	0.017839
RS	28	0.882592	2.525147	1265.424928	0.016360	0.016496
RS	29	0.966142	2.525147	1327.396506	0.017161	0.017296
RS	30	1.056797	2.880012	1220.240207	0.015776	0.015887
RS	31	1.155160	2.880012	1278.732152	0.016532	0.016625
RS	32	1.261887	3.330138	1158.602193	0.014979	0.015043
RS	33	1.377688	3.330138	1213.527420	0.015689	0.015714
RS	34	1.503337	3.905192	1083.882966	0.014013	0.014005
RS	35	1.639669	3.905192	1135.293394	0.014678	0.014607
RS	36	1.787594	4.596490	1010.371874	0.013063	0.012960
RS	37	1.948097	4.596490	1058.493276	0.013685	0.013501
RS	38	2.122247	5.336930	954.915052	0.012346	0.012132
RS	39	2.311206	5.336930	1000.115932	0.012930	0.012629
RS	40	2.516231	6.019021	928.141719	0.011999	0.011670
RS	41	2.738691	6.019021	970.762574	0.012551	0.012138
RS	42	2.980066	6.549143	931.871501	0.012048	0.011605
RS	43	3.241965	6.549143	971.894526	0.012565	0.012052
RS	44	3.526133	6.886793	961.799979	0.012435	0.011887
RS	45	3.834465	6.886793	998.487515	0.012909	0.012307
RS	46	4.169014	7.042951	1010.370987	0.013063	0.012422
RS	47	4.532010	7.042951	1041.983175	0.013471	0.012794
RS	48	4.925871	7.068312	1066.220201	0.013785	0.013068
RS	49	5.353223	7.068312	1089.948694	0.014091	0.013356
RS	50	5.816913	7.047061	1111.786169	0.014374	0.013607
RS	51	6.320030	7.047061	1124.304454	0.014536	0.013767
RS	52	6.865928	7.081888	1124.831758	0.014542	0.013761
RS	53	7.458244	7.081888	1123.831866	0.014529	0.013755
RS	54	8.100924	7.510380	1054.262093	0.013630	0.012893
RS	55	8.798252	7.510380	1044.073490	0.013498	0.012766
RS	56	9.554874	7.510380	1025.957200	0.013264	0.012538
RS	57	10.375832	7.510380	999.662529	0.012924	0.012204
RS	58	11.266596	17.045505	440.605429	0.005696	0.005439
RS	59	12.233102	17.045505	453.950452	0.005869	0.005589
RS	60	13.281790	17.045505	465.618154	0.006020	0.005716
RS	61	14.419649	17.045505	475.275545	0.006145	0.005817
RS	62	15.654261	17.045505	482.582394	0.006239	0.005889
RS	63	16.993852	17.045505	6641.097945	0.085860	0.079982
PA	4+25*2+4+6 0.018616124 0.015959819 16.993851643 8693.306248736 2.362903567 0.725885005 0.652730388 0.700642417 0.784828495 0.909553300 1.070363916 1.256674820 1.464443537 1.696897739 1.952411972 2.225689214 2.525146963 2.880012306 3.330137879 3.905191543 4.596490182 5.336929939 6.019021282 6.549142761 6.886792974 7.042950511 7.068311858 7.047060792 7.081887866 7.510379846 17.045505128
//
CC
CC	Brief Description of the file format:
CC	  CC  comments
CC	  MM  useful-messages
CC	  RD  round-of-iterations
CC	  LL  \log[P(sequence)]
CC	  QD  Q-before-opt Q-after-opt
CC	  TR  \theta_0 \rho_0
CC	  RS  k t_k \lambda_k \pi_k \sum_{l\not=k}A_{kl} A_{kk}
CC	  DC  begin end best-k t_k+\Delta_k max-prob
CC
MM	Version: 0.6.5-r67
MM	pattern:4+25*2+4+6, n:63, n_free_lambdas:28
MM	n_iterations:25, skip:1, max_t:5, theta/rho:5
MM	is_decoding:0
MM	n_seqs:10, sum_L:1067381, sum_n:76683
RD	0
LK	0.000000
QD	0.000000 -> 0.000000
RI	inf
TR	0.074554	0.014911
MT	5.000000
MM	C_pi: 1.000000, n_recomb: 15797.624926
RS	0	0.000000	1.000000	100.659573	0.006372	0.000000
RS	1	0.006440	1.000000	106.437371	0.006738	0.000000
RS	2	0.013294	1.000000	112.499007	0.007121	0.000000
RS	3	0.020590	1.000000	118.852095	0.007523	0.000000
RS	4	0.028356	1.000000	125.503535	0.007944	0.000000
RS	5	0.036622	1.000000	132.459336	0.008385	0.000000
RS	6	0.045421	1.000000	139.724434	0.008845	0.000000
RS	7	0.054785	1.000000	147.302483	0.009324	0.000000
RS	8	0.064753	1.000000	155.195623	0.009824	0.000000
RS	9	0.075363	1.000000	163.404224	0.010344	0.000000
RS	10	0.086656	1.000000	171.926616	0.010883	0.000000
RS	11	0.098677	1.000000	180.758779	0.011442	0.000000
RS	12	0.111471	1.000000	189.894025	0.012020	0.000000
RS	13	0.125090	1.000000	199.322644	0.012617	0.000000
RS	14	0.139585	1.000000	209.031538	0.013232	0.000000
RS	15	0.155014	1.000000	219.003829	0.013863	0.000000
RS	16	0.171437	1.000000	229.218452	0.014510	0.000000
RS	17	0.188917	1.000000	239.649736	0.015170	0.000000
RS	18	0.207523	1.000000	250.266980	0.015842	0.000000
RS	19	0.227327	1.000000	261.034029	0.016524	0.000000
RS	20	0.248406	1.000000	271.908858	0.017212	0.000000
RS	21	0.270843	1.000000	282.843179	0.017904	0.000000
RS	22	0.294725	1.000000	293.782086	0.018597	0.000000
RS	23	0.320144	1.000000	304.663741	0.019285	0.000000
RS	24	0.347201	1.000000	315.419143	0.019966	0.000000
RS	25	0.376000	1.000000	325.971968	0.020634	0.000000
RS	26	0.406654	1.000000	336.238542	0.021284	0.000000
RS	27	0.439282	1.000000	346.127936	0.021910	0.000000
RS	28	0.474011	1.000000	355.542237	0.022506	0.000000
RS	29	0.510976	1.000000	364.377011	0.023065	0.000000
RS	30	0.550322	1.000000	372.521993	0.023581	0.000000
RS	31	0.592202	1.000000	379.862029	0.024046	0.000000
RS	32	0.636779	1.000000	386.278307	0.024452	0.000000
RS	33	0.684227	1.000000	391.649889	0.024792	0.000000
RS	34	0.734730	1.000000	395.855573	0.025058	0.000000
RS	35	0.788485	1.000000	398.776094	0.025243	0.000000
RS	36	0.845702	1.000000	400.296654	0.025339	0.000000
RS	37	0.906604	1.000000	400.309787	0.025340	0.000000
RS	38	0.971428	1.000000	398.718507	0.025239	0.000000
RS	39	1.040426	1.000000	395.439704	0.025032	0.000000
RS	40	1.113868	1.000000	390.407698	0.024713	0.000000
RS	41	1.192040	1.000000	383.577869	0.024281	0.000000
RS	42	1.275245	1.000000	374.930225	0.023733	0.000000
RS	43	1.363809	1.000000	364.472759	0.023071	0.000000
RS	44	1.458076	1.000000	352.244413	0.022297	0.000000
RS	45	1.558414	1.000000	338.317469	0.021416	0.000000
RS	46	1.665214	1.000000	322.799141	0.020433	0.000000
RS	47	1.778891	1.000000	305.832165	0.019359	0.000000
RS	48	1.899889	1.000000	287.594197	0.018205	0.000000
RS	49	2.028679	1.000000	268.295839	0.016983	0.000000
RS	50	2.165763	1.000000	248.177187	0.015710	0.000000
RS	51	2.311675	1.000000	227.502835	0.014401	0.000000
RS	52	2.466983	1.000000	206.555378	0.013075	0.000000
RS	53	2.632293	1.000000	185.627554	0.011750	0.000000
RS	54	2.808249	1.000000	165.013275	0.010445	0.000000
RS	55	2.995536	1.000000	144.997912	0.009178	0.000000
RS	56	3.194884	1.000000	125.848326	0.007966	0.000000
RS	57	3.407070	1.000000	107.803187	0.006824	0.000000
RS	58	3.632920	1.000000	91.064220	0.005764	0.000000
RS	59	3.873315	1.000000	75.788970	0.004797	0.000000
RS	60	4.129191	1.000000	62.085663	0.003930	0.000000
RS	61	4.401545	1.000000	50.010613	0.003166	0.000000
RS	62	4.691438	1.000000	39.568420	0.002505	0.000000
RS	63	5.000000	1.000000	110.382067	0.006987	0.000000
PA	4+25*2+4+6 0.074553518 0.014910704 5.000000000 1.000000000 1.000000000 1.000000000 1.000000000 1.000000000 1.000000000 1.000000000 1.000000000 1.000000000 1.000000000 1.000000000 1.000000000 1.000000000 1.000000000 1.000000000 1.000000000 1.000000000 1.000000000 1.000000000 1.000000000 1.000000000 1.000000000 1.000000000 1.000000000 1.000000000 1.000000000 1.000000000 1.000000000
//
IT	5617
RD	1
LK	-227472.678118
QD	-3642.953120 -> -1621.464587
RI	0.0874388524
TR	0.053299	0.010862
MT	8.167426
MM	C_pi: 1.267876, n_recomb: 14599.744789
RS	0	0.000000	0.377773	275.971358	0.018902	0.000408
RS	1	0.007259	0.377773	290.181036	0.019876	0.003667
RS	2	0.015045	0.377773	304.682629	0.020869	0.010296
RS	3	0.023397	0.377773	319.414449	0.021878	0.018781
RS	4	0.032354	0.310074	406.168631	0.027820	0.026936
RS	5	0.041962	0.310074	421.911738	0.028899	0.029977
RS	6	0.052267	0.357623	380.004899	0.026028	0.029531
RS	7	0.063321	0.357623	394.768926	0.027039	0.028699
RS	8	0.075176	0.434534	337.793070	0.023137	0.027688
RS	9	0.087893	0.434534	351.518292	0.024077	0.026470
RS	10	0.101532	0.524316	303.366740	0.020779	0.025228
RS	11	0.116162	0.524316	316.142333	0.021654	0.024052
RS	12	0.131853	0.619697	278.849304	0.019100	0.022946
RS	13	0.148684	0.619697	290.819686	0.019920	0.021915
RS	14	0.166736	0.717949	261.820637	0.017933	0.020989
RS	15	0.186099	0.717949	273.117586	0.018707	0.020198
RS	16	0.206868	0.817434	250.192939	0.017137	0.019543
RS	17	0.229144	0.817434	260.916341	0.017871	0.019003
RS	18	0.253037	0.918886	241.980586	0.016574	0.018545
RS	19	0.278664	0.918886	252.189846	0.017274	0.018141
RS	20	0.306152	1.023167	235.933826	0.016160	0.017768
RS	21	0.335636	1.023167	245.657534	0.016826	0.017413
RS	22	0.367259	1.129488	231.565007	0.015861	0.017066
RS	23	0.401178	1.129488	240.811406	0.016494	0.016726
RS	24	0.437560	1.236132	228.647778	0.015661	0.016392
RS	25	0.476582	1.236132	237.406038	0.016261	0.016069
RS	26	0.518437	1.341621	226.904828	0.015542	0.015761
RS	27	0.563331	1.341621	235.142282	0.016106	0.015473
RS	28	0.611483	1.445304	225.943401	0.015476	0.015205
RS	29	0.663131	1.445304	233.604154	0.016001	0.014959
RS	30	0.718528	1.547108	225.333518	0.015434	0.014731
RS	31	0.777946	1.547108	232.339938	0.015914	0.014520
RS	32	0.841678	1.646954	224.695807	0.015390	0.014322
RS	33	0.910036	1.646954	230.951250	0.015819	0.014134
RS	34	0.983356	1.744377	223.726764	0.015324	0.013951
RS	35	1.061999	1.744377	229.117760	0.015693	0.013772
RS	36	1.146350	1.838247	222.202065	0.015220	0.013596
RS	37	1.236825	1.838247	226.598887	0.015521	0.013425
RS	38	1.333868	1.926646	219.956772	0.015066	0.013263
RS	39	1.437955	1.926646	223.212072	0.015289	0.013116
RS	40	1.549597	2.007213	216.818898	0.014851	0.012988
RS	41	1.669345	2.007213	218.766796	0.014984	0.012883
RS	42	1.797784	2.077806	212.533779	0.014557	0.012801
RS	43	1.935548	2.077806	212.994047	0.014589	0.012742
RS	44	2.083312	2.137024	206.735649	0.014160	0.012705
RS	45	2.241802	2.137024	205.527099	0.014077	0.012683
RS	46	2.411798	2.184726	198.948541	0.013627	0.012670
RS	47	2.594134	2.184726	195.916820	0.013419	0.012654
RS	48	2.789706	2.222563	188.626410	0.012920	0.012618
RS	49	2.999474	2.222563	183.691077	0.012582	0.012547
RS	50	3.224471	2.253906	175.295195	0.012007	0.012423
RS	51	3.465800	2.253906	168.509959	0.011542	0.012231
RS	52	3.724647	2.283036	158.776518	0.010875	0.011964
RS	53	4.002285	2.283036	150.381060	0.010300	0.011619
RS	54	4.300077	2.334536	138.244251	0.009469	0.011198
RS	55	4.619486	2.334536	128.918832	0.008830	0.010706
RS	56	4.962082	2.334536	119.008227	0.008151	0.010153
RS	57	5.329547	2.334536	108.669903	0.007443	0.009549
RS	58	5.723688	2.674030	86.588049	0.005931	0.008907
RS	59	6.146439	2.674030	79.032638	0.005413	0.008241
RS	60	6.599879	2.674030	71.296785	0.004883	0.007568
RS	61	7.086235	2.674030	63.515485	0.004350	0.006902
RS	62	7.607897	2.674030	55.826458	0.003824	0.006255
RS	63	8.167426	2.674030	243.560198	0.016682	0.030317
PA	4+25*2+4+6 0.053298698 0.010862491 8.167426288 0.377772808 0.310073793 0.357623458 0.434534073 0.524315834 0.619697392 0.717949390 0.817434311 0.918886185 1.023166656 1.129487991 1.236131668 1.341621399 1.445303917 1.547107697 1.646953583 1.744377315 1.838247299 1.926645756 2.007212520 2.077805996 2.137024105 2.184726238 2.222563267 2.253906250 2.283036232 2.334536314 2.674029887
//
IT	4447
RD	2
LK	-224287.285051
QD	-1784.087483 -> -1117.612286
RI	0.0807153692
TR	0.045123	0.010279
MT	10.010189
MM	C_pi: 1.597213, n_recomb: 17380.950216
RS	0	0.000000	0.484256	268.532807	0.015450	0.000249
RS	1	0.007602	0.484256	284.289039	0.016356	0.002243
RS	2	0.015783	0.484256	300.598150	0.017295	0.006429
RS	3	0.024585	0.484256	317.420618	0.018263	0.012164
RS	4	0.034056	0.279387	575.700639	0.033123	0.022811
RS	5	0.044247	0.279387	596.487718	0.034318	0.030110
RS	6	0.055213	0.304122	567.097040	0.032628	0.029991
RS	7	0.067013	0.304122	586.164655	0.033725	0.032171
RS	8	0.079710	0.374526	492.541426	0.028338	0.027969
RS	9	0.093372	0.374526	510.334793	0.029362	0.029307
RS	10	0.108073	0.466674	424.901244	0.024446	0.025247
RS	11	0.123891	0.466674	441.437363	0.025398	0.026121
RS	12	0.140912	0.570492	375.489324	0.021603	0.022816
RS	13	0.159227	0.570492	390.833753	0.022486	0.023530
RS	14	0.178934	0.682047	340.437678	0.019587	0.020938
RS	15	0.200140	0.682047	354.727748	0.020409	0.021604
RS	16	0.222957	0.799426	315.405297	0.018147	0.019617
RS	17	0.247510	0.799426	328.779590	0.018916	0.020325
RS	18	0.273928	0.924585	296.321832	0.017049	0.018761
RS	19	0.302355	0.924585	308.882522	0.017771	0.019471
RS	20	0.332944	1.061032	280.531539	0.016140	0.018131
RS	21	0.365857	1.061032	292.346561	0.016820	0.018762
RS	22	0.401273	1.209732	267.146800	0.015370	0.017544
RS	23	0.439382	1.209732	278.266865	0.016010	0.018059
RS	24	0.480387	1.368992	256.038196	0.014731	0.016939
RS	25	0.524510	1.368992	266.502802	0.015333	0.017345
RS	26	0.571987	1.536808	246.981024	0.014210	0.016325
RS	27	0.623074	1.536808	256.815175	0.014776	0.016644
RS	28	0.678044	1.712536	239.486109	0.013779	0.015722
RS	29	0.737193	1.712536	248.697544	0.014309	0.015974
RS	30	0.800839	1.896547	233.025256	0.013407	0.015138
RS	31	0.869324	1.896547	241.605961	0.013901	0.015336
RS	32	0.943015	2.088566	227.264679	0.013076	0.014574
RS	33	1.022308	2.088566	235.193551	0.013532	0.014725
RS	34	1.107629	2.286647	222.076362	0.012777	0.014027
RS	35	1.199437	2.286647	229.319149	0.013194	0.014129
RS	36	1.298224	2.486396	217.496794	0.012514	0.013483
RS	37	1.404521	2.486396	224.001807	0.012888	0.013540
RS	38	1.518899	2.680024	213.700860	0.012295	0.012963
RS	39	1.641973	2.680024	219.388789	0.012622	0.013005
RS	40	1.774403	2.857332	210.843098	0.012131	0.012530
RS	41	1.916901	2.857332	215.592093	0.012404	0.012590
RS	42	2.070232	3.008716	208.846552	0.012016	0.012238
RS	43	2.235220	3.008716	212.478332	0.012225	0.012333
RS	44	2.412750	3.128059	207.290476	0.011926	0.012102
RS	45	2.603777	3.128059	209.564622	0.012057	0.012227
RS	46	2.809327	3.215355	205.331738	0.011814	0.012085
RS	47	3.030502	3.215355	205.961361	0.011850	0.012196
RS	48	3.268493	3.277866	201.725581	0.011606	0.012064
RS	49	3.524576	3.277866	200.430225	0.011532	0.012085
RS	50	3.800127	3.327314	195.127771	0.011227	0.011868
RS	51	4.096627	3.327314	191.718475	0.011030	0.011742
RS	52	4.415667	3.375436	184.538223	0.010617	0.011389
RS	53	4.758962	3.375436	179.004705	0.010299	0.011110
RS	54	5.128355	3.474264	167.648478	0.009646	0.010531
RS	55	5.525831	3.474264	160.538178	0.009236	0.010141
RS	56	5.953523	3.474264	152.372964	0.008767	0.009685
RS	57	6.413731	3.474264	143.250420	0.008242	0.009172
RS	58	6.908924	4.330475	108.540263	0.006245	0.007600
RS	59	7.441764	4.330475	103.079943	0.005931	0.007234
RS	60	8.015112	4.330475	96.969216	0.005579	0.006822
RS	61	8.632048	4.330475	90.293504	0.005195	0.006371
RS	62	9.295885	4.330475	83.158130	0.004784	0.005886
RS	63	10.010189	4.330475	474.376810	0.027293	0.033761
PA	4+25*2+4+6 0.045122808 0.010278782 10.010188525 0.484255948 0.279386844 0.304122126 0.374525579 0.466673774 0.570491607 0.682046991 0.799425554 0.924584882 1.061031812 1.209731839 1.368992339 1.536807726 1.712535508 1.896547215 2.088565881 2.286647198 2.486395946 2.680024483 2.857332228 3.008716489 3.128058598 3.215354740 3.277866224 3.327314442 3.375436157 3.474264060 4.330474682
//
IT	4886
RD	3
LK	-223153.265132
QD	-1263.340037 -> -933.884613
RI	0.0570057379
TR	0.040459	0.010474
MT	11.109401
MM	C_pi: 1.918447, n_recomb: 21234.843235
RS	0	0.000000	0.774884	209.995618	0.009889	0.000148
RS	1	0.007779	0.774884	223.992098	0.010548	0.001342
RS	2	0.016163	0.774884	238.728527	0.011242	0.003876
RS	3	0.025199	0.774884	254.213032	0.011972	0.007440
RS	4	0.034937	0.310533	668.085301	0.031462	0.019922
RS	5	0.045434	0.310533	695.252292	0.032741	0.026902
RS	6	0.056747	0.309467	723.991219	0.034094	0.029649
RS	7	0.068940	0.309467	749.071187	0.035276	0.032750
RS	8	0.082081	0.373761	642.170367	0.030241	0.028569
RS	9	0.096244	0.373761	665.462206	0.031338	0.030441
RS	10	0.111510	0.466271	553.490089	0.026065	0.025853
RS	11	0.127963	0.466271	575.128511	0.027084	0.027209
RS	12	0.145695	0.573105	486.673921	0.022919	0.023352
RS	13	0.164807	0.573105	506.726134	0.023863	0.024466
RS	14	0.185406	0.688404	439.474264	0.020696	0.021428
RS	15	0.207607	0.688404	458.111560	0.021574	0.022450
RS	16	0.231535	0.809419	406.220175	0.019130	0.020102
RS	17	0.257324	0.809419	423.626336	0.019950	0.021148
RS	18	0.285119	0.938851	380.863760	0.017936	0.019275
RS	19	0.315076	0.938851	397.172931	0.018704	0.020335
RS	20	0.347364	1.082978	359.019038	0.016907	0.018684
RS	21	0.382163	1.082978	374.315384	0.017627	0.019663
RS	22	0.419669	1.245462	339.295068	0.015978	0.018102
RS	23	0.460093	1.245462	353.642864	0.016654	0.018944
RS	24	0.503661	1.425750	321.912130	0.015160	0.017468
RS	25	0.550618	1.425750	335.370089	0.015793	0.018177
RS	26	0.601228	1.622399	306.938424	0.014454	0.016807
RS	27	0.655775	1.622399	319.555798	0.015049	0.017405
RS	28	0.714565	1.836279	293.814599	0.013836	0.016138
RS	29	0.777927	1.836279	305.626007	0.014393	0.016636
RS	30	0.846219	2.070162	281.851145	0.013273	0.015452
RS	31	0.919823	2.070162	292.878727	0.013792	0.015860
RS	32	0.999152	2.325647	270.745616	0.012750	0.014752
RS	33	1.084652	2.325647	281.003577	0.013233	0.015081
RS	34	1.176803	2.600940	260.601360	0.012272	0.014053
RS	35	1.276122	2.600940	270.095970	0.012719	0.014306
RS	36	1.383167	2.889332	251.782495	0.011857	0.013363
RS	37	1.498538	2.889332	260.505969	0.012268	0.013544
RS	38	1.622884	3.176720	244.879935	0.011532	0.012715
RS	39	1.756903	3.176720	252.796226	0.011905	0.012856
RS	40	1.901346	3.442650	240.455059	0.011324	0.012190
RS	41	2.057025	3.442650	247.476354	0.011654	0.012329
RS	42	2.224814	3.666809	238.655524	0.011239	0.011854
RS	43	2.405655	3.666809	244.614184	0.011519	0.012015
RS	44	2.600563	3.836081	239.022497	0.011256	0.011726
RS	45	2.810633	3.836081	243.647420	0.011474	0.011905
RS	46	3.037043	3.950889	240.321085	0.011317	0.011754
RS	47	3.281065	3.950889	243.240295	0.011455	0.011908
RS	48	3.544069	4.026435	240.557882	0.011328	0.011791
RS	49	3.827531	4.026435	241.356803	0.011366	0.011844
RS	50	4.133043	4.084595	237.521040	0.011185	0.011649
RS	51	4.462320	4.084595	235.853092	0.011107	0.011554
RS	52	4.817211	4.144471	229.499403	0.010808	0.011220
RS	53	5.199707	4.144471	225.204991	0.010605	0.010979
RS	54	5.611957	4.282314	212.682993	0.010016	0.010377
RS	55	6.056275	4.282314	206.300408	0.009715	0.010037
RS	56	6.535154	4.282314	198.475675	0.009347	0.009633
RS	57	7.051285	4.282314	189.268102	0.008913	0.009169
RS	58	7.607564	5.700377	136.615270	0.006434	0.007044
RS	59	8.207115	5.700377	132.423951	0.006236	0.006790
RS	60	8.853302	5.700377	127.305842	0.005995	0.006489
RS	61	9.549755	5.700377	121.301287	0.005712	0.006140
RS	62	10.300384	5.700377	114.476615	0.005391	0.005750
RS	63	11.109401	5.700377	773.487514	0.036425	0.037190
PA	4+25*2+4+6 0.040459122 0.010474212 11.109401307 0.774883823 0.310532689 0.309466717 0.373761402 0.466270999 0.573105287 0.688404496 0.809418602 0.938850761 1.082978451 1.245462201 1.425750160 1.622398855 1.836279075 2.070162307 2.325647237 2.600939722 2.889332436 3.176719580 3.442650485 3.666808661 3.836080708 3.950889337 4.026434719 4.084594875 4.144471209 4.282314007 5.700377170
//
IT	4734
RD	4
LK	-222556.155148
QD	-1036.518529 -> -818.843160
RI	0.0374617615
TR	0.037218	0.010901
MT	11.826878
MM	C_pi: 2.179299, n_recomb: 25060.488793
RS	0	0.000000	1.280046	152.091548	0.006069	0.000090
RS	1	0.007885	1.280046	163.043942	0.006506	0.000820
RS	2	0.016392	1.280046	174.697443	0.006971	0.002378
RS	3	0.025569	1.280046	187.082669	0.007465	0.004586
RS	4	0.035470	0.358083	708.138430	0.028257	0.017647
RS	5	0.046152	0.358083	740.699358	0.029556	0.023857
RS	6	0.057676	0.325877	847.806568	0.033830	0.029096
RS	7	0.070108	0.325877	879.164834	0.035082	0.032493
RS	8	0.083521	0.383997	773.862201	0.030880	0.028996
RS	9	0.097992	0.383997	802.884459	0.032038	0.030939
RS	10	0.113603	0.476979	671.394972	0.026791	0.026311
RS	11	0.130445	0.476979	698.303328	0.027865	0.027763
RS	12	0.148616	0.586424	591.288771	0.023594	0.023749
RS	13	0.168219	0.586424	616.200109	0.024589	0.024929
RS	14	0.189368	0.704016	535.168111	0.021355	0.021770
RS	15	0.212184	0.704016	558.316173	0.022279	0.022850
RS	16	0.236800	0.825549	496.775858	0.019823	0.020434
RS	17	0.263356	0.825549	518.403916	0.020686	0.021545
RS	18	0.292007	0.953761	468.194779	0.018683	0.019634
RS	19	0.322916	0.953761	488.468817	0.019492	0.020788
RS	20	0.356263	1.097157	442.929955	0.017674	0.019081
RS	21	0.392239	1.097157	461.939676	0.018433	0.020177
RS	22	0.431051	1.261906	418.787041	0.016711	0.018511
RS	23	0.472924	1.261906	436.597174	0.017422	0.019478
RS	24	0.518099	1.448582	396.418703	0.015818	0.017858
RS	25	0.566835	1.448582	413.095181	0.016484	0.018698
RS	26	0.619415	1.656259	376.385840	0.015019	0.017167
RS	27	0.676140	1.656259	391.990840	0.015642	0.017900
RS	28	0.737338	1.887474	358.106323	0.014290	0.016456
RS	29	0.803361	1.887474	372.689867	0.014872	0.017087
RS	30	0.874591	2.148060	340.684011	0.013594	0.015702
RS	31	0.951436	2.148060	354.286925	0.014137	0.016230
RS	32	1.034341	2.442661	323.867331	0.012923	0.014900
RS	33	1.123783	2.442661	336.527968	0.013429	0.015335
RS	34	1.220278	2.771198	308.088296	0.012294	0.014081
RS	35	1.324380	2.771198	319.842671	0.012763	0.014426
RS	36	1.436692	3.126276	294.165864	0.011738	0.013271
RS	37	1.557859	3.126276	305.040243	0.012172	0.013533
RS	38	1.688579	3.488724	283.228866	0.011302	0.012528
RS	39	1.829607	3.488724	293.223287	0.011701	0.012736
RS	40	1.981755	3.828120	276.330196	0.011027	0.011941
RS	41	2.145900	3.828120	285.389103	0.011388	0.012136
RS	42	2.322988	4.112562	273.885396	0.010929	0.011585
RS	43	2.514038	4.112562	281.856947	0.011247	0.011791
RS	44	2.720153	4.320998	275.398808	0.010989	0.011478
RS	45	2.942520	4.320998	281.992811	0.011252	0.011692
RS	46	3.182420	4.454057	279.214728	0.011142	0.011556
RS	47	3.441236	4.454057	283.989842	0.011332	0.011739
RS	48	3.720460	4.535176	282.533713	0.011274	0.011659
RS	49	4.021700	4.535176	284.960275	0.011371	0.011742
RS	50	4.346693	4.596231	282.230906	0.011262	0.011587
RS	51	4.697311	4.596231	281.829924	0.011246	0.011526
RS	52	5.075575	4.662850	275.894795	0.011009	0.011225
RS	53	5.483665	4.662850	272.391215	0.010869	0.011020
RS	54	5.923932	4.831297	258.197384	0.010303	0.010413
RS	55	6.398915	4.831297	252.167265	0.010062	0.010109
RS	56	6.911349	4.831297	244.352311	0.009751	0.009740
RS	57	7.464188	4.831297	234.782716	0.009369	0.009308
RS	58	8.060618	6.797239	161.915852	0.006461	0.006738
RS	59	8.704076	6.797239	158.874107	0.006340	0.006553
RS	60	9.398271	6.797239	154.726521	0.006174	0.006320
RS	61	10.147202	6.797239	149.474565	0.005965	0.006041
RS	62	10.955185	6.797239	143.147380	0.005712	0.005717
RS	63	11.826878	6.797239	1085.069686	0.043298	0.040555
PA	4+25*2+4+6 0.037218303 0.010901386 11.826877825 1.280046332 0.358083244 0.325876561 0.383997124 0.476978669 0.586424032 0.704016392 0.825548679 0.953760708 1.097156850 1.261905624 1.448582264 1.656258657 1.887474012 2.148059722 2.442660843 2.771197769 3.126276345 3.488724451 3.828120392 4.112562450 4.320997870 4.454057123 4.535176367 4.596230723 4.662849766 4.831297451 6.797238681
//
IT	5142
RD	5
LK	-222146.442199
QD	-891.240172 -> -723.645762
RI	0.0244780852
TR	0.034687	0.011389
MT	12.352163
MM	C_pi: 2.389724, n_recomb: 28660.628141
RS	0	0.000000	2.105391	106.688328	0.003722	0.000056
RS	1	0.007959	2.105391	114.732968	0.004003	0.000510
RS	2	0.016551	2.105391	123.346073	0.004304	0.001481
RS	3	0.025827	2.105391	132.561532	0.004625	0.002863
RS	4	0.035841	0.413353	717.815087	0.025045	0.015749
RS	5	0.046652	0.413353	754.204745	0.026315	0.021242
RS	6	0.058324	0.344229	946.630293	0.033029	0.028487
RS	7	0.070925	0.344229	983.885368	0.034329	0.031984
RS	8	0.084528	0.395839	889.047525	0.031020	0.029280
RS	9	0.099214	0.395839	923.571629	0.032224	0.031198
RS	10	0.115069	0.489539	776.609937	0.027097	0.026622
RS	11	0.132186	0.489539	808.572468	0.028212	0.028074
RS	12	0.150665	0.602089	685.099227	0.023904	0.023988
RS	13	0.170615	0.602089	714.666024	0.024935	0.025152
RS	14	0.192153	0.722481	621.569242	0.021687	0.021949
RS	15	0.215404	0.722481	649.048294	0.022646	0.023009
RS	16	0.240507	0.844642	579.746421	0.020228	0.020605
RS	17	0.267607	0.844642	605.452214	0.021125	0.021698
RS	18	0.296864	0.970853	549.975406	0.019189	0.019836
RS	19	0.328449	0.970853	574.108393	0.020031	0.020993
RS	20	0.362548	1.111395	523.362305	0.018261	0.019327
RS	21	0.399361	1.111395	546.009605	0.019051	0.020452
RS	22	0.439104	1.274657	496.544557	0.017325	0.018783
RS	23	0.482010	1.274657	517.760630	0.018065	0.019795
RS	24	0.528331	1.462124	470.537435	0.016418	0.018133
RS	25	0.578338	1.462124	490.386950	0.017110	0.019029
RS	26	0.632326	1.673103	446.489737	0.015579	0.017435
RS	27	0.690610	1.673103	465.040876	0.016226	0.018234
RS	28	0.753532	1.911486	423.813898	0.014787	0.016706
RS	29	0.821463	1.911486	441.125803	0.015391	0.017409
RS	30	0.894800	2.186040	401.349224	0.014004	0.015908
RS	31	0.973973	2.186040	417.475943	0.014566	0.016509
RS	32	1.059448	2.504794	378.878903	0.013219	0.015033
RS	33	1.151726	2.504794	393.877986	0.013743	0.015534
RS	34	1.251347	2.870214	357.236007	0.012464	0.014118
RS	35	1.358898	2.870214	371.167946	0.012950	0.014523
RS	36	1.475008	3.275402	337.812848	0.011787	0.013211
RS	37	1.600359	3.275402	350.732207	0.012237	0.013528
RS	38	1.735686	3.697514	322.387780	0.011248	0.012390
RS	39	1.881784	3.697514	334.325671	0.011665	0.012648
RS	40	2.039509	4.097199	312.580606	0.010906	0.011757
RS	41	2.209787	4.097199	323.511608	0.011288	0.011993
RS	42	2.393618	4.431268	309.104155	0.010785	0.011391
RS	43	2.592078	4.431268	318.894328	0.011127	0.011630
RS	44	2.806334	4.670513	311.428751	0.010866	0.011305
RS	45	3.037642	4.670513	319.774476	0.011157	0.011547
RS	46	3.287359	4.815415	317.468261	0.011077	0.011431
RS	47	3.556951	4.815415	323.865704	0.011300	0.011639
RS	48	3.847999	4.897116	323.592975	0.011291	0.011598
RS	49	4.162210	4.897116	327.403686	0.011423	0.011710
RS	50	4.501429	4.956841	325.727115	0.011365	0.011599
RS	51	4.867645	4.956841	326.347729	0.011387	0.011571
RS	52	5.263007	5.026149	320.737097	0.011191	0.011305
RS	53	5.689836	5.026149	317.791277	0.011088	0.011133
RS	54	6.150635	5.217825	301.780212	0.010529	0.010524
RS	55	6.648107	5.217825	295.905526	0.010324	0.010250
RS	56	7.185172	5.217825	287.930245	0.010046	0.009908
RS	57	7.764981	5.217825	277.861431	0.009695	0.009500
RS	58	8.390935	7.704666	183.714753	0.006410	0.006539
RS	59	9.066708	7.704666	181.747234	0.006341	0.006405
RS	60	9.796263	7.704666	178.553066	0.006230	0.006225
RS	61	10.583882	7.704666	174.100914	0.006075	0.005998
RS	62	11.434186	7.704666	168.386863	0.005875	0.005727
RS	63	12.352163	7.704666	1388.772645	0.048456	0.043837
PA	4+25*2+4+6 0.034686539 0.011389080 12.352162929 2.105391148 0.413352811 0.344228748 0.395838740 0.489539107 0.602088556 0.722481299 0.844642389 0.970853481 1.111395313 1.274657047 1.462123835 1.673102780 1.911486485 2.186039827 2.504793927 2.870213669 3.275402484 3.697513718 4.097199313 4.431267841 4.670512828 4.815414901 4.897116194 4.956841023 5.026149373 5.217824780 7.704666263
//
IT	4825
RD	6
LK	-221825.638123
QD	-778.066223 -> -640.356333
RI	0.0162061723
TR	0.032564	0.011871
MT	12.782013
MM	C_pi: 2.568889, n_recomb: 32061.625717
RS	0	0.000000	3.432089	73.682760	0.002298	0.000035
RS	1	0.008017	3.432089	79.400654	0.002477	0.000320
RS	2	0.016677	3.432089	85.545942	0.002668	0.000932
RS	3	0.026030	3.432089	92.147856	0.002874	0.001803
RS	4	0.036134	0.474681	710.457988	0.022159	0.014110
RS	5	0.047048	0.474681	749.334235	0.023372	0.018986
RS	6	0.058837	0.362515	1028.645584	0.032083	0.027861
RS	7	0.071571	0.362515	1071.343476	0.033415	0.031389
RS	8	0.085325	0.407160	992.779779	0.030965	0.029471
RS	9	0.100183	0.407160	1032.537372	0.032205	0.031358
RS	10	0.116231	0.501715	872.329677	0.027208	0.026843
RS	11	0.133566	0.501715	909.107807	0.028355	0.028277
RS	12	0.152291	0.617893	769.986401	0.024016	0.024125
RS	13	0.172517	0.617893	803.981933	0.025076	0.025260
RS	14	0.194364	0.741939	699.443195	0.021816	0.022021
RS	15	0.217963	0.741939	731.043268	0.022801	0.023046
RS	16	0.243454	0.865641	654.882048	0.020426	0.020664
RS	17	0.270989	0.865641	684.484720	0.021349	0.021723
RS	18	0.300731	0.990491	625.051535	0.019495	0.019927
RS	19	0.332857	0.990491	652.898832	0.020364	0.021060
RS	20	0.367559	1.128224	598.496277	0.018667	0.019464
RS	21	0.405042	1.128224	624.668402	0.019483	0.020585
RS	22	0.445531	1.289248	570.357233	0.017789	0.018956
RS	23	0.489266	1.289248	594.889207	0.018555	0.019980
RS	24	0.536507	1.475800	541.870393	0.016901	0.018324
RS	25	0.587536	1.475800	564.818233	0.017617	0.019244
RS	26	0.642655	1.687205	514.792137	0.016056	0.017635
RS	27	0.702193	1.687205	536.224517	0.016725	0.018468
RS	28	0.766504	1.928363	488.524951	0.015237	0.016904
RS	29	0.835971	1.928363	508.505499	0.015860	0.017649
RS	30	0.911007	2.210640	461.576953	0.014397	0.016082
RS	31	0.992059	2.210640	480.169437	0.014976	0.016727
RS	32	1.079608	2.545388	433.723200	0.013528	0.015154
RS	33	1.174176	2.545388	451.001787	0.014067	0.015698
RS	34	1.276326	2.937999	406.229208	0.012670	0.014161
RS	35	1.386665	2.937999	422.275988	0.013171	0.014607
RS	36	1.505850	3.382775	381.159525	0.011888	0.013174
RS	37	1.634590	3.382775	396.053599	0.012353	0.013530
RS	38	1.773651	3.854223	361.042705	0.011261	0.012287
RS	39	1.923860	3.854223	374.842550	0.011691	0.012582
RS	40	2.086111	4.305108	348.128665	0.010858	0.011617
RS	41	2.261370	4.305108	360.837268	0.011254	0.011885
RS	42	2.450679	4.681474	343.455685	0.010712	0.011243
RS	43	2.655165	4.681474	354.958335	0.011071	0.011509
RS	44	2.876045	4.946006	346.466115	0.010806	0.011179
RS	45	3.114632	4.946006	356.449354	0.011118	0.011444
RS	46	3.372346	5.098689	354.647882	0.011061	0.011349
RS	47	3.650722	5.098689	362.548671	0.011308	0.011579
RS	48	3.951414	5.177721	363.534426	0.011339	0.011576
RS	49	4.276213	5.177721	368.605998	0.011497	0.011715
RS	50	4.627051	5.233090	368.063185	0.011480	0.011647
RS	51	5.006015	5.233090	369.576909	0.011527	0.011649
RS	52	5.415360	5.301983	364.333405	0.011364	0.011418
RS	53	5.857522	5.301983	361.814583	0.011285	0.011275
RS	54	6.335132	5.511259	343.971393	0.010728	0.010667
RS	55	6.851032	5.511259	338.130890	0.010546	0.010418
RS	56	7.408291	5.511259	329.885862	0.010289	0.010098
RS	57	8.010225	5.511259	319.223810	0.009957	0.009708
RS	58	8.660416	8.496981	203.020852	0.006332	0.006394
RS	59	9.362731	8.496981	202.068895	0.006303	0.006300
RS	60	10.121351	8.496981	199.803491	0.006232	0.006163
RS	61	10.940789	8.496981	196.165015	0.006118	0.005980
RS	62	11.825921	8.496981	191.120129	0.005961	0.005753
RS	63	12.782013	8.496981	1684.508035	0.052540	0.047012
PA	4+25*2+4+6 0.032564245 0.011871150 12.782012960 3.432088990 0.474680894 0.362514718 0.407160191 0.501714839 0.617892737 0.741938994 0.865640522 0.990491354 1.128224020 1.289247986 1.475800011 1.687204649 1.928363223 2.210640114 2.545388475 2.937998904 3.382775421 3.854222633 4.305107828 4.681473701 4.946006343 5.098688648 5.177721397 5.233089836 5.301982769 5.511259500 8.496981126
//
IT	4659
RD	7
LK	-221560.274366
QD	-683.813178 -> -567.597360
RI	0.0109413184
TR	0.030711	0.012320
MT	13.165311
MM	C_pi: 2.730691, n_recomb: 35315.815940
RS	0	0.000000	5.556991	50.385279	0.001427	0.000022
RS	1	0.008067	5.556991	54.370603	0.001540	0.000202
RS	2	0.016785	5.556991	58.664250	0.001661	0.000588
RS	3	0.026207	5.556991	63.288919	0.001792	0.001140
RS	4	0.036388	0.542532	692.899221	0.019620	0.012658
RS	5	0.047391	0.542532	733.217772	0.020762	0.017005
RS	6	0.059281	0.380501	1098.878123	0.031116	0.027222
RS	7	0.072130	0.380501	1146.634335	0.032468	0.030752
RS	8	0.086016	0.417617	1088.945925	0.030835	0.029600
RS	9	0.101023	0.417617	1133.733069	0.032103	0.031471
RS	10	0.117240	0.512993	961.745949	0.027233	0.027011
RS	11	0.134765	0.512993	1003.162890	0.028405	0.028433
RS	12	0.153704	0.633131	848.581166	0.024028	0.024205
RS	13	0.174171	0.633131	886.833175	0.025112	0.025318
RS	14	0.196289	0.761561	770.870030	0.021828	0.022030
RS	15	0.220191	0.761561	806.425001	0.022835	0.023026
RS	16	0.246021	0.887748	723.682683	0.020492	0.020658
RS	17	0.273936	0.887748	757.034917	0.021436	0.021682
RS	18	0.304102	1.012153	694.324561	0.019660	0.019947
RS	19	0.336701	1.012153	725.768329	0.020551	0.021051
RS	20	0.371931	1.147725	668.705628	0.018935	0.019529
RS	21	0.410003	1.147725	698.313832	0.019773	0.020636
RS	22	0.451146	1.306766	640.211954	0.018128	0.019061
RS	23	0.495608	1.306766	667.992913	0.018915	0.020086
RS	24	0.543657	1.492191	610.139824	0.017277	0.018458
RS	25	0.595582	1.492191	636.134259	0.018013	0.019387
RS	26	0.651696	1.703199	580.841387	0.016447	0.017789
RS	27	0.712337	1.703199	605.113612	0.017134	0.018638
RS	28	0.777870	1.945437	551.693515	0.015622	0.017066
RS	29	0.848689	1.945437	574.307568	0.016262	0.017834
RS	30	0.925222	2.232540	520.808360	0.014747	0.016232
RS	31	1.007929	2.232540	541.834744	0.015343	0.016905
RS	32	1.097307	2.579028	487.889514	0.013815	0.015263
RS	33	1.193897	2.579028	507.417241	0.014368	0.015837
RS	34	1.298278	2.993325	454.646577	0.012874	0.014208
RS	35	1.411080	2.993325	472.777646	0.013387	0.014684
RS	36	1.532982	3.471376	423.888292	0.012003	0.013152
RS	37	1.664718	3.471376	440.723837	0.012480	0.013538
RS	38	1.807082	3.985746	398.982438	0.011298	0.012210
RS	39	1.960930	3.985746	414.605748	0.011740	0.012532
RS	40	2.127189	4.482120	382.866195	0.010841	0.011507
RS	41	2.306861	4.482120	397.307810	0.011250	0.011800
RS	42	2.501028	4.896234	376.930120	0.010673	0.011127
RS	43	2.710858	4.896234	390.096280	0.011046	0.011415
RS	44	2.937616	5.182721	380.598900	0.010777	0.011083
RS	45	3.182666	5.182721	392.169689	0.011105	0.011366
RS	46	3.447486	5.340772	390.945719	0.011070	0.011293
RS	47	3.733669	5.340772	400.301273	0.011335	0.011542
RS	48	4.042939	5.415114	402.668979	0.011402	0.011576
RS	49	4.377158	5.415114	408.952574	0.011580	0.011738
RS	50	4.738340	5.464043	409.687709	0.011601	0.011713
RS	51	5.128659	5.464043	412.040213	0.011667	0.011742
RS	52	5.550466	5.530272	407.275952	0.011532	0.011545
RS	53	6.006301	5.530272	405.120825	0.011471	0.011427
RS	54	6.498908	5.753183	385.487268	0.010915	0.010822
RS	55	7.031256	5.753183	379.613514	0.010749	0.010595
RS	56	7.606549	5.753183	371.034338	0.010506	0.010293
RS	57	8.228253	5.753183	359.719482	0.010186	0.009917
RS	58	8.900110	9.224379	220.709559	0.006250	0.006278
RS	59	9.626167	9.224379	220.737932	0.006250	0.006219
RS	60	10.410797	9.224379	219.387182	0.006212	0.006118
RS	61	11.258725	9.224379	216.572450	0.006132	0.005972
RS	62	12.175057	9.224379	212.233577	0.006010	0.005783
RS	63	13.165311	9.224379	1976.883315	0.055977	0.050063
PA	4+25*2+4+6 0.030711463 0.012320319 13.165311467 5.556990526 0.542531802 0.380500679 0.417617257 0.512992676 0.633131219 0.761560567 0.887748460 1.012153062 1.147724688 1.306766225 1.492190971 1.703198544 1.945436782 2.232540414 2.579028376 2.993325105 3.471376099 3.985745569 4.482119717 4.896234135 5.182720569 5.340772496 5.415113950 5.464042765 5.530271951 5.753182840 9.224379084
//
IT	4776
RD	8
LK	-221335.719474
QD	-603.761642 -> -504.484039
RI	0.0075590437
TR	0.029057	0.012726
MT	13.526556
MM	C_pi: 2.883360, n_recomb: 38461.089639
RS	0	0.000000	8.962532	34.174917	0.000889	0.000014
RS	1	0.008113	8.962532	36.914829	0.000960	0.000127
RS	2	0.016885	8.962532	39.871534	0.001037	0.000372
RS	3	0.026368	8.962532	43.061702	0.001120	0.000722
RS	4	0.036621	0.618173	668.627262	0.017385	0.011351
RS	5	0.047705	0.618173	709.566052	0.018449	0.015236
RS	6	0.059689	0.398426	1159.873656	0.030157	0.026565
RS	7	0.072645	0.398426	1212.369350	0.031522	0.030083
RS	8	0.086652	0.427329	1179.805597	0.030675	0.029681
RS	9	0.101796	0.427329	1229.481735	0.031967	0.031551
RS	10	0.118168	0.523355	1046.994119	0.027222	0.027150
RS	11	0.135869	0.523355	1092.932572	0.028417	0.028566
RS	12	0.155006	0.647588	922.873022	0.023995	0.024255
RS	13	0.175695	0.647588	965.263208	0.025097	0.025356
RS	14	0.198063	0.780914	837.636169	0.021779	0.022008
RS	15	0.222246	0.780914	877.025935	0.022803	0.022982
RS	16	0.248391	0.910367	787.659889	0.020479	0.020615
RS	17	0.276656	0.910367	824.651575	0.021441	0.021611
RS	18	0.307216	1.035167	758.964702	0.019733	0.019927
RS	19	0.340254	1.035167	793.917256	0.020642	0.021002
RS	20	0.375974	1.169298	734.811500	0.019105	0.019551
RS	21	0.414591	1.169298	767.793241	0.019963	0.020641
RS	22	0.456341	1.326865	706.641197	0.018373	0.019124
RS	23	0.501479	1.326865	737.628496	0.019179	0.020144
RS	24	0.550279	1.511442	675.652555	0.017567	0.018554
RS	25	0.603038	1.511442	704.664989	0.018322	0.019486
RS	26	0.660077	1.722027	644.767323	0.016764	0.017909
RS	27	0.721745	1.722027	671.860512	0.017469	0.018768
RS	28	0.788415	1.964822	613.323821	0.015947	0.017201
RS	29	0.860495	1.964822	638.558431	0.016603	0.017985
RS	30	0.938423	2.255472	578.977127	0.015054	0.016362
RS	31	1.022674	2.255472	602.427452	0.015663	0.017056
RS	32	1.113759	2.611470	541.296028	0.014074	0.015364
RS	33	1.212235	2.611470	563.064327	0.014640	0.015960
RS	34	1.318701	3.044315	502.422433	0.013063	0.014258
RS	35	1.433805	3.044315	522.629417	0.013589	0.014755
RS	36	1.558247	3.551855	465.967784	0.012115	0.013142
RS	37	1.692786	3.551855	484.734856	0.012603	0.013551
RS	38	1.838240	4.105237	436.213822	0.011342	0.012150
RS	39	1.995495	4.105237	453.647349	0.011795	0.012495
RS	40	2.165509	4.643633	416.839778	0.010838	0.011418
RS	41	2.349317	4.643633	432.997755	0.011258	0.011732
RS	42	2.548037	5.092809	409.612670	0.010650	0.011033
RS	43	2.762880	5.092809	424.424577	0.011035	0.011339
RS	44	2.995155	5.399356	413.950837	0.010763	0.011007
RS	45	3.246274	5.399356	427.094033	0.011105	0.011306
RS	46	3.517767	5.561417	426.528123	0.011090	0.011254
RS	47	3.811288	5.561417	437.328454	0.011371	0.011519
RS	48	4.128623	5.629813	441.216521	0.011472	0.011590
RS	49	4.471704	5.629813	448.705234	0.011666	0.011772
RS	50	4.842620	5.670877	450.887095	0.011723	0.011787
RS	51	5.243630	5.670877	454.067625	0.011806	0.011839
RS	52	5.677175	5.732844	449.926747	0.011698	0.011676
RS	53	6.145895	5.732844	448.113945	0.011651	0.011580
RS	54	6.652643	5.966641	426.758860	0.011096	0.010980
RS	55	7.200506	5.966641	420.820519	0.010941	0.010771
RS	56	7.792818	5.966641	411.874645	0.010709	0.010484
RS	57	8.433187	5.966641	399.873885	0.010397	0.010119
RS	58	9.125510	9.917098	237.305792	0.006170	0.006180
RS	59	9.874004	9.917098	238.297613	0.006196	0.006150
RS	60	10.683225	9.917098	237.859271	0.006184	0.006080
RS	61	11.558101	9.917098	235.882788	0.006133	0.005967
RS	62	12.503958	9.917098	232.282999	0.006039	0.005810
RS	63	13.526556	9.917098	2269.692130	0.059013	0.052978
PA	4+25*2+4+6 0.029057122 0.012726208 13.526555994 8.962532277 0.618173156 0.398425734 0.427328892 0.523355258 0.647588026 0.780914496 0.910366626 1.035166895 1.169297831 1.326865413 1.511442183 1.722027392 1.964822020 2.255472063 2.611469882 3.044314993 3.551855039 4.105237048 4.643633174 5.092809407 5.399355932 5.561416745 5.629812691 5.670877098 5.732844025 5.966641452 9.917098107
//
IT	4665
RD	9
LK	-221143.651684
QD	-535.316454 -> -449.937462
RI	0.0053579228
TR	0.027562	0.013086
MT	13.877769
MM	C_pi: 3.031360, n_recomb: 41519.219786
RS	0	0.000000	14.434234	23.000861	0.000554	0.000009
RS	1	0.008157	14.434234	24.863791	0.000599	0.000080
RS	2	0.016979	14.434234	26.876440	0.000647	0.000235
RS	3	0.026521	14.434234	29.050641	0.000700	0.000456
RS	4	0.036842	0.703279	639.601664	0.015405	0.010165
RS	5	0.048004	0.703279	680.493305	0.016390	0.013640
RS	6	0.060076	0.416605	1212.819901	0.029211	0.025889
RS	7	0.073134	0.416605	1269.771235	0.030583	0.029383
RS	8	0.087256	0.436504	1266.483694	0.030504	0.029723
RS	9	0.102531	0.436504	1320.949127	0.031815	0.031605
RS	10	0.119051	0.532919	1129.306519	0.027200	0.027270
RS	11	0.136919	0.532919	1179.688967	0.028413	0.028688
RS	12	0.156245	0.661231	994.130313	0.023944	0.024293
RS	13	0.177147	0.661231	1040.577662	0.025063	0.025388
RS	14	0.199753	0.799777	900.975139	0.021700	0.021971
RS	15	0.224204	0.799777	944.112271	0.022739	0.022932
RS	16	0.250649	0.933082	847.942112	0.020423	0.020554
RS	17	0.279252	0.933082	888.489651	0.021399	0.021528
RS	18	0.310187	1.058963	819.927223	0.019748	0.019884
RS	19	0.343646	1.058963	858.321609	0.020673	0.020935
RS	20	0.379834	1.192282	797.557845	0.019209	0.019546
RS	21	0.418974	1.192282	833.867521	0.020084	0.020620
RS	22	0.461307	1.348883	770.191524	0.018550	0.019159
RS	23	0.507093	1.348883	804.357410	0.019373	0.020175
RS	24	0.556613	1.533000	738.789509	0.017794	0.018623
RS	25	0.610173	1.533000	770.805041	0.018565	0.019557
RS	26	0.668102	1.743405	706.808265	0.017024	0.018007
RS	27	0.730756	1.743405	736.716506	0.017744	0.018871
RS	28	0.798520	1.986704	673.543449	0.016222	0.017317
RS	29	0.871813	1.986704	701.398204	0.016893	0.018111
RS	30	0.951083	2.280355	636.137809	0.015322	0.016480
RS	31	1.036820	2.280355	662.014204	0.015945	0.017188
RS	32	1.129550	2.644663	593.959818	0.014306	0.015459
RS	33	1.229844	2.644663	617.971692	0.014884	0.016071
RS	34	1.338319	3.094193	549.565393	0.013236	0.014308
RS	35	1.455643	3.094193	571.851160	0.013773	0.014824
RS	36	1.582537	3.628889	507.411750	0.012221	0.013140
RS	37	1.719781	3.628889	528.111711	0.012720	0.013568
RS	38	1.868220	4.218842	472.764187	0.011387	0.012103
RS	39	2.028767	4.218842	492.006550	0.011850	0.012467
RS	40	2.202411	4.797140	450.091376	0.010841	0.011344
RS	41	2.390218	4.797140	467.961973	0.011271	0.011676
RS	42	2.593345	5.279838	441.556362	0.010635	0.010955
RS	43	2.813040	5.279838	458.010599	0.011031	0.011276
RS	44	3.050656	5.605408	446.586106	0.010756	0.010944
RS	45	3.307655	5.605408	461.302677	0.011111	0.011257
RS	46	3.585617	5.770720	461.471138	0.011115	0.011225
RS	47	3.886252	5.770720	473.724515	0.011410	0.011505
RS	48	4.211410	5.832380	479.268856	0.011543	0.011610
RS	49	4.563091	5.832380	487.976512	0.011753	0.011810
RS	50	4.943459	5.864577	491.778100	0.011845	0.011865
RS	51	5.354853	5.864577	495.798733	0.011941	0.011937
RS	52	5.799804	5.921117	492.437310	0.011860	0.011808
RS	53	6.281050	5.921117	490.968861	0.011825	0.011730
RS	54	6.801552	6.163848	467.975110	0.011271	0.011137
RS	55	7.364510	6.163848	461.962270	0.011126	0.010943
RS	56	7.973389	6.163848	452.636848	0.010902	0.010668
RS	57	8.631934	6.163848	439.934428	0.010596	0.010314
RS	58	9.344197	10.592115	253.087878	0.006096	0.006093
RS	59	10.114558	10.592115	255.036618	0.006143	0.006089
RS	60	10.947758	10.592115	255.515431	0.006154	0.006046
RS	61	11.848922	10.592115	254.394788	0.006127	0.005961
RS	62	12.823594	10.592115	251.565878	0.006059	0.005834
RS	63	13.877769	10.592115	2564.965745	0.061778	0.055750
PA	4+25*2+4+6 0.027561833 0.013086454 13.877769462 14.434233893 0.703279143 0.416604942 0.436504081 0.532919212 0.661230546 0.799777223 0.933082035 1.058962655 1.192282319 1.348882696 1.532999754 1.743405424 1.986704260 2.280354666 2.644663156 3.094193430 3.628888886 4.218841543 4.797140405 5.279838201 5.605407724 5.770720491 5.832380321 5.864577461 5.921116851 6.163847847 10.592114725
//
IT	5024
RD	10
LK	-220978.355144
QD	-476.563209 -> -402.806869
RI	0.0039061546
TR	0.026201	0.013403
MT	14.224596
MM	C_pi: 3.176949, n_recomb: 44500.758555
RS	0	0.000000	23.248427	15.364729	0.000345	0.000005
RS	1	0.008199	23.248427	16.619342	0.000373	0.000050
RS	2	0.017070	23.248427	17.975945	0.000404	0.000148
RS	3	0.026669	23.248427	19.442749	0.000437	0.000288
RS	4	0.037055	0.799745	607.169719	0.013644	0.009085
RS	5	0.048292	0.799745	647.464311	0.014550	0.012194
RS	6	0.060451	0.435317	1258.261075	0.028275	0.025194
RS	7	0.073606	0.435317	1319.393488	0.029649	0.028655
RS	8	0.087840	0.445335	1349.435700	0.030324	0.029732
RS	9	0.103241	0.445335	1408.610678	0.031654	0.031632
RS	10	0.119905	0.541822	1209.311679	0.027175	0.027380
RS	11	0.137935	0.541822	1264.082150	0.028406	0.028803
RS	12	0.157444	0.674089	1063.098767	0.023889	0.024325
RS	13	0.178552	0.674089	1113.543770	0.025023	0.025422
RS	14	0.201390	0.818035	961.666357	0.021610	0.021931
RS	15	0.226102	0.818035	1008.482791	0.022662	0.022884
RS	16	0.252839	0.955623	905.283154	0.020343	0.020486
RS	17	0.281768	0.955623	949.318377	0.021333	0.021444
RS	18	0.313070	1.083127	877.875428	0.019727	0.019829
RS	19	0.346938	1.083127	919.655694	0.020666	0.020861
RS	20	0.383583	1.216145	857.483546	0.019269	0.019525
RS	21	0.423232	1.216145	897.083420	0.020159	0.020586
RS	22	0.466132	1.372201	831.277900	0.018680	0.019178
RS	23	0.512549	1.372201	868.600765	0.019519	0.020188
RS	24	0.562773	1.556225	799.849703	0.017974	0.018676
RS	25	0.617114	1.556225	834.858563	0.018761	0.019610
RS	26	0.675911	1.766739	767.163679	0.017239	0.018088
RS	27	0.739528	1.766739	799.885653	0.017975	0.018957
RS	28	0.808362	2.010657	732.465252	0.016460	0.017420
RS	29	0.882839	2.010657	762.944066	0.017145	0.018222
RS	30	0.963423	2.307091	692.339959	0.015558	0.016587
RS	31	1.050613	2.307091	720.648633	0.016194	0.017307
RS	32	1.144953	2.679020	645.895755	0.014514	0.015549
RS	33	1.247028	2.679020	672.157968	0.015104	0.016175
RS	34	1.357471	3.144051	596.077703	0.013395	0.014359
RS	35	1.476970	3.144051	620.448595	0.013942	0.014890
RS	36	1.606267	3.704355	548.224260	0.012319	0.013144
RS	37	1.746165	3.704355	570.861854	0.012828	0.013588
RS	38	1.897534	4.329282	508.641587	0.011430	0.012066
RS	39	2.061313	4.329282	529.694960	0.011903	0.012446
RS	40	2.238521	4.946165	482.632397	0.010845	0.011283
RS	41	2.430258	4.946165	502.215849	0.011286	0.011629
RS	42	2.637715	5.461499	472.774799	0.010624	0.010888
RS	43	2.862182	5.461499	490.872512	0.011031	0.011223
RS	44	3.105054	5.805552	478.516435	0.010753	0.010892
RS	45	3.367838	5.805552	494.812691	0.011119	0.011217
RS	46	3.652169	5.973679	495.784593	0.011141	0.011204
RS	47	3.959812	5.973679	509.505727	0.011449	0.011497
RS	48	4.292679	6.028072	516.832881	0.011614	0.011635
RS	49	4.652837	6.028072	526.781416	0.011838	0.011851
RS	50	5.042526	6.050656	532.370155	0.011963	0.011943
RS	51	5.464165	6.050656	537.253012	0.012073	0.012034
RS	52	5.920375	6.100866	534.829451	0.012018	0.011936
RS	53	6.413990	6.100866	533.718714	0.011993	0.011876
RS	54	6.948077	6.351051	509.178324	0.011442	0.011289
RS	55	7.525953	6.351051	503.092098	0.011305	0.011108
RS	56	8.151211	6.351051	493.384853	0.011087	0.010845
RS	57	8.827733	6.351051	479.974839	0.010786	0.010499
RS	58	9.559724	11.258325	268.194746	0.006027	0.006013
RS	59	10.351732	11.258325	271.097867	0.006092	0.006031
RS	60	11.208677	11.258325	272.500627	0.006124	0.006012
RS	61	12.135883	11.258325	272.253228	0.006118	0.005953
RS	62	13.139112	11.258325	270.224340	0.006072	0.005852
RS	63	14.224596	11.258325	2863.297276	0.064343	0.058378
PA	4+25*2+4+6 0.026201376 0.013402525 14.224595909 23.248427453 0.799744978 0.435317034 0.445334895 0.541822155 0.674089003 0.818034810 0.955622541 1.083126664 1.216144998 1.372201174 1.556224808 1.766738927 2.010656664 2.307090621 2.679019847 3.144051039 3.704355479 4.329282387 4.946164654 5.461498551 5.805551982 5.973678558 6.028072117 6.050655937 6.100865626 6.351051236 11.258324721
//
IT	5158
RD	11
LK	-220835.490712
QD	-425.944352 -> -362.008563
RI	0.0029337476
TR	0.024959	0.013678
MT	14.569394
MM	C_pi: 3.321151, n_recomb: 47409.604460
RS	0	0.000000	37.495166	10.186507	0.000215	0.000003
RS	1	0.008240	37.495166	11.023992	0.000233	0.000032
RS	2	0.017159	37.495166	11.930164	0.000252	0.000093
RS	3	0.026813	37.495166	12.910627	0.000272	0.000181
RS	4	0.037262	0.909692	572.387795	0.012073	0.008103
RS	5	0.048572	0.909692	611.633431	0.012901	0.010882
RS	6	0.060814	0.454781	1296.495725	0.027347	0.024483
RS	7	0.074065	0.454781	1361.528553	0.028718	0.027902
RS	8	0.088408	0.453958	1428.810167	0.030138	0.029711
RS	9	0.103933	0.453958	1492.620665	0.031484	0.031636
RS	10	0.120737	0.550175	1287.305290	0.027153	0.027483
RS	11	0.138925	0.550175	1346.416676	0.028400	0.028915
RS	12	0.158613	0.686215	1130.184545	0.023839	0.024358
RS	13	0.179922	0.686215	1184.577704	0.024986	0.025459
RS	14	0.202988	0.835632	1020.179514	0.021518	0.021892
RS	15	0.227954	0.835632	1070.616737	0.022582	0.022841
RS	16	0.254977	0.977814	960.158588	0.020252	0.020417
RS	17	0.284227	0.977814	1007.620477	0.021254	0.021362
RS	18	0.315887	1.107370	933.239880	0.019685	0.019768
RS	19	0.350155	1.107370	978.353971	0.020636	0.020785
RS	20	0.387248	1.240488	914.945145	0.019299	0.019496
RS	21	0.427397	1.240488	957.798897	0.020203	0.020546
RS	22	0.470854	1.396335	890.174126	0.018776	0.019185
RS	23	0.517892	1.396335	930.632385	0.019630	0.020192
RS	24	0.568806	1.580559	859.034210	0.018119	0.018717
RS	25	0.623915	1.580559	897.025935	0.018921	0.019653
RS	26	0.683565	1.791448	825.959938	0.017422	0.018159
RS	27	0.748130	1.791448	861.493251	0.018171	0.019032
RS	28	0.818015	2.036138	790.151548	0.016666	0.017513
RS	29	0.893659	2.036138	823.257174	0.017365	0.018321
RS	30	0.975536	2.335264	747.601141	0.015769	0.016687
RS	31	1.064159	2.335264	778.347143	0.016417	0.017417
RS	32	1.160085	2.714371	697.094797	0.014704	0.015634
RS	33	1.263915	2.714371	725.612876	0.015305	0.016273
RS	34	1.376301	3.194086	641.939086	0.013540	0.014411
RS	35	1.497947	3.194086	668.400132	0.014098	0.014955
RS	36	1.629616	3.778911	588.383779	0.012411	0.013153
RS	37	1.772136	3.778911	612.962457	0.012929	0.013611
RS	38	1.926398	4.437682	543.830134	0.011471	0.012037
RS	39	2.093372	4.437682	566.695546	0.011953	0.012431
RS	40	2.274104	5.092283	514.449018	0.010851	0.011230
RS	41	2.469729	5.092283	535.744638	0.011300	0.011590
RS	42	2.681473	5.639719	503.254892	0.010615	0.010830
RS	43	2.910664	5.639719	522.996528	0.011031	0.011176
RS	44	3.158740	6.001962	509.724885	0.010752	0.010846
RS	45	3.427258	6.001962	527.606659	0.011129	0.011182
RS	46	3.717902	6.172656	529.440537	0.011167	0.011188
RS	47	4.032494	6.172656	544.644174	0.011488	0.011493
RS	48	4.373009	6.219383	553.869931	0.011683	0.011662
RS	49	4.741581	6.219383	565.082348	0.011919	0.011892
RS	50	5.140524	6.231746	572.617055	0.012078	0.012021
RS	51	5.572340	6.231746	578.386837	0.012200	0.012127
RS	52	6.039736	6.274886	577.056358	0.012172	0.012060
RS	53	6.545646	6.274886	576.320742	0.012156	0.012015
RS	54	7.093243	6.531310	550.333459	0.011608	0.011436
RS	55	7.685961	6.531310	544.179317	0.011478	0.011267
RS	56	8.327518	6.531310	534.092504	0.011265	0.011013
RS	57	9.021940	6.531310	519.973559	0.010968	0.010674
RS	58	9.773581	11.919887	282.693895	0.005963	0.005940
RS	59	10.587157	11.919887	286.548835	0.006044	0.005977
RS	60	11.467771	11.919887	288.880995	0.006093	0.005979
RS	61	12.420947	11.919887	289.521444	0.006107	0.005943
RS	62	13.452664	11.919887	288.317344	0.006081	0.005866
RS	63	14.569394	11.919887	3164.347797	0.066745	0.060863
PA	4+25*2+4+6 0.024959150 0.013677663 14.569393571 37.495166388 0.909692218 0.454781374 0.453957669 0.550174964 0.686214654 0.835631620 0.977813979 1.107370002 1.240488171 1.396334985 1.580558630 1.791447891 2.036138476 2.335264349 2.714370893 3.194086101 3.778910607 4.437682073 5.092282919 5.639718786 6.001961689 6.172655715 6.219382705 6.231745551 6.274886241 6.531310200 11.919886555
//
IT	5003
RD	12
LK	-220711.599820
QD	-382.169293 -> -326.587349
RI	0.0022726182
TR	0.023822	0.013916
MT	14.912927
MM	C_pi: 3.464308, n_recomb: 50245.579024
RS	0	0.000000	60.582764	6.705056	0.000133	0.000002
RS	1	0.008280	60.582764	7.259617	0.000144	0.000020
RS	2	0.017245	60.582764	7.859991	0.000156	0.000058
RS	3	0.026952	60.582764	8.509954	0.000169	0.000113
RS	4	0.037464	1.035463	536.166415	0.010671	0.007212
RS	5	0.048845	1.035463	573.999549	0.011424	0.009693
RS	6	0.061169	0.475148	1327.795617	0.026426	0.023761
RS	7	0.074514	0.475148	1396.435233	0.027792	0.027129
RS	8	0.088963	0.462468	1504.580688	0.029945	0.029666
RS	9	0.104608	0.462468	1572.948844	0.031305	0.031616
RS	10	0.121549	0.558062	1363.380180	0.027134	0.027580
RS	11	0.139893	0.558062	1426.785569	0.028396	0.029022
RS	12	0.159756	0.697657	1195.584666	0.023795	0.024393
RS	13	0.181263	0.697657	1253.878585	0.024955	0.025502
RS	14	0.204550	0.852551	1076.768189	0.021430	0.021856
RS	15	0.229766	0.852551	1130.770116	0.022505	0.022805
RS	16	0.257070	0.999549	1012.846103	0.020158	0.020349
RS	17	0.286634	0.999549	1063.674806	0.021170	0.021286
RS	18	0.318646	1.131484	986.287929	0.019629	0.019706
RS	19	0.353309	1.131484	1034.682759	0.020593	0.020710
RS	20	0.390842	1.265016	970.161561	0.019308	0.019462
RS	21	0.431482	1.265016	1016.229836	0.020225	0.020503
RS	22	0.475487	1.420914	947.040043	0.018848	0.019186
RS	23	0.523136	1.420914	990.607928	0.019715	0.020191
RS	24	0.574729	1.605562	916.450404	0.018239	0.018751
RS	25	0.630595	1.605562	957.409817	0.019055	0.019688
RS	26	0.691086	1.817037	883.256035	0.017579	0.018221
RS	27	0.756586	1.817037	921.593382	0.018342	0.019098
RS	28	0.827509	2.062638	846.615587	0.016850	0.017598
RS	29	0.904304	2.062638	882.345914	0.017561	0.018413
RS	30	0.987457	2.364412	801.898071	0.015960	0.016781
RS	31	1.077495	2.364412	835.081745	0.016620	0.017520
RS	32	1.174988	2.750381	747.512162	0.014877	0.015717
RS	33	1.280554	2.750381	778.287084	0.015490	0.016367
RS	34	1.394859	3.244147	687.102249	0.013675	0.014464
RS	35	1.518629	3.244147	715.654071	0.014243	0.015019
RS	36	1.652647	3.852644	627.847427	0.012496	0.013165
RS	37	1.797761	3.852644	654.366418	0.013023	0.013636
RS	38	1.954890	4.544409	578.291018	0.011509	0.012013
RS	39	2.125029	4.544409	602.965499	0.012000	0.012420
RS	40	2.309255	5.236102	545.507048	0.010857	0.011184
RS	41	2.508734	5.236102	568.510338	0.011315	0.011556
RS	42	2.724730	5.815309	532.960870	0.010607	0.010778
RS	43	2.958609	5.815309	554.343144	0.011033	0.011136
RS	44	3.211853	6.195589	540.168511	0.010751	0.010806
RS	45	3.486065	6.195589	559.637895	0.011138	0.011153
RS	46	3.782980	6.368686	562.384057	0.011193	0.011175
RS	47	4.104480	6.368686	579.081347	0.011525	0.011491
RS	48	4.452598	6.407415	590.309712	0.011748	0.011689
RS	49	4.829540	6.407415	602.806097	0.011997	0.011933
RS	50	5.237692	6.409031	612.434795	0.012189	0.012096
RS	51	5.679637	6.409031	619.114591	0.012322	0.012217
RS	52	6.158174	6.444460	619.027010	0.012320	0.012181
RS	53	6.676332	6.444460	618.683823	0.012313	0.012148
RS	54	7.237392	6.706048	591.356806	0.011769	0.011577
RS	55	7.844907	6.706048	585.140753	0.011646	0.011419
RS	56	8.502722	6.706048	574.677693	0.011437	0.011173
RS	57	9.215002	6.706048	559.850088	0.011142	0.010840
RS	58	9.986257	12.578338	296.612067	0.005903	0.005870
RS	59	10.821369	12.578338	301.413998	0.005999	0.005925
RS	60	11.725627	12.578338	304.677755	0.006064	0.005946
RS	61	12.704754	12.578338	306.216328	0.006094	0.005930
RS	62	13.764950	12.578338	305.856333	0.006087	0.005875
RS	63	14.912927	12.578338	3467.171848	0.069005	0.063206
PA	4+25*2+4+6 0.023822459 0.013915733 14.912927060 60.582764243 1.035462692 0.475148443 0.462467730 0.558062070 0.697656913 0.852550639 0.999549064 1.131484312 1.265016352 1.420913893 1.605561979 1.817037173 2.062637669 2.364412394 2.750381266 3.244147335 3.852643576 4.544409373 5.236101864 5.815309205 6.195588913 6.368685875 6.407414573 6.409031359 6.444460456 6.706048236 12.578337953
//
IT	5263
RD	13
LK	-220603.859775
QD	-344.169459 -> -295.728910
RI	0.0018159305
TR	0.022781	0.014121
MT	15.255117
MM	C_pi: 3.606427, n_recomb: 53007.115339
RS	0	0.000000	98.081355	4.383939	0.000083	0.000001
RS	1	0.008318	98.081355	4.748486	0.000090	0.000012
RS	2	0.017329	98.081355	5.143335	0.000097	0.000036
RS	3	0.027089	98.081355	5.571003	0.000105	0.000071
RS	4	0.037661	1.179656	499.310807	0.009420	0.006407
RS	5	0.049112	1.179656	535.450211	0.010101	0.008617
RS	6	0.061516	0.496542	1352.422879	0.025514	0.023031
RS	7	0.074951	0.496542	1424.360999	0.026871	0.026343
RS	8	0.089504	0.470919	1576.705044	0.029745	0.029600
RS	9	0.105268	0.470919	1649.545072	0.031119	0.031575
RS	10	0.122343	0.565543	1437.547621	0.027120	0.027674
RS	11	0.140839	0.565543	1505.196129	0.028396	0.029127
RS	12	0.160873	0.708465	1259.381370	0.023759	0.024432
RS	13	0.182574	0.708465	1321.526602	0.024931	0.025550
RS	14	0.206079	0.868792	1131.574408	0.021348	0.021825
RS	15	0.231540	0.868792	1189.083824	0.022433	0.022777
RS	16	0.259119	1.020764	1063.512035	0.020064	0.020284
RS	17	0.288993	1.020764	1117.645895	0.021085	0.021216
RS	18	0.321351	1.155338	1037.177848	0.019567	0.019644
RS	19	0.356401	1.155338	1088.796833	0.020541	0.020638
RS	20	0.394366	1.289537	1023.255147	0.019304	0.019426
RS	21	0.435490	1.289537	1072.493473	0.020233	0.020459
RS	22	0.480034	1.445675	1001.963881	0.018902	0.019182
RS	23	0.528284	1.445675	1048.609713	0.019782	0.020185
RS	24	0.580547	1.630921	972.144926	0.018340	0.018779
RS	25	0.637158	1.630921	1016.050547	0.019168	0.019718
RS	26	0.698478	1.843140	939.064213	0.017716	0.018278
RS	27	0.764899	1.843140	980.191926	0.018492	0.019158
RS	28	0.836846	2.089753	901.838678	0.017014	0.017677
RS	29	0.914777	2.089753	940.185397	0.017737	0.018498
RS	30	0.999190	2.394138	855.187884	0.016133	0.016871
RS	31	1.090626	2.394138	890.803657	0.016805	0.017617
RS	32	1.189668	2.786700	797.095507	0.015038	0.015798
RS	33	1.296948	2.786700	830.122608	0.015661	0.016457
RS	34	1.413152	3.293994	731.512750	0.013800	0.014516
RS	35	1.539023	3.293994	762.150588	0.014378	0.015083
RS	36	1.675364	3.925460	666.565872	0.012575	0.013180
RS	37	1.823047	3.925460	695.019305	0.013112	0.013662
RS	38	1.983015	4.649525	611.982158	0.011545	0.011994
RS	39	2.156289	4.649525	638.457919	0.012045	0.012413
RS	40	2.343978	5.377808	575.770418	0.010862	0.011143
RS	41	2.547279	5.377808	600.472262	0.011328	0.011526
RS	42	2.767491	5.988550	561.857360	0.010600	0.010732
RS	43	3.006022	5.988550	584.872376	0.011034	0.011100
RS	44	3.264395	6.386776	569.805820	0.010750	0.010769
RS	45	3.544260	6.386776	590.860139	0.011147	0.011126
RS	46	3.847406	6.562130	594.563019	0.011217	0.011164
RS	47	4.175769	6.562130	612.760218	0.011560	0.011491
RS	48	4.531447	6.592557	626.084367	0.011811	0.011717
RS	49	4.916711	6.592557	639.880228	0.012072	0.011972
RS	50	5.334024	6.582955	651.739355	0.012295	0.012170
RS	51	5.786050	6.582955	659.348648	0.012439	0.012304
RS	52	6.275678	6.610081	660.648017	0.012463	0.012297
RS	53	6.806036	6.610081	660.712180	0.012465	0.012276
RS	54	7.380511	6.875828	632.159200	0.011926	0.011714
RS	55	8.002773	6.875828	625.885431	0.011808	0.011564
RS	56	8.676798	6.875828	615.048226	0.011603	0.011326
RS	57	9.406892	6.875828	599.511674	0.011310	0.010998
RS	58	10.197718	13.233719	309.965236	0.005848	0.005805
RS	59	11.054328	13.233719	315.706137	0.005956	0.005875
RS	60	11.982195	13.233719	319.899620	0.006035	0.005913
RS	61	12.987246	13.233719	322.341596	0.006081	0.005916
RS	62	14.075902	13.233719	322.839084	0.006090	0.005879
RS	63	15.255117	13.233719	3770.604235	0.071134	0.065412
PA	4+25*2+4+6 0.022780945 0.014120741 15.255117308 98.081355047 1.179656098 0.496542393 0.470919008 0.565542807 0.708464821 0.868791832 1.020763992 1.155338179 1.289536708 1.445675435 1.630920670 1.843140135 2.089752946 2.394138468 2.786700192 3.293994061 3.925460059 4.649524539 5.377808425 5.988549601 6.386775966 6.562130178 6.592556566 6.582955034 6.610081380 6.875828146 13.233718877
//
IT	4858
RD	14
LK	-220509.933196
QD	-311.061803 -> -268.750140
RI	0.0014951867
TR	0.021826	0.014296
MT	15.595565
MM	C_pi: 3.747318, n_recomb: 55691.553726
RS	0	0.000000	159.088365	2.848911	0.000051	0.000001
RS	1	0.008356	159.088365	3.086994	0.000055	0.000008
RS	2	0.017411	159.088365	3.344975	0.000060	0.000023
RS	3	0.027222	159.088365	3.624519	0.000065	0.000044
RS	4	0.037852	1.345242	462.491567	0.008305	0.005681
RS	5	0.049372	1.345242	496.730347	0.008919	0.007647
RS	6	0.061853	0.519046	1370.713661	0.024613	0.022299
RS	7	0.075378	0.519046	1445.629554	0.025958	0.025548
RS	8	0.090033	0.479348	1645.106078	0.029540	0.029515
RS	9	0.105912	0.479348	1722.321434	0.030926	0.031516
RS	10	0.123119	0.572655	1509.776701	0.027110	0.027765
RS	11	0.141763	0.572655	1581.610780	0.028399	0.029229
RS	12	0.161965	0.718668	1321.608068	0.023731	0.024475
RS	13	0.183855	0.718668	1387.550627	0.024915	0.025603
RS	14	0.207575	0.884353	1184.676481	0.021272	0.021800
RS	15	0.233276	0.884353	1245.632697	0.022367	0.022755
RS	16	0.261125	1.041414	1112.251150	0.019972	0.020223
RS	17	0.291301	1.041414	1169.624601	0.021002	0.021151
RS	18	0.323999	1.178837	1085.999396	0.019500	0.019584
RS	19	0.359429	1.178837	1140.780699	0.020484	0.020569
RS	20	0.397820	1.313900	1074.293704	0.019290	0.019388
RS	21	0.439418	1.313900	1126.651053	0.020230	0.020415
RS	22	0.484493	1.470423	1054.981527	0.018943	0.019176
RS	23	0.533334	1.470423	1104.666318	0.019835	0.020178
RS	24	0.586256	1.656380	1026.130206	0.018425	0.018802
RS	25	0.643601	1.656380	1072.952992	0.019266	0.019744
RS	26	0.705738	1.869463	993.365037	0.017837	0.018329
RS	27	0.773066	1.869463	1037.261814	0.018625	0.019214
RS	28	0.846021	2.117158	955.775550	0.017162	0.017751
RS	29	0.925072	2.117158	996.722911	0.017897	0.018578
RS	30	1.010729	2.424105	907.407329	0.016293	0.016956
RS	31	1.103543	2.424105	945.442518	0.016976	0.017710
RS	32	1.204113	2.823015	845.773384	0.015187	0.015876
RS	33	1.313087	2.823015	881.041255	0.015820	0.016544
RS	34	1.431167	3.343377	775.100282	0.013918	0.014568
RS	35	1.559113	3.343377	807.813007	0.014505	0.015145
RS	36	1.697752	3.997190	704.477697	0.012650	0.013197
RS	37	1.847975	3.997190	734.853719	0.013195	0.013690
RS	38	2.010750	4.752931	644.853030	0.011579	0.011978
RS	39	2.187128	4.752931	673.116661	0.012087	0.012408
RS	40	2.378244	5.517383	605.193811	0.010867	0.011107
RS	41	2.585330	5.517383	631.579702	0.011341	0.011500
RS	42	2.809721	6.159495	589.897157	0.010592	0.010690
RS	43	3.052862	6.159495	614.531649	0.011035	0.011066
RS	44	3.316320	6.575580	598.586163	0.010748	0.010736
RS	45	3.601793	6.575580	621.217174	0.011155	0.011102
RS	46	3.911120	6.753056	625.914790	0.011239	0.011154
RS	47	4.246296	6.753056	645.612410	0.011593	0.011491
RS	48	4.609480	6.774897	661.114169	0.011871	0.011744
RS	49	5.003011	6.774897	676.219524	0.012142	0.012011
RS	50	5.429427	6.753629	690.434837	0.012397	0.012241
RS	51	5.891475	6.753629	698.988478	0.012551	0.012387
RS	52	6.392132	6.771897	701.812236	0.012602	0.012408
RS	53	6.934625	6.771897	702.295299	0.012610	0.012398
RS	54	7.522449	7.040823	672.637639	0.012078	0.011845
RS	55	8.159393	7.040823	666.307571	0.011964	0.011703
RS	56	8.849561	7.040823	655.096239	0.011763	0.011471
RS	57	9.597401	7.040823	638.849179	0.011471	0.011147
RS	58	10.407731	13.885342	322.757819	0.005795	0.005743
RS	59	11.285773	13.885342	329.426131	0.005915	0.005827
RS	60	12.237187	13.885342	334.543166	0.006007	0.005880
RS	61	13.268102	13.885342	337.888726	0.006067	0.005899
RS	62	14.385162	13.885342	339.251164	0.006092	0.005880
RS	63	15.595565	13.885342	4073.309460	0.073141	0.067486
PA	4+25*2+4+6 0.021825622 0.014296493 15.595564734 159.088365056 1.345241625 0.519046067 0.479348004 0.572655131 0.718668407 0.884353140 1.041413860 1.178836616 1.313900237 1.470423164 1.656380475 1.869463401 2.117157915 2.424104699 2.823015028 3.343376830 3.997189975 4.752930718 5.517382826 6.159495022 6.575580292 6.753056490 6.774896545 6.753628610 6.771896862 7.040822946 13.885341582
//
IT	5132
RD	15
LK	-220427.865491
QD	-282.114924 -> -245.080275
RI	0.0012663776
TR	0.020949	0.014447
MT	15.933719
MM	C_pi: 3.886703, n_recomb: 58296.018053
RS	0	0.000000	258.624872	1.840172	0.000032	0.000000
RS	1	0.008393	258.624872	1.994673	0.000034	0.000005
RS	2	0.017490	258.624872	2.162151	0.000037	0.000014
RS	3	0.027351	258.624872	2.343697	0.000040	0.000027
RS	4	0.038039	1.535524	426.289212	0.007312	0.005028
RS	5	0.049625	1.535524	458.488769	0.007865	0.006775
RS	6	0.062182	0.542725	1383.041668	0.023724	0.021569
RS	7	0.075794	0.542725	1460.605585	0.025055	0.024750
RS	8	0.090548	0.487760	1709.771884	0.029329	0.029414
RS	9	0.106540	0.487760	1791.255036	0.030727	0.031439
RS	10	0.123875	0.579426	1580.012208	0.027103	0.027854
RS	11	0.142664	0.579426	1655.966299	0.028406	0.029330
RS	12	0.163031	0.728293	1382.259985	0.023711	0.024522
RS	13	0.185106	0.728293	1451.939934	0.024906	0.025660
RS	14	0.209035	0.899241	1236.104768	0.021204	0.021780
RS	15	0.234972	0.899241	1300.442249	0.022308	0.022739
RS	16	0.263085	1.061467	1159.117843	0.019883	0.020166
RS	17	0.293558	1.061467	1219.660472	0.020922	0.021092
RS	18	0.326589	1.201914	1132.800262	0.019432	0.019525
RS	19	0.362392	1.201914	1190.676038	0.020425	0.020503
RS	20	0.401200	1.337996	1123.310759	0.019269	0.019350
RS	21	0.443265	1.337996	1178.729023	0.020220	0.020372
RS	22	0.488860	1.495008	1106.100889	0.018974	0.019167
RS	23	0.538282	1.495008	1158.777897	0.019877	0.020169
RS	24	0.591852	1.681759	1078.387656	0.018498	0.018823
RS	25	0.649918	1.681759	1128.090538	0.019351	0.019768
RS	26	0.712857	1.895779	1046.122151	0.017945	0.018377
RS	27	0.781079	1.895779	1092.758685	0.018745	0.019265
RS	28	0.855026	2.144597	1008.367300	0.017297	0.017821
RS	29	0.935180	2.144597	1051.891735	0.018044	0.018653
RS	30	1.022061	2.454043	958.482476	0.016442	0.017038
RS	31	1.116233	2.454043	998.916941	0.017135	0.017799
RS	32	1.218310	2.859069	893.466242	0.015326	0.015952
RS	33	1.328953	2.859069	930.956432	0.015969	0.016628
RS	34	1.448883	3.392068	817.790833	0.014028	0.014620
RS	35	1.578878	3.392068	852.560707	0.014625	0.015206
RS	36	1.719783	4.067651	741.519107	0.012720	0.013215
RS	37	1.872514	4.067651	773.799703	0.013274	0.013718
RS	38	2.038064	4.854515	676.847126	0.011611	0.011966
RS	39	2.217508	4.854515	706.879455	0.012126	0.012405
RS	40	2.412012	5.654755	633.727519	0.010871	0.011074
RS	41	2.622841	5.654755	661.777455	0.011352	0.011476
RS	42	2.851365	6.328066	617.035081	0.010585	0.010651
RS	43	3.099067	6.328066	643.270318	0.011035	0.011036
RS	44	3.367560	6.761934	626.458618	0.010746	0.010705
RS	45	3.658586	6.761934	650.652410	0.011161	0.011079
RS	46	3.974038	6.941391	656.377489	0.011259	0.011146
RS	47	4.315964	6.941391	677.570137	0.011623	0.011491
RS	48	4.686589	6.954365	695.321093	0.011927	0.011771
RS	49	5.088319	6.954365	711.740193	0.012209	0.012047
RS	50	5.523766	6.920998	728.426807	0.012495	0.012309
RS	51	5.995758	6.920998	737.934614	0.012658	0.012466
RS	52	6.507365	6.929880	742.413014	0.012735	0.012515
RS	53	7.061910	6.929880	743.322697	0.012751	0.012515
RS	54	7.662996	7.201021	712.687935	0.012225	0.011971
RS	55	8.314531	7.201021	706.299828	0.012116	0.011837
RS	56	9.020748	7.201021	694.711971	0.011917	0.011610
RS	57	9.786237	7.201021	677.751280	0.011626	0.011290
RS	58	10.615972	14.532138	334.991202	0.005746	0.005685
RS	59	11.515345	14.532138	342.571881	0.005876	0.005781
RS	60	12.490200	14.532138	348.602122	0.005980	0.005848
RS	61	13.546874	14.532138	352.846550	0.006053	0.005881
RS	62	14.692233	14.532138	355.075780	0.006091	0.005879
RS	63	15.933719	14.532138	4373.923497	0.075030	0.069431
PA	4+25*2+4+6 0.020948541 0.014446504 15.933719298 258.624872017 1.535524032 0.542724930 0.487760329 0.579426008 0.728293479 0.899241413 1.061466948 1.201913608 1.337996060 1.495008372 1.681759092 1.895778849 2.144597201 2.454042592 2.859069465 3.392068300 4.067651305 4.854515265 5.654754912 6.328065568 6.761934471 6.941390962 6.954364987 6.920998256 6.929880191 7.201021114 14.532137576
//
IT	4826
RD	16
LK	-220356.011661
QD	-256.721811 -> -224.243166
RI	0.0011009163
TR	0.020143	0.014574
MT	16.268881
MM	C_pi: 4.024283, n_recomb: 60818.491154
RS	0	0.000000	421.610551	1.181210	0.000019	0.000000
RS	1	0.008428	421.610551	1.280823	0.000021	0.000003
RS	2	0.017567	421.610551	1.388841	0.000023	0.000009
RS	3	0.027476	421.610551	1.505975	0.000025	0.000017
RS	4	0.038221	1.754293	391.163965	0.006432	0.004444
RS	5	0.049870	1.754293	421.245198	0.006926	0.005993
RS	6	0.062502	0.567638	1389.815596	0.022852	0.020843
RS	7	0.076198	0.567638	1469.693409	0.024165	0.023953
RS	8	0.091049	0.496166	1770.685988	0.029114	0.029299
RS	9	0.107152	0.496166	1856.319131	0.030522	0.031346
RS	10	0.124611	0.585873	1648.219887	0.027101	0.027942
RS	11	0.143542	0.585873	1728.221139	0.028416	0.029428
RS	12	0.164069	0.737373	1441.314000	0.023699	0.024573
RS	13	0.186326	0.737373	1514.665523	0.024905	0.025722
RS	14	0.210459	0.913466	1285.886127	0.021143	0.021765
RS	15	0.236626	0.913466	1353.534957	0.022255	0.022729
RS	16	0.264998	1.080910	1204.151507	0.019799	0.020112
RS	17	0.295762	1.080910	1267.788464	0.020845	0.021038
RS	18	0.329118	1.224525	1177.620677	0.019363	0.019468
RS	19	0.365286	1.224525	1238.517800	0.020364	0.020441
RS	20	0.404502	1.361753	1170.328715	0.019243	0.019312
RS	21	0.447024	1.361753	1228.743466	0.020203	0.020330
RS	22	0.493129	1.519332	1155.323048	0.018996	0.019157
RS	23	0.543121	1.519332	1210.938617	0.019911	0.020159
RS	24	0.597326	1.706920	1128.903894	0.018562	0.018841
RS	25	0.656100	1.706920	1181.442718	0.019426	0.019789
RS	26	0.719827	1.921916	1097.305578	0.018042	0.018421
RS	27	0.788925	1.921916	1146.645470	0.018854	0.019314
RS	28	0.863848	2.171875	1059.566205	0.017422	0.017888
RS	29	0.945085	2.171875	1105.637215	0.018179	0.018725
RS	30	1.033169	2.483736	1008.355088	0.016580	0.017117
RS	31	1.128678	2.483736	1051.162081	0.017284	0.017885
RS	32	1.232236	2.894645	940.113020	0.015458	0.016026
RS	33	1.344522	2.894645	979.800855	0.016110	0.016710
RS	34	1.466273	3.439871	859.526521	0.014133	0.014672
RS	35	1.598285	3.439871	896.329989	0.014738	0.015267
RS	36	1.741424	4.136690	777.638372	0.012786	0.013235
RS	37	1.896627	4.136690	811.800131	0.013348	0.013747
RS	38	2.064911	4.954139	707.924356	0.011640	0.011955
RS	39	2.247379	4.954139	739.701214	0.012162	0.012404
RS	40	2.445226	5.789796	661.338554	0.010874	0.011044
RS	41	2.659748	5.789796	691.027793	0.011362	0.011454
RS	42	2.892352	6.494134	643.239776	0.010576	0.010614
RS	43	3.144560	6.494134	671.052295	0.011034	0.011007
RS	44	3.418025	6.945693	653.388813	0.010743	0.010676
RS	45	3.714540	6.945693	679.126504	0.011166	0.011058
RS	46	4.036045	7.126978	685.906946	0.011278	0.011138
RS	47	4.384649	7.126978	708.583957	0.011651	0.011492
RS	48	4.762634	7.130796	728.647412	0.011981	0.011796
RS	49	5.172478	7.130796	746.379185	0.012272	0.012082
RS	50	5.616865	7.084915	765.641636	0.012589	0.012375
RS	51	6.098707	7.084915	776.108656	0.012761	0.012542
RS	52	6.621160	7.083891	782.366145	0.012864	0.012618
RS	53	7.187648	7.083891	783.706266	0.012886	0.012627
RS	54	7.801882	7.356278	752.227793	0.012368	0.012093
RS	55	8.467887	7.356278	745.776428	0.012262	0.011965
RS	56	9.190025	7.356278	733.806779	0.012066	0.011743
RS	57	9.973028	7.356278	716.127206	0.011775	0.011425
RS	58	10.822026	15.172786	346.674057	0.005700	0.005629
RS	59	11.742581	15.172786	355.149019	0.005839	0.005736
RS	60	12.740724	15.172786	362.078419	0.005953	0.005815
RS	61	13.822995	15.172786	367.212601	0.006038	0.005863
RS	62	14.996484	15.172786	370.305350	0.006089	0.005874
RS	63	16.268881	15.172786	4671.232794	0.076806	0.071255
PA	4+25*2+4+6 0.020142705 0.014574047 16.268880583 421.610551186 1.754293256 0.567637744 0.496165851 0.585873278 0.737372700 0.913465721 1.080910074 1.224524795 1.361752861 1.519331685 1.706920298 1.921916463 2.171874663 2.483736461 2.894645054 3.439870838 4.136689687 4.954139041 5.789795879 6.494134321 6.945692924 7.126977792 7.130796411 7.084915350 7.083891150 7.356278230 15.172786370
//
IT	4877
RD	17
LK	-220292.977984
QD	-234.375969 -> -205.840175
RI	0.0009803151
TR	0.019402	0.014682
MT	16.600542
MM	C_pi: 4.159779, n_recomb: 63257.073218
RS	0	0.000000	687.620038	0.755492	0.000012	0.000000
RS	1	0.008463	687.620038	0.819472	0.000013	0.000002
RS	2	0.017642	687.620038	0.888873	0.000014	0.000005
RS	3	0.027598	687.620038	0.964157	0.000015	0.000011
RS	4	0.038397	2.005871	357.470193	0.005651	0.003923
RS	5	0.050109	2.005871	385.404780	0.006093	0.005294
RS	6	0.062813	0.593825	1391.492171	0.021997	0.020126
RS	7	0.076592	0.593825	1473.350684	0.023291	0.023162
RS	8	0.091536	0.504563	1827.873998	0.028896	0.029174
RS	9	0.107746	0.504563	1917.530152	0.030313	0.031241
RS	10	0.125328	0.592014	1714.355252	0.027101	0.028028
RS	11	0.144397	0.592014	1798.323579	0.028429	0.029525
RS	12	0.165080	0.745920	1498.770791	0.023693	0.024627
RS	13	0.187514	0.745920	1575.722761	0.024910	0.025786
RS	14	0.211846	0.927050	1334.015395	0.021089	0.021754
RS	15	0.238237	0.927050	1404.900823	0.022209	0.022724
RS	16	0.266862	1.099743	1247.371609	0.019719	0.020063
RS	17	0.297910	1.099743	1314.023560	0.020773	0.020988
RS	18	0.331585	1.246643	1220.485996	0.019294	0.019412
RS	19	0.368109	1.246643	1284.326255	0.020303	0.020381
RS	20	0.407725	1.385120	1215.360543	0.019213	0.019274
RS	21	0.450694	1.385120	1276.701360	0.020183	0.020289
RS	22	0.497299	1.543317	1202.645238	0.019012	0.019146
RS	23	0.547848	1.543317	1261.139171	0.019937	0.020149
RS	24	0.602675	1.731765	1177.658847	0.018617	0.018858
RS	25	0.662142	1.731765	1232.982675	0.019492	0.019808
RS	26	0.726642	1.947760	1146.875754	0.018130	0.018463
RS	27	0.796600	1.947760	1198.875759	0.018952	0.019360
RS	28	0.872479	2.198846	1109.322316	0.017537	0.017951
RS	29	0.954780	2.198846	1157.902730	0.018305	0.018794
RS	30	1.044045	2.513026	1056.966146	0.016709	0.017193
RS	31	1.140865	2.513026	1102.112540	0.017423	0.017968
RS	32	1.245879	2.929594	985.648121	0.015582	0.016098
RS	33	1.359780	2.929594	1027.502914	0.016243	0.016790
RS	34	1.483321	3.486649	900.247647	0.014232	0.014723
RS	35	1.617316	3.486649	939.055562	0.014845	0.015326
RS	36	1.762652	4.204181	812.787598	0.012849	0.013255
RS	37	1.920288	4.204181	848.801958	0.013418	0.013776
RS	38	2.091264	5.051710	738.044434	0.011667	0.011946
RS	39	2.276709	5.051710	771.536886	0.012197	0.012404
RS	40	2.477849	5.922415	687.994645	0.010876	0.011016
RS	41	2.696011	5.922415	719.293942	0.011371	0.011434
RS	42	2.932637	6.657591	668.482710	0.010568	0.010579
RS	43	3.189287	6.657591	697.844569	0.011032	0.010980
RS	44	3.467658	7.126754	679.342835	0.010739	0.010648
RS	45	3.769588	7.126754	706.600829	0.011170	0.011037
RS	46	4.097069	7.309707	714.459993	0.011295	0.011130
RS	47	4.452265	7.309707	738.605678	0.011676	0.011492
RS	48	4.837521	7.304082	761.035967	0.012031	0.011820
RS	49	5.255382	7.304082	780.074287	0.012332	0.012116
RS	50	5.708605	7.245281	802.007385	0.012679	0.012437
RS	51	6.200185	7.245281	813.434094	0.012859	0.012614
RS	52	6.733367	7.233860	821.586862	0.012988	0.012718
RS	53	7.311672	7.233860	823.357714	0.013016	0.012734
RS	54	7.938918	7.506526	791.174170	0.012507	0.012211
RS	55	8.619248	7.506526	784.651295	0.012404	0.012088
RS	56	9.357155	7.506526	772.292190	0.012209	0.011869
RS	57	10.157510	7.506526	753.886843	0.011918	0.011554
RS	58	11.025598	15.806082	357.813546	0.005656	0.005576
RS	59	11.967153	15.806082	367.162025	0.005804	0.005693
RS	60	12.988390	15.806082	374.973254	0.005928	0.005784
RS	61	14.096055	15.806082	380.984159	0.006023	0.005843
RS	62	15.297461	15.806082	384.932579	0.006085	0.005868
RS	63	16.600542	15.806082	4964.067454	0.078475	0.072961
PA	4+25*2+4+6 0.019401602 0.014681919 16.600541546 687.620038153 2.005871376 0.593824600 0.504562797 0.592014305 0.745919555 0.927050415 1.099743451 1.246642887 1.385119807 1.543316839 1.731765298 1.947760104 2.198845590 2.513026320 2.929593599 3.486649362 4.204180696 5.051709844 5.922414559 6.657590704 7.126753882 7.309706783 7.304082266 7.245280600 7.233859801 7.506525549 15.806082198
//
IT	5544
RD	18
LK	-220237.579335
QD	-214.653408 -> -189.536917
RI	0.0008915495
TR	0.018720	0.014773
MT	16.928080
MM	C_pi: 4.292886, n_recomb: 65610.309120
RS	0	0.000000	1123.281501	0.481031	0.000007	0.000000
RS	1	0.008496	1123.281501	0.521932	0.000008	0.000001
RS	2	0.017715	1123.281501	0.566312	0.000009	0.000003
RS	3	0.027716	1123.281501	0.614470	0.000009	0.000006
RS	4	0.038567	2.295238	325.460150	0.004961	0.003458
RS	5	0.050341	2.295238	351.261272	0.005354	0.004670
RS	6	0.063114	0.621329	1388.514670	0.021163	0.019420
RS	7	0.076973	0.621329	1472.024969	0.022436	0.022379
RS	8	0.092009	0.512944	1881.389796	0.028675	0.029039
RS	9	0.108323	0.512944	1974.933980	0.030101	0.031125
RS	10	0.126023	0.597845	1778.432540	0.027106	0.028114
RS	11	0.145227	0.597845	1866.281767	0.028445	0.029620
RS	12	0.166063	0.753954	1554.611686	0.023695	0.024686
RS	13	0.188668	0.753954	1635.087513	0.024921	0.025855
RS	14	0.213195	0.939998	1380.512375	0.021041	0.021748
RS	15	0.239805	0.939998	1454.555585	0.022170	0.022724
RS	16	0.268676	1.117952	1288.811583	0.019643	0.020016
RS	17	0.300001	1.117952	1358.395336	0.020704	0.020942
RS	18	0.333986	1.268238	1261.423439	0.019226	0.019358
RS	19	0.370859	1.268238	1328.123966	0.020243	0.020324
RS	20	0.410865	1.408051	1258.419157	0.019180	0.019236
RS	21	0.454271	1.408051	1322.610037	0.020159	0.020248
RS	22	0.501364	1.566897	1248.065797	0.019022	0.019134
RS	23	0.552458	1.566897	1309.371759	0.019957	0.020137
RS	24	0.607893	1.756210	1224.633819	0.018665	0.018872
RS	25	0.668039	1.756210	1282.685292	0.019550	0.019826
RS	26	0.733295	1.973204	1194.800197	0.018211	0.018502
RS	27	0.804095	1.973204	1249.410588	0.019043	0.019403
RS	28	0.880910	2.225383	1157.590890	0.017643	0.018012
RS	29	0.964252	2.225383	1208.637167	0.018421	0.018860
RS	30	1.054675	2.541786	1104.255735	0.016831	0.017267
RS	31	1.152781	2.541786	1151.702297	0.017554	0.018048
RS	32	1.259222	2.963767	1030.016486	0.015699	0.016169
RS	33	1.374707	2.963767	1074.001824	0.016369	0.016868
RS	34	1.500004	3.532267	939.901802	0.014326	0.014773
RS	35	1.635947	3.532267	980.679693	0.014947	0.015385
RS	36	1.783440	4.270009	846.920852	0.012908	0.013276
RS	37	1.943465	4.270009	884.754357	0.013485	0.013805
RS	38	2.117086	5.147104	767.173414	0.011693	0.011939
RS	39	2.305458	5.147104	802.348050	0.012229	0.012404
RS	40	2.509835	6.052501	713.666228	0.010877	0.010989
RS	41	2.731578	6.052501	746.542116	0.011378	0.011415
RS	42	2.972160	6.818343	692.733700	0.010558	0.010546
RS	43	3.233183	6.818343	723.612772	0.011029	0.010954
RS	44	3.516383	7.304978	704.291026	0.010734	0.010621
RS	45	3.823646	7.304978	733.041349	0.011173	0.011017
RS	46	4.157014	7.489418	741.999446	0.011309	0.011122
RS	47	4.518707	7.489418	767.593429	0.011699	0.011491
RS	48	4.911131	7.474063	792.436428	0.012078	0.011843
RS	49	5.336897	7.474063	812.770421	0.012388	0.012147
RS	50	5.798837	7.401950	837.458879	0.012764	0.012498
RS	51	6.300026	7.401950	849.841496	0.012953	0.012683
RS	52	6.843798	7.379644	860.000249	0.013108	0.012813
RS	53	7.433771	7.379644	862.198669	0.013141	0.012837
RS	54	8.073870	7.651624	829.452477	0.012642	0.012325
RS	55	8.768355	7.651624	822.846920	0.012541	0.012206
RS	56	9.521845	7.651624	810.088394	0.012347	0.011991
RS	57	10.339356	7.651624	790.948813	0.012055	0.011677
RS	58	11.226325	16.430712	368.417766	0.005615	0.005526
RS	59	12.188655	16.430712	378.616678	0.005771	0.005652
RS	60	13.232749	16.430712	387.289555	0.005903	0.005752
RS	61	14.365552	16.430712	394.160726	0.006008	0.005823
RS	62	15.594603	16.430712	398.952943	0.006081	0.005861
RS	63	16.928080	16.430712	5251.365057	0.080039	0.074556
PA	4+25*2+4+6 0.018719507 0.014772717 16.928079658 1123.281501182 2.295237761 0.621329400 0.512944380 0.597845378 0.753954060 0.939998342 1.117951618 1.268238354 1.408050894 1.566896894 1.756209743 1.973203605 2.225382904 2.541785624 2.963766920 3.532266793 4.270009345 5.147103639 6.052500554 6.818343040 7.304977781 7.489417730 7.474063142 7.401949732 7.379644108 7.651624188 16.430711644
//
IT	4974
RD	19
LK	-220188.803938
QD	-197.197234 -> -175.051476
RI	0.0008263109
TR	0.018091	0.014849
MT	17.251086
MM	C_pi: 4.423385, n_recomb: 67877.744293
RS	0	0.000000	1839.487331	0.304717	0.000004	0.000000
RS	1	0.008529	1839.487331	0.330726	0.000005	0.000001
RS	2	0.017785	1839.487331	0.358956	0.000005	0.000002
RS	3	0.027831	1839.487331	0.389599	0.000006	0.000004
RS	4	0.038733	2.628025	295.316518	0.004351	0.003046
RS	5	0.050565	2.628025	319.031612	0.004700	0.004116
RS	6	0.063406	0.650193	1381.341283	0.020350	0.018727
RS	7	0.077343	0.650193	1466.183437	0.021600	0.021607
RS	8	0.092468	0.521304	1931.323279	0.028453	0.028896
RS	9	0.108883	0.521304	2028.614932	0.029886	0.030998
RS	10	0.126699	0.603384	1840.430982	0.027114	0.028199
RS	11	0.146033	0.603384	1932.069792	0.028464	0.029715
RS	12	0.167017	0.761492	1608.848433	0.023702	0.024748
RS	13	0.189790	0.761492	1692.767856	0.024938	0.025927
RS	14	0.214505	0.952328	1425.395284	0.020999	0.021746
RS	15	0.241329	0.952328	1502.514494	0.022136	0.022728
RS	16	0.270440	1.135552	1328.490920	0.019572	0.019973
RS	17	0.302034	1.135552	1400.920284	0.020639	0.020900
RS	18	0.336323	1.289308	1300.462775	0.019159	0.019306
RS	19	0.373535	1.289308	1369.937397	0.020182	0.020270
RS	20	0.413922	1.430524	1299.529257	0.019145	0.019198
RS	21	0.457753	1.430524	1366.490191	0.020132	0.020208
RS	22	0.505323	1.590042	1291.591037	0.019028	0.019121
RS	23	0.556949	1.590042	1355.638077	0.019972	0.020125
RS	24	0.612979	1.780205	1269.825913	0.018708	0.018885
RS	25	0.673787	1.780205	1330.542842	0.019602	0.019842
RS	26	0.739782	1.998179	1241.066628	0.018284	0.018539
RS	27	0.811405	1.998179	1298.232758	0.019126	0.019445
RS	28	0.889137	2.251416	1204.341933	0.017743	0.018070
RS	29	0.973498	2.251416	1257.805628	0.018530	0.018924
RS	30	1.065054	2.569919	1150.193141	0.016945	0.017338
RS	31	1.164419	2.569919	1199.895948	0.017677	0.018125
RS	32	1.272258	2.997085	1073.178556	0.015810	0.016237
RS	33	1.389295	2.997085	1119.253601	0.016489	0.016944
RS	34	1.516313	3.576655	978.452856	0.014415	0.014823
RS	35	1.654165	3.576655	1021.162165	0.015044	0.015442
RS	36	1.803773	4.334117	880.010948	0.012965	0.013297
RS	37	1.966142	4.334117	919.626427	0.013548	0.013833
RS	38	2.142358	5.240280	795.291243	0.011717	0.011933
RS	39	2.333604	5.240280	832.111273	0.012259	0.012405
RS	40	2.541160	6.180007	738.340423	0.010878	0.010964
RS	41	2.766418	6.180007	772.756288	0.011385	0.011397
RS	42	3.010889	6.976314	715.984329	0.010548	0.010514
RS	43	3.276209	6.976314	748.345346	0.011025	0.010928
RS	44	3.564158	7.480292	728.221052	0.010728	0.010595
RS	45	3.876665	7.480292	758.432344	0.011174	0.010997
RS	46	4.215826	7.666038	768.505211	0.011322	0.011114
RS	47	4.583913	7.666038	795.523396	0.011720	0.011490
RS	48	4.983393	7.640671	822.817263	0.012122	0.011864
RS	49	5.416943	7.640671	844.432188	0.012440	0.012176
RS	50	5.887471	7.554856	871.952937	0.012846	0.012556
RS	51	6.398128	7.554856	885.284052	0.013042	0.012749
RS	52	6.952338	7.521198	897.552188	0.013223	0.012905
RS	53	7.553816	7.521198	900.172111	0.013262	0.012936
RS	54	8.206592	7.791533	867.008787	0.012773	0.012436
RS	55	8.915041	7.791533	860.306799	0.012674	0.012321
RS	56	9.683913	7.791533	847.136786	0.012480	0.012108
RS	57	10.518360	7.791533	827.252991	0.012187	0.011794
RS	58	11.423976	17.045617	378.501392	0.005576	0.005478
RS	59	12.406829	17.045617	389.525961	0.005739	0.005613
RS	60	13.473507	17.045617	399.038108	0.005879	0.005722
RS	61	14.631160	17.045617	406.750339	0.005992	0.005803
RS	62	15.887546	17.045617	412.371150	0.006075	0.005852
RS	63	17.251086	17.045617	5532.259157	0.081503	0.076045
PA	4+25*2+4+6 0.018091075 0.014848633 17.251086305 1839.487331498 2.628025304 0.650193495 0.521303520 0.603384098 0.761492335 0.952328258 1.135551816 1.289307606 1.430524362 1.590042251 1.780205349 1.998178769 2.251415715 2.569918679 2.997085330 3.576655258 4.334116944 5.240279834 6.180006559 6.976314257 7.480292378 7.666038398 7.640670637 7.554855800 7.521198437 7.791532589 17.045617014
//
IT	5010
RD	20
LK	-220145.783145
QD	-181.705356 -> -162.145008
RI	0.0007786738
TR	0.017511	0.014912
MT	17.569201
MM	C_pi: 4.551058, n_recomb: 70059.000484
RS	0	0.000000	3011.412835	0.192616	0.000003	0.000000
RS	1	0.008560	3011.412835	0.209117	0.000003	0.000000
RS	2	0.017853	3011.412835	0.227034	0.000003	0.000001
RS	3	0.027941	3011.412835	0.246486	0.000004	0.000002
RS	4	0.038893	3.010769	267.137330	0.003813	0.002680
RS	5	0.050782	3.010769	288.839420	0.004123	0.003623
RS	6	0.063689	0.680456	1370.415528	0.019561	0.018050
RS	7	0.077701	0.680456	1456.281341	0.020786	0.020850
RS	8	0.092913	0.529633	1977.771277	0.028230	0.028746
RS	9	0.109426	0.529633	2078.665185	0.029670	0.030864
RS	10	0.127353	0.608627	1900.389026	0.027126	0.028284
RS	11	0.146815	0.608627	1995.722163	0.028486	0.029809
RS	12	0.167942	0.768550	1661.485766	0.023716	0.024813
RS	13	0.190878	0.768550	1748.764901	0.024961	0.026001
RS	14	0.215778	0.964055	1468.681501	0.020963	0.021747
RS	15	0.242809	0.964055	1548.792144	0.022107	0.022735
RS	16	0.272153	1.152541	1366.447083	0.019504	0.019932
RS	17	0.304010	1.152541	1441.633539	0.020577	0.020861
RS	18	0.338593	1.309837	1337.640217	0.019093	0.019255
RS	19	0.376137	1.309837	1409.799879	0.020123	0.020217
RS	20	0.416895	1.452520	1338.713293	0.019108	0.019161
RS	21	0.461141	1.452520	1408.360515	0.020102	0.020169
RS	22	0.509175	1.612716	1333.235029	0.019030	0.019108
RS	23	0.561321	1.612716	1399.947930	0.019982	0.020113
RS	24	0.617931	1.803712	1313.229787	0.018745	0.018896
RS	25	0.679386	1.803712	1376.545319	0.019648	0.019857
RS	26	0.746102	2.022632	1285.659539	0.018351	0.018574
RS	27	0.818529	2.022632	1345.321985	0.019203	0.019484
RS	28	0.897156	2.276872	1249.552012	0.017836	0.018126
RS	29	0.982513	2.276872	1305.379929	0.018633	0.018985
RS	30	1.075177	2.597356	1194.742217	0.017053	0.017407
RS	31	1.175773	2.597356	1246.652742	0.017794	0.018200
RS	32	1.284980	3.029479	1115.096139	0.015917	0.016305
RS	33	1.403535	3.029479	1163.215723	0.016603	0.017018
RS	34	1.532239	3.619749	1015.866904	0.014500	0.014872
RS	35	1.671960	3.619749	1060.465074	0.015137	0.015498
RS	36	1.823641	4.396450	912.030551	0.013018	0.013318
RS	37	1.988306	4.396450	953.387197	0.013608	0.013862
RS	38	2.167066	5.331200	822.377106	0.011738	0.011927
RS	39	2.361128	5.331200	860.802447	0.012287	0.012406
RS	40	2.571803	6.304900	762.001547	0.010877	0.010940
RS	41	2.800511	6.304900	797.917704	0.011389	0.011380
RS	42	3.048797	7.131465	738.221312	0.010537	0.010483
RS	43	3.318336	7.131465	772.025970	0.011020	0.010903
RS	44	3.610948	7.652644	751.118135	0.010721	0.010569
RS	45	3.928607	7.652644	782.755801	0.011173	0.010977
RS	46	4.273459	7.839504	793.956284	0.011333	0.011105
RS	47	4.647830	7.839504	822.371021	0.011738	0.011488
RS	48	5.054247	7.803842	852.146686	0.012163	0.011884
RS	49	5.495454	7.803842	875.024110	0.012490	0.012203
RS	50	5.974429	7.703961	905.443875	0.012924	0.012611
RS	51	6.494405	7.703961	919.712780	0.013128	0.012812
RS	52	7.058890	7.658500	934.187120	0.013334	0.012994
RS	53	7.671696	7.658500	937.219945	0.013378	0.013031
RS	54	8.336959	7.926242	903.786966	0.012900	0.012543
RS	55	9.059168	7.926242	896.972763	0.012803	0.012431
RS	56	9.843199	7.926242	883.377688	0.012609	0.012220
RS	57	10.694344	7.926242	862.738811	0.012314	0.011906
RS	58	11.618347	17.649799	388.077034	0.005539	0.005433
RS	59	12.621446	17.649799	399.901036	0.005708	0.005575
RS	60	13.710410	17.649799	410.228179	0.005855	0.005693
RS	61	14.892591	17.649799	418.759884	0.005977	0.005783
RS	62	16.175967	17.649799	425.191180	0.006069	0.005842
RS	63	17.569201	17.649799	5805.941664	0.082872	0.077434
PA	4+25*2+4+6 0.017511484 0.014911591 17.569200591 3011.412834677 3.010769383 0.680456305 0.529632586 0.608627434 0.768550425 0.964055079 1.152541353 1.309837281 1.452520235 1.612715960 1.803712204 2.022631580 2.276872475 2.597356118 3.029478516 3.619748528 4.396449717 5.331199720 6.304900243 7.131465288 7.652644085 7.839504216 7.803841964 7.703960625 7.658499673 7.926241655 17.649799498
//
IT	4349
RD	21
LK	-220107.771618
QD	-167.921518 -> -150.614711
RI	0.0007445255
TR	0.016977	0.014963
MT	17.881921
MM	C_pi: 4.675707, n_recomb: 72154.701769
RS	0	0.000000	4967.445769	0.120565	0.000002	0.000000
RS	1	0.008590	4967.445769	0.130930	0.000002	0.000000
RS	2	0.017919	4967.445769	0.142188	0.000002	0.000001
RS	3	0.028048	4967.445769	0.154414	0.000002	0.000002
RS	4	0.039048	3.450722	240.982715	0.003340	0.002356
RS	5	0.050992	3.450722	260.765161	0.003614	0.003187
RS	6	0.063963	0.712160	1356.165250	0.018795	0.017390
RS	7	0.078048	0.712160	1442.760757	0.019995	0.020109
RS	8	0.093343	0.537928	2020.839683	0.028007	0.028592
RS	9	0.109952	0.537928	2125.187453	0.029453	0.030723
RS	10	0.127987	0.613586	1958.321734	0.027141	0.028369
RS	11	0.147572	0.613586	2057.250658	0.028512	0.029904
RS	12	0.168839	0.775144	1712.544690	0.023734	0.024881
RS	13	0.191933	0.775144	1803.097183	0.024989	0.026079
RS	14	0.217011	0.975195	1510.399645	0.020933	0.021752
RS	15	0.244243	0.975195	1593.415374	0.022083	0.022747
RS	16	0.273815	1.168931	1402.716589	0.019440	0.019895
RS	17	0.305927	1.168931	1480.570060	0.020519	0.020825
RS	18	0.340797	1.329827	1372.996031	0.019029	0.019206
RS	19	0.378663	1.329827	1447.749782	0.020065	0.020166
RS	20	0.419782	1.474025	1376.008514	0.019070	0.019124
RS	21	0.464433	1.474025	1448.255762	0.020072	0.020131
RS	22	0.512919	1.634897	1373.021826	0.019029	0.019093
RS	23	0.565571	1.634897	1442.322314	0.019989	0.020100
RS	24	0.622745	1.826690	1354.865381	0.018777	0.018906
RS	25	0.684831	1.826690	1420.709382	0.019690	0.019871
RS	26	0.752251	2.046514	1328.585763	0.018413	0.018607
RS	27	0.825461	2.046514	1390.681611	0.019274	0.019521
RS	28	0.904961	2.301696	1293.216595	0.017923	0.018180
RS	29	0.991291	2.301696	1351.352002	0.018729	0.019043
RS	30	1.085036	2.624035	1237.889563	0.017156	0.017474
RS	31	1.186834	2.624035	1291.955847	0.017905	0.018273
RS	32	1.297377	3.060879	1155.753456	0.016018	0.016370
RS	33	1.417416	3.060879	1205.869185	0.016712	0.017090
RS	34	1.547767	3.661487	1052.128395	0.014582	0.014921
RS	35	1.689315	3.661487	1098.569911	0.015225	0.015553
RS	36	1.843022	4.456952	942.969995	0.013069	0.013339
RS	37	2.009934	4.456952	986.024354	0.013665	0.013890
RS	38	2.191183	5.419803	848.428177	0.011758	0.011922
RS	39	2.388003	5.419803	888.416392	0.012313	0.012408
RS	40	2.601730	6.427105	784.652183	0.010875	0.010917
RS	41	2.833817	6.427105	822.026793	0.011393	0.011362
RS	42	3.085841	7.283715	759.447928	0.010525	0.010453
RS	43	3.359514	7.283715	794.655757	0.011013	0.010879
RS	44	3.656697	7.821928	772.985011	0.010713	0.010543
RS	45	3.979409	7.821928	806.012071	0.011171	0.010957
RS	46	4.329842	8.009707	818.349599	0.011342	0.011096
RS	47	4.710379	8.009707	848.130511	0.011754	0.011485
RS	48	5.123605	7.963472	880.412477	0.012202	0.011902
RS	49	5.572329	7.963472	904.531029	0.012536	0.012229
RS	50	6.059599	7.849161	937.909901	0.012999	0.012664
RS	51	6.588728	7.849161	953.103066	0.013209	0.012872
RS	52	7.163310	7.791460	969.874064	0.013442	0.013080
RS	53	7.787250	7.791460	973.308898	0.013489	0.013122
RS	54	8.464789	8.055668	939.755248	0.013024	0.012647
RS	55	9.200530	8.055668	932.810993	0.012928	0.012538
RS	56	9.999474	8.055668	918.775608	0.012733	0.012328
RS	57	10.867049	8.055668	897.369575	0.012437	0.012014
RS	58	11.809152	18.242208	397.163554	0.005504	0.005390
RS	59	12.832185	18.242208	409.759827	0.005679	0.005538
RS	60	13.943099	18.242208	420.876349	0.005833	0.005664
RS	61	15.149444	18.242208	430.204145	0.005962	0.005763
RS	62	16.459417	18.242208	437.425533	0.006062	0.005831
RS	63	17.881921	18.242208	6071.826363	0.084150	0.078727
PA	4+25*2+4+6 0.016976543 0.014963419 17.881921423 4967.445769244 3.450721884 0.712160285 0.537927541 0.613586358 0.775144014 0.975195383 1.168930765 1.329826935 1.474024565 1.634897079 1.826690021 2.046513684 2.301695861 2.624034989 3.060879089 3.661487400 4.456951550 5.419802566 6.427104826 7.283714607 7.821927863 8.009706693 7.963472364 7.849160757 7.791460142 8.055667762 18.242208437
//
IT	4609
RD	22
LK	-220074.127876
QD	-155.627294 -> -140.287565
RI	0.0007208060
TR	0.016482	0.015005
MT	18.189187
MM	C_pi: 4.797208, n_recomb: 74165.359681
RS	0	0.000000	8145.870783	0.075754	0.000001	0.000000
RS	1	0.008620	8145.870783	0.082289	0.000001	0.000000
RS	2	0.017982	8145.870783	0.089388	0.000001	0.000000
RS	3	0.028151	8145.870783	0.097100	0.000001	0.000001
RS	4	0.039197	3.956541	216.835232	0.002924	0.002070
RS	5	0.051196	3.956541	234.803593	0.003166	0.002801
RS	6	0.064228	0.745344	1339.006293	0.018054	0.016747
RS	7	0.078384	0.745344	1426.054330	0.019228	0.019385
RS	8	0.093759	0.546177	2060.672696	0.027785	0.028433
RS	9	0.110461	0.546177	2168.324735	0.029236	0.030576
RS	10	0.128601	0.618268	2014.262445	0.027159	0.028455
RS	11	0.148305	0.618268	2116.686426	0.028540	0.029998
RS	12	0.169708	0.781293	1762.042077	0.023758	0.024953
RS	13	0.192956	0.781293	1855.779671	0.025022	0.026159
RS	14	0.218207	0.985766	1550.582460	0.020907	0.021760
RS	15	0.245635	0.985766	1636.415857	0.022064	0.022761
RS	16	0.275427	1.184731	1437.341337	0.019380	0.019859
RS	17	0.307787	1.184731	1517.770920	0.020465	0.020791
RS	18	0.342936	1.349273	1406.581292	0.018965	0.019157
RS	19	0.381115	1.349273	1483.837149	0.020007	0.020117
RS	20	0.422585	1.495027	1411.458242	0.019031	0.019086
RS	21	0.467629	1.495027	1486.217471	0.020039	0.020093
RS	22	0.516556	1.656569	1410.983277	0.019025	0.019079
RS	23	0.569700	1.656569	1482.790673	0.019993	0.020087
RS	24	0.627425	1.849125	1394.746098	0.018806	0.018915
RS	25	0.690126	1.849125	1463.045546	0.019727	0.019883
RS	26	0.758231	2.069807	1369.847463	0.018470	0.018639
RS	27	0.832206	2.069807	1434.310694	0.019339	0.019557
RS	28	0.912558	2.325862	1335.329109	0.018005	0.018232
RS	29	0.999835	2.325862	1395.712096	0.018819	0.019100
RS	30	1.094636	2.649929	1279.620872	0.017254	0.017539
RS	31	1.197607	2.649929	1335.787841	0.018011	0.018343
RS	32	1.309455	3.091264	1195.133524	0.016114	0.016435
RS	33	1.430943	3.091264	1247.194051	0.016816	0.017160
RS	34	1.562903	3.701853	1087.223407	0.014659	0.014968
RS	35	1.706237	3.701853	1135.460031	0.015310	0.015606
RS	36	1.861925	4.515629	972.817275	0.013117	0.013360
RS	37	2.031034	4.515629	1017.523438	0.013720	0.013917
RS	38	2.214719	5.506125	873.435764	0.011777	0.011917
RS	39	2.414236	5.506125	914.942219	0.012337	0.012409
RS	40	2.630951	6.546664	806.288975	0.010872	0.010894
RS	41	2.866346	6.546664	845.078190	0.011395	0.011346
RS	42	3.122030	7.433102	779.663651	0.010513	0.010424
RS	43	3.399753	7.433102	816.232187	0.011006	0.010855
RS	44	3.701415	7.988202	793.817771	0.010703	0.010518
RS	45	4.029078	7.988202	828.195056	0.011167	0.010937
RS	46	4.384985	8.176703	841.676241	0.011349	0.011086
RS	47	4.771569	8.176703	872.790465	0.011768	0.011482
RS	48	5.191474	8.119628	907.596505	0.012237	0.011919
RS	49	5.647573	8.119628	932.932188	0.012579	0.012253
RS	50	6.142986	7.990544	969.321323	0.013070	0.012714
RS	51	6.681101	7.990544	985.422890	0.013287	0.012929
RS	52	7.265599	7.920183	1004.574887	0.013545	0.013163
RS	53	7.900478	7.920183	1008.399144	0.013597	0.013209
[truncated: 10,024,275 more chars]
