# Supplementary material for: Recent speciation associated with range expansion and a shift to self-fertilization in North American Arabidopsis
Source: Nat Commun. 2022 Dec 8;13:7564. doi: 10.1038/s41467-022-35368-1 (PMC9732334; doi:10.1038/s41467-022-35368-1)
Supplement: Supplementary file 5 — Source Data [file 41467_2022_35368_MOESM5_ESM.zip › Source Data/SuppFig21-2_lyrMO2_07.psmc]

CC
CC	Brief Description of the file format:
CC	  CC  comments
CC	  MM  useful-messages
CC	  RD  round-of-iterations
CC	  LL  \log[P(sequence)]
CC	  QD  Q-before-opt Q-after-opt
CC	  TR  \theta_0 \rho_0
CC	  RS  k t_k \lambda_k \pi_k \sum_{l\not=k}A_{kl} A_{kk}
CC	  DC  begin end best-k t_k+\Delta_k max-prob
CC
MM	Version: 0.6.5-r67
MM	pattern:4+25*2+4+6, n:63, n_free_lambdas:28
MM	n_iterations:25, skip:1, max_t:5, theta/rho:5
MM	is_decoding:0
MM	n_seqs:19, sum_L:1093282, sum_n:28481
RD	0
LK	0.000000
QD	0.000000 -> 0.000000
RI	inf
TR	0.026396	0.005279
MT	5.000000
MM	C_pi: 1.000000, n_recomb: 5756.514866
RS	0	0.000000	1.000000	36.855061	0.006402	0.000000
RS	1	0.006440	1.000000	38.969272	0.006770	0.000000
RS	2	0.013294	1.000000	41.187178	0.007155	0.000000
RS	3	0.020590	1.000000	43.511540	0.007559	0.000000
RS	4	0.028356	1.000000	45.944847	0.007981	0.000000
RS	5	0.036622	1.000000	48.489263	0.008423	0.000000
RS	6	0.045421	1.000000	51.146555	0.008885	0.000000
RS	7	0.054785	1.000000	53.918015	0.009366	0.000000
RS	8	0.064753	1.000000	56.804376	0.009868	0.000000
RS	9	0.075363	1.000000	59.805720	0.010389	0.000000
RS	10	0.086656	1.000000	62.921374	0.010930	0.000000
RS	11	0.098677	1.000000	66.149804	0.011491	0.000000
RS	12	0.111471	1.000000	69.488491	0.012071	0.000000
RS	13	0.125090	1.000000	72.933803	0.012670	0.000000
RS	14	0.139585	1.000000	76.480866	0.013286	0.000000
RS	15	0.155014	1.000000	80.123412	0.013919	0.000000
RS	16	0.171437	1.000000	83.853640	0.014567	0.000000
RS	17	0.188917	1.000000	87.662053	0.015228	0.000000
RS	18	0.207523	1.000000	91.537314	0.015902	0.000000
RS	19	0.227327	1.000000	95.466081	0.016584	0.000000
RS	20	0.248406	1.000000	99.432862	0.017273	0.000000
RS	21	0.270843	1.000000	103.419873	0.017966	0.000000
RS	22	0.294725	1.000000	107.406907	0.018658	0.000000
RS	23	0.320144	1.000000	111.371223	0.019347	0.000000
RS	24	0.347201	1.000000	115.287462	0.020027	0.000000
RS	25	0.376000	1.000000	119.127593	0.020694	0.000000
RS	26	0.406654	1.000000	122.860909	0.021343	0.000000
RS	27	0.439282	1.000000	126.454062	0.021967	0.000000
RS	28	0.474011	1.000000	129.871167	0.022561	0.000000
RS	29	0.510976	1.000000	133.073983	0.023117	0.000000
RS	30	0.550322	1.000000	136.022161	0.023629	0.000000
RS	31	0.592202	1.000000	138.673605	0.024090	0.000000
RS	32	0.636779	1.000000	140.984923	0.024491	0.000000
RS	33	0.684227	1.000000	142.911996	0.024826	0.000000
RS	34	0.734730	1.000000	144.410669	0.025086	0.000000
RS	35	0.788485	1.000000	145.437556	0.025265	0.000000
RS	36	0.845702	1.000000	145.950980	0.025354	0.000000
RS	37	0.906604	1.000000	145.912021	0.025347	0.000000
RS	38	0.971428	1.000000	145.285669	0.025238	0.000000
RS	39	1.040426	1.000000	144.042073	0.025022	0.000000
RS	40	1.113868	1.000000	142.157838	0.024695	0.000000
RS	41	1.192040	1.000000	139.617345	0.024254	0.000000
RS	42	1.275245	1.000000	136.414053	0.023697	0.000000
RS	43	1.363809	1.000000	132.551707	0.023026	0.000000
RS	44	1.458076	1.000000	128.045413	0.022244	0.000000
RS	45	1.558414	1.000000	122.922483	0.021354	0.000000
RS	46	1.665214	1.000000	117.222992	0.020364	0.000000
RS	47	1.778891	1.000000	110.999960	0.019282	0.000000
RS	48	1.899889	1.000000	104.319102	0.018122	0.000000
RS	49	2.028679	1.000000	97.258061	0.016895	0.000000
RS	50	2.165763	1.000000	89.905111	0.015618	0.000000
RS	51	2.311675	1.000000	82.357289	0.014307	0.000000
RS	52	2.466983	1.000000	74.717991	0.012980	0.000000
RS	53	2.632293	1.000000	67.094073	0.011655	0.000000
RS	54	2.808249	1.000000	59.592550	0.010352	0.000000
RS	55	2.995536	1.000000	52.317050	0.009088	0.000000
RS	56	3.194884	1.000000	45.364174	0.007880	0.000000
RS	57	3.407070	1.000000	38.819991	0.006744	0.000000
RS	58	3.632920	1.000000	32.756881	0.005690	0.000000
RS	59	3.873315	1.000000	27.230948	0.004730	0.000000
RS	60	4.129191	1.000000	22.280217	0.003870	0.000000
RS	61	4.401545	1.000000	17.923762	0.003114	0.000000
RS	62	4.691438	1.000000	14.161859	0.002460	0.000000
RS	63	5.000000	1.000000	39.297661	0.006827	0.000000
PA	4+25*2+4+6 0.026396254 0.005279251 5.000000000 1.000000000 1.000000000 1.000000000 1.000000000 1.000000000 1.000000000 1.000000000 1.000000000 1.000000000 1.000000000 1.000000000 1.000000000 1.000000000 1.000000000 1.000000000 1.000000000 1.000000000 1.000000000 1.000000000 1.000000000 1.000000000 1.000000000 1.000000000 1.000000000 1.000000000 1.000000000 1.000000000 1.000000000
//
IT	11389
RD	1
LK	-106611.188850
QD	-7266.601604 -> -2244.897138
RI	0.0988110525
TR	0.012838	0.003002
MT	13.746419
MM	C_pi: 2.437999, n_recomb: 7973.662789
RS	0	0.000000	0.648860	99.052828	0.012423	0.000221
RS	1	0.008141	0.648860	105.728436	0.013260	0.001669
RS	2	0.016944	0.648860	112.734187	0.014138	0.004223
RS	3	0.026464	0.648860	120.066222	0.015058	0.007474
RS	4	0.036760	0.484355	170.597698	0.021395	0.011141
RS	5	0.047893	0.484355	180.128684	0.022590	0.015111
RS	6	0.059933	0.458325	200.450919	0.025139	0.019289
RS	7	0.072952	0.458325	210.459996	0.026394	0.023477
RS	8	0.087032	0.467900	216.000321	0.027089	0.027384
RS	9	0.102258	0.467900	225.813500	0.028320	0.030730
RS	10	0.118723	0.504777	218.525861	0.027406	0.033325
RS	11	0.136529	0.504777	227.805978	0.028570	0.035082
RS	12	0.155784	0.566524	211.437636	0.026517	0.036004
RS	13	0.176607	0.566524	220.078502	0.027601	0.036175
RS	14	0.199125	0.652205	198.918103	0.024947	0.035748
RS	15	0.223476	0.652205	206.923351	0.025951	0.034902
RS	16	0.249810	0.761153	184.430733	0.023130	0.033778
RS	17	0.278287	0.761153	191.838880	0.024059	0.032450
RS	18	0.309082	0.893787	169.943249	0.021313	0.030952
RS	19	0.342385	0.893787	176.798989	0.022173	0.029327
RS	20	0.378398	1.049859	156.598580	0.019639	0.027649
RS	21	0.417344	1.049859	162.945233	0.020435	0.026002
RS	22	0.459459	1.227242	145.039513	0.018190	0.024440
RS	23	0.505004	1.227242	150.916845	0.018927	0.022987
RS	24	0.554256	1.424152	135.299138	0.016968	0.021643
RS	25	0.607517	1.424152	140.741349	0.017651	0.020400
RS	26	0.665115	1.639497	127.133704	0.015944	0.019249
RS	27	0.727401	1.639497	132.167873	0.016576	0.018182
RS	28	0.794758	1.872151	120.270127	0.015083	0.017194
RS	29	0.867598	1.872151	124.915476	0.015666	0.016278
RS	30	0.946368	2.120801	114.456154	0.014354	0.015427
RS	31	1.031551	2.120801	118.723773	0.014889	0.014633
RS	32	1.123668	2.384096	109.460691	0.013728	0.013890
RS	33	1.223284	2.384096	113.353635	0.014216	0.013191
RS	34	1.331009	2.660433	105.086472	0.013179	0.012531
RS	35	1.447505	2.660433	108.600047	0.013620	0.011909
RS	36	1.573483	2.947945	101.162176	0.012687	0.011322
RS	37	1.709718	2.947945	104.284359	0.013079	0.010768
RS	38	1.857043	3.245028	97.520173	0.012230	0.010246
RS	39	2.016362	3.245028	100.232587	0.012570	0.009756
RS	40	2.188650	3.550651	93.994153	0.011788	0.009296
RS	41	2.374964	3.550651	96.273829	0.012074	0.008868
RS	42	2.576445	3.864994	90.412578	0.011339	0.008469
RS	43	2.794328	3.864994	92.235038	0.011567	0.008098
RS	44	3.029949	4.189952	86.604560	0.010861	0.007755
RS	45	3.284751	4.189952	87.948382	0.011030	0.007436
RS	46	3.560296	4.529661	82.410318	0.010335	0.007140
RS	47	3.858273	4.529661	83.263166	0.010442	0.006863
RS	48	4.180507	4.890921	77.699132	0.009744	0.006605
RS	49	4.528974	4.890921	78.064556	0.009790	0.006363
RS	50	4.905808	5.284170	72.382593	0.009078	0.006137
RS	51	5.313320	5.284170	72.286984	0.009066	0.005926
RS	52	5.754006	5.725524	66.423732	0.008330	0.005729
RS	53	6.230567	5.725524	65.922595	0.008268	0.005547
RS	54	6.745925	6.553490	57.106421	0.007162	0.005378
RS	55	7.303236	6.553490	56.576272	0.007095	0.005224
RS	56	7.905917	6.553490	55.652991	0.006980	0.005084
RS	57	8.557661	6.553490	54.324504	0.006813	0.004960
RS	58	9.262462	12.318904	28.736289	0.003604	0.004852
RS	59	10.024639	12.318904	29.172739	0.003659	0.004762
RS	60	10.848863	12.318904	29.463883	0.003695	0.004695
RS	61	11.740185	12.318904	29.592879	0.003711	0.004658
RS	62	12.704068	12.318904	29.544209	0.003705	0.004666
RS	63	13.746419	12.318904	340.929009	0.042757	0.039331
PA	4+25*2+4+6 0.012837920 0.003002470 13.746418953 0.648860455 0.484354973 0.458324909 0.467899799 0.504776955 0.566524029 0.652205467 0.761153221 0.893787384 1.049858570 1.227242470 1.424152374 1.639497280 1.872151375 2.120800972 2.384096146 2.660432816 2.947944641 3.245028019 3.550650597 3.864994049 4.189951897 4.529661179 4.890920639 5.284170151 5.725523949 6.553489685 12.318903863
//
IT	5168
RD	2
LK	-97892.416180
QD	-3632.070007 -> -1401.723191
RI	0.0931214216
TR	0.008946	0.003796
MT	16.026756
MM	C_pi: 5.624410, n_recomb: 23097.300964
RS	0	0.000000	1.662771	115.198447	0.004988	0.000065
RS	1	0.008403	1.662771	124.224554	0.005378	0.000474
RS	2	0.017512	1.662771	133.898811	0.005797	0.001308
RS	3	0.027386	1.662771	144.257486	0.006246	0.002570
RS	4	0.038090	0.785990	327.342713	0.014172	0.005658
RS	5	0.049693	0.785990	349.440316	0.015129	0.008348
RS	6	0.062272	0.610174	478.700990	0.020725	0.012151
RS	7	0.075907	0.610174	506.996882	0.021950	0.015971
RS	8	0.090688	0.545002	599.066395	0.025937	0.019888
RS	9	0.106711	0.545002	629.835512	0.027269	0.024606
RS	10	0.124081	0.534150	673.669055	0.029167	0.027570
RS	11	0.142910	0.534150	703.971154	0.030479	0.032584
RS	12	0.163321	0.560886	699.099173	0.030268	0.033602
RS	13	0.185447	0.560886	727.362581	0.031491	0.038104
RS	14	0.209433	0.620014	683.741455	0.029603	0.036842
RS	15	0.235434	0.620014	709.549067	0.030720	0.040310
RS	16	0.263619	0.710489	642.210398	0.027805	0.037238
RS	17	0.294173	0.710489	665.715391	0.028822	0.039643
RS	18	0.327295	0.834254	587.681870	0.025444	0.035573
RS	19	0.363200	0.834254	609.176175	0.026374	0.037148
RS	20	0.402121	0.994531	529.842181	0.022940	0.032754
RS	21	0.444313	0.994531	549.579064	0.023794	0.033652
RS	22	0.490051	1.194205	474.941888	0.020563	0.029358
RS	23	0.539632	1.194205	493.106139	0.021349	0.029756
RS	24	0.593378	1.436436	425.825791	0.018436	0.025866
RS	25	0.651641	1.436436	442.559952	0.019161	0.026001
RS	26	0.714800	1.725583	383.042582	0.016584	0.022635
RS	27	0.783266	1.725583	398.470081	0.017252	0.022623
RS	28	0.857485	2.066980	346.179463	0.014988	0.019749
RS	29	0.937940	2.066980	360.413230	0.015604	0.019640
RS	30	1.025156	2.465667	314.646887	0.013623	0.017201
RS	31	1.119701	2.465667	327.791078	0.014192	0.017030
RS	32	1.222190	2.925653	287.845653	0.012462	0.014966
RS	33	1.333290	2.925653	299.995489	0.012988	0.014752
RS	34	1.453727	3.448630	265.258997	0.011484	0.013002
RS	35	1.584283	3.448630	276.499794	0.011971	0.012760
RS	36	1.725809	4.032614	246.456017	0.010670	0.011279
RS	37	1.879228	4.032614	256.861488	0.011121	0.011029
RS	38	2.045538	4.672299	230.993450	0.010001	0.009785
RS	39	2.225823	4.672299	240.623055	0.010418	0.009550
RS	40	2.421257	5.360352	218.380336	0.009455	0.008517
RS	41	2.633113	5.360352	227.276344	0.009840	0.008314
RS	42	2.862771	6.090553	208.039127	0.009007	0.007463
RS	43	3.111726	6.090553	216.224713	0.009361	0.007301
RS	44	3.381600	6.861337	199.315423	0.008629	0.006597
RS	45	3.674151	6.861337	206.795568	0.008953	0.006472
RS	46	3.991285	7.677766	191.541914	0.008293	0.005881
RS	47	4.335067	7.677766	198.307992	0.008586	0.005785
RS	48	4.707736	8.552245	184.099602	0.007971	0.005280
RS	49	5.111719	8.552245	190.137189	0.008232	0.005213
RS	50	5.549649	9.507955	176.404230	0.007637	0.004774
RS	51	6.024376	9.507955	181.704240	0.007867	0.004735
RS	52	6.538994	10.587176	167.861527	0.007268	0.004347
RS	53	7.096855	10.587176	172.435846	0.007466	0.004336
RS	54	7.701591	12.653711	148.278649	0.006420	0.003797
RS	55	8.357141	12.653711	152.488356	0.006602	0.003823
RS	56	9.067777	12.653711	156.124812	0.006759	0.003839
RS	57	9.838125	12.653711	159.082639	0.006887	0.003840
RS	58	10.673204	33.864436	61.608592	0.002667	0.002087
RS	59	11.578453	33.864436	65.065000	0.002817	0.002179
RS	60	12.559768	33.864436	68.564587	0.002969	0.002263
RS	61	13.623540	33.864436	72.080571	0.003121	0.002339
RS	62	14.776700	33.864436	75.581471	0.003272	0.002407
RS	63	16.026756	33.864436	2137.831532	0.092558	0.045371
PA	4+25*2+4+6 0.008946348 0.003796330 16.026756380 1.662770508 0.785990402 0.610174408 0.545001956 0.534149619 0.560886213 0.620013670 0.710488889 0.834253611 0.994530979 1.194204711 1.436435732 1.725583020 2.066980269 2.465666555 2.925652735 3.448630083 4.032614054 4.672298960 5.360352235 6.090553233 6.861337129 7.677765676 8.552245202 9.507954518 10.587176186 12.653711219 33.864436320
//
IT	4495
RD	3
LK	-94209.495630
QD	-2162.901591 -> -1209.701071
RI	0.0761215400
TR	0.006495	0.004687
MT	17.150214
MM	C_pi: 8.877253, n_recomb: 44559.976889
RS	0	0.000000	4.856010	76.510569	0.001717	0.000022
RS	1	0.008519	4.856010	82.878300	0.001860	0.000160
RS	2	0.017763	4.856010	89.762170	0.002014	0.000444
RS	3	0.027795	4.856010	97.201566	0.002181	0.000881
RS	4	0.038682	1.442238	353.319459	0.007929	0.003099
RS	5	0.050495	1.442238	380.168379	0.008532	0.004619
RS	6	0.063316	0.916252	641.640390	0.014399	0.008238
RS	7	0.077228	0.916252	685.388226	0.015381	0.010829
RS	8	0.092326	0.716909	932.121271	0.020918	0.015349
RS	9	0.108709	0.716909	987.753005	0.022167	0.018881
RS	10	0.126489	0.638053	1171.744377	0.026296	0.023170
RS	11	0.145783	0.638053	1232.165492	0.027652	0.027328
RS	12	0.166720	0.622353	1324.240739	0.029718	0.030186
RS	13	0.189441	0.622353	1383.468328	0.031047	0.034455
RS	14	0.214098	0.650141	1380.357680	0.030978	0.035075
RS	15	0.240855	0.650141	1435.142468	0.032207	0.038930
RS	16	0.269892	0.714384	1355.906099	0.030429	0.037256
RS	17	0.301402	0.714384	1405.407067	0.031540	0.040398
RS	18	0.335596	0.814514	1276.690466	0.028651	0.036954
RS	19	0.372703	0.814514	1321.320458	0.029653	0.039351
RS	20	0.412972	0.953080	1168.495464	0.026223	0.034896
RS	21	0.456670	0.953080	1208.994238	0.027132	0.036646
RS	22	0.504092	1.133776	1051.751806	0.023603	0.031859
RS	23	0.555553	1.133776	1088.747756	0.024433	0.033079
RS	24	0.611397	1.361746	938.760251	0.021067	0.028421
RS	25	0.671999	1.361746	972.700636	0.021829	0.029255
RS	26	0.737764	1.644378	835.080971	0.018741	0.024984
RS	27	0.809130	1.644378	866.290275	0.019441	0.025558
RS	28	0.886577	1.991530	742.448282	0.016662	0.021768
RS	29	0.970621	1.991530	771.182925	0.017307	0.022153
RS	30	1.061824	2.414325	661.143921	0.014837	0.018852
RS	31	1.160796	2.414325	687.620840	0.015431	0.019092
RS	32	1.268200	2.923744	590.881247	0.013260	0.016256
RS	33	1.384753	2.923744	615.294319	0.013808	0.016387
RS	34	1.511235	3.528165	531.207022	0.011921	0.013982
RS	35	1.648492	3.528165	553.736680	0.012427	0.014033
RS	36	1.797441	4.230669	481.543620	0.010807	0.012022
RS	37	1.959079	4.230669	502.361269	0.011274	0.012023
RS	38	2.134486	5.028264	441.030299	0.009897	0.010363
RS	39	2.324836	5.028264	460.296407	0.010330	0.010337
RS	40	2.531401	5.912659	408.542975	0.009168	0.008980
RS	41	2.755562	5.912659	426.399695	0.009569	0.008946
RS	42	2.998820	6.873677	382.731613	0.008589	0.007842
RS	43	3.262800	6.873677	399.293568	0.008961	0.007812
RS	44	3.549267	7.904106	362.110429	0.008126	0.006911
RS	45	3.860138	7.904106	377.458245	0.008471	0.006893
RS	46	4.197491	9.003386	345.202820	0.007747	0.006148
RS	47	4.563583	9.003386	359.382724	0.008065	0.006144
RS	48	4.960861	10.179754	330.648268	0.007420	0.005519
RS	49	5.391981	10.179754	343.678231	0.007713	0.005530
RS	50	5.859828	11.456668	317.117279	0.007117	0.004994
RS	51	6.367529	11.456668	328.999980	0.007383	0.005025
RS	52	6.918480	12.887615	303.139165	0.006803	0.004551
RS	53	7.516365	12.887615	313.885018	0.007044	0.004600
RS	54	8.165182	15.637345	268.066042	0.006016	0.003907
RS	55	8.869270	15.637345	278.033365	0.006240	0.003980
RS	56	9.633337	15.637345	287.261422	0.006447	0.004046
RS	57	10.462493	15.637345	295.556262	0.006633	0.004098
RS	58	11.362283	57.397014	84.354399	0.001893	0.001578
RS	59	12.338723	57.397014	90.139903	0.002023	0.001656
RS	60	13.398343	57.397014	96.195224	0.002159	0.001730
RS	61	14.548230	57.397014	102.510361	0.002301	0.001800
RS	62	15.796072	57.397014	109.070255	0.002448	0.001863
RS	63	17.150214	57.397014	5167.444912	0.115966	0.047857
PA	4+25*2+4+6 0.006494886 0.004686796 17.150214004 4.856009936 1.442238449 0.916252019 0.716908634 0.638052910 0.622353228 0.650141135 0.714383590 0.814513824 0.953079542 1.133775613 1.361745803 1.644377884 1.991529623 2.414325152 2.923744293 3.528164824 4.230668931 5.028263571 5.912658539 6.873677136 7.904106260 9.003385763 10.179753672 11.456668498 12.887614942 15.637345052 57.397013978
//
IT	5235
RD	4
LK	-92565.075622
QD	-1571.201020 -> -1049.182003
RI	0.0604953331
TR	0.004935	0.005377
MT	18.200881
MM	C_pi: 11.173818, n_recomb: 63768.253427
RS	0	0.000000	14.556948	36.651763	0.000575	0.000007
RS	1	0.008621	14.556948	39.787747	0.000624	0.000054
RS	2	0.017984	14.556948	43.189841	0.000677	0.000150
RS	3	0.028155	14.556948	46.880229	0.000735	0.000297
RS	4	0.039203	2.725946	271.236486	0.004253	0.001665
RS	5	0.051203	2.725946	293.278873	0.004599	0.002486
RS	6	0.064238	1.420374	606.906604	0.009517	0.005422
RS	7	0.078396	1.420374	652.433160	0.010231	0.007122
RS	8	0.093775	0.977886	1015.136328	0.015919	0.011490
RS	9	0.110480	0.977886	1083.226697	0.016987	0.014072
RS	10	0.128624	0.794937	1416.449682	0.022212	0.018914
RS	11	0.148333	0.794937	1499.366631	0.023513	0.022191
RS	12	0.169741	0.723921	1736.481289	0.027231	0.026272
RS	13	0.192994	0.723921	1824.158571	0.028606	0.029900
RS	14	0.218252	0.716401	1930.425644	0.030273	0.032176
RS	15	0.245688	0.716401	2014.906258	0.031597	0.035745
RS	16	0.275488	0.753902	1993.841162	0.031267	0.035774
RS	17	0.307857	0.753902	2071.083764	0.032478	0.038954
RS	18	0.343017	0.830630	1949.610017	0.030573	0.036893
RS	19	0.381208	0.830630	2018.759490	0.031658	0.039521
RS	20	0.422691	0.946431	1833.068919	0.028746	0.035939
RS	21	0.467750	0.946431	1894.896038	0.029715	0.038002
RS	22	0.516694	1.103604	1679.331682	0.026335	0.033600
RS	23	0.569857	1.103604	1734.995317	0.027208	0.035168
RS	24	0.627602	1.306804	1513.877680	0.023740	0.030521
RS	25	0.690326	1.306804	1564.382832	0.024532	0.031696
RS	26	0.758457	1.563701	1351.414307	0.021193	0.027174
RS	27	0.832461	1.563701	1397.521239	0.021916	0.028055
RS	28	0.912845	1.885348	1199.229501	0.018806	0.023856
RS	29	1.000159	1.885348	1241.502841	0.019469	0.024513
RS	30	1.094999	2.285270	1060.982162	0.016638	0.020732
RS	31	1.198015	2.285270	1099.843249	0.017248	0.021213
RS	32	1.309912	2.777887	938.554658	0.014718	0.017886
RS	33	1.431455	2.777887	974.326104	0.015279	0.018228
RS	34	1.563476	3.375724	832.859287	0.013061	0.015364
RS	35	1.706878	3.375724	865.803462	0.013577	0.015601
RS	36	1.862642	4.086010	743.993462	0.011667	0.013189
RS	37	2.031834	4.086010	774.343311	0.012143	0.013352
RS	38	2.215611	4.909154	671.054645	0.010523	0.011357
RS	39	2.415231	4.909154	699.030479	0.010962	0.011469
RS	40	2.632060	5.838711	612.356295	0.009603	0.009839
RS	41	2.867580	5.838711	638.164526	0.010008	0.009919
RS	42	3.123403	6.863933	565.701691	0.008871	0.008595
RS	43	3.401281	6.863933	589.522733	0.009245	0.008655
RS	44	3.703112	7.974254	528.662861	0.008290	0.007577
RS	45	4.030964	7.974254	550.638043	0.008635	0.007629
RS	46	4.387079	9.163321	498.857570	0.007823	0.006744
RS	47	4.773892	9.163321	519.082343	0.008140	0.006794
RS	48	5.194052	10.432486	474.087710	0.007435	0.006057
RS	49	5.650432	10.432486	492.614020	0.007725	0.006111
RS	50	6.146154	11.799582	452.171775	0.007091	0.005484
RS	51	6.684611	11.799582	469.022427	0.007355	0.005545
RS	52	7.269486	13.318048	430.631075	0.006753	0.004991
RS	53	7.904781	13.318048	445.833315	0.006991	0.005061
RS	54	8.594842	16.238873	378.884359	0.005942	0.004242
RS	55	9.344391	16.238873	393.011867	0.006163	0.004327
RS	56	10.158556	16.238873	406.048506	0.006368	0.004403
RS	57	11.042906	16.238873	417.709476	0.006550	0.004464
RS	58	12.003493	79.840449	89.230594	0.001399	0.001256
RS	59	13.046888	79.840449	95.881265	0.001504	0.001321
RS	60	14.180231	79.840449	102.930797	0.001614	0.001386
RS	61	15.411275	79.840449	110.385657	0.001731	0.001450
RS	62	16.748442	79.840449	118.248764	0.001854	0.001510
RS	63	18.200881	79.840449	7773.754350	0.121906	0.050623
PA	4+25*2+4+6 0.004934968 0.005376810 18.200880834 14.556947701 2.725946011 1.420374303 0.977885655 0.794936832 0.723921214 0.716400812 0.753901775 0.830629698 0.946430737 1.103603798 1.306804284 1.563700610 1.885347811 2.285270003 2.777886934 3.375723653 4.086009503 4.909153671 5.838710554 6.863932758 7.974254359 9.163320585 10.432486451 11.799581558 13.318048211 16.238873172 79.840449121
//
IT	4932
RD	5
LK	-91612.228905
QD	-1244.677957 -> -891.391172
RI	0.0480797710
TR	0.003908	0.005915
MT	19.186799
MM	C_pi: 12.721786, n_recomb: 79282.048540
RS	0	0.000000	43.313894	15.365405	0.000194	0.000003
RS	1	0.008711	43.313894	16.700848	0.000211	0.000019
RS	2	0.018181	43.313894	18.152067	0.000229	0.000052
RS	3	0.028476	43.313894	19.729048	0.000249	0.000103
RS	4	0.039668	5.152595	180.064274	0.002271	0.000913
RS	5	0.051834	5.152595	195.275474	0.002463	0.001359
RS	6	0.065061	2.211485	492.394043	0.006211	0.003603
RS	7	0.079439	2.211485	531.691210	0.006706	0.004716
RS	8	0.095071	1.346205	940.271508	0.011860	0.008610
RS	9	0.112063	1.346205	1008.857359	0.012725	0.010498
RS	10	0.130537	1.005108	1444.483022	0.018220	0.015377
RS	11	0.150619	1.005108	1538.010719	0.019399	0.017962
RS	12	0.172451	0.859403	1907.964162	0.024066	0.022685
RS	13	0.196184	0.859403	2015.405770	0.025421	0.025734
RS	14	0.221985	0.809728	2251.610522	0.028400	0.029158
RS	15	0.250033	0.809728	2361.075032	0.029781	0.032338
RS	16	0.280525	0.819173	2440.215050	0.030779	0.033762
RS	17	0.313673	0.819173	2543.387614	0.032080	0.036759
RS	18	0.349709	0.874021	2479.161045	0.031270	0.036046
RS	19	0.388884	0.874021	2572.315754	0.032445	0.038654
RS	20	0.431471	0.970110	2401.100955	0.030286	0.036152
RS	21	0.477768	0.970110	2483.847979	0.031329	0.038295
RS	22	0.528098	1.107411	2248.947785	0.028366	0.034614
RS	23	0.582812	1.107411	2322.429613	0.029293	0.036312
RS	24	0.642293	1.289132	2059.423677	0.025976	0.032046
RS	25	0.706955	1.289132	2125.111075	0.026804	0.033371
RS	26	0.777250	1.522074	1857.206629	0.023425	0.028956
RS	27	0.853668	1.522074	1916.418625	0.024172	0.029986
RS	28	0.936743	1.816964	1656.953210	0.020899	0.025697
RS	29	1.027055	1.816964	1710.748529	0.021578	0.026495
RS	30	1.125234	2.187652	1467.647961	0.018512	0.022495
RS	31	1.231966	2.187652	1516.822655	0.019132	0.023108
RS	32	1.347995	2.649532	1295.114302	0.016336	0.019494
RS	33	1.474132	2.649532	1340.237276	0.016905	0.019959
RS	34	1.611256	3.216671	1143.115094	0.014418	0.016789
RS	35	1.760326	3.216671	1184.585960	0.014941	0.017137
RS	36	1.922381	3.898202	1013.529779	0.012784	0.014432
RS	37	2.098553	3.898202	1051.646325	0.013265	0.014694
RS	38	2.290071	4.696481	906.123530	0.011429	0.012438
RS	39	2.498273	4.696481	941.137717	0.011871	0.012637
RS	40	2.724612	5.606482	819.045375	0.010331	0.010784
RS	41	2.970668	5.606482	851.186311	0.010736	0.010936
RS	42	3.238157	6.617569	749.440587	0.009453	0.009426
RS	43	3.528948	6.617569	778.911144	0.009825	0.009546
RS	44	3.845070	7.717066	694.030258	0.008754	0.008316
RS	45	4.188730	7.717066	720.992928	0.009094	0.008413
RS	46	4.562326	8.893990	649.563295	0.008193	0.007404
RS	47	4.968467	8.893990	674.128550	0.008503	0.007488
RS	48	5.409987	10.143122	613.005878	0.007732	0.006651
RS	49	5.889969	10.143122	635.230747	0.008012	0.006727
RS	50	6.411762	11.475249	581.289846	0.007332	0.006018
RS	51	6.979010	11.475249	601.195730	0.007583	0.006091
RS	52	7.595671	12.938667	550.867228	0.006948	0.005465
RS	53	8.266050	12.938667	568.491993	0.007171	0.005537
RS	54	8.994826	15.748893	482.417533	0.006085	0.004612
RS	55	9.787088	15.748893	498.812648	0.006292	0.004693
RS	56	10.648364	15.748893	513.516346	0.006477	0.004761
RS	57	11.584667	15.748893	526.147941	0.006636	0.004810
RS	58	12.602532	100.765473	86.327356	0.001089	0.001009
RS	59	13.709065	100.765473	93.083128	0.001174	0.001063
RS	60	14.911989	100.765473	100.294902	0.001265	0.001119
RS	61	16.219702	100.765473	107.980115	0.001362	0.001174
RS	62	17.641330	100.765473	116.154170	0.001465	0.001229
RS	63	19.186799	100.765473	9655.655929	0.121789	0.053270
PA	4+25*2+4+6 0.003908156 0.005914719 19.186798909 43.313894023 5.152595225 2.211485090 1.346205214 1.005107901 0.859403070 0.809727715 0.819172642 0.874020518 0.970110099 1.107411402 1.289132236 1.522073547 1.816964180 2.187652349 2.649531897 3.216671309 3.898202100 4.696481233 5.606482025 6.617569144 7.717066222 8.893990045 10.143121595 11.475248806 12.938666936 15.748892753 100.765472940
//
IT	5480
RD	6
LK	-90950.250399
QD	-1012.846062 -> -752.046637
RI	0.0389262775
TR	0.003186	0.006337
MT	20.166920
MM	C_pi: 13.850924, n_recomb: 91928.557471
RS	0	0.000000	125.082905	6.193109	0.000067	0.000001
RS	1	0.008797	125.082905	6.737599	0.000073	0.000007
RS	2	0.018367	125.082905	7.329932	0.000080	0.000019
RS	3	0.028780	125.082905	7.974305	0.000087	0.000038
RS	4	0.040108	9.543418	113.636720	0.001236	0.000520
RS	5	0.052433	9.543418	123.471447	0.001343	0.000770
RS	6	0.065842	3.396652	376.371632	0.004094	0.002463
RS	7	0.080430	3.396652	407.667642	0.004435	0.003204
RS	8	0.096302	1.839541	813.269644	0.008847	0.006574
RS	9	0.113570	1.839541	876.232213	0.009532	0.007967
RS	10	0.132358	1.268884	1364.069103	0.014838	0.012634
RS	11	0.152797	1.268884	1459.414783	0.015876	0.014685
RS	12	0.175035	1.024362	1926.925438	0.020961	0.019666
RS	13	0.199229	1.024362	2045.542901	0.022251	0.022230
RS	14	0.225551	0.923682	2399.310714	0.026100	0.026378
RS	15	0.254189	0.923682	2527.489751	0.027494	0.029189
RS	16	0.285346	0.902475	2716.196963	0.029547	0.031646
RS	17	0.319244	0.902475	2841.844505	0.030914	0.034412
RS	18	0.356123	0.936050	2859.079332	0.031101	0.034819
RS	19	0.396247	0.936050	2974.888617	0.032361	0.037320
RS	20	0.439900	1.015041	2848.902696	0.030990	0.035825
RS	21	0.487394	1.015041	2952.258784	0.032115	0.037949
RS	22	0.539065	1.136527	2728.666221	0.029682	0.035046
RS	23	0.595281	1.136527	2819.864489	0.030675	0.036777
RS	24	0.656443	1.301919	2541.781797	0.027650	0.033030
RS	25	0.722985	1.301919	2622.313062	0.028526	0.034413
RS	26	0.795381	1.516813	2321.121415	0.025249	0.030281
RS	27	0.874144	1.516813	2392.718792	0.026028	0.031378
RS	28	0.959837	1.791140	2088.591580	0.022720	0.027180
RS	29	1.053067	1.791140	2152.840625	0.023419	0.028048
RS	30	1.154499	2.138322	1859.155839	0.020224	0.023998
RS	31	1.264853	2.138322	1917.340562	0.020857	0.024681
RS	32	1.384915	2.573652	1643.561448	0.017879	0.020927
RS	33	1.515539	2.573652	1696.621981	0.018456	0.021460
RS	34	1.657653	3.111405	1449.457425	0.015767	0.018102
RS	35	1.812268	3.111405	1498.026135	0.016296	0.018517
RS	36	1.980484	3.761156	1281.428181	0.013939	0.015611
RS	37	2.163498	3.761156	1325.919004	0.014423	0.015934
RS	38	2.362611	4.525860	1140.612887	0.012408	0.013485
RS	39	2.579239	4.525860	1181.322386	0.012850	0.013739
RS	40	2.814923	5.400931	1025.478631	0.011155	0.011714
RS	41	3.071340	5.400931	1062.646287	0.011559	0.011914
RS	42	3.350313	6.375406	932.825732	0.010147	0.010255
RS	43	3.653826	6.375406	966.650934	0.010515	0.010413
RS	44	3.984039	7.434709	858.719490	0.009341	0.009059
RS	45	4.343299	7.434709	889.353620	0.009674	0.009185
RS	46	4.734162	8.563855	799.160313	0.008693	0.008074
RS	47	5.159408	8.563855	826.693658	0.008993	0.008177
RS	48	5.622062	9.751689	750.340494	0.008162	0.007258
RS	49	6.125414	9.751689	774.798567	0.008428	0.007344
RS	50	6.673044	11.001892	708.319567	0.007705	0.006566
RS	51	7.268848	11.001892	729.687875	0.007938	0.006641
RS	52	7.917063	12.355559	668.457352	0.007271	0.005955
RS	53	8.622299	12.355559	686.762240	0.007471	0.006019
RS	54	9.389572	14.939416	583.969091	0.006352	0.005007
RS	55	10.224341	14.939416	600.955273	0.006537	0.005077
RS	56	11.132541	14.939416	615.412412	0.006694	0.005128
RS	57	12.120632	14.939416	626.865687	0.006819	0.005153
RS	58	13.195643	120.703813	81.296306	0.000884	0.000829
RS	59	14.365220	120.703813	87.882073	0.000956	0.000875
RS	60	15.637680	120.703813	94.946282	0.001033	0.000923
RS	61	17.022075	120.703813	102.513368	0.001115	0.000972
RS	62	18.528251	120.703813	110.606931	0.001203	0.001021
RS	63	20.166920	120.703813	11028.063628	0.119963	0.055519
PA	4+25*2+4+6 0.003185782 0.006337139 20.166919845 125.082905229 9.543418368 3.396652368 1.839540506 1.268884310 1.024362487 0.923681777 0.902474548 0.936049805 1.015040936 1.136527294 1.301918585 1.516813085 1.791139514 2.138321600 2.573652378 3.111404665 3.761155933 4.525860381 5.400931264 6.375406388 7.434709041 8.563854814 9.751689322 11.001892166 12.355559102 14.939415531 120.703812564
//
IT	5117
RD	7
LK	-90456.188742
QD	-835.105076 -> -634.566944
RI	0.0323230479
TR	0.002648	0.006665
MT	21.193060
MM	C_pi: 14.741843, n_recomb: 102385.005353
RS	0	0.000000	346.054800	2.504822	0.000024	0.000000
RS	1	0.008882	346.054800	2.727311	0.000027	0.000003
RS	2	0.018553	346.054800	2.969565	0.000029	0.000007
RS	3	0.029083	346.054800	3.233338	0.000032	0.000014
RS	4	0.040548	17.139417	71.057196	0.000694	0.000309
RS	5	0.053031	17.139417	77.313036	0.000755	0.000454
RS	6	0.066624	5.101012	282.336534	0.002758	0.001737
RS	7	0.081423	5.101012	306.499418	0.002994	0.002242
RS	8	0.097537	2.475597	684.167315	0.006682	0.005131
RS	9	0.115083	2.475597	739.486905	0.007223	0.006174
RS	10	0.134186	1.587370	1242.790992	0.012138	0.010529
RS	11	0.154987	1.587370	1334.881271	0.013038	0.012170
RS	12	0.177635	1.216326	1864.508817	0.018211	0.017182
RS	13	0.202294	1.216326	1987.757437	0.019415	0.019350
RS	14	0.229144	1.054538	2435.227086	0.023785	0.023922
RS	15	0.258379	1.054538	2576.130336	0.025161	0.026413
RS	16	0.290210	0.999204	2866.150875	0.027994	0.029602
RS	17	0.324869	0.999204	3010.083537	0.029400	0.032153
RS	18	0.362606	1.011171	3114.587158	0.030420	0.033438
RS	19	0.403694	1.011171	3250.820467	0.031751	0.035820
RS	20	0.448433	1.074609	3185.236858	0.031110	0.035184
RS	21	0.497144	1.074609	3308.395784	0.032313	0.037263
RS	22	0.550183	1.183222	3115.452313	0.030429	0.035083
RS	23	0.607932	1.183222	3224.292374	0.031492	0.036816
RS	24	0.670811	1.336432	2950.784188	0.028820	0.033603
RS	25	0.739274	1.336432	3046.275691	0.029753	0.035012
RS	26	0.813819	1.538563	2729.577860	0.026660	0.031225
RS	27	0.894985	1.538563	2813.551787	0.027480	0.032359
RS	28	0.983359	1.798679	2479.752229	0.024220	0.028337
RS	29	1.079583	1.798679	2554.192105	0.024947	0.029245
RS	30	1.184354	2.129604	2221.940572	0.021702	0.025239
RS	31	1.298431	2.129604	2288.615096	0.022353	0.025963
RS	32	1.422640	2.546189	1972.035027	0.019261	0.022158
RS	33	1.557881	2.546189	2032.316837	0.019850	0.022733
RS	34	1.705134	3.062374	1742.060263	0.017015	0.019268
RS	35	1.865466	3.062374	1796.890763	0.017550	0.019723
RS	36	2.040039	3.687481	1539.876140	0.015040	0.016684
RS	37	2.230118	3.687481	1589.845971	0.015528	0.017047
RS	38	2.437080	4.424266	1368.524039	0.013366	0.014460
RS	39	2.662423	4.424266	1414.008768	0.013811	0.014749
RS	40	2.907782	5.267833	1227.215633	0.011986	0.012595
RS	41	3.174934	5.267833	1268.475541	0.012389	0.012825
RS	42	3.465814	6.206353	1112.726886	0.010868	0.011052
RS	43	3.782531	6.206353	1149.950550	0.011232	0.011234
RS	44	4.127378	7.223167	1020.699850	0.009969	0.009782
RS	45	4.502854	7.223167	1054.007720	0.010295	0.009925
RS	46	4.911680	8.299485	946.545426	0.009245	0.008734
RS	47	5.356819	8.299485	975.978300	0.009532	0.008846
RS	48	5.841494	9.418566	885.785108	0.008652	0.007862
RS	49	6.369219	9.418566	911.299620	0.008901	0.007950
RS	50	6.943816	10.577059	833.661994	0.008142	0.007119
RS	51	7.569449	10.577059	855.165353	0.008352	0.007186
RS	52	8.250651	11.808074	784.450109	0.007662	0.006454
RS	53	8.992357	11.808074	801.920114	0.007832	0.006503
RS	54	9.799942	14.130008	685.373056	0.006694	0.005425
RS	55	10.679256	14.130008	701.377509	0.006850	0.005478
RS	56	11.636672	14.130008	713.808062	0.006972	0.005505
RS	57	12.679125	14.130008	722.108697	0.007053	0.005499
RS	58	13.814169	139.966841	76.181482	0.000744	0.000699
RS	59	15.050028	139.966841	82.523810	0.000806	0.000740
RS	60	16.395656	139.966841	89.351766	0.000873	0.000782
RS	61	17.860803	139.966841	96.694392	0.000944	0.000825
RS	62	19.456085	139.966841	104.580804	0.001021	0.000870
RS	63	21.193060	139.966841	12056.265490	0.117754	0.057313
PA	4+25*2+4+6 0.002648102 0.006664684 21.193059907 346.054799625 17.139417420 5.101011749 2.475596894 1.587370247 1.216325924 1.054538223 0.999203598 1.011170726 1.074608920 1.183221794 1.336431516 1.538563346 1.798679349 2.129603753 2.546188576 3.062374292 3.687480641 4.424265741 5.267832552 6.206353322 7.223166662 8.299484868 9.418565627 10.577059475 11.808074293 14.130008294 139.966841192
//
IT	5731
RD	8
LK	-90073.185783
QD	-695.422301 -> -535.758099
RI	0.0274935127
TR	0.002230	0.006914
MT	22.290846
MM	C_pi: 15.473716, n_recomb: 111024.192117
RS	0	0.000000	914.186258	1.033945	0.000009	0.000000
RS	1	0.008969	914.186258	1.126703	0.000010	0.000001
RS	2	0.018742	914.186258	1.227786	0.000011	0.000003
RS	3	0.029392	914.186258	1.337941	0.000012	0.000006
RS	4	0.040997	29.711556	44.850980	0.000404	0.000191
RS	5	0.053643	29.711556	48.854137	0.000440	0.000278
RS	6	0.067423	7.463891	211.664619	0.001906	0.001262
RS	7	0.082440	7.463891	230.176841	0.002073	0.001615
RS	8	0.098802	3.271506	570.096665	0.005135	0.004091
RS	9	0.116633	3.271506	617.740551	0.005564	0.004885
RS	10	0.136063	1.962171	1113.060431	0.010025	0.008901
RS	11	0.157235	1.962171	1199.385363	0.010803	0.010228
RS	12	0.180306	1.434149	1762.314912	0.015873	0.015140
RS	13	0.205447	1.434149	1885.697921	0.016985	0.016988
RS	14	0.232842	1.200368	2401.895053	0.021634	0.021781
RS	15	0.262694	1.200368	2550.472395	0.022972	0.024002
RS	16	0.295224	1.106879	2926.543115	0.026360	0.027700
RS	17	0.330671	1.106879	3084.500221	0.027782	0.030060
RS	18	0.369298	1.096248	3272.117968	0.029472	0.032025
RS	19	0.411389	1.096248	3425.940308	0.030858	0.034298
RS	20	0.457255	1.144837	3425.758884	0.030856	0.034374
RS	21	0.507235	1.144837	3567.254107	0.032130	0.036408
RS	22	0.561698	1.242468	3415.689593	0.030765	0.034863
RS	23	0.621045	1.242468	3541.661638	0.031900	0.036594
RS	24	0.685715	1.386427	3285.921664	0.029596	0.033884
RS	25	0.756185	1.386427	3396.364584	0.030591	0.035313
RS	26	0.832976	1.579747	3077.602001	0.027720	0.031878
RS	27	0.916654	1.579747	3174.092355	0.028589	0.033040
RS	28	1.007837	1.830685	2823.008703	0.025427	0.029229
RS	29	1.107198	1.830685	2907.712723	0.026190	0.030168
RS	30	1.215471	2.151485	2547.645469	0.022947	0.026254
RS	31	1.333454	2.151485	2622.720412	0.023623	0.027008
RS	32	1.462020	2.556534	2272.251119	0.020466	0.023206
RS	33	1.602117	2.556534	2339.490277	0.021072	0.023810
RS	34	1.754778	3.059278	2013.302583	0.018134	0.020289
RS	35	1.921132	3.059278	2073.987851	0.018681	0.020774
RS	36	2.102406	3.668496	1782.180943	0.016052	0.017647
RS	37	2.299939	3.668496	1837.121861	0.016547	0.018037
RS	38	2.515188	4.386348	1584.152738	0.014269	0.015352
RS	39	2.749742	4.386348	1633.837396	0.014716	0.015666
RS	40	3.005334	5.207158	1419.493271	0.012785	0.013414
RS	41	3.283849	5.207158	1464.220778	0.013188	0.013665
RS	42	3.587344	6.117828	1285.226326	0.011576	0.011804
RS	43	3.918060	6.117828	1325.177007	0.011936	0.012002
RS	44	4.278437	7.099352	1176.798222	0.010599	0.010474
RS	45	4.671136	7.099352	1212.050140	0.010917	0.010627
RS	46	5.099056	8.129136	1089.196497	0.009810	0.009373
RS	47	5.565356	8.129136	1119.716692	0.010085	0.009489
RS	48	6.073478	9.184946	1017.397842	0.009164	0.008454
RS	49	6.627173	9.184946	1043.036646	0.009395	0.008538
RS	50	7.230529	10.256477	955.907554	0.008610	0.007667
RS	51	7.887999	10.256477	976.444348	0.008795	0.007722
RS	52	8.604438	11.368414	897.958441	0.008088	0.006956
RS	53	9.385133	11.368414	913.268278	0.008226	0.006984
RS	54	10.235849	13.425884	786.482422	0.007084	0.005863
RS	55	11.162864	13.425884	799.972564	0.007205	0.005893
RS	56	12.173023	13.425884	808.675508	0.007284	0.005888
RS	57	13.273783	13.425884	811.979349	0.007314	0.005844
RS	58	14.473268	158.515350	71.645445	0.000645	0.000604
RS	59	15.780335	158.515350	77.748807	0.000700	0.000641
RS	60	17.204632	158.515350	84.338875	0.000760	0.000679
RS	61	18.756673	158.515350	91.447896	0.000824	0.000719
RS	62	20.447916	158.515350	99.108878	0.000893	0.000760
RS	63	22.290846	158.515350	12825.105573	0.115516	0.058693
PA	4+25*2+4+6 0.002229738 0.006913881 22.290845518 914.186257782 29.711556107 7.463890859 3.271505583 1.962171383 1.434149062 1.200367724 1.106879160 1.096247560 1.144837235 1.242468304 1.386427128 1.579747195 1.830685287 2.151485191 2.556534070 3.059277824 3.668495976 4.386347869 5.207157649 6.117828195 7.099351891 8.129136139 9.184946439 10.256477261 11.368414468 13.425883597 158.515349899
//
IT	5594
RD	9
LK	-89765.707820
QD	-583.184293 -> -451.416424
RI	0.0238455083
TR	0.001892	0.007100
MT	23.464818
MM	C_pi: 16.077717, n_recomb: 118064.536509
RS	0	0.000000	2299.661150	0.439903	0.000004	0.000000
RS	1	0.009057	2299.661150	0.479760	0.000004	0.000000
RS	2	0.018935	2299.661150	0.523231	0.000004	0.000001
RS	3	0.029707	2299.661150	0.570642	0.000005	0.000002
RS	4	0.041456	49.668235	28.811478	0.000244	0.000122
RS	5	0.054268	49.668235	31.414060	0.000266	0.000177
RS	6	0.068240	10.633293	159.896991	0.001354	0.000942
RS	7	0.083478	10.633293	174.128268	0.001475	0.001195
RS	8	0.100097	4.243193	474.525421	0.004019	0.003325
RS	9	0.118220	4.243193	515.234299	0.004364	0.003941
RS	10	0.137985	2.395265	988.703942	0.008374	0.007623
RS	11	0.159540	2.395265	1068.245324	0.009048	0.008708
RS	12	0.183048	1.677615	1642.775242	0.013914	0.013450
RS	13	0.208684	1.677615	1763.347608	0.014935	0.015036
RS	14	0.236643	1.360369	2325.903023	0.019700	0.019917
RS	15	0.267134	1.360369	2478.120269	0.020990	0.021909
RS	16	0.300387	1.224311	2923.216445	0.024759	0.025953
RS	17	0.336651	1.224311	3091.226318	0.026183	0.028148
RS	18	0.376200	1.189628	3353.105668	0.028401	0.030635
RS	19	0.419332	1.189628	3521.415173	0.029826	0.032813
RS	20	0.466369	1.223464	3585.755384	0.030371	0.033475
RS	21	0.517667	1.223464	3743.606104	0.031708	0.035471
RS	22	0.573612	1.311235	3638.429462	0.030817	0.034479
RS	23	0.634623	1.311235	3780.520948	0.032021	0.036210
RS	24	0.701161	1.447906	3551.003420	0.030077	0.033958
RS	25	0.773725	1.447906	3676.039804	0.031136	0.035409
RS	26	0.852861	1.635216	3365.076483	0.028502	0.032312
RS	27	0.939165	1.635216	3474.070125	0.029425	0.033505
RS	28	1.033286	1.880678	3115.650509	0.026389	0.029914
RS	29	1.135932	1.880678	3210.714411	0.027195	0.030883
RS	30	1.247875	2.196057	2832.059833	0.023987	0.027083
RS	31	1.369957	2.196057	2915.595166	0.024695	0.027867
RS	32	1.503096	2.595329	2539.355087	0.021508	0.024097
RS	33	1.648294	2.595329	2613.510363	0.022136	0.024728
RS	34	1.806644	3.091461	2258.247985	0.019127	0.021183
RS	35	1.979335	3.091461	2324.634781	0.019690	0.021693
RS	36	2.167668	3.692609	2003.657011	0.016971	0.018509
RS	37	2.373059	3.692609	2063.319898	0.017476	0.018922
RS	38	2.597053	4.400136	1783.233367	0.015104	0.016164
RS	39	2.841335	4.400136	1836.794532	0.015558	0.016499
RS	40	3.107742	5.207329	1598.521686	0.013539	0.014172
RS	41	3.398279	5.207329	1646.334750	0.013944	0.014440
RS	42	3.715130	6.099520	1447.014489	0.012256	0.012509
RS	43	4.060681	6.099520	1489.256399	0.012614	0.012719
RS	44	4.437528	7.055178	1324.149131	0.011215	0.011131
RS	45	4.848509	7.055178	1360.848273	0.011526	0.011291
RS	46	5.296713	8.047758	1224.662297	0.010373	0.009988
RS	47	5.785513	8.047758	1255.690638	0.010636	0.010104
RS	48	6.318585	9.049569	1143.106183	0.009682	0.009031
RS	49	6.899940	9.049569	1168.170541	0.009894	0.009107
RS	50	7.533949	10.043293	1073.351163	0.009091	0.008209
RS	51	8.225384	10.043293	1092.047138	0.009250	0.008247
RS	52	8.979444	11.044984	1007.653913	0.008535	0.007459
RS	53	9.801802	11.044984	1019.681911	0.008637	0.007462
RS	54	10.698644	12.847121	886.528810	0.007509	0.006319
RS	55	11.676716	12.847121	896.021686	0.007589	0.006319
RS	56	12.743376	12.847121	899.390751	0.007618	0.006277
RS	57	13.906647	12.847121	896.005071	0.007589	0.006188
RS	58	15.175279	176.052750	67.882451	0.000575	0.000535
RS	59	16.558817	176.052750	73.782038	0.000625	0.000569
RS	60	18.067666	176.052750	80.167767	0.000679	0.000605
RS	61	19.713177	176.052750	87.074273	0.000738	0.000642
RS	62	21.507728	176.052750	94.537485	0.000801	0.000680
RS	63	23.464818	176.052750	13379.299928	0.113322	0.059739
PA	4+25*2+4+6 0.001892220 0.007100185 23.464818034 2299.661149914 49.668234580 10.633292520 4.243192631 2.395264760 1.677614636 1.360368521 1.224310685 1.189628262 1.223464438 1.311235451 1.447906120 1.635215881 1.880678490 2.196056537 2.595329131 3.091461369 3.692608860 4.400135523 5.207328973 6.099519799 7.055177963 8.047757639 9.049569178 10.043292979 11.044984293 12.847120789 176.052749565
//
IT	6407
RD	10
LK	-89509.881306
QD	-490.673571 -> -378.180010
RI	0.0209697004
TR	0.001612	0.007239
MT	24.699546
MM	C_pi: 16.558162, n_recomb: 123630.918770
RS	0	0.000000	5524.319995	0.193108	0.000002	0.000000
RS	1	0.009146	5524.319995	0.210776	0.000002	0.000000
RS	2	0.019128	5524.319995	0.230061	0.000002	0.000001
RS	3	0.030023	5524.319995	0.251112	0.000002	0.000001
RS	4	0.041915	80.130374	18.894723	0.000153	0.000081
RS	5	0.054894	80.130374	20.620318	0.000167	0.000116
RS	6	0.069061	14.760014	122.115340	0.000988	0.000720
RS	7	0.084522	14.760014	133.145633	0.001077	0.000907
RS	8	0.101399	5.405235	395.954965	0.003203	0.002750
RS	9	0.119818	5.405235	430.660965	0.003483	0.003235
RS	10	0.139922	2.888975	874.561080	0.007074	0.006603
RS	11	0.161865	2.888975	947.074113	0.007660	0.007500
RS	12	0.185815	1.947176	1517.244849	0.012272	0.012033
RS	13	0.211955	1.947176	1633.087397	0.013209	0.013405
RS	14	0.240485	1.534439	2222.971887	0.017981	0.018283
RS	15	0.271626	1.534439	2375.619509	0.019215	0.020080
RS	16	0.305614	1.351027	2873.145396	0.023240	0.024349
RS	17	0.342710	1.351027	3047.599685	0.024651	0.026401
RS	18	0.383200	1.290456	3372.976431	0.027283	0.029289
RS	19	0.427392	1.290456	3552.581780	0.028735	0.031384
RS	20	0.475627	1.309164	3677.346887	0.029745	0.032530
RS	21	0.528272	1.309164	3849.200698	0.031135	0.034495
RS	22	0.585733	1.387597	3791.921705	0.030671	0.033982
RS	23	0.648449	1.387597	3948.659202	0.031939	0.035719
RS	24	0.716900	1.518196	3750.646137	0.030337	0.033880
RS	25	0.791612	1.518196	3889.505948	0.031461	0.035359
RS	26	0.873157	1.701376	3593.660052	0.029068	0.032581
RS	27	0.962161	1.701376	3714.849890	0.030048	0.033809
RS	28	1.059304	1.943960	3357.167502	0.027155	0.030435
RS	29	1.165331	1.943960	3462.527476	0.028007	0.031440
RS	30	1.281056	2.257311	3073.269058	0.024858	0.027765
RS	31	1.407365	2.257311	3165.282529	0.025603	0.028581
RS	32	1.545225	2.655093	2770.634621	0.022411	0.024859
RS	33	1.695694	2.655093	2851.709278	0.023066	0.025520
RS	34	1.859925	3.149852	2473.832736	0.020010	0.021969
RS	35	2.039176	3.149852	2545.868244	0.020592	0.022505
RS	36	2.234821	3.749102	2201.193081	0.017805	0.019283
RS	37	2.448359	3.749102	2265.461530	0.018324	0.019719
RS	38	2.681427	4.453340	1962.775176	0.015876	0.016907
RS	39	2.935811	4.453340	2020.040382	0.016339	0.017261
RS	40	3.213460	5.254661	1761.520717	0.014248	0.014876
RS	41	3.516503	5.254661	1812.199931	0.014658	0.015159
RS	42	3.847261	6.136650	1595.550916	0.012906	0.013173
RS	43	4.208270	6.136650	1639.821302	0.013264	0.013393
RS	44	4.602295	7.075072	1460.464853	0.011813	0.011757
RS	45	5.032358	7.075072	1498.298996	0.012119	0.011922
RS	46	5.501754	8.039338	1350.894344	0.010927	0.010580
RS	47	6.014079	8.039338	1382.050184	0.011179	0.010695
RS	48	6.573261	8.996251	1261.093410	0.010200	0.009594
RS	49	7.183584	8.996251	1285.098014	0.010395	0.009661
RS	50	7.849726	9.921425	1184.406679	0.009580	0.008744
RS	51	8.576793	9.921425	1200.612103	0.009711	0.008764
RS	52	9.370355	10.822165	1112.200290	0.008996	0.007964
RS	53	10.236495	10.822165	1120.045283	0.009060	0.007937
RS	54	11.181851	12.380489	984.540188	0.007964	0.006794
RS	55	12.213667	12.380489	988.636053	0.007997	0.006757
RS	56	13.339850	12.380489	985.198168	0.007969	0.006671
RS	57	14.569033	12.380489	973.622974	0.007875	0.006529
RS	58	15.910634	192.023426	64.935889	0.000525	0.000485
RS	59	17.374935	192.023426	70.679397	0.000572	0.000517
RS	60	18.973158	192.023426	76.909116	0.000622	0.000551
RS	61	20.717552	192.023426	83.661588	0.000677	0.000586
RS	62	22.621484	192.023426	90.975070	0.000736	0.000622
RS	63	24.699546	192.023426	13742.812045	0.111160	0.060531
PA	4+25*2+4+6 0.001612475 0.007238687 24.699546401 5524.319994664 80.130373968 14.760014069 5.405235293 2.888975482 1.947176249 1.534438962 1.351027435 1.290455706 1.309164040 1.387596875 1.518195590 1.701375725 1.943960035 2.257311288 2.655092865 3.149852329 3.749102385 4.453340101 5.254660833 6.136650153 7.075071988 8.039338230 8.996250927 9.921424512 10.822165121 12.380489229 192.023425641
//
IT	7415
RD	11
LK	-89290.004064
QD	-412.517663 -> -313.931228
RI	0.0185904856
TR	0.001377	0.007343
MT	25.962718
MM	C_pi: 16.903147, n_recomb: 127772.183657
RS	0	0.000000	12631.850796	0.087926	0.000001	0.000000
RS	1	0.009232	12631.850796	0.096047	0.000001	0.000000
RS	2	0.019316	12631.850796	0.104918	0.000001	0.000000
RS	3	0.030331	12631.850796	0.114608	0.000001	0.000001
RS	4	0.042363	124.963765	12.654521	0.000099	0.000055
RS	5	0.055506	124.963765	13.821952	0.000108	0.000079
RS	6	0.069862	19.986926	94.359501	0.000738	0.000563
RS	7	0.085544	19.986926	102.992319	0.000806	0.000704
RS	8	0.102673	6.769829	331.562230	0.002595	0.002309
RS	9	0.121384	6.769829	361.152044	0.002827	0.002696
RS	10	0.141822	3.445562	771.488315	0.006038	0.005776
RS	11	0.164146	3.445562	837.090534	0.006551	0.006525
RS	12	0.188532	2.243588	1391.125475	0.010888	0.010830
RS	13	0.215169	2.243588	1500.951070	0.011747	0.012025
RS	14	0.244265	1.722786	2102.119100	0.016452	0.016837
RS	15	0.276048	1.722786	2252.574736	0.017630	0.018466
RS	16	0.310764	1.486873	2786.984499	0.021812	0.022872
RS	17	0.348685	1.486873	2964.571536	0.023202	0.024795
RS	18	0.390107	1.398217	3342.013048	0.026156	0.027991
RS	19	0.435354	1.398217	3529.670533	0.027625	0.030011
RS	20	0.484777	1.401023	3708.997592	0.029028	0.031560
RS	21	0.538763	1.401023	3892.187960	0.030462	0.033499
RS	22	0.597733	1.470156	3882.147395	0.030383	0.033404
RS	23	0.662147	1.470156	4051.619460	0.031710	0.035151
RS	24	0.732508	1.595305	3888.315810	0.030432	0.033688
RS	25	0.809364	1.595305	4039.785161	0.031617	0.035197
RS	26	0.893316	1.775495	3764.670715	0.029464	0.032719
RS	27	0.985018	1.775495	3897.373253	0.030503	0.033986
RS	28	1.085186	2.016880	3547.253144	0.027762	0.030826
RS	29	1.194601	2.016880	3662.567542	0.028665	0.031871
RS	30	1.314118	2.330496	3269.840229	0.025591	0.028325
RS	31	1.444668	2.330496	3370.172297	0.026376	0.029178
RS	32	1.587270	2.729754	2963.984164	0.023197	0.025517
RS	33	1.743037	2.729754	3051.889375	0.023885	0.026210
RS	34	1.913185	3.226840	2657.627466	0.020800	0.022667
RS	35	2.099040	3.226840	2735.231188	0.021407	0.023232
RS	36	2.302054	3.828641	2372.260511	0.018566	0.019985
RS	37	2.523809	3.828641	2441.036733	0.019105	0.020446
RS	38	2.766037	4.534760	2120.289442	0.016594	0.017592
RS	39	3.030626	4.534760	2181.138367	0.017071	0.017966
RS	40	3.319643	5.336021	1906.113749	0.014918	0.015534
RS	41	3.635341	5.336021	1959.518241	0.015336	0.015833
RS	42	3.980185	6.214141	1728.610401	0.013529	0.013801
RS	43	4.356863	6.214141	1774.748531	0.013890	0.014033
RS	44	4.768317	7.142078	1583.678696	0.012395	0.012357
RS	45	5.217755	7.142078	1622.461637	0.012698	0.012527
RS	46	5.708686	8.085156	1465.978191	0.011473	0.011155
RS	47	6.244938	8.085156	1497.033586	0.011716	0.011267
RS	48	6.830697	9.004614	1369.593916	0.010719	0.010147
RS	49	7.470533	9.004614	1392.235809	0.010896	0.010202
RS	50	8.169437	9.869016	1287.455801	0.010076	0.009276
RS	51	8.932864	9.869016	1300.733502	0.010180	0.009274
RS	52	9.766770	10.676845	1210.149361	0.009471	0.008473
RS	53	10.677661	10.676845	1213.143496	0.009495	0.008412
RS	54	11.672645	12.002150	1079.264718	0.008447	0.007288
RS	55	12.759484	12.002150	1076.696322	0.008427	0.007210
RS	56	13.946660	12.002150	1065.166185	0.008336	0.007072
RS	57	15.243435	12.002150	1044.151079	0.008172	0.006872
RS	58	16.659927	205.626857	62.809519	0.000492	0.000450
RS	59	18.207188	205.626857	68.450281	0.000536	0.000480
RS	60	19.897290	205.626857	74.579144	0.000584	0.000513
RS	61	21.743422	205.626857	81.234268	0.000636	0.000546
RS	62	23.759986	205.626857	88.455851	0.000692	0.000582
RS	63	25.962718	205.626857	13925.998654	0.108991	0.061143
PA	4+25*2+4+6 0.001377311 0.007343216 25.962718265 12631.850795503 124.963765479 19.986925503 6.769829413 3.445562324 2.243587973 1.722786107 1.486872836 1.398217408 1.401023301 1.470155883 1.595304672 1.775495406 2.016879671 2.330495830 2.729754185 3.226839759 3.828641237 4.534760029 5.336021367 6.214141326 7.142077881 8.085155687 9.004613788 9.869015559 10.676845382 12.002150128 205.626857482
//
IT	7863
RD	12
LK	-89096.579591
QD	-345.301960 -> -257.835245
RI	0.0165366382
TR	0.001180	0.007425
MT	27.213941
MM	C_pi: 17.100587, n_recomb: 130522.883793
RS	0	0.000000	26841.243363	0.042586	0.000000	0.000000
RS	1	0.009313	26841.243363	0.046553	0.000000	0.000000
RS	2	0.019494	26841.243363	0.050891	0.000000	0.000000
RS	3	0.030623	26841.243363	0.055633	0.000000	0.000000
RS	4	0.042788	188.474111	8.660842	0.000066	0.000039
RS	5	0.056086	188.474111	9.467237	0.000073	0.000055
RS	6	0.070623	26.427487	73.785166	0.000565	0.000450
RS	7	0.086513	26.427487	80.611190	0.000618	0.000558
RS	8	0.103884	8.342422	278.756015	0.002136	0.001966
RS	9	0.122872	8.342422	304.014662	0.002329	0.002281
RS	10	0.143628	4.065697	679.215798	0.005204	0.005100
RS	11	0.166318	4.065697	738.214136	0.005656	0.005731
RS	12	0.191121	2.567106	1267.568078	0.009711	0.009802
RS	13	0.218234	2.567106	1370.533690	0.010500	0.010848
RS	14	0.247871	1.925394	1969.601787	0.015090	0.015551
RS	15	0.280270	1.925394	2115.722654	0.016210	0.017033
RS	16	0.315685	1.631569	2672.778044	0.020477	0.021508
RS	17	0.354399	1.631569	2850.480624	0.021839	0.023316
RS	18	0.396718	1.512379	3268.414930	0.025041	0.026744
RS	19	0.442978	1.512379	3460.894685	0.026516	0.028693
RS	20	0.493547	1.498207	3687.794691	0.028254	0.030579
RS	21	0.548826	1.498207	3879.424001	0.029722	0.032493
RS	22	0.609253	1.557713	3914.380291	0.029990	0.032767
RS	23	0.675307	1.557713	4094.298698	0.031368	0.034524
RS	24	0.747513	1.677575	3967.325194	0.030396	0.033403
RS	25	0.826444	1.677575	4129.768543	0.031640	0.034944
RS	26	0.912726	1.855345	3879.649283	0.029724	0.032750
RS	27	1.007044	1.855345	4022.787406	0.030821	0.034059
RS	28	1.110145	2.096500	3686.031463	0.028240	0.031107
RS	29	1.222849	2.096500	3810.633283	0.029195	0.032196
RS	30	1.346049	2.411783	3420.906491	0.026209	0.028784
RS	31	1.480723	2.411783	3529.152923	0.027039	0.029677
RS	32	1.627940	2.814407	3117.899099	0.023888	0.026084
RS	33	1.788867	2.814407	3212.377844	0.024612	0.026813
RS	34	1.964781	3.316226	2807.775697	0.021512	0.023289
RS	35	2.157080	3.316226	2890.763052	0.022148	0.023885
RS	36	2.367287	3.923527	2514.848795	0.019267	0.020624
RS	37	2.597071	3.923527	2587.981790	0.019828	0.021112
RS	38	2.848256	4.635004	2253.738824	0.017267	0.018227
RS	39	3.122834	4.635004	2318.038262	0.017760	0.018623
RS	40	3.422984	5.440167	2030.312588	0.015555	0.016152
RS	41	3.751088	5.440167	2086.322245	0.015984	0.016469
RS	42	4.109749	6.318812	1844.286747	0.014130	0.014399
RS	43	4.501813	6.318812	1892.183632	0.014497	0.014642
RS	44	4.930391	7.241059	1691.976625	0.012963	0.012934
RS	45	5.398884	7.241059	1731.605668	0.013267	0.013110
RS	46	5.911008	8.168130	1568.196786	0.012015	0.011714
RS	47	6.470828	8.168130	1599.042450	0.012251	0.011825
RS	48	7.082785	9.055753	1466.980136	0.011239	0.010690
RS	49	7.751735	9.055753	1488.116000	0.011401	0.010735
RS	50	8.482986	9.865514	1380.961608	0.010580	0.009805
RS	51	9.282340	9.865514	1391.080652	0.010658	0.009782
RS	52	10.156139	10.587174	1300.066591	0.009960	0.008985
RS	53	11.111318	10.587174	1297.794370	0.009943	0.008890
RS	54	12.155455	11.689477	1169.301173	0.008959	0.007803
RS	55	13.296835	11.689477	1159.004915	0.008880	0.007676
RS	56	14.544515	11.689477	1138.358582	0.008722	0.007482
RS	57	15.908394	11.689477	1106.974278	0.008481	0.007217
RS	58	17.399294	216.035791	61.494752	0.000471	0.000426
RS	59	19.029045	216.035791	67.088800	0.000514	0.000456
RS	60	20.810579	216.035791	73.175306	0.000561	0.000488
RS	61	22.758031	216.035791	79.793858	0.000611	0.000521
RS	62	24.886855	216.035791	86.986311	0.000666	0.000556
RS	63	27.213941	216.035791	13937.288885	0.106780	0.061626
PA	4+25*2+4+6 0.001180163 0.007424613 27.213940521 26841.243363180 188.474111272 26.427487259 8.342421533 4.065696616 2.567106064 1.925394009 1.631568506 1.512378885 1.498207321 1.557713199 1.677575482 1.855345424 2.096500251 2.411783345 2.814406878 3.316226128 3.923526968 4.635004046 5.440167064 6.318811794 7.241059326 8.168130475 9.055753239 9.865514360 10.587174272 11.689477289 216.035791055
//
IT	8522
RD	13
LK	-88925.054867
QD	-287.198406 -> -210.011866
RI	0.0147300098
TR	0.001018	0.007488
MT	28.428539
MM	C_pi: 17.164025, n_recomb: 132024.591722
RS	0	0.000000	64619.046272	0.018024	0.000000	0.000000
RS	1	0.009389	64619.046272	0.019717	0.000000	0.000000
RS	2	0.019659	64619.046272	0.021570	0.000000	0.000000
RS	3	0.030893	64619.046272	0.023596	0.000000	0.000000
RS	4	0.043183	274.919177	6.066961	0.000046	0.000028
RS	5	0.056626	274.919177	6.636583	0.000050	0.000040
RS	6	0.071331	34.099831	58.516861	0.000443	0.000368
RS	7	0.087417	34.099831	63.983295	0.000485	0.000453
RS	8	0.105013	10.111243	235.771638	0.001786	0.001701
RS	9	0.124261	10.111243	257.413585	0.001950	0.001960
RS	10	0.145317	4.745300	597.963970	0.004529	0.004548
RS	11	0.168349	4.745300	650.848771	0.004930	0.005083
RS	12	0.193543	2.916106	1150.143177	0.008712	0.008926
RS	13	0.221103	2.916106	1245.875349	0.009437	0.009845
RS	14	0.251251	2.141321	1832.454857	0.013880	0.014415
RS	15	0.284229	2.141321	1972.697099	0.014942	0.015764
RS	16	0.320304	1.784355	2540.025317	0.019239	0.020259
RS	17	0.359765	1.784355	2715.339757	0.020567	0.021959
RS	18	0.402931	1.632179	3162.664838	0.023955	0.025560
RS	19	0.450150	1.632179	3357.028947	0.025427	0.027441
RS	20	0.501802	1.599858	3623.810794	0.027448	0.029607
RS	21	0.558304	1.599858	3821.032101	0.028942	0.031494
RS	22	0.620111	1.649244	3897.332058	0.029520	0.032091
RS	23	0.687720	1.649244	4085.276694	0.030943	0.033855
RS	24	0.761677	1.763750	3994.581857	0.030256	0.033049
RS	25	0.842578	1.763750	4166.132275	0.031556	0.034619
RS	26	0.931074	1.939357	3943.666096	0.029871	0.032693
RS	27	1.027879	1.939357	4095.904188	0.031024	0.034043
RS	28	1.133773	2.180856	3776.933041	0.028608	0.031295
RS	29	1.249609	2.180856	3909.918659	0.029615	0.032428
RS	30	1.376321	2.498705	3528.574424	0.026727	0.029151
RS	31	1.514929	2.498705	3644.141367	0.027602	0.030087
RS	32	1.666551	2.905957	3233.496263	0.024492	0.026568
RS	33	1.832408	2.905957	3334.155725	0.025254	0.027335
RS	34	2.013837	3.414176	2924.685341	0.022153	0.023839
RS	35	2.212300	3.414176	3012.786475	0.022820	0.024468
RS	36	2.429396	4.029053	2628.894305	0.019912	0.021203
RS	37	2.666875	4.029053	2706.190540	0.020498	0.021719
RS	38	2.926650	4.748400	2362.751413	0.017896	0.018812
RS	39	3.210815	4.748400	2430.361319	0.018408	0.019231
RS	40	3.521660	5.560389	2133.554906	0.016160	0.016730
RS	41	3.861689	5.560389	2192.073584	0.016604	0.017065
RS	42	4.233642	6.442889	1941.904851	0.014709	0.014964
RS	43	4.640517	6.442889	1991.504452	0.015084	0.015221
RS	44	5.085593	7.363176	1784.624395	0.013517	0.013486
RS	45	5.572455	7.363176	1825.079905	0.013824	0.013669
RS	46	6.105029	8.278437	1656.780727	0.012549	0.012254
RS	47	6.687604	8.278437	1687.425361	0.012781	0.012365
RS	48	7.324875	9.138991	1552.462745	0.011759	0.011221
RS	49	8.021979	9.138991	1572.110273	0.011908	0.011257
RS	50	8.784532	9.899593	1464.128789	0.011090	0.010329
RS	51	9.618679	9.899593	1471.072586	0.011142	0.010285
RS	52	10.531142	10.541477	1381.174047	0.010461	0.009499
RS	53	11.529274	10.541477	1373.495316	0.010403	0.009368
RS	54	12.621119	11.431672	1253.688915	0.009496	0.008335
RS	55	13.815474	11.431672	1234.886466	0.009353	0.008154
RS	56	15.121964	11.431672	1204.433847	0.009123	0.007898
RS	57	16.551117	11.431672	1162.129434	0.008802	0.007564
RS	58	18.114451	222.924085	60.953469	0.000462	0.000413
RS	59	19.824561	222.924085	66.556825	0.000504	0.000443
RS	60	21.695230	222.924085	72.659839	0.000550	0.000474
RS	61	23.741531	222.924085	79.303397	0.000601	0.000508
RS	62	25.979955	222.924085	86.530817	0.000655	0.000543
RS	63	28.428539	222.924085	13801.917930	0.104541	0.062016
PA	4+25*2+4+6 0.001017746 0.007487748 28.428538994 64619.046271829 274.919176552 34.099831325 10.111242740 4.745300184 2.916106197 2.141320890 1.784355339 1.632178809 1.599857642 1.649243942 1.763750376 1.939357197 2.180856027 2.498705330 2.905957045 3.414175793 4.029053213 4.748399810 5.560389415 6.442888957 7.363176448 8.278437035 9.138991472 9.899593078 10.541476535 11.431672486 222.924085400
//
IT	10460
RD	14
LK	-88774.387672
QD	-237.472063 -> -170.667116
RI	0.0131653759
TR	0.000887	0.007531
MT	29.615578
MM	C_pi: 17.142862, n_recomb: 132589.633336
RS	0	0.000000	136072.979497	0.008659	0.000000	0.000000
RS	1	0.009460	136072.979497	0.009478	0.000000	0.000000
RS	2	0.019814	136072.979497	0.010375	0.000000	0.000000
RS	3	0.031148	136072.979497	0.011357	0.000000	0.000000
RS	4	0.043554	387.025274	4.370827	0.000033	0.000021
RS	5	0.057133	387.025274	4.784369	0.000036	0.000030
RS	6	0.071998	42.862227	47.280022	0.000357	0.000308
RS	7	0.088268	42.862227	51.735255	0.000390	0.000377
RS	8	0.106077	12.036140	201.472796	0.001520	0.001498
RS	9	0.125571	12.036140	220.174415	0.001661	0.001714
RS	10	0.146909	5.472116	528.539575	0.003986	0.004105
RS	11	0.170266	5.472116	576.009839	0.004344	0.004562
RS	12	0.195832	3.285695	1043.259506	0.007868	0.008192
RS	13	0.223816	3.285695	1131.932053	0.008537	0.009003
RS	14	0.254448	2.368071	1699.268498	0.012816	0.013428
RS	15	0.287977	2.368071	1832.879174	0.013824	0.014660
RS	16	0.324678	1.943644	2400.922597	0.018108	0.019139
RS	17	0.364850	1.943644	2572.179175	0.019400	0.020737
RS	18	0.408823	1.756436	3039.172922	0.022922	0.024463
RS	19	0.456956	1.756436	3233.180890	0.024385	0.026276
RS	20	0.509641	1.705004	3532.050376	0.026639	0.028672
RS	21	0.567311	1.705004	3732.493246	0.028151	0.030527
RS	22	0.630435	1.743880	3845.295502	0.029001	0.031407
RS	23	0.699531	1.743880	4039.108583	0.030463	0.033172
RS	24	0.775164	1.852996	3982.845240	0.030039	0.032650
RS	25	0.857950	1.852996	4161.738183	0.031388	0.034244
RS	26	0.948568	2.026691	3967.556599	0.029924	0.032568
RS	27	1.047758	2.026691	4127.566047	0.031130	0.033954
RS	28	1.156331	2.269066	3828.820381	0.028877	0.031402
RS	29	1.275174	2.269066	3969.252284	0.029936	0.032576
RS	30	1.405260	2.590323	3599.868819	0.027150	0.029435
RS	31	1.547651	2.590323	3722.125245	0.028073	0.030411
RS	32	1.703512	3.003394	3316.223049	0.025011	0.026973
RS	33	1.874116	3.003394	3422.649955	0.025814	0.027777
RS	34	2.060859	3.519596	3012.528535	0.022721	0.024316
RS	35	2.265267	3.519596	3105.476624	0.023422	0.024977
RS	36	2.489011	4.144090	2717.552920	0.020496	0.021717
RS	37	2.733920	4.144090	2798.845828	0.021109	0.022261
RS	38	3.001996	4.873807	2449.721392	0.018476	0.019340
RS	39	3.295431	4.873807	2520.549488	0.019010	0.019783
RS	40	3.616625	5.695621	2217.658943	0.016726	0.017260
RS	41	3.968201	5.695621	2278.657003	0.017186	0.017614
RS	42	4.353035	6.585473	2022.855676	0.015257	0.015489
RS	43	4.774273	6.585473	2074.186715	0.015644	0.015760
RS	44	5.235358	7.507816	1862.692323	0.014049	0.014004
RS	45	5.740060	7.507816	1904.059867	0.014361	0.014195
RS	46	6.292504	8.415843	1732.561719	0.013067	0.012767
RS	47	6.897207	8.415843	1763.144678	0.013298	0.012878
RS	48	7.559112	9.254548	1626.694924	0.012269	0.011731
RS	49	8.283631	9.254548	1645.036415	0.012407	0.011758
RS	50	9.076686	9.972021	1537.470575	0.011596	0.010837
RS	51	9.944760	9.972021	1541.433715	0.011626	0.010773
RS	52	10.894951	10.541228	1453.877042	0.010965	0.010004
RS	53	11.935025	10.541228	1440.923364	0.010868	0.009837
RS	54	13.073487	11.232112	1332.443118	0.010049	0.008875
RS	55	14.319641	11.232112	1304.685737	0.009840	0.008636
RS	56	15.683676	11.232112	1264.091540	0.009534	0.008313
RS	57	17.176743	11.232112	1210.686402	0.009131	0.007906
RS	58	18.811048	226.834740	61.092717	0.000461	0.000408
RS	59	20.599951	226.834740	66.757329	0.000503	0.000438
RS	60	22.558076	226.834740	72.931790	0.000550	0.000470
RS	61	24.701432	226.834740	79.658238	0.000601	0.000504
RS	62	27.047539	226.834740	86.981337	0.000656	0.000540
RS	63	29.615578	226.834740	13569.582089	0.102343	0.062327
PA	4+25*2+4+6 0.000886773 0.007531148 29.615578310 136072.979497029 387.025273631 42.862226780 12.036140144 5.472115702 3.285694825 2.368071307 1.943644094 1.756436440 1.705004422 1.743880248 1.852995816 2.026691302 2.269065623 2.590322651 3.003393775 3.519596093 4.144090003 4.873806669 5.695621435 6.585473242 7.507816215 8.415843405 9.254547539 9.972020795 10.541227720 11.232112409 226.834740314
//
IT	16906
RD	15
LK	-88644.814511
QD	-195.794132 -> -139.274480
RI	0.0118565920
TR	0.000783	0.007550
MT	30.811755
MM	C_pi: 17.100082, n_recomb: 132592.309039
RS	0	0.000000	257342.914754	0.004612	0.000000	0.000000
RS	1	0.009528	257342.914754	0.005051	0.000000	0.000000
RS	2	0.019964	257342.914754	0.005533	0.000000	0.000000
RS	3	0.031395	257342.914754	0.006060	0.000000	0.000000
RS	4	0.043914	523.904272	3.260529	0.000025	0.000016
RS	5	0.057626	523.904272	3.571293	0.000027	0.000023
RS	6	0.072645	52.381261	39.118174	0.000295	0.000266
RS	7	0.089095	52.381261	42.834106	0.000323	0.000323
RS	8	0.107112	14.040494	174.888040	0.001319	0.001345
RS	9	0.126846	14.040494	191.284722	0.001443	0.001530
RS	10	0.148461	6.224124	471.397540	0.003555	0.003757
RS	11	0.172134	6.224124	514.307925	0.003879	0.004151
RS	12	0.198064	3.667355	950.458832	0.007168	0.007592
RS	13	0.226464	3.667355	1032.724864	0.007789	0.008311
RS	14	0.257570	2.601375	1577.719285	0.011899	0.012593
RS	15	0.291640	2.601375	1704.730402	0.012857	0.013720
RS	16	0.328956	2.106920	2267.128781	0.017098	0.018162
RS	17	0.369827	2.106920	2433.589285	0.018354	0.019666
RS	18	0.414593	1.883486	2912.546794	0.021966	0.023479
RS	19	0.463624	1.883486	3104.852218	0.023417	0.025223
RS	20	0.517327	1.812460	3428.614856	0.025858	0.027806
RS	21	0.576147	1.812460	3630.641651	0.027382	0.029627
RS	22	0.640572	1.840738	3774.478206	0.028467	0.030747
RS	23	0.711134	1.840738	3972.532285	0.029961	0.032507
RS	24	0.788420	1.944661	3947.357435	0.029771	0.032236
RS	25	0.873071	1.944661	4132.174402	0.031165	0.033847
RS	26	0.965786	2.116905	3964.937829	0.029903	0.032398
RS	27	1.067336	2.116905	4131.597911	0.031160	0.033815
RS	28	1.178562	2.360888	3853.397889	0.029062	0.031446
RS	29	1.300385	2.360888	4000.458814	0.030171	0.032656
RS	30	1.433816	2.686614	3644.555719	0.027487	0.029646
RS	31	1.579960	2.686614	3772.944967	0.028455	0.030659
RS	32	1.740029	3.106973	3374.034849	0.025447	0.027300
RS	33	1.915350	3.106973	3485.873207	0.026290	0.028139
RS	34	2.107376	3.633108	3077.682622	0.023212	0.024717
RS	35	2.317698	3.633108	3175.266908	0.023948	0.025410
RS	36	2.548060	4.269726	2785.903943	0.021011	0.022160
RS	37	2.800371	4.269726	2871.088058	0.021654	0.022731
RS	38	3.076723	5.012935	2518.683594	0.018996	0.019803
RS	39	3.379406	5.012935	2592.705758	0.019554	0.020269
RS	40	3.710929	5.848359	2285.842042	0.017240	0.017730
RS	41	4.074041	5.848359	2349.365416	0.017719	0.018103
RS	42	4.471750	6.750011	2089.724673	0.015761	0.015960
RS	43	4.907353	6.750011	2142.899693	0.016162	0.016245
RS	44	5.384461	7.679513	1928.279186	0.014543	0.014475
RS	45	5.907029	7.679513	1970.738824	0.014863	0.014675
RS	46	6.479389	8.586064	1797.259735	0.013555	0.013238
RS	47	7.106283	8.586064	1828.030535	0.013787	0.013351
RS	48	7.792909	9.409302	1691.101754	0.012754	0.012204
RS	49	8.544957	9.409302	1708.453508	0.012885	0.012225
RS	50	9.368662	10.090762	1602.174009	0.012083	0.011315
RS	51	10.270851	10.090762	1603.521927	0.012094	0.011232
RS	52	11.259002	10.595265	1519.176772	0.011458	0.010486
RS	53	12.341305	10.595265	1501.303364	0.011323	0.010285
RS	54	13.526732	11.101044	1406.064528	0.010604	0.009407
RS	55	14.825108	11.101044	1369.220420	0.010327	0.009106
RS	56	16.247196	11.101044	1318.468318	0.009944	0.008715
RS	57	17.804782	11.101044	1254.090348	0.009458	0.008234
RS	58	19.510777	228.886299	61.771658	0.000466	0.000409
RS	59	21.379323	228.886299	67.541368	0.000509	0.000440
RS	60	23.425906	228.886299	73.833986	0.000557	0.000473
RS	61	25.667490	228.886299	80.692925	0.000609	0.000508
RS	62	28.122657	228.886299	88.164171	0.000665	0.000545
RS	63	30.811755	228.886299	13295.224926	0.100271	0.062563
PA	4+25*2+4+6 0.000782526 0.007550152 30.811755482 257342.914753921 523.904271869 52.381261382 14.040494328 6.224124167 3.667355180 2.601375481 2.106920260 1.883486499 1.812459679 1.840737999 1.944660771 2.116904782 2.360888362 2.686614189 3.106973455 3.633107847 4.269726415 5.012934817 5.848359013 6.750011000 7.679513291 8.586063774 9.409302300 10.090761622 10.595264560 11.101044443 228.886299394
//
IT	16731
RD	16
LK	-88535.768607
QD	-161.649387 -> -114.595087
RI	0.0107999935
TR	0.000700	0.007542
MT	32.052540
MM	C_pi: 17.081800, n_recomb: 132328.677525
RS	0	0.000000	536164.797385	0.002225	0.000000	0.000000
RS	1	0.009597	536164.797385	0.002439	0.000000	0.000000
RS	2	0.020114	536164.797385	0.002673	0.000000	0.000000
RS	3	0.031641	536164.797385	0.002930	0.000000	0.000000
RS	4	0.044274	684.727978	2.514252	0.000019	0.000013
RS	5	0.058119	684.727978	2.755627	0.000021	0.000018
RS	6	0.073294	62.070249	33.313108	0.000252	0.000236
RS	7	0.089924	62.070249	36.502180	0.000276	0.000285
RS	8	0.108150	16.026994	154.826101	0.001170	0.001234
RS	9	0.128125	16.026994	169.476022	0.001281	0.001394
RS	10	0.150018	6.973057	425.920103	0.003219	0.003491
RS	11	0.174011	6.973057	465.157856	0.003515	0.003835
RS	12	0.200307	4.050156	873.032905	0.006597	0.007113
RS	13	0.229126	4.050156	949.814388	0.007178	0.007755
RS	14	0.260711	2.835950	1472.043998	0.011124	0.011902
RS	15	0.295327	2.835950	1593.024028	0.012038	0.012938
RS	16	0.333264	2.271088	2146.206652	0.016219	0.017331
RS	17	0.374843	2.271088	2307.855288	0.017440	0.018750
RS	18	0.420412	2.011267	2793.204772	0.021108	0.022620
RS	19	0.470354	2.011267	2983.226249	0.022544	0.024301
RS	20	0.525088	1.920724	3325.788414	0.025133	0.027032
RS	21	0.585075	1.920724	3528.445366	0.026664	0.028816
RS	22	0.650819	1.938678	3697.880038	0.027945	0.030139
RS	23	0.722873	1.938678	3899.084490	0.029465	0.031889
RS	24	0.801840	2.037858	3900.875512	0.029479	0.031834
RS	25	0.888386	2.037858	4090.577074	0.030912	0.033457
RS	26	0.983238	2.209318	3947.626680	0.029832	0.032208
RS	27	1.087192	2.209318	4120.060551	0.031135	0.033650
RS	28	1.201122	2.455840	3861.123150	0.029178	0.031445
RS	29	1.325985	2.455840	4014.141288	0.030335	0.032686
RS	30	1.462831	2.787303	3671.564292	0.027746	0.029795
RS	31	1.612810	2.787303	3805.613435	0.028759	0.030841
RS	32	1.777181	3.216643	3414.368741	0.025802	0.027558
RS	33	1.957327	3.216643	3531.312776	0.026686	0.028428
RS	34	2.154760	3.754956	3126.208471	0.023625	0.025045
RS	35	2.371140	3.754956	3228.253854	0.024396	0.025767
RS	36	2.608286	4.406587	2838.830488	0.021453	0.022530
RS	37	2.868189	4.406587	2927.831254	0.022125	0.023127
RS	38	3.153034	5.166926	2573.537047	0.019448	0.020196
RS	39	3.465214	5.166926	2650.760318	0.020032	0.020684
RS	40	3.807354	6.020353	2341.228217	0.017693	0.018134
RS	41	4.182327	6.020353	2407.355725	0.018192	0.018525
RS	42	4.593284	6.938989	2145.017380	0.016210	0.016370
RS	43	5.043680	6.938989	2200.185278	0.016627	0.016669
RS	44	5.537298	7.881577	1983.401421	0.014988	0.014888
RS	45	6.078287	7.881577	2027.175465	0.015319	0.015097
RS	46	6.671192	8.793232	1852.505564	0.013999	0.013655
RS	47	7.320996	8.793232	1883.765959	0.014236	0.013772
RS	48	8.033159	9.608150	1746.998875	0.013202	0.012629
RS	49	8.813666	9.608150	1763.747059	0.013329	0.012644
RS	50	9.669074	10.261201	1659.303941	0.012539	0.011749
RS	51	10.606573	10.261201	1658.500903	0.012533	0.011650
RS	52	11.634039	10.709171	1577.919304	0.011924	0.010932
RS	53	12.760108	10.709171	1555.627726	0.011756	0.010698
RS	54	13.994241	11.043535	1474.928494	0.011146	0.009917
RS	55	15.346808	11.043535	1429.123650	0.010800	0.009554
RS	56	16.829176	11.043535	1368.444883	0.010341	0.009094
RS	57	18.453801	11.043535	1293.447434	0.009775	0.008539
RS	58	20.234334	230.131072	62.839316	0.000475	0.000415
RS	59	22.185738	230.131072	68.747877	0.000520	0.000447
RS	60	24.324410	230.131072	75.194876	0.000568	0.000481
RS	61	26.668322	230.131072	82.225067	0.000621	0.000517
RS	62	29.237170	230.131072	89.885793	0.000679	0.000556
RS	63	32.052540	230.131072	13018.340283	0.098379	0.062726
PA	4+25*2+4+6 0.000699664 0.007542236 32.052540305 536164.797385257 684.727978250 62.070249390 16.026994080 6.973056927 4.050156161 2.835950104 2.271087635 2.011266788 1.920724150 1.938678329 2.037858398 2.209317836 2.455840248 2.787303036 3.216643002 3.754955609 4.406587492 5.166925877 6.020353004 6.938989160 7.881576595 8.793231561 9.608149699 10.261201095 10.709171187 11.043535064 230.131071760
//
IT	36764
RD	17
LK	-88445.244950
QD	-134.147654 -> -95.209710
RI	0.0099640286
TR	0.000633	0.007507
MT	33.366215
MM	C_pi: 17.111664, n_recomb: 131965.960514
RS	0	0.000000	814321.416595	0.001472	0.000000	0.000000
RS	1	0.009666	814321.416595	0.001614	0.000000	0.000000
RS	2	0.020267	814321.416595	0.001770	0.000000	0.000000
RS	3	0.031892	814321.416595	0.001942	0.000000	0.000000
RS	4	0.044641	871.400331	1.989947	0.000015	0.000011
RS	5	0.058623	871.400331	2.182384	0.000017	0.000015
RS	6	0.073956	71.333637	29.234714	0.000222	0.000215
RS	7	0.090771	71.333637	32.054822	0.000243	0.000258
RS	8	0.109211	17.887490	140.101032	0.001062	0.001155
RS	9	0.129434	17.887490	153.473809	0.001163	0.001298
RS	10	0.151612	7.690561	390.643703	0.002960	0.003292
RS	11	0.175933	7.690561	427.027334	0.003236	0.003597
RS	12	0.202606	4.423040	810.257146	0.006140	0.006736
RS	13	0.231857	4.423040	882.541572	0.006688	0.007316
RS	14	0.263935	3.066562	1383.144972	0.010481	0.011340
RS	15	0.299114	3.066562	1498.919860	0.011358	0.012300
RS	16	0.337693	2.433168	2041.230080	0.015468	0.016638
RS	17	0.380002	2.433168	2198.476056	0.016659	0.017983
RS	18	0.426400	2.137791	2686.427117	0.020357	0.021889
RS	19	0.477284	2.137791	2874.090398	0.021779	0.023513
RS	20	0.533086	2.028355	3230.537014	0.024480	0.026358
RS	21	0.594281	2.028355	3433.360908	0.026017	0.028109
RS	22	0.661393	2.036598	3623.410123	0.027457	0.029597
RS	23	0.734991	2.036598	3827.081706	0.029001	0.031337
RS	24	0.815704	2.131711	3851.551363	0.029186	0.031464
RS	25	0.904218	2.131711	4045.396809	0.030655	0.033094
RS	26	1.001289	2.303208	3923.476996	0.029731	0.032017
RS	27	1.107742	2.303208	4101.001903	0.031076	0.033479
RS	28	1.224486	2.553306	3859.189768	0.029244	0.031416
RS	29	1.352515	2.553306	4017.602657	0.030444	0.032684
RS	30	1.492919	2.891894	3687.170077	0.027940	0.029898
RS	31	1.646895	2.891894	3826.456707	0.028996	0.030973
RS	32	1.815755	3.332061	3442.488904	0.026086	0.027757
RS	33	2.000937	3.332061	3564.248487	0.027009	0.028656
RS	34	2.204019	3.884973	3162.418743	0.023964	0.025308
RS	35	2.426732	3.884973	3268.747407	0.024770	0.026056
RS	36	2.670973	4.554728	2879.803268	0.021822	0.022832
RS	37	2.938823	4.554728	2972.535107	0.022525	0.023452
RS	38	3.232565	5.336103	2617.048970	0.019831	0.020520
RS	39	3.554700	5.336103	2697.466064	0.020441	0.021029
RS	40	3.907973	6.212288	2385.994469	0.018080	0.018471
RS	41	4.295395	6.212288	2454.790505	0.018602	0.018879
RS	42	4.720267	7.153514	2190.434054	0.016598	0.016714
RS	43	5.186207	7.153514	2247.731029	0.017033	0.017027
RS	44	5.697187	8.115568	2029.372354	0.015378	0.015238
RS	45	6.257559	8.115568	2074.674446	0.015721	0.015457
RS	46	6.872099	9.039315	1899.300249	0.014392	0.014014
RS	47	7.546042	9.039315	1931.350785	0.014635	0.014135
RS	48	8.285130	9.853333	1795.126151	0.013603	0.012999
RS	49	9.095660	9.853333	1811.669624	0.013728	0.013011
RS	50	9.984539	10.485603	1709.375512	0.012953	0.012134
RS	51	10.959339	10.485603	1706.923566	0.012935	0.012020
RS	52	12.028365	10.884824	1630.421910	0.012355	0.011333
RS	53	13.200727	10.884824	1604.294945	0.012157	0.011069
RS	54	14.486413	11.059912	1538.923907	0.011662	0.010393
RS	55	15.896377	11.059912	1484.490180	0.011249	0.009969
RS	56	17.442632	11.059912	1414.309341	0.010717	0.009441
RS	57	19.138352	11.059912	1329.216438	0.010072	0.008816
RS	58	20.997986	231.285361	64.168015	0.000486	0.000422
RS	59	23.037377	231.285361	70.239969	0.000532	0.000456
RS	60	25.273901	231.285361	76.867886	0.000582	0.000491
RS	61	27.726614	231.285361	84.097944	0.000637	0.000529
RS	62	30.416413	231.285361	91.978897	0.000697	0.000570
RS	63	33.366215	231.285361	12757.413612	0.096672	0.062819
PA	4+25*2+4+6 0.000633225 0.007507111 33.366215202 814321.416594730 871.400330717 71.333636658 17.887490440 7.690561406 4.423040453 3.066561925 2.433167728 2.137791427 2.028354870 2.036597946 2.131711155 2.303208355 2.553305711 2.891893753 3.332060848 3.884972938 4.554728295 5.336103025 6.212288085 7.153513539 8.115568135 9.039314659 9.853333328 10.485602729 10.884823717 11.059911566 231.285360997
//
IT	27407
RD	18
LK	-88370.375570
QD	-112.184918 -> -79.885686
RI	0.0093200883
TR	0.000580	0.007453
MT	34.729326
MM	C_pi: 17.184681, n_recomb: 131602.126699
RS	0	0.000000	1133875.334801	0.001062	0.000000	0.000000
RS	1	0.009736	1133875.334801	0.001165	0.000000	0.000000
RS	2	0.020419	1133875.334801	0.001279	0.000000	0.000000
RS	3	0.032143	1133875.334801	0.001403	0.000000	0.000000
RS	4	0.045008	1038.053693	1.682407	0.000013	0.000009
RS	5	0.059126	1038.053693	1.846278	0.000014	0.000013
RS	6	0.074618	79.567474	26.430554	0.000201	0.000200
RS	7	0.091619	79.567474	28.999208	0.000220	0.000240
RS	8	0.110275	19.544178	129.480968	0.000984	0.001101
RS	9	0.130746	19.544178	141.942336	0.001079	0.001231
RS	10	0.153211	8.351259	363.808941	0.002764	0.003145
RS	11	0.177864	8.351259	398.033056	0.003025	0.003421
RS	12	0.204916	4.776752	760.116656	0.005776	0.006444
RS	13	0.234602	4.776752	828.797961	0.006298	0.006974
RS	14	0.267178	3.288297	1309.705165	0.009952	0.010887
RS	15	0.302926	3.288297	1421.123356	0.010799	0.011784
RS	16	0.342154	2.590010	1952.176852	0.014834	0.016066
RS	17	0.385201	2.590010	2105.580708	0.016000	0.017349
RS	18	0.432439	2.260780	2593.625726	0.019708	0.021274
RS	19	0.484276	2.260780	2779.090785	0.021117	0.022849
RS	20	0.541160	2.133387	3145.739141	0.023903	0.025783
RS	21	0.603582	2.133387	3348.528453	0.025444	0.027504
RS	22	0.672082	2.132625	3555.095972	0.027014	0.029126
RS	23	0.747250	2.132625	3760.786944	0.028577	0.030856
RS	24	0.829737	2.224305	3804.117090	0.028906	0.031134
RS	25	0.920254	2.224305	4001.543538	0.030406	0.032772
RS	26	1.019584	2.396518	3897.493387	0.029616	0.031837
RS	27	1.128584	2.396518	4079.537647	0.030999	0.033318
RS	28	1.248197	2.651020	3852.465257	0.029274	0.031374
RS	29	1.379455	2.651020	4015.762092	0.030514	0.032667
RS	30	1.523492	2.997798	3695.894158	0.028084	0.029968
RS	31	1.681551	2.997798	3840.002492	0.029179	0.031070
RS	32	1.855000	3.450186	3462.449231	0.026310	0.027909
RS	33	2.045335	3.450186	3588.711061	0.027269	0.028834
RS	34	2.254200	4.019538	3189.844759	0.024239	0.025515
RS	35	2.483400	4.019538	3300.238628	0.025077	0.026288
RS	36	2.734915	4.709819	2911.834799	0.022126	0.023073
RS	37	3.010917	4.709819	3008.163393	0.022858	0.023716
RS	38	3.313789	5.515260	2651.776023	0.020150	0.020781
RS	39	3.646149	5.515260	2735.326591	0.020785	0.021310
RS	40	4.010867	6.417956	2422.293231	0.018406	0.018744
RS	41	4.411092	6.417956	2493.767258	0.018949	0.019170
RS	42	4.850283	7.386240	2227.785300	0.016928	0.016996
RS	43	5.332233	7.386240	2287.291729	0.017380	0.017323
RS	44	5.861104	8.372892	2067.713821	0.015712	0.015529
RS	45	6.441465	8.372892	2114.701766	0.016069	0.015758
RS	46	7.078329	9.314354	1938.922128	0.014733	0.014315
RS	47	7.777197	9.314354	1972.008957	0.014985	0.014441
RS	48	8.544105	10.133378	1836.560807	0.013955	0.013313
RS	49	9.385678	10.133378	1853.248064	0.014082	0.013324
RS	50	10.309185	10.750866	1753.283669	0.013323	0.012466
RS	51	11.322602	10.750866	1749.645375	0.013295	0.012341
RS	52	12.434684	11.107319	1677.408912	0.012746	0.011685
RS	53	13.655036	11.107319	1648.013896	0.012523	0.011396
RS	54	14.994199	11.131974	1598.455505	0.012146	0.010831
RS	55	16.463740	11.131974	1535.803536	0.011670	0.010347
RS	56	18.076352	11.131974	1456.611670	0.011068	0.009755
RS	57	19.845965	11.131974	1361.995387	0.010349	0.009062
RS	58	21.787865	232.537087	65.655778	0.000499	0.000432
RS	59	23.918824	232.537087	71.906428	0.000546	0.000466
RS	60	26.257248	232.537087	78.731839	0.000598	0.000503
RS	61	28.823337	232.537087	86.179652	0.000655	0.000543
RS	62	31.639256	232.537087	94.300062	0.000717	0.000585
RS	63	34.729326	232.537087	12522.085406	0.095151	0.062851
PA	4+25*2+4+6 0.000579566 0.007453284 34.729325977 1133875.334801028 1038.053693122 79.567474068 19.544177832 8.351259083 4.776751535 3.288297434 2.590009524 2.260780322 2.133387408 2.132624907 2.224305412 2.396517501 2.651019799 2.997797720 3.450185522 4.019537804 4.709818639 5.515259813 6.417955978 7.386240002 8.372892233 9.314353697 10.133377701 10.750865625 11.107319054 11.131974429 232.537087117
//
IT	28650
RD	19
LK	-88308.278910
QD	-94.669467 -> -67.677518
RI	0.0088042797
TR	0.000535	0.007378
MT	36.180114
MM	C_pi: 17.307333, n_recomb: 131231.660963
RS	0	0.000000	1113445.701433	0.001087	0.000000	0.000000
RS	1	0.009807	1113445.701433	0.001193	0.000000	0.000000
RS	2	0.020576	1113445.701433	0.001310	0.000000	0.000000
RS	3	0.032400	1113445.701433	0.001439	0.000000	0.000000
RS	4	0.045385	1189.243769	1.479176	0.000011	0.000008
RS	5	0.059642	1189.243769	1.624307	0.000012	0.000012
RS	6	0.075298	86.341540	24.565690	0.000187	0.000191
RS	7	0.092490	86.341540	26.970984	0.000206	0.000229
RS	8	0.111367	20.929814	122.109675	0.000930	0.001067
RS	9	0.132096	20.929814	133.956364	0.001021	0.001188
RS	10	0.154857	8.937899	343.809532	0.002620	0.003042
RS	11	0.179851	8.937899	376.457182	0.002869	0.003296
RS	12	0.207295	5.104033	720.717208	0.005492	0.006219
RS	13	0.237431	5.104033	786.602471	0.005994	0.006710
RS	14	0.270523	3.498055	1249.870323	0.009524	0.010525
RS	15	0.306860	3.498055	1357.761429	0.010346	0.011372
RS	16	0.346760	2.740086	1877.741722	0.014309	0.015597
RS	17	0.390574	2.740086	2027.940457	0.015453	0.016829
RS	18	0.438684	2.379364	2514.422269	0.019160	0.020762
RS	19	0.491512	2.379364	2698.006545	0.020559	0.022296
RS	20	0.549521	2.235402	3071.831360	0.023408	0.025299
RS	21	0.613219	2.235402	3274.573623	0.024953	0.026995
RS	22	0.683164	2.226580	3494.121780	0.026626	0.028724
RS	23	0.759968	2.226580	3701.566577	0.028206	0.030446
RS	24	0.844304	2.315688	3760.182828	0.028653	0.030848
RS	25	0.936911	2.315688	3960.773600	0.030182	0.032491
RS	26	1.038600	2.489492	3871.465185	0.029501	0.031676
RS	27	1.150261	2.489492	4057.556955	0.030919	0.033172
RS	28	1.272873	2.749408	3842.747850	0.029282	0.031328
RS	29	1.407510	2.749408	4010.472283	0.030560	0.032642
RS	30	1.555350	3.105645	3699.385569	0.028190	0.030015
RS	31	1.717689	3.105645	3847.916811	0.029322	0.031140
RS	32	1.895948	3.571911	3475.642221	0.026485	0.028023
RS	33	2.091688	3.571911	3606.083248	0.027479	0.028973
RS	34	2.306625	4.159885	3209.584513	0.024457	0.025675
RS	35	2.542641	4.159885	3323.798636	0.025328	0.026470
RS	36	2.801802	4.873531	2935.732410	0.022371	0.023262
RS	37	3.086379	4.873531	3035.486452	0.023131	0.023925
RS	38	3.398864	5.706659	2678.240023	0.020408	0.020988
RS	39	3.741995	5.706659	2764.821911	0.021068	0.021535
RS	40	4.118776	6.640313	2450.408726	0.018672	0.018962
RS	41	4.532507	6.640313	2524.526174	0.019237	0.019403
RS	42	4.986813	7.640867	2257.167972	0.017200	0.017222
RS	43	5.485672	7.640867	2318.919363	0.017670	0.017563
RS	44	6.033454	8.658044	2098.356859	0.015990	0.015764
RS	45	6.634956	8.658044	2147.144830	0.016361	0.016003
RS	46	7.295447	9.623657	1971.144127	0.015020	0.014561
RS	47	8.020711	9.623657	2005.474493	0.015282	0.014694
RS	48	8.817102	10.454298	1870.924514	0.014257	0.013575
RS	49	9.691594	10.454298	1888.075525	0.014387	0.013587
RS	50	10.651846	11.063445	1790.503995	0.013644	0.012748
RS	51	11.706270	11.063445	1786.133724	0.013611	0.012616
RS	52	12.864100	11.383117	1718.213311	0.013093	0.011993
RS	53	14.135477	11.383117	1686.147541	0.012849	0.011681
RS	54	15.531537	11.265134	1652.517872	0.012592	0.011229
RS	55	17.064508	11.265134	1582.216912	0.012057	0.010689
RS	56	18.747815	11.265134	1494.655929	0.011389	0.010036
RS	57	20.596203	11.265134	1391.224052	0.010601	0.009281
RS	58	22.625861	234.209789	67.231517	0.000512	0.000442
RS	59	24.854565	234.209789	73.671195	0.000561	0.000478
RS	60	27.301836	234.209789	80.705439	0.000615	0.000516
RS	61	29.989109	234.209789	88.383404	0.000673	0.000558
RS	62	32.939920	234.209789	96.756752	0.000737	0.000602
RS	63	36.180114	234.209789	12305.132538	0.093766	0.062831
PA	4+25*2+4+6 0.000535195 0.007378302 36.180114178 1113445.701432692 1189.243768900 86.341539734 20.929813893 8.937898983 5.104032673 3.498055260 2.740085653 2.379364181 2.235402373 2.226580208 2.315687563 2.489491526 2.749407758 3.105644503 3.571910909 4.159885118 4.873530804 5.706659252 6.640313466 7.640867189 8.658044008 9.623656544 10.454297888 11.063445406 11.383116916 11.265133742 234.209788551
//
IT	50059
RD	20
LK	-88256.290668
QD	-80.637696 -> -57.849284
RI	0.0083842265
TR	0.000498	0.007285
MT	37.728923
MM	C_pi: 17.478015, n_recomb: 130864.592657
RS	0	0.000000	1136985.513361	0.001069	0.000000	0.000000
RS	1	0.009880	1136985.513361	0.001175	0.000000	0.000000
RS	2	0.020736	1136985.513361	0.001291	0.000000	0.000000
RS	3	0.032664	1136985.513361	0.001418	0.000000	0.000000
RS	4	0.045771	1358.173682	1.304863	0.000010	0.000008
RS	5	0.060173	1358.173682	1.433844	0.000011	0.000011
RS	6	0.075998	92.134464	23.223931	0.000177	0.000186
RS	7	0.093386	92.134464	25.515049	0.000195	0.000222
RS	8	0.112492	22.021212	117.239734	0.000896	0.001046
RS	9	0.133486	22.021212	128.704287	0.000983	0.001162
RS	10	0.156554	9.446956	329.070131	0.002515	0.002969
RS	11	0.181901	9.446956	360.599870	0.002756	0.003208
RS	12	0.209752	5.402440	689.956523	0.005272	0.006046
RS	13	0.240355	5.402440	753.717828	0.005760	0.006508
RS	14	0.273981	3.694754	1201.336572	0.009180	0.010233
RS	15	0.310930	3.694754	1306.431245	0.009983	0.011041
RS	16	0.351529	2.882849	1815.897165	0.013876	0.015211
RS	17	0.396139	2.882849	1963.502789	0.015004	0.016403
RS	18	0.445156	2.493261	2447.398768	0.018702	0.020336
RS	19	0.499017	2.493261	2629.470499	0.020093	0.021837
RS	20	0.558198	2.334205	3008.243572	0.022987	0.024892
RS	21	0.623227	2.334205	3211.032517	0.024537	0.026569
RS	22	0.694680	2.318360	3440.659080	0.026292	0.028385
RS	23	0.773193	2.318360	3649.719274	0.027889	0.030102
RS	24	0.859463	2.405739	3720.649371	0.028431	0.030605
RS	25	0.954256	2.405739	3924.111515	0.029986	0.032256
RS	26	1.058414	2.581990	3846.805297	0.029395	0.031536
RS	27	1.172863	2.581990	4036.574900	0.030845	0.033049
RS	28	1.298619	2.848318	3831.718644	0.029280	0.031284
RS	29	1.436800	2.848318	4003.487902	0.030593	0.032619
RS	30	1.588633	3.215254	3699.429000	0.028269	0.030047
RS	31	1.755466	3.215254	3852.030027	0.029435	0.031196
RS	32	1.938783	3.697038	3483.808902	0.026621	0.028111
RS	33	2.140210	3.697038	3618.128813	0.027648	0.029083
RS	34	2.361538	4.305760	3223.283721	0.024631	0.025799
RS	35	2.604733	4.305760	3341.077970	0.025531	0.026616
RS	36	2.871955	5.045571	2952.984459	0.022565	0.023408
RS	37	3.165578	5.045571	3055.984673	0.023352	0.024091
RS	38	3.488211	5.909965	2697.761831	0.020615	0.021148
RS	39	3.842719	5.909965	2787.255325	0.021299	0.021712
RS	40	4.232251	6.878957	2471.504405	0.018886	0.019131
RS	41	4.660269	6.878957	2548.205286	0.019472	0.019588
RS	42	5.130574	7.917023	2279.563213	0.017419	0.017399
RS	43	5.647344	7.917023	2343.564363	0.017908	0.017753
RS	44	6.215169	8.970656	2122.124911	0.016216	0.015950
RS	45	6.839095	8.970656	2172.791822	0.016603	0.016201
RS	46	7.524664	9.966736	1996.661523	0.015257	0.014759
RS	47	8.277965	9.966736	2032.403139	0.015531	0.014900
RS	48	9.105690	10.815376	1898.788099	0.014510	0.013790
RS	49	10.015194	10.815376	1916.681256	0.014646	0.013804
RS	50	11.014554	11.422255	1821.473440	0.013919	0.012985
RS	51	12.112649	11.422255	1816.787938	0.013883	0.012847
RS	52	13.319234	11.710438	1753.135728	0.013397	0.012256
RS	53	14.645027	11.710438	1718.974307	0.013136	0.011927
RS	54	16.101805	11.455744	1701.116788	0.012999	0.011588
RS	55	17.702511	11.455744	1623.805468	0.012408	0.010995
RS	56	19.461362	11.455744	1528.574113	0.011681	0.010286
RS	57	21.393985	11.455744	1417.074065	0.010829	0.009473
RS	58	23.517546	236.386989	68.862929	0.000526	0.000452
RS	59	25.850911	236.386989	75.499450	0.000577	0.000490
RS	60	28.414808	236.386989	82.751199	0.000632	0.000530
RS	61	31.232013	236.386989	90.668880	0.000693	0.000573
RS	62	34.327552	236.386989	99.305656	0.000759	0.000619
RS	63	37.728923	236.386989	12104.719835	0.092498	0.062770
PA	4+25*2+4+6 0.000497537 0.007284511 37.728923154 1136985.513360726 1358.173681969 92.134464223 22.021211603 9.446955774 5.402439659 3.694754482 2.882848860 2.493261462 2.334204767 2.318359997 2.405739279 2.581989851 2.848317809 3.215253999 3.697038381 4.305759652 5.045571459 5.909965001 6.878957172 7.917022892 8.970655907 9.966736028 10.815376226 11.422254626 11.710437869 11.455743502 236.386988787
//
IT	8254
RD	21
LK	-88212.223595
QD	-69.316403 -> -51.374107
RI	0.0082855284
TR	0.000488	0.007283
MT	38.680345
MM	C_pi: 17.494276, n_recomb: 130948.986018
RS	0	0.000000	1104015.458840	0.001107	0.000000	0.000000
RS	1	0.009923	1104015.458840	0.001216	0.000000	0.000000
RS	2	0.020831	1104015.458840	0.001337	0.000000	0.000000
RS	3	0.032821	1104015.458840	0.001470	0.000000	0.000000
RS	4	0.046001	1508.716841	1.182390	0.000009	0.000007
RS	5	0.060489	1508.716841	1.299779	0.000010	0.000010
RS	6	0.076415	96.215155	22.403074	0.000171	0.000181
RS	7	0.093920	96.215155	24.623104	0.000188	0.000216
RS	8	0.113163	22.843150	113.948026	0.000870	0.001035
RS	9	0.134316	22.843150	125.143665	0.000956	0.001149
RS	10	0.157567	9.863815	318.026992	0.002429	0.002917
RS	11	0.183126	9.863815	348.669786	0.002663	0.003146
RS	12	0.211221	5.660943	665.125225	0.005079	0.005911
RS	13	0.242104	5.660943	727.037821	0.005552	0.006351
RS	14	0.276051	3.867114	1160.934082	0.008866	0.009994
RS	15	0.313367	3.867114	1263.456104	0.009648	0.010772
RS	16	0.354386	3.006814	1763.762517	0.013469	0.014890
RS	17	0.399476	3.006814	1908.837970	0.014577	0.016051
RS	18	0.449039	2.590219	2390.928360	0.018258	0.019978
RS	19	0.503521	2.590219	2571.339956	0.019636	0.021456
RS	20	0.563409	2.416237	2955.367749	0.022569	0.024549
RS	21	0.629240	2.416237	3157.859821	0.024115	0.026214
RS	22	0.701604	2.392452	3397.650527	0.025946	0.028099
RS	23	0.781148	2.392452	3607.843688	0.027552	0.029816
RS	24	0.868585	2.476344	3691.072613	0.028187	0.030401
RS	25	0.964699	2.476344	3896.849995	0.029759	0.032061
RS	26	1.070350	2.652458	3831.506427	0.029260	0.031420
RS	27	1.186486	2.652458	4024.380531	0.030732	0.032950
RS	28	1.314145	2.921692	3829.414291	0.029244	0.031247
RS	29	1.454473	2.921692	4004.679406	0.030582	0.032604
RS	30	1.608725	3.294694	3707.561531	0.028313	0.030074
RS	31	1.778284	3.294694	3863.734188	0.029506	0.031245
RS	32	1.964669	3.785991	3499.441822	0.026724	0.028182
RS	33	2.169548	3.785991	3637.206826	0.027776	0.029175
RS	34	2.394759	4.407863	3243.841115	0.024772	0.025897
RS	35	2.642317	4.407863	3364.850404	0.025696	0.026734
RS	36	2.914440	5.164361	2976.608004	0.022731	0.023522
RS	37	3.213567	5.164361	3082.553782	0.023540	0.024224
RS	38	3.542376	6.048607	2723.263674	0.020796	0.021271
RS	39	3.903814	6.048607	2815.425722	0.021500	0.021853
RS	40	4.301117	7.039615	2498.305107	0.019078	0.019262
RS	41	4.737846	7.039615	2577.395547	0.019682	0.019734
RS	42	5.217912	8.100182	2307.511376	0.017621	0.017536
RS	43	5.745615	8.100182	2373.608873	0.018126	0.017904
RS	44	6.325682	9.174102	2151.404763	0.016429	0.016095
RS	45	6.963311	9.174102	2203.829250	0.016830	0.016357
RS	46	7.664212	10.184207	2027.752254	0.015485	0.014916
RS	47	8.434665	10.184207	2064.806871	0.015768	0.015065
RS	48	9.281571	11.035301	1932.402111	0.014757	0.013963
RS	49	10.212516	11.035301	1950.949159	0.014899	0.013982
RS	50	11.235840	11.626753	1858.486488	0.014192	0.013181
RS	51	12.360710	11.626753	1853.384466	0.014153	0.013040
RS	52	13.597202	11.874296	1794.489603	0.013704	0.012481
RS	53	14.956392	11.874296	1758.072686	0.013426	0.012137
RS	54	16.450457	11.478636	1757.399031	0.013420	0.011910
RS	55	18.092780	11.478636	1672.505855	0.012772	0.011269
RS	56	19.898073	11.478636	1569.077571	0.011982	0.010509
RS	57	21.882507	11.478636	1449.044530	0.011066	0.009642
RS	58	24.063859	235.564583	70.664208	0.000540	0.000463
RS	59	26.461669	235.564583	77.495763	0.000592	0.000502
RS	60	29.097418	235.564583	84.961357	0.000649	0.000544
RS	61	31.994714	235.564583	93.112946	0.000711	0.000588
RS	62	35.179514	235.564583	102.004865	0.000779	0.000636
RS	63	38.680345	235.564583	12002.485239	0.091658	0.062679
PA	4+25*2+4+6 0.000487765 0.007282733 38.680344527 1104015.458840392 1508.716840709 96.215155128 22.843149930 9.863815279 5.660942601 3.867114311 3.006813889 2.590219060 2.416237297 2.392452458 2.476344100 2.652458168 2.921691990 3.294694299 3.785991368 4.407862613 5.164361154 6.048606972 7.039614856 8.100181852 9.174102224 10.184206731 11.035301302 11.626753039 11.874296034 11.478635575 235.564583440
//
IT	3467
RD	22
LK	-88177.653483
QD	-59.741720 -> -55.680869
RI	0.0085387690
TR	0.000489	0.007283
MT	38.680358
MM	C_pi: 17.442862, n_recomb: 130587.121465
RS	0	0.000000	1104015.458840	0.001104	0.000000	0.000000
RS	1	0.009923	1104015.458840	0.001213	0.000000	0.000000
RS	2	0.020831	1104015.458840	0.001334	0.000000	0.000000
RS	3	0.032821	1104015.458840	0.001466	0.000000	0.000000
RS	4	0.046001	1596.013201	1.114826	0.000009	0.000007
RS	5	0.060489	1596.013201	1.225507	0.000009	0.000010
RS	6	0.076415	96.361601	22.311169	0.000171	0.000189
RS	7	0.093920	96.361601	24.522099	0.000188	0.000224
RS	8	0.113163	22.908355	113.330002	0.000868	0.001073
RS	9	0.134316	22.908355	124.465264	0.000953	0.001184
RS	10	0.157567	10.020467	312.253703	0.002391	0.002970
RS	11	0.183126	10.020467	342.354781	0.002622	0.003185
RS	12	0.211221	5.796920	647.943869	0.004962	0.005933
RS	13	0.242104	5.796920	708.352285	0.005424	0.006346
RS	14	0.276051	3.966515	1129.455951	0.008649	0.009959
RS	15	0.313367	3.966515	1229.510129	0.009415	0.010699
RS	16	0.354386	3.078662	1719.936524	0.013171	0.014801
RS	17	0.399476	3.078662	1862.090845	0.014259	0.015919
RS	18	0.449039	2.644446	2340.090742	0.017920	0.019855
RS	19	0.503521	2.644446	2517.805503	0.019281	0.021291
RS	20	0.563409	2.459446	2903.899193	0.022237	0.024418
RS	21	0.629240	2.459446	3104.423401	0.023773	0.026046
RS	22	0.701604	2.428535	3351.081279	0.025662	0.027981
RS	23	0.781148	2.428535	3560.237954	0.027263	0.029669
RS	24	0.868585	2.507619	3653.065727	0.027974	0.030309
RS	25	0.964699	2.507619	3858.683003	0.029549	0.031949
RS	26	1.070351	2.680494	3803.595349	0.029127	0.031360
RS	27	1.186486	2.680494	3996.983779	0.030608	0.032876
RS	28	1.314146	2.947725	3811.368498	0.029186	0.031215
RS	29	1.454473	2.947725	3987.581239	0.030536	0.032563
RS	30	1.608725	3.319843	3697.994662	0.028318	0.030061
RS	31	1.778284	3.319843	3855.340290	0.029523	0.031226
RS	32	1.964669	3.811260	3496.543104	0.026776	0.028180
RS	33	2.169549	3.811260	3635.561607	0.027840	0.029171
RS	34	2.394759	4.434039	3245.924587	0.024856	0.025901
RS	35	2.642317	4.434039	3368.182443	0.025793	0.026737
RS	36	2.914441	5.191828	2982.394722	0.022838	0.023529
RS	37	3.213568	5.191828	3089.539019	0.023659	0.024232
RS	38	3.542377	6.077115	2731.922815	0.020920	0.021282
RS	39	3.903815	6.077115	2825.208211	0.021635	0.021866
RS	40	4.301118	7.068021	2509.379239	0.019216	0.019277
RS	41	4.737847	7.068021	2589.497126	0.019830	0.019752
RS	42	5.217913	8.126004	2320.862845	0.017773	0.017559
RS	43	5.745616	8.126004	2387.861022	0.018286	0.017930
RS	44	6.325684	9.192901	2167.184062	0.016596	0.016129
RS	45	6.963313	9.192901	2220.323848	0.017003	0.016395
RS	46	7.664214	10.188940	2046.361507	0.015670	0.014966
RS	47	8.434667	10.188940	2083.832912	0.015957	0.015118
RS	48	9.281573	11.015625	1954.492474	0.014967	0.014034
RS	49	10.212519	11.015625	1972.939850	0.015108	0.014054
RS	50	11.235843	11.568395	1884.936515	0.014434	0.013279
RS	51	12.360713	11.568395	1878.800613	0.014387	0.013135
RS	52	13.597206	11.757780	1826.388098	0.013986	0.012614
RS	53	14.956397	11.757780	1787.198570	0.013686	0.012257
RS	54	16.450462	11.205174	1807.917369	0.013845	0.012151
RS	55	18.092786	11.205174	1714.303811	0.013128	0.011464
RS	56	19.898079	11.205174	1601.840698	0.012266	0.010657
RS	57	21.882514	11.205174	1472.782815	0.011278	0.009743
RS	58	24.063867	235.564597	69.943387	0.000536	0.000470
RS	59	26.461678	235.564597	76.705256	0.000587	0.000509
RS	60	29.097427	235.564597	84.094696	0.000644	0.000552
RS	61	31.994725	235.564597	92.163134	0.000706	0.000598
RS	62	35.179526	235.564597	100.964350	0.000773	0.000648
RS	63	38.680358	235.564597	11880.048067	0.090974	0.062496
PA	4+25*2+4+6 0.000489284 0.007282733 38.680358361 1104015.458840395 1596.013200877 96.361600772 22.908354935 10.020466665 5.796920221 3.966515410 3.078661603 2.644445757 2.459445723 2.428534717 2.507618520 2.680493516 2.947724963 3.319843390 3.811260171 4.434038837 5.191827617 6.077115492 7.068020513 8.126004379 9.192900771 10.188939712 11.015625212 11.568395487 11.757779810 11.205174304 235.564597480
//
IT	5751
RD	23
LK	-97641.796873
QD	-5477.398201 -> -548.519784
RI	0.0032168754
TR	0.000480	0.006218
MT	49.416967
MM	C_pi: 33.889305, n_recomb: 208423.807736
RS	0	0.000000	855790.547555	0.002281	0.000000	0.000000
RS	1	0.010350	855790.547555	0.002517	0.000000	0.000000
RS	2	0.021772	855790.547555	0.002777	0.000000	0.000000
RS	3	0.034376	855790.547555	0.003065	0.000000	0.000000
RS	4	0.048284	1906.957509	1.517844	0.000007	0.000005
RS	5	0.063632	1906.957509	1.675017	0.000008	0.000007
RS	6	0.080569	108.901486	32.365708	0.000155	0.000149
RS	7	0.099259	108.901486	35.711421	0.000171	0.000178
RS	8	0.119883	25.872374	165.796619	0.000795	0.000858
RS	9	0.142641	25.872374	182.801626	0.000877	0.000955
RS	10	0.167756	11.449911	455.079676	0.002183	0.002388
RS	11	0.195469	11.449911	500.950813	0.002404	0.002587
RS	12	0.226052	6.684954	943.279010	0.004526	0.004826
RS	13	0.259799	6.684954	1035.514339	0.004968	0.005209
RS	14	0.297040	4.597840	1649.596579	0.007915	0.008231
RS	15	0.338135	4.597840	1803.547749	0.008653	0.008914
RS	16	0.383484	3.580842	2525.572783	0.012117	0.012448
RS	17	0.433526	3.580842	2746.768750	0.013179	0.013490
RS	18	0.488748	3.086217	3456.204311	0.016583	0.016998
RS	19	0.549686	3.086217	3736.303898	0.017926	0.018359
RS	20	0.616931	2.881910	4312.589695	0.020691	0.021269
RS	21	0.691136	2.881910	4632.959863	0.022229	0.022845
RS	22	0.773022	2.859307	5001.946140	0.023999	0.024780
RS	23	0.863383	2.859307	5340.841178	0.025625	0.026454
RS	24	0.963097	2.968516	5478.065842	0.026283	0.027272
RS	25	1.073132	2.968516	5816.087982	0.027905	0.028937
RS	26	1.194556	3.192305	5728.179743	0.027483	0.028646
RS	27	1.328547	3.192305	6050.826047	0.029031	0.030223
RS	28	1.476407	3.533539	5762.447458	0.027648	0.028926
RS	29	1.639572	3.533539	6060.770487	0.029079	0.030365
RS	30	1.819624	4.007463	5611.292554	0.026923	0.028242
RS	31	2.018313	4.007463	5881.392026	0.028218	0.029518
RS	32	2.237566	4.634702	5323.407874	0.025541	0.026826
RS	33	2.479514	4.634702	5565.062539	0.026701	0.027938
RS	34	2.746503	5.433797	4957.335871	0.023785	0.024973
RS	35	3.041128	5.433797	5172.273705	0.024816	0.025932
RS	36	3.366247	6.413658	4568.380273	0.021919	0.022968
RS	37	3.725017	6.413658	4758.834575	0.022832	0.023791
RS	38	4.120921	7.569856	4196.648221	0.020135	0.021026
RS	39	4.557803	7.569856	4364.544857	0.020941	0.021725
RS	40	5.039903	8.880073	3865.545744	0.018547	0.019272
RS	41	5.571903	8.880073	4012.137852	0.019250	0.019855
RS	42	6.158967	10.300440	3585.155546	0.017201	0.017760
RS	43	6.806795	10.300440	3710.817935	0.017804	0.018231
RS	44	7.521675	11.760598	3357.526105	0.016109	0.016502
RS	45	8.310548	11.760598	3461.486993	0.016608	0.016857
RS	46	9.181073	13.159655	3180.499896	0.015260	0.015485
RS	47	10.141700	13.159655	3260.376563	0.015643	0.015713
RS	48	11.201756	14.368117	3049.098667	0.014629	0.014683
RS	49	12.371532	14.368117	3100.137893	0.014874	0.014762
RS	50	13.662384	15.242566	2954.359090	0.014175	0.014046
RS	51	15.086845	15.242566	2968.343351	0.014242	0.013940
RS	52	16.658742	15.652109	2880.473764	0.013820	0.013493
RS	53	18.393338	15.652109	2844.405674	0.013647	0.013146
RS	54	20.307470	15.131098	2865.705471	0.013749	0.013241
RS	55	22.419723	15.131098	2748.626733	0.013188	0.012502
RS	56	24.750602	15.131098	2598.273666	0.012466	0.011634
RS	57	27.322737	15.131098	2417.034701	0.011597	0.010657
RS	58	30.161097	476.837389	77.356831	0.000371	0.000504
RS	59	33.293239	476.837389	85.566122	0.000411	0.000552
RS	60	36.749569	476.837389	94.660451	0.000454	0.000604
RS	61	40.563644	476.837389	104.736269	0.000503	0.000661
RS	62	44.772489	476.837389	115.900162	0.000556	0.000724
RS	63	49.416967	476.837389	27228.998547	0.130642	0.106917
PA	4+25*2+4+6 0.000480405 0.006218098 49.416967231 855790.547554806 1906.957508968 108.901485561 25.872374159 11.449911402 6.684953982 4.597839786 3.580841970 3.086216508 2.881909642 2.859307254 2.968515770 3.192304772 3.533538971 4.007462616 4.634701669 5.433796667 6.413658089 7.569856363 8.880073002 10.300440327 11.760598268 13.159655460 14.368116704 15.242566298 15.652109304 15.131098385 476.837389293
//
IT	8190
RD	24
LK	-90917.344419
QD	-1298.933223 -> -321.484139
RI	0.0143766302
TR	0.000490	0.005760
MT	55.394924
MM	C_pi: 38.182879, n_recomb: 216632.076172
RS	0	0.000000	1132457.280162	0.001818	0.000000	0.000000
RS	1	0.010550	1132457.280162	0.002010	0.000000	0.000000
RS	2	0.022213	1132457.280162	0.002222	0.000000	0.000000
RS	3	0.035107	1132457.280162	0.002457	0.000000	0.000000
RS	4	0.049361	1830.674621	1.680234	0.000008	0.000006
RS	5	0.065119	1830.674621	1.857574	0.000009	0.000008
RS	6	0.082540	97.934487	38.384811	0.000177	0.000183
RS	7	0.101798	97.934487	42.428182	0.000196	0.000224
RS	8	0.123088	23.328104	196.803112	0.000908	0.001098
RS	9	0.146624	23.328104	217.350797	0.001003	0.001235
RS	10	0.172644	10.570478	529.306083	0.002443	0.003065
RS	11	0.201408	10.570478	583.525977	0.002694	0.003317
RS	12	0.233208	6.313182	1075.587944	0.004965	0.006101
RS	13	0.268362	6.313182	1182.240946	0.005457	0.006536
RS	14	0.307225	4.413810	1854.820837	0.008562	0.010181
RS	15	0.350188	4.413810	2029.869441	0.009370	0.010923
RS	16	0.397683	3.477595	2811.975477	0.012980	0.015060
RS	17	0.450190	3.477595	3060.116310	0.014126	0.016173
RS	18	0.508236	3.024482	3817.448592	0.017622	0.020133
RS	19	0.572407	3.024482	4127.798087	0.019054	0.021562
RS	20	0.643347	2.846293	4727.918560	0.021825	0.024677
RS	21	0.721772	2.846293	5078.531566	0.023443	0.026298
RS	22	0.808470	2.843916	5443.090009	0.025126	0.028173
RS	23	0.904316	2.843916	5809.340023	0.026817	0.029854
RS	24	1.010273	2.971991	5916.281993	0.027310	0.030391
RS	25	1.127409	2.971991	6276.945746	0.028975	0.032024
RS	26	1.256904	3.216200	6138.422176	0.028336	0.031302
RS	27	1.400060	3.216200	6478.303688	0.029905	0.032812
RS	28	1.558319	3.582031	6125.621398	0.028277	0.031004
RS	29	1.733275	3.582031	6436.018166	0.029709	0.032347
RS	30	1.926690	4.087622	5915.637646	0.027307	0.029699
RS	31	2.140510	4.087622	6193.494482	0.028590	0.030859
RS	32	2.376888	4.757053	5564.750254	0.025688	0.027679
RS	33	2.638205	4.757053	5810.897011	0.026824	0.028663
RS	34	2.927092	5.612671	5138.038544	0.023718	0.025282
RS	35	3.246456	5.612671	5355.141665	0.024720	0.026109
RS	36	3.599514	6.667225	4694.983541	0.021673	0.022817
RS	37	3.989821	6.667225	4885.958620	0.022554	0.023509
RS	38	4.421306	7.919654	4277.272480	0.019744	0.020499
RS	39	4.898313	7.919654	4444.490741	0.020516	0.021072
RS	40	5.425646	9.349823	3908.049030	0.018040	0.018440
RS	41	6.008613	9.349823	4053.050198	0.018709	0.018905
RS	42	6.653084	10.913805	3596.243162	0.016601	0.016679
RS	43	7.365549	10.913805	3719.602899	0.017170	0.017040
RS	44	8.153180	12.537555	3342.516231	0.015429	0.015212
RS	45	9.023908	12.537555	3443.625829	0.015896	0.015468
RS	46	9.986500	14.111205	3143.436274	0.014510	0.014013
RS	47	11.050647	14.111205	3220.066253	0.014864	0.014158
RS	48	12.227063	15.489646	2993.015357	0.013816	0.013044
RS	49	13.527594	15.489646	3040.571048	0.014036	0.013061
RS	50	14.965334	16.507077	2881.686628	0.013302	0.012253
RS	51	16.554759	16.507077	2892.109431	0.013350	0.012113
RS	52	18.311871	17.004502	2793.738788	0.012896	0.011560
RS	53	20.254362	17.004502	2754.110778	0.012713	0.011218
RS	54	22.401791	16.410817	2772.545415	0.012798	0.011097
RS	55	24.775777	16.410817	2650.290236	0.012234	0.010439
RS	56	27.400224	16.410817	2494.782587	0.011516	0.009663
RS	57	30.301555	16.410817	2308.817453	0.010658	0.008784
RS	58	33.508984	623.678137	61.187420	0.000282	0.000274
RS	59	37.054802	623.678137	67.895333	0.000313	0.000296
RS	60	40.974712	623.678137	75.360056	0.000348	0.000319
RS	61	45.308181	623.678137	83.670003	0.000386	0.000346
RS	62	50.098840	623.678137	92.924045	0.000429	0.000374
RS	63	55.394924	623.678137	27960.440498	0.129069	0.084367
PA	4+25*2+4+6 0.000490002 0.005760138 55.394923561 1132457.280161690 1830.674621150 97.934487053 23.328104040 10.570477804 6.313181769 4.413810172 3.477595014 3.024481936 2.846293085 2.843916242 2.971990819 3.216200417 3.582031046 4.087622301 4.757052682 5.612671439 6.667225412 7.919654394 9.349823186 10.913805018 12.537554639 14.111204662 15.489646093 16.507077025 17.004502429 16.410817305 623.678136964
//
IT	6588
RD	25
LK	-89472.834655
QD	-523.186893 -> -245.528300
RI	0.0153312410
TR	0.000521	0.005589
MT	58.196959
MM	C_pi: 37.005320, n_recomb: 204919.412031
RS	0	0.000000	1215729.247219	0.001625	0.000000	0.000000
RS	1	0.010637	1215729.247219	0.001798	0.000000	0.000000
RS	2	0.022405	1215729.247219	0.001989	0.000000	0.000000
RS	3	0.035425	1215729.247219	0.002201	0.000000	0.000000
RS	4	0.049829	2082.981808	1.421125	0.000007	0.000005
RS	5	0.065766	2082.981808	1.572347	0.000008	0.000007
RS	6	0.083398	100.577032	36.025728	0.000176	0.000165
RS	7	0.102906	100.577032	39.851816	0.000194	0.000206
RS	8	0.124488	23.231228	190.779505	0.000931	0.001034
RS	9	0.148366	23.231228	210.858563	0.001029	0.001191
RS	10	0.174784	10.486807	515.823322	0.002517	0.002954
RS	11	0.204012	10.486807	569.066054	0.002777	0.003265
RS	12	0.236349	6.274547	1047.747667	0.005113	0.005985
RS	13	0.272125	6.274547	1152.374657	0.005624	0.006520
RS	14	0.311707	4.389261	1808.002935	0.008823	0.010143
RS	15	0.355499	4.389261	1979.662499	0.009661	0.011023
RS	16	0.403949	3.455617	2745.710131	0.013399	0.015195
RS	17	0.457552	3.455617	2989.015490	0.014586	0.016479
RS	18	0.516857	3.002396	3733.290619	0.018218	0.020508
RS	19	0.582470	3.002396	4037.206107	0.019701	0.022133
RS	20	0.655062	2.823633	4627.110378	0.022580	0.025304
RS	21	0.735376	2.823633	4969.411005	0.024251	0.027126
RS	22	0.824232	2.820619	5325.784517	0.025990	0.029007
RS	23	0.922540	2.820619	5681.608872	0.027726	0.030876
RS	24	1.031304	2.948109	5781.978938	0.028216	0.031348
RS	25	1.151637	2.948109	6130.080813	0.029915	0.033143
RS	26	1.284770	3.192031	5986.689481	0.029215	0.032286
RS	27	1.432064	3.192031	6312.129578	0.030803	0.033926
RS	28	1.595024	3.558290	5956.880300	0.029069	0.031925
RS	29	1.775319	3.558290	6251.468125	0.030507	0.033366
RS	30	1.974790	4.065707	5731.608933	0.027970	0.030489
RS	31	2.195479	4.065707	5992.944259	0.029245	0.031718
RS	32	2.439642	4.739264	5368.465522	0.026198	0.028300
RS	33	2.709776	4.739264	5598.013001	0.027318	0.029330
RS	34	3.008643	5.602410	4933.203651	0.024074	0.025724
RS	35	3.339299	5.602410	5134.109713	0.025054	0.026580
RS	36	3.705126	6.669147	4485.010714	0.021887	0.023091
RS	37	4.109866	6.669147	4660.474254	0.022743	0.023800
RS	38	4.557656	7.939669	4064.634270	0.019835	0.020625
RS	39	5.053076	7.939669	4217.156676	0.020580	0.021206
RS	40	5.601192	9.394844	3694.054699	0.018027	0.018442
RS	41	6.207609	9.394844	3825.222011	0.018667	0.018908
RS	42	6.878530	10.990927	3381.192047	0.016500	0.016578
RS	43	7.620814	10.990927	3491.602907	0.017039	0.016937
RS	44	8.442052	12.652447	3125.951751	0.015255	0.015026
RS	45	9.350643	12.652447	3215.041537	0.015689	0.015278
RS	46	10.355878	14.265549	2924.382280	0.014271	0.013758
RS	47	11.468036	14.265549	2990.022968	0.014591	0.013897
RS	48	12.698491	15.677769	2770.206496	0.013519	0.012733
RS	49	14.059826	15.677769	2807.999656	0.013703	0.012745
RS	50	15.565962	16.712121	2653.945544	0.012951	0.011896
RS	51	17.232300	16.712121	2656.157952	0.012962	0.011753
RS	52	19.075882	17.194101	2560.701777	0.012496	0.011169
RS	53	21.115559	17.194101	2514.853784	0.012272	0.010823
RS	54	23.372191	16.446735	2541.284820	0.012401	0.010699
RS	55	25.868853	16.446735	2413.127230	0.011776	0.010028
RS	56	28.631077	16.446735	2254.415089	0.011001	0.009237
RS	57	31.687110	16.446735	2068.518551	0.010094	0.008341
RS	58	35.068204	675.902748	50.482968	0.000246	0.000215
RS	59	38.808934	675.902748	56.082158	0.000274	0.000232
RS	60	42.947554	675.902748	62.322458	0.000304	0.000250
RS	61	47.526385	675.902748	69.280270	0.000338	0.000271
RS	62	52.592252	675.902748	77.041301	0.000376	0.000293
RS	63	58.196959	675.902748	24448.342602	0.119307	0.074506
PA	4+25*2+4+6 0.000521214 0.005588859 58.196958650 1215729.247219478 2082.981808204 100.577032190 23.231227677 10.486807220 6.274547190 4.389260790 3.455617443 3.002396309 2.823632968 2.820618703 2.948108912 3.192030820 3.558290068 4.065707256 4.739264363 5.602410389 6.669147227 7.939669237 9.394843535 10.990926642 12.652446991 14.265548655 15.677768501 16.712121464 17.194100646 16.446735375 675.902748358
//
CC
CC	Brief Description of the file format:
CC	  CC  comments
CC	  MM  useful-messages
CC	  RD  round-of-iterations
CC	  LL  \log[P(sequence)]
CC	  QD  Q-before-opt Q-after-opt
CC	  TR  \theta_0 \rho_0
CC	  RS  k t_k \lambda_k \pi_k \sum_{l\not=k}A_{kl} A_{kk}
CC	  DC  begin end best-k t_k+\Delta_k max-prob
CC
MM	Version: 0.6.5-r67
MM	pattern:4+25*2+4+6, n:63, n_free_lambdas:28
MM	n_iterations:25, skip:1, max_t:5, theta/rho:5
MM	is_decoding:0
MM	n_seqs:23, sum_L:1109733, sum_n:28703
RD	0
LK	0.000000
QD	0.000000 -> 0.000000
RI	inf
TR	0.026205	0.005241
MT	5.000000
MM	C_pi: 1.000000, n_recomb: 5800.943702
RS	0	0.000000	1.000000	37.140214	0.006402	0.000000
RS	1	0.006440	1.000000	39.270778	0.006770	0.000000
RS	2	0.013294	1.000000	41.505839	0.007155	0.000000
RS	3	0.020590	1.000000	43.848177	0.007559	0.000000
RS	4	0.028356	1.000000	46.300303	0.007982	0.000000
RS	5	0.036622	1.000000	48.864397	0.008424	0.000000
RS	6	0.045421	1.000000	51.542238	0.008885	0.000000
RS	7	0.054785	1.000000	54.335128	0.009367	0.000000
RS	8	0.064753	1.000000	57.243807	0.009868	0.000000
RS	9	0.075363	1.000000	60.268356	0.010389	0.000000
RS	10	0.086656	1.000000	63.408098	0.010931	0.000000
RS	11	0.098677	1.000000	66.661486	0.011491	0.000000
RS	12	0.111471	1.000000	70.025980	0.012071	0.000000
RS	13	0.125090	1.000000	73.497922	0.012670	0.000000
RS	14	0.139585	1.000000	77.072398	0.013286	0.000000
RS	15	0.155014	1.000000	80.743093	0.013919	0.000000
RS	16	0.171437	1.000000	84.502143	0.014567	0.000000
RS	17	0.188917	1.000000	88.339979	0.015229	0.000000
RS	18	0.207523	1.000000	92.245175	0.015902	0.000000
RS	19	0.227327	1.000000	96.204285	0.016584	0.000000
RS	20	0.248406	1.000000	100.201699	0.017273	0.000000
RS	21	0.270843	1.000000	104.219493	0.017966	0.000000
RS	22	0.294725	1.000000	108.237303	0.018659	0.000000
RS	23	0.320144	1.000000	112.232212	0.019347	0.000000
RS	24	0.347201	1.000000	116.178664	0.020028	0.000000
RS	25	0.376000	1.000000	120.048413	0.020695	0.000000
RS	26	0.406654	1.000000	123.810511	0.021343	0.000000
RS	27	0.439282	1.000000	127.431354	0.021967	0.000000
RS	28	0.474011	1.000000	130.874779	0.022561	0.000000
RS	29	0.510976	1.000000	134.102247	0.023117	0.000000
RS	30	0.550322	1.000000	137.073100	0.023629	0.000000
RS	31	0.592202	1.000000	139.744914	0.024090	0.000000
RS	32	0.636779	1.000000	142.073964	0.024492	0.000000
RS	33	0.684227	1.000000	144.015789	0.024826	0.000000
RS	34	0.734730	1.000000	145.525892	0.025087	0.000000
RS	35	0.788485	1.000000	146.560555	0.025265	0.000000
RS	36	0.845702	1.000000	147.077779	0.025354	0.000000
RS	37	0.906604	1.000000	147.038342	0.025347	0.000000
RS	38	0.971428	1.000000	146.406969	0.025238	0.000000
RS	39	1.040426	1.000000	145.153579	0.025022	0.000000
RS	40	1.113868	1.000000	143.254598	0.024695	0.000000
RS	41	1.192040	1.000000	140.694290	0.024254	0.000000
RS	42	1.275245	1.000000	137.466065	0.023697	0.000000
RS	43	1.363809	1.000000	133.573702	0.023026	0.000000
RS	44	1.458076	1.000000	129.032426	0.022243	0.000000
RS	45	1.558414	1.000000	123.869764	0.021353	0.000000
RS	46	1.665214	1.000000	118.126104	0.020363	0.000000
RS	47	1.778891	1.000000	111.854881	0.019282	0.000000
RS	48	1.899889	1.000000	105.122319	0.018122	0.000000
RS	49	2.028679	1.000000	98.006665	0.016895	0.000000
RS	50	2.165763	1.000000	90.596876	0.015618	0.000000
RS	51	2.311675	1.000000	82.990742	0.014306	0.000000
RS	52	2.466983	1.000000	75.292460	0.012979	0.000000
RS	53	2.632293	1.000000	67.609708	0.011655	0.000000
RS	54	2.808249	1.000000	60.050329	0.010352	0.000000
RS	55	2.995536	1.000000	52.718748	0.009088	0.000000
RS	56	3.194884	1.000000	45.712310	0.007880	0.000000
RS	57	3.407070	1.000000	39.117746	0.006743	0.000000
RS	58	3.632920	1.000000	33.007987	0.005690	0.000000
RS	59	3.873315	1.000000	27.439566	0.004730	0.000000
RS	60	4.129191	1.000000	22.450797	0.003870	0.000000
RS	61	4.401545	1.000000	18.060894	0.003113	0.000000
RS	62	4.691438	1.000000	14.270129	0.002460	0.000000
RS	63	5.000000	1.000000	39.597246	0.006826	0.000000
PA	4+25*2+4+6 0.026205155 0.005241031 5.000000000 1.000000000 1.000000000 1.000000000 1.000000000 1.000000000 1.000000000 1.000000000 1.000000000 1.000000000 1.000000000 1.000000000 1.000000000 1.000000000 1.000000000 1.000000000 1.000000000 1.000000000 1.000000000 1.000000000 1.000000000 1.000000000 1.000000000 1.000000000 1.000000000 1.000000000 1.000000000 1.000000000 1.000000000
//
IT	13541
RD	1
LK	-108331.190720
QD	-7255.267188 -> -2271.870458
RI	0.1018723887
TR	0.012759	0.002972
MT	13.770778
MM	C_pi: 2.445375, n_recomb: 8037.258523
RS	0	0.000000	0.681796	95.085900	0.011831	0.000204
RS	1	0.008144	0.681796	101.560520	0.012636	0.001533
RS	2	0.016951	0.681796	108.366382	0.013483	0.003818
RS	3	0.026475	0.681796	115.501955	0.014371	0.006566
RS	4	0.036775	0.516022	162.039375	0.020161	0.009536
RS	5	0.047914	0.516022	171.346338	0.021319	0.012769
RS	6	0.059959	0.483385	192.904551	0.024001	0.016361
RS	7	0.072986	0.483385	202.849833	0.025239	0.020279
RS	8	0.087074	0.482468	213.219655	0.026529	0.024341
RS	9	0.102309	0.482468	223.136181	0.027763	0.028265
RS	10	0.118784	0.509575	220.717134	0.027462	0.031725
RS	11	0.136602	0.509575	230.170627	0.028638	0.034419
RS	12	0.155870	0.565118	216.229453	0.026903	0.036158
RS	13	0.176707	0.565118	225.044737	0.028000	0.036926
RS	14	0.199242	0.648288	204.094652	0.025394	0.036872
RS	15	0.223612	0.648288	212.257822	0.026409	0.036227
RS	16	0.249966	0.756894	189.063627	0.023523	0.035196
RS	17	0.278466	0.756894	196.613807	0.024463	0.033884
RS	18	0.309288	0.890235	173.855691	0.021631	0.032327
RS	19	0.342619	0.890235	180.840012	0.022500	0.030570
RS	20	0.378665	1.047430	159.890169	0.019894	0.028713
RS	21	0.417647	1.047430	166.353819	0.020698	0.026879
RS	22	0.459803	1.225222	147.961731	0.018409	0.025160
RS	23	0.505392	1.225222	153.945925	0.019154	0.023594
RS	24	0.554694	1.421282	138.054205	0.017177	0.022178
RS	25	0.608011	1.421282	143.593947	0.017866	0.020892
RS	26	0.665670	1.635104	129.782966	0.016148	0.019717
RS	27	0.728025	1.635104	134.905423	0.016785	0.018635
RS	28	0.795457	1.866285	122.800575	0.015279	0.017636
RS	29	0.868381	1.866285	127.524826	0.015867	0.016711
RS	30	0.947244	2.114188	116.827509	0.014536	0.015850
RS	31	1.032530	2.114188	121.164743	0.015075	0.015044
RS	32	1.124761	2.378060	111.629052	0.013889	0.014286
RS	33	1.224503	2.378060	115.582991	0.014381	0.013568
RS	34	1.332367	2.656674	107.020292	0.013316	0.012885
RS	35	1.449016	2.656674	110.587579	0.013759	0.012236
RS	36	1.575165	2.948147	102.853811	0.012797	0.011617
RS	37	1.711587	2.948147	106.024233	0.013192	0.011031
RS	38	1.859119	3.250112	98.998458	0.012317	0.010477
RS	39	2.018666	3.250112	101.755238	0.012660	0.009956
RS	40	2.191205	3.560478	95.313603	0.011859	0.009469
RS	41	2.377796	3.560478	97.634489	0.012148	0.009016
RS	42	2.579583	3.878210	91.641242	0.011402	0.008597
RS	43	2.797803	3.878210	93.500978	0.011633	0.008212
RS	44	3.033794	4.204314	87.804468	0.010925	0.007857
RS	45	3.289004	4.204314	89.179296	0.011096	0.007532
RS	46	3.564997	4.542489	83.623584	0.010404	0.007231
RS	47	3.863467	4.542489	84.497720	0.010513	0.006953
RS	48	4.186243	4.899403	78.942777	0.009822	0.006694
RS	49	4.535306	4.899403	79.315962	0.009869	0.006452
RS	50	4.912796	5.285364	73.651188	0.009164	0.006225
RS	51	5.321028	5.285364	73.546407	0.009151	0.006012
RS	52	5.762505	5.715989	67.696349	0.008423	0.005813
RS	53	6.239935	5.715989	67.166691	0.008357	0.005627
RS	54	6.756246	6.518649	58.371856	0.007263	0.005456
RS	55	7.314605	6.518649	57.794131	0.007191	0.005298
RS	56	7.918435	6.518649	56.812611	0.007069	0.005155
RS	57	8.571440	6.518649	55.415695	0.006895	0.005026
RS	58	9.277624	12.126167	29.593572	0.003682	0.004912
RS	59	10.041319	12.126167	30.008964	0.003734	0.004814
RS	60	10.867207	12.126167	30.271154	0.003766	0.004736
RS	61	11.760353	12.126167	30.363094	0.003778	0.004687
RS	62	12.726236	12.126167	30.269262	0.003766	0.004683
RS	63	13.770778	12.126167	342.687684	0.042637	0.038502
PA	4+25*2+4+6 0.012759200 0.002972484 13.770778179 0.681796074 0.516022205 0.483384609 0.482468128 0.509575367 0.565117836 0.648288250 0.756893635 0.890235424 1.047430038 1.225221634 1.421282291 1.635104179 1.866284847 2.114188194 2.378059983 2.656673908 2.948146760 3.250111818 3.560478449 3.878210068 4.204313874 4.542488754 4.899403095 5.285364151 5.715988636 6.518649101 12.126166761
//
IT	5551
RD	2
LK	-99623.312662
QD	-3685.534777 -> -1412.166734
RI	0.0969574388
TR	0.008918	0.003762
MT	16.029735
MM	C_pi: 5.636544, n_recomb: 23283.326655
RS	0	0.000000	1.784483	108.236429	0.004649	0.000061
RS	1	0.008403	1.784483	116.759270	0.005015	0.000422
RS	2	0.017512	1.784483	125.901477	0.005407	0.001161
RS	3	0.027387	1.784483	135.699057	0.005828	0.002267
RS	4	0.038091	0.863133	301.191656	0.012936	0.004867
RS	5	0.049695	0.863133	321.966818	0.013828	0.007093
RS	6	0.062274	0.665342	444.923137	0.019109	0.010330
RS	7	0.075911	0.665342	472.133540	0.020278	0.013532
RS	8	0.090693	0.578404	574.245711	0.024663	0.017311
RS	9	0.106717	0.578404	604.809113	0.025976	0.021675
RS	10	0.124087	0.549682	668.096365	0.028694	0.025247
RS	11	0.142917	0.549682	698.872555	0.030016	0.030468
RS	12	0.163330	0.564698	709.876250	0.030489	0.032490
RS	13	0.185458	0.564698	738.779821	0.031730	0.037581
RS	14	0.209445	0.617937	701.594885	0.030133	0.037073
RS	15	0.235448	0.617937	727.968776	0.031266	0.041071
RS	16	0.263636	0.706542	660.213227	0.028356	0.038249
RS	17	0.294193	0.706542	684.204928	0.029386	0.040937
RS	18	0.327317	0.830594	603.158482	0.025905	0.036793
RS	19	0.363225	0.830594	625.094235	0.026847	0.038499
RS	20	0.402151	0.991780	542.714822	0.023309	0.033928
RS	21	0.444347	0.991780	562.861019	0.024174	0.034864
RS	22	0.490089	1.191408	486.157490	0.020880	0.030367
RS	23	0.539675	1.191408	504.698211	0.021676	0.030725
RS	24	0.593427	1.431492	436.262204	0.018737	0.026667
RS	25	0.651697	1.431492	453.339116	0.019471	0.026766
RS	26	0.714862	1.716343	393.054013	0.016881	0.023299
RS	27	0.783336	1.716343	408.792524	0.017557	0.023286
RS	28	0.857564	2.052264	355.686545	0.015276	0.020348
RS	29	0.938029	2.052264	370.202311	0.015900	0.020252
RS	30	1.025255	2.446046	323.366020	0.013888	0.017754
RS	31	1.119812	2.446046	336.765257	0.014464	0.017593
RS	32	1.222314	2.904193	295.448760	0.012689	0.015460
RS	33	1.333429	2.904193	307.828215	0.013221	0.015238
RS	34	1.453881	3.430973	271.509704	0.011661	0.013403
RS	35	1.584456	3.430973	282.956585	0.012153	0.013131
RS	36	1.726002	4.025172	251.347001	0.010795	0.011561
RS	37	1.879443	4.025172	261.938338	0.011250	0.011271
RS	38	2.045777	4.678685	234.799107	0.010084	0.009954
RS	39	2.226089	4.678685	244.599243	0.010505	0.009685
RS	40	2.421553	5.379335	221.528192	0.009514	0.008605
RS	41	2.633441	5.379335	230.584262	0.009903	0.008384
RS	42	2.863135	6.116334	210.954195	0.009060	0.007511
RS	43	3.112131	6.116334	219.292001	0.009418	0.007344
RS	44	3.382049	6.885895	202.306997	0.008689	0.006637
RS	45	3.674649	6.885895	209.930637	0.009016	0.006512
RS	46	3.991837	7.693201	194.773010	0.008365	0.005924
RS	47	4.335678	7.693201	201.669844	0.008662	0.005830
RS	48	4.708412	8.551666	187.616330	0.008058	0.005327
RS	49	5.112468	8.551666	193.766100	0.008322	0.005259
RS	50	5.550477	9.485276	180.175172	0.007738	0.004823
RS	51	6.025292	9.485276	185.562639	0.007970	0.004782
RS	52	6.540006	10.537373	171.790202	0.007378	0.004395
RS	53	7.097973	10.537373	176.422788	0.007577	0.004378
RS	54	7.702826	12.558324	152.087117	0.006532	0.003840
RS	55	8.358505	12.558324	156.337907	0.006715	0.003855
RS	56	9.069282	12.558324	159.991734	0.006872	0.003856
RS	57	9.839785	12.558324	162.940586	0.006998	0.003838
RS	58	10.675036	33.482309	63.314753	0.002719	0.002097
RS	59	11.580473	33.482309	66.844418	0.002871	0.002177
RS	60	12.561994	33.482309	70.414044	0.003024	0.002252
RS	61	13.625994	33.482309	73.995607	0.003178	0.002322
RS	62	14.779403	33.482309	77.556252	0.003331	0.002387
RS	63	16.029735	33.482309	2165.419652	0.093003	0.044983
PA	4+25*2+4+6 0.008918478 0.003761782 16.029734569 1.784482768 0.863133082 0.665342098 0.578403769 0.549682141 0.564697734 0.617937452 0.706542382 0.830594186 0.991779924 1.191407500 1.431492316 1.716342773 2.052264407 2.446046317 2.904193417 3.430972983 4.025172073 4.678685432 5.379335114 6.116333569 6.885895088 7.693200915 8.551666150 9.485275854 10.537372686 12.558324120 33.482309214
//
IT	5220
RD	3
LK	-95848.499895
QD	-2210.013493 -> -1219.810639
RI	0.0798497370
TR	0.006496	0.004672
MT	17.040521
MM	C_pi: 8.911143, n_recomb: 45255.128406
RS	0	0.000000	5.356668	70.355761	0.001555	0.000020
RS	1	0.008508	5.356668	76.216720	0.001684	0.000138
RS	2	0.017739	5.356668	82.554440	0.001824	0.000383
RS	3	0.027756	5.356668	89.405670	0.001976	0.000759
RS	4	0.038625	1.633833	316.604464	0.006996	0.002598
RS	5	0.050419	1.633833	340.974611	0.007534	0.003849
RS	6	0.063217	1.030386	580.468751	0.012827	0.006875
RS	7	0.077103	1.030386	621.087880	0.013724	0.009014
RS	8	0.092170	0.781376	873.081691	0.019292	0.013152
RS	9	0.108519	0.781376	926.959256	0.020483	0.016296
RS	10	0.126260	0.669325	1144.441589	0.025289	0.020875
RS	11	0.145509	0.669325	1205.190901	0.026631	0.025004
RS	12	0.166396	0.633617	1336.013632	0.029522	0.028711
RS	13	0.189061	0.633617	1396.703489	0.030863	0.033318
RS	14	0.213653	0.651221	1416.988632	0.031311	0.034775
RS	15	0.240338	0.651221	1473.356113	0.032557	0.039068
RS	16	0.269293	0.711526	1399.885477	0.030933	0.037821
RS	17	0.300712	0.711526	1450.774698	0.032058	0.041284
RS	18	0.334803	0.811010	1318.100676	0.029126	0.037891
RS	19	0.371795	0.811010	1363.965141	0.030139	0.040471
RS	20	0.411934	0.949854	1204.939709	0.026625	0.035903
RS	21	0.455488	0.949854	1246.573179	0.027545	0.037752
RS	22	0.502747	1.129643	1084.613726	0.023967	0.032829
RS	23	0.554028	1.129643	1122.646665	0.024807	0.034090
RS	24	0.609671	1.354010	969.828487	0.021430	0.029310
RS	25	0.670047	1.354010	1004.699636	0.022201	0.030152
RS	26	0.735561	1.629846	865.079147	0.019116	0.025783
RS	27	0.806648	1.629846	897.118246	0.019824	0.026364
RS	28	0.883784	1.967612	771.040755	0.017038	0.022492
RS	29	0.967481	1.967612	800.520315	0.017689	0.022893
RS	30	1.058300	2.380347	687.397409	0.015189	0.019504
RS	31	1.156845	2.380347	714.551585	0.015789	0.019760
RS	32	1.263774	2.882425	613.743324	0.013562	0.016817
RS	33	1.379800	2.882425	638.777508	0.014115	0.016950
RS	34	1.505698	3.486453	549.942851	0.012152	0.014421
RS	35	1.642306	3.486453	573.041851	0.012662	0.014457
RS	36	1.790537	4.197653	496.159791	0.010964	0.012321
RS	37	1.951379	4.197653	517.496514	0.011435	0.012293
RS	38	2.125905	5.009809	452.371324	0.009996	0.010533
RS	39	2.315279	5.009809	472.111398	0.010432	0.010477
RS	40	2.520764	5.907017	417.894191	0.009234	0.009058
RS	41	2.743732	5.907017	436.189757	0.009638	0.009005
RS	42	2.985669	6.871098	391.325520	0.008647	0.007875
RS	43	3.248190	6.871098	408.300807	0.009022	0.007838
RS	44	3.533045	7.890920	370.789007	0.008193	0.006935
RS	45	3.842134	7.890920	386.528187	0.008541	0.006916
RS	46	4.177521	8.966741	354.356844	0.007830	0.006180
RS	47	4.541441	8.966741	368.902454	0.008152	0.006176
RS	48	4.936322	10.109989	340.330190	0.007520	0.005559
RS	49	5.364799	10.109989	353.691936	0.007816	0.005571
RS	50	5.829730	11.347566	327.172262	0.007230	0.005040
RS	51	6.334216	11.347566	339.343790	0.007498	0.005068
RS	52	6.881622	12.736931	313.259117	0.006922	0.004595
RS	53	7.475600	12.736931	324.245391	0.007165	0.004638
RS	54	8.120112	15.432193	277.206176	0.006125	0.003941
RS	55	8.819457	15.432193	287.392961	0.006351	0.004002
RS	56	9.578301	15.432193	296.800813	0.006558	0.004054
RS	57	10.401705	15.432193	305.229394	0.006745	0.004089
RS	58	11.295162	56.936055	86.641523	0.001915	0.001574
RS	59	12.264633	56.936055	92.570946	0.002046	0.001644
RS	60	13.316583	56.936055	98.775619	0.002183	0.001711
RS	61	14.458030	56.936055	105.245135	0.002326	0.001775
RS	62	15.696589	56.936055	111.963900	0.002474	0.001834
RS	63	17.040521	56.936055	5295.189476	0.117008	0.047518
PA	4+25*2+4+6 0.006496361 0.004671569 17.040520673 5.356668139 1.633833245 1.030386341 0.781375957 0.669324880 0.633616560 0.651220563 0.711525890 0.811009902 0.949853894 1.129642867 1.354010304 1.629846022 1.967611945 2.380347266 2.882424624 3.486452719 4.197652687 5.009808946 5.907017464 6.871097715 7.890919929 8.966740577 10.109989342 11.347565961 12.736931257 15.432193386 56.936054522
//
IT	5007
RD	4
LK	-94141.813167
QD	-1595.426109 -> -1058.697681
RI	0.0637185162
TR	0.004962	0.005385
MT	17.965168
MM	C_pi: 11.188963, n_recomb: 64906.433469
RS	0	0.000000	16.590644	32.646592	0.000503	0.000007
RS	1	0.008598	16.590644	35.435330	0.000546	0.000045
RS	2	0.017936	16.590644	38.460579	0.000593	0.000125
RS	3	0.028076	16.590644	41.742092	0.000643	0.000248
RS	4	0.039089	3.196444	234.774209	0.003617	0.001351
RS	5	0.051048	3.196444	253.976289	0.003913	0.002011
RS	6	0.064035	1.649514	531.135128	0.008183	0.004407
RS	7	0.078139	1.649514	571.705355	0.008808	0.005783
RS	8	0.093456	1.095138	923.823278	0.014233	0.009642
RS	9	0.110090	1.095138	987.535663	0.015215	0.011875
RS	10	0.128154	0.850855	1353.402901	0.020852	0.016738
RS	11	0.147772	0.850855	1434.934426	0.022108	0.019881
RS	12	0.169076	0.746537	1727.130050	0.026610	0.024592
RS	13	0.192212	0.746537	1816.106957	0.027980	0.028390
RS	14	0.217337	0.722518	1966.500140	0.030297	0.031472
RS	15	0.244622	0.722518	2053.282795	0.031635	0.035372
RS	16	0.274254	0.753067	2051.826896	0.031612	0.035942
RS	17	0.306433	0.753067	2131.341546	0.032837	0.039423
RS	18	0.341379	0.827667	2011.231997	0.030987	0.037547
RS	19	0.379330	0.827667	2082.419848	0.032083	0.040369
RS	20	0.420544	0.942866	1891.132697	0.029136	0.036764
RS	21	0.465302	0.942866	1954.809545	0.030117	0.038933
RS	22	0.513908	1.098306	1734.108942	0.026717	0.034461
RS	23	0.566694	1.098306	1791.435249	0.027600	0.036083
RS	24	0.624018	1.296754	1567.450000	0.024149	0.031379
RS	25	0.686271	1.296754	1619.400955	0.024950	0.032582
RS	26	0.753877	1.545022	1404.541590	0.021639	0.028015
RS	27	0.827295	1.545022	1451.875731	0.022369	0.028915
RS	28	0.907026	1.854449	1250.880223	0.019272	0.024663
RS	29	0.993613	1.854449	1294.199856	0.019939	0.025341
RS	30	1.087645	2.240265	1109.011926	0.017086	0.021477
RS	31	1.189762	2.240265	1148.795214	0.017699	0.021975
RS	32	1.300659	2.720448	980.591917	0.015108	0.018528
RS	33	1.421091	2.720448	1017.211615	0.015672	0.018877
RS	34	1.551879	3.312309	867.247892	0.013362	0.015865
RS	35	1.693912	3.312309	900.992393	0.013881	0.016094
RS	36	1.848157	4.026044	770.600071	0.011872	0.013532
RS	37	2.015665	4.026044	801.704863	0.012352	0.013675
RS	38	2.197575	4.859162	691.398327	0.010652	0.011559
RS	39	2.395127	4.859162	720.079238	0.011094	0.011647
RS	40	2.609665	5.796620	628.822980	0.009688	0.009943
RS	41	2.842649	5.796620	655.288078	0.010096	0.010003
RS	42	3.095666	6.817679	580.583183	0.008945	0.008648
RS	43	3.370437	6.817679	605.018585	0.009321	0.008698
RS	44	3.668835	7.906204	543.515327	0.008374	0.007618
RS	45	3.992889	7.906204	566.063363	0.008721	0.007666
RS	46	4.344807	9.056649	514.375292	0.007925	0.006791
RS	47	4.726983	9.056649	535.123827	0.008245	0.006841
RS	48	5.142020	10.275016	490.322387	0.007554	0.006115
RS	49	5.592743	10.275016	509.310116	0.007847	0.006169
RS	50	6.082220	11.584700	468.790661	0.007223	0.005548
RS	51	6.613784	11.584700	486.027528	0.007488	0.005607
RS	52	7.191053	13.045146	447.044876	0.006888	0.005053
RS	53	7.817957	13.045146	462.553346	0.007126	0.005117
RS	54	8.498764	15.892057	393.206164	0.006058	0.004288
RS	55	9.238108	15.892057	407.620624	0.006280	0.004364
RS	56	10.041023	15.892057	420.876651	0.006484	0.004428
RS	57	10.912975	15.892057	432.679943	0.006666	0.004477
RS	58	11.859900	79.093818	91.269828	0.001406	0.001249
RS	59	12.888244	79.093818	98.055778	0.001511	0.001310
RS	60	14.005008	79.093818	105.247847	0.001622	0.001371
RS	61	15.217794	79.093818	112.852654	0.001739	0.001430
RS	62	16.534859	79.093818	120.873231	0.001862	0.001488
RS	63	17.965168	79.093818	7984.030880	0.123008	0.050196
PA	4+25*2+4+6 0.004961770 0.005384798 17.965168028 16.590644016 3.196443691 1.649513735 1.095138074 0.850855482 0.746536553 0.722517991 0.753067407 0.827667077 0.942866157 1.098306034 1.296754411 1.545022455 1.854448682 2.240265413 2.720448087 3.312308965 4.026043785 4.859162464 5.796620295 6.817679376 7.906203951 9.056649473 10.275015604 11.584700455 13.045146297 15.892057078 79.093817625
//
IT	5812
RD	5
LK	-93164.816970
QD	-1256.816465 -> -898.074571
RI	0.0507069328
TR	0.003959	0.005947
MT	18.819998
MM	C_pi: 12.667076, n_recomb: 80562.875895
RS	0	0.000000	51.006907	13.207982	0.000164	0.000002
RS	1	0.008678	51.006907	14.352009	0.000178	0.000015
RS	2	0.018109	51.006907	15.594922	0.000194	0.000042
RS	3	0.028359	51.006907	16.945234	0.000210	0.000084
RS	4	0.039497	6.256763	149.973991	0.001862	0.000719
RS	5	0.051603	6.256763	162.666133	0.002019	0.001068
RS	6	0.064759	2.652520	415.452038	0.005157	0.002853
RS	7	0.079057	2.652520	448.992737	0.005573	0.003730
RS	8	0.094596	1.548929	828.688044	0.010286	0.007071
RS	9	0.111483	1.548929	890.462285	0.011053	0.008658
RS	10	0.129835	1.097786	1345.182169	0.016697	0.013365
RS	11	0.149780	1.097786	1434.557043	0.017807	0.015769
RS	12	0.171456	0.898120	1862.490626	0.023118	0.020915
RS	13	0.195013	0.898120	1969.628082	0.024448	0.024023
RS	14	0.220614	0.822808	2265.007340	0.028115	0.028172
RS	15	0.248437	0.822808	2376.455810	0.029498	0.031587
RS	16	0.278674	0.821094	2490.872377	0.030918	0.033610
RS	17	0.311535	0.821094	2596.613549	0.032231	0.036867
RS	18	0.347248	0.871782	2543.731673	0.031574	0.036449
RS	19	0.386061	0.871782	2639.354029	0.032761	0.039245
RS	20	0.428241	0.966166	2467.410302	0.030627	0.036813
RS	21	0.474082	0.966166	2552.421483	0.031682	0.039062
RS	22	0.523900	1.100939	2315.098606	0.028737	0.035376
RS	23	0.578042	1.100939	2390.602316	0.029674	0.037125
RS	24	0.636883	1.277054	2127.144048	0.026404	0.032857
RS	25	0.700830	1.277054	2194.534359	0.027240	0.034206
RS	26	0.770326	1.500152	1927.055406	0.023920	0.029798
RS	27	0.845852	1.500152	1987.612883	0.024672	0.030845
RS	28	0.927933	1.780978	1727.007248	0.021437	0.026543
RS	29	1.017137	1.780978	1781.834459	0.022117	0.027360
RS	30	1.114082	2.134868	1534.195001	0.019043	0.023302
RS	31	1.219440	2.134868	1584.195007	0.019664	0.023931
RS	32	1.333941	2.580707	1353.971167	0.016806	0.020202
RS	33	1.458379	2.580707	1399.831948	0.017376	0.020673
RS	34	1.593614	3.137488	1191.226938	0.014786	0.017344
RS	35	1.740586	3.137488	1233.427046	0.015310	0.017688
RS	36	1.900312	3.817686	1050.299831	0.013037	0.014815
RS	37	2.073899	3.817686	1089.156171	0.013519	0.015062
RS	38	2.262550	4.621060	933.619289	0.011589	0.012669
RS	39	2.467572	4.621060	969.365589	0.012032	0.012848
RS	40	2.690385	5.533747	840.755366	0.010436	0.010910
RS	41	2.932535	5.533747	873.598810	0.010844	0.011045
RS	42	3.195698	6.534120	768.775525	0.009543	0.009500
RS	43	3.481698	6.534120	798.903985	0.009917	0.009607
RS	44	3.792518	7.602819	713.313272	0.008854	0.008375
RS	45	4.130310	7.602819	740.874781	0.009196	0.008467
RS	46	4.497416	8.729304	669.816084	0.008314	0.007471
RS	47	4.896379	8.729304	694.901593	0.008626	0.007553
RS	48	5.329965	9.913685	634.269155	0.007873	0.006730
RS	49	5.801177	9.913685	656.913172	0.008154	0.006805
RS	50	6.313280	11.173509	603.025837	0.007485	0.006103
RS	51	6.869824	11.173509	623.231652	0.007736	0.006174
RS	52	7.474665	12.563991	572.178157	0.007102	0.005547
RS	53	8.131994	12.563991	589.981551	0.007323	0.005614
RS	54	8.846366	15.276442	500.759625	0.006216	0.004673
RS	55	9.622731	15.276442	517.328721	0.006421	0.004747
RS	56	10.466468	15.276442	532.098924	0.006605	0.004806
RS	57	11.383425	15.276442	544.678783	0.006761	0.004844
RS	58	12.379956	99.330788	87.884701	0.001091	0.001001
RS	59	13.462966	99.330788	94.736526	0.001176	0.001053
RS	60	14.639959	99.330788	102.049186	0.001267	0.001106
RS	61	15.919091	99.330788	109.840269	0.001363	0.001159
RS	62	17.309227	99.330788	118.125333	0.001466	0.001211
RS	63	18.819998	99.330788	9884.597715	0.122694	0.052730
PA	4+25*2+4+6 0.003958583 0.005946993 18.819997906 51.006906998 6.256763349 2.652520010 1.548928937 1.097785708 0.898119834 0.822807726 0.821094233 0.871782442 0.966166346 1.100939263 1.277054077 1.500152272 1.780978221 2.134868405 2.580707358 3.137487955 3.817685683 4.621059907 5.533747278 6.534120474 7.602819239 8.729304151 9.913685371 11.173509302 12.563991325 15.276441742 99.330787799
//
IT	5125
RD	6
LK	-92493.620878
QD	-1019.422573 -> -756.268789
RI	0.0410482798
TR	0.003254	0.006393
MT	19.675232
MM	C_pi: 13.704776, n_recomb: 93145.083900
RS	0	0.000000	151.492552	5.156596	0.000055	0.000001
RS	1	0.008754	151.492552	5.607845	0.000060	0.000006
RS	2	0.018275	151.492552	6.098565	0.000065	0.000015
RS	3	0.028629	151.492552	6.632207	0.000071	0.000030
RS	4	0.039890	11.964675	91.279396	0.000980	0.000402
RS	5	0.052136	11.964675	99.168308	0.001065	0.000592
RS	6	0.065454	4.199410	306.591949	0.003292	0.001909
RS	7	0.079939	4.199410	332.249726	0.003567	0.002477
RS	8	0.095691	2.171766	694.676255	0.007458	0.005296
RS	9	0.112822	2.171766	749.338566	0.008045	0.006432
RS	10	0.131453	1.413114	1238.264098	0.013294	0.010800
RS	11	0.151716	1.413114	1326.752511	0.014244	0.012653
RS	12	0.173751	1.084487	1845.189095	0.019810	0.017884
RS	13	0.197716	1.084487	1961.130272	0.021055	0.020437
RS	14	0.223779	0.945657	2381.001397	0.025562	0.025214
RS	15	0.252124	0.945657	2509.937680	0.026947	0.028185
RS	16	0.282950	0.907805	2746.646641	0.029488	0.031256
RS	17	0.316474	0.907805	2874.498006	0.030860	0.034238
RS	18	0.352934	0.934678	2913.817773	0.031283	0.035013
RS	19	0.392585	0.934678	3032.088558	0.032552	0.037687
RS	20	0.435707	1.010675	2912.103690	0.031264	0.036339
RS	21	0.482605	1.010675	3017.824103	0.032399	0.038565
RS	22	0.533607	1.128842	2796.159668	0.030019	0.035716
RS	23	0.589075	1.128842	2889.498905	0.031021	0.037495
RS	24	0.649399	1.287944	2614.704677	0.028071	0.033792
RS	25	0.715003	1.287944	2697.008075	0.028955	0.035195
RS	26	0.786351	1.492165	2399.850939	0.025765	0.031110
RS	27	0.863945	1.492165	2472.745792	0.026547	0.032219
RS	28	0.948331	1.751243	2170.452010	0.023302	0.028045
RS	29	1.040105	1.751243	2235.541168	0.024001	0.028924
RS	30	1.139913	2.079934	1938.886886	0.020816	0.024843
RS	31	1.248459	2.079934	1997.596638	0.021446	0.025535
RS	32	1.366506	2.496962	1714.994236	0.018412	0.021678
RS	33	1.494889	2.496962	1768.463023	0.018986	0.022214
RS	34	1.634510	3.021572	1507.846627	0.016188	0.018696
RS	35	1.786354	3.021572	1556.863282	0.016714	0.019104
RS	36	1.951490	3.666892	1325.427783	0.014230	0.016021
RS	37	2.131084	3.666892	1370.462564	0.014713	0.016330
RS	38	2.326399	4.433501	1172.643382	0.012589	0.013734
RS	39	2.538813	4.433501	1213.966503	0.013033	0.013969
RS	40	2.769822	5.307907	1050.043553	0.011273	0.011852
RS	41	3.021054	5.307907	1087.841719	0.011679	0.012034
RS	42	3.294280	6.267627	954.430047	0.010247	0.010339
RS	43	3.591425	6.267627	988.854402	0.010616	0.010484
RS	44	3.914583	7.290651	880.457096	0.009453	0.009131
RS	45	4.266031	7.290651	911.617399	0.009787	0.009250
RS	46	4.648246	8.362076	822.381836	0.008829	0.008157
RS	47	5.063921	8.362076	850.328551	0.009129	0.008256
RS	48	5.515985	9.476371	775.067544	0.008321	0.007354
RS	49	6.007625	9.476371	799.789212	0.008586	0.007438
RS	50	6.542303	10.644676	733.791209	0.007878	0.006671
RS	51	7.123790	10.644676	755.247370	0.008108	0.006742
RS	52	7.756181	11.915432	693.448765	0.007445	0.006056
RS	53	8.443933	11.915432	711.666894	0.007640	0.006114
RS	54	9.191893	14.383416	605.478842	0.006500	0.005084
RS	55	10.005332	14.383416	622.387544	0.006682	0.005148
RS	56	10.889981	14.383416	636.615046	0.006835	0.005190
RS	57	11.852076	14.383416	647.677337	0.006953	0.005205
RS	58	12.898394	118.264134	82.470278	0.000885	0.000822
RS	59	14.036311	118.264134	89.116919	0.000957	0.000867
RS	60	15.273844	118.264134	96.243787	0.001033	0.000913
RS	61	16.619714	118.264134	103.875245	0.001115	0.000960
RS	62	18.083405	118.264134	112.034816	0.001203	0.001007
RS	63	19.675232	118.264134	11235.053094	0.120619	0.054875
PA	4+25*2+4+6 0.003253745 0.006392771 19.675231675 151.492552208 11.964674985 4.199409542 2.171765952 1.413113705 1.084486534 0.945656924 0.907805210 0.934677589 1.010675422 1.128842402 1.287944482 1.492165452 1.751243051 2.079933885 2.496961660 3.021572387 3.666891657 4.433500780 5.307906537 6.267627443 7.290651328 8.362075581 9.476370845 10.644676187 11.915432019 14.383415601 118.264133692
//
IT	6339
RD	7
LK	-91995.527107
QD	-839.221663 -> -637.562185
RI	0.0340716077
TR	0.002727	0.006741
MT	20.587432
MM	C_pi: 14.505092, n_recomb: 103448.976682
RS	0	0.000000	428.405020	2.033346	0.000020	0.000000
RS	1	0.008832	428.405020	2.212955	0.000021	0.000002
RS	2	0.018444	428.405020	2.408432	0.000023	0.000006
RS	3	0.028906	428.405020	2.621178	0.000025	0.000011
RS	4	0.040291	22.077732	55.340569	0.000535	0.000235
RS	5	0.052681	22.077732	60.195677	0.000582	0.000344
RS	6	0.066167	6.480859	222.864423	0.002154	0.001325
RS	7	0.080843	6.480859	241.987833	0.002339	0.001701
RS	8	0.096815	2.993622	567.825960	0.005489	0.004065
RS	9	0.114198	2.993622	614.279448	0.005938	0.004891
RS	10	0.133116	1.800705	1101.673597	0.010649	0.008866
RS	11	0.153705	1.800705	1184.832820	0.011453	0.010308
RS	12	0.176113	1.303853	1753.486235	0.016950	0.015431
RS	13	0.200500	1.303853	1871.614634	0.018092	0.017543
RS	14	0.227040	1.087532	2385.714877	0.023062	0.022649
RS	15	0.255925	1.087532	2525.678303	0.024415	0.025244
RS	16	0.287361	1.008666	2872.378124	0.027766	0.029039
RS	17	0.321573	1.008666	3017.684365	0.029171	0.031764
RS	18	0.358807	1.010868	3153.730684	0.030486	0.033466
RS	19	0.399330	1.010868	3292.082235	0.031823	0.036003
RS	20	0.443432	1.069841	3239.343467	0.031313	0.035571
RS	21	0.491428	1.069841	3364.726535	0.032525	0.037748
RS	22	0.543664	1.174301	3178.417629	0.030724	0.035667
RS	23	0.600514	1.174301	3289.345077	0.031797	0.037448
RS	24	0.662384	1.320593	3023.118574	0.029223	0.034317
RS	25	0.729719	1.320593	3120.339119	0.030163	0.035743
RS	26	0.803001	1.511384	2811.585003	0.027178	0.032037
RS	27	0.882756	1.511384	2896.741697	0.028002	0.033177
RS	28	0.969555	1.755383	2568.256173	0.024826	0.029210
RS	29	1.064019	1.755383	2643.295067	0.025552	0.030122
RS	30	1.166827	2.066658	2310.360498	0.022333	0.026109
RS	31	1.278716	2.066658	2377.201620	0.022979	0.026834
RS	32	1.400486	2.463489	2052.294869	0.019839	0.022940
RS	33	1.533011	2.463489	2112.579534	0.020421	0.023512
RS	34	1.677241	2.964876	1807.643054	0.017474	0.019888
RS	35	1.834210	2.964876	1862.556203	0.018005	0.020334
RS	36	2.005043	3.583846	1588.528225	0.015356	0.017111
RS	37	2.190963	3.583846	1638.769972	0.015841	0.017458
RS	38	2.393305	4.320957	1402.859423	0.013561	0.014716
RS	39	2.613518	4.320957	1448.780853	0.014005	0.014987
RS	40	2.853180	5.162343	1252.653029	0.012109	0.012735
RS	41	3.114009	5.162343	1294.430823	0.012513	0.012948
RS	42	3.397876	6.084301	1134.819346	0.010970	0.011138
RS	43	3.706814	6.084301	1172.554160	0.011335	0.011307
RS	44	4.043038	7.062200	1043.302203	0.010085	0.009860
RS	45	4.408957	7.062200	1077.037420	0.010411	0.009995
RS	46	4.807196	8.077043	971.341797	0.009390	0.008826
RS	47	5.240607	8.077043	1001.050793	0.009677	0.008933
RS	48	5.712298	9.117925	912.779057	0.008823	0.007972
RS	49	6.225649	9.117925	938.361461	0.009071	0.008055
RS	50	6.784341	10.189494	861.863706	0.008331	0.007240
RS	51	7.392377	10.189494	883.188886	0.008537	0.007302
RS	52	8.054116	11.332466	812.302930	0.007852	0.006572
RS	53	8.774300	11.332466	829.350944	0.008017	0.006614
RS	54	9.558092	13.528691	709.577557	0.006859	0.005519
RS	55	10.411111	13.528691	725.163746	0.007010	0.005564
RS	56	11.339469	13.528691	736.981001	0.007124	0.005581
RS	57	12.349821	13.528691	744.468960	0.007196	0.005565
RS	58	13.449409	136.345893	77.118931	0.000745	0.000694
RS	59	14.646114	136.345893	83.498951	0.000807	0.000733
RS	60	15.948515	136.345893	90.364019	0.000874	0.000774
RS	61	17.365945	136.345893	97.742855	0.000945	0.000816
RS	62	18.908565	136.345893	105.664228	0.001021	0.000859
RS	63	20.587432	136.345893	12225.971594	0.118184	0.056578
PA	4+25*2+4+6 0.002727493 0.006740879 20.587432019 428.405019728 22.077732489 6.480859274 2.993621924 1.800705328 1.303853416 1.087532214 1.008666010 1.010868125 1.069840709 1.174300718 1.320593381 1.511383606 1.755383267 2.066657787 2.463489082 2.964875545 3.583846165 4.320956793 5.162343258 6.084301421 7.062200099 8.077042974 9.117924969 10.189493816 11.332466165 13.528690612 136.345892689
//
IT	5279
RD	8
LK	-91610.701162
QD	-698.834110 -> -538.737583
RI	0.0289790127
TR	0.002316	0.007007
MT	21.582388
MM	C_pi: 15.158166, n_recomb: 111922.068397
RS	0	0.000000	1146.634701	0.826160	0.000007	0.000000
RS	1	0.008913	1146.634701	0.899821	0.000008	0.000001
RS	2	0.018621	1146.634701	0.980051	0.000009	0.000002
RS	3	0.029194	1146.634701	1.067437	0.000010	0.000005
RS	4	0.040710	39.092354	34.095969	0.000305	0.000144
RS	5	0.053252	39.092354	37.124319	0.000332	0.000209
RS	6	0.066912	9.709935	162.640320	0.001453	0.000951
RS	7	0.081789	9.709935	176.863355	0.001580	0.001208
RS	8	0.097992	4.043973	461.150866	0.004120	0.003196
RS	9	0.115640	4.043973	500.002856	0.004467	0.003806
RS	10	0.134861	2.265012	965.570204	0.008627	0.007394
RS	11	0.155795	2.265012	1041.611314	0.009307	0.008528
RS	12	0.178595	1.555843	1630.343244	0.014567	0.013442
RS	13	0.203427	1.555843	1746.465096	0.015604	0.015205
RS	14	0.230472	1.246750	2325.785678	0.020780	0.020444
RS	15	0.259928	1.246750	2471.617891	0.022083	0.022725
RS	16	0.292010	1.121315	2909.487718	0.025996	0.027008
RS	17	0.326951	1.121315	3067.751566	0.027410	0.029509
RS	18	0.365007	1.097296	3294.568127	0.029436	0.031920
RS	19	0.406454	1.097296	3449.964559	0.030825	0.034330
RS	20	0.451596	1.139738	3468.874847	0.030994	0.034655
RS	21	0.500762	1.139738	3612.306063	0.032275	0.036781
RS	22	0.554310	1.232314	3471.809771	0.031020	0.035374
RS	23	0.612631	1.232314	3599.709134	0.032163	0.037152
RS	24	0.676150	1.368708	3354.975524	0.029976	0.034553
RS	25	0.745331	1.368708	3467.041674	0.030977	0.035999
RS	26	0.820678	1.550056	3159.867444	0.028233	0.032671
RS	27	0.902741	1.550056	3257.407904	0.029104	0.033837
RS	28	0.992119	1.784114	2915.037722	0.026045	0.030106
RS	29	1.089463	1.784114	3000.111574	0.026805	0.031043
RS	30	1.195484	2.084341	2641.789014	0.023604	0.027141
RS	31	1.310955	2.084341	2716.690971	0.024273	0.027891
RS	32	1.436718	2.468594	2358.730555	0.021075	0.024011
RS	33	1.573691	2.468594	2425.575610	0.021672	0.024607
RS	34	1.722872	2.955528	2083.889415	0.018619	0.020928
RS	35	1.885351	2.955528	2144.287779	0.019159	0.021400
RS	36	2.062312	3.557804	1833.663543	0.016383	0.018084
RS	37	2.255046	3.557804	1888.596007	0.016874	0.018456
RS	38	2.464959	4.275513	1619.236046	0.014468	0.015608
RS	39	2.693583	4.275513	1669.177947	0.014914	0.015904
RS	40	2.942584	5.093930	1444.419793	0.012906	0.013551
RS	41	3.213780	5.093930	1489.560231	0.013309	0.013785
RS	42	3.509148	5.987731	1306.553918	0.011674	0.011886
RS	43	3.830844	5.987731	1346.944016	0.012035	0.012071
RS	44	4.181213	6.929540	1199.129071	0.010714	0.010551
RS	45	4.562812	6.929540	1234.729662	0.011032	0.010695
RS	46	4.978425	7.896326	1114.561207	0.009958	0.009469
RS	47	5.431082	7.896326	1145.238544	0.010232	0.009579
RS	48	5.924086	8.871937	1045.796313	0.009344	0.008573
RS	49	6.461033	8.871937	1071.318169	0.009572	0.008651
RS	50	7.045840	9.854552	986.134649	0.008811	0.007800
RS	51	7.682772	9.854552	1006.225332	0.008990	0.007848
RS	52	8.376477	10.876834	928.131103	0.008293	0.007088
RS	53	9.132014	10.876834	942.664460	0.008423	0.007107
RS	54	9.954895	12.805677	813.132449	0.007265	0.005972
RS	55	10.851121	12.805677	825.810080	0.007378	0.005992
RS	56	11.827232	12.805677	833.468790	0.007447	0.005977
RS	57	12.890346	12.805677	835.500382	0.007465	0.005920
RS	58	14.048220	153.661533	72.454826	0.000647	0.000601
RS	59	15.309298	153.661533	78.582783	0.000702	0.000637
RS	60	16.682781	153.661533	85.195324	0.000761	0.000674
RS	61	18.178687	153.661533	92.324170	0.000825	0.000712
RS	62	19.807928	153.661533	100.001754	0.000893	0.000752
RS	63	21.582388	153.661533	12956.596280	0.115764	0.057882
PA	4+25*2+4+6 0.002316169 0.007006844 21.582388435 1146.634701244 39.092353512 9.709934709 4.043973032 2.265012352 1.555842518 1.246750014 1.121314823 1.097296146 1.139738088 1.232313801 1.368708188 1.550055502 1.784114390 2.084340744 2.468594108 2.955527568 3.557804070 4.275512770 5.093929936 5.987731379 6.929540039 7.896326459 8.871937096 9.854552455 10.876834210 12.805677408 153.661533110
//
IT	5572
RD	9
LK	-91302.729056
QD	-586.975507 -> -455.313911
RI	0.0251481364
TR	0.001983	0.007206
MT	22.664453
MM	C_pi: 15.700690, n_recomb: 118827.046165
RS	0	0.000000	2895.661158	0.349463	0.000003	0.000000
RS	1	0.008998	2895.661158	0.380918	0.000003	0.000000
RS	2	0.018805	2895.661158	0.415205	0.000003	0.000001
RS	3	0.029494	2895.661158	0.452580	0.000004	0.000002
RS	4	0.041146	66.331080	21.533749	0.000181	0.000092
RS	5	0.053845	66.331080	23.467688	0.000197	0.000132
RS	6	0.067687	14.108733	120.188044	0.001011	0.000705
RS	7	0.082775	14.108733	130.863156	0.001101	0.000885
RS	8	0.099221	5.350464	375.298782	0.003158	0.002569
RS	9	0.117146	5.350464	407.664459	0.003431	0.003027
RS	10	0.136683	2.810711	841.180868	0.007079	0.006256
RS	11	0.157979	2.810711	909.709304	0.007656	0.007157
RS	12	0.181191	1.841018	1497.408426	0.012602	0.011816
RS	13	0.206491	1.841018	1609.022802	0.013541	0.013299
RS	14	0.234068	1.422768	2229.008776	0.018758	0.018545
RS	15	0.264126	1.422768	2376.792750	0.020002	0.020566
RS	16	0.296888	1.244663	2886.148935	0.024289	0.025166
RS	17	0.332599	1.244663	3053.344686	0.025696	0.027473
RS	18	0.371522	1.192367	3360.362476	0.028279	0.030425
RS	19	0.413948	1.192367	3529.625937	0.029704	0.032723
RS	20	0.460190	1.218150	3618.492138	0.030452	0.033668
RS	21	0.510594	1.218150	3777.932514	0.031794	0.035751
RS	22	0.565532	1.299866	3687.802033	0.031035	0.034927
RS	23	0.625414	1.299866	3831.618480	0.032245	0.036705
RS	24	0.690684	1.428282	3616.343609	0.030434	0.034587
RS	25	0.761826	1.428282	3742.877315	0.031499	0.036057
RS	26	0.839369	1.602965	3446.648258	0.029006	0.033088
RS	27	0.923890	1.602965	3556.570196	0.029931	0.034284
RS	28	1.016015	1.830805	3209.852025	0.027013	0.030791
RS	29	1.116429	1.830805	3305.096096	0.027814	0.031757
RS	30	1.225878	2.124767	2930.413030	0.024661	0.027985
RS	31	1.345174	2.124767	3013.488466	0.025360	0.028760
RS	32	1.475205	2.502398	2630.603659	0.022138	0.024920
RS	33	1.616935	2.502398	2704.016280	0.022756	0.025539
RS	34	1.771417	2.982071	2332.586721	0.019630	0.021836
RS	35	1.939799	2.982071	2398.352778	0.020184	0.022329
RS	36	2.123331	3.576031	2056.935359	0.017310	0.018950
RS	37	2.323377	3.576031	2116.335341	0.017810	0.019344
RS	38	2.541421	4.283676	1818.192118	0.015301	0.016417
RS	39	2.779085	4.283676	1871.855313	0.015753	0.016732
RS	40	3.038132	5.089125	1622.152328	0.013651	0.014300
RS	41	3.320488	5.089125	1670.302542	0.014057	0.014550
RS	42	3.628248	5.965124	1466.831262	0.012344	0.012582
RS	43	3.963700	5.965124	1509.477112	0.012703	0.012779
RS	44	4.329333	6.881367	1345.498539	0.011323	0.011202
RS	45	4.727865	6.881367	1382.509184	0.011635	0.011353
RS	46	5.162256	7.810765	1249.933383	0.010519	0.010083
RS	47	5.635730	7.810765	1281.042949	0.010781	0.010192
RS	48	6.151806	8.731951	1172.325104	0.009866	0.009155
RS	49	6.714316	8.731951	1197.127279	0.010075	0.009224
RS	50	7.327438	9.636640	1105.123334	0.009300	0.008350
RS	51	7.995727	9.636640	1123.135565	0.009452	0.008380
RS	52	8.724145	10.549329	1039.791715	0.008750	0.007603
RS	53	9.518103	10.549329	1050.703056	0.008842	0.007594
RS	54	10.383497	12.224847	915.502699	0.007704	0.006441
RS	55	11.326756	12.224847	923.760490	0.007774	0.006429
RS	56	12.354886	12.224847	925.634466	0.007790	0.006374
RS	57	13.475522	12.224847	920.508188	0.007747	0.006270
RS	58	14.696988	170.038315	68.623862	0.000578	0.000533
RS	59	16.028356	170.038315	74.541193	0.000627	0.000566
RS	60	17.479514	170.038315	80.941621	0.000681	0.000601
RS	61	19.061242	170.038315	87.859109	0.000739	0.000636
RS	62	20.785286	170.038315	95.328838	0.000802	0.000674
RS	63	22.664453	170.038315	13479.161612	0.113435	0.058864
PA	4+25*2+4+6 0.001982948 0.007205683 22.664452708 2895.661158242 66.331080335 14.108732577 5.350464420 2.810711430 1.841018094 1.422768013 1.244663079 1.192367324 1.218149863 1.299865793 1.428282165 1.602964589 1.830805116 2.124767017 2.502397977 2.982070602 3.576031193 4.283675819 5.089125424 5.965124120 6.881367201 7.810764649 8.731950868 9.636640251 10.549328825 12.224847387 170.038315122
//
IT	5944
RD	10
LK	-91047.481068
QD	-495.550895 -> -383.634091
RI	0.0221494184
TR	0.001706	0.007352
MT	23.820429
MM	C_pi: 16.141925, n_recomb: 124325.757204
RS	0	0.000000	6972.018864	0.152903	0.000001	0.000000
RS	1	0.009083	6972.018864	0.166798	0.000001	0.000000
RS	2	0.018992	6972.018864	0.181955	0.000001	0.000000
RS	3	0.029800	6972.018864	0.198491	0.000002	0.000001
RS	4	0.041590	107.898423	13.990558	0.000113	0.000062
RS	5	0.054451	107.898423	15.260214	0.000123	0.000087
RS	6	0.068480	19.893122	90.252480	0.000726	0.000537
RS	7	0.083784	19.893122	98.377016	0.000791	0.000667
RS	8	0.100478	6.937678	307.196644	0.002471	0.002104
RS	9	0.118688	6.937678	334.205353	0.002688	0.002455
RS	10	0.138552	3.442714	731.358142	0.005883	0.005360
RS	11	0.160220	3.442714	792.623665	0.006375	0.006085
RS	12	0.183857	2.160646	1364.902606	0.010978	0.010468
RS	13	0.209640	2.160646	1470.569203	0.011828	0.011726
RS	14	0.237766	1.615753	2111.313234	0.016982	0.016898
RS	15	0.268446	1.615753	2258.095449	0.018163	0.018698
RS	16	0.301913	1.378354	2820.501596	0.022686	0.023493
RS	17	0.338420	1.378354	2993.110496	0.024075	0.025633
RS	18	0.378243	1.295283	3368.157126	0.027091	0.028996
RS	19	0.421683	1.295283	3548.136239	0.028539	0.031197
RS	20	0.469069	1.303791	3702.075418	0.029777	0.032652
RS	21	0.520759	1.303791	3875.207064	0.031170	0.034699
RS	22	0.577144	1.375073	3836.434670	0.030858	0.034378
RS	23	0.638651	1.375073	3994.726208	0.032131	0.036162
RS	24	0.705745	1.496681	3813.640648	0.030675	0.034477
RS	25	0.778933	1.496681	3953.905428	0.031803	0.035975
RS	26	0.858769	1.666553	3675.318596	0.029562	0.033342
RS	27	0.945857	1.666553	3797.362240	0.030544	0.034573
RS	28	1.040856	1.890765	3453.791255	0.027780	0.031313
RS	29	1.144483	1.890765	3559.207535	0.028628	0.032313
RS	30	1.257523	2.181899	3175.713275	0.025543	0.028677
RS	31	1.380831	2.181899	3267.056838	0.026278	0.029482
RS	32	1.515339	2.557319	2866.376625	0.023055	0.025697
RS	33	1.662065	2.557319	2946.434017	0.023699	0.026342
RS	34	1.822118	3.035214	2551.665501	0.020524	0.022633
RS	35	1.996710	3.035214	2622.806827	0.021096	0.023149
RS	36	2.187160	3.627432	2256.088912	0.018147	0.019726
RS	37	2.394909	3.627432	2319.886241	0.018660	0.020141
RS	38	2.621529	4.332606	1997.478806	0.016066	0.017153
RS	39	2.868734	4.332606	2054.729724	0.016527	0.017486
RS	40	3.138393	5.133477	1783.721138	0.014347	0.014991
RS	41	3.432545	5.133477	1834.700692	0.014757	0.015256
RS	42	3.753417	6.000656	1613.675804	0.012979	0.013232
RS	43	4.103434	6.000656	1658.358382	0.013339	0.013440
RS	44	4.485244	6.900743	1480.595689	0.011909	0.011818
RS	45	4.901735	6.900743	1518.753704	0.012216	0.011973
RS	46	5.356057	7.802526	1375.800621	0.011066	0.010670
RS	47	5.851647	7.802526	1407.015359	0.011317	0.010777
RS	48	6.392252	8.679390	1290.868251	0.010383	0.009717
RS	49	6.981963	8.679390	1314.519083	0.010573	0.009776
RS	50	7.625238	9.516593	1217.503901	0.009793	0.008890
RS	51	8.326944	9.516593	1232.835968	0.009916	0.008899
RS	52	9.092388	10.330420	1146.163776	0.009219	0.008114
RS	53	9.927360	10.330420	1152.586332	0.009271	0.008074
RS	54	10.838174	11.767498	1015.864413	0.008171	0.006925
RS	55	11.831720	11.767498	1018.291431	0.008191	0.006876
RS	56	12.915513	11.767498	1012.904528	0.008147	0.006774
RS	57	14.097750	11.767498	999.127423	0.008036	0.006616
RS	58	15.387374	185.080213	65.628486	0.000528	0.000484
RS	59	16.794137	185.080213	71.385635	0.000574	0.000515
RS	60	18.328681	185.080213	77.625407	0.000624	0.000547
RS	61	20.002612	185.080213	84.383574	0.000679	0.000582
RS	62	21.828591	185.080213	91.697530	0.000738	0.000617
RS	63	23.820429	185.080213	13823.094078	0.111184	0.059601
PA	4+25*2+4+6 0.001705744 0.007352291 23.820428934 6972.018864012 107.898422815 19.893122408 6.937678055 3.442713797 2.160645533 1.615753150 1.378354064 1.295283283 1.303791442 1.375072795 1.496680820 1.666552651 1.890764658 2.181898540 2.557319066 3.035213590 3.627432276 4.332606170 5.133476716 6.000656275 6.900743228 7.802526137 8.679390166 9.516593050 10.330419708 11.767498104 185.080213321
//
IT	6627
RD	11
LK	-90829.087952
QD	-418.938997 -> -321.257117
RI	0.0196952119
TR	0.001472	0.007460
MT	25.024477
MM	C_pi: 16.476062, n_recomb: 128505.599109
RS	0	0.000000	15674.452496	0.070815	0.000001	0.000000
RS	1	0.009168	15674.452496	0.077310	0.000001	0.000000
RS	2	0.019177	15674.452496	0.084402	0.000001	0.000000
RS	3	0.030104	15674.452496	0.092144	0.000001	0.000000
RS	4	0.042032	168.581317	9.352965	0.000073	0.000042
RS	5	0.055054	168.581317	10.210172	0.000079	0.000060
RS	6	0.069270	27.250040	68.937294	0.000536	0.000420
RS	7	0.084790	27.250040	75.217452	0.000585	0.000516
RS	8	0.101732	8.825030	253.224089	0.001971	0.001754
RS	9	0.120227	8.825030	275.855224	0.002147	0.002027
RS	10	0.140418	4.165667	635.621124	0.004946	0.004644
RS	11	0.162461	4.165667	690.127164	0.005370	0.005232
RS	12	0.186524	2.516323	1237.271336	0.009628	0.009336
RS	13	0.212794	2.516323	1336.179615	0.010398	0.010411
RS	14	0.241472	1.826233	1981.645357	0.015421	0.015455
RS	15	0.272779	1.826233	2125.153162	0.016537	0.017068
RS	16	0.306957	1.522369	2723.953592	0.021197	0.021967
RS	17	0.344268	1.522369	2898.876720	0.022558	0.023960
RS	18	0.385000	1.405634	3329.422809	0.025909	0.027633
RS	19	0.429467	1.405634	3517.028378	0.027369	0.029747
RS	20	0.478010	1.395843	3729.508999	0.029022	0.031626
RS	21	0.531004	1.395843	3913.802225	0.030456	0.033641
RS	22	0.588857	1.456645	3925.219544	0.030545	0.033759
RS	23	0.652014	1.456645	4096.195597	0.031876	0.035552
RS	24	0.720961	1.572037	3951.944164	0.030753	0.034259
RS	25	0.796230	1.572037	4104.832695	0.031943	0.035789
RS	26	0.878400	1.738240	3848.809036	0.029951	0.033469
RS	27	0.968103	1.738240	3982.393757	0.030990	0.034741
RS	28	1.066030	1.960531	3648.080649	0.028388	0.031705
RS	29	1.172936	1.960531	3763.435261	0.029286	0.032745
RS	30	1.289643	2.251195	3377.664322	0.026284	0.029248
RS	31	1.417051	2.251195	3477.227069	0.027059	0.030088
RS	32	1.556139	2.627516	3065.195706	0.023853	0.026367
RS	33	1.707980	2.627516	3151.912391	0.024527	0.027042
RS	34	1.873742	3.107597	2739.780687	0.021320	0.023339
RS	35	2.054702	3.107597	2816.303297	0.021916	0.023881
RS	36	2.252253	3.702933	2429.540881	0.018906	0.020427
RS	37	2.467916	3.702933	2497.705150	0.019437	0.020865
RS	38	2.703352	4.411348	2155.447376	0.016773	0.017827
RS	39	2.960373	4.411348	2216.219319	0.017246	0.018180
RS	40	3.240959	5.214088	1927.493339	0.014999	0.015632
RS	41	3.547270	5.214088	1981.209294	0.015417	0.015914
RS	42	3.881665	6.079470	1745.515467	0.013583	0.013843
RS	43	4.246718	6.079470	1792.122779	0.013946	0.014061
RS	44	4.645241	6.970874	1602.921821	0.012474	0.012402
RS	45	5.080301	6.970874	1642.093704	0.012778	0.012563
RS	46	5.555250	7.852931	1490.736733	0.011601	0.011234
RS	47	6.073744	7.852931	1521.885422	0.011843	0.011338
RS	48	6.639774	8.693742	1400.072615	0.010895	0.010264
RS	49	7.257701	8.693742	1422.327319	0.011068	0.010311
RS	50	7.932281	9.472122	1322.007089	0.010288	0.009420
RS	51	8.668710	9.472122	1334.276206	0.010383	0.009408
RS	52	9.472656	10.196151	1246.091797	0.009697	0.008625
RS	53	10.350312	10.196151	1247.399989	0.009707	0.008551
RS	54	11.308434	11.407852	1113.189281	0.008663	0.007427
RS	55	12.354400	11.407852	1108.514642	0.008626	0.007332
RS	56	13.496264	11.407852	1094.582839	0.008518	0.007177
RS	57	14.742818	11.407852	1070.911876	0.008334	0.006958
RS	58	16.103661	198.199117	63.439406	0.000494	0.000448
RS	59	17.589271	198.199117	69.089658	0.000538	0.000478
RS	60	19.211086	198.199117	75.224062	0.000585	0.000510
RS	61	20.981596	198.199117	81.879962	0.000637	0.000543
RS	62	22.914432	198.199117	89.096633	0.000693	0.000577
RS	63	25.024477	198.199117	14003.897929	0.108975	0.060161
PA	4+25*2+4+6 0.001471530 0.007460240 25.024477405 15674.452495641 168.581317215 27.250039598 8.825029698 4.165667409 2.516322592 1.826232697 1.522368807 1.405633790 1.395842579 1.456645355 1.572036842 1.738240412 1.960530913 2.251194547 2.627515557 3.107596813 3.702932576 4.411347697 5.214088122 6.079469626 6.970874310 7.852930542 8.693741989 9.472121971 10.196151226 11.407852304 198.199117270
//
IT	6758
RD	12
LK	-90637.677994
QD	-353.481395 -> -266.918922
RI	0.0176029595
TR	0.001273	0.007541
MT	26.241710
MM	C_pi: 16.693221, n_recomb: 131424.951629
RS	0	0.000000	33837.292489	0.033802	0.000000	0.000000
RS	1	0.009250	33837.292489	0.036930	0.000000	0.000000
RS	2	0.019356	33837.292489	0.040348	0.000000	0.000000
RS	3	0.030397	33837.292489	0.044082	0.000000	0.000000
RS	4	0.042460	252.966027	6.442070	0.000049	0.000030
RS	5	0.055638	252.966027	7.037968	0.000054	0.000042
RS	6	0.070035	36.290842	53.586270	0.000408	0.000336
RS	7	0.085764	36.290842	58.520288	0.000445	0.000410
RS	8	0.102947	11.021895	210.294035	0.001600	0.001486
RS	9	0.121721	11.021895	229.354937	0.001745	0.001701
RS	10	0.142231	4.982520	552.577313	0.004205	0.004064
RS	11	0.164638	4.982520	600.912133	0.004572	0.004546
RS	12	0.189118	2.909295	1116.541903	0.008496	0.008378
RS	13	0.215862	2.909295	1208.278353	0.009194	0.009301
RS	14	0.245081	2.054632	1845.617524	0.014043	0.014183
RS	15	0.277002	2.054632	1984.086991	0.015097	0.015633
RS	16	0.311876	1.676658	2604.455140	0.019817	0.020570
RS	17	0.349976	1.676658	2778.954857	0.021145	0.022431
RS	18	0.391601	1.523024	3252.697342	0.024749	0.026336
RS	19	0.437076	1.523024	3444.929922	0.026212	0.028369
RS	20	0.486757	1.493586	3708.471332	0.028217	0.030600
RS	21	0.541034	1.493586	3901.242135	0.029684	0.032586
RS	22	0.600332	1.543494	3960.229947	0.030133	0.033089
RS	23	0.665116	1.543494	4141.797817	0.031515	0.034893
RS	24	0.735892	1.652811	4035.525349	0.030706	0.033956
RS	25	0.813215	1.652811	4199.575722	0.031954	0.035519
RS	26	0.897691	1.815924	3969.749253	0.030205	0.033493
RS	27	0.989981	1.815924	4113.955376	0.031303	0.034809
RS	28	1.090808	2.037312	3793.971311	0.028868	0.031991
RS	29	1.200962	2.037312	3918.747228	0.029817	0.033074
RS	30	1.321306	2.329007	3536.482080	0.026909	0.029718
RS	31	1.452782	2.329007	3644.003878	0.027727	0.030597
RS	32	1.596420	2.708285	3226.565199	0.024551	0.026947
RS	33	1.753345	2.708285	3319.815196	0.025260	0.027655
RS	34	1.924787	3.193231	2896.004698	0.022035	0.023968
RS	35	2.112087	3.193231	2977.833201	0.022658	0.024539
RS	36	2.316713	3.795028	2576.131389	0.019602	0.021064
RS	37	2.540268	3.795028	2648.595963	0.020153	0.021527
RS	38	2.784503	4.510670	2290.840895	0.017431	0.018450
RS	39	3.051330	4.510670	2355.064686	0.017919	0.018824
RS	40	3.342840	5.319847	2052.187334	0.015615	0.016232
RS	41	3.661315	5.319847	2108.571730	0.016044	0.016531
RS	42	4.009251	6.188474	1861.078250	0.014161	0.014420
RS	43	4.389372	6.188474	1909.549195	0.014530	0.014651
RS	44	4.804655	7.076662	1711.223722	0.013021	0.012961
RS	45	5.258354	7.076662	1751.355168	0.013326	0.013127
RS	46	5.754022	7.944833	1593.517098	0.012125	0.011778
RS	47	6.295540	7.944833	1624.540726	0.012361	0.011881
RS	48	6.887152	8.755879	1498.735743	0.011404	0.010798
RS	49	7.533489	8.755879	1519.501852	0.011562	0.010834
RS	50	8.239615	9.482190	1417.461561	0.010785	0.009945
RS	51	9.011060	9.482190	1426.483440	0.010854	0.009910
RS	52	9.853867	10.123747	1338.456145	0.010184	0.009136
RS	53	10.774637	10.123747	1334.268086	0.010152	0.009026
RS	54	11.780581	11.121171	1206.336270	0.009179	0.007945
RS	55	12.879579	11.121171	1193.482895	0.009081	0.007800
RS	56	14.080238	11.121171	1169.968484	0.008902	0.007586
RS	57	15.391963	11.121171	1135.461156	0.008640	0.007300
RS	58	16.825027	208.735739	62.025471	0.000472	0.000425
RS	59	18.390655	208.735739	67.622755	0.000515	0.000454
RS	60	20.101109	208.735739	73.708220	0.000561	0.000485
RS	61	21.969786	208.735739	80.320629	0.000611	0.000517
RS	62	24.011323	208.735739	87.500915	0.000666	0.000551
RS	63	26.241710	208.735739	14032.549922	0.106772	0.060596
PA	4+25*2+4+6 0.001273371 0.007540995 26.241710069 33837.292489316 252.966027252 36.290842161 11.021894638 4.982519516 2.909295217 2.054631957 1.676657725 1.523024191 1.493585745 1.543494317 1.652811341 1.815924263 2.037312341 2.329007024 2.708284505 3.193231054 3.795028181 4.510669974 5.319846630 6.188473980 7.076662209 7.944832564 8.755878877 9.482189606 10.123746540 11.121170554 208.735739084
//
IT	8138
RD	13
LK	-90467.932205
QD	-297.029745 -> -220.258956
RI	0.0157748981
TR	0.001108	0.007601
MT	27.444822
MM	C_pi: 16.797774, n_recomb: 133194.389841
RS	0	0.000000	59653.807851	0.019578	0.000000	0.000000
RS	1	0.009328	59653.807851	0.021405	0.000000	0.000000
RS	2	0.019526	59653.807851	0.023402	0.000000	0.000000
RS	3	0.030675	59653.807851	0.025586	0.000000	0.000000
RS	4	0.042864	364.994081	4.571940	0.000034	0.000022
RS	5	0.056190	364.994081	4.998477	0.000038	0.000031
RS	6	0.070759	47.002523	42.430299	0.000319	0.000276
RS	7	0.086688	47.002523	46.374619	0.000348	0.000334
RS	8	0.104102	13.516353	176.163765	0.001323	0.001280
RS	9	0.123140	13.516353	192.326890	0.001444	0.001453
RS	10	0.143954	5.891337	481.148891	0.003612	0.003594
RS	11	0.166710	5.891337	523.954886	0.003934	0.003991
RS	12	0.191588	3.339168	1004.519595	0.007542	0.007566
RS	13	0.218787	3.339168	1089.015079	0.008176	0.008362
RS	14	0.248523	2.300600	1708.492501	0.012827	0.013062
RS	15	0.281032	2.300600	1840.676416	0.013819	0.014370
RS	16	0.316575	1.840758	2469.898755	0.018544	0.019295
RS	17	0.355432	1.840758	2641.698387	0.019833	0.021035
RS	18	0.397914	1.646860	3146.998264	0.023627	0.025110
RS	19	0.444359	1.646860	3341.111682	0.025084	0.027066
RS	20	0.495136	1.596263	3647.700915	0.027386	0.029589
RS	21	0.550649	1.596263	3846.290175	0.028877	0.031545
RS	22	0.611340	1.634643	3949.045161	0.029649	0.032388
RS	23	0.677693	1.634643	4138.968242	0.031075	0.034198
RS	24	0.750235	1.737757	4070.399358	0.030560	0.033588
RS	25	0.829544	1.737757	4243.915138	0.031863	0.035183
RS	26	0.916250	1.898015	4042.557770	0.030351	0.033434
RS	27	1.011044	1.898015	4196.206740	0.031504	0.034792
RS	28	1.114681	2.119073	3894.485729	0.029239	0.032186
RS	29	1.227984	2.119073	4027.927187	0.030241	0.033314
RS	30	1.351857	2.412740	3654.044705	0.027434	0.030099
RS	31	1.487284	2.412740	3769.071475	0.028298	0.031020
RS	32	1.635343	2.796333	3351.491918	0.025162	0.027445
RS	33	1.797213	2.796333	3451.008101	0.025910	0.028190
RS	34	1.974182	3.287965	3020.729303	0.022679	0.024527
RS	35	2.167659	3.287965	3107.696454	0.023332	0.025129
RS	36	2.379183	3.898546	2695.841436	0.020240	0.021642
RS	37	2.610437	3.898546	2772.488602	0.020815	0.022132
RS	38	2.863263	4.624238	2403.375825	0.018044	0.019024
RS	39	3.139671	4.624238	2470.963695	0.018552	0.019420
RS	40	3.441863	5.443126	2157.362071	0.016197	0.016792
RS	41	3.772242	5.443126	2216.355211	0.016640	0.017109
RS	42	4.133439	6.318687	1959.822668	0.014714	0.014965
RS	43	4.528328	6.318687	2010.129877	0.015092	0.015209
RS	44	4.960051	7.207738	1804.892770	0.013551	0.013494
RS	45	5.432045	7.207738	1845.990937	0.013859	0.013667
RS	46	5.948065	8.066514	1683.478995	0.012639	0.012303
RS	47	6.512220	8.066514	1714.413592	0.012872	0.012405
RS	48	7.128997	8.852782	1586.153500	0.011909	0.011317
RS	49	7.803307	8.852782	1605.475930	0.012054	0.011344
RS	50	8.540515	9.532613	1503.129820	0.011285	0.010461
RS	51	9.346489	9.532613	1508.910842	0.011329	0.010404
RS	52	10.227644	10.098058	1422.507586	0.010680	0.009646
RS	53	11.190990	10.098058	1412.693007	0.010606	0.009498
RS	54	12.244196	10.891747	1294.365645	0.009718	0.008479
RS	55	13.395644	10.891747	1272.515519	0.009554	0.008277
RS	56	14.654497	10.891747	1238.685640	0.009300	0.007998
RS	57	16.030774	10.891747	1192.746572	0.008955	0.007641
RS	58	17.535428	216.308642	61.343839	0.000461	0.000410
RS	59	19.180433	216.308642	66.941173	0.000503	0.000439
RS	60	20.978883	216.308642	73.033465	0.000548	0.000470
RS	61	22.945088	216.308642	79.660801	0.000598	0.000502
RS	62	25.094699	216.308642	86.865611	0.000652	0.000536
RS	63	27.444822	216.308642	13928.236425	0.104571	0.060941
PA	4+25*2+4+6 0.001107633 0.007601396 27.444821537 59653.807850992 364.994081429 47.002522681 13.516353064 5.891336957 3.339167574 2.300599721 1.840757600 1.646860069 1.596263212 1.634643121 1.737756691 1.898015062 2.119072881 2.412739697 2.796332563 3.287965084 3.898546495 4.624238347 5.443126471 6.318686619 7.207738005 8.066513801 8.852781520 9.532612932 10.098057645 10.891747412 216.308641882
//
IT	9689
RD	14
LK	-90317.814670
QD	-248.491172 -> -181.228533
RI	0.0141789714
TR	0.000971	0.007642
MT	28.631682
MM	C_pi: 16.820690, n_recomb: 134039.755380
RS	0	0.000000	116021.404157	0.010205	0.000000	0.000000
RS	1	0.009401	116021.404157	0.011165	0.000000	0.000000
RS	2	0.019686	116021.404157	0.012215	0.000000	0.000000
RS	3	0.030938	116021.404157	0.013364	0.000000	0.000000
RS	4	0.043247	505.456776	3.356117	0.000025	0.000017
RS	5	0.056714	505.456776	3.671723	0.000027	0.000024
RS	6	0.071447	59.123627	34.337964	0.000256	0.000233
RS	7	0.087565	59.123627	37.557803	0.000280	0.000280
RS	8	0.105198	16.257476	149.326862	0.001114	0.001122
RS	9	0.124489	16.257476	163.174955	0.001217	0.001264
RS	10	0.145593	6.881039	420.824060	0.003140	0.003216
RS	11	0.168681	6.881039	458.813915	0.003423	0.003546
RS	12	0.193940	3.802404	903.489776	0.006740	0.006883
RS	13	0.221574	3.802404	981.043931	0.007319	0.007572
RS	14	0.251805	2.562391	1576.333045	0.011760	0.012085
RS	15	0.284879	2.562391	1701.604076	0.012695	0.013267
RS	16	0.321062	2.013502	2329.723950	0.017381	0.018148
RS	17	0.360646	2.013502	2497.219889	0.018630	0.019775
RS	18	0.403952	1.776205	3023.810597	0.022559	0.023970
RS	19	0.451329	1.776205	3217.602383	0.024005	0.025851
RS	20	0.503159	1.703032	3559.197513	0.026553	0.028616
RS	21	0.559863	1.703032	3761.283808	0.028061	0.030538
RS	22	0.621897	1.729264	3903.001235	0.029118	0.031678
RS	23	0.689763	1.729264	4099.189313	0.030582	0.033491
RS	24	0.764009	1.826001	4066.570035	0.030339	0.033177
RS	25	0.845236	1.826001	4247.864305	0.031691	0.034799
RS	26	0.934098	1.983550	4075.626629	0.030406	0.033309
RS	27	1.031314	1.983550	4237.471725	0.031614	0.034707
RS	28	1.137670	2.204721	3956.372538	0.029516	0.032304
RS	29	1.254024	2.204721	4097.627242	0.030570	0.033475
RS	30	1.381317	2.501116	3735.611116	0.027869	0.030400
RS	31	1.520577	2.501116	3857.597468	0.028780	0.031363
RS	32	1.672929	2.890150	3443.959443	0.025694	0.027868
RS	33	1.839603	2.890150	3549.407161	0.026480	0.028650
RS	34	2.021947	3.390008	3116.906440	0.023254	0.025017
RS	35	2.221433	3.390008	3208.807230	0.023939	0.025652
RS	36	2.439673	4.011385	2790.824576	0.020821	0.022160
RS	37	2.678429	4.011385	2871.526743	0.021423	0.022677
RS	38	2.939632	4.749604	2494.622071	0.018611	0.019546
RS	39	3.225390	4.749604	2565.499132	0.019140	0.019966
RS	40	3.538012	5.581163	2244.150756	0.016742	0.017308
RS	41	3.880025	5.581163	2305.725282	0.017202	0.017644
RS	42	4.254190	6.467054	2042.564729	0.015238	0.015473
RS	43	4.663531	6.467054	2094.731598	0.015628	0.015731
RS	44	5.111354	7.360802	1884.507775	0.014059	0.013995
RS	45	5.601277	7.360802	1926.651373	0.014374	0.014177
RS	46	6.137259	8.214483	1761.015655	0.013138	0.012801
RS	47	6.723629	8.214483	1791.995555	0.013369	0.012905
RS	48	7.365123	8.980780	1662.576534	0.012404	0.011816
RS	49	8.066925	8.980780	1680.634480	0.012538	0.011835
RS	50	8.834704	9.619632	1579.140082	0.011781	0.010962
RS	51	9.674663	9.619632	1581.870705	0.011802	0.010885
RS	52	10.593587	10.115345	1498.278255	0.011178	0.010148
RS	53	11.598899	10.115345	1482.955117	0.011064	0.009963
RS	54	12.698722	10.716650	1376.941394	0.010273	0.009020
RS	55	13.901940	10.716650	1345.584064	0.010039	0.008757
RS	56	15.218273	10.716650	1301.041569	0.009706	0.008410
RS	57	16.658356	10.716650	1243.430579	0.009277	0.007978
RS	58	18.233823	221.151240	61.318924	0.000457	0.000403
RS	59	19.957400	221.151240	66.965995	0.000500	0.000433
RS	60	21.843012	221.151240	73.117650	0.000545	0.000464
RS	61	23.905891	221.151240	79.815258	0.000595	0.000497
RS	62	26.162704	221.151240	87.102646	0.000650	0.000531
RS	63	28.631682	221.151240	13726.735691	0.102408	0.061216
PA	4+25*2+4+6 0.000971360 0.007642316 28.631681504 116021.404157269 505.456776308 59.123627188 16.257476390 6.881038624 3.802404286 2.562391353 2.013501649 1.776204896 1.703032313 1.729264424 1.826001423 1.983550328 2.204720872 2.501116134 2.890149587 3.390008276 4.011384691 4.749603840 5.581163446 6.467054265 7.360802406 8.214483406 8.980779790 9.619632061 10.115344560 10.716650073 221.151239699
//
IT	15663
RD	15
LK	-90186.945260
QD	-207.307227 -> -149.436668
RI	0.0128189171
TR	0.000861	0.007662
MT	29.821459
MM	C_pi: 16.808793, n_recomb: 134267.039843
RS	0	0.000000	182883.504960	0.006533	0.000000	0.000000
RS	1	0.009472	182883.504960	0.007152	0.000000	0.000000
RS	2	0.019840	182883.504960	0.007830	0.000000	0.000000
RS	3	0.031191	182883.504960	0.008572	0.000000	0.000000
RS	4	0.043617	667.598305	2.570747	0.000019	0.000014
RS	5	0.057220	667.598305	2.814331	0.000021	0.000019
RS	6	0.072111	72.090329	28.529007	0.000212	0.000203
RS	7	0.088412	72.090329	31.225795	0.000233	0.000241
RS	8	0.106258	19.148874	128.618785	0.000958	0.001005
RS	9	0.125794	19.148874	140.661644	0.001048	0.001122
RS	10	0.147180	7.928679	371.170178	0.002764	0.002917
RS	11	0.170592	7.928679	405.109167	0.003017	0.003193
RS	12	0.196221	4.291427	815.447617	0.006073	0.006318
RS	13	0.224278	4.291427	886.691518	0.006604	0.006918
RS	14	0.254992	2.836496	1454.856929	0.010836	0.011248
RS	15	0.288615	2.836496	1573.217521	0.011717	0.012319
RS	16	0.325423	2.192814	2193.459013	0.016337	0.017135
RS	17	0.365717	2.192814	2355.829194	0.017546	0.018660
RS	18	0.409828	1.909628	2895.476285	0.021565	0.022937
RS	19	0.458117	1.909628	3087.489683	0.022995	0.024744
RS	20	0.510979	1.812800	3456.680008	0.025745	0.027707
RS	21	0.568848	1.812800	3660.533241	0.027263	0.029593
RS	22	0.632199	1.826475	3835.857437	0.028569	0.030989
RS	23	0.701549	1.826475	4036.625339	0.030064	0.032799
RS	24	0.777468	1.916803	4036.912975	0.030066	0.032749
RS	25	0.860578	1.916803	4224.540768	0.031464	0.034391
RS	26	0.951560	2.071889	4080.422452	0.030390	0.033140
RS	27	1.051159	2.071889	4249.340117	0.031648	0.034572
RS	28	1.160192	2.293692	3989.467115	0.029713	0.032360
RS	29	1.279552	2.293692	4137.733135	0.030817	0.033571
RS	30	1.410217	2.593644	3789.353021	0.028223	0.030631
RS	31	1.553258	2.593644	3917.769991	0.029179	0.031633
RS	32	1.709848	2.989315	3510.599080	0.026146	0.028219
RS	33	1.881269	2.989315	3621.652789	0.026974	0.029037
RS	34	2.068926	3.499050	3189.809037	0.023757	0.025437
RS	35	2.274357	3.499050	3286.455242	0.024477	0.026104
RS	36	2.499245	4.133380	2865.243230	0.021340	0.022614
RS	37	2.745435	4.133380	2949.901614	0.021970	0.023159
RS	38	3.014942	4.886854	2567.849673	0.019125	0.020010
RS	39	3.309975	4.886854	2641.981821	0.019677	0.020454
RS	40	3.632953	5.734370	2315.150642	0.017243	0.017772
RS	41	3.986522	5.734370	2379.329700	0.017721	0.018128
RS	42	4.373580	6.634418	2111.387399	0.015725	0.015934
RS	43	4.797298	6.634418	2165.497268	0.016128	0.016207
RS	44	5.261148	7.537189	1951.761243	0.014536	0.014455
RS	45	5.768933	7.537189	1995.100325	0.014859	0.014646
RS	46	6.324812	8.390598	1827.514874	0.013611	0.013264
RS	47	6.933342	8.390598	1858.762300	0.013844	0.013370
RS	48	7.599509	9.142259	1729.143443	0.012878	0.012285
RS	49	8.328773	9.142259	1746.229788	0.013006	0.012296
RS	50	9.127110	9.746062	1646.429899	0.012262	0.011438
RS	51	10.001061	9.746062	1646.453397	0.012263	0.011342
RS	52	10.957789	10.178784	1566.532785	0.011667	0.010631
RS	53	12.005135	10.178784	1546.029012	0.011515	0.010410
RS	54	13.151680	10.599712	1454.358984	0.010832	0.009558
RS	55	14.406821	10.599712	1413.287434	0.010526	0.009231
RS	56	15.780844	10.599712	1357.944863	0.010114	0.008812
RS	57	17.285007	10.599712	1288.726072	0.009598	0.008303
RS	58	18.931639	224.021265	61.838223	0.000461	0.000403
RS	59	20.734233	224.021265	67.578343	0.000503	0.000433
RS	60	22.707560	224.021265	73.835424	0.000550	0.000465
RS	61	24.867792	224.021265	80.652131	0.000601	0.000498
RS	62	27.232632	224.021265	88.073649	0.000656	0.000534
RS	63	29.821459	224.021265	13473.497055	0.100349	0.061426
PA	4+25*2+4+6 0.000860868 0.007661528 29.821458723 182883.504959845 667.598305233 72.090328561 19.148873541 7.928678749 4.291427025 2.836496191 2.192814162 1.909627853 1.812799895 1.826474694 1.916802929 2.071889006 2.293691785 2.593644313 2.989315050 3.499049680 4.133379713 4.886854498 5.734369516 6.634417640 7.537189126 8.390598253 9.142259379 9.746062341 10.178783963 10.599711892 224.021265231
//
IT	13295
RD	16
LK	-90074.909070
QD	-172.972525 -> -123.963848
RI	0.0116936668
TR	0.000772	0.007657
MT	31.040552
MM	C_pi: 16.803674, n_recomb: 134153.503451
RS	0	0.000000	337651.384872	0.003562	0.000000	0.000000
RS	1	0.009541	337651.384872	0.003902	0.000000	0.000000
RS	2	0.019992	337651.384872	0.004274	0.000000	0.000000
RS	3	0.031441	337651.384872	0.004682	0.000000	0.000000
RS	4	0.043981	845.349547	2.048654	0.000015	0.000012
RS	5	0.057719	845.349547	2.244201	0.000017	0.000016
RS	6	0.072767	85.032243	24.438314	0.000182	0.000182
RS	7	0.089250	85.032243	26.766300	0.000200	0.000215
RS	8	0.107306	22.049525	113.015995	0.000842	0.000919
RS	9	0.127086	22.049525	123.692339	0.000922	0.001018
RS	10	0.148752	9.000338	331.368856	0.002470	0.002685
RS	11	0.172485	9.000338	362.017692	0.002699	0.002918
RS	12	0.198483	4.795073	741.137489	0.005525	0.005859
RS	13	0.226961	4.795073	806.905615	0.006015	0.006383
RS	14	0.258156	3.117880	1347.715763	0.010046	0.010544
RS	15	0.292328	3.117880	1459.647262	0.010880	0.011520
RS	16	0.329760	2.375825	2068.153241	0.015416	0.016260
RS	17	0.370763	2.375825	2225.250235	0.016587	0.017692
RS	18	0.415678	2.045232	2771.918164	0.020662	0.022023
RS	19	0.464879	2.045232	2961.411130	0.022075	0.023761
RS	20	0.518774	1.924178	3351.861792	0.024985	0.026883
RS	21	0.577811	1.924178	3556.379666	0.026510	0.028731
RS	22	0.642481	1.925195	3759.960605	0.028027	0.030346
RS	23	0.713321	1.925195	3964.104096	0.029549	0.032148
RS	24	0.790920	2.009304	3993.463519	0.029768	0.032330
RS	25	0.875922	2.009304	4186.308627	0.031205	0.033987
RS	26	0.969035	2.162339	4068.057802	0.030324	0.032948
RS	27	1.071031	2.162339	4243.125754	0.031629	0.034409
RS	28	1.182759	2.385446	4003.583240	0.029843	0.032371
RS	29	1.305147	2.385446	4158.168468	0.030996	0.033617
RS	30	1.439211	2.689933	3823.637959	0.028502	0.030803
RS	31	1.586067	2.689933	3958.010957	0.029504	0.031840
RS	32	1.746934	3.093601	3558.343746	0.026524	0.028503
RS	33	1.923150	3.093601	3674.705884	0.027392	0.029354
RS	34	2.116178	3.615062	3245.059174	0.024189	0.025790
RS	35	2.327623	3.615062	3346.282950	0.024944	0.026487
RS	36	2.559242	4.264779	2923.591064	0.021793	0.023002
RS	37	2.812960	4.264779	3012.128949	0.022453	0.023572
RS	38	3.090885	5.036619	2626.629678	0.019579	0.020412
RS	39	3.395326	5.036619	2704.009299	0.020156	0.020878
RS	40	3.728814	5.903849	2373.215448	0.017690	0.018178
RS	41	4.094121	5.903849	2440.052705	0.018189	0.018552
RS	42	4.494281	6.822459	2168.587910	0.016165	0.016341
RS	43	4.932620	6.822459	2224.758754	0.016584	0.016629
RS	44	5.412781	7.739212	2008.520985	0.014972	0.014865
RS	45	5.938754	7.739212	2053.245912	0.015305	0.015066
RS	46	6.514910	8.597789	1884.507231	0.014047	0.013680
RS	47	7.146037	8.597789	1916.294458	0.014284	0.013789
RS	48	7.837380	9.340701	1787.106898	0.013321	0.012710
RS	49	8.594684	9.340701	1803.582342	0.013444	0.012717
RS	50	9.424242	9.915744	1706.020911	0.012717	0.011877
RS	51	10.332947	9.915744	1703.778763	0.012700	0.011763
RS	52	11.328352	10.292303	1628.094686	0.012136	0.011083
RS	53	12.418729	10.292303	1602.885460	0.011948	0.010828
RS	54	13.613138	10.544584	1526.962161	0.011382	0.010079
RS	55	14.921505	10.544584	1476.231499	0.011004	0.009685
RS	56	16.354703	10.544584	1410.255643	0.010512	0.009194
RS	57	17.924642	10.544584	1329.727731	0.009912	0.008609
RS	58	19.644369	225.802330	62.770283	0.000468	0.000407
RS	59	21.528175	225.802330	68.638183	0.000512	0.000438
RS	60	23.591714	225.802330	75.037848	0.000559	0.000470
RS	61	25.852135	225.802330	82.013289	0.000611	0.000505
RS	62	28.328222	225.802330	89.611067	0.000668	0.000542
RS	63	31.040552	225.802330	13206.442386	0.098443	0.061574
PA	4+25*2+4+6 0.000771731 0.007656964 31.040551797 337651.384871950 845.349546909 85.032242949 22.049524726 9.000337629 4.795073487 3.117879854 2.375824936 2.045232108 1.924178304 1.925195376 2.009303789 2.162339127 2.385445658 2.689932872 3.093601015 3.615062216 4.264779436 5.036618625 5.903848596 6.822459457 7.739212126 8.597789399 9.340700580 9.915743999 10.292302911 10.544583612 225.802329532
//
IT	22919
RD	17
LK	-89980.360120
QD	-144.788976 -> -103.646534
RI	0.0107843790
TR	0.000700	0.007629
MT	32.309259
MM	C_pi: 16.830098, n_recomb: 133885.664772
RS	0	0.000000	635190.776624	0.001904	0.000000	0.000000
RS	1	0.009610	635190.776624	0.002087	0.000000	0.000000
RS	2	0.020144	635190.776624	0.002287	0.000000	0.000000
RS	3	0.031691	635190.776624	0.002507	0.000000	0.000000
RS	4	0.044347	1023.257133	1.705926	0.000013	0.000010
RS	5	0.058219	1023.257133	1.869950	0.000014	0.000014
RS	6	0.073425	96.905849	21.642253	0.000162	0.000168
RS	7	0.090092	96.905849	23.719472	0.000177	0.000197
RS	8	0.108360	24.809080	101.510682	0.000758	0.000859
RS	9	0.128385	24.809080	111.181110	0.000830	0.000944
RS	10	0.150333	10.057482	300.144865	0.002242	0.002509
RS	11	0.174392	10.057482	328.197893	0.002451	0.002708
RS	12	0.200762	5.300512	679.910507	0.005078	0.005491
RS	13	0.229666	5.300512	741.091463	0.005535	0.005953
RS	14	0.261349	3.400898	1255.997845	0.009381	0.009960
RS	15	0.296076	3.400898	1362.239990	0.010175	0.010854
RS	16	0.334140	2.559361	1957.337007	0.014619	0.015517
RS	17	0.375863	2.559361	2109.457101	0.015756	0.016868
RS	18	0.421596	2.180911	2659.059165	0.019861	0.021231
RS	19	0.471723	2.180911	2845.816306	0.021256	0.022906
RS	20	0.526668	2.035632	3252.384565	0.024292	0.026156
RS	21	0.586894	2.035632	3456.964622	0.025820	0.027968
RS	22	0.652907	2.024221	3683.853665	0.027515	0.029766
RS	23	0.725265	2.024221	3890.575899	0.029059	0.031557
RS	24	0.804577	2.102485	3944.978101	0.029465	0.031938
RS	25	0.891510	2.102485	4142.217552	0.030938	0.033606
RS	26	0.986799	2.254038	4046.869773	0.030226	0.032754
RS	27	1.091245	2.254038	4227.351432	0.031574	0.034239
RS	28	1.205729	2.479224	4006.298603	0.029923	0.032354
RS	29	1.331215	2.479224	4166.611351	0.031121	0.033631
RS	30	1.468761	2.789300	3845.082259	0.028719	0.030929
RS	31	1.619525	2.789300	3984.978891	0.029764	0.031998
RS	32	1.784779	3.202407	3592.763460	0.026835	0.028731
RS	33	1.965915	3.202407	3714.145856	0.027741	0.029612
RS	34	2.164458	3.737549	3287.210951	0.024552	0.026080
RS	35	2.382082	3.737549	3392.839821	0.025341	0.026804
RS	36	2.620621	4.405232	2969.520039	0.022180	0.023325
RS	37	2.882085	4.405232	3061.852645	0.022869	0.023920
RS	38	3.168676	5.198709	2673.882938	0.019971	0.020750
RS	39	3.482810	5.198709	2754.494342	0.020573	0.021238
RS	40	3.827133	6.089684	2420.658863	0.018080	0.018522
RS	41	4.204548	6.089684	2490.201650	0.018599	0.018915
RS	42	4.618233	7.031577	2216.008406	0.016551	0.016689
RS	43	5.071676	7.031577	2274.353659	0.016987	0.016992
RS	44	5.568696	7.967589	2056.260806	0.015358	0.015219
RS	45	6.113482	7.967589	2102.560212	0.015704	0.015430
RS	46	6.710625	8.837069	1933.166282	0.014439	0.014043
RS	47	7.365155	8.837069	1965.770065	0.014682	0.014157
RS	48	8.082589	9.577281	1837.392836	0.013724	0.013087
RS	49	8.868971	9.577281	1853.635024	0.013845	0.013090
RS	50	9.730928	10.129759	1758.632343	0.013135	0.012271
RS	51	10.675723	10.129759	1754.606041	0.013105	0.012142
RS	52	11.711316	10.456652	1683.483369	0.012574	0.011495
RS	53	12.846435	10.456652	1654.127092	0.012355	0.011208
RS	54	14.090643	10.550710	1594.842831	0.011912	0.010571
RS	55	15.454426	10.550710	1534.714325	0.011463	0.010112
RS	56	16.949273	10.550710	1458.465231	0.010893	0.009550
RS	57	18.587782	10.550710	1367.096953	0.010211	0.008889
RS	58	20.383759	227.179831	63.991883	0.000478	0.000414
RS	59	22.352336	227.179831	70.013414	0.000523	0.000445
RS	60	24.510103	227.179831	76.583485	0.000572	0.000480
RS	61	26.875240	227.179831	83.747512	0.000626	0.000516
RS	62	29.467677	227.179831	91.553464	0.000684	0.000554
RS	63	32.309259	227.179831	12948.031940	0.096710	0.061663
PA	4+25*2+4+6 0.000699550 0.007628699 32.309259043 635190.776623615 1023.257132661 96.905849151 24.809079807 10.057481993 5.300512369 3.400897633 2.559361387 2.180911281 2.035631603 2.024221345 2.102484606 2.254038294 2.479223731 2.789300378 3.202406709 3.737549341 4.405232166 5.198708777 6.089684239 7.031577326 7.967589059 8.837068993 9.577280549 10.129759253 10.456652498 10.550709661 227.179831176
//
IT	18963
RD	18
LK	-89901.122037
QD	-121.883531 -> -87.392025
RI	0.0100504746
TR	0.000640	0.007576
MT	33.656390
MM	C_pi: 16.902659, n_recomb: 133550.913246
RS	0	0.000000	884250.503929	0.001374	0.000000	0.000000
RS	1	0.009681	884250.503929	0.001507	0.000000	0.000000
RS	2	0.020300	884250.503929	0.001653	0.000000	0.000000
RS	3	0.031947	884250.503929	0.001813	0.000000	0.000000
RS	4	0.044721	1200.674595	1.464930	0.000011	0.000009
RS	5	0.058732	1200.674595	1.606824	0.000012	0.000012
RS	6	0.074099	107.037108	19.768855	0.000148	0.000160
RS	7	0.090954	107.037108	21.680611	0.000162	0.000187
RS	8	0.109441	27.268905	93.304746	0.000699	0.000818
RS	9	0.129717	27.268905	102.266351	0.000766	0.000894
RS	10	0.151957	11.063049	276.083696	0.002067	0.002377
RS	11	0.176350	11.063049	302.142300	0.002262	0.002549
RS	12	0.203104	5.795693	630.282846	0.004719	0.005198
RS	13	0.232448	5.795693	687.722828	0.005150	0.005610
RS	14	0.264634	3.680446	1179.013818	0.008828	0.009479
RS	15	0.299935	3.680446	1280.399385	0.009587	0.010305
RS	16	0.338654	2.740824	1861.732958	0.013940	0.014893
RS	17	0.381122	2.740824	2009.412728	0.015046	0.016174
RS	18	0.427700	2.315115	2559.245259	0.019163	0.020556
RS	19	0.478789	2.315115	2743.384209	0.020542	0.022175
RS	20	0.534823	2.146111	3162.030427	0.023677	0.025527
RS	21	0.596282	2.146111	3366.419753	0.025207	0.027306
RS	22	0.663692	2.122801	3612.269803	0.027048	0.029256
RS	23	0.737627	2.122801	3821.079263	0.028611	0.031037
RS	24	0.818720	2.195829	3896.556724	0.029177	0.031587
RS	25	0.907664	2.195829	4097.598295	0.030682	0.033263
RS	26	1.005219	2.346616	4021.974579	0.030116	0.032569
RS	27	1.112219	2.346616	4207.284828	0.031503	0.034075
RS	28	1.229578	2.574795	4002.391201	0.029969	0.032323
RS	29	1.358298	2.574795	4167.921871	0.031208	0.033626
RS	30	1.499481	2.891669	3857.898407	0.028887	0.031021
RS	31	1.654332	2.891669	4002.917134	0.029973	0.032119
RS	32	1.824174	3.315846	3617.390260	0.027086	0.028911
RS	33	2.010459	3.315846	3743.503942	0.028031	0.029820
RS	34	2.214779	3.866847	3319.133033	0.024853	0.026315
RS	35	2.438880	3.866847	3428.977041	0.025675	0.027065
RS	36	2.684677	4.555348	3005.303537	0.022503	0.023590
RS	37	2.954270	4.555348	3101.321333	0.023222	0.024208
RS	38	3.249964	5.374132	2711.354131	0.020302	0.021029
RS	39	3.574284	5.374132	2795.155075	0.020930	0.021537
RS	40	3.930003	6.293346	2458.808385	0.018411	0.018807
RS	41	4.320160	6.293346	2531.076933	0.018952	0.019218
RS	42	4.748090	7.263730	2254.653569	0.016882	0.016980
RS	43	5.217449	7.263730	2315.259252	0.017336	0.017297
RS	44	5.732247	8.224868	2095.700130	0.015692	0.015517
RS	45	6.296885	8.224868	2143.737286	0.016052	0.015739
RS	46	6.916188	9.111507	1973.978985	0.014781	0.014352
RS	47	7.595447	9.111507	2007.655514	0.015033	0.014472
RS	48	8.340467	9.855409	1880.292774	0.014079	0.013412
RS	49	9.157615	9.855409	1896.668975	0.014202	0.013414
RS	50	10.053873	10.391706	1804.357554	0.013511	0.012616
RS	51	11.036901	10.391706	1799.041166	0.013471	0.012476
RS	52	12.115100	10.675101	1732.628838	0.012974	0.011863
RS	53	13.297681	10.675101	1699.736670	0.012727	0.011549
RS	54	14.594753	10.620006	1657.529756	0.012411	0.011028
RS	55	16.017397	10.620006	1588.452341	0.011894	0.010505
RS	56	17.577773	10.620006	1502.464853	0.011250	0.009874
RS	57	19.289213	10.620006	1400.877752	0.010489	0.009143
RS	58	21.166343	228.654782	65.405351	0.000490	0.000422
RS	59	23.225204	228.654782	71.599367	0.000536	0.000455
RS	60	25.483390	228.654782	78.360301	0.000587	0.000491
RS	61	27.960197	228.654782	85.735037	0.000642	0.000529
RS	62	30.676793	228.654782	93.773002	0.000702	0.000569
RS	63	33.656390	228.654782	12705.120122	0.095133	0.061697
PA	4+25*2+4+6 0.000640287 0.007575743 33.656389706 884250.503928902 1200.674595238 107.037107698 27.268904556 11.063049391 5.795693337 3.680445914 2.740823981 2.315115218 2.146110849 2.122800754 2.195829109 2.346615910 2.574795194 2.891668728 3.315846264 3.866847235 4.555348425 5.374132030 6.293345747 7.263730389 8.224868064 9.111507097 9.855409141 10.391706491 10.675100669 10.620006248 228.654781675
//
IT	24062
RD	19
LK	-89834.666870
QD	-103.335092 -> -74.298476
RI	0.0094716354
TR	0.000591	0.007506
MT	35.059480
MM	C_pi: 17.014711, n_recomb: 133219.988203
RS	0	0.000000	864283.997753	0.001413	0.000000	0.000000
RS	1	0.009752	864283.997753	0.001551	0.000000	0.000000
RS	2	0.020456	864283.997753	0.001702	0.000000	0.000000
RS	3	0.032203	864283.997753	0.001868	0.000000	0.000000
RS	4	0.045095	1317.204300	1.345469	0.000010	0.000008
RS	5	0.059245	1317.204300	1.476747	0.000011	0.000011
RS	6	0.074775	114.496912	18.645354	0.000140	0.000155
RS	7	0.091820	114.496912	20.461870	0.000154	0.000181
RS	8	0.110527	29.333103	87.627207	0.000658	0.000793
RS	9	0.131058	29.333103	96.110010	0.000721	0.000863
RS	10	0.153591	11.988067	257.759479	0.001935	0.002279
RS	11	0.178322	11.988067	282.312862	0.002119	0.002432
RS	12	0.205464	6.270845	590.324155	0.004431	0.004964
RS	13	0.235254	6.270845	644.749733	0.004840	0.005337
RS	14	0.267949	3.952260	1114.905922	0.008369	0.009083
RS	15	0.303832	3.952260	1212.209998	0.009099	0.009853
RS	16	0.343214	2.917694	1780.269382	0.013363	0.014369
RS	17	0.386438	2.917694	1924.093730	0.014443	0.015592
RS	18	0.433876	2.446044	2472.560254	0.018560	0.019982
RS	19	0.485941	2.446044	2654.335883	0.019924	0.021555
RS	20	0.543084	2.254101	3082.103760	0.023135	0.024988
RS	21	0.605799	2.254101	3286.230303	0.024668	0.026739
RS	22	0.674630	2.219494	3547.565522	0.026629	0.028815
RS	23	0.750173	2.219494	3758.150405	0.028210	0.030588
RS	24	0.833084	2.287866	3851.297340	0.028909	0.031279
RS	25	0.924081	2.287866	4055.696748	0.030444	0.032963
RS	26	1.023952	2.438501	3996.859034	0.030002	0.032404
RS	27	1.133562	2.438501	4186.515701	0.031426	0.033928
RS	28	1.253862	2.670397	3995.480269	0.029992	0.032288
RS	29	1.385894	2.670397	4165.776813	0.031270	0.033616
RS	30	1.530802	2.994993	3865.618778	0.029017	0.031091
RS	31	1.689841	2.994993	4015.377553	0.030141	0.032215
RS	32	1.864391	3.431480	3635.523657	0.027290	0.029055
RS	33	2.055963	3.431480	3766.071726	0.028270	0.029990
RS	34	2.266217	3.999979	3343.812408	0.025100	0.026505
RS	35	2.496977	3.999979	3457.656559	0.025954	0.027279
RS	36	2.750240	4.711539	3033.536948	0.022771	0.023804
RS	37	3.028202	4.711539	3133.097441	0.023518	0.024444
RS	38	3.333271	5.558501	2741.302724	0.020577	0.021254
RS	39	3.668092	5.558501	2828.213116	0.021230	0.021782
RS	40	4.035565	6.509548	2489.614132	0.018688	0.019039
RS	41	4.438875	6.509548	2564.587656	0.019251	0.019466
RS	42	4.881517	7.512686	2286.197442	0.017161	0.017217
RS	43	5.367326	7.512686	2349.105969	0.017633	0.017548
RS	44	5.900513	8.503700	2128.309829	0.015976	0.015762
RS	45	6.485697	8.503700	2178.200225	0.016350	0.015995
RS	46	7.127950	9.412558	2008.243258	0.015075	0.014609
RS	47	7.832836	9.412558	2043.196831	0.015337	0.014736
RS	48	8.606465	10.165327	1916.941105	0.014389	0.013686
RS	49	9.455540	10.165327	1933.765017	0.014516	0.013689
RS	50	10.387419	10.690472	1844.190050	0.013843	0.012912
RS	51	11.410176	10.690472	1838.026545	0.013797	0.012764
RS	52	12.532676	10.935162	1776.365143	0.013334	0.012185
RS	53	13.764644	10.935162	1740.513298	0.013065	0.011848
RS	54	15.116757	10.737357	1715.570851	0.012878	0.011447
RS	55	16.600731	10.737357	1638.045597	0.012296	0.010863
RS	56	18.229425	10.737357	1542.892379	0.011582	0.010167
RS	57	20.016954	10.737357	1431.726506	0.010747	0.009368
RS	58	21.978806	230.296790	66.944499	0.000503	0.000432
RS	59	24.131983	230.296790	73.323637	0.000550	0.000466
RS	60	26.495143	230.296790	80.289161	0.000603	0.000503
RS	61	29.088764	230.296790	87.889464	0.000660	0.000542
RS	62	31.935321	230.296790	96.175454	0.000722	0.000584
RS	63	35.059480	230.296790	12484.792760	0.093716	0.061684
PA	4+25*2+4+6 0.000591353 0.007506013 35.059480189 864283.997753277 1317.204300484 114.496911740 29.333103335 11.988066539 6.270845292 3.952260358 2.917694295 2.446043599 2.254100779 2.219493798 2.287865976 2.438500889 2.670396874 2.994992890 3.431479799 3.999979432 4.711539447 5.558500792 6.509547918 7.512685623 8.503699611 9.412557691 10.165326840 10.690472414 10.935162040 10.737357167 230.296789986
//
IT	23163
RD	20
LK	-89778.702812
QD	-88.305382 -> -63.682388
RI	0.0089967459
TR	0.000550	0.007418
MT	36.550478
MM	C_pi: 17.170674, n_recomb: 132880.717392
RS	0	0.000000	792264.315124	0.001549	0.000000	0.000000
RS	1	0.009825	792264.315124	0.001701	0.000000	0.000000
RS	2	0.020614	792264.315124	0.001869	0.000000	0.000000
RS	3	0.032464	792264.315124	0.002052	0.000000	0.000000
RS	4	0.045478	1413.810967	1.263150	0.000010	0.000008
RS	5	0.059771	1413.810967	1.387312	0.000010	0.000011
RS	6	0.075468	119.106703	18.085130	0.000136	0.000154
RS	7	0.092707	119.106703	19.860239	0.000149	0.000179
RS	8	0.111640	30.931264	83.960339	0.000632	0.000780
RS	9	0.132433	30.931264	92.151561	0.000693	0.000846
RS	10	0.155268	12.811459	244.036441	0.001837	0.002208
RS	11	0.180347	12.811459	267.488310	0.002013	0.002347
RS	12	0.207890	6.718504	558.383744	0.004202	0.004779
RS	13	0.238139	6.718504	610.424828	0.004594	0.005120
RS	14	0.271360	4.213614	1061.824541	0.007991	0.008757
RS	15	0.307845	4.213614	1155.763857	0.008698	0.009481
RS	16	0.347914	3.088800	1711.372880	0.012879	0.013931
RS	17	0.391920	3.088800	1851.944749	0.013937	0.015105
RS	18	0.440249	2.573096	2398.111562	0.018047	0.019499
RS	19	0.493327	2.573096	2577.873021	0.019400	0.021032
RS	20	0.551619	2.359336	3012.438624	0.022670	0.024532
RS	21	0.615638	2.359336	3216.365150	0.024205	0.026259
RS	22	0.685946	2.314265	3490.181543	0.026266	0.028440
RS	23	0.763163	2.314265	3702.369076	0.027862	0.030206
RS	24	0.847965	2.378710	3810.117177	0.028673	0.031016
RS	25	0.941099	2.378710	4017.549123	0.030234	0.032708
RS	26	1.043383	2.529946	3972.706062	0.029897	0.032261
RS	27	1.155716	2.529946	4166.312562	0.031354	0.033803
RS	28	1.279085	2.766440	3986.808659	0.030003	0.032255
RS	29	1.414574	2.766440	4161.468870	0.031317	0.033606
RS	30	1.563376	3.099869	3869.407979	0.029119	0.031146
RS	31	1.726796	3.099869	4023.543693	0.030279	0.032294
RS	32	1.906271	3.550111	3648.188990	0.027455	0.029170
RS	33	2.103380	3.550111	3782.870040	0.028468	0.030129
RS	34	2.319853	4.138076	3362.042632	0.025301	0.026657
RS	35	2.557594	4.138076	3479.653387	0.026186	0.027453
RS	36	2.818693	4.875296	3054.829857	0.022989	0.023975
RS	37	3.105443	4.875296	3157.762763	0.023764	0.024635
RS	38	3.420365	5.753811	2764.142566	0.020802	0.021434
RS	39	3.766227	5.753811	2854.049791	0.021478	0.021980
RS	40	4.146069	6.740865	2513.334567	0.018914	0.019223
RS	41	4.563229	6.740865	2590.956359	0.019498	0.019667
RS	42	5.021373	7.781690	2310.758035	0.017390	0.017406
RS	43	5.524528	7.781690	2375.973642	0.017880	0.017752
RS	44	6.077116	8.808063	2154.075306	0.016211	0.015959
RS	45	6.683994	8.808063	2205.895418	0.016601	0.016204
RS	46	7.350495	9.744940	2035.812858	0.015321	0.014819
RS	47	8.082477	9.744940	2072.210547	0.015595	0.014954
RS	48	8.886374	10.512316	1947.073948	0.014653	0.013914
RS	49	9.769250	10.512316	1964.627495	0.014785	0.013920
RS	50	10.738866	11.031679	1877.740157	0.014131	0.013164
RS	51	11.803743	11.031679	1871.155060	0.014081	0.013009
RS	52	12.973239	11.242362	1814.179643	0.013653	0.012466
RS	53	14.257634	11.242362	1775.956703	0.013365	0.012108
RS	54	15.668216	10.907228	1768.134793	0.013306	0.011828
RS	55	17.217382	10.907228	1682.796965	0.012664	0.011187
RS	56	18.918747	10.907228	1579.175532	0.011884	0.010430
RS	57	20.787265	10.907228	1459.180136	0.010981	0.009568
RS	58	22.839358	232.340636	68.555172	0.000516	0.000442
RS	59	25.093061	232.340636	75.128318	0.000565	0.000477
RS	60	27.568182	232.340636	82.308216	0.000619	0.000516
RS	61	30.286473	232.340636	90.144807	0.000678	0.000557
RS	62	33.271826	232.340636	98.690499	0.000743	0.000601
RS	63	36.550478	232.340636	12280.105836	0.092415	0.061632
PA	4+25*2+4+6 0.000550041 0.007417686 36.550478390 792264.315124401 1413.810967128 119.106702659 30.931263946 12.811458971 6.718503949 4.213613607 3.088800419 2.573096265 2.359336117 2.314265241 2.378709600 2.529946183 2.766440153 3.099869311 3.550110892 4.138075532 4.875296262 5.753810816 6.740865335 7.781689771 8.808062955 9.744940071 10.512316474 11.031678690 11.242362029 10.907227561 232.340635671
//
IT	30513
RD	21
LK	-89731.132353
QD	-76.061452 -> -54.993845
RI	0.0086156928
TR	0.000515	0.007319
MT	38.098994
MM	C_pi: 17.358939, n_recomb: 132565.628459
RS	0	0.000000	777459.830771	0.001587	0.000000	0.000000
RS	1	0.009897	777459.830771	0.001744	0.000000	0.000000
RS	2	0.020773	777459.830771	0.001917	0.000000	0.000000
RS	3	0.032726	777459.830771	0.002106	0.000000	0.000000
RS	4	0.045861	1502.979939	1.197421	0.000009	0.000008
RS	5	0.060297	1502.979939	1.315986	0.000010	0.000011
RS	6	0.076161	121.210222	17.932598	0.000135	0.000156
RS	7	0.093595	121.210222	19.705691	0.000149	0.000181
RS	8	0.112755	32.050413	81.872340	0.000618	0.000777
RS	9	0.133811	32.050413	89.920316	0.000678	0.000840
RS	10	0.156951	13.526892	233.857887	0.001764	0.002158
RS	11	0.182380	13.526892	256.520760	0.001935	0.002286
RS	12	0.210327	7.135868	532.748584	0.004019	0.004630
RS	13	0.241039	7.135868	582.903722	0.004397	0.004947
RS	14	0.274791	4.462743	1017.775242	0.007678	0.008485
RS	15	0.311883	4.462743	1108.946530	0.008365	0.009173
RS	16	0.352647	3.253060	1653.108676	0.012470	0.013561
RS	17	0.397444	3.253060	1790.956800	0.013510	0.014697
RS	18	0.446675	2.695452	2334.375603	0.017609	0.019089
RS	19	0.500778	2.695452	2512.457439	0.018953	0.020592
RS	20	0.560236	2.461006	2952.228563	0.022270	0.024145
RS	21	0.625578	2.461006	3156.056283	0.023808	0.025855
RS	22	0.697387	2.406219	3440.115645	0.025950	0.028123
RS	23	0.776302	2.406219	3653.802407	0.027562	0.029887
RS	24	0.863028	2.467334	3773.725241	0.028467	0.030795
RS	25	0.958337	2.467334	3983.941762	0.030053	0.032497
RS	26	1.063078	2.619737	3950.801204	0.029803	0.032143
RS	27	1.178185	2.619737	4148.030266	0.031290	0.033702
RS	28	1.304684	2.861438	3978.097994	0.030009	0.032229
RS	29	1.443702	2.861438	4156.771671	0.031356	0.033602
RS	30	1.596479	3.204466	3871.238570	0.029202	0.031193
RS	31	1.764376	3.204466	4029.419850	0.030396	0.032365
RS	32	1.948889	3.669458	3657.456169	0.027590	0.029266
RS	33	2.151663	3.669458	3795.982189	0.028635	0.030248
RS	34	2.374505	4.278282	3375.869037	0.025466	0.026781
RS	35	2.619401	4.278282	3497.012072	0.026379	0.027598
RS	36	2.888534	5.043034	3071.134799	0.023167	0.024111
RS	37	3.184303	5.043034	3177.258861	0.023967	0.024791
RS	38	3.509343	5.955621	2781.682489	0.020983	0.021575
RS	39	3.866552	5.955621	2874.455883	0.021683	0.022139
RS	40	4.259112	6.981853	2531.635711	0.019097	0.019367
RS	41	4.690524	6.981853	2611.824747	0.019702	0.019826
RS	42	5.164631	8.064169	2329.874822	0.017575	0.017554
RS	43	5.685660	8.064169	2397.370553	0.018084	0.017913
RS	44	6.258254	9.130172	2174.424050	0.016403	0.016114
RS	45	6.887516	9.130172	2228.211126	0.016808	0.016371
RS	46	7.579055	10.099578	2058.022170	0.015525	0.014987
RS	47	8.339033	10.099578	2095.981990	0.015811	0.015130
RS	48	9.174226	10.886047	1971.928925	0.014875	0.014100
RS	49	10.092075	10.886047	1990.434763	0.015015	0.014109
RS	50	11.100762	11.403699	1906.158856	0.014379	0.013374
RS	51	12.209276	11.403699	1899.507965	0.014329	0.013216
RS	52	13.427498	11.583870	1847.111951	0.013934	0.012706
RS	53	14.766284	11.583870	1807.032980	0.013631	0.012333
RS	54	16.237567	11.114786	1816.082816	0.013699	0.012171
RS	55	17.854459	11.114786	1723.539503	0.013001	0.011477
RS	56	19.631371	11.114786	1612.106800	0.012161	0.010663
RS	57	21.584141	11.114786	1483.976421	0.011194	0.009744
RS	58	23.730172	234.665162	70.213967	0.000530	0.000452
RS	59	26.088591	234.665162	76.987046	0.000581	0.000489
RS	60	28.680417	234.665162	84.387826	0.000637	0.000529
RS	61	31.528750	234.665162	92.467809	0.000698	0.000572
RS	62	34.658976	234.665162	101.280902	0.000764	0.000618
RS	63	38.098994	234.665162	12094.380857	0.091233	0.061548
PA	4+25*2+4+6 0.000514974 0.007318735 38.098994403 777459.830770862 1502.979939442 121.210221914 32.050412984 13.526891510 7.135867563 4.462742533 3.253059632 2.695451959 2.461006346 2.406218752 2.467334072 2.619737081 2.861438291 3.204466427 3.669458213 4.278282391 5.043034283 5.955620637 6.981853492 8.064168848 9.130171828 10.099578253 10.886047478 11.403698639 11.583869591 11.114785977 234.665161547
//
IT	9558
RD	22
LK	-89690.376678
QD	-66.036243 -> -48.133186
RI	0.0084902132
TR	0.000493	0.007293
MT	39.187376
MM	C_pi: 17.426960, n_recomb: 132618.712281
RS	0	0.000000	917213.723146	0.001352	0.000000	0.000000
RS	1	0.009946	917213.723146	0.001487	0.000000	0.000000
RS	2	0.020881	917213.723146	0.001635	0.000000	0.000000
RS	3	0.032903	917213.723146	0.001797	0.000000	0.000000
RS	4	0.046122	1549.467172	1.169771	0.000009	0.000008
RS	5	0.060655	1549.467172	1.286173	0.000010	0.000010
RS	6	0.076633	121.272643	18.067187	0.000136	0.000160
RS	7	0.094200	121.272643	19.862427	0.000150	0.000186
RS	8	0.113515	32.746529	80.847240	0.000610	0.000781
RS	9	0.134751	32.746529	88.834869	0.000670	0.000844
RS	10	0.158099	14.119763	226.250315	0.001706	0.002124
RS	11	0.183769	14.119763	248.302819	0.001872	0.002245
RS	12	0.211992	7.509466	511.793054	0.003859	0.004509
RS	13	0.243022	7.509466	560.326041	0.004225	0.004809
RS	14	0.277138	4.688631	980.654684	0.007395	0.008258
RS	15	0.314648	4.688631	1069.325887	0.008063	0.008917
RS	16	0.355888	3.400314	1603.542824	0.012091	0.013248
RS	17	0.401229	3.400314	1738.825488	0.013111	0.014353
RS	18	0.451081	2.802934	2280.324761	0.017195	0.018742
RS	19	0.505890	2.802934	2456.705290	0.018525	0.020221
RS	20	0.566151	2.548254	2901.960412	0.021882	0.023818
RS	21	0.632405	2.548254	3105.484995	0.023417	0.025516
RS	22	0.705248	2.483269	3399.703710	0.025635	0.027858
RS	23	0.785336	2.483269	3614.542076	0.027255	0.029621
RS	24	0.873390	2.539841	3746.466615	0.028250	0.030613
RS	25	0.970201	2.539841	3959.031798	0.029853	0.032325
RS	26	1.076641	2.691554	3937.385370	0.029690	0.032048
RS	27	1.193668	2.691554	4137.762009	0.031200	0.033626
RS	28	1.322333	2.935914	3977.169587	0.029990	0.032213
RS	29	1.463796	2.935914	4159.382275	0.031363	0.033608
RS	30	1.619327	3.285154	3880.106922	0.029258	0.031236
RS	31	1.790328	3.285154	4041.889263	0.030478	0.032430
RS	32	1.978336	3.760451	3672.999856	0.027696	0.029347
RS	33	2.185043	3.760451	3814.975938	0.028766	0.030350
RS	34	2.412309	4.384346	3395.265755	0.025602	0.026881
RS	35	2.662178	4.384346	3519.604586	0.026539	0.027718
RS	36	2.936899	5.169306	3092.383278	0.023318	0.024219
RS	37	3.238942	5.169306	3201.420927	0.024140	0.024917
RS	38	3.571027	6.106985	2803.686102	0.021141	0.021684
RS	39	3.936139	6.106985	2899.100941	0.021860	0.022264
RS	40	4.337565	7.161931	2554.058805	0.019259	0.019476
RS	41	4.778917	7.161931	2636.635747	0.019881	0.019951
RS	42	5.264164	8.274138	2352.911575	0.017742	0.017665
RS	43	5.797672	8.274138	2422.546361	0.018267	0.018038
RS	44	6.384243	9.367639	2198.605718	0.016578	0.016233
RS	45	7.029152	9.367639	2254.251759	0.016998	0.016501
RS	46	7.738203	10.357523	2084.105948	0.015715	0.015117
RS	47	8.517774	10.357523	2123.547267	0.016012	0.015270
RS	48	9.374880	11.152053	2000.806765	0.015087	0.014248
RS	49	10.317232	11.152053	2020.204783	0.015233	0.014264
RS	50	11.353309	11.659174	1938.830909	0.014620	0.013547
RS	51	12.492431	11.659174	1932.063469	0.014569	0.013388
RS	52	13.744849	11.803239	1884.624993	0.014211	0.012911
RS	53	15.121829	11.803239	1842.618151	0.013894	0.012525
RS	54	16.635760	11.199809	1869.598174	0.014098	0.012480
RS	55	18.300265	11.199809	1769.472106	0.013343	0.011737
RS	56	20.130317	11.199809	1649.897145	0.012441	0.010871
RS	57	22.142382	11.199809	1513.356924	0.011411	0.009900
RS	58	24.354564	234.665176	72.021783	0.000543	0.000463
RS	59	26.786765	234.665176	78.995090	0.000596	0.000501
RS	60	29.460867	234.665176	86.615759	0.000653	0.000543
RS	61	32.400930	234.665176	94.936626	0.000716	0.000587
RS	62	35.633405	234.665176	104.012849	0.000784	0.000635
RS	63	39.187376	234.665176	11987.546058	0.090391	0.061440
PA	4+25*2+4+6 0.000493085 0.007293273 39.187375803 917213.723145794 1549.467172496 121.272643254 32.746528599 14.119762766 7.509466273 4.688631485 3.400313509 2.802934152 2.548253523 2.483269397 2.539840582 2.691554303 2.935914036 3.285153880 3.760450944 4.384345554 5.169305703 6.106985240 7.161930725 8.274137836 9.367638679 10.357522627 11.152053061 11.659173681 11.803239447 11.199808987 234.665175534
//
IT	5125
RD	23
LK	-99067.021220
QD	-5390.777669 -> -545.656009
RI	0.0033770759
TR	0.000488	0.006263
MT	49.662895
MM	C_pi: 33.521802, n_recomb: 210854.326701
RS	0	0.000000	632538.566225	0.003125	0.000000	0.000000
RS	1	0.010359	632538.566225	0.003449	0.000000	0.000000
RS	2	0.021791	632538.566225	0.003806	0.000000	0.000000
RS	3	0.034408	632538.566225	0.004201	0.000000	0.000000
RS	4	0.048331	1798.714927	1.630402	0.000008	0.000006
RS	5	0.063697	1798.714927	1.799372	0.000009	0.000008
RS	6	0.080654	137.181917	26.036760	0.000123	0.000128
RS	7	0.099368	137.181917	28.731573	0.000136	0.000149
RS	8	0.120021	37.648845	115.498947	0.000548	0.000617
RS	9	0.142813	37.648845	127.391986	0.000604	0.000673
RS	10	0.167966	16.527482	319.905204	0.001517	0.001675
RS	11	0.195725	16.527482	352.453495	0.001672	0.001789
RS	12	0.226360	8.856575	723.874614	0.003433	0.003599
RS	13	0.260167	8.856575	795.748938	0.003774	0.003873
RS	14	0.297477	5.531531	1398.064947	0.006630	0.006717
RS	15	0.338652	5.531531	1531.067120	0.007261	0.007311
RS	16	0.384093	4.005576	2309.653457	0.010954	0.011001
RS	17	0.434240	4.005576	2515.986784	0.011932	0.012010
RS	18	0.489582	3.300206	3316.677537	0.015730	0.015885
RS	19	0.550658	3.300206	3590.428241	0.017028	0.017270
RS	20	0.618060	3.003834	4257.031834	0.020189	0.020587
RS	21	0.692444	3.003834	4578.381233	0.021713	0.022224
RS	22	0.774534	2.934971	5024.304039	0.023828	0.024530
RS	23	0.865127	2.934971	5369.294131	0.025464	0.026279
RS	24	0.965105	3.013203	5573.117878	0.026431	0.027431
RS	25	1.075441	3.013203	5920.282287	0.028078	0.029176
RS	26	1.197205	3.208139	5891.565153	0.027941	0.029190
RS	27	1.331584	3.208139	6224.486488	0.029520	0.030844
RS	28	1.479882	3.518328	5982.753893	0.028374	0.029794
RS	29	1.643543	3.518328	6290.745202	0.029835	0.031297
RS	30	1.824158	3.960546	5865.032920	0.027816	0.029309
RS	31	2.023483	3.960546	6143.027357	0.029134	0.030634
RS	32	2.243456	4.563218	5576.599817	0.026448	0.027916
RS	33	2.486216	4.563218	5824.143196	0.027622	0.029060
RS	34	2.754124	5.357462	5175.977395	0.024548	0.025907
RS	35	3.049785	5.357462	5395.382636	0.025588	0.026886
RS	36	3.376073	6.363218	4732.078905	0.022442	0.023637
RS	37	3.736162	6.363218	4926.426174	0.023364	0.024473
RS	38	4.133553	7.575569	4305.471624	0.020419	0.021424
RS	39	4.572110	7.575569	4477.296851	0.021234	0.022133
RS	40	5.056097	8.955945	3935.285001	0.018664	0.019473
RS	41	5.590220	8.955945	4086.070962	0.019379	0.020067
RS	42	6.179674	10.433906	3637.198373	0.017250	0.017869
RS	43	6.830190	10.433906	3767.222413	0.017866	0.018351
RS	44	7.548093	11.916488	3409.943525	0.016172	0.016606
RS	45	8.340364	11.916488	3518.082675	0.016685	0.016972
RS	46	9.214707	13.295991	3243.866544	0.015384	0.015636
RS	47	10.179624	13.295991	3327.189677	0.015780	0.015873
RS	48	11.244497	14.451567	3126.912737	0.014830	0.014897
RS	49	12.419681	14.451567	3179.948384	0.015081	0.014979
RS	50	13.716604	15.256733	3045.181864	0.014442	0.014315
RS	51	15.147875	15.256733	3058.826313	0.014507	0.014203
RS	52	16.727413	15.600039	2979.398094	0.014130	0.013794
RS	53	18.470576	15.600039	2939.653920	0.013942	0.013428
RS	54	20.394315	15.012819	2971.314584	0.014092	0.013565
RS	55	22.517335	15.012819	2844.912652	0.013492	0.012784
RS	56	24.860280	15.012819	2684.021154	0.012729	0.011872
RS	57	27.445933	15.012819	2491.344876	0.011815	0.010848
RS	58	30.299435	467.130469	80.659850	0.000383	0.000515
RS	59	33.448533	467.130469	89.220040	0.000423	0.000563
RS	60	36.923849	467.130469	98.702168	0.000468	0.000616
RS	61	40.759174	467.130469	109.206351	0.000518	0.000674
RS	62	44.991804	467.130469	120.843111	0.000573	0.000738
RS	63	49.662895	467.130469	27420.958460	0.130047	0.105921
PA	4+25*2+4+6 0.000488042 0.006263098 49.662895162 632538.566225443 1798.714926803 137.181917257 37.648845475 16.527482495 8.856574756 5.531531326 4.005575709 3.300205725 3.003834134 2.934971424 3.013202518 3.208138695 3.518328044 3.960546348 4.563217651 5.357461741 6.363217851 7.575569425 8.955944593 10.433906104 11.916488029 13.295991197 14.451566533 15.256732643 15.600038788 15.012819212 467.130468552
//
IT	4722
RD	24
LK	-92441.994221
QD	-1297.868918 -> -319.729145
RI	0.0146739237
TR	0.000498	0.005803
MT	55.635840
MM	C_pi: 37.808205, n_recomb: 219394.493199
RS	0	0.000000	486338.944670	0.004292	0.000000	0.000000
RS	1	0.010558	486338.944670	0.004745	0.000000	0.000000
RS	2	0.022230	486338.944670	0.005247	0.000000	0.000000
RS	3	0.035135	486338.944670	0.005801	0.000000	0.000000
RS	4	0.049402	1603.785499	1.944814	0.000009	0.000007
RS	5	0.065176	1603.785499	2.150226	0.000010	0.000010
RS	6	0.082615	118.440575	32.188790	0.000147	0.000167
RS	7	0.101895	118.440575	35.583219	0.000162	0.000199
RS	8	0.123211	33.505340	139.013702	0.000634	0.000824
RS	9	0.146777	33.505340	153.587795	0.000700	0.000903
RS	10	0.172831	15.309912	371.145891	0.001692	0.002204
RS	11	0.201636	15.309912	409.554830	0.001867	0.002335
RS	12	0.233483	8.436406	819.221322	0.003734	0.004608
RS	13	0.268691	8.436406	901.839508	0.004111	0.004891
RS	14	0.307617	5.350779	1562.295147	0.007121	0.008365
RS	15	0.350652	5.350779	1712.901759	0.007807	0.008989
RS	16	0.398231	3.909724	2563.334420	0.011684	0.013389
RS	17	0.450834	3.909724	2794.560758	0.012738	0.014462
RS	18	0.508990	3.243606	3660.721800	0.016686	0.018945
RS	19	0.573286	3.243606	3964.420068	0.018070	0.020400
RS	20	0.644370	2.971383	4671.264851	0.021292	0.024063
RS	21	0.722959	2.971383	5023.863693	0.022899	0.025740
RS	22	0.809845	2.921483	5477.874110	0.024968	0.028084
RS	23	0.905905	2.921483	5851.931332	0.026673	0.029828
RS	24	1.012107	3.017651	6034.262148	0.027504	0.030759
RS	25	1.129521	3.017651	6405.968378	0.029198	0.032452
RS	26	1.259331	3.231978	6332.351360	0.028863	0.032066
RS	27	1.402847	3.231978	6684.193332	0.030467	0.033630
RS	28	1.561515	3.565317	6380.782436	0.029084	0.032078
RS	29	1.736935	3.565317	6702.061703	0.030548	0.033463
RS	30	1.930875	4.037230	6204.704505	0.028281	0.030941
RS	31	2.145291	4.037230	6491.147309	0.029587	0.032128
RS	32	2.382344	4.679773	5850.124968	0.026665	0.028900
RS	33	2.644425	4.679773	6102.477030	0.027815	0.029896
RS	34	2.934177	5.528617	5383.309675	0.024537	0.026303
RS	35	3.254519	5.528617	5605.060153	0.025548	0.027131
RS	36	3.608683	6.608695	4879.198869	0.022239	0.023535
RS	37	4.000239	6.608695	5074.290414	0.023129	0.024222
RS	38	4.433135	7.919458	4401.426019	0.020062	0.020919
RS	39	4.911735	7.919458	4572.896995	0.020843	0.021488
RS	40	5.440864	9.424488	3989.433652	0.018184	0.018648
RS	41	6.025858	9.424488	4139.020241	0.018866	0.019111
RS	42	6.672615	11.051905	3657.537037	0.016671	0.016784
RS	43	7.387655	11.051905	3785.655822	0.017255	0.017147
RS	44	8.178187	12.702925	3402.579967	0.015509	0.015304
RS	45	9.052183	12.702925	3508.222366	0.015990	0.015564
RS	46	10.018453	14.259180	3213.225836	0.014646	0.014142
RS	47	11.086740	14.259180	3293.591358	0.015012	0.014291
RS	48	12.267815	15.583731	3076.208600	0.014021	0.013228
RS	49	13.573586	15.583731	3125.983055	0.014248	0.013245
RS	50	15.017218	16.528470	2976.985819	0.013569	0.012483
RS	51	16.613265	16.528470	2987.233419	0.013616	0.012336
RS	52	18.377820	16.955552	2896.439822	0.013202	0.011816
RS	53	20.328674	16.955552	2853.247277	0.013005	0.011456
RS	54	22.485495	16.292025	2881.606161	0.013134	0.011369
RS	55	24.870029	16.292025	2750.001583	0.012535	0.010675
RS	56	27.506318	16.292025	2583.877332	0.011777	0.009861
RS	57	30.420942	16.292025	2386.355720	0.010877	0.008943
RS	58	33.643286	610.086116	64.111727	0.000292	0.000282
RS	59	37.205838	610.086116	71.141193	0.000324	0.000304
RS	60	41.144519	610.086116	78.963223	0.000360	0.000329
RS	61	45.499038	610.086116	87.670172	0.000400	0.000356
RS	62	50.313299	610.086116	97.365240	0.000444	0.000385
RS	63	55.635840	610.086116	28234.363164	0.128692	0.083619
PA	4+25*2+4+6 0.000498262 0.005802620 55.635840408 486338.944670276 1603.785498947 118.440575483 33.505340090 15.309912220 8.436405720 5.350779155 3.909723901 3.243605870 2.971383046 2.921483010 3.017650872 3.231978471 3.565317052 4.037230339 4.679772811 5.528617299 6.608695248 7.919458010 9.424487616 11.051904805 12.702924917 14.259180119 15.583730593 16.528470469 16.955551917 16.292025229 610.086115927
//
IT	5319
RD	25
LK	-90989.571990
QD	-528.713135 -> -243.025452
RI	0.0158315401
TR	0.000530	0.005628
MT	58.441042
MM	C_pi: 36.681043, n_recomb: 207671.490661
RS	0	0.000000	977791.846940	0.002049	0.000000	0.000000
RS	1	0.010644	977791.846940	0.002267	0.000000	0.000000
RS	2	0.022421	977791.846940	0.002509	0.000000	0.000000
RS	3	0.035452	977791.846940	0.002776	0.000000	0.000000
RS	4	0.049869	1703.070750	1.763459	0.000008	0.000006
RS	5	0.065821	1703.070750	1.951235	0.000009	0.000009
RS	6	0.083471	117.046444	31.412045	0.000151	0.000156
RS	7	0.103000	117.046444	34.751453	0.000167	0.000191
RS	8	0.124607	32.902999	136.726784	0.000658	0.000785
RS	9	0.148514	32.902999	151.174992	0.000728	0.000883
RS	10	0.174966	15.201677	361.570764	0.001741	0.002120
RS	11	0.204234	15.201677	399.280664	0.001923	0.002298
RS	12	0.236616	8.434358	793.784423	0.003822	0.004497
RS	13	0.272446	8.434358	874.447183	0.004211	0.004857
RS	14	0.312089	5.349182	1515.921636	0.007300	0.008303
RS	15	0.355952	5.349182	1663.070497	0.008008	0.009036
RS	16	0.404484	3.896957	2497.482215	0.012026	0.013487
RS	17	0.458181	3.896957	2723.938987	0.013117	0.014708
RS	18	0.517594	3.223833	3579.477036	0.017236	0.019298
RS	19	0.583331	3.223833	3877.097409	0.018669	0.020936
RS	20	0.656065	2.947962	4576.737502	0.022038	0.024700
RS	21	0.736540	2.947962	4921.569740	0.023699	0.026575
RS	22	0.825582	2.896016	5369.395865	0.025855	0.028960
RS	23	0.924101	2.896016	5733.555147	0.027609	0.030892
RS	24	1.033106	2.990822	5909.841069	0.028458	0.031781
RS	25	1.153714	2.990822	6269.306926	0.030189	0.033637
RS	26	1.287160	3.204214	6190.064976	0.029807	0.033129
RS	27	1.434809	3.204214	6527.451325	0.031432	0.034821
RS	28	1.598175	3.537205	6219.776238	0.029950	0.033082
RS	29	1.778929	3.537205	6524.852373	0.031419	0.034562
RS	30	1.978923	4.009892	6025.856842	0.029016	0.031807
RS	31	2.200203	4.009892	6295.068172	0.030313	0.033059
RS	32	2.445038	4.655206	5656.323154	0.027237	0.029581
RS	33	2.715932	4.655206	5891.206792	0.028368	0.030617
RS	34	3.015660	5.510142	5178.822732	0.024938	0.026781
RS	35	3.347292	5.510142	5383.525209	0.025923	0.027631
RS	36	3.714222	6.601378	4668.352590	0.022480	0.023820
RS	37	4.120209	6.601378	4847.214888	0.023341	0.024518
RS	38	4.569408	7.930296	4187.340168	0.020163	0.021037
RS	39	5.066421	7.930296	4343.553973	0.020916	0.021608
RS	40	5.616336	9.461882	3773.532909	0.018171	0.018628
RS	41	6.224784	9.461882	3908.841007	0.018822	0.019089
RS	42	6.897995	11.124267	3439.786857	0.016564	0.016653
RS	43	7.642863	11.124267	3554.574752	0.017116	0.017011
RS	44	8.467015	12.816558	3182.045647	0.015322	0.015084
RS	45	9.378890	12.816558	3275.316481	0.015772	0.015338
RS	46	10.387824	14.415591	2988.600859	0.014391	0.013850
RS	47	11.504150	14.415591	3057.658632	0.014724	0.013992
RS	48	12.739298	15.776618	2846.142011	0.013705	0.012877
RS	49	14.105916	15.776618	2885.906181	0.013896	0.012888
RS	50	15.617996	16.740342	2740.454965	0.013196	0.012085
RS	51	17.291023	16.740342	2742.380631	0.013205	0.011934
RS	52	19.142127	17.153789	2653.474867	0.012777	0.011380
RS	53	21.190262	17.153789	2604.171354	0.012540	0.011017
RS	54	23.456402	16.339740	2639.626853	0.012711	0.010923
RS	55	25.963750	16.339740	2502.509290	0.012050	0.010218
RS	56	28.737980	16.339740	2333.746070	0.011238	0.009391
RS	57	31.807501	16.339740	2137.036960	0.010290	0.008460
RS	58	35.203741	662.000441	52.846887	0.000254	0.000221
RS	59	38.961478	662.000441	58.709544	0.000283	0.000238
RS	60	43.119189	662.000441	65.243167	0.000314	0.000257
RS	61	47.719448	662.000441	72.527552	0.000349	0.000278
RS	62	52.809359	662.000441	80.652150	0.000388	0.000300
RS	63	58.441042	662.000441	24712.028972	0.118996	0.073722
PA	4+25*2+4+6 0.000530297 0.005628356 58.441041826 977791.846940134 1703.070750449 117.046444010 32.902998639 15.201677453 8.434358119 5.349181947 3.896957163 3.223833218 2.947962253 2.896015571 2.990822058 3.204213519 3.537204601 4.009891973 4.655206342 5.510142458 6.601377996 7.930295968 9.461881740 11.124266611 12.816558489 14.415591375 15.776618227 16.740341906 17.153788944 16.339740234 662.000441388
//
CC
CC	Brief Description of the file format:
CC	  CC  comments
CC	  MM  useful-messages
CC	  RD  round-of-iterations
CC	  LL  \log[P(sequence)]
CC	  QD  Q-before-opt Q-after-opt
CC	  TR  \theta_0 \rho_0
CC	  RS  k t_k \lambda_k \pi_k \sum_{l\not=k}A_{kl} A_{kk}
CC	  DC  begin end best-k t_k+\Delta_k max-prob
CC
MM	Version: 0.6.5-r67
MM	pattern:4+25*2+4+6, n:63, n_free_lambdas:28
MM	n_iterations:25, skip:1, max_t:5, theta/rho:5
MM	is_decoding:0
MM	n_seqs:19, sum_L:1132111, sum_n:28806
RD	0
LK	0.000000
QD	0.000000 -> 0.000000
RI	inf
TR	0.025774	0.005155
MT	5.000000
MM	C_pi: 1.000000, n_recomb: 5820.760643
RS	0	0.000000	1.000000	37.268689	0.006403	0.000000
RS	1	0.006440	1.000000	39.406612	0.006770	0.000000
RS	2	0.013294	1.000000	41.649391	0.007155	0.000000
RS	3	0.020590	1.000000	43.999816	0.007559	0.000000
RS	4	0.028356	1.000000	46.460406	0.007982	0.000000
RS	5	0.036622	1.000000	49.033348	0.008424	0.000000
RS	6	0.045421	1.000000	51.720428	0.008886	0.000000
RS	7	0.054785	1.000000	54.522951	0.009367	0.000000
RS	8	0.064753	1.000000	57.441659	0.009868	0.000000
RS	9	0.075363	1.000000	60.476633	0.010390	0.000000
RS	10	0.086656	1.000000	63.627194	0.010931	0.000000
RS	11	0.098677	1.000000	66.891787	0.011492	0.000000
RS	12	0.111471	1.000000	70.267864	0.012072	0.000000
RS	13	0.125090	1.000000	73.751755	0.012670	0.000000
RS	14	0.139585	1.000000	77.338525	0.013287	0.000000
RS	15	0.155014	1.000000	81.021839	0.013919	0.000000
RS	16	0.171437	1.000000	84.793805	0.014567	0.000000
RS	17	0.188917	1.000000	88.644819	0.015229	0.000000
RS	18	0.207523	1.000000	92.563414	0.015902	0.000000
RS	19	0.227327	1.000000	96.536098	0.016585	0.000000
RS	20	0.248406	1.000000	100.547204	0.017274	0.000000
RS	21	0.270843	1.000000	104.578748	0.017967	0.000000
RS	22	0.294725	1.000000	108.610292	0.018659	0.000000
RS	23	0.320144	1.000000	112.618841	0.019348	0.000000
RS	24	0.347201	1.000000	116.578748	0.020028	0.000000
RS	25	0.376000	1.000000	120.461669	0.020695	0.000000
RS	26	0.406654	1.000000	124.236549	0.021344	0.000000
RS	27	0.439282	1.000000	127.869665	0.021968	0.000000
RS	28	0.474011	1.000000	131.324732	0.022561	0.000000
RS	29	0.510976	1.000000	134.563076	0.023118	0.000000
RS	30	0.550322	1.000000	137.543897	0.023630	0.000000
RS	31	0.592202	1.000000	140.224628	0.024090	0.000000
RS	32	0.636779	1.000000	142.561391	0.024492	0.000000
RS	33	0.684227	1.000000	144.509574	0.024827	0.000000
RS	34	0.734730	1.000000	146.024528	0.025087	0.000000
RS	35	0.788485	1.000000	147.062386	0.025265	0.000000
RS	36	0.845702	1.000000	147.581006	0.025354	0.000000
RS	37	0.906604	1.000000	147.541037	0.025347	0.000000
RS	38	0.971428	1.000000	146.907084	0.025238	0.000000
RS	39	1.040426	1.000000	145.648968	0.025022	0.000000
RS	40	1.113868	1.000000	143.743039	0.024695	0.000000
RS	41	1.192040	1.000000	141.173513	0.024253	0.000000
RS	42	1.275245	1.000000	137.933785	0.023697	0.000000
RS	43	1.363809	1.000000	134.027654	0.023026	0.000000
RS	44	1.458076	1.000000	129.470406	0.022243	0.000000
RS	45	1.558414	1.000000	124.289670	0.021353	0.000000
RS	46	1.665214	1.000000	118.525981	0.020363	0.000000
RS	47	1.778891	1.000000	112.232967	0.019281	0.000000
RS	48	1.899889	1.000000	105.477086	0.018121	0.000000
RS	49	2.028679	1.000000	98.336860	0.016894	0.000000
RS	50	2.165763	1.000000	90.901559	0.015617	0.000000
RS	51	2.311675	1.000000	83.269312	0.014306	0.000000
RS	52	2.466983	1.000000	75.544674	0.012978	0.000000
RS	53	2.632293	1.000000	67.835695	0.011654	0.000000
RS	54	2.808249	1.000000	60.250584	0.010351	0.000000
RS	55	2.995536	1.000000	52.894121	0.009087	0.000000
RS	56	3.194884	1.000000	45.863976	0.007879	0.000000
RS	57	3.407070	1.000000	39.247168	0.006743	0.000000
RS	58	3.632920	1.000000	33.116869	0.005689	0.000000
RS	59	3.873315	1.000000	27.529792	0.004730	0.000000
RS	60	4.129191	1.000000	22.524368	0.003870	0.000000
RS	61	4.401545	1.000000	18.119865	0.003113	0.000000
RS	62	4.691438	1.000000	14.316544	0.002460	0.000000
RS	63	5.000000	1.000000	39.724102	0.006825	0.000000
PA	4+25*2+4+6 0.025773811 0.005154762 5.000000000 1.000000000 1.000000000 1.000000000 1.000000000 1.000000000 1.000000000 1.000000000 1.000000000 1.000000000 1.000000000 1.000000000 1.000000000 1.000000000 1.000000000 1.000000000 1.000000000 1.000000000 1.000000000 1.000000000 1.000000000 1.000000000 1.000000000 1.000000000 1.000000000 1.000000000 1.000000000 1.000000000 1.000000000
//
IT	11671
RD	1
LK	-108052.020221
QD	-7626.403041 -> -2247.788750
RI	0.0971084998
TR	0.012363	0.002977
MT	13.817620
MM	C_pi: 2.520509, n_recomb: 8463.168175
RS	0	0.000000	0.617835	110.486875	0.013055	0.000224
RS	1	0.008150	0.617835	117.863556	0.013927	0.001731
RS	2	0.016963	0.617835	125.592311	0.014840	0.004623
RS	3	0.026495	0.617835	133.666222	0.015794	0.008469
RS	4	0.036804	0.454407	192.546596	0.022751	0.012820
RS	5	0.047953	0.454407	202.992665	0.023985	0.017385
RS	6	0.060011	0.434241	223.330790	0.026389	0.021923
RS	7	0.073051	0.434241	234.105566	0.027662	0.026165
RS	8	0.087154	0.452236	235.200071	0.027791	0.029858
RS	9	0.102406	0.452236	245.602076	0.029020	0.032816
RS	10	0.118901	0.498458	232.440295	0.027465	0.034918
RS	11	0.136741	0.498458	242.200852	0.028618	0.036103
RS	12	0.156034	0.570250	220.507656	0.026055	0.036385
RS	13	0.176900	0.570250	229.576838	0.027127	0.035887
RS	14	0.199466	0.665232	204.878614	0.024208	0.034828
RS	15	0.223871	0.665232	213.284792	0.025202	0.033446
RS	16	0.250266	0.780396	189.277039	0.022365	0.031923
RS	17	0.278811	0.780396	197.066687	0.023285	0.030356
RS	18	0.309682	0.914843	175.028215	0.020681	0.028792
RS	19	0.343070	0.914843	182.248481	0.021534	0.027263
RS	20	0.379178	1.068510	162.468809	0.019197	0.025802
RS	21	0.418229	1.068510	169.163319	0.019988	0.024433
RS	22	0.460462	1.241268	151.598686	0.017913	0.023163
RS	23	0.506138	1.241268	157.805837	0.018646	0.021982
RS	24	0.555535	1.433664	142.187824	0.016801	0.020874
RS	25	0.608959	1.433664	147.939660	0.017480	0.019826
RS	26	0.666736	1.646048	134.015717	0.015835	0.018830
RS	27	0.729222	1.646048	139.337783	0.016464	0.017886
RS	28	0.796800	1.877829	126.927609	0.014998	0.016994
RS	29	0.869885	1.877829	131.838757	0.015578	0.016151
RS	30	0.948927	2.127997	120.764729	0.014269	0.015355
RS	31	1.034410	2.127997	125.276755	0.014803	0.014602
RS	32	1.126860	2.395016	115.376767	0.013633	0.013887
RS	33	1.226844	2.395016	119.494122	0.014119	0.013208
RS	34	1.334976	2.676437	110.637144	0.013073	0.012566
RS	35	1.451920	2.676437	114.356479	0.013512	0.011961
RS	36	1.578395	2.969417	106.411976	0.012574	0.011391
RS	37	1.715178	2.969417	109.721878	0.012965	0.010858
RS	38	1.863107	3.271834	102.532074	0.012115	0.010359
RS	39	2.023092	3.271834	105.413896	0.012456	0.009894
RS	40	2.196115	3.583303	98.792094	0.011673	0.009458
RS	41	2.383239	3.583303	101.222563	0.011960	0.009050
RS	42	2.585612	3.905713	94.970344	0.011222	0.008667
RS	43	2.804478	3.905713	96.926067	0.011453	0.008304
RS	44	3.041181	4.243278	90.857714	0.010736	0.007959
RS	45	3.297174	4.243278	92.321074	0.010909	0.007629
RS	46	3.574030	4.602367	86.285083	0.010195	0.007313
RS	47	3.873448	4.602367	87.250575	0.010309	0.007010
RS	48	4.197267	4.991483	81.142244	0.009588	0.006719
RS	49	4.547477	4.991483	81.622231	0.009644	0.006442
RS	50	4.926226	5.422548	75.375676	0.008906	0.006179
RS	51	5.335843	5.422548	75.405590	0.008910	0.005930
RS	52	5.778841	5.913498	68.983922	0.008151	0.005697
RS	53	6.257942	5.913498	68.626583	0.008109	0.005481
RS	54	6.776088	6.844961	58.954160	0.006966	0.005282
RS	55	7.336460	6.844961	58.604303	0.006925	0.005100
RS	56	7.942500	6.844961	57.857868	0.006836	0.004938
RS	57	8.597931	6.844961	56.698351	0.006699	0.004796
RS	58	9.306775	13.339927	29.052555	0.003433	0.004676
RS	59	10.073388	13.339927	29.631405	0.003501	0.004581
RS	60	10.902477	13.339927	30.077776	0.003554	0.004515
RS	61	11.799133	13.339927	30.373562	0.003589	0.004488
RS	62	12.768862	13.339927	30.501379	0.003604	0.004512
RS	63	13.817620	13.339927	380.469034	0.044956	0.039337
PA	4+25*2+4+6 0.012363074 0.002977022 13.817620277 0.617835283 0.454407215 0.434240818 0.452235699 0.498457909 0.570249557 0.665231705 0.780395508 0.914842606 1.068510056 1.241267920 1.433664083 1.646047592 1.877828836 2.127996683 2.395015717 2.676437140 2.969416618 3.271834254 3.583303452 3.905712605 4.243277550 4.602366686 4.991482735 5.422548175 5.913497686 6.844960570 13.339927495
//
IT	5654
RD	2
LK	-98675.431943
QD	-3792.673691 -> -1402.925956
RI	0.0922314476
TR	0.008524	0.003909
MT	15.749509
MM	C_pi: 5.953383, n_recomb: 26045.415037
RS	0	0.000000	1.560402	137.780424	0.005290	0.000073
RS	1	0.008373	1.560402	148.486838	0.005701	0.000507
RS	2	0.017447	1.560402	159.950554	0.006141	0.001428
RS	3	0.027281	1.560402	172.212201	0.006612	0.002877
RS	4	0.037938	0.715428	402.420246	0.015451	0.006553
RS	5	0.049487	0.715428	428.851788	0.016466	0.009782
RS	6	0.062004	0.558641	582.916318	0.022381	0.014155
RS	7	0.075568	0.558641	615.962486	0.023650	0.018544
RS	8	0.090269	0.511067	709.031078	0.027223	0.022426
RS	9	0.106200	0.511067	743.872684	0.028561	0.027371
RS	10	0.123465	0.516071	770.898348	0.029598	0.029551
RS	11	0.142175	0.516071	804.514355	0.030889	0.034383
RS	12	0.162452	0.557443	776.049495	0.029796	0.034290
RS	13	0.184427	0.557443	807.230468	0.030993	0.038396
RS	14	0.208242	0.629342	743.136811	0.028532	0.036219
RS	15	0.234051	0.629342	771.723950	0.029630	0.039205
RS	16	0.262021	0.728839	691.794090	0.026561	0.035659
RS	17	0.292333	0.728839	717.979148	0.027566	0.037605
RS	18	0.325183	0.855733	634.641742	0.024367	0.033532
RS	19	0.360783	0.855733	658.661739	0.025289	0.034815
RS	20	0.399365	1.012008	578.101494	0.022196	0.030780
RS	21	0.441176	1.012008	600.168300	0.023043	0.031633
RS	22	0.486488	1.201573	524.885299	0.020153	0.027866
RS	23	0.535595	1.201573	545.182562	0.020932	0.028413
RS	24	0.588813	1.430347	475.816346	0.018269	0.024998
RS	25	0.646487	1.430347	494.506169	0.018986	0.025320
RS	26	0.708990	1.705494	431.141521	0.016553	0.022259
RS	27	0.776726	1.705494	448.368118	0.017215	0.022386
RS	28	0.850134	2.033899	391.106975	0.015016	0.019664
RS	29	0.929688	2.033899	406.998916	0.015627	0.019638
RS	30	1.015903	2.421217	355.873735	0.013664	0.017254
RS	31	1.109337	2.421217	370.546764	0.014227	0.017131
RS	32	1.210595	2.870802	325.459372	0.012496	0.015073
RS	33	1.320330	2.870802	339.018421	0.013016	0.014891
RS	34	1.439253	3.382023	299.778620	0.011510	0.013136
RS	35	1.568134	3.382023	312.317928	0.011991	0.012928
RS	36	1.707806	3.950474	278.532592	0.010694	0.011452
RS	37	1.859173	3.950474	290.133413	0.011140	0.011245
RS	38	2.023213	4.571073	261.112847	0.010025	0.010014
RS	39	2.200989	4.571073	271.839732	0.010437	0.009823
RS	40	2.393650	5.241790	246.681649	0.009471	0.008794
RS	41	2.602442	5.241790	256.580264	0.009851	0.008622
RS	42	2.828716	5.965958	234.336685	0.008997	0.007752
RS	43	3.073935	5.965958	243.435413	0.009347	0.007594
RS	44	3.339687	6.751959	223.280290	0.008573	0.006843
RS	45	3.627691	6.751959	231.595188	0.008892	0.006696
RS	46	3.939808	7.610916	212.924556	0.008175	0.006039
RS	47	4.278059	7.610916	220.465188	0.008465	0.005908
RS	48	4.644632	8.556571	202.850407	0.007788	0.005333
RS	49	5.041897	8.556571	209.625281	0.008048	0.005228
RS	50	5.472426	9.611499	192.654755	0.007397	0.004729
RS	51	5.939002	9.611499	198.678513	0.007628	0.004658
RS	52	6.444645	10.818779	181.844498	0.006982	0.004221
RS	53	6.992624	10.818779	187.149492	0.007186	0.004184
RS	54	7.586486	13.138565	158.741308	0.006095	0.003604
RS	55	8.230071	13.138565	163.686901	0.006285	0.003612
RS	56	8.927544	13.138565	168.085186	0.006454	0.003614
RS	57	9.683416	13.138565	171.824483	0.006597	0.003605
RS	58	10.502576	36.909713	63.577558	0.002441	0.001888
RS	59	11.390324	36.909713	67.314935	0.002585	0.001970
RS	60	12.352403	36.909713	71.132955	0.002731	0.002050
RS	61	13.395036	36.909713	75.008563	0.002880	0.002125
RS	62	14.524968	36.909713	78.914020	0.003030	0.002195
RS	63	15.749509	36.909713	2506.023064	0.096217	0.045462
PA	4+25*2+4+6 0.008524280 0.003909337 15.749509068 1.560401524 0.715428230 0.558640656 0.511066501 0.516071188 0.557443393 0.629342248 0.728838808 0.855732876 1.012007956 1.201573308 1.430347138 1.705494095 2.033898502 2.421216822 2.870802440 3.382023478 3.950473610 4.571073304 5.241789657 5.965957975 6.751959360 7.610915656 8.556571172 9.611498521 10.818779028 13.138564768 36.909712693
//
IT	5715
RD	3
LK	-94762.156121
QD	-2224.388893 -> -1235.012717
RI	0.0744529589
TR	0.006080	0.004863
MT	16.795628
MM	C_pi: 9.352264, n_recomb: 50346.874314
RS	0	0.000000	4.468112	93.373117	0.001855	0.000026
RS	1	0.008483	4.468112	101.095820	0.002008	0.000175
RS	2	0.017686	4.468112	109.439078	0.002174	0.000491
RS	3	0.027669	4.468112	118.449551	0.002353	0.000993
RS	4	0.038499	1.273111	448.369135	0.008906	0.003659
RS	5	0.050248	1.273111	481.762035	0.009569	0.005512
RS	6	0.062993	0.810940	809.492514	0.016078	0.009828
RS	7	0.076820	0.810940	862.723520	0.017136	0.012917
RS	8	0.091819	0.651668	1139.669279	0.022636	0.017783
RS	9	0.108091	0.651668	1204.636700	0.023927	0.021666
RS	10	0.125743	0.601463	1374.876422	0.027308	0.025483
RS	11	0.144893	0.601463	1442.898175	0.028659	0.029628
RS	12	0.165667	0.608294	1493.391058	0.029662	0.031351
RS	13	0.188204	0.608294	1558.804940	0.030961	0.035285
RS	14	0.212652	0.654004	1510.706963	0.030006	0.034718
RS	15	0.239174	0.654004	1571.147676	0.031206	0.038089
RS	16	0.267946	0.730917	1460.475153	0.029008	0.035690
RS	17	0.299159	0.730917	1515.525825	0.030102	0.038343
RS	18	0.333019	0.836841	1372.753142	0.027266	0.034793
RS	19	0.369752	0.836841	1422.750476	0.028259	0.036807
RS	20	0.409601	0.972868	1268.027703	0.025186	0.032743
RS	21	0.452830	0.972868	1313.493012	0.026089	0.034290
RS	22	0.499726	1.143123	1157.881342	0.022998	0.030133
RS	23	0.550601	1.143123	1199.333003	0.023821	0.031340
RS	24	0.605791	1.355078	1048.106954	0.020818	0.027304
RS	25	0.665663	1.355078	1086.017033	0.021571	0.028239
RS	26	0.730613	1.618954	942.178184	0.018714	0.024427
RS	27	0.801074	1.618954	976.955509	0.019404	0.025121
RS	28	0.877512	1.946233	843.039825	0.016745	0.021599
RS	29	0.960433	1.946233	875.019816	0.017380	0.022079
RS	30	1.050390	2.348235	753.118448	0.014959	0.018902
RS	31	1.147977	2.348235	782.570778	0.015544	0.019207
RS	32	1.253842	2.834097	674.111954	0.013389	0.016415
RS	33	1.368688	2.834097	701.260539	0.013929	0.016593
RS	34	1.493276	3.407952	606.924195	0.012055	0.014205
RS	35	1.628432	3.407952	631.967525	0.012552	0.014301
RS	36	1.775055	4.068380	551.379860	0.010952	0.012307
RS	37	1.934115	4.068380	574.502389	0.011411	0.012356
RS	38	2.106668	4.812132	506.132597	0.010053	0.010711
RS	39	2.293858	4.812132	527.503051	0.010477	0.010735
RS	40	2.496928	5.639357	469.100432	0.009317	0.009374
RS	41	2.717224	5.639357	488.864065	0.009710	0.009380
RS	42	2.956208	6.556463	438.104691	0.008702	0.008239
RS	43	3.215465	6.556463	456.379475	0.009065	0.008229
RS	44	3.496714	7.574505	411.380985	0.008171	0.007255
RS	45	3.801821	7.574505	428.260249	0.008506	0.007234
RS	46	4.132811	8.704431	387.787380	0.007702	0.006394
RS	47	4.491878	8.704431	403.344740	0.008011	0.006371
RS	48	4.881405	9.956207	366.581615	0.007281	0.005647
RS	49	5.303976	9.956207	380.874928	0.007565	0.005634
RS	50	5.762392	11.349179	346.939762	0.006891	0.005011
RS	51	6.259696	11.349179	360.017268	0.007151	0.005017
RS	52	6.799186	12.933375	327.619133	0.006507	0.004474
RS	53	7.384441	12.933375	339.534386	0.006744	0.004503
RS	54	8.019343	15.982128	285.088903	0.005662	0.003748
RS	55	8.708103	15.982128	296.196375	0.005883	0.003804
RS	56	9.455290	15.982128	306.610243	0.006090	0.003855
RS	57	10.265861	15.982128	316.130086	0.006279	0.003895
RS	58	11.145192	62.747492	84.510707	0.001679	0.001426
RS	59	12.099116	62.747492	90.450585	0.001797	0.001492
RS	60	13.133961	62.747492	96.696580	0.001921	0.001558
RS	61	14.256592	62.747492	103.244774	0.002051	0.001621
RS	62	15.474455	62.747492	110.086914	0.002187	0.001681
RS	63	16.795628	62.747492	5941.205745	0.118005	0.047915
PA	4+25*2+4+6 0.006080180 0.004863317 16.795628366 4.468112477 1.273111363 0.810940133 0.651667593 0.601462875 0.608293856 0.654003954 0.730917429 0.836840790 0.972867754 1.143122751 1.355077592 1.618953659 1.946232871 2.348234606 2.834096613 3.407952058 4.068380436 4.812131992 5.639356959 6.556462508 7.574505404 8.704430971 9.956206636 11.349179167 12.933375249 15.982128006 62.747492333
//
IT	4945
RD	4
LK	-93056.174934
QD	-1628.828402 -> -1088.503781
RI	0.0584646318
TR	0.004552	0.005576
MT	17.842840
MM	C_pi: 11.702557, n_recomb: 71545.776884
RS	0	0.000000	13.151704	45.220964	0.000632	0.000009
RS	1	0.008587	13.151704	49.071688	0.000686	0.000060
RS	2	0.017910	13.151704	53.247315	0.000744	0.000168
RS	3	0.028035	13.151704	57.774723	0.000808	0.000338
RS	4	0.039029	2.343677	351.014447	0.004906	0.002000
RS	5	0.050966	2.343677	379.148290	0.005299	0.003013
RS	6	0.063929	1.222026	782.921508	0.010943	0.006587
RS	7	0.078005	1.222026	840.030976	0.011741	0.008659
RS	8	0.093290	0.866178	1266.751014	0.017705	0.013558
RS	9	0.109886	0.866178	1348.374793	0.018846	0.016494
RS	10	0.127908	0.733914	1687.595442	0.023588	0.021182
RS	11	0.147478	0.733914	1782.353931	0.024912	0.024577
RS	12	0.168728	0.697338	1974.832244	0.027602	0.027726
RS	13	0.191802	0.697338	2071.817247	0.028958	0.031172
RS	14	0.216858	0.714843	2115.086413	0.029563	0.032209
RS	15	0.244065	0.714843	2207.517294	0.030855	0.035386
RS	16	0.273609	0.769708	2135.884930	0.029853	0.034462
RS	17	0.305689	0.769708	2220.865367	0.031041	0.037185
RS	18	0.340523	0.855653	2074.636409	0.028997	0.034791
RS	19	0.378349	0.855653	2151.537868	0.030072	0.037023
RS	20	0.419423	0.971549	1963.423258	0.027443	0.033711
RS	21	0.464023	0.971549	2032.638273	0.028410	0.035519
RS	22	0.512453	1.120223	1824.039552	0.025495	0.031733
RS	23	0.565042	1.120223	1886.342400	0.026366	0.033204
RS	24	0.622146	1.308596	1669.561372	0.023336	0.029229
RS	25	0.684154	1.308596	1725.843346	0.024122	0.030423
RS	26	0.751486	1.547092	1509.068997	0.021092	0.026443
RS	27	0.824599	1.547092	1560.196050	0.021807	0.027394
RS	28	0.903990	1.848229	1350.627611	0.018878	0.023552
RS	29	0.990198	1.848229	1397.334709	0.019531	0.024285
RS	30	1.083809	2.225138	1201.341529	0.016791	0.020705
RS	31	1.185457	2.225138	1244.188106	0.017390	0.021251
RS	32	1.295834	2.689280	1066.753837	0.014910	0.018032
RS	33	1.415688	2.689280	1106.142443	0.015461	0.018430
RS	34	1.545833	3.247241	950.397629	0.013284	0.015634
RS	35	1.687153	3.247241	986.627134	0.013790	0.015924
RS	36	1.840608	3.899829	853.185479	0.011925	0.013566
RS	37	2.007239	3.899829	886.505445	0.012391	0.013781
RS	38	2.188179	4.645856	773.392019	0.010810	0.011822
RS	39	2.384654	4.645856	804.031017	0.011238	0.011986
RS	40	2.598001	5.487829	707.680270	0.009891	0.010358
RS	41	2.829666	5.487829	735.848548	0.010285	0.010480
RS	42	3.081223	6.434734	652.487404	0.009120	0.009110
RS	43	3.354381	6.434734	678.372253	0.009482	0.009197
RS	44	3.650993	7.499271	605.042361	0.008457	0.008027
RS	45	3.973074	7.499271	628.806255	0.008789	0.008086
RS	46	4.322810	8.691108	563.706528	0.007879	0.007081
RS	47	4.702578	8.691108	585.486271	0.008183	0.007122
RS	48	5.114953	10.015083	527.485000	0.007373	0.006261
RS	49	5.562738	10.015083	547.391097	0.007651	0.006297
RS	50	6.048972	11.483392	495.143356	0.006921	0.005560
RS	51	6.576957	11.483392	513.266438	0.007174	0.005601
RS	52	7.150278	13.142701	464.603579	0.006494	0.004958
RS	53	7.772827	13.142701	481.038481	0.006724	0.005009
RS	54	8.448831	16.340050	401.130680	0.005607	0.004109
RS	55	9.182881	16.340050	416.508782	0.005822	0.004178
RS	56	9.979961	16.340050	430.816020	0.006022	0.004238
RS	57	10.845482	16.340050	443.756990	0.006202	0.004285
RS	58	11.785322	87.604541	87.041112	0.001217	0.001124
RS	59	12.805861	87.604541	93.641546	0.001309	0.001179
RS	60	13.914030	87.604541	100.661297	0.001407	0.001235
RS	61	15.117352	87.604541	108.112399	0.001511	0.001290
RS	62	16.423998	87.604541	116.004279	0.001621	0.001344
RS	63	17.842840	87.604541	8774.422868	0.122641	0.050646
PA	4+25*2+4+6 0.004552016 0.005576462 17.842840382 13.151703904 2.343676708 1.222026433 0.866177784 0.733913642 0.697338490 0.714842808 0.769707964 0.855652980 0.971549351 1.120222707 1.308595564 1.547091840 1.848228541 2.225138142 2.689280314 3.247240658 3.899829389 4.645855855 5.487828713 6.434734362 7.499271493 8.691107557 10.015082625 11.483392289 13.142700971 16.340049904 87.604540714
//
IT	5265
RD	5
LK	-92069.370835
QD	-1299.936806 -> -935.412632
RI	0.0461958282
TR	0.003560	0.006119
MT	18.856329
MM	C_pi: 13.273769, n_recomb: 88367.685333
RS	0	0.000000	38.420695	19.185830	0.000217	0.000003
RS	1	0.008681	38.420695	20.847072	0.000236	0.000021
RS	2	0.018116	38.420695	22.651747	0.000256	0.000060
RS	3	0.028370	38.420695	24.612164	0.000279	0.000119
RS	4	0.039514	4.318324	237.628301	0.002689	0.001120
RS	5	0.051626	4.318324	257.512824	0.002914	0.001680
RS	6	0.064789	1.852488	648.924002	0.007343	0.004468
RS	7	0.079095	1.852488	699.631361	0.007917	0.005854
RS	8	0.094643	1.164098	1196.298182	0.013538	0.010357
RS	9	0.111540	1.164098	1280.680255	0.014493	0.012561
RS	10	0.129905	0.910257	1746.882948	0.019768	0.017520
RS	11	0.149864	0.910257	1855.717951	0.021000	0.020278
RS	12	0.171555	0.816642	2189.732694	0.024780	0.024297
RS	13	0.195130	0.816642	2309.404824	0.026134	0.027270
RS	14	0.220751	0.801640	2473.949921	0.027996	0.029516
RS	15	0.248596	0.801640	2593.271748	0.029346	0.032404
RS	16	0.278859	0.834335	2605.724511	0.029487	0.032751
RS	17	0.311749	0.834335	2718.133287	0.030759	0.035353
RS	18	0.347494	0.902407	2616.749235	0.029612	0.034097
RS	19	0.386342	0.902407	2719.374581	0.030773	0.036331
RS	20	0.428563	1.001629	2542.547591	0.028772	0.033920
RS	21	0.474449	1.001629	2634.723181	0.029815	0.035794
RS	22	0.524319	1.132976	2411.248537	0.027287	0.032638
RS	23	0.578518	1.132976	2493.456667	0.028217	0.034200
RS	24	0.637422	1.302221	2241.839368	0.025369	0.030594
RS	25	0.701439	1.302221	2315.148703	0.026199	0.031889
RS	26	0.771015	1.519079	2048.880070	0.023186	0.028053
RS	27	0.846630	1.519079	2114.597369	0.023930	0.029113
RS	28	0.928810	1.795728	1846.207022	0.020892	0.025239
RS	29	1.018124	1.795728	1905.586146	0.021564	0.026087
RS	30	1.115192	2.145260	1646.845350	0.018636	0.022354
RS	31	1.220686	2.145260	1700.894865	0.019248	0.023019
RS	32	1.335339	2.579298	1461.718292	0.016541	0.019579
RS	33	1.459945	2.579298	1511.146357	0.017101	0.020095
RS	34	1.595369	3.104752	1298.430714	0.014694	0.017054
RS	35	1.742549	3.104752	1343.700692	0.015206	0.017455
RS	36	1.902506	3.722873	1160.086979	0.013128	0.014857
RS	37	2.076350	3.722873	1201.522047	0.013597	0.015172
RS	38	2.265285	4.433134	1045.269036	0.011829	0.012991
RS	39	2.470623	4.433134	1083.136376	0.012257	0.013240
RS	40	2.693786	5.238987	949.767852	0.010748	0.011411
RS	41	2.936323	5.238987	984.315108	0.011139	0.011605
RS	42	3.199916	6.150381	868.859914	0.009832	0.010053
RS	43	3.486391	6.150381	900.321400	0.010188	0.010200
RS	44	3.797737	7.180091	798.949060	0.009041	0.008868
RS	45	4.136111	7.180091	827.539775	0.009365	0.008975
RS	46	4.503860	8.335696	738.066155	0.008352	0.007828
RS	47	4.903535	8.335696	763.969552	0.008645	0.007907
RS	48	5.337907	9.616963	685.088777	0.007753	0.006925
RS	49	5.809988	9.616963	708.448055	0.008017	0.006988
RS	50	6.323052	11.028644	638.421454	0.007225	0.006149
RS	51	6.880657	11.028644	659.350547	0.007461	0.006205
RS	52	7.486669	12.610212	595.132261	0.006735	0.005473
RS	53	8.145290	12.610212	613.762095	0.006946	0.005529
RS	54	8.861089	15.653989	510.608102	0.005778	0.004502
RS	55	9.639028	15.653989	528.175232	0.005977	0.004570
RS	56	10.484502	15.653989	544.004890	0.006156	0.004624
RS	57	11.403374	15.653989	557.698771	0.006311	0.004659
RS	58	12.402017	110.928337	82.685094	0.000936	0.000894
RS	59	13.487355	110.928337	89.246988	0.001010	0.000940
RS	60	14.666914	110.928337	96.270905	0.001089	0.000987
RS	61	15.948874	110.928337	103.778587	0.001174	0.001034
RS	62	17.342125	110.928337	111.790654	0.001265	0.001082
RS	63	18.856329	110.928337	10767.535304	0.121849	0.053192
PA	4+25*2+4+6 0.003559870 0.006119267 18.856328744 38.420694954 4.318324289 1.852488099 1.164098268 0.910257123 0.816641565 0.801640318 0.834335257 0.902407333 1.001628600 1.132976403 1.302220913 1.519079482 1.795727607 2.145259668 2.579298388 3.104751784 3.722873277 4.433134499 5.238986672 6.150380833 7.180090569 8.335696239 9.616962995 11.028644310 12.610211833 15.653988963 110.928337145
//
IT	5929
RD	6
LK	-91386.284751
QD	-1062.915255 -> -794.578007
RI	0.0373451526
TR	0.002866	0.006534
MT	19.898854
MM	C_pi: 14.412773, n_recomb: 101822.509114
RS	0	0.000000	108.860609	7.837207	0.000077	0.000001
RS	1	0.008774	108.860609	8.524358	0.000084	0.000008
RS	2	0.018317	108.860609	9.271713	0.000091	0.000022
RS	3	0.028698	108.860609	10.084538	0.000099	0.000044
RS	4	0.039990	7.796985	153.029843	0.001503	0.000652
RS	5	0.052272	7.796985	166.189692	0.001632	0.000972
RS	6	0.065632	2.771058	506.895457	0.004978	0.003123
RS	7	0.080164	2.771058	548.386118	0.005386	0.004066
RS	8	0.095971	1.553587	1055.124325	0.010362	0.008069
RS	9	0.113165	1.553587	1134.582561	0.011143	0.009738
RS	10	0.131867	1.127675	1674.984899	0.016450	0.014652
RS	11	0.152210	1.127675	1788.082647	0.017561	0.016895
RS	12	0.174338	0.960388	2233.484037	0.021935	0.021373
RS	13	0.198408	0.960388	2366.914064	0.023245	0.023930
RS	14	0.224590	0.907132	2647.211579	0.025998	0.026996
RS	15	0.253068	0.907132	2786.926962	0.027370	0.029595
RS	16	0.284045	0.916469	2896.361116	0.028445	0.030914
RS	17	0.317740	0.916469	3032.237005	0.029780	0.033349
RS	18	0.354391	0.967919	2999.118392	0.029454	0.033047
RS	19	0.394258	0.967919	3125.428040	0.030695	0.035208
RS	20	0.437623	1.053348	2987.527731	0.029341	0.033628
RS	21	0.484792	1.053348	3101.781025	0.030463	0.035489
RS	22	0.536100	1.171586	2891.249957	0.028395	0.032990
RS	23	0.591910	1.171586	2992.980943	0.029394	0.034570
RS	24	0.652616	1.327107	2732.285139	0.026834	0.031431
RS	25	0.718648	1.327107	2822.270761	0.027718	0.032760
RS	26	0.790474	1.528768	2528.934633	0.024837	0.029207
RS	27	0.868601	1.528768	2608.658609	0.025620	0.030310
RS	28	0.953583	1.788088	2299.931796	0.022588	0.026559
RS	29	1.046022	1.788088	2371.087305	0.023286	0.027459
RS	30	1.146570	2.117586	2064.108911	0.020272	0.023724
RS	31	1.255940	2.117586	2128.197153	0.020901	0.024448
RS	32	1.374907	2.528268	1838.255250	0.018054	0.020923
RS	33	1.504310	2.528268	1896.380317	0.018624	0.021501
RS	34	1.645068	3.026381	1634.826165	0.016056	0.018333
RS	35	1.798175	3.026381	1687.695474	0.016575	0.018796
RS	36	1.964715	3.612582	1459.894193	0.014338	0.016053
RS	37	2.145867	3.612582	1507.949966	0.014810	0.016425
RS	38	2.342912	4.285930	1312.988992	0.012895	0.014099
RS	39	2.557246	4.285930	1356.552487	0.013323	0.014399
RS	40	2.790385	5.049702	1189.479672	0.011682	0.012429
RS	41	3.043978	5.049702	1228.836403	0.012068	0.012666
RS	42	3.319821	5.913602	1083.799419	0.010644	0.010981
RS	43	3.619866	5.913602	1119.227301	0.010992	0.011162
RS	44	3.946236	6.889361	991.771827	0.009740	0.009706
RS	45	4.301240	6.889361	1023.533169	0.010052	0.009840
RS	46	4.687392	7.981771	911.304854	0.008950	0.008582
RS	47	5.107423	7.981771	939.618068	0.009228	0.008680
RS	48	5.564307	9.185493	841.302250	0.008262	0.007601
RS	49	6.061276	9.185493	866.321555	0.008508	0.007674
RS	50	6.601847	10.497952	779.896123	0.007659	0.006752
RS	51	7.189847	10.497952	801.731410	0.007874	0.006809
RS	52	7.829436	11.950034	723.326381	0.007104	0.006004
RS	53	8.525141	11.950034	742.126964	0.007288	0.006052
RS	54	9.281885	14.727869	618.608625	0.006075	0.004923
RS	55	10.105023	14.727869	636.490538	0.006251	0.004981
RS	56	11.000381	14.727869	651.698227	0.006400	0.005019
RS	57	11.974295	14.727869	663.732579	0.006519	0.005031
RS	58	13.033657	133.192274	76.930788	0.000756	0.000729
RS	59	14.185964	133.192274	83.240177	0.000818	0.000768
RS	60	15.439371	133.192274	90.023911	0.000884	0.000809
RS	61	16.802749	133.192274	97.309531	0.000956	0.000851
RS	62	18.285745	133.192274	105.124550	0.001032	0.000893
RS	63	19.898854	133.192274	12182.843434	0.119648	0.055302
PA	4+25*2+4+6 0.002866075 0.006534168 19.898854393 108.860608964 7.796984820 2.771058174 1.553586643 1.127675398 0.960387711 0.907132236 0.916468754 0.967918993 1.053348197 1.171586110 1.327106929 1.528767711 1.788087969 2.117586085 2.528268386 3.026380619 3.612581608 4.285930011 5.049702338 5.913602468 6.889360774 7.981770820 9.185493247 10.497951622 11.950033614 14.727869210 133.192274263
//
IT	6251
RD	7
LK	-90877.124758
QD	-879.159657 -> -671.751023
RI	0.0310222378
TR	0.002349	0.006845
MT	21.023850
MM	C_pi: 15.304235, n_recomb: 112699.588137
RS	0	0.000000	295.947793	3.209010	0.000028	0.000000
RS	1	0.008868	295.947793	3.493594	0.000031	0.000003
RS	2	0.018523	295.947793	3.803416	0.000034	0.000009
RS	3	0.029034	295.947793	4.140713	0.000037	0.000017
RS	4	0.040477	13.660945	97.616233	0.000866	0.000396
RS	5	0.052935	13.660945	106.176629	0.000942	0.000585
RS	6	0.066497	4.056025	388.441284	0.003447	0.002250
RS	7	0.081263	4.056025	421.306745	0.003738	0.002908
RS	8	0.097337	2.043238	904.871024	0.008029	0.006424
RS	9	0.114838	2.043238	976.406299	0.008664	0.007706
RS	10	0.133890	1.385006	1549.367107	0.013748	0.012423
RS	11	0.154632	1.385006	1660.718461	0.014736	0.014262
RS	12	0.177213	1.125423	2183.172313	0.019372	0.018938
RS	13	0.201797	1.125423	2323.386456	0.020616	0.021147
RS	14	0.228561	1.027360	2699.846114	0.023956	0.024742
RS	15	0.257699	1.027360	2853.806979	0.025322	0.027086
RS	16	0.289420	1.011413	3055.298455	0.027110	0.029119
RS	17	0.323955	1.011413	3210.152873	0.028484	0.031392
RS	18	0.361552	1.046614	3251.362858	0.028850	0.031847
RS	19	0.402484	1.046614	3398.579339	0.030156	0.033924
RS	20	0.447045	1.120091	3312.465903	0.029392	0.033048
RS	21	0.495558	1.120091	3447.385391	0.030589	0.034878
RS	22	0.548374	1.228255	3266.122093	0.028981	0.032974
RS	23	0.605873	1.228255	3386.861677	0.030052	0.034554
RS	24	0.668472	1.374231	3134.629210	0.027814	0.031878
RS	25	0.736621	1.374231	3241.222494	0.028760	0.033222
RS	26	0.810815	1.566068	2937.961567	0.026069	0.029991
RS	27	0.891588	1.566068	3031.714097	0.026901	0.031118
RS	28	0.979524	1.814661	2698.266932	0.023942	0.027555
RS	29	1.075259	1.814661	2781.094021	0.024677	0.028486
RS	30	1.179484	2.131908	2439.312094	0.021644	0.024827
RS	31	1.292951	2.131908	2513.122506	0.022299	0.025586
RS	32	1.416482	2.528037	2183.470271	0.019374	0.022055
RS	33	1.550967	2.528037	2249.767566	0.019963	0.022671
RS	34	1.697378	3.008310	1948.202109	0.017287	0.019447
RS	35	1.856774	3.008310	2007.977233	0.017817	0.019948
RS	36	2.030305	3.572338	1742.923721	0.015465	0.017124
RS	37	2.219225	3.572338	1796.776337	0.015943	0.017532
RS	38	2.424899	4.218214	1568.548349	0.013918	0.015115
RS	39	2.648813	4.218214	1616.877074	0.014347	0.015446
RS	40	2.892584	4.948441	1420.397645	0.012603	0.013382
RS	41	3.157974	4.948441	1463.536699	0.012986	0.013645
RS	42	3.446898	5.771826	1292.357949	0.011467	0.011864
RS	43	3.761445	5.771826	1330.633419	0.011807	0.012066
RS	44	4.103887	6.698437	1179.904625	0.010469	0.010517
RS	45	4.476697	6.698437	1213.626228	0.010769	0.010665
RS	46	4.882569	7.729851	1081.011855	0.009592	0.009321
RS	47	5.324435	7.729851	1110.424469	0.009853	0.009426
RS	48	5.805487	8.855448	994.764391	0.008827	0.008272
RS	49	6.329199	8.855448	1020.011475	0.009051	0.008345
RS	50	6.899355	10.065269	919.130804	0.008156	0.007358
RS	51	7.520074	10.065269	940.284972	0.008343	0.007407
RS	52	8.195839	11.380969	849.581600	0.007538	0.006545
RS	53	8.931533	11.380969	866.779528	0.007691	0.006576
RS	54	9.732470	13.866917	726.537900	0.006447	0.005369
RS	55	10.604436	13.866917	742.946965	0.006592	0.005410
RS	56	11.553730	13.866917	755.512698	0.006704	0.005423
RS	57	12.587210	13.866917	763.651745	0.006776	0.005404
RS	58	13.712341	154.652134	71.555268	0.000635	0.000612
RS	59	14.937251	154.652134	77.581703	0.000688	0.000647
RS	60	16.270789	154.652134	84.083411	0.000746	0.000683
RS	61	17.722588	154.652134	91.091609	0.000808	0.000721
RS	62	19.303136	154.652134	98.638283	0.000875	0.000759
RS	63	21.023850	154.652134	13205.686352	0.117176	0.056950
PA	4+25*2+4+6 0.002348595 0.006845337 21.023850469 295.947793471 13.660944599 4.056025092 2.043238400 1.385006038 1.125423208 1.027359855 1.011412755 1.046613826 1.120091076 1.228255036 1.374231314 1.566067814 1.814660935 2.131908291 2.528036917 3.008310237 3.572337920 4.218214364 4.948441112 5.771825877 6.698437146 7.729851354 8.855448275 10.065269133 11.380969471 13.866916643 154.652133771
//
IT	6069
RD	8
LK	-90479.421983
QD	-732.663441 -> -564.964377
RI	0.0263904436
TR	0.001943	0.007074
MT	22.249459
MM	C_pi: 16.023353, n_recomb: 121436.716519
RS	0	0.000000	769.967271	1.338220	0.000011	0.000000
RS	1	0.008966	769.967271	1.458232	0.000012	0.000001
RS	2	0.018735	769.967271	1.589010	0.000013	0.000004
RS	3	0.029381	769.967271	1.731519	0.000014	0.000007
RS	4	0.040981	23.157174	62.719246	0.000516	0.000249
RS	5	0.053621	23.157174	68.306713	0.000562	0.000365
RS	6	0.067394	5.795140	296.965289	0.002445	0.001666
RS	7	0.082402	5.795140	322.733910	0.002658	0.002136
RS	8	0.098756	2.642574	767.575474	0.006321	0.005215
RS	9	0.116576	2.642574	830.576954	0.006840	0.006214
RS	10	0.135993	1.682585	1407.430013	0.011590	0.010668
RS	11	0.157152	1.682585	1513.718606	0.012465	0.012191
RS	12	0.180207	1.310534	2083.367140	0.017156	0.016905
RS	13	0.205330	1.310534	2225.352158	0.018325	0.018827
RS	14	0.232705	1.160555	2675.482911	0.022032	0.022749
RS	15	0.262534	1.160555	2838.436739	0.023374	0.024874
RS	16	0.295038	1.116878	3119.734026	0.025690	0.027423
RS	17	0.330456	1.116878	3289.107534	0.027085	0.029555
RS	18	0.369050	1.135539	3401.661494	0.028012	0.030602
RS	19	0.411104	1.135539	3566.549816	0.029370	0.032604
RS	20	0.456928	1.198055	3536.110988	0.029119	0.032309
RS	21	0.506861	1.198055	3689.688181	0.030384	0.034111
RS	22	0.561270	1.298108	3546.123091	0.029201	0.032725
RS	23	0.620558	1.298108	3684.862041	0.030344	0.034307
RS	24	0.685161	1.437432	3452.195633	0.028428	0.032055
RS	25	0.755557	1.437432	3575.064522	0.029440	0.033417
RS	26	0.832264	1.623331	3274.194645	0.026962	0.030501
RS	27	0.915848	1.623331	3381.995761	0.027850	0.031654
RS	28	1.006926	1.866191	3036.147617	0.025002	0.028298
RS	29	1.106170	1.866191	3130.760227	0.025781	0.029257
RS	30	1.214312	2.177390	2765.601747	0.022774	0.025708
RS	31	1.332150	2.177390	2849.183801	0.023462	0.026498
RS	32	1.460553	2.566420	2489.837598	0.020503	0.023002
RS	33	1.600468	2.566420	2564.224635	0.021116	0.023649
RS	34	1.752927	3.037525	2231.060757	0.018372	0.020410
RS	35	1.919056	3.037525	2297.517520	0.018919	0.020941
RS	36	2.100079	3.589087	2002.110730	0.016487	0.018075
RS	37	2.297332	3.589087	2061.406245	0.016975	0.018510
RS	38	2.512271	4.218005	1805.517402	0.014868	0.016037
RS	39	2.746480	4.218005	1858.139595	0.015301	0.016390
RS	40	3.001688	4.925722	1636.833336	0.013479	0.014263
RS	41	3.279777	4.925722	1683.170561	0.013860	0.014543
RS	42	3.582799	5.719854	1489.639554	0.012267	0.012695
RS	43	3.912989	5.719854	1530.066402	0.012600	0.012909
RS	44	4.272783	6.608531	1359.251102	0.011193	0.011292
RS	45	4.664835	6.608531	1394.120857	0.011480	0.011447
RS	46	5.092037	7.589836	1243.864914	0.010243	0.010038
RS	47	5.557542	7.589836	1273.436913	0.010486	0.010143
RS	48	6.064782	8.647669	1142.876499	0.009411	0.008932
RS	49	6.617500	8.647669	1167.257344	0.009612	0.008998
RS	50	7.219773	9.764524	1054.199724	0.008681	0.007962
RS	51	7.876045	9.764524	1073.382403	0.008839	0.007996
RS	52	8.591156	10.952379	972.619059	0.008009	0.007091
RS	53	9.370382	10.952379	986.677520	0.008125	0.007099
RS	54	10.219471	13.151963	834.005055	0.006868	0.005838
RS	55	11.144687	13.151963	847.190334	0.006976	0.005854
RS	56	12.152856	13.151963	855.178808	0.007042	0.005835
RS	57	13.251415	13.151963	857.334875	0.007060	0.005776
RS	58	14.448467	175.107203	67.055777	0.000552	0.000529
RS	59	15.752844	175.107203	72.833093	0.000600	0.000561
RS	60	17.174168	175.107203	79.083479	0.000651	0.000594
RS	61	18.722925	175.107203	85.840706	0.000707	0.000628
RS	62	20.410538	175.107203	93.139905	0.000767	0.000664
RS	63	22.249459	175.107203	13930.080558	0.114711	0.058202
PA	4+25*2+4+6 0.001942507 0.007073721 22.249458631 769.967270777 23.157173785 5.795139566 2.642574119 1.682584916 1.310534260 1.160554852 1.116877567 1.135539298 1.198054874 1.298107637 1.437431871 1.623331373 1.866190823 2.177389898 2.566420030 3.037524736 3.589087257 4.218005178 4.925721697 5.719854310 6.608530640 7.589835817 8.647668574 9.764524419 10.952379089 13.151963429 175.107203090
//
IT	6721
RD	9
LK	-90154.470826
QD	-612.477465 -> -470.759785
RI	0.0228339884
TR	0.001612	0.007240
MT	23.560034
MM	C_pi: 16.583440, n_recomb: 128233.213658
RS	0	0.000000	1915.380472	0.572490	0.000004	0.000000
RS	1	0.009064	1915.380472	0.624401	0.000005	0.000001
RS	2	0.018950	1915.380472	0.681020	0.000005	0.000002
RS	3	0.029732	1915.380472	0.742776	0.000006	0.000003
RS	4	0.041492	37.997213	40.830883	0.000318	0.000161
RS	5	0.054317	37.997213	44.518385	0.000347	0.000235
RS	6	0.068305	8.087008	227.886988	0.001777	0.001262
RS	7	0.083561	8.087008	248.068136	0.001935	0.001607
RS	8	0.100199	3.362411	648.335648	0.005056	0.004302
RS	9	0.118346	3.362411	703.173513	0.005484	0.005094
RS	10	0.138138	2.022150	1264.795922	0.009863	0.009258
RS	11	0.159723	2.022150	1364.247174	0.010639	0.010533
RS	12	0.183265	1.515861	1956.883690	0.015260	0.015184
RS	13	0.208941	1.515861	2097.013969	0.016353	0.016869
RS	14	0.236945	1.306282	2599.368696	0.020271	0.020977
RS	15	0.267487	1.306282	2766.867345	0.021577	0.022916
RS	16	0.300797	1.231959	3113.361294	0.024279	0.025835
RS	17	0.337127	1.231959	3292.967271	0.025680	0.027845
RS	18	0.376749	1.233237	3469.726327	0.027058	0.029355
RS	19	0.419964	1.233237	3648.758744	0.028454	0.031293
RS	20	0.467095	1.285091	3673.125574	0.028644	0.031478
RS	21	0.518498	1.285091	3842.813446	0.029967	0.033261
RS	22	0.574561	1.378142	3740.743050	0.029171	0.032322
RS	23	0.635706	1.378142	3895.882200	0.030381	0.033912
RS	24	0.702392	1.512651	3689.809978	0.028774	0.032042
RS	25	0.775124	1.512651	3828.120385	0.029853	0.033429
RS	26	0.854448	1.695217	3538.667411	0.027596	0.030811
RS	27	0.940963	1.695217	3660.197918	0.028543	0.031996
RS	28	1.035319	1.935816	3311.829732	0.025827	0.028847
RS	29	1.138228	1.935816	3418.180899	0.026656	0.029841
RS	30	1.250466	2.245419	3039.436626	0.023702	0.026415
RS	31	1.372876	2.245419	3132.832225	0.024431	0.027239
RS	32	1.506383	2.632884	2752.802961	0.021467	0.023799
RS	33	1.651991	2.632884	2835.302983	0.022111	0.024478
RS	34	1.810797	3.101467	2478.406144	0.019327	0.021248
RS	35	1.983999	3.101467	2551.502499	0.019897	0.021808
RS	36	2.172899	3.648282	2232.378823	0.017409	0.018923
RS	37	2.378923	3.648282	2296.996351	0.017913	0.019384
RS	38	2.603621	4.268927	2018.968841	0.015745	0.016876
RS	39	2.848686	4.268927	2075.680974	0.016187	0.017250
RS	40	3.115965	4.963687	1834.151902	0.014303	0.015079
RS	41	3.407471	4.963687	1883.396068	0.014687	0.015374
RS	42	3.725400	5.738870	1671.402426	0.013034	0.013478
RS	43	4.072148	5.738870	1713.593053	0.013363	0.013701
RS	44	4.450326	6.600542	1526.026971	0.011900	0.012033
RS	45	4.862783	6.600542	1561.548809	0.012177	0.012191
RS	46	5.312626	7.543162	1396.559653	0.010891	0.010734
RS	47	5.803245	7.543162	1425.667695	0.011118	0.010835
RS	48	6.338336	8.544956	1282.812582	0.010004	0.009581
RS	49	6.921928	8.544956	1305.543881	0.010181	0.009635
RS	50	7.558420	9.580649	1182.750030	0.009223	0.008564
RS	51	8.252605	9.580649	1198.964747	0.009350	0.008578
RS	52	9.009714	10.652268	1090.559729	0.008505	0.007644
RS	53	9.835450	10.652268	1100.197192	0.008580	0.007623
RS	54	10.736033	12.578888	939.819493	0.007329	0.006331
RS	55	11.718248	12.578888	948.082687	0.007393	0.006316
RS	56	12.789494	12.578888	949.669571	0.007406	0.006256
RS	57	13.957842	12.578888	943.938784	0.007361	0.006148
RS	58	15.232093	193.835542	63.547140	0.000496	0.000471
RS	59	16.621846	193.835542	69.131819	0.000539	0.000500
RS	60	18.137572	193.835542	75.187918	0.000586	0.000531
RS	61	19.790688	193.835542	81.751165	0.000638	0.000563
RS	62	21.593648	193.835542	88.859096	0.000693	0.000597
RS	63	23.560034	193.835542	14396.947556	0.112272	0.059149
PA	4+25*2+4+6 0.001611606 0.007240306 23.560033937 1915.380471871 37.997212753 8.087007792 3.362411052 2.022150391 1.515861409 1.306281642 1.231959012 1.233237331 1.285091222 1.378141592 1.512650992 1.695217215 1.935815963 2.245418796 2.632883900 3.101467457 3.648281512 4.268927312 4.963687169 5.738870016 6.600542366 7.543161891 8.544955573 9.580648517 10.652268050 12.578887936 193.835542071
//
IT	5494
RD	10
LK	-89877.316797
QD	-510.788622 -> -386.668720
RI	0.0199268701
TR	0.001337	0.007366
MT	24.905117
MM	C_pi: 16.957078, n_recomb: 133093.203737
RS	0	0.000000	4565.815526	0.251325	0.000002	0.000000
RS	1	0.009160	4565.815526	0.274356	0.000002	0.000000
RS	2	0.019159	4565.815526	0.299498	0.000002	0.000001
RS	3	0.030074	4565.815526	0.326945	0.000002	0.000001
RS	4	0.041989	60.479405	26.941529	0.000202	0.000108
RS	5	0.054996	60.479405	29.404261	0.000221	0.000156
RS	6	0.069194	11.040773	175.691295	0.001320	0.000976
RS	7	0.084692	11.040773	191.514897	0.001439	0.001233
RS	8	0.101610	4.214795	546.051893	0.004103	0.003597
RS	9	0.120077	4.214795	593.387971	0.004458	0.004233
RS	10	0.140237	2.406390	1126.739588	0.008466	0.008102
RS	11	0.162243	2.406390	1218.347409	0.009154	0.009178
RS	12	0.186264	1.742352	1814.144290	0.013631	0.013703
RS	13	0.212487	1.742352	1949.597513	0.014648	0.015189
RS	14	0.241111	1.464770	2484.432026	0.018667	0.019382
RS	15	0.272357	1.464770	2652.505402	0.019930	0.021160
RS	16	0.306465	1.356350	3049.027516	0.022909	0.024339
RS	17	0.343698	1.356350	3234.613683	0.024303	0.026243
RS	18	0.384341	1.338865	3466.494715	0.026046	0.028117
RS	19	0.428707	1.338865	3655.796017	0.027468	0.030001
RS	20	0.477137	1.379748	3731.568499	0.028037	0.030587
RS	21	0.530003	1.379748	3914.228009	0.029410	0.032357
RS	22	0.587712	1.466176	3854.869901	0.028964	0.031806
RS	23	0.650708	1.466176	4024.118489	0.030235	0.033412
RS	24	0.719473	1.596812	3849.369363	0.028922	0.031887
RS	25	0.794538	1.596812	4001.616555	0.030066	0.033305
RS	26	0.876479	1.777559	3730.732167	0.028031	0.030968
RS	27	0.965925	1.777559	3865.104508	0.029041	0.032191
RS	28	1.063565	2.018024	3522.773947	0.026468	0.029247
RS	29	1.170149	2.018024	3640.387067	0.027352	0.030281
RS	30	1.286496	2.328869	3257.007325	0.024472	0.026986
RS	31	1.413500	2.328869	3359.968766	0.025245	0.027849
RS	32	1.552138	2.718375	2967.846706	0.022299	0.024477
RS	33	1.703476	2.718375	3058.313952	0.022979	0.025192
RS	34	1.868676	3.188857	2685.403901	0.020177	0.021986
RS	35	2.049009	3.188857	2765.025691	0.020775	0.022578
RS	36	2.245861	3.736166	2428.821424	0.018249	0.019689
RS	37	2.460744	3.736166	2498.645837	0.018774	0.020177
RS	38	2.695311	4.354568	2204.082390	0.016560	0.017650
RS	39	2.951364	4.354568	2264.751072	0.017016	0.018045
RS	40	3.230873	5.043148	2007.732910	0.015085	0.015845
RS	41	3.535984	5.043148	2059.717237	0.015476	0.016155
RS	42	3.869044	5.806883	1833.305820	0.013775	0.014223
RS	43	4.232613	5.806883	1877.042765	0.014103	0.014455
RS	44	4.629485	6.649739	1676.229633	0.012594	0.012748
RS	45	5.062711	6.649739	1712.115276	0.012864	0.012908
RS	46	5.535620	7.562481	1535.463027	0.011537	0.011413
RS	47	6.051849	7.562481	1563.722629	0.011749	0.011509
RS	48	6.615365	8.517583	1411.310070	0.010604	0.010223
RS	49	7.230500	8.517583	1431.873365	0.010758	0.010264
RS	50	7.901981	9.481866	1301.884723	0.009782	0.009168
RS	51	8.634971	9.481866	1314.418083	0.009876	0.009159
RS	52	9.435104	10.447187	1200.891499	0.009023	0.008206
RS	53	10.308530	10.447187	1205.108058	0.009055	0.008151
RS	54	11.261962	12.113437	1041.985049	0.007829	0.006852
RS	55	12.302730	12.113437	1043.737568	0.007842	0.006797
RS	56	13.438833	12.113437	1037.280939	0.007794	0.006690
RS	57	14.679004	12.113437	1022.026504	0.007679	0.006525
RS	58	16.032777	209.505864	61.056009	0.000459	0.000430
RS	59	17.510557	209.505864	66.513614	0.000500	0.000458
RS	60	19.123702	209.505864	72.443231	0.000544	0.000488
RS	61	20.884614	209.505864	78.882198	0.000593	0.000519
RS	62	22.806827	209.505864	85.870004	0.000645	0.000551
RS	63	24.905117	209.505864	14612.115826	0.109789	0.059877
PA	4+25*2+4+6 0.001336975 0.007365889 24.905116632 4565.815526493 60.479405490 11.040772858 4.214795028 2.406389936 1.742352421 1.464770021 1.356350244 1.338864656 1.379748458 1.466175917 1.596811621 1.777559030 2.018024487 2.328869086 2.718375492 3.188856837 3.736166192 4.354568367 5.043147745 5.806883147 6.649739123 7.562480626 8.517582730 9.481865805 10.447187387 12.113436836 209.505864207
//
IT	9914
RD	11
LK	-89633.304902
QD	-422.663307 -> -312.285877
RI	0.0174029682
TR	0.001111	0.007466
MT	26.219556
MM	C_pi: 17.113359, n_recomb: 135965.321617
RS	0	0.000000	10408.025267	0.113570	0.000001	0.000000
RS	1	0.009249	10408.025267	0.124078	0.000001	0.000000
RS	2	0.019353	10408.025267	0.135559	0.000001	0.000000
RS	3	0.030392	10408.025267	0.148103	0.000001	0.000001
RS	4	0.042452	93.431959	18.023699	0.000133	0.000074
RS	5	0.055627	93.431959	19.688803	0.000145	0.000106
RS	6	0.070021	14.761558	136.069046	0.001001	0.000769
RS	7	0.085746	14.761558	148.497483	0.001092	0.000965
RS	8	0.102926	5.209786	458.609278	0.003373	0.003044
RS	9	0.121694	5.209786	499.177395	0.003671	0.003561
RS	10	0.142198	2.837517	995.451744	0.007321	0.007143
RS	11	0.164599	2.837517	1078.669602	0.007933	0.008058
RS	12	0.189072	1.990780	1661.402788	0.012219	0.012416
RS	13	0.215808	1.990780	1789.928724	0.013165	0.013732
RS	14	0.245016	1.636184	2339.243591	0.017205	0.017938
RS	15	0.276927	1.636184	2504.299605	0.018419	0.019571
RS	16	0.311788	1.489772	2935.623370	0.021591	0.022929
RS	17	0.349874	1.489772	3122.971993	0.022969	0.024733
RS	18	0.391483	1.451707	3399.663026	0.025004	0.026896
RS	19	0.436939	1.451707	3595.055380	0.026441	0.028728
RS	20	0.486600	1.480823	3717.078691	0.027338	0.029653
RS	21	0.540855	1.480823	3909.020288	0.028750	0.031411
RS	22	0.600127	1.560433	3891.729364	0.028623	0.031205
RS	23	0.664881	1.560433	4072.111963	0.029950	0.032827
RS	24	0.735624	1.687448	3931.715482	0.028917	0.031619
RS	25	0.812910	1.687448	4095.683228	0.030123	0.033071
RS	26	0.897344	1.867026	3849.207403	0.028310	0.030999
RS	27	0.989588	1.867026	3994.877262	0.029382	0.032266
RS	28	1.090363	2.108436	3666.213320	0.026964	0.029523
RS	29	1.200458	2.108436	3794.058489	0.027905	0.030603
RS	30	1.320737	2.422045	3414.510128	0.025113	0.027443
RS	31	1.452139	2.422045	3526.355158	0.025936	0.028350
RS	32	1.595695	2.815608	3130.559813	0.023025	0.025056
RS	33	1.752529	2.815608	3228.527885	0.023745	0.025812
RS	34	1.923868	3.290517	2847.363256	0.020942	0.022640
RS	35	2.111053	3.290517	2933.176044	0.021573	0.023269
RS	36	2.315552	3.841376	2586.684112	0.019025	0.020387
RS	37	2.538964	3.841376	2661.466732	0.019575	0.020905
RS	38	2.783039	4.461130	2356.160514	0.017329	0.018369
RS	39	3.049689	4.461130	2420.595890	0.017803	0.018788
RS	40	3.341001	5.147669	2153.023394	0.015835	0.016568
RS	41	3.659256	5.147669	2207.594580	0.016236	0.016896
RS	42	4.006946	5.904660	1971.013255	0.014496	0.014938
RS	43	4.386794	5.904660	2016.156341	0.014828	0.015179
RS	44	4.801774	6.733988	1805.790573	0.013281	0.013443
RS	45	5.255135	6.733988	1841.887517	0.013547	0.013606
RS	46	5.750426	7.622753	1656.802189	0.012185	0.012081
RS	47	6.291527	7.622753	1684.019694	0.012386	0.012173
RS	48	6.882674	8.537687	1524.902683	0.011215	0.010862
RS	49	7.528495	8.537687	1543.024135	0.011349	0.010889
RS	50	8.234048	9.437797	1408.435792	0.010359	0.009776
RS	51	9.004857	9.437797	1416.871987	0.010421	0.009742
RS	52	9.846957	10.304788	1300.752344	0.009567	0.008781
RS	53	10.766942	10.304788	1298.888851	0.009553	0.008688
RS	54	11.772016	11.722070	1137.949040	0.008369	0.007403
RS	55	12.870048	11.722070	1131.833429	0.008324	0.007301
RS	56	14.069637	11.722070	1116.007715	0.008208	0.007138
RS	57	15.380174	11.722070	1090.000635	0.008017	0.006909
RS	58	16.811922	220.613928	59.592255	0.000438	0.000405
RS	59	18.376090	220.613928	64.993189	0.000478	0.000432
RS	60	20.084928	220.613928	70.869830	0.000521	0.000461
RS	61	21.951814	220.613928	77.260897	0.000568	0.000491
RS	62	23.991367	220.613928	84.207493	0.000619	0.000523
RS	63	26.219556	220.613928	14573.451939	0.107185	0.060454
PA	4+25*2+4+6 0.001111016 0.007466187 26.219556048 10408.025266920 93.431958746 14.761558197 5.209786368 2.837516747 1.990780409 1.636184409 1.489772417 1.451707380 1.480822675 1.560433289 1.687447907 1.867025559 2.108435920 2.422045137 2.815607730 3.290517280 3.841376097 4.461130241 5.147669447 5.904659528 6.733988413 7.622752509 8.537687155 9.437796635 10.304788147 11.722070355 220.613927661
//
IT	8418
RD	12
LK	-89416.693318
QD	-345.914621 -> -249.126725
RI	0.0151717584
TR	0.000931	0.007546
MT	27.471340
MM	C_pi: 17.080783, n_recomb: 137081.212215
RS	0	0.000000	22956.290658	0.052338	0.000000	0.000000
RS	1	0.009330	22956.290658	0.057223	0.000000	0.000000
RS	2	0.019529	22956.290658	0.062565	0.000000	0.000000
RS	3	0.030681	22956.290658	0.068404	0.000000	0.000000
RS	4	0.042873	140.001502	12.262838	0.000089	0.000052
RS	5	0.056202	140.001502	13.406271	0.000098	0.000074
RS	6	0.070775	19.314419	106.198827	0.000775	0.000619
RS	7	0.086708	19.314419	116.013760	0.000846	0.000771
RS	8	0.104127	6.345427	385.345414	0.002811	0.002614
RS	9	0.123171	6.345427	420.006568	0.003064	0.003038
RS	10	0.143991	3.313577	874.962257	0.006383	0.006354
RS	11	0.166754	3.313577	949.824327	0.006929	0.007136
RS	12	0.191641	2.259990	1507.892587	0.011000	0.011308
RS	13	0.218850	2.259990	1628.105150	0.011877	0.012476
RS	14	0.248597	1.819677	2176.939644	0.015881	0.016645
RS	15	0.281120	1.819677	2336.235271	0.017043	0.018146
RS	16	0.316676	1.631419	2788.236931	0.020340	0.021617
RS	17	0.355550	1.631419	2973.749951	0.021693	0.023326
RS	18	0.398051	1.570877	3284.440881	0.023960	0.025713
RS	19	0.444517	1.570877	3482.058273	0.025401	0.027492
RS	20	0.495317	1.587277	3643.616260	0.026580	0.028703
RS	21	0.550858	1.587277	3841.175613	0.028021	0.030445
RS	22	0.611579	1.659642	3863.252099	0.028182	0.030543
RS	23	0.677966	1.659642	4051.605504	0.029556	0.032178
RS	24	0.750547	1.782981	3946.363127	0.028789	0.031260
RS	25	0.829899	1.782981	4119.524200	0.030052	0.032744
RS	26	0.916654	1.961650	3901.144851	0.028459	0.030926
RS	27	1.011503	1.961650	4056.218299	0.029590	0.032235
RS	28	1.115201	2.204572	3747.005877	0.027334	0.029691
RS	29	1.228573	2.204572	3883.726762	0.028332	0.030817
RS	30	1.352522	2.521833	3514.981404	0.025642	0.027797
RS	31	1.488036	2.521833	3634.759561	0.026515	0.028750
RS	32	1.636192	2.920694	3242.568542	0.023654	0.025542
RS	33	1.798170	2.920694	3347.373267	0.024419	0.026341
RS	34	1.975260	3.401650	2964.871465	0.021629	0.023215
RS	35	2.168872	3.401650	3056.412634	0.022296	0.023881
RS	36	2.380546	3.958082	2705.808851	0.019739	0.021017
RS	37	2.611969	3.958082	2785.237509	0.020318	0.021568
RS	38	2.864983	4.581648	2474.530715	0.018052	0.019032
RS	39	3.141602	4.581648	2542.539644	0.018548	0.019477
RS	40	3.444027	5.269094	2269.005522	0.016552	0.017247
RS	41	3.774668	5.269094	2326.064583	0.016969	0.017594
RS	42	4.136156	6.022831	2083.295797	0.015198	0.015617
RS	43	4.531369	6.022831	2129.815049	0.015537	0.015871
RS	44	4.963453	6.842739	1913.378782	0.013958	0.014113
RS	45	5.435848	6.842739	1949.699377	0.014223	0.014280
RS	46	5.952316	7.712345	1759.222020	0.012833	0.012733
RS	47	6.516968	7.712345	1785.423985	0.013025	0.012821
RS	48	7.134299	8.592812	1622.253596	0.011834	0.011493
RS	49	7.809224	8.592812	1637.939584	0.011949	0.011506
RS	50	8.547117	9.435472	1501.127891	0.010951	0.010385
RS	51	9.353851	9.435472	1505.397252	0.010982	0.010326
RS	52	10.235850	10.212164	1388.962151	0.010132	0.009364
RS	53	11.200134	10.212164	1380.773257	0.010073	0.009232
RS	54	12.254382	11.394161	1226.397829	0.008947	0.007980
RS	55	13.406986	11.394161	1211.440162	0.008837	0.007825
RS	56	14.667123	11.394161	1185.374203	0.008647	0.007599
RS	57	16.044824	11.394161	1147.907104	0.008374	0.007299
RS	58	17.551058	226.744962	59.106824	0.000431	0.000392
RS	59	19.197816	226.744962	64.521845	0.000471	0.000419
RS	60	20.998209	226.744962	70.419904	0.000514	0.000448
RS	61	22.966570	226.744962	76.840963	0.000561	0.000479
RS	62	25.118569	226.744962	83.827509	0.000612	0.000511
RS	63	27.471340	226.744962	14324.381364	0.104496	0.060922
PA	4+25*2+4+6 0.000931032 0.007545776 27.471339710 22956.290657703 140.001501825 19.314419196 6.345426921 3.313577497 2.259989737 1.819677149 1.631419295 1.570877203 1.587276894 1.659642160 1.782980951 1.961650275 2.204572172 2.521833498 2.920693980 3.401650094 3.958081723 4.581647545 5.269093603 6.022831442 6.842739100 7.712345164 8.592811702 9.435472235 10.212163562 11.394161240 226.744961857
//
IT	12456
RD	13
LK	-89228.335780
QD	-280.441427 -> -198.454928
RI	0.0132722449
TR	0.000792	0.007598
MT	28.696044
MM	C_pi: 16.960867, n_recomb: 137060.480842
RS	0	0.000000	46450.293722	0.026072	0.000000	0.000000
RS	1	0.009405	46450.293722	0.028525	0.000000	0.000000
RS	2	0.019694	46450.293722	0.031209	0.000000	0.000000
RS	3	0.030952	46450.293722	0.034146	0.000000	0.000000
RS	4	0.043268	202.623250	8.564014	0.000062	0.000038
RS	5	0.056742	202.623250	9.369306	0.000068	0.000054
RS	6	0.071483	24.636087	84.280965	0.000615	0.000511
RS	7	0.087611	24.636087	92.150289	0.000672	0.000632
RS	8	0.105256	7.595076	326.509985	0.002382	0.002286
RS	9	0.124560	7.595076	356.296128	0.002600	0.002640
RS	10	0.145680	3.823944	770.885386	0.005624	0.005724
RS	11	0.168786	3.823944	838.145145	0.006115	0.006396
RS	12	0.194066	2.544951	1365.959719	0.009966	0.010384
RS	13	0.221722	2.544951	1477.683822	0.010781	0.011424
RS	14	0.251980	2.012311	2016.059981	0.014709	0.015525
RS	15	0.285084	2.012311	2168.294184	0.015820	0.016906
RS	16	0.321301	1.779337	2629.747456	0.019187	0.020441
RS	17	0.360924	1.779337	2811.222964	0.020511	0.022057
RS	18	0.404274	1.694973	3145.862312	0.022952	0.024615
RS	19	0.451701	1.694973	3343.011787	0.024391	0.026336
RS	20	0.503588	1.698044	3536.506949	0.025803	0.027782
RS	21	0.560355	1.698044	3736.901962	0.027265	0.029500
RS	22	0.622461	1.762983	3793.569689	0.027678	0.029862
RS	23	0.690409	1.762983	3987.329287	0.029092	0.031501
RS	24	0.764746	1.882778	3915.267273	0.028566	0.030846
RS	25	0.846075	1.882778	4095.462338	0.029881	0.032354
RS	26	0.935053	2.060955	3905.754910	0.028497	0.030771
RS	27	1.032400	2.060955	4068.547567	0.029684	0.032116
RS	28	1.138902	2.306119	3781.388458	0.027589	0.029764
RS	29	1.255420	2.306119	3925.750462	0.028642	0.030933
RS	30	1.382897	2.628121	3571.775013	0.026060	0.028053
RS	31	1.522363	2.628121	3698.623493	0.026985	0.029049
RS	32	1.674945	3.033762	3314.675375	0.024184	0.025934
RS	33	1.841878	3.033762	3425.737637	0.024994	0.026774
RS	34	2.024511	3.522704	3046.584530	0.022228	0.023701
RS	35	2.224321	3.522704	3143.488724	0.022935	0.024405
RS	36	2.442922	4.087163	2793.109535	0.020379	0.021568
RS	37	2.682083	4.087163	2876.987366	0.020991	0.022150
RS	38	2.943737	4.717566	2564.722401	0.018712	0.019624
RS	39	3.229999	4.717566	2636.248071	0.019234	0.020095
RS	40	3.543184	5.409593	2360.117116	0.017220	0.017863
RS	41	3.885825	5.409593	2419.725360	0.017654	0.018230
RS	42	4.260690	6.164481	2173.737801	0.015860	0.016244
RS	43	4.670811	6.164481	2221.790541	0.016210	0.016511
RS	44	5.119505	6.980252	2001.901335	0.014606	0.014738
RS	45	5.610397	6.980252	2038.676348	0.014874	0.014911
RS	46	6.147458	7.836957	1845.108467	0.013462	0.013350
RS	47	6.735029	7.836957	1870.575741	0.013648	0.013435
RS	48	7.377861	8.690319	1705.357639	0.012442	0.012097
RS	49	8.081151	8.690319	1718.912064	0.012541	0.012098
RS	50	8.850586	9.484167	1581.660388	0.011540	0.010976
RS	51	9.692385	9.484167	1582.045199	0.011543	0.010891
RS	52	10.613355	10.180695	1467.015309	0.010703	0.009938
RS	53	11.620943	10.180695	1452.671263	0.010599	0.009765
RS	54	12.723293	11.145655	1308.223191	0.009545	0.008567
RS	55	13.929319	11.145655	1283.904351	0.009367	0.008353
RS	56	15.248772	11.145655	1247.209355	0.009100	0.008060
RS	57	16.692318	11.145655	1198.071751	0.008741	0.007685
RS	58	18.271630	229.265884	59.442350	0.000434	0.000389
RS	59	19.999475	229.265884	64.935107	0.000474	0.000417
RS	60	21.889824	229.265884	70.922091	0.000517	0.000447
RS	61	23.957959	229.265884	77.444498	0.000565	0.000478
RS	62	26.220601	229.265884	84.546119	0.000617	0.000512
RS	63	28.696044	229.265884	13963.893024	0.101881	0.061293
PA	4+25*2+4+6 0.000792203 0.007597903 28.696044309 46450.293721936 202.623249688 24.636087358 7.595076041 3.823943629 2.544951416 2.012311417 1.779337148 1.694972751 1.698044159 1.762982613 1.882778244 2.060954546 2.306119159 2.628121016 3.033762395 3.522703849 4.087163258 4.717566458 5.409592896 6.164480855 6.980252036 7.836957442 8.690319422 9.484166901 10.180695384 11.145654638 229.265884130
//
IT	23473
RD	14
LK	-89070.290910
QD	-226.605109 -> -159.361082
RI	0.0117440223
TR	0.000686	0.007614
MT	29.958798
MM	C_pi: 16.855612, n_recomb: 136540.471381
RS	0	0.000000	95225.591703	0.012773	0.000000	0.000000
RS	1	0.009480	95225.591703	0.013984	0.000000	0.000000
RS	2	0.019858	95225.591703	0.015311	0.000000	0.000000
RS	3	0.031220	95225.591703	0.016763	0.000000	0.000000
RS	4	0.043659	282.190867	6.192937	0.000045	0.000029
RS	5	0.057277	282.190867	6.780023	0.000050	0.000041
RS	6	0.072186	30.501161	68.657627	0.000503	0.000435
RS	7	0.088508	30.501161	75.128809	0.000550	0.000534
RS	8	0.106378	8.902786	281.420955	0.002061	0.002043
RS	9	0.125941	8.902786	307.413979	0.002251	0.002344
RS	10	0.147360	4.349048	686.329263	0.005027	0.005239
RS	11	0.170808	4.349048	747.228690	0.005473	0.005823
RS	12	0.196479	2.836628	1244.487553	0.009114	0.009645
RS	13	0.224584	2.836628	1348.545341	0.009877	0.010574
RS	14	0.255353	2.208976	1871.536491	0.013707	0.014597
RS	15	0.289039	2.208976	2016.757124	0.014770	0.015869
RS	16	0.325918	1.930258	2480.055953	0.018164	0.019435
RS	17	0.366293	1.930258	2656.752405	0.019458	0.020961
RS	18	0.410495	1.821738	3007.130214	0.022024	0.023644
RS	19	0.458888	1.821738	3202.490898	0.023455	0.025305
RS	20	0.511868	1.811529	3420.490037	0.025051	0.026939
RS	21	0.569870	1.811529	3622.101466	0.026528	0.028627
RS	22	0.633370	1.869363	3707.407114	0.027152	0.029209
RS	23	0.702890	1.869363	3904.914956	0.028599	0.030844
RS	24	0.779001	1.986147	3861.970309	0.028284	0.030416
RS	25	0.862326	1.986147	4047.699728	0.029645	0.031939
RS	26	0.953550	2.164642	3884.471180	0.028449	0.030567
RS	27	1.053421	2.164642	4053.755448	0.029689	0.031940
RS	28	1.162760	2.413198	3788.181622	0.027744	0.029765
RS	29	1.282463	2.413198	3939.262912	0.028851	0.030969
RS	30	1.413514	2.741492	3600.966612	0.026373	0.028223
RS	31	1.556988	2.741492	3734.245580	0.027349	0.029257
RS	32	1.714062	3.155980	3360.311084	0.024610	0.026233
RS	33	1.886027	3.155980	3477.225219	0.025467	0.027110
RS	34	2.074293	3.655582	3103.579843	0.022730	0.024094
RS	35	2.280405	3.655582	3205.629796	0.023478	0.024832
RS	36	2.506056	4.231409	2857.694280	0.020929	0.022027
RS	37	2.753098	4.231409	2945.959540	0.021576	0.022640
RS	38	3.023558	4.872747	2634.220137	0.019293	0.020129
RS	39	3.319656	4.872747	2709.335873	0.019843	0.020626
RS	40	3.643823	5.574290	2432.516061	0.017815	0.018399
RS	41	3.998719	5.574290	2494.866552	0.018272	0.018785
RS	42	4.387258	6.336241	2247.398314	0.016460	0.016796
RS	43	4.812629	6.336241	2297.282411	0.016825	0.017077
RS	44	5.278322	7.154854	2075.532579	0.015201	0.015296
RS	45	5.788162	7.154854	2113.148045	0.015476	0.015476
RS	46	6.346331	8.006825	1917.913410	0.014046	0.013907
RS	47	6.957412	8.006825	1943.104345	0.014231	0.013991
RS	48	7.626421	8.842413	1777.097752	0.013015	0.012650
RS	49	8.358849	8.842413	1789.032969	0.013103	0.012640
RS	50	9.160707	9.597957	1652.470863	0.012102	0.011523
RS	51	10.038577	9.597957	1649.505350	0.012081	0.011415
RS	52	10.999666	10.226138	1536.996626	0.011257	0.010478
RS	53	12.051861	10.226138	1516.978628	0.011110	0.010266
RS	54	13.203799	10.994579	1384.785377	0.010142	0.009142
RS	55	14.464935	10.994579	1350.988983	0.009894	0.008865
RS	56	15.845621	10.994579	1303.672979	0.009548	0.008500
RS	57	17.357189	10.994579	1243.029231	0.009104	0.008049
RS	58	19.012046	230.164611	60.374643	0.000442	0.000393
RS	59	20.823777	230.164611	65.995372	0.000483	0.000422
RS	60	22.807250	230.164611	72.125085	0.000528	0.000453
RS	61	24.978747	230.164611	78.806305	0.000577	0.000486
RS	62	27.356092	230.164611	86.084183	0.000630	0.000521
RS	63	29.958798	230.164611	13584.375487	0.099490	0.061565
PA	4+25*2+4+6 0.000686459 0.007614480 29.958797678 95225.591702994 282.190866953 30.501161303 8.902786251 4.349048183 2.836628188 2.208976252 1.930257931 1.821737744 1.811529070 1.869363168 1.986147016 2.164642184 2.413197613 2.741491562 3.155979657 3.655581794 4.231409493 4.872746723 5.574290421 6.336240841 7.154853863 8.006824823 8.842413334 9.597956783 10.226138068 10.994579384 230.164610676
//
IT	19189
RD	15
LK	-88941.423636
QD	-183.800165 -> -129.501947
RI	0.0105619759
TR	0.000605	0.007593
MT	31.306562
MM	C_pi: 16.816970, n_recomb: 135893.115878
RS	0	0.000000	182053.248004	0.006705	0.000000	0.000000
RS	1	0.009556	182053.248004	0.007346	0.000000	0.000000
RS	2	0.020025	182053.248004	0.008048	0.000000	0.000000
RS	3	0.031494	182053.248004	0.008818	0.000000	0.000000
RS	4	0.044059	377.073780	4.664159	0.000034	0.000023
RS	5	0.057825	377.073780	5.109940	0.000038	0.000032
RS	6	0.072907	36.610447	57.648986	0.000424	0.000382
RS	7	0.089429	36.610447	63.132079	0.000465	0.000466
RS	8	0.107531	10.198101	248.012024	0.001825	0.001869
RS	9	0.127362	10.198101	271.179817	0.001996	0.002130
RS	10	0.149088	4.866066	620.507524	0.004566	0.004877
RS	11	0.172890	4.866066	676.390712	0.004977	0.005392
RS	12	0.198967	3.124223	1145.949488	0.008433	0.009072
RS	13	0.227535	3.124223	1243.624601	0.009151	0.009911
RS	14	0.258834	2.403712	1749.713686	0.012876	0.013854
RS	15	0.293123	2.403712	1888.734226	0.013899	0.015031
RS	16	0.330689	2.080310	2349.299169	0.017288	0.018605
RS	17	0.371845	2.080310	2521.410930	0.018554	0.020051
RS	18	0.416933	1.948421	2881.333258	0.021203	0.022821
RS	19	0.466330	1.948421	3074.537540	0.022625	0.024424
RS	20	0.520447	1.925643	3310.559760	0.024361	0.026203
RS	21	0.579736	1.925643	3512.626168	0.025848	0.027858
RS	22	0.644690	1.977125	3620.623771	0.026643	0.028618
RS	23	0.715851	1.977125	3820.919461	0.028117	0.030244
RS	24	0.793811	2.091782	3802.142043	0.027979	0.030004
RS	25	0.879222	2.091782	3992.422173	0.029379	0.031537
RS	26	0.972794	2.271680	3852.031102	0.028346	0.030344
RS	27	1.075308	2.271680	4026.928821	0.029633	0.031739
RS	28	1.187617	2.525022	3780.646994	0.027821	0.029717
RS	29	1.310659	2.525022	3937.744000	0.028977	0.030950
RS	30	1.445458	2.861425	3614.049199	0.026595	0.028324
RS	31	1.593139	2.861425	3753.246972	0.027619	0.029390
RS	32	1.754931	3.287133	3389.162565	0.024940	0.026450
RS	33	1.932184	3.287133	3511.595156	0.025841	0.027360
RS	34	2.126375	3.800422	3143.890313	0.023135	0.024399
RS	35	2.339122	3.800422	3250.907673	0.023923	0.025167
RS	36	2.572199	4.391417	2906.128880	0.021385	0.022395
RS	37	2.827548	4.391417	2998.739990	0.022067	0.023036
RS	38	3.107298	5.048327	2688.351459	0.019783	0.020543
RS	39	3.413780	5.048327	2767.140980	0.020363	0.021063
RS	40	3.749548	5.764918	2490.506664	0.018327	0.018844
RS	41	4.117402	5.764918	2555.799924	0.018807	0.019250
RS	42	4.520407	6.540518	2307.719201	0.016982	0.017262
RS	43	4.961923	6.540518	2359.744402	0.017365	0.017556
RS	44	5.445628	7.369709	2136.985904	0.015725	0.015773
RS	45	5.975556	7.369709	2175.851834	0.016011	0.015961
RS	46	6.556122	8.225835	1979.758786	0.014568	0.014389
RS	47	7.192165	8.225835	2005.174823	0.014756	0.014473
RS	48	7.888987	9.053630	1839.106031	0.013533	0.013135
RS	49	8.652396	9.053630	1850.006600	0.013614	0.013116
RS	50	9.488755	9.781733	1714.797864	0.012619	0.012011
RS	51	10.405034	9.781733	1709.131011	0.012577	0.011881
RS	52	11.408871	10.353152	1599.841612	0.011773	0.010967
RS	53	12.508632	10.353152	1574.805240	0.011589	0.010718
RS	54	13.713483	10.944371	1456.389800	0.010717	0.009683
RS	55	15.033467	10.944371	1413.306758	0.010400	0.009342
RS	56	16.479586	10.944371	1355.671604	0.009976	0.008907
RS	57	18.063893	10.944371	1283.952272	0.009448	0.008379
RS	58	19.799592	230.831527	61.690904	0.000454	0.000401
RS	59	21.701151	230.831527	67.474922	0.000497	0.000431
RS	60	23.784418	230.831527	73.785538	0.000543	0.000464
RS	61	26.066757	230.831527	80.666734	0.000594	0.000499
RS	62	28.567192	230.831527	88.165123	0.000649	0.000536
RS	63	31.306562	230.831527	13231.645793	0.097368	0.061742
PA	4+25*2+4+6 0.000605362 0.007593482 31.306561937 182053.248003766 377.073780329 36.610446894 10.198101360 4.866065510 3.124223111 2.403712046 2.080310226 1.948420779 1.925643351 1.977125325 2.091781875 2.271679698 2.525021567 2.861424595 3.287133312 3.800422199 4.391417109 5.048327445 5.764918266 6.540518057 7.369708667 8.225834934 9.053630291 9.781733235 10.353152175 10.944371429 230.831526583
//
IT	24571
RD	16
LK	-88837.533598
QD	-150.403148 -> -106.544496
RI	0.0096646818
TR	0.000542	0.007538
MT	32.762822
MM	C_pi: 16.858956, n_recomb: 135271.656680
RS	0	0.000000	340730.701995	0.003597	0.000000	0.000000
RS	1	0.009635	340730.701995	0.003943	0.000000	0.000000
RS	2	0.020197	340730.701995	0.004323	0.000000	0.000000
RS	3	0.031778	340730.701995	0.004740	0.000000	0.000000
RS	4	0.044474	482.432506	3.670454	0.000027	0.000019
RS	5	0.058394	482.432506	4.024188	0.000030	0.000026
RS	6	0.073655	42.491516	50.083429	0.000370	0.000344
RS	7	0.090386	42.491516	54.889744	0.000406	0.000417
RS	8	0.108728	11.413946	223.800213	0.001654	0.001745
RS	9	0.128839	11.413946	244.929245	0.001811	0.001978
RS	10	0.150886	5.352661	570.811196	0.004220	0.004612
RS	11	0.175058	5.352661	622.910996	0.004605	0.005074
RS	12	0.201559	3.398575	1068.467754	0.007899	0.008637
RS	13	0.230613	3.398575	1161.094554	0.008583	0.009404
RS	14	0.262466	2.591321	1650.766235	0.012203	0.013271
RS	15	0.297389	2.591321	1784.674430	0.013193	0.014371
RS	16	0.335675	2.226124	2239.977907	0.016559	0.017936
RS	17	0.377651	2.226124	2408.136496	0.017802	0.019314
RS	18	0.423671	2.072615	2773.104071	0.020500	0.022141
RS	19	0.474125	2.072615	2964.292682	0.021914	0.023694
RS	20	0.529439	2.038497	3213.068460	0.023753	0.025580
RS	21	0.590083	2.038497	3415.326854	0.025248	0.027206
RS	22	0.656570	2.084713	3540.668913	0.026175	0.028104
RS	23	0.729463	2.084713	3743.220085	0.027672	0.029719
RS	24	0.809379	2.198317	3743.769447	0.027676	0.029630
RS	25	0.896994	2.198317	3937.943096	0.029111	0.031169
RS	26	0.993050	2.380823	3816.382624	0.028213	0.030123
RS	27	1.098361	2.380823	3996.234382	0.029542	0.031537
RS	28	1.213819	2.640407	3766.261507	0.027842	0.029643
RS	29	1.340400	2.640407	3928.795101	0.029044	0.030902
RS	30	1.479177	2.986787	3617.701837	0.026744	0.028375
RS	31	1.631325	2.986787	3762.360165	0.027813	0.029471
RS	32	1.798131	3.426098	3407.012262	0.025186	0.026603
RS	33	1.981009	3.426098	3534.634682	0.026130	0.027542
RS	34	2.181506	3.956152	3172.350633	0.023452	0.024628
RS	35	2.401321	3.956152	3284.131673	0.024278	0.025424
RS	36	2.642313	4.566111	2942.421319	0.021752	0.022681
RS	37	2.906525	4.566111	3039.291483	0.022468	0.023347
RS	38	3.196192	5.243225	2730.389868	0.020184	0.020871
RS	39	3.513767	5.243225	2812.879494	0.020794	0.021414
RS	40	3.861940	5.980440	2536.689039	0.018753	0.019204
RS	41	4.243657	5.980440	2605.063738	0.019258	0.019628
RS	42	4.662152	6.776218	2356.748165	0.017422	0.017643
RS	43	5.120967	6.776218	2411.162867	0.017825	0.017951
RS	44	5.623987	7.623649	2187.815731	0.016173	0.016168
RS	45	6.175471	7.623649	2228.288473	0.016473	0.016364
RS	46	6.780088	8.492663	2031.772622	0.015020	0.014793
RS	47	7.442958	8.492663	2057.876531	0.015213	0.014879
RS	48	8.169693	9.322277	1892.154243	0.013988	0.013546
RS	49	8.966447	9.322277	1902.589472	0.014065	0.013521
RS	50	9.839964	10.033120	1769.107736	0.013078	0.012431
RS	51	10.797641	10.033120	1761.410123	0.013021	0.012285
RS	52	11.847587	10.558553	1655.698531	0.012240	0.011397
RS	53	12.998691	10.558553	1626.385774	0.012023	0.011115
RS	54	14.260699	10.989032	1522.654187	0.011256	0.010179
RS	55	15.644297	10.989032	1470.716276	0.010872	0.009776
RS	56	17.161200	10.989032	1403.291890	0.010374	0.009272
RS	57	18.824250	10.989032	1321.130877	0.009767	0.008671
RS	58	20.647529	231.932121	63.246030	0.000468	0.000411
RS	59	22.646473	231.932121	69.217633	0.000512	0.000443
RS	60	24.838008	231.932121	75.735652	0.000560	0.000477
RS	61	27.240689	231.932121	82.845654	0.000612	0.000514
RS	62	29.874859	231.932121	90.595826	0.000670	0.000553
RS	63	32.762822	231.932121	12918.965526	0.095504	0.061831
PA	4+25*2+4+6 0.000541992 0.007537730 32.762821742 340730.701994632 482.432506440 42.491516398 11.413945937 5.352660575 3.398574674 2.591320667 2.226123749 2.072615239 2.038496512 2.084712696 2.198316873 2.380822638 2.640406509 2.986786705 3.426097890 3.956151877 4.566110914 5.243225220 5.980439660 6.776217719 7.623649121 8.492663424 9.322276866 10.033120018 10.558553182 10.989032266 231.932120765
//
IT	36810
RD	17
LK	-88753.563606
QD	-124.495055 -> -88.714982
RI	0.0089761912
TR	0.000491	0.007455
MT	34.323991
MM	C_pi: 16.969961, n_recomb: 134699.434639
RS	0	0.000000	605650.255819	0.002032	0.000000	0.000000
RS	1	0.009715	605650.255819	0.002230	0.000000	0.000000
RS	2	0.020375	605650.255819	0.002447	0.000000	0.000000
RS	3	0.032070	605650.255819	0.002684	0.000000	0.000000
RS	4	0.044901	590.677068	3.019879	0.000022	0.000016
RS	5	0.058978	590.677068	3.313372	0.000025	0.000022
RS	6	0.074424	48.074412	44.659923	0.000332	0.000317
RS	7	0.091370	48.074412	48.983954	0.000364	0.000384
RS	8	0.109962	12.491014	206.647787	0.001534	0.001658
RS	9	0.130361	12.491014	226.354602	0.001680	0.001871
RS	10	0.152741	5.793724	533.857937	0.003963	0.004420
RS	11	0.177296	5.793724	583.183229	0.004330	0.004844
RS	12	0.204237	3.652707	1008.544787	0.007487	0.008310
RS	13	0.233795	3.652707	1097.306991	0.008146	0.009021
RS	14	0.266224	2.767959	1571.767868	0.011669	0.012817
RS	15	0.301804	2.767959	1701.622543	0.012633	0.013857
RS	16	0.340841	2.365155	2150.328255	0.015964	0.017403
RS	17	0.383671	2.365155	2315.259653	0.017188	0.018727
RS	18	0.430661	2.192308	2682.173190	0.019912	0.021588
RS	19	0.482217	2.192308	2871.669794	0.021319	0.023100
RS	20	0.538782	2.148381	3129.074702	0.023230	0.025063
RS	21	0.600842	2.148381	3331.476909	0.024733	0.026664
RS	22	0.668932	2.190534	3469.733739	0.025759	0.027666
RS	23	0.743637	2.190534	3674.210326	0.027277	0.029274
RS	24	0.825600	2.304176	3689.836932	0.027393	0.029303
RS	25	0.915526	2.304176	3887.404640	0.028860	0.030848
RS	26	1.014188	2.490440	3780.928420	0.028069	0.029919
RS	27	1.122436	2.490440	3965.172965	0.029437	0.031349
RS	28	1.241201	2.757591	3748.517802	0.027829	0.029558
RS	29	1.371504	2.757591	3915.948189	0.029072	0.030840
RS	30	1.514467	3.115614	3615.260785	0.026839	0.028395
RS	31	1.671319	3.115614	3764.911962	0.027950	0.029516
RS	32	1.843410	3.570673	3416.842801	0.025366	0.026706
RS	33	2.032220	3.570673	3549.282286	0.026350	0.027672
RS	34	2.239374	4.120179	3191.601634	0.023694	0.024795
RS	35	2.466654	4.120179	3307.873489	0.024557	0.025618
RS	36	2.716015	4.752492	2968.801488	0.022040	0.022898
RS	37	2.989603	4.752492	3069.758925	0.022790	0.023588
RS	38	3.289770	5.453946	2762.181906	0.020506	0.021126
RS	39	3.619100	5.453946	2848.302465	0.021146	0.021690
RS	40	3.980426	6.216709	2572.581316	0.019099	0.019487
RS	41	4.376857	6.216709	2644.073512	0.019629	0.019929
RS	42	4.811802	7.038534	2395.655466	0.017785	0.017946
RS	43	5.289003	7.038534	2452.604788	0.018208	0.018269
RS	44	5.812567	7.910987	2228.904630	0.016547	0.016486
RS	45	6.386997	7.910987	2271.240093	0.016862	0.016692
RS	46	7.017236	8.800608	2074.563748	0.015401	0.015123
RS	47	7.708705	8.800608	2101.726777	0.015603	0.015214
RS	48	8.467353	9.640385	1936.611656	0.014377	0.013888
RS	49	9.299706	9.640385	1947.074594	0.014455	0.013860
RS	50	10.212926	10.342625	1815.544330	0.013478	0.012786
RS	51	11.214870	10.342625	1806.437008	0.013411	0.012626
RS	52	12.314156	10.830377	1704.580780	0.012655	0.011768
RS	53	13.520242	10.830377	1671.719060	0.012411	0.011458
RS	54	14.843505	11.111533	1583.290146	0.011754	0.010628
RS	55	16.295328	11.111533	1523.029218	0.011307	0.010164
RS	56	17.888202	11.111533	1446.433778	0.010738	0.009595
RS	57	19.635830	11.111533	1354.534675	0.010056	0.008926
RS	58	21.553247	233.620654	64.924408	0.000482	0.000422
RS	59	23.656949	233.620654	71.097727	0.000528	0.000455
RS	60	25.965035	233.620654	77.838683	0.000578	0.000491
RS	61	28.497360	233.620654	85.194505	0.000632	0.000530
RS	62	31.275711	233.620654	93.215023	0.000692	0.000571
RS	63	34.323991	233.620654	12640.733195	0.093844	0.061847
PA	4+25*2+4+6 0.000491473 0.007454743 34.323991010 605650.255818676 590.677068190 48.074412382 12.491014109 5.793724082 3.652707283 2.767958823 2.365154580 2.192308494 2.148380716 2.190534019 2.304176320 2.490439540 2.757591394 3.115614056 3.570673194 4.120179269 4.752491953 5.453945656 6.216708721 7.038533979 7.910987060 8.800607981 9.640384842 10.342624958 10.830377201 11.111533148 233.620653896
//
IT	7229
RD	18
LK	-88684.842043
QD	-104.254022 -> -92.971131
RI	0.0090024033
TR	0.000486	0.007449
MT	34.378194
MM	C_pi: 16.952625, n_recomb: 134477.295217
RS	0	0.000000	1135324.710283	0.001083	0.000000	0.000000
RS	1	0.009718	1135324.710283	0.001188	0.000000	0.000000
RS	2	0.020381	1135324.710283	0.001304	0.000000	0.000000
RS	3	0.032080	1135324.710283	0.001430	0.000000	0.000000
RS	4	0.044915	710.227061	2.508636	0.000019	0.000014
RS	5	0.058998	710.227061	2.752523	0.000020	0.000019
RS	6	0.074450	53.007903	40.459273	0.000301	0.000297
RS	7	0.091403	53.007903	44.379219	0.000330	0.000359
RS	8	0.110004	13.395326	192.517413	0.001432	0.001598
RS	9	0.130413	13.395326	210.906171	0.001568	0.001799
RS	10	0.152805	6.156841	502.078744	0.003734	0.004283
RS	11	0.177372	6.156841	548.624032	0.004080	0.004681
RS	12	0.204328	3.859029	954.695142	0.007099	0.008065
RS	13	0.233903	3.859029	1039.210268	0.007728	0.008736
RS	14	0.266352	2.907135	1498.186492	0.011141	0.012466
RS	15	0.301955	2.907135	1623.035931	0.012069	0.013461
RS	16	0.341017	2.469800	2064.393055	0.015351	0.016981
RS	17	0.383876	2.469800	2224.549090	0.016542	0.018263
RS	18	0.430900	2.277439	2592.771598	0.019280	0.021141
RS	19	0.482494	2.277439	2778.531206	0.020662	0.022621
RS	20	0.539101	2.221529	3044.519852	0.022640	0.024637
RS	21	0.601210	2.221529	3244.691332	0.024128	0.026220
RS	22	0.669355	2.255766	3396.798805	0.025259	0.027300
RS	23	0.744122	2.255766	3600.681260	0.026775	0.028903
RS	24	0.826155	2.363992	3633.187362	0.027017	0.029022
RS	25	0.916160	2.363992	3831.644185	0.028493	0.030575
RS	26	1.014912	2.546626	3742.853463	0.027833	0.029736
RS	27	1.123261	2.546626	3929.122085	0.029218	0.031182
RS	28	1.242139	2.811544	3728.928538	0.027729	0.029472
RS	29	1.372570	2.811544	3899.096341	0.028994	0.030775
RS	30	1.515677	3.168389	3612.217662	0.026861	0.028393
RS	31	1.672691	3.168389	3764.940110	0.027997	0.029539
RS	32	1.844964	3.622792	3427.531294	0.025488	0.026773
RS	33	2.033978	3.622792	3563.100784	0.026496	0.027764
RS	34	2.241361	4.171379	3213.205311	0.023894	0.024916
RS	35	2.468899	4.171379	3332.493988	0.024781	0.025762
RS	36	2.718548	4.801614	2998.957006	0.022301	0.023060
RS	37	2.992459	4.801614	3102.711451	0.023072	0.023772
RS	38	3.292989	5.498892	2799.093733	0.020815	0.021319
RS	39	3.622724	5.498892	2887.706376	0.021474	0.021904
RS	40	3.984504	6.254527	2614.831884	0.019444	0.019705
RS	41	4.381443	6.254527	2688.422250	0.019992	0.020165
RS	42	4.816956	7.065218	2442.074095	0.018160	0.018184
RS	43	5.294794	7.065218	2500.624836	0.018595	0.018521
RS	44	5.819068	7.920886	2278.566401	0.016944	0.016739
RS	45	6.394292	7.920886	2321.881146	0.017266	0.016955
RS	46	7.025417	8.785405	2126.930159	0.015816	0.015389
RS	47	7.717876	8.785405	2154.273237	0.016020	0.015485
RS	48	8.477629	9.587895	1991.634940	0.014810	0.014167
RS	49	9.311216	9.587895	2001.187000	0.014881	0.014138
RS	50	10.225812	10.235451	1873.621101	0.013933	0.013082
RS	51	11.229290	10.235451	1862.000868	0.013846	0.012913
RS	52	12.330288	10.643623	1766.361695	0.013135	0.012085
RS	53	13.538282	10.643623	1728.492121	0.012853	0.011751
RS	54	14.863671	10.714884	1662.324715	0.012361	0.011030
RS	55	16.317863	10.714884	1590.659103	0.011828	0.010510
RS	56	17.913376	10.714884	1501.953991	0.011169	0.009880
RS	57	19.663944	10.714884	1397.626765	0.010393	0.009148
RS	58	21.584634	233.791749	64.331238	0.000478	0.000433
RS	59	23.691979	233.791749	70.449747	0.000524	0.000468
RS	60	26.004120	233.791749	77.130977	0.000574	0.000506
RS	61	28.540958	233.791749	84.421753	0.000628	0.000546
RS	62	31.324330	233.791749	92.371475	0.000687	0.000589
RS	63	34.378194	233.791749	12512.038984	0.093042	0.061805
PA	4+25*2+4+6 0.000485800 0.007449283 34.378194271 1135324.710282725 710.227060730 53.007903410 13.395325978 6.156840900 3.859028920 2.907135188 2.469800291 2.277438669 2.221529467 2.255765708 2.363992115 2.546625638 2.811543960 3.168389209 3.622791752 4.171378904 4.801614473 5.498892261 6.254527256 7.065217722 7.920886393 8.785405267 9.587895211 10.235451296 10.643622897 10.714883610 233.791748849
//
IT	3893
RD	19
LK	-88664.940170
QD	-95.747026 -> -88.434036
RI	0.0089477988
TR	0.000486	0.007449
MT	34.378211
MM	C_pi: 16.928750, n_recomb: 134299.142715
RS	0	0.000000	1135325.116306	0.001081	0.000000	0.000000
RS	1	0.009718	1135325.116306	0.001187	0.000000	0.000000
RS	2	0.020381	1135325.116306	0.001302	0.000000	0.000000
RS	3	0.032080	1135325.116306	0.001429	0.000000	0.000000
RS	4	0.044915	818.355569	2.174473	0.000016	0.000012
RS	5	0.058998	818.355569	2.385880	0.000018	0.000017
RS	6	0.074450	56.464352	37.936009	0.000282	0.000287
RS	7	0.091403	56.464352	41.612341	0.000310	0.000345
RS	8	0.110004	13.982349	184.220496	0.001372	0.001575
RS	9	0.130413	13.982349	201.830292	0.001503	0.001763
RS	10	0.152805	6.407948	481.929916	0.003588	0.004217
RS	11	0.177372	6.407948	526.693655	0.003922	0.004586
RS	12	0.204328	4.011768	917.807826	0.006834	0.007913
RS	13	0.233903	4.011768	999.363164	0.007441	0.008537
RS	14	0.266352	3.014618	1444.910057	0.010759	0.012212
RS	15	0.301955	3.014618	1566.036498	0.011661	0.013147
RS	16	0.341017	2.552762	1999.452426	0.014888	0.016640
RS	17	0.383876	2.552762	2155.844511	0.016053	0.017861
RS	18	0.430900	2.346141	2522.661667	0.018784	0.020749
RS	19	0.482494	2.346141	2705.278769	0.020144	0.022173
RS	20	0.539101	2.281375	2975.744167	0.022158	0.024234
RS	21	0.601210	2.281375	3173.832533	0.023633	0.025768
RS	22	0.669355	2.309747	3335.013213	0.024833	0.026922
RS	23	0.744122	2.309747	3538.058360	0.026345	0.028488
RS	24	0.826155	2.413986	3582.660355	0.026677	0.028701
RS	25	0.916160	2.413986	3781.480618	0.028157	0.030228
RS	26	1.014912	2.594056	3706.046882	0.027595	0.029492
RS	27	1.123261	2.594056	3893.656441	0.028992	0.030923
RS	28	1.242139	2.857623	3706.366170	0.027598	0.029312
RS	29	1.372571	2.857623	3878.543224	0.028880	0.030610
RS	30	1.515677	3.214095	3602.881011	0.026827	0.028315
RS	31	1.672691	3.214095	3757.982441	0.027982	0.029461
RS	32	1.844964	3.668700	3429.567342	0.025537	0.026768
RS	33	2.033979	3.668700	3567.656909	0.026565	0.027763
RS	34	2.241362	4.217412	3224.639077	0.024011	0.024973
RS	35	2.468899	4.217412	3346.438942	0.024918	0.025826
RS	36	2.718549	4.846851	3018.113092	0.022473	0.023169
RS	37	2.992460	4.846851	3124.272415	0.023264	0.023890
RS	38	3.292990	5.541559	2824.671940	0.021033	0.021473
RS	39	3.622726	5.541559	2915.504054	0.021709	0.022067
RS	40	3.984506	6.292025	2645.803729	0.019701	0.019898
RS	41	4.381444	6.292025	2721.343679	0.020263	0.020366
RS	42	4.816958	7.093949	2477.582349	0.018448	0.018411
RS	43	5.294795	7.093949	2537.712413	0.018896	0.018755
RS	44	5.819070	7.935692	2317.940081	0.017260	0.016995
RS	45	6.394294	7.935692	2362.338459	0.017590	0.017216
RS	46	7.025419	8.778594	2169.815430	0.016157	0.015673
RS	47	7.717879	8.778594	2197.569005	0.016363	0.015770
RS	48	8.477632	9.548149	2038.104404	0.015176	0.014479
RS	49	9.311219	9.548149	2047.103310	0.015243	0.014445
RS	50	10.225816	10.146594	1924.178874	0.014328	0.013424
RS	51	11.229295	10.146594	1910.526855	0.014226	0.013239
RS	52	12.330293	10.482614	1821.823660	0.013565	0.012461
RS	53	13.538288	10.482614	1779.514932	0.013250	0.012096
RS	54	14.863677	10.361545	1737.347686	0.012936	0.011535
RS	55	16.317870	10.361545	1654.416640	0.012319	0.010940
RS	56	17.913384	10.361545	1553.879728	0.011570	0.010231
RS	57	19.663952	10.361545	1437.544717	0.010704	0.009419
RS	58	21.584643	233.791763	63.785632	0.000475	0.000428
RS	59	23.691990	233.791763	69.852249	0.000520	0.000463
RS	60	26.004132	233.791763	76.476815	0.000569	0.000501
RS	61	28.540971	233.791763	83.705757	0.000623	0.000542
RS	62	31.324345	233.791763	91.588057	0.000682	0.000585
RS	63	34.378211	233.791763	12405.916092	0.092375	0.061711
PA	4+25*2+4+6 0.000486111 0.007449283 34.378210664 1135325.116306482 818.355569011 56.464352095 13.982348601 6.407947746 4.011768316 3.014617750 2.552761812 2.346141174 2.281375194 2.309747017 2.413985882 2.594055835 2.857622724 3.214094858 3.668700442 4.217411667 4.846851012 5.541558684 6.292024858 7.093949462 7.935691655 8.778593615 9.548149133 10.146593690 10.482614242 10.361544802 233.791762784
//
IT	7874
RD	20
LK	-98586.701947
QD	-5673.302161 -> -563.486525
RI	0.0038038511
TR	0.000475	0.006402
MT	43.673130
MM	C_pi: 33.474486, n_recomb: 219149.794638
RS	0	0.000000	1089625.231406	0.001841	0.000000	0.000000
RS	1	0.010135	1089625.231406	0.002028	0.000000	0.000000
RS	2	0.021296	1089625.231406	0.002233	0.000000	0.000000
RS	3	0.033589	1089625.231406	0.002460	0.000000	0.000000
RS	4	0.047128	1029.568095	2.867163	0.000013	0.000009
RS	5	0.062039	1029.568095	3.157849	0.000014	0.000012
RS	6	0.078461	66.196760	54.087248	0.000247	0.000223
RS	7	0.096547	66.196760	59.555319	0.000272	0.000268
RS	8	0.116467	16.120133	269.141619	0.001228	0.001252
RS	9	0.138405	16.120133	296.016446	0.001351	0.001410
RS	10	0.162566	7.389885	709.412434	0.003237	0.003406
RS	11	0.189177	7.389885	778.428143	0.003552	0.003732
RS	12	0.218484	4.641113	1357.781788	0.006196	0.006493
RS	13	0.250761	4.641113	1484.662700	0.006775	0.007055
RS	14	0.286309	3.497957	2149.408034	0.009808	0.010187
RS	15	0.325460	3.497957	2339.878050	0.010677	0.011039
RS	16	0.368579	2.971251	2991.642553	0.013651	0.014108
RS	17	0.416068	2.971251	3240.491702	0.014787	0.015241
RS	18	0.468369	2.740788	3795.694647	0.017320	0.017877
RS	19	0.525972	2.740788	4089.883499	0.018663	0.019225
RS	20	0.589412	2.676663	4501.085078	0.020539	0.021211
RS	21	0.659281	2.676663	4824.303959	0.022014	0.022696
RS	22	0.736231	2.723196	5069.761315	0.023134	0.023928
RS	23	0.820980	2.723196	5405.525807	0.024666	0.025473
RS	24	0.914318	2.861341	5472.239230	0.024970	0.025887
RS	25	1.017116	2.861341	5805.642832	0.026492	0.027425
RS	26	1.130332	3.092521	5686.560895	0.025948	0.026979
RS	27	1.255021	3.092521	6005.694157	0.027405	0.028451
RS	28	1.392348	3.427693	5711.800809	0.026063	0.027182
RS	29	1.543592	3.427693	6008.834460	0.027419	0.028545
RS	30	1.710164	3.880399	5575.204323	0.025440	0.026605
RS	31	1.893617	3.880399	5846.378296	0.026678	0.027836
RS	32	2.095663	4.459592	5327.697752	0.024311	0.025474
RS	33	2.318186	4.459592	5572.206005	0.025426	0.026565
RS	34	2.563260	5.163254	5027.913726	0.022943	0.024062
RS	35	2.833172	5.163254	5246.374008	0.023940	0.025016
RS	36	3.130439	5.977923	4722.653100	0.021550	0.022595
RS	37	3.457832	5.977923	4915.908478	0.022432	0.023417
RS	38	3.818405	6.887312	4435.315223	0.020239	0.021189
RS	39	4.215521	6.887312	4603.870300	0.021008	0.021882
RS	40	4.652884	7.882313	4168.768022	0.019022	0.019862
RS	41	5.134571	7.882313	4312.737192	0.019679	0.020427
RS	42	5.665076	8.960325	3917.315579	0.017875	0.018589
RS	43	6.249346	8.960325	4036.555302	0.018419	0.019026
RS	44	6.892829	10.109407	3678.161172	0.016784	0.017358
RS	45	7.601527	10.109407	3772.202337	0.017213	0.017664
RS	46	8.382049	11.282377	3456.532092	0.015772	0.016194
RS	47	9.241674	11.282377	3524.020379	0.016080	0.016363
RS	48	10.188419	12.383402	3261.042741	0.014880	0.015136
RS	49	11.231113	12.383402	3298.790874	0.015053	0.015156
RS	50	12.379481	13.281514	3095.111499	0.014123	0.014198
RS	51	13.644231	13.281514	3097.065694	0.014132	0.014045
RS	52	15.037159	13.846830	2950.539951	0.013464	0.013339
RS	53	16.571255	13.846830	2906.984795	0.013265	0.012974
RS	54	18.260827	13.838893	2833.388406	0.012929	0.012610
RS	55	20.121630	13.838893	2725.788812	0.012438	0.011952
RS	56	22.171019	13.838893	2586.517204	0.011803	0.011172
RS	57	24.428106	13.838893	2417.516404	0.011031	0.010284
RS	58	26.913941	478.467446	70.647999	0.000322	0.000454
RS	59	29.651706	478.467446	77.994571	0.000356	0.000495
RS	60	32.666934	478.467446	86.119026	0.000393	0.000540
RS	61	35.987744	478.467446	95.105243	0.000434	0.000589
RS	62	39.645107	478.467446	105.046036	0.000479	0.000642
RS	63	43.673130	478.467446	29288.755801	0.133647	0.106976
PA	4+25*2+4+6 0.000475284 0.006402484 43.673129671 1089625.231406304 1029.568095330 66.196760020 16.120132752 7.389884632 4.641113093 3.497956618 2.971250508 2.740787888 2.676663061 2.723195910 2.861340901 3.092521282 3.427692807 3.880398777 4.459591837 5.163254042 5.977922817 6.887312038 7.882312635 8.960324636 10.109406511 11.282377231 12.383402421 13.281513909 13.846829665 13.838893016 478.467446199
//
IT	4172
RD	21
LK	-91613.251934
QD	-1405.835074 -> -380.776762
RI	0.0166539946
TR	0.000544	0.006457
MT	43.695496
MM	C_pi: 34.509007, n_recomb: 226982.320785
RS	0	0.000000	1639230.395830	0.001263	0.000000	0.000000
RS	1	0.010136	1639230.395830	0.001391	0.000000	0.000000
RS	2	0.021298	1639230.395830	0.001532	0.000000	0.000000
RS	3	0.033593	1639230.395830	0.001687	0.000000	0.000000
RS	4	0.047133	1062.180014	2.867787	0.000013	0.000009
RS	5	0.062046	1062.180014	3.158565	0.000014	0.000013
RS	6	0.078470	62.480983	59.132404	0.000261	0.000264
RS	7	0.096559	62.480983	65.109974	0.000287	0.000324
RS	8	0.116481	14.914024	300.170953	0.001322	0.001563
RS	9	0.138422	14.914024	330.108815	0.001454	0.001776
RS	10	0.162588	6.869032	787.274950	0.003468	0.004300
RS	11	0.189202	6.869032	863.624864	0.003805	0.004700
RS	12	0.218515	4.352958	1492.349093	0.006575	0.008107
RS	13	0.250798	4.352958	1631.028272	0.007186	0.008742
RS	14	0.286353	3.304527	2342.992175	0.010322	0.012476
RS	15	0.325512	3.304527	2548.878962	0.011229	0.013400
RS	16	0.368640	2.821653	3239.353943	0.014271	0.016921
RS	17	0.416139	2.821653	3505.705975	0.015445	0.018117
RS	18	0.468452	2.613133	4086.117833	0.018002	0.020990
RS	19	0.526068	2.613133	4398.089943	0.019376	0.022380
RS	20	0.589523	2.559922	4819.712712	0.021234	0.024381
RS	21	0.659410	2.559922	5159.372759	0.022730	0.025878
RS	22	0.736381	2.610666	5401.762214	0.023798	0.026940
RS	23	0.821152	2.610666	5751.415152	0.025339	0.028469
RS	24	0.914516	2.748110	5803.205224	0.025567	0.028576
RS	25	1.017342	2.748110	6147.210323	0.027082	0.030072
RS	26	1.130591	2.974462	6002.667273	0.026446	0.029228
RS	27	1.255318	2.974462	6328.887656	0.027883	0.030639
RS	28	1.392687	3.301049	6001.109785	0.026439	0.028926
RS	29	1.543978	3.301049	6301.960762	0.027764	0.030210
RS	30	1.710604	3.741645	5829.386111	0.025682	0.027825
RS	31	1.894119	3.741645	6101.659568	0.026882	0.028961
RS	32	2.096233	4.305431	5543.140621	0.024421	0.026190
RS	33	2.318833	4.305431	5786.647243	0.025494	0.027177
RS	34	2.563995	4.990710	5205.328226	0.022933	0.024324
RS	35	2.834005	4.990710	5421.175822	0.023884	0.025169
RS	36	3.131382	5.784417	4865.383562	0.021435	0.022462
RS	37	3.458899	5.784417	5054.723255	0.022269	0.023176
RS	38	3.819613	6.670494	4547.484589	0.020035	0.020721
RS	39	4.216886	6.670494	4711.000816	0.020755	0.021308
RS	40	4.654426	7.639741	4254.110079	0.018742	0.019109
RS	41	5.136312	7.639741	4392.048979	0.019350	0.019572
RS	42	5.667040	8.689197	3978.901556	0.017530	0.017594
RS	43	6.251560	8.689197	4091.247650	0.018025	0.017935
RS	44	6.895325	9.806464	3718.648608	0.016383	0.016159
RS	45	7.604338	9.806464	3805.046269	0.016764	0.016377
RS	46	8.385213	10.944022	3478.435531	0.015325	0.014821
RS	47	9.245235	10.944022	3537.576148	0.015585	0.014916
RS	48	10.192424	12.005361	3266.806767	0.014392	0.013616
RS	49	11.235616	12.005361	3295.420498	0.014518	0.013578
RS	50	12.384541	12.857271	3087.080028	0.013601	0.012551
RS	51	13.649915	12.857271	3078.839477	0.013564	0.012363
RS	52	15.043542	13.363705	2931.165085	0.012914	0.011584
RS	53	16.578421	13.363705	2875.757071	0.012670	0.011215
RS	54	18.268868	13.195213	2821.632001	0.012431	0.010729
RS	55	20.130650	13.195213	2695.823119	0.011877	0.010116
RS	56	22.181134	13.195213	2538.724067	0.011185	0.009390
RS	57	24.439445	13.195213	2353.074891	0.010367	0.008565
RS	58	26.926648	560.393782	55.753421	0.000246	0.000244
RS	59	29.665943	560.393782	61.609889	0.000271	0.000262
RS	60	32.682879	560.393782	68.098984	0.000300	0.000281
RS	61	36.005598	560.393782	75.291609	0.000332	0.000303
RS	62	39.665092	560.393782	83.266815	0.000367	0.000327
RS	63	43.695496	560.393782	29998.758189	0.132163	0.083680
PA	4+25*2+4+6 0.000543821 0.006457248 43.695495690 1639230.395830051 1062.180013511 62.480982529 14.914023748 6.869032430 4.352957818 3.304527132 2.821653150 2.613132888 2.559922041 2.610666080 2.748109871 2.974462480 3.301048983 3.741645256 4.305431285 4.990709959 5.784416914 6.670494020 7.639741428 8.689197259 9.806464453 10.944021904 12.005361063 12.857270910 13.363704754 13.195213368 560.393781595
//
IT	4431
RD	22
LK	-90088.480461
QD	-613.703335 -> -313.197623
RI	0.0175021602
TR	0.000608	0.006505
MT	43.703913
MM	C_pi: 31.976095, n_recomb: 213302.943504
RS	0	0.000000	1639150.667942	0.001195	0.000000	0.000000
RS	1	0.010136	1639150.667942	0.001316	0.000000	0.000000
RS	2	0.021299	1639150.667942	0.001449	0.000000	0.000000
RS	3	0.033594	1639150.667942	0.001596	0.000000	0.000000
RS	4	0.047135	1122.005740	2.568512	0.000012	0.000009
RS	5	0.062048	1122.005740	2.828957	0.000013	0.000012
RS	6	0.078473	60.217023	58.047951	0.000272	0.000274
RS	7	0.096563	60.217023	63.915388	0.000300	0.000337
RS	8	0.116486	14.057998	301.265097	0.001412	0.001659
RS	9	0.138429	14.057998	331.282063	0.001553	0.001884
RS	10	0.162596	6.489710	788.128555	0.003695	0.004537
RS	11	0.189212	6.489710	864.358548	0.004052	0.004961
RS	12	0.218526	4.140212	1483.185568	0.006953	0.008485
RS	13	0.250812	4.140212	1620.369681	0.007597	0.009157
RS	14	0.286370	3.159739	2314.259873	0.010850	0.012988
RS	15	0.325531	3.159739	2516.193827	0.011796	0.013961
RS	16	0.368663	2.708090	3183.859570	0.014926	0.017548
RS	17	0.416166	2.708090	3443.104053	0.016142	0.018797
RS	18	0.468484	2.514930	3998.767161	0.018747	0.021697
RS	19	0.526104	2.514930	4300.190083	0.020160	0.023136
RS	20	0.589566	2.468976	4697.813474	0.022024	0.025125
RS	21	0.659459	2.468976	5023.584673	0.023551	0.026661
RS	22	0.736437	2.521911	5245.371940	0.024591	0.027680
RS	23	0.821217	2.521911	5578.212751	0.026152	0.029237
RS	24	0.914590	2.657687	5614.976982	0.026324	0.029277
RS	25	1.017428	2.657687	5939.886501	0.027847	0.030788
RS	26	1.130689	2.879034	5787.220223	0.027131	0.029857
RS	27	1.255430	2.879034	6092.840431	0.028564	0.031268
RS	28	1.392814	3.197461	5764.404531	0.027024	0.029453
RS	29	1.544124	3.197461	6043.965531	0.028335	0.030726
RS	30	1.710770	3.626744	5577.965697	0.026150	0.028233
RS	31	1.894307	3.626744	5828.985362	0.027327	0.029350
RS	32	2.096448	4.176015	5283.118576	0.024768	0.026476
RS	33	2.319077	4.176015	5505.940726	0.025813	0.027439
RS	34	2.564271	4.843486	4941.538624	0.023167	0.024498
RS	35	2.834318	4.843486	5137.580118	0.024086	0.025317
RS	36	3.131737	5.616045	4600.929066	0.021570	0.022541
RS	37	3.459301	5.616045	4771.479174	0.022369	0.023228
RS	38	3.820067	6.477410	4284.141059	0.020085	0.020722
RS	39	4.217400	6.477410	4429.940027	0.020768	0.021283
RS	40	4.655006	7.417884	3993.028995	0.018720	0.019048
RS	41	5.136967	7.417884	4114.365568	0.019289	0.019484
RS	42	5.667779	8.433674	3721.099433	0.017445	0.017482
RS	43	6.252393	8.433674	3818.012279	0.017899	0.017796
RS	44	6.896264	9.511333	3464.997315	0.016244	0.016006
RS	45	7.605396	9.511333	3537.189740	0.016583	0.016199
RS	46	8.386404	10.602316	3229.271565	0.015139	0.014638
RS	47	9.246575	10.602316	3275.488908	0.015356	0.014708
RS	48	10.193931	11.609030	3021.703606	0.014166	0.013411
RS	49	11.237311	11.609030	3038.731357	0.014246	0.013350
RS	50	12.386445	12.396257	2845.187159	0.013339	0.012332
RS	51	13.652055	12.396257	2826.755086	0.013252	0.012121
RS	52	15.045945	12.823288	2692.120029	0.012621	0.011362
RS	53	16.581118	12.823288	2627.895616	0.012320	0.010966
RS	54	18.271894	12.468950	2600.740150	0.012193	0.010571
RS	55	20.134044	12.468950	2463.502198	0.011549	0.009906
RS	56	22.184940	12.468950	2298.073163	0.010774	0.009130
RS	57	24.443712	12.468950	2107.921926	0.009882	0.008257
RS	58	26.931430	579.963087	45.351355	0.000213	0.000190
RS	59	29.671300	579.963087	50.126907	0.000235	0.000204
RS	60	32.688880	579.963087	55.420766	0.000260	0.000219
RS	61	36.012317	579.963087	61.291530	0.000287	0.000236
RS	62	39.672614	579.963087	67.804634	0.000318	0.000254
RS	63	43.703913	579.963087	25924.638307	0.121539	0.073528
PA	4+25*2+4+6 0.000608189 0.006505084 43.703913287 1639150.667941770 1122.005739551 60.217022939 14.057998075 6.489710484 4.140211787 3.159738826 2.708090179 2.514930073 2.468976324 2.521911112 2.657686967 2.879034116 3.197461483 3.626743858 4.176014925 4.843486357 5.616044521 6.477410415 7.417884408 8.433673823 9.511333245 10.602316065 11.609029675 12.396257430 12.823288175 12.468950373 579.963087088
//
IT	4220
RD	23
LK	-89616.765780
QD	-395.178146 -> -283.805737
RI	0.0158233173
TR	0.000657	0.006512
MT	44.237575
MM	C_pi: 29.826114, n_recomb: 200419.649986
RS	0	0.000000	2047338.383461	0.000906	0.000000	0.000000
RS	1	0.010157	2047338.383461	0.000998	0.000000	0.000000
RS	2	0.021346	2047338.383461	0.001100	0.000000	0.000000
RS	3	0.033671	2047338.383461	0.001212	0.000000	0.000000
RS	4	0.047248	1225.862395	2.229146	0.000011	0.000008
RS	5	0.062204	1225.862395	2.455655	0.000012	0.000011
RS	6	0.078679	60.012477	55.250438	0.000276	0.000275
RS	7	0.096827	60.012477	60.846687	0.000304	0.000337
RS	8	0.116819	13.685456	293.656370	0.001465	0.001695
RS	9	0.138842	13.685456	322.960972	0.001611	0.001924
RS	10	0.163101	6.320484	768.076546	0.003832	0.004624
RS	11	0.189824	6.320484	842.416834	0.004203	0.005059
RS	12	0.219262	4.051449	1438.713303	0.007179	0.008604
RS	13	0.251689	4.051449	1571.745759	0.007842	0.009297
RS	14	0.287411	3.103449	2236.387381	0.011159	0.013133
RS	15	0.326760	3.103449	2431.263973	0.012131	0.014136
RS	16	0.370106	2.666521	3068.238813	0.015309	0.017723
RS	17	0.417855	2.666521	3317.429530	0.016552	0.019004
RS	18	0.470454	2.480997	3844.669071	0.019183	0.021896
RS	19	0.528395	2.480997	4133.344725	0.020623	0.023367
RS	20	0.592221	2.439285	4507.440123	0.022490	0.025341
RS	21	0.662531	2.439285	4818.323125	0.024041	0.026907
RS	22	0.739981	2.494419	5023.393150	0.025064	0.027906
RS	23	0.825298	2.494419	5339.881705	0.026644	0.029487
RS	24	0.919281	2.630962	5368.015631	0.026784	0.029503
RS	25	1.022810	2.630962	5675.808900	0.028320	0.031033
RS	26	1.136854	2.852070	5523.148789	0.027558	0.030073
RS	27	1.262482	2.852070	5811.536492	0.028997	0.031495
RS	28	1.400870	3.169591	5491.410402	0.027400	0.029645
RS	29	1.553314	3.169591	5754.157564	0.028711	0.030922
RS	30	1.721242	3.597538	5303.548471	0.026462	0.028388
RS	31	1.906226	3.597538	5538.556017	0.027635	0.029505
RS	32	2.109999	4.145103	5013.207115	0.025014	0.026592
RS	33	2.334470	4.145103	5221.041177	0.026051	0.027553
RS	34	2.581740	4.810299	4679.945683	0.023351	0.024579
RS	35	2.854125	4.810299	4862.112685	0.024260	0.025395
RS	36	3.154177	5.579582	4349.441095	0.021702	0.022596
RS	37	3.484704	5.579582	4507.240253	0.022489	0.023279
RS	38	3.848804	6.436053	4043.245102	0.020174	0.020759
RS	39	4.249886	6.436053	4177.396442	0.020843	0.021315
RS	40	4.691706	7.369242	3762.762737	0.018774	0.019073
RS	41	5.178401	7.369242	3873.530819	0.019327	0.019504
RS	42	5.714530	8.374349	3501.507992	0.017471	0.017501
RS	43	6.305114	8.374349	3588.907083	0.017907	0.017809
RS	44	6.955684	9.436423	3256.098438	0.016246	0.016023
RS	45	7.672333	9.436423	3319.801095	0.016564	0.016209
RS	46	8.461772	10.504622	3030.726232	0.015122	0.014657
RS	47	9.331394	10.504622	3069.437545	0.015315	0.014719
RS	48	10.289344	11.478013	2832.677695	0.014134	0.013438
RS	49	11.344594	11.478013	2843.127994	0.014186	0.013367
RS	50	12.507026	12.216675	2664.656345	0.013295	0.012374
RS	51	13.787527	12.216675	2640.466866	0.013175	0.012148
RS	52	15.198088	12.572946	2519.586383	0.012572	0.011424
RS	53	16.751921	12.572946	2450.117313	0.012225	0.011003
RS	54	18.463577	12.028700	2450.860633	0.012229	0.010733
RS	55	20.349087	12.028700	2304.160848	0.011497	0.010005
RS	56	22.426108	12.028700	2131.614865	0.010636	0.009166
RS	57	24.714094	12.028700	1937.287908	0.009666	0.008232
RS	58	27.234471	581.092509	39.934184	0.000199	0.000173
RS	59	30.010844	581.092509	44.150312	0.000220	0.000186
RS	60	33.069214	581.092509	48.825376	0.000244	0.000200
RS	61	36.438224	581.092509	54.011423	0.000269	0.000216
RS	62	40.149425	581.092509	59.766594	0.000298	0.000233
RS	63	44.237575	581.092509	22597.093967	0.112749	0.068243
PA	4+25*2+4+6 0.000657083 0.006511867 44.237575039 2047338.383461000 1225.862395224 60.012477208 13.685456286 6.320483898 4.051449474 3.103449040 2.666521360 2.480997167 2.439284827 2.494418621 2.630962484 2.852070353 3.169590544 3.597538321 4.145102557 4.810298928 5.579581708 6.436053124 7.369241893 8.374349319 9.436422751 10.504622071 11.478012699 12.216675455 12.572946449 12.028700346 581.092508917
//
IT	5636
RD	24
LK	-89434.385543
QD	-321.795718 -> -272.374871
RI	0.0148180892
TR	0.000701	0.006588
MT	44.267624
MM	C_pi: 28.122532, n_recomb: 191959.750623
RS	0	0.000000	1791654.408565	0.000996	0.000000	0.000000
RS	1	0.010158	1791654.408565	0.001097	0.000000	0.000000
RS	2	0.021348	1791654.408565	0.001209	0.000000	0.000000
RS	3	0.033675	1791654.408565	0.001332	0.000000	0.000000
RS	4	0.047254	1348.160341	1.949646	0.000010	0.000007
RS	5	0.062213	1348.160341	2.147781	0.000011	0.000010
RS	6	0.078691	60.268943	52.918998	0.000276	0.000276
RS	7	0.096842	60.268943	58.279842	0.000304	0.000339
RS	8	0.116838	13.431383	287.812782	0.001499	0.001740
RS	9	0.138865	13.431383	316.527689	0.001649	0.001973
RS	10	0.163129	6.205337	752.476695	0.003920	0.004735
RS	11	0.189859	6.205337	825.247992	0.004299	0.005175
RS	12	0.219303	3.995102	1403.106138	0.007309	0.008756
RS	13	0.251739	3.995102	1532.679559	0.007984	0.009457
RS	14	0.287469	3.070135	2173.541537	0.011323	0.013307
RS	15	0.326829	3.070135	2362.620806	0.012308	0.014320
RS	16	0.370187	2.643222	2975.169112	0.015499	0.017906
RS	17	0.417950	2.643222	3216.290610	0.016755	0.019198
RS	18	0.470564	2.462790	3721.580492	0.019387	0.022073
RS	19	0.528524	2.462790	4000.309833	0.020839	0.023553
RS	20	0.592370	2.423893	4357.055997	0.022698	0.025499
RS	21	0.662703	2.423893	4656.687168	0.024259	0.027071
RS	22	0.740180	2.480454	4850.459129	0.025268	0.028040
RS	23	0.825527	2.480454	5155.016339	0.026855	0.029624
RS	24	0.919544	2.617453	5178.686435	0.026978	0.029610
RS	25	1.023112	2.617453	5474.451814	0.028519	0.031141
RS	26	1.137200	2.838385	5324.237210	0.027736	0.030150
RS	27	1.262878	2.838385	5600.974126	0.029178	0.031571
RS	28	1.401322	3.155412	5289.508968	0.027555	0.029690
RS	29	1.553830	3.155412	5541.313377	0.028867	0.030963
RS	30	1.721829	3.582688	5104.421837	0.026591	0.028401
RS	31	1.906895	3.582688	5329.382214	0.027763	0.029512
RS	32	2.110760	4.129321	4821.225328	0.025116	0.026576
RS	33	2.335334	4.129321	5019.975883	0.026151	0.027531
RS	34	2.582720	4.792939	4497.816772	0.023431	0.024543
RS	35	2.855237	4.792939	4671.854506	0.024338	0.025354
RS	36	3.155437	5.559318	4178.385106	0.021767	0.022549
RS	37	3.486131	5.559318	4328.964046	0.022551	0.023229
RS	38	3.850418	6.410724	3883.535385	0.020231	0.020710
RS	39	4.251711	6.410724	4011.319285	0.020897	0.021264
RS	40	4.693767	7.335756	3614.314653	0.018829	0.019030
RS	41	5.180729	7.335756	3719.505529	0.019376	0.019459
RS	42	5.717157	8.328423	3364.214650	0.017526	0.017468
RS	43	6.308077	8.328423	3446.751253	0.017956	0.017775
RS	44	6.959023	9.372055	3129.822932	0.016305	0.016005
RS	45	7.676095	9.372055	3189.281870	0.016614	0.016189
RS	46	8.466008	10.413298	2915.153044	0.015186	0.014658
RS	47	9.336162	10.413298	2950.113342	0.015368	0.014719
RS	48	10.294709	11.347914	2727.279991	0.014208	0.013463
RS	49	11.350626	11.347914	2734.287846	0.014244	0.013388
RS	50	12.513807	12.031855	2568.938637	0.013383	0.012428
RS	51	13.795145	12.031855	2541.287882	0.013239	0.012194
RS	52	15.206645	12.311800	2433.548441	0.012677	0.011515
RS	53	16.761528	12.311800	2359.906884	0.012294	0.011075
RS	54	18.474360	11.574888	2391.438427	0.012458	0.010947
RS	55	20.361185	11.574888	2233.773113	0.011637	0.010156
RS	56	22.439678	11.574888	2051.794761	0.010689	0.009255
RS	57	24.729309	11.574888	1850.130525	0.009638	0.008262
RS	58	27.251525	570.299158	37.233763	0.000194	0.000167
RS	59	30.029954	570.299158	41.165190	0.000214	0.000180
RS	60	33.090623	570.299158	45.524511	0.000237	0.000195
RS	61	36.462200	570.299158	50.360213	0.000262	0.000210
RS	62	40.176270	570.299158	55.726438	0.000290	0.000227
RS	63	44.267624	570.299158	20550.261660	0.107055	0.065179
PA	4+25*2+4+6 0.000701069 0.006587809 44.267623613 1791654.408565348 1348.160341226 60.268942559 13.431382539 6.205337066 3.995102282 3.070134886 2.643221823 2.462790310 2.423892683 2.480453655 2.617453433 2.838384943 3.155411735 3.582687972 4.129321129 4.792938551 5.559317615 6.410723551 7.335755913 8.328422517 9.372055444 10.413298090 11.347914038 12.031854834 12.311800188 11.574887853 570.299158459
//
IT	3886
RD	25
LK	-89349.939724
QD	-293.773379 -> -267.397604
RI	0.0142853498
TR	0.000735	0.006677
MT	44.267639
MM	C_pi: 26.919568, n_recomb: 186704.469809
RS	0	0.000000	1807401.584722	0.000963	0.000000	0.000000
RS	1	0.010158	1807401.584722	0.001061	0.000000	0.000000
RS	2	0.021348	1807401.584722	0.001168	0.000000	0.000000
RS	3	0.033675	1807401.584722	0.001287	0.000000	0.000000
RS	4	0.047254	1441.517053	1.777965	0.000010	0.000007
RS	5	0.062213	1441.517053	1.958656	0.000010	0.000010
RS	6	0.078691	59.278644	52.462955	0.000281	0.000288
RS	7	0.096842	59.278644	57.777345	0.000309	0.000352
RS	8	0.116838	12.986443	290.249495	0.001555	0.001838
RS	9	0.138865	12.986443	319.188996	0.001710	0.002073
RS	10	0.163129	6.028736	755.087965	0.004044	0.004950
RS	11	0.189859	6.028736	828.003051	0.004435	0.005389
RS	12	0.219303	3.910854	1396.971786	0.007482	0.009045
RS	13	0.251739	3.910854	1525.700653	0.008172	0.009741
RS	14	0.287469	3.022058	2151.289576	0.011522	0.013627
RS	15	0.326829	3.022058	2337.936431	0.012522	0.014630
RS	16	0.370187	2.611729	2932.284382	0.015705	0.018218
RS	17	0.417950	2.611729	3169.211886	0.016974	0.019494
RS	18	0.470564	2.440339	3655.922960	0.019581	0.022343
RS	19	0.528524	2.440339	3928.851871	0.021043	0.023801
RS	20	0.592370	2.407061	4268.936311	0.022865	0.025703
RS	21	0.662703	2.407061	4561.550310	0.024432	0.027250
RS	22	0.740180	2.467369	4742.445702	0.025401	0.028171
RS	23	0.825527	2.467369	5039.275047	0.026991	0.029729
RS	24	0.919545	2.607038	5054.940222	0.027075	0.029670
RS	25	1.023112	2.607038	5342.776928	0.028616	0.031174
RS	26	1.137200	2.830154	5189.791906	0.027797	0.030145
RS	27	1.262878	2.830154	5458.834378	0.029238	0.031539
RS	28	1.401322	3.149404	5149.558337	0.027581	0.029628
RS	29	1.553830	3.149404	5394.216291	0.028892	0.030876
RS	30	1.721830	3.579287	4963.837718	0.026587	0.028292
RS	31	1.906895	3.579287	5182.379465	0.027757	0.029382
RS	32	2.110760	4.128984	4684.076193	0.025088	0.026435
RS	33	2.335334	4.128984	4877.200564	0.026123	0.027372
RS	34	2.582721	4.795830	4367.014481	0.023390	0.024385
RS	35	2.855238	4.795830	4536.210881	0.024296	0.025181
RS	36	3.155437	5.564937	4055.670803	0.021722	0.022389
RS	37	3.486132	5.564937	4202.155817	0.022507	0.023057
RS	38	3.850419	6.417715	3769.791066	0.020191	0.020559
RS	39	4.251712	6.417715	3894.182009	0.020857	0.021104
RS	40	4.693768	7.341765	3510.019743	0.018800	0.018895
RS	41	5.180730	7.341765	3612.460640	0.019349	0.019319
RS	42	5.717158	8.329872	3269.700334	0.017513	0.017356
RS	43	6.308078	8.329872	3350.050252	0.017943	0.017659
RS	44	6.959025	9.363502	3045.326753	0.016311	0.015921
RS	45	7.676097	9.363502	3103.051658	0.016620	0.016104
RS	46	8.466010	10.386475	2840.750131	0.015215	0.014607
RS	47	9.336165	10.386475	2874.277068	0.015395	0.014666
RS	48	10.294711	11.290708	2662.927532	0.014263	0.013449
RS	49	11.350629	11.290708	2668.571935	0.014293	0.013373
RS	50	12.513810	11.927486	2514.695728	0.013469	0.012458
RS	51	13.795149	11.927486	2485.334261	0.013312	0.012217
RS	52	15.206650	12.137553	2389.961069	0.012801	0.011594
RS	53	16.761533	12.137553	2313.386990	0.012391	0.011137
RS	54	18.474366	11.215669	2376.827213	0.012730	0.011172
RS	55	20.361191	11.215669	2208.181858	0.011827	0.010319
RS	56	22.439685	11.215669	2016.273003	0.010799	0.009356
RS	57	24.729317	11.215669	1806.240645	0.009674	0.008307
RS	58	27.251534	560.100633	35.736361	0.000191	0.000164
RS	59	30.029964	560.100633	39.510244	0.000212	0.000178
RS	60	33.090634	560.100633	43.694900	0.000234	0.000193
RS	61	36.462213	560.100633	48.336855	0.000259	0.000208
RS	62	40.176284	560.100633	53.488045	0.000286	0.000226
RS	63	44.267639	560.100633	19296.141713	0.103351	0.063276
PA	4+25*2+4+6 0.000734538 0.006676855 44.267639444 1807401.584722478 1441.517053164 59.278643576 12.986443399 6.028735972 3.910854025 3.022058258 2.611728549 2.440339088 2.407060737 2.467368643 2.607038047 2.830153614 3.149403797 3.579286630 4.128984428 4.795830218 5.564937500 6.417714615 7.341765410 8.329872042 9.363501885 10.386474743 11.290707814 11.927485915 12.137552702 11.215668727 560.100633005
//
CC
CC	Brief Description of the file format:
CC	  CC  comments
CC	  MM  useful-messages
CC	  RD  round-of-iterations
CC	  LL  \log[P(sequence)]
CC	  QD  Q-before-opt Q-after-opt
CC	  TR  \theta_0 \rho_0
CC	  RS  k t_k \lambda_k \pi_k \sum_{l\not=k}A_{kl} A_{kk}
CC	  DC  begin end best-k t_k+\Delta_k max-prob
CC
MM	Version: 0.6.5-r67
MM	pattern:4+25*2+4+6, n:63, n_free_lambdas:28
MM	n_iterations:25, skip:1, max_t:5, theta/rho:5
MM	is_decoding:0
MM	n_seqs:19, sum_L:1022848, sum_n:25659
RD	0
LK	0.000000
QD	0.000000 -> 0.000000
RI	inf
TR	0.025406	0.005081
MT	5.000000
MM	C_pi: 1.000000, n_recomb: 5184.094269
RS	0	0.000000	1.000000	33.193508	0.006403	0.000000
RS	1	0.006440	1.000000	35.097649	0.006770	0.000000
RS	2	0.013294	1.000000	37.095179	0.007156	0.000000
RS	3	0.020590	1.000000	39.188583	0.007559	0.000000
RS	4	0.028356	1.000000	41.380103	0.007982	0.000000
RS	5	0.036622	1.000000	43.671688	0.008424	0.000000
RS	6	0.045421	1.000000	46.064928	0.008886	0.000000
RS	7	0.054785	1.000000	48.560985	0.009367	0.000000
RS	8	0.064753	1.000000	51.160519	0.009869	0.000000
RS	9	0.075363	1.000000	53.863603	0.010390	0.000000
RS	10	0.086656	1.000000	56.669630	0.010931	0.000000
RS	11	0.098677	1.000000	59.577216	0.011492	0.000000
RS	12	0.111471	1.000000	62.584092	0.012072	0.000000
RS	13	0.125090	1.000000	65.686986	0.012671	0.000000
RS	14	0.139585	1.000000	68.881504	0.013287	0.000000
RS	15	0.155014	1.000000	72.162003	0.013920	0.000000
RS	16	0.171437	1.000000	75.521452	0.014568	0.000000
RS	17	0.188917	1.000000	78.951299	0.015230	0.000000
RS	18	0.207523	1.000000	82.441328	0.015903	0.000000
RS	19	0.227327	1.000000	85.979523	0.016585	0.000000
RS	20	0.248406	1.000000	89.551929	0.017274	0.000000
RS	21	0.270843	1.000000	93.142526	0.017967	0.000000
RS	22	0.294725	1.000000	96.733113	0.018660	0.000000
RS	23	0.320144	1.000000	100.303206	0.019348	0.000000
RS	24	0.347201	1.000000	103.829964	0.020029	0.000000
RS	25	0.376000	1.000000	107.288140	0.020696	0.000000
RS	26	0.406654	1.000000	110.650076	0.021344	0.000000
RS	27	0.439282	1.000000	113.885735	0.021968	0.000000
RS	28	0.474011	1.000000	116.962799	0.022562	0.000000
RS	29	0.510976	1.000000	119.846823	0.023118	0.000000
RS	30	0.550322	1.000000	122.501470	0.023630	0.000000
RS	31	0.592202	1.000000	124.888826	0.024091	0.000000
RS	32	0.636779	1.000000	126.969812	0.024492	0.000000
RS	33	0.684227	1.000000	128.704697	0.024827	0.000000
RS	34	0.734730	1.000000	130.053713	0.025087	0.000000
RS	35	0.788485	1.000000	130.977794	0.025265	0.000000
RS	36	0.845702	1.000000	131.439407	0.025354	0.000000
RS	37	0.906604	1.000000	131.403507	0.025347	0.000000
RS	38	0.971428	1.000000	130.838573	0.025238	0.000000
RS	39	1.040426	1.000000	129.717730	0.025022	0.000000
RS	40	1.113868	1.000000	128.019919	0.024695	0.000000
RS	41	1.192040	1.000000	125.731086	0.024253	0.000000
RS	42	1.275245	1.000000	122.845354	0.023697	0.000000
RS	43	1.363809	1.000000	119.366113	0.023025	0.000000
RS	44	1.458076	1.000000	115.306981	0.022242	0.000000
RS	45	1.558414	1.000000	110.692574	0.021352	0.000000
RS	46	1.665214	1.000000	105.559000	0.020362	0.000000
RS	47	1.778891	1.000000	99.954027	0.019281	0.000000
RS	48	1.899889	1.000000	93.936852	0.018120	0.000000
RS	49	2.028679	1.000000	87.577414	0.016893	0.000000
RS	50	2.165763	1.000000	80.955224	0.015616	0.000000
RS	51	2.311675	1.000000	74.157682	0.014305	0.000000
RS	52	2.466983	1.000000	67.277911	0.012978	0.000000
RS	53	2.632293	1.000000	60.412142	0.011653	0.000000
RS	54	2.808249	1.000000	53.656750	0.010350	0.000000
RS	55	2.995536	1.000000	47.105050	0.009086	0.000000
RS	56	3.194884	1.000000	40.844026	0.007879	0.000000
RS	57	3.407070	1.000000	34.951171	0.006742	0.000000
RS	58	3.632920	1.000000	29.491647	0.005689	0.000000
RS	59	3.873315	1.000000	24.515955	0.004729	0.000000
RS	60	4.129191	1.000000	20.058312	0.003869	0.000000
RS	61	4.401545	1.000000	16.135868	0.003113	0.000000
RS	62	4.691438	1.000000	12.748847	0.002459	0.000000
RS	63	5.000000	1.000000	35.372743	0.006823	0.000000
PA	4+25*2+4+6 0.025405852 0.005081170 5.000000000 1.000000000 1.000000000 1.000000000 1.000000000 1.000000000 1.000000000 1.000000000 1.000000000 1.000000000 1.000000000 1.000000000 1.000000000 1.000000000 1.000000000 1.000000000 1.000000000 1.000000000 1.000000000 1.000000000 1.000000000 1.000000000 1.000000000 1.000000000 1.000000000 1.000000000 1.000000000 1.000000000 1.000000000
//
IT	11901
RD	1
LK	-97506.853714
QD	-6672.716548 -> -2061.103581
RI	0.0997460872
TR	0.012178	0.002865
MT	13.980565
MM	C_pi: 2.498779, n_recomb: 7296.331290
RS	0	0.000000	0.746238	79.159245	0.010849	0.000147
RS	1	0.008170	0.746238	84.657153	0.011603	0.001103
RS	2	0.017007	0.746238	90.452773	0.012397	0.002933
RS	3	0.026565	0.746238	96.548011	0.013232	0.005703
RS	4	0.036905	0.513690	149.038979	0.020427	0.009392
RS	5	0.048090	0.513690	157.605548	0.021601	0.013824
RS	6	0.060188	0.467153	182.697927	0.025040	0.018707
RS	7	0.073275	0.467153	191.949251	0.026308	0.023629
RS	8	0.087431	0.472145	199.096848	0.027287	0.028074
RS	9	0.102743	0.472145	208.220048	0.028538	0.031569
RS	10	0.119306	0.512449	200.379229	0.027463	0.033895
RS	11	0.137223	0.512449	209.010938	0.028646	0.035146
RS	12	0.156603	0.579166	192.779128	0.026421	0.035583
RS	13	0.177566	0.579166	200.826492	0.027524	0.035469
RS	14	0.200242	0.667749	181.404863	0.024862	0.034982
RS	15	0.224770	0.667749	188.872810	0.025886	0.034220
RS	16	0.251303	0.778042	168.756282	0.023129	0.033234
RS	17	0.280002	0.778042	175.676411	0.024077	0.032050
RS	18	0.311047	0.911218	156.152321	0.021401	0.030690
RS	19	0.344628	0.911218	162.562656	0.022280	0.029196
RS	20	0.380952	1.067104	144.513721	0.019806	0.027639
RS	21	0.420244	1.067104	150.452517	0.020620	0.026098
RS	22	0.462745	1.243857	134.366085	0.018416	0.024627
RS	23	0.508719	1.243857	139.868902	0.019170	0.023250
RS	24	0.558449	1.440045	125.734970	0.017233	0.021967
RS	25	0.612241	1.440045	130.832201	0.017931	0.020767
RS	26	0.670428	1.654983	118.414264	0.016229	0.019642
RS	27	0.733369	1.654983	123.129732	0.016876	0.018587
RS	28	0.801451	1.887473	112.206057	0.015378	0.017598
RS	29	0.875096	1.887473	116.556466	0.015975	0.016673
RS	30	0.954757	2.135468	106.942653	0.014657	0.015807
RS	31	1.040926	2.135468	110.937026	0.015204	0.014999
RS	32	1.134135	2.396427	102.459968	0.014043	0.014246
RS	33	1.234958	2.396427	106.099101	0.014541	0.013542
RS	34	1.344018	2.667950	98.579749	0.013511	0.012886
RS	35	1.461988	2.667950	101.856128	0.013960	0.012274
RS	36	1.589596	2.948322	95.109386	0.013035	0.011702
RS	37	1.727629	2.948322	98.007937	0.013432	0.011167
RS	38	1.876938	3.237266	91.839090	0.012587	0.010664
RS	39	2.038445	3.237266	94.339270	0.012930	0.010190
RS	40	2.213147	3.535863	88.566267	0.012138	0.009741
RS	41	2.402121	3.535863	90.645261	0.012423	0.009315
RS	42	2.606533	3.846500	85.108905	0.011665	0.008910
RS	43	2.827645	3.846500	86.745711	0.011889	0.008524
RS	44	3.066821	4.172515	81.322032	0.011146	0.008157
RS	45	3.325537	4.172515	82.501809	0.011307	0.007807
RS	46	3.605388	4.518623	77.095498	0.010566	0.007475
RS	47	3.908102	4.518623	77.814354	0.010665	0.007159
RS	48	4.235547	4.891644	72.354844	0.009917	0.006859
RS	49	4.589742	4.891644	72.624882	0.009954	0.006577
RS	50	4.972874	5.302087	67.059991	0.009191	0.006310
RS	51	5.387305	5.302087	66.914559	0.009171	0.006060
RS	52	5.835594	5.766838	61.207168	0.008389	0.005825
RS	53	6.320506	5.766838	60.705777	0.008320	0.005605
RS	54	6.845034	6.645279	52.214023	0.007156	0.005401
RS	55	7.412413	6.645279	51.722883	0.007089	0.005213
RS	56	8.026144	6.645279	50.869603	0.006972	0.005041
RS	57	8.690015	6.645279	49.643160	0.006804	0.004888
RS	58	9.408121	12.808231	25.625334	0.003512	0.004757
RS	59	10.184893	12.808231	26.053558	0.003571	0.004652
RS	60	11.025124	12.808231	26.355220	0.003612	0.004580
RS	61	11.933998	12.808231	26.514830	0.003634	0.004549
RS	62	12.917123	12.808231	26.517922	0.003634	0.004572
RS	63	13.980565	12.808231	312.055562	0.042769	0.038149
PA	4+25*2+4+6 0.012177579 0.002864952 13.980565071 0.746238232 0.513689995 0.467152596 0.472144604 0.512449265 0.579166412 0.667749405 0.778042316 0.911218166 1.067103863 1.243856907 1.440044880 1.654983044 1.887472630 2.135467529 2.396427155 2.667950153 2.948321819 3.237266064 3.535862923 3.846499920 4.172515392 4.518623352 4.891644478 5.302086830 5.766838074 6.645279169 12.808230817
//
IT	5289
RD	2
LK	-89386.540025
QD	-3473.541531 -> -1310.598155
RI	0.0936270845
TR	0.008357	0.003631
MT	16.316110
MM	C_pi: 5.911242, n_recomb: 21720.084994
RS	0	0.000000	2.121712	85.247538	0.003925	0.000041
RS	1	0.008433	2.121712	92.056153	0.004238	0.000294
RS	2	0.017578	2.121712	99.373977	0.004575	0.000825
RS	3	0.027494	2.121712	107.233047	0.004937	0.001684
RS	4	0.038246	0.884432	276.415485	0.012726	0.004243
RS	5	0.049905	0.884432	295.644043	0.013612	0.006659
RS	6	0.062547	0.637415	436.933197	0.020117	0.010705
RS	7	0.076255	0.637415	463.294417	0.021330	0.014806
RS	8	0.091119	0.552353	564.733563	0.026001	0.019368
RS	9	0.107237	0.552353	594.039540	0.027350	0.024616
RS	10	0.124714	0.541160	635.934919	0.029279	0.027849
RS	11	0.143665	0.541160	664.882949	0.030611	0.033113
RS	12	0.164214	0.573583	654.597250	0.030138	0.033857
RS	13	0.186496	0.573583	681.675496	0.031385	0.038148
RS	14	0.210658	0.638053	637.434008	0.029348	0.036528
RS	15	0.236857	0.638053	662.278576	0.030492	0.039679
RS	16	0.265265	0.731948	599.505621	0.027601	0.036549
RS	17	0.296069	0.731948	622.213015	0.028647	0.038856
RS	18	0.329472	0.857055	551.454538	0.025389	0.034999
RS	19	0.365691	0.857055	572.243711	0.026346	0.036655
RS	20	0.404964	1.016813	500.601941	0.023048	0.032546
RS	21	0.447550	1.016813	519.685070	0.023926	0.033590
RS	22	0.493727	1.214744	451.729820	0.020798	0.029524
RS	23	0.543798	1.214744	469.279927	0.021606	0.030053
RS	24	0.598092	1.454733	407.231407	0.018749	0.026287
RS	25	0.656964	1.454733	423.390243	0.019493	0.026511
RS	26	0.720802	1.741775	367.775138	0.016932	0.023182
RS	27	0.790024	1.741775	382.665846	0.017618	0.023220
RS	28	0.865083	2.081214	333.322080	0.015346	0.020325
RS	29	0.946472	2.081214	347.055368	0.015979	0.020225
RS	30	1.034725	2.476451	303.750215	0.013985	0.017736
RS	31	1.130421	2.476451	316.426613	0.014568	0.017554
RS	32	1.234187	2.927575	278.864506	0.012839	0.015450
RS	33	1.346704	2.927575	290.574718	0.013378	0.015235
RS	34	1.468710	3.432261	258.240656	0.011889	0.013477
RS	35	1.601005	3.432261	269.063685	0.012388	0.013260
RS	36	1.744458	3.988052	241.215702	0.011106	0.011796
RS	37	1.900008	3.988052	251.215949	0.011566	0.011587
RS	38	2.068676	4.595269	226.969775	0.010450	0.010356
RS	39	2.251569	4.595269	236.195589	0.010875	0.010150
RS	40	2.449886	5.256990	214.740244	0.009887	0.009096
RS	41	2.664928	5.256990	223.225204	0.010277	0.008891
RS	42	2.898105	5.976899	203.956294	0.009390	0.007979
RS	43	3.150947	5.976899	211.721785	0.009748	0.007784
RS	44	3.425112	6.757839	194.224561	0.008942	0.006997
RS	45	3.722398	6.757839	201.282032	0.009267	0.006824
RS	46	4.044756	7.604048	185.204236	0.008527	0.006148
RS	47	4.394299	7.604048	191.557840	0.008819	0.006005
RS	48	4.773320	8.525885	176.515582	0.008127	0.005427
RS	49	5.184306	8.525885	182.167152	0.008387	0.005318
RS	50	5.629952	9.546371	167.707114	0.007721	0.004819
RS	51	6.113181	9.546371	172.665066	0.007950	0.004745
RS	52	6.637163	10.709735	158.274148	0.007287	0.004309
RS	53	7.205334	10.709735	162.566399	0.007485	0.004269
RS	54	7.821421	12.939883	138.301707	0.006367	0.003691
RS	55	8.489465	12.939883	142.289409	0.006551	0.003699
RS	56	9.213847	12.939883	145.744865	0.006710	0.003702
RS	57	9.999320	12.939883	148.568697	0.006840	0.003697
RS	58	10.851035	36.382822	54.820256	0.002524	0.001962
RS	59	11.774578	36.382822	57.990894	0.002670	0.002055
RS	60	12.776007	36.382822	61.216878	0.002818	0.002143
RS	61	13.861890	36.382822	64.476052	0.002968	0.002225
RS	62	15.039350	36.382822	67.742049	0.003119	0.002298
RS	63	16.316110	36.382822	2020.681238	0.093033	0.044378
PA	4+25*2+4+6 0.008356615 0.003630843 16.316110186 2.121711811 0.884431675 0.637415482 0.552352938 0.541159982 0.573583399 0.638053427 0.731947856 0.857054800 1.016813178 1.214744343 1.454732685 1.741774576 2.081213907 2.476450603 2.927574961 3.432260563 3.988052215 4.595269441 5.256990168 5.976899243 6.757838998 7.604048433 8.525884562 9.546371497 10.709735286 12.939882872 36.382821682
//
IT	5405
RD	3
LK	-85801.299149
QD	-2079.841891 -> -1142.046715
RI	0.0781246065
TR	0.005956	0.004490
MT	17.455603
MM	C_pi: 9.523342, n_recomb: 42825.800260
RS	0	0.000000	6.882070	52.052978	0.001215	0.000012
RS	1	0.008549	6.882070	56.430953	0.001318	0.000088
RS	2	0.017829	6.882070	61.170473	0.001428	0.000250
RS	3	0.027902	6.882070	66.300208	0.001548	0.000512
RS	4	0.038836	1.734119	284.420879	0.006641	0.002134
RS	5	0.050705	1.734119	306.548916	0.007158	0.003346
RS	6	0.063589	0.991589	575.721096	0.013443	0.006774
RS	7	0.077574	0.991589	615.836805	0.014380	0.009357
RS	8	0.092755	0.737038	882.620571	0.020610	0.014261
RS	9	0.109233	0.737038	936.037301	0.021857	0.018132
RS	10	0.127121	0.649245	1122.690930	0.026215	0.022783
RS	11	0.146537	0.649245	1181.313600	0.027584	0.027254
RS	12	0.167613	0.638102	1260.956458	0.029444	0.030027
RS	13	0.190491	0.638102	1318.610703	0.030790	0.034318
RS	14	0.215325	0.672230	1306.118754	0.030498	0.034644
RS	15	0.242283	0.672230	1359.818165	0.031752	0.038321
RS	16	0.271544	0.741183	1282.240099	0.029941	0.036515
RS	17	0.303307	0.741183	1331.147237	0.031083	0.039515
RS	18	0.337786	0.843455	1213.417134	0.028334	0.036230
RS	19	0.375212	0.843455	1257.725062	0.029368	0.038622
RS	20	0.415838	0.981690	1119.750183	0.026147	0.034491
RS	21	0.459936	0.981690	1159.992307	0.027086	0.036331
RS	22	0.507805	1.160340	1016.715228	0.023741	0.031859
RS	23	0.559766	1.160340	1053.427878	0.024598	0.033203
RS	24	0.616169	1.385444	914.376272	0.021351	0.028757
RS	25	0.677394	1.385444	947.995971	0.022136	0.029700
RS	26	0.743853	1.665135	818.101702	0.019103	0.025523
RS	27	0.815994	1.665135	848.970223	0.019824	0.026174
RS	28	0.894302	2.009180	730.502840	0.017058	0.022393
RS	29	0.979304	2.009180	758.892801	0.017720	0.022822
RS	30	1.071573	2.426455	653.135606	0.015251	0.019490
RS	31	1.171730	2.426455	679.271345	0.015861	0.019751
RS	32	1.280450	2.922334	586.835072	0.013703	0.016889
RS	33	1.398464	2.922334	610.911811	0.014265	0.017037
RS	34	1.526567	3.498465	531.410678	0.012409	0.014633
RS	35	1.665622	3.498465	553.607435	0.012927	0.014716
RS	36	1.816564	4.155533	485.618379	0.011339	0.012722
RS	37	1.980410	4.155533	506.099657	0.011818	0.012767
RS	38	2.158263	4.897499	447.543628	0.010450	0.011107
RS	39	2.351321	4.897499	466.454896	0.010892	0.011120
RS	40	2.560884	5.732050	415.334182	0.009698	0.009718
RS	41	2.788361	5.732050	432.799090	0.010106	0.009701
RS	42	3.035286	6.666393	387.695758	0.009053	0.008504
RS	43	3.303320	6.666393	403.816726	0.009429	0.008463
RS	44	3.594269	7.702721	363.886219	0.008497	0.007441
RS	45	3.910090	7.702721	378.745121	0.008844	0.007391
RS	46	4.252911	8.840155	343.315253	0.008017	0.006524
RS	47	4.625039	8.840155	356.973141	0.008335	0.006482
RS	48	5.028981	10.082821	325.219130	0.007594	0.005749
RS	49	5.467455	10.082821	337.718156	0.007886	0.005724
RS	50	5.943414	11.452376	308.527574	0.007204	0.005100
RS	51	6.460063	11.452376	319.899789	0.007470	0.005098
RS	52	7.020880	13.003403	291.901453	0.006816	0.004555
RS	53	7.629640	13.003403	302.187375	0.007056	0.004577
RS	54	8.290444	15.977678	254.865661	0.005951	0.003825
RS	55	9.007739	15.977678	264.440174	0.006175	0.003880
RS	56	9.786356	15.977678	273.316826	0.006382	0.003932
RS	57	10.631536	15.977678	281.309638	0.006569	0.003977
RS	58	11.548970	63.136472	74.646070	0.001743	0.001459
RS	59	12.544835	63.136472	79.886784	0.001865	0.001534
RS	60	13.625836	63.136472	85.391382	0.001994	0.001609
RS	61	14.799252	63.136472	91.154608	0.002128	0.001680
RS	62	16.072982	63.136472	97.167064	0.002269	0.001744
RS	63	17.455603	63.136472	4994.810847	0.116631	0.046754
PA	4+25*2+4+6 0.005956211 0.004490485 17.455603237 6.882070196 1.734118711 0.991589464 0.737038261 0.649244532 0.638101794 0.672229557 0.741182924 0.843454894 0.981689847 1.160339673 1.385444357 1.665135405 2.009179552 2.426455197 2.922334465 3.498465495 4.155532563 4.897498806 5.732050266 6.666393044 7.702720715 8.840155189 10.082821033 11.452375594 13.003403321 15.977678136 63.136472499
//
IT	5979
RD	4
LK	-84183.972707
QD	-1515.156791 -> -1003.683940
RI	0.0632841804
TR	0.004453	0.005152
MT	18.525339
MM	C_pi: 12.129451, n_recomb: 61987.559762
RS	0	0.000000	23.079234	22.527113	0.000363	0.000004
RS	1	0.008651	23.079234	24.466914	0.000395	0.000026
RS	2	0.018050	23.079234	26.572906	0.000429	0.000074
RS	3	0.028263	23.079234	28.859173	0.000466	0.000151
RS	4	0.039359	3.530803	204.565577	0.003300	0.001043
RS	5	0.051414	3.530803	221.479247	0.003573	0.001633
RS	6	0.064513	1.606189	525.690530	0.008481	0.004160
RS	7	0.078745	1.606189	565.934059	0.009130	0.005736
RS	8	0.094208	1.027735	948.626991	0.015304	0.010175
RS	9	0.111009	1.027735	1013.310826	0.016347	0.012923
RS	10	0.129263	0.816960	1356.294573	0.021880	0.018049
RS	11	0.149096	0.816960	1436.855382	0.023180	0.021597
RS	12	0.170645	0.746393	1660.240492	0.026783	0.025689
RS	13	0.194059	0.746393	1745.912303	0.028166	0.029426
RS	14	0.219498	0.744899	1834.431287	0.029594	0.031475
RS	15	0.247137	0.744899	1917.608909	0.030935	0.034966
RS	16	0.277168	0.787678	1891.599725	0.030516	0.034841
RS	17	0.309796	0.787678	1968.512076	0.031757	0.037907
RS	18	0.345247	0.867093	1858.128740	0.029976	0.035965
RS	19	0.383765	0.867093	1927.675085	0.031098	0.038558
RS	20	0.425615	0.982950	1762.467785	0.028433	0.035310
RS	21	0.471086	0.982950	1824.968639	0.029441	0.037424
RS	22	0.520490	1.138405	1630.880561	0.026310	0.033395
RS	23	0.574168	1.138405	1687.181204	0.027218	0.035060
RS	24	0.632490	1.339075	1483.706002	0.023936	0.030701
RS	25	0.695857	1.339075	1534.694421	0.024758	0.031980
RS	26	0.764706	1.593343	1334.331299	0.021526	0.027625
RS	27	0.839511	1.593343	1380.765567	0.022275	0.028594
RS	28	0.920787	1.912030	1191.100470	0.019215	0.024462
RS	29	1.009095	1.912030	1233.576068	0.019900	0.025187
RS	30	1.105041	2.305971	1059.815154	0.017097	0.021420
RS	31	1.209289	2.305971	1098.775148	0.017726	0.021950
RS	32	1.322554	2.783084	944.333340	0.015234	0.018636
RS	33	1.445618	2.783084	980.107235	0.015811	0.019020
RS	34	1.579328	3.347624	846.034969	0.013648	0.016187
RS	35	1.724606	3.347624	878.889378	0.014178	0.016469
RS	36	1.882451	4.002737	763.802229	0.012322	0.014088
RS	37	2.053951	4.002737	793.974930	0.012809	0.014299
RS	38	2.240287	4.755143	694.847456	0.011209	0.012300
RS	39	2.442744	4.755143	722.558528	0.011657	0.012456
RS	40	2.662714	5.615873	636.231692	0.010264	0.010763
RS	41	2.901715	5.615873	661.681800	0.010674	0.010871
RS	42	3.161390	6.595255	585.913034	0.009452	0.009426
RS	43	3.443531	6.595255	609.279183	0.009829	0.009491
RS	44	3.750079	7.696075	542.838413	0.008757	0.008259
RS	45	4.083146	7.696075	564.269264	0.009103	0.008296
RS	46	4.445026	8.913788	506.233265	0.008167	0.007254
RS	47	4.838213	8.913788	525.845450	0.008483	0.007277
RS	48	5.265413	10.245130	474.984000	0.007663	0.006400
RS	49	5.729571	10.245130	492.862490	0.007951	0.006424
RS	50	6.233882	11.704255	447.355863	0.007217	0.005681
RS	51	6.781821	11.704255	463.565124	0.007478	0.005714
RS	52	7.377162	13.343337	421.045602	0.006792	0.005069
RS	53	8.024005	13.343337	435.657824	0.007028	0.005113
RS	54	8.726806	16.482359	365.357240	0.005894	0.004213
RS	55	9.490406	16.482359	378.998190	0.006114	0.004281
RS	56	10.320064	16.482359	391.575171	0.006317	0.004342
RS	57	11.221495	16.482359	402.810575	0.006498	0.004392
RS	58	12.200908	89.182802	78.240085	0.001262	0.001147
RS	59	13.265050	89.182802	84.189468	0.001358	0.001207
RS	60	14.421249	89.182802	90.514616	0.001460	0.001269
RS	61	15.677471	89.182802	97.225399	0.001568	0.001331
RS	62	17.042367	89.182802	104.329102	0.001683	0.001390
RS	63	18.525339	89.182802	7600.454622	0.122613	0.049429
PA	4+25*2+4+6 0.004452747 0.005152471 18.525338998 23.079234128 3.530802570 1.606188525 1.027735026 0.816960187 0.746392630 0.744898572 0.787677958 0.867092593 0.982949521 1.138405475 1.339074725 1.593343059 1.912030259 2.305970816 2.783084242 3.347623664 4.002736908 4.755143015 5.615873281 6.595255038 7.696075442 8.913787775 10.245129704 11.704254986 13.343336755 16.482359416 89.182801562
//
IT	6523
RD	5
LK	-83251.077844
QD	-1208.418609 -> -864.139500
RI	0.0510155900
TR	0.003481	0.005667
MT	19.524556
MM	C_pi: 13.886231, n_recomb: 77446.986737
RS	0	0.000000	77.538947	8.399813	0.000108	0.000001
RS	1	0.008741	77.538947	9.133210	0.000118	0.000008
RS	2	0.018246	77.538947	9.930559	0.000128	0.000022
RS	3	0.028582	77.538947	10.797425	0.000139	0.000045
RS	4	0.039822	7.248285	125.491800	0.001620	0.000515
RS	5	0.052044	7.248285	136.226123	0.001759	0.000804
RS	6	0.065334	2.630985	406.628252	0.005250	0.002568
RS	7	0.079786	2.630985	439.663099	0.005677	0.003532
RS	8	0.095501	1.453905	857.568251	0.011073	0.007262
RS	9	0.112590	1.453905	921.206570	0.011895	0.009210
RS	10	0.131173	1.046824	1369.221534	0.017679	0.014242
RS	11	0.151380	1.046824	1459.301039	0.018843	0.017039
RS	12	0.173353	0.892457	1817.549073	0.023468	0.021809
RS	13	0.197247	0.892457	1922.105180	0.024818	0.024999
RS	14	0.223230	0.846768	2135.327791	0.027571	0.028250
RS	15	0.251483	0.846768	2242.713839	0.028958	0.031415
RS	16	0.282207	0.861270	2309.581639	0.029821	0.032672
RS	17	0.315616	0.861270	2412.081889	0.031145	0.035583
RS	18	0.351945	0.918981	2355.982373	0.030421	0.034937
RS	19	0.391450	0.918981	2449.836892	0.031632	0.037498
RS	20	0.434408	1.015410	2302.022597	0.029724	0.035302
RS	21	0.481121	1.015410	2386.258887	0.030812	0.037470
RS	22	0.531917	1.151437	2179.186107	0.028138	0.034182
RS	23	0.587154	1.151437	2254.353086	0.029108	0.035955
RS	24	0.647218	1.331299	2015.907403	0.026030	0.032032
RS	25	0.712533	1.331299	2083.136084	0.026898	0.033449
RS	26	0.783558	1.562513	1833.702124	0.023677	0.029266
RS	27	0.860790	1.562513	1894.195139	0.024458	0.030384
RS	28	0.944774	1.855450	1647.906530	0.021278	0.026223
RS	29	1.036098	1.855450	1702.711451	0.021986	0.027097
RS	30	1.135405	2.220947	1470.223912	0.018984	0.023167
RS	31	1.243393	2.220947	1520.140433	0.019628	0.023844
RS	32	1.360820	2.667331	1309.192066	0.016904	0.020295
RS	33	1.488512	2.667331	1354.778852	0.017493	0.020816
RS	34	1.627365	3.199461	1169.174291	0.015096	0.017723
RS	35	1.778355	3.199461	1210.826479	0.015634	0.018127
RS	36	1.942544	3.821202	1050.182176	0.013560	0.015486
RS	37	2.121084	3.821202	1088.214764	0.014051	0.015802
RS	38	2.315231	4.540182	949.172321	0.012256	0.013558
RS	39	2.526348	4.540182	983.869970	0.012704	0.013804
RS	40	2.755919	5.368718	862.466992	0.011136	0.011885
RS	41	3.005558	5.368718	894.096247	0.011545	0.012070
RS	42	3.277017	6.318451	787.502907	0.010168	0.010422
RS	43	3.572205	6.318451	816.303770	0.010540	0.010554
RS	44	3.893195	7.392202	723.100647	0.009337	0.009145
RS	45	4.242243	7.392202	749.271938	0.009675	0.009235
RS	46	4.621803	8.582542	668.457848	0.008631	0.008043
RS	47	5.034539	8.582542	692.148790	0.008937	0.008106
RS	48	5.483353	9.879825	622.214094	0.008034	0.007103
RS	49	5.971399	9.879825	643.526627	0.008309	0.007153
RS	50	6.502105	11.289619	582.009551	0.007515	0.006305
RS	51	7.079200	11.289619	601.019044	0.007760	0.006352
RS	52	7.706740	12.856165	544.549297	0.007031	0.005616
RS	53	8.389133	12.856165	561.353109	0.007248	0.005664
RS	54	9.131175	15.842557	470.152146	0.006071	0.004637
RS	55	9.938080	15.842557	485.916113	0.006274	0.004703
RS	56	10.815517	15.842557	499.980485	0.006456	0.004755
RS	57	11.769651	15.842557	511.970042	0.006611	0.004791
RS	58	12.807187	113.545074	75.012238	0.000969	0.000912
RS	59	13.935415	113.545074	80.987118	0.001046	0.000961
RS	60	15.162262	113.545074	87.382181	0.001128	0.001012
RS	61	16.496348	113.545074	94.216693	0.001217	0.001063
RS	62	17.947049	113.545074	101.508743	0.001311	0.001114
RS	63	19.524556	113.545074	9487.939091	0.122509	0.052008
PA	4+25*2+4+6 0.003481051 0.005667220 19.524555998 77.538947168 7.248285110 2.630984978 1.453904920 1.046823733 0.892457167 0.846767879 0.861270085 0.918981347 1.015410166 1.151436749 1.331298502 1.562513308 1.855450300 2.220947467 2.667331192 3.199460949 3.821201515 4.540181687 5.368717786 6.318450516 7.392201580 8.582541511 9.879825338 11.289619110 12.856165292 15.842556984 113.545074274
//
IT	5167
RD	6
LK	-82605.858458
QD	-990.780709 -> -737.078793
RI	0.0416900216
TR	0.002806	0.006070
MT	20.526502
MM	C_pi: 15.148062, n_recomb: 89912.028156
RS	0	0.000000	255.446469	2.970382	0.000033	0.000000
RS	1	0.008827	255.446469	3.232553	0.000036	0.000002
RS	2	0.018433	255.446469	3.517862	0.000039	0.000007
RS	3	0.028887	255.446469	3.828349	0.000043	0.000014
RS	4	0.040264	14.698700	72.375647	0.000805	0.000262
RS	5	0.052646	14.698700	78.698136	0.000875	0.000408
RS	6	0.066120	4.276022	293.775393	0.003267	0.001625
RS	7	0.080783	4.276022	318.579270	0.003543	0.002226
RS	8	0.096741	2.048980	719.165475	0.007999	0.005280
RS	9	0.114108	2.048980	775.794108	0.008628	0.006677
RS	10	0.133007	1.341882	1273.515423	0.014164	0.011373
RS	11	0.153575	1.341882	1364.016905	0.015171	0.013586
RS	12	0.175958	1.072117	1821.830753	0.020262	0.018614
RS	13	0.200317	1.072117	1936.320694	0.021536	0.021324
RS	14	0.226826	0.971200	2263.963844	0.025180	0.025337
RS	15	0.255675	0.971200	2388.796013	0.026568	0.028169
RS	16	0.287071	0.954032	2558.071310	0.028451	0.030452
RS	17	0.321238	0.954032	2682.012715	0.029829	0.033158
RS	18	0.358421	0.990318	2702.117589	0.030053	0.033580
RS	19	0.398886	0.990318	2818.211034	0.031344	0.036032
RS	20	0.442923	1.069821	2715.508676	0.030202	0.034794
RS	21	0.490847	1.069821	2820.636568	0.031371	0.036925
RS	22	0.543002	1.190518	2629.000410	0.029240	0.034402
RS	23	0.599760	1.190518	2722.664698	0.030281	0.036189
RS	24	0.661528	1.354900	2475.145861	0.027529	0.032808
RS	25	0.728749	1.354900	2558.235708	0.028453	0.034270
RS	26	0.801903	1.569295	2281.571181	0.025376	0.030414
RS	27	0.881514	1.569295	2355.505990	0.026198	0.031595
RS	28	0.968153	1.843197	2069.990948	0.023022	0.027578
RS	29	1.062440	1.843197	2136.225075	0.023759	0.028524
RS	30	1.165049	2.186787	1858.250081	0.020667	0.024601
RS	31	1.276716	2.186787	1917.993011	0.021332	0.025354
RS	32	1.398240	2.607871	1660.284040	0.018466	0.021722
RS	33	1.530490	2.607871	1714.402909	0.019068	0.022319
RS	34	1.674414	3.110854	1484.317893	0.016509	0.019092
RS	35	1.831043	3.110854	1533.398641	0.017054	0.019567
RS	36	2.001498	3.699195	1332.297750	0.014818	0.016771
RS	37	2.186998	3.699195	1376.767503	0.015312	0.017151
RS	38	2.388873	4.380263	1201.518927	0.013363	0.014745
RS	39	2.608567	4.380263	1241.743873	0.013811	0.015047
RS	40	2.847654	5.166307	1087.973595	0.012100	0.012969
RS	41	3.107846	5.166307	1124.295363	0.012504	0.013201
RS	42	3.391004	6.068926	988.863565	0.010998	0.011402
RS	43	3.699158	6.068926	1021.588833	0.011362	0.011574
RS	44	4.034512	7.090063	903.122869	0.010045	0.010026
RS	45	4.399468	7.090063	932.494317	0.010371	0.010148
RS	46	4.796638	8.219404	830.121530	0.009233	0.008834
RS	47	5.228868	8.219404	856.301914	0.009524	0.008918
RS	48	5.699251	9.441564	768.404830	0.008546	0.007813
RS	49	6.211154	9.441564	791.483430	0.008803	0.007874
RS	50	6.768244	10.753756	715.078025	0.007953	0.006940
RS	51	7.374508	10.753756	735.108580	0.008176	0.006988
RS	52	8.034288	12.190415	665.883366	0.007406	0.006177
RS	53	8.752306	12.190415	682.966345	0.007596	0.006216
RS	54	9.533705	14.902275	573.616727	0.006380	0.005087
RS	55	10.384079	14.902275	589.694462	0.006559	0.005141
RS	56	11.309515	14.902275	603.179828	0.006709	0.005174
RS	57	12.316640	14.902275	613.603398	0.006824	0.005184
RS	58	13.412665	136.650235	70.106936	0.000780	0.000743
RS	59	14.605437	136.650235	75.877243	0.000844	0.000784
RS	60	15.903495	136.650235	82.081451	0.000913	0.000827
RS	61	17.316134	136.650235	88.744438	0.000987	0.000871
RS	62	18.853467	136.650235	95.890952	0.001066	0.000916
RS	63	20.526502	136.650235	10849.292962	0.120666	0.054199
PA	4+25*2+4+6 0.002806316 0.006069737 20.526501836 255.446468693 14.698700459 4.276021774 2.048979666 1.341881839 1.072117009 0.971200223 0.954032458 0.990317526 1.069821457 1.190517699 1.354899565 1.569294511 1.843197430 2.186787386 2.607870680 3.110853594 3.699195221 4.380262835 5.166307220 6.068925964 7.090063275 8.219403953 9.441564119 10.753756368 12.190415002 14.902274569 136.650234990
//
IT	5052
RD	7
LK	-82124.604753
QD	-822.572684 -> -626.865025
RI	0.0348194987
TR	0.002307	0.006379
MT	21.595799
MM	C_pi: 16.125153, n_recomb: 100064.416477
RS	0	0.000000	816.724458	1.038771	0.000010	0.000000
RS	1	0.008914	816.724458	1.131392	0.000011	0.000001
RS	2	0.018623	816.724458	1.232273	0.000012	0.000002
RS	3	0.029198	816.724458	1.342152	0.000013	0.000005
RS	4	0.040715	29.160655	40.934139	0.000409	0.000138
RS	5	0.053259	29.160655	44.565008	0.000445	0.000213
RS	6	0.066921	6.834635	206.826703	0.002067	0.001056
RS	7	0.081801	6.834635	224.763511	0.002246	0.001439
RS	8	0.098008	2.853051	583.959393	0.005836	0.003919
RS	9	0.115659	2.853051	631.956206	0.006315	0.004938
RS	10	0.134884	1.706996	1139.599101	0.011389	0.009218
RS	11	0.155822	1.706996	1225.472541	0.012247	0.010985
RS	12	0.178627	1.283529	1746.422244	0.017453	0.016031
RS	13	0.203465	1.283529	1864.202059	0.018630	0.018342
RS	14	0.230518	1.114553	2283.545967	0.022821	0.022805
RS	15	0.259981	1.114553	2419.622103	0.024181	0.025338
RS	16	0.292071	1.061403	2683.501150	0.026818	0.028348
RS	17	0.327022	1.061403	2824.249114	0.028224	0.030856
RS	18	0.365089	1.075638	2924.848565	0.029230	0.032110
RS	19	0.406549	1.075638	3060.326939	0.030584	0.034445
RS	20	0.451705	1.139691	3015.177001	0.030132	0.034012
RS	21	0.500886	1.139691	3139.777961	0.031378	0.036086
RS	22	0.554451	1.248042	2980.318310	0.029784	0.034254
RS	23	0.612792	1.248042	3091.956034	0.030900	0.036028
RS	24	0.676333	1.401228	2853.301381	0.028515	0.033180
RS	25	0.745538	1.401228	2952.130389	0.029502	0.034658
RS	26	0.820913	1.604317	2665.328364	0.026636	0.031171
RS	27	0.903007	1.604317	2752.641023	0.027509	0.032384
RS	28	0.992419	1.865885	2443.020007	0.024414	0.028583
RS	29	1.089801	1.865885	2520.491499	0.025189	0.029570
RS	30	1.195865	2.195321	2209.694066	0.022083	0.025739
RS	31	1.311384	2.195321	2278.881701	0.022774	0.026538
RS	32	1.437200	2.599634	1984.603979	0.019833	0.022908
RS	33	1.574233	2.599634	2046.693010	0.020454	0.023552
RS	34	1.723481	3.082355	1780.142226	0.017790	0.020273
RS	35	1.886033	3.082355	1835.942256	0.018348	0.020793
RS	36	2.063076	3.646036	1600.644580	0.015996	0.017914
RS	37	2.255902	3.646036	1650.724033	0.016497	0.018334
RS	38	2.465916	4.297233	1444.169849	0.014432	0.015829
RS	39	2.694652	4.297233	1488.996639	0.014880	0.016165
RS	40	2.943779	5.047503	1306.706485	0.013059	0.013979
RS	41	3.215114	5.047503	1346.712165	0.013458	0.014241
RS	42	3.510637	5.907652	1185.473465	0.011847	0.012333
RS	43	3.832503	5.907652	1221.041836	0.012203	0.012528
RS	44	4.183063	6.878127	1079.726216	0.010790	0.010876
RS	45	4.564872	6.878127	1111.145370	0.011104	0.011015
RS	46	4.980718	7.945457	989.203751	0.009886	0.009607
RS	47	5.433634	7.945457	1016.637349	0.010160	0.009701
RS	48	5.926924	9.088726	912.521926	0.009119	0.008516
RS	49	6.464189	9.088726	936.018712	0.009354	0.008577
RS	50	7.049347	10.297043	846.373153	0.008458	0.007576
RS	51	7.686669	10.297043	865.926740	0.008654	0.007615
RS	52	8.380804	11.594447	785.605233	0.007851	0.006745
RS	53	9.136818	11.594447	801.282364	0.008008	0.006767
RS	54	9.960225	14.002547	677.209438	0.006768	0.005561
RS	55	10.857035	14.002547	691.863478	0.006914	0.005595
RS	56	11.833789	14.002547	702.809798	0.007024	0.005602
RS	57	12.897616	14.002547	709.502005	0.007090	0.005576
RS	58	14.056276	158.844767	65.323725	0.000653	0.000623
RS	59	15.318224	158.844767	70.842346	0.000708	0.000659
RS	60	16.692667	158.844767	76.796412	0.000767	0.000697
RS	61	18.189633	158.844767	83.214309	0.000832	0.000736
RS	62	19.820046	158.844767	90.125055	0.000901	0.000775
RS	63	21.595799	158.844767	11848.181507	0.118406	0.055937
PA	4+25*2+4+6 0.002306857 0.006378891 21.595799279 816.724458030 29.160654748 6.834634915 2.853050635 1.706996332 1.283528834 1.114553249 1.061403144 1.075638271 1.139690924 1.248041522 1.401227698 1.604317474 1.865885484 2.195321313 2.599633539 3.082355078 3.646036153 4.297232898 5.047503083 5.907652401 6.878127332 7.945457397 9.088726431 10.297043286 11.594447477 14.002546558 158.844767234
//
IT	5338
RD	8
LK	-81749.779543
QD	-688.887770 -> -531.545684
RI	0.0297145770
TR	0.001918	0.006611
MT	22.761172
MM	C_pi: 16.912494, n_recomb: 108309.108336
RS	0	0.000000	2521.949177	0.366259	0.000003	0.000000
RS	1	0.009005	2521.949177	0.399251	0.000004	0.000000
RS	2	0.018821	2521.949177	0.435216	0.000004	0.000001
RS	3	0.029520	2521.949177	0.474423	0.000004	0.000002
RS	4	0.041184	56.417710	23.115313	0.000213	0.000075
RS	5	0.053897	56.417710	25.191996	0.000233	0.000115
RS	6	0.067755	10.712911	144.503316	0.001334	0.000702
RS	7	0.082861	10.712911	157.291957	0.001452	0.000952
RS	8	0.099328	3.914596	467.809075	0.004319	0.002964
RS	9	0.117277	3.914596	507.528745	0.004686	0.003720
RS	10	0.136843	2.148960	1000.358241	0.009236	0.007575
RS	11	0.158170	2.148960	1079.268830	0.009965	0.009004
RS	12	0.181418	1.526635	1633.626512	0.015083	0.013932
RS	13	0.206760	1.526635	1750.265911	0.016160	0.015916
RS	14	0.234383	1.275239	2237.086751	0.020655	0.020622
RS	15	0.264494	1.275239	2379.357056	0.021968	0.022897
RS	16	0.297316	1.181118	2723.272082	0.025144	0.026413
RS	17	0.333094	1.181118	2876.378166	0.026557	0.028744
RS	18	0.372094	1.172011	3052.597802	0.028184	0.030636
RS	19	0.414605	1.172011	3204.214646	0.029584	0.032864
RS	20	0.460945	1.221239	3219.611022	0.029726	0.033089
RS	21	0.511457	1.221239	3361.699655	0.031038	0.035111
RS	22	0.566518	1.319169	3242.783970	0.029940	0.033874
RS	23	0.626538	1.319169	3371.411539	0.031128	0.035636
RS	24	0.691962	1.464187	3152.916031	0.029110	0.033275
RS	25	0.763277	1.464187	3267.140313	0.030165	0.034766
RS	26	0.841014	1.660076	2982.508358	0.027537	0.031639
RS	27	0.925752	1.660076	3083.165447	0.028466	0.032879
RS	28	1.018119	1.914557	2761.421611	0.025496	0.029315
RS	29	1.118805	1.914557	2850.170759	0.026315	0.030336
RS	30	1.228557	2.236270	2517.400368	0.023243	0.026635
RS	31	1.348192	2.236270	2596.012414	0.023969	0.027470
RS	32	1.478601	2.631395	2274.487419	0.021000	0.023889
RS	33	1.620752	2.631395	2344.412101	0.021646	0.024569
RS	34	1.775704	3.102465	2049.142674	0.018919	0.021284
RS	35	1.944609	3.102465	2111.403971	0.019494	0.021838
RS	36	2.128724	3.650949	1848.248519	0.017065	0.018920
RS	37	2.329418	3.650949	1903.561681	0.017575	0.019371
RS	38	2.548185	4.282381	1670.884818	0.015427	0.016807
RS	39	2.786651	4.282381	1719.826016	0.015879	0.017168
RS	40	3.046591	5.007391	1513.259497	0.013972	0.014911
RS	41	3.329938	5.007391	1556.356305	0.014370	0.015193
RS	42	3.638801	5.835678	1372.785400	0.012675	0.013206
RS	43	3.975476	5.835678	1410.504307	0.013023	0.013416
RS	44	4.342468	6.765803	1249.199347	0.011534	0.011687
RS	45	4.742508	6.765803	1281.874301	0.011835	0.011834
RS	46	5.178571	7.780892	1142.762687	0.010551	0.010355
RS	47	5.653901	7.780892	1170.546861	0.010807	0.010450
RS	48	6.172034	8.854448	1052.317482	0.009716	0.009204
RS	49	6.736824	8.854448	1075.190667	0.009927	0.009259
RS	50	7.352473	9.967562	974.275593	0.008995	0.008207
RS	51	8.023560	9.967562	992.125672	0.009160	0.008230
RS	52	8.755078	11.133705	902.682451	0.008334	0.007317
RS	53	9.552469	11.133705	915.487491	0.008453	0.007314
RS	54	10.421664	13.243763	780.696684	0.007208	0.006058
RS	55	11.369129	13.243763	792.219677	0.007314	0.006065
RS	56	12.401912	13.243763	798.742184	0.007375	0.006036
RS	57	13.527696	13.243763	799.672928	0.007383	0.005966
RS	58	14.754856	180.071900	61.207236	0.000565	0.000537
RS	59	16.092521	180.071900	66.494019	0.000614	0.000570
RS	60	17.550641	180.071900	72.213916	0.000667	0.000604
RS	61	19.140063	180.071900	78.397693	0.000724	0.000639
RS	62	20.872610	180.071900	85.077308	0.000786	0.000675
RS	63	22.761172	180.071900	12573.268395	0.116087	0.057264
PA	4+25*2+4+6 0.001917580 0.006611058 22.761172228 2521.949176600 56.417710054 10.712911337 3.914596280 2.148959941 1.526634955 1.275238974 1.181117907 1.172010937 1.221238948 1.319169377 1.464186503 1.660075896 1.914556920 2.236270457 2.631394618 3.102464628 3.650949339 4.282381164 5.007390737 5.835678353 6.765802567 7.780891887 8.854447574 9.967561784 11.133705256 13.243763029 180.071900029
//
IT	5207
RD	9
LK	-81445.409150
QD	-579.896415 -> -447.861740
RI	0.0257939752
TR	0.001602	0.006783
MT	24.019208
MM	C_pi: 17.540193, n_recomb: 114863.949108
RS	0	0.000000	7547.207864	0.130688	0.000001	0.000000
RS	1	0.009098	7547.207864	0.142582	0.000001	0.000000
RS	2	0.019023	7547.207864	0.155559	0.000001	0.000000
RS	3	0.029851	7547.207864	0.169717	0.000001	0.000001
RS	4	0.041665	106.518181	13.118816	0.000114	0.000041
RS	5	0.054553	106.518181	14.311160	0.000125	0.000063
RS	6	0.068613	16.471238	100.920267	0.000879	0.000476
RS	7	0.083953	16.471238	110.000444	0.000958	0.000643
RS	8	0.100688	5.293159	372.629623	0.003244	0.002276
RS	9	0.118946	5.293159	405.092906	0.003527	0.002846
RS	10	0.138865	2.676810	868.798225	0.007564	0.006297
RS	11	0.160596	2.676810	939.900291	0.008183	0.007466
RS	12	0.184304	1.802868	1505.049541	0.013103	0.012202
RS	13	0.210169	1.802868	1617.679712	0.014083	0.013919
RS	14	0.238387	1.453053	2149.997844	0.018718	0.018728
RS	15	0.269172	1.453053	2294.470374	0.019976	0.020783
RS	16	0.302758	1.312329	2702.156410	0.023525	0.024643
RS	17	0.339400	1.312329	2863.566708	0.024930	0.026819
RS	18	0.379375	1.278042	3106.430186	0.027044	0.029199
RS	19	0.422986	1.278042	3270.800057	0.028475	0.031334
RS	20	0.470566	1.312411	3344.630933	0.029118	0.032094
RS	21	0.522474	1.312411	3501.791151	0.030486	0.034073
RS	22	0.579104	1.401010	3426.707493	0.029833	0.033346
RS	23	0.640886	1.401010	3570.845107	0.031088	0.035102
RS	24	0.708289	1.539844	3379.378416	0.029421	0.033176
RS	25	0.781825	1.539844	3508.243387	0.030543	0.034685
RS	26	0.862050	1.731391	3234.569836	0.028160	0.031897
RS	27	0.949573	1.731391	3348.283096	0.029150	0.033167
RS	28	1.045059	1.982567	3023.852875	0.026326	0.029840
RS	29	1.149233	1.982567	3123.829018	0.027196	0.030896
RS	30	1.262883	2.301351	2778.226040	0.024187	0.027340
RS	31	1.386873	2.301351	2866.288461	0.024954	0.028212
RS	32	1.522143	2.693131	2525.788521	0.021989	0.024703
RS	33	1.669720	2.693131	2603.560490	0.022666	0.025418
RS	34	1.830722	3.159435	2286.728365	0.019908	0.022154
RS	35	2.006372	3.159435	2355.406679	0.020506	0.022740
RS	36	2.198002	3.700597	2070.449643	0.018025	0.019811
RS	37	2.407065	3.700597	2130.878454	0.018551	0.020288
RS	38	2.635148	4.321085	1877.171367	0.016343	0.017691
RS	39	2.883982	4.321085	1930.024917	0.016803	0.018074
RS	40	3.155453	5.030554	1703.466256	0.014830	0.015770
RS	41	3.451622	5.030554	1749.360948	0.015230	0.016068
RS	42	3.774735	5.837472	1547.062858	0.013469	0.014026
RS	43	4.127244	5.837472	1586.542987	0.013812	0.014246
RS	44	4.511823	6.738328	1408.276319	0.012260	0.012459
RS	45	4.931389	6.738328	1441.715901	0.012552	0.012610
RS	46	5.389126	7.712623	1288.008312	0.011213	0.011077
RS	47	5.888506	7.712623	1315.535577	0.011453	0.011170
RS	48	6.433317	8.728153	1185.456279	0.010321	0.009877
RS	49	7.027694	8.728153	1206.950928	0.010508	0.009921
RS	50	7.676145	9.757994	1096.879833	0.009549	0.008833
RS	51	8.383589	9.757994	1112.070741	0.009682	0.008834
RS	52	9.155394	10.804942	1015.634313	0.008842	0.007893
RS	53	9.997414	10.804942	1024.335978	0.008918	0.007859
RS	54	10.916039	12.632220	883.198156	0.007689	0.006578
RS	55	11.918237	12.632220	889.925916	0.007748	0.006550
RS	56	13.011611	12.632220	890.236349	0.007750	0.006476
RS	57	14.204455	12.632220	883.539246	0.007692	0.006354
RS	58	15.505821	199.833391	57.898415	0.000504	0.000476
RS	59	16.925580	199.833391	62.997525	0.000548	0.000506
RS	60	18.474502	199.833391	68.527318	0.000597	0.000537
RS	61	20.164341	199.833391	74.520340	0.000649	0.000570
RS	62	22.007914	199.833391	81.010755	0.000705	0.000604
RS	63	24.019208	199.833391	13068.622500	0.113775	0.058261
PA	4+25*2+4+6 0.001601503 0.006783204 24.019208363 7547.207864084 106.518180733 16.471238084 5.293158550 2.676809540 1.802868154 1.453053204 1.312329075 1.278041737 1.312411192 1.401009899 1.539843921 1.731391055 1.982566694 2.301351127 2.693130667 3.159435183 3.700596562 4.321085203 5.030553912 5.837471783 6.738328366 7.712622942 8.728153122 9.757994371 10.804942328 12.632219600 199.833390857
//
IT	6114
RD	10
LK	-81187.543940
QD	-488.395517 -> -373.238507
RI	0.0226251021
TR	0.001338	0.006913
MT	25.333835
MM	C_pi: 17.993877, n_recomb: 119784.891876
RS	0	0.000000	22663.705762	0.045727	0.000000	0.000000
RS	1	0.009190	22663.705762	0.049930	0.000000	0.000000
RS	2	0.019224	22663.705762	0.054521	0.000000	0.000000
RS	3	0.030180	22663.705762	0.059533	0.000000	0.000000
RS	4	0.042143	196.565347	7.494931	0.000063	0.000023
RS	5	0.055205	196.565347	8.183500	0.000068	0.000036
RS	6	0.069468	24.882035	70.568684	0.000589	0.000328
RS	7	0.085041	24.882035	77.007548	0.000643	0.000441
RS	8	0.102045	7.062636	295.761079	0.002469	0.001770
RS	9	0.120613	7.062636	322.075093	0.002689	0.002206
RS	10	0.140886	3.302224	748.604013	0.006250	0.005282
RS	11	0.163022	3.302224	811.751562	0.006777	0.006247
RS	12	0.187193	2.114891	1370.450223	0.011441	0.010750
RS	13	0.213585	2.114891	1477.126737	0.012331	0.012246
RS	14	0.242402	1.648684	2035.611046	0.016994	0.017063
RS	15	0.273867	1.648684	2178.999719	0.018191	0.018927
RS	16	0.308224	1.454959	2634.263210	0.021992	0.023014
RS	17	0.345738	1.454959	2800.201422	0.023377	0.025053
RS	18	0.386699	1.393096	3099.015084	0.025872	0.027805
RS	19	0.431425	1.393096	3272.613867	0.027321	0.029858
RS	20	0.480260	1.411979	3400.133235	0.028385	0.031057
RS	21	0.533584	1.411979	3569.528333	0.029799	0.033002
RS	22	0.591807	1.491627	3538.703766	0.029542	0.032713
RS	23	0.655381	1.491627	3696.330589	0.030858	0.034470
RS	24	0.724798	1.625399	3536.141644	0.029521	0.032934
RS	25	0.800593	1.625399	3678.362103	0.030708	0.034467
RS	26	0.883353	1.814386	3422.330005	0.028571	0.031994
RS	27	0.973719	1.814386	3548.370510	0.029623	0.033301
RS	28	1.072390	2.064749	3229.111947	0.026958	0.030204
RS	29	1.180127	2.064749	3339.946863	0.027883	0.031302
RS	30	1.297765	2.383845	2989.614639	0.024958	0.027897
RS	31	1.426214	2.383845	3086.957751	0.025771	0.028809
RS	32	1.566466	2.776325	2735.126143	0.022834	0.025385
RS	33	1.719607	2.776325	2820.666199	0.023548	0.026139
RS	34	1.886821	3.242723	2489.092795	0.020780	0.022912
RS	35	2.069401	3.242723	2564.137493	0.021406	0.023531
RS	36	2.268760	3.782244	2263.275554	0.018894	0.020607
RS	37	2.486439	3.782244	2328.763224	0.019441	0.021113
RS	38	2.724121	4.398295	2059.083989	0.017190	0.018501
RS	39	2.983646	4.398295	2115.762731	0.017663	0.018906
RS	40	3.267019	5.099552	1873.553318	0.015641	0.016571
RS	41	3.576434	5.099552	1922.108631	0.016046	0.016885
RS	42	3.914282	5.893256	1704.793523	0.014232	0.014802
RS	43	4.283177	5.893256	1745.832207	0.014575	0.015033
RS	44	4.685972	6.773717	1553.764050	0.012971	0.013200
RS	45	5.125782	6.773717	1587.686677	0.013254	0.013355
RS	46	5.606009	7.716679	1422.081307	0.011872	0.011780
RS	47	6.130367	7.716679	1448.972722	0.012096	0.011868
RS	48	6.702910	8.684137	1309.405363	0.010931	0.010541
RS	49	7.328068	8.684137	1329.011670	0.011095	0.010571
RS	50	8.010676	9.641121	1211.970193	0.010118	0.009457
RS	51	8.756011	9.641121	1223.802279	0.010217	0.009435
RS	52	9.569840	10.579742	1122.563998	0.009371	0.008476
RS	53	10.458457	10.579742	1126.180835	0.009402	0.008406
RS	54	11.428733	12.139117	983.244959	0.008208	0.007124
RS	55	12.488174	12.139117	983.596992	0.008211	0.007053
RS	56	13.644972	12.139117	976.054489	0.008148	0.006927
RS	57	14.908076	12.139117	960.085909	0.008015	0.006743
RS	58	16.287253	217.067926	55.429341	0.000463	0.000433
RS	59	17.793170	217.067926	60.394399	0.000504	0.000461
RS	60	19.437475	217.067926	65.789366	0.000549	0.000490
RS	61	21.232884	217.067926	71.648238	0.000598	0.000521
RS	62	23.193284	217.067926	78.006957	0.000651	0.000554
RS	63	25.333835	217.067926	13347.537513	0.111429	0.059017
PA	4+25*2+4+6 0.001338128 0.006913072 25.333835426 22663.705762478 196.565346675 24.882034935 7.062636431 3.302223669 2.114891322 1.648684288 1.454958957 1.393096159 1.411979497 1.491627359 1.625399290 1.814386126 2.064748857 2.383844800 2.776325293 3.242722524 3.782243769 4.398294535 5.099551702 5.893256376 6.773717288 7.716679406 8.684136786 9.641120963 10.579742330 12.139116862 217.067926436
//
IT	7528
RD	11
LK	-80961.075455
QD	-409.522379 -> -306.637885
RI	0.0199066331
TR	0.001118	0.007017
MT	26.642936
MM	C_pi: 18.236875, n_recomb: 123016.766379
RS	0	0.000000	61180.589153	0.017531	0.000000	0.000000
RS	1	0.009277	61180.589153	0.019158	0.000000	0.000000
RS	2	0.019414	61180.589153	0.020936	0.000000	0.000000
RS	3	0.030491	61180.589153	0.022879	0.000000	0.000000
RS	4	0.042596	355.601009	4.301604	0.000035	0.000014
RS	5	0.055824	355.601009	4.700692	0.000038	0.000021
RS	6	0.070280	37.001588	49.357487	0.000401	0.000230
RS	7	0.086076	37.001588	53.915215	0.000438	0.000307
RS	8	0.103337	9.312444	233.819971	0.001901	0.001391
RS	9	0.122200	9.312444	254.987164	0.002073	0.001728
RS	10	0.142813	4.038614	640.056496	0.005203	0.004463
RS	11	0.165337	4.038614	695.419522	0.005653	0.005267
RS	12	0.189952	2.465839	1234.213541	0.010033	0.009513
RS	13	0.216849	2.465839	1333.532601	0.010840	0.010825
RS	14	0.246242	1.863047	1901.030781	0.015453	0.015581
RS	15	0.278361	1.863047	2040.486956	0.016587	0.017279
RS	16	0.313461	1.609101	2527.517197	0.020546	0.021503
RS	17	0.351816	1.609101	2694.338550	0.021902	0.023418
RS	18	0.393729	1.516718	3037.492206	0.024692	0.026453
RS	19	0.439530	1.516718	3216.588152	0.026148	0.028430
RS	20	0.489580	1.518952	3391.426235	0.027569	0.029991
RS	21	0.544273	1.518952	3569.752357	0.029018	0.031906
RS	22	0.604039	1.589421	3581.798670	0.029116	0.031998
RS	23	0.669350	1.589421	3750.289038	0.030486	0.033760
RS	24	0.740719	1.718505	3624.006550	0.029459	0.032577
RS	25	0.818710	1.718505	3777.667055	0.030709	0.034139
RS	26	0.903934	1.905819	3544.655010	0.028814	0.031961
RS	27	0.997065	1.905819	3681.717735	0.029929	0.033310
RS	28	1.098836	2.156725	3374.658007	0.027433	0.030438
RS	29	1.210047	2.156725	3495.502715	0.028415	0.031582
RS	30	1.331574	2.478003	3148.066111	0.025591	0.028331
RS	31	1.464375	2.478003	3254.147654	0.026453	0.029290
RS	32	1.609496	2.873581	2898.447000	0.023561	0.025959
RS	33	1.768079	2.873581	2991.406145	0.024317	0.026756
RS	34	1.941373	3.342994	2651.923788	0.021557	0.023577
RS	35	2.130743	3.342994	2733.105484	0.022217	0.024235
RS	36	2.337680	3.884332	2422.359354	0.019691	0.021329
RS	37	2.563813	3.884332	2492.749490	0.020263	0.021866
RS	38	2.810924	4.499962	2212.331960	0.017984	0.019250
RS	39	3.080959	4.499962	2272.718161	0.018475	0.019680
RS	40	3.376043	5.197628	2019.397989	0.016416	0.017327
RS	41	3.698501	5.197628	2070.505904	0.016831	0.017659
RS	42	4.050872	5.983348	1842.104247	0.014974	0.015546
RS	43	4.435932	5.983348	1884.578868	0.015320	0.015787
RS	44	4.856712	6.849211	1682.084467	0.013674	0.013920
RS	45	5.316525	6.849211	1716.332746	0.013952	0.014079
RS	46	5.818994	7.767186	1541.709099	0.012533	0.012471
RS	47	6.368075	7.767186	1567.751147	0.012744	0.012555
RS	48	6.968092	8.693472	1421.185201	0.011553	0.011201
RS	49	7.623769	8.693472	1438.600235	0.011694	0.011217
RS	50	8.340272	9.585182	1316.838534	0.010705	0.010087
RS	51	9.123241	9.585182	1324.860502	0.010770	0.010039
RS	52	9.978843	10.423843	1221.034217	0.009926	0.009072
RS	53	10.913816	10.423843	1218.865387	0.009908	0.008962
RS	54	11.935522	11.727819	1078.673360	0.008769	0.007701
RS	55	13.052008	11.727819	1071.238094	0.008708	0.007578
RS	56	14.272066	11.727819	1054.447099	0.008572	0.007392
RS	57	15.605303	11.727819	1027.892465	0.008356	0.007137
RS	58	17.062219	230.267549	53.816542	0.000437	0.000404
RS	59	18.654288	230.267549	58.706063	0.000477	0.000431
RS	60	20.394046	230.267549	64.027238	0.000520	0.000460
RS	61	22.295194	230.267549	69.815303	0.000568	0.000490
RS	62	24.372704	230.267549	76.107684	0.000619	0.000521
RS	63	26.642936	230.267549	13405.626828	0.108974	0.059604
PA	4+25*2+4+6 0.001118213 0.007016767 26.642936249 61180.589152646 355.601008908 37.001587828 9.312443831 4.038614200 2.465838503 1.863046845 1.609101275 1.516718420 1.518952252 1.589420557 1.718504784 1.905818676 2.156725053 2.478002970 2.873580816 3.342993783 3.884331700 4.499961808 5.197628281 5.983347535 6.849211146 7.767185589 8.693472488 9.585182263 10.423843065 11.727819039 230.267548806
//
IT	8653
RD	12
LK	-80758.462342
QD	-340.649199 -> -248.831974
RI	0.0174826770
TR	0.000939	0.007103
MT	27.896601
MM	C_pi: 18.265322, n_recomb: 124613.513214
RS	0	0.000000	163248.904654	0.006707	0.000000	0.000000
RS	1	0.009356	163248.904654	0.007335	0.000000	0.000000
RS	2	0.019588	163248.904654	0.008021	0.000000	0.000000
RS	3	0.030776	163248.904654	0.008772	0.000000	0.000000
RS	4	0.043012	630.149940	2.485214	0.000020	0.000008
RS	5	0.056392	630.149940	2.717808	0.000022	0.000012
RS	6	0.071024	54.167933	34.571462	0.000277	0.000163
RS	7	0.087025	54.167933	37.796556	0.000303	0.000217
RS	8	0.104524	12.136242	184.318519	0.001479	0.001105
RS	9	0.123659	12.136242	201.245422	0.001615	0.001368
RS	10	0.144585	4.897222	543.686334	0.004363	0.003800
RS	11	0.167468	4.897222	591.703403	0.004748	0.004473
RS	12	0.192493	2.857513	1100.933141	0.008835	0.008460
RS	13	0.219859	2.857513	1192.050425	0.009566	0.009613
RS	14	0.249785	2.096306	1754.113498	0.014076	0.014265
RS	15	0.282511	2.096306	1887.370544	0.015146	0.015813
RS	16	0.318299	1.774427	2391.450005	0.019191	0.020108
RS	17	0.357436	1.774427	2555.890498	0.020511	0.021905
RS	18	0.400234	1.648270	2931.464389	0.023524	0.025151
RS	19	0.447036	1.648270	3112.413218	0.024977	0.027055
RS	20	0.498217	1.632393	3326.918276	0.026698	0.028916
RS	21	0.554187	1.632393	3510.687556	0.028173	0.030799
RS	22	0.615393	1.693088	3562.504726	0.028588	0.031224
RS	23	0.682326	1.693088	3738.862964	0.030004	0.032988
RS	24	0.755521	1.817403	3647.357878	0.029269	0.032128
RS	25	0.835564	1.817403	3810.085169	0.030575	0.033717
RS	26	0.923096	2.003353	3603.940294	0.028921	0.031820
RS	27	1.018818	2.003353	3750.255282	0.030095	0.033210
RS	28	1.123495	2.255448	3461.200220	0.027775	0.030560
RS	29	1.237967	2.255448	3590.787330	0.028815	0.031751
RS	30	1.363148	2.579893	3253.013836	0.026105	0.028659
RS	31	1.500041	2.579893	3366.945504	0.027019	0.029665
RS	32	1.649742	2.979882	3014.295311	0.024189	0.026438
RS	33	1.813450	2.979882	3114.057438	0.024990	0.027280
RS	34	1.992474	3.453968	2773.169233	0.022254	0.024161
RS	35	2.188247	3.453968	2860.067978	0.022952	0.024859
RS	36	2.402338	3.999116	2545.286135	0.020425	0.021981
RS	37	2.636458	3.999116	2620.302818	0.021027	0.022553
RS	38	2.892484	4.616707	2334.301167	0.018732	0.019944
RS	39	3.172463	4.616707	2398.223369	0.019245	0.020402
RS	40	3.478637	5.313589	2138.323774	0.017160	0.018040
RS	41	3.813457	5.313589	2191.882690	0.017589	0.018392
RS	42	4.179604	6.094595	1956.359441	0.015699	0.016259
RS	43	4.580007	6.094595	2000.208419	0.016051	0.016514
RS	44	5.017872	6.949637	1790.710403	0.014370	0.014620
RS	45	5.496704	6.949637	1825.238845	0.014647	0.014785
RS	46	6.020337	7.846954	1644.512758	0.013197	0.013151
RS	47	6.592960	7.846954	1669.654283	0.013399	0.013232
RS	48	7.219159	8.737109	1518.574043	0.012186	0.011859
RS	49	7.903946	8.737109	1533.711846	0.012308	0.011861
RS	50	8.652801	9.569531	1409.423246	0.011310	0.010722
RS	51	9.471720	9.569531	1413.461605	0.011343	0.010647
RS	52	10.367258	10.315520	1309.145616	0.010506	0.009680
RS	53	11.346584	10.315520	1300.831172	0.010439	0.009528
RS	54	12.417535	11.376879	1167.577708	0.009370	0.008310
RS	55	13.588686	11.376879	1151.247760	0.009239	0.008127
RS	56	14.869411	11.376879	1124.191638	0.009021	0.007871
RS	57	16.269961	11.376879	1086.189369	0.008716	0.007540
RS	58	17.801548	238.428086	53.049075	0.000426	0.000387
RS	59	19.476432	238.428086	57.923657	0.000465	0.000414
RS	60	21.308019	238.428086	63.234657	0.000507	0.000442
RS	61	23.310971	238.428086	69.018416	0.000554	0.000472
RS	62	25.501320	238.428086	75.313620	0.000604	0.000504
RS	63	27.896601	238.428086	13257.225416	0.106387	0.060073
PA	4+25*2+4+6 0.000939058 0.007102673 27.896600719 163248.904654210 630.149940112 54.167933361 12.136241626 4.897221623 2.857512734 2.096305703 1.774427037 1.648270285 1.632392994 1.693087585 1.817403015 2.003352806 2.255448234 2.579892674 2.979881898 3.453967712 3.999116079 4.616706647 5.313589323 6.094595282 6.949636917 7.846953655 8.737109251 9.569530914 10.315519624 11.376878866 238.428086142
//
IT	10041
RD	13
LK	-80578.643726
QD	-281.045884 -> -201.201452
RI	0.0153510484
TR	0.000798	0.007169
MT	29.100444
MM	C_pi: 18.152897, n_recomb: 124972.469641
RS	0	0.000000	411863.403125	0.002686	0.000000	0.000000
RS	1	0.009429	411863.403125	0.002940	0.000000	0.000000
RS	2	0.019747	411863.403125	0.003217	0.000000	0.000000
RS	3	0.031039	411863.403125	0.003521	0.000000	0.000000
RS	4	0.043395	1093.387003	1.451264	0.000012	0.000005
RS	5	0.056915	1093.387003	1.588166	0.000013	0.000007
RS	6	0.071711	77.914718	24.387067	0.000195	0.000118
RS	7	0.087902	77.914718	26.682383	0.000214	0.000156
RS	8	0.105620	15.603532	145.701514	0.001166	0.000891
RS	9	0.125008	15.603532	159.244245	0.001274	0.001099
RS	10	0.146225	5.879227	461.298095	0.003691	0.003269
RS	11	0.169442	5.879227	502.755491	0.004023	0.003838
RS	12	0.194848	3.287358	977.756453	0.007824	0.007578
RS	13	0.222650	3.287358	1060.628572	0.008487	0.008597
RS	14	0.253073	2.346362	1607.346065	0.012862	0.013121
RS	15	0.286365	2.346362	1733.184803	0.013869	0.014534
RS	16	0.322796	1.949399	2242.448802	0.017944	0.018851
RS	17	0.362662	1.949399	2402.269918	0.019222	0.020537
RS	18	0.406287	1.786564	2799.303817	0.022399	0.023936
RS	19	0.454026	1.786564	2979.281314	0.023840	0.025764
RS	20	0.506266	1.751277	3225.221605	0.025807	0.027869
RS	21	0.563432	1.751277	3411.494560	0.027298	0.029714
RS	22	0.625988	1.801662	3498.298733	0.027993	0.030427
RS	23	0.694443	1.801662	3679.826294	0.029445	0.032187
RS	24	0.769353	1.921135	3621.640078	0.028980	0.031618
RS	25	0.851326	1.921135	3791.172270	0.030336	0.033227
RS	26	0.941028	2.105974	3613.238408	0.028912	0.031592
RS	27	1.039188	2.105974	3767.036343	0.030143	0.033019
RS	28	1.146604	2.359824	3499.343642	0.028001	0.030584
RS	29	1.264149	2.359824	3636.359246	0.029097	0.031820
RS	30	1.392777	2.688291	3312.850115	0.026509	0.028887
RS	31	1.533534	2.688291	3433.692306	0.027476	0.029940
RS	32	1.687563	3.093874	3089.159528	0.024719	0.026822
RS	33	1.856115	3.093874	3195.075954	0.025566	0.027708
RS	34	2.040561	3.574138	2857.782756	0.022867	0.024658
RS	35	2.242399	3.574138	2949.974484	0.023605	0.025396
RS	36	2.463268	4.124966	2635.784650	0.021091	0.022558
RS	37	2.704963	4.124966	2715.180659	0.021726	0.023165
RS	38	2.969448	4.746793	2427.773828	0.019426	0.020573
RS	39	3.258872	4.746793	2495.123714	0.019965	0.021060
RS	40	3.575586	5.445667	2232.381757	0.017863	0.018698
RS	41	3.922164	5.445667	2288.388659	0.018311	0.019073
RS	42	4.301422	6.225289	2049.068061	0.016396	0.016928
RS	43	4.716440	6.225289	2094.363499	0.016759	0.017198
RS	44	5.170591	7.073495	1880.755533	0.015049	0.015287
RS	45	5.667565	7.073495	1915.687777	0.015329	0.015458
RS	46	6.211399	7.954855	1731.333433	0.013854	0.013806
RS	47	6.806512	7.954855	1755.730050	0.014049	0.013885
RS	48	7.457740	8.814484	1602.226122	0.012821	0.012501
RS	49	8.170374	8.814484	1615.251650	0.012925	0.012490
RS	50	8.950203	9.594391	1490.252583	0.011925	0.011349
RS	51	9.803563	9.594391	1490.439222	0.011926	0.011247
RS	52	10.737388	10.256061	1387.349842	0.011101	0.010289
RS	53	11.759266	10.256061	1372.899445	0.010986	0.010093
RS	54	12.877498	11.090655	1249.990128	0.010002	0.008938
RS	55	14.101170	11.090655	1224.058311	0.009795	0.008689
RS	56	15.440225	11.090655	1186.161786	0.009491	0.008358
RS	57	16.905541	11.090655	1136.322850	0.009093	0.007943
RS	58	18.509025	242.187504	53.036188	0.000424	0.000381
RS	59	20.263705	242.187504	57.953096	0.000464	0.000408
RS	60	22.183836	242.187504	63.314481	0.000507	0.000437
RS	61	24.285020	242.187504	69.157739	0.000553	0.000467
RS	62	26.584329	242.187504	75.522704	0.000604	0.000499
RS	63	29.100444	242.187504	12969.455222	0.103778	0.060448
PA	4+25*2+4+6 0.000798257 0.007168587 29.100444010 411863.403125296 1093.387002590 77.914717881 15.603532142 5.879226703 3.287358052 2.346362252 1.949398923 1.786564050 1.751276610 1.801661773 1.921134802 2.105973969 2.359823717 2.688291366 3.093873657 3.574137972 4.124965643 4.746792797 5.445666914 6.225289011 7.073495192 7.954854543 8.814483515 9.594390726 10.256060891 11.090654736 242.187504496
//
IT	30557
RD	14
LK	-80423.688790
QD	-230.872813 -> -163.693298
RI	0.0135644230
TR	0.000690	0.007206
MT	30.311935
MM	C_pi: 18.010492, n_recomb: 124665.651176
RS	0	0.000000	919616.808682	0.001209	0.000000	0.000000
RS	1	0.009500	919616.808682	0.001324	0.000000	0.000000
RS	2	0.019902	919616.808682	0.001450	0.000000	0.000000
RS	3	0.031293	919616.808682	0.001588	0.000000	0.000000
RS	4	0.043765	1932.995743	0.827286	0.000007	0.000003
RS	5	0.057423	1932.995743	0.905916	0.000007	0.000004
RS	6	0.072377	109.586882	17.497024	0.000140	0.000087
RS	7	0.088753	109.586882	19.157395	0.000154	0.000115
RS	8	0.106684	19.725365	116.482606	0.000934	0.000731
RS	9	0.126319	19.725365	127.424758	0.001022	0.000899
RS	10	0.147819	6.969022	394.081099	0.003161	0.002854
RS	11	0.171361	6.969022	430.032041	0.003449	0.003340
RS	12	0.197140	3.746292	871.140143	0.006988	0.006863
RS	13	0.225367	3.746292	946.498827	0.007592	0.007767
RS	14	0.256277	2.608052	1473.199568	0.011817	0.012164
RS	15	0.290122	2.608052	1591.575676	0.012767	0.013456
RS	16	0.327183	2.130781	2098.264710	0.016831	0.017766
RS	17	0.367765	2.130781	2252.564251	0.018069	0.019347
RS	18	0.412202	1.929399	2662.434724	0.021357	0.022853
RS	19	0.460860	1.929399	2839.889047	0.022780	0.024604
RS	20	0.514141	1.874081	3109.443690	0.024942	0.026901
RS	21	0.572483	1.874081	3296.345331	0.026441	0.028702
RS	22	0.636368	1.914100	3412.236517	0.027371	0.029657
RS	23	0.706321	1.914100	3597.044519	0.028854	0.031405
RS	24	0.782920	2.029031	3568.584995	0.028625	0.031089
RS	25	0.866796	2.029031	3743.234298	0.030026	0.032711
RS	26	0.958640	2.213380	3592.094910	0.028814	0.031312
RS	27	1.059209	2.213380	3751.997079	0.030096	0.032767
RS	28	1.169332	2.469926	3506.071894	0.028124	0.030532
RS	29	1.289916	2.469926	3649.468314	0.029274	0.031805
RS	30	1.421955	2.803738	3341.911462	0.026807	0.029028
RS	31	1.566538	2.803738	3468.917217	0.027826	0.030121
RS	32	1.724857	3.216624	3134.963044	0.025147	0.027113
RS	33	1.898215	3.216624	3246.537812	0.026042	0.028040
RS	34	2.088041	3.705241	2915.573058	0.023387	0.025063
RS	35	2.295901	3.705241	3012.767338	0.024167	0.025839
RS	36	2.523508	4.264454	2701.876308	0.021673	0.023047
RS	37	2.772736	4.264454	2785.531642	0.022344	0.023687
RS	38	3.045641	4.893800	2499.299868	0.020048	0.021121
RS	39	3.344471	4.893800	2570.098378	0.020616	0.021636
RS	40	3.671689	5.598629	2306.926567	0.018505	0.019284
RS	41	4.029993	5.598629	2365.515818	0.018975	0.019680
RS	42	4.422335	6.381672	2124.598162	0.017042	0.017533
RS	43	4.851948	6.381672	2171.563304	0.017419	0.017817
RS	44	5.322374	7.228738	1955.811061	0.015688	0.015897
RS	45	5.837490	7.228738	1991.439139	0.015974	0.016076
RS	46	6.401541	8.100780	1805.155134	0.014480	0.014414
RS	47	7.019175	8.100780	1829.152814	0.014672	0.014493
RS	48	7.695484	8.937534	1674.661565	0.013433	0.013104
RS	49	8.436041	8.937534	1685.959408	0.013524	0.013081
RS	50	9.246949	9.673702	1561.494880	0.012525	0.011945
RS	51	10.134892	9.673702	1558.221889	0.012499	0.011818
RS	52	11.107188	10.261253	1457.545843	0.011692	0.010877
RS	53	12.171851	10.261253	1437.283961	0.011529	0.010637
RS	54	13.337654	10.887719	1327.166202	0.010646	0.009565
RS	55	14.614207	10.887719	1291.319907	0.010358	0.009245
RS	56	16.012030	10.887719	1242.404254	0.009966	0.008833
RS	57	17.542644	10.887719	1180.723055	0.009471	0.008331
RS	58	19.218663	243.434833	53.607165	0.000430	0.000382
RS	59	21.053900	243.434833	58.614119	0.000470	0.000410
RS	60	23.063483	243.434833	64.076814	0.000514	0.000440
RS	61	25.263971	243.434833	70.033756	0.000562	0.000471
RS	62	27.673502	243.434833	76.525936	0.000614	0.000505
RS	63	30.311935	243.434833	12629.872103	0.101310	0.060732
PA	4+25*2+4+6 0.000690015 0.007206377 30.311934517 919616.808682378 1932.995742828 109.586882101 19.725365490 6.969021977 3.746291781 2.608052328 2.130781435 1.929398736 1.874080888 1.914100257 2.029030948 2.213379644 2.469925791 2.803737548 3.216624377 3.705241127 4.264453923 4.893800296 5.598628557 6.381671734 7.228738220 8.100779699 8.937533739 9.673702268 10.261253349 10.887718926 243.434832760
//
IT	10174
RD	15
LK	-80294.256496
QD	-189.934007 -> -134.625607
RI	0.0121166077
TR	0.000606	0.007204
MT	31.627091
MM	C_pi: 17.927646, n_recomb: 124091.638207
RS	0	0.000000	891527.774460	0.001252	0.000000	0.000000
RS	1	0.009573	891527.774460	0.001372	0.000000	0.000000
RS	2	0.020063	891527.774460	0.001503	0.000000	0.000000
RS	3	0.031558	891527.774460	0.001647	0.000000	0.000000
RS	4	0.044152	3149.521787	0.510844	0.000004	0.000002
RS	5	0.057952	3149.521787	0.559776	0.000005	0.000003
RS	6	0.073074	150.451942	12.840022	0.000103	0.000066
RS	7	0.089643	150.451942	14.068509	0.000113	0.000087
RS	8	0.107798	24.453156	94.807584	0.000764	0.000614
RS	9	0.127692	24.453156	103.803188	0.000837	0.000751
RS	10	0.149490	8.136602	341.202820	0.002750	0.002534
RS	11	0.173374	8.136602	372.752987	0.003004	0.002955
RS	12	0.199546	4.220975	783.477355	0.006314	0.006297
RS	13	0.228222	4.220975	852.485590	0.006870	0.007108
RS	14	0.259644	2.874546	1358.536805	0.010948	0.011388
RS	15	0.294075	2.874546	1470.221328	0.011848	0.012577
RS	16	0.331801	2.314715	1970.136116	0.015876	0.016865
RS	17	0.373139	2.314715	2119.058875	0.017077	0.018351
RS	18	0.418435	2.074481	2535.532868	0.020433	0.021929
RS	19	0.468067	2.074481	2710.003743	0.021839	0.023606
RS	20	0.522451	1.999425	2996.455438	0.024147	0.026051
RS	21	0.582040	1.999425	3183.102776	0.025651	0.027806
RS	22	0.647335	2.029723	3321.915776	0.026770	0.028956
RS	23	0.718881	2.029723	3508.925073	0.028277	0.030685
RS	24	0.797276	2.141038	3505.281799	0.028248	0.030583
RS	25	0.883176	2.141038	3683.969578	0.029687	0.032208
RS	26	0.977299	2.326110	3556.277782	0.028658	0.031014
RS	27	1.080434	2.326110	3721.336975	0.029989	0.032489
RS	28	1.193441	2.586953	3495.308906	0.028167	0.030431
RS	29	1.317268	2.586953	3644.333134	0.029368	0.031734
RS	30	1.452949	2.928197	3352.090286	0.027013	0.029097
RS	31	1.601620	2.928197	3484.712413	0.028082	0.030225
RS	32	1.764523	3.351059	3161.578084	0.025478	0.027321
RS	33	1.943022	3.351059	3278.454491	0.026420	0.028283
RS	34	2.138609	3.851357	2954.594273	0.023810	0.025378
RS	35	2.352921	3.851357	3056.602454	0.024632	0.026188
RS	36	2.587749	4.423000	2750.068907	0.022162	0.023443
RS	37	2.845059	4.423000	2837.942608	0.022870	0.024114
RS	38	3.127002	5.064755	2554.058029	0.020582	0.021578
RS	39	3.435936	5.064755	2628.394621	0.021181	0.022119
RS	40	3.774447	5.781416	2366.007643	0.019067	0.019781
RS	41	4.145364	5.781416	2427.381883	0.019561	0.020199
RS	42	4.551791	6.574868	2186.080272	0.017617	0.018055
RS	43	4.997126	6.574868	2235.013610	0.018011	0.018355
RS	44	5.485096	7.428970	2018.260262	0.016264	0.016432
RS	45	6.019781	7.428970	2054.964940	0.016560	0.016620
RS	46	6.605654	8.301036	1867.760687	0.015051	0.014954
RS	47	7.247615	8.301036	1891.814692	0.015245	0.015033
RS	48	7.951033	9.125240	1737.197613	0.013999	0.013646
RS	49	8.721793	9.125240	1747.291045	0.014081	0.013614
RS	50	9.566341	9.828835	1624.102407	0.013088	0.012489
RS	51	10.491741	9.828835	1617.944147	0.013038	0.012338
RS	52	11.505733	10.354272	1520.400861	0.012252	0.011421
RS	53	12.616800	10.354272	1494.897756	0.012047	0.011139
RS	54	13.834233	10.792680	1399.136668	0.011275	0.010168
RS	55	15.168217	10.792680	1353.447703	0.010907	0.009773
RS	56	16.629908	10.792680	1293.705526	0.010425	0.009280
RS	57	18.231534	10.792680	1220.518475	0.009836	0.008691
RS	58	19.986490	244.111006	54.577104	0.000440	0.000388
RS	59	21.909455	244.111006	59.710668	0.000481	0.000417
RS	60	24.016514	244.111006	65.314171	0.000526	0.000448
RS	61	26.325290	244.111006	71.427362	0.000576	0.000481
RS	62	28.855096	244.111006	78.092494	0.000629	0.000516
RS	63	31.627091	244.111006	12291.182628	0.099049	0.060925
PA	4+25*2+4+6 0.000606312 0.007204192 31.627090939 891527.774460261 3149.521787245 150.451942482 24.453156222 8.136602461 4.220975249 2.874546235 2.314714898 2.074481397 1.999424756 2.029722883 2.141037529 2.326109759 2.586953158 2.928196692 3.351058641 3.851356977 4.422999993 5.064754697 5.781415737 6.574868396 7.428970441 8.301036391 9.125240307 9.828834695 10.354271939 10.792680234 244.111006127
//
IT	21237
RD	16
LK	-80187.958074
QD	-157.226346 -> -111.951122
RI	0.0110038826
TR	0.000542	0.007174
MT	33.010923
MM	C_pi: 17.913144, n_recomb: 123516.353211
RS	0	0.000000	805139.489309	0.001391	0.000000	0.000000
RS	1	0.009648	805139.489309	0.001525	0.000000	0.000000
RS	2	0.020226	805139.489309	0.001672	0.000000	0.000000
RS	3	0.031825	805139.489309	0.001834	0.000000	0.000000
RS	4	0.044543	4927.408170	0.328519	0.000003	0.000001
RS	5	0.058488	4927.408170	0.360231	0.000003	0.000002
RS	6	0.073779	201.877345	9.640917	0.000078	0.000051
RS	7	0.090545	201.877345	10.570791	0.000086	0.000068
RS	8	0.108928	29.695965	78.769847	0.000638	0.000525
RS	9	0.129085	29.695965	86.314437	0.000699	0.000640
RS	10	0.151186	9.347477	300.190976	0.002430	0.002286
RS	11	0.175420	9.347477	328.289137	0.002658	0.002658
RS	12	0.201991	4.696693	713.243623	0.005774	0.005852
RS	13	0.231127	4.696693	777.071674	0.006291	0.006590
RS	14	0.263073	3.138038	1264.000406	0.010233	0.010770
RS	15	0.298101	3.138038	1370.006747	0.011092	0.011874
RS	16	0.336509	2.496024	1861.552484	0.015071	0.016133
RS	17	0.378622	2.496024	2005.689159	0.016238	0.017538
RS	18	0.424798	2.217853	2424.841298	0.019632	0.021162
RS	19	0.475428	2.217853	2596.417957	0.021021	0.022774
RS	20	0.530944	2.123941	2894.673259	0.023436	0.025328
RS	21	0.591816	2.123941	3080.733011	0.024942	0.027041
RS	22	0.658560	2.145360	3237.251120	0.026209	0.028344
RS	23	0.731744	2.145360	3425.861515	0.027736	0.030054
RS	24	0.811988	2.253953	3442.380692	0.027870	0.030123
RS	25	0.899974	2.253953	3624.399991	0.029343	0.031749
RS	26	0.996448	2.440790	3516.433348	0.028469	0.030724
RS	27	1.102230	2.440790	3685.961553	0.029842	0.032215
RS	28	1.218218	2.707200	3477.187020	0.028152	0.030306
RS	29	1.345396	2.707200	3631.248100	0.029399	0.031635
RS	30	1.484843	3.057476	3352.678630	0.027144	0.029118
RS	31	1.637744	3.057476	3490.457878	0.028259	0.030277
RS	32	1.805397	3.492351	3177.297512	0.025724	0.027462
RS	33	1.989224	3.492351	3299.154652	0.026710	0.028457
RS	34	2.190786	4.006861	2982.133365	0.024144	0.025615
RS	35	2.411794	4.006861	3088.766892	0.025007	0.026457
RS	36	2.654125	4.594039	2786.688562	0.022561	0.023755
RS	37	2.919834	4.594039	2878.716150	0.023306	0.024455
RS	38	3.211179	5.251956	2597.510116	0.021030	0.021947
RS	39	3.530632	5.251956	2675.435767	0.021661	0.022514
RS	40	3.880905	5.984972	2414.315202	0.019547	0.020192
RS	41	4.264970	5.984972	2478.631033	0.020067	0.020630
RS	42	4.686090	6.794231	2237.517925	0.018115	0.018493
RS	43	5.147838	6.794231	2288.670861	0.018529	0.018808
RS	44	5.654134	7.661707	2071.509713	0.016771	0.016886
RS	45	6.209275	7.661707	2109.628649	0.017080	0.017083
RS	46	6.817976	8.541017	1922.061185	0.015561	0.015418
RS	47	7.485402	8.541017	1946.591164	0.015760	0.015499
RS	48	8.217219	9.360620	1792.334877	0.014511	0.014117
RS	49	9.019639	9.360620	1801.723777	0.014587	0.014078
RS	50	9.899475	10.040160	1680.234663	0.013603	0.012968
RS	51	10.864195	10.040160	1671.762450	0.013535	0.012798
RS	52	11.921988	10.512504	1577.781165	0.012774	0.011908
RS	53	13.081834	10.512504	1547.638757	0.012530	0.011589
RS	54	14.353579	10.777107	1467.294330	0.011879	0.010730
RS	55	15.748017	10.777107	1411.969489	0.011431	0.010261
RS	56	17.276987	10.777107	1341.707311	0.010863	0.009687
RS	57	18.953467	10.777107	1257.434316	0.010180	0.009013
RS	58	20.791690	244.795169	55.803588	0.000452	0.000397
RS	59	22.807258	244.795169	61.087919	0.000495	0.000427
RS	60	25.017283	244.795169	66.858414	0.000541	0.000460
RS	61	27.440524	244.795169	73.156168	0.000592	0.000494
RS	62	30.097552	244.795169	80.024781	0.000648	0.000531
RS	63	33.010923	244.795169	11988.351718	0.097059	0.061033
PA	4+25*2+4+6 0.000541504 0.007174451 33.010922830 805139.489308640 4927.408170148 201.877345210 29.695965225 9.347476951 4.696692684 3.138037831 2.496023849 2.217852591 2.123940705 2.145360310 2.253952994 2.440790333 2.707200138 3.057476212 3.492350972 4.006861461 4.594038736 5.251955908 5.984971881 6.794231116 7.661706722 8.541016724 9.360620286 10.040160415 10.512503815 10.777107376 244.795168722
//
IT	27877
RD	17
LK	-80101.031763
QD	-131.313325 -> -94.067797
RI	0.0101408344
TR	0.000490	0.007119
MT	34.486817
MM	C_pi: 17.970125, n_recomb: 122982.628412
RS	0	0.000000	832558.174326	0.001350	0.000000	0.000000
RS	1	0.009724	832558.174326	0.001481	0.000000	0.000000
RS	2	0.020393	832558.174326	0.001625	0.000000	0.000000
RS	3	0.032099	832558.174326	0.001784	0.000000	0.000000
RS	4	0.044944	7635.297034	0.213403	0.000002	0.000001
RS	5	0.059038	7635.297034	0.234165	0.000002	0.000001
RS	6	0.074502	261.709316	7.496179	0.000061	0.000041
RS	7	0.091470	261.709316	8.225042	0.000067	0.000054
RS	8	0.110088	35.338496	66.818788	0.000543	0.000458
RS	9	0.130516	35.338496	73.277155	0.000596	0.000557
RS	10	0.152931	10.561067	268.659381	0.002185	0.002096
RS	11	0.177525	10.561067	294.090846	0.002391	0.002430
RS	12	0.204510	5.158941	657.918219	0.005350	0.005509
RS	13	0.234120	5.158941	717.639541	0.005835	0.006189
RS	14	0.266608	3.391309	1187.964726	0.009660	0.010288
RS	15	0.302256	3.391309	1289.361848	0.010484	0.011323
RS	16	0.341370	2.670520	1772.221438	0.014410	0.015553
RS	17	0.384287	2.670520	1912.360699	0.015550	0.016890
RS	18	0.431377	2.356655	2331.627343	0.018959	0.020541
RS	19	0.483047	2.356655	2500.690316	0.020334	0.022097
RS	20	0.539740	2.245495	2806.723031	0.022822	0.024730
RS	21	0.601946	2.245495	2992.176051	0.024330	0.026405
RS	22	0.670200	2.259330	3161.803319	0.025709	0.027824
RS	23	0.745092	2.259330	3351.693955	0.027253	0.029516
RS	24	0.827265	2.366356	3383.979341	0.027516	0.029719
RS	25	0.917429	2.366356	3568.836332	0.029019	0.031345
RS	26	1.016360	2.556153	3476.809604	0.028271	0.030454
RS	27	1.124911	2.556153	3650.255446	0.029681	0.031958
RS	28	1.244017	2.829536	3455.724037	0.028099	0.030171
RS	29	1.374704	2.829536	3614.297115	0.029389	0.031521
RS	30	1.518099	3.190548	3347.261081	0.027217	0.029104
RS	31	1.675437	3.190548	3489.748427	0.028376	0.030289
RS	32	1.848074	3.639557	3185.179839	0.025899	0.027550
RS	33	2.037497	3.639557	3311.666477	0.026928	0.028573
RS	34	2.245340	4.170897	3000.692893	0.024399	0.025786
RS	35	2.473392	4.170897	3111.705294	0.025302	0.026656
RS	36	2.723619	4.776801	2813.705673	0.022879	0.023993
RS	37	2.998177	4.776801	2909.746942	0.023660	0.024719
RS	38	3.299432	5.454748	2631.124941	0.021394	0.022237
RS	39	3.629980	5.454748	2712.605513	0.022057	0.022827
RS	40	3.992670	6.208736	2452.875726	0.019945	0.020521
RS	41	4.390626	6.208736	2520.202179	0.020492	0.020979
RS	42	4.827278	7.039295	2279.545704	0.018536	0.018850
RS	43	5.306388	7.039295	2333.086109	0.018971	0.019181
RS	44	5.832085	7.926559	2115.857207	0.017205	0.017261
RS	45	6.408900	7.926559	2155.654144	0.017528	0.017469
RS	46	7.041801	8.820353	1968.069328	0.016003	0.015807
RS	47	7.736243	8.820353	1993.436150	0.016209	0.015892
RS	48	8.498210	9.643178	1839.847904	0.014960	0.014519
RS	49	9.334269	9.643178	1848.995563	0.015035	0.014475
RS	50	10.251622	10.306784	1729.463839	0.014063	0.013383
RS	51	11.258176	10.306784	1719.246263	0.013980	0.013196
RS	52	12.362603	10.734210	1629.084896	0.013246	0.012338
RS	53	13.574420	10.734210	1594.955880	0.012969	0.011984
RS	54	14.904070	10.837302	1530.593709	0.012446	0.011246
RS	55	16.363010	10.837302	1466.049347	0.011921	0.010705
RS	56	17.963813	10.837302	1385.774947	0.011268	0.010052
RS	57	19.720271	10.837302	1291.018772	0.010498	0.009298
RS	58	21.647521	245.947196	57.173779	0.000465	0.000406
RS	59	23.762169	245.947196	62.624072	0.000509	0.000438
RS	60	26.082438	245.947196	68.578181	0.000558	0.000472
RS	61	28.628322	245.947196	75.078626	0.000610	0.000508
RS	62	31.421758	245.947196	82.170428	0.000668	0.000547
RS	63	34.486817	245.947196	11718.705017	0.095287	0.061068
PA	4+25*2+4+6 0.000490049 0.007118822 34.486816935 832558.174325678 7635.297033791 261.709316256 35.338495910 10.561067153 5.158941291 3.391309406 2.670519660 2.356654507 2.245495342 2.259330325 2.366355512 2.556152671 2.829535544 3.190548430 3.639556552 4.170896823 4.776801193 5.454747603 6.208736029 7.039294909 7.926558974 8.820353298 9.643178272 10.306784074 10.734210336 10.837301535 245.947195526
//
IT	4590
RD	18
LK	-80029.421719
QD	-110.743173 -> -97.821933
RI	0.0099418375
TR	0.000482	0.007105
MT	34.605742
MM	C_pi: 17.945227, n_recomb: 122596.946195
RS	0	0.000000	1004101.806006	0.001117	0.000000	0.000000
RS	1	0.009730	1004101.806006	0.001225	0.000000	0.000000
RS	2	0.020406	1004101.806006	0.001345	0.000000	0.000000
RS	3	0.032121	1004101.806006	0.001476	0.000000	0.000000
RS	4	0.044976	11457.127457	0.141917	0.000001	0.000001
RS	5	0.059081	11457.127457	0.155733	0.000001	0.000001
RS	6	0.074559	333.594123	5.869162	0.000048	0.000033
RS	7	0.091543	333.594123	6.440272	0.000053	0.000044
RS	8	0.110180	41.157170	57.267873	0.000467	0.000406
RS	9	0.130629	41.157170	62.811862	0.000512	0.000492
RS	10	0.153069	11.708330	241.978821	0.001974	0.001947
RS	11	0.177691	11.708330	264.961798	0.002161	0.002253
RS	12	0.204709	5.566593	609.254912	0.004970	0.005242
RS	13	0.234357	5.566593	664.883216	0.005423	0.005878
RS	14	0.266888	3.602736	1118.560345	0.009124	0.009913
RS	15	0.302585	3.602736	1214.867352	0.009909	0.010894
RS	16	0.341755	2.809019	1687.766483	0.013767	0.015097
RS	17	0.384736	2.809019	1822.795845	0.014868	0.016380
RS	18	0.431899	2.461270	2240.394838	0.018274	0.020045
RS	19	0.483650	2.461270	2405.235985	0.019619	0.021556
RS	20	0.540437	2.332019	2717.636286	0.022167	0.024243
RS	21	0.602749	2.332019	2900.343128	0.023658	0.025886
RS	22	0.671124	2.335429	3082.544737	0.025144	0.027390
RS	23	0.746151	2.335429	3271.351893	0.026684	0.029067
RS	24	0.828479	2.436256	3319.887088	0.027080	0.029372
RS	25	0.918816	2.436256	3505.182043	0.028591	0.030998
RS	26	1.017943	2.622474	3430.561129	0.027982	0.030213
RS	27	1.126714	2.622474	3605.629641	0.029410	0.031728
RS	28	1.246069	2.894031	3427.638968	0.027959	0.030037
RS	29	1.377036	2.894031	3588.619175	0.029272	0.031407
RS	30	1.520746	3.254343	3335.915859	0.027210	0.029069
RS	31	1.678438	3.254343	3481.233028	0.028396	0.030278
RS	32	1.851473	3.703035	3188.283450	0.026006	0.027599
RS	33	2.041344	3.703035	3317.750405	0.027062	0.028647
RS	34	2.249688	4.233539	3015.838043	0.024600	0.025905
RS	35	2.478304	4.233539	3129.793389	0.025529	0.026800
RS	36	2.729163	4.837109	2838.767156	0.023155	0.024169
RS	37	3.004429	4.837109	2937.575134	0.023961	0.024920
RS	38	3.306478	5.510376	2664.248810	0.021732	0.022460
RS	39	3.637915	5.510376	2748.199063	0.022417	0.023072
RS	40	4.001599	6.256539	2492.364231	0.020330	0.020780
RS	41	4.400669	6.256539	2561.748977	0.020896	0.021258
RS	42	4.838566	7.075064	2323.857377	0.018955	0.019136
RS	43	5.319070	7.075064	2378.934245	0.019405	0.019482
RS	44	5.846324	7.944422	2163.758856	0.017649	0.017567
RS	45	6.424878	7.944422	2204.449204	0.017981	0.017785
RS	46	7.059723	8.811833	2018.831363	0.016467	0.016128
RS	47	7.756336	8.811833	2044.274667	0.016675	0.016219
RS	48	8.520727	9.596195	1893.281668	0.015443	0.014855
RS	49	9.359490	9.596195	1901.394184	0.015509	0.014809
RS	50	10.279861	10.204361	1785.819343	0.014567	0.013736
RS	51	11.289781	10.204361	1772.935617	0.014461	0.013536
RS	52	12.397962	10.552160	1688.874827	0.013776	0.012711
RS	53	13.613965	10.552160	1649.535482	0.013455	0.012328
RS	54	14.948280	10.447461	1607.820805	0.013115	0.011715
RS	55	16.412419	10.447461	1531.238457	0.012490	0.011104
RS	56	18.019012	10.447461	1438.323393	0.011732	0.010378
RS	57	19.781921	10.447461	1330.744925	0.010855	0.009547
RS	58	21.716355	246.427576	56.492396	0.000461	0.000417
RS	59	23.839000	246.427576	61.880859	0.000505	0.000450
RS	60	26.168172	246.427576	67.767680	0.000553	0.000485
RS	61	28.723962	246.427576	74.194932	0.000605	0.000523
RS	62	31.528421	246.427576	81.207157	0.000662	0.000564
RS	63	34.605742	246.427576	11556.825549	0.094267	0.061044
PA	4+25*2+4+6 0.000482379 0.007104917 34.605742196 1004101.806006099 11457.127456936 333.594122955 41.157169644 11.708329743 5.566593265 3.602735834 2.809018792 2.461270247 2.332019346 2.335428795 2.436255826 2.622473900 2.894030652 3.254342603 3.703035051 4.233539272 4.837109347 5.510375753 6.256539017 7.075063650 7.944421731 8.811833252 9.596194751 10.204361380 10.552160422 10.447461487 246.427575802
//
IT	8040
RD	19
LK	-88156.282799
QD	-4558.674782 -> -491.036813
RI	0.0044435240
TR	0.000482	0.006225
MT	42.812567
MM	C_pi: 33.761934, n_recomb: 194527.810901
RS	0	0.000000	1265268.094343	0.001405	0.000000	0.000000
RS	1	0.010100	1265268.094343	0.001547	0.000000	0.000000
RS	2	0.021220	1265268.094343	0.001703	0.000000	0.000000
RS	3	0.033463	1265268.094343	0.001876	0.000000	0.000000
RS	4	0.046943	19490.313544	0.134063	0.000001	0.000000
RS	5	0.061784	19490.313544	0.147610	0.000001	0.000000
RS	6	0.078124	465.331822	6.807274	0.000035	0.000022
RS	7	0.096114	465.331822	7.494940	0.000039	0.000028
RS	8	0.115922	52.628924	72.949509	0.000375	0.000290
RS	9	0.137730	52.628924	80.288129	0.000413	0.000354
RS	10	0.161740	14.294365	325.110859	0.001671	0.001479
RS	11	0.188176	14.294365	357.282980	0.001837	0.001722
RS	12	0.217281	6.636629	844.437908	0.004341	0.004144
RS	13	0.249327	6.636629	925.118628	0.004756	0.004679
RS	14	0.284608	4.246323	1580.626180	0.008125	0.008073
RS	15	0.323454	4.246323	1723.844568	0.008862	0.008936
RS	16	0.366222	3.294584	2416.960104	0.012425	0.012597
RS	17	0.413310	3.294584	2621.823376	0.013478	0.013763
RS	18	0.465154	2.882807	3241.416980	0.016663	0.017080
RS	19	0.522234	2.882807	3495.996437	0.017972	0.018489
RS	20	0.585080	2.733381	3965.836289	0.020387	0.021047
RS	21	0.654272	2.733381	4252.785084	0.021862	0.022617
RS	22	0.730453	2.742997	4532.671018	0.023301	0.024194
RS	23	0.814329	2.742997	4834.072065	0.024850	0.025833
RS	24	0.906675	2.869969	4915.615227	0.025269	0.026370
RS	25	1.008349	2.869969	5216.161203	0.026814	0.027997
RS	26	1.120291	3.100742	5112.201212	0.026280	0.027546
RS	27	1.243540	3.100742	5400.589424	0.027763	0.029097
RS	28	1.379236	3.436387	5138.537152	0.026415	0.027792
RS	29	1.528638	3.436387	5407.664142	0.027799	0.029226
RS	30	1.693130	3.882508	5029.134318	0.025853	0.027279
RS	31	1.874234	3.882508	5275.490239	0.027119	0.028572
RS	32	2.073631	4.440467	4831.962043	0.024839	0.026254
RS	33	2.293166	4.440467	5054.445815	0.025983	0.027399
RS	34	2.534874	5.104330	4593.516667	0.023614	0.024968
RS	35	2.800995	5.104330	4792.158366	0.024635	0.025967
RS	36	3.093993	5.865475	4344.635967	0.022334	0.023594
RS	37	3.416584	5.865475	4519.737654	0.023234	0.024449
RS	38	3.771757	6.721840	4096.632580	0.021059	0.022199
RS	39	4.162802	6.721840	4248.480335	0.021840	0.022915
RS	40	4.593342	7.679654	3849.928122	0.019791	0.020791
RS	41	5.067367	7.679654	3978.834092	0.020454	0.021371
RS	42	5.589267	8.741015	3605.899934	0.018537	0.019380
RS	43	6.163879	8.741015	3712.152762	0.019083	0.019824
RS	44	6.796527	9.882110	3372.697167	0.017338	0.018009
RS	45	7.493072	9.882110	3456.141811	0.017767	0.018316
RS	46	8.259967	11.039256	3161.448712	0.016252	0.016738
RS	47	9.104318	11.039256	3220.809363	0.016557	0.016903
RS	48	10.033948	12.110614	2979.665036	0.015317	0.015605
RS	49	11.057470	12.110614	3011.807334	0.015483	0.015616
RS	50	12.184367	12.974686	2826.584629	0.014530	0.014607
RS	51	13.425079	12.974686	2825.826885	0.014527	0.014436
RS	52	14.791103	13.515090	2691.900592	0.013838	0.013684
RS	53	16.295095	13.515090	2649.429180	0.013620	0.013295
RS	54	17.950989	13.489595	2582.779970	0.013277	0.012886
RS	55	19.774126	13.489595	2481.521364	0.012757	0.012198
RS	56	21.781400	13.489595	2351.610413	0.012089	0.011384
RS	57	23.991407	13.489595	2194.944865	0.011283	0.010461
RS	58	26.424623	473.213833	63.154262	0.000325	0.000441
RS	59	29.103592	473.213833	69.677769	0.000358	0.000480
RS	60	32.053135	473.213833	76.885604	0.000395	0.000522
RS	61	35.300580	473.213833	84.850595	0.000436	0.000568
RS	62	38.876015	473.213833	93.653183	0.000481	0.000618
RS	63	42.812567	473.213833	25922.834382	0.133260	0.104895
PA	4+25*2+4+6 0.000482010 0.006224988 42.812566616 1265268.094343188 19490.313544295 465.331822075 52.628923692 14.294365493 6.636628886 4.246323009 3.294583510 2.882807046 2.733381160 2.742996728 2.869968544 3.100742456 3.436386783 3.882507794 4.440466545 5.104329515 5.865475299 6.721840094 7.679653787 8.741014528 9.882110238 11.039255551 12.110613645 12.974686052 13.515089923 13.489594575 473.213832640
//
IT	6542
RD	20
LK	-82562.883991
QD	-1196.262651 -> -339.469159
RI	0.0157606513
TR	0.000503	0.005821
MT	47.478206
MM	C_pi: 37.471864, n_recomb: 201172.727030
RS	0	0.000000	1310425.901849	0.001423	0.000000	0.000000
RS	1	0.010280	1310425.901849	0.001569	0.000000	0.000000
RS	2	0.021618	1310425.901849	0.001731	0.000000	0.000000
RS	3	0.034121	1310425.901849	0.001909	0.000000	0.000000
RS	4	0.047909	27097.847136	0.101801	0.000001	0.000000
RS	5	0.063115	27097.847136	0.112272	0.000001	0.000000
RS	6	0.079883	513.482159	6.534232	0.000032	0.000023
RS	7	0.098376	513.482159	7.206116	0.000036	0.000030
RS	8	0.118770	53.660296	76.032548	0.000378	0.000338
RS	9	0.141261	53.660296	83.817862	0.000417	0.000413
RS	10	0.166064	14.082658	351.815061	0.001749	0.001803
RS	11	0.193416	14.082658	387.224146	0.001925	0.002090
RS	12	0.223581	6.471931	925.914584	0.004603	0.005116
RS	13	0.256846	6.471931	1015.703004	0.005049	0.005726
RS	14	0.293532	4.146164	1735.212967	0.008625	0.009891
RS	15	0.333988	4.146164	1894.304900	0.009416	0.010825
RS	16	0.378604	3.235260	2643.065198	0.013138	0.015155
RS	17	0.427807	3.235260	2868.984777	0.014261	0.016364
RS	18	0.482068	2.850315	3524.660605	0.017521	0.020101
RS	19	0.541907	2.850315	3802.863578	0.018903	0.021522
RS	20	0.607898	2.720839	4286.023456	0.021305	0.024228
RS	21	0.680673	2.720839	4596.624782	0.022849	0.025782
RS	22	0.760930	2.747781	4868.195534	0.024199	0.027272
RS	23	0.849438	2.747781	5191.345911	0.025805	0.028869
RS	24	0.947044	2.892122	5246.626991	0.026080	0.029143
RS	25	1.054685	2.892122	5565.855960	0.027667	0.030704
RS	26	1.173392	3.142345	5422.407385	0.026954	0.029881
RS	27	1.304302	3.142345	5725.954702	0.028463	0.031347
RS	28	1.448671	3.501467	5416.148058	0.026923	0.029619
RS	29	1.607881	3.501467	5696.988479	0.028319	0.030953
RS	30	1.783459	3.977092	5267.409633	0.026184	0.028582
RS	31	1.977087	3.977092	5522.423452	0.027451	0.029765
RS	32	2.190621	4.572362	5029.080681	0.024999	0.027060
RS	33	2.426108	4.572362	5257.644511	0.026135	0.028089
RS	34	2.685803	5.282565	4751.348317	0.023618	0.025326
RS	35	2.972196	5.282565	4953.913862	0.024625	0.026208
RS	36	3.288032	6.099792	4466.883187	0.022204	0.023563
RS	37	3.636337	6.099792	4644.084107	0.023085	0.024304
RS	38	4.020449	7.022746	4187.290957	0.020814	0.021836
RS	39	4.444050	7.022746	4339.689245	0.021572	0.022442
RS	40	4.911199	8.058974	3912.590993	0.019449	0.020148
RS	41	5.426373	8.058974	4040.756720	0.020086	0.020622
RS	42	5.994509	9.211870	3643.772685	0.018113	0.018500
RS	43	6.621052	9.211870	3748.237504	0.018632	0.018844
RS	44	7.312006	10.457098	3388.789687	0.016845	0.016930
RS	45	8.073994	10.457098	3469.598685	0.017247	0.017145
RS	46	8.914318	11.726514	3158.594330	0.015701	0.015489
RS	47	9.841031	11.726514	3214.602263	0.015979	0.015575
RS	48	10.863014	12.908280	2960.453080	0.014716	0.014211
RS	49	11.990061	12.908280	2988.569920	0.014856	0.014158
RS	50	13.232974	13.865057	2793.385989	0.013886	0.013087
RS	51	14.603664	13.865057	2787.860821	0.013858	0.012876
RS	52	16.115267	14.459093	2647.175192	0.013159	0.012061
RS	53	17.782270	14.459093	2598.911034	0.012919	0.011661
RS	54	19.620649	14.359208	2537.504184	0.012614	0.011154
RS	55	21.648021	14.359208	2426.844243	0.012063	0.010499
RS	56	23.883816	14.359208	2287.222335	0.011369	0.009729
RS	57	26.349461	14.359208	2121.044831	0.010543	0.008858
RS	58	29.068585	601.174063	51.016104	0.000254	0.000248
RS	59	32.067248	601.174063	56.438098	0.000281	0.000266
RS	60	35.374186	601.174063	62.451485	0.000310	0.000286
RS	61	39.021093	601.174063	69.122989	0.000344	0.000307
RS	62	43.042919	601.174063	76.527012	0.000380	0.000331
RS	63	47.478206	601.174063	26371.757354	0.131090	0.082642
PA	4+25*2+4+6 0.000503433 0.005821162 47.478206124 1310425.901848505 27097.847135657 513.482159239 53.660295526 14.082657904 6.471930898 4.146164025 3.235260169 2.850314928 2.720838756 2.747781256 2.892121946 3.142345134 3.501466936 3.977091936 4.572362346 5.282565284 6.099792024 7.022746442 8.058973540 9.211869731 10.457098281 11.726513892 12.908279695 13.865056522 14.459092743 14.359208341 601.174062618
//
IT	9551
RD	21
LK	-81282.900890
QD	-542.025403 -> -283.112127
RI	0.0170059708
TR	0.000539	0.005635
MT	50.172835
MM	C_pi: 36.335328, n_recomb: 189967.208299
RS	0	0.000000	1298758.832782	0.001377	0.000000	0.000000
RS	1	0.010377	1298758.832782	0.001520	0.000000	0.000000
RS	2	0.021831	1298758.832782	0.001678	0.000000	0.000000
RS	3	0.034473	1298758.832782	0.001852	0.000000	0.000000
RS	4	0.048427	38961.612222	0.068134	0.000000	0.000000
RS	5	0.063829	38961.612222	0.075208	0.000000	0.000000
RS	6	0.080830	612.576299	5.280000	0.000028	0.000018
RS	7	0.099594	612.576299	5.828038	0.000031	0.000025
RS	8	0.120306	58.152248	67.752962	0.000357	0.000302
RS	9	0.143167	58.152248	74.757784	0.000394	0.000375
RS	10	0.168400	14.520956	330.086534	0.001738	0.001717
RS	11	0.196252	14.520956	363.635054	0.001914	0.002015
RS	12	0.226994	6.520438	890.661507	0.004689	0.005046
RS	13	0.260926	6.520438	977.816658	0.005147	0.005711
RS	14	0.298379	4.139001	1687.136518	0.008881	0.009953
RS	15	0.339718	4.139001	1842.974690	0.009702	0.010992
RS	16	0.385348	3.221034	2579.702046	0.013580	0.015425
RS	17	0.435712	3.221034	2801.370646	0.014747	0.016772
RS	18	0.491302	2.837792	3442.669525	0.018122	0.020589
RS	19	0.552661	2.837792	3715.153257	0.019557	0.022163
RS	20	0.620387	2.711635	4183.367487	0.022022	0.024899
RS	21	0.695142	2.711635	4486.519104	0.023617	0.026604
RS	22	0.777653	2.742361	4744.436299	0.024975	0.028063
[truncated: 10,208,116 more chars]
