# Supplementary material for: Recent speciation associated with range expansion and a shift to self-fertilization in North American Arabidopsis
Source: Nat Commun. 2022 Dec 8;13:7564. doi: 10.1038/s41467-022-35368-1 (PMC9732334; doi:10.1038/s41467-022-35368-1)
Supplement: Supplementary file 5 — Source Data [file 41467_2022_35368_MOESM5_ESM.zip › Source Data/SuppFig21-2_lyrMO2_28.psmc]

CC
CC	Brief Description of the file format:
CC	  CC  comments
CC	  MM  useful-messages
CC	  RD  round-of-iterations
CC	  LL  \log[P(sequence)]
CC	  QD  Q-before-opt Q-after-opt
CC	  TR  \theta_0 \rho_0
CC	  RS  k t_k \lambda_k \pi_k \sum_{l\not=k}A_{kl} A_{kk}
CC	  DC  begin end best-k t_k+\Delta_k max-prob
CC
MM	Version: 0.6.5-r67
MM	pattern:4+25*2+4+6, n:63, n_free_lambdas:28
MM	n_iterations:25, skip:1, max_t:5, theta/rho:5
MM	is_decoding:0
MM	n_seqs:18, sum_L:1115244, sum_n:26775
RD	0
LK	0.000000
QD	0.000000 -> 0.000000
RI	inf
TR	0.024301	0.004860
MT	5.000000
MM	C_pi: 1.000000, n_recomb: 5407.189643
RS	0	0.000000	1.000000	34.625780	0.006404	0.000000
RS	1	0.006440	1.000000	36.612057	0.006771	0.000000
RS	2	0.013294	1.000000	38.695747	0.007156	0.000000
RS	3	0.020590	1.000000	40.879442	0.007560	0.000000
RS	4	0.028356	1.000000	43.165481	0.007983	0.000000
RS	5	0.036622	1.000000	45.555895	0.008425	0.000000
RS	6	0.045421	1.000000	48.052343	0.008887	0.000000
RS	7	0.054785	1.000000	50.656035	0.009368	0.000000
RS	8	0.064753	1.000000	53.367659	0.009870	0.000000
RS	9	0.075363	1.000000	56.187290	0.010391	0.000000
RS	10	0.086656	1.000000	59.114293	0.010933	0.000000
RS	11	0.098677	1.000000	62.147225	0.011493	0.000000
RS	12	0.111471	1.000000	65.283714	0.012074	0.000000
RS	13	0.125090	1.000000	68.520348	0.012672	0.000000
RS	14	0.139585	1.000000	71.852541	0.013288	0.000000
RS	15	0.155014	1.000000	75.274404	0.013921	0.000000
RS	16	0.171437	1.000000	78.778601	0.014569	0.000000
RS	17	0.188917	1.000000	82.356209	0.015231	0.000000
RS	18	0.207523	1.000000	85.996569	0.015904	0.000000
RS	19	0.227327	1.000000	89.687145	0.016587	0.000000
RS	20	0.248406	1.000000	93.413376	0.017276	0.000000
RS	21	0.270843	1.000000	97.158550	0.017968	0.000000
RS	22	0.294725	1.000000	100.903678	0.018661	0.000000
RS	23	0.320144	1.000000	104.627390	0.019350	0.000000
RS	24	0.347201	1.000000	108.305857	0.020030	0.000000
RS	25	0.376000	1.000000	111.912742	0.020697	0.000000
RS	26	0.406654	1.000000	115.419190	0.021346	0.000000
RS	27	0.439282	1.000000	118.793868	0.021970	0.000000
RS	28	0.474011	1.000000	122.003062	0.022563	0.000000
RS	29	0.510976	1.000000	125.010842	0.023119	0.000000
RS	30	0.550322	1.000000	127.779302	0.023631	0.000000
RS	31	0.592202	1.000000	130.268894	0.024092	0.000000
RS	32	0.636779	1.000000	132.438856	0.024493	0.000000
RS	33	0.684227	1.000000	134.247744	0.024828	0.000000
RS	34	0.734730	1.000000	135.654082	0.025088	0.000000
RS	35	0.788485	1.000000	136.617122	0.025266	0.000000
RS	36	0.845702	1.000000	137.097720	0.025355	0.000000
RS	37	0.906604	1.000000	137.059327	0.025348	0.000000
RS	38	0.971428	1.000000	136.469075	0.025238	0.000000
RS	39	1.040426	1.000000	135.298939	0.025022	0.000000
RS	40	1.113868	1.000000	133.526967	0.024694	0.000000
RS	41	1.192040	1.000000	131.138514	0.024253	0.000000
RS	42	1.275245	1.000000	128.127466	0.023696	0.000000
RS	43	1.363809	1.000000	124.497376	0.023024	0.000000
RS	44	1.458076	1.000000	120.262470	0.022241	0.000000
RS	45	1.558414	1.000000	115.448443	0.021351	0.000000
RS	46	1.665214	1.000000	110.092978	0.020360	0.000000
RS	47	1.778891	1.000000	104.245922	0.019279	0.000000
RS	48	1.899889	1.000000	97.969040	0.018118	0.000000
RS	49	2.028679	1.000000	91.335300	0.016891	0.000000
RS	50	2.165763	1.000000	84.427653	0.015614	0.000000
RS	51	2.311675	1.000000	77.337273	0.014303	0.000000
RS	52	2.466983	1.000000	70.161299	0.012976	0.000000
RS	53	2.632293	1.000000	63.000108	0.011651	0.000000
RS	54	2.808249	1.000000	55.954220	0.010348	0.000000
RS	55	2.995536	1.000000	49.120958	0.009084	0.000000
RS	56	3.194884	1.000000	42.591036	0.007877	0.000000
RS	57	3.407070	1.000000	36.445263	0.006740	0.000000
RS	58	3.632920	1.000000	30.751579	0.005687	0.000000
RS	59	3.873315	1.000000	25.562631	0.004728	0.000000
RS	60	4.129191	1.000000	20.914079	0.003868	0.000000
RS	61	4.401545	1.000000	16.823778	0.003111	0.000000
RS	62	4.691438	1.000000	13.291933	0.002458	0.000000
RS	63	5.000000	1.000000	36.874969	0.006820	0.000000
PA	4+25*2+4+6 0.024301093 0.004860219 5.000000000 1.000000000 1.000000000 1.000000000 1.000000000 1.000000000 1.000000000 1.000000000 1.000000000 1.000000000 1.000000000 1.000000000 1.000000000 1.000000000 1.000000000 1.000000000 1.000000000 1.000000000 1.000000000 1.000000000 1.000000000 1.000000000 1.000000000 1.000000000 1.000000000 1.000000000 1.000000000 1.000000000 1.000000000
//
IT	11774
RD	1
LK	-102269.740898
QD	-7364.325110 -> -2189.114485
RI	0.1021306629
TR	0.011550	0.002745
MT	14.123368
MM	C_pi: 2.598302, n_recomb: 7924.864017
RS	0	0.000000	0.675551	95.121893	0.012003	0.000170
RS	1	0.008187	0.675551	101.620673	0.012823	0.001407
RS	2	0.017044	0.675551	108.451514	0.013685	0.003806
RS	3	0.026626	0.675551	115.612413	0.014589	0.007094
RS	4	0.036993	0.486660	170.328435	0.021493	0.010919
RS	5	0.048209	0.486660	179.908637	0.022702	0.015086
RS	6	0.060342	0.456734	201.903780	0.025477	0.019535
RS	7	0.073469	0.456734	212.000425	0.026751	0.024103
RS	8	0.087671	0.465584	217.906493	0.027497	0.028405
RS	9	0.103035	0.465584	227.792368	0.028744	0.031981
RS	10	0.119658	0.505871	218.881883	0.027620	0.034524
RS	11	0.137641	0.505871	228.206950	0.028796	0.035977
RS	12	0.157096	0.573732	209.665118	0.026457	0.036477
RS	13	0.178144	0.573732	218.339904	0.027551	0.036257
RS	14	0.200916	0.665151	196.085757	0.024743	0.035543
RS	15	0.225551	0.665151	204.125139	0.025758	0.034489
RS	16	0.252204	0.778375	181.580780	0.022913	0.033199
RS	17	0.281039	0.778375	189.025243	0.023852	0.031756
RS	18	0.312234	0.913191	167.729256	0.021165	0.030243
RS	19	0.345983	0.913191	174.622899	0.022035	0.028723
RS	20	0.382495	1.069905	155.171205	0.019580	0.027234
RS	21	0.421996	1.069905	161.556250	0.020386	0.025794
RS	22	0.464732	1.249257	144.046983	0.018177	0.024404
RS	23	0.510966	1.249257	149.961877	0.018923	0.023066
RS	24	0.560985	1.451276	134.367219	0.016955	0.021783
RS	25	0.615099	1.451276	139.845744	0.017646	0.020559
RS	26	0.673643	1.674512	126.108757	0.015913	0.019401
RS	27	0.736980	1.674512	131.178964	0.016553	0.018313
RS	28	0.805503	1.916631	119.163423	0.015037	0.017299
RS	29	0.879636	1.916631	123.846183	0.015628	0.016355
RS	30	0.959837	2.175332	113.336318	0.014301	0.015480
RS	31	1.046605	2.175332	117.644197	0.014845	0.014666
RS	32	1.140477	2.448608	108.400218	0.013678	0.013909
RS	33	1.242033	2.448608	112.337096	0.014175	0.013203
RS	34	1.351904	2.734389	104.145271	0.013142	0.012544
RS	35	1.470770	2.734389	107.706444	0.013591	0.011930
RS	36	1.599367	3.030752	100.374539	0.012666	0.011358
RS	37	1.738492	3.030752	103.547255	0.013066	0.010825
RS	38	1.889007	3.336617	96.887386	0.012226	0.010328
RS	39	2.051845	3.336617	99.652292	0.012575	0.009864
RS	40	2.228015	3.652328	93.478029	0.011796	0.009430
RS	41	2.418607	3.652328	95.811923	0.012090	0.009022
RS	42	2.624802	3.979776	89.949973	0.011350	0.008638
RS	43	2.847879	3.979776	91.829734	0.011588	0.008274
RS	44	3.089218	4.322263	86.132786	0.010869	0.007928
RS	45	3.350316	4.322263	87.540067	0.011046	0.007599
RS	46	3.632790	4.684761	81.888495	0.010333	0.007284
RS	47	3.938389	4.684761	82.815035	0.010450	0.006984
RS	48	4.269008	5.074613	77.115468	0.009731	0.006698
RS	49	4.626694	5.074613	77.568837	0.009788	0.006426
RS	50	5.013663	5.503140	71.748669	0.009054	0.006169
RS	51	5.432313	5.503140	71.758375	0.009055	0.005925
RS	52	5.885238	5.989094	65.756071	0.008297	0.005697
RS	53	6.375242	5.989094	65.380062	0.008250	0.005483
RS	54	6.905364	6.918032	56.245034	0.007097	0.005283
RS	55	7.478885	6.918032	55.866818	0.007050	0.005098
RS	56	8.099360	6.918032	55.104552	0.006953	0.004928
RS	57	8.770633	6.918032	53.943173	0.006807	0.004773
RS	58	9.496862	13.835466	26.932615	0.003398	0.004636
RS	59	10.282547	13.835466	27.496108	0.003470	0.004520
RS	60	11.132554	13.835466	27.938466	0.003525	0.004432
RS	61	12.052151	13.835466	28.242544	0.003564	0.004384
RS	62	13.047035	13.835466	28.391769	0.003583	0.004393
RS	63	14.123368	13.835466	357.742231	0.045142	0.037990
PA	4+25*2+4+6 0.011550028 0.002744594 14.123368263 0.675550938 0.486659527 0.456734240 0.465583801 0.505871296 0.573732376 0.665151119 0.778374672 0.913190603 1.069904804 1.249257088 1.451275826 1.674511671 1.916630745 2.175331593 2.448608398 2.734389067 3.030751824 3.336616755 3.652328372 3.979776382 4.322262764 4.684761047 5.074612617 5.503140390 5.989093781 6.918031931 13.835466444
//
IT	5267
RD	2
LK	-93199.213946
QD	-3705.508275 -> -1360.216803
RI	0.0988286030
TR	0.007969	0.003624
MT	15.967759
MM	C_pi: 6.293615, n_recomb: 25152.611133
RS	0	0.000000	1.852896	112.440702	0.004470	0.000051
RS	1	0.008396	1.852896	121.309557	0.004823	0.000392
RS	2	0.017498	1.852896	130.826250	0.005201	0.001106
RS	3	0.027364	1.852896	141.029111	0.005607	0.002230
RS	4	0.038058	0.816578	343.441935	0.013654	0.005235
RS	5	0.049650	0.816578	366.821378	0.014584	0.007947
RS	6	0.062215	0.616300	517.070534	0.020557	0.011959
RS	7	0.075835	0.616300	547.742862	0.021777	0.016036
RS	8	0.090599	0.543583	655.450987	0.026059	0.020294
RS	9	0.106603	0.543583	689.046295	0.027395	0.025358
RS	10	0.123950	0.534121	735.078622	0.029225	0.028369
RS	11	0.142754	0.534121	768.133831	0.030539	0.033585
RS	12	0.163137	0.566738	755.049325	0.030019	0.034213
RS	13	0.185231	0.566738	785.907893	0.031246	0.038635
RS	14	0.209181	0.632021	732.756339	0.029132	0.036897
RS	15	0.235141	0.632021	761.051051	0.030257	0.040169
RS	16	0.263281	0.726757	687.081288	0.027316	0.036869
RS	17	0.293784	0.726757	712.952802	0.028345	0.039165
RS	18	0.326848	0.851417	631.429253	0.025104	0.035140
RS	19	0.362688	0.851417	655.127480	0.026046	0.036693
RS	20	0.401537	1.009270	573.499274	0.022801	0.032467
RS	21	0.443649	1.009270	595.259706	0.023666	0.033435
RS	22	0.489296	1.205936	517.255156	0.020565	0.029312
RS	23	0.538776	1.205936	537.277232	0.021361	0.029841
RS	24	0.592411	1.447569	465.111269	0.018492	0.026020
RS	25	0.650549	1.447569	483.559665	0.019225	0.026238
RS	26	0.713569	1.739051	418.653129	0.016645	0.022839
RS	27	0.781880	1.739051	435.667062	0.017321	0.022858
RS	28	0.855927	2.083688	378.524293	0.015049	0.019927
RS	29	0.936191	2.083688	394.228340	0.015673	0.019833
RS	30	1.023194	2.484254	344.472941	0.013695	0.017352
RS	31	1.117503	2.484254	358.982165	0.014272	0.017193
RS	32	1.219730	2.943343	315.799180	0.012555	0.015101
RS	33	1.330541	2.943343	329.218728	0.013089	0.014897
RS	34	1.450656	3.461465	291.840116	0.011603	0.013133
RS	35	1.580857	3.461465	304.263294	0.012097	0.012907
RS	36	1.721990	4.035916	272.025199	0.010815	0.011430
RS	37	1.874972	4.035916	283.531033	0.011272	0.011208
RS	38	2.040801	4.662968	255.702110	0.010166	0.009977
RS	39	2.220552	4.662968	266.352355	0.010589	0.009775
RS	40	2.415397	5.340881	242.112019	0.009626	0.008746
RS	41	2.626602	5.340881	251.949557	0.010017	0.008564
RS	42	2.855540	6.070573	230.521157	0.009165	0.007693
RS	43	3.103701	6.070573	239.571125	0.009525	0.007529
RS	44	3.372699	6.854985	220.308107	0.008759	0.006783
RS	45	3.664284	6.854985	228.580946	0.009088	0.006637
RS	46	3.980351	7.699983	210.936933	0.008386	0.005994
RS	47	4.322957	7.699983	218.432752	0.008684	0.005870
RS	48	4.694329	8.618057	201.881477	0.008026	0.005313
RS	49	5.096884	8.618057	208.596784	0.008293	0.005215
RS	50	5.533239	9.635710	192.551038	0.007655	0.004729
RS	51	6.006233	9.635710	198.490005	0.007891	0.004658
RS	52	6.518941	10.804873	182.266382	0.007246	0.004223
RS	53	7.074699	10.804873	187.457860	0.007453	0.004175
RS	54	7.677120	13.097663	159.179647	0.006329	0.003588
RS	55	8.330125	13.097663	164.012256	0.006521	0.003576
RS	56	9.037958	13.097663	168.273446	0.006690	0.003555
RS	57	9.805224	13.097663	171.850223	0.006832	0.003523
RS	58	10.636914	38.889994	60.159846	0.002392	0.001788
RS	59	11.538437	38.889994	63.761321	0.002535	0.001862
RS	60	12.515655	38.889994	67.450752	0.002682	0.001935
RS	61	13.574926	38.889994	71.207546	0.002831	0.002006
RS	62	14.723137	38.889994	75.006688	0.002982	0.002074
RS	63	15.967759	38.889994	2467.083526	0.098085	0.043877
PA	4+25*2+4+6 0.007969460 0.003624418 15.967758592 1.852895795 0.816577776 0.616299780 0.543583305 0.534120845 0.566737562 0.632020938 0.726756991 0.851416887 1.009270036 1.205935968 1.447569354 1.739051153 2.083688148 2.484254005 2.943343232 3.461464793 4.035915898 4.662968181 5.340880988 6.070573153 6.854984934 7.699982656 8.618056739 9.635709773 10.804872904 13.097662837 38.889994328
//
IT	5539
RD	3
LK	-89328.917492
QD	-2210.535387 -> -1206.866250
RI	0.0832943603
TR	0.005648	0.004565
MT	16.843135
MM	C_pi: 10.118487, n_recomb: 50349.307099
RS	0	0.000000	5.727360	72.878627	0.001447	0.000017
RS	1	0.008488	5.727360	78.943956	0.001568	0.000129
RS	2	0.017696	5.727360	85.503007	0.001698	0.000363
RS	3	0.027686	5.727360	92.594016	0.001839	0.000728
RS	4	0.038523	1.546777	370.204180	0.007353	0.002784
RS	5	0.050281	1.546777	398.467754	0.007914	0.004223
RS	6	0.063037	0.940133	703.138717	0.013965	0.007895
RS	7	0.076875	0.940133	751.230142	0.014920	0.010569
RS	8	0.091888	0.718886	1045.481423	0.020765	0.015407
RS	9	0.108175	0.718886	1107.793297	0.022002	0.019173
RS	10	0.125844	0.638169	1317.429679	0.026166	0.023645
RS	11	0.145013	0.638169	1385.262673	0.027513	0.027990
RS	12	0.165809	0.628112	1475.576376	0.029307	0.030613
RS	13	0.188371	0.628112	1542.085251	0.030628	0.034881
RS	14	0.212847	0.662307	1525.195660	0.030292	0.035086
RS	15	0.239401	0.662307	1587.040145	0.031521	0.038799
RS	16	0.268208	0.730810	1494.586551	0.029684	0.036870
RS	17	0.299461	0.730810	1550.884461	0.030802	0.039865
RS	18	0.333367	0.831162	1413.924839	0.028082	0.036474
RS	19	0.370150	0.831162	1464.926901	0.029095	0.038798
RS	20	0.410055	0.965672	1305.955112	0.025938	0.034593
RS	21	0.453347	0.965672	1352.271507	0.026858	0.036349
RS	22	0.500314	1.140577	1185.575937	0.023547	0.031800
RS	23	0.551268	1.140577	1227.847437	0.024387	0.033078
RS	24	0.606546	1.364137	1063.582867	0.021124	0.028534
RS	25	0.666516	1.364137	1102.344933	0.021894	0.029421
RS	26	0.731576	1.644583	948.164944	0.018832	0.025151
RS	27	0.802159	1.644583	983.814591	0.019540	0.025741
RS	28	0.878732	1.989324	844.378349	0.016770	0.021917
RS	29	0.961805	1.989324	877.210135	0.017422	0.022299
RS	30	1.051929	2.405662	754.011439	0.014976	0.018984
RS	31	1.149702	2.405662	784.268323	0.015577	0.019228
RS	32	1.255774	2.901084	676.759604	0.013441	0.016405
RS	33	1.370849	2.901084	704.661999	0.013995	0.016553
RS	34	1.495692	3.480931	611.724022	0.012150	0.014176
RS	35	1.631131	3.480931	637.478548	0.012661	0.014256
RS	36	1.778065	4.146190	557.858163	0.011080	0.012277
RS	37	1.937472	4.146190	581.657859	0.011552	0.012312
RS	38	2.110408	4.895179	513.715186	0.010203	0.010675
RS	39	2.298023	4.895179	535.734182	0.010640	0.010685
RS	40	2.501562	5.727054	477.497298	0.009484	0.009330
RS	41	2.722377	5.727054	497.883424	0.009889	0.009325
RS	42	2.961934	6.642857	447.453852	0.008887	0.008194
RS	43	3.221825	6.642857	466.324601	0.009262	0.008179
RS	44	3.503774	7.644556	422.135542	0.008384	0.007226
RS	45	3.809655	7.644556	439.578266	0.008731	0.007205
RS	46	4.141498	8.735983	400.330816	0.007951	0.006394
RS	47	4.501507	8.735983	416.405560	0.008270	0.006373
RS	48	4.892073	9.927995	380.862032	0.007564	0.005676
RS	49	5.315790	9.927995	395.607777	0.007857	0.005661
RS	50	5.775471	11.249798	362.366256	0.007197	0.005054
RS	51	6.274168	11.249798	375.814490	0.007464	0.005050
RS	52	6.815194	12.766650	343.196238	0.006816	0.004506
RS	53	7.402141	12.766650	355.395639	0.007059	0.004516
RS	54	8.038907	15.755702	298.549620	0.005930	0.003747
RS	55	8.729720	15.755702	309.922482	0.006155	0.003782
RS	56	9.479168	15.755702	320.526519	0.006366	0.003812
RS	57	10.292228	15.755702	330.149825	0.006557	0.003834
RS	58	11.174298	67.152870	81.292881	0.001615	0.001324
RS	59	12.131236	67.152870	87.085238	0.001730	0.001387
RS	60	13.169398	67.152870	93.189791	0.001851	0.001451
RS	61	14.295676	67.152870	99.605596	0.001978	0.001514
RS	62	15.517550	67.152870	106.327873	0.002112	0.001576
RS	63	16.843135	67.152870	6129.642691	0.121742	0.046141
PA	4+25*2+4+6 0.005648216 0.004564821 16.843134930 5.727360247 1.546776685 0.940133466 0.718885935 0.638169316 0.628111575 0.662307224 0.730810178 0.831162186 0.965671960 1.140577481 1.364136869 1.644582513 1.989323887 2.405662146 2.901083985 3.480931439 4.146190221 4.895179173 5.727054470 6.642856884 7.644555689 8.735983006 9.927994772 11.249797595 12.766649849 15.755702366 67.152869502
//
IT	5431
RD	4
LK	-87599.229432
QD	-1603.813882 -> -1061.009193
RI	0.0677086858
TR	0.004205	0.005283
MT	17.714919
MM	C_pi: 12.770226, n_recomb: 72785.409082
RS	0	0.000000	18.244330	33.083063	0.000455	0.000005
RS	1	0.008574	18.244330	35.902925	0.000493	0.000041
RS	2	0.017884	18.244330	38.961583	0.000535	0.000115
RS	3	0.027991	18.244330	42.278980	0.000581	0.000230
RS	4	0.038965	3.039076	274.959716	0.003778	0.001431
RS	5	0.050881	3.039076	297.327020	0.004085	0.002167
RS	6	0.063818	1.492607	652.839160	0.008969	0.005021
RS	7	0.077864	1.492607	701.920457	0.009644	0.006705
RS	8	0.093114	0.993967	1129.206200	0.015514	0.011234
RS	9	0.109672	0.993967	1204.968835	0.016555	0.013925
RS	10	0.127650	0.801176	1589.114997	0.021833	0.018929
RS	11	0.147169	0.801176	1682.181666	0.023112	0.022331
RS	12	0.168362	0.734082	1936.701062	0.026608	0.026273
RS	13	0.191372	0.734082	2035.276192	0.027963	0.029927
RS	14	0.216355	0.732345	2137.862475	0.029372	0.031891
RS	15	0.243480	0.732345	2233.408311	0.030685	0.035387
RS	16	0.272930	0.773432	2204.525660	0.030288	0.035215
RS	17	0.304906	0.773432	2292.772245	0.031500	0.038293
RS	18	0.339624	0.849380	2168.028439	0.029787	0.036314
RS	19	0.377318	0.849380	2247.726293	0.030882	0.038873
RS	20	0.418244	0.959752	2060.354668	0.028307	0.035592
RS	21	0.462680	0.959752	2131.863277	0.029290	0.037644
RS	22	0.510925	1.109349	1907.479636	0.026207	0.033544
RS	23	0.563307	1.109349	1971.834200	0.027091	0.035143
RS	24	0.620181	1.305893	1731.483128	0.023789	0.030661
RS	25	0.681931	1.305893	1789.821246	0.024590	0.031872
RS	26	0.748975	1.557908	1551.241368	0.021313	0.027386
RS	27	0.821768	1.557908	1604.492598	0.022044	0.028280
RS	28	0.900802	1.873819	1380.397456	0.018965	0.024073
RS	29	0.986614	1.873819	1429.219568	0.019636	0.024725
RS	30	1.079782	2.262372	1226.268801	0.016848	0.020952
RS	31	1.180939	2.262372	1271.125403	0.017464	0.021430
RS	32	1.290770	2.732878	1091.352099	0.014994	0.018143
RS	33	1.410018	2.732878	1132.601652	0.015561	0.018495
RS	34	1.539490	3.292815	975.990529	0.013409	0.015691
RS	35	1.680063	3.292815	1013.935329	0.013930	0.015952
RS	36	1.832690	3.945497	879.411267	0.012082	0.013598
RS	37	1.998403	3.945497	914.321525	0.012562	0.013791
RS	38	2.178325	4.691243	799.655006	0.010986	0.011835
RS	39	2.373674	4.691243	831.777754	0.011428	0.011979
RS	40	2.585772	5.530630	733.896301	0.010083	0.010354
RS	41	2.816056	5.530630	763.452411	0.010489	0.010462
RS	42	3.066085	6.465371	679.277345	0.009333	0.009105
RS	43	3.337552	6.465371	706.454904	0.009706	0.009184
RS	44	3.632295	7.496981	633.423790	0.008703	0.008043
RS	45	3.952311	7.496981	658.373981	0.009045	0.008099
RS	46	4.299765	8.627385	594.366537	0.008166	0.007132
RS	47	4.677011	8.627385	617.203638	0.008480	0.007172
RS	48	5.086602	9.863969	560.225594	0.007697	0.006343
RS	49	5.531313	9.863969	581.033244	0.007983	0.006374
RS	50	6.014154	11.232089	528.833657	0.007266	0.005652
RS	51	6.538395	11.232089	547.683843	0.007525	0.005680
RS	52	7.107586	12.795386	497.549158	0.006836	0.005033
RS	53	7.725581	12.795386	514.540328	0.007069	0.005065
RS	54	8.396563	15.879109	429.336378	0.005899	0.004141
RS	55	9.125078	15.879109	445.248640	0.006117	0.004191
RS	56	9.916056	15.879109	459.936711	0.006319	0.004233
RS	57	10.774855	15.879109	473.082970	0.006500	0.004264
RS	58	11.707289	94.489299	83.571021	0.001148	0.001028
RS	59	12.719673	94.489299	89.970836	0.001236	0.001079
RS	60	13.818860	94.489299	96.789594	0.001330	0.001132
RS	61	15.012294	94.489299	104.041945	0.001429	0.001186
RS	62	16.308056	94.489299	111.740515	0.001535	0.001240
RS	63	17.714919	94.489299	9241.703949	0.126972	0.048713
PA	4+25*2+4+6 0.004205212 0.005283043 17.714918828 18.244330405 3.039075576 1.492606541 0.993967223 0.801175524 0.734082071 0.732345005 0.773432455 0.849379548 0.959751950 1.109349297 1.305892707 1.557908239 1.873818663 2.262372160 2.732877576 3.292815421 3.945497131 4.691243330 5.530629647 6.465370523 7.496980802 8.627384737 9.863969291 11.232089299 12.795386426 15.879109332 94.489299156
//
IT	6369
RD	5
LK	-86612.990010
QD	-1262.330612 -> -904.080087
RI	0.0546779831
TR	0.003290	0.005843
MT	18.519407
MM	C_pi: 14.428140, n_recomb: 90213.193894
RS	0	0.000000	57.805080	12.953326	0.000144	0.000002
RS	1	0.008650	57.805080	14.072011	0.000156	0.000013
RS	2	0.018049	57.805080	15.287136	0.000169	0.000037
RS	3	0.028261	57.805080	16.606986	0.000184	0.000074
RS	4	0.039356	5.990319	173.929880	0.001928	0.000748
RS	5	0.051411	5.990319	188.586067	0.002090	0.001129
RS	6	0.064508	2.387902	511.944932	0.005675	0.003223
RS	7	0.078739	2.387902	552.806708	0.006128	0.004287
RS	8	0.094200	1.391244	1021.437799	0.011322	0.008214
RS	9	0.110999	1.391244	1095.960711	0.012149	0.010141
RS	10	0.129251	1.023546	1592.553353	0.017653	0.015123
RS	11	0.149083	1.023546	1695.798720	0.018798	0.017777
RS	12	0.170629	0.877680	2098.198921	0.023258	0.022396
RS	13	0.194039	0.877680	2217.308690	0.024579	0.025448
RS	14	0.219475	0.832225	2463.130949	0.027303	0.028613
RS	15	0.247111	0.832225	2585.314782	0.028658	0.031722
RS	16	0.277137	0.844036	2668.332836	0.029578	0.032980
RS	17	0.309761	0.844036	2784.881815	0.030870	0.035884
RS	18	0.345207	0.896776	2729.724283	0.030259	0.035282
RS	19	0.383719	0.896776	2836.282222	0.031440	0.037823
RS	20	0.425562	0.986009	2676.046123	0.029664	0.035669
RS	21	0.471025	0.986009	2771.412522	0.030721	0.037792
RS	22	0.520421	1.114294	2537.103429	0.028123	0.034479
RS	23	0.574090	1.114294	2621.958500	0.029064	0.036195
RS	24	0.632401	1.287913	2343.129673	0.025973	0.032156
RS	25	0.695756	1.287913	2418.973395	0.026814	0.033507
RS	26	0.764592	1.514491	2123.421191	0.023538	0.029174
RS	27	0.839383	1.514491	2191.792942	0.024296	0.030216
RS	28	0.920643	1.801987	1901.752355	0.021081	0.025951
RS	29	1.008932	1.801987	1963.860385	0.021769	0.026745
RS	30	1.104859	2.158963	1693.258394	0.018770	0.022783
RS	31	1.209083	2.158963	1749.955069	0.019398	0.023390
RS	32	1.322324	2.594689	1505.469162	0.016688	0.019846
RS	33	1.445360	2.594689	1557.356933	0.017263	0.020315
RS	34	1.579040	3.116764	1341.718530	0.014873	0.017235
RS	35	1.724283	3.116764	1389.239522	0.015400	0.017600
RS	36	1.882090	3.728851	1202.700569	0.013332	0.014983
RS	37	2.053548	3.728851	1246.200287	0.013814	0.015269
RS	38	2.239838	4.431698	1086.664491	0.012046	0.013073
RS	39	2.442242	4.431698	1126.435458	0.012486	0.013298
RS	40	2.662156	5.226162	990.155881	0.010976	0.011463
RS	41	2.901092	5.226162	1026.456499	0.011378	0.011638
RS	42	3.160698	6.113772	909.441840	0.010081	0.010098
RS	43	3.442760	6.113772	942.495798	0.010447	0.010232
RS	44	3.749222	7.095084	841.360982	0.009326	0.008932
RS	45	4.082194	7.095084	871.350827	0.009659	0.009033
RS	46	4.443969	8.169747	783.286914	0.008683	0.007929
RS	47	4.837039	8.169747	810.351390	0.008983	0.008003
RS	48	5.264111	9.341033	732.709776	0.008122	0.007058
RS	49	5.728127	9.341033	756.951790	0.008391	0.007111
RS	50	6.232281	10.628059	686.719624	0.007612	0.006288
RS	51	6.780047	10.628059	708.236439	0.007851	0.006328
RS	52	7.375196	12.086427	641.732730	0.007114	0.005589
RS	53	8.021828	12.086427	660.678785	0.007324	0.005624
RS	54	8.724396	14.954037	550.487003	0.006102	0.004569
RS	55	9.487739	14.954037	568.383334	0.006300	0.004617
RS	56	10.317114	14.954037	584.277137	0.006477	0.004652
RS	57	11.218233	14.954037	597.741811	0.006626	0.004670
RS	58	12.197301	119.428617	78.564152	0.000871	0.000805
RS	59	13.261063	119.428617	84.835089	0.000940	0.000847
RS	60	14.416845	119.428617	91.556674	0.001015	0.000891
RS	61	15.672605	119.428617	98.752159	0.001095	0.000935
RS	62	17.036994	119.428617	106.444204	0.001180	0.000981
RS	63	18.519407	119.428617	11366.661998	0.125998	0.051116
PA	4+25*2+4+6 0.003289873 0.005842789 18.519406742 57.805079627 5.990318525 2.387902000 1.391244236 1.023545978 0.877680450 0.832225154 0.844035783 0.896775501 0.986008897 1.114294193 1.287912920 1.514490544 1.801987006 2.158963247 2.594688632 3.116763838 3.728851043 4.431697909 5.226162465 6.113771730 7.095083993 8.169746874 9.341033373 10.628058786 12.086427270 14.954037478 119.428616717
//
IT	4908
RD	6
LK	-85944.209376
QD	-1020.463768 -> -761.012582
RI	0.0448162891
TR	0.002661	0.006283
MT	19.334096
MM	C_pi: 15.518375, n_recomb: 103678.961533
RS	0	0.000000	177.213201	4.866834	0.000047	0.000001
RS	1	0.008724	177.213201	5.291308	0.000051	0.000005
RS	2	0.018210	177.213201	5.752792	0.000055	0.000013
RS	3	0.028523	177.213201	6.254512	0.000060	0.000025
RS	4	0.039735	11.555964	104.227640	0.001005	0.000409
RS	5	0.051926	11.555964	113.200551	0.001092	0.000612
RS	6	0.065180	3.765665	376.771843	0.003634	0.002138
RS	7	0.079591	3.765665	408.028902	0.003936	0.002825
RS	8	0.095259	1.931748	859.238454	0.008287	0.006148
RS	9	0.112294	1.931748	925.694719	0.008928	0.007546
RS	10	0.130815	1.305127	1471.257143	0.014191	0.012263
RS	11	0.150952	1.305127	1574.169104	0.015183	0.014347
RS	12	0.172846	1.053484	2079.162988	0.020054	0.019231
RS	13	0.196649	1.053484	2208.052779	0.021297	0.021775
RS	14	0.222530	0.954597	2578.993702	0.024875	0.025684
RS	15	0.250668	0.954597	2719.315599	0.026228	0.028411
RS	16	0.281261	0.934196	2920.957413	0.028173	0.030705
RS	17	0.314523	0.934196	3060.310281	0.029517	0.033367
RS	18	0.350688	0.964205	3098.514624	0.029886	0.033883
RS	19	0.390007	0.964205	3228.931257	0.031144	0.036305
RS	20	0.432756	1.034958	3128.342349	0.030173	0.035176
RS	21	0.479235	1.034958	3246.077201	0.031309	0.037266
RS	22	0.529769	1.146272	3036.543876	0.029288	0.034775
RS	23	0.584711	1.146272	3140.994163	0.030295	0.036509
RS	24	0.644447	1.302706	2856.099473	0.027548	0.033042
RS	25	0.709395	1.302706	2948.516367	0.028439	0.034440
RS	26	0.780009	1.510669	2623.582163	0.025305	0.030437
RS	27	0.856783	1.510669	2705.853915	0.026098	0.031543
RS	28	0.940255	1.777228	2371.812087	0.022877	0.027407
RS	29	1.031009	1.777228	2445.677950	0.023589	0.028272
RS	30	1.129681	2.110223	2124.104663	0.020487	0.024294
RS	31	1.236962	2.110223	2190.891751	0.021131	0.024970
RS	32	1.353602	2.518227	1894.082401	0.018269	0.021323
RS	33	1.480417	2.518227	1954.737724	0.018854	0.021855
RS	34	1.618297	3.008126	1689.230673	0.016293	0.018625
RS	35	1.768205	3.008126	1744.410603	0.016825	0.019048
RS	36	1.931192	3.582915	1512.693986	0.014590	0.016266
RS	37	2.108399	3.582915	1562.857627	0.015074	0.016605
RS	38	2.301065	4.242740	1363.647782	0.013153	0.014249
RS	39	2.510540	4.242740	1409.142117	0.013591	0.014520
RS	40	2.738290	4.987800	1238.499443	0.011946	0.012534
RS	41	2.985909	4.987800	1279.612038	0.012342	0.012749
RS	42	3.255132	5.818653	1132.972393	0.010928	0.011072
RS	43	3.547842	5.818653	1169.945255	0.011284	0.011237
RS	44	3.866088	6.734279	1043.351583	0.010063	0.009816
RS	45	4.212100	6.734279	1076.375829	0.010382	0.009939
RS	46	4.588298	7.731636	966.527361	0.009322	0.008729
RS	47	4.997317	7.731636	995.738854	0.009604	0.008817
RS	48	5.442020	8.809573	899.493285	0.008676	0.007779
RS	49	5.925519	8.809573	924.983998	0.008922	0.007839
RS	50	6.451201	9.980347	838.697469	0.008089	0.006934
RS	51	7.022744	9.980347	860.562640	0.008300	0.006972
RS	52	7.644150	11.289519	779.690386	0.007520	0.006158
RS	53	8.319769	11.289519	798.128818	0.007698	0.006182
RS	54	9.054330	13.841101	667.185217	0.006435	0.005023
RS	55	9.852977	13.841101	684.752164	0.006605	0.005059
RS	56	10.721299	13.841101	699.251971	0.006744	0.005074
RS	57	11.665376	13.841101	710.159852	0.006850	0.005065
RS	58	12.691817	142.396493	72.254174	0.000697	0.000650
RS	59	13.807807	142.396493	78.191587	0.000754	0.000685
RS	60	15.021159	142.396493	84.581238	0.000816	0.000721
RS	61	16.340367	142.396493	91.450894	0.000882	0.000759
RS	62	17.774665	142.396493	98.828705	0.000953	0.000798
RS	63	19.334096	142.396493	12789.435066	0.123356	0.053094
PA	4+25*2+4+6 0.002660752 0.006282694 19.334095610 177.213201125 11.555963676 3.765665429 1.931747563 1.305126642 1.053484219 0.954596639 0.934195574 0.964205127 1.034957846 1.146272171 1.302705880 1.510668845 1.777227591 2.110222805 2.518226956 3.008126036 3.582915422 4.242739949 4.987799943 5.818652759 6.734279279 7.731635534 8.809572888 9.980346585 11.289518584 13.841101334 142.396493449
//
IT	5720
RD	7
LK	-85453.211594
QD	-836.819297 -> -638.623317
RI	0.0375971009
TR	0.002195	0.006622
MT	20.228221
MM	C_pi: 16.300633, n_recomb: 114222.950088
RS	0	0.000000	518.947300	1.838144	0.000016	0.000000
RS	1	0.008802	518.947300	1.999961	0.000018	0.000002
RS	2	0.018379	518.947300	2.176026	0.000019	0.000005
RS	3	0.028798	518.947300	2.367594	0.000021	0.000009
RS	4	0.040135	21.562427	61.980821	0.000543	0.000234
RS	5	0.052469	21.562427	67.398925	0.000590	0.000347
RS	6	0.065890	5.795007	272.440138	0.002385	0.001470
RS	7	0.080491	5.795007	295.656270	0.002588	0.001926
RS	8	0.096378	2.637430	703.562632	0.006160	0.004722
RS	9	0.113663	2.637430	760.315489	0.006656	0.005754
RS	10	0.132469	1.647124	1311.804016	0.011485	0.010117
RS	11	0.152931	1.647124	1408.977730	0.012335	0.011771
RS	12	0.175193	1.258769	1973.532916	0.017278	0.016682
RS	13	0.199416	1.258769	2104.716443	0.018426	0.018816
RS	14	0.225770	1.095552	2570.141946	0.022501	0.023151
RS	15	0.254444	1.095552	2721.271154	0.023824	0.025546
RS	16	0.285642	1.039221	3027.672110	0.026507	0.028558
RS	17	0.319585	1.039221	3184.125851	0.027876	0.030991
RS	18	0.356517	1.046101	3317.129258	0.029041	0.032364
RS	19	0.396699	1.046101	3467.751671	0.030360	0.034654
RS	20	0.440418	1.099976	3439.356218	0.030111	0.034378
RS	21	0.487985	1.099976	3577.536535	0.031321	0.036409
RS	22	0.539739	1.197464	3411.856785	0.029870	0.034660
RS	23	0.596048	1.197464	3535.070196	0.030949	0.036383
RS	24	0.657314	1.341254	3265.678608	0.028590	0.033486
RS	25	0.723972	1.341254	3374.304936	0.029541	0.034902
RS	26	0.796497	1.536492	3040.964780	0.026623	0.031281
RS	27	0.875406	1.536492	3136.817619	0.027462	0.032420
RS	28	0.961260	1.789290	2777.324852	0.024315	0.028495
RS	29	1.054671	1.789290	2862.473202	0.025060	0.029401
RS	30	1.156305	2.106697	2505.348205	0.021934	0.025502
RS	31	1.266883	2.106697	2581.546590	0.022601	0.026220
RS	32	1.387195	2.496466	2244.792461	0.019653	0.022558
RS	33	1.518097	2.496466	2313.358438	0.020253	0.023130
RS	34	1.660520	2.964544	2007.759893	0.017578	0.019831
RS	35	1.815479	2.964544	2069.609554	0.018119	0.020291
RS	36	1.984078	3.512896	1800.408644	0.015762	0.017414
RS	37	2.167516	3.512896	1856.152115	0.016250	0.017785
RS	38	2.367101	4.140610	1623.358133	0.014212	0.015325
RS	39	2.584253	4.140610	1673.417405	0.014650	0.015624
RS	40	2.820518	4.846745	1473.298559	0.012898	0.013535
RS	41	3.077579	4.846745	1517.995752	0.013290	0.013772
RS	42	3.357267	5.630466	1345.717674	0.011781	0.011998
RS	43	3.661572	5.630466	1385.307623	0.012128	0.012179
RS	44	3.992662	6.488799	1236.580271	0.010826	0.010668
RS	45	4.352895	6.488799	1271.248256	0.011130	0.010802
RS	46	4.744834	7.415720	1142.477754	0.010002	0.009511
RS	47	5.171272	7.415720	1172.333384	0.010264	0.009602
RS	48	5.635244	8.405509	1060.053310	0.009281	0.008493
RS	49	6.140055	8.405509	1085.145414	0.009500	0.008547
RS	50	6.689298	9.463486	985.229541	0.008625	0.007581
RS	51	7.286886	9.463486	1005.613721	0.008804	0.007605
RS	52	7.937073	10.624847	912.777157	0.007991	0.006735
RS	53	8.644488	10.624847	928.664855	0.008130	0.006737
RS	54	9.414170	12.852531	781.723194	0.006844	0.005502
RS	55	10.251598	12.852531	796.848624	0.006976	0.005517
RS	56	11.162736	12.852531	807.614128	0.007071	0.005502
RS	57	12.154071	12.852531	813.424413	0.007121	0.005456
RS	58	13.232663	163.888055	66.535157	0.000583	0.000542
RS	59	14.406191	163.888055	72.131092	0.000631	0.000572
RS	60	15.683012	163.888055	78.171545	0.000684	0.000604
RS	61	17.072218	163.888055	84.686796	0.000741	0.000637
RS	62	18.583700	163.888055	91.708168	0.000803	0.000672
RS	63	20.228221	163.888055	13753.669435	0.120411	0.054616
PA	4+25*2+4+6 0.002194594 0.006622300 20.228221197 518.947300372 21.562427370 5.795007285 2.637429571 1.647124386 1.258768646 1.095552396 1.039220589 1.046100531 1.099975828 1.197464244 1.341254048 1.536491702 1.789290168 2.106696966 2.496466345 2.964543644 3.512896029 4.140610013 4.846744862 5.630466141 6.488799355 7.415719545 8.405508706 9.463485861 10.624847230 12.852530909 163.888054915
//
IT	4763
RD	8
LK	-85073.841516
QD	-693.466887 -> -534.488933
RI	0.0322459221
TR	0.001828	0.006879
MT	21.225785
MM	C_pi: 16.890067, n_recomb: 122469.849179
RS	0	0.000000	1444.557466	0.711894	0.000006	0.000000
RS	1	0.008885	1444.557466	0.775164	0.000006	0.000001
RS	2	0.018559	1444.557466	0.844058	0.000007	0.000002
RS	3	0.029092	1444.557466	0.919077	0.000008	0.000004
RS	4	0.040562	38.774382	37.278198	0.000304	0.000139
RS	5	0.053050	38.774382	40.578412	0.000331	0.000205
RS	6	0.066648	8.677166	197.243787	0.001611	0.001043
RS	7	0.081454	8.677166	214.397250	0.001751	0.001354
RS	8	0.097576	3.531834	571.618606	0.004667	0.003711
RS	9	0.115130	3.531834	619.221654	0.005056	0.004488
RS	10	0.134243	2.052284	1151.408910	0.009402	0.008479
RS	11	0.155055	2.052284	1240.593205	0.010130	0.009808
RS	12	0.177716	1.492877	1831.727979	0.014957	0.014611
RS	13	0.202390	1.492877	1960.515356	0.016008	0.016416
RS	14	0.229257	1.253532	2490.554171	0.020336	0.020966
RS	15	0.258510	1.253532	2646.823014	0.021612	0.023084
RS	16	0.290362	1.156942	3037.682739	0.024804	0.026581
RS	17	0.325045	1.156942	3206.038421	0.026178	0.028815
RS	18	0.362809	1.139580	3424.854874	0.027965	0.030834
RS	19	0.403928	1.139580	3591.788136	0.029328	0.033004
RS	20	0.448700	1.177253	3636.654117	0.029694	0.033420
RS	21	0.497450	1.177253	3792.864065	0.030970	0.035396
RS	22	0.550532	1.262880	3679.563725	0.030045	0.034288
RS	23	0.608329	1.262880	3820.330473	0.031194	0.036000
RS	24	0.671262	1.397143	3579.433974	0.029227	0.033627
RS	25	0.739786	1.397143	3703.813867	0.030243	0.035059
RS	26	0.814398	1.583914	3376.781945	0.027572	0.031817
RS	27	0.895640	1.583914	3486.098844	0.028465	0.032987
RS	28	0.984099	1.828395	3115.535366	0.025439	0.029300
RS	29	1.080418	1.828395	3211.912289	0.026226	0.030242
RS	30	1.185294	2.136898	2832.122798	0.023125	0.026462
RS	31	1.299488	2.136898	2917.603708	0.023823	0.027217
RS	32	1.423828	2.516410	2551.886909	0.020837	0.023588
RS	33	1.559215	2.516410	2628.113223	0.021459	0.024194
RS	34	1.706631	2.971948	2291.508867	0.018711	0.020872
RS	35	1.867144	2.971948	2359.656198	0.019267	0.021362
RS	36	2.041918	3.504367	2060.377019	0.016824	0.018431
RS	37	2.232221	3.504367	2121.221333	0.017320	0.018828
RS	38	2.439431	4.111531	1860.864755	0.015194	0.016301
RS	39	2.665051	4.111531	1914.915509	0.015636	0.016620
RS	40	2.910716	4.791165	1690.254229	0.013801	0.014460
RS	41	3.178209	4.791165	1737.872077	0.014190	0.014712
RS	42	3.469467	5.540866	1544.046446	0.012608	0.012868
RS	43	3.786602	5.540866	1585.494459	0.012946	0.013059
RS	44	4.131914	6.355496	1418.092436	0.011579	0.011482
RS	45	4.507906	6.355496	1453.536461	0.011869	0.011618
RS	46	4.917303	7.225892	1308.846315	0.010687	0.010268
RS	47	5.363074	7.225892	1338.345629	0.010928	0.010354
RS	48	5.848450	8.141700	1212.736063	0.009902	0.009193
RS	49	6.376950	8.141700	1236.259548	0.010094	0.009235
RS	50	6.952406	9.101323	1125.281975	0.009188	0.008223
RS	51	7.578989	9.101323	1142.795289	0.009331	0.008227
RS	52	8.261242	10.129712	1040.567887	0.008497	0.007315
RS	53	9.004111	10.129712	1052.238197	0.008592	0.007288
RS	54	9.812982	12.054328	894.400043	0.007303	0.006005
RS	55	10.693718	12.054328	905.106182	0.007390	0.005989
RS	56	11.652704	12.054328	909.995057	0.007430	0.005936
RS	57	12.696893	12.054328	908.444759	0.007418	0.005843
RS	58	13.833855	183.913272	61.858169	0.000505	0.000467
RS	59	15.071833	183.913272	67.165568	0.000548	0.000494
RS	60	16.419800	183.913272	72.908707	0.000595	0.000523
RS	61	17.887530	183.913272	79.119448	0.000646	0.000553
RS	62	19.485663	183.913272	85.831165	0.000701	0.000584
RS	63	21.225785	183.913272	14391.819181	0.117513	0.055748
PA	4+25*2+4+6 0.001828307 0.006879446 21.225785080 1444.557466314 38.774382251 8.677166462 3.531834452 2.052284475 1.492877243 1.253532452 1.156942319 1.139580322 1.177252839 1.262880052 1.397142618 1.583913525 1.828394886 2.136897799 2.516410439 2.971948105 3.504366525 4.111531099 4.791165025 5.540865794 6.355496217 7.225891591 8.141700274 9.101322801 10.129712418 12.054328307 183.913272371
//
IT	5955
RD	9
LK	-84766.108777
QD	-578.122832 -> -444.449928
RI	0.0281120713
TR	0.001528	0.007073
MT	22.312969
MM	C_pi: 17.317317, n_recomb: 128723.331596
RS	0	0.000000	3824.485234	0.284511	0.000002	0.000000
RS	1	0.008971	3824.485234	0.310043	0.000002	0.000000
RS	2	0.018746	3824.485234	0.337867	0.000003	0.000001
RS	3	0.029398	3824.485234	0.368189	0.000003	0.000001
RS	4	0.041006	67.222970	22.825094	0.000177	0.000086
RS	5	0.053655	67.222970	24.868925	0.000193	0.000125
RS	6	0.067439	12.648515	143.934343	0.001118	0.000760
RS	7	0.082460	12.648515	156.660381	0.001217	0.000978
RS	8	0.098827	4.641127	464.083113	0.003605	0.002974
RS	9	0.116663	4.641127	503.721007	0.003913	0.003569
RS	10	0.136100	2.525006	1002.679097	0.007789	0.007198
RS	11	0.157279	2.525006	1083.177033	0.008415	0.008280
RS	12	0.180359	1.756713	1676.934617	0.013027	0.012898
RS	13	0.205509	1.756713	1800.404984	0.013987	0.014440
RS	14	0.232915	1.428452	2369.379458	0.018407	0.019063
RS	15	0.262779	1.428452	2526.425214	0.019627	0.020950
RS	16	0.295323	1.286665	2980.853373	0.023157	0.024763
RS	17	0.330786	1.286665	3156.476932	0.024521	0.026828
RS	18	0.369430	1.243311	3448.160549	0.026787	0.029331
RS	19	0.411541	1.243311	3627.429773	0.028180	0.031400
RS	20	0.457430	1.264685	3740.954914	0.029062	0.032375
RS	21	0.507435	1.264685	3912.328801	0.030393	0.034307
RS	22	0.561926	1.339464	3853.924766	0.029940	0.033747
RS	23	0.621305	1.339464	4010.499272	0.031156	0.035456
RS	24	0.686010	1.466135	3805.705598	0.029565	0.033556
RS	25	0.756521	1.466135	3944.956068	0.030647	0.035010
RS	26	0.833356	1.647268	3634.662322	0.028236	0.032129
RS	27	0.917084	1.647268	3757.089737	0.029187	0.033333
RS	28	1.008323	1.887192	3386.745085	0.026310	0.029890
RS	29	1.107747	1.887192	3494.249324	0.027145	0.030871
RS	30	1.216089	2.191546	3102.634060	0.024103	0.027230
RS	31	1.334151	2.191546	3197.370000	0.024839	0.028023
RS	32	1.462804	2.566644	2812.394064	0.021848	0.024454
RS	33	1.602997	2.566644	2896.233648	0.022500	0.025094
RS	34	1.755767	3.016640	2536.948295	0.019709	0.021778
RS	35	1.922241	3.016640	2611.288999	0.020286	0.022298
RS	36	2.103649	3.541283	2288.903051	0.017782	0.019340
RS	37	2.301331	3.541283	2354.676903	0.018293	0.019761
RS	38	2.516746	4.137183	2072.530714	0.016101	0.017191
RS	39	2.751485	4.137183	2130.333362	0.016550	0.017529
RS	40	3.007281	4.800678	1885.918659	0.014651	0.015320
RS	41	3.286024	4.800678	1936.146031	0.015041	0.015585
RS	42	3.589772	5.527719	1724.789190	0.013399	0.013689
RS	43	3.920769	5.527719	1767.703612	0.013733	0.013887
RS	44	4.281458	6.310932	1585.045097	0.012314	0.012261
RS	45	4.674503	6.310932	1620.776643	0.012591	0.012396
RS	46	5.102806	7.137947	1463.141243	0.011367	0.011002
RS	47	5.569531	7.137947	1491.672224	0.011588	0.011080
RS	48	6.078125	7.993710	1355.421436	0.010530	0.009881
RS	49	6.632342	7.993710	1376.598728	0.010694	0.009906
RS	50	7.236277	8.869798	1257.115154	0.009766	0.008862
RS	51	7.894388	8.869798	1270.752418	0.009872	0.008840
RS	52	8.611536	9.781057	1161.730707	0.009025	0.007901
RS	53	9.393017	9.781057	1167.867617	0.009073	0.007838
RS	54	10.244601	11.427293	1004.399881	0.007803	0.006532
RS	55	11.172579	11.427293	1008.833996	0.007837	0.006477
RS	56	12.183801	11.427293	1005.898460	0.007814	0.006377
RS	57	13.285737	11.427293	995.002646	0.007730	0.006228
RS	58	14.486524	201.893011	58.261118	0.000453	0.000414
RS	59	15.795029	201.893011	63.348442	0.000492	0.000440
RS	60	17.220915	201.893011	68.864804	0.000535	0.000466
RS	61	18.774713	201.893011	74.843231	0.000581	0.000494
RS	62	20.467896	201.893011	81.318609	0.000632	0.000524
RS	63	22.312969	201.893011	14764.138166	0.114697	0.056582
PA	4+25*2+4+6 0.001528240 0.007073308 22.312968522 3824.485234094 67.222969986 12.648514828 4.641126911 2.525005854 1.756712959 1.428452408 1.286664936 1.243311023 1.264685455 1.339463931 1.466135275 1.647268495 1.887192222 2.191546248 2.566643806 3.016640300 3.541282526 4.137182684 4.800678122 5.527718751 6.310932174 7.137947201 7.993709780 8.869798372 9.781057241 11.427292883 201.893010578
//
IT	8186
RD	10
LK	-84504.844667
QD	-482.183180 -> -365.499650
RI	0.0247233658
TR	0.001278	0.007224
MT	23.442639
MM	C_pi: 17.562720, n_recomb: 133047.232216
RS	0	0.000000	9849.241420	0.115033	0.000001	0.000000
RS	1	0.009056	9849.241420	0.125454	0.000001	0.000000
RS	2	0.018932	9849.241420	0.136820	0.000001	0.000000
RS	3	0.029702	9849.241420	0.149216	0.000001	0.000001
RS	4	0.041447	112.669929	14.225046	0.000107	0.000055
RS	5	0.054256	112.669929	15.512135	0.000117	0.000079
RS	6	0.068225	17.983886	105.939172	0.000796	0.000567
RS	7	0.083459	17.983886	115.437123	0.000868	0.000724
RS	8	0.100073	5.994005	376.990892	0.002834	0.002421
RS	9	0.118191	5.994005	409.861284	0.003081	0.002885
RS	10	0.137950	3.071035	867.983177	0.006524	0.006175
RS	11	0.159498	3.071035	939.745062	0.007063	0.007064
RS	12	0.182997	2.052157	1518.446984	0.011413	0.011456
RS	13	0.208625	2.052157	1634.637956	0.012286	0.012783
RS	14	0.236573	1.621003	2220.779408	0.016692	0.017384
RS	15	0.267052	1.621003	2375.031749	0.017851	0.019074
RS	16	0.300291	1.428360	2873.154193	0.021595	0.023081
RS	17	0.336540	1.428360	3051.745374	0.022937	0.024999
RS	18	0.376072	1.356629	3401.983447	0.025570	0.027864
RS	19	0.419184	1.356629	3589.454875	0.026979	0.029845
RS	20	0.466200	1.360930	3764.231049	0.028292	0.031275
RS	21	0.517474	1.360930	3947.393565	0.029669	0.033172
RS	22	0.573390	1.425078	3943.087293	0.029637	0.033083
RS	23	0.634371	1.425078	4113.064559	0.030914	0.034798
RS	24	0.700873	1.545126	3948.863374	0.029680	0.033323
RS	25	0.773398	1.545126	4101.462829	0.030827	0.034807
RS	26	0.852491	1.722260	3815.829536	0.028680	0.032267
RS	27	0.938746	1.722260	3950.494997	0.029692	0.033513
RS	28	1.032812	1.959934	3589.885634	0.026982	0.030312
RS	29	1.135396	1.959934	3708.047880	0.027870	0.031338
RS	30	1.247271	2.263159	3314.327339	0.024911	0.027847
RS	31	1.369276	2.263159	3418.063790	0.025691	0.028684
RS	32	1.502329	2.637634	3022.916934	0.022721	0.025190
RS	33	1.647432	2.637634	3114.210798	0.023407	0.025870
RS	34	1.805675	3.086704	2740.294551	0.020596	0.022577
RS	35	1.978248	3.086704	2820.700858	0.021201	0.023130
RS	36	2.166448	3.609047	2482.085255	0.018656	0.020163
RS	37	2.371692	3.609047	2552.662418	0.019186	0.020611
RS	38	2.595521	4.200037	2254.492648	0.016945	0.018014
RS	39	2.839621	4.200037	2315.908357	0.017407	0.018373
RS	40	3.105825	4.854613	2056.568811	0.015457	0.016128
RS	41	3.396136	4.854613	2109.242830	0.015853	0.016407
RS	42	3.712736	5.567087	1884.418328	0.014164	0.014473
RS	43	4.058007	5.567087	1928.598549	0.014496	0.014678
RS	44	4.434545	6.327858	1734.139615	0.013034	0.013013
RS	45	4.845182	6.327858	1769.901470	0.013303	0.013148
RS	46	5.293004	7.121314	1602.320907	0.012043	0.011720
RS	47	5.781380	7.121314	1629.541365	0.012248	0.011789
RS	48	6.313982	7.927733	1485.335130	0.011164	0.010561
RS	49	6.894815	7.927733	1503.694997	0.011302	0.010569
RS	50	7.528246	8.731969	1378.238646	0.010359	0.009502
RS	51	8.219040	8.731969	1387.330448	0.010427	0.009451
RS	52	8.972390	9.538981	1274.081030	0.009576	0.008496
RS	53	9.793961	9.538981	1273.713589	0.009573	0.008392
RS	54	10.689932	10.927659	1109.894347	0.008342	0.007087
RS	55	11.667039	10.927659	1106.372838	0.008316	0.006985
RS	56	12.732630	10.927659	1093.914503	0.008222	0.006828
RS	57	13.894719	10.927659	1072.028274	0.008058	0.006614
RS	58	15.162043	216.618399	55.700874	0.000419	0.000379
RS	59	16.544133	216.618399	60.639016	0.000456	0.000403
RS	60	18.051380	216.618399	66.002694	0.000496	0.000428
RS	61	19.695121	216.618399	71.825913	0.000540	0.000455
RS	62	21.487714	216.618399	78.144785	0.000587	0.000483
RS	63	23.442639	216.618399	14886.105193	0.111886	0.057207
PA	4+25*2+4+6 0.001277752 0.007223611 23.442638947 9849.241419792 112.669928814 17.983886283 5.994004765 3.071035216 2.052157134 1.621002964 1.428360222 1.356628504 1.360930269 1.425077703 1.545125715 1.722259729 1.959934294 2.263158740 2.637633840 3.086704137 3.609046650 4.200036868 4.854612590 5.567087384 6.327857909 7.121314471 7.927733102 8.731969073 9.538980794 10.927658865 216.618399220
//
IT	7429
RD	11
LK	-84275.544528
QD	-400.295852 -> -296.768577
RI	0.0217835552
TR	0.001071	0.007345
MT	24.556592
MM	C_pi: 17.602517, n_recomb: 135443.162633
RS	0	0.000000	23344.307235	0.049788	0.000000	0.000000
RS	1	0.009136	23344.307235	0.054338	0.000000	0.000000
RS	2	0.019106	23344.307235	0.059305	0.000000	0.000000
RS	3	0.029987	23344.307235	0.064725	0.000000	0.000000
RS	4	0.041863	182.791749	9.021311	0.000067	0.000036
RS	5	0.054823	182.791749	9.845239	0.000073	0.000052
RS	6	0.068967	24.973558	78.621656	0.000580	0.000432
RS	7	0.084404	24.973558	85.754005	0.000633	0.000547
RS	8	0.101251	7.616522	306.409952	0.002262	0.002000
RS	9	0.119637	7.616522	333.583438	0.002463	0.002367
RS	10	0.139702	3.695213	747.246429	0.005517	0.005346
RS	11	0.161601	3.695213	810.543574	0.005984	0.006084
RS	12	0.185500	2.380841	1361.164412	0.010050	0.010229
RS	13	0.211583	2.380841	1468.745410	0.010844	0.011377
RS	14	0.240048	1.831764	2053.741226	0.015163	0.015890
RS	15	0.271114	1.831764	2202.235302	0.016259	0.017411
RS	16	0.305019	1.582010	2725.545045	0.020123	0.021521
RS	17	0.342020	1.582010	2903.102343	0.021434	0.023306
RS	18	0.382402	1.478999	3297.075233	0.024343	0.026438
RS	19	0.426474	1.478999	3488.511967	0.025756	0.028338
RS	20	0.474571	1.464929	3715.355153	0.027431	0.030139
RS	21	0.527063	1.464929	3906.490143	0.028842	0.032005
RS	22	0.584350	1.518059	3953.166613	0.029187	0.032327
RS	23	0.646871	1.518059	4133.508592	0.030518	0.034048
RS	24	0.715103	1.631723	4012.112063	0.029622	0.032962
RS	25	0.789569	1.631723	4175.862440	0.030831	0.034478
RS	26	0.870838	1.805605	3920.929939	0.028949	0.032263
RS	27	0.959532	1.805605	4066.345852	0.030023	0.033554
RS	28	1.056329	2.042244	3723.663460	0.027492	0.030594
RS	29	1.161969	2.042244	3851.510796	0.028436	0.031670
RS	30	1.277259	2.346013	3464.626350	0.025580	0.028338
RS	31	1.403083	2.346013	3576.726215	0.026408	0.029224
RS	32	1.540401	2.722021	3180.144304	0.023480	0.025817
RS	33	1.690265	2.722021	3278.460684	0.024205	0.026542
RS	34	1.853820	3.172857	2897.860266	0.021395	0.023286
RS	35	2.032317	3.172857	2984.025186	0.022032	0.023877
RS	36	2.227121	3.696138	2636.109776	0.019463	0.020914
RS	37	2.439721	3.696138	2711.263178	0.020018	0.021394
RS	38	2.671745	4.286034	2402.956499	0.017741	0.018782
RS	39	2.924966	4.286034	2467.813261	0.018220	0.019165
RS	40	3.201320	4.936130	2198.503910	0.016232	0.016895
RS	41	3.502922	4.936130	2253.490057	0.016638	0.017191
RS	42	3.832077	5.639137	2019.380861	0.014909	0.015227
RS	43	4.191303	5.639137	2064.712711	0.015244	0.015441
RS	44	4.583348	6.383275	1862.006041	0.013748	0.013747
RS	45	5.011209	6.383275	1897.684561	0.014011	0.013883
RS	46	5.478158	7.149777	1723.210463	0.012723	0.012427
RS	47	5.987767	7.149777	1748.980669	0.012913	0.012488
RS	48	6.543932	7.914366	1599.505959	0.011809	0.011240
RS	49	7.150908	7.914366	1614.841614	0.011923	0.011228
RS	50	7.813335	8.655377	1485.893414	0.010971	0.010148
RS	51	8.536281	8.655377	1490.098194	0.011002	0.010066
RS	52	9.325273	9.368172	1375.098424	0.010153	0.009104
RS	53	10.186346	9.368172	1367.637820	0.010098	0.008956
RS	54	11.126085	10.516791	1208.499339	0.008923	0.007673
RS	55	12.151677	10.516791	1195.624299	0.008827	0.007515
RS	56	13.270964	10.516791	1172.318227	0.008655	0.007293
RS	57	14.492507	10.516791	1138.261415	0.008404	0.007006
RS	58	15.825647	226.762768	54.129316	0.000400	0.000356
RS	59	17.280581	226.762768	58.988521	0.000436	0.000380
RS	60	18.868434	226.762768	64.273375	0.000475	0.000404
RS	61	20.601350	226.762768	70.018759	0.000517	0.000430
RS	62	22.492582	226.762768	76.261833	0.000563	0.000458
RS	63	24.556592	226.762768	14763.437383	0.109001	0.057690
PA	4+25*2+4+6 0.001070798 0.007345460 24.556592203 23344.307235377 182.791748820 24.973558440 7.616521701 3.695213394 2.380841028 1.831763680 1.582009517 1.478998911 1.464928760 1.518059492 1.631722740 1.805605064 2.042243699 2.346012728 2.722021314 3.172856975 3.696137631 4.286034250 4.936130374 5.639137050 6.383274702 7.149777290 7.914366181 8.655377309 9.368171727 10.516791477 226.762767643
//
IT	12237
RD	12
LK	-84072.397757
QD	-329.892105 -> -239.114960
RI	0.0191887665
TR	0.000905	0.007443
MT	25.631569
MM	C_pi: 17.473123, n_recomb: 136182.444313
RS	0	0.000000	51513.823575	0.022861	0.000000	0.000000
RS	1	0.009210	51513.823575	0.024967	0.000000	0.000000
RS	2	0.019268	51513.823575	0.027268	0.000000	0.000000
RS	3	0.030252	51513.823575	0.029780	0.000000	0.000000
RS	4	0.042248	286.550068	5.846853	0.000043	0.000024
RS	5	0.055348	286.550068	6.385353	0.000047	0.000035
RS	6	0.069656	33.850440	59.019504	0.000433	0.000337
RS	7	0.085280	33.850440	64.427850	0.000473	0.000424
RS	8	0.102344	9.516525	249.985694	0.001836	0.001680
RS	9	0.120980	9.516525	272.469834	0.002001	0.001974
RS	10	0.141331	4.396596	641.821439	0.004713	0.004679
RS	11	0.163557	4.396596	697.295164	0.005120	0.005296
RS	12	0.187830	2.741937	1211.939808	0.008899	0.009193
RS	13	0.214339	2.741937	1310.374757	0.009622	0.010190
RS	14	0.243288	2.060123	1880.387188	0.013808	0.014576
RS	15	0.274904	2.060123	2021.114800	0.014841	0.015945
RS	16	0.309432	1.746992	2553.817009	0.018753	0.020092
RS	17	0.347140	1.746992	2727.161187	0.020026	0.021754
RS	18	0.388320	1.609702	3150.691410	0.023136	0.025078
RS	19	0.433293	1.609702	3342.361836	0.024543	0.026897
RS	20	0.482408	1.575791	3611.033247	0.026516	0.029001
RS	21	0.536046	1.575791	3806.481210	0.027951	0.030832
RS	22	0.594625	1.617280	3898.872163	0.028630	0.031510
RS	23	0.658598	1.617280	4086.425865	0.030007	0.033234
RS	24	0.728463	1.724485	4007.392261	0.029427	0.032502
RS	25	0.804762	1.724485	4179.829152	0.030693	0.034047
RS	26	0.888088	1.895467	3958.999876	0.029071	0.032140
RS	27	0.979088	1.895467	4113.369294	0.030205	0.033476
RS	28	1.078469	2.131773	3794.529448	0.027864	0.030754
RS	29	1.187003	2.131773	3930.806450	0.028864	0.031881
RS	30	1.305533	2.437145	3557.869319	0.026126	0.028713
RS	31	1.434979	2.437145	3677.472891	0.027004	0.029649
RS	32	1.576347	2.816107	3286.803332	0.024135	0.026343
RS	33	1.730734	2.816107	3391.556210	0.024905	0.027114
RS	34	1.899340	3.270516	3011.217306	0.022112	0.023908
RS	35	2.083474	3.270516	3102.743734	0.022784	0.024540
RS	36	2.284566	3.796972	2751.719904	0.020206	0.021594
RS	37	2.504178	3.796972	2831.189968	0.020790	0.022108
RS	38	2.744016	4.388473	2518.090140	0.018491	0.019492
RS	39	3.005942	4.388473	2586.235310	0.018991	0.019902
RS	40	3.291992	5.037310	2311.499434	0.016974	0.017617
RS	41	3.604385	5.037310	2368.731246	0.017394	0.017932
RS	42	3.945549	5.734689	2129.181650	0.015635	0.015947
RS	43	4.318134	5.734689	2175.667542	0.015976	0.016172
RS	44	4.725033	6.466728	1967.977783	0.014451	0.014456
RS	45	5.169406	6.466728	2003.626346	0.014713	0.014595
RS	46	5.654704	7.211640	1825.043689	0.013401	0.013120
RS	47	6.184697	7.211640	1849.446138	0.013581	0.013174
RS	48	6.763501	7.940766	1697.121701	0.012462	0.011911
RS	49	7.395612	7.940766	1709.511299	0.012553	0.011882
RS	50	8.085938	8.626223	1579.258372	0.011597	0.010795
RS	51	8.839842	8.626223	1578.591355	0.011592	0.010681
RS	52	9.663178	9.254176	1463.989539	0.010750	0.009719
RS	53	10.562341	9.254176	1449.279624	0.010642	0.009524
RS	54	11.544315	10.180519	1299.131143	0.009540	0.008285
RS	55	12.616726	10.180519	1275.930053	0.009369	0.008063
RS	56	13.787903	10.180519	1240.943423	0.009112	0.007769
RS	57	15.066943	10.180519	1194.087936	0.008768	0.007402
RS	58	16.463779	232.131760	53.458921	0.000393	0.000345
RS	59	17.989260	232.131760	58.305958	0.000428	0.000368
RS	60	19.655233	232.131760	63.582563	0.000467	0.000393
RS	61	21.474639	232.131760	69.324464	0.000509	0.000419
RS	62	23.461607	232.131760	75.569781	0.000555	0.000447
RS	63	25.631569	232.131760	14445.342706	0.106073	0.058072
PA	4+25*2+4+6 0.000905310 0.007442872 25.631569277 51513.823574893 286.550067611 33.850440411 9.516524993 4.396596481 2.741937460 2.060122832 1.746992116 1.609701520 1.575791101 1.617279604 1.724485329 1.895466795 2.131773332 2.437144857 2.816107256 3.270516244 3.796972131 4.388472650 5.037310181 5.734688555 6.466727610 7.211640371 7.940766246 8.626222730 9.254175997 10.180519252 232.131760176
//
IT	12779
RD	13
LK	-83895.603493
QD	-270.269347 -> -193.038883
RI	0.0169762767
TR	0.000777	0.007510
MT	26.698221
MM	C_pi: 17.274948, n_recomb: 135879.150137
RS	0	0.000000	109955.791086	0.010770	0.000000	0.000000
RS	1	0.009280	109955.791086	0.011770	0.000000	0.000000
RS	2	0.019422	109955.791086	0.012862	0.000000	0.000000
RS	3	0.030504	109955.791086	0.014057	0.000000	0.000000
RS	4	0.042615	433.314521	3.898051	0.000029	0.000017
RS	5	0.055850	433.314521	4.259882	0.000031	0.000024
RS	6	0.070313	44.609068	45.212606	0.000333	0.000271
RS	7	0.086119	44.609068	49.393165	0.000364	0.000338
RS	8	0.103391	11.659695	206.318466	0.001518	0.001441
RS	9	0.122266	11.659695	225.100262	0.001657	0.001681
RS	10	0.142892	5.161768	553.999160	0.004077	0.004155
RS	11	0.165433	5.161768	602.704546	0.004436	0.004675
RS	12	0.190066	3.129486	1079.220364	0.007943	0.008343
RS	13	0.216984	3.129486	1168.930488	0.008603	0.009212
RS	14	0.246401	2.302812	1716.027216	0.012629	0.013454
RS	15	0.278548	2.302812	1848.319616	0.013603	0.014689
RS	16	0.313677	1.921258	2379.044093	0.017509	0.018827
RS	17	0.352067	1.921258	2546.420182	0.018740	0.020372
RS	18	0.394020	1.747278	2987.660067	0.021988	0.023827
RS	19	0.439866	1.747278	3177.086743	0.023382	0.025566
RS	20	0.489966	1.692391	3477.521333	0.025593	0.027911
RS	21	0.544716	1.692391	3674.569213	0.027043	0.029701
RS	22	0.604547	1.721816	3805.788331	0.028009	0.030682
RS	23	0.669930	1.721816	3998.024385	0.029423	0.032401
RS	24	0.741381	1.822630	3958.084006	0.029129	0.031985
RS	25	0.819463	1.822630	4137.109968	0.030447	0.033551
RS	26	0.904790	1.991159	3950.399573	0.029073	0.031930
RS	27	0.998037	1.991159	4112.129097	0.030263	0.033302
RS	28	1.099936	2.227946	3819.568859	0.028110	0.030811
RS	29	1.211292	2.227946	3963.141693	0.029167	0.031983
RS	30	1.332983	2.536088	3608.084589	0.026554	0.028982
RS	31	1.465966	2.536088	3734.425025	0.027483	0.029964
RS	32	1.611290	2.919575	3354.250364	0.024686	0.026766
RS	33	1.770101	2.919575	3464.946877	0.025500	0.027581
RS	34	1.943649	3.379568	3089.509972	0.022737	0.024436
RS	35	2.133304	3.379568	3186.106478	0.023448	0.025107
RS	36	2.340558	3.911705	2836.288256	0.020874	0.022189
RS	37	2.567046	3.911705	2919.937330	0.021489	0.022737
RS	38	2.814552	4.507858	2605.870087	0.019178	0.020129
RS	39	3.085028	4.507858	2677.290331	0.019703	0.020566
RS	40	3.380604	5.159128	2400.426661	0.017666	0.018276
RS	41	3.703610	5.159128	2459.996280	0.018104	0.018611
RS	42	4.056591	5.855260	2217.841347	0.016322	0.016615
RS	43	4.442330	5.855260	2265.663619	0.016674	0.016852
RS	44	4.863866	6.580419	2055.399926	0.015127	0.015122
RS	45	5.324521	6.580419	2091.277980	0.015391	0.015265
RS	46	5.827926	7.309884	1910.641868	0.014061	0.013777
RS	47	6.378048	7.309884	1933.997673	0.014233	0.013826
RS	48	6.979221	8.010790	1780.591085	0.013104	0.012556
RS	49	7.636185	8.010790	1790.393879	0.013176	0.012509
RS	50	8.354116	8.649248	1660.426323	0.012220	0.011422
RS	51	9.138673	8.649248	1655.238376	0.012182	0.011278
RS	52	9.996038	9.202687	1542.592999	0.011353	0.010324
RS	53	10.932967	9.202687	1520.880704	0.011193	0.010081
RS	54	11.956845	9.926389	1382.929777	0.010178	0.008907
RS	55	13.075741	9.926389	1348.894814	0.009927	0.008614
RS	56	14.298472	9.926389	1301.878895	0.009581	0.008242
RS	57	15.634675	9.926389	1242.085037	0.009141	0.007790
RS	58	17.094880	234.139701	53.525743	0.000394	0.000342
RS	59	18.690594	234.139701	58.418587	0.000430	0.000366
RS	60	20.434393	234.139701	63.748669	0.000469	0.000391
RS	61	22.340020	234.139701	69.552631	0.000512	0.000418
RS	62	24.422492	234.139701	75.869568	0.000558	0.000447
RS	63	26.698221	234.139701	14030.187565	0.103255	0.058366
PA	4+25*2+4+6 0.000777047 0.007510401 26.698221160 109955.791085778 433.314521349 44.609068260 11.659694611 5.161768163 3.129486217 2.302812173 1.921258194 1.747278041 1.692391379 1.721815810 1.822629657 1.991159238 2.227945732 2.536087568 2.919574911 3.379568437 3.911705433 4.507857867 5.159127629 5.855260052 6.580419058 7.309884112 8.010790057 8.649247975 9.202687102 9.926389408 234.139701031
//
IT	23797
RD	14
LK	-83746.456423
QD	-221.160781 -> -157.247433
RI	0.0151806275
TR	0.000679	0.007541
MT	27.811937
MM	C_pi: 17.103914, n_recomb: 135131.355975
RS	0	0.000000	245264.772537	0.004840	0.000000	0.000000
RS	1	0.009351	245264.772537	0.005293	0.000000	0.000000
RS	2	0.019576	245264.772537	0.005788	0.000000	0.000000
RS	3	0.030757	245264.772537	0.006329	0.000000	0.000000
RS	4	0.042984	624.965514	2.716270	0.000020	0.000013
RS	5	0.056354	624.965514	2.970354	0.000022	0.000018
RS	6	0.070975	56.931669	35.652613	0.000264	0.000225
RS	7	0.086962	56.931669	38.977426	0.000288	0.000278
RS	8	0.104445	13.960008	173.687838	0.001285	0.001266
RS	9	0.123562	13.960008	189.671329	0.001404	0.001466
RS	10	0.144467	5.963023	484.307644	0.003584	0.003756
RS	11	0.167327	5.963023	527.521122	0.003904	0.004201
RS	12	0.192324	3.531768	968.253099	0.007165	0.007670
RS	13	0.219659	3.531768	1050.363276	0.007773	0.008431
RS	14	0.249550	2.553859	1571.783338	0.011632	0.012531
RS	15	0.282235	2.553859	1696.106229	0.012552	0.013648
RS	16	0.317978	2.101194	2218.153359	0.016415	0.017750
RS	17	0.357062	2.101194	2379.171375	0.017606	0.019189
RS	18	0.399801	1.889328	2829.403578	0.020938	0.022728
RS	19	0.446537	1.889328	3015.461813	0.022315	0.024387
RS	20	0.497642	1.813020	3338.911903	0.024709	0.026918
RS	21	0.553527	1.813020	3536.009062	0.026167	0.028663
RS	22	0.614637	1.830433	3698.668344	0.027371	0.029894
RS	23	0.681461	1.830433	3893.947493	0.028816	0.031600
RS	24	0.754534	1.925276	3887.935682	0.028772	0.031456
RS	25	0.834440	1.925276	4072.078442	0.030134	0.033034
RS	26	0.921818	2.092134	3916.688372	0.028984	0.031668
RS	27	1.017367	2.092134	4084.602488	0.030227	0.033069
RS	28	1.121850	2.330539	3817.610666	0.028251	0.030791
RS	29	1.236103	2.330539	3967.624566	0.029361	0.032000
RS	30	1.361039	2.643008	3631.235512	0.026872	0.029158
RS	31	1.497658	2.643008	3763.743318	0.027852	0.030181
RS	32	1.647053	3.033065	3395.768226	0.025129	0.027090
RS	33	1.810417	3.033065	3512.069405	0.025990	0.027945
RS	34	1.989056	3.501243	3143.673491	0.023264	0.024865
RS	35	2.184400	3.501243	3245.181320	0.024015	0.025574
RS	36	2.398011	4.042285	2898.786179	0.021452	0.022691
RS	37	2.631595	4.042285	2986.599542	0.022101	0.023270
RS	38	2.887022	4.647018	2673.651453	0.019786	0.020677
RS	39	3.166333	4.647018	2748.453501	0.020339	0.021140
RS	40	3.471762	5.305395	2471.354537	0.018289	0.018853
RS	41	3.805751	5.305395	2533.475337	0.018748	0.019208
RS	42	4.170971	6.005819	2290.375033	0.016949	0.017207
RS	43	4.570342	6.005819	2339.844015	0.017315	0.017458
RS	44	5.007058	6.730547	2128.450236	0.015751	0.015721
RS	45	5.484610	6.730547	2164.957089	0.016021	0.015869
RS	46	6.006817	7.451997	1983.505987	0.014678	0.014375
RS	47	6.577855	7.451997	2006.295468	0.014847	0.014420
RS	48	7.202289	8.133164	1852.872176	0.013712	0.013149
RS	49	7.885113	8.133164	1860.636040	0.013769	0.013087
RS	50	8.631787	8.734243	1731.916836	0.012817	0.012006
RS	51	9.448281	8.734243	1722.790876	0.012749	0.011833
RS	52	10.341125	9.224194	1613.076937	0.011937	0.010895
RS	53	11.317456	9.224194	1584.901244	0.011729	0.010606
RS	54	12.385082	9.765287	1461.290904	0.010814	0.009514
RS	55	13.552540	9.765287	1416.319822	0.010481	0.009148
RS	56	14.829165	9.765287	1357.318399	0.010044	0.008694
RS	57	16.225165	9.765287	1284.808800	0.009508	0.008155
RS	58	17.751703	234.693147	54.124716	0.000401	0.000345
RS	59	19.420985	234.693147	59.108494	0.000437	0.000370
RS	60	21.246358	234.693147	64.540519	0.000478	0.000396
RS	61	23.242418	234.693147	70.458477	0.000521	0.000424
RS	62	25.425127	234.693147	76.902546	0.000569	0.000454
RS	63	27.811937	234.693147	13604.569613	0.100677	0.058575
PA	4+25*2+4+6 0.000678685 0.007541065 27.811936556 245264.772536601 624.965514423 56.931669488 13.960008001 5.963023208 3.531767845 2.553858979 2.101193840 1.889328032 1.813019795 1.830433208 1.925275835 2.092133935 2.330538809 2.643007897 3.033065159 3.501242817 4.042284813 4.647017681 5.305394718 6.005818952 6.730546540 7.451996503 8.133164437 8.734243257 9.224193588 9.765286602 234.693146735
//
IT	22507
RD	15
LK	-83623.667920
QD	-181.704325 -> -129.498763
RI	0.0137719356
TR	0.000603	0.007533
MT	29.012720
MM	C_pi: 17.008038, n_recomb: 134286.116631
RS	0	0.000000	519367.805428	0.002290	0.000000	0.000000
RS	1	0.009424	519367.805428	0.002506	0.000000	0.000000
RS	2	0.019736	519367.805428	0.002742	0.000000	0.000000
RS	3	0.031020	519367.805428	0.003001	0.000000	0.000000
RS	4	0.043367	864.438212	1.972841	0.000015	0.000010
RS	5	0.056878	864.438212	2.158840	0.000016	0.000014
RS	6	0.071662	70.142277	29.111094	0.000217	0.000193
RS	7	0.087840	70.142277	31.848851	0.000237	0.000237
RS	8	0.105541	16.291239	149.950967	0.001117	0.001142
RS	9	0.124912	16.291239	163.890644	0.001220	0.001312
RS	10	0.146107	6.765515	430.853292	0.003208	0.003461
RS	11	0.169300	6.765515	469.810385	0.003499	0.003846
RS	12	0.194679	3.934779	879.250132	0.006548	0.007150
RS	13	0.222449	3.934779	955.131189	0.007113	0.007825
RS	14	0.252837	2.806020	1451.471027	0.010809	0.011793
RS	15	0.286088	2.806020	1568.878515	0.011683	0.012809
RS	16	0.322473	2.282505	2078.940318	0.015481	0.016861
RS	17	0.362287	2.282505	2234.041729	0.016636	0.018205
RS	18	0.405852	2.032918	2687.427258	0.020013	0.021795
RS	19	0.453524	2.032918	2869.912449	0.021372	0.023380
RS	20	0.505687	1.935539	3209.344518	0.023899	0.026050
RS	21	0.562767	1.935539	3405.794224	0.025362	0.027749
RS	22	0.625226	1.941459	3593.050874	0.026757	0.029181
RS	23	0.693571	1.941459	3790.426644	0.028226	0.030870
RS	24	0.768357	2.031071	3812.591339	0.028392	0.030953
RS	25	0.850190	2.031071	4000.879814	0.029794	0.032537
RS	26	0.939736	2.197266	3872.638009	0.028839	0.031389
RS	27	1.037720	2.197266	4045.890480	0.030129	0.032813
RS	28	1.144939	2.438651	3801.879187	0.028312	0.030721
RS	29	1.262261	2.438651	3957.679493	0.029472	0.031961
RS	30	1.390640	2.757219	3638.749159	0.027097	0.029262
RS	31	1.531117	2.757219	3776.969004	0.028126	0.030320
RS	32	1.684833	3.156157	3420.950178	0.025475	0.027329
RS	33	1.853035	3.156157	3542.579674	0.026381	0.028219
RS	34	2.037088	3.635417	3181.635979	0.023693	0.025203
RS	35	2.238487	3.635417	3287.929635	0.024485	0.025944
RS	36	2.458865	4.188954	2945.689672	0.021936	0.023098
RS	37	2.700011	4.188954	3037.670083	0.022621	0.023707
RS	38	2.963883	4.806607	2726.700400	0.020305	0.021132
RS	39	3.252622	4.806607	2805.000435	0.020888	0.021620
RS	40	3.568572	5.477252	2528.535596	0.018829	0.019340
RS	41	3.914296	5.477252	2593.428738	0.019313	0.019714
RS	42	4.292602	6.188024	2350.201910	0.017501	0.017714
RS	43	4.706559	6.188024	2401.639414	0.017884	0.017978
RS	44	5.159527	6.919301	2189.859438	0.016307	0.016239
RS	45	5.655183	6.919301	2227.415580	0.016587	0.016393
RS	46	6.197549	7.640619	2045.808200	0.015235	0.014899
RS	47	6.791027	7.640619	2068.549316	0.015404	0.014941
RS	48	7.440435	8.310793	1915.684609	0.014266	0.013673
RS	49	8.151043	8.310793	1922.020829	0.014313	0.013599
RS	50	8.928617	8.884119	1795.064437	0.013367	0.012530
RS	51	9.779471	8.884119	1782.688157	0.013275	0.012330
RS	52	10.710508	9.321099	1676.459928	0.012484	0.011415
RS	53	11.729286	9.321099	1642.526222	0.012232	0.011082
RS	54	12.844073	9.697449	1534.599564	0.011428	0.010088
RS	55	14.063917	9.697449	1478.904538	0.011013	0.009646
RS	56	15.398719	9.697449	1408.255281	0.010487	0.009110
RS	57	16.859312	9.697449	1323.511047	0.009856	0.008487
RS	58	18.457551	235.104571	55.072394	0.000410	0.000351
RS	59	20.206407	235.104571	60.179253	0.000448	0.000377
RS	60	22.120074	235.104571	65.748041	0.000490	0.000404
RS	61	24.214085	235.104571	71.817639	0.000535	0.000434
RS	62	26.505434	235.104571	78.429444	0.000584	0.000465
RS	63	29.012720	235.104571	13211.008184	0.098380	0.058701
PA	4+25*2+4+6 0.000602564 0.007533101 29.012719733 519367.805428047 864.438212352 70.142276639 16.291239412 6.765514528 3.934779323 2.806019813 2.282505109 2.032918154 1.935538998 1.941458894 2.031070544 2.197266146 2.438651108 2.757219436 3.156157352 3.635416719 4.188953989 4.806607459 5.477252256 6.188024139 6.919300697 7.640619266 8.310792556 8.884119213 9.321098880 9.697449088 235.104571380
//
IT	34539
RD	16
LK	-83523.519854
QD	-150.424069 -> -107.763339
RI	0.0126830779
TR	0.000543	0.007492
MT	30.308700
MM	C_pi: 16.994083, n_recomb: 133486.637344
RS	0	0.000000	872727.774480	0.001366	0.000000	0.000000
RS	1	0.009500	872727.774480	0.001496	0.000000	0.000000
RS	2	0.019902	872727.774480	0.001638	0.000000	0.000000
RS	3	0.031292	872727.774480	0.001794	0.000000	0.000000
RS	4	0.043764	1147.891566	1.493389	0.000011	0.000008
RS	5	0.057421	1147.891566	1.635323	0.000012	0.000011
RS	6	0.072376	83.345515	24.661230	0.000185	0.000171
RS	7	0.088751	83.345515	27.000133	0.000202	0.000208
RS	8	0.106681	18.522707	132.956640	0.000996	0.001054
RS	9	0.126315	18.522707	145.436671	0.001090	0.001204
RS	10	0.147814	7.530851	390.888523	0.002928	0.003245
RS	11	0.171356	7.530851	426.661658	0.003196	0.003586
RS	12	0.197134	4.324594	809.615491	0.006065	0.006755
RS	13	0.225360	4.324594	880.583211	0.006597	0.007362
RS	14	0.256268	3.052359	1353.901375	0.010143	0.011211
RS	15	0.290113	3.052359	1465.593760	0.010979	0.012145
RS	16	0.327172	2.460921	1962.512075	0.014702	0.016139
RS	17	0.367752	2.460921	2112.484332	0.015825	0.017403
RS	18	0.412186	2.175123	2565.195691	0.019217	0.021017
RS	19	0.460842	2.175123	2744.362265	0.020559	0.022538
RS	20	0.514120	2.057673	3094.427787	0.023182	0.025309
RS	21	0.572459	2.057673	3290.009099	0.024647	0.026967
RS	22	0.636340	2.052963	3496.045460	0.026190	0.028557
RS	23	0.706290	2.052963	3694.982349	0.027681	0.030228
RS	24	0.782885	2.138248	3739.914686	0.028017	0.030495
RS	25	0.866755	2.138248	3931.681685	0.029454	0.032082
RS	26	0.958594	2.304830	3826.187076	0.028663	0.031117
RS	27	1.059156	2.304830	4004.123515	0.029996	0.032558
RS	28	1.169272	2.550509	3779.880743	0.028317	0.030624
RS	29	1.289848	2.550509	3940.909943	0.029523	0.031891
RS	30	1.421878	2.876931	3637.259813	0.027248	0.029315
RS	31	1.566451	2.876931	3780.766221	0.028323	0.030405
RS	32	1.724758	3.286853	3435.613256	0.025738	0.027500
RS	33	1.898103	3.286853	3562.278260	0.026686	0.028422
RS	34	2.087916	3.779938	3208.272265	0.024034	0.025462
RS	35	2.295760	3.779938	3319.183014	0.024865	0.026233
RS	36	2.523348	4.349368	2981.013821	0.022332	0.023421
RS	37	2.772557	4.349368	3077.105551	0.023052	0.024057
RS	38	3.045439	4.984016	2768.297137	0.020738	0.021500
RS	39	3.344244	4.984016	2850.144380	0.021352	0.022012
RS	40	3.671435	5.671782	2574.610019	0.019287	0.019740
RS	41	4.029707	5.671782	2642.426799	0.019795	0.020134
RS	42	4.422014	6.398588	2399.414914	0.017975	0.018136
RS	43	4.851589	6.398588	2453.074756	0.018377	0.018414
RS	44	5.321972	7.142839	2241.283971	0.016790	0.016675
RS	45	5.837039	7.142839	2280.246927	0.017082	0.016837
RS	46	6.401036	7.871329	2098.799508	0.015723	0.015344
RS	47	7.018610	7.871329	2121.960148	0.015896	0.015387
RS	48	7.694852	8.538459	1969.939536	0.014758	0.014125
RS	49	8.435335	8.538459	1975.430391	0.014799	0.014041
RS	50	9.246160	9.092503	1850.502232	0.013863	0.012986
RS	51	10.134011	9.092503	1835.567206	0.013751	0.012765
RS	52	11.106205	9.485472	1733.120002	0.012983	0.011875
RS	53	12.170753	9.485472	1694.192457	0.012692	0.011503
RS	54	13.336429	9.711197	1602.739560	0.012007	0.010618
RS	55	14.612841	9.711197	1536.745258	0.011512	0.010101
RS	56	16.010507	9.711197	1454.979614	0.010900	0.009486
RS	57	17.540946	9.711197	1358.645687	0.010178	0.008780
RS	58	19.216771	235.930951	56.234943	0.000421	0.000359
RS	59	21.051794	235.930951	61.486315	0.000461	0.000386
RS	60	23.061136	235.930951	67.215247	0.000504	0.000415
RS	61	25.261359	235.930951	73.461938	0.000550	0.000446
RS	62	27.670596	235.930951	80.269124	0.000601	0.000478
RS	63	30.308700	235.930951	12861.206675	0.096348	0.058753
PA	4+25*2+4+6 0.000542652 0.007491544 30.308700218 872727.774480230 1147.891566094 83.345515382 18.522706527 7.530850632 4.324593973 3.052358989 2.460921326 2.175123171 2.057673432 2.052962836 2.138248358 2.304830480 2.550508561 2.876931212 3.286852979 3.779938113 4.349367614 4.984015604 5.671782476 6.398587973 7.142839032 7.871328658 8.538459370 9.092502795 9.485472456 9.711196550 235.930951137
//
IT	47041
RD	17
LK	-83441.633157
QD	-125.691977 -> -90.539895
RI	0.0118371933
TR	0.000494	0.007422
MT	31.703695
MM	C_pi: 17.055489, n_recomb: 132765.787541
RS	0	0.000000	888919.301021	0.001345	0.000000	0.000000
RS	1	0.009578	888919.301021	0.001474	0.000000	0.000000
RS	2	0.020073	888919.301021	0.001616	0.000000	0.000000
RS	3	0.031573	888919.301021	0.001770	0.000000	0.000000
RS	4	0.044174	1479.677151	1.165447	0.000009	0.000006
RS	5	0.057983	1479.677151	1.277126	0.000010	0.000009
RS	6	0.073114	96.023404	21.564091	0.000162	0.000155
RS	7	0.089694	96.023404	23.626666	0.000178	0.000189
RS	8	0.107862	20.572700	120.778484	0.000910	0.000993
RS	9	0.127770	20.572700	132.222284	0.000996	0.001128
RS	10	0.149585	8.236016	361.224375	0.002721	0.003092
RS	11	0.173489	8.236016	394.655739	0.002973	0.003400
RS	12	0.199683	4.690253	755.938418	0.005694	0.006459
RS	13	0.228386	4.690253	823.136501	0.006200	0.007012
RS	14	0.259837	3.287551	1275.966353	0.009611	0.010757
RS	15	0.294301	3.287551	1383.084850	0.010417	0.011625
RS	16	0.332066	2.633440	1866.718560	0.014060	0.015558
RS	17	0.373447	2.633440	2012.426869	0.015158	0.016757
RS	18	0.418792	2.313870	2462.089200	0.018545	0.020377
RS	19	0.468480	2.313870	2638.386595	0.019872	0.021844
RS	20	0.522927	2.177796	2995.152526	0.022560	0.024686
RS	21	0.582589	2.177796	3189.896538	0.024026	0.026309
RS	22	0.647965	2.163533	3410.021589	0.025684	0.028020
RS	23	0.719602	2.163533	3610.230395	0.027192	0.029676
RS	24	0.798100	2.245507	3673.195872	0.027667	0.030091
RS	25	0.884117	2.245507	3867.970707	0.029134	0.031680
RS	26	0.978372	2.413552	3781.076334	0.028479	0.030864
RS	27	1.081654	2.413552	3963.172359	0.029851	0.032320
RS	28	1.194829	2.664830	3755.380406	0.028286	0.030517
RS	29	1.318842	2.664830	3921.147754	0.029534	0.031808
RS	30	1.454734	3.000624	3630.525177	0.027345	0.029334
RS	31	1.603640	3.000624	3778.905427	0.028463	0.030451
RS	32	1.766808	3.423582	3443.021493	0.025933	0.027620
RS	33	1.945604	3.423582	3574.406601	0.026923	0.028570
RS	34	2.141524	3.933014	3226.444708	0.024302	0.025658
RS	35	2.356209	3.933014	3341.755574	0.025170	0.026457
RS	36	2.591455	4.521473	3007.193463	0.022650	0.023672
RS	37	2.849233	4.521473	3107.275717	0.023404	0.024334
RS	38	3.131699	5.176922	2800.443863	0.021093	0.021793
RS	39	3.441219	5.176922	2885.812530	0.021736	0.022328
RS	40	3.780384	5.886301	2611.209502	0.019668	0.020063
RS	41	4.152032	5.886301	2682.019931	0.020201	0.020476
RS	42	4.559275	6.634331	2439.333327	0.018373	0.018481
RS	43	5.005523	6.634331	2495.384431	0.018795	0.018773
RS	44	5.494511	7.397593	2283.695444	0.017201	0.017036
RS	45	6.030332	7.397593	2324.341815	0.017507	0.017206
RS	46	6.617472	8.139897	2143.194817	0.016143	0.015716
RS	47	7.260846	8.139897	2167.167919	0.016323	0.015761
RS	48	7.965840	8.811091	2016.122802	0.015186	0.014507
RS	49	8.738355	8.811091	2021.288110	0.015224	0.014417
RS	50	9.584859	9.353316	1898.486405	0.014300	0.013378
RS	51	10.512439	9.353316	1881.647556	0.014173	0.013139
RS	52	11.528858	9.709801	1783.110902	0.013430	0.012277
RS	53	12.642626	9.709801	1739.961623	0.013105	0.011870
RS	54	13.863066	9.795721	1665.345307	0.012543	0.011099
RS	55	15.200395	9.795721	1589.633321	0.011973	0.010512
RS	56	16.665809	9.795721	1497.422900	0.011279	0.009821
RS	57	18.271575	9.795721	1390.258869	0.010472	0.009037
RS	58	20.031135	237.374025	57.527101	0.000433	0.000368
RS	59	21.959218	237.374025	62.937287	0.000474	0.000396
RS	60	24.071967	237.374025	68.842085	0.000519	0.000426
RS	61	26.387066	237.374025	75.283112	0.000567	0.000458
RS	62	28.923897	237.374025	82.304532	0.000620	0.000493
RS	63	31.703695	237.374025	12551.971648	0.094542	0.058744
PA	4+25*2+4+6 0.000494443 0.007421711 31.703695421 888919.301021400 1479.677151426 96.023403787 20.572700027 8.236016366 4.690253186 3.287550983 2.633440148 2.313870180 2.177795885 2.163532985 2.245506700 2.413552181 2.664829831 3.000623771 3.423581912 3.933014060 4.521472754 5.176922182 5.886301355 6.634330780 7.397593321 8.139897168 8.811091102 9.353316121 9.709800963 9.795721133 237.374025023
//
IT	10247
RD	18
LK	-83374.042106
QD	-106.049710 -> -79.082798
RI	0.0115650603
TR	0.000480	0.007447
MT	32.339851
MM	C_pi: 16.970108, n_recomb: 132556.809143
RS	0	0.000000	1108821.498510	0.001081	0.000000	0.000000
RS	1	0.009612	1108821.498510	0.001185	0.000000	0.000000
RS	2	0.020148	1108821.498510	0.001299	0.000000	0.000000
RS	3	0.031697	1108821.498510	0.001424	0.000000	0.000000
RS	4	0.044356	1818.799760	0.951350	0.000007	0.000005
RS	5	0.058231	1818.799760	1.042843	0.000008	0.000007
RS	6	0.073440	107.769198	19.291139	0.000146	0.000144
RS	7	0.090112	107.769198	21.143364	0.000160	0.000175
RS	8	0.108385	22.332052	111.788694	0.000843	0.000950
RS	9	0.128415	22.332052	122.428339	0.000924	0.001076
RS	10	0.150371	8.842760	338.309359	0.002552	0.002983
RS	11	0.174437	8.842760	369.806415	0.002790	0.003269
RS	12	0.200816	5.008321	712.643210	0.005376	0.006239
RS	13	0.229731	5.008321	776.518486	0.005858	0.006753
RS	14	0.261424	3.492072	1210.986927	0.009136	0.010403
RS	15	0.296165	3.492072	1313.798761	0.009911	0.011221
RS	16	0.334244	2.781425	1785.019205	0.013466	0.015092
RS	17	0.375984	2.781425	1926.381040	0.014532	0.016238
RS	18	0.421736	2.430262	2372.696588	0.017899	0.019851
RS	19	0.471886	2.430262	2545.624643	0.019204	0.021274
RS	20	0.526856	2.275667	2908.253957	0.021940	0.024166
RS	21	0.587110	2.275667	3101.297750	0.023396	0.025760
RS	22	0.653156	2.250640	3334.515929	0.025155	0.027563
RS	23	0.725549	2.250640	3534.894046	0.026667	0.029208
RS	24	0.804902	2.326905	3615.145552	0.027272	0.029739
RS	25	0.891882	2.326905	3811.728381	0.028755	0.031332
RS	26	0.987222	2.492842	3743.055489	0.028237	0.030635
RS	27	1.091727	2.492842	3928.130342	0.029634	0.032107
RS	28	1.206276	2.744811	3736.868876	0.028191	0.030409
RS	29	1.331837	2.744811	3906.286071	0.029469	0.031722
RS	30	1.469466	3.083623	3629.041073	0.027377	0.029331
RS	31	1.620324	3.083623	3781.334343	0.028526	0.030474
RS	32	1.785683	3.511540	3455.324006	0.026067	0.027701
RS	33	1.966936	3.511540	3590.603672	0.027087	0.028679
RS	34	2.165611	4.027351	3249.415735	0.024513	0.025803
RS	35	2.383384	4.027351	3368.429359	0.025411	0.026629
RS	36	2.622088	4.622874	3038.277113	0.022921	0.023866
RS	37	2.883737	4.622874	3141.766196	0.023701	0.024552
RS	38	3.170536	5.285224	2837.709759	0.021407	0.022023
RS	39	3.484903	5.285224	2926.114108	0.022074	0.022579
RS	40	3.829486	6.000458	2653.217897	0.020016	0.020320
RS	41	4.207191	6.000458	2726.618548	0.020569	0.020751
RS	42	4.621202	6.752233	2485.011613	0.018747	0.018759
RS	43	5.075007	6.752233	2543.116842	0.019185	0.019066
RS	44	5.572433	7.515613	2332.275475	0.017595	0.017329
RS	45	6.117671	7.515613	2374.316476	0.017912	0.017510
RS	46	6.715318	8.252109	2194.207272	0.016553	0.016022
RS	47	7.370412	8.252109	2218.731448	0.016738	0.016072
RS	48	8.088473	8.908143	2069.398917	0.015611	0.014826
RS	49	8.875555	8.908143	2073.977162	0.015646	0.014732
RS	50	9.738292	9.420923	1954.117626	0.014742	0.013709
RS	51	10.683956	9.420923	1935.064062	0.014598	0.013457
RS	52	11.720518	9.726399	1841.387923	0.013891	0.012623
RS	53	12.856715	9.726399	1793.563626	0.013531	0.012187
RS	54	14.102124	9.657467	1738.724644	0.013117	0.011534
RS	55	15.467243	9.657467	1651.980672	0.012462	0.010879
RS	56	16.963578	9.657467	1548.125442	0.011679	0.010117
RS	57	18.603741	9.657467	1429.089177	0.010781	0.009261
RS	58	20.401559	235.927006	58.480540	0.000441	0.000377
RS	59	22.372184	235.927006	63.995601	0.000483	0.000406
RS	60	24.532227	235.927006	70.015589	0.000528	0.000438
RS	61	26.899894	235.927006	76.582868	0.000578	0.000472
RS	62	29.495144	235.927006	83.742334	0.000632	0.000508
RS	63	32.339851	235.927006	12374.440279	0.093352	0.058686
PA	4+25*2+4+6 0.000480472 0.007446568 32.339851160 1108821.498509850 1818.799759679 107.769197956 22.332052181 8.842759517 5.008321055 3.492071958 2.781424802 2.430261855 2.275666930 2.250639568 2.326905102 2.492841607 2.744810864 3.083622671 3.511539511 4.027350795 4.622874039 5.285223592 6.000458415 6.752232673 7.515612892 8.252108599 8.908142627 9.420923163 9.726398912 9.657467026 235.927005824
//
IT	3389
RD	19
LK	-83328.489390
QD	-91.261023 -> -84.034265
RI	0.0115871567
TR	0.000481	0.007447
MT	32.339869
MM	C_pi: 16.886146, n_recomb: 131939.759539
RS	0	0.000000	1113161.358216	0.001072	0.000000	0.000000
RS	1	0.009612	1113161.358216	0.001175	0.000000	0.000000
RS	2	0.020148	1113161.358216	0.001288	0.000000	0.000000
RS	3	0.031697	1113161.358216	0.001412	0.000000	0.000000
RS	4	0.044356	2107.076732	0.817611	0.000006	0.000005
RS	5	0.058231	2107.076732	0.896242	0.000007	0.000007
RS	6	0.073440	115.065195	17.989249	0.000136	0.000142
RS	7	0.090112	115.065195	19.716678	0.000149	0.000171
RS	8	0.108385	23.300514	106.679367	0.000809	0.000954
RS	9	0.128416	23.300514	116.837291	0.000886	0.001073
RS	10	0.150371	9.199674	323.815464	0.002454	0.002985
RS	11	0.174437	9.199674	354.002291	0.002683	0.003247
RS	12	0.200816	5.212633	682.020836	0.005169	0.006191
RS	13	0.229731	5.212633	743.327642	0.005634	0.006662
RS	14	0.261424	3.629930	1161.057356	0.008800	0.010266
RS	15	0.296165	3.629930	1260.129026	0.009551	0.011025
RS	16	0.334245	2.882504	1718.089111	0.013022	0.014860
RS	17	0.375984	2.882504	1855.173172	0.014061	0.015941
RS	18	0.421736	2.508973	2295.143565	0.017395	0.019550
RS	19	0.471886	2.508973	2464.090109	0.018676	0.020911
RS	20	0.526856	2.340198	2828.172858	0.021435	0.023837
RS	21	0.587110	2.340198	3018.208761	0.022876	0.025377
RS	22	0.653156	2.305979	3259.676024	0.024706	0.027249
RS	23	0.725550	2.305979	3458.352214	0.026212	0.028852
RS	24	0.804902	2.376229	3551.490871	0.026918	0.029472
RS	25	0.891882	2.376229	3747.656852	0.028404	0.031036
RS	26	0.987222	2.538234	3693.893973	0.027997	0.030435
RS	27	1.091727	2.538234	3879.583138	0.029404	0.031889
RS	28	1.206277	2.787672	3702.934401	0.028065	0.030280
RS	29	1.331837	2.787672	3873.665430	0.029359	0.031585
RS	30	1.469466	3.124876	3609.238810	0.027355	0.029270
RS	31	1.620324	3.124876	3763.245524	0.028522	0.030410
RS	32	1.785683	3.551636	3447.683557	0.026131	0.027697
RS	33	1.966937	3.551636	3584.851015	0.027170	0.028676
RS	34	2.165612	4.066147	3251.826038	0.024646	0.025846
RS	35	2.383384	4.066147	3372.749561	0.025563	0.026676
RS	36	2.622089	4.659488	3048.885489	0.023108	0.023948
RS	37	2.883738	4.659488	3154.204476	0.023906	0.024640
RS	38	3.170537	5.317989	2855.037389	0.021639	0.022138
RS	39	3.484904	5.317989	2945.111391	0.022322	0.022701
RS	40	3.829488	6.026891	2676.122715	0.020283	0.020463
RS	41	4.207193	6.026891	2750.952003	0.020850	0.020901
RS	42	4.621204	6.768911	2512.618410	0.019044	0.018926
RS	43	5.075009	6.768911	2571.814934	0.019492	0.019238
RS	44	5.572435	7.517881	2363.949223	0.017917	0.017518
RS	45	6.117674	7.517881	2406.616256	0.018240	0.017702
RS	46	6.715321	8.233548	2229.573371	0.016898	0.016233
RS	47	7.370415	8.233548	2254.070478	0.017084	0.016281
RS	48	8.088477	8.859767	2108.372959	0.015980	0.015057
RS	49	8.875559	8.859767	2111.970701	0.016007	0.014958
RS	50	9.738297	9.329937	1996.911229	0.015135	0.013964
RS	51	10.683961	9.329937	1975.415773	0.014972	0.013696
RS	52	11.720523	9.573850	1888.536941	0.014314	0.012904
RS	53	12.856721	9.573850	1835.909562	0.013915	0.012439
RS	54	14.102131	9.339106	1805.441415	0.013684	0.011928
RS	55	15.467250	9.339106	1706.746930	0.012936	0.011202
RS	56	16.963586	9.339106	1590.640573	0.012056	0.010368
RS	57	18.603750	9.339106	1459.476388	0.011062	0.009442
RS	58	20.401569	235.926992	57.566675	0.000436	0.000381
RS	59	22.372195	235.926992	62.995553	0.000477	0.000410
RS	60	24.532239	235.926992	68.921468	0.000522	0.000443
RS	61	26.899908	235.926992	75.386123	0.000571	0.000477
RS	62	29.495160	235.926992	82.433709	0.000625	0.000514
RS	63	32.339869	235.926992	12181.058420	0.092323	0.058549
PA	4+25*2+4+6 0.000481459 0.007446568 32.339868509 1113161.358215994 2107.076731576 115.065194991 23.300513607 9.199673616 5.212632967 3.629930115 2.882503598 2.508972528 2.340198219 2.305979341 2.376228975 2.538233711 2.787672357 3.124875817 3.551636309 4.066146524 4.659488152 5.317988595 6.026890564 6.768910799 7.517881389 8.233548111 8.859767315 9.329937208 9.573849988 9.339105705 235.926991761
//
IT	3641
RD	20
LK	-83314.874944
QD	-85.258082 -> -79.679534
RI	0.0114702985
TR	0.000482	0.007447
MT	32.339878
MM	C_pi: 16.830938, n_recomb: 131533.827999
RS	0	0.000000	1165340.796882	0.001021	0.000000	0.000000
RS	1	0.009612	1165340.796882	0.001119	0.000000	0.000000
RS	2	0.020148	1165340.796882	0.001227	0.000000	0.000000
RS	3	0.031697	1165340.796882	0.001345	0.000000	0.000000
RS	4	0.044356	2361.205099	0.727510	0.000006	0.000004
RS	5	0.058231	2361.205099	0.797478	0.000006	0.000006
RS	6	0.073440	119.399332	17.286327	0.000131	0.000140
RS	7	0.090112	119.399332	18.946361	0.000144	0.000168
RS	8	0.108385	23.770262	104.271804	0.000793	0.000957
RS	9	0.128416	23.770262	114.202515	0.000868	0.001072
RS	10	0.150371	9.407685	315.766813	0.002401	0.002979
RS	11	0.174437	9.407685	345.224254	0.002625	0.003228
RS	12	0.200816	5.354705	662.171568	0.005034	0.006129
RS	13	0.229731	5.354705	721.805447	0.005488	0.006572
RS	14	0.261425	3.735550	1125.665681	0.008558	0.010109
RS	15	0.296165	3.735550	1222.063907	0.009291	0.010827
RS	16	0.334245	2.964042	1668.081360	0.012682	0.014604
RS	17	0.375984	2.964042	1801.927329	0.013699	0.015637
RS	18	0.421736	2.574402	2235.124187	0.016993	0.019220
RS	19	0.471886	2.574402	2400.930250	0.018253	0.020532
RS	20	0.526856	2.394959	2764.474323	0.021017	0.023474
RS	21	0.587110	2.394959	2952.050220	0.022443	0.024971
RS	22	0.653156	2.353753	3198.654354	0.024318	0.026894
RS	23	0.725550	2.353753	3395.877259	0.025818	0.028463
RS	24	0.804902	2.419540	3498.230725	0.026596	0.029162
RS	25	0.891882	2.419540	3693.989283	0.028084	0.030702
RS	26	0.987222	2.578849	3651.465829	0.027761	0.030191
RS	27	1.091727	2.578849	3837.627624	0.029176	0.031631
RS	28	1.206277	2.826909	3672.300443	0.027919	0.030111
RS	29	1.331837	2.826909	3844.135101	0.029225	0.031409
RS	30	1.469466	3.163698	3589.861113	0.027292	0.029173
RS	31	1.620325	3.163698	3745.363879	0.028475	0.030312
RS	32	1.785684	3.590652	3438.253911	0.026140	0.027665
RS	33	1.966937	3.590652	3577.122836	0.027195	0.028647
RS	34	2.165612	4.105467	3250.864423	0.024715	0.025871
RS	35	2.383385	4.105467	3373.563801	0.025648	0.026706
RS	36	2.622090	4.698547	3055.088578	0.023227	0.024020
RS	37	2.883739	4.698547	3162.167155	0.024041	0.024719
RS	38	3.170538	5.355474	2867.364157	0.021799	0.022252
RS	39	3.484905	5.355474	2959.108792	0.022497	0.022822
RS	40	3.829488	6.060703	2693.771341	0.020480	0.020614
RS	41	4.207194	6.060703	2770.107982	0.021060	0.021058
RS	42	4.621204	6.796048	2534.976505	0.019272	0.019109
RS	43	5.075010	6.796048	2595.427085	0.019732	0.019428
RS	44	5.572436	7.534101	2390.600011	0.018175	0.017732
RS	45	6.117675	7.534101	2434.145863	0.018506	0.017920
RS	46	6.715322	8.232904	2260.308642	0.017184	0.016475
RS	47	7.370416	8.232904	2285.128524	0.017373	0.016525
RS	48	8.088478	8.833849	2143.244227	0.016294	0.015329
RS	49	8.875561	8.833849	2146.315838	0.016318	0.015225
RS	50	9.738299	9.266697	2036.269049	0.015481	0.014268
RS	51	10.683964	9.266697	2012.892381	0.015303	0.013985
RS	52	11.720526	9.455493	1933.090600	0.014697	0.013243
RS	53	12.856724	9.455493	1876.303493	0.014265	0.012746
RS	54	14.102134	9.069174	1871.057567	0.014225	0.012405
RS	55	15.467254	9.069174	1760.747793	0.013386	0.011598
RS	56	16.963590	9.069174	1632.807260	0.012414	0.010682
RS	57	18.603755	9.069174	1490.003350	0.011328	0.009675
RS	58	20.401574	235.927006	56.903677	0.000433	0.000376
RS	59	22.372201	235.927006	62.270031	0.000473	0.000406
RS	60	24.532246	235.927006	68.127697	0.000518	0.000438
RS	61	26.899916	235.927006	74.517898	0.000567	0.000473
RS	62	29.495168	235.927006	81.484318	0.000619	0.000510
RS	63	32.339878	235.927006	12040.765556	0.091541	0.058400
PA	4+25*2+4+6 0.000482369 0.007446568 32.339878147 1165340.796882360 2361.205099452 119.399332405 23.770262135 9.407685446 5.354705136 3.735549834 2.964041646 2.574402076 2.394959156 2.353753060 2.419539606 2.578848861 2.826908959 3.163697760 3.590651517 4.105467208 4.698547418 5.355474274 6.060703151 6.796047822 7.534100840 8.232904237 8.833848987 9.266696652 9.455492887 9.069173566 235.927005824
//
IT	6834
RD	21
LK	-92596.551741
QD	-5303.548983 -> -532.348134
RI	0.0055297040
TR	0.000476	0.006460
MT	40.509724
MM	C_pi: 32.902868, n_recomb: 214285.635402
RS	0	0.000000	1118699.286652	0.001732	0.000000	0.000000
RS	1	0.010004	1118699.286652	0.001905	0.000000	0.000000
RS	2	0.021008	1118699.286652	0.002096	0.000000	0.000000
RS	3	0.033113	1118699.286652	0.002306	0.000000	0.000000
RS	4	0.046429	2950.671230	0.961753	0.000004	0.000003
RS	5	0.061077	2950.671230	1.058010	0.000005	0.000004
RS	6	0.077191	138.382094	24.816025	0.000116	0.000110
RS	7	0.094916	138.382094	27.296485	0.000127	0.000132
RS	8	0.114415	27.096693	153.286319	0.000715	0.000767
RS	9	0.135864	27.096693	168.492600	0.000786	0.000863
RS	10	0.159459	10.749083	466.502468	0.002177	0.002407
RS	11	0.185414	10.749083	511.915034	0.002389	0.002626
RS	12	0.213965	6.152445	980.134002	0.004574	0.005002
RS	13	0.245373	6.152445	1072.533015	0.005005	0.005406
RS	14	0.279923	4.311540	1671.671466	0.007801	0.008366
RS	15	0.317929	4.311540	1822.192321	0.008504	0.009031
RS	16	0.359737	3.433069	2488.853968	0.011615	0.012286
RS	17	0.405727	3.433069	2700.011787	0.012600	0.013255
RS	18	0.456318	2.991628	3352.623102	0.015646	0.016448
RS	19	0.511969	2.991628	3617.359252	0.016881	0.017697
RS	20	0.573188	2.793276	4168.754410	0.019454	0.020428
RS	21	0.640531	2.793276	4472.189621	0.020870	0.021880
RS	22	0.714611	2.756715	4848.227708	0.022625	0.023787
RS	23	0.796101	2.756715	5171.692220	0.024135	0.025341
RS	24	0.885743	2.847133	5328.142859	0.024865	0.026196
RS	25	0.984353	2.847133	5653.767369	0.026384	0.027756
RS	26	1.092827	3.050340	5587.236559	0.026074	0.027527
RS	27	1.212152	3.050340	5901.275146	0.027539	0.029021
RS	28	1.343415	3.362530	5643.625106	0.026337	0.027851
RS	29	1.487808	3.362530	5937.468401	0.027708	0.029230
RS	30	1.646646	3.785735	5539.558491	0.025851	0.027359
RS	31	1.821373	3.785735	5808.964218	0.027109	0.028598
RS	32	2.013579	4.323937	5326.123546	0.024855	0.026294
RS	33	2.225012	4.323937	5569.774585	0.025992	0.027388
RS	34	2.457597	4.976775	5054.374251	0.023587	0.024910
RS	35	2.713448	4.976775	5272.470272	0.024605	0.025862
RS	36	2.994894	5.735083	4766.857538	0.022245	0.023423
RS	37	3.304494	5.735083	4960.020481	0.023147	0.024239
RS	38	3.645065	6.583656	4489.538167	0.020951	0.021967
RS	39	4.019706	6.583656	4658.172430	0.021738	0.022652
RS	40	4.431824	7.505670	4232.382136	0.019751	0.020598
RS	41	4.885169	7.505670	4376.417356	0.020423	0.021153
RS	42	5.383864	8.480697	3996.932970	0.018652	0.019325
RS	43	5.932447	8.480697	4115.699417	0.019207	0.019747
RS	44	6.535908	9.476177	3783.144018	0.017655	0.018147
RS	45	7.199736	9.476177	3875.143098	0.018084	0.018430
RS	46	7.929971	10.440027	3591.142111	0.016759	0.017064
RS	47	8.733256	10.440027	3653.624935	0.017050	0.017195
RS	48	9.616898	11.296736	3420.433895	0.015962	0.016070
RS	49	10.588936	11.296736	3448.737887	0.016094	0.016030
RS	50	11.658212	11.952281	3267.194112	0.015247	0.015143
RS	51	12.834455	11.952281	3253.883985	0.015185	0.014899
RS	52	14.128364	12.299636	3123.066146	0.014574	0.014237
RS	53	15.551709	12.299636	3056.749002	0.014265	0.013745
RS	54	17.117441	11.915667	3045.613716	0.014213	0.013629
RS	55	18.839802	11.915667	2894.884750	0.013509	0.012747
RS	56	20.734460	11.915667	2711.649055	0.012654	0.011744
RS	57	22.818653	11.915667	2499.450537	0.011664	0.010642
RS	58	25.111339	478.416050	62.393385	0.000291	0.000403
RS	59	27.633376	478.416050	68.794097	0.000321	0.000438
RS	60	30.407707	478.416050	75.863650	0.000354	0.000476
RS	61	33.459570	478.416050	83.673399	0.000390	0.000518
RS	62	36.816729	478.416050	92.302288	0.000431	0.000564
RS	63	40.509724	478.416050	28338.510432	0.132246	0.100941
PA	4+25*2+4+6 0.000476074 0.006460337 40.509724073 1118699.286652197 2950.671230328 138.382094438 27.096693011 10.749082886 6.152444754 4.311539844 3.433068653 2.991627534 2.793275835 2.756714829 2.847132526 3.050340044 3.362529615 3.785734922 4.323937141 4.976775273 5.735083428 6.583655740 7.505670045 8.480696593 9.476177255 10.440027300 11.296735657 11.952280788 12.299636067 11.915667078 478.416050431
//
IT	7659
RD	22
LK	-86074.965313
QD	-1327.515950 -> -357.907383
RI	0.0188546637
TR	0.000492	0.005990
MT	45.366946
MM	C_pi: 36.829556, n_recomb: 221602.500837
RS	0	0.000000	1206507.348337	0.001688	0.000000	0.000000
RS	1	0.010201	1206507.348337	0.001860	0.000000	0.000000
RS	2	0.021443	1206507.348337	0.002050	0.000000	0.000000
RS	3	0.033831	1206507.348337	0.002259	0.000000	0.000000
RS	4	0.047483	2898.893658	1.035988	0.000005	0.000003
RS	5	0.062528	2898.893658	1.141717	0.000005	0.000005
RS	6	0.079108	125.631145	29.031462	0.000131	0.000134
RS	7	0.097378	125.631145	31.989919	0.000144	0.000165
RS	8	0.117513	24.353420	181.773698	0.000820	0.000989
RS	9	0.139702	24.353420	200.138732	0.000903	0.001123
RS	10	0.164154	9.825703	545.673813	0.002462	0.003137
RS	11	0.191100	9.825703	599.658275	0.002706	0.003418
RS	12	0.220795	5.750233	1124.389104	0.005074	0.006435
RS	13	0.253520	5.750233	1231.826330	0.005559	0.006893
RS	14	0.289582	4.107734	1885.409735	0.008508	0.010504
RS	15	0.329324	4.107734	2056.979753	0.009282	0.011205
RS	16	0.373119	3.319831	2770.074877	0.012500	0.015008
RS	17	0.421382	3.319831	3006.824968	0.013569	0.016001
RS	18	0.474568	2.926751	3692.085436	0.016661	0.019569
RS	19	0.533180	2.926751	3984.721929	0.017981	0.020832
RS	20	0.597771	2.758870	4549.197675	0.020529	0.023719
RS	21	0.668951	2.758870	4880.267771	0.022023	0.025166
RS	22	0.747392	2.745273	5246.548571	0.023675	0.027003
RS	23	0.833834	2.745273	5595.108745	0.025248	0.028526
RS	24	0.929095	2.856413	5719.731929	0.025811	0.029115
RS	25	1.034073	2.856413	6066.446234	0.027375	0.030615
RS	26	1.149761	3.081502	5950.575627	0.026852	0.029986
RS	27	1.277249	3.081502	6281.171041	0.028344	0.031393
RS	28	1.417743	3.419476	5963.312791	0.026910	0.029758
RS	29	1.572568	3.419476	6269.385526	0.028291	0.031030
RS	30	1.743187	3.874931	5807.166419	0.026205	0.028689
RS	31	1.931211	3.874931	6085.078836	0.027459	0.029808
RS	32	2.138416	4.454249	5539.559269	0.024998	0.027072
RS	33	2.366757	4.454249	5788.708086	0.026122	0.028036
RS	34	2.618392	5.159144	5216.280271	0.023539	0.025189
RS	35	2.895695	5.159144	5437.500737	0.024537	0.026009
RS	36	3.201287	5.981820	4882.582352	0.022033	0.023272
RS	37	3.538052	5.981820	5076.981919	0.022910	0.023959
RS	38	3.909171	6.907694	4565.183025	0.020601	0.021454
RS	39	4.318148	6.907694	4733.523661	0.021360	0.022017
RS	40	4.768844	7.920002	4273.601425	0.019285	0.019782
RS	41	5.265517	7.920002	4416.095346	0.019928	0.020222
RS	42	5.812854	8.997561	4008.584137	0.018089	0.018254
RS	43	6.416026	8.997561	4124.804133	0.018614	0.018572
RS	44	7.080728	10.105446	3769.310239	0.017009	0.016861
RS	45	7.813236	10.105446	3857.971991	0.017409	0.017052
RS	46	8.620468	11.186308	3555.275142	0.016043	0.015595
RS	47	9.510045	11.186308	3613.815307	0.016308	0.015650
RS	48	10.490368	12.155126	3365.515450	0.015187	0.014443
RS	49	11.570695	12.155126	3389.417192	0.015295	0.014347
RS	50	12.761226	12.903048	3196.018417	0.014422	0.013381
RS	51	14.073203	12.903048	3177.911652	0.014341	0.013110
RS	52	15.519016	13.301582	3038.731664	0.013713	0.012367
RS	53	17.112316	13.301582	2967.064823	0.013389	0.011884
RS	54	18.868149	12.822054	2960.655305	0.013360	0.011610
RS	55	20.803095	12.822054	2800.685255	0.012638	0.010802
RS	56	22.935426	12.822054	2608.371234	0.011770	0.009883
RS	57	25.285276	12.822054	2387.872425	0.010775	0.008872
RS	58	27.874836	621.002872	49.293332	0.000222	0.000215
RS	59	30.728557	621.002872	54.506467	0.000246	0.000230
RS	60	33.873386	621.002872	60.287119	0.000272	0.000247
RS	61	37.339021	621.002872	66.699574	0.000301	0.000265
RS	62	41.158186	621.002872	73.815640	0.000333	0.000285
RS	63	45.366946	621.002872	28789.123492	0.129913	0.078834
PA	4+25*2+4+6 0.000492327 0.005990361 45.366945751 1206507.348336554 2898.893658200 125.631144977 24.353419527 9.825702616 5.750232527 4.107734126 3.319831435 2.926750868 2.758869886 2.745273386 2.856413207 3.081501584 3.419476028 3.874930626 4.454248934 5.159144136 5.981820448 6.907694418 7.920001676 8.997561023 10.105445613 11.186308205 12.155125686 12.903048012 13.301582004 12.822054358 621.002871922
//
IT	6368
RD	23
LK	-84641.352724
QD	-566.333185 -> -290.189221
RI	0.0196499182
TR	0.000525	0.005771
MT	48.187410
MM	C_pi: 35.739554, n_recomb: 208534.105791
RS	0	0.000000	1227599.273197	0.001587	0.000000	0.000000
RS	1	0.010306	1227599.273197	0.001751	0.000000	0.000000
RS	2	0.021675	1227599.273197	0.001931	0.000000	0.000000
RS	3	0.034215	1227599.273197	0.002130	0.000000	0.000000
RS	4	0.048048	3343.658083	0.862785	0.000004	0.000003
RS	5	0.063306	3343.658083	0.951746	0.000005	0.000004
RS	6	0.080137	129.014763	27.207838	0.000130	0.000122
RS	7	0.098703	129.014763	30.009124	0.000144	0.000153
RS	8	0.119182	24.025717	177.666382	0.000852	0.000945
RS	9	0.141771	24.025717	195.797065	0.000939	0.001098
RS	10	0.166689	9.615837	538.620688	0.002583	0.003080
RS	11	0.194175	9.615837	592.399169	0.002841	0.003424
RS	12	0.224494	5.643594	1108.447806	0.005315	0.006421
RS	13	0.257937	5.643594	1215.216739	0.005827	0.006990
RS	14	0.294828	4.049938	1852.720869	0.008884	0.010601
RS	15	0.335520	4.049938	2022.441600	0.009698	0.011451
RS	16	0.380406	3.284931	2715.063659	0.013020	0.015275
RS	17	0.429919	3.284931	2948.243408	0.014138	0.016440
RS	18	0.484534	2.903609	3611.693221	0.017319	0.020038
RS	19	0.544778	2.903609	3898.676760	0.018696	0.021484
RS	20	0.611231	2.742873	4441.893983	0.021301	0.024382
RS	21	0.684533	2.742873	4765.006308	0.022850	0.026011
RS	22	0.765390	2.734649	5112.042048	0.024514	0.027812
RS	23	0.854580	2.734649	5450.319262	0.026136	0.029501
RS	24	0.952963	2.850870	5559.050610	0.026658	0.029996
RS	25	1.061485	2.850870	5893.393308	0.028261	0.031639
RS	26	1.181191	3.081788	5766.032837	0.027650	0.030858
RS	27	1.313235	3.081788	6082.626205	0.029168	0.032380
RS	28	1.458889	3.427371	5758.131593	0.027612	0.030551
RS	29	1.619553	3.427371	6049.142617	0.029008	0.031910
RS	30	1.796776	3.893301	5585.158229	0.026783	0.029353
RS	31	1.992265	3.893301	5847.517314	0.028041	0.030533
RS	32	2.207901	4.486971	5304.886711	0.025439	0.027581
RS	33	2.445762	4.486971	5538.468709	0.026559	0.028587
RS	34	2.708137	5.210919	4972.880130	0.023847	0.025541
RS	35	2.997554	5.210919	5178.863986	0.024835	0.026389
RS	36	3.316799	6.057787	4633.601539	0.022220	0.023479
RS	37	3.668946	6.057787	4813.313095	0.023082	0.024183
RS	38	4.057387	7.013026	4312.817795	0.020682	0.021534
RS	39	4.485862	7.013026	4467.161775	0.021422	0.022106
RS	40	4.958497	8.059561	4019.321047	0.019274	0.019754
RS	41	5.479844	8.059561	4148.627582	0.019894	0.020197
RS	42	6.054923	9.175442	3753.370955	0.017999	0.018134
RS	43	6.689271	9.175442	3857.336428	0.018497	0.018450
RS	44	7.388997	10.323971	3513.761936	0.016850	0.016664
RS	45	8.160840	10.323971	3591.246839	0.017221	0.016851
RS	46	9.012232	11.444327	3299.642826	0.015823	0.015334
RS	47	9.951371	11.444327	3348.264874	0.016056	0.015383
RS	48	10.987301	12.445321	3109.832287	0.014913	0.014131
RS	49	12.129998	12.445321	3125.305727	0.014987	0.014029
RS	50	13.390465	13.208380	2940.431877	0.014100	0.013031
RS	51	14.780840	13.208380	2915.664144	0.013982	0.012754
RS	52	16.314513	13.590339	2784.044422	0.013351	0.011993
RS	53	18.006251	13.590339	2707.726855	0.012985	0.011503
RS	54	19.872345	12.954980	2717.153151	0.013030	0.011259
RS	55	21.930766	12.954980	2551.505941	0.012235	0.010429
RS	56	24.201336	12.954980	2356.493919	0.011300	0.009487
RS	57	26.705918	12.954980	2136.873395	0.010247	0.008455
RS	58	29.468631	673.536181	40.902803	0.000196	0.000169
RS	59	32.516080	673.536181	45.285375	0.000217	0.000181
RS	60	35.877609	673.536181	50.152495	0.000241	0.000195
RS	61	39.585589	673.536181	55.560125	0.000266	0.000209
RS	62	43.675728	673.536181	61.570943	0.000295	0.000225
RS	63	48.187410	673.536181	24935.695534	0.119576	0.069327
PA	4+25*2+4+6 0.000524634 0.005771474 48.187410069 1227599.273196944 3343.658082552 129.014762924 24.025717328 9.615836931 5.643593598 4.049938167 3.284930616 2.903609302 2.742873021 2.734649149 2.850869688 3.081787928 3.427371069 3.893300568 4.486970530 5.210918804 6.057787199 7.013025829 8.059561289 9.175441967 10.323971480 11.444326747 12.445320594 13.208379557 13.590339243 12.954979527 673.536180964
//
IT	5908
RD	24
LK	-84208.111247
QD	-364.757432 -> -262.555778
RI	0.0179865762
TR	0.000550	0.005608
MT	50.753178
MM	C_pi: 34.390383, n_recomb: 196181.110078
RS	0	0.000000	1343613.484114	0.001385	0.000000	0.000000
RS	1	0.010397	1343613.484114	0.001529	0.000000	0.000000
RS	2	0.021875	1343613.484114	0.001688	0.000000	0.000000
RS	3	0.034546	1343613.484114	0.001863	0.000000	0.000000
RS	4	0.048535	4142.187970	0.667192	0.000003	0.000002
RS	5	0.063979	4142.187970	0.736591	0.000004	0.000003
RS	6	0.081028	140.947341	23.897303	0.000122	0.000108
RS	7	0.099849	140.947341	26.379674	0.000134	0.000137
RS	8	0.120627	24.949927	164.440740	0.000838	0.000893
RS	9	0.143566	24.949927	181.374483	0.000925	0.001046
RS	10	0.168890	9.816384	507.978221	0.002589	0.002985
RS	11	0.196846	9.816384	559.161424	0.002850	0.003344
RS	12	0.227710	5.736839	1051.576916	0.005360	0.006299
RS	13	0.261782	5.736839	1153.795362	0.005881	0.006903
RS	14	0.299396	4.113025	1762.100293	0.008982	0.010483
RS	15	0.340922	4.113025	1924.992277	0.009812	0.011384
RS	16	0.386764	3.334054	2587.732159	0.013191	0.015204
RS	17	0.437374	3.334054	2811.948422	0.014333	0.016435
RS	18	0.493245	2.945052	3449.308596	0.017582	0.020055
RS	19	0.554924	2.945052	3725.645871	0.018991	0.021577
RS	20	0.623017	2.780559	4249.317127	0.021660	0.024511
RS	21	0.698190	2.780559	4560.621464	0.023247	0.026221
RS	22	0.781178	2.771619	4895.881365	0.024956	0.028052
RS	23	0.872794	2.771619	5221.649205	0.026616	0.029821
RS	24	0.973936	2.889803	5326.576216	0.027151	0.030320
RS	25	1.085593	2.889803	5648.084679	0.028790	0.032035
RS	26	1.208860	3.125456	5524.017459	0.028158	0.031228
RS	27	1.344943	3.125456	5827.755198	0.029706	0.032810
RS	28	1.495174	3.478992	5512.138302	0.028097	0.030923
RS	29	1.661025	3.478992	5790.523493	0.029516	0.032330
RS	30	1.844119	3.956790	5339.431955	0.027217	0.029693
RS	31	2.046250	3.956790	5589.603405	0.028492	0.030909
RS	32	2.269397	4.566947	5062.617776	0.025806	0.027867
RS	33	2.515744	4.566947	5284.610012	0.026937	0.028901
RS	34	2.787704	5.312454	4736.278536	0.024142	0.025767
RS	35	3.087939	5.312454	4931.374442	0.025137	0.026635
RS	36	3.419391	6.185941	4403.877998	0.022448	0.023646
RS	37	3.785303	6.185941	4573.460775	0.023312	0.024366
RS	38	4.189260	7.172458	4090.371400	0.020850	0.021651
RS	39	4.635216	7.172458	4235.379570	0.021589	0.022233
RS	40	5.127538	8.254191	3804.122696	0.019391	0.019827
RS	41	5.671047	8.254191	3924.915922	0.020007	0.020278
RS	42	6.271065	9.408001	3545.195358	0.018071	0.018173
RS	43	6.933468	9.408001	3641.506140	0.018562	0.018494
RS	44	7.664740	10.594965	3312.258080	0.016884	0.016677
RS	45	8.472043	10.594965	3382.994597	0.017244	0.016866
RS	46	9.363282	11.750242	3104.367343	0.015824	0.015327
RS	47	10.347183	11.750242	3147.208451	0.016042	0.015377
RS	48	11.433381	12.775961	2920.342438	0.014886	0.014113
RS	49	12.632511	12.775961	2931.069392	0.014941	0.014008
RS	50	13.956316	13.543453	2756.526803	0.014051	0.013010
RS	51	15.417757	13.543453	2728.080104	0.013906	0.012726
RS	52	17.031144	13.894774	2606.145034	0.013284	0.011978
RS	53	18.812276	13.894774	2527.077569	0.012881	0.011473
RS	54	20.778593	13.075161	2556.869502	0.013033	0.011324
RS	55	22.949349	13.075161	2385.227941	0.012158	0.010443
RS	56	25.345799	13.075161	2186.456487	0.011145	0.009450
RS	57	27.991409	13.075161	1965.844080	0.010021	0.008370
RS	58	30.912084	694.663234	36.666219	0.000187	0.000156
RS	59	34.136422	694.663234	40.632348	0.000207	0.000168
RS	60	37.695997	694.663234	45.041354	0.000230	0.000181
RS	61	41.625662	694.663234	49.944907	0.000255	0.000195
RS	62	45.963896	694.663234	55.400934	0.000282	0.000210
RS	63	50.753178	694.663234	21791.904016	0.111081	0.064399
PA	4+25*2+4+6 0.000549774 0.005608332 50.753177826 1343613.484114412 4142.187969741 140.947340594 24.949927244 9.816383899 5.736839352 4.113025335 3.334053764 2.945051616 2.780558960 2.771619330 2.889803261 3.125455917 3.478992002 3.956789998 4.566947068 5.312453851 6.185941491 7.172457773 8.254191160 9.408000906 10.594964704 11.750242479 12.775961140 13.543452552 13.894774476 13.075161148 694.663233866
//
IT	28011
RD	25
LK	-84039.110218
QD	-297.931125 -> -250.033166
RI	0.0165957274
TR	0.000560	0.005439
MT	53.741711
MM	C_pi: 33.785012, n_recomb: 187693.505363
RS	0	0.000000	1248115.565277	0.001446	0.000000	0.000000
RS	1	0.010497	1248115.565277	0.001598	0.000000	0.000000
RS	2	0.022096	1248115.565277	0.001765	0.000000	0.000000
RS	3	0.034913	1248115.565277	0.001951	0.000000	0.000000
RS	4	0.049075	5283.798743	0.509179	0.000003	0.000002
RS	5	0.064723	5283.798743	0.562651	0.000003	0.000002
RS	6	0.082015	156.908033	20.935626	0.000112	0.000098
RS	7	0.101121	156.908033	23.131571	0.000123	0.000124
RS	8	0.122233	26.254353	152.687743	0.000813	0.000855
RS	9	0.145561	26.254353	168.569157	0.000898	0.001005
RS	10	0.171338	10.142361	481.283070	0.002564	0.002925
RS	11	0.199821	10.142361	530.277809	0.002825	0.003286
RS	12	0.231294	5.896415	1003.438163	0.005346	0.006231
RS	13	0.266070	5.896415	1102.019250	0.005871	0.006843
RS	14	0.304497	4.221647	1686.925883	0.008988	0.010419
RS	15	0.346958	4.221647	1844.602927	0.009828	0.011332
RS	16	0.393876	3.419323	2483.992483	0.013234	0.015165
RS	17	0.445718	3.419323	2701.695378	0.014394	0.016413
RS	18	0.503003	3.018209	3319.405255	0.017685	0.020065
RS	19	0.566301	3.018209	3588.438867	0.019119	0.021611
RS	20	0.636244	2.848327	4098.099420	0.021834	0.024587
RS	21	0.713529	2.848327	4401.797006	0.023452	0.026325
RS	22	0.798926	2.838983	4729.223112	0.025197	0.028193
RS	23	0.893288	2.838983	5047.421983	0.026892	0.029992
RS	24	0.997555	2.961098	5150.375339	0.027440	0.030511
RS	25	1.112767	2.961098	5464.545579	0.029114	0.032255
RS	26	1.240073	3.205038	5343.396485	0.028469	0.031442
RS	27	1.380742	3.205038	5640.123154	0.030050	0.033050
RS	28	1.536178	3.571773	5330.988951	0.028403	0.031134
RS	29	1.707930	3.571773	5602.745601	0.029851	0.032560
RS	30	1.897712	4.068567	5160.549282	0.027495	0.029877
RS	31	2.107414	4.068567	5404.521461	0.028794	0.031109
RS	32	2.339130	4.704437	4888.075055	0.026043	0.028012
RS	33	2.595169	4.704437	5104.338453	0.027195	0.029058
RS	34	2.878085	5.482961	4567.575630	0.024335	0.025870
RS	35	3.190700	5.482961	4757.442248	0.025347	0.026748
RS	36	3.536130	6.396741	4241.908575	0.022600	0.023713
RS	37	3.917820	6.396741	4406.779922	0.023479	0.024440
RS	38	4.339576	7.430277	3935.501014	0.020968	0.021689
RS	39	4.805606	7.430277	4076.329735	0.021718	0.022278
RS	40	5.320555	8.564773	3656.434592	0.019481	0.019845
RS	41	5.889558	8.564773	3773.592701	0.020105	0.020301
RS	42	6.518292	9.775564	3404.621209	0.018139	0.018177
RS	43	7.213024	9.775564	3497.852547	0.018636	0.018503
RS	44	7.980683	11.020818	3178.661023	0.016935	0.016674
RS	45	8.828925	11.020818	3246.881373	0.017299	0.016867
RS	46	9.766208	12.230536	2977.579798	0.015864	0.015324
RS	47	10.801879	12.230536	3018.464453	0.016082	0.015376
RS	48	11.946266	13.298451	2800.252944	0.014919	0.014116
RS	49	13.210781	13.298451	2809.544356	0.014969	0.014012
RS	50	14.608035	14.083444	2643.288526	0.014083	0.013027
RS	51	16.151960	14.083444	2613.781565	0.013926	0.012740
RS	52	17.857953	14.409867	2500.467055	0.013322	0.012019
RS	53	19.743027	14.409867	2420.269541	0.012895	0.011501
RS	54	21.825980	13.388575	2471.804985	0.013169	0.011473
RS	55	24.127584	13.388575	2293.944203	0.012222	0.010537
RS	56	26.670791	13.388575	2090.211307	0.011136	0.009491
RS	57	29.480962	13.388575	1866.377368	0.009944	0.008361
RS	58	32.586121	713.156639	34.604257	0.000184	0.000152
RS	59	36.017234	713.156639	38.385314	0.000205	0.000164
RS	60	39.808516	713.156639	42.592923	0.000227	0.000178
RS	61	43.997774	713.156639	47.277343	0.000252	0.000192
RS	62	48.626785	713.156639	52.494961	0.000280	0.000208
RS	63	53.741711	713.156639	19753.901240	0.105246	0.061539
PA	4+25*2+4+6 0.000560246 0.005439143 53.741711048 1248115.565277322 5283.798742734 156.908033124 26.254352787 10.142361233 5.896414577 4.221646590 3.419322925 3.018208973 2.848326692 2.838982838 2.961097822 3.205037864 3.571773328 4.068567346 4.704437164 5.482960620 6.396741224 7.430277313 8.564773428 9.775563746 11.020817819 12.230535949 13.298450635 14.083444050 14.409866688 13.388575202 713.156639452
//
CC
CC	Brief Description of the file format:
CC	  CC  comments
CC	  MM  useful-messages
CC	  RD  round-of-iterations
CC	  LL  \log[P(sequence)]
CC	  QD  Q-before-opt Q-after-opt
CC	  TR  \theta_0 \rho_0
CC	  RS  k t_k \lambda_k \pi_k \sum_{l\not=k}A_{kl} A_{kk}
CC	  DC  begin end best-k t_k+\Delta_k max-prob
CC
MM	Version: 0.6.5-r67
MM	pattern:4+25*2+4+6, n:63, n_free_lambdas:28
MM	n_iterations:25, skip:1, max_t:5, theta/rho:5
MM	is_decoding:0
MM	n_seqs:27, sum_L:1164169, sum_n:27353
RD	0
LK	0.000000
QD	0.000000 -> 0.000000
RI	inf
TR	0.023776	0.004755
MT	5.000000
MM	C_pi: 1.000000, n_recomb: 5522.761625
RS	0	0.000000	1.000000	35.367710	0.006404	0.000000
RS	1	0.006440	1.000000	37.396533	0.006771	0.000000
RS	2	0.013294	1.000000	39.524855	0.007157	0.000000
RS	3	0.020590	1.000000	41.755322	0.007561	0.000000
RS	4	0.028356	1.000000	44.090323	0.007983	0.000000
RS	5	0.036622	1.000000	46.531933	0.008425	0.000000
RS	6	0.045421	1.000000	49.081843	0.008887	0.000000
RS	7	0.054785	1.000000	51.741292	0.009369	0.000000
RS	8	0.064753	1.000000	54.510981	0.009870	0.000000
RS	9	0.075363	1.000000	57.390985	0.010392	0.000000
RS	10	0.086656	1.000000	60.380657	0.010933	0.000000
RS	11	0.098677	1.000000	63.478519	0.011494	0.000000
RS	12	0.111471	1.000000	66.682150	0.012074	0.000000
RS	13	0.125090	1.000000	69.988064	0.012673	0.000000
RS	14	0.139585	1.000000	73.391576	0.013289	0.000000
RS	15	0.155014	1.000000	76.886669	0.013922	0.000000
RS	16	0.171437	1.000000	80.465849	0.014570	0.000000
RS	17	0.188917	1.000000	84.120001	0.015232	0.000000
RS	18	0.207523	1.000000	87.838238	0.015905	0.000000
RS	19	0.227327	1.000000	91.607750	0.016587	0.000000
RS	20	0.248406	1.000000	95.413668	0.017276	0.000000
RS	21	0.270843	1.000000	99.238919	0.017969	0.000000
RS	22	0.294725	1.000000	103.064105	0.018662	0.000000
RS	23	0.320144	1.000000	106.867397	0.019350	0.000000
RS	24	0.347201	1.000000	110.624456	0.020031	0.000000
RS	25	0.376000	1.000000	114.308379	0.020698	0.000000
RS	26	0.406654	1.000000	117.889691	0.021346	0.000000
RS	27	0.439282	1.000000	121.336389	0.021970	0.000000
RS	28	0.474011	1.000000	124.614035	0.022564	0.000000
RS	29	0.510976	1.000000	127.685929	0.023120	0.000000
RS	30	0.550322	1.000000	130.513353	0.023632	0.000000
RS	31	0.592202	1.000000	133.055913	0.024092	0.000000
RS	32	0.636779	1.000000	135.271975	0.024494	0.000000
RS	33	0.684227	1.000000	137.119207	0.024828	0.000000
RS	34	0.734730	1.000000	138.555249	0.025088	0.000000
RS	35	0.788485	1.000000	139.538479	0.025266	0.000000
RS	36	0.845702	1.000000	140.028922	0.025355	0.000000
RS	37	0.906604	1.000000	139.989249	0.025348	0.000000
RS	38	0.971428	1.000000	139.385892	0.025238	0.000000
RS	39	1.040426	1.000000	138.190233	0.025022	0.000000
RS	40	1.113868	1.000000	136.379855	0.024694	0.000000
RS	41	1.192040	1.000000	133.939808	0.024252	0.000000
RS	42	1.275245	1.000000	130.863854	0.023695	0.000000
RS	43	1.363809	1.000000	127.155631	0.023024	0.000000
RS	44	1.458076	1.000000	122.829680	0.022241	0.000000
RS	45	1.558414	1.000000	117.912253	0.021350	0.000000
RS	46	1.665214	1.000000	112.441851	0.020360	0.000000
RS	47	1.778891	1.000000	106.469396	0.019278	0.000000
RS	48	1.899889	1.000000	100.057985	0.018117	0.000000
RS	49	2.028679	1.000000	93.282154	0.016890	0.000000
RS	50	2.165763	1.000000	86.226634	0.015613	0.000000
RS	51	2.311675	1.000000	78.984555	0.014302	0.000000
RS	52	2.466983	1.000000	71.655138	0.012975	0.000000
RS	53	2.632293	1.000000	64.340907	0.011650	0.000000
RS	54	2.808249	1.000000	57.144528	0.010347	0.000000
RS	55	2.995536	1.000000	50.165402	0.009083	0.000000
RS	56	3.194884	1.000000	43.496175	0.007876	0.000000
RS	57	3.407070	1.000000	37.219372	0.006739	0.000000
RS	58	3.632920	1.000000	31.404376	0.005686	0.000000
RS	59	3.873315	1.000000	26.104944	0.004727	0.000000
RS	60	4.129191	1.000000	21.357483	0.003867	0.000000
RS	61	4.401545	1.000000	17.180216	0.003111	0.000000
RS	62	4.691438	1.000000	13.573334	0.002458	0.000000
RS	63	5.000000	1.000000	37.653406	0.006818	0.000000
PA	4+25*2+4+6 0.023776155 0.004755231 5.000000000 1.000000000 1.000000000 1.000000000 1.000000000 1.000000000 1.000000000 1.000000000 1.000000000 1.000000000 1.000000000 1.000000000 1.000000000 1.000000000 1.000000000 1.000000000 1.000000000 1.000000000 1.000000000 1.000000000 1.000000000 1.000000000 1.000000000 1.000000000 1.000000000 1.000000000 1.000000000 1.000000000 1.000000000
//
IT	13291
RD	1
LK	-105194.000518
QD	-7658.042280 -> -2294.460700
RI	0.1070433401
TR	0.011244	0.002684
MT	14.225955
MM	C_pi: 2.628432, n_recomb: 8184.463969
RS	0	0.000000	0.701097	94.824753	0.011586	0.000145
RS	1	0.008199	0.701097	101.359407	0.012384	0.001258
RS	2	0.017071	0.701097	108.236408	0.013225	0.003430
RS	3	0.026670	0.701097	115.455373	0.014107	0.006453
RS	4	0.037056	0.496448	173.149910	0.021156	0.010082
RS	5	0.048293	0.496448	182.987412	0.022358	0.014074
RS	6	0.060452	0.464978	205.889883	0.025156	0.018227
RS	7	0.073608	0.464978	216.310803	0.026429	0.022387
RS	8	0.087842	0.473636	222.634593	0.027202	0.026411
RS	9	0.103244	0.473636	232.877824	0.028454	0.030095
RS	10	0.119908	0.510341	225.753598	0.027583	0.033166
RS	11	0.137939	0.510341	235.451025	0.028768	0.035360
RS	12	0.157448	0.573968	218.182607	0.026658	0.036556
RS	13	0.178557	0.573968	227.213674	0.027762	0.036832
RS	14	0.201397	0.662605	204.909608	0.025036	0.036392
RS	15	0.226109	0.662605	213.277239	0.026059	0.035451
RS	16	0.252847	0.773743	190.089073	0.023226	0.034179
RS	17	0.281778	0.773743	197.833073	0.024172	0.032713
RS	18	0.313081	0.905935	175.846618	0.021485	0.031170
RS	19	0.346951	0.905935	183.012512	0.022361	0.029631
RS	20	0.383597	1.059098	162.918341	0.019906	0.028138
RS	21	0.423248	1.059098	169.549508	0.020716	0.026702
RS	22	0.466151	1.234818	151.327085	0.018490	0.025316
RS	23	0.512571	1.234818	157.462727	0.019239	0.023972
RS	24	0.562797	1.434762	140.991859	0.017227	0.022663
RS	25	0.617141	1.434762	146.666694	0.017920	0.021391
RS	26	0.675941	1.658977	131.916893	0.016118	0.020161
RS	27	0.739562	1.658977	137.160745	0.016759	0.018983
RS	28	0.808400	1.905661	124.105061	0.015163	0.017865
RS	29	0.882882	1.905661	128.941714	0.015754	0.016815
RS	30	0.963471	2.172037	117.473855	0.014353	0.015834
RS	31	1.050667	2.172037	121.919641	0.014896	0.014923
RS	32	1.145013	2.455163	111.860901	0.013667	0.014078
RS	33	1.247095	2.455163	115.923672	0.014164	0.013296
RS	34	1.357546	2.752184	107.069441	0.013082	0.012573
RS	35	1.477054	2.752184	110.748144	0.013532	0.011906
RS	36	1.606360	3.060668	102.889148	0.012571	0.011289
RS	37	1.746268	3.060668	106.174109	0.012973	0.010721
RS	38	1.897648	3.379279	99.096827	0.012108	0.010195
RS	39	2.061440	3.379279	101.971132	0.012459	0.009709
RS	40	2.238661	3.708273	95.464758	0.011664	0.009256
RS	41	2.430414	3.708273	97.906984	0.011963	0.008834
RS	42	2.637888	4.049464	91.780294	0.011214	0.008437
RS	43	2.862374	4.049464	93.768328	0.011457	0.008065
RS	44	3.105266	4.405721	87.867649	0.010736	0.007714
RS	45	3.368073	4.405721	89.382908	0.010921	0.007382
RS	46	3.652429	4.781133	83.588626	0.010213	0.007071
RS	47	3.960099	4.781133	84.620717	0.010339	0.006778
RS	48	4.292996	5.181875	78.837331	0.009633	0.006503
RS	49	4.653188	5.181875	79.389418	0.009700	0.006247
RS	50	5.042913	5.618174	73.533153	0.008984	0.006009
RS	51	5.464593	5.618174	73.628444	0.008996	0.005788
RS	52	5.920847	6.108029	67.616445	0.008262	0.005584
RS	53	6.414510	6.108029	67.306001	0.008224	0.005394
RS	54	6.948650	7.035373	58.125873	0.007102	0.005219
RS	55	7.526585	7.035373	57.786006	0.007060	0.005056
RS	56	8.151906	7.035373	57.050891	0.006971	0.004906
RS	57	8.828500	7.035373	55.903877	0.006830	0.004769
RS	58	9.560568	13.920388	28.226254	0.003449	0.004648
RS	59	10.352661	13.920388	28.816147	0.003521	0.004545
RS	60	11.209699	13.920388	29.278528	0.003577	0.004468
RS	61	12.137007	13.920388	29.595359	0.003616	0.004427
RS	62	13.140348	13.920388	29.749215	0.003635	0.004439
RS	63	14.225955	13.920388	373.777871	0.045669	0.037919
PA	4+25*2+4+6 0.011244025 0.002684150 14.225955009 0.701096535 0.496447563 0.464978218 0.473635674 0.510340691 0.573967934 0.662605286 0.773742676 0.905934811 1.059098244 1.234817505 1.434762001 1.658976555 1.905660629 2.172037125 2.455163002 2.752183914 3.060667992 3.379279137 3.708272934 4.049463749 4.405720711 4.781132698 5.181875229 5.618173599 6.108029366 7.035372734 13.920387685
//
IT	5622
RD	2
LK	-95727.190008
QD	-3939.968504 -> -1429.835756
RI	0.1037502484
TR	0.007686	0.003585
MT	16.076484
MM	C_pi: 6.507681, n_recomb: 26848.772520
RS	0	0.000000	2.015375	110.490761	0.004115	0.000040
RS	1	0.008408	2.015375	119.263201	0.004442	0.000321
RS	2	0.017523	2.015375	128.685256	0.004793	0.000942
RS	3	0.027405	2.015375	138.796866	0.005170	0.001948
RS	4	0.038117	0.857064	350.508843	0.013055	0.004734
RS	5	0.049730	0.857064	374.661162	0.013954	0.007281
RS	6	0.062319	0.640777	533.588561	0.019874	0.011086
RS	7	0.075967	0.640777	565.772378	0.021073	0.014958
RS	8	0.090763	0.563412	679.837792	0.025321	0.019007
RS	9	0.106802	0.563412	715.482580	0.026649	0.023793
RS	10	0.124190	0.548253	771.537232	0.028736	0.026915
RS	11	0.143040	0.548253	807.008035	0.030058	0.032039
RS	12	0.163475	0.574821	803.421825	0.029924	0.033205
RS	13	0.185628	0.574821	836.732956	0.031165	0.037910
RS	14	0.209644	0.635185	787.636540	0.029336	0.036772
RS	15	0.235679	0.635185	818.209660	0.030475	0.040432
RS	16	0.263904	0.725700	743.506791	0.027692	0.037476
RS	17	0.294501	0.725700	771.429568	0.028732	0.040024
RS	18	0.327671	0.845531	686.825976	0.025581	0.036110
RS	19	0.363630	0.845531	712.355865	0.026532	0.037798
RS	20	0.402612	0.996906	626.676234	0.023341	0.033584
RS	21	0.444872	0.996906	650.070684	0.024212	0.034655
RS	22	0.490686	1.185826	567.038282	0.021120	0.030492
RS	23	0.540351	1.185826	588.526226	0.021920	0.031109
RS	24	0.594192	1.420589	510.076859	0.018998	0.027173
RS	25	0.652560	1.420589	529.853396	0.019735	0.027439
RS	26	0.715836	1.709250	457.654766	0.017046	0.023848
RS	27	0.784432	1.709250	475.880944	0.017724	0.023859
RS	28	0.858796	2.058032	411.162932	0.015314	0.020693
RS	29	0.939412	2.058032	427.975132	0.015940	0.020538
RS	30	1.026807	2.471100	371.158974	0.013824	0.017824
RS	31	1.121550	2.471100	386.680191	0.014402	0.017580
RS	32	1.224259	2.950557	337.487367	0.012570	0.015299
RS	33	1.335604	2.950557	351.832416	0.013104	0.015014
RS	34	1.456310	3.495453	309.655080	0.011533	0.013119
RS	35	1.587166	3.495453	322.929969	0.012028	0.012832
RS	36	1.729024	4.101383	287.011124	0.010690	0.011275
RS	37	1.882810	4.101383	299.309271	0.011148	0.011013
RS	38	2.049527	4.763104	268.711757	0.010008	0.009743
RS	39	2.230260	4.763104	280.108922	0.010433	0.009518
RS	40	2.426191	5.477817	253.789531	0.009453	0.008475
RS	41	2.638595	5.477817	264.340474	0.009846	0.008281
RS	42	2.868858	6.245377	241.351369	0.008989	0.007410
RS	43	3.118482	6.245377	251.090053	0.009352	0.007242
RS	44	3.389094	7.066356	230.698950	0.008593	0.006507
RS	45	3.682460	7.066356	239.640893	0.008926	0.006366
RS	46	4.000493	7.943328	221.243786	0.008240	0.005744
RS	47	4.345265	7.943328	229.389461	0.008544	0.005632
RS	48	4.719027	8.886353	212.370139	0.007910	0.005105
RS	49	5.124214	8.886353	219.711276	0.008183	0.005023
RS	50	5.563471	9.921624	203.352432	0.007574	0.004568
RS	51	6.039660	9.921624	209.884299	0.007817	0.004512
RS	52	6.555887	11.102202	193.366825	0.007202	0.004107
RS	53	7.115519	11.102202	199.107529	0.007416	0.004070
RS	54	7.722206	13.406213	169.905787	0.006328	0.003515
RS	55	8.379903	13.406213	175.226955	0.006526	0.003510
RS	56	9.092901	13.406213	179.958209	0.006703	0.003496
RS	57	9.865847	13.406213	183.978561	0.006852	0.003471
RS	58	10.703783	39.879914	64.338325	0.002396	0.001783
RS	59	11.612174	39.879914	68.225448	0.002541	0.001857
RS	60	12.596943	39.879914	72.213086	0.002690	0.001930
RS	61	13.664512	39.879914	76.279916	0.002841	0.002001
RS	62	14.821843	39.879914	80.399891	0.002995	0.002070
RS	63	16.076484	39.879914	2693.356950	0.100316	0.043930
PA	4+25*2+4+6 0.007685659 0.003585248 16.076483978 2.015375061 0.857063945 0.640776910 0.563412150 0.548252581 0.574820749 0.635185462 0.725699579 0.845531438 0.996906361 1.185826418 1.420589194 1.709250106 2.058031552 2.471099884 2.950557211 3.495453310 4.101383142 4.763104024 5.477816688 6.245376854 7.066356261 7.943327509 8.886353441 9.921623766 11.102201813 13.406212601 39.879913716
//
IT	5384
RD	3
LK	-91564.176108
QD	-2366.707711 -> -1274.228340
RI	0.0877528000
TR	0.005375	0.004549
MT	16.944751
MM	C_pi: 10.600361, n_recomb: 54817.234798
RS	0	0.000000	6.543860	69.467129	0.001267	0.000013
RS	1	0.008498	6.543860	75.270053	0.001373	0.000099
RS	2	0.017718	6.543860	81.548482	0.001488	0.000289
RS	3	0.027722	6.543860	88.339743	0.001612	0.000598
RS	4	0.038576	1.676803	372.440558	0.006794	0.002422
RS	5	0.050352	1.676803	401.154476	0.007318	0.003734
RS	6	0.063129	1.000784	721.487118	0.013162	0.007134
RS	7	0.076992	1.000784	771.603280	0.014076	0.009639
RS	8	0.092033	0.759158	1083.708395	0.019769	0.014193
RS	9	0.108352	0.759158	1149.794816	0.020975	0.017764
RS	10	0.126058	0.665443	1386.609316	0.025295	0.022235
RS	11	0.145269	0.665443	1459.917335	0.026632	0.026460
RS	12	0.166112	0.645514	1579.690839	0.028817	0.029458
RS	13	0.188727	0.645514	1652.571110	0.030147	0.033781
RS	14	0.213263	0.672531	1655.594879	0.030202	0.034524
RS	15	0.239884	0.672531	1723.800695	0.031446	0.038427
RS	16	0.268768	0.735128	1639.473690	0.029908	0.036968
RS	17	0.300106	0.735128	1701.626049	0.031042	0.040169
RS	18	0.334108	0.829028	1564.608039	0.028542	0.037105
RS	19	0.370998	0.829028	1620.784023	0.029567	0.039603
RS	20	0.411024	0.955099	1456.623016	0.026572	0.035605
RS	21	0.454451	0.955099	1507.421095	0.027499	0.037510
RS	22	0.501569	1.119657	1330.562494	0.024273	0.033042
RS	23	0.552691	1.119657	1376.717351	0.025115	0.034444
RS	24	0.608157	1.332940	1196.822090	0.021833	0.029827
RS	25	0.668337	1.332940	1239.022833	0.022603	0.030797
RS	26	0.733631	1.606425	1064.872005	0.019426	0.026312
RS	27	0.804474	1.606425	1103.652891	0.020133	0.026937
RS	28	0.881337	1.950904	942.491790	0.017193	0.022819
RS	29	0.964732	1.950904	978.222498	0.017845	0.023200
RS	30	1.055213	2.375972	834.249491	0.015219	0.019585
RS	31	1.153384	2.375972	867.196512	0.015820	0.019801
RS	32	1.259898	2.889645	741.684922	0.013530	0.016724
RS	33	1.375463	2.889645	772.073281	0.014084	0.016831
RS	34	1.500850	3.496473	664.577712	0.012124	0.014268
RS	35	1.636891	3.496473	692.622484	0.012635	0.014306
RS	36	1.784494	4.195879	601.750782	0.010977	0.012206
RS	37	1.944639	4.195879	627.664108	0.011450	0.012206
RS	38	2.118395	4.984255	551.238442	0.010056	0.010501
RS	39	2.306916	4.984255	575.221028	0.010493	0.010485
RS	40	2.511457	5.859029	510.622882	0.009315	0.009097
RS	41	2.733381	5.859029	532.850167	0.009720	0.009075
RS	42	2.974164	6.819326	477.651257	0.008714	0.007937
RS	43	3.235410	6.819326	498.264642	0.009090	0.007911
RS	44	3.518856	7.863351	450.592121	0.008220	0.006968
RS	45	3.826389	7.863351	469.696712	0.008568	0.006945
RS	46	4.160057	8.989763	428.032946	0.007808	0.006158
RS	47	4.522080	8.989763	445.698160	0.008131	0.006141
RS	48	4.914868	10.205879	408.509823	0.007452	0.005478
RS	49	5.341036	10.205879	424.774145	0.007749	0.005471
RS	50	5.803420	11.541248	390.272294	0.007120	0.004900
RS	51	6.305098	11.541248	405.158267	0.007391	0.004905
RS	52	6.849408	13.064337	371.281737	0.006773	0.004394
RS	53	7.439975	13.064337	384.825310	0.007020	0.004410
RS	54	8.080729	16.061141	324.777310	0.005925	0.003677
RS	55	8.775934	16.061141	337.379017	0.006155	0.003715
RS	56	9.530218	16.061141	349.176036	0.006370	0.003747
RS	57	10.348602	16.061141	359.938376	0.006566	0.003770
RS	58	11.236534	70.058422	86.659849	0.001581	0.001300
RS	59	12.199922	70.058422	92.892330	0.001695	0.001361
RS	60	13.245180	70.058422	99.470064	0.001815	0.001423
RS	61	14.379264	70.058422	106.393953	0.001941	0.001485
RS	62	15.609725	70.058422	113.661022	0.002073	0.001545
RS	63	16.944751	70.058422	6824.479525	0.124495	0.046167
PA	4+25*2+4+6 0.005374622 0.004549122 16.944750503 6.543859835 1.676802948 1.000783561 0.759158025 0.665442553 0.645514191 0.672530570 0.735128145 0.829028442 0.955099224 1.119656785 1.332940385 1.606425421 1.950904397 2.375972380 2.889645353 3.496473368 4.195879240 4.984255472 5.859028902 6.819326186 7.863351128 8.989763278 10.205879163 11.541248116 13.064336698 16.061140703 70.058422275
//
IT	5472
RD	4
LK	-89681.341380
QD	-1713.181066 -> -1126.663244
RI	0.0715393749
TR	0.003967	0.005291
MT	17.764487
MM	C_pi: 13.409568, n_recomb: 79773.382261
RS	0	0.000000	21.861592	30.226824	0.000379	0.000004
RS	1	0.008579	21.861592	32.807335	0.000411	0.000030
RS	2	0.017894	21.861592	35.606969	0.000446	0.000087
RS	3	0.028008	21.861592	38.644124	0.000484	0.000179
RS	4	0.038990	3.414009	268.158985	0.003362	0.001195
RS	5	0.050914	3.414009	290.115313	0.003637	0.001838
RS	6	0.063861	1.633007	654.510880	0.008205	0.004388
RS	7	0.077919	1.633007	704.337590	0.008829	0.005917
RS	8	0.093182	1.072268	1150.393672	0.014421	0.010079
RS	9	0.109755	1.072268	1229.171670	0.015408	0.012590
RS	10	0.127750	0.849576	1651.381301	0.020701	0.017459
RS	11	0.147289	0.849576	1750.660490	0.021945	0.020740
RS	12	0.168504	0.764521	2055.067571	0.025761	0.024924
RS	13	0.191539	0.764521	2162.499143	0.027108	0.028572
RS	14	0.216550	0.751398	2308.361150	0.028936	0.030999
RS	15	0.243707	0.751398	2413.886794	0.030259	0.034587
RS	16	0.273194	0.783998	2413.605254	0.030256	0.034917
RS	17	0.305210	0.783998	2511.653257	0.031485	0.038136
RS	18	0.339973	0.851482	2402.327978	0.030114	0.036614
RS	19	0.377718	0.851482	2490.875718	0.031224	0.039328
RS	20	0.418702	0.951453	2308.474661	0.028938	0.036423
RS	21	0.463201	0.951453	2387.525658	0.029929	0.038626
RS	22	0.511518	1.088517	2156.781749	0.027036	0.034760
RS	23	0.563980	1.088517	2227.374295	0.027921	0.036491
RS	24	0.620943	1.272101	1967.854328	0.024668	0.032038
RS	25	0.682793	1.272101	2031.417390	0.025465	0.033346
RS	26	0.749949	1.513620	1762.776616	0.022097	0.028688
RS	27	0.822866	1.513620	1820.617137	0.022822	0.029637
RS	28	0.902039	1.824553	1560.704452	0.019564	0.025129
RS	29	0.988004	1.824553	1613.751332	0.020229	0.025802
RS	30	1.081344	2.215859	1374.859797	0.017235	0.021696
RS	31	1.182692	2.215859	1423.693505	0.017847	0.022170
RS	32	1.292734	2.697534	1211.875103	0.015191	0.018588
RS	33	1.412217	2.697534	1256.872285	0.015756	0.018922
RS	34	1.541950	3.276620	1073.855426	0.013461	0.015893
RS	35	1.682813	3.276620	1115.306607	0.013981	0.016129
RS	36	1.835761	3.955149	960.117906	0.012036	0.013622
RS	37	2.001830	3.955149	998.289708	0.012514	0.013791
RS	38	2.182146	4.731653	867.912187	0.010880	0.011741
RS	39	2.377932	4.731653	903.065419	0.011320	0.011864
RS	40	2.590514	5.604885	793.341113	0.009945	0.010189
RS	41	2.821334	5.604885	825.721289	0.010351	0.010280
RS	42	3.071955	6.574356	732.635311	0.009184	0.008905
RS	43	3.344078	6.574356	762.456587	0.009558	0.008972
RS	44	3.639545	7.637449	682.859503	0.008560	0.007835
RS	45	3.960361	7.637449	710.293458	0.008904	0.007885
RS	46	4.308700	8.790147	641.648315	0.008043	0.006938
RS	47	4.686923	8.790147	666.818904	0.008359	0.006977
RS	48	5.097594	10.035584	606.590609	0.007604	0.006179
RS	49	5.543496	10.035584	629.578459	0.007892	0.006212
RS	50	6.027652	11.399026	574.840907	0.007206	0.005523
RS	51	6.553344	11.399026	595.705502	0.007467	0.005556
RS	52	7.124135	12.947432	543.076842	0.006808	0.004939
RS	53	7.743894	12.947432	561.903265	0.007044	0.004973
RS	54	8.416823	16.001052	470.997604	0.005904	0.004083
RS	55	9.147482	16.001052	488.588973	0.006125	0.004133
RS	56	9.940825	16.001052	504.855236	0.006329	0.004175
RS	57	10.802228	16.001052	519.448010	0.006512	0.004206
RS	58	11.737532	99.444051	87.897891	0.001102	0.000990
RS	59	12.753075	99.444051	94.683933	0.001187	0.001039
RS	60	13.855741	99.444051	101.923594	0.001278	0.001090
RS	61	15.053006	99.444051	109.634559	0.001374	0.001141
RS	62	16.352984	99.444051	117.832708	0.001477	0.001193
RS	63	17.764487	99.444051	10332.632109	0.129525	0.048650
PA	4+25*2+4+6 0.003966747 0.005291366 17.764487326 21.861591508 3.414008803 1.633007208 1.072268284 0.849576232 0.764521205 0.751397584 0.783997829 0.851481743 0.951452622 1.088516886 1.272100547 1.513619521 1.824553189 2.215859083 2.697534379 3.276619987 3.955148864 4.731652605 5.604885052 6.574355504 7.637448962 8.790146699 10.035583635 11.399026439 12.947431974 16.001051730 99.444050627
//
IT	5816
RD	5
LK	-88618.492423
QD	-1343.093243 -> -961.509714
RI	0.0578043662
TR	0.003095	0.005881
MT	18.466020
MM	C_pi: 15.064021, n_recomb: 98754.628263
RS	0	0.000000	72.386124	11.293936	0.000114	0.000001
RS	1	0.008645	72.386124	12.269141	0.000124	0.000010
RS	2	0.018038	72.386124	13.328439	0.000135	0.000027
RS	3	0.028243	72.386124	14.479062	0.000147	0.000055
RS	4	0.039330	6.973378	163.143728	0.001652	0.000602
RS	5	0.051376	6.973378	176.935601	0.001792	0.000920
RS	6	0.064463	2.687146	497.095717	0.005034	0.002727
RS	7	0.078682	2.687146	537.122241	0.005439	0.003663
RS	8	0.094129	1.533998	1013.791968	0.010266	0.007180
RS	9	0.110913	1.533998	1088.995371	0.011027	0.008938
RS	10	0.129147	1.103638	1620.257766	0.016407	0.013668
RS	11	0.148958	1.103638	1727.787048	0.017496	0.016190
RS	12	0.170481	0.925651	2188.738291	0.022163	0.020919
RS	13	0.193865	0.925651	2316.289547	0.023455	0.023930
RS	14	0.219271	0.861931	2623.639510	0.026567	0.027478
RS	15	0.246874	0.861931	2757.062927	0.027918	0.030630
RS	16	0.276862	0.861372	2890.778557	0.029272	0.032386
RS	17	0.309443	0.861372	3019.513710	0.030576	0.035384
RS	18	0.344842	0.902974	3001.519109	0.030394	0.035306
RS	19	0.383300	0.902974	3119.701627	0.031590	0.037968
RS	20	0.425083	0.979585	2983.337313	0.030210	0.036306
RS	21	0.470479	0.979585	3088.767330	0.031277	0.038557
RS	22	0.519799	1.093244	2861.598060	0.028977	0.035610
RS	23	0.573383	1.093244	2954.557486	0.029918	0.037442
RS	24	0.631600	1.251679	2662.343194	0.026959	0.033546
RS	25	0.694850	1.251679	2744.564017	0.027792	0.034984
RS	26	0.763568	1.465027	2416.730503	0.024472	0.030556
RS	27	0.838227	1.465027	2490.339262	0.025217	0.031650
RS	28	0.919341	1.743858	2156.287852	0.021835	0.027119
RS	29	1.007467	1.743858	2223.041426	0.022511	0.027937
RS	30	1.103212	2.098571	1905.361932	0.019294	0.023642
RS	31	1.207235	2.098571	1966.423563	0.019912	0.024252
RS	32	1.320251	2.538915	1678.448314	0.016996	0.020398
RS	33	1.443038	2.538915	1734.517098	0.017564	0.020855
RS	34	1.576440	3.072015	1482.270855	0.015010	0.017529
RS	35	1.721375	3.072015	1533.779211	0.015531	0.017876
RS	36	1.878840	3.700321	1318.220113	0.013348	0.015085
RS	37	2.049919	3.700321	1365.481360	0.013827	0.015352
RS	38	2.235789	4.422851	1183.723917	0.011987	0.013046
RS	39	2.437728	4.422851	1227.013599	0.012425	0.013253
RS	40	2.657125	5.238588	1073.938923	0.010875	0.011355
RS	41	2.895490	5.238588	1113.517441	0.011276	0.011515
RS	42	3.154462	6.146779	983.866320	0.009963	0.009947
RS	43	3.435824	6.146779	1019.967895	0.010328	0.010071
RS	44	3.741511	7.143749	909.540841	0.009210	0.008769
RS	45	4.073625	7.143749	942.354556	0.009542	0.008863
RS	46	4.434452	8.223083	847.747527	0.008584	0.007776
RS	47	4.826475	8.223083	877.406090	0.008885	0.007847
RS	48	5.252389	9.383476	795.209494	0.008052	0.006929
RS	49	5.715125	9.383476	821.796234	0.008322	0.006982
RS	50	6.217867	10.643353	748.059571	0.007575	0.006190
RS	51	6.764073	10.643353	771.646012	0.007814	0.006230
RS	52	7.357501	12.060665	701.763082	0.007106	0.005519
RS	53	8.002233	12.060665	722.486756	0.007316	0.005553
RS	54	8.702705	14.846374	604.986841	0.006126	0.004529
RS	55	9.463735	14.846374	624.492316	0.006324	0.004575
RS	56	10.290560	14.846374	641.777639	0.006499	0.004607
RS	57	11.188867	14.846374	656.374583	0.006647	0.004623
RS	58	12.164837	125.757596	81.344380	0.000824	0.000763
RS	59	13.225183	125.757596	87.877665	0.000890	0.000802
RS	60	14.377201	125.757596	94.888142	0.000961	0.000843
RS	61	15.628815	125.757596	102.401951	0.001037	0.000885
RS	62	16.988637	125.757596	110.444958	0.001118	0.000927
RS	63	18.466020	125.757596	12650.189343	0.128097	0.050921
PA	4+25*2+4+6 0.003094603 0.005880616 18.466020421 72.386124263 6.973378397 2.687145585 1.533998434 1.103638235 0.925651055 0.861930611 0.861372096 0.902974130 0.979584905 1.093243831 1.251678656 1.465026979 1.743857581 2.098570762 2.538914743 3.072015408 3.700321458 4.422851169 5.238587796 6.146779065 7.143749349 8.223082916 9.383476493 10.643353484 12.060665078 14.846373784 125.757596333
//
IT	5497
RD	6
LK	-87907.350076
QD	-1081.903186 -> -807.918685
RI	0.0472939503
TR	0.002503	0.006353
MT	19.158741
MM	C_pi: 16.051202, n_recomb: 112959.588873
RS	0	0.000000	230.880486	4.054005	0.000036	0.000000
RS	1	0.008709	230.880486	4.407007	0.000039	0.000003
RS	2	0.018176	230.880486	4.790741	0.000042	0.000009
RS	3	0.028467	230.880486	5.207883	0.000046	0.000018
RS	4	0.039655	13.904963	93.963294	0.000832	0.000319
RS	5	0.051817	13.904963	102.057113	0.000903	0.000483
RS	6	0.065038	4.351812	353.754911	0.003132	0.001762
RS	7	0.079410	4.351812	383.257231	0.003393	0.002348
RS	8	0.095035	2.174423	829.140301	0.007340	0.005256
RS	9	0.112019	2.174423	894.080327	0.007915	0.006502
RS	10	0.130483	1.429279	1462.186941	0.012944	0.010888
RS	11	0.150555	1.429279	1566.505196	0.013868	0.012834
RS	12	0.172375	1.123830	2126.910511	0.018829	0.017715
RS	13	0.196095	1.123830	2261.950939	0.020024	0.020191
RS	14	0.221881	0.996865	2702.495159	0.023924	0.024397
RS	15	0.249912	0.996865	2853.171435	0.025258	0.027129
RS	16	0.280385	0.958900	3121.502403	0.027634	0.029892
RS	17	0.313511	0.958900	3273.578149	0.028980	0.032612
RS	18	0.349522	0.974469	3368.753613	0.029823	0.033680
RS	19	0.388669	0.974469	3512.272912	0.031093	0.036193
RS	20	0.431225	1.030109	3455.928801	0.030594	0.035629
RS	21	0.477488	1.030109	3585.488435	0.031741	0.037821
RS	22	0.527779	1.124712	3400.710508	0.030106	0.035795
RS	23	0.582449	1.124712	3514.715390	0.031115	0.037623
RS	24	0.641881	1.264030	3228.096289	0.028577	0.034399
RS	25	0.706489	1.264030	3327.724634	0.029459	0.035867
RS	26	0.776723	1.456680	2974.762308	0.026335	0.031847
RS	27	0.853073	1.456680	3062.531192	0.027112	0.032993
RS	28	0.936073	1.711945	2682.329956	0.023746	0.028640
RS	29	1.026300	1.711945	2760.759815	0.024440	0.029521
RS	30	1.124385	2.039144	2385.993364	0.021123	0.025233
RS	31	1.231012	2.039144	2456.953007	0.021751	0.025908
RS	32	1.346925	2.447056	2109.091691	0.018671	0.021951
RS	33	1.472932	2.447056	2173.759623	0.019244	0.022472
RS	34	1.609912	2.941948	1864.333486	0.016504	0.018989
RS	35	1.758822	2.941948	1923.399887	0.017027	0.019395
RS	36	1.920699	3.525560	1656.439070	0.014664	0.016429
RS	37	2.096674	3.525560	1710.321706	0.015141	0.016749
RS	38	2.287974	4.196283	1483.971721	0.013137	0.014273
RS	39	2.495933	4.196283	1532.973126	0.013571	0.014527
RS	40	2.722002	4.952365	1341.810165	0.011879	0.012471
RS	41	2.967760	4.952365	1386.192116	0.012272	0.012671
RS	42	3.234919	5.792014	1224.169311	0.010837	0.010961
RS	43	3.525344	5.792014	1264.160219	0.011191	0.011116
RS	44	3.841061	6.709950	1126.355316	0.009971	0.009689
RS	45	4.184272	6.709950	1162.127933	0.010288	0.009806
RS	46	4.557373	7.697138	1044.515791	0.009247	0.008611
RS	47	4.962965	7.697138	1076.171124	0.009527	0.008694
RS	48	5.403879	8.747762	974.674549	0.008629	0.007684
RS	49	5.883190	8.747762	1002.254605	0.008873	0.007740
RS	50	6.404243	9.873002	912.069293	0.008074	0.006866
RS	51	6.970672	9.873002	935.618193	0.008283	0.006901
RS	52	7.586429	11.119756	851.064407	0.007534	0.006115
RS	53	8.255810	11.119756	870.752447	0.007709	0.006135
RS	54	8.983484	13.545566	732.096648	0.006481	0.005006
RS	55	9.774530	13.545566	750.724345	0.006646	0.005038
RS	56	10.634464	13.545566	765.918550	0.006780	0.005047
RS	57	11.569286	13.545566	777.108834	0.006880	0.005033
RS	58	12.585518	149.342310	73.752383	0.000653	0.000608
RS	59	13.690250	149.342310	79.838353	0.000707	0.000640
RS	60	14.891189	149.342310	86.393646	0.000765	0.000674
RS	61	16.196713	149.342310	93.448283	0.000827	0.000709
RS	62	17.615930	149.342310	101.032986	0.000894	0.000745
RS	63	19.158741	149.342310	14113.015295	0.124939	0.052747
PA	4+25*2+4+6 0.002502763 0.006353274 19.158740973 230.880485947 13.904962784 4.351812204 2.174422694 1.429278959 1.123829748 0.996864555 0.958900116 0.974468825 1.030109279 1.124711541 1.264030403 1.456680353 1.711944888 2.039144086 2.447055548 2.941948349 3.525559667 4.196283471 4.952364811 5.792013689 6.709950468 7.697137834 8.747761835 9.873002082 11.119756250 13.545566074 149.342310208
//
IT	5575
RD	7
LK	-87388.796102
QD	-884.419410 -> -675.233961
RI	0.0395537802
TR	0.002064	0.006726
MT	19.931978
MM	C_pi: 16.688661, n_recomb: 123727.901589
RS	0	0.000000	699.178964	1.470594	0.000012	0.000000
RS	1	0.008777	699.178964	1.599690	0.000013	0.000001
RS	2	0.018323	699.178964	1.740121	0.000014	0.000003
RS	3	0.028708	699.178964	1.892883	0.000015	0.000006
RS	4	0.040004	26.735223	53.836597	0.000435	0.000178
RS	5	0.052292	26.735223	58.536030	0.000473	0.000266
RS	6	0.065658	6.862510	247.748624	0.002002	0.001184
RS	7	0.080197	6.862510	268.910799	0.002173	0.001563
RS	8	0.096012	3.025913	660.784169	0.005341	0.003962
RS	9	0.113215	3.025913	714.568432	0.005775	0.004862
RS	10	0.131928	1.829906	1274.320056	0.010299	0.008847
RS	11	0.152283	1.829906	1370.257835	0.011075	0.010365
RS	12	0.174425	1.356986	1980.368793	0.016006	0.015179
RS	13	0.198510	1.356986	2114.815968	0.017092	0.017227
RS	14	0.224709	1.152670	2649.484600	0.021414	0.021773
RS	15	0.253207	1.152670	2808.882527	0.022702	0.024146
RS	16	0.284207	1.072248	3190.524224	0.025787	0.027582
RS	17	0.317927	1.072248	3358.883217	0.027147	0.030046
RS	18	0.354606	1.060770	3563.434390	0.028801	0.031971
RS	19	0.394505	1.060770	3727.498774	0.030127	0.034328
RS	20	0.437905	1.096757	3760.981303	0.030397	0.034659
RS	21	0.485115	1.096757	3912.010542	0.031618	0.036773
RS	22	0.536468	1.175373	3788.455288	0.030619	0.035558
RS	23	0.592328	1.175373	3922.330364	0.031701	0.037359
RS	24	0.653091	1.300243	3664.861057	0.029620	0.034785
RS	25	0.719186	1.300243	3781.433840	0.030562	0.036256
RS	26	0.791082	1.478452	3427.836519	0.027705	0.032687
RS	27	0.869289	1.478452	3529.411383	0.028526	0.033856
RS	28	0.954359	1.718031	3125.683011	0.025263	0.029763
RS	29	1.046895	1.718031	3215.229015	0.025986	0.030676
RS	30	1.147553	2.027200	2802.685140	0.022652	0.026493
RS	31	1.257045	2.027200	2882.697802	0.023299	0.027205
RS	32	1.376147	2.413679	2490.627018	0.020130	0.023244
RS	33	1.505702	2.413679	2562.808171	0.020713	0.023802
RS	34	1.646627	2.882658	2208.590460	0.017850	0.020248
RS	35	1.799921	2.882658	2273.964358	0.018379	0.020690
RS	36	1.966668	3.434773	1965.298752	0.015884	0.017624
RS	37	2.148051	3.434773	2024.449630	0.016362	0.017976
RS	38	2.345352	4.067303	1761.129560	0.014234	0.015390
RS	39	2.559970	4.067303	1814.421283	0.014665	0.015671
RS	40	2.793423	4.777285	1591.242539	0.012861	0.013508
RS	41	3.047366	4.777285	1638.948944	0.013246	0.013731
RS	42	3.323596	5.561455	1449.487420	0.011715	0.011920
RS	43	3.624070	5.561455	1491.825240	0.012057	0.012091
RS	44	3.950915	6.412571	1330.740508	0.010755	0.010573
RS	45	4.306446	6.412571	1367.847227	0.011055	0.010699
RS	46	4.693180	7.318717	1230.741969	0.009947	0.009424
RS	47	5.113856	7.318717	1262.655171	0.010205	0.009509
RS	48	5.571453	8.269594	1144.993311	0.009254	0.008429
RS	49	6.069211	8.269594	1171.670160	0.009470	0.008478
RS	50	6.610656	9.269263	1067.990687	0.008632	0.007543
RS	51	7.199620	9.269263	1089.397089	0.008805	0.007562
RS	52	7.840275	10.353567	993.114515	0.008027	0.006720
RS	53	8.537158	10.353567	1009.408458	0.008158	0.006716
RS	54	9.295203	12.424925	855.445566	0.006914	0.005513
RS	55	10.119778	12.424925	870.703418	0.007037	0.005519
RS	56	11.016722	12.424925	881.074978	0.007121	0.005496
RS	57	11.992387	12.424925	885.925669	0.007160	0.005440
RS	58	13.053682	170.852800	67.145571	0.000543	0.000503
RS	59	14.208122	170.852800	72.806312	0.000588	0.000531
RS	60	15.463882	170.852800	78.920878	0.000638	0.000561
RS	61	16.829855	170.852800	85.521130	0.000691	0.000591
RS	62	18.315713	170.852800	92.640246	0.000749	0.000623
RS	63	19.931978	170.852800	15033.191764	0.121502	0.054116
PA	4+25*2+4+6 0.002063793 0.006725806 19.931978124 699.178964429 26.735223446 6.862509645 3.025913429 1.829906052 1.356986352 1.152670274 1.072247886 1.060769745 1.096757480 1.175372986 1.300242822 1.478451874 1.718031362 2.027200108 2.413679056 2.882657727 3.434772579 4.067302878 4.777285309 5.561454673 6.412570747 7.318717148 8.269593858 9.269262566 10.353566724 12.424924502 170.852800426
//
IT	6348
RD	8
LK	-86987.671617
QD	-730.465150 -> -561.578055
RI	0.0337890321
TR	0.001715	0.007015
MT	20.811478
MM	C_pi: 17.115952, n_recomb: 131869.203532
RS	0	0.000000	2009.253860	0.547992	0.000004	0.000000
RS	1	0.008851	2009.253860	0.596510	0.000005	0.000000
RS	2	0.018485	2009.253860	0.649326	0.000005	0.000001
RS	3	0.028972	2009.253860	0.706819	0.000005	0.000002
RS	4	0.040387	49.393108	31.294695	0.000237	0.000104
RS	5	0.052812	49.393108	34.057118	0.000258	0.000154
RS	6	0.066337	10.508997	174.101446	0.001320	0.000824
RS	7	0.081059	10.508997	189.243935	0.001435	0.001076
RS	8	0.097084	4.125012	523.318224	0.003968	0.003062
RS	9	0.114528	4.125012	567.162333	0.004301	0.003726
RS	10	0.133515	2.311249	1094.478701	0.008300	0.007313
RS	11	0.154183	2.311249	1180.365440	0.008951	0.008511
RS	12	0.176680	1.625565	1804.444565	0.013684	0.013144
RS	13	0.201169	1.625565	1933.671833	0.014664	0.014851
RS	14	0.227824	1.328422	2527.115678	0.019164	0.019534
RS	15	0.256839	1.328422	2689.049656	0.020392	0.021608
RS	16	0.288422	1.199718	3157.598969	0.023945	0.025476
RS	17	0.322801	1.199718	3336.185773	0.025299	0.027719
RS	18	0.360222	1.159371	3635.801639	0.027571	0.030276
RS	19	0.400955	1.159371	3815.634876	0.028935	0.032496
RS	20	0.445293	1.176013	3936.107831	0.029849	0.033539
RS	21	0.493556	1.176013	4105.526704	0.031133	0.035585
RS	22	0.546090	1.240425	4049.646331	0.030710	0.035060
RS	23	0.603274	1.240425	4201.838009	0.031864	0.036839
RS	24	0.665519	1.353923	3986.415295	0.030230	0.034852
RS	25	0.733274	1.353923	4119.406656	0.031239	0.036331
RS	26	0.807025	1.522077	3781.426479	0.028676	0.033202
RS	27	0.887303	1.522077	3896.763743	0.029550	0.034393
RS	28	0.974687	1.751753	3486.373664	0.026438	0.030583
RS	29	1.069805	1.751753	3587.076806	0.027202	0.031527
RS	30	1.173342	2.050179	3152.372838	0.023905	0.027490
RS	31	1.286043	2.050179	3241.360814	0.024580	0.028234
RS	32	1.408718	2.424113	2818.558917	0.021374	0.024319
RS	33	1.542251	2.424113	2897.996848	0.021976	0.024908
RS	34	1.687603	2.877686	2510.147135	0.019035	0.021335
RS	35	1.845820	2.877686	2581.405592	0.019575	0.021804
RS	36	2.018040	3.410354	2240.070997	0.016987	0.018683
RS	37	2.205503	3.410354	2303.933828	0.017471	0.019059
RS	38	2.409557	4.018107	2010.923410	0.015249	0.016403
RS	39	2.631673	4.018107	2067.842638	0.015681	0.016704
RS	40	2.873447	4.696589	1818.553680	0.013791	0.014468
RS	41	3.136620	4.696589	1868.827778	0.014172	0.014704
RS	42	3.423085	5.440872	1656.790337	0.012564	0.012822
RS	43	3.734905	5.440872	1700.623035	0.012896	0.013002
RS	44	4.074324	6.241568	1520.336002	0.011529	0.011418
RS	45	4.443784	6.241568	1557.815292	0.011813	0.011545
RS	46	4.845944	7.083733	1404.725626	0.010652	0.010211
RS	47	5.283698	7.083733	1435.796895	0.010888	0.010290
RS	48	5.760197	7.952561	1305.113396	0.009897	0.009160
RS	49	6.278869	7.952561	1329.602905	0.010083	0.009195
RS	50	6.843448	8.845238	1215.404431	0.009217	0.008217
RS	51	7.457997	8.845238	1233.135960	0.009351	0.008213
RS	52	8.126937	9.787001	1128.120117	0.008555	0.007332
RS	53	8.855085	9.787001	1139.164252	0.008639	0.007294
RS	54	9.647679	11.535480	975.905443	0.007401	0.006048
RS	55	10.510423	11.535480	985.511143	0.007473	0.006019
RS	56	11.449527	11.535480	988.619249	0.007497	0.005953
RS	57	12.471749	11.535480	984.587580	0.007466	0.005845
RS	58	13.584446	190.337417	61.916118	0.000470	0.000432
RS	59	14.795625	190.337417	67.232742	0.000510	0.000457
RS	60	16.114002	190.337417	72.988739	0.000553	0.000483
RS	61	17.549066	190.337417	79.216980	0.000601	0.000511
RS	62	19.111144	190.337417	85.952070	0.000652	0.000539
RS	63	20.811478	190.337417	15582.043700	0.118163	0.055111
PA	4+25*2+4+6 0.001715246 0.007015317 20.811478255 2009.253860218 49.393107702 10.508996701 4.125012327 2.311249023 1.625565411 1.328422162 1.199718029 1.159371187 1.176013253 1.240424633 1.353922776 1.522076791 1.751753374 2.050179177 2.424113404 2.877686465 3.410354213 4.018107014 4.696589323 5.440872405 6.241568259 7.083732511 7.952560531 8.845238352 9.787000582 11.535479622 190.337416812
//
IT	6160
RD	9
LK	-86659.805616
QD	-606.246239 -> -462.782502
RI	0.0292942957
TR	0.001426	0.007243
MT	21.770735
MM	C_pi: 17.359951, n_recomb: 137715.275978
RS	0	0.000000	5471.720878	0.211424	0.000002	0.000000
RS	1	0.008928	5471.720878	0.230308	0.000002	0.000000
RS	2	0.018654	5471.720878	0.250880	0.000002	0.000000
RS	3	0.029247	5471.720878	0.273289	0.000002	0.000001
RS	4	0.040787	87.823174	18.546644	0.000135	0.000063
RS	5	0.053357	87.823174	20.200482	0.000147	0.000092
RS	6	0.067049	15.647015	123.441650	0.000896	0.000589
RS	7	0.081964	15.647015	134.336634	0.000975	0.000762
RS	8	0.098210	5.514325	414.360961	0.003009	0.002415
RS	9	0.115907	5.514325	449.875813	0.003267	0.002914
RS	10	0.135184	2.881682	932.761587	0.006773	0.006127
RS	11	0.156181	2.881682	1008.417011	0.007322	0.007085
RS	12	0.179054	1.931986	1621.579900	0.011775	0.011474
RS	13	0.203969	1.931986	1742.889476	0.012656	0.012910
RS	14	0.231108	1.524807	2365.850385	0.017179	0.017594
RS	15	0.260670	1.524807	2525.701107	0.018340	0.019419
RS	16	0.292872	1.341058	3055.493284	0.022187	0.023550
RS	17	0.327949	1.341058	3239.032850	0.023520	0.025604
RS	18	0.366157	1.269195	3616.056515	0.026257	0.028623
RS	19	0.407777	1.269195	3806.891315	0.027643	0.030726
RS	20	0.453113	1.265891	4005.847282	0.029088	0.032337
RS	21	0.502496	1.265891	4190.082890	0.030426	0.034329
RS	22	0.556289	1.316799	4201.857046	0.030511	0.034388
RS	23	0.614884	1.316799	4370.151872	0.031733	0.036158
RS	24	0.678711	1.420668	4203.559874	0.030524	0.034695
RS	25	0.748237	1.420668	4351.883306	0.031601	0.036192
RS	26	0.823970	1.581507	4040.719264	0.029341	0.033477
RS	27	0.906465	1.581507	4169.447619	0.030276	0.034701
RS	28	0.996325	1.805075	3765.507105	0.027343	0.031176
RS	29	1.094208	1.805075	3877.327709	0.028155	0.032157
RS	30	1.200830	2.097695	3433.554109	0.024932	0.028286
RS	31	1.316972	2.097695	3531.554510	0.025644	0.029067
RS	32	1.443484	2.465268	3089.923607	0.022437	0.025224
RS	33	1.581290	2.465268	3176.606397	0.023066	0.025847
RS	34	1.731401	2.910943	2765.349037	0.020080	0.022283
RS	35	1.894914	2.910943	2842.390592	0.020640	0.022781
RS	36	2.073025	3.432998	2476.889111	0.017986	0.019632
RS	37	2.267039	3.432998	2545.272715	0.018482	0.020033
RS	38	2.478376	4.026100	2229.537974	0.016189	0.017332
RS	39	2.708580	4.026100	2289.813564	0.016627	0.017652
RS	40	2.959339	4.684443	2020.133190	0.014669	0.015363
RS	41	3.232485	4.684443	2072.628471	0.015050	0.015612
RS	42	3.530019	5.401385	1842.757044	0.013381	0.013677
RS	43	3.854118	5.401385	1887.658180	0.013707	0.013863
RS	44	4.207153	6.165313	1692.159364	0.012287	0.012229
RS	45	4.591708	6.165313	1729.489759	0.012558	0.012356
RS	46	5.010597	6.958180	1563.849221	0.011356	0.010978
RS	47	5.466886	6.958180	1593.433078	0.011570	0.011049
RS	48	5.963914	7.760704	1452.794344	0.010549	0.009882
RS	49	6.505318	7.760704	1474.278322	0.010705	0.009899
RS	50	7.095060	8.563418	1352.461435	0.009821	0.008891
RS	51	7.737456	8.563418	1365.452160	0.009915	0.008858
RS	52	8.437207	9.381411	1254.650685	0.009110	0.007953
RS	53	9.199434	9.381411	1259.027324	0.009142	0.007875
RS	54	10.029714	10.838620	1092.528180	0.007933	0.006612
RS	55	10.934124	10.838620	1094.378497	0.007947	0.006539
RS	56	11.919283	10.838620	1088.049950	0.007901	0.006420
RS	57	12.992400	10.838620	1072.964740	0.007791	0.006250
RS	58	14.161327	206.983825	58.028392	0.000421	0.000384
RS	59	15.434620	206.983825	63.091562	0.000458	0.000407
RS	60	16.821596	206.983825	68.583473	0.000498	0.000431
RS	61	18.332405	206.983825	74.537694	0.000541	0.000456
RS	62	19.978104	206.983825	80.989823	0.000588	0.000483
RS	63	21.770735	206.983825	15827.673993	0.114930	0.055833
PA	4+25*2+4+6 0.001426465 0.007242625 21.770735251 5471.720877657 87.823174006 15.647015000 5.514324506 2.881681688 1.931986311 1.524806624 1.341058325 1.269194987 1.265890855 1.316798969 1.420667800 1.581506787 1.805075446 2.097694526 2.465267896 2.910942809 3.432997600 4.026100494 4.684443350 5.401385158 6.165312508 6.958180173 7.760704219 8.563418041 9.381410845 10.838619661 206.983824574
//
IT	8077
RD	10
LK	-86378.622092
QD	-502.428740 -> -376.258946
RI	0.0255503723
TR	0.001185	0.007429
MT	22.746579
MM	C_pi: 17.390317, n_recomb: 141272.681964
RS	0	0.000000	14064.097796	0.084956	0.000001	0.000000
RS	1	0.009004	14064.097796	0.092609	0.000001	0.000000
RS	2	0.018818	14064.097796	0.100951	0.000001	0.000000
RS	3	0.029516	14064.097796	0.110044	0.000001	0.000000
RS	4	0.041178	150.707547	11.194066	0.000079	0.000039
RS	5	0.053889	150.707547	12.201483	0.000086	0.000057
RS	6	0.067745	22.701647	88.265460	0.000625	0.000432
RS	7	0.082848	22.701647	96.151465	0.000681	0.000554
RS	8	0.099312	7.241688	328.055485	0.002322	0.001937
RS	9	0.117257	7.241688	356.692924	0.002525	0.002318
RS	10	0.136819	3.551456	789.428294	0.005588	0.005187
RS	11	0.158141	3.551456	855.195646	0.006054	0.005961
RS	12	0.181384	2.279779	1439.550759	0.010190	0.010075
RS	13	0.206719	2.279779	1551.201021	0.010980	0.011291
RS	14	0.234335	1.743233	2179.295358	0.015426	0.015887
RS	15	0.264438	1.743233	2333.308685	0.016516	0.017502
RS	16	0.297252	1.496575	2900.364941	0.020530	0.021772
RS	17	0.333019	1.496575	3083.966217	0.021830	0.023662
RS	18	0.372008	1.389700	3519.663869	0.024914	0.027013
RS	19	0.414506	1.389700	3716.536218	0.026308	0.029014
RS	20	0.460831	1.365032	3982.625138	0.028191	0.031081
RS	21	0.511327	1.365032	4177.454035	0.029570	0.033029
RS	22	0.566370	1.402225	4253.314711	0.030107	0.033586
RS	23	0.626368	1.402225	4434.625871	0.031391	0.035357
RS	24	0.691769	1.497124	4320.182676	0.030580	0.034365
RS	25	0.763058	1.497124	4481.879708	0.031725	0.035891
RS	26	0.840766	1.652062	4205.891795	0.029771	0.033565
RS	27	0.925471	1.652062	4346.915693	0.030770	0.034831
RS	28	1.017802	1.871663	3960.586322	0.028035	0.031589
RS	29	1.118447	1.871663	4082.960610	0.028901	0.032616
RS	30	1.228153	2.161394	3642.049770	0.025780	0.028923
RS	31	1.347737	2.161394	3748.765154	0.026536	0.029748
RS	32	1.478089	2.526347	3299.680401	0.023357	0.025995
RS	33	1.620176	2.526347	3393.413289	0.024020	0.026658
RS	34	1.775058	2.968745	2968.842498	0.021015	0.023122
RS	35	1.943884	2.968745	3051.496132	0.021600	0.023655
RS	36	2.127911	3.485714	2670.402155	0.018902	0.020497
RS	37	2.328507	3.485714	2743.130785	0.019417	0.020926
RS	38	2.547165	4.070610	2411.793964	0.017072	0.018196
RS	39	2.785510	4.070610	2475.237625	0.017521	0.018537
RS	40	3.045316	4.716172	2191.059817	0.015509	0.016210
RS	41	3.328513	4.716172	2245.570134	0.015895	0.016474
RS	42	3.637210	5.414080	2002.763477	0.014177	0.014499
RS	43	3.973700	5.414080	2048.499658	0.014500	0.014692
RS	44	4.340488	6.150485	1841.907566	0.013038	0.013020
RS	45	4.740300	6.150485	1878.811623	0.013299	0.013146
RS	46	5.176110	6.904287	1704.132365	0.012063	0.011735
RS	47	5.651160	6.904287	1731.879502	0.012259	0.011796
RS	48	6.168983	7.651835	1584.375162	0.011215	0.010602
RS	49	6.733429	7.651835	1602.385298	0.011342	0.010599
RS	50	7.348697	8.377272	1475.825089	0.010447	0.009572
RS	51	8.019362	8.377272	1483.409225	0.010500	0.009508
RS	52	8.750412	9.086036	1369.716988	0.009696	0.008588
RS	53	9.547285	9.086036	1366.439965	0.009672	0.008466
RS	54	10.415907	10.277688	1202.665075	0.008513	0.007211
RS	55	11.362737	10.277688	1194.906776	0.008458	0.007085
RS	56	12.394818	10.277688	1177.323015	0.008334	0.006902
RS	57	13.519825	10.277688	1149.482331	0.008137	0.006660
RS	58	14.746126	219.233761	55.388430	0.000392	0.000352
RS	59	16.082841	219.233761	60.286427	0.000427	0.000374
RS	60	17.539910	219.233761	65.607051	0.000464	0.000397
RS	61	19.128171	219.233761	71.384452	0.000505	0.000421
RS	62	20.859435	219.233761	77.655005	0.000550	0.000447
RS	63	22.746579	219.233761	15778.498751	0.111688	0.056373
PA	4+25*2+4+6 0.001185237 0.007428805 22.746578993 14064.097796350 150.707546921 22.701647203 7.241688330 3.551455794 2.279779443 1.743232974 1.496575284 1.389700462 1.365032442 1.402224584 1.497123927 1.652061613 1.871663442 2.161393501 2.526346741 2.968744502 3.485714112 4.070609965 4.716172178 5.414080198 6.150485374 6.904287217 7.651834648 8.377272136 9.086036368 10.277688099 219.233760915
//
IT	8194
RD	11
LK	-86130.571994
QD	-413.716714 -> -302.258257
RI	0.0222745019
TR	0.000989	0.007586
MT	23.685727
MM	C_pi: 17.205463, n_recomb: 142633.568607
RS	0	0.000000	37253.530699	0.032612	0.000000	0.000000
RS	1	0.009074	37253.530699	0.035573	0.000000	0.000000
RS	2	0.018970	37253.530699	0.038802	0.000000	0.000000
RS	3	0.029765	37253.530699	0.042324	0.000000	0.000000
RS	4	0.041539	249.714645	6.887209	0.000048	0.000025
RS	5	0.054382	249.714645	7.512100	0.000053	0.000036
RS	6	0.068390	32.116546	63.694871	0.000447	0.000324
RS	7	0.083669	32.116546	69.443898	0.000487	0.000412
RS	8	0.100334	9.349640	259.885004	0.001822	0.001578
RS	9	0.118511	9.349640	282.910572	0.001983	0.001874
RS	10	0.138338	4.328677	664.197751	0.004657	0.004436
RS	11	0.159964	4.328677	720.752044	0.005053	0.005066
RS	12	0.183551	2.671564	1264.334599	0.008864	0.008897
RS	13	0.209279	2.671564	1365.380701	0.009573	0.009932
RS	14	0.237342	1.984689	1979.095457	0.013875	0.014382
RS	15	0.267951	1.984689	2124.407158	0.014894	0.015815
RS	16	0.301337	1.666419	2707.248937	0.018980	0.020134
RS	17	0.337752	1.666419	2886.627787	0.020238	0.021876
RS	18	0.377472	1.520432	3362.304115	0.023573	0.025460
RS	19	0.420795	1.520432	3560.387379	0.024962	0.027366
RS	20	0.468049	1.472423	3880.491409	0.027206	0.029797
RS	21	0.519592	1.472423	4081.376189	0.028614	0.031703
RS	22	0.575810	1.495098	4214.949283	0.029551	0.032690
RS	23	0.637130	1.495098	4405.574225	0.030887	0.034463
RS	24	0.704014	1.581004	4343.520315	0.030452	0.033897
RS	25	0.776966	1.581004	4515.905283	0.031661	0.035454
RS	26	0.856538	1.730597	4280.731640	0.030012	0.033498
RS	27	0.943329	1.730597	4432.270163	0.031075	0.034811
RS	28	1.037996	1.947323	4072.584303	0.028553	0.031849
RS	29	1.141252	1.947323	4204.388746	0.029477	0.032928
RS	30	1.253877	2.235766	3776.859716	0.026479	0.029421
RS	31	1.376721	2.235766	3891.579274	0.027284	0.030297
RS	32	1.510712	2.600238	3445.572619	0.024157	0.026649
RS	33	1.656860	2.600238	3545.881298	0.024860	0.027357
RS	34	1.816269	3.042061	3117.659740	0.021858	0.023867
RS	35	1.990142	3.042061	3205.585176	0.022474	0.024438
RS	36	2.179791	3.557244	2817.285280	0.019752	0.021287
RS	37	2.386649	3.557244	2894.103345	0.020290	0.021747
RS	38	2.612275	4.137843	2554.235340	0.017908	0.019002
RS	39	2.858374	4.137843	2620.653805	0.018373	0.019368
RS	40	3.126802	4.775209	2327.868313	0.016321	0.017016
RS	41	3.419586	4.775209	2384.249638	0.016716	0.017298
RS	42	3.738937	5.459389	2133.425556	0.014957	0.015292
RS	43	4.087263	5.459389	2179.888823	0.015283	0.015495
RS	44	4.467195	6.174417	1966.313437	0.013786	0.013793
RS	45	4.881600	6.174417	2002.703658	0.014041	0.013920
RS	46	5.333606	6.896237	1822.456781	0.012777	0.012484
RS	47	5.826626	6.896237	1848.276831	0.012958	0.012535
RS	48	6.364379	7.597040	1696.905253	0.011897	0.011323
RS	49	6.950925	7.597040	1711.308699	0.011998	0.011300
RS	50	7.590692	8.254951	1582.726929	0.011096	0.010262
RS	51	8.288508	8.254951	1584.657794	0.011110	0.010164
RS	52	9.049641	8.866349	1470.758327	0.010311	0.009240
RS	53	9.879835	8.866349	1459.341414	0.010231	0.009069
RS	54	10.785356	9.815175	1303.724989	0.009140	0.007846
RS	55	11.773041	9.815175	1284.933196	0.009009	0.007656
RS	56	12.850343	9.815175	1254.806620	0.008797	0.007401
RS	57	14.025394	9.815175	1213.141123	0.008505	0.007079
RS	58	15.307064	225.992756	53.893231	0.000378	0.000334
RS	59	16.705026	225.992756	58.709530	0.000412	0.000355
RS	60	18.229833	225.992756	63.946999	0.000448	0.000378
RS	61	19.892993	225.992756	69.640333	0.000488	0.000402
RS	62	21.707060	225.992756	75.826574	0.000532	0.000427
RS	63	23.685727	225.992756	15457.638518	0.108373	0.056792
PA	4+25*2+4+6 0.000989461 0.007585670 23.685726603 37253.530699007 249.714644839 32.116546020 9.349640393 4.328676712 2.671563812 1.984689401 1.666419450 1.520431679 1.472422833 1.495098346 1.581003728 1.730597387 1.947323322 2.235766278 2.600237930 3.042060948 3.557243776 4.137842950 4.775209449 5.459388531 6.174416859 6.896236914 7.597040154 8.254951157 8.866348509 9.815175423 225.992756460
//
IT	13296
RD	12
LK	-85912.660202
QD	-338.123342 -> -242.241991
RI	0.0194399950
TR	0.000837	0.007710
MT	24.598030
MM	C_pi: 16.899150, n_recomb: 142407.449786
RS	0	0.000000	85369.222407	0.014312	0.000000	0.000000
RS	1	0.009139	85369.222407	0.015621	0.000000	0.000000
RS	2	0.019113	85369.222407	0.017049	0.000000	0.000000
RS	3	0.029998	85369.222407	0.018608	0.000000	0.000000
RS	4	0.041878	399.230677	4.342824	0.000030	0.000017
RS	5	0.054844	399.230677	4.739788	0.000033	0.000024
RS	6	0.068995	44.197857	46.719864	0.000328	0.000250
RS	7	0.084438	44.197857	50.973996	0.000358	0.000315
RS	8	0.101294	11.843507	207.423410	0.001457	0.001312
RS	9	0.119689	11.843507	226.028580	0.001587	0.001545
RS	10	0.139766	5.210241	559.137683	0.003926	0.003845
RS	11	0.161678	5.210241	607.611604	0.004267	0.004362
RS	12	0.185591	3.105447	1105.502124	0.007763	0.007924
RS	13	0.211691	3.105447	1196.099995	0.008399	0.008807
RS	14	0.240175	2.247947	1782.958479	0.012520	0.013084
RS	15	0.271263	2.247947	1918.203069	0.013470	0.014355
RS	16	0.305191	1.849646	2500.394729	0.017558	0.018662
RS	17	0.342221	1.849646	2672.771060	0.018768	0.020266
RS	18	0.382634	1.660548	3172.052068	0.022274	0.024007
RS	19	0.426740	1.660548	3367.720311	0.023648	0.025817
RS	20	0.474878	1.587227	3728.494285	0.026182	0.028537
RS	21	0.527414	1.587227	3931.660793	0.027609	0.030397
RS	22	0.584751	1.594530	4114.332638	0.028891	0.031749
RS	23	0.647329	1.594530	4310.920582	0.030272	0.033518
RS	24	0.715625	1.671290	4298.000180	0.030181	0.033335
RS	25	0.790162	1.671290	4478.453237	0.031448	0.034917
RS	26	0.871511	1.815930	4285.637464	0.030094	0.033308
RS	27	0.960295	1.815930	4445.838618	0.031219	0.034663
RS	28	1.057192	2.030634	4117.852797	0.028916	0.031977
RS	29	1.162944	2.030634	4257.868893	0.029899	0.033106
RS	30	1.278361	2.319100	3850.725451	0.027040	0.029792
RS	31	1.404325	2.319100	3972.680803	0.027897	0.030718
RS	32	1.541801	2.684889	3537.370354	0.024840	0.027188
RS	33	1.691840	2.684889	3643.781048	0.025587	0.027942
RS	34	1.855591	3.128456	3219.253007	0.022606	0.024511
RS	35	2.034307	3.128456	3312.167480	0.023258	0.025123
RS	36	2.229355	3.644728	2923.243065	0.020527	0.021993
RS	37	2.442227	3.644728	3004.001147	0.021094	0.022487
RS	38	2.674554	4.224526	2661.247745	0.018688	0.019740
RS	39	2.928112	4.224526	2730.595972	0.019175	0.020133
RS	40	3.204842	4.857865	2433.968035	0.017092	0.017767
RS	41	3.506861	4.857865	2492.262724	0.017501	0.018067
RS	42	3.836481	5.533278	2237.409276	0.015711	0.016042
RS	43	4.196225	5.533278	2284.716818	0.016044	0.016256
RS	44	4.588844	6.232746	2067.507483	0.014518	0.014534
RS	45	5.017343	6.232746	2103.562729	0.014771	0.014663
RS	46	5.485001	6.929442	1920.550933	0.013486	0.013209
RS	47	5.995398	6.929442	1944.668526	0.013656	0.013254
RS	48	6.552438	7.591594	1791.818396	0.012582	0.012030
RS	49	7.160384	7.591594	1802.856987	0.012660	0.011987
RS	50	7.823888	8.191676	1674.387025	0.011758	0.010947
RS	51	8.548028	8.191676	1670.865958	0.011733	0.010814
RS	52	9.338346	8.717626	1558.844835	0.010946	0.009895
RS	53	10.200887	8.717626	1539.333272	0.010809	0.009673
RS	54	11.142254	9.447217	1396.124228	0.009804	0.008506
RS	55	12.169650	9.447217	1365.434164	0.009588	0.008244
RS	56	13.290936	9.447217	1322.088759	0.009284	0.007907
RS	57	14.514693	9.447217	1266.178058	0.008891	0.007497
RS	58	15.850286	228.173827	53.369304	0.000375	0.000326
RS	59	17.307934	228.173827	58.178308	0.000409	0.000348
RS	60	18.898793	228.173827	63.411663	0.000445	0.000371
RS	61	20.635035	228.173827	69.104676	0.000485	0.000395
RS	62	22.529947	228.173827	75.295065	0.000529	0.000421
RS	63	24.598030	228.173827	14968.641830	0.105111	0.057120
PA	4+25*2+4+6 0.000837304 0.007710126 24.598029694 85369.222406932 399.230676996 44.197857108 11.843507411 5.210240612 3.105446814 2.247947128 1.849646153 1.660547845 1.587227244 1.594529795 1.671289686 1.815930408 2.030634422 2.319099971 2.684888635 3.128456216 3.644728329 4.224525907 4.857864736 5.533277899 6.232746442 6.929441763 7.591594101 8.191675658 8.717625976 9.447216681 228.173827213
//
IT	17403
RD	13
LK	-85727.057650
QD	-275.302472 -> -195.675044
RI	0.0171097528
TR	0.000722	0.007792
MT	25.543877
MM	C_pi: 16.600783, n_recomb: 141440.154967
RS	0	0.000000	202903.171236	0.006026	0.000000	0.000000
RS	1	0.009204	202903.171236	0.006581	0.000000	0.000000
RS	2	0.019255	202903.171236	0.007187	0.000000	0.000000
RS	3	0.030231	202903.171236	0.007849	0.000000	0.000000
RS	4	0.042217	607.930663	2.860872	0.000020	0.000012
RS	5	0.055306	607.930663	3.124278	0.000022	0.000017
RS	6	0.069600	58.884215	35.221288	0.000249	0.000200
RS	7	0.085210	58.884215	38.454774	0.000272	0.000250
RS	8	0.102257	14.663153	168.519926	0.001191	0.001119
RS	9	0.120872	14.663153	183.799916	0.001299	0.001306
RS	10	0.141201	6.174032	475.549757	0.003362	0.003394
RS	11	0.163400	6.174032	517.415786	0.003658	0.003823
RS	12	0.187643	3.571897	971.245325	0.006867	0.007147
RS	13	0.214117	3.571897	1052.559725	0.007442	0.007904
RS	14	0.243028	2.528087	1607.588098	0.011366	0.012005
RS	15	0.274600	2.528087	1732.988765	0.012252	0.013136
RS	16	0.309077	2.043296	2304.599368	0.016294	0.017394
RS	17	0.346728	2.043296	2469.051787	0.017457	0.018871
RS	18	0.387844	1.808091	2979.843756	0.021068	0.022710
RS	19	0.432744	1.808091	3171.258497	0.022421	0.024425
RS	20	0.481777	1.708080	3561.038047	0.025177	0.027367
RS	21	0.535323	1.708080	3764.188780	0.026613	0.029174
RS	22	0.593797	1.699555	3986.551388	0.028185	0.030830
RS	23	0.657653	1.699555	4186.822222	0.029601	0.032584
RS	24	0.727386	1.767332	4216.959448	0.029814	0.032735
RS	25	0.803537	1.767332	4403.559700	0.031134	0.034334
RS	26	0.886697	1.907678	4250.575110	0.030052	0.033037
RS	27	0.977511	1.907678	4418.020159	0.031236	0.034428
RS	28	1.076683	2.121507	4122.164765	0.029144	0.032000
RS	29	1.184983	2.121507	4269.456316	0.030186	0.033173
RS	30	1.303250	2.411661	3885.154595	0.027469	0.030048
RS	31	1.432403	2.411661	4013.793315	0.028378	0.031018
RS	32	1.573442	2.780997	3592.730709	0.025401	0.027611
RS	33	1.727463	2.780997	3704.965851	0.026195	0.028407
RS	34	1.895659	3.229186	3288.007454	0.023247	0.025046
RS	35	2.079336	3.229186	3385.824953	0.023938	0.025696
RS	36	2.279919	3.750145	2999.986917	0.021210	0.022598
RS	37	2.498962	3.750145	3084.739293	0.021810	0.023125
RS	38	2.738166	4.333494	2742.438512	0.019389	0.020388
RS	39	2.999386	4.333494	2814.882523	0.019902	0.020807
RS	40	3.284648	4.968018	2517.294031	0.017798	0.018437
RS	41	3.596164	4.968018	2577.764668	0.018225	0.018757
RS	42	3.936353	5.640801	2321.344046	0.016412	0.016722
RS	43	4.307852	5.640801	2369.844746	0.016755	0.016948
RS	44	4.713542	6.331877	2151.072422	0.015208	0.015214
RS	45	5.156572	6.331877	2187.220537	0.015464	0.015347
RS	46	5.640378	7.011660	2003.191981	0.014163	0.013884
RS	47	6.168712	7.011660	2026.104582	0.014325	0.013921
RS	48	6.745673	7.644575	1873.253648	0.013244	0.012695
RS	49	7.375736	7.644575	1881.477426	0.013302	0.012634
RS	50	8.063790	8.197662	1754.436264	0.012404	0.011597
RS	51	8.815170	8.197662	1746.023703	0.012345	0.011431
RS	52	9.635707	8.650903	1637.194915	0.011575	0.010527
RS	53	10.531764	8.650903	1610.060995	0.011383	0.010253
RS	54	11.510292	9.185540	1482.115878	0.010479	0.009164
RS	55	12.578883	9.185540	1439.191202	0.010175	0.008823
RS	56	13.745825	9.185540	1382.473062	0.009774	0.008400
RS	57	15.020170	9.185540	1312.392107	0.009279	0.007898
RS	58	16.411803	228.068684	53.570053	0.000379	0.000326
RS	59	17.931520	228.068684	58.431428	0.000413	0.000348
RS	60	19.591109	228.068684	63.724604	0.000451	0.000372
RS	61	21.403443	228.068684	69.485664	0.000491	0.000397
RS	62	23.382582	228.068684	75.753130	0.000536	0.000424
RS	63	25.543877	228.068684	14440.764258	0.102098	0.057362
PA	4+25*2+4+6 0.000721877 0.007791941 25.543876783 202903.171236489 607.930663031 58.884215245 14.663153474 6.174032033 3.571896985 2.528087283 2.043295779 1.808091021 1.708080124 1.699554894 1.767332269 1.907677712 2.121507440 2.411661099 2.780997033 3.229185540 3.750145367 4.333493956 4.968018158 5.640800931 6.331876929 7.011660139 7.644574845 8.197661749 8.650903247 9.185539975 228.068683913
//
IT	20193
RD	14
LK	-85574.079171
QD	-224.622878 -> -159.905878
RI	0.0152882141
TR	0.000634	0.007829
MT	26.560375
MM	C_pi: 16.381848, n_recomb: 140318.491003
RS	0	0.000000	439506.726040	0.002782	0.000000	0.000000
RS	1	0.009271	439506.726040	0.003040	0.000000	0.000000
RS	2	0.019402	439506.726040	0.003322	0.000000	0.000000
RS	3	0.030472	439506.726040	0.003630	0.000000	0.000000
RS	4	0.042568	885.334655	1.969034	0.000014	0.000009
RS	5	0.055786	885.334655	2.151671	0.000015	0.000012
RS	6	0.070230	75.552400	27.549749	0.000196	0.000166
RS	7	0.086012	75.552400	30.099315	0.000215	0.000205
RS	8	0.103257	17.679969	140.468473	0.001001	0.000982
RS	9	0.122102	17.679969	153.332363	0.001093	0.001136
RS	10	0.142693	7.180941	411.664319	0.002934	0.003059
RS	11	0.165194	7.180941	448.399562	0.003196	0.003420
RS	12	0.189781	4.055298	863.359667	0.006153	0.006545
RS	13	0.216647	4.055298	936.989895	0.006678	0.007200
RS	14	0.246004	2.817183	1460.351338	0.010407	0.011137
RS	15	0.278083	2.817183	1577.052422	0.011239	0.012149
RS	16	0.313136	2.242526	2133.455401	0.015204	0.016341
RS	17	0.351439	2.242526	2290.323022	0.016322	0.017703
RS	18	0.393293	1.959718	2804.812991	0.019989	0.021598
RS	19	0.439027	1.959718	2991.491627	0.021319	0.023225
RS	20	0.489001	1.832484	3401.195427	0.024239	0.026333
RS	21	0.543609	1.832484	3603.259909	0.025679	0.028085
RS	22	0.603279	1.808158	3856.684661	0.027485	0.029986
RS	23	0.668482	1.808158	4059.321006	0.028929	0.031720
RS	24	0.739730	1.867411	4125.494848	0.029401	0.032151
RS	25	0.817583	1.867411	4316.986277	0.030766	0.033757
RS	26	0.902654	2.004328	4199.005184	0.029925	0.032733
RS	27	0.995612	2.004328	4372.689266	0.031163	0.034149
RS	28	1.097189	2.218575	4106.380910	0.029265	0.031954
RS	29	1.208183	2.218575	4260.253898	0.030361	0.033161
RS	30	1.329468	2.512203	3898.029420	0.027780	0.030211
RS	31	1.461997	2.512203	4032.942445	0.028741	0.031220
RS	32	1.606813	2.887455	3626.599925	0.025845	0.027930
RS	33	1.765056	2.887455	3744.477190	0.026686	0.028764
RS	34	1.937969	3.343324	3336.233110	0.023776	0.025473
RS	35	2.126914	3.343324	3438.943000	0.024508	0.026158
RS	36	2.333376	3.872765	3057.631254	0.021791	0.023097
RS	37	2.558980	3.872765	3146.499621	0.022424	0.023654
RS	38	2.805500	4.464283	2806.105525	0.019998	0.020933
RS	39	3.074876	4.464283	2881.877248	0.020538	0.021377
RS	40	3.369226	5.105512	2584.675898	0.018420	0.019010
RS	41	3.690865	5.105512	2647.653208	0.018869	0.019349
RS	42	4.042325	5.782081	2390.893879	0.017039	0.017311
RS	43	4.426369	5.782081	2441.009980	0.017396	0.017549
RS	44	4.846019	6.472164	2221.737814	0.015834	0.015810
RS	45	5.304576	6.472164	2258.489663	0.016095	0.015948
RS	46	5.805646	7.143470	2074.331316	0.014783	0.014482
RS	47	6.353172	7.143470	2096.637419	0.014942	0.014515
RS	48	6.951460	7.756549	1944.544693	0.013858	0.013291
RS	49	7.605217	7.756549	1950.632365	0.013901	0.013214
RS	50	8.319585	8.273102	1825.706686	0.013011	0.012189
RS	51	9.100184	8.273102	1813.134612	0.012922	0.011992
RS	52	9.953153	8.665410	1708.229747	0.012174	0.011109
RS	53	10.885204	8.665410	1674.180250	0.011931	0.010785
RS	54	11.903667	9.026375	1563.302751	0.011141	0.009793
RS	55	13.016554	9.026375	1508.185750	0.010748	0.009371
RS	56	14.232619	9.026375	1438.292344	0.010250	0.008860
RS	57	15.561429	9.026375	1354.422090	0.009652	0.008266
RS	58	17.013435	227.448174	54.253650	0.000387	0.000331
RS	59	18.600060	227.448174	59.210034	0.000422	0.000354
RS	60	20.333785	227.448174	64.609078	0.000460	0.000379
RS	61	22.228247	227.448174	70.487824	0.000502	0.000405
RS	62	24.298349	227.448174	76.885778	0.000548	0.000433
RS	63	26.560375	227.448174	13952.890428	0.099437	0.057518
PA	4+25*2+4+6 0.000634337 0.007829442 26.560375093 439506.726040223 885.334654774 75.552399714 17.679968656 7.180940876 4.055298061 2.817183309 2.242525697 1.959717822 1.832483912 1.808157961 1.867410845 2.004327742 2.218575051 2.512203375 2.887455285 3.343323663 3.872764623 4.464282838 5.105512072 5.782081052 6.472164486 7.143469879 7.756549088 8.273101547 8.665410095 9.026375456 227.448174339
//
IT	26821
RD	15
LK	-85450.151202
QD	-184.512921 -> -132.140346
RI	0.0138785495
TR	0.000566	0.007821
MT	27.688435
MM	C_pi: 16.267171, n_recomb: 139252.688784
RS	0	0.000000	791996.510755	0.001545	0.000000	0.000000
RS	1	0.009343	791996.510755	0.001689	0.000000	0.000000
RS	2	0.019559	791996.510755	0.001847	0.000000	0.000000
RS	3	0.030730	791996.510755	0.002019	0.000000	0.000000
RS	4	0.042944	1220.298875	1.433158	0.000010	0.000007
RS	5	0.056299	1220.298875	1.567128	0.000011	0.000009
RS	6	0.070903	93.557115	22.349695	0.000160	0.000143
RS	7	0.086870	93.557115	24.435087	0.000175	0.000176
RS	8	0.104330	20.722245	120.569058	0.000866	0.000886
RS	9	0.123421	20.722245	131.717200	0.000946	0.001016
RS	10	0.144295	8.184311	364.000121	0.002614	0.002815
RS	11	0.167120	8.184311	396.886047	0.002850	0.003125
RS	12	0.192077	4.538146	779.180013	0.005595	0.006088
RS	13	0.219367	4.538146	846.728843	0.006081	0.006662
RS	14	0.249205	3.106959	1340.988000	0.009630	0.010454
RS	15	0.281832	3.106959	1450.444278	0.010416	0.011365
RS	16	0.317507	2.442655	1990.079242	0.014291	0.015485
RS	17	0.356515	2.442655	2140.289341	0.015370	0.016749
RS	18	0.399168	2.112400	2653.646357	0.019056	0.020671
RS	19	0.445806	2.112400	2835.845978	0.020365	0.022218
RS	20	0.496801	1.958288	3258.690300	0.023401	0.025449
RS	21	0.552561	1.958288	3459.334895	0.024842	0.027148
RS	22	0.613531	1.918721	3736.420299	0.026832	0.029242
RS	23	0.680197	1.918721	3940.715665	0.028299	0.030954
RS	24	0.753092	1.970262	4036.014569	0.028983	0.031615
RS	25	0.832797	1.970262	4231.568194	0.030388	0.033223
RS	26	0.919950	2.104847	4143.009841	0.029752	0.032428
RS	27	1.015245	2.104847	4322.176082	0.031038	0.033864
RS	28	1.119444	2.320985	4081.469327	0.029310	0.031867
RS	29	1.233378	2.320985	4241.339831	0.030458	0.033104
RS	30	1.357957	2.620052	3898.782002	0.027998	0.030306
RS	31	1.494176	2.620052	4039.581649	0.029009	0.031348
RS	32	1.643122	3.003787	3646.770324	0.026188	0.028163
RS	33	1.805984	3.003787	3770.079818	0.027074	0.029030
RS	34	1.984063	3.470593	3370.221090	0.024202	0.025805
RS	35	2.178779	3.470593	3477.760653	0.024974	0.026520
RS	36	2.391689	4.012588	3101.118146	0.022270	0.023496
RS	37	2.624490	4.012588	3194.162930	0.022938	0.024080
RS	38	2.879043	4.617220	2856.059573	0.020510	0.021377
RS	39	3.157379	4.617220	2935.328289	0.021079	0.021845
RS	40	3.461720	5.270981	2639.016073	0.018951	0.019485
RS	41	3.794496	5.270981	2704.771006	0.019423	0.019843
RS	42	4.158363	5.958144	2448.176235	0.017581	0.017806
RS	43	4.556228	5.958144	2500.279795	0.017955	0.018057
RS	44	4.991265	6.654975	2280.985402	0.016380	0.016317
RS	45	5.466949	6.654975	2318.816672	0.016652	0.016460
RS	46	5.987076	7.326408	2134.945899	0.015331	0.014995
RS	47	6.555799	7.326408	2157.230319	0.015491	0.015026
RS	48	7.177659	7.929012	2006.246235	0.014407	0.013809
RS	49	7.857620	7.929012	2010.895904	0.014441	0.013719
RS	50	8.601110	8.419069	1888.398154	0.013561	0.012709
RS	51	9.414066	8.419069	1872.468995	0.013447	0.012486
RS	52	10.302977	8.761199	1771.851467	0.012724	0.011629
RS	53	11.274941	8.761199	1731.741393	0.012436	0.011260
RS	54	12.337716	8.966491	1638.961883	0.011770	0.010379
RS	55	13.499788	8.966491	1572.038608	0.011289	0.009875
RS	56	14.770434	8.966491	1489.488656	0.010696	0.009277
RS	57	16.159797	8.966491	1392.492954	0.010000	0.008592
RS	58	17.678971	227.334472	55.233684	0.000397	0.000338
RS	59	19.340083	227.334472	60.314072	0.000433	0.000362
RS	60	21.156395	227.334472	65.850588	0.000473	0.000388
RS	61	23.142407	227.334472	71.881416	0.000516	0.000416
RS	62	25.313975	227.334472	78.447220	0.000563	0.000445
RS	63	27.688435	227.334472	13521.386031	0.097100	0.057596
PA	4+25*2+4+6 0.000566413 0.007820939 27.688434809 791996.510755080 1220.298875059 93.557114909 20.722244580 8.184310892 4.538146422 3.106959382 2.442655272 2.112399799 1.958287987 1.918720919 1.970262374 2.104846763 2.320984966 2.620051684 3.003786722 3.470592913 4.012588162 4.617220275 5.270981241 5.958143963 6.654974836 7.326408394 7.929012074 8.419068600 8.761198909 8.966490743 227.334472053
//
IT	31748
RD	16
LK	-85349.831864
QD	-152.953314 -> -111.916846
RI	0.0134850363
TR	0.000529	0.008034
MT	27.707884
MM	C_pi: 15.848506, n_recomb: 139352.406797
RS	0	0.000000	1435403.086144	0.000853	0.000000	0.000000
RS	1	0.009344	1435403.086144	0.000933	0.000000	0.000000
RS	2	0.019562	1435403.086144	0.001020	0.000000	0.000000
RS	3	0.030734	1435403.086144	0.001115	0.000000	0.000000
RS	4	0.042950	1621.785347	1.079287	0.000008	0.000005
RS	5	0.056308	1621.785347	1.180195	0.000008	0.000008
RS	6	0.070914	111.454628	18.777548	0.000135	0.000127
RS	7	0.086885	111.454628	20.530485	0.000147	0.000155
RS	8	0.104348	23.590300	106.018649	0.000761	0.000818
RS	9	0.123443	23.590300	115.836512	0.000831	0.000933
RS	10	0.144322	9.109624	327.473838	0.002350	0.002639
RS	11	0.167153	9.109624	357.170298	0.002563	0.002911
RS	12	0.192116	4.976658	712.023181	0.005110	0.005742
RS	13	0.219413	4.976658	774.189018	0.005556	0.006253
RS	14	0.249260	3.363420	1242.928439	0.008919	0.009917
RS	15	0.281896	3.363420	1345.523686	0.009656	0.010748
RS	16	0.317581	2.613121	1869.949379	0.013419	0.014794
RS	17	0.356602	2.613121	2013.307104	0.014448	0.015977
RS	18	0.399268	2.236056	2525.736284	0.018125	0.019906
RS	19	0.445921	2.236056	2702.628474	0.019394	0.021384
RS	20	0.496934	2.054063	3138.323395	0.022521	0.024703
RS	21	0.552714	2.054063	3336.211746	0.023941	0.026357
RS	22	0.613705	1.996952	3636.732892	0.026097	0.028602
RS	23	0.680396	1.996952	3841.063795	0.027564	0.030293
RS	24	0.753319	2.037082	3965.646793	0.028458	0.031139
RS	25	0.833056	2.037082	4163.581274	0.029878	0.032748
RS	26	0.920244	2.164032	4104.955293	0.029457	0.032142
RS	27	1.015580	2.164032	4288.035561	0.030771	0.033595
RS	28	1.119823	2.374798	4073.783491	0.029234	0.031763
RS	29	1.233808	2.374798	4238.287264	0.030414	0.033026
RS	30	1.358443	2.669740	3916.399754	0.028104	0.030356
RS	31	1.494725	2.669740	4061.949720	0.029149	0.031428
RS	32	1.643742	3.049735	3683.671601	0.026434	0.028332
RS	33	1.806683	3.049735	3811.490862	0.027351	0.029230
RS	34	1.984850	3.512287	3420.973279	0.024549	0.026060
RS	35	2.179665	3.512287	3532.602711	0.025350	0.026804
RS	36	2.392685	4.048542	3161.534011	0.022687	0.023811
RS	37	2.625610	4.048542	3258.162155	0.023381	0.024422
RS	38	2.880300	4.644952	2923.208611	0.020977	0.021735
RS	39	3.158790	4.644952	3005.492967	0.021568	0.022224
RS	40	3.463302	5.287025	2710.896645	0.019454	0.019872
RS	41	3.796269	5.287025	2779.026052	0.019942	0.020248
RS	42	4.160350	5.957967	2523.410847	0.018108	0.018213
RS	43	4.558452	5.957967	2577.143020	0.018494	0.018477
RS	44	4.993754	6.632873	2358.625183	0.016926	0.016738
RS	45	5.469731	6.632873	2397.185814	0.017202	0.016889
RS	46	5.990186	7.274994	2214.464779	0.015891	0.015427
RS	47	6.559274	7.274994	2236.340452	0.016048	0.015458
RS	48	7.181539	7.838657	2087.421664	0.014979	0.014249
RS	49	7.861951	7.838657	2090.147387	0.014999	0.014149
RS	50	8.605943	8.276729	1971.180478	0.014145	0.013157
RS	51	9.419456	8.276729	1951.214926	0.014002	0.012911
RS	52	10.308987	8.548143	1856.202780	0.013320	0.012084
RS	53	11.281638	8.548143	1808.999580	0.012981	0.011674
RS	54	12.345178	8.577916	1738.473198	0.012475	0.010913
RS	55	13.508098	8.577916	1657.335452	0.011893	0.010329
RS	56	14.779685	8.577916	1559.852516	0.011194	0.009647
RS	57	16.170093	8.577916	1447.658793	0.010388	0.008877
RS	58	17.690427	220.901790	56.309734	0.000404	0.000346
RS	59	19.352825	220.901790	61.485805	0.000441	0.000371
RS	60	21.170564	220.901790	67.125720	0.000482	0.000398
RS	61	23.158158	220.901790	73.268082	0.000526	0.000427
RS	62	25.331480	220.901790	79.953941	0.000574	0.000458
RS	63	27.707884	220.901790	13352.220476	0.095816	0.057606
PA	4+25*2+4+6 0.000528859 0.008033656 27.707884294 1435403.086144332 1621.785346672 111.454627680 23.590299949 9.109623695 4.976658211 3.363420327 2.613121209 2.236055500 2.054062525 1.996952306 2.037081675 2.164031628 2.374798420 2.669739575 3.049735456 3.512286863 4.048542183 4.644952412 5.287025214 5.957967462 6.632872924 7.274994063 7.838657378 8.276728607 8.548142684 8.577915925 220.901790139
//
IT	29674
RD	17
LK	-85271.670260
QD	-128.475711 -> -95.647536
RI	0.0129567820
TR	0.000499	0.008229
MT	27.728246
MM	C_pi: 15.440760, n_recomb: 139078.240788
RS	0	0.000000	1435858.418857	0.000851	0.000000	0.000000
RS	1	0.009346	1435858.418857	0.000931	0.000000	0.000000
RS	2	0.019565	1435858.418857	0.001018	0.000000	0.000000
RS	3	0.030739	1435858.418857	0.001113	0.000000	0.000000
RS	4	0.042957	1963.850727	0.889820	0.000006	0.000005
RS	5	0.056317	1963.850727	0.973029	0.000007	0.000007
RS	6	0.070926	124.272901	16.813450	0.000121	0.000122
RS	7	0.086900	124.272901	18.383561	0.000132	0.000147
RS	8	0.104367	25.576505	97.635155	0.000702	0.000805
RS	9	0.123466	25.576505	106.685113	0.000767	0.000906
RS	10	0.144351	9.783790	304.504877	0.002189	0.002587
RS	11	0.167187	9.783790	332.182900	0.002388	0.002819
RS	12	0.192157	5.313983	666.258303	0.004791	0.005586
RS	13	0.219461	5.313983	724.701865	0.005211	0.006027
RS	14	0.249316	3.567503	1171.834366	0.008426	0.009609
RS	15	0.281962	3.567503	1269.313759	0.009127	0.010350
RS	16	0.317659	2.751062	1778.480143	0.012788	0.014341
RS	17	0.356692	2.751062	1916.347034	0.013779	0.015425
RS	18	0.399372	2.336696	2424.099313	0.017430	0.019357
RS	19	0.446042	2.336696	2596.337026	0.018668	0.020740
RS	20	0.497073	2.132143	3038.239717	0.021846	0.024127
RS	21	0.552873	2.132143	3233.202631	0.023247	0.025699
RS	22	0.613888	2.060795	3548.866749	0.025517	0.028067
RS	23	0.680605	2.060795	3752.339042	0.026980	0.029695
RS	24	0.753557	2.091688	3897.737563	0.028026	0.030701
RS	25	0.833327	2.091688	4096.671941	0.029456	0.032266
RS	26	0.920553	2.212555	4060.542894	0.029196	0.031832
RS	27	1.015930	2.212555	4245.937252	0.030529	0.033258
RS	28	1.120220	2.419218	4052.442239	0.029138	0.031587
RS	29	1.234257	2.419218	4219.973695	0.030342	0.032837
RS	30	1.358952	2.711235	3915.036051	0.028150	0.030303
RS	31	1.495300	2.711235	4063.853990	0.029220	0.031371
RS	32	1.644390	3.088783	3698.196497	0.026591	0.028381
RS	33	1.807414	3.088783	3829.223710	0.027533	0.029280
RS	34	1.985673	3.548631	3447.499556	0.024788	0.026189
RS	35	2.180592	3.548631	3562.112810	0.025612	0.026938
RS	36	2.393728	4.081097	3196.971695	0.022987	0.024004
RS	37	2.626782	4.081097	3296.271104	0.023701	0.024621
RS	38	2.881616	4.671758	2965.339762	0.021321	0.021977
RS	39	3.160267	4.671758	3049.918001	0.021930	0.022474
RS	40	3.464959	5.305257	2758.166164	0.019832	0.020154
RS	41	3.798126	5.305257	2828.139207	0.020335	0.020536
RS	42	4.162430	5.963831	2574.737368	0.018513	0.018528
RS	43	4.560780	5.963831	2629.763565	0.018909	0.018795
RS	44	4.996358	6.621443	2413.273102	0.017352	0.017080
RS	45	5.472644	6.621443	2452.434510	0.017633	0.017231
RS	46	5.993442	7.239854	2272.019388	0.016336	0.015793
RS	47	6.562911	7.239854	2293.581882	0.016491	0.015818
RS	48	7.185601	7.771277	2147.762863	0.015443	0.014637
RS	49	7.866485	7.771277	2148.907416	0.015451	0.014524
RS	50	8.611002	8.165441	2034.397428	0.014628	0.013567
RS	51	9.425099	8.165441	2011.005278	0.014460	0.013295
RS	52	10.315277	8.376116	1922.509110	0.013823	0.012515
RS	53	11.288649	8.376116	1869.077278	0.013439	0.012062
RS	54	12.352988	8.251676	1822.503252	0.013104	0.011455
RS	55	13.516796	8.251676	1727.757512	0.012423	0.010783
RS	56	14.789369	8.251676	1616.217646	0.011621	0.010010
RS	57	16.180872	8.251676	1489.968057	0.010713	0.009150
RS	58	17.702419	215.153190	57.033322	0.000410	0.000350
RS	59	19.366164	215.153190	62.272499	0.000448	0.000376
RS	60	21.185396	215.153190	67.980282	0.000489	0.000404
RS	61	23.174647	215.153190	74.195441	0.000533	0.000433
RS	62	25.349806	215.153190	80.959141	0.000582	0.000465
RS	63	27.728246	215.153190	13127.758553	0.094391	0.057596
PA	4+25*2+4+6 0.000499037 0.008228548 27.728245867 1435858.418857347 1963.850726793 124.272900765 25.576505358 9.783789612 5.313983312 3.567502755 2.751062079 2.336695895 2.132143076 2.060794919 2.091687923 2.212555255 2.419218200 2.711234658 3.088782910 3.548630620 4.081097091 4.671758069 5.305257448 5.963831246 6.621442564 7.239853653 7.771276723 8.165440921 8.376116138 8.251676065 215.153190332
//
IT	13780
RD	18
LK	-85209.154275
QD	-109.210233 -> -16851.697050
RI	0.0123909781
TR	0.000483	0.008235
MT	27.753648
MM	C_pi: 15.294839, n_recomb: 137949.277685
RS	0	0.000000	1432968.424052	0.000847	0.000000	0.000000
RS	1	0.009347	1432968.424052	0.000926	0.000000	0.000000
RS	2	0.019568	1432968.424052	0.001012	0.000000	0.000000
RS	3	0.030744	1432968.424052	0.001107	0.000000	0.000000
RS	4	0.042965	2230.341032	0.777719	0.000006	0.000005
RS	5	0.056329	2230.341032	0.850458	0.000006	0.000006
RS	6	0.070941	131.365950	15.788771	0.000114	0.000123
RS	7	0.086919	131.365950	17.263569	0.000125	0.000147
RS	8	0.104391	26.644384	93.038665	0.000674	0.000814
RS	9	0.123496	26.644384	101.667211	0.000737	0.000905
RS	10	0.144386	10.209569	289.714279	0.002100	0.002582
RS	11	0.167229	10.209569	316.084485	0.002291	0.002786
RS	12	0.192208	5.555635	632.896612	0.004588	0.005504
RS	13	0.219521	5.555635	688.583592	0.004992	0.005894
RS	14	0.249387	3.724295	1115.421787	0.008086	0.009401
RS	15	0.282045	3.724295	1208.709225	0.008762	0.010074
RS	16	0.317756	2.860840	1700.992627	0.012331	0.014005
RS	17	0.356804	2.860840	1833.913541	0.013294	0.015013
RS	18	0.399503	2.418378	2332.410968	0.016908	0.018931
RS	19	0.446192	2.418378	2499.912786	0.018122	0.020240
RS	20	0.497246	2.196352	2941.374043	0.021322	0.023664
RS	21	0.553071	2.196352	3132.635325	0.022709	0.025172
RS	22	0.614115	2.113872	3455.943775	0.025052	0.027623
RS	23	0.680865	2.113872	3657.191819	0.026511	0.029201
RS	24	0.753854	2.137654	3816.201240	0.027664	0.030323
RS	25	0.833665	2.137654	4014.394285	0.029101	0.031854
RS	26	0.920937	2.253994	3995.016065	0.028960	0.031549
RS	27	1.016366	2.253994	4180.843551	0.030307	0.032954
RS	28	1.120715	2.457822	4004.374342	0.029028	0.031407
RS	29	1.234818	2.457822	4173.094422	0.030251	0.032646
RS	30	1.359586	2.748082	3883.409670	0.028151	0.030220
RS	31	1.496016	2.748082	4033.803151	0.029241	0.031284
RS	32	1.645199	3.124409	3680.712998	0.026682	0.028380
RS	33	1.808326	3.124409	3813.446158	0.027644	0.029281
RS	34	1.986701	3.582941	3441.605747	0.024948	0.026256
RS	35	2.181749	3.582941	3557.900172	0.025791	0.027010
RS	36	2.395028	4.113255	3200.418584	0.023200	0.024127
RS	37	2.628244	4.113255	3301.282283	0.023931	0.024750
RS	38	2.883258	4.700108	2976.378056	0.021576	0.022146
RS	39	3.162109	4.700108	3062.334930	0.022199	0.022649
RS	40	3.467024	5.327316	2775.487941	0.020120	0.020361
RS	41	3.800441	5.327316	2846.581072	0.020635	0.020749
RS	42	4.165023	5.976207	2597.372982	0.018828	0.018767
RS	43	4.563683	5.976207	2653.166922	0.019233	0.019039
RS	44	4.999607	6.619590	2440.548852	0.017692	0.017349
RS	45	5.476277	6.619590	2479.992626	0.017978	0.017500
RS	46	5.997503	7.217675	2303.555732	0.016699	0.016088
RS	47	6.567448	7.217675	2324.710961	0.016852	0.016110
RS	48	7.190668	7.720542	2183.470871	0.015828	0.014958
RS	49	7.872141	7.720542	2183.186265	0.015826	0.014834
RS	50	8.617312	8.074648	2074.495934	0.015038	0.013914
RS	51	9.432137	8.074648	2048.088128	0.014847	0.013622
RS	52	10.323124	8.228400	1967.538914	0.014263	0.012890
RS	53	11.297394	8.228400	1908.511549	0.013835	0.012399
RS	54	12.362731	7.952832	1889.523345	0.013697	0.011953
RS	55	13.527647	7.952832	1781.184204	0.012912	0.011195
RS	56	14.801450	7.952832	1655.911727	0.012004	0.010335
RS	57	16.194318	7.952832	1516.258405	0.010991	0.009390
RS	58	17.717379	214.972434	55.780773	0.000404	0.000354
RS	59	19.382805	214.972434	60.905551	0.000442	0.000380
RS	60	21.203901	214.972434	66.488729	0.000482	0.000408
RS	61	23.195218	214.972434	72.568225	0.000526	0.000439
RS	62	25.372668	214.972434	79.184299	0.000574	0.000472
RS	63	27.753648	214.972434	12814.372874	0.092892	0.057566
PA	4+25*2+4+6 0.000482565 0.008235374 27.753648361 1432968.424052060 2230.341031731 131.365949882 26.644384266 10.209568799 5.555634518 3.724295002 2.860839799 2.418378221 2.196352075 2.113871896 2.137653847 2.253993876 2.457822092 2.748081732 3.124409041 3.582940869 4.113255294 4.700108484 5.327316182 5.976207005 6.619589594 7.217675225 7.720541968 8.074647858 8.228399937 7.952831719 214.972434226
//
IT	4555
RD	19
LK	-95937.548237
QD	-6054.535766 -> -587.174404
RI	0.0070469441
TR	0.000592	0.008310
MT	28.460372
MM	C_pi: 26.611166, n_recomb: 231807.813382
RS	0	0.000000	1483258.758758	0.001321	0.000000	0.000000
RS	1	0.009391	1483258.758758	0.001446	0.000000	0.000000
RS	2	0.019663	1483258.758758	0.001581	0.000000	0.000000
RS	3	0.030900	1483258.758758	0.001730	0.000000	0.000000
RS	4	0.043193	2982.970206	0.941115	0.000004	0.000003
RS	5	0.056640	2982.970206	1.029547	0.000004	0.000004
RS	6	0.071349	161.758951	20.768845	0.000090	0.000089
RS	7	0.087440	161.758951	22.718407	0.000098	0.000107
RS	8	0.105042	31.832163	126.252124	0.000545	0.000606
RS	9	0.124297	31.832163	138.032195	0.000595	0.000679
RS	10	0.145360	12.033770	398.938184	0.001721	0.001952
RS	11	0.168401	12.033770	435.570952	0.001879	0.002127
RS	12	0.193606	6.476684	882.585644	0.003807	0.004239
RS	13	0.221177	6.476684	961.288426	0.004147	0.004589
RS	14	0.251338	4.291657	1577.388802	0.006805	0.007409
RS	15	0.284331	4.291657	1711.930339	0.007385	0.008024
RS	16	0.320423	3.258557	2441.622756	0.010533	0.011314
RS	17	0.359903	3.258557	2637.697324	0.011379	0.012249
RS	18	0.403091	2.725520	3397.996571	0.014659	0.015669
RS	19	0.450335	2.725520	3651.001254	0.015750	0.016909
RS	20	0.502015	2.452864	4346.569006	0.018751	0.020040
RS	21	0.558549	2.452864	4642.541457	0.020028	0.021504
RS	22	0.620391	2.342935	5176.363305	0.022330	0.023900
RS	23	0.688041	2.342935	5495.496071	0.023707	0.025475
RS	24	0.762043	2.354537	5789.753727	0.024977	0.026767
RS	25	0.842995	2.354537	6111.732387	0.026366	0.028343
RS	26	0.931549	2.469880	6135.637920	0.026469	0.028382
RS	27	1.028419	2.469880	6444.581646	0.027801	0.029875
RS	28	1.134385	2.681659	6222.205086	0.026842	0.028768
RS	29	1.250302	2.681659	6508.708313	0.028078	0.030128
RS	30	1.377105	2.987541	6101.710666	0.026322	0.028161
RS	31	1.515815	2.987541	6361.931258	0.027445	0.029367
RS	32	1.667552	3.386286	5844.782321	0.025214	0.026889
RS	33	1.833537	3.386286	6078.282899	0.026221	0.027940
RS	34	2.015110	3.873095	5520.558447	0.023815	0.025277
RS	35	2.213733	3.873095	5728.311787	0.024711	0.026182
RS	36	2.431009	4.436301	5183.581522	0.022362	0.023587
RS	37	2.668688	4.436301	5366.658668	0.023151	0.024358
RS	38	2.928687	5.059333	4865.851052	0.020991	0.021976
RS	39	3.213102	5.059333	5024.809688	0.021677	0.022620
RS	40	3.524225	5.724927	4578.627326	0.019752	0.020502
RS	41	3.864565	5.724927	4713.352472	0.020333	0.021021
RS	42	4.236865	6.413396	4322.837899	0.018648	0.019168
RS	43	4.644127	6.413396	4432.455433	0.019121	0.019562
RS	44	5.089633	7.096098	4097.489123	0.017676	0.017971
RS	45	5.576976	7.096098	4180.103876	0.018033	0.018232
RS	46	6.110083	7.730919	3901.616743	0.016831	0.016901
RS	47	6.693253	7.730919	3953.823545	0.017056	0.017016
RS	48	7.331187	8.264556	3731.898607	0.016099	0.015939
RS	49	8.029027	8.264556	3748.150161	0.016169	0.015887
RS	50	8.792399	8.638893	3580.271943	0.015445	0.015043
RS	51	9.627457	8.638893	3552.164088	0.015324	0.014793
RS	52	10.540933	8.795586	3433.347275	0.014811	0.014150
RS	53	11.540190	8.795586	3348.773086	0.014446	0.013659
RS	54	12.633285	8.453399	3353.026403	0.014465	0.013452
RS	55	13.829029	8.453399	3179.098701	0.013714	0.012608
RS	56	15.137061	8.453399	2973.946023	0.012829	0.011648
RS	57	16.567927	8.453399	2741.417089	0.011826	0.010592
RS	58	18.133161	365.842021	63.334315	0.000273	0.000387
RS	59	19.845381	365.842021	69.419127	0.000299	0.000419
RS	60	21.718391	365.842021	76.098581	0.000328	0.000454
RS	61	23.767290	365.842021	83.431976	0.000360	0.000493
RS	62	26.008594	365.842021	91.484530	0.000395	0.000535
RS	63	28.460372	365.842021	32245.809271	0.139106	0.104060
PA	4+25*2+4+6 0.000592372 0.008309847 28.460372179 1483258.758758485 2982.970205901 161.758950705 31.832163475 12.033769548 6.476684078 4.291657414 3.258556891 2.725519977 2.452863502 2.342934693 2.354537106 2.469880100 2.681659164 2.987541285 3.386285787 3.873095333 4.436300915 5.059332559 5.724927247 6.413395988 7.096097637 7.730918591 8.264555911 8.638892770 8.795585753 8.453399076 365.842020964
//
IT	4829
RD	20
LK	-88460.917739
QD	-1583.074435 -> -427.041422
RI	0.0243851788
TR	0.000682	0.008363
MT	28.484067
MM	C_pi: 27.376592, n_recomb: 239162.126268
RS	0	0.000000	1483146.302369	0.001359	0.000000	0.000000
RS	1	0.009392	1483146.302369	0.001487	0.000000	0.000000
RS	2	0.019666	1483146.302369	0.001626	0.000000	0.000000
RS	3	0.030906	1483146.302369	0.001779	0.000000	0.000000
RS	4	0.043200	2218.363193	1.301328	0.000005	0.000005
RS	5	0.056650	2218.363193	1.423625	0.000006	0.000007
RS	6	0.071363	119.486251	28.913038	0.000121	0.000163
RS	7	0.087457	119.486251	31.626356	0.000132	0.000188
RS	8	0.105064	24.704628	167.265761	0.000699	0.001059
RS	9	0.124324	24.704628	182.841709	0.000765	0.001137
RS	10	0.145392	9.897884	498.478700	0.002084	0.003163
RS	11	0.168440	9.897884	544.023610	0.002275	0.003290
RS	12	0.193652	5.581067	1051.600957	0.004397	0.006328
RS	13	0.221232	5.581067	1144.570592	0.004786	0.006551
RS	14	0.251403	3.818138	1817.613389	0.007600	0.010263
RS	15	0.284407	3.818138	1970.698470	0.008240	0.010695
RS	16	0.320511	2.960020	2749.682980	0.011497	0.014733
RS	17	0.360006	2.960020	2966.726347	0.012405	0.015454
RS	18	0.403211	2.510395	3763.943932	0.015738	0.019416
RS	19	0.450473	2.510395	4037.940480	0.016884	0.020414
RS	20	0.502174	2.281405	4752.607287	0.019872	0.023843
RS	21	0.558731	2.281405	5067.053793	0.021187	0.025033
RS	22	0.620600	2.195047	5598.056810	0.023407	0.027476
RS	23	0.688279	2.195047	5931.105264	0.024800	0.028746
RS	24	0.762316	2.218489	6200.126016	0.025924	0.029872
RS	25	0.843306	2.218489	6530.485669	0.027306	0.031124
RS	26	0.931902	2.338065	6510.722173	0.027223	0.030856
RS	27	1.028820	2.338065	6822.710200	0.028528	0.032018
RS	28	1.134840	2.548767	6545.497783	0.027368	0.030548
RS	29	1.250818	2.548767	6830.702894	0.028561	0.031583
RS	30	1.377688	2.849704	6365.539604	0.026616	0.029265
RS	31	1.516475	2.849704	6621.364030	0.027686	0.030161
RS	32	1.668296	3.240590	6049.150446	0.025293	0.027388
RS	33	1.834377	3.240590	6276.247211	0.026243	0.028151
RS	34	2.016056	3.717350	5670.620297	0.023710	0.025268
RS	35	2.214799	3.717350	5870.723165	0.024547	0.025910
RS	36	2.432208	4.268934	5286.858354	0.022106	0.023168
RS	37	2.670037	4.268934	5461.478403	0.022836	0.023702
RS	38	2.930202	4.879172	4930.063676	0.020614	0.021233
RS	39	3.214803	4.879172	5079.983252	0.021241	0.021664
RS	40	3.526134	5.530938	4610.489989	0.019278	0.019502
RS	41	3.866705	5.530938	4735.713967	0.019801	0.019832
RS	42	4.239263	6.204492	4327.782918	0.018096	0.017965
RS	43	4.646813	6.204492	4427.508632	0.018513	0.018191
RS	44	5.092640	6.871045	4079.811437	0.017059	0.016602
RS	45	5.580340	6.871045	4152.176712	0.017361	0.016717
RS	46	6.113845	7.488120	3864.707228	0.016159	0.015395
RS	47	6.697457	7.488120	3906.290754	0.016333	0.015386
RS	48	7.335884	8.001399	3678.523984	0.015381	0.014315
RS	49	8.034272	8.001399	3683.688668	0.015402	0.014164
RS	50	8.798254	8.350373	3513.002205	0.014689	0.013320
RS	51	9.633990	8.350373	3473.107186	0.014522	0.013001
RS	52	10.548219	8.471806	3355.237370	0.014029	0.012350
RS	53	11.548314	8.471806	3257.567410	0.013621	0.011826
RS	54	12.642339	8.024049	3289.302610	0.013753	0.011609
RS	55	13.839117	8.024049	3093.844946	0.012936	0.010773
RS	56	15.148297	8.024049	2868.985550	0.011996	0.009841
RS	57	16.580438	8.024049	2619.470717	0.010953	0.008833
RS	58	18.147087	436.526861	47.913080	0.000200	0.000198
RS	59	19.860878	436.526861	52.560937	0.000220	0.000211
RS	60	21.735630	436.526861	57.671768	0.000241	0.000224
RS	61	23.786462	436.526861	63.293471	0.000265	0.000239
RS	62	26.029911	436.526861	69.479080	0.000291	0.000255
RS	63	28.484067	436.526861	32574.241799	0.136202	0.079374
PA	4+25*2+4+6 0.000682432 0.008363114 28.484067080 1483146.302368752 2218.363193311 119.486251343 24.704628370 9.897884363 5.581067137 3.818137937 2.960020442 2.510394955 2.281404747 2.195046683 2.218489081 2.338064957 2.548767137 2.849704099 3.240589977 3.717349825 4.268933655 4.879172339 5.530938075 6.204491774 6.871045494 7.488120092 8.001398932 8.350372810 8.471806254 8.024049325 436.526861477
//
IT	3819
RD	21
LK	-86749.094554
QD	-681.919144 -> -351.997516
RI	0.0247974941
TR	0.000767	0.008418
MT	28.484152
MM	C_pi: 25.228133, n_recomb: 223507.550648
RS	0	0.000000	1668542.419042	0.001137	0.000000	0.000000
RS	1	0.009392	1668542.419042	0.001244	0.000000	0.000000
RS	2	0.019666	1668542.419042	0.001361	0.000000	0.000000
RS	3	0.030906	1668542.419042	0.001489	0.000000	0.000000
RS	4	0.043200	1810.802086	1.501035	0.000007	0.000006
RS	5	0.056650	1810.802086	1.642099	0.000007	0.000009
RS	6	0.071363	95.456741	34.075299	0.000152	0.000196
RS	7	0.087457	95.456741	37.271761	0.000167	0.000228
RS	8	0.105064	20.418833	190.515596	0.000852	0.001227
RS	9	0.124324	20.418833	208.221041	0.000932	0.001326
RS	10	0.145392	8.546947	543.202083	0.002430	0.003512
RS	11	0.168440	8.546947	592.605305	0.002651	0.003685
RS	12	0.193652	4.992412	1105.250302	0.004945	0.006825
RS	13	0.221233	4.992412	1202.230380	0.005379	0.007124
RS	14	0.251403	3.497780	1862.898368	0.008335	0.010893
RS	15	0.284407	3.497780	2018.126236	0.009029	0.011426
RS	16	0.320511	2.753184	2770.805389	0.012397	0.015501
RS	17	0.360007	2.753184	2986.384420	0.013361	0.016332
RS	18	0.403211	2.358212	3747.227390	0.016766	0.020305
RS	19	0.450473	2.358212	4014.903924	0.017963	0.021405
RS	20	0.502174	2.157812	4686.844854	0.020970	0.024805
RS	21	0.558732	2.157812	4989.528482	0.022324	0.026079
RS	22	0.620600	2.086627	5476.049178	0.024501	0.028442
RS	23	0.688280	2.086627	5792.131749	0.025915	0.029771
RS	24	0.762317	2.117218	6020.568204	0.026937	0.030766
RS	25	0.843307	2.117218	6329.799126	0.028320	0.032050
RS	26	0.931903	2.238565	6278.486231	0.028091	0.031614
RS	27	1.028821	2.238565	6566.692796	0.029380	0.032784
RS	28	1.134842	2.447145	6270.024937	0.028053	0.031129
RS	29	1.250820	2.447145	6530.325489	0.029217	0.032154
RS	30	1.377691	2.742937	6058.410278	0.027106	0.029657
RS	31	1.516477	2.742937	6289.430512	0.028140	0.030531
RS	32	1.668299	3.126189	5721.725492	0.025600	0.027602
RS	33	1.834380	3.126189	5924.921771	0.026509	0.028336
RS	34	2.016060	3.593147	5332.336194	0.023858	0.025330
RS	35	2.214803	3.593147	5509.870317	0.024652	0.025942
RS	36	2.432213	4.132978	4944.363383	0.022122	0.023110
RS	37	2.670042	4.132978	5097.922640	0.022809	0.023614
RS	38	2.930208	4.729562	4587.447359	0.020525	0.021084
RS	39	3.214809	4.729562	4717.871015	0.021108	0.021486
RS	40	3.526141	5.365610	4270.102347	0.019105	0.019285
RS	41	3.866713	5.365610	4377.426723	0.019585	0.019588
RS	42	4.239272	6.021063	3990.903034	0.017856	0.017698
RS	43	4.646822	6.021063	4074.375217	0.018229	0.017898
RS	44	5.092651	6.666734	3746.932256	0.016764	0.016299
RS	45	5.580352	6.666734	3804.778324	0.017023	0.016389
RS	46	6.113858	7.259629	3535.703680	0.015819	0.015066
RS	47	6.697472	7.259629	3564.647780	0.015949	0.015034
RS	48	7.335901	7.744436	3353.050744	0.015002	0.013971
RS	49	8.034291	7.744436	3347.668815	0.014978	0.013798
RS	50	8.798275	8.058633	3191.115938	0.014277	0.012970
RS	51	9.634013	8.058633	3143.018801	0.014062	0.012629
RS	52	10.548245	8.135019	3038.215434	0.013593	0.012006
RS	53	11.548343	8.135019	2934.822510	0.013131	0.011457
RS	54	12.642372	7.572296	2994.216007	0.013396	0.011356
RS	55	13.839153	7.572296	2790.323746	0.012484	0.010465
RS	56	15.148338	7.572296	2561.439517	0.011460	0.009484
RS	57	16.580483	7.572296	2312.899046	0.010348	0.008435
RS	58	18.147137	454.467892	38.122228	0.000171	0.000150
RS	59	19.860934	454.467892	41.828863	0.000187	0.000159
RS	60	21.735692	454.467892	45.906381	0.000205	0.000170
RS	61	23.786531	454.467892	50.393474	0.000225	0.000181
RS	62	26.029987	454.467892	55.333043	0.000248	0.000193
RS	63	28.484152	454.467892	27802.710871	0.124393	0.069035
PA	4+25*2+4+6 0.000767217 0.008418214 28.484151970 1668542.419041924 1810.802085925 95.456741033 20.418833264 8.546947030 4.992412350 3.497779875 2.753184068 2.358211646 2.157812320 2.086627400 2.117218216 2.238565318 2.447144692 2.742937284 3.126188599 3.593146695 4.132977871 4.729561630 5.365610090 6.021062776 6.666733531 7.259629367 7.744436052 8.058632648 8.135018798 7.572295951 454.467892303
//
IT	3953
RD	22
LK	-86237.994341
QD	-434.572460 -> -320.991199
RI	0.0224456026
TR	0.000840	0.008500
MT	28.489422
MM	C_pi: 23.237699, n_recomb: 209270.881956
RS	0	0.000000	1668605.671072	0.001072	0.000000	0.000000
RS	1	0.009392	1668605.671072	0.001173	0.000000	0.000000
RS	2	0.019667	1668605.671072	0.001283	0.000000	0.000000
RS	3	0.030907	1668605.671072	0.001404	0.000000	0.000000
RS	4	0.043202	1609.454970	1.592018	0.000008	0.000007
RS	5	0.056652	1609.454970	1.741636	0.000008	0.000009
RS	6	0.071366	82.230887	37.288302	0.000178	0.000221
RS	7	0.087461	82.230887	40.785152	0.000195	0.000257
RS	8	0.105069	17.986510	203.860240	0.000974	0.001343
RS	9	0.124330	17.986510	222.776929	0.001065	0.001459
RS	10	0.145400	7.778686	562.394750	0.002687	0.003720
RS	11	0.168449	7.778686	613.374740	0.002931	0.003929
RS	12	0.193663	4.664214	1114.043590	0.005323	0.007071
RS	13	0.221245	4.664214	1211.306645	0.005788	0.007430
RS	14	0.251418	3.324002	1844.408037	0.008813	0.011161
RS	15	0.284424	3.324002	1997.070732	0.009543	0.011772
RS	16	0.320531	2.643579	2712.177452	0.012960	0.015803
RS	17	0.360029	2.643579	2921.385460	0.013960	0.016716
RS	18	0.403237	2.278851	3639.869248	0.017393	0.020646
RS	19	0.450504	2.278851	3897.040899	0.018622	0.021822
RS	20	0.502210	2.094089	4526.416852	0.021629	0.025172
RS	21	0.558772	2.094089	4814.732233	0.023007	0.026510
RS	22	0.620647	2.031257	5263.338498	0.025151	0.028807
RS	23	0.688333	2.031257	5562.007842	0.026578	0.030186
RS	24	0.762377	2.066017	5761.922762	0.027533	0.031098
RS	25	0.843376	2.066017	6051.875415	0.028919	0.032415
RS	26	0.931982	2.188870	5984.601655	0.028597	0.031883
RS	27	1.028910	2.188870	6252.895817	0.029879	0.033072
RS	28	1.134943	2.397136	5953.513476	0.028449	0.031318
RS	29	1.250934	2.397136	6194.275528	0.029599	0.032349
RS	30	1.377820	2.691295	5731.351372	0.027387	0.029761
RS	31	1.516624	2.691295	5943.872872	0.028403	0.030635
RS	32	1.668465	3.071811	5394.076506	0.025776	0.027630
RS	33	1.834567	3.071811	5580.159552	0.026665	0.028361
RS	34	2.016270	3.534949	5011.093171	0.023945	0.025299
RS	35	2.215040	3.534949	5173.019539	0.024719	0.025907
RS	36	2.432479	4.069701	4633.538171	0.022141	0.023038
RS	37	2.670342	4.069701	4772.995699	0.022808	0.023538
RS	38	2.930545	4.659604	4288.775359	0.020494	0.020987
RS	39	3.215187	4.659604	4406.565863	0.021057	0.021385
RS	40	3.526565	5.286859	3984.048626	0.019038	0.019176
RS	41	3.867189	5.286859	4080.174650	0.019497	0.019474
RS	42	4.239805	5.930739	3717.310159	0.017763	0.017587
RS	43	4.647420	5.930739	3791.002775	0.018115	0.017782
RS	44	5.093319	6.561288	3485.239064	0.016654	0.016193
RS	45	5.581100	6.561288	3534.732969	0.016891	0.016278
RS	46	6.114695	7.134532	3285.095298	0.015698	0.014971
RS	47	6.698407	7.134532	3307.150293	0.015803	0.014934
RS	48	7.336945	7.593768	3112.749845	0.014874	0.013893
RS	49	8.035457	7.593768	3101.989829	0.014823	0.013713
RS	50	8.799577	7.874254	2960.849356	0.014148	0.012917
RS	51	9.635466	7.874254	2908.877028	0.013900	0.012564
RS	52	10.549865	7.904991	2818.777681	0.013470	0.011985
RS	53	11.550150	7.904991	2712.740226	0.012963	0.011414
RS	54	12.644385	7.224848	2802.739700	0.013393	0.011468
RS	55	13.841396	7.224848	2591.275938	0.012382	0.010507
RS	56	15.150837	7.224848	2358.195198	0.011269	0.009462
RS	57	16.583265	7.224848	2109.287769	0.010079	0.008355
RS	58	18.150234	451.099260	33.248055	0.000159	0.000134
RS	59	19.864380	451.099260	36.482092	0.000174	0.000143
RS	60	21.739526	451.099260	40.039932	0.000191	0.000153
RS	61	23.790795	451.099260	43.955388	0.000210	0.000164
RS	62	26.034728	451.099260	48.265949	0.000231	0.000175
RS	63	28.489422	451.099260	24084.505191	0.115088	0.063841
PA	4+25*2+4+6 0.000840168 0.008499648 28.489421903 1668605.671072446 1609.454970403 82.230886827 17.986510165 7.778686387 4.664214191 3.324001850 2.643579313 2.278851262 2.094088931 2.031256681 2.066016949 2.188869994 2.397136475 2.691294802 3.071811469 3.534949476 4.069700792 4.659604373 5.286858774 5.930739025 6.561287883 7.134531861 7.593768389 7.874254352 7.904991339 7.224847721 451.099260482
//
IT	4838
RD	23
LK	-86054.490186
QD	-357.113548 -> -1000000000000000052504760255204420248704468581108159154915854115511802457988908195786371375080447864043704443832883878176942523235360430575644792184786706982848387200926575803737830233794788090059368953234970799945081119038967640880074652742780142494579258788820056842838115669472196386865459400540160.000000
RI	0.0207541217
TR	0.000893	0.008565
MT	28.670294
MM	C_pi: 21.920072, n_recomb: 199811.453226
RS	0	0.000000	1668227.835266	0.001030	0.000000	0.000000
RS	1	0.009403	1668227.835266	0.001127	0.000000	0.000000
RS	2	0.019691	1668227.835266	0.001233	0.000000	0.000000
RS	3	0.030946	1668227.835266	0.001349	0.000000	0.000000
RS	4	0.043260	1464.402994	1.680709	0.000008	0.000008
RS	5	0.056731	1464.402994	1.838847	0.000009	0.000010
RS	6	0.071469	72.444449	40.663998	0.000204	0.000250
RS	7	0.087593	72.444449	44.480649	0.000223	0.000290
RS	8	0.105233	16.173465	217.834364	0.001090	0.001482
RS	9	0.124532	16.173465	238.041257	0.001191	0.001611
RS	10	0.145645	7.210352	582.896981	0.002917	0.003977
RS	11	0.168744	7.210352	635.639581	0.003181	0.004204
RS	12	0.194016	4.429053	1126.731664	0.005639	0.007382
RS	13	0.221663	4.429053	1224.804634	0.006130	0.007769
RS	14	0.251910	3.206027	1835.595433	0.009187	0.011489
RS	15	0.285002	3.206027	1986.914376	0.009944	0.012133
RS	16	0.321205	2.574006	2672.061625	0.013373	0.016137
RS	17	0.360813	2.574006	2877.121712	0.014399	0.017083
RS	18	0.404145	2.232099	3562.090330	0.017827	0.020975
RS	19	0.451552	2.232099	3812.167617	0.019079	0.022177
RS	20	0.503417	2.059516	4407.859787	0.022060	0.025476
RS	21	0.560158	2.059516	4686.446844	0.023454	0.026830
RS	22	0.622236	2.003898	5104.864260	0.025548	0.029060
RS	23	0.690151	2.003898	5391.878382	0.026985	0.030444
RS	24	0.764452	2.043382	5568.716822	0.027870	0.031279
RS	25	0.845740	2.043382	5846.019457	0.029258	0.032592
RS	26	0.934671	2.169740	5765.270386	0.028854	0.031979
RS	27	1.031966	2.169740	6020.827105	0.030133	0.033156
RS	28	1.138409	2.381084	5718.116975	0.028618	0.031328
RS	29	1.254862	2.381084	5946.739585	0.029762	0.032344
RS	30	1.382265	2.678390	5489.530847	0.027474	0.029695
RS	31	1.521648	2.678390	5690.912070	0.028481	0.030554
RS	32	1.674139	3.062378	5153.769770	0.025793	0.027506
RS	33	1.840968	3.062378	5329.874785	0.026675	0.028225
RS	34	2.023486	3.529283	4777.916280	0.023912	0.025139
RS	35	2.223166	3.529283	4931.043060	0.024678	0.025737
RS	36	2.441622	4.067782	4410.757102	0.022075	0.022861
RS	37	2.680622	4.067782	4542.549438	0.022734	0.023353
RS	38	2.942095	4.660855	4077.868517	0.020409	0.020809
RS	39	3.228156	4.660855	4189.076511	0.020965	0.021201
RS	40	3.541116	5.289947	3785.492094	0.018945	0.019008
RS	41	3.883505	5.289947	3876.075024	0.019399	0.019302
RS	42	4.258090	5.933380	3531.095449	0.017672	0.017436
RS	43	4.667899	5.933380	3600.248552	0.018018	0.017629
RS	44	5.116244	6.560005	3311.068992	0.016571	0.016066
RS	45	5.606749	6.560005	3356.995766	0.016801	0.016151
RS	46	6.143378	7.124259	3122.537091	0.015627	0.014874
RS	47	6.730469	7.124259	3141.960387	0.015725	0.014836
RS	48	7.372766	7.567336	2961.469286	0.014821	0.013831
RS	49	8.075461	7.567336	2948.935183	0.014759	0.013648
RS	50	8.844233	7.821547	2820.974088	0.014118	0.012895
RS	51	9.685296	7.821547	2767.865331	0.013852	0.012535
RS	52	10.605447	7.811465	2691.328605	0.013469	0.012011
RS	53	11.612124	7.811465	2584.167113	0.012933	0.011423
RS	54	12.713464	7.014381	2706.317256	0.013544	0.011652
RS	55	13.918366	7.014381	2486.646430	0.012445	0.010622
RS	56	15.236571	7.014381	2247.601964	0.011249	0.009512
RS	57	16.678731	7.014381	1995.372601	0.009986	0.008350
RS	58	18.256504	445.014513	30.829642	0.000154	0.000129
RS	59	19.982642	445.014513	33.832286	0.000169	0.000138
RS	60	21.871095	445.014513	37.135934	0.000186	0.000148
RS	61	23.937128	445.014513	40.772041	0.000204	0.000158
RS	62	26.197437	445.014513	44.775485	0.000224	0.000170
RS	63	28.670294	445.014513	21777.350126	0.108989	0.060930
PA	4+25*2+4+6 0.000892923 0.008565039 28.670293526 1668227.835265576 1464.402993918 72.444449181 16.173464980 7.210352099 4.429052638 3.206026961 2.574006344 2.232099350 2.059515503 2.003898208 2.043382059 2.169739905 2.381083569 2.678390164 3.062378454 3.529282505 4.067781554 4.660854732 5.289946964 5.933380374 6.560005130 7.124258641 7.567336061 7.821546761 7.811465144 7.014381147 445.014513410
//
IT	1489
RD	24
LK	-85973.019109
QD	-1000000000000000052504760255204420248704468581108159154915854115511802457988908195786371375080447864043704443832883878176942523235360430575644792184786706982848387200926575803737830233794788090059368953234970799945081119038967640880074652742780142494579258788820056842838115669472196386865459400540160.000000 -> -1000000000000000052504760255204420248704468581108159154915854115511802457988908195786371375080447864043704443832883878176942523235360430575644792184786706982848387200926575803737830233794788090059368953234970799945081119038967640880074652742780142494579258788820056842838115669472196386865459400540160.000000
RI	0.0231594232
TR	0.000893	0.008565
MT	28.670294
MM	C_pi: 21.920073, n_recomb: 199811.462133
RS	0	0.000000	1668227.835266	0.001030	0.000000	0.000000
RS	1	0.009403	1668227.835266	0.001127	0.000000	0.000000
RS	2	0.019691	1668227.835266	0.001233	0.000000	0.000000
RS	3	0.030946	1668227.835266	0.001349	0.000000	0.000000
RS	4	0.043260	1464.402994	1.680709	0.000008	0.000009
RS	5	0.056731	1464.402994	1.838847	0.000009	0.000011
RS	6	0.071469	72.444449	40.663999	0.000204	0.000284
RS	7	0.087593	72.444449	44.480651	0.000223	0.000329
RS	8	0.105233	16.173465	217.834373	0.001090	0.001645
RS	9	0.124532	16.173465	238.041266	0.001191	0.001786
RS	10	0.145645	7.210352	582.897005	0.002917	0.004275
RS	11	0.168744	7.210352	635.639606	0.003181	0.004519
RS	12	0.194016	4.429053	1126.731710	0.005639	0.007746
RS	13	0.221663	4.429053	1224.804683	0.006130	0.008154
RS	14	0.251910	3.206027	1835.595508	0.009187	0.011876
RS	15	0.285002	3.206027	1986.914456	0.009944	0.012543
RS	16	0.321205	2.574006	2672.061733	0.013373	0.016526
RS	17	0.360813	2.574006	2877.121828	0.014399	0.017491
RS	18	0.404145	2.232099	3562.090474	0.017827	0.021344
RS	19	0.451552	2.232099	3812.167771	0.019079	0.022558
RS	20	0.503417	2.059516	4407.859965	0.022060	0.025795
RS	21	0.560158	2.059516	4686.447034	0.023454	0.027150
RS	22	0.622236	2.003898	5104.864466	0.025548	0.029300
RS	23	0.690151	2.003898	5391.878600	0.026985	0.030677
RS	24	0.764452	2.043382	5568.717047	0.027870	0.031418
RS	25	0.845740	2.043382	5846.019693	0.029258	0.032716
RS	26	0.934671	2.169740	5765.270619	0.028854	0.032010
RS	27	1.031966	2.169740	6020.827348	0.030133	0.033169
RS	28	1.138409	2.381084	5718.117206	0.028618	0.031258
RS	29	1.254862	2.381084	5946.739825	0.029762	0.032256
RS	30	1.382265	2.678390	5489.531069	0.027474	0.029543
RS	31	1.521648	2.678390	5690.912299	0.028481	0.030385
RS	32	1.674139	3.062378	5153.769978	0.025793	0.027297
RS	33	1.840968	3.062378	5329.875000	0.026675	0.028002
RS	34	2.023486	3.529283	4777.916473	0.023912	0.024898
RS	35	2.223166	3.529283	4931.043259	0.024678	0.025485
RS	36	2.441622	4.067782	4410.757281	0.022075	0.022610
RS	37	2.680622	4.067782	4542.549622	0.022734	0.023095
RS	38	2.942095	4.660855	4077.868681	0.020409	0.020563
RS	39	3.228156	4.660855	4189.076681	0.020965	0.020952
RS	40	3.541116	5.289947	3785.492247	0.018945	0.018779
RS	41	3.883505	5.289947	3876.075181	0.019399	0.019073
RS	42	4.258090	5.933380	3531.095592	0.017672	0.017233
RS	43	4.667899	5.933380	3600.248697	0.018018	0.017427
RS	44	5.116244	6.560005	3311.069125	0.016571	0.015895
RS	45	5.606749	6.560005	3356.995902	0.016801	0.015981
RS	46	6.143378	7.124259	3122.537218	0.015627	0.014739
RS	47	6.730469	7.124259	3141.960513	0.015725	0.014704
RS	48	7.372766	7.567336	2961.469406	0.014821	0.013738
RS	49	8.075461	7.567336	2948.935302	0.014759	0.013557
RS	50	8.844233	7.821547	2820.974202	0.014118	0.012850
RS	51	9.685296	7.821547	2767.865443	0.013852	0.012488
RS	52	10.605447	7.811465	2691.328714	0.013469	0.012023
RS	53	11.612124	7.811465	2584.167217	0.012933	0.011425
RS	54	12.713464	7.014381	2706.317365	0.013544	0.011832
RS	55	13.918366	7.014381	2486.646530	0.012445	0.010738
RS	56	15.236571	7.014381	2247.602055	0.011249	0.009572
RS	57	16.678731	7.014381	1995.372682	0.009986	0.008359
RS	58	18.256504	445.014540	30.829641	0.000154	0.000127
RS	59	19.982642	445.014540	33.832285	0.000169	0.000136
RS	60	21.871095	445.014540	37.135933	0.000186	0.000146
RS	61	23.937128	445.014540	40.772041	0.000204	0.000157
RS	62	26.197437	445.014540	44.775484	0.000224	0.000169
RS	63	28.670294	445.014540	21777.351853	0.108990	0.059178
PA	4+25*2+4+6 0.000892923 0.008565039 28.670293526 1668227.835265576 1464.402993918 72.444449181 16.173464980 7.210352099 4.429052638 3.206026961 2.574006344 2.232099350 2.059515503 2.003898208 2.043382059 2.169739905 2.381083569 2.678390164 3.062378454 3.529282505 4.067781554 4.660854732 5.289946964 5.933380374 6.560005130 7.124258641 7.567336061 7.821546761 7.811465144 7.014381147 445.014539934
//
IT	1489
RD	25
LK	-85973.019077
QD	-1000000000000000052504760255204420248704468581108159154915854115511802457988908195786371375080447864043704443832883878176942523235360430575644792184786706982848387200926575803737830233794788090059368953234970799945081119038967640880074652742780142494579258788820056842838115669472196386865459400540160.000000 -> -1000000000000000052504760255204420248704468581108159154915854115511802457988908195786371375080447864043704443832883878176942523235360430575644792184786706982848387200926575803737830233794788090059368953234970799945081119038967640880074652742780142494579258788820056842838115669472196386865459400540160.000000
RI	0.0231594270
TR	0.000893	0.008565
MT	28.670294
MM	C_pi: 21.920074, n_recomb: 199811.471040
RS	0	0.000000	1668227.835266	0.001030	0.000000	0.000000
RS	1	0.009403	1668227.835266	0.001127	0.000000	0.000000
RS	2	0.019691	1668227.835266	0.001233	0.000000	0.000000
RS	3	0.030946	1668227.835266	0.001349	0.000000	0.000000
RS	4	0.043260	1464.402994	1.680710	0.000008	0.000009
RS	5	0.056731	1464.402994	1.838847	0.000009	0.000011
RS	6	0.071469	72.444449	40.664001	0.000204	0.000284
RS	7	0.087593	72.444449	44.480653	0.000223	0.000329
RS	8	0.105233	16.173465	217.834381	0.001090	0.001645
RS	9	0.124532	16.173465	238.041276	0.001191	0.001786
RS	10	0.145645	7.210352	582.897028	0.002917	0.004275
RS	11	0.168744	7.210352	635.639632	0.003181	0.004519
RS	12	0.194016	4.429053	1126.731755	0.005639	0.007746
RS	13	0.221663	4.429053	1224.804733	0.006130	0.008154
RS	14	0.251910	3.206027	1835.595582	0.009187	0.011876
RS	15	0.285002	3.206027	1986.914537	0.009944	0.012543
RS	16	0.321205	2.574006	2672.061841	0.013373	0.016526
RS	17	0.360813	2.574006	2877.121944	0.014399	0.017491
RS	18	0.404145	2.232099	3562.090618	0.017827	0.021344
RS	19	0.451552	2.232099	3812.167925	0.019079	0.022558
RS	20	0.503417	2.059516	4407.860143	0.022060	0.025795
RS	21	0.560158	2.059516	4686.447223	0.023454	0.027150
RS	22	0.622236	2.003898	5104.864672	0.025548	0.029300
RS	23	0.690151	2.003898	5391.878818	0.026985	0.030677
RS	24	0.764452	2.043382	5568.717271	0.027870	0.031418
RS	25	0.845740	2.043382	5846.019929	0.029258	0.032716
RS	26	0.934671	2.169740	5765.270852	0.028854	0.032010
RS	27	1.031966	2.169740	6020.827592	0.030133	0.033169
RS	28	1.138409	2.381084	5718.117437	0.028618	0.031258
RS	29	1.254862	2.381084	5946.740065	0.029762	0.032256
RS	30	1.382265	2.678390	5489.531291	0.027474	0.029543
RS	31	1.521648	2.678390	5690.912529	0.028481	0.030385
RS	32	1.674139	3.062378	5153.770186	0.025793	0.027297
RS	33	1.840968	3.062378	5329.875215	0.026675	0.028002
RS	34	2.023486	3.529283	4777.916666	0.023912	0.024898
RS	35	2.223166	3.529283	4931.043458	0.024678	0.025485
RS	36	2.441622	4.067782	4410.757459	0.022075	0.022610
RS	37	2.680622	4.067782	4542.549805	0.022734	0.023095
RS	38	2.942095	4.660855	4077.868846	0.020409	0.020563
RS	39	3.228156	4.660855	4189.076850	0.020965	0.020952
RS	40	3.541116	5.289947	3785.492400	0.018945	0.018779
RS	41	3.883505	5.289947	3876.075338	0.019399	0.019073
RS	42	4.258090	5.933380	3531.095735	0.017672	0.017233
RS	43	4.667899	5.933380	3600.248843	0.018018	0.017427
RS	44	5.116244	6.560005	3311.069259	0.016571	0.015895
RS	45	5.606749	6.560005	3356.996038	0.016801	0.015981
RS	46	6.143378	7.124259	3122.537344	0.015627	0.014739
RS	47	6.730469	7.124259	3141.960640	0.015725	0.014704
RS	48	7.372766	7.567336	2961.469526	0.014821	0.013738
RS	49	8.075461	7.567336	2948.935421	0.014759	0.013557
RS	50	8.844233	7.821547	2820.974316	0.014118	0.012850
RS	51	9.685296	7.821547	2767.865554	0.013852	0.012488
RS	52	10.605447	7.811465	2691.328823	0.013469	0.012023
RS	53	11.612124	7.811465	2584.167322	0.012933	0.011425
RS	54	12.713464	7.014381	2706.317474	0.013544	0.011832
RS	55	13.918366	7.014381	2486.646631	0.012445	0.010738
RS	56	15.236571	7.014381	2247.602146	0.011249	0.009572
RS	57	16.678731	7.014381	1995.372763	0.009986	0.008359
RS	58	18.256504	445.014566	30.829640	0.000154	0.000127
RS	59	19.982642	445.014566	33.832284	0.000169	0.000136
RS	60	21.871095	445.014566	37.135933	0.000186	0.000146
RS	61	23.937128	445.014566	40.772040	0.000204	0.000157
RS	62	26.197437	445.014566	44.775484	0.000224	0.000169
RS	63	28.670294	445.014566	21777.353580	0.108990	0.059178
PA	4+25*2+4+6 0.000892923 0.008565039 28.670293526 1668227.835265576 1464.402993918 72.444449181 16.173464980 7.210352099 4.429052638 3.206026961 2.574006344 2.232099350 2.059515503 2.003898208 2.043382059 2.169739905 2.381083569 2.678390164 3.062378454 3.529282505 4.067781554 4.660854732 5.289946964 5.933380374 6.560005130 7.124258641 7.567336061 7.821546761 7.811465144 7.014381147 445.014566459
//
CC
CC	Brief Description of the file format:
CC	  CC  comments
CC	  MM  useful-messages
CC	  RD  round-of-iterations
CC	  LL  \log[P(sequence)]
CC	  QD  Q-before-opt Q-after-opt
CC	  TR  \theta_0 \rho_0
CC	  RS  k t_k \lambda_k \pi_k \sum_{l\not=k}A_{kl} A_{kk}
CC	  DC  begin end best-k t_k+\Delta_k max-prob
CC
MM	Version: 0.6.5-r67
MM	pattern:4+25*2+4+6, n:63, n_free_lambdas:28
MM	n_iterations:25, skip:1, max_t:5, theta/rho:5
MM	is_decoding:0
MM	n_seqs:15, sum_L:1079189, sum_n:25239
RD	0
LK	0.000000
QD	0.000000 -> 0.000000
RI	inf
TR	0.023665	0.004733
MT	5.000000
MM	C_pi: 1.000000, n_recomb: 5095.704323
RS	0	0.000000	1.000000	32.633200	0.006404	0.000000
RS	1	0.006440	1.000000	34.505159	0.006771	0.000000
RS	2	0.013294	1.000000	36.468924	0.007157	0.000000
RS	3	0.020590	1.000000	38.526935	0.007561	0.000000
RS	4	0.028356	1.000000	40.681398	0.007983	0.000000
RS	5	0.036622	1.000000	42.934226	0.008426	0.000000
RS	6	0.045421	1.000000	45.286981	0.008887	0.000000
RS	7	0.054785	1.000000	47.740804	0.009369	0.000000
RS	8	0.064753	1.000000	50.296342	0.009870	0.000000
RS	9	0.075363	1.000000	52.953666	0.010392	0.000000
RS	10	0.086656	1.000000	55.712177	0.010933	0.000000
RS	11	0.098677	1.000000	58.570512	0.011494	0.000000
RS	12	0.111471	1.000000	61.526438	0.012074	0.000000
RS	13	0.125090	1.000000	64.576736	0.012673	0.000000
RS	14	0.139585	1.000000	67.717084	0.013289	0.000000
RS	15	0.155014	1.000000	70.941930	0.013922	0.000000
RS	16	0.171437	1.000000	74.244361	0.014570	0.000000
RS	17	0.188917	1.000000	77.615965	0.015232	0.000000
RS	18	0.207523	1.000000	81.046695	0.015905	0.000000
RS	19	0.227327	1.000000	84.524734	0.016587	0.000000
RS	20	0.248406	1.000000	88.036361	0.017277	0.000000
RS	21	0.270843	1.000000	91.565823	0.017969	0.000000
RS	22	0.294725	1.000000	95.095222	0.018662	0.000000
RS	23	0.320144	1.000000	98.604416	0.019350	0.000000
RS	24	0.347201	1.000000	102.070948	0.020031	0.000000
RS	25	0.376000	1.000000	105.469994	0.020698	0.000000
RS	26	0.406654	1.000000	108.774359	0.021346	0.000000
RS	27	0.439282	1.000000	111.954513	0.021970	0.000000
RS	28	0.474011	1.000000	114.978682	0.022564	0.000000
RS	29	0.510976	1.000000	117.813002	0.023120	0.000000
RS	30	0.550322	1.000000	120.421750	0.023632	0.000000
RS	31	0.592202	1.000000	122.767655	0.024092	0.000000
RS	32	0.636779	1.000000	124.812300	0.024494	0.000000
RS	33	0.684227	1.000000	126.516630	0.024828	0.000000
RS	34	0.734730	1.000000	127.841557	0.025088	0.000000
RS	35	0.788485	1.000000	128.748681	0.025266	0.000000
RS	36	0.845702	1.000000	129.201116	0.025355	0.000000
RS	37	0.906604	1.000000	129.164421	0.025348	0.000000
RS	38	0.971428	1.000000	128.607624	0.025238	0.000000
RS	39	1.040426	1.000000	127.504321	0.025022	0.000000
RS	40	1.113868	1.000000	125.833829	0.024694	0.000000
RS	41	1.192040	1.000000	123.582356	0.024252	0.000000
RS	42	1.275245	1.000000	120.744149	0.023695	0.000000
RS	43	1.363809	1.000000	117.322565	0.023024	0.000000
RS	44	1.458076	1.000000	113.331021	0.022241	0.000000
RS	45	1.558414	1.000000	108.793744	0.021350	0.000000
RS	46	1.665214	1.000000	103.746259	0.020360	0.000000
RS	47	1.778891	1.000000	98.235552	0.019278	0.000000
RS	48	1.899889	1.000000	92.319841	0.018117	0.000000
RS	49	2.028679	1.000000	86.067904	0.016890	0.000000
RS	50	2.165763	1.000000	79.557920	0.015613	0.000000
RS	51	2.311675	1.000000	72.875819	0.014301	0.000000
RS	52	2.466983	1.000000	66.113149	0.012974	0.000000
RS	53	2.632293	1.000000	59.364507	0.011650	0.000000
RS	54	2.808249	1.000000	52.724622	0.010347	0.000000
RS	55	2.995536	1.000000	46.285206	0.009083	0.000000
RS	56	3.194884	1.000000	40.131740	0.007876	0.000000
RS	57	3.407070	1.000000	34.340367	0.006739	0.000000
RS	58	3.632920	1.000000	28.975100	0.005686	0.000000
RS	59	3.873315	1.000000	24.085539	0.004727	0.000000
RS	60	4.129191	1.000000	19.705271	0.003867	0.000000
RS	61	4.401545	1.000000	15.851109	0.003111	0.000000
RS	62	4.691438	1.000000	12.523224	0.002458	0.000000
RS	63	5.000000	1.000000	34.739887	0.006817	0.000000
PA	4+25*2+4+6 0.023664822 0.004732964 5.000000000 1.000000000 1.000000000 1.000000000 1.000000000 1.000000000 1.000000000 1.000000000 1.000000000 1.000000000 1.000000000 1.000000000 1.000000000 1.000000000 1.000000000 1.000000000 1.000000000 1.000000000 1.000000000 1.000000000 1.000000000 1.000000000 1.000000000 1.000000000 1.000000000 1.000000000 1.000000000 1.000000000 1.000000000
//
IT	11857
RD	1
LK	-97097.329289
QD	-6998.409644 -> -2058.412530
RI	0.1007181802
TR	0.011231	0.002681
MT	14.116924
MM	C_pi: 2.622297, n_recomb: 7560.421231
RS	0	0.000000	0.701657	87.386870	0.011558	0.000165
RS	1	0.008186	0.701657	93.400426	0.012354	0.001373
RS	2	0.017042	0.701657	99.728722	0.013191	0.003662
RS	3	0.026624	0.701657	106.371448	0.014070	0.006775
RS	4	0.036989	0.507016	156.350858	0.020680	0.010397
RS	5	0.048203	0.507016	165.303208	0.021864	0.014362
RS	6	0.060335	0.473255	186.712017	0.024696	0.018633
RS	7	0.073461	0.473255	196.253047	0.025958	0.023089
RS	8	0.087660	0.477883	203.833991	0.026961	0.027381
RS	9	0.103022	0.477883	213.269284	0.028209	0.031047
RS	10	0.119642	0.513893	207.209364	0.027407	0.033747
RS	11	0.137622	0.513893	216.161569	0.028591	0.035397
RS	12	0.157074	0.577145	200.636869	0.026538	0.036126
RS	13	0.178118	0.577145	208.985090	0.027642	0.036163
RS	14	0.200885	0.663322	189.333937	0.025043	0.035715
RS	15	0.225516	0.663322	197.075496	0.026067	0.034913
RS	16	0.252163	0.771339	176.382762	0.023330	0.033829
RS	17	0.280992	0.771339	183.549612	0.024278	0.032526
RS	18	0.312180	0.901971	163.338686	0.021604	0.031083
RS	19	0.345922	0.901971	169.970661	0.022482	0.029575
RS	20	0.382426	1.055717	151.111380	0.019987	0.028061
RS	21	0.421918	1.055717	157.248322	0.020799	0.026575
RS	22	0.464642	1.233137	140.083886	0.018529	0.025131
RS	23	0.510865	1.233137	145.762846	0.019280	0.023733
RS	24	0.560871	1.434423	130.371639	0.017244	0.022382
RS	25	0.614970	1.434423	135.625649	0.017939	0.021082
RS	26	0.673498	1.658237	122.018003	0.016139	0.019841
RS	27	0.736818	1.658237	126.874989	0.016781	0.018667
RS	28	0.805321	1.901711	114.988646	0.015209	0.017567
RS	29	0.879431	1.901711	119.469925	0.015802	0.016547
RS	30	0.959609	2.161806	109.127807	0.014434	0.015604
RS	31	1.046350	2.161806	113.246659	0.014979	0.014736
RS	32	1.140191	2.436168	104.204150	0.013783	0.013936
RS	33	1.241714	2.436168	107.965241	0.014280	0.013197
RS	34	1.351549	2.722980	99.980752	0.013224	0.012513
RS	35	1.470374	2.722980	103.380389	0.013674	0.011880
RS	36	1.598927	3.020763	96.241903	0.012730	0.011293
RS	37	1.738003	3.020763	99.268840	0.013130	0.010748
RS	38	1.888464	3.328682	92.786215	0.012273	0.010242
RS	39	2.051242	3.328682	95.423137	0.012621	0.009770
RS	40	2.227345	3.647019	89.419599	0.011827	0.009330
RS	41	2.417864	3.647019	91.645605	0.012122	0.008918
RS	42	2.623979	3.977454	85.959388	0.011370	0.008532
RS	43	2.846967	3.977454	87.753534	0.011607	0.008169
RS	44	3.088209	4.323242	82.242666	0.010878	0.007826
RS	45	3.349199	4.323242	83.588428	0.011056	0.007501
RS	46	3.631555	4.689620	78.132709	0.010334	0.007193
RS	47	3.937024	4.689620	79.023234	0.010452	0.006901
RS	48	4.267500	5.084507	73.526233	0.009725	0.006623
RS	49	4.625028	5.084507	73.970040	0.009784	0.006359
RS	50	5.011824	5.519997	68.357908	0.009042	0.006108
RS	51	5.430284	5.519997	68.384701	0.009045	0.005872
RS	52	5.882999	6.015243	62.603229	0.008280	0.005650
RS	53	6.372774	6.015243	62.269307	0.008236	0.005442
RS	54	6.902643	6.961679	53.490501	0.007075	0.005248
RS	55	7.475887	6.961679	53.160356	0.007031	0.005069
RS	56	8.096058	6.961679	52.466632	0.006940	0.004905
RS	57	8.766996	6.961679	51.394417	0.006798	0.004755
RS	58	9.492859	14.049817	25.447701	0.003366	0.004623
RS	59	10.278141	14.049817	26.003470	0.003439	0.004511
RS	60	11.127707	14.049817	26.447528	0.003498	0.004426
RS	61	12.046820	14.049817	26.763556	0.003540	0.004377
RS	62	13.041173	14.049817	26.935676	0.003563	0.004383
RS	63	14.116924	14.049817	345.000517	0.045632	0.037815
PA	4+25*2+4+6 0.011230810 0.002680961 14.116923809 0.701657295 0.507016182 0.473254681 0.477882862 0.513893127 0.577144623 0.663321972 0.771339417 0.901971340 1.055717468 1.233137131 1.434423447 1.658236980 1.901710510 2.161805630 2.436168194 2.722980499 3.020763397 3.328681946 3.647019386 3.977454185 4.323242188 4.689620018 5.084506989 5.519996643 6.015243053 6.961678505 14.049816549
//
IT	5796
RD	2
LK	-88385.492627
QD	-3568.000495 -> -1278.419870
RI	0.0994010990
TR	0.007716	0.003563
MT	15.910357
MM	C_pi: 6.449473, n_recomb: 24518.870169
RS	0	0.000000	1.959293	103.583684	0.004225	0.000045
RS	1	0.008390	1.959293	111.776590	0.004559	0.000372
RS	2	0.017485	1.959293	120.572524	0.004918	0.001051
RS	3	0.027342	1.959293	130.008050	0.005302	0.002106
RS	4	0.038026	0.869063	314.733265	0.012836	0.004903
RS	5	0.049607	0.869063	336.444150	0.013722	0.007417
RS	6	0.062160	0.652830	476.986937	0.019454	0.011201
RS	7	0.075765	0.652830	505.916005	0.020634	0.015013
RS	8	0.090513	0.569294	613.122681	0.025006	0.019201
RS	9	0.106497	0.569294	645.427651	0.026324	0.024050
RS	10	0.123823	0.551482	699.291865	0.028521	0.027284
RS	11	0.142603	0.551482	731.574264	0.029837	0.032443
RS	12	0.162958	0.576601	730.464483	0.029792	0.033536
RS	13	0.185021	0.576601	760.846526	0.031031	0.038053
RS	14	0.208935	0.634151	719.626189	0.029350	0.036828
RS	15	0.234855	0.634151	747.527746	0.030488	0.040270
RS	16	0.262951	0.720968	682.529303	0.027837	0.037352
RS	17	0.293404	0.720968	707.992027	0.028875	0.039836
RS	18	0.326411	0.838204	631.533236	0.025757	0.035993
RS	19	0.362189	0.838204	654.796757	0.026706	0.037704
RS	20	0.400968	0.989566	575.118839	0.023456	0.033479
RS	21	0.443001	0.989566	596.439861	0.024326	0.034538
RS	22	0.488560	1.180969	518.461003	0.021145	0.030297
RS	23	0.537942	1.180969	538.059195	0.021945	0.030850
RS	24	0.591468	1.419249	464.855567	0.018959	0.026853
RS	25	0.649484	1.419249	482.905958	0.019695	0.027047
RS	26	0.712368	1.710116	416.537149	0.016988	0.023452
RS	27	0.780528	1.710116	433.179820	0.017667	0.023407
RS	28	0.854407	2.056624	374.754284	0.015284	0.020296
RS	29	0.934485	2.056624	390.109915	0.015911	0.020122
RS	30	1.021282	2.460035	339.614680	0.013851	0.017509
RS	31	1.115361	2.460035	353.795042	0.014430	0.017287
RS	32	1.217334	2.921622	310.398979	0.012660	0.015120
RS	33	1.327862	2.921622	323.507989	0.013194	0.014880
RS	34	1.447664	3.442133	286.198578	0.011673	0.013081
RS	35	1.577518	3.442133	298.329217	0.012167	0.012835
RS	36	1.718267	4.019995	266.242556	0.010859	0.011339
RS	37	1.870826	4.019995	277.473929	0.011317	0.011104
RS	38	2.036184	4.651479	249.848529	0.010190	0.009863
RS	39	2.215417	4.651479	260.243202	0.010614	0.009652
RS	40	2.409688	5.333178	236.311326	0.009638	0.008621
RS	41	2.620259	5.333178	245.913381	0.010030	0.008439
RS	42	2.848497	6.063953	224.921571	0.009173	0.007577
RS	43	3.095885	6.063953	233.756719	0.009534	0.007423
RS	44	3.364030	6.846344	215.002355	0.008769	0.006693
RS	45	3.654673	6.846344	223.080605	0.009098	0.006563
RS	46	3.969702	7.688275	205.918610	0.008398	0.005937
RS	47	4.311163	7.688275	213.239548	0.008697	0.005830
RS	48	4.681274	8.606239	197.056913	0.008037	0.005285
RS	49	5.082438	8.606239	203.618034	0.008305	0.005200
RS	50	5.517261	9.631085	187.798288	0.007659	0.004718
RS	51	5.988567	9.631085	193.607068	0.007896	0.004654
RS	52	6.499417	10.817382	177.515076	0.007240	0.004219
RS	53	7.053129	10.817382	182.604562	0.007448	0.004172
RS	54	7.653300	13.155782	154.592465	0.006305	0.003578
RS	55	8.303826	13.155782	159.340842	0.006499	0.003564
RS	56	9.008934	13.155782	163.543182	0.006670	0.003539
RS	57	9.773203	13.155782	167.090014	0.006815	0.003502
RS	58	10.601596	40.088421	57.029104	0.002326	0.001758
RS	59	11.499494	40.088421	60.487044	0.002467	0.001826
RS	60	12.472728	40.088421	64.037775	0.002612	0.001892
RS	61	13.527620	40.088421	67.663041	0.002760	0.001956
RS	62	14.671021	40.088421	71.340464	0.002910	0.002018
RS	63	15.910357	40.088421	2432.573959	0.099212	0.043371
PA	4+25*2+4+6 0.007716309 0.003563202 15.910356725 1.959293363 0.869062598 0.652830193 0.569293610 0.551481550 0.576600820 0.634150572 0.720967652 0.838204395 0.989565982 1.180968685 1.419249208 1.710116189 2.056623847 2.460034841 2.921621712 3.442132837 4.019994649 4.651479192 5.333178407 6.063952799 6.846344241 7.688274892 8.606239033 9.631085337 10.817382414 13.155782187 40.088420769
//
IT	5329
RD	3
LK	-84620.514630
QD	-2108.675547 -> -1145.019500
RI	0.0846329962
TR	0.005462	0.004507
MT	16.693724
MM	C_pi: 10.374487, n_recomb: 49309.223624
RS	0	0.000000	6.137946	66.463963	0.001348	0.000014
RS	1	0.008473	6.137946	71.992922	0.001460	0.000120
RS	2	0.017663	6.137946	77.972446	0.001581	0.000339
RS	3	0.027632	6.137946	84.437601	0.001712	0.000679
RS	4	0.038446	1.672609	334.650020	0.006787	0.002569
RS	5	0.050175	1.672609	360.369544	0.007308	0.003882
RS	6	0.062899	1.012951	638.672956	0.012952	0.007273
RS	7	0.076701	1.012951	683.038136	0.013852	0.009724
RS	8	0.091672	0.765235	963.297324	0.019536	0.014333
RS	9	0.107911	0.765235	1022.095114	0.020728	0.017855
RS	10	0.125527	0.668225	1237.366045	0.025094	0.022381
RS	11	0.144635	0.668225	1302.852916	0.026422	0.026572
RS	12	0.165361	0.646010	1414.593621	0.028688	0.029598
RS	13	0.187844	0.646010	1479.869452	0.030012	0.033856
RS	14	0.212232	0.669359	1490.633976	0.030230	0.034667
RS	15	0.238686	0.669359	1551.785779	0.031470	0.038479
RS	16	0.267381	0.727595	1483.717988	0.030090	0.037111
RS	17	0.298507	0.727595	1539.368404	0.031219	0.040247
RS	18	0.332271	0.818416	1418.455669	0.028767	0.037205
RS	19	0.368896	0.818416	1468.659689	0.029785	0.039667
RS	20	0.408623	0.944205	1317.446670	0.026718	0.035582
RS	21	0.451716	0.944205	1362.832997	0.027639	0.037447
RS	22	0.498460	1.111348	1197.739616	0.024290	0.032840
RS	23	0.549165	1.111348	1239.043611	0.025128	0.034188
RS	24	0.604166	1.328841	1072.348105	0.021747	0.029469
RS	25	0.663827	1.328841	1110.192563	0.022515	0.030380
RS	26	0.728542	1.605961	951.583001	0.019298	0.025877
RS	27	0.798741	1.605961	986.407290	0.020005	0.026450
RS	28	0.874887	1.950115	842.610485	0.017088	0.022398
RS	29	0.957485	1.950115	874.706815	0.017739	0.022740
RS	30	1.047080	2.367004	748.573783	0.015181	0.019251
RS	31	1.144267	2.367004	778.164719	0.015781	0.019454
RS	32	1.249688	2.862363	669.297782	0.013573	0.016524
RS	33	1.364041	2.862363	696.586793	0.014127	0.016644
RS	34	1.488082	3.441549	603.234185	0.012234	0.014208
RS	35	1.622633	3.441549	628.418331	0.012744	0.014271
RS	36	1.768584	4.106890	548.747378	0.011129	0.012256
RS	37	1.926900	4.106890	572.014310	0.011601	0.012280
RS	38	2.098630	4.856635	504.271879	0.010227	0.010621
RS	39	2.284910	4.856635	525.793080	0.010663	0.010621
RS	40	2.486972	5.687030	468.146390	0.009494	0.009257
RS	41	2.706154	5.687030	488.069042	0.009898	0.009247
RS	42	2.943907	6.594893	438.678188	0.008896	0.008121
RS	43	3.201803	6.594893	457.118779	0.009270	0.008108
RS	44	3.481549	7.580028	414.248861	0.008401	0.007169
RS	45	3.784997	7.580028	431.291176	0.008747	0.007157
RS	46	4.114155	8.648385	393.333767	0.007977	0.006364
RS	47	4.471201	8.648385	409.032309	0.008295	0.006356
RS	48	4.858498	9.817101	374.455201	0.007594	0.005672
RS	49	5.278608	9.817101	388.844892	0.007886	0.005669
RS	50	5.734312	11.123084	356.106512	0.007222	0.005066
RS	51	6.228627	11.123084	369.219967	0.007488	0.005070
RS	52	6.764822	12.636964	336.713359	0.006829	0.004521
RS	53	7.346446	12.636964	348.605916	0.007070	0.004533
RS	54	7.977349	15.649196	291.803130	0.005918	0.003748
RS	55	8.661706	15.649196	302.902933	0.006143	0.003782
RS	56	9.404044	15.649196	313.254654	0.006353	0.003807
RS	57	10.209278	15.649196	322.652309	0.006543	0.003822
RS	58	11.082735	69.362562	76.410756	0.001550	0.001284
RS	59	12.030196	69.362562	81.890242	0.001661	0.001341
RS	60	13.057932	69.362562	87.672504	0.001778	0.001399
RS	61	14.172742	69.362562	93.758372	0.001901	0.001457
RS	62	15.382005	69.362562	100.145302	0.002031	0.001513
RS	63	16.693724	69.362562	6044.562106	0.122585	0.045465
PA	4+25*2+4+6 0.005461972 0.004507137 16.693723783 6.137945518 1.672608552 1.012950925 0.765234774 0.668225178 0.646010058 0.669359254 0.727595467 0.818416291 0.944205433 1.111347828 1.328840721 1.605960782 1.950114732 2.367003700 2.862363202 3.441548521 4.106889823 4.856635146 5.687029618 6.594893338 7.580028497 8.648385407 9.817100808 11.123083535 12.636964314 15.649196214 69.362562362
//
IT	5899
RD	4
LK	-82963.310136
QD	-1530.372884 -> -1013.858965
RI	0.0689754334
TR	0.004075	0.005237
MT	17.447844
MM	C_pi: 13.021213, n_recomb: 71165.910172
RS	0	0.000000	19.769232	29.751344	0.000418	0.000005
RS	1	0.008548	19.769232	32.280742	0.000454	0.000038
RS	2	0.017827	19.769232	35.023904	0.000492	0.000106
RS	3	0.027899	19.769232	37.998668	0.000534	0.000212
RS	4	0.038832	3.329543	244.407880	0.003434	0.001304
RS	5	0.050700	3.329543	264.324717	0.003714	0.001968
RS	6	0.063582	1.630890	582.149602	0.008180	0.004565
RS	7	0.077565	1.630890	626.312689	0.008801	0.006085
RS	8	0.092744	1.072459	1021.225195	0.014350	0.010311
RS	9	0.109220	1.072459	1090.955911	0.015330	0.012782
RS	10	0.127105	0.848979	1466.738894	0.020610	0.017681
RS	11	0.146518	0.848979	1554.693417	0.021846	0.020895
RS	12	0.167591	0.762334	1828.703419	0.025696	0.025086
RS	13	0.190465	0.762334	1924.011725	0.027036	0.028654
RS	14	0.215294	0.745394	2063.952222	0.029002	0.031165
RS	15	0.242246	0.745394	2157.664764	0.030319	0.034685
RS	16	0.271502	0.773425	2168.564624	0.030472	0.035137
RS	17	0.303259	0.773425	2255.504935	0.031694	0.038304
RS	18	0.337730	0.837873	2161.583185	0.030374	0.036812
RS	19	0.375149	0.837873	2239.862937	0.031474	0.039481
RS	20	0.415765	0.937874	2071.043046	0.029102	0.036463
RS	21	0.459854	0.937874	2140.832327	0.030082	0.038615
RS	22	0.507711	1.078056	1924.047337	0.027036	0.034566
RS	23	0.559659	1.078056	1986.485920	0.027913	0.036240
RS	24	0.616048	1.266698	1745.358397	0.024525	0.031639
RS	25	0.677258	1.266698	1801.790470	0.025318	0.032890
RS	26	0.743699	1.513280	1557.441601	0.021885	0.028183
RS	27	0.815820	1.513280	1608.956870	0.022609	0.029083
RS	28	0.894106	1.826176	1378.126265	0.019365	0.024636
RS	29	0.979084	1.826176	1425.430635	0.020030	0.025272
RS	30	1.071327	2.212546	1217.653346	0.017110	0.021305
RS	31	1.171454	2.212546	1261.181082	0.017722	0.021759
RS	32	1.280140	2.679826	1079.143375	0.015164	0.018345
RS	33	1.398117	2.679826	1119.207651	0.015727	0.018678
RS	34	1.526179	3.235407	961.939151	0.013517	0.015795
RS	35	1.665188	3.235407	998.810814	0.014035	0.016042
RS	36	1.816080	3.883826	864.293196	0.012145	0.013638
RS	37	1.979870	3.883826	898.223657	0.012622	0.013821
RS	38	2.157661	4.625257	784.031135	0.011017	0.011831
RS	39	2.350651	4.625257	815.254775	0.011456	0.011967
RS	40	2.560137	5.456757	718.578571	0.010097	0.010326
RS	41	2.787530	5.456757	747.306189	0.010501	0.010427
RS	42	3.034362	6.374480	665.191611	0.009347	0.009073
RS	43	3.302294	6.374480	691.600740	0.009718	0.009149
RS	44	3.593128	7.376155	621.196227	0.008729	0.008023
RS	45	3.908824	7.376155	645.424745	0.009069	0.008083
RS	46	4.251506	8.464805	584.047993	0.008207	0.007134
RS	47	4.623481	8.464805	606.195470	0.008518	0.007182
RS	48	5.027253	9.654364	551.291365	0.007747	0.006367
RS	49	5.465541	9.654364	571.430956	0.008030	0.006406
RS	50	5.941294	10.979234	520.445243	0.007313	0.005688
RS	51	6.457716	10.979234	538.649050	0.007569	0.005723
RS	52	7.018282	12.509872	488.930293	0.006870	0.005069
RS	53	7.626766	12.509872	505.308942	0.007100	0.005102
RS	54	8.287265	15.567866	420.235361	0.005905	0.004157
RS	55	9.004225	15.567866	435.608435	0.006121	0.004205
RS	56	9.782472	15.567866	449.766914	0.006320	0.004242
RS	57	10.627244	15.567866	462.401969	0.006498	0.004267
RS	58	11.544230	97.298257	77.759401	0.001093	0.000987
RS	59	12.539601	97.298257	83.730878	0.001177	0.001034
RS	60	13.620059	97.298257	90.098319	0.001266	0.001083
RS	61	14.792876	97.298257	96.876773	0.001361	0.001132
RS	62	16.065948	97.298257	104.079657	0.001462	0.001181
RS	63	17.447844	97.298257	9064.793245	0.127375	0.047915
PA	4+25*2+4+6 0.004074959 0.005237017 17.447844116 19.769232377 3.329543417 1.630890491 1.072459193 0.848978617 0.762334268 0.745393847 0.773425455 0.837873050 0.937873817 1.078055980 1.266698317 1.513280320 1.826175651 2.212546176 2.679825535 3.235406993 3.883825690 4.625256528 5.456757205 6.374480430 7.376155148 8.464804565 9.654364430 10.979233823 12.509871698 15.567865655 97.298256859
//
IT	4734
RD	5
LK	-82024.736311
QD	-1209.102583 -> -868.510417
RI	0.0557229408
TR	0.003199	0.005815
MT	18.130599
MM	C_pi: 14.612334, n_recomb: 87955.309606
RS	0	0.000000	63.124735	11.512607	0.000131	0.000001
RS	1	0.008614	63.124735	12.502848	0.000142	0.000012
RS	2	0.017970	63.124735	13.578127	0.000154	0.000034
RS	3	0.028132	63.124735	14.745722	0.000168	0.000068
RS	4	0.039169	6.629461	152.355120	0.001732	0.000676
RS	5	0.051157	6.629461	165.173139	0.001878	0.001017
RS	6	0.064178	2.639116	449.026983	0.005105	0.002903
RS	7	0.078320	2.639116	485.008545	0.005514	0.003853
RS	8	0.093680	1.518174	908.120623	0.010325	0.007464
RS	9	0.110364	1.518174	975.154652	0.011087	0.009208
RS	10	0.128485	1.095670	1445.891826	0.016439	0.013982
RS	11	0.148166	1.095670	1541.385271	0.017525	0.016448
RS	12	0.169543	0.919107	1951.736039	0.022190	0.021173
RS	13	0.192762	0.919107	2064.884645	0.023477	0.024103
RS	14	0.217980	0.852428	2347.428291	0.026689	0.027711
RS	15	0.245371	0.852428	2465.820117	0.028035	0.030793
RS	16	0.275121	0.847630	2597.082303	0.029527	0.032657
RS	17	0.307434	0.847630	2711.125788	0.030824	0.035606
RS	18	0.342530	0.886642	2699.075715	0.030687	0.035554
RS	19	0.380650	0.886642	2803.374203	0.031873	0.038173
RS	20	0.422053	0.963945	2673.294583	0.030394	0.036387
RS	21	0.467023	0.963945	2766.085490	0.031449	0.038590
RS	22	0.515866	1.081529	2547.842453	0.028967	0.035429
RS	23	0.568916	1.081529	2629.756557	0.029899	0.037210
RS	24	0.626537	1.246001	2354.590321	0.026770	0.033126
RS	25	0.689120	1.246001	2427.383405	0.027598	0.034514
RS	26	0.757095	1.465766	2127.038551	0.024183	0.030000
RS	27	0.830925	1.465766	2192.546838	0.024928	0.031052
RS	28	0.911115	1.748603	1894.995697	0.021545	0.026560
RS	29	0.998212	1.748603	1954.576145	0.022222	0.027346
RS	30	1.092812	2.101464	1678.252616	0.019081	0.023188
RS	31	1.195560	2.101464	1732.753241	0.019700	0.023779
RS	32	1.307160	2.531744	1485.707458	0.016892	0.020100
RS	33	1.428372	2.531744	1535.667071	0.017460	0.020553
RS	34	1.560026	3.046922	1319.538646	0.015002	0.017385
RS	35	1.703020	3.046922	1365.345835	0.015523	0.017737
RS	36	1.858332	3.651804	1179.173554	0.013407	0.015059
RS	37	2.027022	3.651804	1221.139814	0.013884	0.015334
RS	38	2.210243	4.346859	1062.622497	0.012081	0.013098
RS	39	2.409247	4.346859	1101.013982	0.012518	0.013314
RS	40	2.625393	5.129065	966.840697	0.010992	0.011460
RS	41	2.860158	5.129065	1001.888607	0.011391	0.011628
RS	42	3.115145	5.993699	888.272130	0.010099	0.010091
RS	43	3.392097	5.993699	920.169447	0.010462	0.010221
RS	44	3.692906	6.936541	823.314976	0.009361	0.008940
RS	45	4.019626	6.936541	852.210946	0.009689	0.009041
RS	46	4.374490	7.957397	768.483188	0.008737	0.007961
RS	47	4.759922	7.957397	794.485832	0.009033	0.008038
RS	48	5.178554	9.065647	720.389669	0.008190	0.007110
RS	49	5.633248	9.065647	743.583305	0.008454	0.007168
RS	50	6.127109	10.289597	675.617444	0.007681	0.006350
RS	51	6.663511	10.289597	696.101867	0.007914	0.006394
RS	52	7.246118	11.691963	630.620687	0.007170	0.005647
RS	53	7.878911	11.691963	648.575083	0.007374	0.005682
RS	54	8.566213	14.490413	538.976553	0.006128	0.004601
RS	55	9.312719	14.490413	556.011063	0.006322	0.004647
RS	56	10.123529	14.490413	571.042221	0.006492	0.004676
RS	57	11.004182	14.490413	583.657147	0.006636	0.004687
RS	58	11.960694	122.415933	72.486128	0.000824	0.000768
RS	59	12.999599	122.415933	78.273465	0.000890	0.000807
RS	60	14.127996	122.415933	84.479651	0.000960	0.000847
RS	61	15.353593	122.415933	91.127120	0.001036	0.000888
RS	62	16.684762	122.415933	98.237978	0.001117	0.000929
RS	63	18.130599	122.415933	11086.157087	0.126043	0.050221
PA	4+25*2+4+6 0.003198509 0.005814514 18.130598575 63.124734785 6.629461284 2.639115650 1.518174323 1.095669793 0.919107107 0.852428484 0.847629824 0.886641958 0.963945222 1.081528950 1.246001048 1.465765896 1.748603207 2.101463730 2.531744279 3.046921555 3.651803833 4.346859204 5.129064565 5.993698941 6.936540730 7.957397099 9.065647405 10.289597348 11.691963150 14.490412856 122.415933454
//
IT	4635
RD	6
LK	-81388.384415
QD	-981.208943 -> -734.111309
RI	0.0456610334
TR	0.002595	0.006274
MT	18.834243
MM	C_pi: 15.617082, n_recomb: 100797.679856
RS	0	0.000000	194.336496	4.291468	0.000043	0.000001
RS	1	0.008679	194.336496	4.663852	0.000046	0.000004
RS	2	0.018112	194.336496	5.068541	0.000050	0.000012
RS	3	0.028363	194.336496	5.508336	0.000055	0.000023
RS	4	0.039504	12.880655	90.278207	0.000896	0.000368
RS	5	0.051612	12.880655	98.021416	0.000972	0.000549
RS	6	0.064771	4.199990	325.998161	0.003234	0.001915
RS	7	0.079072	4.199990	353.052555	0.003503	0.002522
RS	8	0.094614	2.128307	752.828805	0.007469	0.005545
RS	9	0.111505	2.128307	811.467084	0.008050	0.006795
RS	10	0.129862	1.409512	1316.634202	0.013062	0.011245
RS	11	0.149813	1.409512	1410.025916	0.013989	0.013154
RS	12	0.171495	1.111430	1908.319485	0.018932	0.018033
RS	13	0.195059	1.111430	2028.736305	0.020127	0.020442
RS	14	0.220668	0.983364	2429.026698	0.024098	0.024689
RS	15	0.248499	0.983364	2563.280749	0.025430	0.027358
RS	16	0.278747	0.941908	2814.744621	0.027925	0.030211
RS	17	0.311619	0.941908	2949.998780	0.029267	0.032887
RS	18	0.347345	0.955558	3038.889517	0.030148	0.033972
RS	19	0.386171	0.955558	3165.994241	0.031409	0.036446
RS	20	0.428367	1.012692	3105.104816	0.030805	0.035749
RS	21	0.474226	1.012692	3219.399484	0.031939	0.037900
RS	22	0.524064	1.112094	3034.342505	0.030103	0.035639
RS	23	0.578229	1.112094	3134.915094	0.031101	0.037423
RS	24	0.637094	1.258380	2859.223933	0.028366	0.033978
RS	25	0.701069	1.258380	2947.521176	0.029242	0.035406
RS	26	0.770596	1.458557	2620.214598	0.025995	0.031265
RS	27	0.846157	1.458557	2698.511027	0.026772	0.032379
RS	28	0.928277	1.719370	2357.412000	0.023388	0.028037
RS	29	1.017524	1.719370	2427.707273	0.024085	0.028896
RS	30	1.114518	2.047007	2100.338162	0.020837	0.024730
RS	31	1.219929	2.047007	2164.009454	0.021469	0.025393
RS	32	1.334489	2.448188	1864.820945	0.018501	0.021609
RS	33	1.458993	2.448188	1922.754215	0.019075	0.022127
RS	34	1.594303	2.929714	1657.184217	0.016441	0.018804
RS	35	1.741356	2.929714	1709.970811	0.016964	0.019214
RS	36	1.901173	3.495718	1479.130240	0.014674	0.016364
RS	37	2.074860	3.495718	1527.185228	0.015151	0.016692
RS	38	2.263623	4.145980	1329.644176	0.013191	0.014290
RS	39	2.468768	4.145980	1373.275560	0.013624	0.014551
RS	40	2.691719	4.876579	1205.748158	0.011962	0.012545
RS	41	2.934020	4.876579	1245.195067	0.012353	0.012752
RS	42	3.197352	5.681438	1103.420014	0.010947	0.011081
RS	43	3.483539	5.681438	1138.865207	0.011299	0.011242
RS	44	3.794564	6.554178	1018.364808	0.010103	0.009844
RS	45	4.132585	6.554178	1049.936096	0.010416	0.009966
RS	46	4.499943	7.491307	946.315679	0.009388	0.008785
RS	47	4.899186	7.491307	974.093949	0.009664	0.008874
RS	48	5.333079	8.497346	883.071638	0.008761	0.007858
RS	49	5.804632	8.497346	907.118229	0.008999	0.007919
RS	50	6.317112	9.593551	824.367680	0.008178	0.007023
RS	51	6.874072	9.593551	844.784009	0.008381	0.007060
RS	52	7.479372	10.832535	765.753985	0.007597	0.006240
RS	53	8.137208	10.832535	782.782036	0.007766	0.006261
RS	54	8.852139	13.286545	653.202380	0.006480	0.005075
RS	55	9.629121	13.286545	669.541760	0.006642	0.005106
RS	56	10.473540	13.286545	682.809508	0.006774	0.005114
RS	57	11.391248	13.286545	692.502656	0.006870	0.005097
RS	58	12.388607	145.297072	66.232966	0.000657	0.000617
RS	59	13.472529	145.297072	71.666917	0.000711	0.000649
RS	60	14.650528	145.297072	77.516196	0.000769	0.000683
RS	61	15.930769	145.297072	83.806865	0.000831	0.000717
RS	62	17.322126	145.297072	90.565506	0.000898	0.000753
RS	63	18.834243	145.297072	12410.524691	0.123123	0.052122
PA	4+25*2+4+6 0.002594800 0.006273701 18.834243050 194.336496382 12.880654969 4.199989706 2.128306584 1.409511505 1.111429587 0.983363513 0.941907510 0.955558312 1.012691942 1.112093724 1.258379947 1.458557115 1.719370423 2.047006997 2.448187683 2.929713656 3.495717512 4.145980256 4.876578553 5.681438284 6.554177992 7.491306522 8.497345567 9.593551265 10.832535128 13.286545128 145.297071768
//
IT	5541
RD	7
LK	-80920.258115
QD	-807.405260 -> -618.075336
RI	0.0382861436
TR	0.002145	0.006632
MT	19.629678
MM	C_pi: 16.315028, n_recomb: 110771.043337
RS	0	0.000000	569.570721	1.614447	0.000015	0.000000
RS	1	0.008750	569.570721	1.755741	0.000016	0.000002
RS	2	0.018266	569.570721	1.909403	0.000017	0.000004
RS	3	0.028615	569.570721	2.076517	0.000019	0.000008
RS	4	0.039869	24.143368	53.262094	0.000481	0.000211
RS	5	0.052108	24.143368	57.894501	0.000523	0.000311
RS	6	0.065418	6.510630	233.163333	0.002105	0.001312
RS	7	0.079893	6.510630	252.990795	0.002284	0.001711
RS	8	0.095634	2.930084	608.847700	0.005496	0.004234
RS	9	0.112752	2.930084	658.137550	0.005941	0.005146
RS	10	0.131369	1.793246	1159.272781	0.010465	0.009212
RS	11	0.151614	1.793246	1246.032326	0.011249	0.010708
RS	12	0.173631	1.337209	1790.120538	0.016161	0.015531
RS	13	0.197575	1.337209	1910.879165	0.017251	0.017526
RS	14	0.223614	1.134671	2395.459088	0.021625	0.022106
RS	15	0.251931	1.134671	2538.348448	0.022915	0.024427
RS	16	0.282726	1.051840	2891.653417	0.026105	0.027941
RS	17	0.316215	1.051840	3042.270286	0.027464	0.030366
RS	18	0.352635	1.039242	3229.429875	0.029154	0.032305
RS	19	0.392242	1.039242	3375.552210	0.030473	0.034628
RS	20	0.435315	1.077582	3393.674376	0.030637	0.034822
RS	21	0.482157	1.077582	3527.546298	0.031845	0.036899
RS	22	0.533097	1.161873	3393.543444	0.030636	0.035438
RS	23	0.588495	1.161873	3512.055600	0.031706	0.037200
RS	24	0.648741	1.294563	3257.362334	0.029406	0.034381
RS	25	0.714258	1.294563	3360.950849	0.030341	0.035819
RS	26	0.785508	1.481211	3028.236886	0.027338	0.032100
RS	27	0.862992	1.481211	3119.124858	0.028158	0.033245
RS	28	0.947257	1.727466	2753.700963	0.024859	0.029137
RS	29	1.038895	1.727466	2834.310343	0.025587	0.030036
RS	30	1.138552	2.038650	2471.803252	0.022315	0.025958
RS	31	1.246929	2.038650	2544.005706	0.022966	0.026664
RS	32	1.364790	2.420696	2205.291012	0.019909	0.022867
RS	33	1.492963	2.420696	2270.364762	0.020496	0.023426
RS	34	1.632352	2.879548	1965.194943	0.017741	0.020030
RS	35	1.783938	2.879548	2023.993298	0.018272	0.020477
RS	36	1.948789	3.418354	1756.158735	0.015854	0.017527
RS	37	2.128064	3.418354	1809.246175	0.016333	0.017886
RS	38	2.323026	4.035787	1578.723690	0.014252	0.015376
RS	39	2.535048	4.035787	1626.474983	0.014683	0.015664
RS	40	2.765623	4.726622	1430.422786	0.012913	0.013554
RS	41	3.016374	4.726622	1473.090440	0.013299	0.013783
RS	42	3.289066	5.483120	1307.100460	0.011800	0.012017
RS	43	3.585619	5.483120	1344.846909	0.012141	0.012194
RS	44	3.908122	6.296562	1204.016178	0.010869	0.010712
RS	45	4.258845	6.296562	1236.925547	0.011167	0.010842
RS	46	4.640257	7.160145	1116.301563	0.010078	0.009587
RS	47	5.055044	7.160145	1144.396041	0.010331	0.009677
RS	48	5.506126	8.073569	1039.081771	0.009380	0.008597
RS	49	5.996679	8.073569	1062.361421	0.009591	0.008649
RS	50	6.530157	9.051043	967.347154	0.008733	0.007695
RS	51	7.110316	9.051043	985.875155	0.008900	0.007716
RS	52	7.741240	10.134714	895.820292	0.008087	0.006841
RS	53	8.427373	10.134714	909.871581	0.008214	0.006837
RS	54	9.173544	12.249072	765.272054	0.006909	0.005575
RS	55	9.985007	12.249072	778.772848	0.007030	0.005582
RS	56	10.867475	12.249072	787.916508	0.007113	0.005559
RS	57	11.827163	12.249072	792.141291	0.007151	0.005501
RS	58	12.870826	166.553863	60.699257	0.000548	0.000513
RS	59	14.005812	166.553863	65.789253	0.000594	0.000541
RS	60	15.240114	166.553863	71.283984	0.000644	0.000570
RS	61	16.582420	166.553863	77.211399	0.000697	0.000601
RS	62	18.042182	166.553863	83.600528	0.000755	0.000633
RS	63	19.629678	166.553863	13288.466195	0.119963	0.053584
PA	4+25*2+4+6 0.002144911 0.006631653 19.629678434 569.570720638 24.143367874 6.510629719 2.930083659 1.793245883 1.337208861 1.134671416 1.051839956 1.039242203 1.077582344 1.161872882 1.294563099 1.481210753 1.727465718 2.038649723 2.420695722 2.879547518 3.418353906 4.035786625 4.726622424 5.483119799 6.296561524 7.160144759 8.073568642 9.051042554 10.134713710 12.249072309 166.553862751
//
IT	6300
RD	8
LK	-80557.403624
QD	-671.063473 -> -518.588150
RI	0.0328130540
TR	0.001789	0.006905
MT	20.538177
MM	C_pi: 16.827495, n_recomb: 118515.220787
RS	0	0.000000	1584.707413	0.623977	0.000005	0.000000
RS	1	0.008828	1584.707413	0.679079	0.000006	0.000001
RS	2	0.018435	1584.707413	0.739049	0.000006	0.000002
RS	3	0.028891	1584.707413	0.804318	0.000007	0.000003
RS	4	0.040270	43.502459	31.882930	0.000269	0.000126
RS	5	0.052653	43.502459	34.688806	0.000293	0.000184
RS	6	0.066129	9.804489	167.358612	0.001412	0.000928
RS	7	0.080795	9.804489	181.858470	0.001534	0.001200
RS	8	0.096755	3.953010	489.428263	0.004130	0.003311
RS	9	0.114125	3.953010	530.230335	0.004474	0.003990
RS	10	0.133028	2.251437	1006.193788	0.008490	0.007671
RS	11	0.153600	2.251437	1084.704699	0.009152	0.008858
RS	12	0.175988	1.596604	1643.914726	0.013871	0.013511
RS	13	0.200352	1.596604	1760.917812	0.014858	0.015179
RS	14	0.226867	1.305255	2299.431337	0.019402	0.019895
RS	15	0.255723	1.305255	2445.586521	0.020635	0.021927
RS	16	0.287127	1.175566	2877.987044	0.024284	0.025868
RS	17	0.321302	1.175566	3038.805575	0.025641	0.028079
RS	18	0.358495	1.135036	3312.305581	0.027948	0.030649
RS	19	0.398971	1.135036	3473.504484	0.029309	0.032840
RS	20	0.443021	1.154958	3569.312264	0.030117	0.033748
RS	21	0.490959	1.154958	3720.354662	0.031391	0.035761
RS	22	0.543129	1.225955	3644.478007	0.030751	0.034983
RS	23	0.599904	1.225955	3779.822294	0.031893	0.036727
RS	24	0.661692	1.348118	3558.599130	0.030027	0.034478
RS	25	0.728935	1.348118	3677.179735	0.031027	0.035928
RS	26	0.802114	1.525532	3353.892807	0.028299	0.032624
RS	27	0.881752	1.525532	3457.407930	0.029173	0.033796
RS	28	0.968422	1.762792	3082.371356	0.026008	0.029949
RS	29	1.062743	1.762792	3173.358032	0.026776	0.030883
RS	30	1.165390	2.064390	2788.855252	0.023532	0.026935
RS	31	1.277099	2.064390	2869.541361	0.024212	0.027677
RS	32	1.398670	2.435514	2502.366181	0.021114	0.023916
RS	33	1.530973	2.435514	2574.388484	0.021722	0.024509
RS	34	1.674956	2.881275	2238.662279	0.018889	0.021089
RS	35	1.831650	2.881275	2303.148093	0.019433	0.021565
RS	36	2.002177	3.403798	2005.618073	0.016923	0.018557
RS	37	2.187758	3.403798	2063.304993	0.017410	0.018941
RS	38	2.389723	4.000512	1805.685453	0.015236	0.016360
RS	39	2.609516	4.000512	1857.033703	0.015669	0.016669
RS	40	2.848714	4.664719	1637.237790	0.013815	0.014486
RS	41	3.109027	4.664719	1682.520547	0.014197	0.014730
RS	42	3.392322	5.386851	1496.259842	0.012625	0.012895
RS	43	3.700625	5.386851	1535.613810	0.012957	0.013081
RS	44	4.036146	6.155780	1377.782411	0.011625	0.011538
RS	45	4.401287	6.155780	1411.229990	0.011908	0.011670
RS	46	4.798662	6.961379	1276.513823	0.010771	0.010362
RS	47	5.231118	6.961379	1303.987614	0.011003	0.010445
RS	48	5.701751	7.798652	1187.041577	0.010016	0.009319
RS	49	6.213932	7.798652	1208.436616	0.010196	0.009357
RS	50	6.771329	8.674960	1103.724740	0.009313	0.008362
RS	51	7.377933	8.674960	1119.010573	0.009442	0.008359
RS	52	8.038088	9.622225	1020.541087	0.008611	0.007445
RS	53	8.756521	9.622225	1029.966310	0.008691	0.007408
RS	54	9.538379	11.426243	875.562452	0.007388	0.006100
RS	55	10.389259	11.426243	884.225064	0.007461	0.006074
RS	56	11.315255	11.426243	887.094357	0.007485	0.006008
RS	57	12.322999	11.426243	883.597359	0.007456	0.005900
RS	58	13.419706	186.249008	56.241604	0.000475	0.000441
RS	59	14.613232	186.249008	61.047985	0.000515	0.000466
RS	60	15.912122	186.249008	66.248678	0.000559	0.000493
RS	61	17.325679	186.249008	71.872773	0.000606	0.000520
RS	62	18.864025	186.249008	77.950828	0.000658	0.000549
RS	63	20.538177	186.249008	13854.487464	0.116900	0.054672
PA	4+25*2+4+6 0.001788766 0.006905318 20.538176742 1584.707413228 43.502458805 9.804488625 3.953009728 2.251437020 1.596604433 1.305254761 1.175565889 1.135035847 1.154958145 1.225954641 1.348117829 1.525532260 1.762791767 2.064390063 2.435513762 2.881275190 3.403797615 4.000512135 4.664718751 5.386851220 6.155780373 6.961378934 7.798652179 8.674959503 9.622225288 11.426242691 186.249007997
//
IT	8018
RD	9
LK	-80261.849355
QD	-560.767745 -> -431.971581
RI	0.0285753133
TR	0.001495	0.007114
MT	21.540258
MM	C_pi: 17.182852, n_recomb: 124326.924891
RS	0	0.000000	4154.211518	0.251301	0.000002	0.000000
RS	1	0.008910	4154.211518	0.273700	0.000002	0.000000
RS	2	0.018614	4154.211518	0.298097	0.000002	0.000001
RS	3	0.029182	4154.211518	0.324669	0.000003	0.000001
RS	4	0.040692	75.457755	19.465922	0.000157	0.000078
RS	5	0.053228	75.457755	21.197640	0.000170	0.000113
RS	6	0.066881	14.356674	121.272700	0.000975	0.000676
RS	7	0.081750	14.356674	131.942547	0.001061	0.000865
RS	8	0.097944	5.230183	393.585067	0.003166	0.002641
RS	9	0.115580	5.230183	427.174212	0.003436	0.003157
RS	10	0.134788	2.790620	867.152045	0.006975	0.006472
RS	11	0.155708	2.790620	937.122046	0.007538	0.007426
RS	12	0.178491	1.891454	1489.998658	0.011985	0.011848
RS	13	0.203305	1.891454	1600.821462	0.012876	0.013256
RS	14	0.230329	1.495515	2168.134712	0.017439	0.017977
RS	15	0.259762	1.495515	2313.528339	0.018608	0.019771
RS	16	0.291816	1.312663	2802.895547	0.022545	0.023973
RS	17	0.326727	1.312663	2969.398077	0.023884	0.026003
RS	18	0.364748	1.241768	3314.240409	0.026657	0.029036
RS	19	0.406157	1.241768	3486.539586	0.028043	0.031115
RS	20	0.451256	1.242809	3653.484607	0.029386	0.032595
RS	21	0.500373	1.242809	3818.835823	0.030716	0.034557
RS	22	0.553866	1.301316	3802.252422	0.030583	0.034360
RS	23	0.612125	1.301316	3952.753874	0.031793	0.036098
RS	24	0.675575	1.414775	3771.996134	0.030339	0.034360
RS	25	0.744679	1.414775	3904.813302	0.031408	0.035830
RS	26	0.819939	1.585741	3601.351828	0.028967	0.032921
RS	27	0.901906	1.585741	3717.280650	0.029899	0.034126
RS	28	0.991175	1.817770	3344.148986	0.026898	0.030544
RS	29	1.088398	1.817770	3445.529879	0.027713	0.031517
RS	30	1.194284	2.114577	3050.074618	0.024533	0.027719
RS	31	1.309605	2.114577	3139.304317	0.025250	0.028500
RS	32	1.435200	2.480677	2753.443068	0.022147	0.024801
RS	33	1.571986	2.480677	2832.430261	0.022782	0.025428
RS	34	1.720960	2.920417	2474.442858	0.019903	0.022011
RS	35	1.883207	2.920417	2544.560214	0.020467	0.022518
RS	36	2.059910	3.434933	2224.210350	0.017890	0.019479
RS	37	2.252358	3.434933	2286.366764	0.018390	0.019888
RS	38	2.461952	4.020393	2007.291019	0.016145	0.017259
RS	39	2.690221	4.020393	2062.037588	0.016586	0.017587
RS	40	2.938829	4.668567	1823.124974	0.014664	0.015352
RS	41	3.209588	4.668567	1870.757657	0.015047	0.015609
RS	42	3.504472	5.367984	1668.063756	0.013417	0.013724
RS	43	3.825629	5.367984	1708.687065	0.013743	0.013917
RS	44	4.175402	6.105096	1537.093432	0.012363	0.012328
RS	45	4.556339	6.105096	1570.650805	0.012633	0.012460
RS	46	4.971218	6.866456	1424.668424	0.011459	0.011113
RS	47	5.423062	6.866456	1450.971654	0.011671	0.011187
RS	48	5.915165	7.642505	1324.971414	0.010657	0.010029
RS	49	6.451115	7.642505	1343.762418	0.010808	0.010047
RS	50	7.034818	8.433965	1231.849292	0.009908	0.009025
RS	51	7.670528	8.433965	1242.935263	0.009997	0.008993
RS	52	8.362880	9.262867	1138.628979	0.009158	0.008055
RS	53	9.116921	9.262867	1142.143615	0.009187	0.007979
RS	54	9.938146	10.786306	983.253270	0.007909	0.006651
RS	55	10.832543	10.786306	985.208921	0.007924	0.006582
RS	56	11.806629	10.786306	979.856532	0.007881	0.006465
RS	57	12.867507	10.786306	966.673204	0.007775	0.006296
RS	58	14.022909	203.770577	52.851883	0.000425	0.000391
RS	59	15.281256	203.770577	57.445024	0.000462	0.000415
RS	60	16.651722	203.770577	62.424730	0.000502	0.000439
RS	61	18.144297	203.770577	67.820928	0.000546	0.000465
RS	62	19.769859	203.770577	73.665298	0.000593	0.000492
RS	63	21.540258	203.770577	14167.191056	0.113951	0.055475
PA	4+25*2+4+6 0.001494952 0.007114397 21.540258417 4154.211518152 75.457755149 14.356674480 5.230182995 2.790620325 1.891453896 1.495515308 1.312662700 1.241768299 1.242809008 1.301316450 1.414774516 1.585740588 1.817770367 2.114577093 2.480676957 2.920416887 3.434932721 4.020393067 4.668566809 5.367984480 6.105095730 6.866456109 7.642505435 8.433964506 9.262866727 10.786306422 203.770576640
//
IT	7490
RD	10
LK	-80009.774128
QD	-468.509022 -> -355.605048
RI	0.0250851501
TR	0.001249	0.007279
MT	22.584717
MM	C_pi: 17.356965, n_recomb: 128247.802885
RS	0	0.000000	10540.536806	0.102902	0.000001	0.000000
RS	1	0.008991	10540.536806	0.112158	0.000001	0.000000
RS	2	0.018791	10540.536806	0.122247	0.000001	0.000000
RS	3	0.029473	10540.536806	0.133244	0.000001	0.000001
RS	4	0.041114	126.282808	12.121480	0.000095	0.000050
RS	5	0.053802	126.282808	13.210633	0.000103	0.000072
RS	6	0.067631	20.484456	88.730983	0.000692	0.000503
RS	7	0.082704	20.484456	96.640429	0.000754	0.000639
RS	8	0.099132	6.798106	316.861233	0.002471	0.002141
RS	9	0.117037	6.798106	344.426066	0.002686	0.002539
RS	10	0.136552	3.419000	743.080696	0.005794	0.005518
RS	11	0.157821	3.419000	804.712250	0.006275	0.006293
RS	12	0.181003	2.224710	1335.857607	0.010416	0.010452
RS	13	0.206269	2.224710	1438.933752	0.011220	0.011650
RS	14	0.233808	1.706642	2014.214407	0.015706	0.016290
RS	15	0.263822	1.706642	2155.597408	0.016808	0.017882
RS	16	0.296535	1.463367	2681.356208	0.020908	0.022226
RS	17	0.332189	1.463367	2849.382684	0.022218	0.024099
RS	18	0.371050	1.358914	3249.669632	0.025339	0.027469
RS	19	0.413404	1.358914	3428.943804	0.026737	0.029451
RS	20	0.459567	1.339874	3657.893131	0.028522	0.031392
RS	21	0.509880	1.339874	3834.158029	0.029896	0.033314
RS	22	0.564717	1.385856	3874.806827	0.030213	0.033616
RS	23	0.624485	1.385856	4038.085156	0.031487	0.035356
RS	24	0.689627	1.491427	3901.647378	0.030423	0.034079
RS	25	0.760627	1.491427	4047.260390	0.031558	0.035577
RS	26	0.838010	1.657498	3771.482068	0.029408	0.033040
RS	27	0.922351	1.657498	3899.058803	0.030403	0.034288
RS	28	1.014276	1.886558	3537.584786	0.027584	0.030968
RS	29	1.114466	1.886558	3648.989507	0.028453	0.031988
RS	30	1.223664	2.181559	3252.561293	0.025362	0.028350
RS	31	1.342681	2.181559	3350.156569	0.026123	0.029176
RS	32	1.472400	2.546384	2954.862126	0.023040	0.025556
RS	33	1.613782	2.546384	3040.709819	0.023710	0.026224
RS	34	1.767877	2.984682	2668.564111	0.020808	0.022828
RS	35	1.935826	2.984682	2744.223818	0.021398	0.023369
RS	36	2.118878	3.496631	2407.928209	0.018776	0.020316
RS	37	2.318388	3.496631	2474.456077	0.019294	0.020753
RS	38	2.535837	4.077161	2179.639799	0.016996	0.018093
RS	39	2.772838	4.077161	2237.669731	0.017448	0.018442
RS	40	3.031149	4.716495	1984.364528	0.015473	0.016169
RS	41	3.312686	4.716495	2034.210300	0.015862	0.016441
RS	42	3.619537	5.401279	1818.993470	0.014183	0.014517
RS	43	3.953979	5.401279	1860.718951	0.014509	0.014717
RS	44	4.318492	6.115547	1678.649691	0.013089	0.013094
RS	45	4.715781	6.115547	1712.102443	0.013350	0.013225
RS	46	5.148791	6.842628	1557.685723	0.012146	0.011849
RS	47	5.620736	6.842628	1582.527300	0.012340	0.011913
RS	48	6.135115	7.568512	1450.024737	0.011306	0.010732
RS	49	6.695745	7.568512	1465.795564	0.011429	0.010730
RS	50	7.306784	8.287537	1349.122696	0.010520	0.009691
RS	51	7.972764	8.287537	1355.392530	0.010569	0.009626
RS	52	8.698626	9.012172	1247.770529	0.009729	0.008675
RS	53	9.489753	9.012172	1244.447768	0.009703	0.008554
RS	54	10.352015	10.279083	1086.357185	0.008471	0.007233
RS	55	11.291807	10.279083	1079.918370	0.008421	0.007111
RS	56	12.316100	10.279083	1064.661925	0.008302	0.006932
RS	57	13.432493	10.279083	1040.186006	0.008111	0.006694
RS	58	14.649266	217.829679	50.464552	0.000393	0.000358
RS	59	15.975445	217.829679	54.914362	0.000428	0.000380
RS	60	17.420867	217.829679	59.746429	0.000466	0.000403
RS	61	18.996254	217.829679	64.991400	0.000507	0.000428
RS	62	20.713292	217.829679	70.681878	0.000551	0.000454
RS	63	22.584717	217.829679	14238.127098	0.111020	0.056079
PA	4+25*2+4+6 0.001248576 0.007279177 22.584717040 10540.536806110 126.282808111 20.484455887 6.798106016 3.418999985 2.224709870 1.706642233 1.463366988 1.358913645 1.339873831 1.385855555 1.491427204 1.657498278 1.886558064 2.181559055 2.546383813 2.984681594 3.496631114 4.077161427 4.716494900 5.401279185 6.115546710 6.842628253 7.568512067 8.287537043 9.012172402 10.279083309 217.829678775
//
IT	8685
RD	11
LK	-79787.687180
QD	-389.370098 -> -288.990016
RI	0.0220429939
TR	0.001045	0.007415
MT	23.612522
MM	C_pi: 17.326446, n_recomb: 130276.352321
RS	0	0.000000	26066.680820	0.042586	0.000000	0.000000
RS	1	0.009068	26066.680820	0.046450	0.000000	0.000000
RS	2	0.018959	26066.680820	0.050664	0.000000	0.000000
RS	3	0.029746	26066.680820	0.055260	0.000000	0.000000
RS	4	0.041512	204.155469	7.695589	0.000059	0.000033
RS	5	0.054344	204.155469	8.393305	0.000064	0.000047
RS	6	0.068340	28.518066	65.518576	0.000503	0.000384
RS	7	0.083606	28.518066	71.424166	0.000548	0.000483
RS	8	0.100256	8.689849	255.328081	0.001960	0.001762
RS	9	0.118415	8.689849	277.893567	0.002133	0.002073
RS	10	0.138221	4.143904	633.265535	0.004861	0.004748
RS	11	0.159824	4.143904	686.995187	0.005273	0.005384
RS	12	0.183385	2.599102	1185.488301	0.009100	0.009270
RS	13	0.209083	2.599102	1279.823942	0.009824	0.010294
RS	14	0.237111	1.939783	1845.883669	0.014169	0.014795
RS	15	0.267681	1.939783	1980.615082	0.015203	0.016214
RS	16	0.301023	1.627929	2524.017443	0.019374	0.020610
RS	17	0.337388	1.627929	2689.749777	0.020646	0.022343
RS	18	0.377051	1.486086	3129.397679	0.024021	0.025952
RS	19	0.420311	1.486086	3311.455288	0.025419	0.027846
RS	20	0.467494	1.445167	3591.699257	0.027570	0.030158
RS	21	0.518955	1.445167	3775.049690	0.028977	0.032043
RS	22	0.575083	1.477963	3868.524255	0.029695	0.032776
RS	23	0.636301	1.477963	4041.548045	0.031023	0.034522
RS	24	0.703070	1.575729	3950.900369	0.030327	0.033664
RS	25	0.775894	1.575729	4107.165520	0.031527	0.035195
RS	26	0.855321	1.737552	3864.950098	0.029667	0.033012
RS	27	0.941952	1.737552	4002.773418	0.030725	0.034306
RS	28	1.036438	1.964798	3661.306511	0.028104	0.031249
RS	29	1.139492	1.964798	3781.851600	0.029029	0.032320
RS	30	1.251891	2.259613	3393.637831	0.026050	0.028852
RS	31	1.374483	2.259613	3499.036269	0.026859	0.029728
RS	32	1.508192	2.625273	3103.204072	0.023820	0.026201
RS	33	1.654026	2.625273	3195.537063	0.024529	0.026914
RS	34	1.813084	3.064736	2817.297176	0.021626	0.023555
RS	35	1.986566	3.064736	2898.231564	0.022247	0.024135
RS	36	2.175779	3.577272	2552.970925	0.019597	0.021083
RS	37	2.382151	3.577272	2623.668977	0.020139	0.021552
RS	38	2.607237	4.156596	2318.993491	0.017801	0.018872
RS	39	2.852734	4.156596	2380.152186	0.018270	0.019247
RS	40	3.120493	4.791425	2117.337605	0.016253	0.016945
RS	41	3.412533	4.791425	2169.277724	0.016651	0.017235
RS	42	3.731056	5.466553	1945.586739	0.014934	0.015282
RS	43	4.078463	5.466553	1988.321164	0.015262	0.015491
RS	44	4.457373	6.163688	1799.153154	0.013810	0.013841
RS	45	4.870644	6.163688	1832.418769	0.014066	0.013973
RS	46	5.321391	6.863080	1672.435661	0.012838	0.012575
RS	47	5.813012	6.863080	1695.719105	0.013016	0.012630
RS	48	6.349215	7.546470	1559.240271	0.011969	0.011433
RS	49	6.934041	7.546470	1571.838103	0.012065	0.011411
RS	50	7.571901	8.202111	1452.767079	0.011151	0.010363
RS	51	8.267602	8.202111	1453.939526	0.011160	0.010264
RS	52	9.026391	8.833340	1345.397635	0.010327	0.009309
RS	53	9.853989	8.833340	1334.709282	0.010245	0.009139
RS	54	10.756634	9.863562	1182.399052	0.009076	0.007846
RS	55	11.741133	9.863562	1166.188155	0.008952	0.007663
RS	56	12.814908	9.863562	1139.744601	0.008749	0.007414
RS	57	13.986055	9.863562	1102.860621	0.008466	0.007097
RS	58	15.263404	227.086548	49.018460	0.000376	0.000337
RS	59	16.656585	227.086548	53.392552	0.000410	0.000358
RS	60	18.176102	227.086548	58.148247	0.000446	0.000381
RS	61	19.833411	227.086548	63.316860	0.000486	0.000405
RS	62	21.641008	227.086548	68.931801	0.000529	0.000431
RS	63	23.612522	227.086548	14072.571694	0.108021	0.056551
PA	4+25*2+4+6 0.001045113 0.007414748 23.612521801 26066.680819874 204.155468703 28.518066194 8.689849461 4.143904445 2.599102358 1.939782612 1.627928716 1.486086302 1.445167375 1.477963003 1.575728693 1.737552231 1.964797771 2.259612535 2.625273493 3.064736281 3.577271639 4.156596156 4.791424553 5.466553433 6.163688205 6.863080013 7.546470418 8.202110861 8.833339728 9.863561755 227.086548405
//
IT	10851
RD	12
LK	-79590.696920
QD	-321.123221 -> -233.240602
RI	0.0193603393
TR	0.000883	0.007524
MT	24.604835
MM	C_pi: 17.137204, n_recomb: 130724.949452
RS	0	0.000000	63817.873947	0.017587	0.000000	0.000000
RS	1	0.009139	63817.873947	0.019195	0.000000	0.000000
RS	2	0.019114	63817.873947	0.020950	0.000000	0.000000
RS	3	0.030000	63817.873947	0.022866	0.000000	0.000000
RS	4	0.041880	318.471629	5.000960	0.000038	0.000022
RS	5	0.054847	318.471629	5.458053	0.000042	0.000032
RS	6	0.068999	38.692682	49.021676	0.000375	0.000300
RS	7	0.084444	38.692682	53.482773	0.000409	0.000374
RS	8	0.101301	10.914434	206.723775	0.001581	0.001475
RS	9	0.119698	10.914434	225.235596	0.001723	0.001723
RS	10	0.139777	4.965491	538.683267	0.004121	0.004133
RS	11	0.161690	4.965491	585.258099	0.004477	0.004657
RS	12	0.185606	3.014346	1045.232028	0.007996	0.008277
RS	13	0.211709	3.014346	1130.591361	0.008649	0.009155
RS	14	0.240196	2.194520	1675.181739	0.012815	0.013486
RS	15	0.271287	2.194520	1801.616135	0.013782	0.014752
RS	16	0.305220	1.805876	2347.172341	0.017955	0.019139
RS	17	0.342254	1.805876	2507.708535	0.019183	0.020741
RS	18	0.382672	1.622635	2971.903399	0.022734	0.024513
RS	19	0.426784	1.622635	3153.167759	0.024121	0.026319
RS	20	0.474928	1.557860	3473.281518	0.026569	0.028929
RS	21	0.527471	1.557860	3660.132916	0.027999	0.030775
RS	22	0.584817	1.576581	3799.949470	0.029068	0.031880
RS	23	0.647404	1.576581	3979.625755	0.030443	0.033627
RS	24	0.715710	1.666327	3933.459462	0.030090	0.033149
RS	25	0.790260	1.666327	4097.996346	0.031348	0.034710
RS	26	0.871622	1.824186	3892.319105	0.029775	0.032862
RS	27	0.960420	1.824186	4038.700093	0.030895	0.034202
RS	28	1.057334	2.050295	3723.046395	0.028480	0.031404
RS	29	1.163105	2.050295	3851.588611	0.029463	0.032527
RS	30	1.278542	2.345980	3478.692744	0.026611	0.029237
RS	31	1.404529	2.345980	3591.135118	0.027471	0.030164
RS	32	1.542031	2.713895	3202.105122	0.024495	0.026742
RS	33	1.692099	2.713895	3300.419700	0.025247	0.027502
RS	34	1.855882	3.156331	2922.993880	0.022360	0.024195
RS	35	2.034633	3.156331	3008.869268	0.023017	0.024815
RS	36	2.229721	3.671697	2660.776319	0.020354	0.021778
RS	37	2.442639	3.671697	2735.430985	0.020925	0.022281
RS	38	2.675015	4.252505	2426.162953	0.018559	0.019594
RS	39	2.928628	4.252505	2490.329669	0.019050	0.019996
RS	40	3.205420	4.886047	2222.414231	0.017001	0.017677
RS	41	3.507508	4.886047	2276.406571	0.017414	0.017986
RS	42	3.837204	5.555335	2047.901563	0.015666	0.016012
RS	43	4.197032	5.555335	2091.671473	0.016001	0.016234
RS	44	4.589746	6.239871	1898.441483	0.014522	0.014564
RS	45	5.018350	6.239871	1931.604361	0.014776	0.014699
RS	46	5.486125	6.916983	1768.608272	0.013529	0.013286
RS	47	5.996650	6.916983	1790.458232	0.013696	0.013333
RS	48	6.553834	7.564413	1652.212635	0.012639	0.012127
RS	49	7.161940	7.564413	1661.770010	0.012712	0.012085
RS	50	7.825621	8.164692	1542.319948	0.011798	0.011034
RS	51	8.549957	8.164692	1538.474536	0.011769	0.010902
RS	52	9.340492	8.712542	1431.029742	0.010947	0.009951
RS	53	10.203275	8.712542	1412.889425	0.010808	0.009730
RS	54	11.144909	9.525708	1270.522883	0.009719	0.008487
RS	55	12.172601	9.525708	1243.609661	0.009513	0.008234
RS	56	13.294216	9.525708	1205.205635	0.009219	0.007906
RS	57	14.518336	9.525708	1155.361390	0.008838	0.007503
RS	58	15.854332	231.537425	48.414281	0.000370	0.000326
RS	59	17.312426	231.537425	52.775543	0.000404	0.000348
RS	60	18.903778	231.537425	57.521470	0.000440	0.000371
RS	61	20.640567	231.537425	62.684056	0.000480	0.000395
RS	62	22.536083	231.537425	68.297482	0.000522	0.000421
RS	63	24.604835	231.537425	13725.821045	0.104998	0.056925
PA	4+25*2+4+6 0.000883241 0.007524105 24.604834508 63817.873947316 318.471628584 38.692682146 10.914433678 4.965491033 3.014346101 2.194519720 1.805875714 1.622634678 1.557860209 1.576581165 1.666326901 1.824186172 2.050294944 2.345980153 2.713895401 3.156331387 3.671696578 4.252505088 4.886046616 5.555334501 6.239870881 6.916982540 7.564412677 8.164691687 8.712542453 9.525708102 231.537425349
//
IT	17562
RD	13
LK	-79419.659137
QD	-263.295462 -> -188.817877
RI	0.0170865685
TR	0.000759	0.007601
MT	25.597515
MM	C_pi: 16.897525, n_recomb: 130238.883706
RS	0	0.000000	141818.626557	0.007946	0.000000	0.000000
RS	1	0.009207	141818.626557	0.008677	0.000000	0.000000
RS	2	0.019263	141818.626557	0.009477	0.000000	0.000000
RS	3	0.030244	141818.626557	0.010350	0.000000	0.000000
RS	4	0.042236	477.524642	3.356893	0.000026	0.000016
RS	5	0.055332	477.524642	3.666063	0.000028	0.000023
RS	6	0.069634	50.978829	37.498144	0.000288	0.000242
RS	7	0.085253	50.978829	40.940183	0.000314	0.000299
RS	8	0.102310	13.428180	169.601739	0.001302	0.001264
RS	9	0.120938	13.428180	184.962848	0.001420	0.001464
RS	10	0.141281	5.867389	461.097943	0.003540	0.003653
RS	11	0.163496	5.867389	501.607158	0.003851	0.004090
RS	12	0.187758	3.463683	922.584868	0.007084	0.007468
RS	13	0.214253	3.463683	999.607338	0.007675	0.008223
RS	14	0.243187	2.467425	1516.465857	0.011644	0.012376
RS	15	0.274786	2.467425	1634.263743	0.012548	0.013506
RS	16	0.309294	1.995051	2171.641314	0.016674	0.017844
RS	17	0.346980	1.995051	2325.547683	0.017856	0.019324
RS	18	0.388135	1.767095	2802.488701	0.021518	0.023199
RS	19	0.433080	1.767095	2980.720878	0.022887	0.024917
RS	20	0.482163	1.676841	3330.104471	0.025569	0.027760
RS	21	0.535766	1.676841	3517.904667	0.027011	0.029560
RS	22	0.594303	1.680821	3696.341649	0.028381	0.030980
RS	23	0.658231	1.680821	3880.263555	0.029793	0.032719
RS	24	0.728045	1.762495	3874.513188	0.029749	0.032580
RS	25	0.804286	1.762495	4045.344565	0.031061	0.034161
RS	26	0.887548	1.916794	3875.652221	0.029758	0.032624
RS	27	0.978476	1.916794	4029.126156	0.030936	0.034002
RS	28	1.077776	2.142580	3741.364186	0.028727	0.031454
RS	29	1.186219	2.142580	3876.897868	0.029768	0.032623
RS	30	1.304647	2.440339	3522.992642	0.027050	0.029511
RS	31	1.433979	2.440339	3641.828384	0.027963	0.030486
RS	32	1.575219	2.812130	3263.955485	0.025061	0.027178
RS	33	1.729464	2.812130	3367.857050	0.025859	0.027983
RS	34	1.897911	3.259637	2995.653932	0.023001	0.024737
RS	35	2.081868	3.259637	3086.257788	0.023697	0.025398
RS	36	2.282762	3.780433	2739.449946	0.021034	0.022386
RS	37	2.502153	3.780433	2817.982625	0.021637	0.022924
RS	38	2.741745	4.365900	2507.749028	0.019255	0.020240
RS	39	3.003397	4.365900	2574.952143	0.019771	0.020670
RS	40	3.289141	5.001951	2305.030295	0.017698	0.018343
RS	41	3.601194	5.001951	2361.195971	0.018130	0.018673
RS	42	3.941979	5.669911	2130.460293	0.016358	0.016687
RS	43	4.314142	5.669911	2175.472139	0.016704	0.016922
RS	44	4.720572	6.347142	1980.331336	0.015205	0.015241
RS	45	5.164423	6.347142	2013.676849	0.015461	0.015380
RS	46	5.649142	7.008201	1849.461820	0.014201	0.013958
RS	47	6.178491	7.008201	1870.232920	0.014360	0.013999
RS	48	6.756580	7.627031	1731.754320	0.013297	0.012791
RS	49	7.387895	7.627031	1738.674060	0.013350	0.012730
RS	50	8.077339	8.180738	1620.236213	0.012440	0.011684
RS	51	8.830263	8.180738	1611.777147	0.012376	0.011518
RS	52	9.652512	8.655922	1506.829086	0.011570	0.010579
RS	53	10.550469	8.655922	1481.543445	0.011376	0.010306
RS	54	11.531105	9.272861	1352.123321	0.010382	0.009136
RS	55	12.602032	9.272861	1314.044996	0.010089	0.008806
RS	56	13.771565	9.272861	1263.386031	0.009701	0.008393
RS	57	15.048781	9.272861	1200.503296	0.009218	0.007900
RS	58	16.443597	232.834333	48.482183	0.000372	0.000324
RS	59	17.966839	232.834333	52.883926	0.000406	0.000346
RS	60	19.630333	232.834333	57.676956	0.000443	0.000370
RS	61	21.446992	232.834333	62.894041	0.000483	0.000395
RS	62	23.430919	232.834333	68.570182	0.000526	0.000421
RS	63	25.597515	232.834333	13299.363528	0.102115	0.057215
PA	4+25*2+4+6 0.000758503 0.007600634 25.597515413 141818.626556509 477.524642478 50.978828556 13.428180083 5.867388932 3.463683249 2.467424884 1.995050519 1.767095276 1.676840773 1.680821280 1.762495480 1.916793769 2.142580126 2.440338743 2.812129967 3.259637120 3.780433160 4.365899539 5.001951341 5.669910931 6.347141944 7.008200851 7.627030978 8.180738114 8.655922302 9.272861352 232.834332894
//
IT	18369
RD	14
LK	-79275.940496
QD	-215.694068 -> -154.281369
RI	0.0152550050
TR	0.000663	0.007638
MT	26.641408
MM	C_pi: 16.699609, n_recomb: 129400.738705
RS	0	0.000000	288595.777761	0.003910	0.000000	0.000000
RS	1	0.009276	288595.777761	0.004273	0.000000	0.000000
RS	2	0.019414	288595.777761	0.004670	0.000000	0.000000
RS	3	0.030491	288595.777761	0.005103	0.000000	0.000000
RS	4	0.042596	679.630553	2.367999	0.000018	0.000012
RS	5	0.055824	679.630553	2.587750	0.000020	0.000017
RS	6	0.070279	64.849106	29.633674	0.000229	0.000202
RS	7	0.086075	64.849106	32.376429	0.000250	0.000248
RS	8	0.103336	16.120239	142.234934	0.001099	0.001111
RS	9	0.122198	16.120239	155.250852	0.001200	0.001277
RS	10	0.142810	6.816663	400.314291	0.003094	0.003292
RS	11	0.165335	6.816663	435.978761	0.003369	0.003660
RS	12	0.189948	3.933749	821.356556	0.006347	0.006831
RS	13	0.216846	3.933749	891.246915	0.006887	0.007485
RS	14	0.246238	2.751794	1379.148081	0.010658	0.011468
RS	15	0.278356	2.751794	1488.982603	0.011507	0.012479
RS	16	0.313455	2.191484	2012.738444	0.015554	0.016748
RS	17	0.351809	2.191484	2159.873420	0.016691	0.018116
RS	18	0.393721	1.916832	2641.461677	0.020413	0.022051
RS	19	0.439521	1.916832	2815.750908	0.021760	0.023683
RS	20	0.489569	1.800235	3185.664998	0.024619	0.026704
RS	21	0.544260	1.800235	3373.019735	0.026066	0.028454
RS	22	0.604025	1.789277	3582.366997	0.027684	0.030132
RS	23	0.669334	1.789277	3769.011254	0.029127	0.031855
RS	24	0.740701	1.863176	3797.989337	0.029351	0.032007
RS	25	0.818689	1.863176	3973.744235	0.030709	0.033600
RS	26	0.903911	2.014614	3836.778896	0.029650	0.032338
RS	27	0.997038	2.014614	3996.271804	0.030883	0.033745
RS	28	1.098805	2.241181	3735.312559	0.028866	0.031427
RS	29	1.210012	2.241181	3877.083484	0.029962	0.032634
RS	30	1.331535	2.542559	3542.647494	0.027377	0.029693
RS	31	1.464331	2.542559	3667.399729	0.028341	0.030708
RS	32	1.609446	2.920263	3302.125812	0.025519	0.027513
RS	33	1.768023	2.920263	3411.354598	0.026363	0.028358
RS	34	1.941310	3.375447	3046.271507	0.023541	0.025178
RS	35	2.130672	3.375447	3141.508304	0.024277	0.025876
RS	36	2.337600	3.904908	2797.999070	0.021623	0.022897
RS	37	2.563724	3.904908	2880.440833	0.022260	0.023467
RS	38	2.810824	4.498983	2571.137462	0.019870	0.020795
RS	39	3.080846	4.498983	2641.512840	0.020413	0.021252
RS	40	3.375917	5.142221	2371.285118	0.018325	0.018925
RS	41	3.698360	5.142221	2429.853201	0.018778	0.019276
RS	42	4.050714	5.814333	2198.338762	0.016989	0.017285
RS	43	4.435755	5.814333	2244.910754	0.017349	0.017533
RS	44	4.856514	6.490595	2049.072321	0.015835	0.015846
RS	45	5.316304	6.490595	2083.006830	0.016097	0.015991
RS	46	5.818747	7.142835	1918.585713	0.014827	0.014568
RS	47	6.367799	7.142835	1938.770021	0.014983	0.014604
RS	48	6.967784	7.741285	1800.923133	0.013917	0.013399
RS	49	7.623426	7.741285	1805.772422	0.013955	0.013322
RS	50	8.339889	8.257815	1689.134959	0.013054	0.012286
RS	51	9.122814	8.257815	1676.672816	0.012957	0.012088
RS	52	9.978368	8.671222	1575.050698	0.012172	0.011169
RS	53	10.913286	8.671222	1543.192891	0.011926	0.010846
RS	54	11.934933	9.112161	1428.665885	0.011041	0.009767
RS	55	13.051352	9.112161	1379.350041	0.010660	0.009356
RS	56	14.271336	9.112161	1316.513265	0.010174	0.008855
RS	57	15.604491	9.112161	1240.849413	0.009589	0.008270
RS	58	17.061317	232.916782	49.023694	0.000379	0.000328
RS	59	18.653284	232.916782	53.506364	0.000413	0.000350
RS	60	20.392931	232.916782	58.390006	0.000451	0.000375
RS	61	22.293955	232.916782	63.708299	0.000492	0.000401
RS	62	24.371328	232.916782	69.497192	0.000537	0.000429
RS	63	26.641408	232.916782	12875.702710	0.099503	0.057420
PA	4+25*2+4+6 0.000663235 0.007638063 26.641408229 288595.777761186 679.630552638 64.849105904 16.120239005 6.816663373 3.933748996 2.751793963 2.191484063 1.916831738 1.800234955 1.789276687 1.863176305 2.014613544 2.241180963 2.542558921 2.920262909 3.375447270 3.904908240 4.498983206 5.142221221 5.814333129 6.490594509 7.142834939 7.741285404 8.257814625 8.671221784 9.112160538 232.916782138
//
IT	10366
RD	15
LK	-79158.015460
QD	-177.451008 -> -127.394393
RI	0.0138301922
TR	0.000590	0.007638
MT	27.759860
MM	C_pi: 16.580251, n_recomb: 128528.098903
RS	0	0.000000	554199.418874	0.002039	0.000000	0.000000
RS	1	0.009348	554199.418874	0.002229	0.000000	0.000000
RS	2	0.019569	554199.418874	0.002438	0.000000	0.000000
RS	3	0.030746	554199.418874	0.002666	0.000000	0.000000
RS	4	0.042967	926.196954	1.744401	0.000014	0.000009
RS	5	0.056331	926.196954	1.907534	0.000015	0.000013
RS	6	0.070945	79.489996	24.302481	0.000189	0.000175
RS	7	0.086924	79.489996	26.570281	0.000207	0.000213
RS	8	0.104397	18.835353	122.548042	0.000953	0.001004
RS	9	0.123503	18.835353	133.871335	0.001042	0.001145
RS	10	0.144395	7.769637	354.182324	0.002756	0.003027
RS	11	0.167240	7.769637	386.134940	0.003004	0.003342
RS	12	0.192220	4.407737	740.855139	0.005764	0.006342
RS	13	0.219536	4.407737	804.957238	0.006263	0.006913
RS	14	0.249405	3.039334	1265.515221	0.009846	0.010743
RS	15	0.282066	3.039334	1368.511716	0.010648	0.011654
RS	16	0.317779	2.390302	1876.498393	0.014600	0.015844
RS	17	0.356832	2.390302	2017.432336	0.015696	0.017114
RS	18	0.399534	2.068496	2498.632637	0.019440	0.021078
RS	19	0.446229	2.068496	2668.899952	0.020765	0.022630
RS	20	0.497288	1.925511	3052.715480	0.023751	0.025784
RS	21	0.553120	1.925511	3239.021573	0.025201	0.027483
RS	22	0.614171	1.899888	3472.449646	0.027017	0.029370
RS	23	0.680929	1.899888	3660.932361	0.028484	0.031073
RS	24	0.753927	1.966553	3718.736056	0.028933	0.031467
RS	25	0.833748	1.966553	3898.492661	0.030332	0.033065
RS	26	0.921031	2.115984	3789.824783	0.029486	0.032040
RS	27	1.016473	2.115984	3954.540295	0.030768	0.033469
RS	28	1.120836	2.344528	3717.592662	0.028924	0.031353
RS	29	1.234955	2.344528	3864.998823	0.030071	0.032591
RS	30	1.359741	2.651092	3548.683956	0.027610	0.029803
RS	31	1.496191	2.651092	3678.947383	0.028624	0.030854
RS	32	1.645396	3.036816	3325.859658	0.025877	0.027762
RS	33	1.808549	3.036816	3440.182583	0.026766	0.028643
RS	34	1.986952	3.502333	3082.485142	0.023983	0.025527
RS	35	2.182031	3.502333	3182.262406	0.024759	0.026257
RS	36	2.395346	4.043751	2842.672982	0.022117	0.023313
RS	37	2.628601	4.043751	2929.046656	0.022789	0.023912
RS	38	2.883659	4.650449	2621.419334	0.020396	0.021256
RS	39	3.162559	4.650449	2695.089770	0.020969	0.021738
RS	40	3.467529	5.305655	2425.301421	0.018870	0.019415
RS	41	3.801007	5.305655	2486.487931	0.019346	0.019786
RS	42	4.165657	5.987465	2254.883651	0.017544	0.017795
RS	43	4.564393	5.987465	2303.324044	0.017921	0.018056
RS	44	5.000401	6.669084	2107.384090	0.016396	0.016369
RS	45	5.477165	6.669084	2142.311183	0.016668	0.016520
RS	46	5.998496	7.319614	1978.184487	0.015391	0.015099
RS	47	6.568557	7.319614	1998.284815	0.015547	0.015133
RS	48	7.191906	7.905592	1861.491927	0.014483	0.013935
RS	49	7.873523	7.905592	1864.872229	0.014509	0.013844
RS	50	8.618855	8.393693	1750.427081	0.013619	0.012824
RS	51	9.433857	8.393693	1734.644982	0.013496	0.012598
RS	52	10.325043	8.755090	1636.794382	0.012735	0.011704
RS	53	11.299532	8.755090	1599.069879	0.012441	0.011333
RS	54	12.365113	9.037086	1500.647508	0.011676	0.010361
RS	55	13.530300	9.037086	1440.302918	0.011206	0.009868
RS	56	14.804404	9.037086	1365.623653	0.010625	0.009279
RS	57	16.197605	9.037086	1277.657222	0.009941	0.008603
RS	58	17.721037	232.948394	49.868821	0.000388	0.000334
RS	59	19.386874	232.948394	54.460249	0.000424	0.000358
RS	60	21.208425	232.948394	59.464660	0.000463	0.000383
RS	61	23.200248	232.948394	64.916781	0.000505	0.000410
RS	62	25.378258	232.948394	70.853638	0.000551	0.000440
RS	63	27.759860	232.948394	12492.313797	0.097195	0.057544
PA	4+25*2+4+6 0.000589837 0.007637884 27.759859759 554199.418873766 926.196953757 79.489995559 18.835353094 7.769636652 4.407737021 3.039333622 2.390302154 2.068496340 1.925511110 1.899887693 1.966553106 2.115983673 2.344527771 2.651091767 3.036816051 3.502332838 4.043750531 4.650449258 5.305655133 5.987464738 6.669083754 7.319614102 7.905592152 8.393693475 8.755090238 9.037086253 232.948393551
//
IT	50032
RD	16
LK	-79062.040470
QD	-147.091001 -> -106.227076
RI	0.0127402035
TR	0.000532	0.007608
MT	28.946008
MM	C_pi: 16.537357, n_recomb: 127741.038648
RS	0	0.000000	1109640.609001	0.001020	0.000000	0.000000
RS	1	0.009420	1109640.609001	0.001116	0.000000	0.000000
RS	2	0.019727	1109640.609001	0.001222	0.000000	0.000000
RS	3	0.031006	1109640.609001	0.001337	0.000000	0.000000
RS	4	0.043346	1186.724074	1.367735	0.000011	0.000008
RS	5	0.056849	1186.724074	1.496638	0.000012	0.000011
RS	6	0.071625	93.886317	20.698850	0.000162	0.000157
RS	7	0.087792	93.886317	22.646051	0.000177	0.000189
RS	8	0.105482	21.411707	108.600917	0.000850	0.000931
RS	9	0.124838	21.411707	118.727815	0.000929	0.001054
RS	10	0.146018	8.682757	319.804891	0.002504	0.002837
RS	11	0.169192	8.682757	348.986032	0.002732	0.003112
RS	12	0.194550	4.868349	678.192616	0.005309	0.005972
RS	13	0.222297	4.868349	737.744440	0.005775	0.006478
RS	14	0.252657	3.321793	1173.652285	0.009188	0.010172
RS	15	0.285877	3.321793	1271.001319	0.009950	0.011001
RS	16	0.322227	2.586487	1763.008564	0.013801	0.015111
RS	17	0.362000	2.586487	1898.574578	0.014863	0.016297
RS	18	0.405521	2.218632	2376.364540	0.018603	0.020268
RS	19	0.453141	2.218632	2542.921409	0.019907	0.021751
RS	20	0.505246	2.049942	2935.810891	0.022983	0.025000
RS	21	0.562260	2.049942	3120.887266	0.024431	0.026654
RS	22	0.624645	2.010309	3372.744282	0.026403	0.028704
RS	23	0.692907	2.010309	3562.546270	0.027889	0.030387
RS	24	0.767598	2.070430	3643.776491	0.028525	0.030979
RS	25	0.849326	2.070430	3826.873280	0.029958	0.032578
RS	26	0.938752	2.218681	3742.019802	0.029294	0.031752
RS	27	1.036602	2.218681	3911.311042	0.030619	0.033199
RS	28	1.143670	2.450245	3695.102470	0.028927	0.031254
RS	29	1.260823	2.450245	3847.599670	0.030120	0.032519
RS	30	1.389012	2.763408	3547.204323	0.027769	0.029862
RS	31	1.529277	2.763408	3682.569408	0.028828	0.030944
RS	32	1.682754	3.158909	3340.490665	0.026150	0.027944
RS	33	1.850689	3.158909	3459.629765	0.027083	0.028855
RS	34	2.034444	3.637028	3108.781822	0.024337	0.025796
RS	35	2.235508	3.637028	3212.940042	0.025152	0.026557
RS	36	2.455512	4.193248	2877.162110	0.022523	0.023644
RS	37	2.696241	4.193248	2967.412783	0.023230	0.024271
RS	38	2.959646	4.816029	2661.608041	0.020836	0.021630
RS	39	3.247864	4.816029	2738.613627	0.021439	0.022135
RS	40	3.563232	5.487325	2469.522295	0.019332	0.019818
RS	41	3.908307	5.487325	2533.459139	0.019833	0.020208
RS	42	4.285889	6.183624	2302.053671	0.018021	0.018219
RS	43	4.699039	6.183624	2352.588325	0.018417	0.018495
RS	44	5.151107	6.876074	2156.812110	0.016884	0.016809
RS	45	5.645760	6.876074	2193.058375	0.017168	0.016968
RS	46	6.187009	7.530983	2029.460292	0.015887	0.015551
RS	47	6.779244	7.530983	2049.912302	0.016047	0.015585
RS	48	7.427267	8.111179	1914.368221	0.014986	0.014396
RS	49	8.136333	8.111179	1916.831421	0.015006	0.014295
RS	50	8.912194	8.578131	1804.758698	0.014128	0.013293
RS	51	9.761140	8.578131	1786.320945	0.013984	0.013043
RS	52	10.690057	8.895416	1692.473554	0.013249	0.012178
RS	53	11.706478	8.895416	1649.620434	0.012914	0.011764
RS	54	12.818645	9.031547	1568.026014	0.012275	0.010908
RS	55	14.035578	9.031547	1497.044242	0.011719	0.010335
RS	56	15.367146	9.031547	1411.021882	0.011046	0.009661
RS	57	16.824147	9.031547	1311.366421	0.010266	0.008897
RS	58	18.418397	233.345249	50.895390	0.000398	0.000341
RS	59	20.162826	233.345249	55.613159	0.000435	0.000366
RS	60	22.071579	233.345249	60.757490	0.000476	0.000393
RS	61	24.160136	233.345249	66.364260	0.000520	0.000422
RS	62	26.445435	233.345249	72.471665	0.000567	0.000452
RS	63	28.946008	233.345249	12157.360919	0.095172	0.057595
PA	4+25*2+4+6 0.000532288 0.007607852 28.946008056 1109640.609001400 1186.724074498 93.886316888 21.411707022 8.682756573 4.868348937 3.321792902 2.586486773 2.218632201 2.049941575 2.010308736 2.070430128 2.218680900 2.450244951 2.763407995 3.158909074 3.637027606 4.193247584 4.816029398 5.487324599 6.183623506 6.876074311 7.530982744 8.111179196 8.578131220 8.895416188 9.031546753 233.345249082
//
IT	48729
RD	17
LK	-78983.667128
QD	-123.031281 -> -89.383383
RI	0.0118895986
TR	0.000486	0.007550
MT	30.214350
MM	C_pi: 16.565914, n_recomb: 127038.607601
RS	0	0.000000	1140824.964605	0.000995	0.000000	0.000000
RS	1	0.009494	1140824.964605	0.001090	0.000000	0.000000
RS	2	0.019890	1140824.964605	0.001193	0.000000	0.000000
RS	3	0.031272	1140824.964605	0.001306	0.000000	0.000000
RS	4	0.043736	1448.761147	1.126418	0.000009	0.000007
RS	5	0.057382	1448.761147	1.233417	0.000010	0.000009
RS	6	0.072325	106.786434	18.321965	0.000144	0.000144
RS	7	0.088686	106.786434	20.059573	0.000158	0.000174
RS	8	0.106600	23.688785	98.969357	0.000779	0.000883
RS	9	0.126215	23.688785	108.280184	0.000852	0.000993
RS	10	0.147692	9.513347	294.749436	0.002320	0.002704
RS	11	0.171209	9.513347	321.928993	0.002534	0.002949
RS	12	0.196958	5.301573	630.060004	0.004960	0.005697
RS	13	0.225152	5.301573	686.123674	0.005401	0.006152
RS	14	0.256022	3.592456	1100.407030	0.008662	0.009726
RS	15	0.289824	3.592456	1193.225744	0.009393	0.010488
RS	16	0.326835	2.776690	1669.694076	0.013143	0.014519
RS	17	0.367360	2.776690	1800.773762	0.014175	0.015636
RS	18	0.411732	2.365103	2273.401201	0.017895	0.019599
RS	19	0.460317	2.365103	2436.728417	0.019181	0.021023
RS	20	0.513515	2.172036	2835.102887	0.022317	0.024341
RS	21	0.571763	2.172036	3018.998328	0.023764	0.025954
RS	22	0.635542	2.119369	3284.705862	0.025856	0.028131
RS	23	0.705376	2.119369	3475.535183	0.027358	0.029795
RS	24	0.781840	2.173798	3575.499061	0.028145	0.030548
RS	25	0.865564	2.173798	3761.452285	0.029609	0.032148
RS	26	0.957237	2.321810	3696.174724	0.029095	0.031485
RS	27	1.057613	2.321810	3869.504218	0.030459	0.032946
RS	28	1.167520	2.557508	3670.682859	0.028894	0.031144
RS	29	1.287861	2.557508	3827.772879	0.030131	0.032432
RS	30	1.419628	2.878650	3540.926759	0.027873	0.029887
RS	31	1.563905	2.878650	3680.979197	0.028975	0.030996
RS	32	1.721880	3.285701	3348.361320	0.026357	0.028072
RS	33	1.894853	3.285701	3472.000322	0.027330	0.029012
RS	34	2.084249	3.778679	3127.101102	0.024615	0.026001
RS	35	2.291627	3.778679	3235.421100	0.025468	0.026789
RS	36	2.518694	4.352504	2903.020617	0.022851	0.023904
RS	37	2.767319	4.352504	2997.020712	0.023591	0.024555
RS	38	3.039549	4.994795	2692.885723	0.021197	0.021928
RS	39	3.337625	4.994795	2773.187050	0.021829	0.022455
RS	40	3.664001	5.686247	2504.800523	0.019717	0.020144
RS	41	4.021364	5.686247	2571.537098	0.020242	0.020553
RS	42	4.412655	6.401747	2340.409635	0.018423	0.018566
RS	43	4.841097	6.401747	2393.182218	0.018838	0.018856
RS	44	5.310217	7.110345	2197.668047	0.017299	0.017173
RS	45	5.823875	7.110345	2235.481287	0.017597	0.017340
RS	46	6.386302	7.775492	2072.494606	0.016314	0.015929
RS	47	7.002126	7.775492	2093.663995	0.016481	0.015965
RS	48	7.676419	8.356176	1959.435767	0.015424	0.014787
RS	49	8.414730	8.356176	1961.479547	0.015440	0.014679
RS	50	9.223138	8.808606	1851.827457	0.014577	0.013695
RS	51	10.108298	8.808606	1831.373079	0.014416	0.013425
RS	52	11.077498	9.088641	1741.614627	0.013709	0.012591
RS	53	12.138716	9.088641	1694.395970	0.013338	0.012140
RS	54	13.300688	9.089360	1629.931320	0.012830	0.011407
RS	55	14.572980	9.089360	1548.890794	0.012192	0.010756
RS	56	15.966067	9.089360	1452.195866	0.011431	0.010000
RS	57	17.491417	9.089360	1341.611084	0.010561	0.009155
RS	58	19.161586	234.349788	52.022768	0.000410	0.000349
RS	59	20.990326	234.349788	56.877996	0.000448	0.000375
RS	60	22.992691	234.349788	62.174473	0.000489	0.000403
RS	61	25.185164	234.349788	67.949304	0.000535	0.000433
RS	62	27.585797	234.349788	74.241930	0.000584	0.000466
RS	63	30.214350	234.349788	11861.928186	0.093373	0.057589
PA	4+25*2+4+6 0.000486073 0.007550363 30.214350347 1140824.964605161 1448.761146800 106.786434052 23.688784733 9.513346747 5.301573311 3.592455645 2.776690309 2.365102755 2.172035730 2.119368828 2.173797647 2.321809949 2.557508420 2.878650029 3.285701386 3.778679303 4.352504462 4.994795168 5.686246958 6.401747031 7.110344725 7.775491668 8.356175522 8.808606283 9.088640995 9.089360397 234.349787655
//
IT	14615
RD	18
LK	-78919.077532
QD	-103.866666 -> -85.740183
RI	0.0117254722
TR	0.000477	0.007559
MT	30.427633
MM	C_pi: 16.493274, n_recomb: 126643.759992
RS	0	0.000000	1140946.137873	0.000993	0.000000	0.000000
RS	1	0.009506	1140946.137873	0.001088	0.000000	0.000000
RS	2	0.019917	1140946.137873	0.001191	0.000000	0.000000
RS	3	0.031316	1140946.137873	0.001305	0.000000	0.000000
RS	4	0.043800	1735.971389	0.938939	0.000007	0.000006
RS	5	0.057470	1735.971389	1.028245	0.000008	0.000008
RS	6	0.072440	117.818552	16.590474	0.000131	0.000137
RS	7	0.088833	117.818552	18.166165	0.000143	0.000164
RS	8	0.106784	25.551854	91.690597	0.000724	0.000853
RS	9	0.126442	25.551854	100.334008	0.000792	0.000956
RS	10	0.147968	10.208596	274.597675	0.002168	0.002615
RS	11	0.171541	10.208596	300.003586	0.002369	0.002838
RS	12	0.197355	5.670522	589.280524	0.004653	0.005493
RS	13	0.225623	5.670522	642.010935	0.005069	0.005910
RS	14	0.256578	3.821865	1035.791688	0.008179	0.009378
RS	15	0.290475	3.821865	1123.920139	0.008875	0.010087
RS	16	0.327596	2.933674	1584.842424	0.012514	0.014041
RS	17	0.368245	2.933674	1710.773492	0.013509	0.015102
RS	18	0.412758	2.481136	2177.266199	0.017192	0.019048
RS	19	0.461503	2.481136	2336.137174	0.018447	0.020423
RS	20	0.514882	2.263836	2738.800539	0.021626	0.023788
RS	21	0.573335	2.263836	2919.819087	0.023055	0.025368
RS	22	0.637345	2.196462	3198.607017	0.025257	0.027643
RS	23	0.707440	2.196462	3388.488147	0.026756	0.029292
RS	24	0.784198	2.241931	3507.129940	0.027693	0.030174
RS	25	0.868254	2.241931	3693.887930	0.029168	0.031775
RS	26	0.960300	2.384667	3649.079428	0.028814	0.031245
RS	27	1.061097	2.384667	3824.478720	0.030199	0.032720
RS	28	1.171476	2.617560	3644.629325	0.028779	0.031035
RS	29	1.292347	2.617560	3804.516811	0.030041	0.032345
RS	30	1.424710	2.937533	3533.311837	0.027900	0.029889
RS	31	1.569655	2.937533	3676.462140	0.029030	0.031024
RS	32	1.728380	3.344470	3355.628014	0.026497	0.028163
RS	33	1.902193	3.344470	3482.381179	0.027497	0.029129
RS	34	2.092530	3.837802	3145.781865	0.024840	0.026156
RS	35	2.300961	3.837802	3257.062718	0.025718	0.026969
RS	36	2.529206	4.411695	2930.277206	0.023138	0.024105
RS	37	2.779150	4.411695	3026.985785	0.023902	0.024780
RS	38	3.052854	5.052869	2726.616053	0.021530	0.022163
RS	39	3.352577	5.052869	2809.305008	0.022183	0.022711
RS	40	3.680793	5.741047	2543.529525	0.020084	0.020405
RS	41	4.040211	5.741047	2612.264765	0.020627	0.020831
RS	42	4.433797	6.449912	2383.185817	0.018818	0.018846
RS	43	4.864799	6.449912	2437.475220	0.019247	0.019150
RS	44	5.336773	7.147188	2243.873992	0.017718	0.017470
RS	45	5.853616	7.147188	2282.584527	0.018024	0.017647
RS	46	6.419591	7.794496	2121.787704	0.016754	0.016240
RS	47	7.039371	7.794496	2143.021727	0.016922	0.016280
RS	48	7.718069	8.348286	2011.667619	0.015884	0.015113
RS	49	8.461288	8.348286	2012.608674	0.015892	0.015001
RS	50	9.275160	8.760906	1907.009915	0.015058	0.014036
RS	51	10.166402	8.760906	1883.746701	0.014874	0.013751
RS	52	11.142369	8.981954	1799.912594	0.014212	0.012948
RS	53	12.211115	8.981954	1747.281597	0.013797	0.012465
RS	54	13.381461	8.820369	1705.400490	0.013466	0.011857
RS	55	14.663065	8.820369	1611.841375	0.012727	0.011132
RS	56	16.066504	8.820369	1502.226707	0.011862	0.010301
RS	57	17.603359	8.820369	1378.754764	0.010887	0.009378
RS	58	19.286315	233.896557	51.799374	0.000409	0.000358
RS	59	21.129259	233.896557	56.638697	0.000447	0.000385
RS	60	23.147401	233.896557	61.918089	0.000489	0.000414
RS	61	25.357396	233.896557	67.674530	0.000534	0.000446
RS	62	27.777483	233.896557	73.947310	0.000584	0.000479
RS	63	30.427633	233.896557	11686.982690	0.092282	0.057537
PA	4+25*2+4+6 0.000477049 0.007558577 30.427632784 1140946.137872974 1735.971388763 117.818552107 25.551853944 10.208595767 5.670521976 3.821864506 2.933673987 2.481136498 2.263835651 2.196461597 2.241930950 2.384667263 2.617559780 2.937532652 3.344469777 3.837802474 4.411695374 5.052869148 5.741047004 6.449911573 7.147188186 7.794496121 8.348285644 8.760906432 8.981954172 8.820369286 233.896557062
//
IT	8429
RD	19
LK	-87788.011762
QD	-5000.954312 -> -527.063469
RI	0.0072881343
TR	0.000578	0.007699
MT	30.786760
MM	C_pi: 27.702339, n_recomb: 207987.649722
RS	0	0.000000	1272761.837380	0.001407	0.000000	0.000000
RS	1	0.009527	1272761.837380	0.001541	0.000000	0.000000
RS	2	0.019961	1272761.837380	0.001688	0.000000	0.000000
RS	3	0.031389	1272761.837380	0.001849	0.000000	0.000000
RS	4	0.043907	2312.448847	1.114470	0.000005	0.000004
RS	5	0.057616	2312.448847	1.220703	0.000006	0.000006
RS	6	0.072632	144.390553	21.412319	0.000103	0.000104
RS	7	0.089078	144.390553	23.450973	0.000113	0.000125
RS	8	0.107091	30.351337	122.153332	0.000587	0.000663
RS	9	0.126820	30.351337	133.710127	0.000643	0.000745
RS	10	0.148429	11.960075	371.177798	0.001785	0.002058
RS	11	0.172096	11.960075	405.735757	0.001951	0.002245
RS	12	0.198018	6.569877	806.448719	0.003877	0.004383
RS	13	0.226409	6.569877	879.387964	0.004228	0.004744
RS	14	0.257506	4.375570	1437.342775	0.006911	0.007617
RS	15	0.291564	4.375570	1561.704449	0.007509	0.008246
RS	16	0.328868	3.318142	2232.545476	0.010734	0.011634
RS	17	0.369725	3.318142	2414.294231	0.011608	0.012594
RS	18	0.414474	2.774942	3113.637711	0.014970	0.016103
RS	19	0.463487	2.774942	3348.412203	0.016099	0.017378
RS	20	0.517169	2.507282	3973.872186	0.019106	0.020506
RS	21	0.575965	2.507282	4247.852302	0.020424	0.022010
RS	22	0.640362	2.412598	4705.419309	0.022624	0.024277
RS	23	0.710895	2.412598	4999.692971	0.024038	0.025891
RS	24	0.788147	2.445400	5227.211101	0.025132	0.026972
RS	25	0.872758	2.445400	5523.313415	0.026556	0.028585
RS	26	0.965430	2.585737	5506.757394	0.026476	0.028404
RS	27	1.066931	2.585737	5790.802167	0.027842	0.029932
RS	28	1.178102	2.823981	5565.147483	0.026757	0.028670
RS	29	1.299863	2.823981	5829.055686	0.028026	0.030066
RS	30	1.433225	3.155541	5455.452336	0.026230	0.028040
RS	31	1.579291	3.155541	5695.766839	0.027385	0.029283
RS	32	1.739273	3.579392	5235.679052	0.025173	0.026813
RS	33	1.914496	3.579392	5451.718668	0.026212	0.027900
RS	34	2.106412	4.094249	4957.086982	0.023834	0.025259
RS	35	2.316612	4.094249	5149.463994	0.024759	0.026197
RS	36	2.546836	4.693379	4661.096885	0.022410	0.023599
RS	37	2.798994	4.693379	4830.708897	0.023226	0.024398
RS	38	3.075173	5.362385	4376.272574	0.021041	0.021987
RS	39	3.377664	5.362385	4523.693480	0.021750	0.022654
RS	40	3.708973	6.079785	4117.881420	0.019799	0.020504
RS	41	4.071844	6.079785	4243.033961	0.020400	0.021043
RS	42	4.469285	6.818028	3890.877288	0.018707	0.019177
RS	43	4.904589	6.818028	3992.833197	0.019197	0.019586
RS	44	5.381364	7.543501	3693.910628	0.017760	0.017997
RS	45	5.903560	7.543501	3770.693496	0.018129	0.018268
RS	46	6.475504	8.216208	3522.092934	0.016934	0.016938
RS	47	7.101935	8.216208	3570.419789	0.017166	0.017057
RS	48	7.788046	8.790368	3368.051734	0.016194	0.015958
RS	49	8.539520	8.790368	3383.001530	0.016265	0.015905
RS	50	9.362585	9.214874	3222.323900	0.015493	0.015008
RS	51	10.264062	9.214874	3196.908809	0.015371	0.014757
RS	52	11.251420	9.433242	3073.288429	0.014776	0.014029
RS	53	12.332841	9.433242	2997.898819	0.014414	0.013543
RS	54	13.517287	9.200617	2960.329275	0.014233	0.013139
RS	55	14.814572	9.200617	2811.410873	0.013517	0.012336
RS	56	16.235446	9.200617	2633.922801	0.012664	0.011413
RS	57	17.791682	9.200617	2431.155402	0.011689	0.010391
RS	58	19.496178	385.608705	58.065636	0.000279	0.000387
RS	59	21.363057	385.608705	63.717290	0.000306	0.000419
RS	60	23.407788	385.608705	69.927722	0.000336	0.000455
RS	61	25.647316	385.608705	76.753155	0.000369	0.000493
RS	62	28.100198	385.608705	84.255448	0.000405	0.000535
RS	63	30.786760	385.608705	28175.076976	0.135465	0.100569
PA	4+25*2+4+6 0.000578032 0.007698916 30.786760194 1272761.837380191 2312.448847065 144.390552720 30.351337134 11.960075446 6.569876747 4.375570073 3.318142077 2.774942342 2.507282356 2.412597863 2.445400034 2.585736884 2.823981285 3.155541448 3.579391782 4.094248651 4.693378642 5.362384947 6.079785290 6.818028126 7.543501208 8.216208380 8.790368378 9.214873976 9.433242171 9.200616572 385.608705011
//
IT	50007
RD	20
LK	-81642.093753
QD	-1334.824743 -> -369.748376
RI	0.0214724187
TR	0.000603	0.007202
MT	34.097073
MM	C_pi: 30.548681, n_recomb: 213909.343343
RS	0	0.000000	1223769.216871	0.001528	0.000000	0.000000
RS	1	0.009704	1223769.216871	0.001676	0.000000	0.000000
RS	2	0.020349	1223769.216871	0.001839	0.000000	0.000000
RS	3	0.032028	1223769.216871	0.002018	0.000000	0.000000
RS	4	0.044840	1800.317696	1.504762	0.000007	0.000007
RS	5	0.058895	1800.317696	1.650856	0.000008	0.000009
RS	6	0.074314	109.331391	29.821219	0.000139	0.000181
RS	7	0.091229	109.331391	32.711821	0.000153	0.000211
RS	8	0.109786	24.161937	162.311956	0.000759	0.001114
RS	9	0.130143	24.161937	177.918972	0.000832	0.001200
RS	10	0.152476	10.110675	465.699396	0.002177	0.003212
RS	11	0.176976	10.110675	509.641113	0.002383	0.003347
RS	12	0.203854	5.830392	965.912753	0.004516	0.006318
RS	13	0.233339	5.830392	1054.157383	0.004928	0.006550
RS	14	0.265686	4.017840	1666.340610	0.007790	0.010226
RS	15	0.301172	4.017840	1811.433559	0.008468	0.010676
RS	16	0.340101	3.119009	2530.513344	0.011830	0.014753
RS	17	0.382808	3.119009	2736.945789	0.012795	0.015506
RS	18	0.429660	2.652633	3470.866540	0.016226	0.019522
RS	19	0.481057	2.652633	3731.833376	0.017446	0.020566
RS	20	0.537442	2.428021	4370.357072	0.020431	0.023971
RS	21	0.599299	2.428021	4669.189858	0.021828	0.025213
RS	22	0.667158	2.361372	5113.894366	0.023907	0.027522
RS	23	0.741603	2.361372	5429.293803	0.025381	0.028847
RS	24	0.823271	2.415587	5619.268775	0.026269	0.029777
RS	25	0.912864	2.415587	5931.491360	0.027729	0.031084
RS	26	1.011151	2.575386	5858.707153	0.027389	0.030631
RS	27	1.118976	2.575386	6153.769617	0.028768	0.031850
RS	28	1.237264	2.834301	5861.878278	0.027404	0.030272
RS	29	1.367031	2.834301	6132.386153	0.028668	0.031364
RS	30	1.509390	3.190173	5690.836400	0.026604	0.029038
RS	31	1.665564	3.190173	5934.294306	0.027742	0.029990
RS	32	1.836892	3.644002	5410.527280	0.025294	0.027269
RS	33	2.024846	3.644002	5627.167195	0.026306	0.028085
RS	34	2.231039	4.196193	5076.592308	0.023732	0.025257
RS	35	2.457241	4.196193	5267.751020	0.024626	0.025947
RS	36	2.705393	4.841170	4732.569054	0.022124	0.023224
RS	37	2.977625	4.841170	4899.654050	0.022905	0.023799
RS	38	3.276275	5.564972	4407.299955	0.020604	0.021316
RS	39	3.603905	5.564972	4551.223987	0.021276	0.021782
RS	40	3.963328	6.345688	4115.211857	0.019238	0.019599
RS	41	4.357629	6.345688	4236.130946	0.019803	0.019959
RS	42	4.790193	7.154207	3860.073767	0.018045	0.018085
RS	43	5.264732	7.154207	3957.238371	0.018500	0.018335
RS	44	5.785320	7.954112	3639.360661	0.017014	0.016753
RS	45	6.356425	7.954112	3710.951603	0.017348	0.016885
RS	46	6.982950	8.700933	3447.290639	0.016116	0.015566
RS	47	7.670271	8.700933	3490.173741	0.016316	0.015568
RS	48	8.424290	9.342340	3275.968645	0.015315	0.014482
RS	49	9.251479	9.342340	3285.356058	0.015359	0.014336
RS	50	10.158936	9.817928	3115.867017	0.014566	0.013449
RS	51	11.154453	9.817928	3084.838648	0.014421	0.013131
RS	52	12.246573	10.057905	2955.906338	0.013819	0.012411
RS	53	13.444671	10.057905	2874.696014	0.013439	0.011889
RS	54	14.759032	9.740242	2846.809023	0.013308	0.011514
RS	55	16.200937	9.740242	2688.309061	0.012568	0.010705
RS	56	17.782763	9.740242	2501.944317	0.011696	0.009797
RS	57	19.518087	9.740242	2291.602555	0.010713	0.008807
RS	58	21.421806	499.665405	44.581444	0.000208	0.000204
RS	59	23.510259	499.665405	49.048938	0.000229	0.000217
RS	60	25.801374	499.665405	53.975977	0.000252	0.000232
RS	61	28.314816	499.665405	59.411602	0.000278	0.000248
RS	62	31.072160	499.665405	65.410260	0.000306	0.000265
RS	63	34.097073	499.665405	28171.763363	0.131700	0.077930
PA	4+25*2+4+6 0.000603194 0.007202219 34.097073278 1223769.216870784 1800.317696323 109.331390868 24.161936680 10.110675371 5.830391561 4.017840463 3.119009441 2.652632755 2.428021152 2.361372125 2.415587439 2.575386055 2.834301468 3.190173149 3.644002205 4.196193324 4.841170189 5.564972264 6.345687765 7.154207000 7.954112024 8.700933457 9.342340028 9.817927726 10.057905146 9.740241662 499.665405021
//
IT	6073
RD	21
LK	-80214.539262
QD	-578.847685 -> -302.110746
RI	0.0212659527
TR	0.000633	0.006855
MT	36.845713
MM	C_pi: 29.834603, n_recomb: 200230.696836
RS	0	0.000000	1182312.443923	0.001512	0.000000	0.000000
RS	1	0.009839	1182312.443923	0.001660	0.000000	0.000000
RS	2	0.020645	1182312.443923	0.001824	0.000000	0.000000
RS	3	0.032515	1182312.443923	0.002003	0.000000	0.000000
RS	4	0.045553	1674.969468	1.553357	0.000008	0.000007
RS	5	0.059873	1674.969468	1.706259	0.000009	0.000009
RS	6	0.075602	96.719147	32.454730	0.000162	0.000187
RS	7	0.092879	96.719147	35.643354	0.000178	0.000222
RS	8	0.111856	21.621638	175.039121	0.000874	0.001149
RS	9	0.132699	21.621638	192.080547	0.000959	0.001270
RS	10	0.155594	9.310433	489.076174	0.002443	0.003285
RS	11	0.180740	9.310433	535.722717	0.002676	0.003507
RS	12	0.208361	5.509549	990.267254	0.004946	0.006446
RS	13	0.238700	5.509549	1081.547906	0.005402	0.006816
RS	14	0.272023	3.866155	1680.046761	0.008391	0.010462
RS	15	0.308625	3.866155	1827.342466	0.009126	0.011085
RS	16	0.348828	3.037092	2523.745193	0.012604	0.015154
RS	17	0.392986	3.037092	2730.517705	0.013637	0.016100
RS	18	0.441489	2.604212	3435.183573	0.017156	0.020115
RS	19	0.494764	2.604212	3693.754431	0.018447	0.021356
RS	20	0.553281	2.398693	4298.549619	0.021468	0.024737
RS	21	0.617554	2.398693	4591.665355	0.022932	0.026169
RS	22	0.688151	2.345138	5001.203201	0.024977	0.028401
RS	23	0.765694	2.345138	5307.472116	0.026507	0.029895
RS	24	0.850867	2.410261	5464.721791	0.027292	0.030686
RS	25	0.944419	2.410261	5764.853197	0.028791	0.032132
RS	26	1.047175	2.581025	5665.306596	0.028294	0.031486
RS	27	1.160041	2.581025	5946.144167	0.029696	0.032811
RS	28	1.284011	2.852655	5635.474128	0.028145	0.031006
RS	29	1.420178	2.852655	5890.541401	0.029419	0.032175
RS	30	1.569743	3.224413	5438.635077	0.027162	0.029612
RS	31	1.734022	3.224413	5666.230792	0.028299	0.030618
RS	32	1.914464	3.698548	5139.911460	0.025670	0.027673
RS	33	2.112659	3.698548	5340.856124	0.026674	0.028524
RS	34	2.330354	4.276456	4794.259774	0.023944	0.025497
RS	35	2.569466	4.276456	4970.275409	0.024823	0.026210
RS	36	2.832105	4.953144	4443.802333	0.022193	0.023322
RS	37	3.120583	4.953144	4596.523773	0.022956	0.023910
RS	38	3.437443	5.714674	4115.665296	0.020555	0.021294
RS	39	3.785478	5.714674	4246.140978	0.021206	0.021768
RS	40	4.167754	6.538447	3822.765998	0.019092	0.019480
RS	41	4.587641	6.538447	3931.256928	0.019634	0.019843
RS	42	5.048840	7.393804	3567.808344	0.017818	0.017888
RS	43	5.555413	7.393804	3653.682595	0.018247	0.018138
RS	44	6.111827	8.241739	3347.642267	0.016719	0.016493
RS	45	6.722984	8.241739	3409.239497	0.017027	0.016623
RS	46	7.394269	9.033806	3156.261235	0.015763	0.015257
RS	47	8.131601	9.033806	3190.664174	0.015935	0.015255
RS	48	8.941475	9.711883	2985.927801	0.014912	0.014134
RS	49	9.831029	9.711883	2988.626844	0.014926	0.013984
RS	50	10.808103	10.207278	2827.673069	0.014122	0.013074
RS	51	11.881308	10.207278	2792.059177	0.013944	0.012751
RS	52	13.060101	10.438218	2671.448291	0.013342	0.012024
RS	53	14.354870	10.438218	2587.986339	0.012925	0.011494
RS	54	15.777027	9.995275	2577.711363	0.012874	0.011173
RS	55	17.339104	9.995275	2416.384866	0.012068	0.010336
RS	56	19.054868	9.995275	2230.087944	0.011138	0.009400
RS	57	20.939438	9.995275	2023.179937	0.010104	0.008385
RS	58	23.009424	552.437428	36.366862	0.000182	0.000158
RS	59	25.283068	552.437428	40.073052	0.000200	0.000169
RS	60	27.780406	552.437428	44.168007	0.000221	0.000180
RS	61	30.523447	552.437428	48.694225	0.000243	0.000192
RS	62	33.536366	552.437428	53.699029	0.000268	0.000206
RS	63	36.845713	552.437428	24083.367857	0.120278	0.068264
PA	4+25*2+4+6 0.000633251 0.006854804 36.845712776 1182312.443922974 1674.969467588 96.719147340 21.621637773 9.310432679 5.509549004 3.866154510 3.037091554 2.604212119 2.398692794 2.345137602 2.410261035 2.581024907 2.852654842 3.224412924 3.698548373 4.276455962 4.953143857 5.714674293 6.538447133 7.393803540 8.241739290 9.033806130 9.711882536 10.207278424 10.438218197 9.995275143 552.437427752
//
IT	7607
RD	22
LK	-79781.575955
QD	-373.399076 -> -272.600951
RI	0.0190810745
TR	0.000658	0.006608
MT	39.277037
MM	C_pi: 28.847908, n_recomb: 187823.064788
RS	0	0.000000	1153011.035651	0.001480	0.000000	0.000000
RS	1	0.009950	1153011.035651	0.001627	0.000000	0.000000
RS	2	0.020890	1153011.035651	0.001789	0.000000	0.000000
RS	3	0.032918	1153011.035651	0.001967	0.000000	0.000000
RS	4	0.046143	1766.703540	1.411600	0.000008	0.000006
RS	5	0.060684	1766.703540	1.552116	0.000008	0.000008
RS	6	0.076671	94.813499	31.797558	0.000169	0.000180
RS	7	0.094250	94.813499	34.956669	0.000186	0.000218
RS	8	0.113577	20.980371	173.598630	0.000924	0.001131
RS	9	0.134828	20.980371	190.682509	0.001015	0.001271
RS	10	0.158192	9.131874	480.774099	0.002560	0.003243
RS	11	0.183882	9.131874	527.098247	0.002806	0.003512
RS	12	0.212127	5.472385	962.959623	0.005127	0.006375
RS	13	0.243183	5.472385	1052.596744	0.005604	0.006822
RS	14	0.277329	3.872865	1622.531297	0.008639	0.010392
RS	15	0.314873	3.872865	1766.138574	0.009403	0.011113
RS	16	0.356152	3.057088	2429.233301	0.012934	0.015134
RS	17	0.401538	3.057088	2630.051660	0.014003	0.016192
RS	18	0.451440	2.628879	3301.394804	0.017577	0.020188
RS	19	0.506307	2.628879	3551.901318	0.018911	0.021549
RS	20	0.566633	2.426498	4126.879266	0.021972	0.024922
RS	21	0.632961	2.426498	4410.182151	0.023481	0.026475
RS	22	0.705889	2.376825	4796.178964	0.025536	0.028688
RS	23	0.786073	2.376825	5091.365261	0.027107	0.030295
RS	24	0.874236	2.447528	5233.344894	0.027863	0.031041
RS	25	0.971170	2.447528	5521.653749	0.029398	0.032586
RS	26	1.077749	2.626308	5415.797690	0.028835	0.031863
RS	27	1.194932	2.626308	5684.577086	0.030266	0.033270
RS	28	1.323775	2.909176	5375.685035	0.028621	0.031361
RS	29	1.465437	2.909176	5618.873248	0.029916	0.032595
RS	30	1.621195	3.296229	5175.097733	0.027553	0.029914
RS	31	1.792450	3.296229	5391.295145	0.028704	0.030970
RS	32	1.980744	3.790506	4877.752517	0.025970	0.027907
RS	33	2.187773	3.790506	5067.974426	0.026983	0.028797
RS	34	2.415402	4.393996	4537.234675	0.024157	0.025662
RS	35	2.665678	4.393996	4703.310594	0.025041	0.026404
RS	36	2.940857	5.101860	4194.261959	0.022331	0.023424
RS	37	3.243416	5.101860	4337.876153	0.023096	0.024036
RS	38	3.576078	5.899743	3874.658424	0.020629	0.021345
RS	39	3.941839	5.899743	3996.883858	0.021280	0.021837
RS	40	4.343993	6.763943	3590.395903	0.019116	0.019491
RS	41	4.786160	6.763943	3691.518317	0.019654	0.019868
RS	42	5.272322	7.661921	3343.634939	0.017802	0.017869
RS	43	5.806856	7.661921	3423.062286	0.018225	0.018130
RS	44	6.394574	8.551831	3131.023535	0.016670	0.016453
RS	45	7.040770	8.551831	3187.156864	0.016969	0.016591
RS	46	7.751260	9.381081	2946.621520	0.015688	0.015204
RS	47	8.532443	9.381081	2976.623744	0.015848	0.015208
RS	48	9.391351	10.085728	2782.983678	0.014817	0.014076
RS	49	10.335719	10.085728	2782.426383	0.014814	0.013928
RS	50	11.374049	10.588865	2631.677494	0.014011	0.013019
RS	51	12.515691	10.588865	2593.977852	0.013811	0.012692
RS	52	13.770923	10.796845	2483.483836	0.013222	0.011980
RS	53	15.151048	10.796845	2398.925116	0.012772	0.011438
RS	54	16.668493	10.203354	2410.041231	0.012831	0.011214
RS	55	18.336920	10.203354	2244.580891	0.011951	0.010329
RS	56	20.171351	10.203354	2056.219582	0.010948	0.009345
RS	57	22.188305	10.203354	1849.747338	0.009848	0.008284
RS	58	24.405940	575.890971	32.425250	0.000173	0.000145
RS	59	26.844225	575.890971	35.770108	0.000190	0.000155
RS	60	29.525114	575.890971	39.470326	0.000210	0.000166
RS	61	32.472746	575.890971	43.565263	0.000232	0.000178
RS	62	35.713660	575.890971	48.098811	0.000256	0.000191
RS	63	39.277037	575.890971	20910.066085	0.111329	0.063318
PA	4+25*2+4+6 0.000657694 0.006608091 39.277037313 1153011.035650966 1766.703539877 94.813498551 20.980371219 9.131873566 5.472385232 3.872864945 3.057088273 2.628878938 2.426498228 2.376825417 2.447528302 2.626308334 2.909176026 3.296228941 3.790506280 4.393995939 5.101859666 5.899743291 6.763943295 7.661921431 8.551831414 9.381080616 10.085728181 10.588865226 10.796844800 10.203354349 575.890970885
//
IT	4764
RD	23
LK	-79614.958611
QD	-306.235480 -> -259.148973
RI	0.0174571784
TR	0.000666	0.006371
MT	41.981169
MM	C_pi: 28.465314, n_recomb: 179450.656495
RS	0	0.000000	1097802.468911	0.001509	0.000000	0.000000
RS	1	0.010066	1097802.468911	0.001661	0.000000	0.000000
RS	2	0.021145	1097802.468911	0.001828	0.000000	0.000000
RS	3	0.033339	1097802.468911	0.002012	0.000000	0.000000
RS	4	0.046760	1949.780089	1.246780	0.000007	0.000005
RS	5	0.061533	1949.780089	1.372334	0.000008	0.000007
RS	6	0.077792	96.323578	30.573606	0.000170	0.000175
RS	7	0.095689	96.323578	33.646516	0.000187	0.000213
RS	8	0.115386	20.929310	170.344953	0.000949	0.001126
RS	9	0.137066	20.929310	187.301146	0.001044	0.001275
RS	10	0.160929	9.157007	470.281978	0.002621	0.003242
RS	11	0.187193	9.157007	516.107709	0.002876	0.003533
RS	12	0.216101	5.535951	935.540575	0.005213	0.006367
RS	13	0.247919	5.535951	1023.621495	0.005704	0.006845
RS	14	0.282940	3.941585	1569.883904	0.008748	0.010382
RS	15	0.321486	3.941585	1710.469009	0.009532	0.011140
RS	16	0.363911	3.121299	2347.364927	0.013081	0.015145
RS	17	0.410607	3.121299	2543.765950	0.014175	0.016246
RS	18	0.462004	2.688829	3190.325596	0.017778	0.020246
RS	19	0.518574	2.688829	3435.373879	0.019144	0.021656
RS	20	0.580838	2.485184	3989.410226	0.022231	0.025040
RS	21	0.649369	2.485184	4266.623098	0.023776	0.026645
RS	22	0.724799	2.437728	4637.000894	0.025840	0.028862
RS	23	0.807821	2.437728	4925.823070	0.027449	0.030519
RS	24	0.899200	2.514294	5058.360430	0.028188	0.031248
RS	25	0.999777	2.514294	5340.312228	0.029759	0.032837
RS	26	1.110478	2.703000	5231.204488	0.029151	0.032073
RS	27	1.232322	2.703000	5493.837877	0.030615	0.033517
RS	28	1.366430	3.000559	5186.916713	0.028904	0.031549
RS	29	1.514037	3.000559	5424.309138	0.030227	0.032812
RS	30	1.676502	3.407908	4986.445773	0.027787	0.030060
RS	31	1.855320	3.407908	5197.289574	0.028962	0.031139
RS	32	2.052137	3.928950	4692.512440	0.026149	0.028004
RS	33	2.268766	3.928950	4877.877054	0.027182	0.028912
RS	34	2.507200	4.566336	4357.834903	0.024284	0.025713
RS	35	2.769634	4.566336	4519.574080	0.025186	0.026470
RS	36	3.058484	5.315349	4022.255414	0.022414	0.023437
RS	37	3.376410	5.315349	4162.061281	0.023193	0.024061
RS	38	3.726336	6.161042	3710.759117	0.020678	0.021330
RS	39	4.111485	6.161042	3829.711145	0.021341	0.021833
RS	40	4.535403	7.078277	3434.707879	0.019140	0.019458
RS	41	5.001991	7.078277	3533.104512	0.019688	0.019846
RS	42	5.515544	8.032159	3195.915446	0.017809	0.017827
RS	43	6.080791	8.032159	3273.184335	0.018240	0.018097
RS	44	6.702934	8.977341	2990.926713	0.016667	0.016410
RS	45	7.387700	8.977341	3045.489742	0.016971	0.016556
RS	46	8.141393	9.856238	2813.884680	0.015681	0.015166
RS	47	8.970951	9.856238	2842.912366	0.015842	0.015176
RS	48	9.884010	10.597997	2657.591876	0.014810	0.014051
RS	49	10.888975	10.597997	2656.616801	0.014804	0.013905
RS	50	11.995097	11.116119	2514.035957	0.014010	0.013013
RS	51	13.212559	11.116119	2476.311452	0.013799	0.012685
RS	52	14.552568	11.303274	2374.644032	0.013233	0.012002
RS	53	16.027458	11.303274	2289.971474	0.012761	0.011449
RS	54	17.650807	10.544050	2323.100511	0.012946	0.011346
RS	55	19.437559	10.544050	2152.634542	0.011996	0.010409
RS	56	21.404160	10.544050	1960.397493	0.010924	0.009373
RS	57	23.568715	10.544050	1751.584257	0.009761	0.008264
RS	58	25.951148	595.562696	30.582489	0.000170	0.000141
RS	59	28.573391	595.562696	33.776011	0.000188	0.000152
RS	60	31.459582	595.562696	37.313070	0.000208	0.000164
RS	61	34.636289	595.562696	41.232189	0.000230	0.000176
RS	62	38.132757	595.562696	45.576367	0.000254	0.000190
RS	63	41.981169	595.562696	18897.815991	0.105309	0.060477
PA	4+25*2+4+6 0.000665734 0.006371317 41.981169277 1097802.468910962 1949.780088822 96.323577776 20.929309677 9.157007259 5.535951434 3.941585309 3.121298509 2.688828578 2.485183671 2.437727579 2.514294182 2.703000184 3.000559252 3.407907520 3.928950045 4.566336209 5.315348625 6.161041903 7.078276549 8.032158684 8.977340844 9.856237946 10.597997464 11.116119170 11.303273819 10.544049677 595.562695956
//
IT	7533
RD	24
LK	-79532.827881
QD	-278.834584 -> -250.967811
RI	0.0163915299
TR	0.000659	0.006130
MT	45.076781
MM	C_pi: 28.636267, n_recomb: 174155.106029
RS	0	0.000000	1207430.280462	0.001351	0.000000	0.000000
RS	1	0.010190	1207430.280462	0.001489	0.000000	0.000000
RS	2	0.021418	1207430.280462	0.001641	0.000000	0.000000
RS	3	0.033790	1207430.280462	0.001808	0.000000	0.000000
RS	4	0.047423	2204.718834	1.091065	0.000006	0.000005
RS	5	0.062445	2204.718834	1.202292	0.000007	0.000006
RS	6	0.078998	99.388898	29.386542	0.000169	0.000169
RS	7	0.097238	99.388898	32.376638	0.000186	0.000207
RS	8	0.117336	21.096535	167.979492	0.000965	0.001122
RS	9	0.139482	21.096535	184.905410	0.001062	0.001278
RS	10	0.163885	9.251627	463.698905	0.002663	0.003250
RS	11	0.190775	9.251627	509.434836	0.002925	0.003559
RS	12	0.220404	5.634170	917.712016	0.005270	0.006381
RS	13	0.253053	5.634170	1005.191582	0.005772	0.006881
RS	14	0.289028	4.033079	1535.019652	0.008814	0.010400
RS	15	0.328670	4.033079	1674.268204	0.009614	0.011183
RS	16	0.372350	3.203092	2293.411398	0.013169	0.015182
RS	17	0.420482	3.203092	2487.901064	0.014286	0.016312
RS	18	0.473518	2.764013	3118.131885	0.017904	0.020322
RS	19	0.531959	2.764013	3361.004023	0.019299	0.021766
RS	20	0.596354	2.558352	3901.238564	0.022401	0.025163
RS	21	0.667312	2.558352	4176.254101	0.023980	0.026804
RS	22	0.745499	2.513488	4535.714976	0.026044	0.029021
RS	23	0.831654	2.513488	4822.443985	0.027691	0.030715
RS	24	0.926588	2.597287	4947.138261	0.028407	0.031422
RS	25	1.031196	2.597287	5227.149567	0.030014	0.033045
RS	26	1.146463	2.798321	5113.262928	0.029360	0.032237
RS	27	1.273475	2.798321	5374.128614	0.030858	0.033710
RS	28	1.413430	3.114126	5065.136811	0.029084	0.031679
RS	29	1.567646	3.114126	5300.954559	0.030438	0.032966
RS	30	1.737576	3.546690	4863.265993	0.027925	0.030145
RS	31	1.924822	3.546690	5072.755726	0.029128	0.031242
RS	32	2.131148	4.101017	4570.121812	0.026242	0.028038
RS	33	2.358498	4.101017	4754.378920	0.027300	0.028962
RS	34	2.609015	4.780631	4238.173158	0.024336	0.025702
RS	35	2.885059	4.780631	4399.068932	0.025259	0.026473
RS	36	3.189232	5.581066	3906.850815	0.022433	0.023392
RS	37	3.524399	5.581066	4046.090801	0.023233	0.024029
RS	38	3.893719	6.486734	3600.627685	0.020675	0.021263
RS	39	4.300672	6.486734	3719.307693	0.021356	0.021778
RS	40	4.749093	7.470883	3330.393537	0.019123	0.019380
RS	41	5.243207	7.470883	3428.833736	0.019688	0.019778
RS	42	5.787671	8.495845	3097.676891	0.017787	0.017746
RS	43	6.387614	8.495845	3175.326520	0.018233	0.018026
RS	44	7.048691	9.512132	2898.906110	0.016646	0.016333
RS	45	7.777131	9.512132	2954.197961	0.016963	0.016489
RS	46	8.579797	10.456217	2728.267358	0.015666	0.015102
RS	47	9.464254	10.456217	2758.351635	0.015838	0.015121
RS	48	10.438835	11.249063	2578.740086	0.014807	0.014005
RS	49	11.512724	11.249063	2579.056699	0.014809	0.013867
RS	50	12.696041	11.792836	2442.649330	0.014026	0.012994
RS	51	13.999936	11.792836	2406.193925	0.013816	0.012668
RS	52	15.436695	11.964218	2311.958124	0.013275	0.012019
RS	53	17.019858	11.964218	2227.888838	0.012793	0.011459
RS	54	18.764342	11.025005	2282.878245	0.013108	0.011484
RS	55	20.686587	11.025005	2107.097556	0.012099	0.010499
RS	56	22.804705	11.025005	1910.038192	0.010967	0.009416
RS	57	25.138655	11.025005	1697.285685	0.009746	0.008262
RS	58	27.710431	618.858635	29.745953	0.000171	0.000141
RS	59	30.544267	618.858635	32.892998	0.000189	0.000152
RS	60	33.666865	618.858635	36.383176	0.000209	0.000165
RS	61	37.107651	618.858635	40.255485	0.000231	0.000178
RS	62	40.899048	618.858635	44.553508	0.000256	0.000192
RS	63	45.076781	618.858635	17638.749289	0.101282	0.058717
PA	4+25*2+4+6 0.000658981 0.006129984 45.076780857 1207430.280461863 2204.718833651 99.388898236 21.096534916 9.251627175 5.634169833 4.033079094 3.203092333 2.764012879 2.558352035 2.513488102 2.597287451 2.798321401 3.114125837 3.546690466 4.101016967 4.780631443 5.581066378 6.486733807 7.470883163 8.495845304 9.512132405 10.456217031 11.249062530 11.792836098 11.964218132 11.025004746 618.858634748
//
IT	5540
RD	25
LK	-79481.796507
QD	-264.562506 -> -244.507142
RI	0.0156699285
TR	0.000643	0.005892
MT	48.500047
MM	C_pi: 29.175756, n_recomb: 170842.124570
RS	0	0.000000	1237161.887748	0.001312	0.000000	0.000000
RS	1	0.010318	1237161.887748	0.001447	0.000000	0.000000
RS	2	0.021700	1237161.887748	0.001597	0.000000	0.000000
RS	3	0.034256	1237161.887748	0.001762	0.000000	0.000000
RS	4	0.048109	2536.703400	0.947859	0.000006	0.000004
RS	5	0.063390	2536.703400	1.045699	0.000006	0.000006
RS	6	0.080248	103.876998	28.169843	0.000165	0.000160
RS	7	0.098845	103.876998	31.072250	0.000182	0.000199
RS	8	0.119361	21.437576	166.003375	0.000972	0.001109
RS	9	0.141994	21.437576	182.940652	0.001071	0.001272
RS	10	0.166963	9.392447	459.722909	0.002691	0.003245
RS	11	0.194507	9.392447	505.637098	0.002960	0.003570
RS	12	0.224893	5.751960	906.817961	0.005308	0.006381
RS	13	0.258414	5.751960	994.371761	0.005820	0.006904
RS	14	0.295394	4.136074	1513.332164	0.008858	0.010407
RS	15	0.336190	4.136074	1652.456096	0.009672	0.011217
RS	16	0.381194	3.293195	2260.329131	0.013231	0.015213
RS	17	0.430842	3.293195	2454.704063	0.014368	0.016374
RS	18	0.485613	2.846123	3075.128730	0.018000	0.020395
RS	19	0.546034	2.846123	3318.148256	0.019422	0.021874
RS	20	0.612690	2.638047	3850.058537	0.022536	0.025284
RS	21	0.686223	2.638047	4125.571142	0.024148	0.026964
RS	22	0.767342	2.596056	4477.630205	0.026209	0.029180
RS	23	0.856832	2.596056	4765.132080	0.027892	0.030913
RS	24	0.955554	2.687964	4883.043304	0.028582	0.031594
RS	25	1.064463	2.687964	5163.972404	0.030227	0.033253
RS	26	1.184608	2.902854	5043.931432	0.029524	0.032395
RS	27	1.317150	2.902854	5305.758333	0.031056	0.033899
RS	28	1.463366	3.239234	4991.363593	0.029216	0.031799
RS	29	1.624669	3.239234	5228.146396	0.030602	0.033112
RS	30	1.802615	3.700347	4786.063173	0.028015	0.030213
RS	31	1.998920	3.700347	4996.532797	0.029246	0.031332
RS	32	2.215479	4.292527	4490.895529	0.026287	0.028054
RS	33	2.454382	4.292527	4676.178840	0.027371	0.028995
RS	34	2.717935	5.020407	4158.593251	0.024342	0.025671
RS	35	3.008679	5.020407	4320.593291	0.025290	0.026457
RS	36	3.329422	5.879926	3828.548230	0.022410	0.023325
RS	37	3.683258	5.879926	3969.000001	0.023232	0.023976
RS	38	4.073602	6.854926	3524.920365	0.020633	0.021173
RS	39	4.504220	6.854926	3644.951488	0.021335	0.021701
RS	40	4.979267	7.916916	3258.240836	0.019072	0.019278
RS	41	5.503329	7.916916	3358.205229	0.019657	0.019688
RS	42	6.081461	9.025183	3029.756750	0.017734	0.017642
RS	43	6.719243	9.025183	3109.133127	0.018199	0.017934
RS	44	7.422829	10.125573	2835.757693	0.016599	0.016235
RS	45	8.199008	10.125573	2892.991281	0.016934	0.016403
RS	46	9.055272	11.147803	2670.431332	0.015631	0.015016
RS	47	9.999881	11.147803	2702.644863	0.015820	0.015047
RS	48	11.041952	12.003473	2526.887443	0.014791	0.013940
RS	49	12.191540	12.003473	2529.408008	0.014806	0.013812
RS	50	13.459739	12.581802	2397.731778	0.014035	0.012958
RS	51	14.858787	12.581802	2363.257006	0.013833	0.012639
RS	52	16.402183	12.741226	2275.413376	0.013319	0.012021
RS	53	18.104821	12.741226	2192.378364	0.012833	0.011460
RS	54	19.983132	11.606969	2269.007764	0.013281	0.011610
RS	55	22.055241	11.606969	2087.779764	0.012221	0.010582
RS	56	24.341142	11.606969	1885.379099	0.011036	0.009458
RS	57	26.862895	11.606969	1667.776905	0.009762	0.008265
RS	58	29.644834	646.328382	29.406232	0.000172	0.000142
RS	59	32.713804	646.328382	32.559762	0.000191	0.000154
RS	60	36.099419	646.328382	36.062037	0.000211	0.000166
RS	61	39.834351	646.328382	39.953270	0.000234	0.000180
RS	62	43.954640	646.328382	44.278467	0.000259	0.000195
RS	63	48.500047	646.328382	16825.965827	0.098488	0.057560
PA	4+25*2+4+6 0.000642684 0.005892341 48.500046517 1237161.887747911 2536.703400102 103.876998312 21.437575874 9.392447293 5.751960314 4.136073814 3.293195494 2.846123285 2.638046793 2.596055655 2.687964235 2.902853881 3.239234236 3.700347262 4.292526640 5.020407070 5.879925858 6.854925929 7.916916354 9.025182772 10.125572851 11.147803025 12.003472869 12.581802313 12.741225512 11.606969251 646.328381926
//
CC
CC	Brief Description of the file format:
CC	  CC  comments
CC	  MM  useful-messages
CC	  RD  round-of-iterations
CC	  LL  \log[P(sequence)]
CC	  QD  Q-before-opt Q-after-opt
CC	  TR  \theta_0 \rho_0
CC	  RS  k t_k \lambda_k \pi_k \sum_{l\not=k}A_{kl} A_{kk}
CC	  DC  begin end best-k t_k+\Delta_k max-prob
CC
MM	Version: 0.6.5-r67
MM	pattern:4+25*2+4+6, n:63, n_free_lambdas:28
MM	n_iterations:25, skip:1, max_t:5, theta/rho:5
MM	is_decoding:0
MM	n_seqs:17, sum_L:1171865, sum_n:27707
RD	0
LK	0.000000
QD	0.000000 -> 0.000000
RI	inf
TR	0.023928	0.004786
MT	5.000000
MM	C_pi: 1.000000, n_recomb: 5594.573891
RS	0	0.000000	1.000000	35.827056	0.006404	0.000000
RS	1	0.006440	1.000000	37.882232	0.006771	0.000000
RS	2	0.013294	1.000000	40.038201	0.007157	0.000000
RS	3	0.020590	1.000000	42.297642	0.007560	0.000000
RS	4	0.028356	1.000000	44.662976	0.007983	0.000000
RS	5	0.036622	1.000000	47.136303	0.008425	0.000000
RS	6	0.045421	1.000000	49.719339	0.008887	0.000000
RS	7	0.054785	1.000000	52.413338	0.009369	0.000000
RS	8	0.064753	1.000000	55.219010	0.009870	0.000000
RS	9	0.075363	1.000000	58.136431	0.010392	0.000000
RS	10	0.086656	1.000000	61.164946	0.010933	0.000000
RS	11	0.098677	1.000000	64.303059	0.011494	0.000000
RS	12	0.111471	1.000000	67.548317	0.012074	0.000000
RS	13	0.125090	1.000000	70.897188	0.012672	0.000000
RS	14	0.139585	1.000000	74.344927	0.013289	0.000000
RS	15	0.155014	1.000000	77.885440	0.013922	0.000000
RS	16	0.171437	1.000000	81.511135	0.014570	0.000000
RS	17	0.188917	1.000000	85.212780	0.015231	0.000000
RS	18	0.207523	1.000000	88.979344	0.015905	0.000000
RS	19	0.227327	1.000000	92.797855	0.016587	0.000000
RS	20	0.248406	1.000000	96.653249	0.017276	0.000000
RS	21	0.270843	1.000000	100.528231	0.017969	0.000000
RS	22	0.294725	1.000000	104.403152	0.018662	0.000000
RS	23	0.320144	1.000000	108.255902	0.019350	0.000000
RS	24	0.347201	1.000000	112.061823	0.020030	0.000000
RS	25	0.376000	1.000000	115.793663	0.020697	0.000000
RS	26	0.406654	1.000000	119.421567	0.021346	0.000000
RS	27	0.439282	1.000000	122.913114	0.021970	0.000000
RS	28	0.474011	1.000000	126.233420	0.022564	0.000000
RS	29	0.510976	1.000000	129.345308	0.023120	0.000000
RS	30	0.550322	1.000000	132.209558	0.023632	0.000000
RS	31	0.592202	1.000000	134.785251	0.024092	0.000000
RS	32	0.636779	1.000000	137.030210	0.024493	0.000000
RS	33	0.684227	1.000000	138.901555	0.024828	0.000000
RS	34	0.734730	1.000000	140.356373	0.025088	0.000000
RS	35	0.788485	1.000000	141.352503	0.025266	0.000000
RS	36	0.845702	1.000000	141.849448	0.025355	0.000000
RS	37	0.906604	1.000000	141.809393	0.025348	0.000000
RS	38	0.971428	1.000000	141.198333	0.025238	0.000000
RS	39	1.040426	1.000000	139.987277	0.025022	0.000000
RS	40	1.113868	1.000000	138.153514	0.024694	0.000000
RS	41	1.192040	1.000000	135.681898	0.024252	0.000000
RS	42	1.275245	1.000000	132.566108	0.023695	0.000000
RS	43	1.363809	1.000000	128.809826	0.023024	0.000000
RS	44	1.458076	1.000000	124.427779	0.022241	0.000000
RS	45	1.558414	1.000000	119.446559	0.021350	0.000000
RS	46	1.665214	1.000000	113.905163	0.020360	0.000000
RS	47	1.778891	1.000000	107.855173	0.019279	0.000000
RS	48	1.899889	1.000000	101.360502	0.018118	0.000000
RS	49	2.028679	1.000000	94.496654	0.016891	0.000000
RS	50	2.165763	1.000000	87.349458	0.015613	0.000000
RS	51	2.311675	1.000000	80.013255	0.014302	0.000000
RS	52	2.466983	1.000000	72.588553	0.012975	0.000000
RS	53	2.632293	1.000000	65.179209	0.011650	0.000000
RS	54	2.808249	1.000000	57.889225	0.010347	0.000000
RS	55	2.995536	1.000000	50.819294	0.009084	0.000000
RS	56	3.194884	1.000000	44.063270	0.007876	0.000000
RS	57	3.407070	1.000000	37.704755	0.006740	0.000000
RS	58	3.632920	1.000000	31.814034	0.005687	0.000000
RS	59	3.873315	1.000000	26.445570	0.004727	0.000000
RS	60	4.129191	1.000000	21.636247	0.003867	0.000000
RS	61	4.401545	1.000000	17.404529	0.003111	0.000000
RS	62	4.691438	1.000000	13.750616	0.002458	0.000000
RS	63	5.000000	1.000000	38.145851	0.006818	0.000000
PA	4+25*2+4+6 0.023927501 0.004785500 5.000000000 1.000000000 1.000000000 1.000000000 1.000000000 1.000000000 1.000000000 1.000000000 1.000000000 1.000000000 1.000000000 1.000000000 1.000000000 1.000000000 1.000000000 1.000000000 1.000000000 1.000000000 1.000000000 1.000000000 1.000000000 1.000000000 1.000000000 1.000000000 1.000000000 1.000000000 1.000000000 1.000000000 1.000000000
//
IT	14989
RD	1
LK	-106076.614446
QD	-7797.090498 -> -2256.382233
RI	0.1020756376
TR	0.011335	0.002743
MT	14.070740
MM	C_pi: 2.645631, n_recomb: 8472.174698
RS	0	0.000000	0.677678	101.289334	0.011956	0.000180
RS	1	0.008181	0.677678	108.208492	0.012772	0.001505
RS	2	0.017030	0.677678	115.481670	0.013631	0.003935
RS	3	0.026604	0.677678	123.106894	0.014531	0.007101
RS	4	0.036961	0.499645	177.262510	0.020923	0.010643
RS	5	0.048165	0.499645	187.342990	0.022113	0.014394
RS	6	0.060286	0.471169	209.397220	0.024716	0.018365
RS	7	0.073398	0.471169	220.064582	0.025975	0.022565
RS	8	0.087583	0.475121	228.840639	0.027011	0.026827
RS	9	0.102928	0.475121	239.383696	0.028255	0.030763
RS	10	0.119528	0.508151	233.778282	0.027594	0.033910
RS	11	0.137487	0.508151	243.776601	0.028774	0.035970
RS	12	0.156915	0.570429	226.276786	0.026708	0.036937
RS	13	0.177932	0.570429	235.586597	0.027807	0.037024
RS	14	0.200668	0.658154	212.526795	0.025085	0.036482
RS	15	0.225264	0.658154	221.150651	0.026103	0.035496
RS	16	0.251873	0.768844	196.983825	0.023251	0.034185
RS	17	0.280658	0.768844	204.963733	0.024193	0.032657
RS	18	0.311797	0.901559	181.876333	0.021467	0.031027
RS	19	0.345485	0.901559	189.260099	0.022339	0.029388
RS	20	0.381928	1.055606	168.202027	0.019853	0.027801
RS	21	0.421352	1.055606	175.035360	0.020660	0.026290
RS	22	0.464001	1.231488	156.120530	0.018427	0.024856
RS	23	0.510139	1.231488	162.444656	0.019174	0.023488
RS	24	0.560052	1.430224	145.515237	0.017176	0.022177
RS	25	0.614048	1.430224	151.366118	0.017866	0.020919
RS	26	0.672460	1.651502	136.319437	0.016090	0.019716
RS	27	0.735652	1.651502	141.727268	0.016729	0.018573
RS	28	0.804013	1.893258	128.481420	0.015165	0.017500
RS	29	0.877966	1.893258	133.469469	0.015754	0.016500
RS	30	0.957968	2.152927	121.857653	0.014383	0.015574
RS	31	1.044516	2.152927	126.440947	0.014924	0.014719
RS	32	1.138143	2.428401	116.225228	0.013718	0.013927
RS	33	1.239430	2.428401	120.409992	0.014212	0.013193
RS	34	1.349002	2.717961	111.348939	0.013143	0.012511
RS	35	1.467538	2.717961	115.132812	0.013590	0.011876
RS	36	1.595771	3.020055	107.012468	0.012631	0.011286
RS	37	1.734494	3.020055	110.385213	0.013029	0.010735
RS	38	1.884565	3.333752	103.007178	0.012158	0.010222
RS	39	2.046913	3.333752	105.952140	0.012506	0.009742
RS	40	2.222542	3.659450	99.121868	0.011700	0.009294
RS	41	2.412538	3.659450	101.618698	0.011994	0.008872
RS	42	2.618077	3.999207	95.152602	0.011231	0.008475
RS	43	2.840429	3.999207	97.181227	0.011471	0.008100
RS	44	3.080972	4.356792	90.919191	0.010732	0.007745
RS	45	3.341192	4.356792	92.464661	0.010914	0.007407
RS	46	3.622700	4.737818	86.277530	0.010184	0.007086
RS	47	3.927236	4.737818	87.335303	0.010308	0.006781
RS	48	4.256685	5.150337	81.125577	0.009576	0.006492
RS	49	4.613085	5.150337	81.706923	0.009644	0.006219
RS	50	4.998640	5.606154	75.405529	0.008900	0.005962
RS	51	5.415736	5.606154	75.542748	0.008917	0.005724
RS	52	5.866952	6.123775	69.099780	0.008156	0.005503
RS	53	6.355080	6.123775	68.851161	0.008127	0.005300
RS	54	6.883140	7.106960	59.091252	0.006975	0.005115
RS	55	7.454397	7.106960	58.844502	0.006946	0.004947
RS	56	8.072387	7.106960	58.203320	0.006870	0.004796
RS	57	8.740931	7.106960	57.148977	0.006745	0.004661
RS	58	9.464166	14.274666	28.483069	0.003362	0.004544
RS	59	10.246565	14.274666	29.137051	0.003439	0.004449
RS	60	11.092968	14.274666	29.669999	0.003502	0.004381
RS	61	12.008612	14.274666	30.063538	0.003549	0.004352
RS	62	12.999160	14.274666	30.299641	0.003576	0.004381
RS	63	14.070740	14.274666	396.418735	0.046791	0.038456
PA	4+25*2+4+6 0.011334802 0.002742589 14.070739746 0.677678108 0.499644756 0.471169472 0.475120544 0.508151054 0.570428848 0.658154488 0.768843651 0.901558876 1.055605888 1.231487751 1.430223942 1.651502132 1.893258095 2.152926922 2.428401470 2.717960835 3.020054817 3.333751678 3.659449577 3.999207497 4.356791973 4.737818241 5.150336742 5.606154442 6.123774648 7.106959820 14.274666369
//
IT	5280
RD	2
LK	-96391.211777
QD	-3866.521655 -> -1391.267520
RI	0.1001572262
TR	0.007799	0.003695
MT	15.699687
MM	C_pi: 6.457331, n_recomb: 27628.282616
RS	0	0.000000	1.857752	122.698517	0.004441	0.000050
RS	1	0.008368	1.857752	132.345019	0.004790	0.000413
RS	2	0.017435	1.857752	142.694080	0.005165	0.001163
RS	3	0.027262	1.857752	153.787191	0.005566	0.002308
RS	4	0.037910	0.845448	362.679582	0.013127	0.005196
RS	5	0.049450	0.845448	387.486650	0.014025	0.007745
RS	6	0.061955	0.646435	539.471789	0.019526	0.011414
RS	7	0.075507	0.646435	571.999044	0.020703	0.015108
RS	8	0.090193	0.565391	690.942811	0.025009	0.019156
RS	9	0.106107	0.565391	727.145425	0.026319	0.023841
RS	10	0.123353	0.544964	791.498719	0.028648	0.027131
RS	11	0.142042	0.544964	827.659639	0.029957	0.032314
RS	12	0.162295	0.568383	828.020216	0.029970	0.033565
RS	13	0.184243	0.568383	861.968988	0.031199	0.038286
RS	14	0.208027	0.626516	813.016227	0.029427	0.037074
RS	15	0.233801	0.626516	844.133855	0.030553	0.040646
RS	16	0.261732	0.715399	767.089454	0.027765	0.037556
RS	17	0.292000	0.715399	795.486203	0.028792	0.040020
RS	18	0.324801	0.834334	707.220597	0.025598	0.035994
RS	19	0.360346	0.834334	733.184096	0.026537	0.037621
RS	20	0.398866	0.985175	643.782316	0.023302	0.033321
RS	21	0.440608	0.985175	667.586288	0.024163	0.034315
RS	22	0.485844	1.172892	581.630109	0.021052	0.030105
RS	23	0.534865	1.172892	603.506381	0.021844	0.030643
RS	24	0.587987	1.404478	523.150125	0.018935	0.026722
RS	25	0.645555	1.404478	543.291583	0.019664	0.026937
RS	26	0.707939	1.686539	470.052459	0.017013	0.023413
RS	27	0.775544	1.686539	488.618647	0.017685	0.023404
RS	28	0.848805	2.023507	423.509879	0.015329	0.020335
RS	29	0.928197	2.023507	440.637560	0.015949	0.020194
RS	30	1.014232	2.418183	383.758043	0.013890	0.017591
RS	31	1.107465	2.418183	399.571227	0.014462	0.017389
RS	32	1.208500	2.873180	350.228113	0.012676	0.015208
RS	33	1.317990	2.873180	364.841146	0.013205	0.014974
RS	34	1.436640	3.390222	322.128315	0.011659	0.013146
RS	35	1.565219	3.390222	335.644387	0.012149	0.012896
RS	36	1.704557	3.968157	298.773430	0.010814	0.011368
RS	37	1.855554	3.968157	311.282135	0.011267	0.011125
RS	38	2.019185	4.603589	279.485630	0.010116	0.009855
RS	39	2.196509	4.603589	291.060062	0.010535	0.009635
RS	40	2.388670	5.293885	263.484075	0.009537	0.008580
RS	41	2.596910	5.293885	274.178522	0.009924	0.008387
RS	42	2.822575	6.039268	249.952762	0.009047	0.007502
RS	43	3.067122	6.039268	259.802810	0.009404	0.007335
RS	44	3.332132	6.843246	238.144644	0.008620	0.006584
RS	45	3.619317	6.843246	247.169951	0.008946	0.006440
RS	46	3.930532	7.713242	227.407853	0.008231	0.005797
RS	47	4.267788	7.713242	235.616935	0.008528	0.005679
RS	48	4.633264	8.663478	217.137196	0.007859	0.005125
RS	49	5.029322	8.663478	224.534478	0.008127	0.005036
RS	50	5.458519	9.721522	206.702433	0.007482	0.004556
RS	51	5.923630	9.721522	213.299012	0.007720	0.004496
RS	52	6.427659	10.938956	195.415123	0.007073	0.004071
RS	53	6.973863	10.938956	201.244113	0.007284	0.004034
RS	54	7.565771	13.316628	170.400782	0.006168	0.003459
RS	55	8.207207	13.316628	175.837515	0.006364	0.003456
RS	56	8.902315	13.316628	180.705980	0.006541	0.003442
RS	57	9.655587	13.316628	184.886704	0.006692	0.003417
RS	58	10.471889	40.059843	63.972889	0.002315	0.001728
RS	59	11.356495	40.059843	67.862409	0.002456	0.001798
RS	60	12.315121	40.059843	71.859802	0.002601	0.001866
RS	61	13.353960	40.059843	75.945318	0.002749	0.001932
RS	62	14.479724	40.059843	80.094659	0.002899	0.001996
RS	63	15.699687	40.059843	2779.560715	0.100606	0.044106
PA	4+25*2+4+6 0.007799163 0.003694649 15.699687232 1.857751707 0.845448201 0.646434507 0.565390983 0.544963530 0.568383396 0.626515776 0.715398775 0.834334198 0.985174847 1.172892091 1.404477685 1.686539475 2.023506978 2.418182788 2.873180119 3.390221817 3.968156571 4.603588706 5.293885469 6.039267629 6.843245568 7.713241619 8.663478431 9.721522058 10.938956346 13.316627634 40.059843442
//
IT	5413
RD	3
LK	-92324.285505
QD	-2299.817373 -> -1258.647524
RI	0.0837162427
TR	0.005510	0.004681
MT	16.466034
MM	C_pi: 10.292415, n_recomb: 55134.031647
RS	0	0.000000	5.663476	80.257520	0.001456	0.000017
RS	1	0.008449	5.663476	86.905070	0.001576	0.000138
RS	2	0.017612	5.663476	94.091024	0.001707	0.000388
RS	3	0.027549	5.663476	101.856846	0.001847	0.000770
RS	4	0.038326	1.593795	390.726983	0.007087	0.002810
RS	5	0.050013	1.593795	420.525619	0.007627	0.004191
RS	6	0.062687	0.990146	726.149105	0.013171	0.007609
RS	7	0.076433	0.990146	776.216653	0.014079	0.010043
RS	8	0.091340	0.754521	1084.762823	0.019675	0.014597
RS	9	0.107506	0.754521	1150.484476	0.020867	0.018026
RS	10	0.125039	0.657708	1394.585690	0.025294	0.022568
RS	11	0.144052	0.657708	1467.602170	0.026619	0.026693
RS	12	0.164672	0.635286	1593.943829	0.028910	0.029754
RS	13	0.187034	0.635286	1666.453554	0.030225	0.034018
RS	14	0.211286	0.660401	1672.133758	0.030329	0.034760
RS	15	0.237587	0.660401	1739.814758	0.031556	0.038586
RS	16	0.266110	0.721773	1653.789451	0.029996	0.037041
RS	17	0.297042	0.721773	1715.322733	0.031112	0.040141
RS	18	0.330589	0.815233	1573.766335	0.028544	0.036950
RS	19	0.366969	0.815233	1629.338097	0.029552	0.039343
RS	20	0.406423	0.941206	1460.460220	0.026489	0.035239
RS	21	0.449211	0.941206	1510.740520	0.027401	0.037044
RS	22	0.495614	1.104932	1331.103354	0.024143	0.032535
RS	23	0.545938	1.104932	1376.835136	0.024973	0.033850
RS	24	0.600514	1.315168	1196.780589	0.021707	0.029276
RS	25	0.659700	1.315168	1238.622575	0.022466	0.030188
RS	26	0.723888	1.581603	1066.481215	0.019343	0.025817
RS	27	0.793498	1.581603	1104.934903	0.020041	0.026414
RS	28	0.868990	1.912690	947.169087	0.017179	0.022448
RS	29	0.950860	1.912690	982.586499	0.017822	0.022824
RS	30	1.039648	2.315746	842.417430	0.015279	0.019368
RS	31	1.135937	2.315746	875.062946	0.015872	0.019600
RS	32	1.240362	2.798260	752.646387	0.013651	0.016660
RS	33	1.353610	2.798260	782.749311	0.014197	0.016796
RS	34	1.476426	3.367056	676.844186	0.012276	0.014325
RS	35	1.609618	3.367056	704.619193	0.012780	0.014392
RS	36	1.754065	4.025410	613.763399	0.011132	0.012334
RS	37	1.910715	4.025410	639.413653	0.011597	0.012354
RS	38	2.080601	4.772476	561.953741	0.010193	0.010653
RS	39	2.264841	4.772476	585.667340	0.010623	0.010647
RS	40	2.464647	5.606141	519.610405	0.009424	0.009245
RS	41	2.681335	5.606141	541.552875	0.009822	0.009225
RS	42	2.916331	6.525615	484.807674	0.008793	0.008066
RS	43	3.171182	6.525615	505.115254	0.009162	0.008043
RS	44	3.447565	7.532507	455.771355	0.008267	0.007076
RS	45	3.747300	7.532507	474.548698	0.008607	0.007053
RS	46	4.072360	8.631967	430.957893	0.007817	0.006239
RS	47	4.424884	8.631967	448.280343	0.008131	0.006221
RS	48	4.807193	9.836933	408.933533	0.007417	0.005526
RS	49	5.221804	9.836933	424.853979	0.007706	0.005518
RS	50	5.671445	11.178022	388.175652	0.007041	0.004916
RS	51	6.159076	11.178022	402.738299	0.007305	0.004920
RS	52	6.687908	12.720257	366.945775	0.006656	0.004383
RS	53	7.261421	12.720257	380.209610	0.006896	0.004401
RS	54	7.883390	15.757251	318.411114	0.005775	0.003642
RS	55	8.557909	15.757251	330.783414	0.006000	0.003681
RS	56	9.289419	15.757251	342.389947	0.006210	0.003714
RS	57	10.082734	15.757251	353.009653	0.006403	0.003737
RS	58	10.943077	68.935073	84.741888	0.001537	0.001273
RS	59	11.876110	68.935073	90.815398	0.001647	0.001331
RS	60	12.887976	68.935073	97.225938	0.001763	0.001388
RS	61	13.985334	68.935073	103.974927	0.001886	0.001446
RS	62	15.175409	68.935073	111.060145	0.002014	0.001501
RS	63	16.466034	68.935073	6799.539700	0.123327	0.046248
PA	4+25*2+4+6 0.005509674 0.004681266 16.466033965 5.663475782 1.593794624 0.990145671 0.754520644 0.657707974 0.635285702 0.660400743 0.721773448 0.815233030 0.941206444 1.104932479 1.315168218 1.581602826 1.912690129 2.315745519 2.798259533 3.367056172 4.025409685 4.772475702 5.606141490 6.525615177 7.532506564 8.631966657 9.836933206 11.178022222 12.720257397 15.757251405 68.935073407
//
IT	7540
RD	4
LK	-90528.571147
QD	-1685.414783 -> -1121.712840
RI	0.0676186696
TR	0.004102	0.005441
MT	17.218187
MM	C_pi: 12.869711, n_recomb: 79277.265876
RS	0	0.000000	17.710751	36.862740	0.000465	0.000006
RS	1	0.008525	17.710751	39.986365	0.000504	0.000045
RS	2	0.017778	17.710751	43.372909	0.000547	0.000126
RS	3	0.027819	17.710751	47.044189	0.000593	0.000249
RS	4	0.038716	3.106540	290.436506	0.003664	0.001467
RS	5	0.050542	3.106540	313.959633	0.003960	0.002184
RS	6	0.063377	1.573531	668.351388	0.008431	0.004871
RS	7	0.077306	1.573531	718.697029	0.009066	0.006410
RS	8	0.092422	1.049573	1154.732672	0.014566	0.010650
RS	9	0.108827	1.049573	1232.982196	0.015553	0.013088
RS	10	0.126630	0.832079	1654.388436	0.020868	0.018018
RS	11	0.145952	0.832079	1752.590050	0.022107	0.021199
RS	12	0.166920	0.747859	2058.300451	0.025963	0.025402
RS	13	0.189676	0.747859	2164.179363	0.027299	0.028962
RS	14	0.214373	0.734644	2309.453250	0.029131	0.031357
RS	15	0.241175	0.734644	2413.006868	0.030438	0.034856
RS	16	0.270261	0.767481	2407.736118	0.030371	0.035074
RS	17	0.301828	0.767481	2503.576687	0.031580	0.038182
RS	18	0.336086	0.835986	2385.908072	0.030096	0.036487
RS	19	0.373264	0.835986	2472.293501	0.031185	0.039073
RS	20	0.413613	0.937359	2282.166699	0.028787	0.036008
RS	21	0.457401	0.937359	2359.323204	0.029760	0.038085
RS	22	0.504922	1.075133	2125.159525	0.026807	0.034144
RS	23	0.556494	1.075133	2194.186747	0.027677	0.035768
RS	24	0.612464	1.257266	1936.900905	0.024432	0.031353
RS	25	0.673205	1.257266	1999.149511	0.025217	0.032586
RS	26	0.739125	1.493400	1737.454940	0.021916	0.028065
RS	27	0.810664	1.493400	1794.111308	0.022631	0.028973
RS	28	0.888303	1.792634	1544.033611	0.019476	0.024661
RS	29	0.972560	1.792634	1595.938465	0.020131	0.025319
RS	30	1.064002	2.163490	1367.574573	0.017251	0.021421
RS	31	1.163238	2.163490	1415.277373	0.017852	0.021899
RS	32	1.270936	2.615068	1212.422766	0.015293	0.018494
RS	33	1.387815	2.615068	1256.312374	0.015847	0.018845
RS	34	1.514658	3.156235	1079.162963	0.013613	0.015935
RS	35	1.652316	3.156235	1119.552998	0.014122	0.016191
RS	36	1.801710	3.792617	966.988683	0.012198	0.013742
RS	37	1.963840	3.792617	1004.154550	0.012666	0.013928
RS	38	2.139793	4.525524	874.126932	0.011026	0.011891
RS	39	2.330746	4.525524	908.321296	0.011458	0.012024
RS	40	2.537979	5.354124	797.874014	0.010064	0.010339
RS	41	2.762880	5.354124	829.327997	0.010461	0.010434
RS	42	3.006955	6.277691	735.153585	0.009273	0.009038
RS	43	3.271838	6.277691	764.069490	0.009638	0.009107
RS	44	3.559304	7.296566	683.067961	0.008616	0.007944
RS	45	3.871278	7.296566	709.612521	0.008951	0.007995
RS	46	4.209849	8.413353	639.073598	0.008061	0.007018
RS	47	4.577286	8.413353	663.376529	0.008368	0.007057
RS	48	4.976047	9.637298	600.818430	0.007579	0.006225
RS	49	5.408806	9.637298	622.978994	0.007858	0.006258
RS	50	5.878459	10.995043	565.822707	0.007137	0.005537
RS	51	6.388152	10.995043	585.929169	0.007391	0.005570
RS	52	6.941299	12.549817	531.238150	0.006701	0.004926
RS	53	7.541605	12.549817	549.405438	0.006930	0.004961
RS	54	8.193090	15.621300	457.106826	0.005766	0.004045
RS	55	8.900117	15.621300	474.145407	0.005981	0.004096
RS	56	9.667422	15.621300	489.925268	0.006180	0.004139
RS	57	10.500143	15.621300	504.114867	0.006359	0.004169
RS	58	11.403858	96.581331	85.731985	0.001081	0.000978
RS	59	12.384619	96.581331	92.309269	0.001164	0.001025
RS	60	13.448995	96.581331	99.323460	0.001253	0.001073
RS	61	14.604114	96.581331	106.791489	0.001347	0.001122
RS	62	15.857713	96.581331	114.728569	0.001447	0.001170
RS	63	17.218187	96.581331	10135.162305	0.127844	0.048737
PA	4+25*2+4+6 0.004101584 0.005440597 17.218187452 17.710750618 3.106539987 1.573531022 1.049573320 0.832079218 0.747858529 0.734644308 0.767481248 0.835985562 0.937358863 1.075133077 1.257265816 1.493399602 1.792633516 2.163489938 2.615067544 3.156234649 3.792616980 4.525524243 5.354123997 6.277690890 7.296566191 8.413353352 9.637298275 10.995042679 12.549817089 15.621299549 96.581330610
//
IT	6037
RD	5
LK	-89503.283678
QD	-1334.847243 -> -962.391494
RI	0.0544227652
TR	0.003212	0.006040
MT	17.903466
MM	C_pi: 14.418985, n_recomb: 97795.624734
RS	0	0.000000	54.707512	14.717917	0.000150	0.000002
RS	1	0.008592	54.707512	15.980349	0.000163	0.000015
RS	2	0.017923	54.707512	17.350863	0.000177	0.000043
RS	3	0.028055	54.707512	18.838674	0.000193	0.000083
RS	4	0.039058	6.048045	184.851966	0.001890	0.000783
RS	5	0.051007	6.048045	200.329490	0.002048	0.001160
RS	6	0.063982	2.512041	521.755311	0.005335	0.003157
RS	7	0.078072	2.512041	563.306757	0.005760	0.004133
RS	8	0.093372	1.474557	1033.147994	0.010564	0.007803
RS	9	0.109988	1.474557	1108.871219	0.011339	0.009539
RS	10	0.128031	1.069195	1635.598492	0.016725	0.014365
RS	11	0.147624	1.069195	1742.622933	0.017819	0.016820
RS	12	0.168901	0.899219	2199.517802	0.022491	0.021566
RS	13	0.192005	0.899219	2325.531030	0.023779	0.024501
RS	14	0.217096	0.838835	2626.863806	0.026861	0.027997
RS	15	0.244342	0.838835	2757.815760	0.028200	0.031068
RS	16	0.273929	0.840814	2880.240909	0.029452	0.032680
RS	17	0.306058	0.840814	3005.857778	0.030736	0.035574
RS	18	0.340948	0.885440	2972.045579	0.030390	0.035271
RS	19	0.378836	0.885440	3086.957567	0.031565	0.037805
RS	20	0.419979	0.965369	2935.701770	0.030019	0.035915
RS	21	0.464658	0.965369	3038.197039	0.031067	0.038034
RS	22	0.513175	1.081629	2802.872041	0.028661	0.034948
RS	23	0.565862	1.081629	2893.468634	0.029587	0.036665
RS	24	0.623075	1.240569	2602.476888	0.026611	0.032768
RS	25	0.685204	1.240569	2682.839177	0.027433	0.034122
RS	26	0.752672	1.450691	2364.551412	0.024178	0.029820
RS	27	0.825936	1.450691	2436.579716	0.024915	0.030864
RS	28	0.905496	1.720333	2117.521235	0.021653	0.026544
RS	29	0.991892	1.720333	2182.757582	0.022320	0.027339
RS	30	1.085712	2.057584	1881.846270	0.019243	0.023284
RS	31	1.187592	2.057584	1941.343251	0.019851	0.023890
RS	32	1.298227	2.471322	1668.164317	0.017058	0.020246
RS	33	1.418368	2.471322	1722.619981	0.017614	0.020712
RS	34	1.548832	2.970377	1480.656863	0.015140	0.017532
RS	35	1.690505	2.970377	1530.558624	0.015651	0.017892
RS	36	1.844352	3.560575	1320.400454	0.013502	0.015177
RS	37	2.011418	3.560575	1366.111322	0.013969	0.015455
RS	38	2.192839	4.243564	1186.227543	0.012130	0.013175
RS	39	2.389848	4.243564	1228.041832	0.012557	0.013388
RS	40	2.603785	5.018595	1075.089709	0.010993	0.011488
RS	41	2.836104	5.018595	1113.263307	0.011384	0.011652
RS	42	3.088385	5.884383	983.078710	0.010052	0.010069
RS	43	3.362343	5.884383	1017.834904	0.010408	0.010194
RS	44	3.659840	6.839791	906.351398	0.009268	0.008870
RS	45	3.982899	6.839791	937.876139	0.009590	0.008964
RS	46	4.333717	7.884650	841.480330	0.008604	0.007849
RS	47	4.714678	7.884650	869.919433	0.008895	0.007919
RS	48	5.128373	9.023773	785.273537	0.008030	0.006969
RS	49	5.577614	9.023773	810.741323	0.008290	0.007021
RS	50	6.065456	10.277331	734.357034	0.007509	0.006197
RS	51	6.595214	10.277331	756.967232	0.007740	0.006238
RS	52	7.170492	11.700172	684.826293	0.007003	0.005500
RS	53	7.795199	11.700172	704.755812	0.007206	0.005535
RS	54	8.473584	14.505340	585.834032	0.005990	0.004484
RS	55	9.210258	14.505340	604.725228	0.006184	0.004532
RS	56	10.010229	14.505340	621.509990	0.006355	0.004566
RS	57	10.878937	14.505340	635.743138	0.006501	0.004582
RS	58	11.822288	121.510535	79.655968	0.000815	0.000760
RS	59	12.846695	121.510535	86.009784	0.000879	0.000798
RS	60	13.959122	121.510535	92.824039	0.000949	0.000838
RS	61	15.167134	121.510535	100.123652	0.001024	0.000878
RS	62	16.478942	121.510535	107.933254	0.001104	0.000919
RS	63	17.903466	121.510535	12364.312343	0.126430	0.051042
PA	4+25*2+4+6 0.003212358 0.006039732 17.903465979 54.707511896 6.048044593 2.512040858 1.474556895 1.069195085 0.899218832 0.838835033 0.840813762 0.885440470 0.965368977 1.081628522 1.240569433 1.450690899 1.720333307 2.057583588 2.471321578 2.970377207 3.560575196 4.243563733 5.018595128 5.884383297 6.839791459 7.884650331 9.023772685 10.277331290 11.700171674 14.505340270 121.510535273
//
IT	5041
RD	6
LK	-88807.474647
QD	-1082.488421 -> -812.226177
RI	0.0445281572
TR	0.002599	0.006515
MT	18.612966
MM	C_pi: 15.392626, n_recomb: 111905.218488
RS	0	0.000000	162.082305	5.692856	0.000051	0.000001
RS	1	0.008659	162.082305	6.185638	0.000055	0.000006
RS	2	0.018068	162.082305	6.721061	0.000060	0.000015
RS	3	0.028291	162.082305	7.302812	0.000065	0.000030
RS	4	0.039400	11.461604	112.155071	0.001002	0.000440
RS	5	0.051471	11.461604	121.737762	0.001088	0.000646
RS	6	0.064587	3.939408	383.964447	0.003431	0.002124
RS	7	0.078838	3.939408	415.660420	0.003714	0.002757
RS	8	0.094324	2.050750	862.404851	0.007707	0.005866
RS	9	0.111150	2.050750	929.146723	0.008303	0.007117
RS	10	0.129434	1.369341	1494.493177	0.013355	0.011637
RS	11	0.149301	1.369341	1599.617128	0.014294	0.013543
RS	12	0.170888	1.084312	2154.539345	0.019253	0.018457
RS	13	0.194344	1.084312	2289.047236	0.020455	0.020878
RS	14	0.219831	0.965900	2720.538682	0.024311	0.025031
RS	15	0.247525	0.965900	2869.280474	0.025640	0.027700
RS	16	0.277617	0.933509	3121.261818	0.027892	0.030304
RS	17	0.310315	0.933509	3270.224376	0.029223	0.032940
RS	18	0.345845	0.954434	3342.134659	0.029866	0.033747
RS	19	0.384450	0.954434	3481.967030	0.031115	0.036147
RS	20	0.426399	1.015433	3402.177195	0.030402	0.035299
RS	21	0.471980	1.015433	3528.236381	0.031529	0.037367
RS	22	0.521508	1.114509	3328.022545	0.029740	0.035138
RS	23	0.575324	1.114509	3439.221126	0.030733	0.036855
RS	24	0.633801	1.256158	3149.710564	0.028146	0.033578
RS	25	0.697341	1.256158	3247.277241	0.029018	0.034963
RS	26	0.766382	1.447494	2903.481460	0.025946	0.031041
RS	27	0.841403	1.447494	2989.654309	0.026716	0.032135
RS	28	0.922919	1.695763	2627.115554	0.023476	0.027988
RS	29	1.011494	1.695763	2704.067046	0.024164	0.028844
RS	30	1.107738	2.008146	2350.458800	0.021004	0.024807
RS	31	1.212316	2.008146	2419.830565	0.021624	0.025475
RS	32	1.325950	2.392712	2091.316383	0.018688	0.021749
RS	33	1.449423	2.392712	2154.238966	0.019251	0.022273
RS	34	1.583588	2.857491	1858.651937	0.016609	0.018955
RS	35	1.729370	2.857491	1915.888554	0.017121	0.019369
RS	36	1.887775	3.407548	1656.516583	0.014803	0.016493
RS	37	2.059897	3.407548	1708.579710	0.015268	0.016821
RS	38	2.246922	4.043808	1485.206042	0.013272	0.014379
RS	39	2.450143	4.043808	1532.455256	0.013694	0.014638
RS	40	2.670960	4.764674	1341.940521	0.011992	0.012586
RS	41	2.910898	4.764674	1384.652993	0.012373	0.012788
RS	42	3.171612	5.567620	1222.399401	0.010924	0.011070
RS	43	3.454901	5.567620	1260.800001	0.011267	0.011224
RS	44	3.762720	6.449590	1122.082893	0.010027	0.009780
RS	45	4.097194	6.449590	1156.348685	0.010333	0.009896
RS	46	4.460629	7.407410	1036.883604	0.009266	0.008675
RS	47	4.855535	7.407410	1067.143342	0.009536	0.008758
RS	48	5.284635	8.441254	962.923153	0.008605	0.007715
RS	49	5.750892	8.441254	989.271040	0.008840	0.007771
RS	50	6.257521	9.564270	896.050131	0.008007	0.006865
RS	51	6.808020	9.564270	918.594398	0.008209	0.006901
RS	52	7.406186	10.821065	831.388661	0.007429	0.006087
RS	53	8.056148	10.821065	850.355509	0.007599	0.006109
RS	54	8.762389	13.278023	709.704820	0.006342	0.004952
RS	55	9.529785	13.278023	727.889595	0.006505	0.004987
RS	56	10.363629	13.278023	742.813121	0.006638	0.004999
RS	57	11.269676	13.278023	753.930517	0.006737	0.004988
RS	58	12.254178	144.227817	72.623394	0.000649	0.000609
RS	59	13.323928	144.227817	78.576877	0.000702	0.000641
RS	60	14.486308	144.227817	84.985934	0.000759	0.000675
RS	61	15.749338	144.227817	91.879373	0.000821	0.000709
RS	62	17.121734	144.227817	99.286633	0.000887	0.000745
RS	63	18.612966	144.227817	13816.512110	0.123466	0.052919
PA	4+25*2+4+6 0.002599331 0.006514896 18.612966388 162.082304697 11.461603872 3.939407908 2.050749745 1.369341309 1.084311992 0.965899930 0.933509066 0.954433534 1.015432873 1.114509296 1.256157948 1.447493662 1.695763117 2.008146293 2.392711673 2.857491224 3.407547774 4.043807946 4.764674295 5.567620468 6.449589580 7.407409781 8.441254431 9.564269981 10.821065414 13.278022892 144.227816834
//
IT	5688
RD	7
LK	-88295.305072
QD	-889.114813 -> -681.412215
RI	0.0373073957
TR	0.002141	0.006885
MT	19.415893
MM	C_pi: 16.061763, n_recomb: 122798.715444
RS	0	0.000000	454.779335	2.234147	0.000018	0.000000
RS	1	0.008731	454.779335	2.429249	0.000020	0.000002
RS	2	0.018225	454.779335	2.641392	0.000022	0.000006
RS	3	0.028548	454.779335	2.872063	0.000023	0.000011
RS	4	0.039772	20.888546	67.971545	0.000554	0.000261
RS	5	0.051977	20.888546	73.864665	0.000602	0.000378
RS	6	0.065246	6.008911	278.782787	0.002270	0.001486
RS	7	0.079675	6.008911	302.381701	0.002462	0.001909
RS	8	0.095363	2.799723	702.630004	0.005722	0.004534
RS	9	0.112421	2.799723	759.184268	0.006182	0.005451
RS	10	0.130969	1.734426	1320.471626	0.010753	0.009600
RS	11	0.151136	1.734426	1418.554780	0.011552	0.011094
RS	12	0.173064	1.301084	2024.717725	0.016488	0.015963
RS	13	0.196907	1.301084	2159.992111	0.017590	0.017969
RS	14	0.222831	1.112512	2685.495214	0.021869	0.022475
RS	15	0.251019	1.112512	2844.078499	0.023160	0.024800
RS	16	0.281668	1.041383	3207.100994	0.026117	0.028080
RS	17	0.314994	1.041383	3373.018110	0.027468	0.030477
RS	18	0.351229	1.037840	3549.078073	0.028902	0.032127
RS	19	0.390628	1.037840	3709.627836	0.030209	0.034389
RS	20	0.433467	1.081274	3712.207089	0.030230	0.034398
RS	21	0.480046	1.081274	3859.585548	0.031430	0.036401
RS	22	0.530693	1.166148	3713.060414	0.030237	0.034935
RS	23	0.585762	1.166148	3843.938280	0.031303	0.036632
RS	24	0.645640	1.294956	3578.117941	0.029138	0.033957
RS	25	0.710745	1.294956	3692.595092	0.030070	0.035350
RS	26	0.781535	1.473425	3345.840195	0.027247	0.031845
RS	27	0.858506	1.473425	3445.968851	0.028062	0.032965
RS	28	0.942198	1.707693	3060.571898	0.024923	0.029062
RS	29	1.033198	1.707693	3148.876772	0.025643	0.029952
RS	30	1.132143	2.004009	2760.115207	0.022477	0.026020
RS	31	1.239728	2.004009	2838.744336	0.023117	0.026724
RS	32	1.356706	2.369556	2469.194216	0.020108	0.023003
RS	33	1.483898	2.369556	2539.731231	0.020682	0.023563
RS	34	1.622196	2.811420	2201.916372	0.017931	0.020186
RS	35	1.772570	2.811420	2265.455631	0.018449	0.020633
RS	36	1.936073	3.333617	1965.874532	0.016009	0.017667
RS	37	2.113853	3.333617	2023.130646	0.016475	0.018023
RS	38	2.307155	3.935940	1763.393581	0.014360	0.015479
RS	39	2.517336	3.935940	1814.825728	0.014779	0.015763
RS	40	2.745869	4.615496	1592.451266	0.012968	0.013609
RS	41	2.994356	4.615496	1638.371615	0.013342	0.013832
RS	42	3.264539	5.368156	1448.688991	0.011797	0.012017
RS	43	3.558314	5.368156	1489.320987	0.012128	0.012186
RS	44	3.877740	6.188657	1327.239892	0.010808	0.010655
RS	45	4.225056	6.188657	1362.735551	0.011097	0.010778
RS	46	4.602698	7.070685	1223.529309	0.009964	0.009480
RS	47	5.013314	7.070685	1253.973247	0.010212	0.009563
RS	48	5.459783	8.009754	1133.160976	0.009228	0.008452
RS	49	5.945235	8.009754	1158.590546	0.009435	0.008500
RS	50	6.473075	9.012036	1051.339474	0.008561	0.007533
RS	51	7.047003	9.012036	1071.814989	0.008728	0.007553
RS	52	7.671043	10.111706	972.319562	0.007918	0.006683
RS	53	8.349572	10.111706	988.080800	0.008046	0.006681
RS	54	9.087346	12.226962	831.115381	0.006768	0.005448
RS	55	9.889539	12.226962	846.257946	0.006891	0.005458
RS	56	10.761776	12.226962	856.745704	0.006977	0.005440
RS	57	11.710171	12.226962	861.967306	0.007019	0.005389
RS	58	12.741376	165.284644	66.461194	0.000541	0.000506
RS	59	13.862621	165.284644	72.030829	0.000587	0.000534
RS	60	15.081767	165.284644	78.043860	0.000636	0.000563
RS	61	16.407362	165.284644	84.531102	0.000688	0.000594
RS	62	17.848702	165.284644	91.524609	0.000745	0.000625
RS	63	19.415893	165.284644	14768.149961	0.120263	0.054351
PA	4+25*2+4+6 0.002140873 0.006884866 19.415893038 454.779334915 20.888546137 6.008911415 2.799722754 1.734425513 1.301084219 1.112512176 1.041382754 1.037839836 1.081273862 1.166148204 1.294956160 1.473425181 1.707693244 2.004009160 2.369555850 2.811420413 3.333616902 3.935940391 4.615496499 5.368156404 6.188656931 7.070684932 8.009754249 9.012036131 10.111706205 12.226961840 165.284643652
//
IT	6819
RD	8
LK	-87896.828073
QD	-736.872838 -> -568.560659
RI	0.0319434798
TR	0.001776	0.007169
MT	20.327794
MM	C_pi: 16.540062, n_recomb: 131176.995775
RS	0	0.000000	1205.110796	0.905347	0.000007	0.000000
RS	1	0.008810	1205.110796	0.985136	0.000008	0.000001
RS	2	0.018397	1205.110796	1.071959	0.000008	0.000002
RS	3	0.028828	1205.110796	1.166438	0.000009	0.000005
RS	4	0.040178	36.492481	41.908118	0.000319	0.000162
RS	5	0.052528	36.492481	45.586364	0.000348	0.000232
RS	6	0.065967	8.891797	203.377922	0.001550	0.001076
RS	7	0.080589	8.891797	220.928688	0.001684	0.001367
RS	8	0.096500	3.744356	569.073501	0.004338	0.003591
RS	9	0.113812	3.744356	616.268962	0.004698	0.004276
RS	10	0.132649	2.168365	1149.666400	0.008764	0.008047
RS	11	0.153147	2.168365	1238.766486	0.009443	0.009231
RS	12	0.175450	1.549827	1861.717920	0.014192	0.013935
RS	13	0.199718	1.549827	1993.077953	0.015194	0.015611
RS	14	0.226124	1.277821	2579.121905	0.019661	0.020266
RS	15	0.254856	1.277821	2741.541357	0.020900	0.022305
RS	16	0.286121	1.162819	3191.630962	0.024331	0.026029
RS	17	0.320139	1.162819	3368.804603	0.025681	0.028221
RS	18	0.357155	1.133212	3637.318593	0.027728	0.030502
RS	19	0.397432	1.133212	3814.215998	0.029077	0.032643
RS	20	0.441257	1.159429	3898.415639	0.029719	0.033346
RS	21	0.488944	1.159429	4064.359708	0.030984	0.035295
RS	22	0.540832	1.231813	3979.024460	0.030333	0.034482
RS	23	0.597291	1.231813	4128.219324	0.031471	0.036168
RS	24	0.658725	1.350691	3898.920636	0.029723	0.034039
RS	25	0.725571	1.350691	4029.867476	0.030721	0.035446
RS	26	0.798307	1.520397	3695.534184	0.028172	0.032348
RS	27	0.877451	1.520397	3809.619201	0.029042	0.033494
RS	28	0.963568	1.746033	3416.934705	0.026048	0.029856
RS	29	1.057272	1.746033	3516.690479	0.026809	0.030777
RS	30	1.159231	2.032977	3107.071161	0.023686	0.026987
RS	31	1.270174	2.032977	3194.968029	0.024356	0.027724
RS	32	1.390891	2.387616	2796.729854	0.021320	0.024053
RS	33	1.522243	2.387616	2874.736915	0.021915	0.024642
RS	34	1.665169	2.816145	2505.005753	0.019096	0.021253
RS	35	1.820686	2.816145	2574.543361	0.019626	0.021725
RS	36	1.989905	3.321506	2243.200065	0.017101	0.018710
RS	37	2.174033	3.321506	2305.204424	0.017573	0.019089
RS	38	2.374383	3.902231	2015.979177	0.015368	0.016479
RS	39	2.592385	3.902231	2071.029707	0.015788	0.016781
RS	40	2.829593	4.553984	1822.399791	0.013893	0.014557
RS	41	3.087700	4.553984	1870.855144	0.014262	0.014793
RS	42	3.368548	5.270858	1658.372776	0.012642	0.012909
RS	43	3.674138	5.270858	1700.453832	0.012963	0.013086
RS	44	4.006653	6.045265	1518.907650	0.011579	0.011491
RS	45	4.368463	6.045265	1554.727617	0.011852	0.011615
RS	46	4.762150	6.867683	1399.156632	0.010666	0.010259
RS	47	5.190522	6.867683	1428.729043	0.010892	0.010336
RS	48	5.656636	7.728987	1294.366811	0.009867	0.009175
RS	49	6.163815	7.728987	1317.630340	0.010045	0.009209
RS	50	6.715679	8.628539	1199.232570	0.009142	0.008198
RS	51	7.316163	8.628539	1216.142698	0.009271	0.008194
RS	52	7.969553	9.590334	1107.248221	0.008441	0.007284
RS	53	8.680508	9.590334	1117.993448	0.008523	0.007250
RS	54	9.454101	11.393566	950.434051	0.007245	0.005970
RS	55	10.295850	11.393566	960.349782	0.007321	0.005947
RS	56	11.211760	11.393566	964.051704	0.007349	0.005888
RS	57	12.208365	11.393566	960.913350	0.007325	0.005787
RS	58	13.292775	184.629594	61.544377	0.000469	0.000435
RS	59	14.472724	184.629594	66.801123	0.000509	0.000461
RS	60	15.756631	184.629594	72.489615	0.000553	0.000487
RS	61	17.153655	184.629594	78.641876	0.000600	0.000514
RS	62	18.673761	184.629594	85.291587	0.000650	0.000543
RS	63	20.327794	184.629594	15367.072871	0.117148	0.055414
PA	4+25*2+4+6 0.001776111 0.007168971 20.327794074 1205.110795905 36.492481401 8.891797202 3.744355773 2.168364981 1.549826729 1.277820988 1.162819070 1.133211802 1.159428648 1.231813104 1.350690503 1.520396601 1.746033044 2.032976795 2.387616331 2.816145322 3.321506394 3.902230669 4.553983564 5.270858262 6.045265047 6.867682985 7.728987261 8.628538831 9.590333529 11.393565593 184.629594199
//
IT	7202
RD	9
LK	-87570.072252
QD	-613.088497 -> -469.798885
RI	0.0277590579
TR	0.001474	0.007390
MT	21.319745
MM	C_pi: 16.844709, n_recomb: 137320.796129
RS	0	0.000000	3021.559884	0.380455	0.000003	0.000000
RS	1	0.008892	3021.559884	0.414298	0.000003	0.000000
RS	2	0.018575	3021.559884	0.451154	0.000003	0.000001
RS	3	0.029119	3021.559884	0.491290	0.000004	0.000002
RS	4	0.040601	61.166247	26.425838	0.000192	0.000104
RS	5	0.053104	61.166247	28.770941	0.000210	0.000148
RS	6	0.066718	12.775835	149.898111	0.001092	0.000802
RS	7	0.081543	12.775835	163.039073	0.001187	0.001008
RS	8	0.097686	4.909768	460.884871	0.003356	0.002901
RS	9	0.115265	4.909768	500.028692	0.003641	0.003422
RS	10	0.134407	2.677139	992.836200	0.007230	0.006831
RS	11	0.155251	2.677139	1072.452406	0.007810	0.007780
RS	12	0.177949	1.832654	1687.469885	0.012289	0.012253
RS	13	0.202665	1.832654	1811.997458	0.013195	0.013664
RS	14	0.229578	1.462513	2430.206934	0.017697	0.018334
RS	15	0.258885	1.462513	2591.797351	0.018874	0.020133
RS	16	0.290798	1.297604	3104.987274	0.022611	0.024133
RS	17	0.325549	1.297604	3288.285901	0.023946	0.026150
RS	18	0.363390	1.239524	3633.880387	0.026463	0.028902
RS	19	0.404596	1.239524	3822.618974	0.027837	0.030941
RS	20	0.449466	1.247978	3982.199143	0.028999	0.032204
RS	21	0.498326	1.247978	4163.395449	0.030319	0.034113
RS	22	0.551531	1.308534	4140.819987	0.030154	0.033860
RS	23	0.609467	1.308534	4306.290247	0.031359	0.035547
RS	24	0.672555	1.419105	4120.930518	0.030010	0.033911
RS	25	0.741252	1.419105	4267.331582	0.031076	0.035342
RS	26	0.816059	1.582601	3956.357991	0.028811	0.032629
RS	27	0.897517	1.582601	4084.039780	0.029741	0.033810
RS	28	0.986219	1.803101	3696.398090	0.026918	0.030438
RS	29	1.082809	1.803101	3807.567685	0.027728	0.031398
RS	30	1.187987	2.085192	3389.170402	0.024681	0.027766
RS	31	1.302519	2.085192	3486.396869	0.025389	0.028540
RS	32	1.427234	2.434548	3070.439350	0.022360	0.024941
RS	33	1.563040	2.434548	3155.955490	0.022982	0.025564
RS	34	1.710922	2.856556	2763.815909	0.020127	0.022187
RS	35	1.871954	2.856556	2839.315974	0.020677	0.022688
RS	36	2.047306	3.353134	2484.217438	0.018091	0.019649
RS	37	2.238250	3.353134	2550.845780	0.018576	0.020051
RS	38	2.446173	3.921545	2238.766682	0.016303	0.017398
RS	39	2.672586	3.921545	2297.224500	0.016729	0.017718
RS	40	2.919132	4.555964	2027.821169	0.014767	0.015443
RS	41	3.187601	4.555964	2078.515025	0.015136	0.015691
RS	42	3.479944	5.248659	1847.795760	0.013456	0.013756
RS	43	3.798282	5.248659	1890.938268	0.013770	0.013939
RS	44	4.144928	5.989689	1693.781603	0.012334	0.012295
RS	45	4.522398	5.989689	1729.431302	0.012594	0.012418
RS	46	4.933434	6.766310	1560.836634	0.011366	0.011019
RS	47	5.381021	6.766310	1588.906760	0.011571	0.011087
RS	48	5.868408	7.564809	1444.002193	0.010516	0.009889
RS	49	6.399135	7.564809	1464.285655	0.010663	0.009904
RS	50	6.977056	8.377908	1337.596857	0.009741	0.008863
RS	51	7.606367	8.377908	1349.874084	0.009830	0.008831
RS	52	8.291638	9.219722	1234.476141	0.008990	0.007894
RS	53	9.037845	9.219722	1238.789764	0.009021	0.007821
RS	54	9.850407	10.740273	1066.512808	0.007767	0.006520
RS	55	10.735224	10.740273	1069.156265	0.007786	0.006455
RS	56	11.698721	10.740273	1063.943984	0.007748	0.006345
RS	57	12.747895	10.740273	1050.301336	0.007649	0.006185
RS	58	13.890365	201.423760	57.863873	0.000421	0.000387
RS	59	15.134426	201.423760	62.889377	0.000458	0.000410
RS	60	16.489112	201.423760	68.338171	0.000498	0.000435
RS	61	17.964261	201.423760	74.243164	0.000541	0.000460
RS	62	19.570584	201.423760	80.639221	0.000587	0.000487
RS	63	21.319745	201.423760	15671.060353	0.114120	0.056202
PA	4+25*2+4+6 0.001474110 0.007389529 21.319745424 3021.559883918 61.166247139 12.775835476 4.909768322 2.677139159 1.832653671 1.462513441 1.297604124 1.239523965 1.247977809 1.308533580 1.419105152 1.582601472 1.803100957 2.085192496 2.434547750 2.856555824 3.353133649 3.921545032 4.555964252 5.248658549 5.989689104 6.766309724 7.564808861 8.377907615 9.219721670 10.740273187 201.423759958
//
IT	7743
RD	10
LK	-87289.242863
QD	-508.950552 -> -382.631494
RI	0.0242641211
TR	0.001222	0.007569
MT	22.329447
MM	C_pi: 16.941604, n_recomb: 141208.719280
RS	0	0.000000	7196.633714	0.165439	0.000001	0.000000
RS	1	0.008972	7196.633714	0.180288	0.000001	0.000000
RS	2	0.018749	7196.633714	0.196470	0.000001	0.000000
RS	3	0.029403	7196.633714	0.214106	0.000002	0.000001
RS	4	0.041013	98.599906	17.028973	0.000121	0.000070
RS	5	0.053664	98.599906	18.555238	0.000131	0.000098
RS	6	0.067451	17.859281	111.584607	0.000790	0.000613
RS	7	0.082474	17.859281	121.496268	0.000860	0.000763
RS	8	0.098846	6.322445	373.312763	0.002644	0.002383
RS	9	0.116686	6.322445	405.637061	0.002873	0.002786
RS	10	0.136127	3.268229	851.105662	0.006027	0.005858
RS	11	0.157312	3.268229	921.283117	0.006524	0.006625
RS	12	0.180398	2.152732	1510.079617	0.010694	0.010831
RS	13	0.205555	2.152732	1625.755240	0.011513	0.012025
RS	14	0.232969	1.667980	2251.978863	0.015948	0.016617
RS	15	0.262843	1.667980	2408.818185	0.017059	0.018212
RS	16	0.295397	1.446088	2962.166814	0.020977	0.022367
RS	17	0.330872	1.446088	3146.698568	0.022284	0.024230
RS	18	0.369529	1.356308	3552.446764	0.025157	0.027329
RS	19	0.411655	1.356308	3748.208315	0.026544	0.029279
RS	20	0.457560	1.345641	3974.006893	0.028143	0.031000
RS	21	0.507584	1.345641	4166.434489	0.029506	0.032877
RS	22	0.562096	1.394143	4204.830662	0.029777	0.033109
RS	23	0.621498	1.394143	4383.652346	0.031044	0.034806
RS	24	0.686231	1.496995	4246.536802	0.030073	0.033617
RS	25	0.756771	1.496995	4406.515355	0.031206	0.035082
RS	26	0.833639	1.655551	4127.439170	0.029229	0.032733
RS	27	0.917405	1.655551	4267.638375	0.030222	0.033960
RS	28	1.008685	1.872863	3895.698363	0.027588	0.030852
RS	29	1.108155	1.872863	4017.711438	0.028452	0.031860
RS	30	1.216550	2.152738	3601.678102	0.025506	0.028396
RS	31	1.334670	2.152738	3707.940990	0.026259	0.029214
RS	32	1.463387	2.500170	3284.843831	0.023262	0.025704
RS	33	1.603653	2.500170	3377.700928	0.023920	0.026366
RS	34	1.756503	2.919819	2972.613788	0.021051	0.023019
RS	35	1.923067	2.919819	3053.948396	0.021627	0.023554
RS	36	2.104575	3.412621	2683.241966	0.019002	0.020507
RS	37	2.302368	3.412621	2754.366492	0.019506	0.020937
RS	38	2.517906	3.974587	2426.291009	0.017182	0.018255
RS	39	2.752782	3.974587	2488.011700	0.017619	0.018596
RS	40	3.008732	4.598423	2203.544270	0.015605	0.016284
RS	41	3.287644	4.598423	2256.306533	0.015979	0.016546
RS	42	3.591581	5.274585	2012.114030	0.014249	0.014571
RS	43	3.922786	5.274585	2056.111094	0.014561	0.014761
RS	44	4.283707	5.990825	1847.359128	0.013082	0.013079
RS	45	4.677010	5.990825	1882.576811	0.013332	0.013201
RS	46	5.105599	6.731242	1704.407640	0.012070	0.011769
RS	47	5.572641	6.731242	1730.629357	0.012256	0.011826
RS	48	6.081585	7.477658	1578.245133	0.011177	0.010602
RS	49	6.636192	7.477658	1595.070074	0.011296	0.010597
RS	50	7.240557	8.216378	1462.955804	0.010360	0.009534
RS	51	7.899146	8.216378	1469.912942	0.010410	0.009471
RS	52	8.616822	8.951978	1350.898325	0.009567	0.008519
RS	53	9.398888	8.951978	1347.768334	0.009545	0.008402
RS	54	10.251120	10.213500	1176.659786	0.008333	0.007104
RS	55	11.179814	10.213500	1170.200833	0.008287	0.006988
RS	56	12.191829	10.213500	1154.261020	0.008174	0.006817
RS	57	13.294641	10.213500	1128.395266	0.007991	0.006589
RS	58	14.496397	214.103425	55.356937	0.000392	0.000355
RS	59	15.805973	214.103425	60.232755	0.000427	0.000377
RS	60	17.233044	214.103425	65.527407	0.000464	0.000400
RS	61	18.788150	214.103425	71.274546	0.000505	0.000425
RS	62	20.482778	214.103425	77.509990	0.000549	0.000451
RS	63	22.329447	214.103425	15683.387812	0.111065	0.056803
PA	4+25*2+4+6 0.001221730 0.007568623 22.329447361 7196.633714476 98.599905835 17.859280827 6.322445321 3.268228939 2.152732230 1.667980291 1.446088281 1.356308419 1.345640913 1.394143036 1.496995318 1.655551320 1.872863096 2.152737595 2.500170135 2.919819114 3.412620676 3.974586769 4.598422674 5.274585218 5.990825121 6.731242486 7.477658443 8.216377923 8.951978399 10.213500202 214.103424700
//
IT	7692
RD	11
LK	-87040.820078
QD	-419.345514 -> -307.333283
RI	0.0211894917
TR	0.001016	0.007720
MT	23.298089
MM	C_pi: 16.818971, n_recomb: 142880.327233
RS	0	0.000000	16505.667779	0.073526	0.000001	0.000000
RS	1	0.009045	16505.667779	0.080179	0.000001	0.000000
RS	2	0.018908	16505.667779	0.087435	0.000001	0.000000
RS	3	0.029664	16505.667779	0.095348	0.000001	0.000000
RS	4	0.041392	152.984615	11.217716	0.000079	0.000048
RS	5	0.054181	152.984615	12.231929	0.000086	0.000067
RS	6	0.068127	24.304544	83.932476	0.000587	0.000481
RS	7	0.083334	24.304544	91.470001	0.000640	0.000593
RS	8	0.099916	7.999889	302.606599	0.002118	0.001990
RS	9	0.117999	7.999889	329.222921	0.002304	0.002306
RS	10	0.137717	3.946685	724.876888	0.005073	0.005072
RS	11	0.159219	3.946685	786.022511	0.005501	0.005696
RS	12	0.182665	2.512357	1335.779061	0.009349	0.009622
RS	13	0.208233	2.512357	1441.339383	0.010088	0.010635
RS	14	0.236112	1.895297	2055.581595	0.014387	0.015089
RS	15	0.266514	1.895297	2204.517053	0.015429	0.016504
RS	16	0.299665	1.608515	2776.864592	0.019435	0.020724
RS	17	0.335815	1.608515	2958.175166	0.020704	0.022446
RS	18	0.375235	1.483144	3406.668351	0.023843	0.025796
RS	19	0.418221	1.483144	3604.605162	0.025228	0.027661
RS	20	0.465094	1.451432	3885.323332	0.027193	0.029757
RS	21	0.516207	1.451432	4084.520934	0.028587	0.031604
RS	22	0.571944	1.487042	4179.340137	0.029251	0.032260
RS	23	0.632721	1.487042	4367.898755	0.030570	0.033968
RS	24	0.698997	1.582047	4280.579417	0.029959	0.033188
RS	25	0.771266	1.582047	4451.491772	0.031155	0.034690
RS	26	0.850073	1.736082	4210.487107	0.029469	0.032691
RS	27	0.936008	1.736082	4361.412862	0.030525	0.033966
RS	28	1.029715	1.951092	4014.142097	0.028094	0.031123
RS	29	1.131899	1.951092	4145.840046	0.029016	0.032183
RS	30	1.243325	2.230075	3742.254530	0.026192	0.028896
RS	31	1.364830	2.230075	3856.813463	0.026993	0.029765
RS	32	1.497325	2.577381	3436.573031	0.024052	0.026357
RS	33	1.641804	2.577381	3536.288028	0.024750	0.027064
RS	34	1.799351	2.996958	3127.492512	0.021889	0.023763
RS	35	1.971149	2.996958	3214.331243	0.022497	0.024335
RS	36	2.158486	3.488792	2836.159313	0.019850	0.021296
RS	37	2.362767	3.488792	2911.542737	0.020377	0.021756
RS	38	2.585526	4.047700	2574.409344	0.018018	0.019060
RS	39	2.828434	4.047700	2639.218376	0.018472	0.019425
RS	40	3.093313	4.664944	2345.517724	0.016416	0.017087
RS	41	3.382151	4.664944	2400.218737	0.016799	0.017365
RS	42	3.697114	5.329248	2147.427173	0.015030	0.015361
RS	43	4.040565	5.329248	2192.179286	0.015343	0.015559
RS	44	4.415082	6.026171	1975.919118	0.013829	0.013848
RS	45	4.823475	6.026171	2010.617923	0.014072	0.013971
RS	46	5.268806	6.736768	1826.354946	0.012782	0.012513
RS	47	5.754419	6.736768	1850.627542	0.012952	0.012561
RS	48	6.283955	7.438629	1693.797250	0.011855	0.011316
RS	49	6.861388	7.438629	1707.006625	0.011947	0.011291
RS	50	7.491051	8.111999	1572.233408	0.011004	0.010216
RS	51	8.177667	8.111999	1573.585231	0.011013	0.010118
RS	52	8.926387	8.752358	1453.688357	0.010174	0.009160
RS	53	9.742830	8.752358	1442.578676	0.010096	0.008995
RS	54	10.633121	9.775438	1278.114192	0.008945	0.007723
RS	55	11.603940	9.775438	1261.112352	0.008826	0.007547
RS	56	12.662569	9.775438	1233.123398	0.008630	0.007306
RS	57	13.816953	9.775438	1193.910268	0.008356	0.007000
RS	58	15.075751	221.416193	53.951199	0.000378	0.000336
RS	59	16.448408	221.416193	58.756269	0.000411	0.000358
RS	60	17.945224	221.416193	63.979959	0.000448	0.000381
RS	61	19.577427	221.416193	69.656599	0.000488	0.000405
RS	62	21.357264	221.416193	75.822820	0.000531	0.000430
RS	63	23.298089	221.416193	15418.581256	0.107913	0.057280
PA	4+25*2+4+6 0.001016395 0.007719917 23.298088632 16505.667779040 152.984614586 24.304543849 7.999888646 3.946685207 2.512356679 1.895296722 1.608515252 1.483144300 1.451431534 1.487041608 1.582046614 1.736081699 1.951091659 2.230075273 2.577380540 2.996957594 3.488791699 4.047700030 4.664943674 5.329248169 6.026170784 6.736767595 7.438628661 8.111998895 8.752357774 9.775437574 221.416193371
//
IT	16199
RD	12
LK	-86821.692928
QD	-342.400577 -> -245.657597
RI	0.0185083915
TR	0.000856	0.007842
MT	24.227145
MM	C_pi: 16.558748, n_recomb: 142886.193897
RS	0	0.000000	50431.336889	0.024245	0.000000	0.000000
RS	1	0.009112	50431.336889	0.026455	0.000000	0.000000
RS	2	0.019055	50431.336889	0.028867	0.000000	0.000000
RS	3	0.029904	50431.336889	0.031499	0.000000	0.000000
RS	4	0.041742	227.725459	7.611401	0.000053	0.000035
RS	5	0.054658	227.725459	8.304936	0.000058	0.000048
RS	6	0.068751	32.118335	64.235779	0.000450	0.000388
RS	7	0.084129	32.118335	70.058595	0.000490	0.000474
RS	8	0.100907	9.927556	247.037340	0.001729	0.001696
RS	9	0.119215	9.927556	269.049550	0.001883	0.001947
RS	10	0.139191	4.707774	617.059456	0.004319	0.004449
RS	11	0.160987	4.707774	670.097502	0.004690	0.004958
RS	12	0.184770	2.909869	1174.801384	0.008222	0.008613
RS	13	0.210719	2.909869	1270.094205	0.008889	0.009473
RS	14	0.239033	2.143531	1858.933764	0.013010	0.013756
RS	15	0.269928	2.143531	1998.248116	0.013985	0.015012
RS	16	0.303637	1.784112	2572.781076	0.018006	0.019231
RS	17	0.340419	1.784112	2747.784969	0.019231	0.020821
RS	18	0.380552	1.619280	3223.114505	0.022557	0.024345
RS	19	0.424342	1.619280	3419.406783	0.023931	0.026125
RS	20	0.472123	1.564537	3742.891101	0.026195	0.028523
RS	21	0.524257	1.564537	3944.998303	0.027609	0.030333
RS	22	0.581143	1.586309	4089.143836	0.028618	0.031357
RS	23	0.643212	1.586309	4284.054423	0.029982	0.033068
RS	24	0.710937	1.673193	4244.559043	0.029706	0.032662
RS	25	0.784834	1.673193	4423.747337	0.030960	0.034195
RS	26	0.865464	1.822919	4223.207213	0.029556	0.032526
RS	27	0.953442	1.822919	4382.943740	0.030674	0.033848
RS	28	1.049436	2.036251	4065.740423	0.028454	0.031266
RS	29	1.154179	2.036251	4205.825960	0.029435	0.032377
RS	30	1.268466	2.315360	3821.672564	0.026746	0.029275
RS	31	1.393167	2.315360	3943.687543	0.027600	0.030194
RS	32	1.529232	2.663955	3533.788027	0.024731	0.026900
RS	33	1.677695	2.663955	3639.836022	0.025474	0.027653
RS	34	1.839687	3.085312	3234.582511	0.022637	0.024412
RS	35	2.016441	3.085312	3326.612000	0.023282	0.025024
RS	36	2.209302	3.578523	2947.550138	0.020629	0.022006
RS	37	2.419736	3.578523	3027.025702	0.021185	0.022500
RS	38	2.649347	4.137248	2686.561253	0.018802	0.019802
RS	39	2.899881	4.137248	2754.401272	0.019277	0.020192
RS	40	3.173245	4.751388	2456.327057	0.017191	0.017839
RS	41	3.471519	4.751388	2512.997718	0.017587	0.018137
RS	42	3.796973	5.408025	2255.691181	0.015787	0.016111
RS	43	4.152085	5.408025	2301.302479	0.016106	0.016321
RS	44	4.539555	6.090653	2080.959921	0.014564	0.014589
RS	45	4.962334	6.090653	2115.302592	0.014804	0.014713
RS	46	5.423639	6.777466	1927.834509	0.013492	0.013237
RS	47	5.926980	6.777466	1950.359894	0.013650	0.013277
RS	48	6.476188	7.442070	1791.565609	0.012538	0.012020
RS	49	7.075442	7.442070	1801.368169	0.012607	0.011974
RS	50	7.729304	8.058968	1666.173547	0.011661	0.010894
RS	51	8.442748	8.058968	1662.074667	0.011632	0.010763
RS	52	9.221205	8.615141	1543.479470	0.010802	0.009807
RS	53	10.070599	8.615141	1524.375670	0.010668	0.009592
RS	54	10.997393	9.421602	1370.933798	0.009595	0.008368
RS	55	12.008642	9.421602	1342.484345	0.009395	0.008123
RS	56	13.112041	9.421602	1301.717476	0.009110	0.007804
RS	57	14.315987	9.421602	1248.670411	0.008739	0.007414
RS	58	15.629642	224.029747	53.499656	0.000374	0.000328
RS	59	17.063004	224.029747	58.305794	0.000408	0.000350
RS	60	18.626980	224.029747	63.534656	0.000445	0.000373
RS	61	20.333474	224.029747	69.221280	0.000484	0.000398
RS	62	22.195473	224.029747	75.403080	0.000528	0.000424
RS	63	24.227145	224.029747	14971.052084	0.104776	0.057661
PA	4+25*2+4+6 0.000856448 0.007841579 24.227145065 50431.336889085 227.725458893 32.118334538 9.927555658 4.707774019 2.909869074 2.143530514 1.784112388 1.619280466 1.564537403 1.586308978 1.673193089 1.822919125 2.036250591 2.315360431 2.663955262 3.085312490 3.578522591 4.137247696 4.751387913 5.408025494 6.090652890 6.777466351 7.442070152 8.058968177 8.615141017 9.421602404 224.029747125
//
IT	15400
RD	13
LK	-86634.384751
QD	-278.041710 -> -197.568338
RI	0.0162937850
TR	0.000735	0.007922
MT	25.177272
MM	C_pi: 16.290181, n_recomb: 142068.325071
RS	0	0.000000	101034.902226	0.012125	0.000000	0.000000
RS	1	0.009179	101034.902226	0.013238	0.000000	0.000000
RS	2	0.019200	101034.902226	0.014454	0.000000	0.000000
RS	3	0.030141	101034.902226	0.015781	0.000000	0.000000
RS	4	0.042087	322.827799	5.392464	0.000038	0.000026
RS	5	0.055129	322.827799	5.887501	0.000041	0.000036
RS	6	0.069368	40.971547	50.639771	0.000356	0.000325
RS	7	0.084914	40.971547	55.269549	0.000389	0.000393
RS	8	0.101887	12.030790	205.314140	0.001445	0.001484
RS	9	0.120418	12.030790	223.815998	0.001575	0.001686
RS	10	0.140650	5.529620	530.191311	0.003732	0.003973
RS	11	0.162739	5.529620	576.496234	0.004058	0.004391
RS	12	0.186855	3.336638	1036.823152	0.007298	0.007802
RS	13	0.213185	3.336638	1122.810381	0.007903	0.008534
RS	14	0.241932	2.408394	1680.271045	0.011827	0.012638
RS	15	0.273318	2.408394	1809.904092	0.012740	0.013752
RS	16	0.307584	1.970314	2375.953195	0.016724	0.017932
RS	17	0.344996	1.970314	2543.432607	0.017903	0.019397
RS	18	0.385841	1.763031	3033.314426	0.021351	0.023036
RS	19	0.430436	1.763031	3225.885478	0.022707	0.024728
RS	20	0.479124	1.683799	3580.936773	0.025206	0.027364
RS	21	0.532281	1.683799	3783.505019	0.026632	0.029129
RS	22	0.590317	1.691162	3968.493016	0.027934	0.030463
RS	23	0.653680	1.691162	4167.389496	0.029334	0.032167
RS	24	0.722860	1.769971	4170.610768	0.029356	0.032091
RS	25	0.798389	1.769971	4356.091031	0.030662	0.033644
RS	26	0.880851	1.915909	4194.250012	0.029523	0.032280
RS	27	0.970882	1.915909	4361.312029	0.030699	0.033638
RS	28	1.069177	2.128519	4075.104182	0.028684	0.031305
RS	29	1.176494	2.128519	4222.568266	0.029722	0.032460
RS	30	1.293661	2.409167	3860.542864	0.027174	0.029540
RS	31	1.421584	2.409167	3989.393482	0.028081	0.030505
RS	32	1.561248	2.760964	3593.474760	0.025294	0.027332
RS	33	1.713731	2.760964	3705.525865	0.026083	0.028127
RS	34	1.880211	3.186585	3307.763878	0.023283	0.024955
RS	35	2.061972	3.186585	3404.863351	0.023966	0.025606
RS	36	2.260417	3.684297	3028.746385	0.021319	0.022620
RS	37	2.477076	3.684297	3112.346034	0.021907	0.023147
RS	38	2.713623	4.246678	2772.029018	0.019512	0.020457
RS	39	2.971881	4.246678	2843.050645	0.020012	0.020874
RS	40	3.253845	4.862343	2543.633646	0.017904	0.018516
RS	41	3.561690	4.862343	2602.523870	0.018319	0.018832
RS	42	3.897791	5.516830	2343.283331	0.016494	0.016796
RS	43	4.264743	5.516830	2390.091329	0.016824	0.017017
RS	44	4.665377	6.191645	2167.850585	0.015259	0.015273
RS	45	5.102785	6.191645	2202.252457	0.015501	0.015400
RS	46	5.580341	6.862271	2013.417399	0.014172	0.013914
RS	47	6.101732	6.862271	2034.677233	0.014322	0.013946
RS	48	6.670981	7.498443	1875.498822	0.013201	0.012684
RS	49	7.292480	7.498443	1882.420693	0.013250	0.012620
RS	50	7.971026	8.069219	1748.218283	0.012305	0.011542
RS	51	8.711854	8.069219	1739.193841	0.012242	0.011378
RS	52	9.520683	8.553527	1623.306120	0.011426	0.010433
RS	53	10.403752	8.553527	1596.632808	0.011238	0.010167
RS	54	11.367877	9.166937	1457.205583	0.010257	0.009014
RS	55	12.420498	9.166937	1416.932609	0.009974	0.008693
RS	56	13.569738	9.166937	1363.186985	0.009595	0.008292
RS	57	14.824465	9.166937	1296.326975	0.009125	0.007813
RS	58	16.194361	224.165683	53.771015	0.000378	0.000328
RS	59	17.689998	224.165683	58.636847	0.000413	0.000351
RS	60	19.322918	224.165683	63.933588	0.000450	0.000375
RS	61	21.105722	224.165683	69.697122	0.000491	0.000400
RS	62	23.052166	224.165683	75.965747	0.000535	0.000427
RS	63	25.177272	224.165683	14470.214371	0.101854	0.057951
PA	4+25*2+4+6 0.000735104 0.007922290 25.177272450 101034.902226435 322.827799286 40.971547482 12.030789859 5.529619503 3.336638364 2.408393984 1.970314452 1.763030800 1.683799461 1.691162112 1.769970560 1.915909294 2.128518730 2.409166996 2.760963618 3.186585093 3.684297212 4.246677808 4.862343301 5.516829621 6.191644903 6.862271048 7.498443208 8.069218887 8.553527403 9.166937136 224.165682839
//
IT	23126
RD	14
LK	-86479.862462
QD	-225.970519 -> -160.667467
RI	0.0145520072
TR	0.000643	0.007955
MT	26.207245
MM	C_pi: 16.096899, n_recomb: 141029.035551
RS	0	0.000000	173212.868685	0.007077	0.000000	0.000000
RS	1	0.009248	173212.868685	0.007732	0.000000	0.000000
RS	2	0.019351	173212.868685	0.008447	0.000000	0.000000
RS	3	0.030389	173212.868685	0.009229	0.000000	0.000000
RS	4	0.042448	433.359771	4.029898	0.000029	0.000021
RS	5	0.055621	433.359771	4.402688	0.000031	0.000028
RS	6	0.070013	50.256718	41.470294	0.000294	0.000284
RS	7	0.085737	50.256718	45.293644	0.000321	0.000340
RS	8	0.102914	14.182900	175.206328	0.001242	0.001336
RS	9	0.121679	14.182900	191.159723	0.001355	0.001504
RS	10	0.142180	6.374870	463.515657	0.003287	0.003622
RS	11	0.164577	6.374870	504.571152	0.003578	0.003970
RS	12	0.189046	3.778370	925.077755	0.006559	0.007172
RS	13	0.215777	3.778370	1003.288754	0.007114	0.007798
RS	14	0.244980	2.682801	1528.795575	0.010840	0.011732
RS	15	0.276885	2.682801	1649.749102	0.011698	0.012724
RS	16	0.311739	2.162966	2201.871543	0.015613	0.016842
RS	17	0.349817	2.162966	2361.981895	0.016748	0.018195
RS	18	0.391417	1.911618	2858.109784	0.020266	0.021904
RS	19	0.436864	1.911618	3046.312221	0.021601	0.023512
RS	20	0.486513	1.807257	3423.781146	0.024277	0.026330
RS	21	0.540755	1.807257	3625.630814	0.025708	0.028046
RS	22	0.600012	1.800204	3843.061214	0.027250	0.029634
RS	23	0.664750	1.800204	4044.569887	0.028679	0.031323
RS	24	0.735475	1.871372	4083.961412	0.028958	0.031527
RS	25	0.812741	1.871372	4274.449663	0.030309	0.033091
RS	26	0.897152	2.014379	4146.964753	0.029405	0.031994
RS	27	0.989369	2.014379	4320.323468	0.030634	0.033380
RS	28	1.090115	2.227573	4062.843347	0.028809	0.031271
RS	29	1.200178	2.227573	4216.963750	0.029901	0.032463
RS	30	1.320420	2.511554	3876.477551	0.027487	0.029713
RS	31	1.451782	2.511554	4011.726658	0.028446	0.030717
RS	32	1.595292	2.868916	3630.345907	0.025742	0.027660
RS	33	1.752075	2.868916	3748.197370	0.026577	0.028493
RS	34	1.923357	3.301825	3359.157813	0.023819	0.025392
RS	35	2.110479	3.301825	3461.306453	0.024543	0.026077
RS	36	2.314906	3.807829	3089.649154	0.021908	0.023129
RS	37	2.538239	3.807829	3177.493742	0.022531	0.023686
RS	38	2.782226	4.378468	2838.896412	0.020130	0.021012
RS	39	3.048777	4.378468	2913.335636	0.020658	0.021453
RS	40	3.339979	5.001203	2614.023743	0.018535	0.019098
RS	41	3.658112	5.001203	2675.471234	0.018971	0.019433
RS	42	4.005666	5.660041	2415.592991	0.017128	0.017393
RS	43	4.385362	5.660041	2464.029661	0.017472	0.017626
RS	44	4.800172	6.334575	2241.010206	0.015890	0.015876
RS	45	5.253345	6.334575	2275.993866	0.016138	0.016007
RS	46	5.748428	6.997616	2086.742906	0.014797	0.014517
RS	47	6.289297	6.997616	2107.346751	0.014943	0.014544
RS	48	6.880185	7.615023	1948.608121	0.013817	0.013283
RS	49	7.525720	7.615023	1953.335142	0.013851	0.013202
RS	50	8.230954	8.150535	1820.868444	0.012911	0.012134
RS	51	9.001409	8.150535	1807.651340	0.012818	0.011939
RS	52	9.843116	8.575240	1695.256727	0.012021	0.011013
RS	53	10.762666	8.575240	1661.714463	0.011783	0.010697
RS	54	11.767256	9.017775	1538.163700	0.010907	0.009634
RS	55	12.864752	9.017775	1486.114789	0.010538	0.009235
RS	56	14.063745	9.017775	1419.588845	0.010066	0.008749
RS	57	15.373623	9.017775	1339.293197	0.009497	0.008180
RS	58	16.804639	223.767623	54.527343	0.000387	0.000333
RS	59	18.367997	223.767623	59.495804	0.000422	0.000356
RS	60	20.075936	223.767623	64.906784	0.000460	0.000381
RS	61	21.941826	223.767623	70.797196	0.000502	0.000408
RS	62	23.980277	223.767623	77.206395	0.000547	0.000436
RS	63	26.207245	223.767623	13997.291257	0.099251	0.058148
PA	4+25*2+4+6 0.000643014 0.007955011 26.207244792 173212.868684644 433.359770677 50.256718139 14.182899572 6.374869811 3.778369826 2.682800510 2.162966023 1.911617695 1.807256594 1.800204426 1.871371572 2.014378821 2.227573187 2.511554198 2.868915791 3.301824711 3.807829270 4.378467911 5.001203337 5.660041083 6.334575324 6.997616017 7.615022677 8.150534808 8.575240041 9.017775390 223.767622515
//
IT	31770
RD	15
LK	-86354.901937
QD	-184.791671 -> -132.130324
RI	0.0132304498
TR	0.000572	0.007947
MT	27.317354
MM	C_pi: 15.993819, n_recomb: 140054.067655
RS	0	0.000000	293660.100546	0.004179	0.000000	0.000000
RS	1	0.009320	293660.100546	0.004569	0.000000	0.000000
RS	2	0.019508	293660.100546	0.004995	0.000000	0.000000
RS	3	0.030646	293660.100546	0.005461	0.000000	0.000000
RS	4	0.042822	554.359716	3.162467	0.000023	0.000018
RS	5	0.056133	554.359716	3.457307	0.000025	0.000024
RS	6	0.070684	59.102667	35.447330	0.000253	0.000257
RS	7	0.086591	59.102667	38.742597	0.000277	0.000305
RS	8	0.103981	16.235452	154.079016	0.001100	0.001237
RS	9	0.122992	16.235452	168.245869	0.001201	0.001380
RS	10	0.143774	7.201320	413.780592	0.002954	0.003370
RS	11	0.166494	7.201320	450.895584	0.003219	0.003664
RS	12	0.191330	4.218479	837.394030	0.005979	0.006692
RS	13	0.218482	4.218479	909.394474	0.006493	0.007234
RS	14	0.248164	2.958597	1404.968528	0.010032	0.011012
RS	15	0.280612	2.958597	1518.585781	0.010843	0.011903
RS	16	0.316084	2.357017	2054.714318	0.014671	0.015949
RS	17	0.354862	2.357017	2208.223743	0.015767	0.017204
RS	18	0.397255	2.061419	2705.395840	0.019317	0.020952
RS	19	0.443598	2.061419	2889.325904	0.020630	0.022483
RS	20	0.494260	1.931998	3282.377208	0.023437	0.025438
RS	21	0.549644	1.931998	3483.053048	0.024869	0.027107
RS	22	0.610189	1.910865	3725.822041	0.026603	0.028898
RS	23	0.676377	1.910865	3929.165509	0.028055	0.030569
RS	24	0.748734	1.974983	3998.338999	0.028549	0.031004
RS	25	0.827834	1.974983	4192.971200	0.029938	0.032574
RS	26	0.914307	2.115934	4094.776028	0.029237	0.031702
RS	27	1.008838	2.115934	4273.653489	0.030514	0.033111
RS	28	1.112179	2.330917	4041.370234	0.028856	0.031195
RS	29	1.225152	2.330917	4201.543096	0.029999	0.032418
RS	30	1.348654	2.619820	3880.485610	0.027707	0.029817
RS	31	1.483665	2.619820	4021.724656	0.028716	0.030855
RS	32	1.631260	2.984841	3653.843146	0.026089	0.027902
RS	33	1.792609	2.984841	3777.267681	0.026970	0.028770
RS	34	1.968997	3.427712	3396.689256	0.024253	0.025734
RS	35	2.161823	3.427712	3503.814091	0.025018	0.026451
RS	36	2.372620	3.945361	3136.826400	0.022397	0.023540
RS	37	2.603064	3.945361	3228.972239	0.023055	0.024124
RS	38	2.854984	4.528394	2892.525587	0.020653	0.021467
RS	39	3.130382	4.528394	2970.551745	0.021210	0.021932
RS	40	3.431447	5.163101	2671.901788	0.019078	0.019583
RS	41	3.760571	5.163101	2736.178632	0.019537	0.019936
RS	42	4.120368	5.832053	2476.217664	0.017680	0.017896
RS	43	4.513698	5.832053	2526.654982	0.018041	0.018141
RS	44	4.943685	6.512940	2303.372873	0.016446	0.016389
RS	45	5.413747	6.512940	2339.410745	0.016704	0.016526
RS	46	5.927617	7.175892	2150.199792	0.015353	0.015036
RS	47	6.489378	7.175892	2170.722489	0.015499	0.015060
RS	48	7.103495	7.782912	2012.807979	0.014372	0.013805
RS	49	7.774846	7.782912	2016.017357	0.014395	0.013710
RS	50	8.508766	8.292308	1885.656431	0.013464	0.012655
RS	51	9.311086	8.292308	1869.009807	0.013345	0.012433
RS	52	10.188180	8.667480	1760.526904	0.012570	0.011531
RS	53	11.147017	8.667480	1720.907903	0.012287	0.011170
RS	54	12.195216	8.956391	1614.388370	0.011527	0.010211
RS	55	13.341106	8.956391	1550.860761	0.011073	0.009733
RS	56	14.593790	8.956391	1471.978332	0.010510	0.009163
RS	57	15.963221	8.956391	1378.812060	0.009845	0.008507
RS	58	17.460281	223.647117	55.583300	0.000397	0.000340
RS	59	19.096863	223.647117	60.682573	0.000433	0.000365
RS	60	20.885972	223.647117	66.238413	0.000473	0.000391
RS	61	22.841822	223.647117	72.288917	0.000516	0.000419
RS	62	24.979953	223.647117	78.874644	0.000563	0.000449
RS	63	27.317354	223.647117	13583.171092	0.096985	0.058260
PA	4+25*2+4+6 0.000572300 0.007947414 27.317354206 293660.100546450 554.359715515 59.102667340 16.235452433 7.201320365 4.218478820 2.958596911 2.357016915 2.061418820 1.931998351 1.910864981 1.974983008 2.115933928 2.330917072 2.619820296 2.984841274 3.427711824 3.945360564 4.528394253 5.163101088 5.832053242 6.512939822 7.175892139 7.782912316 8.292307691 8.667479547 8.956391129 223.647117394
//
IT	41159
RD	16
LK	-86254.175874
QD	-152.499888 -> -109.784615
RI	0.0122156975
TR	0.000516	0.007903
MT	28.527222
MM	C_pi: 15.977988, n_recomb: 139183.753740
RS	0	0.000000	401472.980624	0.003064	0.000000	0.000000
RS	1	0.009395	401472.980624	0.003352	0.000000	0.000000
RS	2	0.019672	401472.980624	0.003667	0.000000	0.000000
RS	3	0.030915	401472.980624	0.004011	0.000000	0.000000
RS	4	0.043214	670.585647	2.627233	0.000019	0.000015
RS	5	0.056669	670.585647	2.874155	0.000021	0.000021
RS	6	0.071387	66.607887	31.652237	0.000227	0.000241
RS	7	0.087489	66.607887	34.619430	0.000249	0.000284
RS	8	0.105103	18.022399	139.885126	0.001005	0.001175
RS	9	0.124372	18.022399	152.867969	0.001098	0.001301
RS	10	0.145451	7.968093	377.508503	0.002712	0.003195
RS	11	0.168511	7.968093	411.764390	0.002958	0.003449
RS	12	0.193737	4.642470	769.693933	0.005530	0.006332
RS	13	0.221332	4.642470	836.876580	0.006013	0.006808
RS	14	0.251521	3.228558	1305.631427	0.009381	0.010446
RS	15	0.284545	3.228558	1413.271834	0.010154	0.011254
RS	16	0.320672	2.548267	1933.103132	0.013889	0.015224
RS	17	0.360193	2.548267	2080.996701	0.014951	0.016397
RS	18	0.403427	2.209905	2575.659050	0.018505	0.020161
RS	19	0.450723	2.209905	2755.751426	0.019799	0.021626
RS	20	0.502462	2.056172	3159.264822	0.022699	0.024682
RS	21	0.559062	2.056172	3358.693275	0.024131	0.026308
RS	22	0.620979	2.021667	3620.905458	0.026015	0.028259
RS	23	0.688714	2.021667	3825.646230	0.027486	0.029912
RS	24	0.762811	2.079524	3918.859325	0.028156	0.030536
RS	25	0.843870	2.079524	4117.018457	0.029580	0.032109
RS	26	0.932545	2.219412	4043.105595	0.029049	0.031425
RS	27	1.029550	2.219412	4226.863717	0.030369	0.032851
RS	28	1.135668	2.437383	4015.997893	0.028854	0.031098
RS	29	1.251756	2.437383	4181.664300	0.030044	0.032347
RS	30	1.378750	2.732869	3877.238257	0.027857	0.029874
RS	31	1.517675	2.732869	4024.035039	0.028912	0.030942
RS	32	1.669652	3.107605	3667.967042	0.026353	0.028078
RS	33	1.835906	3.107605	3796.667650	0.027278	0.028976
RS	34	2.017780	3.563175	3423.517547	0.024597	0.025997
RS	35	2.216740	3.563175	3535.452345	0.025401	0.026743
RS	36	2.434392	4.095702	3172.805046	0.022796	0.023864
RS	37	2.672492	4.095702	3269.200504	0.023488	0.024474
RS	38	2.932961	4.695268	2934.772249	0.021086	0.021834
RS	39	3.217900	4.695268	3016.443561	0.021672	0.022321
RS	40	3.529609	5.346799	2718.565320	0.019532	0.019978
RS	41	3.870602	5.346799	2785.834542	0.020016	0.020350
RS	42	4.243630	6.031494	2525.999315	0.018149	0.018311
RS	43	4.651703	6.031494	2578.706041	0.018527	0.018569
RS	44	5.098114	6.725185	2355.380885	0.016923	0.016817
RS	45	5.586464	6.725185	2392.853677	0.017192	0.016961
RS	46	6.120693	7.395244	2203.890119	0.015834	0.015473
RS	47	6.705112	7.395244	2224.832925	0.015985	0.015497
RS	48	7.344436	7.999730	2067.914931	0.014857	0.014248
RS	49	8.043822	7.999730	2070.237801	0.014874	0.014144
RS	50	8.808914	8.491310	1942.151092	0.013954	0.013105
RS	51	9.645885	8.491310	1922.834975	0.013815	0.012859
RS	52	10.561486	8.825572	1818.491413	0.013065	0.011985
RS	53	11.563107	8.825572	1773.649287	0.012743	0.011584
RS	54	12.658827	8.974749	1684.762495	0.012105	0.010738
RS	55	13.857487	8.974749	1610.302211	0.011570	0.010183
RS	56	15.168759	8.974749	1519.719189	0.010919	0.009532
RS	57	16.603221	8.974749	1414.450795	0.010162	0.008792
RS	58	18.172448	224.203955	56.812753	0.000408	0.000348
RS	59	19.889099	224.203955	62.061158	0.000446	0.000374
RS	60	21.767026	224.203955	67.781945	0.000487	0.000402
RS	61	23.821379	224.203955	74.014520	0.000532	0.000431
RS	62	26.068734	224.203955	80.800771	0.000581	0.000462
RS	63	28.527222	224.203955	13220.790051	0.094988	0.058298
PA	4+25*2+4+6 0.000516493 0.007902732 28.527222081 401472.980623863 670.585646521 66.607887283 18.022398526 7.968093367 4.642470337 3.228557600 2.548267472 2.209905291 2.056171723 2.021666843 2.079523915 2.219412321 2.437382774 2.732868997 3.107604612 3.563175082 4.095701629 4.695268170 5.346798579 6.031493894 6.725185479 7.395243981 7.999729762 8.491310134 8.825572091 8.974748905 224.203955159
//
IT	24191
RD	17
LK	-86172.237255
QD	-127.084058 -> -92.224279
RI	0.0116332466
TR	0.000478	0.007910
MT	29.445846
MM	C_pi: 15.910033, n_recomb: 138749.202717
RS	0	0.000000	696952.763670	0.001770	0.000000	0.000000
RS	1	0.009450	696952.763670	0.001937	0.000000	0.000000
RS	2	0.019792	696952.763670	0.002120	0.000000	0.000000
RS	3	0.031112	696952.763670	0.002321	0.000000	0.000000
RS	4	0.043502	771.239868	2.295576	0.000017	0.000014
RS	5	0.057062	771.239868	2.512594	0.000018	0.000019
RS	6	0.071904	72.493917	29.254879	0.000211	0.000233
RS	7	0.088148	72.493917	32.013992	0.000231	0.000274
RS	8	0.105927	19.482473	130.308688	0.000939	0.001143
RS	9	0.125387	19.482473	142.484727	0.001027	0.001258
RS	10	0.146685	8.640814	350.983899	0.002530	0.003079
RS	11	0.169995	8.640814	383.103727	0.002761	0.003303
RS	12	0.195509	5.030765	717.217601	0.005169	0.006063
RS	13	0.223433	5.030765	780.532349	0.005625	0.006487
RS	14	0.253997	3.479696	1225.595403	0.008833	0.010000
RS	15	0.287448	3.479696	1328.157320	0.009572	0.010741
RS	16	0.324060	2.726026	1832.592494	0.013208	0.014637
RS	17	0.364132	2.726026	1975.455215	0.014238	0.015742
RS	18	0.407991	2.346438	2466.879720	0.017779	0.019505
RS	19	0.455994	2.346438	2643.293123	0.019051	0.020916
RS	20	0.508534	2.168960	3054.890392	0.022017	0.024044
RS	21	0.566038	2.168960	3252.800207	0.023444	0.025635
RS	22	0.628976	2.120928	3531.509113	0.025452	0.027711
RS	23	0.697861	2.120928	3737.059296	0.026934	0.029350
RS	24	0.773256	2.171919	3851.194837	0.027757	0.030127
RS	25	0.855775	2.171919	4052.123323	0.029205	0.031703
RS	26	0.946092	2.309670	3999.729970	0.028827	0.031171
RS	27	1.044944	2.309670	4187.577117	0.030181	0.032613
RS	28	1.153137	2.529105	3995.899748	0.028799	0.030996
RS	29	1.271553	2.529105	4166.327105	0.030028	0.032269
RS	30	1.401160	2.829110	3877.024616	0.027943	0.029899
RS	31	1.543013	2.829110	4028.751506	0.029036	0.030995
RS	32	1.698272	3.210979	3683.512055	0.026548	0.028205
RS	33	1.868201	3.210979	3816.981899	0.027510	0.029131
RS	34	2.054189	3.676008	3450.796954	0.024871	0.026198
RS	35	2.257751	3.676008	3567.150731	0.025709	0.026970
RS	36	2.480550	4.219753	3208.531910	0.023125	0.024118
RS	37	2.724402	4.219753	3308.896848	0.023848	0.024753
RS	38	2.991297	4.831419	2976.558806	0.021453	0.022125
RS	39	3.283412	4.831419	3061.689899	0.022066	0.022634
RS	40	3.603132	5.495009	2764.678719	0.019926	0.020296
RS	41	3.953063	5.495009	2834.844371	0.020431	0.020685
RS	42	4.336062	6.190289	2575.332881	0.018561	0.018648
RS	43	4.755253	6.190289	2630.295190	0.018957	0.018920
RS	44	5.214055	6.891489	2407.157883	0.017349	0.017168
RS	45	5.716213	6.891489	2446.129594	0.017630	0.017320
RS	46	6.265823	7.563489	2257.667106	0.016272	0.015835
RS	47	6.867368	7.563489	2279.167506	0.016427	0.015861
RS	48	7.525757	8.160803	2123.519733	0.015305	0.014621
RS	49	8.246362	8.160803	2125.159630	0.015317	0.014510
RS	50	9.035061	8.631083	1999.630846	0.014412	0.013487
RS	51	9.898289	8.631083	1977.898687	0.014255	0.013223
RS	52	10.843088	8.922708	1878.038947	0.013535	0.012378
RS	53	11.877168	8.922708	1828.228541	0.013176	0.011942
RS	54	13.008964	8.931946	1758.429945	0.012673	0.011213
RS	55	14.247710	8.931946	1672.769111	0.012056	0.010586
RS	56	15.603513	8.931946	1570.315137	0.011318	0.009858
RS	57	17.087434	8.931946	1452.888813	0.010471	0.009040
RS	58	18.711580	223.208434	58.160493	0.000419	0.000357
RS	59	20.489202	223.208434	63.559071	0.000458	0.000384
RS	60	22.434802	223.208434	69.445045	0.000501	0.000413
RS	61	24.564253	223.208434	75.858980	0.000547	0.000444
RS	62	26.894929	223.208434	82.843924	0.000597	0.000477
RS	63	29.445846	223.208434	12965.486777	0.093445	0.058278
PA	4+25*2+4+6 0.000477925 0.007910148 29.445845638 696952.763669990 771.239867711 72.493916794 19.482473309 8.640813679 5.030765353 3.479695621 2.726025864 2.346437534 2.168960304 2.120927515 2.171918686 2.309669686 2.529105172 2.829109966 3.210978692 3.676008427 4.219752651 4.831418839 5.495009150 6.190289432 6.891489475 7.563488575 8.160803250 8.631083184 8.922707895 8.931945943 223.208433993
//
IT	5174
RD	18
LK	-96529.994553
QD	-5865.736702 -> -559.638800
RI	0.0056471866
TR	0.000496	0.006973
MT	36.203521
MM	C_pi: 31.026699, n_recomb: 228770.715796
RS	0	0.000000	823855.439594	0.002458	0.000000	0.000000
RS	1	0.009808	823855.439594	0.002699	0.000000	0.000000
RS	2	0.020578	823855.439594	0.002964	0.000000	0.000000
RS	3	0.032404	823855.439594	0.003254	0.000000	0.000000
RS	4	0.045391	975.954872	3.016892	0.000013	0.000010
RS	5	0.059651	975.954872	3.312911	0.000014	0.000014
RS	6	0.075309	87.042408	40.786953	0.000178	0.000181
RS	7	0.092504	87.042408	44.780885	0.000196	0.000213
RS	8	0.111384	23.260276	183.921354	0.000804	0.000896
RS	9	0.132117	23.260276	201.786960	0.000882	0.000988
RS	10	0.154883	10.356717	496.843363	0.002172	0.002418
RS	11	0.179882	10.356717	544.243929	0.002379	0.002603
RS	12	0.207333	6.034746	1021.820148	0.004467	0.004802
RS	13	0.237476	6.034746	1116.299755	0.004880	0.005164
RS	14	0.270576	4.161986	1764.978399	0.007715	0.008048
RS	15	0.306922	4.161986	1920.670208	0.008396	0.008698
RS	16	0.346833	3.247136	2672.629834	0.011683	0.012021
RS	17	0.390659	3.247136	2893.970571	0.012650	0.013019
RS	18	0.438783	2.785602	3642.929888	0.015924	0.016369
RS	19	0.491627	2.785602	3922.177563	0.017145	0.017682
RS	20	0.549654	2.570130	4563.664811	0.019949	0.020611
RS	21	0.613372	2.570130	4883.780156	0.021348	0.022138
RS	22	0.683340	2.512388	5331.150468	0.023303	0.024240
RS	23	0.760170	2.512388	5670.846668	0.024788	0.025861
RS	24	0.844536	2.575252	5869.244563	0.025656	0.026857
RS	25	0.937177	2.575252	6208.383461	0.027138	0.028464
RS	26	1.038903	2.743985	6148.878392	0.026878	0.028287
RS	27	1.150607	2.743985	6472.412935	0.028292	0.029802
RS	28	1.273267	3.013034	6192.387474	0.027068	0.028604
RS	29	1.407958	3.013034	6491.517532	0.028376	0.029983
RS	30	1.555858	3.382065	6052.677629	0.026457	0.028035
RS	31	1.718266	3.382065	6323.665044	0.027642	0.029258
RS	32	1.896602	3.853973	5789.887926	0.025309	0.026852
RS	33	2.092429	3.853973	6032.161114	0.026368	0.027915
RS	34	2.307463	4.431944	5458.461435	0.023860	0.025307
RS	35	2.543588	4.431944	5673.007103	0.024798	0.026219
RS	36	2.802872	5.112458	5105.249576	0.022316	0.023626
RS	37	3.087586	5.112458	5293.434262	0.023139	0.024398
RS	38	3.400226	5.884424	4762.493100	0.020818	0.021968
RS	39	3.743529	5.884424	4925.373226	0.021530	0.022609
RS	40	4.120504	6.730345	4446.900310	0.019438	0.020418
RS	41	4.534452	6.730345	4584.912669	0.020042	0.020931
RS	42	4.989001	7.627285	4163.525249	0.018200	0.019003
RS	43	5.488131	7.627285	4276.359998	0.018693	0.019389
RS	44	6.036217	8.544998	3911.261947	0.017097	0.017719
RS	45	6.638059	8.544998	3997.738143	0.017475	0.017973
RS	46	7.298930	9.440641	3687.182128	0.016117	0.016551
RS	47	8.024620	9.440641	3744.981969	0.016370	0.016663
RS	48	8.821485	10.256674	3487.018078	0.015242	0.015477
RS	49	9.696507	10.256674	3512.288120	0.015353	0.015433
RS	50	10.657352	10.924023	3303.793196	0.014442	0.014462
RS	51	11.712436	10.924023	3290.684639	0.014384	0.014240
RS	52	12.871003	11.369867	3126.095676	0.013665	0.013453
RS	53	14.143204	11.369867	3066.392941	0.013404	0.013023
RS	54	15.540181	11.458750	2953.125977	0.012909	0.012450
RS	55	17.074175	11.458750	2833.261317	0.012385	0.011764
RS	56	18.758624	11.458750	2682.462464	0.011726	0.010963
RS	57	20.608284	11.458750	2502.978036	0.010941	0.010063
RS	58	22.639359	442.735925	65.307445	0.000285	0.000399
RS	59	24.869643	442.735925	71.872180	0.000314	0.000433
RS	60	27.318673	442.735925	79.108933	0.000346	0.000469
RS	61	30.007905	442.735925	87.087965	0.000381	0.000509
RS	62	32.960898	442.735925	95.886885	0.000419	0.000552
RS	63	36.203521	442.735925	31077.631668	0.135846	0.103502
PA	4+25*2+4+6 0.000495597 0.006972569 36.203521412 823855.439593548 975.954872234 87.042407775 23.260275634 10.356716990 6.034746500 4.161985520 3.247136119 2.785602413 2.570129925 2.512387896 2.575252141 2.743984971 3.013033727 3.382064928 3.853973059 4.431943961 5.112458416 5.884423630 6.730345456 7.627285170 8.544997638 9.440641393 10.256674062 10.924023327 11.369867174 11.458749579 442.735925316
//
IT	6015
RD	19
LK	-89260.724879
QD	-1521.541143 -> -400.353125
RI	0.0196217690
TR	0.000529	0.006528
MT	40.044925
MM	C_pi: 34.103685, n_recomb: 234750.024708
RS	0	0.000000	905089.476621	0.002330	0.000000	0.000000
RS	1	0.009983	905089.476621	0.002563	0.000000	0.000000
RS	2	0.020964	905089.476621	0.002819	0.000000	0.000000
RS	3	0.033040	905089.476621	0.003100	0.000000	0.000000
RS	4	0.046322	888.755006	3.472585	0.000015	0.000013
RS	5	0.060930	888.755006	3.819395	0.000016	0.000017
RS	6	0.076997	76.305922	48.923279	0.000208	0.000244
RS	7	0.094667	76.305922	53.797702	0.000229	0.000289
RS	8	0.114102	20.837789	216.545264	0.000922	0.001224
RS	9	0.135476	20.837789	237.925087	0.001014	0.001346
RS	10	0.158985	9.602171	566.833200	0.002415	0.003252
RS	11	0.184841	9.602171	621.717990	0.002648	0.003456
RS	12	0.213278	5.751727	1136.870148	0.004843	0.006268
RS	13	0.244554	5.751727	1243.384686	0.005297	0.006620
RS	14	0.278952	4.037453	1933.492198	0.008236	0.010156
RS	15	0.316785	4.037453	2105.977860	0.008971	0.010778
RS	16	0.358395	3.184101	2901.393870	0.012360	0.014701
RS	17	0.404158	3.184101	3143.760336	0.013392	0.015669
RS	18	0.454491	2.751504	3930.699983	0.016744	0.019477
RS	19	0.509848	2.751504	4233.576318	0.018034	0.020754
RS	20	0.570733	2.553389	4898.717455	0.020868	0.023932
RS	21	0.637695	2.553389	5242.687835	0.022333	0.025404
RS	22	0.711343	2.508899	5693.173236	0.024252	0.027520
RS	23	0.792343	2.508899	6054.591030	0.025792	0.029058
RS	24	0.881430	2.584182	6233.959693	0.026556	0.029856
RS	25	0.979411	2.584182	6591.035572	0.028077	0.031353
RS	26	1.087174	2.766515	6493.435203	0.027661	0.030827
RS	27	1.205695	2.766515	6830.460623	0.029097	0.032210
RS	28	1.336049	3.052039	6499.518442	0.027687	0.030585
RS	29	1.479416	3.052039	6807.852280	0.029000	0.031817
RS	30	1.637097	3.442052	6312.217978	0.026889	0.029431
RS	31	1.810520	3.442052	6588.732671	0.028067	0.030497
RS	32	2.001256	3.941059	5998.187234	0.025551	0.027685
RS	33	2.211035	3.941059	6243.051522	0.026594	0.028590
RS	34	2.441757	4.553794	5616.760666	0.023927	0.025635
RS	35	2.695513	4.553794	5831.637001	0.024842	0.026392
RS	36	2.974602	5.277939	5217.882050	0.022227	0.023520
RS	37	3.281555	5.277939	5404.652343	0.023023	0.024143
RS	38	3.619152	6.103068	4835.043098	0.020597	0.021498
RS	39	3.990453	6.103068	4995.121837	0.021278	0.021999
RS	40	4.398822	7.011709	4484.879334	0.019105	0.019647
RS	41	4.847961	7.011709	4618.952013	0.019676	0.020031
RS	42	5.341940	7.980159	4171.746785	0.017771	0.017981
RS	43	5.885235	7.980159	4279.690600	0.018231	0.018249
RS	44	6.482770	8.976258	3893.716182	0.016587	0.016486
RS	45	7.139960	8.976258	3974.503998	0.016931	0.016635
RS	46	7.862760	9.953325	3647.161547	0.015536	0.015139
RS	47	8.657721	9.953325	3698.601882	0.015755	0.015163
RS	48	9.532047	10.847131	3427.335915	0.014600	0.013913
RS	49	10.493661	10.847131	3445.663497	0.014678	0.013799
RS	50	11.551277	11.578166	3227.105698	0.013747	0.012771
RS	51	12.714481	11.578166	3206.481503	0.013659	0.012503
RS	52	13.993812	12.058375	3035.419906	0.012930	0.011663
RS	53	15.400865	12.058375	2967.437810	0.012641	0.011219
RS	54	16.948392	12.078526	2862.569629	0.012194	0.010580
RS	55	18.650415	12.078526	2730.788784	0.011633	0.009922
RS	56	20.522360	12.078526	2568.286574	0.010941	0.009162
RS	57	22.581190	12.078526	2377.958182	0.010130	0.008314
RS	58	24.845562	566.319778	50.973762	0.000217	0.000210
RS	59	27.335998	566.319778	56.243321	0.000240	0.000224
RS	60	30.075067	566.319778	62.073200	0.000264	0.000240
RS	61	33.087590	566.319778	68.525360	0.000292	0.000256
RS	62	36.400867	566.319778	75.668847	0.000322	0.000275
RS	63	40.044925	566.319778	31047.321896	0.132257	0.079404
PA	4+25*2+4+6 0.000528868 0.006527725 40.044925175 905089.476621344 888.755005892 76.305921816 20.837788699 9.602171010 5.751727115 4.037453035 3.184101032 2.751503505 2.553388525 2.508899320 2.584181675 2.766514896 3.052039413 3.442051508 3.941058819 4.553793510 5.277939406 6.103067997 7.011709347 7.980158837 8.976258019 9.953325150 10.847131026 11.578165763 12.058375367 12.078526288 566.319778148
//
IT	5131
RD	20
LK	-87599.017104
QD	-657.696930 -> -333.446959
RI	0.0204598280
TR	0.000573	0.006319
MT	42.297208
MM	C_pi: 32.685507, n_recomb: 219387.456264
RS	0	0.000000	868697.763075	0.002307	0.000000	0.000000
RS	1	0.010079	868697.763075	0.002540	0.000000	0.000000
RS	2	0.021173	868697.763075	0.002796	0.000000	0.000000
RS	3	0.033386	868697.763075	0.003078	0.000000	0.000000
RS	4	0.046830	924.312800	3.184238	0.000015	0.000011
RS	5	0.061629	924.312800	3.505284	0.000016	0.000016
RS	6	0.077919	74.089918	48.134222	0.000219	0.000237
RS	7	0.095851	74.089918	52.975267	0.000241	0.000286
RS	8	0.115591	20.120671	214.599978	0.000978	0.001212
RS	9	0.137320	20.120671	235.978319	0.001076	0.001359
RS	10	0.161239	9.390746	555.502239	0.002532	0.003233
RS	11	0.187569	9.390746	609.745350	0.002779	0.003496
RS	12	0.216552	5.691713	1102.717116	0.005026	0.006264
RS	13	0.248457	5.691713	1206.859859	0.005501	0.006707
RS	14	0.283577	4.019945	1866.408828	0.008507	0.010230
RS	15	0.322237	4.019945	2034.133459	0.009272	0.010968
RS	16	0.364794	3.176959	2798.041506	0.012754	0.014927
RS	17	0.411639	3.176959	3033.189740	0.013826	0.016027
RS	18	0.463207	2.746423	3792.379873	0.017286	0.019902
RS	19	0.519971	2.746423	4085.736026	0.018623	0.021321
RS	20	0.582457	2.548869	4728.107186	0.021551	0.024559
RS	21	0.651241	2.548869	5060.370406	0.023066	0.026174
RS	22	0.726957	2.505115	5493.429156	0.025040	0.028306
RS	23	0.810304	2.505115	5841.088046	0.026625	0.029976
RS	24	0.902052	2.581742	6008.972475	0.027390	0.030728
RS	25	1.003047	2.581742	6350.523927	0.028947	0.032338
RS	26	1.114221	2.766304	6247.849637	0.028479	0.031702
RS	27	1.236601	2.766304	6568.048180	0.029938	0.033174
RS	28	1.371314	3.055352	6238.179540	0.028435	0.031391
RS	29	1.519605	3.055352	6528.938019	0.029760	0.032687
RS	30	1.682843	3.450718	6039.771676	0.027530	0.030116
RS	31	1.862532	3.450718	6298.501128	0.028709	0.031225
RS	32	2.060332	3.957476	5718.948927	0.026068	0.028224
RS	33	2.278068	3.957476	5946.266050	0.027104	0.029156
RS	34	2.517749	4.580824	5334.588402	0.024316	0.026023
RS	35	2.781587	4.580824	5532.478241	0.025218	0.026794
RS	36	3.072018	5.318720	4935.681803	0.022498	0.023766
RS	37	3.391719	5.318720	5106.222683	0.023275	0.024396
RS	38	3.743644	6.160684	4554.625862	0.020761	0.021621
RS	39	4.131037	6.160684	4699.339601	0.021420	0.022121
RS	40	4.557476	7.088839	4207.097637	0.019177	0.019664
RS	41	5.026895	7.088839	4326.736300	0.019722	0.020043
RS	42	5.543625	8.078589	3896.827259	0.017762	0.017909
RS	43	6.112436	8.078589	3991.330987	0.018193	0.018169
RS	44	6.738576	9.096192	3621.526258	0.016507	0.016340
RS	45	7.427824	9.096192	3689.950452	0.016819	0.016479
RS	46	8.186540	10.092147	3377.389500	0.015395	0.014931
RS	47	9.021726	10.092147	3417.655235	0.015578	0.014943
RS	48	9.941088	10.997532	3159.680539	0.014402	0.013655
RS	49	10.953111	10.997532	3168.166818	0.014441	0.013529
RS	50	12.067134	11.725425	2961.616352	0.013499	0.012476
RS	51	13.293438	11.725425	2932.635238	0.013367	0.012194
RS	52	14.643338	12.176474	2773.041595	0.012640	0.011343
RS	53	16.129293	12.176474	2698.242001	0.012299	0.010883
RS	54	17.765014	12.050242	2618.168438	0.011934	0.010287
RS	55	19.565597	12.050242	2477.769731	0.011294	0.009597
RS	56	21.547657	12.050242	2309.412971	0.010527	0.008805
RS	57	23.729485	12.050242	2116.658745	0.009648	0.007927
RS	58	26.131216	609.612726	41.841136	0.000191	0.000165
RS	59	28.775013	609.612726	46.219056	0.000211	0.000176
RS	60	31.685274	609.612726	51.069199	0.000233	0.000188
RS	61	34.888854	609.612726	56.444726	0.000257	0.000201
RS	62	38.415318	609.612726	62.405024	0.000284	0.000215
RS	63	42.297208	609.612726	26510.538097	0.120839	0.069208
PA	4+25*2+4+6 0.000572866 0.006319199 42.297207801 868697.763074749 924.312800469 74.089917583 20.120670966 9.390746255 5.691712728 4.019945197 3.176958960 2.746423367 2.548868978 2.505115308 2.581741852 2.766303828 3.055351734 3.450717562 3.957475889 4.580823592 5.318720299 6.160683534 7.088839246 8.078588883 9.096191738 10.092146649 10.997531606 11.725424719 12.176473619 12.050242151 609.612725584
//
IT	4136
RD	21
LK	-87091.225708
QD	-422.504505 -> -303.942662
RI	0.0186559659
TR	0.000604	0.006152
MT	44.496745
MM	C_pi: 31.251590, n_recomb: 205547.823447
RS	0	0.000000	877505.893927	0.002173	0.000000	0.000000
RS	1	0.010167	877505.893927	0.002394	0.000000	0.000000
RS	2	0.021368	877505.893927	0.002637	0.000000	0.000000
[truncated: 10,206,185 more chars]
