# Supplementary material for: Recent speciation associated with range expansion and a shift to self-fertilization in North American Arabidopsis
Source: Nat Commun. 2022 Dec 8;13:7564. doi: 10.1038/s41467-022-35368-1 (PMC9732334; doi:10.1038/s41467-022-35368-1)
Supplement: Supplementary file 5 — Source Data [file 41467_2022_35368_MOESM5_ESM.zip › Source Data/SuppFig21-4_lyrSK1.psmc]

CC
CC	Brief Description of the file format:
CC	  CC  comments
CC	  MM  useful-messages
CC	  RD  round-of-iterations
CC	  LL  \log[P(sequence)]
CC	  QD  Q-before-opt Q-after-opt
CC	  TR  \theta_0 \rho_0
CC	  RS  k t_k \lambda_k \pi_k \sum_{l\not=k}A_{kl} A_{kk}
CC	  DC  begin end best-k t_k+\Delta_k max-prob
CC
MM	Version: 0.6.5-r67
MM	pattern:4+25*2+4+6, n:63, n_free_lambdas:28
MM	n_iterations:25, skip:1, max_t:5, theta/rho:5
MM	is_decoding:0
MM	n_seqs:13, sum_L:924274, sum_n:36943
RD	0
LK	0.000000
QD	0.000000 -> 0.000000
RI	inf
TR	0.040790	0.008158
MT	5.000000
MM	C_pi: 1.000000, n_recomb: 7509.684359
RS	0	0.000000	1.000000	48.010713	0.006393	0.000000
RS	1	0.006440	1.000000	50.765360	0.006760	0.000000
RS	2	0.013294	1.000000	53.655178	0.007145	0.000000
RS	3	0.020590	1.000000	56.683774	0.007548	0.000000
RS	4	0.028356	1.000000	59.854406	0.007970	0.000000
RS	5	0.036622	1.000000	63.169906	0.008412	0.000000
RS	6	0.045421	1.000000	66.632593	0.008873	0.000000
RS	7	0.054785	1.000000	70.244166	0.009354	0.000000
RS	8	0.064753	1.000000	74.005600	0.009855	0.000000
RS	9	0.075363	1.000000	77.917023	0.010376	0.000000
RS	10	0.086656	1.000000	81.977584	0.010916	0.000000
RS	11	0.098677	1.000000	86.185306	0.011477	0.000000
RS	12	0.111471	1.000000	90.536936	0.012056	0.000000
RS	13	0.125090	1.000000	95.027773	0.012654	0.000000
RS	14	0.139585	1.000000	99.651498	0.013270	0.000000
RS	15	0.155014	1.000000	104.399980	0.013902	0.000000
RS	16	0.171437	1.000000	109.263090	0.014550	0.000000
RS	17	0.188917	1.000000	114.228498	0.015211	0.000000
RS	18	0.207523	1.000000	119.281468	0.015884	0.000000
RS	19	0.227327	1.000000	124.404664	0.016566	0.000000
RS	20	0.248406	1.000000	129.577944	0.017255	0.000000
RS	21	0.270843	1.000000	134.778182	0.017947	0.000000
RS	22	0.294725	1.000000	139.979095	0.018640	0.000000
RS	23	0.320144	1.000000	145.151096	0.019329	0.000000
RS	24	0.347201	1.000000	150.261189	0.020009	0.000000
RS	25	0.376000	1.000000	155.272892	0.020676	0.000000
RS	26	0.406654	1.000000	160.146230	0.021325	0.000000
RS	27	0.439282	1.000000	164.837781	0.021950	0.000000
RS	28	0.474011	1.000000	169.300816	0.022544	0.000000
RS	29	0.510976	1.000000	173.485516	0.023102	0.000000
RS	30	0.550322	1.000000	177.339313	0.023615	0.000000
RS	31	0.592202	1.000000	180.807342	0.024077	0.000000
RS	32	0.636779	1.000000	183.833034	0.024479	0.000000
RS	33	0.684227	1.000000	186.358853	0.024816	0.000000
RS	34	0.734730	1.000000	188.327193	0.025078	0.000000
RS	35	0.788485	1.000000	189.681426	0.025258	0.000000
RS	36	0.845702	1.000000	190.367121	0.025350	0.000000
RS	37	0.906604	1.000000	190.333411	0.025345	0.000000
RS	38	0.971428	1.000000	189.534495	0.025239	0.000000
RS	39	1.040426	1.000000	187.931262	0.025025	0.000000
RS	40	1.113868	1.000000	185.492978	0.024701	0.000000
RS	41	1.192040	1.000000	182.199021	0.024262	0.000000
RS	42	1.275245	1.000000	178.040563	0.023708	0.000000
RS	43	1.363809	1.000000	173.022167	0.023040	0.000000
RS	44	1.458076	1.000000	167.163179	0.022260	0.000000
RS	45	1.558414	1.000000	160.498849	0.021372	0.000000
RS	46	1.665214	1.000000	153.081063	0.020384	0.000000
RS	47	1.778891	1.000000	144.978595	0.019306	0.000000
RS	48	1.899889	1.000000	136.276789	0.018147	0.000000
RS	49	2.028679	1.000000	127.076583	0.016922	0.000000
RS	50	2.165763	1.000000	117.492827	0.015646	0.000000
RS	51	2.311675	1.000000	107.651869	0.014335	0.000000
RS	52	2.466983	1.000000	97.688430	0.013008	0.000000
RS	53	2.632293	1.000000	87.741836	0.011684	0.000000
RS	54	2.808249	1.000000	77.951728	0.010380	0.000000
RS	55	2.995536	1.000000	68.453434	0.009115	0.000000
RS	56	3.194884	1.000000	59.373226	0.007906	0.000000
RS	57	3.407070	1.000000	50.823738	0.006768	0.000000
RS	58	3.632920	1.000000	42.899834	0.005713	0.000000
RS	59	3.873315	1.000000	35.675215	0.004751	0.000000
RS	60	4.129191	1.000000	29.200040	0.003888	0.000000
RS	61	4.401545	1.000000	23.499756	0.003129	0.000000
RS	62	4.691438	1.000000	18.575272	0.002474	0.000000
RS	63	5.000000	1.000000	51.627659	0.006875	0.000000
PA	4+25*2+4+6 0.040790484 0.008158097 5.000000000 1.000000000 1.000000000 1.000000000 1.000000000 1.000000000 1.000000000 1.000000000 1.000000000 1.000000000 1.000000000 1.000000000 1.000000000 1.000000000 1.000000000 1.000000000 1.000000000 1.000000000 1.000000000 1.000000000 1.000000000 1.000000000 1.000000000 1.000000000 1.000000000 1.000000000 1.000000000 1.000000000 1.000000000
//
IT	6046
RD	1
LK	-122108.728565
QD	-4191.140630 -> -1627.820442
RI	0.1100169462
TR	0.026677	0.005017
MT	9.660618
MM	C_pi: 1.420172, n_recomb: 6561.788106
RS	0	0.000000	0.355149	137.393932	0.020938	0.000697
RS	1	0.007542	0.355149	144.539160	0.022027	0.006153
RS	2	0.015653	0.355149	151.803746	0.023135	0.014124
RS	3	0.024376	0.355149	159.149060	0.024254	0.021175
RS	4	0.033757	0.299071	197.232058	0.030058	0.027422
RS	5	0.043845	0.299071	204.818455	0.031214	0.033645
RS	6	0.054694	0.312536	203.166361	0.030962	0.038629
RS	7	0.066362	0.312536	210.195668	0.032033	0.041118
RS	8	0.078909	0.357125	190.270242	0.028997	0.041179
RS	9	0.092403	0.357125	196.761830	0.029986	0.039533
RS	10	0.106914	0.422455	172.078138	0.026224	0.037113
RS	11	0.122520	0.422455	178.105741	0.027143	0.034696
RS	12	0.139303	0.501724	155.291703	0.023666	0.032545
RS	13	0.157352	0.501724	160.893711	0.024520	0.030601
RS	14	0.176762	0.594852	140.660047	0.021436	0.028780
RS	15	0.197636	0.594852	145.868750	0.022230	0.027058
RS	16	0.220084	0.702439	128.146003	0.019529	0.025436
RS	17	0.244226	0.702439	132.992133	0.020268	0.023913
RS	18	0.270188	0.824472	117.620644	0.017925	0.022477
RS	19	0.298108	0.824472	122.133700	0.018613	0.021115
RS	20	0.328134	0.960827	108.835268	0.016586	0.019815
RS	21	0.360425	0.960827	113.042671	0.017227	0.018574
RS	22	0.395152	1.110551	101.581263	0.015481	0.017396
RS	23	0.432497	1.110551	105.507382	0.016079	0.016284
RS	24	0.472659	1.271696	95.682322	0.014582	0.015242
RS	25	0.515850	1.271696	99.347359	0.015140	0.014272
RS	26	0.562299	1.441761	90.953734	0.013861	0.013372
RS	27	0.612251	1.441761	94.372413	0.014382	0.012539
RS	28	0.665971	1.618008	87.206980	0.013290	0.011771
RS	29	0.723742	1.618008	90.387361	0.013775	0.011063
RS	30	0.785870	1.797461	84.268784	0.012842	0.010416
RS	31	0.852685	1.797461	87.211311	0.013291	0.009827
RS	32	0.924538	1.977163	81.974960	0.012493	0.009296
RS	33	1.001811	1.977163	84.671672	0.012904	0.008819
RS	34	1.084912	2.154616	80.158390	0.012216	0.008396
RS	35	1.174281	2.154616	82.592509	0.012587	0.008023
RS	36	1.270390	2.327805	78.654450	0.011987	0.007696
RS	37	1.373748	2.327805	80.800449	0.012314	0.007414
RS	38	1.484901	2.494809	77.313284	0.011782	0.007175
RS	39	1.604438	2.494809	79.137175	0.012060	0.006976
RS	40	1.732990	2.653469	76.002141	0.011583	0.006819
RS	41	1.871239	2.653469	77.461790	0.011805	0.006704
RS	42	2.019914	2.801258	74.599468	0.011369	0.006631
RS	43	2.179802	2.801258	75.645028	0.011528	0.006602
RS	44	2.351750	2.935384	72.985397	0.011123	0.006617
RS	45	2.536667	2.935384	73.560281	0.011210	0.006678
RS	46	2.735530	3.053196	71.029737	0.010825	0.006784
RS	47	2.949392	3.053196	71.073127	0.010831	0.006933
RS	48	3.179384	3.152849	68.581998	0.010452	0.007122
RS	49	3.426722	3.152849	68.034415	0.010368	0.007346
RS	50	3.692715	3.234251	65.466931	0.009977	0.007596
RS	51	3.978770	3.234251	64.281059	0.009796	0.007862
RS	52	4.286400	3.300242	61.493563	0.009371	0.008131
RS	53	4.617232	3.300242	59.652524	0.009091	0.008384
RS	54	4.973017	3.389431	55.991422	0.008533	0.008605
RS	55	5.355635	3.389431	53.615251	0.008171	0.008772
RS	56	5.767111	3.389431	50.892689	0.007756	0.008869
RS	57	6.209621	3.389431	47.856007	0.007293	0.008880
RS	58	6.685507	3.922436	38.881815	0.005925	0.008795
RS	59	7.197285	3.922436	36.571253	0.005573	0.008614
RS	60	7.747662	3.922436	34.052395	0.005189	0.008340
RS	61	8.339551	3.922436	31.364597	0.004780	0.007983
RS	62	8.976080	3.922436	28.553599	0.004351	0.007561
RS	63	9.660618	3.922436	151.320800	0.023061	0.041596
PA	4+25*2+4+6 0.026676772 0.005016776 9.660618305 0.355148792 0.299070835 0.312536240 0.357125282 0.422455311 0.501724243 0.594851971 0.702438831 0.824471951 0.960826874 1.110551357 1.271696091 1.441761494 1.618008137 1.797460556 1.977163315 2.154616356 2.327804565 2.494809151 2.653469086 2.801257610 2.935383797 3.053196430 3.152848721 3.234250784 3.300241947 3.389430523 3.922435820
//
IT	6024
RD	2
LK	-118088.235391
QD	-1924.565485 -> -1085.518676
RI	0.0770550190
TR	0.021482	0.004756
MT	12.399863
MM	C_pi: 2.138887, n_recomb: 9354.762511
RS	0	0.000000	0.534063	137.787066	0.014729	0.000322
RS	1	0.007965	0.534063	146.476048	0.015658	0.002934
RS	2	0.016565	0.534063	155.521016	0.016625	0.007672
RS	3	0.025850	0.534063	164.904763	0.017628	0.013214
RS	4	0.035874	0.319194	290.162848	0.031018	0.022080
RS	5	0.046697	0.319194	302.432992	0.032329	0.028317
RS	6	0.058382	0.296486	337.906483	0.036121	0.033262
RS	7	0.070997	0.296486	349.047336	0.037312	0.039312
RS	8	0.084618	0.319249	334.256780	0.035731	0.039139
RS	9	0.099323	0.319249	344.021193	0.036775	0.042988
RS	10	0.115200	0.370261	305.245982	0.032630	0.038843
RS	11	0.132341	0.370261	314.088802	0.033575	0.040738
RS	12	0.150848	0.440820	271.580836	0.029031	0.035585
RS	13	0.170829	0.440820	279.731840	0.029903	0.036716
RS	14	0.192401	0.530972	239.374767	0.025589	0.031851
RS	15	0.215692	0.530972	246.936160	0.026397	0.032666
RS	16	0.240837	0.643903	210.232366	0.022473	0.028284
RS	17	0.267986	0.643903	217.259068	0.023224	0.028833
RS	18	0.297297	0.783687	184.633441	0.019737	0.024967
RS	19	0.328943	0.783687	191.160327	0.020435	0.025291
RS	20	0.363110	0.955859	162.410024	0.017361	0.021896
RS	21	0.399998	0.955859	168.466456	0.018009	0.021992
RS	22	0.439825	1.166690	143.291773	0.015318	0.019015
RS	23	0.482823	1.166690	148.905978	0.015918	0.018909
RS	24	0.529247	1.421667	127.087060	0.013585	0.016343
RS	25	0.579368	1.421667	132.288467	0.014141	0.016107
RS	26	0.633482	1.724583	113.592810	0.012143	0.013949
RS	27	0.691906	1.724583	118.413839	0.012658	0.013650
RS	28	0.754984	2.076639	102.567329	0.010964	0.011867
RS	29	0.823086	2.076639	107.043378	0.011443	0.011550
RS	30	0.896612	2.474366	93.790939	0.010026	0.010102
RS	31	0.975996	2.474366	97.959181	0.010472	0.009808
RS	32	1.061702	2.908511	87.052464	0.009306	0.008660
RS	33	1.154235	2.908511	90.949473	0.009722	0.008423
RS	34	1.254139	3.365148	82.117624	0.008778	0.007537
RS	35	1.362000	3.365148	85.775741	0.009169	0.007373
RS	36	1.478453	3.826974	78.753772	0.008419	0.006704
RS	37	1.604181	3.826974	82.197200	0.008787	0.006617
RS	38	1.739924	4.273673	76.769776	0.008206	0.006128
RS	39	1.886480	4.273673	80.010756	0.008553	0.006121
RS	40	2.044709	4.682699	76.022886	0.008127	0.005791
RS	41	2.215542	4.682699	79.056972	0.008451	0.005874
RS	42	2.399982	5.032759	76.377761	0.008165	0.005692
RS	43	2.599113	5.032759	79.177203	0.008464	0.005875
RS	44	2.814105	5.308272	77.659874	0.008302	0.005837
RS	45	3.046223	5.308272	80.165411	0.008569	0.006124
RS	46	3.296829	5.503899	79.597196	0.008509	0.006216
RS	47	3.567397	5.503899	81.710386	0.008735	0.006591
RS	48	3.859516	5.626863	81.768472	0.008741	0.006781
RS	49	4.174903	5.626863	83.349463	0.008910	0.007201
RS	50	4.515412	5.696094	83.577872	0.008934	0.007433
RS	51	4.883044	5.696094	84.456252	0.009028	0.007829
RS	52	5.279959	5.739809	84.272527	0.009009	0.008022
RS	53	5.708489	5.739809	84.280102	0.009009	0.008311
RS	54	6.171152	5.847965	82.291332	0.008797	0.008302
RS	55	6.670669	5.847965	81.398053	0.008701	0.008425
RS	56	7.209973	5.847965	79.955125	0.008547	0.008441
RS	57	7.792234	5.847965	77.948899	0.008333	0.008346
RS	58	8.420875	7.570730	58.986142	0.006305	0.007105
RS	59	9.099588	7.570730	58.114683	0.006212	0.006980
RS	60	9.832364	7.570730	56.840302	0.006076	0.006772
RS	61	10.623507	7.570730	55.158122	0.005896	0.006493
RS	62	11.477666	7.570730	53.072935	0.005673	0.006155
RS	63	12.399863	7.570730	417.320384	0.044610	0.043643
PA	4+25*2+4+6 0.021481941 0.004756062 12.399862673 0.534063325 0.319194191 0.296485865 0.319248693 0.370260782 0.440819646 0.530972279 0.643903155 0.783686546 0.955858609 1.166689711 1.421667129 1.724583041 2.076639499 2.474366251 2.908511327 3.365147897 3.826973544 4.273673057 4.682699457 5.032759081 5.308271527 5.503899063 5.626862916 5.696093694 5.739808714 5.847964938 7.570730409
//
IT	4764
RD	3
LK	-116684.802853
QD	-1346.304887 -> -963.031167
RI	0.0505923204
TR	0.018499	0.005017
MT	13.961157
MM	C_pi: 2.881836, n_recomb: 13268.429122
RS	0	0.000000	0.981440	109.168841	0.008228	0.000169
RS	1	0.008167	0.981440	117.069057	0.008823	0.001549
RS	2	0.017001	0.981440	125.452440	0.009455	0.004178
RS	3	0.026557	0.981440	134.333600	0.010124	0.007422
RS	4	0.036893	0.413241	338.689289	0.025526	0.017780
RS	5	0.048074	0.413241	356.190387	0.026845	0.022760
RS	6	0.060167	0.340736	451.749244	0.034047	0.029811
RS	7	0.073248	0.340736	469.524799	0.035387	0.035176
RS	8	0.087398	0.340513	486.723641	0.036683	0.037535
RS	9	0.102703	0.340513	502.439804	0.037867	0.041942
RS	10	0.119258	0.377406	467.368766	0.035224	0.039485
RS	11	0.137165	0.377406	481.209851	0.036267	0.042334
RS	12	0.156535	0.436897	427.876299	0.032248	0.037676
RS	13	0.177487	0.436897	440.318762	0.033185	0.039635
RS	14	0.200150	0.516887	383.090238	0.028872	0.034484
RS	15	0.224664	0.516887	394.451370	0.029729	0.036038
RS	16	0.251179	0.620747	338.391094	0.025503	0.030982
RS	17	0.279861	0.620747	348.873183	0.026293	0.032218
RS	18	0.310885	0.754389	296.207312	0.022324	0.027457
RS	19	0.344443	0.754389	305.933921	0.023057	0.028403
RS	20	0.380741	0.927060	257.393368	0.019399	0.024013
RS	21	0.420004	0.927060	266.439391	0.020081	0.024667
RS	22	0.462474	1.151449	222.323323	0.016756	0.020670
RS	23	0.508413	1.151449	230.729575	0.017389	0.021041
RS	24	0.558103	1.442395	191.401154	0.014425	0.017493
RS	25	0.611851	1.442395	199.187036	0.015012	0.017640
RS	26	0.669990	1.815366	164.914899	0.012429	0.014601
RS	27	0.732876	1.815366	172.096265	0.012970	0.014602
RS	28	0.800899	2.284094	142.907853	0.010771	0.012083
RS	29	0.874477	2.284094	149.512232	0.011268	0.012002
RS	30	0.954064	2.854763	125.281269	0.009442	0.009979
RS	31	1.040152	2.854763	131.356195	0.009900	0.009872
RS	32	1.133270	3.519795	111.789919	0.008425	0.008304
RS	33	1.233994	3.519795	117.402985	0.008848	0.008216
RS	34	1.342944	4.255557	102.028263	0.007690	0.007039
RS	35	1.460792	4.255557	107.258963	0.008084	0.006998
RS	36	1.588265	5.022926	95.544310	0.007201	0.006139
RS	37	1.726149	5.022926	100.473083	0.007572	0.006152
RS	38	1.875294	5.768425	91.979409	0.006932	0.005551
RS	39	2.036620	5.768425	96.678207	0.007286	0.005628
RS	40	2.211122	6.430259	91.097333	0.006866	0.005245
RS	41	2.399876	6.430259	95.619769	0.007207	0.005398
RS	42	2.604046	6.952848	92.714347	0.006988	0.005213
RS	43	2.824890	6.952848	97.081457	0.007317	0.005456
RS	44	3.063772	7.303961	96.596983	0.007280	0.005455
RS	45	3.322163	7.303961	100.777143	0.007595	0.005789
RS	46	3.601658	7.486023	102.330013	0.007712	0.005952
RS	47	3.903980	7.486023	106.215479	0.008005	0.006358
RS	48	4.230993	7.535156	109.178021	0.008228	0.006640
RS	49	4.584713	7.535156	112.567854	0.008484	0.007070
RS	50	4.967323	7.508879	116.003054	0.008743	0.007395
RS	51	5.381181	7.508879	118.610483	0.008939	0.007774
RS	52	5.828840	7.472670	121.286616	0.009141	0.008038
RS	53	6.313060	7.472670	122.792113	0.009254	0.008289
RS	54	6.836827	7.570697	122.104534	0.009203	0.008303
RS	55	7.403372	7.570697	122.362290	0.009222	0.008382
RS	56	8.016187	7.570697	121.857983	0.009184	0.008360
RS	57	8.679052	7.570697	120.539601	0.009085	0.008236
RS	58	9.396054	10.889041	83.572800	0.006299	0.006270
RS	59	10.171616	10.889041	84.108044	0.006339	0.006189
RS	60	11.010518	10.889041	84.149455	0.006342	0.006046
RS	61	11.917936	10.889041	83.656022	0.006305	0.005847
RS	62	12.899465	10.889041	82.594108	0.006225	0.005601
RS	63	13.961157	10.889041	828.854017	0.062468	0.046973
PA	4+25*2+4+6 0.018498632 0.005017393 13.961156532 0.981440474 0.413241360 0.340735753 0.340512623 0.377406434 0.436896803 0.516887342 0.620746582 0.754388995 0.927060043 1.151448879 1.442394713 1.815366259 2.284093696 2.854762902 3.519795322 4.255557334 5.022925587 5.768425031 6.430258608 6.952847891 7.303961023 7.486023220 7.535156187 7.508878571 7.472670133 7.570697388 10.889040764
//
IT	5219
RD	4
LK	-116002.249315
QD	-1118.249313 -> -878.705890
RI	0.0344248507
TR	0.016383	0.005398
MT	14.976572
MM	C_pi: 3.474827, n_recomb: 17174.316526
RS	0	0.000000	1.800365	78.138846	0.004550	0.000094
RS	1	0.008287	1.800365	84.211527	0.004903	0.000871
RS	2	0.017261	1.800365	90.720288	0.005282	0.002381
RS	3	0.026978	1.800365	97.690289	0.005688	0.004274
RS	4	0.037501	0.538261	349.099838	0.020327	0.014589
RS	5	0.048895	0.538261	369.799647	0.021532	0.018559
RS	6	0.061234	0.399433	524.657675	0.030549	0.026985
RS	7	0.074596	0.399433	548.709521	0.031949	0.031390
RS	8	0.089064	0.373634	610.899640	0.035571	0.035772
RS	9	0.104732	0.373634	633.293028	0.036874	0.039831
RS	10	0.121698	0.396660	617.040132	0.035928	0.039238
RS	11	0.140070	0.396660	636.751661	0.037076	0.042140
RS	12	0.159965	0.445713	584.176943	0.034015	0.038666
RS	13	0.181508	0.445713	601.579572	0.035028	0.040771
RS	14	0.204837	0.515398	535.543424	0.031183	0.036193
RS	15	0.230098	0.515398	551.113057	0.032089	0.037908
RS	16	0.257454	0.608025	480.794786	0.027995	0.032995
RS	17	0.287076	0.608025	494.930939	0.028818	0.034419
RS	18	0.319153	0.729795	424.697834	0.024729	0.029489
RS	19	0.353888	0.729795	437.702130	0.025486	0.030640
RS	20	0.391501	0.891487	369.626823	0.021522	0.025848
RS	21	0.432232	0.891487	381.708192	0.022226	0.026723
RS	22	0.476338	1.109372	317.173077	0.018468	0.022172
RS	23	0.524099	1.109372	328.446349	0.019124	0.022767
RS	24	0.575818	1.404909	268.994101	0.015663	0.018592
RS	25	0.631823	1.404909	279.487396	0.016274	0.018947
RS	26	0.692469	1.803925	226.544474	0.013191	0.015284
RS	27	0.758140	1.803925	236.237180	0.013755	0.015465
RS	28	0.829254	2.334070	190.714008	0.011105	0.012395
RS	29	0.906261	2.334070	199.587684	0.011621	0.012464
RS	30	0.989650	3.016451	161.869050	0.009425	0.010004
RS	31	1.079949	3.016451	169.946876	0.009895	0.010020
RS	32	1.177731	3.853368	139.846921	0.008143	0.008134
RS	33	1.283616	3.853368	147.208184	0.008571	0.008146
RS	34	1.398276	4.819056	124.012647	0.007221	0.006756
RS	35	1.522438	4.819056	130.780212	0.007615	0.006790
RS	36	1.656889	5.855281	113.562570	0.006612	0.005800
RS	37	1.802482	5.855281	119.879212	0.006980	0.005871
RS	38	1.960140	6.870973	107.844199	0.006279	0.005198
RS	39	2.130864	6.870973	113.852880	0.006629	0.005316
RS	40	2.315735	7.755412	106.440998	0.006198	0.004908
RS	41	2.515926	7.755412	112.267712	0.006537	0.005087
RS	42	2.732708	8.410535	109.079819	0.006351	0.004912
RS	43	2.967453	8.410535	114.810975	0.006685	0.005165
RS	44	3.221653	8.787137	115.472680	0.006724	0.005204
RS	45	3.496917	8.787137	121.121961	0.007053	0.005537
RS	46	3.794993	8.903705	125.083681	0.007283	0.005766
RS	47	4.117770	8.903705	130.549151	0.007601	0.006162
RS	48	4.467296	8.835914	136.858012	0.007969	0.006534
RS	49	4.845787	8.835914	141.884157	0.008261	0.006948
RS	50	5.255643	8.685808	149.033725	0.008678	0.007372
RS	51	5.699464	8.685808	153.211494	0.008921	0.007737
RS	52	6.180064	8.554917	159.156759	0.009267	0.008088
RS	53	6.700491	8.554917	162.002553	0.009433	0.008331
RS	54	7.264047	8.633781	162.609445	0.009468	0.008387
RS	55	7.874303	8.633781	163.869204	0.009542	0.008466
RS	56	8.535132	8.633781	164.157716	0.009558	0.008450
RS	57	9.250724	8.633781	163.389145	0.009514	0.008338
RS	58	10.025616	13.688371	103.679535	0.006037	0.005739
RS	59	10.864724	13.688371	105.572187	0.006147	0.005711
RS	60	11.773368	13.688371	106.952305	0.006227	0.005631
RS	61	12.757311	13.688371	107.753418	0.006274	0.005503
RS	62	13.822794	13.688371	107.912826	0.006283	0.005332
RS	63	14.976572	13.688371	1272.574253	0.074098	0.050791
PA	4+25*2+4+6 0.016382867 0.005397582 14.976572317 1.800365108 0.538260915 0.399432778 0.373634371 0.396660235 0.445712542 0.515398472 0.608024789 0.729794800 0.891486748 1.109372430 1.404908580 1.803924524 2.334070008 3.016451311 3.853367844 4.819056183 5.855281034 6.870972544 7.755412177 8.410535106 8.787137097 8.903705252 8.835913911 8.685808187 8.554917264 8.633780730 13.688370902
//
IT	5969
RD	5
LK	-115553.701883
QD	-973.907674 -> -790.550265
RI	0.0247804498
TR	0.014686	0.005785
MT	15.776433
MM	C_pi: 3.948972, n_recomb: 20877.216627
RS	0	0.000000	3.215400	53.700000	0.002572	0.000055
RS	1	0.008376	3.215400	58.041573	0.002780	0.000507
RS	2	0.017453	3.215400	62.720030	0.003004	0.001397
RS	3	0.027291	3.215400	67.759056	0.003246	0.002522
RS	4	0.037953	0.687653	339.950644	0.016283	0.012145
RS	5	0.049507	0.687653	362.043979	0.017342	0.015377
RS	6	0.062030	0.464920	566.783570	0.027148	0.024553
RS	7	0.075601	0.464920	595.884288	0.028542	0.028177
RS	8	0.090310	0.411118	705.091895	0.033773	0.033936
RS	9	0.106250	0.411118	733.939105	0.035155	0.037532
RS	10	0.123525	0.420543	744.703680	0.035671	0.038459
RS	11	0.142247	0.420543	770.553462	0.036909	0.041222
RS	12	0.162537	0.460267	727.294945	0.034837	0.038924
RS	13	0.184527	0.460267	749.999973	0.035924	0.041003
RS	14	0.208359	0.521045	682.571565	0.032695	0.037200
RS	15	0.234186	0.521045	702.575774	0.033653	0.038910
RS	16	0.262177	0.603637	623.989645	0.029889	0.034435
RS	17	0.292513	0.603637	641.827454	0.030743	0.035884
RS	18	0.325389	0.713834	558.339691	0.026744	0.031108
RS	19	0.361019	0.713834	574.513816	0.027519	0.032312
RS	20	0.399634	0.862839	489.398045	0.023442	0.027431
RS	21	0.441482	0.862839	504.325606	0.024157	0.028386
RS	22	0.486836	1.068645	420.132202	0.020124	0.023552
RS	23	0.535989	1.068645	434.087595	0.020792	0.024254
RS	24	0.589258	1.356758	353.862406	0.016950	0.019667
RS	25	0.646990	1.356758	366.939558	0.017576	0.020139
RS	26	0.709557	1.760614	293.804591	0.014073	0.016014
RS	27	0.777364	1.760614	305.955081	0.014655	0.016306
RS	28	0.850851	2.320058	242.283366	0.011605	0.012798
RS	29	0.930493	2.320058	253.414337	0.012138	0.012967
RS	30	1.016806	3.071884	200.572450	0.009607	0.010146
RS	31	1.110348	3.071884	210.644541	0.010090	0.010247
RS	32	1.211725	4.032835	168.780045	0.008084	0.008096
RS	33	1.321593	4.032835	177.857443	0.008519	0.008175
RS	34	1.440664	5.182003	146.032436	0.006995	0.006607
RS	35	1.569708	5.182003	154.270924	0.007389	0.006693
RS	36	1.709561	6.447803	131.074055	0.006278	0.005594
RS	37	1.861127	6.447803	138.679402	0.006643	0.005700
RS	38	2.025388	7.703096	122.843556	0.005884	0.004970
RS	39	2.203408	7.703096	130.035270	0.006229	0.005111
RS	40	2.396338	8.785158	120.656949	0.005779	0.004681
RS	41	2.605428	8.785158	127.640647	0.006114	0.004870
RS	42	2.832031	9.549364	124.109569	0.005945	0.004701
RS	43	3.077615	9.549364	131.045416	0.006277	0.004952
RS	44	3.343767	9.929156	132.862465	0.006364	0.005020
RS	45	3.632213	9.929156	139.819015	0.006697	0.005341
RS	46	3.944818	9.962503	146.294866	0.007007	0.005622
RS	47	4.283607	9.962503	153.184852	0.007337	0.006001
RS	48	4.650772	9.767698	163.062804	0.007811	0.006445
RS	49	5.048690	9.767698	169.579144	0.008123	0.006845
RS	50	5.479937	9.490757	180.750613	0.008658	0.007355
RS	51	5.947306	9.490757	186.353979	0.008926	0.007714
RS	52	6.453820	9.265254	195.849591	0.009381	0.008145
RS	53	7.002759	9.265254	199.876481	0.009574	0.008393
RS	54	7.597677	9.319102	201.829400	0.009667	0.008490
RS	55	8.242424	9.319102	203.915527	0.009767	0.008583
RS	56	8.941174	9.319102	204.815987	0.009811	0.008586
RS	57	9.698451	9.319102	204.414288	0.009791	0.008494
RS	58	10.519156	16.162997	119.174183	0.005708	0.005333
RS	59	11.408603	16.162997	122.278577	0.005857	0.005353
RS	60	12.372548	16.162997	124.889404	0.005982	0.005328
RS	61	13.417232	16.162997	126.923049	0.006080	0.005259
RS	62	14.549418	16.162997	128.296161	0.006145	0.005151
RS	63	15.776433	16.162997	1702.316607	0.081539	0.054829
PA	4+25*2+4+6 0.014685987 0.005785229 15.776433457 3.215400491 0.687652783 0.464920364 0.411118211 0.420543215 0.460266966 0.521045172 0.603637007 0.713834219 0.862839450 1.068644962 1.356757606 1.760613689 2.320057699 3.071884115 4.032835044 5.182002531 6.447802578 7.703096113 8.785157898 9.549364148 9.929155862 9.962502820 9.767698201 9.490756923 9.265253846 9.319101731 16.162996931
//
IT	4598
RD	6
LK	-115202.088795
QD	-855.753837 -> -702.852051
RI	0.0188152967
TR	0.013233	0.006142
MT	16.514269
MM	C_pi: 4.365489, n_recomb: 24454.775179
RS	0	0.000000	5.611545	36.327904	0.001486	0.000032
RS	1	0.008454	5.611545	39.338328	0.001609	0.000300
RS	2	0.017623	5.611545	42.592663	0.001742	0.000833
RS	3	0.027567	5.611545	46.109694	0.001886	0.001511
RS	4	0.038351	0.862446	322.882674	0.013203	0.010197
RS	5	0.050047	0.862446	345.277725	0.014119	0.012885
RS	6	0.062733	0.536038	590.484739	0.024146	0.022402
RS	7	0.076490	0.536038	623.531312	0.025497	0.025437
RS	8	0.091411	0.451696	777.427618	0.031790	0.032100
RS	9	0.107592	0.451696	812.299329	0.033216	0.035276
RS	10	0.125142	0.447504	853.823608	0.034914	0.037379
RS	11	0.144176	0.447504	885.917951	0.036227	0.039988
RS	12	0.164819	0.478716	857.464899	0.035063	0.038725
RS	13	0.187207	0.478716	885.790792	0.036222	0.040755
RS	14	0.211487	0.531900	822.416574	0.033630	0.037726
RS	15	0.237821	0.531900	847.172986	0.034642	0.039405
RS	16	0.266380	0.606072	765.247470	0.031292	0.035456
RS	17	0.297354	0.606072	786.983622	0.032181	0.036889
RS	18	0.330946	0.706323	694.280743	0.028390	0.032409
RS	19	0.367379	0.706323	713.660936	0.029183	0.033618
RS	20	0.406891	0.843780	614.300355	0.025120	0.028811
RS	21	0.449744	0.843780	631.983119	0.025843	0.029794
RS	22	0.496219	1.037192	529.493165	0.021652	0.024835
RS	23	0.546624	1.037192	545.991524	0.022327	0.025588
RS	24	0.601290	1.314486	444.998523	0.018197	0.020724
RS	25	0.660577	1.314486	460.550213	0.018833	0.021265
RS	26	0.724877	1.714549	366.227211	0.014976	0.016778
RS	27	0.794612	1.714549	380.791862	0.015571	0.017145
RS	28	0.870243	2.287225	297.509817	0.012166	0.013267
RS	29	0.952268	2.287225	310.907862	0.012714	0.013507
RS	30	1.041227	3.084177	241.502837	0.009875	0.010369
RS	31	1.137707	3.084177	253.597362	0.010370	0.010532
RS	32	1.242343	4.138589	198.835423	0.008131	0.008144
RS	33	1.355825	4.138589	209.646189	0.008573	0.008272
RS	34	1.478901	5.439423	168.426729	0.006887	0.006544
RS	35	1.612382	5.439423	178.129302	0.007284	0.006665
RS	36	1.757148	6.907497	148.489290	0.006072	0.005468
RS	37	1.914152	6.907497	157.351489	0.006434	0.005599
RS	38	2.084429	8.382932	137.447794	0.005620	0.004816
RS	39	2.269101	8.382932	145.770007	0.005961	0.004971
RS	40	2.469386	9.650339	134.266188	0.005490	0.004520
RS	41	2.686603	9.650339	142.339281	0.005821	0.004712
RS	42	2.922183	10.515779	138.362754	0.005658	0.004544
RS	43	3.177680	10.515779	146.426796	0.005988	0.004790
RS	44	3.454776	10.893819	149.347359	0.006107	0.004878
RS	45	3.755299	10.893819	157.532966	0.006442	0.005186
RS	46	4.081227	10.842446	166.549853	0.006811	0.005506
RS	47	4.434710	10.842446	174.791646	0.007148	0.005870
RS	48	4.818076	10.522863	188.378995	0.007703	0.006372
RS	49	5.233852	10.522863	196.320945	0.008028	0.006760
RS	50	5.684778	10.123394	211.762691	0.008659	0.007343
RS	51	6.173825	10.123394	218.726961	0.008944	0.007699
RS	52	6.704217	9.806651	232.045766	0.009489	0.008204
RS	53	7.279448	9.806651	237.170407	0.009698	0.008459
RS	54	7.903310	9.831744	240.600768	0.009839	0.008596
RS	55	8.579913	9.831744	243.401147	0.009953	0.008704
RS	56	9.313716	9.831744	244.789360	0.010010	0.008725
RS	57	10.109555	9.831744	244.619210	0.010003	0.008654
RS	58	10.972675	18.531657	131.671308	0.005384	0.004993
RS	59	11.908764	18.531657	135.873459	0.005556	0.005052
RS	60	12.923989	18.531657	139.620256	0.005709	0.005071
RS	61	14.025042	18.531657	142.816142	0.005840	0.005053
RS	62	15.219179	18.531657	145.362624	0.005944	0.004998
RS	63	16.514269	18.531657	2121.016659	0.086732	0.058891
PA	4+25*2+4+6 0.013233465 0.006142055 16.514268671 5.611545041 0.862445583 0.536038492 0.451696186 0.447504157 0.478715816 0.531900115 0.606071528 0.706322654 0.843780185 1.037192286 1.314485733 1.714548896 2.287225233 3.084176620 4.138588814 5.439423386 6.907497273 8.382932310 9.650338977 10.515779004 10.893819200 10.842445868 10.522863070 10.123394250 9.806650942 9.831744044 18.531657152
//
IT	5284
RD	7
LK	-114906.486677
QD	-752.416699 -> -621.184090
RI	0.0149876078
TR	0.011954	0.006455
MT	17.257266
MM	C_pi: 4.765913, n_recomb: 28002.169272
RS	0	0.000000	9.643033	24.382616	0.000871	0.000019
RS	1	0.008529	9.643033	26.438668	0.000944	0.000179
RS	2	0.017786	9.643033	28.665911	0.001024	0.000501
RS	3	0.027833	9.643033	31.078210	0.001110	0.000912
RS	4	0.038736	1.067123	302.947221	0.010819	0.008598
RS	5	0.050569	1.067123	325.020465	0.011607	0.010868
RS	6	0.063412	0.613407	603.117474	0.021538	0.020460
RS	7	0.077350	0.613407	639.266917	0.022829	0.023054
RS	8	0.092477	0.495497	834.484787	0.029801	0.030298
RS	9	0.108894	0.495497	874.964259	0.031246	0.033120
RS	10	0.126711	0.477250	948.982920	0.033890	0.036131
RS	11	0.146048	0.477250	987.397883	0.035261	0.038604
RS	12	0.167035	0.500310	977.565255	0.034910	0.038233
RS	13	0.189811	0.500310	1011.856020	0.036135	0.040228
RS	14	0.214530	0.546766	956.655119	0.034164	0.037926
RS	15	0.241358	0.546766	986.579038	0.035232	0.039587
RS	16	0.270474	0.613775	905.248781	0.032328	0.036180
RS	17	0.302073	0.613775	931.231201	0.033256	0.037597
RS	18	0.336367	0.705599	832.746804	0.029739	0.033475
RS	19	0.373586	0.705599	855.535681	0.030552	0.034678
RS	20	0.413980	0.833064	744.485816	0.026587	0.030035
RS	21	0.457820	0.833064	764.975496	0.027318	0.031028
RS	22	0.505398	1.015190	645.559673	0.023054	0.026041
RS	23	0.557035	1.015190	664.561614	0.023733	0.026822
RS	24	0.613076	1.281366	542.912750	0.019388	0.021767
RS	25	0.673897	1.281366	560.892996	0.020030	0.022352
RS	26	0.739905	1.674452	444.460100	0.015872	0.017570
RS	27	0.811544	1.674452	461.442243	0.016479	0.017988
RS	28	0.889293	2.252506	357.070360	0.012752	0.013785
RS	29	0.973674	2.252506	372.791225	0.013313	0.014078
RS	30	1.065252	3.080840	285.297988	0.010188	0.010650
RS	31	1.164640	3.080840	299.492571	0.010695	0.010859
RS	32	1.272506	4.209877	230.590209	0.008235	0.008249
RS	33	1.389573	4.209877	243.203171	0.008685	0.008415
RS	34	1.516624	5.642016	191.721344	0.006847	0.006536
RS	35	1.654512	5.642016	202.933380	0.007247	0.006685
RS	36	1.804161	7.295475	166.303540	0.005939	0.005395
RS	37	1.966574	7.295475	176.443443	0.006301	0.005544
RS	38	2.142840	8.981205	152.143545	0.005433	0.004709
RS	39	2.334140	8.981205	161.597520	0.005771	0.004874
RS	40	2.541757	10.431177	147.765352	0.005277	0.004400
RS	41	2.767083	10.431177	156.915686	0.005604	0.004595
RS	42	3.011627	11.399364	152.360981	0.005441	0.004424
RS	43	3.277030	11.399364	161.533995	0.005769	0.004665
RS	44	3.565069	11.779064	165.481141	0.005910	0.004767
RS	45	3.877677	11.779064	174.876605	0.006245	0.005063
RS	46	4.216948	11.647484	186.436341	0.006658	0.005413
RS	47	4.585157	11.647484	196.018184	0.007000	0.005764
RS	48	4.984772	11.208478	213.430729	0.007622	0.006314
RS	49	5.418472	11.208478	222.797565	0.007956	0.006692
RS	50	5.889163	10.691600	242.745658	0.008669	0.007337
RS	51	6.400001	10.691600	251.074018	0.008966	0.007691
RS	52	6.954411	10.286927	268.503347	0.009589	0.008261
RS	53	7.556109	10.286927	274.713381	0.009810	0.008523
RS	54	8.209128	10.281419	279.800607	0.009992	0.008698
RS	55	8.917845	10.281419	283.271942	0.010116	0.008820
RS	56	9.687011	10.281419	285.089968	0.010181	0.008857
RS	57	10.521782	10.281419	285.078065	0.010181	0.008804
RS	58	11.427754	20.944388	142.346880	0.005083	0.004695
RS	59	12.411000	20.944388	147.579234	0.005270	0.004784
RS	60	13.478111	20.944388	152.406462	0.005443	0.004841
RS	61	14.636240	20.944388	156.724423	0.005597	0.004863
RS	62	15.893150	20.944388	160.423110	0.005729	0.004853
RS	63	17.257266	20.944388	2541.751382	0.090770	0.062848
PA	4+25*2+4+6 0.011954045 0.006454668 17.257266340 9.643032865 1.067123384 0.613407113 0.495497309 0.477250357 0.500309653 0.546766368 0.613775477 0.705599290 0.833064310 1.015190022 1.281365852 1.674451635 2.252506263 3.080839715 4.209877105 5.642016198 7.295474835 8.981205247 10.431177500 11.399363841 11.779063564 11.647484363 11.208478013 10.691600376 10.286926906 10.281418798 20.944387760
//
IT	5561
RD	8
LK	-114652.228292
QD	-661.671190 -> -548.051107
RI	0.0124510337
TR	0.010817	0.006720
MT	18.031392
MM	C_pi: 5.172097, n_recomb: 31577.651276
RS	0	0.000000	16.419846	16.261091	0.000515	0.000011
RS	1	0.008605	16.419846	17.651170	0.000559	0.000107
RS	2	0.017950	16.419846	19.159230	0.000607	0.000301
RS	3	0.028099	16.419846	20.795129	0.000659	0.000552
RS	4	0.039121	1.308447	282.038701	0.008932	0.007260
RS	5	0.051092	1.308447	303.410828	0.009608	0.009197
RS	6	0.064092	0.698244	608.281988	0.019263	0.018684
RS	7	0.078212	0.698244	646.868510	0.020485	0.020945
RS	8	0.093546	0.543012	879.964284	0.027867	0.028547
RS	9	0.110200	0.543012	925.654567	0.029314	0.031072
RS	10	0.128287	0.509854	1032.989119	0.032713	0.034789
RS	11	0.147930	0.509854	1077.771375	0.034131	0.037147
RS	12	0.169263	0.524705	1089.599646	0.034505	0.037548
RS	13	0.192432	0.524705	1130.198696	0.035791	0.039524
RS	14	0.217595	0.564859	1086.671163	0.034413	0.037897
RS	15	0.244923	0.564859	1122.226245	0.035539	0.039557
RS	16	0.274602	0.625524	1044.886512	0.033089	0.036686
RS	17	0.306835	0.625524	1075.556145	0.034061	0.038101
RS	18	0.341841	0.710043	974.338653	0.030855	0.034363
RS	19	0.379860	0.710043	1000.854125	0.031695	0.035566
RS	20	0.421149	0.828824	880.479904	0.027883	0.031139
RS	21	0.465992	0.828824	903.934986	0.028626	0.032137
RS	22	0.514693	1.000903	768.924130	0.024350	0.027186
RS	23	0.567585	1.000903	790.466970	0.025032	0.027985
RS	24	0.625028	1.256571	648.285110	0.020530	0.022798
RS	25	0.687413	1.256571	668.694219	0.021176	0.023413
RS	26	0.755167	1.641635	529.213532	0.016759	0.018381
RS	27	0.828751	1.641635	548.647224	0.017375	0.018839
RS	28	0.908666	2.220990	421.619700	0.013352	0.014340
RS	29	0.995457	2.220990	439.748274	0.013926	0.014674
RS	30	1.089716	3.072416	332.505236	0.010530	0.010971
RS	31	1.192086	3.072416	348.909257	0.011049	0.011220
RS	32	1.303265	4.263808	264.481576	0.008376	0.008396
RS	33	1.424010	4.263808	278.998107	0.008835	0.008592
RS	34	1.555144	5.813600	216.269988	0.006849	0.006567
RS	35	1.697562	5.813600	229.068290	0.007254	0.006738
RS	36	1.852235	7.641752	184.818153	0.005853	0.005357
RS	37	2.020216	7.641752	196.286654	0.006216	0.005521
RS	38	2.202652	9.533537	167.206795	0.005295	0.004635
RS	39	2.400785	9.533537	177.823170	0.005631	0.004808
RS	40	2.615967	11.168380	161.427933	0.005112	0.004310
RS	41	2.849665	11.168380	171.672962	0.005437	0.004506
RS	42	3.103471	12.245345	166.390480	0.005269	0.004330
RS	43	3.379116	12.245345	176.683624	0.005595	0.004566
RS	44	3.678479	12.633408	181.572108	0.005750	0.004677
RS	45	4.003601	12.633408	192.189674	0.006086	0.004964
RS	46	4.356698	12.427759	206.285538	0.006533	0.005338
RS	47	4.740178	12.427759	217.228507	0.006879	0.005678
RS	48	5.156655	11.874671	238.570399	0.007555	0.006267
RS	49	5.608967	11.874671	249.396587	0.007898	0.006638
RS	50	6.100200	11.244598	274.076996	0.008679	0.007336
RS	51	6.633700	11.244598	283.811611	0.008988	0.007689
RS	52	7.213107	10.754512	305.640550	0.009679	0.008316
RS	53	7.842368	10.754512	312.966718	0.009911	0.008584
RS	54	8.525775	10.717615	319.908774	0.010131	0.008794
RS	55	9.267986	10.717615	324.052088	0.010262	0.008928
RS	56	10.074062	10.717615	326.285698	0.010333	0.008978
RS	57	10.949496	10.717615	326.400873	0.010336	0.008940
RS	58	11.900258	23.485992	151.833331	0.004808	0.004429
RS	59	12.932829	23.485992	158.056111	0.005005	0.004542
RS	60	14.054249	23.485992	163.933040	0.005191	0.004627
RS	61	15.272161	23.485992	169.353854	0.005363	0.004682
RS	62	16.594870	23.485992	174.199714	0.005517	0.004709
RS	63	18.031392	23.485992	2974.155655	0.094185	0.066620
PA	4+25*2+4+6 0.010816907 0.006720403 18.031392428 16.419846329 1.308446507 0.698243621 0.543011514 0.509853957 0.524705197 0.564859191 0.625523875 0.710042527 0.828824213 1.000902875 1.256570592 1.641634921 2.220990378 3.072416132 4.263807603 5.813599616 7.641751696 9.533537173 11.168379991 12.245345148 12.633407836 12.427759268 11.874671385 11.244598235 10.754511594 10.717615106 23.485991510
//
IT	5089
RD	9
LK	-114432.034074
QD	-582.490208 -> -483.879821
RI	0.0107192259
TR	0.009806	0.006942
MT	18.843322
MM	C_pi: 5.593543, n_recomb: 35204.728171
RS	0	0.000000	27.832840	10.768548	0.000306	0.000007
RS	1	0.008680	27.832840	11.699831	0.000332	0.000064
RS	2	0.018114	27.832840	12.711329	0.000361	0.000181
RS	3	0.028366	27.832840	13.809891	0.000392	0.000334
RS	4	0.039508	1.594738	260.910252	0.007411	0.006133
RS	5	0.051618	1.594738	281.332284	0.007991	0.007795
RS	6	0.064779	0.791880	607.730618	0.017263	0.017056
RS	7	0.079081	0.791880	648.186640	0.018412	0.019057
RS	8	0.094626	0.594762	915.730015	0.026012	0.026860
RS	9	0.111520	0.594762	966.218981	0.027446	0.029136
RS	10	0.129880	0.545465	1107.110752	0.031448	0.033405
RS	11	0.149834	0.545465	1158.244714	0.032900	0.035658
RS	12	0.171520	0.551730	1194.319120	0.033925	0.036735
RS	13	0.195088	0.551730	1241.528237	0.035266	0.038701
RS	14	0.220702	0.585666	1212.896050	0.034453	0.037701
RS	15	0.248539	0.585666	1254.545565	0.035636	0.039375
RS	16	0.278793	0.640436	1184.382244	0.033643	0.037026
RS	17	0.311672	0.640436	1220.219963	0.034661	0.038452
RS	18	0.347406	0.718399	1119.172190	0.031790	0.035112
RS	19	0.386241	0.718399	1149.797650	0.032660	0.036322
RS	20	0.428448	0.829466	1022.425419	0.029042	0.032144
RS	21	0.474317	0.829466	1049.070544	0.029799	0.033150
RS	22	0.524169	0.992537	899.849137	0.025560	0.028279
RS	23	0.578348	0.992537	924.015553	0.026247	0.029091
RS	24	0.637229	1.238440	761.510088	0.021631	0.023817
RS	25	0.701221	1.238440	784.368511	0.022280	0.024455
RS	26	0.770768	1.615217	620.940967	0.017638	0.019207
RS	27	0.846352	1.615217	642.867270	0.018261	0.019696
RS	28	0.928496	2.193504	491.580694	0.013963	0.014922
RS	29	1.017771	2.193504	512.209280	0.014549	0.015291
RS	30	1.114795	3.062483	383.458828	0.010892	0.011324
RS	31	1.220240	3.062483	402.193853	0.011424	0.011605
RS	32	1.334839	4.307414	300.751315	0.008543	0.008571
RS	33	1.459385	4.307414	317.287446	0.009013	0.008795
RS	34	1.594741	5.964731	242.244903	0.006881	0.006625
RS	35	1.741846	5.964731	256.720745	0.007292	0.006816
RS	36	1.901721	7.959924	204.163592	0.005799	0.005343
RS	37	2.075473	7.959924	217.025037	0.006165	0.005521
RS	38	2.264306	10.055939	182.749111	0.005191	0.004583
RS	39	2.469531	10.055939	194.571305	0.005527	0.004763
RS	40	2.692569	11.879994	175.361611	0.004981	0.004240
RS	41	2.934967	11.879994	186.731411	0.005304	0.004438
RS	42	3.198406	13.073379	180.565442	0.005129	0.004253
RS	43	3.484711	13.073379	192.002679	0.005454	0.004487
RS	44	3.795869	13.477429	197.744949	0.005617	0.004603
RS	45	4.134035	13.477429	209.609883	0.005954	0.004884
RS	46	4.501554	13.203825	226.230381	0.006426	0.005276
RS	47	4.900974	13.203825	238.568828	0.006777	0.005608
RS	48	5.335064	12.541216	263.932163	0.007497	0.006230
RS	49	5.806834	12.541216	276.266248	0.007847	0.006595
RS	50	6.319554	11.801136	305.887290	0.008689	0.007340
RS	51	6.876779	11.801136	317.086479	0.009007	0.007691
RS	52	7.482372	11.227367	343.592012	0.009760	0.008370
RS	53	8.140531	11.227367	352.084215	0.010001	0.008642
RS	54	8.855818	11.158626	361.082584	0.010257	0.008885
RS	55	9.633194	11.158626	365.919690	0.010394	0.009028
RS	56	10.478046	11.158626	368.575567	0.010469	0.009089
RS	57	11.396233	11.158626	368.807231	0.010476	0.009062
RS	58	12.394120	26.197003	160.434047	0.004557	0.004188
RS	59	13.478624	26.197003	167.618290	0.004761	0.004318
RS	60	14.657264	26.197003	174.523264	0.004957	0.004426
RS	61	15.938212	26.197003	181.034608	0.005142	0.004508
RS	62	17.330348	26.197003	187.026879	0.005313	0.004565
RS	63	18.843322	26.197003	3422.723945	0.097223	0.070167
PA	4+25*2+4+6 0.009805969 0.006941670 18.843322346 27.832840274 1.594738435 0.791879728 0.594762431 0.545465295 0.551730185 0.585665619 0.640436333 0.718398550 0.829466040 0.992536850 1.238440018 1.615217239 2.193503775 3.062483146 4.307414431 5.964731162 7.959923595 10.055938963 11.879994413 13.073378784 13.477429398 13.203824582 12.541215705 11.801136015 11.227366836 11.158625523 26.197003248
//
IT	5391
RD	10
LK	-114240.973012
QD	-513.743375 -> -428.107483
RI	0.0095055067
TR	0.008910	0.007123
MT	19.691071
MM	C_pi: 6.032864, n_recomb: 38883.168984
RS	0	0.000000	47.064722	7.080911	0.000182	0.000004
RS	1	0.008756	47.064722	7.699648	0.000198	0.000038
RS	2	0.018278	47.064722	8.372331	0.000215	0.000109
RS	3	0.028634	47.064722	9.103644	0.000234	0.000202
RS	4	0.039897	1.935414	239.983571	0.006172	0.005183
RS	5	0.052146	1.935414	259.289188	0.006668	0.006614
RS	6	0.065467	0.895491	602.513265	0.015495	0.015566
RS	7	0.079955	0.895491	644.330811	0.016571	0.017360
RS	8	0.095711	0.651172	942.809205	0.024247	0.025249
RS	9	0.112847	0.651172	997.646562	0.025658	0.027312
RS	10	0.131483	0.584213	1171.769039	0.030136	0.032011
RS	11	0.151751	0.584213	1229.147958	0.031611	0.034165
RS	12	0.173793	0.581273	1291.633185	0.033218	0.035835
RS	13	0.197766	0.581273	1345.675681	0.034608	0.037793
RS	14	0.223837	0.608831	1334.958328	0.034333	0.037378
RS	15	0.252191	0.608831	1383.124776	0.035571	0.039073
RS	16	0.283028	0.657890	1323.242899	0.034031	0.037233
RS	17	0.316564	0.657890	1364.728624	0.035098	0.038680
RS	18	0.353037	0.729755	1266.745564	0.032578	0.035745
RS	19	0.392704	0.729755	1301.892338	0.033482	0.036970
RS	20	0.435843	0.833788	1169.921033	0.030088	0.033065
RS	21	0.482760	0.833788	1200.016463	0.030862	0.034082
RS	22	0.533785	0.988649	1038.119581	0.026698	0.029325
RS	23	0.589277	0.988649	1065.013870	0.027390	0.030148
RS	24	0.649627	1.225453	882.568732	0.022698	0.024822
RS	25	0.715262	1.225453	907.896922	0.023349	0.025477
RS	26	0.786644	1.593938	719.756251	0.018511	0.020042
RS	27	0.864275	1.593938	744.204095	0.019139	0.020557
RS	28	0.948704	2.169602	567.101707	0.014585	0.015524
RS	29	1.040525	2.169602	590.312102	0.015182	0.015923
RS	30	1.140386	3.052022	438.277800	0.011272	0.011699
RS	31	1.248990	3.052022	459.461801	0.011816	0.012009
RS	32	1.367103	4.343532	339.468186	0.008730	0.008769
RS	33	1.495558	4.343532	358.141016	0.009211	0.009016
RS	34	1.635259	6.100036	269.675101	0.006936	0.006701
RS	35	1.787193	6.100036	285.922236	0.007353	0.006910
RS	36	1.952429	8.255873	224.347304	0.005770	0.005348
RS	37	2.132133	8.255873	238.668509	0.006138	0.005537
RS	38	2.327571	10.554957	198.769843	0.005112	0.004548
RS	39	2.540121	10.554957	211.843553	0.005448	0.004734
RS	40	2.771281	12.572805	189.566636	0.004875	0.004185
RS	41	3.022681	12.572805	202.093544	0.005197	0.004386
RS	42	3.296093	13.890214	194.891497	0.005012	0.004191
RS	43	3.593443	13.890214	207.499047	0.005336	0.004423
RS	44	3.916829	14.317661	214.008586	0.005504	0.004541
RS	45	4.268529	14.317661	227.148101	0.005842	0.004818
RS	46	4.651023	13.981684	246.276087	0.006334	0.005224
RS	47	5.067006	13.981684	260.045677	0.006688	0.005550
RS	48	5.519412	13.213327	289.506808	0.007446	0.006200
RS	49	6.011429	13.213327	303.398185	0.007803	0.006561
RS	50	6.546526	12.365593	338.144942	0.008696	0.007346
RS	51	7.128473	12.365593	350.868403	0.009024	0.007697
RS	52	7.761374	11.709271	382.305697	0.009832	0.008421
RS	53	8.449690	11.709271	392.016911	0.010082	0.008698
RS	54	9.198272	11.608105	403.271440	0.010371	0.008971
RS	55	10.012398	11.608105	408.828392	0.010514	0.009120
RS	56	10.897806	11.608105	411.917900	0.010594	0.009190
RS	57	11.860737	11.608105	412.260490	0.010603	0.009173
RS	58	12.907979	29.090711	168.283572	0.004328	0.003968
RS	59	14.046914	29.090711	176.401079	0.004537	0.004112
RS	60	15.285571	29.090711	184.311711	0.004740	0.004237
RS	61	16.632680	29.090711	191.898789	0.004935	0.004341
RS	62	18.097738	29.090711	199.032253	0.005119	0.004422
RS	63	19.691071	29.090711	3887.959607	0.099991	0.073468
PA	4+25*2+4+6 0.008909716 0.007123115 19.691071122 47.064721979 1.935413599 0.895490737 0.651171502 0.584212632 0.581272708 0.608831386 0.657890241 0.729755156 0.833788286 0.988648986 1.225452990 1.593938275 2.169601860 3.052022246 4.343532369 6.100035704 8.255873131 10.554956936 12.572805071 13.890214045 14.317660830 13.981684086 13.213327109 12.365592622 11.709270776 11.608104763 29.090711299
//
IT	4773
RD	11
LK	-114075.100302
QD	-454.192042 -> -379.808366
RI	0.0086337965
TR	0.008118	0.007270
MT	20.568795
MM	C_pi: 6.488947, n_recomb: 42598.683047
RS	0	0.000000	79.457946	4.624948	0.000109	0.000002
RS	1	0.008831	79.457946	5.032943	0.000118	0.000023
RS	2	0.018441	79.457946	5.476891	0.000129	0.000065
RS	3	0.028900	79.457946	5.959951	0.000140	0.000122
RS	4	0.040283	2.340536	219.611199	0.005155	0.004385
RS	5	0.052671	2.340536	237.698224	0.005580	0.005617
RS	6	0.066152	1.010003	593.457939	0.013931	0.014212
RS	7	0.080824	1.010003	636.177534	0.014934	0.015834
RS	8	0.096792	0.712518	961.966042	0.022582	0.023726
RS	9	0.114170	0.712518	1020.660896	0.023960	0.025602
RS	10	0.133083	0.626161	1227.094495	0.028806	0.030633
RS	11	0.153665	0.626161	1290.507351	0.030295	0.032691
RS	12	0.176066	0.613234	1381.062588	0.032420	0.034882
RS	13	0.200444	0.613234	1442.058032	0.033852	0.036827
RS	14	0.226975	0.634089	1452.026892	0.034086	0.036958
RS	15	0.255849	0.634089	1507.061341	0.035378	0.038677
RS	16	0.287272	0.677431	1460.485043	0.034285	0.037330
RS	17	0.321471	0.677431	1508.066741	0.035402	0.038805
RS	18	0.358689	0.743454	1416.061561	0.033242	0.036277
RS	19	0.399194	0.743454	1456.141654	0.034183	0.037523
RS	20	0.443276	0.840915	1322.088986	0.031036	0.033909
RS	21	0.491251	0.840915	1355.909766	0.031830	0.034939
RS	22	0.543462	0.988160	1183.078955	0.027773	0.030324
RS	23	0.600283	0.988160	1212.812237	0.028471	0.031158
RS	24	0.662123	1.216405	1011.059051	0.023735	0.025810
RS	25	0.729423	1.216405	1038.865215	0.024387	0.026479
RS	26	0.802666	1.576670	825.459039	0.019378	0.020882
RS	27	0.882376	1.576670	852.432790	0.020011	0.021417
RS	28	0.969126	2.148572	648.090410	0.015214	0.016140
RS	29	1.063536	2.148572	673.941343	0.015821	0.016565
RS	30	1.166284	3.041160	496.897754	0.011665	0.012091
RS	31	1.278104	3.041160	520.633735	0.012222	0.012427
RS	32	1.399799	4.373378	380.563877	0.008934	0.008981
RS	33	1.532240	4.373378	401.481926	0.009425	0.009251
RS	34	1.676377	6.221655	298.486458	0.007007	0.006792
RS	35	1.833242	6.221655	316.593030	0.007432	0.007017
RS	36	2.003959	8.532084	245.296149	0.005758	0.005365
RS	37	2.189751	8.532084	261.139432	0.006130	0.005564
RS	38	2.391950	11.032709	215.202222	0.005052	0.004524
RS	39	2.612004	11.032709	229.569185	0.005389	0.004717
RS	40	2.851490	13.248210	203.982639	0.004788	0.004141
RS	41	3.112125	13.248210	217.695290	0.005110	0.004344
RS	42	3.395775	14.696503	209.312125	0.004914	0.004138
RS	43	3.704473	14.696503	223.112424	0.005238	0.004370
RS	44	4.040431	15.154019	230.305642	0.005406	0.004488
RS	45	4.406056	15.154019	244.742584	0.005745	0.004762
RS	46	4.803967	14.760548	266.354980	0.006253	0.005180
RS	47	5.237017	14.760548	281.585872	0.006610	0.005502
RS	48	5.708308	13.889571	315.202965	0.007399	0.006176
RS	49	6.221217	13.889571	330.694239	0.007763	0.006533
RS	50	6.779418	12.935990	370.723657	0.008703	0.007354
RS	51	7.386912	12.935990	385.023775	0.009038	0.007706
RS	52	8.048052	12.197842	421.620357	0.009897	0.008471
RS	53	8.767574	12.197842	432.596975	0.010155	0.008750
RS	54	9.550634	12.063307	446.305901	0.010477	0.009052
RS	55	10.402843	12.063307	452.602747	0.010625	0.009207
RS	56	11.330308	12.063307	456.131856	0.010708	0.009283
RS	57	12.339673	12.063307	456.575169	0.010718	0.009274
RS	58	13.438171	32.163549	175.440183	0.004118	0.003768
RS	59	14.633673	32.163549	184.458833	0.004330	0.003922
RS	60	15.934745	32.163549	193.347338	0.004539	0.004060
RS	61	17.350710	32.163549	201.988287	0.004742	0.004180
RS	62	18.891713	32.163549	210.248811	0.004936	0.004281
RS	63	20.568795	32.163549	4367.796580	0.102534	0.076518
PA	4+25*2+4+6 0.008117785 0.007270200 20.568795449 79.457945674 2.340536352 1.010002763 0.712517534 0.626161463 0.613234015 0.634088654 0.677430706 0.743453515 0.840914532 0.988159647 1.216405046 1.576669962 2.148571593 3.041159755 4.373377750 6.221655259 8.532084310 11.032709017 13.248210132 14.696503392 15.154019245 14.760548118 13.889571081 12.935990158 12.197841958 12.063306541 32.163548696
//
IT	5888
RD	12
LK	-113931.055560
QD	-402.618196 -> -337.991499
RI	0.0079935168
TR	0.007420	0.007388
MT	21.469441
MM	C_pi: 6.958764, n_recomb: 46329.323154
RS	0	0.000000	133.940980	3.002701	0.000065	0.000001
RS	1	0.008904	133.940980	3.269956	0.000071	0.000014
RS	2	0.018601	133.940980	3.560987	0.000077	0.000039
RS	3	0.029162	133.940980	3.877907	0.000084	0.000074
RS	4	0.040663	2.820580	200.103265	0.004319	0.003717
RS	5	0.053188	2.820580	216.923147	0.004682	0.004780
RS	6	0.066829	1.136001	581.362067	0.012548	0.012990
RS	7	0.081683	1.136001	624.576029	0.013481	0.014466
RS	8	0.097861	0.778910	973.981071	0.021023	0.022297
RS	9	0.115479	0.778910	1036.015236	0.022362	0.024009
RS	10	0.134666	0.671306	1273.233974	0.027482	0.029290
RS	11	0.155562	0.671306	1342.368077	0.028974	0.031251
RS	12	0.178318	0.647505	1462.062645	0.031558	0.033897
RS	13	0.203100	0.647505	1530.014222	0.033025	0.035826
RS	14	0.230089	0.661216	1563.100084	0.033739	0.036463
RS	15	0.259481	0.661216	1625.260830	0.035081	0.038204
RS	16	0.291490	0.698709	1594.869846	0.034425	0.037334
RS	17	0.326350	0.698709	1648.939796	0.035592	0.038840
RS	18	0.364313	0.759002	1565.814090	0.033797	0.036718
RS	19	0.405657	0.759002	1611.218814	0.034778	0.037989
RS	20	0.450682	0.850200	1477.706608	0.031896	0.034679
RS	21	0.499717	0.850200	1515.527221	0.032712	0.035726
RS	22	0.553118	0.990272	1333.719260	0.028788	0.031276
RS	23	0.611273	0.990272	1366.400312	0.029493	0.032120
RS	24	0.674607	1.210396	1146.248052	0.024741	0.026778
RS	25	0.743581	1.210396	1176.521985	0.025395	0.027457
RS	26	0.818696	1.562537	937.569669	0.020237	0.021720
RS	27	0.900499	1.562537	967.042322	0.020873	0.022271
RS	28	0.989587	2.129798	734.239264	0.015848	0.016765
RS	29	1.086607	2.129798	762.758337	0.016464	0.017212
RS	30	1.192266	3.029825	559.102373	0.012068	0.012494
RS	31	1.307333	3.029825	585.470467	0.012637	0.012853
RS	32	1.432646	4.397627	423.862388	0.009149	0.009204
RS	33	1.569118	4.397627	447.118826	0.009651	0.009494
RS	34	1.717741	6.330807	328.530427	0.007091	0.006892
RS	35	1.879599	6.330807	348.573478	0.007524	0.007132
RS	36	2.055868	8.789770	266.882653	0.005761	0.005390
RS	37	2.247833	8.789770	284.301301	0.006137	0.005600
RS	38	2.456892	11.489757	231.935440	0.005006	0.004509
RS	39	2.684565	11.489757	247.629472	0.005345	0.004708
RS	40	2.932512	13.905633	218.511515	0.004716	0.004105
RS	41	3.202536	13.905633	233.431251	0.005039	0.004311
RS	42	3.496604	15.490555	223.734271	0.004829	0.004094
RS	43	3.816856	15.490555	238.742467	0.005153	0.004325
RS	44	4.165625	15.983882	246.539666	0.005321	0.004443
RS	45	4.545450	15.983882	262.288909	0.005661	0.004715
RS	46	4.959095	15.537092	286.355514	0.006181	0.005141
RS	47	5.409573	15.537092	303.068508	0.006542	0.005461
RS	48	5.900162	14.566130	340.879183	0.007358	0.006155
RS	49	6.434435	14.566130	358.001917	0.007727	0.006511
RS	50	7.016281	13.508118	403.441013	0.008708	0.007364
RS	51	7.649937	13.508118	419.358067	0.009052	0.007716
RS	52	8.340015	12.688594	461.310965	0.009957	0.008518
RS	53	9.091540	12.688594	473.587489	0.010222	0.008801
RS	54	9.909983	12.519298	489.948541	0.010575	0.009128
RS	55	10.801303	12.519298	496.993675	0.010727	0.009287
RS	56	11.771988	12.519298	500.957504	0.010813	0.009370
RS	57	12.829107	12.519298	501.481559	0.010824	0.009365
RS	58	13.980354	35.401819	181.931380	0.003927	0.003584
RS	59	15.234113	35.401819	191.813618	0.004140	0.003745
RS	60	16.599509	35.401819	201.645318	0.004352	0.003893
RS	61	18.086485	35.401819	211.309745	0.004561	0.004027
RS	62	19.705866	35.401819	220.672857	0.004763	0.004144
RS	63	21.469441	35.401819	4858.623626	0.104871	0.079319
PA	4+25*2+4+6 0.007419943 0.007388331 21.469441348 133.940980233 2.820580497 1.136000746 0.778909706 0.671306313 0.647505376 0.661215522 0.698708951 0.759002160 0.850199608 0.990271526 1.210395965 1.562537347 2.129798311 3.029825477 4.397626654 6.330806690 8.789769569 11.489757287 13.905632546 15.490554611 15.983881928 15.537092343 14.566130274 13.508117958 12.688593566 12.519297540 35.401818667
//
IT	5412
RD	13
LK	-113805.919187
QD	-357.905813 -> -301.729149
RI	0.0075143062
TR	0.006806	0.007482
MT	22.385788
MM	C_pi: 7.438340, n_recomb: 50049.775789
RS	0	0.000000	225.262780	1.940375	0.000039	0.000001
RS	1	0.008976	225.262780	2.114535	0.000042	0.000008
RS	2	0.018758	225.262780	2.304324	0.000046	0.000024
RS	3	0.029418	225.262780	2.511147	0.000050	0.000045
RS	4	0.041035	3.385799	181.731012	0.003631	0.003159
RS	5	0.053695	3.385799	197.281210	0.003942	0.004078
RS	6	0.067491	1.273672	567.020659	0.011329	0.011896
RS	7	0.082525	1.273672	610.379942	0.012195	0.013245
RS	8	0.098909	0.850300	979.709865	0.019575	0.020970
RS	9	0.116764	0.850300	1044.557941	0.020870	0.022535
RS	10	0.136221	0.719572	1310.490357	0.026184	0.027996
RS	11	0.157425	0.719572	1384.945798	0.027671	0.029861
RS	12	0.180532	0.683959	1534.213013	0.030654	0.032901
RS	13	0.205713	0.683959	1609.006614	0.032148	0.034806
RS	14	0.233155	0.690018	1667.199767	0.033311	0.035911
RS	15	0.263060	0.690018	1736.640194	0.034698	0.037670
RS	16	0.295649	0.721452	1725.076949	0.034467	0.037259
RS	17	0.331163	0.721452	1785.954959	0.035684	0.038796
RS	18	0.369866	0.776029	1714.542259	0.034257	0.037078
RS	19	0.412042	0.776029	1765.626090	0.035277	0.038376
RS	20	0.458004	0.861162	1635.340953	0.032674	0.035380
RS	21	0.508092	0.861162	1677.423952	0.033515	0.036444
RS	22	0.562676	0.994397	1488.782353	0.029746	0.032179
RS	23	0.622159	0.994397	1524.512574	0.030460	0.033032
RS	24	0.686982	1.206755	1287.156827	0.025718	0.027720
RS	25	0.757624	1.206755	1319.868086	0.026371	0.028406
RS	26	0.834606	1.550877	1055.395023	0.021087	0.022551
RS	27	0.918499	1.550877	1087.305806	0.021724	0.023114
RS	28	1.009922	2.112803	825.075617	0.016485	0.017394
RS	29	1.109552	2.112803	856.255093	0.017108	0.017859
RS	30	1.218124	3.017976	624.554044	0.012479	0.012903
RS	31	1.336442	3.017976	653.606590	0.013059	0.013284
RS	32	1.465381	4.416781	469.111202	0.009373	0.009433
RS	33	1.605893	4.416781	494.779472	0.009886	0.009742
RS	34	1.759019	6.428458	359.605640	0.007185	0.006998
RS	35	1.925889	6.428458	381.647492	0.007625	0.007252
RS	36	2.107738	9.029796	288.945193	0.005773	0.005422
RS	37	2.305910	9.029796	307.980648	0.006153	0.005641
RS	38	2.521871	11.926172	248.836271	0.004972	0.004500
RS	39	2.757216	11.926172	265.881069	0.005312	0.004705
RS	40	3.013687	14.543985	233.036078	0.004656	0.004075
RS	41	3.293180	14.543985	249.174986	0.004979	0.004284
RS	42	3.597760	16.270007	238.047875	0.004756	0.004054
RS	43	3.929681	16.270007	254.270033	0.005080	0.004287
RS	44	4.291395	16.803856	262.596924	0.005247	0.004402
RS	45	4.685578	16.803856	279.663605	0.005588	0.004674
RS	46	5.115143	16.307282	306.146247	0.006117	0.005108
RS	47	5.583268	16.307282	324.350923	0.006481	0.005426
RS	48	6.093412	15.238527	366.372668	0.007320	0.006138
RS	49	6.649349	15.238527	385.145368	0.007695	0.006492
RS	50	7.255187	14.077271	436.089272	0.008713	0.007374
RS	51	7.915408	14.077271	453.649165	0.009064	0.007727
RS	52	8.634891	13.176627	501.124251	0.010013	0.008564
RS	53	9.418957	13.176627	514.720774	0.010284	0.008849
RS	54	10.273403	12.970715	533.933082	0.010668	0.009201
RS	55	11.204546	12.970715	541.720493	0.010824	0.009364
RS	56	12.219271	12.970715	546.100677	0.010911	0.009450
RS	57	13.325080	12.970715	546.673315	0.010923	0.009449
RS	58	14.530149	38.785374	187.776939	0.003752	0.003416
RS	59	15.843388	38.785374	198.479988	0.003966	0.003582
RS	60	17.274507	38.785374	209.213599	0.004180	0.003738
RS	61	18.834087	38.785374	219.862932	0.004393	0.003882
RS	62	20.533659	38.785374	230.294229	0.004601	0.004012
RS	63	22.385788	38.785374	5356.021450	0.107014	0.081880
PA	4+25*2+4+6 0.006806150 0.007482490 22.385788356 225.262779872 3.385798924 1.273671674 0.850299573 0.719571724 0.683959417 0.690018089 0.721451829 0.776028887 0.861161807 0.994396650 1.206754940 1.550876909 2.112802798 3.017975773 4.416781260 6.428457663 9.029796293 11.926172056 14.543985444 16.270006533 16.803855852 16.307282126 15.238526905 14.077271239 13.176627333 12.970714748 38.785374033
//
IT	5268
RD	14
LK	-113697.142859
QD	-319.072404 -> -270.202529
RI	0.0071496682
TR	0.006267	0.007557
MT	23.311171
MM	C_pi: 7.923369, n_recomb: 53734.113722
RS	0	0.000000	377.750225	1.249380	0.000023	0.000001
RS	1	0.009046	377.750225	1.362414	0.000025	0.000005
RS	2	0.018910	377.750225	1.485676	0.000028	0.000014
RS	3	0.029667	377.750225	1.620092	0.000030	0.000027
RS	4	0.041397	4.045830	164.692419	0.003065	0.002696
RS	5	0.054188	4.045830	179.007140	0.003331	0.003492
RS	6	0.068135	1.422798	551.189070	0.010258	0.010924
RS	7	0.083345	1.422798	594.407657	0.011062	0.012162
RS	8	0.099931	0.926485	980.080146	0.018239	0.019745
RS	9	0.118016	0.926485	1047.231094	0.019489	0.021180
RS	10	0.137738	0.770820	1339.358760	0.024926	0.026760
RS	11	0.159244	0.770820	1418.670242	0.026402	0.028530
RS	12	0.182695	0.722450	1597.311512	0.029726	0.031908
RS	13	0.208268	0.722450	1678.724658	0.031241	0.033783
RS	14	0.236154	0.720318	1763.507171	0.032819	0.035318
RS	15	0.266563	0.720318	1840.272162	0.034248	0.037090
RS	16	0.299722	0.745427	1849.876947	0.034426	0.037116
RS	17	0.335881	0.745427	1917.799269	0.035691	0.038682
RS	18	0.375311	0.794239	1860.779099	0.034629	0.037363
RS	19	0.418308	0.794239	1917.847184	0.035691	0.038689
RS	20	0.465194	0.873434	1793.471408	0.033377	0.036013
RS	21	0.516322	0.873434	1840.058511	0.034244	0.037096
RS	22	0.572075	1.000088	1646.875283	0.030649	0.033033
RS	23	0.632871	1.000088	1685.745222	0.031372	0.033895
RS	24	0.699167	1.204979	1432.639383	0.026662	0.028634
RS	25	0.771460	1.204979	1467.738040	0.027315	0.029324
RS	26	0.850292	1.541200	1178.079017	0.021924	0.023371
RS	27	0.936256	1.541200	1212.334316	0.022562	0.023943
RS	28	1.029996	2.097256	919.994222	0.017121	0.018022
RS	29	1.132216	2.097256	953.789915	0.017750	0.018502
RS	30	1.243683	3.005624	692.828075	0.012894	0.013316
RS	31	1.365233	3.005624	724.587130	0.013485	0.013715
RS	32	1.497778	4.431379	515.998009	0.009603	0.009666
RS	33	1.642314	4.431379	544.129157	0.010126	0.009992
RS	34	1.799924	6.515516	391.479528	0.007285	0.007107
RS	35	1.971792	6.515516	415.565742	0.007734	0.007375
RS	36	2.159207	9.253023	311.304528	0.005793	0.005457
RS	37	2.363576	9.253023	331.984894	0.006178	0.005686
RS	38	2.586432	12.342210	265.759355	0.004946	0.004494
RS	39	2.829448	12.342210	284.167312	0.005288	0.004705
RS	40	3.094447	15.162348	247.432739	0.004605	0.004049
RS	41	3.383418	15.162348	264.792808	0.004928	0.004261
RS	42	3.698529	17.032741	252.137216	0.004692	0.004020
RS	43	4.042145	17.032741	269.569573	0.005017	0.004253
RS	44	4.416845	17.610863	278.357228	0.005180	0.004366
RS	45	4.825441	17.610863	296.736036	0.005522	0.004637
RS	46	5.270998	17.067378	325.589638	0.006059	0.005077
RS	47	5.756861	17.067378	345.283706	0.006426	0.005394
RS	48	6.286674	15.902674	391.513187	0.007286	0.006122
RS	49	6.864415	15.902674	411.940660	0.007666	0.006477
RS	50	7.494419	14.639180	468.453271	0.008718	0.007385
RS	51	8.181413	14.639180	487.666871	0.009076	0.007739
RS	52	8.930553	13.657549	540.798473	0.010064	0.008608
RS	53	9.747460	13.657549	555.720024	0.010342	0.008895
RS	54	10.638265	13.412739	577.985121	0.010756	0.009271
RS	55	11.609653	13.412739	586.493711	0.010915	0.009437
RS	56	12.668912	13.412739	591.257871	0.011003	0.009525
RS	57	13.823993	13.412739	591.834407	0.011014	0.009527
RS	58	15.083563	42.290473	192.998248	0.003592	0.003263
RS	59	16.457074	42.290473	204.475140	0.003805	0.003431
RS	60	17.954833	42.290473	216.063931	0.004021	0.003593
RS	61	19.588080	42.290473	227.652710	0.004237	0.003745
RS	62	21.369071	42.290473	239.109265	0.004450	0.003885
RS	63	23.311171	42.290473	5855.250752	0.108967	0.084210
PA	4+25*2+4+6 0.006266743 0.007557024 23.311171335 377.750224590 4.045830100 1.422797675 0.926485272 0.770819908 0.722450137 0.720318118 0.745426581 0.794239267 0.873434013 1.000087582 1.204979176 1.541200346 2.097255631 3.005624124 4.431378538 6.515516029 9.253023202 12.342210043 15.162347832 17.032740671 17.610863234 17.067378117 15.902673614 14.639180140 13.657548797 13.412738522 42.290472992
//
IT	4506
RD	15
LK	-113602.499587
QD	-285.271647 -> -242.710017
RI	0.0068685661
TR	0.005793	0.007616
MT	24.239327
MM	C_pi: 8.409453, n_recomb: 57357.463936
RS	0	0.000000	631.377516	0.802222	0.000014	0.000000
RS	1	0.009113	631.377516	0.875350	0.000015	0.000003
RS	2	0.019057	631.377516	0.955146	0.000017	0.000009
RS	3	0.029907	631.377516	1.042218	0.000018	0.000016
RS	4	0.041746	4.809318	149.099226	0.002599	0.002312
RS	5	0.054664	4.809318	162.239271	0.002829	0.003003
RS	6	0.068759	1.582726	534.553473	0.009320	0.010065
RS	7	0.084139	1.582726	577.409016	0.010067	0.011204
RS	8	0.100920	1.007132	976.030203	0.017017	0.018623
RS	9	0.119231	1.007132	1045.004832	0.018219	0.019941
RS	10	0.139210	0.824842	1360.521194	0.023720	0.025591
RS	11	0.161010	0.824842	1444.182700	0.025179	0.027267
RS	12	0.184797	0.762810	1651.394268	0.028791	0.030930
RS	13	0.210751	0.762810	1739.111138	0.030321	0.032768
RS	14	0.239071	0.751941	1851.428641	0.032279	0.034695
RS	15	0.269972	0.751941	1935.457496	0.033744	0.036475
RS	16	0.303689	0.770434	1968.190778	0.034314	0.036916
RS	17	0.340478	0.770434	2043.304698	0.035624	0.038510
RS	18	0.380621	0.813392	2003.141493	0.034924	0.037579
RS	19	0.424421	0.813392	2066.440697	0.036027	0.038935
RS	20	0.472214	0.886723	1950.590929	0.034008	0.036582
RS	21	0.524362	0.886723	2001.895604	0.034902	0.037684
RS	22	0.581262	1.006999	1806.543336	0.031496	0.033836
RS	23	0.643348	1.006999	1848.630730	0.032230	0.034706
RS	24	0.711092	1.204682	1581.451152	0.027572	0.029515
RS	25	0.785009	1.204682	1618.870118	0.028224	0.030209
RS	26	0.865663	1.533127	1304.664407	0.022746	0.024177
RS	27	0.953668	1.533127	1341.140638	0.023382	0.024753
RS	28	1.049692	2.082901	1018.306388	0.017754	0.018645
RS	29	1.154468	2.082901	1054.638680	0.018387	0.019138
RS	30	1.268792	2.992825	763.437177	0.013310	0.013728
RS	31	1.393535	2.992825	797.893846	0.013911	0.014144
RS	32	1.529646	4.441914	564.176701	0.009836	0.009900
RS	33	1.678161	4.441914	594.798208	0.010370	0.010242
RS	34	1.840211	6.592890	423.900027	0.007390	0.007218
RS	35	2.017030	6.592890	450.058313	0.007847	0.007499
RS	36	2.209962	9.460414	333.772302	0.005819	0.005494
RS	37	2.420477	9.460414	356.111577	0.006209	0.005732
RS	38	2.650177	12.738215	282.559741	0.004926	0.004492
RS	39	2.900811	12.738215	302.331643	0.005271	0.004708
RS	40	3.174286	15.760064	261.579789	0.004561	0.004026
RS	41	3.472683	15.760064	280.152745	0.004884	0.004242
RS	42	3.798274	17.776966	265.889906	0.004636	0.003988
RS	43	4.153538	17.776966	284.518836	0.004960	0.004223
RS	44	4.541178	18.402228	293.703890	0.005121	0.004332
RS	45	4.964145	18.402228	313.379094	0.005464	0.004603
RS	46	5.425658	17.814105	344.551877	0.006007	0.005049
RS	47	5.929231	17.814105	365.721294	0.006376	0.005365
RS	48	6.478697	16.554977	416.135572	0.007255	0.006109
RS	49	7.078237	16.554977	438.209147	0.007640	0.006463
RS	50	7.732415	15.190103	500.324785	0.008723	0.007396
RS	51	8.446211	15.190103	521.188234	0.009087	0.007751
RS	52	9.225057	14.127516	580.080982	0.010113	0.008650
RS	53	10.074883	14.127516	596.317907	0.010397	0.008939
RS	54	11.002156	13.841160	621.840334	0.010841	0.009340
RS	55	12.013935	13.841160	631.034325	0.011002	0.009506
RS	56	13.117921	13.841160	636.136575	0.011091	0.009597
RS	57	14.322518	13.841160	636.660448	0.011100	0.009600
RS	58	15.636893	45.890607	197.622938	0.003445	0.003122
RS	59	17.071052	45.890607	209.823841	0.003658	0.003293
RS	60	18.635911	45.890607	222.217119	0.003874	0.003458
RS	61	20.343381	45.890607	234.694634	0.004092	0.003616
RS	62	22.206460	45.890607	247.126784	0.004309	0.003765
RS	63	24.239327	45.890607	6351.597305	0.110737	0.086323
PA	4+25*2+4+6 0.005792783 0.007615710 24.239326665 631.377515904 4.809317630 1.582725639 1.007132244 0.824841756 0.762810022 0.751941123 0.770433706 0.813392036 0.886722825 1.006998988 1.204681832 1.533127452 2.082900922 2.992824992 4.441914185 6.592890330 9.460413559 12.738215020 15.760063982 17.776965510 18.402228156 17.814105208 16.554977209 15.190102540 14.127516445 13.841160355 45.890607019
//
IT	4313
RD	16
LK	-113520.049799
QD	-255.784011 -> -218.660255
RI	0.0066501642
TR	0.005376	0.007662
MT	25.164908
MM	C_pi: 8.892511, n_recomb: 60897.746039
RS	0	0.000000	1048.014325	0.515751	0.000008	0.000000
RS	1	0.009178	1048.014325	0.563103	0.000009	0.000002
RS	2	0.019198	1048.014325	0.614803	0.000010	0.000005
RS	3	0.030138	1048.014325	0.671252	0.000011	0.000010
RS	4	0.042083	5.682752	135.004793	0.002217	0.001994
RS	5	0.055123	5.682752	147.049914	0.002415	0.002596
RS	6	0.069360	1.752307	517.731090	0.008502	0.009310
RS	7	0.084904	1.752307	560.063853	0.009197	0.010363
RS	8	0.101875	1.091727	968.531286	0.015904	0.017603
RS	9	0.120403	1.091727	1038.898871	0.017060	0.018814
RS	10	0.140631	0.881394	1374.764473	0.022575	0.024491
RS	11	0.162716	0.881394	1462.253026	0.024012	0.026076
RS	12	0.186829	0.804862	1696.723338	0.027862	0.029976
RS	13	0.213154	0.804862	1790.354683	0.029399	0.031773
RS	14	0.241895	0.784724	1930.622760	0.031703	0.034054
RS	15	0.273274	0.784724	2021.758922	0.033199	0.035835
RS	16	0.307533	0.796300	2079.169528	0.034142	0.036668
RS	17	0.344937	0.796300	2161.533975	0.035494	0.038287
RS	18	0.385773	0.833291	2140.416573	0.035148	0.037734
RS	19	0.430358	0.833291	2210.131094	0.036292	0.039118
RS	20	0.479034	0.900801	2105.285888	0.034571	0.037089
RS	21	0.532178	0.900801	2161.489203	0.035494	0.038211
RS	22	0.590199	1.014864	1966.366909	0.032290	0.034588
RS	23	0.653546	1.014864	2011.736128	0.033035	0.035466
RS	24	0.722706	1.205569	1732.330091	0.028447	0.030363
RS	25	0.798214	1.205569	1771.988947	0.029098	0.031056
RS	26	0.880653	1.526381	1434.146085	0.023550	0.024964
RS	27	0.970657	1.526381	1472.694994	0.024183	0.025542
RS	28	1.068922	2.069573	1119.278901	0.018380	0.019260
RS	29	1.176206	2.069573	1158.036281	0.019016	0.019762
RS	30	1.293337	2.979687	835.865736	0.013726	0.014138
RS	31	1.421217	2.979687	872.981677	0.014335	0.014568
RS	32	1.560835	4.448938	613.286093	0.010071	0.010134
RS	33	1.713267	4.448938	646.402323	0.010615	0.010490
RS	34	1.879689	6.661586	456.611722	0.007498	0.007330
RS	35	2.061385	6.661586	484.852155	0.007962	0.007621
RS	36	2.259757	9.653127	356.165038	0.005849	0.005533
RS	37	2.476336	9.653127	380.163469	0.006243	0.005778
RS	38	2.712792	13.115025	299.098662	0.004911	0.004491
RS	39	2.970951	13.115025	320.224088	0.005258	0.004712
RS	40	3.252803	16.337212	275.363333	0.004522	0.004005
RS	41	3.560524	16.337212	295.131149	0.004846	0.004224
RS	42	3.896488	18.501759	279.203035	0.004585	0.003958
RS	43	4.263286	18.501759	299.005701	0.004910	0.004195
RS	44	4.663749	19.176114	308.532812	0.005066	0.004301
RS	45	5.100967	19.176114	329.479133	0.005410	0.004572
RS	46	5.578313	18.545102	362.913174	0.005959	0.005023
RS	47	6.099469	18.545102	385.533162	0.006331	0.005339
RS	48	6.668457	17.192767	440.091842	0.007227	0.006096
RS	49	7.289667	17.192767	463.790602	0.007616	0.006450
RS	50	7.967892	15.727215	531.517106	0.008728	0.007407
RS	51	8.708365	15.727215	554.013263	0.009097	0.007763
RS	52	9.516798	14.583623	618.744700	0.010160	0.008691
RS	53	10.399430	14.583623	636.274262	0.010448	0.008982
RS	54	11.363069	14.252786	665.261479	0.010924	0.009407
RS	55	12.415151	14.252786	675.092089	0.011086	0.009574
RS	56	13.563794	14.252786	680.474770	0.011174	0.009665
RS	57	14.817860	14.252786	680.879307	0.011181	0.009668
RS	58	16.187023	49.558791	201.687402	0.003312	0.002994
RS	59	17.681849	49.558791	214.561211	0.003523	0.003165
RS	60	19.313870	49.558791	227.706099	0.003739	0.003333
RS	61	21.095678	49.558791	241.018369	0.003958	0.003496
RS	62	23.041021	49.558791	254.371894	0.004177	0.003652
RS	63	25.164908	49.558791	6840.722665	0.112331	0.088232
PA	4+25*2+4+6 0.005376060 0.007661684 25.164908253 1048.014324638 5.682752367 1.752307362 1.091727142 0.881393795 0.804862242 0.784723711 0.796299592 0.833290528 0.900801120 1.014864487 1.205568762 1.526381303 2.069572613 2.979687200 4.448937705 6.661585657 9.653126757 13.115025049 16.337211945 18.501758781 19.176114317 18.545101644 17.192767330 15.727215188 14.583622961 14.252786230 49.558791286
//
IT	5136
RD	17
LK	-113448.104240
QD	-230.000660 -> -197.558360
RI	0.0064787407
TR	0.005009	0.007697
MT	26.083787
MM	C_pi: 9.368904, n_recomb: 64335.562580
RS	0	0.000000	1732.242368	0.331233	0.000005	0.000000
RS	1	0.009240	1732.242368	0.361851	0.000006	0.000001
RS	2	0.019334	1732.242368	0.395299	0.000006	0.000003
RS	3	0.030360	1732.242368	0.431841	0.000007	0.000006
RS	4	0.042405	6.670374	122.392531	0.001902	0.001731
RS	5	0.055563	6.670374	133.432960	0.002074	0.002258
RS	6	0.069937	1.929954	501.232802	0.007791	0.008651
RS	7	0.085639	1.929954	542.940156	0.008439	0.009627
RS	8	0.102792	1.179641	958.482796	0.014898	0.016679
RS	9	0.121530	1.179641	1029.869492	0.016008	0.017795
RS	10	0.142000	0.940179	1382.963986	0.021496	0.023463
RS	11	0.164360	0.940179	1473.761477	0.022907	0.024960
RS	12	0.188787	0.848411	1733.763977	0.026949	0.029053
RS	13	0.215471	0.848411	1832.868338	0.028489	0.030805
RS	14	0.244620	0.818507	2000.992679	0.031102	0.033404
RS	15	0.276463	0.818507	2098.996663	0.032626	0.035182
RS	16	0.311248	0.822871	2182.198562	0.033919	0.036382
RS	17	0.349247	0.822871	2271.788238	0.035312	0.038021
RS	18	0.390757	0.853773	2271.585468	0.035308	0.037834
RS	19	0.436103	0.853773	2347.834989	0.036494	0.039245
RS	20	0.485638	0.915485	2256.290914	0.035071	0.037538
RS	21	0.539751	0.915485	2317.537680	0.036023	0.038680
RS	22	0.598863	1.023478	2124.998509	0.033030	0.035290
RS	23	0.663438	1.023478	2173.699836	0.033787	0.036175
RS	24	0.733979	1.207417	1884.030656	0.029284	0.031175
RS	25	0.811038	1.207417	1925.839162	0.029934	0.031867
RS	26	0.895218	1.520753	1565.507842	0.024333	0.025730
RS	27	0.987175	1.520753	1605.961734	0.024962	0.026308
RS	28	1.087630	2.057174	1222.151217	0.018997	0.019866
RS	29	1.197366	2.057174	1263.194570	0.019634	0.020374
RS	30	1.317242	2.966366	909.579764	0.014138	0.014543
RS	31	1.448194	2.966366	949.289433	0.014755	0.014985
RS	32	1.591247	4.453011	662.960722	0.010305	0.010364
RS	33	1.747517	4.453011	698.553996	0.010858	0.010734
RS	34	1.918226	6.722639	489.363092	0.007606	0.007439
RS	35	2.104709	6.722639	519.678801	0.008078	0.007742
RS	36	2.308423	9.832477	378.307021	0.005880	0.005571
RS	37	2.530960	9.832477	403.951739	0.006279	0.005824
RS	38	2.774060	13.473864	315.246150	0.004900	0.004490
RS	39	3.039621	13.473864	337.704118	0.005249	0.004717
RS	40	3.329720	16.894396	288.680659	0.004487	0.003986
RS	41	3.646625	16.894396	309.616342	0.004813	0.004208
RS	42	3.992811	19.206945	291.984751	0.004538	0.003930
RS	43	4.370984	19.206945	312.929922	0.004864	0.004168
RS	44	4.784100	19.931655	322.750101	0.005017	0.004271
RS	45	5.235388	19.931655	344.933551	0.005361	0.004543
RS	46	5.728375	19.258941	380.566906	0.005915	0.004998
RS	47	6.266914	19.258941	404.602999	0.006289	0.005314
RS	48	6.855213	17.814349	463.248942	0.007201	0.006084
RS	49	7.497871	17.814349	488.540946	0.007594	0.006439
RS	50	8.199910	16.248688	561.860858	0.008733	0.007418
RS	51	8.966817	16.248688	585.960733	0.009108	0.007775
RS	52	9.804586	15.023976	656.582119	0.010206	0.008731
RS	53	10.719764	15.023976	675.370188	0.010498	0.009023
RS	54	11.719504	14.645528	708.030799	0.011005	0.009473
RS	55	12.811619	14.645528	718.438195	0.011167	0.009640
RS	56	14.004646	14.645528	724.033910	0.011254	0.009730
RS	57	15.307907	14.645528	724.244444	0.011257	0.009733
RS	58	16.731589	53.269042	205.231316	0.003190	0.002877
RS	59	18.286818	53.269042	218.726857	0.003400	0.003049
RS	60	19.985750	53.269042	232.569694	0.003615	0.003218
RS	61	21.841662	53.269042	246.661062	0.003834	0.003384
RS	62	23.869059	53.269042	260.878989	0.004055	0.003545
RS	63	26.083787	53.269042	7318.646003	0.113757	0.089952
PA	4+25*2+4+6 0.005009136 0.007697430 26.083786815 1732.242367786 6.670373696 1.929953550 1.179640987 0.940179383 0.848411363 0.818506668 0.822871270 0.853772811 0.915484521 1.023478354 1.207417225 1.520753407 2.057173594 2.966365539 4.453010829 6.722638619 9.832476861 13.473864150 16.894395527 19.206944950 19.931655152 19.258941246 17.814349038 16.248687945 15.023976294 14.645527543 53.269041874
//
IT	5061
RD	18
LK	-113385.196455
QD	-207.405741 -> -178.989637
RI	0.0063439279
TR	0.004686	0.007725
MT	26.991939
MM	C_pi: 9.835344, n_recomb: 67655.422779
RS	0	0.000000	2840.462601	0.213387	0.000003	0.000000
RS	1	0.009299	2840.462601	0.233238	0.000003	0.000001
RS	2	0.019463	2840.462601	0.254936	0.000004	0.000002
RS	3	0.030572	2840.462601	0.278654	0.000004	0.000004
RS	4	0.042714	7.773097	111.205720	0.001644	0.001513
RS	5	0.055985	7.773097	121.336367	0.001793	0.001977
RS	6	0.070490	2.113721	485.452213	0.007175	0.008078
RS	7	0.086344	2.113721	526.480294	0.007782	0.008986
RS	8	0.103672	1.270151	946.685761	0.013993	0.015848
RS	9	0.122612	1.270151	1018.777510	0.015058	0.016878
RS	10	0.143313	1.000860	1386.024414	0.020487	0.022506
RS	11	0.165939	1.000860	1479.634802	0.021870	0.023919
RS	12	0.190669	0.893260	1763.108744	0.026060	0.028165
RS	13	0.217698	0.893260	1867.212353	0.027599	0.029870
RS	14	0.247241	0.853136	2062.658014	0.030488	0.032752
RS	15	0.279531	0.853136	2167.222722	0.032033	0.034521
RS	16	0.314824	0.850009	2276.907666	0.033654	0.036064
RS	17	0.353399	0.850009	2373.620903	0.035084	0.037721
RS	18	0.395561	0.874697	2395.864489	0.035413	0.037885
RS	19	0.441644	0.874697	2478.705737	0.036637	0.039321
RS	20	0.492012	0.930620	2402.527995	0.035511	0.037933
RS	21	0.547063	0.930620	2468.925927	0.036493	0.039094
RS	22	0.607234	1.032667	2281.237666	0.033718	0.035943
RS	23	0.673000	1.032667	2333.307435	0.034488	0.036835
RS	24	0.744882	1.210038	2035.400596	0.030085	0.031950
RS	25	0.823449	1.210038	2079.262405	0.030733	0.032639
RS	26	0.909321	1.516072	1697.774843	0.025094	0.026474
RS	27	1.003178	1.516072	1739.952947	0.025718	0.027048
RS	28	1.105764	2.045604	1326.194858	0.019602	0.020458
RS	29	1.217889	2.045604	1369.362835	0.020240	0.020970
RS	30	1.340440	2.952972	984.067093	0.014545	0.014941
RS	31	1.474388	2.952972	1026.281347	0.015169	0.015394
RS	32	1.620792	4.454625	712.852374	0.010537	0.010591
RS	33	1.780810	4.454625	750.885159	0.011099	0.010973
RS	34	1.955708	6.776974	521.922385	0.007714	0.007547
RS	35	2.146869	6.776974	554.291134	0.008193	0.007860
RS	36	2.355808	9.999720	400.040922	0.005913	0.005608
RS	37	2.584175	9.999720	427.307238	0.006316	0.005868
RS	38	2.833779	13.815882	330.892695	0.004891	0.004490
RS	39	3.106593	13.815882	354.653008	0.005242	0.004721
RS	40	3.404777	17.432367	301.446788	0.004456	0.003967
RS	41	3.730689	17.432367	323.515601	0.004782	0.004192
RS	42	4.086908	19.892557	304.162089	0.004496	0.003904
RS	43	4.476252	19.892557	326.211455	0.004822	0.004143
RS	44	4.901801	20.668227	336.282998	0.004971	0.004243
RS	45	5.366923	20.668227	359.662339	0.005316	0.004515
RS	46	5.875296	19.954520	397.430261	0.005874	0.004973
RS	47	6.430944	19.954520	422.839932	0.006250	0.005291
RS	48	7.038261	18.418346	485.503323	0.007176	0.006072
RS	49	7.702054	18.418346	512.347485	0.007573	0.006428
RS	50	8.427573	16.753021	591.222809	0.008739	0.007428
RS	51	9.220559	16.753021	616.887638	0.009118	0.007787
RS	52	10.087286	15.447039	693.428109	0.010249	0.008770
RS	53	11.034610	15.447039	713.431331	0.010545	0.009063
RS	54	12.070026	15.017696	749.976054	0.011085	0.009538
RS	55	13.201727	15.017696	760.891457	0.011247	0.009705
RS	56	14.438665	15.017696	766.625128	0.011331	0.009794
RS	57	15.790627	15.017696	766.560967	0.011330	0.009795
RS	58	17.268309	56.995118	208.301811	0.003079	0.002770
RS	59	18.883402	56.995118	222.369111	0.003287	0.002942
RS	60	20.648684	56.995118	236.856890	0.003501	0.003112
RS	61	22.578121	56.995118	251.671662	0.003720	0.003281
RS	62	24.686978	56.995118	266.696115	0.003942	0.003445
RS	63	26.991939	56.995118	7782.082641	0.115025	0.091495
PA	4+25*2+4+6 0.004685551 0.007725121 26.991939290 2840.462601131 7.773097074 2.113720563 1.270151199 1.000859596 0.893259872 0.853135831 0.850008751 0.874696668 0.930620133 1.032667030 1.210038000 1.516071828 2.045604425 2.952972422 4.454624583 6.776973605 9.999720000 13.815882428 17.432366896 19.892556626 20.668227072 19.954520204 18.418346126 16.753021278 15.447038569 15.017695662 56.995118453
//
IT	5904
RD	19
LK	-113330.060048
QD	-187.562974 -> -162.607118
RI	0.0062375811
TR	0.004400	0.007746
MT	27.886354
MM	C_pi: 10.289132, n_recomb: 70845.323289
RS	0	0.000000	4608.059196	0.138323	0.000002	0.000000
RS	1	0.009355	4608.059196	0.151269	0.000002	0.000000
RS	2	0.019586	4608.059196	0.165427	0.000002	0.000001
RS	3	0.030774	4608.059196	0.180911	0.000003	0.000002
RS	4	0.043008	8.988307	101.354777	0.001431	0.001332
RS	5	0.056388	8.988307	110.670409	0.001562	0.001743
RS	6	0.071018	2.301211	470.713554	0.006644	0.007583
RS	7	0.087018	2.301211	511.051550	0.007214	0.008431
RS	8	0.104514	1.362434	933.854159	0.013182	0.015103
RS	9	0.123647	1.362434	1006.397555	0.014206	0.016056
RS	10	0.144571	1.063077	1384.818840	0.019547	0.021620
RS	11	0.167451	1.063077	1480.780500	0.020902	0.022954
RS	12	0.192472	0.939200	1785.459709	0.025202	0.027316
RS	13	0.219835	0.939200	1894.075409	0.026735	0.028973
RS	14	0.249757	0.888460	2115.930341	0.029867	0.032104
RS	15	0.282478	0.888460	2226.697340	0.031430	0.033861
RS	16	0.318260	0.877585	2363.153523	0.033357	0.035722
RS	17	0.357390	0.877585	2466.822121	0.034820	0.037392
RS	18	0.400181	0.895940	2512.699506	0.035467	0.037893
RS	19	0.446976	0.895940	2602.129703	0.036730	0.039352
RS	20	0.498148	0.946081	2543.125555	0.035897	0.038277
RS	21	0.554107	0.946081	2614.744824	0.036908	0.039457
RS	22	0.615302	1.042292	2434.038798	0.034357	0.036549
RS	23	0.682221	1.042292	2489.499355	0.035140	0.037447
RS	24	0.755402	1.213284	2185.387907	0.030847	0.032688
RS	25	0.835428	1.213284	2231.203678	0.031494	0.033372
RS	26	0.922942	1.512200	1830.035951	0.025831	0.027193
RS	27	1.018642	1.512200	1873.749761	0.026448	0.027761
RS	28	1.123296	2.034809	1430.706358	0.020195	0.021037
RS	29	1.237741	2.034809	1475.820950	0.020832	0.021550
RS	30	1.362893	2.939642	1058.834688	0.014946	0.015330
RS	31	1.499753	2.939642	1103.444603	0.015575	0.015792
RS	32	1.649417	4.454272	762.630278	0.010765	0.010812
RS	33	1.813083	4.454272	803.047588	0.011335	0.011205
RS	34	1.992060	6.825550	554.073698	0.007821	0.007651
RS	35	2.187782	6.825550	588.459504	0.008306	0.007973
RS	36	2.401814	10.156223	421.225170	0.005946	0.005643
RS	37	2.635870	10.156223	450.077900	0.006353	0.005910
RS	38	2.891823	14.142591	345.941540	0.004883	0.004489
RS	39	3.171721	14.142591	370.965883	0.005236	0.004725
RS	40	3.477805	17.952291	313.591857	0.004426	0.003949
RS	41	3.812525	17.952291	336.752530	0.004753	0.004176
RS	42	4.178559	20.559317	315.675441	0.004456	0.003878
RS	43	4.578838	20.559317	338.784759	0.004782	0.004118
RS	44	5.016564	21.385935	349.074237	0.004927	0.004215
RS	45	5.495241	21.385935	373.602284	0.005273	0.004488
RS	46	6.018701	20.631545	413.437489	0.005836	0.004950
RS	47	6.591133	20.631545	440.171611	0.006213	0.005268
RS	48	7.217118	19.004195	506.772024	0.007153	0.006061
RS	49	7.901667	19.004195	535.119812	0.007553	0.006418
RS	50	8.650259	17.239535	619.494179	0.008744	0.007438
RS	51	9.468884	17.239535	646.677382	0.009128	0.007798
RS	52	10.364096	15.852061	729.147545	0.010292	0.008808
RS	53	11.343059	15.852061	750.315507	0.010591	0.009102
RS	54	12.413609	15.368481	790.954856	0.011165	0.009604
RS	55	13.584312	15.368481	802.302944	0.011325	0.009770
RS	56	14.864541	15.368481	808.094227	0.011406	0.009856
RS	57	16.264541	15.368481	807.671039	0.011400	0.009854
RS	58	17.795516	60.713145	210.946936	0.002978	0.002673
RS	59	19.469722	60.713145	225.538087	0.003184	0.002844
RS	60	21.300557	60.713145	240.619499	0.003396	0.003015
RS	61	23.302674	60.713145	256.103175	0.003615	0.003185
RS	62	25.492099	60.713145	271.876815	0.003838	0.003353
RS	63	27.886354	60.713145	8228.340142	0.116145	0.092878
PA	4+25*2+4+6 0.004399583 0.007746461 27.886354117 4608.059195566 8.988306956 2.301211223 1.362433684 1.063077339 0.939200003 0.888459684 0.877584814 0.895939787 0.946080531 1.042291754 1.213283574 1.512199871 2.034809450 2.939642062 4.454271977 6.825549706 10.156223110 14.142590860 17.952290909 20.559316850 21.385935167 20.631545033 19.004195028 17.239534655 15.852061206 15.368480598 60.713145115
//
IT	4973
RD	20
LK	-113281.601749
QD	-170.100943 -> -148.118215
RI	0.0061532188
TR	0.004146	0.007763
MT	28.765229
MM	C_pi: 10.728252, n_recomb: 73896.633438
RS	0	0.000000	7459.729129	0.089483	0.000001	0.000000
RS	1	0.009409	7459.729129	0.097906	0.000001	0.000000
RS	2	0.019704	7459.729129	0.107123	0.000001	0.000001
RS	3	0.030967	7459.729129	0.117207	0.000002	0.000002
RS	4	0.043289	10.310079	92.727098	0.001255	0.001182
RS	5	0.056772	10.310079	101.318651	0.001371	0.001548
RS	6	0.071523	2.489800	457.245125	0.006188	0.007156
RS	7	0.087661	2.489800	496.916890	0.006724	0.007952
RS	8	0.105319	1.455589	920.607146	0.012458	0.014438
RS	9	0.124637	1.455589	993.407532	0.013443	0.015323
RS	10	0.145774	1.126454	1380.182767	0.018677	0.020802
RS	11	0.168899	1.126454	1478.077776	0.020002	0.022061
RS	12	0.194200	0.986023	1801.579648	0.024380	0.026508
RS	13	0.221882	0.986023	1914.223417	0.025904	0.028115
RS	14	0.252168	0.924342	2161.254000	0.029247	0.031465
RS	15	0.285304	0.924342	2277.829715	0.030825	0.033208
RS	16	0.321558	0.905490	2440.988101	0.033032	0.035361
RS	17	0.361223	0.905490	2551.389065	0.034526	0.037042
RS	18	0.404620	0.917405	2621.745158	0.035479	0.037864
RS	19	0.452100	0.917405	2717.708140	0.036777	0.039344
RS	20	0.504048	0.961769	2677.413358	0.036232	0.038575
RS	21	0.560884	0.961769	2754.288513	0.037272	0.039772
RS	22	0.623067	1.052250	2582.525672	0.034948	0.037109
RS	23	0.691101	1.052250	2641.386482	0.035744	0.038013
RS	24	0.765537	1.217046	2333.066726	0.031572	0.033389
RS	25	0.846977	1.217046	2380.737340	0.032217	0.034068
RS	26	0.936079	1.509041	1961.465074	0.026543	0.027886
RS	27	1.033565	1.509041	2006.523828	0.027153	0.028447
RS	28	1.140224	2.024759	1535.040791	0.020773	0.021600
RS	29	1.256918	2.024759	1581.912941	0.021407	0.022113
RS	30	1.384592	2.926529	1133.425768	0.015338	0.015711
RS	31	1.524279	2.926529	1180.306992	0.015972	0.016179
RS	32	1.677110	4.452431	811.995654	0.010988	0.011027
RS	33	1.844321	4.452431	854.728039	0.011567	0.011431
RS	34	2.027264	6.869341	585.624919	0.007925	0.007752
RS	35	2.227421	6.869341	621.980154	0.008417	0.008083
RS	36	2.446411	10.303407	441.740003	0.005978	0.005676
RS	37	2.686007	10.303407	472.135207	0.006389	0.005950
RS	38	2.948146	14.455690	360.314781	0.004876	0.004488
RS	39	3.234950	14.455690	386.558242	0.005231	0.004727
RS	40	3.548740	18.455886	325.060003	0.004399	0.003931
RS	41	3.892054	18.455886	349.265984	0.004726	0.004160
RS	42	4.267672	21.208579	326.480661	0.004418	0.003852
RS	43	4.678632	21.208579	350.601089	0.004744	0.004094
RS	44	5.128260	22.085787	361.080445	0.004886	0.004188
RS	45	5.620194	22.085787	386.705380	0.005233	0.004462
RS	46	6.158414	21.290578	428.540507	0.005799	0.004927
RS	47	6.747276	21.290578	456.544907	0.006178	0.005245
RS	48	7.391546	19.572173	526.993599	0.007131	0.006050
RS	49	8.096435	19.572173	556.790831	0.007535	0.006408
RS	50	8.867649	17.708359	646.592518	0.008750	0.007448
RS	51	9.711426	17.708359	675.241720	0.009138	0.007809
RS	52	10.634596	16.239127	763.634749	0.010334	0.008845
RS	53	11.644629	16.239127	785.912208	0.010635	0.009140
RS	54	12.749696	15.697981	830.853846	0.011243	0.009669
RS	55	13.958741	15.697981	842.555245	0.011402	0.009833
RS	56	15.281547	15.697981	848.321010	0.011480	0.009918
RS	57	16.728817	15.697981	847.453231	0.011468	0.009911
RS	58	18.312262	64.402580	213.215060	0.002885	0.002584
RS	59	20.044696	64.402580	228.284933	0.003089	0.002754
RS	60	21.940137	64.402580	243.911227	0.003301	0.002926
RS	61	24.013923	64.402580	260.011529	0.003519	0.003097
RS	62	26.282834	64.402580	276.478770	0.003741	0.003267
RS	63	28.765229	64.402580	8655.321550	0.117127	0.094113
PA	4+25*2+4+6 0.004146179 0.007762697 28.765229198 7459.729129170 10.310079489 2.489799755 1.455589263 1.126453599 0.986022694 0.924342042 0.905490156 0.917405325 0.961768676 1.052249715 1.217046390 1.509041211 2.024759365 2.926528873 4.452430502 6.869341368 10.303407450 14.455689645 18.455885938 21.208579486 22.085786845 21.290577725 19.572172663 17.708359290 16.239127331 15.697981270 64.402580111
//
IT	5051
RD	21
LK	-113238.880462
QD	-154.702235 -> -135.274717
RI	0.0060863777
TR	0.003921	0.007775
MT	29.626724
MM	C_pi: 11.151062, n_recomb: 76804.082087
RS	0	0.000000	12054.361564	0.057772	0.000001	0.000000
RS	1	0.009460	12054.361564	0.063240	0.000001	0.000000
RS	2	0.019815	12054.361564	0.069225	0.000001	0.000000
RS	3	0.031150	12054.361564	0.075778	0.000001	0.000001
RS	4	0.043557	11.728682	85.204710	0.001109	0.001056
RS	5	0.057138	11.728682	93.157378	0.001213	0.001385
RS	6	0.072004	2.676778	445.186647	0.005796	0.006791
RS	7	0.088276	2.676778	484.241944	0.006305	0.007542
RS	8	0.106087	1.548699	907.442083	0.011815	0.013848
RS	9	0.125583	1.548699	980.357288	0.012764	0.014671
RS	10	0.146924	1.190604	1372.869191	0.017875	0.020049
RS	11	0.170283	1.190604	1472.326893	0.019170	0.021238
RS	12	0.195853	1.033527	1812.224526	0.023595	0.025741
RS	13	0.223841	1.033527	1928.426976	0.025108	0.027300
RS	14	0.254477	0.960652	2199.169675	0.028633	0.030839
RS	15	0.288011	0.960652	2321.139353	0.030222	0.032564
RS	16	0.324718	0.933625	2510.617275	0.032689	0.034987
RS	17	0.364897	0.933625	2627.484108	0.034210	0.036676
RS	18	0.408878	0.939005	2722.852881	0.035452	0.037802
RS	19	0.457019	0.939005	2825.245590	0.036785	0.039302
RS	20	0.509714	0.977598	2804.923846	0.036521	0.038829
RS	21	0.567394	0.977598	2887.056106	0.037590	0.040045
RS	22	0.630531	1.062450	2726.005868	0.035493	0.037625
RS	23	0.699641	1.062450	2788.264256	0.036304	0.038535
RS	24	0.775289	1.221227	2477.663224	0.032260	0.034053
RS	25	0.858093	1.221227	2527.091773	0.032903	0.034726
RS	26	0.948730	1.506503	2091.344580	0.027230	0.028554
RS	27	1.047943	1.506503	2137.559666	0.027831	0.029105
RS	28	1.156540	2.015411	1638.627245	0.021335	0.022147
RS	29	1.275412	2.015411	1687.061975	0.021966	0.022657
RS	30	1.405529	2.913727	1207.439115	0.015721	0.016081
RS	31	1.547955	2.913727	1256.456007	0.016359	0.016555
RS	32	1.703855	4.449492	860.684948	0.011206	0.011236
RS	33	1.874504	4.449492	905.651409	0.011792	0.011648
RS	34	2.061296	6.909141	616.415528	0.008026	0.007848
RS	35	2.265759	6.909141	654.683120	0.008524	0.008187
RS	36	2.489565	10.442525	461.488488	0.006009	0.005707
RS	37	2.734544	10.442525	493.375121	0.006424	0.005987
RS	38	3.002698	14.756707	373.954099	0.004869	0.004485
RS	39	3.296220	14.756707	401.366597	0.005226	0.004728
RS	40	3.617510	18.944650	335.814489	0.004372	0.003912
RS	41	3.969194	18.944650	361.015343	0.004700	0.004144
RS	42	4.354149	21.841575	336.551444	0.004382	0.003827
RS	43	4.775521	21.841575	361.630884	0.004708	0.004070
RS	44	5.236756	22.768564	372.279753	0.004847	0.004161
RS	45	5.741624	22.768564	398.946643	0.005194	0.004436
RS	46	6.294254	21.932129	442.713453	0.005764	0.004904
RS	47	6.899165	21.932129	471.930477	0.006145	0.005223
RS	48	7.561301	20.122580	546.132397	0.007111	0.006038
RS	49	8.286077	20.122580	577.320951	0.007517	0.006398
RS	50	9.079418	18.159658	672.467463	0.008756	0.007457
RS	51	9.947810	18.159658	702.526334	0.009147	0.007820
RS	52	10.898355	16.608358	796.822431	0.010375	0.008882
RS	53	11.938823	16.608358	820.151141	0.010678	0.009177
RS	54	13.077722	16.006379	869.599350	0.011322	0.009735
RS	55	14.324363	16.006379	881.572430	0.011478	0.009897
RS	56	15.688939	16.006379	887.228437	0.011552	0.009978
RS	57	17.182607	16.006379	885.830798	0.011534	0.009967
RS	58	18.817579	68.044022	215.155002	0.002801	0.002504
RS	59	20.607222	68.044022	230.661720	0.003003	0.002673
RS	60	22.566170	68.044022	246.787295	0.003213	0.002844
RS	61	24.710439	68.044022	263.454902	0.003430	0.003016
RS	62	27.057560	68.044022	280.562804	0.003653	0.003188
RS	63	29.626724	68.044022	9061.600645	0.117983	0.095214
PA	4+25*2+4+6 0.003921056 0.007774941 29.626724461 12054.361563728 11.728681950 2.676777644 1.548699273 1.190603624 1.033527253 0.960651903 0.933625240 0.939005056 0.977597956 1.062449576 1.221227109 1.506502579 2.015410617 2.913726760 4.449492153 6.909141026 10.442525303 14.756707390 18.944649853 21.841574809 22.768564163 21.932129433 20.122580290 18.159657513 16.608357762 16.006378958 68.044021786
//
IT	4836
RD	22
LK	-113201.091382
QD	-141.095792 -> -123.865733
RI	0.0060331639
TR	0.003720	0.007784
MT	30.470280
MM	C_pi: 11.556600, n_recomb: 79565.047583
RS	0	0.000000	19454.616825	0.037216	0.000000	0.000000
RS	1	0.009509	19454.616825	0.040756	0.000001	0.000000
RS	2	0.019922	19454.616825	0.044634	0.000001	0.000000
RS	3	0.031325	19454.616825	0.048880	0.000001	0.000001
RS	4	0.043813	13.230632	78.671858	0.000989	0.000952
RS	5	0.057487	13.230632	86.064212	0.001082	0.001249
RS	6	0.072463	2.859351	434.631026	0.005463	0.006480
RS	7	0.088862	2.859351	473.140186	0.005947	0.007192
RS	8	0.106820	1.640830	894.767325	0.011246	0.013326
RS	9	0.126487	1.640830	967.702570	0.012162	0.014093
RS	10	0.148023	1.255138	1363.560672	0.017138	0.019357
RS	11	0.171607	1.255138	1464.260172	0.018403	0.020482
RS	12	0.197434	1.081524	1818.135688	0.022851	0.025016
RS	13	0.225716	1.081524	1937.451919	0.024351	0.026527
RS	14	0.256688	0.997270	2230.286926	0.028031	0.030229
RS	15	0.290605	0.997270	2357.227829	0.029626	0.031935
RS	16	0.327747	0.961907	2572.372708	0.032330	0.034605
RS	17	0.368421	0.961907	2695.407006	0.033877	0.036299
RS	18	0.412962	0.960671	2816.036172	0.035393	0.037712
RS	19	0.461739	0.960671	2924.716260	0.036759	0.039231
RS	20	0.515154	0.993502	2925.371880	0.036767	0.039045
RS	21	0.573648	0.993502	3012.732226	0.037865	0.040278
RS	22	0.637704	1.072825	2863.953869	0.035995	0.038100
RS	23	0.707851	1.072825	2929.595936	0.036820	0.039016
RS	24	0.784669	1.225758	2618.535196	0.032911	0.034682
RS	25	0.868791	1.225758	2669.628838	0.033553	0.035349
RS	26	0.960911	1.504530	2219.044567	0.027890	0.029196
RS	27	1.061792	1.504530	2266.233775	0.028483	0.029736
RS	28	1.172265	2.006750	1740.961968	0.021881	0.022677
RS	29	1.293242	2.006750	1790.763012	0.022507	0.023182
RS	30	1.425724	2.901359	1280.516752	0.016094	0.016441
RS	31	1.570802	2.901359	1331.526348	0.016735	0.016918
RS	32	1.729676	4.445853	908.468783	0.011418	0.011438
RS	33	1.903658	4.445853	955.579655	0.012010	0.011858
RS	34	2.094182	6.945782	646.308011	0.008123	0.007940
RS	35	2.302824	6.945782	686.423467	0.008627	0.008287
RS	36	2.531304	10.574918	480.392249	0.006038	0.005736
RS	37	2.781511	10.574918	513.713750	0.006457	0.006020
RS	38	3.055509	15.047401	386.815792	0.004862	0.004481
RS	39	3.355562	15.047401	415.343386	0.005220	0.004728
RS	40	3.684146	19.420540	345.830104	0.004347	0.003893
RS	41	4.043975	19.420540	371.972629	0.004675	0.004127
RS	42	4.438019	22.460177	345.872065	0.004347	0.003801
RS	43	4.869532	22.460177	371.856236	0.004674	0.004045
RS	44	5.342077	23.435916	382.659399	0.004809	0.004135
RS	45	5.859555	23.435916	410.311243	0.005157	0.004410
RS	46	6.426240	22.557521	455.942607	0.005730	0.004882
RS	47	7.046810	22.557521	486.312373	0.006112	0.005202
RS	48	7.726389	20.656495	564.167942	0.007091	0.006027
RS	49	8.470589	20.656495	596.687213	0.007499	0.006387
RS	50	9.285553	18.594367	697.086141	0.008761	0.007466
RS	51	10.178010	18.594367	728.496051	0.009156	0.007830
RS	52	11.155330	16.960646	828.662959	0.010415	0.008917
RS	53	12.225582	16.960646	852.983546	0.010721	0.009214
RS	54	13.397603	16.294646	907.138230	0.011401	0.009802
RS	55	14.681069	16.294646	919.301171	0.011554	0.009961
RS	56	16.086578	16.294646	924.764093	0.011623	0.010038
RS	57	17.625734	16.294646	922.753528	0.011597	0.010022
RS	58	19.311247	71.622486	216.811938	0.002725	0.002431
RS	59	21.157032	71.622486	232.717123	0.002925	0.002599
RS	60	23.178330	71.622486	249.299882	0.003133	0.002770
RS	61	25.391830	71.622486	266.488906	0.003349	0.002942
RS	62	27.815809	71.622486	284.187796	0.003572	0.003115
RS	63	30.470280	71.622486	9446.230936	0.118723	0.096192
PA	4+25*2+4+6 0.003720426 0.007783924 30.470279704 19454.616824859 13.230631597 2.859351409 1.640830232 1.255137526 1.081523895 0.997269922 0.961907093 0.960670680 0.993502234 1.072825060 1.225757608 1.504529972 2.006749881 2.901358560 4.445853467 6.945782022 10.574918412 15.047401196 19.420539834 22.460176693 23.435915934 22.557521078 20.656495265 18.594366645 16.960646025 16.294645581 71.622486136
//
IT	5388
RD	23
LK	-113167.544263
QD	-129.048167 -> -113.710076
RI	0.0059908476
TR	0.003541	0.007790
MT	31.294850
MM	C_pi: 11.944082, n_recomb: 82179.474768
RS	0	0.000000	31069.730472	0.024150	0.000000	0.000000
RS	1	0.009555	31069.730472	0.026459	0.000000	0.000000
RS	2	0.020023	31069.730472	0.028988	0.000000	0.000000
RS	3	0.031492	31069.730472	0.031760	0.000000	0.000000
RS	4	0.044056	14.800469	73.011092	0.000888	0.000864
RS	5	0.057820	14.800469	79.913972	0.000972	0.001135
RS	6	0.072900	3.034769	425.626950	0.005179	0.006217
RS	7	0.089421	3.034769	463.675321	0.005642	0.006896
RS	8	0.107521	1.731108	882.875768	0.010743	0.012865
RS	9	0.127350	1.731108	955.774874	0.011630	0.013584
RS	10	0.149073	1.319680	1352.833129	0.016462	0.018722
RS	11	0.172872	1.319680	1454.500705	0.017699	0.019787
RS	12	0.198946	1.129825	1820.012371	0.022147	0.024332
RS	13	0.227510	1.129825	1942.027384	0.023632	0.025797
RS	14	0.258804	1.034085	2255.228959	0.027443	0.029637
RS	15	0.293088	1.034085	2386.719678	0.029043	0.031322
RS	16	0.330648	0.990257	2626.671514	0.031963	0.034217
RS	17	0.371797	0.990257	2755.552504	0.033531	0.035915
RS	18	0.416878	0.982338	2901.439548	0.035306	0.037598
RS	19	0.466266	0.982338	3016.232224	0.036703	0.039134
RS	20	0.520374	1.009423	3038.617047	0.036975	0.039226
RS	21	0.579651	1.009423	3131.149932	0.038101	0.040476
RS	22	0.644593	1.083311	2996.008870	0.036457	0.038537
RS	23	0.715739	1.083311	3065.010264	0.037297	0.039459
RS	24	0.793684	1.230567	2755.187368	0.033526	0.035277
RS	25	0.879077	1.230567	2807.858182	0.034167	0.035937
RS	26	0.972629	1.503046	2344.067776	0.028524	0.029811
RS	27	1.075120	1.503046	2392.057052	0.029108	0.030340
RS	28	1.187404	1.998735	1841.623475	0.022410	0.023189
RS	29	1.310417	1.998735	1892.596958	0.023030	0.023688
RS	30	1.445184	2.889480	1352.359151	0.016456	0.016789
RS	31	1.592828	2.889480	1405.214573	0.017099	0.017269
RS	32	1.754580	4.441781	955.159811	0.011623	0.011633
RS	33	1.931787	4.441781	1004.319354	0.012221	0.012060
RS	34	2.125927	6.979886	675.195073	0.008216	0.008027
RS	35	2.338617	6.979886	717.088402	0.008726	0.008381
RS	36	2.571630	10.701630	498.395414	0.006065	0.005762
RS	37	2.826907	10.701630	533.091198	0.006487	0.006051
RS	38	3.106576	15.329177	398.873412	0.004854	0.004476
RS	39	3.412968	15.329177	428.459515	0.005214	0.004726
RS	40	3.748637	19.885043	355.097815	0.004321	0.003874
RS	41	4.116379	19.885043	382.127192	0.004650	0.004109
RS	42	4.519259	23.065797	354.441728	0.004313	0.003776
RS	43	4.960634	23.065797	381.275240	0.004640	0.004021
RS	44	5.444184	24.088990	392.223260	0.004773	0.004108
RS	45	5.973937	24.088990	420.802147	0.005121	0.004384
RS	46	6.554309	23.167670	468.232256	0.005698	0.004859
RS	47	7.190136	23.167670	499.693860	0.006081	0.005180
RS	48	7.886717	21.174653	581.101244	0.007071	0.006015
RS	49	8.649858	21.174653	614.889448	0.007482	0.006377
RS	50	9.485917	19.013111	720.442525	0.008767	0.007474
RS	51	10.401863	19.013111	753.143891	0.009165	0.007840
RS	52	11.405328	17.296571	859.142018	0.010454	0.008953
RS	53	12.504676	17.296571	884.395184	0.010762	0.009250
RS	54	13.709068	16.563494	943.450514	0.011480	0.009868
RS	55	15.028540	16.563494	955.722472	0.011630	0.010024
RS	56	16.474090	16.563494	960.910935	0.011693	0.010097
RS	57	18.057764	16.563494	958.207467	0.011660	0.010076
RS	58	19.792760	75.123362	218.229997	0.002656	0.002364
RS	59	21.693537	75.123362	234.498891	0.002853	0.002531
RS	60	23.775935	75.123362	251.500429	0.003060	0.002702
RS	61	26.057309	75.123362	269.168685	0.003275	0.002874
RS	62	28.556671	75.123362	287.412531	0.003497	0.003048
RS	63	31.294850	75.123362	9808.824861	0.119359	0.097060
PA	4+25*2+4+6 0.003541142 0.007790391 31.294850033 31069.730472130 14.800469159 3.034768834 1.731107692 1.319679956 1.129825366 1.034084919 0.990256757 0.982337571 1.009422699 1.083310564 1.230566912 1.503046356 1.998735185 2.889480385 4.441781046 6.979885758 10.701630487 15.329176905 19.885043255 23.065797111 24.088989687 23.167670168 21.174653028 19.013110780 17.296571067 16.563493574 75.123362017
//
IT	4972
RD	24
LK	-113137.651526
QD	-118.359346 -> -104.652633
RI	0.0059567689
TR	0.003380	0.007795
MT	32.100906
MM	C_pi: 12.313392, n_recomb: 84648.891632
RS	0	0.000000	48188.518583	0.016090	0.000000	0.000000
RS	1	0.009599	48188.518583	0.017636	0.000000	0.000000
RS	2	0.020120	48188.518583	0.019329	0.000000	0.000000
RS	3	0.031650	48188.518583	0.021186	0.000000	0.000000
RS	4	0.044288	16.419539	68.119544	0.000805	0.000790
RS	5	0.058138	16.419539	74.596732	0.000881	0.001038
RS	6	0.073318	3.200482	418.187033	0.004940	0.005997
RS	7	0.089956	3.200482	455.870640	0.005385	0.006648
RS	8	0.108190	1.818667	872.010835	0.010302	0.012462
RS	9	0.128174	1.818667	944.852124	0.011162	0.013137
RS	10	0.150077	1.383868	1341.187242	0.015844	0.018141
RS	11	0.174083	1.383868	1443.594950	0.017054	0.019152
RS	12	0.200393	1.178257	1818.511033	0.021483	0.023687
RS	13	0.229228	1.178257	1942.844677	0.022952	0.025108
RS	14	0.260831	1.070999	2274.633033	0.026871	0.029064
RS	15	0.295468	1.070999	2410.262613	0.028474	0.030727
RS	16	0.333430	1.018609	2674.000424	0.031589	0.033827
RS	17	0.375036	1.018609	2808.394600	0.033177	0.035526
RS	18	0.420635	1.003958	2979.314804	0.035196	0.037465
RS	19	0.470612	1.003958	3100.020048	0.036622	0.039016
RS	20	0.525387	1.025320	3144.645591	0.037149	0.039375
RS	21	0.585419	1.025320	3242.272574	0.038303	0.040641
RS	22	0.651214	1.093867	3121.930219	0.036881	0.038938
RS	23	0.723324	1.093867	3194.257422	0.037735	0.039866
RS	24	0.802357	1.235614	2887.232659	0.034108	0.035839
RS	25	0.888976	1.235614	2941.398389	0.034748	0.036491
RS	26	0.983910	1.502016	2465.991425	0.029132	0.030402
RS	27	1.087957	1.502016	2514.617351	0.029706	0.030918
RS	28	1.201991	1.991362	1940.248989	0.022921	0.023684
RS	29	1.326972	1.991362	1992.206559	0.023535	0.024175
RS	30	1.463950	2.878182	1422.708940	0.016807	0.017125
RS	31	1.614077	2.878182	1477.262313	0.017452	0.017607
RS	32	1.778615	4.437587	1000.597095	0.011821	0.011820
RS	33	1.958947	4.437587	1051.705736	0.012424	0.012253
RS	34	2.156590	7.012141	702.988034	0.008305	0.008109
RS	35	2.373205	7.012141	746.585384	0.008820	0.008469
RS	36	2.610613	10.823836	515.455564	0.006089	0.005784
RS	37	2.870810	10.823836	551.462265	0.006515	0.006079
RS	38	3.155985	15.603723	410.109723	0.004845	0.004470
RS	39	3.468533	15.603723	440.696059	0.005206	0.004722
RS	40	3.811085	20.340242	363.613369	0.004296	0.003854
RS	41	4.186518	20.340242	391.473858	0.004625	0.004090
RS	42	4.597990	23.660559	362.264570	0.004280	0.003750
RS	43	5.048960	23.660559	389.891631	0.004606	0.003996
RS	44	5.543219	24.729846	400.978385	0.004737	0.004082
RS	45	6.084924	24.729846	430.426138	0.005085	0.004358
RS	46	6.678628	23.764396	479.590756	0.005666	0.004837
RS	47	7.329323	23.764396	512.083037	0.006049	0.005158
RS	48	8.042479	21.678630	596.938996	0.007052	0.006004
RS	49	8.824093	21.678630	631.934084	0.007465	0.006366
RS	50	9.680735	19.417316	742.537265	0.008772	0.007482
RS	51	10.619609	19.417316	776.470608	0.009173	0.007850
RS	52	11.648607	17.617524	888.250830	0.010493	0.008988
RS	53	12.776380	17.617524	914.378646	0.010802	0.009285
RS	54	14.012411	16.814467	978.520308	0.011560	0.009936
RS	55	15.367092	16.814467	990.823087	0.011705	0.010088
RS	56	16.851810	16.814467	995.659333	0.011762	0.010157
RS	57	18.479051	16.814467	992.187669	0.011721	0.010129
RS	58	20.262493	78.537453	219.446645	0.002592	0.002304
RS	59	22.217132	78.537453	236.047995	0.002789	0.002470
RS	60	24.359400	78.537453	253.433548	0.002994	0.002640
RS	61	26.707310	78.537453	271.542586	0.003208	0.002812
RS	62	29.280600	78.537453	290.289123	0.003429	0.002987
RS	63	32.100906	78.537453	10149.262299	0.119898	0.097828
PA	4+25*2+4+6 0.003380374 0.007794708 32.100906351 48188.518582758 16.419538655 3.200482408 1.818667162 1.383868262 1.178256721 1.070998631 1.018609006 1.003957736 1.025320436 1.093867169 1.235613953 1.502015729 1.991362226 2.878181985 4.437587394 7.012140844 10.823835576 15.603722520 20.340242150 23.660558981 24.729845911 23.764396047 21.678630291 19.417316355 17.617524157 16.814467205 78.537452545
//
IT	4253
RD	25
LK	-113110.910528
QD	-108.856040 -> -96.558694
RI	0.0059294654
TR	0.003236	0.007797
MT	32.887559
MM	C_pi: 12.664277, n_recomb: 86976.762921
RS	0	0.000000	70613.190853	0.011317	0.000000	0.000000
RS	1	0.009641	70613.190853	0.012408	0.000000	0.000000
RS	2	0.020212	70613.190853	0.013605	0.000000	0.000000
RS	3	0.031802	70613.190853	0.014918	0.000000	0.000000
RS	4	0.044509	18.068310	63.900069	0.000735	0.000728
RS	5	0.058442	18.068310	70.008188	0.000805	0.000957
RS	6	0.073717	3.354323	412.282572	0.004740	0.005816
RS	7	0.090466	3.354323	449.702796	0.005170	0.006442
RS	8	0.108829	1.902740	862.328112	0.009914	0.012109
RS	9	0.128962	1.902740	935.116047	0.010751	0.012747
RS	10	0.151037	1.447372	1329.014513	0.015280	0.017609
RS	11	0.175240	1.447372	1431.973883	0.016464	0.018570
RS	12	0.201777	1.226656	1814.203419	0.020858	0.023079
RS	13	0.230872	1.226656	1940.509910	0.022311	0.024458
RS	14	0.262772	1.107920	2289.097332	0.026318	0.028510
RS	15	0.297747	1.107920	2428.469590	0.027921	0.030152
RS	16	0.336095	1.046901	2714.862357	0.031214	0.033438
RS	17	0.378140	1.046901	2854.429963	0.032818	0.035137
RS	18	0.424238	1.025481	3049.981754	0.035067	0.037315
RS	19	0.474781	1.025481	3176.380195	0.036520	0.038880
RS	20	0.530197	1.041146	3243.563992	0.037292	0.039496
RS	21	0.590955	1.041146	3346.186811	0.038472	0.040778
RS	22	0.657572	1.104444	3241.609703	0.037270	0.039306
RS	23	0.730611	1.104444	3317.220824	0.038139	0.040240
RS	24	0.810692	1.240838	3014.420378	0.034658	0.036369
RS	25	0.898494	1.240838	3070.004116	0.035297	0.037014
RS	26	0.994761	1.501373	2584.506022	0.029715	0.030967
RS	27	1.100309	1.501373	2633.616754	0.030280	0.031470
RS	28	1.216033	1.984571	2036.566743	0.023415	0.024162
RS	29	1.342914	1.984571	2089.327570	0.024022	0.024644
RS	30	1.482029	2.867461	1491.369981	0.017147	0.017450
RS	31	1.634555	2.867461	1547.474865	0.017792	0.017933
RS	32	1.801788	4.433410	1044.663753	0.012011	0.011999
RS	33	1.985143	4.433410	1097.620135	0.012620	0.012438
RS	34	2.186176	7.042943	729.628718	0.008389	0.008187
RS	35	2.406591	7.042943	774.853953	0.008909	0.008553
RS	36	2.648256	10.942285	531.550685	0.006111	0.005804
RS	37	2.913221	10.942285	568.803331	0.006540	0.006103
RS	38	3.203732	15.872054	420.525130	0.004835	0.004461
RS	39	3.522252	15.872054	452.052799	0.005197	0.004716
RS	40	3.871481	20.787326	371.388011	0.004270	0.003833
RS	41	4.254380	20.787326	400.023906	0.004599	0.004071
RS	42	4.674195	24.245610	369.358623	0.004247	0.003724
RS	43	5.134485	24.245610	397.723904	0.004573	0.003971
RS	44	5.639152	25.359450	408.947803	0.004702	0.004055
RS	45	6.192476	25.359450	439.206927	0.005050	0.004332
RS	46	6.799147	24.348480	490.044593	0.005634	0.004814
RS	47	7.464308	24.348480	523.507110	0.006019	0.005136
RS	48	8.193598	22.169088	611.708898	0.007033	0.005991
RS	49	8.993201	22.169088	647.849539	0.007449	0.006355
RS	50	9.869896	19.807579	763.396847	0.008777	0.007489
RS	51	10.831114	19.807579	798.503721	0.009181	0.007858
RS	52	11.885006	17.924057	916.014800	0.010532	0.009022
RS	53	13.040505	17.924057	942.961296	0.010842	0.009320
RS	54	14.307408	17.048279	1012.368550	0.011640	0.010003
RS	55	15.696457	17.048279	1024.626798	0.011780	0.010152
RS	56	17.219426	17.048279	1029.036677	0.011831	0.010216
RS	57	18.889228	17.048279	1024.725972	0.011782	0.010182
RS	58	20.720019	81.853692	220.499257	0.002535	0.002249
RS	59	22.727320	81.853692	237.405264	0.002730	0.002414
RS	60	24.928149	81.853692	255.143682	0.002933	0.002583
RS	61	27.341165	81.853692	273.658795	0.003146	0.002756
RS	62	29.986825	81.853692	292.869586	0.003367	0.002931
RS	63	32.887559	81.853692	10467.913149	0.120353	0.098505
PA	4+25*2+4+6 0.003235866 0.007797451 32.887558810 70613.190853156 18.068310402 3.354323345 1.902739516 1.447372455 1.226655571 1.107919616 1.046900679 1.025481183 1.041146481 1.104444103 1.240837682 1.501372567 1.984571005 2.867460608 4.433410397 7.042942541 10.942285277 15.872054357 20.787326482 24.245610492 25.359450219 24.348479619 22.169087965 19.807578904 17.924056940 17.048279199 81.853692052
//
CC
CC	Brief Description of the file format:
CC	  CC  comments
CC	  MM  useful-messages
CC	  RD  round-of-iterations
CC	  LL  \log[P(sequence)]
CC	  QD  Q-before-opt Q-after-opt
CC	  TR  \theta_0 \rho_0
CC	  RS  k t_k \lambda_k \pi_k \sum_{l\not=k}A_{kl} A_{kk}
CC	  DC  begin end best-k t_k+\Delta_k max-prob
CC
MM	Version: 0.6.5-r67
MM	pattern:4+25*2+4+6, n:63, n_free_lambdas:28
MM	n_iterations:25, skip:1, max_t:5, theta/rho:5
MM	is_decoding:0
MM	n_seqs:11, sum_L:935376, sum_n:32371
RD	0
LK	0.000000
QD	0.000000 -> 0.000000
RI	inf
TR	0.035220	0.007044
MT	5.000000
MM	C_pi: 1.000000, n_recomb: 6565.756597
RS	0	0.000000	1.000000	41.999242	0.006397	0.000000
RS	1	0.006440	1.000000	44.408813	0.006764	0.000000
RS	2	0.013294	1.000000	46.936600	0.007149	0.000000
RS	3	0.020590	1.000000	49.585754	0.007552	0.000000
RS	4	0.028356	1.000000	52.359121	0.007975	0.000000
RS	5	0.036622	1.000000	55.259175	0.008416	0.000000
RS	6	0.045421	1.000000	58.287936	0.008878	0.000000
RS	7	0.054785	1.000000	61.446887	0.009359	0.000000
RS	8	0.064753	1.000000	64.736874	0.009860	0.000000
RS	9	0.075363	1.000000	68.158001	0.010381	0.000000
RS	10	0.086656	1.000000	71.709516	0.010922	0.000000
RS	11	0.098677	1.000000	75.389681	0.011482	0.000000
RS	12	0.111471	1.000000	79.195641	0.012062	0.000000
RS	13	0.125090	1.000000	83.123274	0.012660	0.000000
RS	14	0.139585	1.000000	87.167041	0.013276	0.000000
RS	15	0.155014	1.000000	91.319819	0.013908	0.000000
RS	16	0.171437	1.000000	95.572734	0.014556	0.000000
RS	17	0.188917	1.000000	99.914988	0.015218	0.000000
RS	18	0.207523	1.000000	104.333677	0.015891	0.000000
RS	19	0.227327	1.000000	108.813621	0.016573	0.000000
RS	20	0.248406	1.000000	113.337188	0.017262	0.000000
RS	21	0.270843	1.000000	117.884133	0.017954	0.000000
RS	22	0.294725	1.000000	122.431450	0.018647	0.000000
RS	23	0.320144	1.000000	126.953244	0.019336	0.000000
RS	24	0.347201	1.000000	131.420637	0.020016	0.000000
RS	25	0.376000	1.000000	135.801704	0.020683	0.000000
RS	26	0.406654	1.000000	140.061466	0.021332	0.000000
RS	27	0.439282	1.000000	144.161932	0.021957	0.000000
RS	28	0.474011	1.000000	148.062217	0.022551	0.000000
RS	29	0.510976	1.000000	151.718740	0.023108	0.000000
RS	30	0.550322	1.000000	155.085519	0.023620	0.000000
RS	31	0.592202	1.000000	158.114567	0.024082	0.000000
RS	32	0.636779	1.000000	160.756412	0.024484	0.000000
RS	33	0.684227	1.000000	162.960744	0.024820	0.000000
RS	34	0.734730	1.000000	164.677198	0.025081	0.000000
RS	35	0.788485	1.000000	165.856275	0.025261	0.000000
RS	36	0.845702	1.000000	166.450406	0.025351	0.000000
RS	37	0.906604	1.000000	166.415147	0.025346	0.000000
RS	38	0.971428	1.000000	165.710501	0.025239	0.000000
RS	39	1.040426	1.000000	164.302328	0.025024	0.000000
RS	40	1.113868	1.000000	162.163830	0.024698	0.000000
RS	41	1.192040	1.000000	159.277060	0.024259	0.000000
RS	42	1.275245	1.000000	155.634399	0.023704	0.000000
RS	43	1.363809	1.000000	151.239947	0.023035	0.000000
RS	44	1.458076	1.000000	146.110739	0.022253	0.000000
RS	45	1.558414	1.000000	140.277722	0.021365	0.000000
RS	46	1.665214	1.000000	133.786394	0.020376	0.000000
RS	47	1.778891	1.000000	126.697019	0.019297	0.000000
RS	48	1.899889	1.000000	119.084342	0.018137	0.000000
RS	49	2.028679	1.000000	111.036732	0.016911	0.000000
RS	50	2.165763	1.000000	102.654709	0.015635	0.000000
RS	51	2.311675	1.000000	94.048820	0.014324	0.000000
RS	52	2.466983	1.000000	85.336909	0.012997	0.000000
RS	53	2.632293	1.000000	76.640814	0.011673	0.000000
RS	54	2.808249	1.000000	68.082612	0.010369	0.000000
RS	55	2.995536	1.000000	59.780573	0.009105	0.000000
RS	56	3.194884	1.000000	51.845014	0.007896	0.000000
RS	57	3.407070	1.000000	44.374292	0.006758	0.000000
RS	58	3.632920	1.000000	37.451197	0.005704	0.000000
RS	59	3.873315	1.000000	31.139996	0.004743	0.000000
RS	60	4.129191	1.000000	25.484354	0.003881	0.000000
RS	61	4.401545	1.000000	20.506330	0.003123	0.000000
RS	62	4.691438	1.000000	16.206533	0.002468	0.000000
RS	63	5.000000	1.000000	45.016058	0.006856	0.000000
PA	4+25*2+4+6 0.035220497 0.007044099 5.000000000 1.000000000 1.000000000 1.000000000 1.000000000 1.000000000 1.000000000 1.000000000 1.000000000 1.000000000 1.000000000 1.000000000 1.000000000 1.000000000 1.000000000 1.000000000 1.000000000 1.000000000 1.000000000 1.000000000 1.000000000 1.000000000 1.000000000 1.000000000 1.000000000 1.000000000 1.000000000 1.000000000 1.000000000
//
IT	6603
RD	1
LK	-110881.483453
QD	-4666.481570 -> -1749.374773
RI	0.1163911176
TR	0.021529	0.004184
MT	10.515058
MM	C_pi: 1.580157, n_recomb: 6163.638503
RS	0	0.000000	0.424593	110.201075	0.017879	0.000370
RS	1	0.007686	0.424593	116.463077	0.018895	0.003689
RS	2	0.015962	0.424593	122.903431	0.019940	0.009477
RS	3	0.024874	0.424593	129.498553	0.021010	0.015812
RS	4	0.034471	0.337615	170.779108	0.027708	0.022273
RS	5	0.044806	0.337615	178.155578	0.028904	0.028951
RS	6	0.055935	0.338950	184.680215	0.029963	0.035255
RS	7	0.067920	0.338950	191.710988	0.031104	0.039988
RS	8	0.080826	0.375683	179.402681	0.029107	0.042299
RS	9	0.094723	0.375683	185.917574	0.030164	0.042135
RS	10	0.109689	0.440947	164.186090	0.026638	0.040027
RS	11	0.125804	0.440947	170.227733	0.027618	0.036984
RS	12	0.143159	0.522186	149.087853	0.024188	0.034021
RS	13	0.161847	0.522186	154.696742	0.025098	0.031584
RS	14	0.181971	0.613544	136.645168	0.022170	0.029618
RS	15	0.203642	0.613544	141.855622	0.023015	0.027938
RS	16	0.226979	0.717682	125.913756	0.020428	0.026415
RS	17	0.252109	0.717682	130.757426	0.021214	0.024996
RS	18	0.279171	0.836123	116.560524	0.018911	0.023664
RS	19	0.308312	0.836123	121.065892	0.019642	0.022412
RS	20	0.339693	0.968790	108.522933	0.017607	0.021231
RS	21	0.373486	0.968790	112.715425	0.018287	0.020108
RS	22	0.409876	1.115394	101.668796	0.016495	0.019034
RS	23	0.449063	1.115394	105.570202	0.017128	0.018001
RS	24	0.491262	1.275210	95.858076	0.015552	0.017009
RS	25	0.536704	1.275210	99.486003	0.016141	0.016057
RS	26	0.585638	1.446915	90.962154	0.014758	0.015148
RS	27	0.638333	1.446915	94.329456	0.015304	0.014281
RS	28	0.695078	1.628704	86.854779	0.014091	0.013457
RS	29	0.756185	1.628704	89.968952	0.014597	0.012676
RS	30	0.821987	1.818217	83.420105	0.013534	0.011938
RS	31	0.892847	1.818217	86.282651	0.013999	0.011247
RS	32	0.969153	2.012476	80.553908	0.013069	0.010603
RS	33	1.051324	2.012476	83.159591	0.013492	0.010010
RS	34	1.139809	2.208456	78.140670	0.012678	0.009468
RS	35	1.235096	2.208456	80.476934	0.013057	0.008978
RS	36	1.337705	2.403853	76.038726	0.012337	0.008539
RS	37	1.448201	2.403853	78.085850	0.012669	0.008148
RS	38	1.567189	2.597381	74.088877	0.012020	0.007801
RS	39	1.695322	2.597381	75.821118	0.012301	0.007496
RS	40	1.833303	2.788471	72.134131	0.011703	0.007229
RS	41	1.981888	2.788471	73.521624	0.011928	0.006997
RS	42	2.141893	2.976789	70.034629	0.011363	0.006798
RS	43	2.314195	2.976789	71.045714	0.011527	0.006631
RS	44	2.499740	3.161797	67.675027	0.010980	0.006495
RS	45	2.699545	3.161797	68.278752	0.011078	0.006389
RS	46	2.914706	3.342441	64.966360	0.010540	0.006314
RS	47	3.146403	3.342441	65.135060	0.010568	0.006269
RS	48	3.395907	3.517082	61.843480	0.010034	0.006257
RS	49	3.664588	3.517082	61.555608	0.009987	0.006277
RS	50	3.953917	3.684055	58.254713	0.009451	0.006330
RS	51	4.265484	3.684055	57.498940	0.009329	0.006414
RS	52	4.600996	3.843449	54.144814	0.008785	0.006525
RS	53	4.962294	3.843449	52.927667	0.008587	0.006657
RS	54	5.351360	4.083073	48.492991	0.007868	0.006800
RS	55	5.770328	4.083073	46.987363	0.007623	0.006945
RS	56	6.221496	4.083073	45.160736	0.007327	0.007078
RS	57	6.707339	4.083073	43.027729	0.006981	0.007186
RS	58	7.230522	5.113850	32.870557	0.005333	0.007259
RS	59	7.793914	5.113850	31.610916	0.005129	0.007289
RS	60	8.400606	5.113850	30.136549	0.004889	0.007271
RS	61	9.053926	5.113850	28.463394	0.004618	0.007203
RS	62	9.757457	5.113850	26.613665	0.004318	0.007091
RS	63	10.515058	5.113850	168.543791	0.027345	0.045162
PA	4+25*2+4+6 0.021529393 0.004183925 10.515058041 0.424592972 0.337615013 0.338950157 0.375682831 0.440946579 0.522186279 0.613544464 0.717681885 0.836122513 0.968789577 1.115393639 1.275210381 1.446915150 1.628704071 1.818216801 2.012476444 2.208456039 2.403853416 2.597380638 2.788470745 2.976789474 3.161796570 3.342441082 3.517082214 3.684055328 3.843449295 4.083072782 5.113850057
//
IT	5059
RD	2
LK	-106167.208912
QD	-2189.608226 -> -1111.684171
RI	0.0795584332
TR	0.016493	0.004117
MT	13.685056
MM	C_pi: 2.669209, n_recomb: 10222.675412
RS	0	0.000000	0.758031	108.500770	0.010614	0.000143
RS	1	0.008133	0.758031	116.024693	0.011350	0.001408
RS	2	0.016928	0.758031	123.957933	0.012126	0.004130
RS	3	0.026438	0.758031	132.303851	0.012942	0.007895
RS	4	0.036721	0.403157	263.529561	0.025779	0.015386
RS	5	0.047841	0.403157	276.907799	0.027088	0.021374
RS	6	0.059865	0.347886	335.551840	0.032824	0.027808
RS	7	0.072867	0.347886	349.014312	0.034141	0.034667
RS	8	0.086927	0.353777	355.974173	0.034822	0.037366
RS	9	0.102130	0.353777	368.107831	0.036009	0.042785
RS	10	0.118569	0.400365	336.114283	0.032879	0.040175
RS	11	0.136346	0.400365	347.057307	0.033950	0.042875
RS	12	0.155568	0.471846	304.113891	0.029749	0.037746
RS	13	0.176354	0.471846	314.131045	0.030729	0.038822
RS	14	0.198830	0.560068	273.448866	0.026749	0.033810
RS	15	0.223134	0.560068	282.651059	0.027649	0.034582
RS	16	0.249415	0.667930	245.080071	0.023974	0.030250
RS	17	0.277834	0.667930	253.553392	0.024803	0.030927
RS	18	0.308564	0.800735	218.922402	0.021415	0.027085
RS	19	0.341793	0.800735	226.740898	0.022180	0.027565
RS	20	0.377724	0.963097	195.357101	0.019110	0.024145
RS	21	0.416578	0.963097	202.579737	0.019817	0.024436
RS	22	0.458592	1.160252	174.473570	0.017067	0.021411
RS	23	0.504024	1.160252	181.150070	0.017720	0.021519
RS	24	0.553150	1.398509	156.128113	0.015273	0.018840
RS	25	0.606271	1.398509	162.302958	0.015877	0.018775
RS	26	0.663714	1.684451	140.156523	0.013710	0.016415
RS	27	0.725828	1.684451	145.870747	0.014269	0.016211
RS	28	0.792993	2.023719	126.427242	0.012367	0.014160
RS	29	0.865622	2.023719	131.719728	0.012885	0.013864
RS	30	0.944157	2.418721	114.865872	0.011236	0.012111
RS	31	1.029080	2.418721	119.774399	0.011717	0.011774
RS	32	1.120910	2.865531	105.442424	0.010315	0.010316
RS	33	1.220209	2.865531	110.004016	0.010761	0.009995
RS	34	1.327583	3.353442	98.066896	0.009593	0.008825
RS	35	1.443691	3.353442	102.316197	0.010009	0.008564
RS	36	1.569241	3.868074	92.525481	0.009051	0.007655
RS	37	1.705003	3.868074	96.491049	0.009439	0.007473
RS	38	1.851807	4.394490	88.527940	0.008660	0.006779
RS	39	2.010551	4.394490	92.228280	0.009022	0.006673
RS	40	2.182205	4.917735	85.791739	0.008392	0.006148
RS	41	2.367820	4.917735	89.232247	0.008729	0.006114
RS	42	2.568532	5.422520	84.076633	0.008225	0.005727
RS	43	2.785567	5.422520	87.246954	0.008535	0.005762
RS	44	3.020255	5.893868	83.172253	0.008136	0.005492
RS	45	3.274030	5.893868	86.043353	0.008417	0.005597
RS	46	3.548445	6.318573	82.871215	0.008107	0.005431
RS	47	3.845179	6.318573	85.392211	0.008353	0.005607
RS	48	4.166046	6.687947	82.929431	0.008112	0.005536
RS	49	4.513010	6.687947	85.025343	0.008317	0.005781
RS	50	4.888193	7.003519	82.998929	0.008119	0.005786
RS	51	5.293891	7.003519	84.573439	0.008273	0.006076
RS	52	5.732584	7.284121	82.565283	0.008077	0.006113
RS	53	6.206957	7.284121	83.516337	0.008170	0.006396
RS	54	6.719911	7.742212	79.225902	0.007750	0.006272
RS	55	7.274585	7.742212	79.610499	0.007788	0.006494
RS	56	7.874371	7.742212	79.521268	0.007779	0.006654
RS	57	8.522939	7.742212	78.921530	0.007720	0.006738
RS	58	9.224256	11.217167	54.495560	0.005331	0.005454
RS	59	9.982612	11.217167	55.013519	0.005382	0.005536
RS	60	10.802646	11.217167	55.226801	0.005402	0.005552
RS	61	11.689375	11.217167	55.106780	0.005391	0.005500
RS	62	12.648223	11.217167	54.628760	0.005344	0.005386
RS	63	13.685056	11.217167	577.395099	0.056482	0.048108
PA	4+25*2+4+6 0.016493133 0.004116949 13.685055585 0.758030800 0.403156599 0.347885542 0.353776932 0.400365193 0.471845643 0.560067715 0.667929807 0.800734807 0.963097370 1.160251870 1.398509483 1.684451454 2.023718893 2.418720658 2.865530679 3.353442231 3.868074022 4.394490382 4.917734684 5.422519589 5.893867983 6.318572710 6.687947288 7.003519259 7.284120735 7.742212367 11.217166610
//
IT	6293
RD	3
LK	-104347.176025
QD	-1484.883913 -> -974.002007
RI	0.0527546043
TR	0.013513	0.004492
MT	15.502423
MM	C_pi: 3.853865, n_recomb: 16055.032108
RS	0	0.000000	1.679215	78.915283	0.004915	0.000060
RS	1	0.008346	1.679215	85.061624	0.005298	0.000585
RS	2	0.017388	1.679215	91.647218	0.005708	0.001773
RS	3	0.027186	1.679215	98.696637	0.006147	0.003539
RS	4	0.037800	0.584123	303.449097	0.018901	0.010636
RS	5	0.049301	0.584123	322.109660	0.020063	0.014998
RS	6	0.061762	0.430445	461.299022	0.028732	0.022788
RS	7	0.075262	0.430445	483.751441	0.030131	0.028471
RS	8	0.089889	0.396620	548.206981	0.034145	0.033721
RS	9	0.105737	0.396620	569.771495	0.035489	0.039236
RS	10	0.122908	0.422161	555.212214	0.034582	0.039114
RS	11	0.141512	0.422161	574.591914	0.035789	0.042905
RS	12	0.161668	0.479988	522.623322	0.032552	0.039071
RS	13	0.183507	0.479988	540.064748	0.033638	0.041282
RS	14	0.207168	0.557227	480.596267	0.029934	0.036422
RS	15	0.232804	0.557227	496.376887	0.030917	0.037990
RS	16	0.260580	0.654869	436.235318	0.027171	0.033190
RS	17	0.290673	0.654869	450.588693	0.028065	0.034558
RS	18	0.323279	0.779150	391.286015	0.024372	0.029979
RS	19	0.358605	0.779150	404.423803	0.025190	0.031116
RS	20	0.396880	0.937417	347.612420	0.021651	0.026787
RS	21	0.438349	0.937417	359.701422	0.022404	0.027662
RS	22	0.483279	1.139000	306.557624	0.019094	0.023644
RS	23	0.531959	1.139000	317.719471	0.019789	0.024269
RS	24	0.584702	1.396699	268.771289	0.016741	0.020592
RS	25	0.641847	1.396699	279.092650	0.017383	0.020977
RS	26	0.703761	1.726820	234.644172	0.014615	0.017666
RS	27	0.770842	1.726820	244.185676	0.015209	0.017840
RS	28	0.843522	2.147754	204.531573	0.012739	0.014927
RS	29	0.922268	2.147754	213.338613	0.013288	0.014939
RS	30	1.007585	2.675590	178.812709	0.011137	0.012454
RS	31	1.100023	2.675590	186.929536	0.011643	0.012364
RS	32	1.200176	3.316009	157.817774	0.009830	0.010329
RS	33	1.308688	3.316009	165.301588	0.010296	0.010204
RS	34	1.426256	4.058516	141.559145	0.008817	0.008609
RS	35	1.553636	4.058516	148.485147	0.009249	0.008506
RS	36	1.691648	4.878006	129.633066	0.008074	0.007300
RS	37	1.841177	4.878006	136.086254	0.008476	0.007246
RS	38	2.003186	5.739736	121.418665	0.007563	0.006353
RS	39	2.178717	5.739736	127.480203	0.007940	0.006354
RS	40	2.368896	6.601868	116.331687	0.007246	0.005704
RS	41	2.574949	6.601868	122.067842	0.007603	0.005761
RS	42	2.798198	7.418448	113.911700	0.007095	0.005305
RS	43	3.040079	7.418448	119.365007	0.007435	0.005420
RS	44	3.302148	8.146377	113.779004	0.007087	0.005124
RS	45	3.586088	8.146377	118.958555	0.007409	0.005298
RS	46	3.893726	8.753473	115.567000	0.007198	0.005140
RS	47	4.227040	8.753473	120.436810	0.007501	0.005374
RS	48	4.588171	9.227037	118.819605	0.007401	0.005332
RS	49	4.979442	9.227037	123.286242	0.007679	0.005620
RS	50	5.403369	9.585072	122.811993	0.007649	0.005666
RS	51	5.862675	9.585072	126.718949	0.007893	0.005981
RS	52	6.360316	9.884514	126.380146	0.007872	0.006054
RS	53	6.899489	9.884514	129.527444	0.008068	0.006344
RS	54	7.483661	10.458981	125.098713	0.007792	0.006219
RS	55	8.116587	10.458981	127.447102	0.007938	0.006432
RS	56	8.802337	10.458981	129.174184	0.008046	0.006584
RS	57	9.545319	10.458981	130.197876	0.008109	0.006662
RS	58	10.350310	17.271623	80.284929	0.005001	0.004666
RS	59	11.222485	17.271623	82.693720	0.005151	0.004753
RS	60	12.167451	17.271623	84.815617	0.005283	0.004790
RS	61	13.191283	17.271623	86.594548	0.005394	0.004777
RS	62	14.300563	17.271623	87.973219	0.005479	0.004716
RS	63	15.502423	17.271623	1268.203585	0.078991	0.051821
PA	4+25*2+4+6 0.013513416 0.004492330 15.502422577 1.679215451 0.584123305 0.430445056 0.396620481 0.422160915 0.479987934 0.557226986 0.654868697 0.779150325 0.937416635 1.139000247 1.396698621 1.726820329 2.147754123 2.675590473 3.316008609 4.058515920 4.878005532 5.739735611 6.601867558 7.418447818 8.146377170 8.753472672 9.227036818 9.585071636 9.884513582 10.458980947 17.271623371
//
IT	4740
RD	4
LK	-103439.884740
QD	-1189.097380 -> -870.017066
RI	0.0371537123
TR	0.011387	0.004924
MT	16.798056
MM	C_pi: 4.840605, n_recomb: 22034.252136
RS	0	0.000000	3.808486	48.448578	0.002199	0.000026
RS	1	0.008483	3.808486	52.437816	0.002380	0.000255
RS	2	0.017686	3.808486	56.744453	0.002575	0.000782
RS	3	0.027670	3.808486	61.391791	0.002786	0.001590
RS	4	0.038500	0.861191	292.119791	0.013258	0.007433
RS	5	0.050249	0.861191	312.435773	0.014180	0.010579
RS	6	0.062995	0.544617	525.322878	0.023841	0.018816
RS	7	0.076822	0.544617	555.024729	0.025189	0.023368
RS	8	0.091823	0.458249	693.423058	0.031470	0.030328
RS	9	0.108095	0.458249	724.947791	0.032901	0.035129
RS	10	0.125749	0.460022	752.681904	0.034160	0.037226
RS	11	0.144899	0.460022	781.905571	0.035486	0.040981
RS	12	0.165674	0.503392	741.110469	0.033634	0.038932
RS	13	0.188212	0.503392	767.375826	0.034826	0.041441
RS	14	0.212662	0.568721	702.630709	0.031888	0.037643
RS	15	0.239186	0.568721	726.127024	0.032954	0.039478
RS	16	0.267959	0.654137	652.055764	0.029593	0.035142
RS	17	0.299174	0.654137	673.110159	0.030548	0.036714
RS	18	0.333037	0.765169	593.915345	0.026954	0.032207
RS	19	0.369772	0.765169	612.915565	0.027816	0.033565
RS	20	0.409624	0.909923	532.016884	0.024145	0.029024
RS	21	0.452856	0.909923	549.330527	0.024931	0.030132
RS	22	0.499756	1.099604	469.642721	0.021314	0.025687
RS	23	0.550635	1.099604	485.563972	0.022037	0.026540
RS	24	0.605829	1.350641	409.100960	0.018567	0.022299
RS	25	0.665706	1.350641	423.834186	0.019235	0.022904
RS	26	0.730663	1.685921	352.211608	0.015985	0.018964
RS	27	0.801129	1.685921	365.870889	0.016605	0.019346
RS	28	0.877574	2.134397	300.638403	0.013644	0.015808
RS	29	0.960504	2.134397	313.266680	0.014217	0.016007
RS	30	1.050468	2.726445	255.929638	0.011615	0.012962
RS	31	1.148065	2.726445	267.540834	0.012142	0.013035
RS	32	1.253941	3.482335	219.277579	0.009952	0.010547
RS	33	1.368798	3.482335	229.908945	0.010434	0.010558
RS	34	1.493399	4.400142	190.991507	0.008668	0.008628
RS	35	1.628570	4.400142	200.734613	0.009110	0.008633
RS	36	1.775209	5.451817	170.410184	0.007734	0.007196
RS	37	1.934286	5.451817	179.402071	0.008142	0.007225
RS	38	2.106859	6.586079	156.403350	0.007098	0.006183
RS	39	2.294071	6.586079	164.797231	0.007479	0.006248
RS	40	2.497165	7.731939	147.907294	0.006713	0.005511
RS	41	2.717488	7.731939	155.846963	0.007073	0.005616
RS	42	2.956501	8.806600	144.111267	0.006540	0.005118
RS	43	3.215790	8.806600	151.712273	0.006885	0.005268
RS	44	3.497075	9.732906	144.382752	0.006553	0.004964
RS	45	3.802222	9.732906	151.713491	0.006885	0.005163
RS	46	4.133255	10.458110	148.149279	0.006724	0.005021
RS	47	4.492371	10.458110	155.208667	0.007044	0.005269
RS	48	4.881951	10.969322	154.713137	0.007021	0.005262
RS	49	5.304580	10.969322	161.404952	0.007325	0.005553
RS	50	5.763061	11.307261	162.922489	0.007394	0.005645
RS	51	6.260436	11.307261	169.036955	0.007672	0.005957
RS	52	6.800005	11.571216	170.833192	0.007753	0.006077
RS	53	7.385346	11.571216	176.068728	0.007991	0.006364
RS	54	8.020343	12.195495	171.687719	0.007792	0.006264
RS	55	8.709208	12.195495	175.910326	0.007983	0.006479
RS	56	9.456510	12.195495	179.365181	0.008140	0.006638
RS	57	10.267208	12.195495	181.928591	0.008257	0.006729
RS	58	11.146679	22.761284	100.091778	0.004543	0.004151
RS	59	12.100758	22.761284	104.189089	0.004729	0.004257
RS	60	13.135772	22.761284	108.074194	0.004905	0.004325
RS	61	14.258589	22.761284	111.678099	0.005068	0.004355
RS	62	15.476657	22.761284	114.926323	0.005216	0.004347
RS	63	16.798056	22.761284	2029.391622	0.092102	0.056109
PA	4+25*2+4+6 0.011386628 0.004924454 16.798056184 3.808485677 0.861190761 0.544617001 0.458249173 0.460021999 0.503391886 0.568721450 0.654136746 0.765168990 0.909922861 1.099604122 1.350640877 1.685921450 2.134397433 2.726444697 3.482334629 4.400141944 5.451816977 6.586078615 7.731939110 8.806599863 9.732906064 10.458109831 10.969322250 11.307261221 11.571216325 12.195494797 22.761284185
//
IT	5799
RD	5
LK	-102845.117488
QD	-999.036349 -> -757.220105
RI	0.0278018749
TR	0.009718	0.005321
MT	17.932960
MM	C_pi: 5.669559, n_recomb: 27799.164531
RS	0	0.000000	8.602720	27.348747	0.000984	0.000012
RS	1	0.008595	8.602720	29.669199	0.001067	0.000114
RS	2	0.017929	8.602720	32.183717	0.001158	0.000350
RS	3	0.028065	8.602720	34.908027	0.001256	0.000720
RS	4	0.039073	1.261640	257.108137	0.009249	0.005234
RS	5	0.051026	1.261640	276.470938	0.009945	0.007504
RS	6	0.064007	0.687579	542.510729	0.019515	0.015567
RS	7	0.078104	0.687579	576.700987	0.020745	0.019250
RS	8	0.093413	0.532703	787.072465	0.028313	0.027160
RS	9	0.110037	0.532703	827.395006	0.029763	0.031244
RS	10	0.128090	0.507590	909.445867	0.032715	0.034944
RS	11	0.147695	0.507590	948.683146	0.034126	0.038405
RS	12	0.168984	0.536178	934.744205	0.033625	0.037947
RS	13	0.192104	0.536178	970.523108	0.034912	0.040495
RS	14	0.217211	0.590079	914.203310	0.032886	0.037912
RS	15	0.244476	0.590079	946.158608	0.034036	0.039858
RS	16	0.274084	0.664154	869.040097	0.031261	0.036307
RS	17	0.306237	0.664154	897.362506	0.032280	0.037953
RS	18	0.341154	0.762612	806.432002	0.029009	0.033869
RS	19	0.379072	0.762612	831.591963	0.029914	0.035301
RS	20	0.420250	0.893316	731.925331	0.026329	0.030896
RS	21	0.464966	0.893316	754.511172	0.027142	0.032098
RS	22	0.513526	1.068054	650.746929	0.023409	0.027546
RS	23	0.566260	1.068054	671.320349	0.024149	0.028506
RS	24	0.623526	1.304971	567.282915	0.020406	0.023965
RS	25	0.685714	1.304971	586.282131	0.021090	0.024685
RS	26	0.753248	1.630793	485.496108	0.017464	0.020319
RS	27	0.826586	1.630793	503.177316	0.018100	0.020819
RS	28	0.906228	2.081745	409.223523	0.014721	0.016801
RS	29	0.992715	2.081745	425.659427	0.015312	0.017117
RS	30	1.086636	2.699836	342.030428	0.012304	0.013612
RS	31	1.188630	2.699836	357.182911	0.012849	0.013794
RS	32	1.299390	3.519973	286.612030	0.010310	0.010918
RS	33	1.419670	3.519973	300.452051	0.010808	0.011024
RS	34	1.550289	4.552837	243.876140	0.008773	0.008801
RS	35	1.692134	4.552837	256.472636	0.009226	0.008882
RS	36	1.846172	5.774003	212.911056	0.007659	0.007241
RS	37	2.013449	5.774003	224.434390	0.008073	0.007328
RS	38	2.195104	7.121676	191.938407	0.006904	0.006153
RS	39	2.392372	7.121676	202.611578	0.007288	0.006261
RS	40	2.606596	8.498647	179.260609	0.006448	0.005445
RS	41	2.839234	8.498647	189.311499	0.006810	0.005581
RS	42	3.091866	9.785315	173.588001	0.006244	0.005043
RS	43	3.366213	9.785315	183.214975	0.006591	0.005214
RS	44	3.664141	10.869255	173.950778	0.006257	0.004899
RS	45	3.987676	10.869255	183.291645	0.006593	0.005110
RS	46	4.339019	11.677179	179.522841	0.006458	0.004978
RS	47	4.720561	11.677179	188.619935	0.006785	0.005230
RS	48	5.134898	12.197619	189.339021	0.006811	0.005250
RS	49	5.584847	12.197619	198.098078	0.007126	0.005537
RS	50	6.073471	12.494895	201.788230	0.007259	0.005666
RS	51	6.604092	12.494895	209.944480	0.007552	0.005970
RS	52	7.180322	12.708071	214.065972	0.007700	0.006128
RS	53	7.806079	12.708071	221.207679	0.007957	0.006409
RS	54	8.485621	13.355533	216.881850	0.007802	0.006328
RS	55	9.223572	13.355533	222.783534	0.008014	0.006544
RS	56	10.024951	13.355533	227.754031	0.008193	0.006709
RS	57	10.895209	13.355533	231.629281	0.008332	0.006811
RS	58	11.840268	27.996042	113.994314	0.004101	0.003733
RS	59	12.866557	27.996042	119.478177	0.004298	0.003854
RS	60	13.981057	27.996042	124.843667	0.004491	0.003948
RS	61	15.191351	27.996042	130.017646	0.004677	0.004013
RS	62	16.505671	27.996042	134.918438	0.004853	0.004048
RS	63	17.932960	27.996042	2767.960257	0.099570	0.060640
PA	4+25*2+4+6 0.009718006 0.005321061 17.932960181 8.602720155 1.261640079 0.687578601 0.532702601 0.507590463 0.536177798 0.590079095 0.664154419 0.762611862 0.893316345 1.068054011 1.304971014 1.630792921 2.081745146 2.699835511 3.519973331 4.552836994 5.774003286 7.121676113 8.498647069 9.785315092 10.869255353 11.677178613 12.197619457 12.494894546 12.708070761 13.355532598 27.996042169
//
IT	5442
RD	6
LK	-102384.303574
QD	-844.928656 -> -647.494535
RI	0.0218859013
TR	0.008347	0.005656
MT	19.057131
MM	C_pi: 6.436287, n_recomb: 33444.767407
RS	0	0.000000	19.298773	14.803514	0.000443	0.000005
RS	1	0.008699	19.298773	16.084188	0.000481	0.000052
RS	2	0.018156	19.298773	17.474980	0.000523	0.000159
RS	3	0.028435	19.298773	18.985234	0.000568	0.000328
RS	4	0.039608	1.833917	216.393743	0.006470	0.003701
RS	5	0.051753	1.833917	233.607426	0.006985	0.005340
RS	6	0.064955	0.863577	532.895408	0.015934	0.012880
RS	7	0.079305	0.863577	569.322157	0.017023	0.015897
RS	8	0.094904	0.619916	842.790958	0.025199	0.024243
RS	9	0.111859	0.619916	890.381745	0.026622	0.027736
RS	10	0.130290	0.563890	1029.915540	0.030795	0.032535
RS	11	0.150324	0.563890	1078.842443	0.032257	0.035671
RS	12	0.172101	0.576999	1101.393291	0.032932	0.036500
RS	13	0.195772	0.576999	1147.133128	0.034299	0.038999
RS	14	0.221503	0.619794	1109.992909	0.033189	0.037557
RS	15	0.249472	0.619794	1151.170207	0.034420	0.039561
RS	16	0.279874	0.683541	1080.779675	0.032315	0.036877
RS	17	0.312921	0.683541	1117.132101	0.033402	0.038572
RS	18	0.348843	0.770933	1022.616086	0.030576	0.035066
RS	19	0.387890	0.770933	1054.496336	0.031529	0.036534
RS	20	0.430334	0.889154	942.188771	0.028171	0.032446
RS	21	0.476470	0.889154	970.327716	0.029013	0.033693
RS	22	0.526620	1.049924	846.249169	0.025303	0.029219
RS	23	0.581133	1.049924	871.514549	0.026058	0.030237
RS	24	0.640388	1.272105	741.228230	0.022163	0.025564
RS	25	0.704798	1.272105	764.406294	0.022856	0.026352
RS	26	0.774811	1.584593	633.655345	0.018946	0.021694
RS	27	0.850915	1.584593	655.269642	0.019593	0.022269
RS	28	0.933639	2.028489	530.300742	0.015856	0.017868
RS	29	1.023561	2.028489	550.530871	0.016461	0.018262
RS	30	1.121305	2.654741	437.640622	0.013085	0.014360
RS	31	1.227552	2.654741	456.403281	0.013646	0.014618
RS	32	1.343042	3.511328	360.622947	0.010783	0.011394
RS	33	1.468579	3.511328	377.783407	0.011296	0.011569
RS	34	1.605037	4.622731	301.163334	0.009005	0.009075
RS	35	1.753367	4.622731	316.723799	0.009470	0.009212
RS	36	1.914600	5.972321	258.176583	0.007719	0.007379
RS	37	2.089860	5.972321	272.314953	0.008142	0.007510
RS	38	2.280366	7.493036	229.136646	0.006851	0.006208
RS	39	2.487446	7.493036	242.138383	0.007240	0.006348
RS	40	2.712540	9.065750	211.565354	0.006326	0.005454
RS	41	2.957216	9.065750	223.745458	0.006690	0.005613
RS	42	3.223178	10.536065	203.570127	0.006087	0.005034
RS	43	3.512278	10.536065	215.216605	0.006435	0.005219
RS	44	3.826527	11.756614	203.756369	0.006092	0.004890
RS	45	4.168114	11.756614	215.083304	0.006431	0.005107
RS	46	4.539418	12.633516	210.992509	0.006309	0.004981
RS	47	4.943023	12.633516	222.090402	0.006641	0.005233
RS	48	5.381740	13.156734	224.015192	0.006698	0.005273
RS	49	5.858623	13.156734	234.792326	0.007020	0.005556
RS	50	6.376992	13.413051	240.719039	0.007198	0.005713
RS	51	6.940457	13.413051	250.849841	0.007500	0.006008
RS	52	7.552940	13.577683	257.367598	0.007695	0.006196
RS	53	8.218706	13.577683	266.318377	0.007963	0.006470
RS	54	8.942390	14.244038	261.916632	0.007831	0.006400
RS	55	9.729031	14.244038	269.372581	0.008054	0.006615
RS	56	10.584106	14.244038	275.709010	0.008244	0.006782
RS	57	11.513568	14.244038	280.720063	0.008394	0.006891
RS	58	12.523888	33.371068	123.993336	0.003707	0.003375
RS	59	13.622100	33.371068	130.638169	0.003906	0.003505
RS	60	14.815852	33.371068	137.264442	0.004104	0.003617
RS	61	16.113453	33.371068	143.799862	0.004300	0.003707
RS	62	17.523940	33.371068	150.161442	0.004490	0.003774
RS	63	19.057131	33.371068	3487.123015	0.104265	0.065094
PA	4+25*2+4+6 0.008347371 0.005656412 19.057130775 19.298773037 1.833917224 0.863577440 0.619916233 0.563890437 0.576998501 0.619793558 0.683541129 0.770932710 0.889153801 1.049924382 1.272104555 1.584592803 2.028489289 2.654741098 3.511327614 4.622731111 5.972320555 7.493035944 9.065749821 10.536065457 11.756613641 12.633515883 13.156733910 13.413050803 13.577683369 14.244037828 33.371067885
//
IT	5536
RD	7
LK	-102005.902239
QD	-713.680595 -> -549.705364
RI	0.0179684848
TR	0.007204	0.005926
MT	20.226828
MM	C_pi: 7.201458, n_recomb: 39085.109456
RS	0	0.000000	43.065114	7.820745	0.000200	0.000002
RS	1	0.008802	43.065114	8.507526	0.000218	0.000024
RS	2	0.018378	43.065114	9.254466	0.000237	0.000072
RS	3	0.028798	43.065114	10.066806	0.000258	0.000150
RS	4	0.040134	2.650169	177.552813	0.004543	0.002621
RS	5	0.052469	2.650169	192.251612	0.004919	0.003802
RS	6	0.065888	1.079761	508.670683	0.013014	0.010646
RS	7	0.080490	1.079761	545.709755	0.013962	0.013142
RS	8	0.096376	0.721248	871.906995	0.022308	0.021578
RS	9	0.113660	0.721248	925.263577	0.023673	0.024603
RS	10	0.132466	0.629043	1121.017308	0.028681	0.030135
RS	11	0.152928	0.629043	1179.047010	0.030166	0.032975
RS	12	0.175190	0.625362	1243.526938	0.031816	0.034818
RS	13	0.199411	0.625362	1299.473010	0.033247	0.037234
RS	14	0.225765	0.656861	1289.640703	0.032996	0.036799
RS	15	0.254438	0.656861	1340.780086	0.034304	0.038836
RS	16	0.285635	0.710791	1285.538629	0.032891	0.037007
RS	17	0.319578	0.710791	1330.829657	0.034050	0.038750
RS	18	0.356508	0.788237	1240.336872	0.031734	0.035886
RS	19	0.396689	0.788237	1279.751034	0.032743	0.037390
RS	20	0.440406	0.895519	1160.968907	0.029704	0.033718
RS	21	0.487972	0.895519	1195.217804	0.030580	0.035000
RS	22	0.539724	1.043964	1055.049737	0.026994	0.030719
RS	23	0.596031	1.043964	1085.273387	0.027767	0.031776
RS	24	0.657294	1.252619	930.711099	0.023812	0.027085
RS	25	0.723950	1.252619	958.125777	0.024514	0.027918
RS	26	0.796472	1.551611	797.192108	0.020396	0.023063
RS	27	0.875377	1.551611	822.726950	0.021050	0.023690
RS	28	0.961228	1.985350	664.823323	0.017010	0.018976
RS	29	1.054635	1.985350	688.878564	0.017625	0.019427
RS	30	1.156264	2.611676	543.886551	0.013915	0.015173
RS	31	1.266837	2.611676	566.371988	0.014491	0.015489
RS	32	1.387143	3.489869	442.434093	0.011320	0.011940
RS	33	1.518038	3.489869	463.082349	0.011848	0.012169
RS	34	1.660455	4.658154	363.902613	0.009311	0.009416
RS	35	1.815406	4.658154	382.603943	0.009789	0.009599
RS	36	1.983996	6.110121	307.177485	0.007859	0.007579
RS	37	2.167425	6.110121	324.087022	0.008292	0.007744
RS	38	2.366999	7.777586	268.911041	0.006880	0.006318
RS	39	2.584139	7.777586	284.366283	0.007276	0.006483
RS	40	2.820391	9.523474	245.707137	0.006286	0.005512
RS	41	3.077438	9.523474	260.112038	0.006655	0.005689
RS	42	3.357109	11.161110	234.940232	0.006011	0.005067
RS	43	3.661396	11.161110	248.678829	0.006362	0.005264
RS	44	3.992467	12.508725	234.700205	0.006005	0.004916
RS	45	4.352677	12.508725	248.069388	0.006347	0.005139
RS	46	4.744592	13.451460	243.492303	0.006230	0.005013
RS	47	5.171002	13.451460	256.634815	0.006566	0.005266
RS	48	5.634945	13.979958	259.716782	0.006645	0.005320
RS	49	6.139722	13.979958	272.542833	0.006973	0.005599
RS	50	6.688929	14.201722	280.734360	0.007183	0.005777
RS	51	7.286476	14.201722	292.850105	0.007493	0.006067
RS	52	7.936618	14.325004	301.802748	0.007722	0.006276
RS	53	8.643984	14.325004	312.538884	0.007996	0.006544
RS	54	9.413611	15.013731	307.877581	0.007877	0.006478
RS	55	10.250979	15.013731	316.830681	0.008106	0.006691
RS	56	11.162050	15.013731	324.448164	0.008301	0.006859
RS	57	12.153311	15.013731	330.479391	0.008455	0.006971
RS	58	13.231822	39.144149	131.466588	0.003364	0.003063
RS	59	14.405260	39.144149	139.114900	0.003559	0.003199
RS	60	15.681982	39.144149	146.846337	0.003757	0.003322
RS	61	17.071078	39.144149	154.592610	0.003955	0.003430
RS	62	18.582440	39.144149	162.273227	0.004152	0.003520
RS	63	20.226828	39.144149	4205.922072	0.107609	0.069265
PA	4+25*2+4+6 0.007203699 0.005926174 20.226828477 43.065113677 2.650168984 1.079761286 0.721247603 0.629043161 0.625361613 0.656861442 0.710790833 0.788237186 0.895518613 1.043963727 1.252618563 1.551611180 1.985349534 2.611675888 3.489869381 4.658154051 6.110121080 7.777586316 9.523474322 11.161109791 12.508724503 13.451460181 13.979958275 14.201721960 14.325003942 15.013730656 39.144148520
//
IT	4599
RD	8
LK	-101691.559621
QD	-602.690402 -> -466.535882
RI	0.0152652394
TR	0.006249	0.006136
MT	21.452811
MM	C_pi: 7.989484, n_recomb: 44756.240747
RS	0	0.000000	95.664344	4.065444	0.000091	0.000001
RS	1	0.008903	95.664344	4.427085	0.000099	0.000011
RS	2	0.018599	95.664344	4.820867	0.000108	0.000033
RS	3	0.029157	95.664344	5.249640	0.000117	0.000068
RS	4	0.040656	3.813364	143.181903	0.003199	0.001858
RS	5	0.053179	3.813364	155.401670	0.003472	0.002708
RS	6	0.066816	1.345021	476.344412	0.010643	0.008793
RS	7	0.081668	1.345021	512.829475	0.011458	0.010870
RS	8	0.097842	0.838385	881.359755	0.019692	0.019169
RS	9	0.115456	0.838385	939.049734	0.020981	0.021821
RS	10	0.134638	0.703370	1187.416941	0.026531	0.027822
RS	11	0.155527	0.703370	1253.725682	0.028012	0.030407
RS	12	0.178277	0.680979	1362.718313	0.030448	0.033038
RS	13	0.203052	0.680979	1428.832019	0.031925	0.035358
RS	14	0.230032	0.700513	1452.337398	0.032450	0.035790
RS	15	0.259415	0.700513	1514.003384	0.033828	0.037839
RS	16	0.291414	0.744618	1481.202367	0.033095	0.036814
RS	17	0.326261	0.744618	1536.316106	0.034326	0.038605
RS	18	0.364211	0.812691	1457.037718	0.032555	0.036399
RS	19	0.405540	0.812691	1504.900912	0.033624	0.037948
RS	20	0.450548	0.910094	1385.879720	0.030965	0.034748
RS	21	0.499563	0.910094	1426.960743	0.031883	0.036066
RS	22	0.552942	1.047588	1275.349956	0.028495	0.032055
RS	23	0.611073	1.047588	1310.956123	0.029291	0.033145
RS	24	0.674380	1.244106	1134.704917	0.025353	0.028518
RS	25	0.743322	1.244106	1166.515918	0.026064	0.029385
RS	26	0.818403	1.530438	975.789476	0.021802	0.024408
RS	27	0.900168	1.530438	1005.271512	0.022461	0.025073
RS	28	0.989213	1.953281	812.954704	0.018164	0.020102
RS	29	1.086185	1.953281	840.868481	0.018788	0.020596
RS	30	1.191791	2.575842	661.161177	0.014772	0.016024
RS	31	1.306799	2.575842	687.478742	0.015361	0.016387
RS	32	1.432046	3.467119	532.484760	0.011897	0.012532
RS	33	1.568444	3.467119	556.794696	0.012441	0.012805
RS	34	1.716985	4.678479	432.495603	0.009663	0.009801
RS	35	1.878751	4.678479	454.531847	0.010156	0.010022
RS	36	2.054918	6.215055	360.262713	0.008049	0.007818
RS	37	2.246770	6.215055	380.123172	0.008493	0.008013
RS	38	2.455703	8.010663	311.570039	0.006961	0.006462
RS	39	2.683236	8.010663	329.630455	0.007365	0.006650
RS	40	2.931027	9.913822	281.971164	0.006300	0.005601
RS	41	3.200879	9.913822	298.724652	0.006674	0.005793
RS	42	3.494755	11.708002	267.977746	0.005987	0.005126
RS	43	3.814795	11.708002	283.910248	0.006343	0.005333
RS	44	4.163328	13.177747	267.067777	0.005967	0.004964
RS	45	4.542891	13.177747	282.565272	0.006313	0.005194
RS	46	4.956247	14.186680	277.321874	0.006196	0.005064
RS	47	5.406403	14.186680	292.583071	0.006537	0.005319
RS	48	5.896637	14.725005	296.762829	0.006631	0.005381
RS	49	6.430516	14.725005	311.698616	0.006964	0.005659
RS	50	7.011926	14.919165	322.175000	0.007198	0.005854
RS	51	7.645099	14.919165	336.314815	0.007514	0.006139
RS	52	8.334644	15.007913	347.736463	0.007770	0.006365
RS	53	9.085578	15.007913	360.260531	0.008049	0.006629
RS	54	9.903368	15.722375	355.168091	0.007936	0.006560
RS	55	10.793965	15.722375	365.584104	0.008168	0.006771
RS	56	11.763852	15.722375	374.418973	0.008366	0.006939
RS	57	12.820088	15.722375	381.373703	0.008521	0.007053
RS	58	13.970360	45.427218	137.143370	0.003064	0.002791
RS	59	15.223041	45.427218	145.670909	0.003255	0.002930
RS	60	16.587247	45.427218	154.382674	0.003449	0.003059
RS	61	18.072908	45.427218	163.216554	0.003647	0.003178
RS	62	19.690838	45.427218	172.097253	0.003845	0.003285
RS	63	21.452811	45.427218	4933.109480	0.110222	0.073051
PA	4+25*2+4+6 0.006248678 0.006135714 21.452811439 95.664343949 3.813363518 1.345021436 0.838384581 0.703370456 0.680978681 0.700513095 0.744617890 0.812691440 0.910094396 1.047588463 1.244105914 1.530437699 1.953280937 2.575842356 3.467119478 4.678478967 6.215054877 8.010663350 9.913822187 11.708001786 13.177746627 14.186679611 14.725005381 14.919165059 15.007912838 15.722374631 45.427217935
//
IT	4435
RD	9
LK	-101430.782965
QD	-509.970089 -> -397.274402
RI	0.0133290867
TR	0.005454	0.006295
MT	22.724543
MM	C_pi: 8.802155, n_recomb: 50429.005186
RS	0	0.000000	211.683702	2.086734	0.000041	0.000001
RS	1	0.009002	211.683702	2.274550	0.000045	0.000005
RS	2	0.018815	211.683702	2.479268	0.000049	0.000015
RS	3	0.029510	211.683702	2.702407	0.000054	0.000031
RS	4	0.041169	5.465643	113.954580	0.002260	0.001320
RS	5	0.053877	5.465643	123.916652	0.002457	0.001931
RS	6	0.067730	1.669189	439.751185	0.008720	0.007268
RS	7	0.082829	1.669189	474.852164	0.009416	0.009003
RS	8	0.099287	0.972820	875.686114	0.017365	0.017022
RS	9	0.117227	0.972820	936.355428	0.018568	0.019367
RS	10	0.136782	0.787044	1232.244774	0.024435	0.025646
RS	11	0.158098	0.787044	1305.790444	0.025894	0.028011
RS	12	0.181332	0.743535	1459.614320	0.028944	0.031250
RS	13	0.206658	0.743535	1535.516975	0.030449	0.033467
RS	14	0.234264	0.750065	1596.474700	0.031658	0.034635
RS	15	0.264355	0.750065	1668.930684	0.033095	0.036677
RS	16	0.297154	0.783951	1664.693642	0.033011	0.036389
RS	17	0.332907	0.783951	1730.333078	0.034312	0.038221
RS	18	0.371877	0.842785	1668.991039	0.033096	0.036664
RS	19	0.414356	0.842785	1726.168120	0.034230	0.038260
RS	20	0.460659	0.930909	1613.201987	0.031990	0.035565
RS	21	0.511131	0.930909	1661.879728	0.032955	0.036923
RS	22	0.566145	1.058415	1503.915085	0.029822	0.033235
RS	23	0.626113	1.058415	1545.400347	0.030645	0.034357
RS	24	0.691478	1.243935	1350.732551	0.026785	0.029856
RS	25	0.762728	1.243935	1387.144977	0.027507	0.030752
RS	26	0.840392	1.518557	1167.769306	0.023157	0.025712
RS	27	0.925047	1.518557	1201.220252	0.023820	0.026406
RS	28	1.017323	1.930559	973.668089	0.019308	0.021225
RS	29	1.117906	1.930559	1005.432323	0.019938	0.021753
RS	30	1.227543	2.547362	788.857538	0.015643	0.016893
RS	31	1.347050	2.547362	819.066768	0.016242	0.017294
RS	32	1.477315	3.446289	630.392180	0.012501	0.013148
RS	33	1.619307	3.446289	658.497732	0.013058	0.013459
RS	34	1.774081	4.690990	506.665791	0.010047	0.010211
RS	35	1.942788	4.690990	532.204209	0.010554	0.010465
RS	36	2.126683	6.298805	417.203773	0.008273	0.008080
RS	37	2.327131	6.298805	440.177635	0.008729	0.008302
RS	38	2.545625	8.207804	356.914331	0.007078	0.006628
RS	39	2.783787	8.207804	377.719964	0.007490	0.006835
RS	40	3.043389	10.255167	320.178601	0.006349	0.005708
RS	41	3.326361	10.255167	339.396041	0.006730	0.005914
RS	42	3.634806	12.196854	302.519027	0.005999	0.005202
RS	43	3.971018	12.196854	320.740627	0.006360	0.005419
RS	44	4.337496	13.784572	300.705440	0.005963	0.005027
RS	45	4.736965	13.784572	318.411667	0.006314	0.005262
RS	46	5.172394	14.860025	312.330913	0.006193	0.005126
RS	47	5.647022	14.860025	329.779387	0.006539	0.005385
RS	48	6.164375	15.411772	335.001484	0.006643	0.005453
RS	49	6.728302	15.411772	352.101766	0.006982	0.005731
RS	50	7.342994	15.583578	364.883033	0.007236	0.005938
RS	51	8.013022	15.583578	381.078558	0.007557	0.006221
RS	52	8.743366	15.642409	395.008553	0.007833	0.006460
RS	53	9.539456	15.642409	409.313364	0.008117	0.006720
RS	54	10.407212	16.382599	403.675438	0.008005	0.006647
RS	55	11.353084	16.382599	415.507324	0.008239	0.006856
RS	56	12.384105	16.382599	425.481912	0.008437	0.007021
RS	57	13.507939	16.382599	433.248400	0.008591	0.007135
RS	58	14.732943	52.225581	141.407177	0.002804	0.002553
RS	59	16.068222	52.225581	150.702221	0.002988	0.002691
RS	60	17.523705	52.225581	160.279650	0.003178	0.002824
RS	61	19.110213	52.225581	170.085030	0.003373	0.002950
RS	62	20.839540	52.225581	180.050196	0.003570	0.003067
RS	63	22.724543	52.225581	5666.237951	0.112361	0.076408
PA	4+25*2+4+6 0.005454429 0.006294669 22.724542586 211.683702127 5.465643087 1.669188514 0.972820219 0.787044344 0.743534557 0.750064541 0.783950535 0.842784808 0.930909180 1.058414757 1.243935062 1.518557051 1.930558577 2.547361525 3.446288511 4.690989701 6.298805339 8.207804206 10.255167171 12.196854289 13.784571807 14.860024519 15.411772299 15.583578235 15.642409203 16.382599032 52.225581500
//
IT	5339
RD	10
LK	-101215.077461
QD	-433.045930 -> -339.950738
RI	0.0118983801
TR	0.004796	0.006414
MT	24.023768
MM	C_pi: 9.629551, n_recomb: 56037.688242
RS	0	0.000000	466.043460	1.061186	0.000019	0.000000
RS	1	0.009098	466.043460	1.157744	0.000021	0.000002
RS	2	0.019024	466.043460	1.263089	0.000023	0.000007
RS	3	0.029852	466.043460	1.378020	0.000025	0.000014
RS	4	0.041666	7.797534	89.783012	0.001602	0.000941
RS	5	0.054555	7.797534	97.786527	0.001745	0.001382
RS	6	0.068616	2.062254	401.536633	0.007165	0.006023
RS	7	0.083957	2.062254	434.697064	0.007757	0.007478
RS	8	0.100693	1.125523	858.487786	0.015320	0.015137
RS	9	0.118952	1.125523	920.899594	0.016434	0.017225
RS	10	0.138872	0.879944	1258.218484	0.022453	0.023643
RS	11	0.160605	0.879944	1337.803798	0.023873	0.025814
RS	12	0.184315	0.812574	1534.890648	0.027390	0.029513
RS	13	0.210181	0.812574	1619.874190	0.028907	0.031625
RS	14	0.238401	0.804835	1720.488941	0.030702	0.033408
RS	15	0.269189	0.804835	1803.637871	0.032186	0.035427
RS	16	0.302778	0.827862	1832.708623	0.032705	0.035802
RS	17	0.339422	0.827862	1909.290074	0.034072	0.037662
RS	18	0.379401	0.877296	1871.883404	0.033404	0.036729
RS	19	0.423016	0.877296	1939.071001	0.034603	0.038372
RS	20	0.470600	0.956405	1838.314362	0.032805	0.036191
RS	21	0.522513	0.956405	1895.293185	0.033822	0.037591
RS	22	0.579149	1.074543	1736.377897	0.030986	0.034264
RS	23	0.640937	1.074543	1784.238893	0.031840	0.035418
RS	24	0.708348	1.249920	1575.075486	0.028107	0.031093
RS	25	0.781891	1.249920	1616.296677	0.028843	0.032012
RS	26	0.862125	1.513666	1370.237418	0.024452	0.026961
RS	27	0.949658	1.513666	1407.646661	0.025120	0.027676
RS	28	1.045156	1.915130	1144.851955	0.020430	0.022328
RS	29	1.149341	1.915130	1180.391740	0.021064	0.022881
RS	30	1.263006	2.525045	925.474907	0.016515	0.017763
RS	31	1.387011	2.525045	959.556689	0.017123	0.018194
RS	32	1.522299	3.427857	735.067481	0.013117	0.013774
RS	33	1.669895	3.427857	767.031841	0.013688	0.014117
RS	34	1.830919	4.698550	585.582293	0.010450	0.010634
RS	35	2.006593	4.698550	614.733465	0.010970	0.010917
RS	36	2.198250	6.366793	477.336084	0.008518	0.008354
RS	37	2.407343	6.366793	503.541109	0.008986	0.008600
RS	38	2.635460	8.376567	404.386495	0.007216	0.006804
RS	39	2.884331	8.376567	428.040778	0.007638	0.007030
RS	40	3.155844	10.556242	359.843213	0.006421	0.005824
RS	41	3.452059	10.556242	381.608510	0.006810	0.006044
RS	42	3.775224	12.636561	338.120088	0.006034	0.005286
RS	43	4.127789	12.636561	358.697574	0.006401	0.005512
RS	44	4.512432	14.337359	335.189287	0.005981	0.005097
RS	45	4.932068	14.337359	355.157820	0.006338	0.005339
RS	46	5.389883	15.478262	348.096335	0.006212	0.005195
RS	47	5.889350	15.478262	367.774229	0.006563	0.005457
RS	48	6.434258	16.045174	373.994314	0.006674	0.005529
RS	49	7.028742	16.045174	393.286888	0.007018	0.005808
RS	50	7.677311	16.197616	408.396678	0.007288	0.006026
RS	51	8.384887	16.197616	426.651436	0.007614	0.006308
RS	52	9.156838	16.228662	443.138225	0.007908	0.006558
RS	53	9.999020	16.228662	459.186797	0.008194	0.006816
RS	54	10.917824	16.990438	452.976426	0.008083	0.006738
RS	55	11.920220	16.990438	466.144653	0.008318	0.006943
RS	56	13.013814	16.990438	477.148355	0.008515	0.007107
RS	57	14.206902	16.990438	485.582088	0.008665	0.007218
RS	58	15.508537	59.476564	144.488883	0.002578	0.002344
RS	59	16.928594	59.476564	154.444490	0.002756	0.002481
RS	60	18.477847	59.476564	164.775529	0.002940	0.002615
RS	61	20.168050	59.476564	175.436177	0.003131	0.002744
RS	62	22.012027	59.476564	186.366715	0.003326	0.002868
RS	63	24.023768	59.476564	6395.790426	0.114134	0.079337
PA	4+25*2+4+6 0.004796361 0.006413512 24.023767752 466.043460063 7.797533906 2.062254315 1.125522905 0.879944498 0.812574377 0.804834955 0.827862041 0.877296394 0.956404566 1.074542679 1.249919990 1.513666449 1.915130187 2.525045486 3.427857051 4.698550214 6.366792666 8.376566660 10.556242338 12.636560602 14.337359132 15.478261604 16.045174482 16.197615514 16.228662406 16.990437677 59.476563587
//
IT	5807
RD	11
LK	-101036.899292
QD	-369.345452 -> -292.423770
RI	0.0108136358
TR	0.004252	0.006502
MT	25.331748
MM	C_pi: 10.457206, n_recomb: 61504.925262
RS	0	0.000000	1018.280683	0.536805	0.000009	0.000000
RS	1	0.009189	1018.280683	0.586147	0.000010	0.000001
RS	2	0.019223	1018.280683	0.640026	0.000010	0.000003
RS	3	0.030179	1018.280683	0.698859	0.000011	0.000007
RS	4	0.042142	11.057571	70.232264	0.001142	0.000675
RS	5	0.055204	11.057571	76.594915	0.001245	0.000994
RS	6	0.069466	2.533553	363.678090	0.005913	0.005016
RS	7	0.085039	2.533553	394.574214	0.006415	0.006240
RS	8	0.102043	1.296774	832.983503	0.013543	0.013503
RS	9	0.120610	1.296774	896.068805	0.014569	0.015371
RS	10	0.140883	0.981593	1268.230331	0.020620	0.021829
RS	11	0.163019	0.981593	1352.600181	0.021992	0.023827
RS	12	0.187188	0.887498	1589.830367	0.025849	0.027868
RS	13	0.213579	0.887498	1682.928430	0.027362	0.029871
RS	14	0.242395	0.864127	1823.585927	0.029649	0.032162
RS	15	0.273860	0.864127	1916.981454	0.031168	0.034144
RS	16	0.308215	0.875530	1982.544231	0.032234	0.035107
RS	17	0.345728	0.875530	2070.153588	0.033658	0.036982
RS	18	0.386688	0.915230	2061.664509	0.033520	0.036637
RS	19	0.431411	0.915230	2139.318128	0.034783	0.038319
RS	20	0.480245	0.985373	2056.470973	0.033436	0.036653
RS	21	0.533566	0.985373	2122.321814	0.034507	0.038094
RS	22	0.591787	1.094526	1967.921411	0.031996	0.035149
RS	23	0.655359	1.094526	2022.601640	0.032885	0.036334
RS	24	0.724772	1.260390	1803.340704	0.029320	0.032223
RS	25	0.800564	1.260390	1849.553252	0.030072	0.033163
RS	26	0.883320	1.513961	1579.529397	0.025681	0.028143
RS	27	0.973682	1.513961	1620.845078	0.026353	0.028875
RS	28	1.072347	1.905276	1323.656136	0.021521	0.023397
RS	29	1.180079	1.905276	1362.825207	0.022158	0.023968
RS	30	1.297711	2.507675	1068.882895	0.017379	0.018620
RS	31	1.426152	2.507675	1106.731107	0.017994	0.019075
RS	32	1.566397	3.411682	844.929810	0.013738	0.014398
RS	33	1.719529	3.411682	880.732669	0.014320	0.014767
RS	34	1.886733	4.702635	668.049671	0.010862	0.011057
RS	35	2.069303	4.702635	700.853100	0.011395	0.011366
RS	36	2.268649	6.422338	539.724124	0.008775	0.008631
RS	37	2.486314	6.422338	569.219432	0.009255	0.008898
RS	38	2.723981	8.521795	453.225019	0.007369	0.006983
RS	39	2.983489	8.521795	479.782199	0.007801	0.007226
RS	40	3.266844	10.822674	400.315224	0.006509	0.005944
RS	41	3.576238	10.822674	424.669515	0.006905	0.006177
RS	42	3.914063	13.032551	374.198528	0.006084	0.005373
RS	43	4.282932	13.032551	397.159993	0.006457	0.005609
RS	44	4.685698	14.840600	369.966761	0.006015	0.005170
RS	45	5.125476	14.840600	392.214675	0.006377	0.005419
RS	46	5.605667	16.044321	384.068542	0.006245	0.005267
RS	47	6.129985	16.044321	405.982382	0.006601	0.005533
RS	48	6.702485	16.626290	413.171868	0.006718	0.005607
RS	49	7.327594	16.626290	434.648924	0.007067	0.005888
RS	50	8.010147	16.760266	452.116441	0.007351	0.006116
RS	51	8.755423	16.760266	472.398000	0.007681	0.006398
RS	52	9.569185	16.763559	491.499483	0.007991	0.006658
RS	53	10.457728	16.763559	509.218395	0.008279	0.006913
RS	54	11.427922	17.539119	502.511418	0.008170	0.006831
RS	55	12.487272	17.539119	516.897854	0.008404	0.007033
RS	56	13.643970	17.539119	528.782028	0.008597	0.007194
RS	57	14.906961	17.539119	537.701944	0.008742	0.007302
RS	58	16.286015	67.079777	146.564808	0.002383	0.002162
RS	59	17.791795	67.079777	157.078341	0.002554	0.002296
RS	60	19.435948	67.079777	168.053543	0.002732	0.002429
RS	61	21.231189	67.079777	179.453672	0.002918	0.002560
RS	62	23.191402	67.079777	191.228208	0.003109	0.002687
RS	63	25.331748	67.079777	7109.398300	0.115591	0.081859
PA	4+25*2+4+6 0.004251919 0.006501692 25.331748195 1018.280683067 11.057570818 2.533552950 1.296774407 0.981592750 0.887497691 0.864126690 0.875530431 0.915230438 0.985372814 1.094525572 1.260390068 1.513960932 1.905276018 2.507674866 3.411681746 4.702635102 6.422337919 8.521795393 10.822674387 13.032550529 14.840600197 16.044321200 16.626289804 16.760266145 16.763559081 17.539119363 67.079777010
//
IT	5838
RD	12
LK	-100889.593123
QD	-316.528488 -> -252.811143
RI	0.0099737759
TR	0.003801	0.006567
MT	26.632467
MM	C_pi: 11.270363, n_recomb: 66758.564623
RS	0	0.000000	2201.334624	0.271270	0.000004	0.000000
RS	1	0.009276	2201.334624	0.296441	0.000004	0.000000
RS	2	0.019412	2201.334624	0.323948	0.000005	0.000002
RS	3	0.030489	2201.334624	0.354009	0.000005	0.000003
RS	4	0.042593	15.563080	54.696759	0.000819	0.000488
RS	5	0.055820	15.563080	59.719965	0.000895	0.000720
RS	6	0.070273	3.091049	327.600451	0.004907	0.004205
RS	7	0.086068	3.091049	356.098812	0.005334	0.005240
RS	8	0.103327	1.486031	802.107370	0.012015	0.012102
RS	9	0.122188	1.486031	865.003758	0.012957	0.013780
RS	10	0.142798	1.091182	1265.360826	0.018954	0.020209
RS	11	0.165319	1.091182	1353.301134	0.020272	0.022051
RS	12	0.189930	0.967574	1626.448244	0.024363	0.026335
RS	13	0.216824	0.967574	1726.539183	0.025862	0.028232
RS	14	0.246212	0.927238	1906.015066	0.028551	0.030936
RS	15	0.278326	0.927238	2008.924863	0.030092	0.032869
RS	16	0.313419	0.926226	2112.569933	0.031645	0.034346
RS	17	0.351768	0.926226	2210.974191	0.033119	0.036224
RS	18	0.393673	0.955776	2235.153947	0.033481	0.036422
RS	19	0.439466	0.955776	2323.460782	0.034804	0.038137
RS	20	0.489506	1.016878	2263.489165	0.033906	0.036971
RS	21	0.544189	1.016878	2338.607187	0.035031	0.038451
RS	22	0.603943	1.117278	2193.949268	0.032864	0.035901
RS	23	0.669240	1.117278	2255.804619	0.033790	0.037116
RS	24	0.740594	1.274109	2031.066647	0.030424	0.033247
RS	25	0.818567	1.274109	2082.414166	0.031193	0.034205
RS	26	0.903772	1.518097	1791.729115	0.026839	0.029251
RS	27	0.996881	1.518097	1836.861895	0.027515	0.029995
RS	28	1.098627	1.899694	1506.906542	0.022572	0.024421
RS	29	1.209810	1.899694	1549.497973	0.023210	0.025005
RS	30	1.331307	2.494280	1216.649449	0.018225	0.019453
RS	31	1.464074	2.494280	1258.078818	0.018845	0.019926
RS	32	1.609156	3.397580	958.160516	0.014353	0.015010
RS	33	1.767696	3.397580	997.700489	0.014945	0.015401
RS	34	1.940942	4.704348	752.701741	0.011275	0.011475
RS	35	2.130258	4.704348	789.124624	0.011821	0.011805
RS	36	2.337134	6.468132	603.317010	0.009037	0.008904
RS	37	2.563201	6.468132	636.100415	0.009528	0.009190
RS	38	2.810237	8.647596	502.594884	0.007529	0.007160
RS	39	3.080188	8.647596	532.057276	0.007970	0.007418
RS	40	3.375179	11.059437	440.898018	0.006604	0.006063
RS	41	3.697533	11.059437	467.837343	0.007008	0.006308
RS	42	4.049789	13.389879	410.139984	0.006144	0.005460
RS	43	4.434720	13.389879	435.472969	0.006523	0.005705
RS	44	4.855356	15.298663	404.463303	0.006059	0.005243
RS	45	5.315011	15.298663	428.969839	0.006426	0.005498
RS	46	5.817302	16.561405	419.678633	0.006287	0.005338
RS	47	6.366186	16.561405	443.798518	0.006648	0.005609
RS	48	6.965983	17.156776	451.948616	0.006770	0.005686
RS	49	7.621417	17.156776	475.566707	0.007124	0.005969
RS	50	8.337649	17.271587	495.426556	0.007421	0.006206
RS	51	9.120318	17.271587	517.667600	0.007754	0.006488
RS	52	9.975586	17.245500	539.453941	0.008081	0.006758
RS	53	10.910188	17.245500	558.735798	0.008369	0.007012
RS	54	11.931483	18.024413	551.711441	0.008264	0.006926
RS	55	13.047513	18.024413	567.162419	0.008496	0.007126
RS	56	14.267064	18.024413	579.744498	0.008684	0.007282
RS	57	15.599740	18.024413	588.938296	0.008822	0.007385
RS	58	17.056034	74.918710	147.796806	0.002214	0.002004
RS	59	18.647412	74.918710	158.772313	0.002378	0.002134
RS	60	20.386405	74.918710	170.287865	0.002551	0.002265
RS	61	22.286705	74.918710	182.315874	0.002731	0.002396
RS	62	24.363276	74.918710	194.815321	0.002918	0.002525
RS	63	26.632467	74.918710	7794.929214	0.116763	0.084009
PA	4+25*2+4+6 0.003800957 0.006566956 26.632466967 2201.334624380 15.563080430 3.091048534 1.486031005 1.091182422 0.967574164 0.927238391 0.926225897 0.955776092 1.016878026 1.117278389 1.274108513 1.518097493 1.899694155 2.494280045 3.397579686 4.704348289 6.468131657 8.647595527 11.059437419 13.389878780 15.298663485 16.561405122 17.156776280 17.271587040 17.245500454 18.024412613 74.918709908
//
IT	5112
RD	13
LK	-100767.437086
QD	-272.606218 -> -219.587869
RI	0.0093125549
TR	0.003426	0.006615
MT	27.914708
MM	C_pi: 12.056730, n_recomb: 71741.612973
RS	0	0.000000	4710.566616	0.137046	0.000002	0.000000
RS	1	0.009357	4710.566616	0.149875	0.000002	0.000000
RS	2	0.019590	4710.566616	0.163904	0.000002	0.000001
RS	3	0.030780	4710.566616	0.179248	0.000002	0.000001
RS	4	0.043018	21.702660	42.534845	0.000593	0.000356
RS	5	0.056400	21.702660	46.487056	0.000648	0.000527
RS	6	0.071035	3.740455	294.248867	0.004102	0.003553
RS	7	0.087039	3.740455	320.362143	0.004465	0.004434
RS	8	0.104540	1.691950	768.389235	0.010711	0.010910
RS	9	0.123680	1.691950	830.453498	0.011576	0.012425
RS	10	0.144610	1.207614	1252.723485	0.017462	0.018776
RS	11	0.167499	1.207614	1343.141340	0.018722	0.020479
RS	12	0.192529	1.051977	1647.335620	0.022962	0.024927
RS	13	0.219901	1.051977	1753.250315	0.024438	0.026719
RS	14	0.249835	0.993499	1969.003415	0.027446	0.029754
RS	15	0.282570	0.993499	2080.500435	0.029000	0.031629
RS	16	0.318368	0.979318	2222.356076	0.030977	0.033551
RS	17	0.357515	0.979318	2331.055501	0.032492	0.035420
RS	18	0.400326	0.998285	2390.354762	0.033319	0.036116
RS	19	0.447143	0.998285	2489.245972	0.034697	0.037855
RS	20	0.498340	1.050217	2456.171093	0.034236	0.037169
RS	21	0.554328	1.050217	2540.763627	0.035415	0.038683
RS	22	0.615555	1.142014	2410.576930	0.033601	0.036530
RS	23	0.682510	1.142014	2479.859731	0.034567	0.037774
RS	24	0.755732	1.290194	2254.223736	0.031421	0.034166
RS	25	0.835804	1.290194	2310.806687	0.032210	0.035141
RS	26	0.923369	1.525129	2003.119812	0.027921	0.030283
RS	27	1.019128	1.525129	2051.954387	0.028602	0.031034
RS	28	1.123847	1.897478	1691.481082	0.023577	0.025395
RS	29	1.238365	1.897478	1737.247302	0.024215	0.025987
RS	30	1.363598	2.484226	1366.329694	0.019045	0.020256
RS	31	1.500550	2.484226	1411.094883	0.019669	0.020741
RS	32	1.650317	3.385578	1072.918523	0.014955	0.015603
RS	33	1.814098	3.385578	1116.026921	0.015556	0.016012
RS	34	1.993204	4.704828	838.169554	0.011683	0.011881
RS	35	2.189069	4.704828	878.115711	0.012240	0.012230
RS	36	2.403262	6.506774	667.083076	0.009298	0.009169
RS	37	2.637498	6.506774	703.097237	0.009800	0.009473
RS	38	2.893651	8.758122	551.690996	0.007690	0.007332
RS	39	3.173773	8.758122	584.013742	0.008141	0.007604
RS	40	3.480106	11.271851	480.935406	0.006704	0.006178
RS	41	3.815104	11.271851	510.415009	0.007115	0.006434
RS	42	4.181449	13.714418	445.376843	0.006208	0.005544
RS	43	4.582072	13.714418	473.032596	0.006594	0.005797
RS	44	5.020184	15.717278	438.155928	0.006107	0.005314
RS	45	5.499290	15.717278	464.866979	0.006480	0.005575
RS	46	6.023226	17.034556	454.415092	0.006334	0.005408
RS	47	6.596189	17.034556	480.679677	0.006700	0.005682
RS	48	7.222765	17.640690	489.800445	0.006827	0.005762
RS	49	7.907971	17.640690	515.486228	0.007185	0.006048
RS	50	8.657294	17.734493	537.779970	0.007496	0.006294
RS	51	9.476732	17.734493	561.885165	0.007832	0.006577
RS	52	10.372846	17.676344	586.437212	0.008174	0.006858
RS	53	11.352811	17.676344	607.148922	0.008463	0.007109
RS	54	12.424474	18.446685	600.080178	0.008364	0.007024
RS	55	13.596415	18.446685	616.415319	0.008592	0.007220
RS	56	14.878017	18.446685	629.488525	0.008774	0.007372
RS	57	16.279540	18.446685	638.723286	0.008903	0.007469
RS	58	17.812207	82.878947	148.344042	0.002068	0.001866
RS	59	19.488289	82.878947	159.695189	0.002226	0.001993
RS	60	21.321205	82.878947	171.656503	0.002393	0.002121
RS	61	23.325631	82.878947	184.209323	0.002568	0.002251
RS	62	25.517615	82.878947	197.322070	0.002750	0.002381
RS	63	27.914708	82.878947	8442.445706	0.117679	0.085826
PA	4+25*2+4+6 0.003426008 0.006615123 27.914707623 4710.566615934 21.702660269 3.740454786 1.691950071 1.207614387 1.051977241 0.993499075 0.979317716 0.998285220 1.050217279 1.142014429 1.290193802 1.525128591 1.897477552 2.484226340 3.385578043 4.704828335 6.506774169 8.758121684 11.271850768 13.714417744 15.717278113 17.034555522 17.640689927 17.734492968 17.676343571 18.446684667 82.878946977
//
IT	4775
RD	14
LK	-100665.633303
QD	-235.940529 -> -191.554718
RI	0.0087843053
TR	0.003113	0.006651
MT	29.170406
MM	C_pi: 12.806847, n_recomb: 76415.018455
RS	0	0.000000	9952.245377	0.069473	0.000001	0.000000
RS	1	0.009433	9952.245377	0.076029	0.000001	0.000000
RS	2	0.019757	9952.245377	0.083204	0.000001	0.000000
RS	3	0.031054	9952.245377	0.091057	0.000001	0.000001
RS	4	0.043416	29.945855	33.110558	0.000433	0.000263
RS	5	0.056945	29.945855	36.218558	0.000474	0.000389
RS	6	0.071750	4.484671	264.129982	0.003457	0.003030
RS	7	0.087952	4.484671	287.971110	0.003769	0.003784
RS	8	0.105682	1.912401	733.866439	0.009604	0.009901
RS	9	0.125085	1.912401	794.661758	0.010399	0.011274
RS	10	0.146318	1.329544	1233.211443	0.016138	0.017520
RS	11	0.169554	1.329544	1325.181543	0.017342	0.019096
RS	12	0.194982	1.139846	1655.273977	0.021662	0.023646
RS	13	0.222809	1.139846	1765.880674	0.023109	0.025337
RS	14	0.253261	1.062248	2014.507565	0.026363	0.028629
RS	15	0.286585	1.062248	2133.562280	0.027921	0.030444
RS	16	0.323053	1.034238	2312.529325	0.030263	0.032745
RS	17	0.362961	1.034238	2430.826594	0.031811	0.034597
RS	18	0.406634	1.042224	2526.432739	0.033062	0.035743
RS	19	0.454426	1.042224	2635.618742	0.034491	0.037499
RS	20	0.506727	1.084839	2632.438264	0.034449	0.037267
RS	21	0.563962	1.084839	2726.532214	0.035681	0.038812
RS	22	0.626595	1.168132	2614.878617	0.034219	0.037051
RS	23	0.695138	1.168132	2691.732412	0.035225	0.038321
RS	24	0.770146	1.307983	2469.509098	0.032317	0.034987
RS	25	0.852229	1.307983	2531.383371	0.033127	0.035977
RS	26	0.942056	1.534347	2210.474747	0.028927	0.031237
RS	27	1.040357	1.534347	2262.880709	0.029613	0.031992
RS	28	1.147931	1.897943	1874.569581	0.024531	0.026315
RS	29	1.265653	1.897943	1923.242425	0.025168	0.026909
RS	30	1.394479	2.477029	1515.677063	0.019835	0.021023
RS	31	1.535459	2.477029	1563.494155	0.020461	0.021516
RS	32	1.689737	3.375701	1187.504595	0.015540	0.016174
RS	33	1.858569	3.375701	1233.963146	0.016148	0.016596
RS	34	2.043327	4.705030	923.196134	0.012081	0.012271
RS	35	2.245515	4.705030	966.519240	0.012648	0.012636
RS	36	2.466775	6.540506	730.091859	0.009554	0.009424
RS	37	2.708908	6.540506	769.234276	0.010067	0.009743
RS	38	2.973882	8.857047	599.806176	0.007849	0.007496
RS	39	3.263852	8.857047	634.905455	0.008309	0.007781
RS	40	3.581175	11.464845	519.864616	0.006803	0.006287
RS	41	3.928433	11.464845	551.806182	0.007221	0.006553
RS	42	4.308449	14.011915	479.432193	0.006274	0.005624
RS	43	4.724313	14.011915	509.332456	0.006665	0.005885
RS	44	5.179407	16.102485	470.610427	0.006159	0.005381
RS	45	5.677432	16.102485	499.445208	0.006536	0.005648
RS	46	6.222437	17.469575	487.857080	0.006384	0.005474
RS	47	6.818854	17.469575	516.180495	0.006755	0.005753
RS	48	7.471533	18.083248	526.299659	0.006887	0.005836
RS	49	8.185781	18.083248	553.957426	0.007249	0.006125
RS	50	8.967407	18.153490	578.732972	0.007574	0.006381
RS	51	9.822767	18.153490	604.587426	0.007912	0.006664
RS	52	10.758815	18.059916	631.997663	0.008271	0.006957
RS	53	11.783165	18.059916	653.989984	0.008558	0.007207
RS	54	12.904144	18.809144	647.229493	0.008470	0.007125
RS	55	14.130870	18.809144	664.251625	0.008693	0.007317
RS	56	15.473316	18.809144	677.595524	0.008867	0.007462
RS	57	16.942400	18.809144	686.628843	0.008986	0.007552
RS	58	18.550068	90.853763	148.357267	0.001941	0.001747
RS	59	20.309393	90.853763	160.009055	0.002094	0.001870
RS	60	22.234681	90.853763	172.333005	0.002255	0.001995
RS	61	24.341588	90.853763	185.318962	0.002425	0.002123
RS	62	26.647246	90.853763	198.944453	0.002603	0.002253
RS	63	29.170406	90.853763	9044.919852	0.118366	0.087353
PA	4+25*2+4+6 0.003112584 0.006650625 29.170405719 9952.245377040 29.945855009 4.484671078 1.912400753 1.329544081 1.139846338 1.062247829 1.034237721 1.042223723 1.084839387 1.168132372 1.307982667 1.534347059 1.897942613 2.477029476 3.375700524 4.705030245 6.540506416 8.857047459 11.464845051 14.011914679 16.102484651 17.469575327 18.083248205 18.153489679 18.059916447 18.809144105 90.853763160
//
IT	4955
RD	15
LK	-100580.247160
QD	-205.198230 -> -167.770067
RI	0.0083565923
TR	0.002849	0.006676
MT	30.396781
MM	C_pi: 13.515298, n_recomb: 80758.102548
RS	0	0.000000	20477.219471	0.035867	0.000000	0.000000
RS	1	0.009505	20477.219471	0.039277	0.000000	0.000000
RS	2	0.019913	20477.219471	0.043012	0.000001	0.000000
RS	3	0.031310	20477.219471	0.047102	0.000001	0.000000
RS	4	0.043791	40.849619	25.852364	0.000320	0.000197
RS	5	0.057457	40.849619	28.300976	0.000350	0.000291
RS	6	0.072423	5.323609	237.405459	0.002940	0.002609
RS	7	0.088811	5.323609	259.147932	0.003209	0.003260
RS	8	0.106757	2.144597	700.079744	0.008669	0.009050
RS	9	0.126409	2.144597	759.349225	0.009403	0.010302
RS	10	0.147928	1.455482	1209.355627	0.014975	0.016424
RS	11	0.171493	1.455482	1302.140384	0.016124	0.017887
RS	12	0.197297	1.230305	1653.065985	0.020469	0.022489
RS	13	0.225555	1.230305	1767.334852	0.021884	0.024084
RS	14	0.256497	1.132897	2044.887924	0.025321	0.027572
RS	15	0.290381	1.132897	2170.451521	0.026876	0.029324
RS	16	0.327486	1.090535	2384.477365	0.029526	0.031945
RS	17	0.368117	1.090535	2511.553975	0.031100	0.033774
RS	18	0.412610	1.087192	2643.573703	0.032734	0.035324
RS	19	0.461332	1.087192	2762.596913	0.034208	0.037089
RS	20	0.514684	1.120355	2791.304919	0.034564	0.037283
RS	21	0.573108	1.120355	2894.773123	0.035845	0.038854
RS	22	0.637084	1.195228	2804.944169	0.034733	0.037476
RS	23	0.707142	1.195228	2889.413181	0.035779	0.038771
RS	24	0.783858	1.327037	2674.483690	0.033117	0.035717
RS	25	0.867866	1.327037	2741.666505	0.033949	0.036720
RS	26	0.959858	1.545289	2411.242281	0.029858	0.032115
RS	27	1.060594	1.545289	2467.086477	0.030549	0.032873
RS	28	1.170904	1.900656	2053.852969	0.025432	0.027179
RS	29	1.291700	1.900656	2105.163936	0.026068	0.027773
RS	30	1.423976	2.472434	1662.791054	0.020590	0.021752
RS	31	1.568825	2.472434	1713.360585	0.021216	0.022249
RS	32	1.727441	3.368135	1300.471914	0.016103	0.016718
RS	33	1.901133	3.368135	1350.033350	0.016717	0.017151
RS	34	2.091334	4.705973	1006.720570	0.012466	0.012644
RS	35	2.299612	4.705973	1053.240712	0.013042	0.013023
RS	36	2.527688	6.571607	791.568791	0.009802	0.009666
RS	37	2.777440	6.571607	833.704926	0.010323	0.009998
RS	38	3.050931	8.948171	646.364938	0.008004	0.007650
RS	39	3.350417	8.948171	684.128752	0.008471	0.007947
RS	40	3.678367	11.643748	557.238528	0.006900	0.006389
RS	41	4.037488	11.643748	591.539541	0.007325	0.006665
RS	42	4.430742	14.288899	511.937069	0.006339	0.005698
RS	43	4.861374	14.288899	543.982717	0.006736	0.005967
RS	44	5.332935	16.461474	501.500474	0.006210	0.005444
RS	45	5.849318	16.461474	532.359982	0.006592	0.005717
RS	46	6.414780	17.873895	519.692601	0.006435	0.005537
RS	47	7.033988	17.873895	549.973013	0.006810	0.005820
RS	48	7.712049	18.491691	561.133431	0.006948	0.005907
RS	49	8.454558	18.491691	590.654102	0.007314	0.006199
RS	50	9.267639	18.535490	617.964070	0.007652	0.006465
RS	51	10.158002	18.535490	645.442997	0.007992	0.006749
RS	52	11.132990	18.402901	675.811009	0.008368	0.007055
RS	53	12.200648	18.402901	698.929076	0.008655	0.007302
RS	54	13.369782	19.118755	692.887042	0.008580	0.007228
RS	55	14.650039	19.118755	710.393217	0.008797	0.007415
RS	56	16.051981	19.118755	723.785140	0.008962	0.007554
RS	57	17.587172	19.118755	732.376769	0.009069	0.007636
RS	58	19.268277	98.757603	147.976438	0.001832	0.001643
RS	59	21.109166	98.757603	159.866247	0.001980	0.001763
RS	60	23.125025	98.757603	172.482638	0.002136	0.001886
RS	61	25.332485	98.757603	185.823402	0.002301	0.002012
RS	62	27.749757	98.757603	199.874680	0.002475	0.002140
RS	63	30.396781	98.757603	9598.422313	0.118854	0.088629
PA	4+25*2+4+6 0.002848667 0.006676347 30.396781457 20477.219470756 40.849618557 5.323609462 2.144597435 1.455482149 1.230305368 1.132897132 1.090534740 1.087191647 1.120354568 1.195227514 1.327036542 1.545289373 1.900655832 2.472434252 3.368135124 4.705972529 6.571606656 8.948170876 11.643748180 14.288898863 16.461474160 17.873895461 18.491691323 18.535490363 18.402900815 19.118754977 98.757603041
//
IT	4831
RD	16
LK	-100508.096898
QD	-179.300158 -> -147.489825
RI	0.0080061764
TR	0.002625	0.006694
MT	31.592561
MM	C_pi: 14.179221, n_recomb: 84765.150124
RS	0	0.000000	40875.931535	0.018950	0.000000	0.000000
RS	1	0.009572	40875.931535	0.020764	0.000000	0.000000
RS	2	0.020059	40875.931535	0.022752	0.000000	0.000000
RS	3	0.031551	40875.931535	0.024931	0.000000	0.000000
RS	4	0.044142	55.039233	20.286107	0.000239	0.000149
RS	5	0.057939	55.039233	22.223036	0.000262	0.000220
RS	6	0.073056	6.253458	214.013703	0.002525	0.002269
RS	7	0.089620	6.253458	233.861729	0.002759	0.002837
RS	8	0.107770	2.385239	668.087359	0.007882	0.008333
RS	9	0.127656	2.385239	725.717068	0.008562	0.009482
RS	10	0.149446	1.583865	1183.198338	0.013959	0.015472
RS	11	0.173322	1.583865	1276.240139	0.015056	0.016835
RS	12	0.199483	1.322492	1643.256024	0.019386	0.021447
RS	13	0.228149	1.322492	1760.290749	0.020767	0.022954
RS	14	0.259557	1.204911	2062.590490	0.024333	0.026585
RS	15	0.293973	1.204911	2193.652900	0.025879	0.028274
RS	16	0.331682	1.147821	2440.040174	0.028786	0.031162
RS	17	0.373000	1.147821	2575.019880	0.030378	0.032964
RS	18	0.418274	1.132864	2742.688822	0.032356	0.034873
RS	19	0.467881	1.132864	2870.974087	0.033870	0.036643
RS	20	0.522235	1.156461	2932.654998	0.034597	0.037233
RS	21	0.581793	1.156461	3045.245817	0.035926	0.038827
RS	22	0.647051	1.222987	2979.773029	0.035153	0.037818
RS	23	0.718555	1.222987	3071.813563	0.036239	0.039136
RS	24	0.796903	1.347020	2867.533413	0.033829	0.036363
RS	25	0.882751	1.347020	2940.007407	0.034684	0.037379
RS	26	0.976815	1.557590	2603.562555	0.030715	0.032922
RS	27	1.079883	1.557590	2662.715586	0.031413	0.033681
RS	28	1.192816	1.905262	2227.544036	0.026279	0.027988
RS	29	1.316558	1.905262	2281.237564	0.026912	0.028579
RS	30	1.452144	2.470197	1806.166990	0.021308	0.022442
RS	31	1.600708	2.470197	1859.191098	0.021933	0.022940
RS	32	1.763492	3.362960	1410.664166	0.016642	0.017236
RS	33	1.941857	3.362960	1463.069019	0.017260	0.017676
RS	34	2.137294	4.708380	1087.900830	0.012834	0.012997
RS	35	2.351437	4.708380	1137.418745	0.013418	0.013388
RS	36	2.586077	6.601827	850.911980	0.010038	0.009894
RS	37	2.843176	6.601827	895.886869	0.010569	0.010238
RS	38	3.124883	9.034574	690.932353	0.008151	0.007795
RS	39	3.433554	9.034574	731.230146	0.008627	0.008103
RS	40	3.771769	11.813001	592.733388	0.006993	0.006484
RS	41	4.142356	11.813001	629.275515	0.007424	0.006768
RS	42	4.548415	14.551020	542.633121	0.006402	0.005767
RS	43	4.993339	14.551020	576.711741	0.006804	0.006042
RS	44	5.480850	16.800727	530.602979	0.006260	0.005502
RS	45	6.015023	16.800727	563.377135	0.006646	0.005780
RS	46	6.600324	18.254325	549.715152	0.006485	0.005595
RS	47	7.241648	18.254325	581.841887	0.006864	0.005883
RS	48	7.944356	18.872905	594.096398	0.007009	0.005974
RS	49	8.714324	18.872905	625.364780	0.007378	0.006269
RS	50	9.557990	18.887264	655.265513	0.007730	0.006546
RS	51	10.482408	18.887264	684.241848	0.008072	0.006832
RS	52	11.495307	18.712033	717.672975	0.008467	0.007152
RS	53	12.605155	18.712033	741.764348	0.008751	0.007397
RS	54	13.821233	19.382888	736.892615	0.008693	0.007333
RS	55	15.153709	19.382888	754.682347	0.008903	0.007515
RS	56	16.613722	19.382888	767.905696	0.009059	0.007647
RS	57	18.213482	19.382888	775.825775	0.009153	0.007719
RS	58	19.966362	106.518819	147.324713	0.001738	0.001554
RS	59	21.887021	106.518819	159.401987	0.001881	0.001670
RS	60	23.991516	106.518819	172.253446	0.002032	0.001790
RS	61	26.297443	106.518819	185.884220	0.002193	0.001914
RS	62	28.824083	106.518819	200.288468	0.002363	0.002042
RS	63	31.592561	106.518819	10101.705910	0.119173	0.089692
PA	4+25*2+4+6 0.002624718 0.006694478 31.592560624 40875.931535349 55.039232757 6.253457888 2.385239082 1.583864745 1.322491798 1.204911106 1.147820845 1.132863865 1.156460813 1.222987040 1.347019745 1.557590462 1.905261666 2.470196608 3.362960425 4.708380322 6.601826962 9.034573988 11.813000585 14.551020172 16.800727067 18.254325300 18.872904916 18.887263523 18.712033100 19.382888281 106.518819404
//
IT	4492
RD	17
LK	-100446.646499
QD	-157.375762 -> -130.119724
RI	0.0077153147
TR	0.002433	0.006706
MT	32.759277
MM	C_pi: 14.798383, n_recomb: 88441.778647
RS	0	0.000000	85278.983933	0.009520	0.000000	0.000000
RS	1	0.009634	85278.983933	0.010437	0.000000	0.000000
RS	2	0.020197	85278.983933	0.011443	0.000000	0.000000
RS	3	0.031777	85278.983933	0.012546	0.000000	0.000000
RS	4	0.044473	73.217555	16.019776	0.000181	0.000114
RS	5	0.058393	73.217555	17.560549	0.000199	0.000169
RS	6	0.073653	7.267184	193.736878	0.002191	0.001994
RS	7	0.090383	7.267184	211.902853	0.002396	0.002492
RS	8	0.108726	2.630706	638.555237	0.007220	0.007731
RS	9	0.128835	2.630706	694.538911	0.007853	0.008791
RS	10	0.150882	1.713102	1156.338219	0.013075	0.014648
RS	11	0.175053	1.713102	1249.241942	0.014125	0.015921
RS	12	0.201553	1.415598	1628.039477	0.018408	0.020514
RS	13	0.230606	1.415598	1747.089497	0.019754	0.021938
RS	14	0.262458	1.277821	2069.973492	0.023405	0.025668
RS	15	0.297378	1.277821	2205.603342	0.024938	0.027295
RS	16	0.335664	1.205785	2481.267707	0.028055	0.030404
RS	17	0.377637	1.205785	2623.268755	0.029661	0.032176
RS	18	0.423655	1.179003	2825.155120	0.031944	0.034403
RS	19	0.474106	1.179003	2962.057507	0.033492	0.036175
RS	20	0.529418	1.192942	3057.042808	0.034566	0.037131
RS	21	0.590059	1.192942	3178.412549	0.035938	0.038744
RS	22	0.656542	1.251198	3139.100668	0.035493	0.038088
RS	23	0.729430	1.251198	3238.597222	0.036618	0.039428
RS	24	0.809341	1.367701	3047.773271	0.034461	0.036934
RS	25	0.896951	1.367701	3125.492027	0.035340	0.037962
RS	26	0.993002	1.570997	2786.210805	0.031503	0.033662
RS	27	1.098306	1.570997	2848.551610	0.032208	0.034422
RS	28	1.213756	1.911509	2394.368137	0.027073	0.028745
RS	29	1.340329	1.911509	2450.210500	0.027704	0.029331
RS	30	1.479096	2.470145	1944.689121	0.021988	0.023093
RS	31	1.631233	2.470145	1999.884421	0.022612	0.023590
RS	32	1.798027	3.360260	1517.210861	0.017155	0.017726
RS	33	1.980891	3.360260	1572.201161	0.017777	0.018172
RS	34	2.181373	4.712889	1166.103091	0.013185	0.013332
RS	35	2.401171	4.712889	1218.412425	0.013776	0.013732
RS	36	2.642144	6.632696	907.679146	0.010263	0.010108
RS	37	2.906334	6.632696	955.327620	0.010802	0.010463
RS	38	3.195977	9.118977	733.202703	0.008290	0.007929
RS	39	3.513526	9.118977	775.893921	0.008773	0.008246
RS	40	3.861668	11.976703	626.129872	0.007080	0.006571
RS	41	4.243352	11.976703	664.786235	0.007517	0.006863
RS	42	4.661809	14.803625	571.354853	0.006460	0.005829
RS	43	5.120582	14.803625	607.347279	0.006867	0.006111
RS	44	5.623556	17.126559	557.781186	0.006307	0.005555
RS	45	6.174987	17.126559	592.354934	0.006698	0.005838
RS	46	6.779546	18.617784	577.800234	0.006533	0.005650
RS	47	7.442351	18.617784	611.659641	0.006916	0.005941
RS	48	8.169014	19.234011	625.068764	0.007068	0.006038
RS	49	8.965686	19.234011	657.969463	0.007440	0.006335
RS	50	9.839113	19.215988	690.518564	0.007808	0.006625
RS	51	10.796689	19.215988	720.869010	0.008151	0.006911
RS	52	11.846523	18.994629	757.470718	0.008565	0.007246
RS	53	12.997502	18.994629	782.391675	0.008846	0.007490
RS	54	14.259371	19.609902	779.162834	0.008810	0.007440
RS	55	15.642815	19.609902	797.044930	0.009012	0.007616
RS	56	17.159545	19.609902	809.896007	0.009157	0.007740
RS	57	18.822403	19.609902	816.931695	0.009237	0.007802
RS	58	20.645468	114.085787	146.504724	0.001657	0.001476
RS	59	22.644175	114.085787	158.730004	0.001795	0.001590
RS	60	24.835446	114.085787	171.771134	0.001942	0.001707
RS	61	27.237833	114.085787	185.639958	0.002099	0.001830
RS	62	29.871677	114.085787	200.338023	0.002265	0.001955
RS	63	32.759277	114.085787	10555.499635	0.119350	0.090574
PA	4+25*2+4+6 0.002433071 0.006706407 32.759276548 85278.983933010 73.217554792 7.267184147 2.630706410 1.713102366 1.415598058 1.277820755 1.205784607 1.179002709 1.192942108 1.251198262 1.367700812 1.570997247 1.911508509 2.470144781 3.360259989 4.712888544 6.632696214 9.118976727 11.976703274 14.803625475 17.126559039 18.617783747 19.234010922 19.215987963 18.994629455 19.609902108 114.085786658
//
IT	4834
RD	18
LK	-100393.882127
QD	-138.722256 -> -115.179815
RI	0.0074716552
TR	0.002268	0.006713
MT	33.898219
MM	C_pi: 15.373814, n_recomb: 91801.879555
RS	0	0.000000	165767.889135	0.005105	0.000000	0.000000
RS	1	0.009694	165767.889135	0.005600	0.000000	0.000000
RS	2	0.020327	165767.889135	0.006143	0.000000	0.000000
RS	3	0.031991	165767.889135	0.006739	0.000000	0.000000
RS	4	0.044786	96.182809	12.739844	0.000139	0.000088
RS	5	0.058821	96.182809	13.973364	0.000152	0.000131
RS	6	0.074217	8.355540	176.260774	0.001920	0.001769
RS	7	0.091105	8.355540	192.949207	0.002102	0.002211
RS	8	0.109631	2.877325	611.821180	0.006665	0.007225
RS	9	0.129952	2.877325	666.226216	0.007257	0.008209
RS	10	0.152243	1.841689	1129.918173	0.012308	0.013935
RS	11	0.176694	1.841689	1222.422443	0.013316	0.015130
RS	12	0.203516	1.508879	1609.208717	0.017529	0.019678
RS	13	0.232938	1.508879	1729.663598	0.018841	0.021027
RS	14	0.265213	1.351216	2069.151884	0.022539	0.024819
RS	15	0.300615	1.351216	2208.515505	0.024057	0.026387
RS	16	0.339450	1.264163	2510.212760	0.027344	0.029675
RS	17	0.382049	1.264163	2658.383214	0.028958	0.031416
RS	18	0.428778	1.225411	2892.607085	0.031509	0.033923
RS	19	0.480036	1.225411	3037.449459	0.033087	0.035693
RS	20	0.536263	1.229629	3165.453620	0.034481	0.036987
RS	21	0.597941	1.229629	3295.195366	0.035895	0.038618
RS	22	0.665598	1.279687	3283.229566	0.035764	0.038297
RS	23	0.739813	1.279687	3390.009907	0.036927	0.039658
RS	24	0.821222	1.388883	3214.922621	0.035020	0.037438
RS	25	0.910523	1.388883	3297.814972	0.035923	0.038478
RS	26	1.008480	1.585287	2958.517950	0.032227	0.034340
RS	27	1.115933	1.585287	3023.935075	0.032940	0.035100
RS	28	1.233803	1.919154	2553.518918	0.027816	0.029451
RS	29	1.363098	1.919154	2611.302088	0.028445	0.030032
RS	30	1.504927	2.472067	2077.607955	0.022631	0.023707
RS	31	1.660505	2.472067	2134.713206	0.023253	0.024201
RS	32	1.831163	3.359983	1619.514340	0.017641	0.018189
RS	33	2.018365	3.359983	1676.843109	0.018266	0.018638
RS	34	2.223714	4.719810	1240.902134	0.013517	0.013646
RS	35	2.448969	4.719810	1295.798537	0.014115	0.014054
RS	36	2.696059	6.665199	961.583832	0.010475	0.010308
RS	37	2.967102	6.665199	1011.738446	0.011021	0.010672
RS	38	3.264419	9.203316	772.990096	0.008420	0.008053
RS	39	3.590557	9.203316	817.930881	0.008910	0.008379
RS	40	3.948310	12.137912	657.307435	0.007160	0.006650
RS	41	4.340743	12.137912	697.948375	0.007603	0.006949
RS	42	4.771217	15.050857	598.021265	0.006514	0.005885
RS	43	5.243420	15.050857	635.806647	0.006926	0.006173
RS	44	5.761397	17.443945	582.977286	0.006350	0.005603
RS	45	6.329586	17.443945	619.235269	0.006745	0.005891
RS	46	6.952853	18.969746	603.902634	0.006578	0.005699
RS	47	7.636538	18.969746	639.382547	0.006965	0.005995
RS	48	8.386498	19.580785	654.009400	0.007124	0.006097
RS	49	9.209157	19.580785	688.431075	0.007499	0.006398
RS	50	10.111562	19.527577	723.685698	0.007883	0.006700
RS	51	11.101445	19.527577	755.294865	0.008227	0.006988
RS	52	12.187284	19.256803	795.175012	0.008662	0.007339
RS	53	13.378381	19.256803	820.794613	0.008941	0.007580
RS	54	14.684940	19.806913	819.691811	0.008929	0.007548
RS	55	16.118154	19.806913	837.488536	0.009123	0.007718
RS	56	17.690300	19.806913	849.780423	0.009257	0.007834
RS	57	19.414845	19.806913	855.739341	0.009322	0.007885
RS	58	21.306563	121.417110	145.601055	0.001586	0.001409
RS	59	23.381660	121.417110	157.944649	0.001720	0.001520
RS	60	25.657911	121.417110	171.140701	0.001864	0.001636
RS	61	28.154816	121.417110	185.207164	0.002017	0.001756
RS	62	30.893764	121.417110	200.152340	0.002180	0.001880
RS	63	33.898219	121.417110	10962.111782	0.119411	0.091304
PA	4+25*2+4+6 0.002267756 0.006713302 33.898219354 165767.889134781 96.182809066 8.355540226 2.877325101 1.841689276 1.508879006 1.351216244 1.264163466 1.225410559 1.229628818 1.279686913 1.388882660 1.585286892 1.919153988 2.472067043 3.359982791 4.719810449 6.665199447 9.203315713 12.137911608 15.050857044 17.443944994 18.969745992 19.580785000 19.527576860 19.256803367 19.806912639 121.417109988
//
IT	5430
RD	19
LK	-100348.215111
QD	-122.774128 -> -102.280835
RI	0.0072645123
TR	0.002124	0.006716
MT	35.013401
MM	C_pi: 15.908161, n_recomb: 94863.145959
RS	0	0.000000	352614.676953	0.002490	0.000000	0.000000
RS	1	0.009750	352614.676953	0.002733	0.000000	0.000000
RS	2	0.020451	352614.676953	0.002999	0.000000	0.000000
RS	3	0.032194	352614.676953	0.003292	0.000000	0.000000
RS	4	0.045083	124.772602	10.210546	0.000108	0.000069
RS	5	0.059229	124.772602	11.205295	0.000118	0.000102
RS	6	0.074754	9.506597	161.261003	0.001700	0.001585
RS	7	0.091792	9.506597	176.662117	0.001862	0.001981
RS	8	0.110492	3.121367	588.034013	0.006199	0.006799
RS	9	0.131014	3.121367	640.978766	0.006757	0.007721
RS	10	0.153538	1.968198	1104.755274	0.011646	0.013320
RS	11	0.178258	1.968198	1196.708254	0.012615	0.014446
RS	12	0.205388	1.601663	1588.197669	0.016742	0.018931
RS	13	0.235163	1.601663	1709.576190	0.018022	0.020212
RS	14	0.267841	1.424753	2061.967386	0.021736	0.024033
RS	15	0.303706	1.424753	2204.337507	0.023237	0.025546
RS	16	0.343067	1.322760	2528.807713	0.026657	0.028978
RS	17	0.386266	1.322760	2682.349591	0.028276	0.030687
RS	18	0.433676	1.271957	2946.738360	0.031063	0.033441
RS	19	0.485710	1.271957	3098.841035	0.032666	0.035207
RS	20	0.542816	1.266413	3259.117328	0.034356	0.036811
RS	21	0.605490	1.266413	3396.785666	0.035807	0.038457
RS	22	0.674275	1.308346	3412.818541	0.035976	0.038455
RS	23	0.749767	1.308346	3526.667817	0.037176	0.039836
RS	24	0.832618	1.410447	3369.097559	0.035515	0.037883
RS	25	0.923548	1.410447	3457.072006	0.036443	0.038936
RS	26	1.023344	1.600318	3120.208727	0.032892	0.034962
RS	27	1.132869	1.600318	3188.599603	0.033613	0.035723
RS	28	1.253073	1.928044	2704.525415	0.028510	0.030111
RS	29	1.384997	1.928044	2764.067349	0.029137	0.030685
RS	30	1.529784	2.475839	2204.432598	0.023238	0.024285
RS	31	1.688687	2.475839	2263.212233	0.023858	0.024775
RS	32	1.863083	3.362131	1717.172415	0.018102	0.018626
RS	33	2.054482	3.362131	1776.609039	0.018728	0.019077
RS	34	2.264543	4.729483	1312.008237	0.013831	0.013942
RS	35	2.495085	4.729483	1369.295119	0.014434	0.014356
RS	36	2.748105	6.700262	1012.441026	0.010673	0.010493
RS	37	3.025793	6.700262	1064.937201	0.011226	0.010866
RS	38	3.330557	9.289431	810.181814	0.008541	0.008166
RS	39	3.665034	9.289431	857.229304	0.009036	0.008500
RS	40	4.032123	12.299559	686.202589	0.007234	0.006721
RS	41	4.435003	12.299559	728.699286	0.007682	0.007027
RS	42	4.877164	15.296763	622.598208	0.006563	0.005935
RS	43	5.362435	15.296763	662.057114	0.006979	0.006228
RS	44	5.895019	17.757905	606.172152	0.006390	0.005645
RS	45	6.479531	17.757905	644.001385	0.006789	0.005938
RS	46	7.121032	19.315935	628.009489	0.006620	0.005744
RS	47	7.825079	19.315935	665.001577	0.007010	0.006044
RS	48	8.597770	19.919288	680.909714	0.007178	0.006153
RS	49	9.445798	19.919288	716.747287	0.007556	0.006456
RS	50	10.376509	19.828319	754.759906	0.007956	0.006773
RS	51	11.397963	19.828319	787.522416	0.008302	0.007061
RS	52	12.519009	19.505104	830.784489	0.008758	0.007430
RS	53	13.749356	19.505104	856.986745	0.009034	0.007669
RS	54	15.099661	19.981686	858.485878	0.009050	0.007658
RS	55	16.581621	19.981686	876.036050	0.009235	0.007821
RS	56	18.208071	19.981686	887.601621	0.009357	0.007928
RS	57	19.993098	19.981686	892.314632	0.009406	0.007968
RS	58	21.952165	128.490801	144.676508	0.001525	0.001351
RS	59	24.102241	128.490801	157.116846	0.001656	0.001460
RS	60	26.461947	128.490801	170.442022	0.001797	0.001573
RS	61	29.051723	128.490801	184.675536	0.001947	0.001692
RS	62	31.894002	128.490801	199.831837	0.002107	0.001815
RS	63	35.013401	128.490801	11324.391440	0.119376	0.091907
PA	4+25*2+4+6 0.002123925 0.006715707 35.013401253 352614.676952802 124.772601818 9.506596820 3.121366874 1.968198099 1.601662943 1.424752646 1.322759856 1.271957008 1.266412987 1.308346283 1.410446861 1.600318435 1.928043502 2.475838529 3.362131294 4.729483446 6.700261512 9.289430913 12.299559278 15.296763190 17.757904928 19.315934594 19.919287679 19.828318856 19.505103548 19.981686293 128.490801311
//
IT	5227
RD	20
LK	-100308.384635
QD	-109.073604 -> -91.103300
RI	0.0070877234
TR	0.001998	0.006715
MT	36.104364
MM	C_pi: 16.403271, n_recomb: 97647.014172
RS	0	0.000000	703239.251464	0.001290	0.000000	0.000000
RS	1	0.009803	703239.251464	0.001417	0.000000	0.000000
RS	2	0.020568	703239.251464	0.001556	0.000000	0.000000
RS	3	0.032387	703239.251464	0.001708	0.000000	0.000000
RS	4	0.045365	159.982044	8.245080	0.000084	0.000055
RS	5	0.059616	159.982044	9.052975	0.000093	0.000081
RS	6	0.075264	10.706798	148.413180	0.001520	0.001433
RS	7	0.092445	10.706798	162.698263	0.001666	0.001790
RS	8	0.111311	3.359438	567.151330	0.005808	0.006443
RS	9	0.132026	3.359438	618.780689	0.006337	0.007310
RS	10	0.154772	2.091350	1081.346409	0.011074	0.012790
RS	11	0.179749	2.091350	1172.675884	0.012009	0.013857
RS	12	0.207173	1.693338	1566.071960	0.016038	0.018263
RS	13	0.237286	1.693338	1688.000009	0.017287	0.019483
RS	14	0.270351	1.498114	2049.925454	0.020993	0.023308
RS	15	0.306658	1.498114	2194.674027	0.022476	0.024769
RS	16	0.346523	1.381383	2538.766292	0.025999	0.028313
RS	17	0.390297	1.381383	2696.943655	0.027619	0.029992
RS	18	0.438362	1.318496	2989.203508	0.030612	0.032962
RS	19	0.491139	1.318496	3147.901165	0.032238	0.034722
RS	20	0.549090	1.303167	3339.368620	0.034198	0.036610
RS	21	0.612722	1.303167	3484.496516	0.035685	0.038270
RS	22	0.682592	1.337040	3528.763317	0.036138	0.038569
RS	23	0.759312	1.337040	3649.434776	0.037374	0.039970
RS	24	0.843552	1.432230	3510.744327	0.035953	0.038276
RS	25	0.936051	1.432230	3603.691539	0.036905	0.039342
RS	26	1.037618	1.615882	3271.370415	0.033502	0.035534
RS	27	1.149142	1.615882	3342.638602	0.034232	0.036295
RS	28	1.271599	1.937914	2847.257792	0.029159	0.030727
RS	29	1.406060	1.937914	2908.399333	0.029785	0.031295
RS	30	1.553703	2.481156	2324.955838	0.023810	0.024829
RS	31	1.715820	2.481156	2385.199662	0.024427	0.025314
RS	32	1.893830	3.366415	1809.997336	0.018536	0.019038
RS	33	2.089290	3.366415	1871.329998	0.019164	0.019490
RS	34	2.303912	4.741725	1379.297616	0.014125	0.014218
RS	35	2.539574	4.741725	1438.789612	0.014735	0.014639
RS	36	2.798338	6.737987	1060.186853	0.010857	0.010665
RS	37	3.082470	6.737987	1114.866445	0.011417	0.011045
RS	38	3.394456	9.377880	844.761698	0.008651	0.008270
RS	39	3.737027	9.377880	893.777338	0.009153	0.008610
RS	40	4.113181	12.462814	712.828672	0.007300	0.006784
RS	41	4.526210	12.462814	757.056027	0.007753	0.007097
RS	42	4.979730	15.543157	645.116390	0.006607	0.005978
RS	43	5.477709	15.543157	686.133293	0.007027	0.006277
RS	44	6.024507	18.070750	627.408225	0.006425	0.005682
RS	45	6.624908	18.070750	666.700321	0.006828	0.005979
RS	46	7.284169	19.658982	650.170992	0.006658	0.005785
RS	47	8.008059	19.658982	688.572734	0.007052	0.006088
RS	48	8.802913	20.252354	705.825062	0.007228	0.006205
RS	49	9.675689	20.252354	742.981280	0.007609	0.006510
RS	50	10.634026	20.121188	783.802141	0.008027	0.006841
RS	51	11.686311	20.121188	817.623685	0.008373	0.007130
RS	52	12.841754	19.742710	864.368801	0.008852	0.007519
RS	53	14.110469	19.742710	891.053117	0.009125	0.007755
RS	54	15.503558	20.138222	895.623495	0.009172	0.007768
RS	55	17.033217	20.138222	912.782507	0.009348	0.007925
RS	56	18.712831	20.138222	923.473884	0.009457	0.008022
RS	57	20.557103	20.138222	926.793892	0.009491	0.008051
RS	58	22.582173	135.278194	143.782497	0.001472	0.001301
RS	59	24.805767	135.278194	156.304711	0.001601	0.001408
RS	60	27.247345	135.278194	169.740644	0.001738	0.001519
RS	61	29.928278	135.278194	184.118821	0.001886	0.001636
RS	62	32.872029	135.278194	199.459277	0.002043	0.001758
RS	63	36.104364	135.278194	11646.110222	0.119267	0.092404
PA	4+25*2+4+6 0.001998009 0.006714660 36.104364469 703239.251463614 159.982044122 10.706798141 3.359438313 2.091350318 1.693338326 1.498114277 1.381383452 1.318495616 1.303167100 1.337040473 1.432229523 1.615882445 1.937914241 2.481156415 3.366415015 4.741724636 6.737987289 9.377880085 12.462814269 15.543156709 18.070749947 19.658981728 20.252353543 20.121188467 19.742710016 20.138221977 135.278194360
//
IT	7209
RD	21
LK	-100273.399485
QD	-97.253380 -> -81.387211
RI	0.0069350911
TR	0.001887	0.006710
MT	37.174643
MM	C_pi: 16.862405, n_recomb: 100174.459165
RS	0	0.000000	1176122.304668	0.000794	0.000000	0.000000
RS	1	0.009854	1176122.304668	0.000873	0.000000	0.000000
RS	2	0.020679	1176122.304668	0.000959	0.000000	0.000000
RS	3	0.032571	1176122.304668	0.001053	0.000000	0.000000
RS	4	0.045635	202.734928	6.712248	0.000067	0.000044
RS	5	0.059985	202.734928	7.373501	0.000074	0.000065
RS	6	0.075750	11.941360	137.422214	0.001372	0.001307
RS	7	0.093069	11.941360	150.743507	0.001505	0.001632
RS	8	0.112094	3.588328	549.079557	0.005481	0.006144
RS	9	0.132994	3.588328	599.555361	0.005985	0.006967
RS	10	0.155953	2.209966	1060.036788	0.010582	0.012334
RS	11	0.181175	2.209966	1150.735057	0.011487	0.013350
RS	12	0.208882	1.783374	1543.656585	0.015410	0.017666
RS	13	0.239320	1.783374	1665.853886	0.016630	0.018831
RS	14	0.272756	1.571036	2034.303285	0.020308	0.022639
RS	15	0.309488	1.571036	2180.899204	0.021771	0.024051
RS	16	0.349839	1.439891	2541.632676	0.025372	0.027682
RS	17	0.394167	1.439891	2703.780709	0.026991	0.029330
RS	18	0.442862	1.364940	3021.559026	0.030163	0.032489
RS	19	0.496356	1.364940	3186.216533	0.031807	0.034242
RS	20	0.555121	1.339820	3407.569873	0.034016	0.036392
RS	21	0.619677	1.339820	3559.684648	0.035535	0.038064
RS	22	0.690595	1.365697	3632.079202	0.036258	0.038647
RS	23	0.768500	1.365697	3759.304297	0.037528	0.040067
RS	24	0.854083	1.454146	3640.470888	0.036341	0.038624
RS	25	0.948099	1.454146	3738.266595	0.037318	0.039703
RS	26	1.051379	1.631869	3412.262801	0.034063	0.036060
RS	27	1.164836	1.631869	3486.315883	0.034802	0.036822
RS	28	1.289474	1.948633	2981.732375	0.029765	0.031303
RS	29	1.426394	1.948633	3044.334644	0.030390	0.031865
RS	30	1.576805	2.487870	2439.094480	0.024348	0.025342
RS	31	1.742038	2.487870	2500.616225	0.024963	0.025821
RS	32	1.923554	3.372723	1897.892809	0.018946	0.019425
RS	33	2.122956	3.372723	1960.928849	0.019575	0.019877
RS	34	2.342007	4.756584	1442.703829	0.014402	0.014477
RS	35	2.582644	4.756584	1504.228182	0.015016	0.014903
RS	36	2.846993	6.778785	1104.792165	0.011029	0.010824
RS	37	3.137392	6.778785	1161.504967	0.011595	0.011211
RS	38	3.456406	9.469639	876.733262	0.008752	0.008363
RS	39	3.806856	9.469639	927.584052	0.009260	0.008710
RS	40	4.191840	12.629423	737.209038	0.007359	0.006840
RS	41	4.614760	12.629423	783.046605	0.007817	0.007158
RS	42	5.079355	15.792570	665.612558	0.006645	0.006016
RS	43	5.589731	15.792570	708.076545	0.007068	0.006319
RS	44	6.150400	18.385763	646.727295	0.006456	0.005714
RS	45	6.766318	18.385763	687.378864	0.006862	0.006015
RS	46	7.442929	20.002712	670.431233	0.006693	0.005821
RS	47	8.186213	20.002712	710.146056	0.007089	0.006127
RS	48	9.002741	20.584148	728.800004	0.007275	0.006252
RS	49	9.899730	20.584148	767.185410	0.007658	0.006560
RS	50	10.885109	20.410564	810.857426	0.008094	0.006906
RS	51	11.967587	20.410564	845.654665	0.008442	0.007196
RS	52	13.156734	19.974244	895.975686	0.008944	0.007604
RS	53	14.463059	19.974244	923.056942	0.009214	0.007839
RS	54	15.898111	20.282161	931.146809	0.009295	0.007879
RS	55	17.474573	20.282161	947.787997	0.009461	0.008028
RS	56	19.206381	20.282161	957.477940	0.009558	0.008116
RS	57	21.108842	20.282161	959.281177	0.009576	0.008132
RS	58	23.198773	141.772585	142.951591	0.001427	0.001258
RS	59	25.494647	141.772585	155.546002	0.001553	0.001363
RS	60	28.016757	141.772585	169.080157	0.001688	0.001473
RS	61	30.787397	141.772585	183.587135	0.001833	0.001588
RS	62	33.831058	141.772585	199.092038	0.001987	0.001709
RS	63	37.174643	141.772585	11930.686149	0.119099	0.092811
PA	4+25*2+4+6 0.001886950 0.006710464 37.174642699 1176122.304668345 202.734928474 11.941360248 3.588328114 2.209966262 1.783374480 1.571035794 1.439890715 1.364939511 1.339819979 1.365696618 1.454146442 1.631869044 1.948633447 2.487869958 3.372723175 4.756584129 6.778784981 9.469638696 12.629423244 15.792570346 18.385763106 20.002712436 20.584147694 20.410564299 19.974244059 20.282160938 141.772584876
//
IT	4027
RD	22
LK	-100242.462098
QD	-87.012723 -> -73.811655
RI	0.0071624747
TR	0.001838	0.006848
MT	37.174660
MM	C_pi: 16.955803, n_recomb: 102651.454113
RS	0	0.000000	1764184.017821	0.000542	0.000000	0.000000
RS	1	0.009854	1764184.017821	0.000595	0.000000	0.000000
RS	2	0.020679	1764184.017821	0.000654	0.000000	0.000000
RS	3	0.032571	1764184.017821	0.000719	0.000000	0.000000
RS	4	0.045635	254.177629	5.478531	0.000053	0.000035
RS	5	0.059985	254.177629	6.018342	0.000059	0.000053
RS	6	0.075750	13.182429	127.397440	0.001241	0.001201
RS	7	0.093069	13.182429	139.767160	0.001362	0.001500
RS	8	0.112094	3.796048	531.381269	0.005177	0.005895
RS	9	0.132994	3.796048	580.425035	0.005654	0.006680
RS	10	0.155953	2.314288	1037.131746	0.010103	0.011945
RS	11	0.181175	2.314288	1126.480080	0.010974	0.012916
RS	12	0.208882	1.861684	1516.863123	0.014777	0.017133
RS	13	0.239320	1.861684	1638.176248	0.015959	0.018249
RS	14	0.272757	1.632656	2011.212306	0.019593	0.022022
RS	15	0.309488	1.632656	2158.146544	0.021024	0.023389
RS	16	0.349839	1.486523	2534.230220	0.024688	0.027083
RS	17	0.394167	1.486523	2698.646437	0.026289	0.028702
RS	18	0.442862	1.398477	3041.877690	0.029633	0.032025
RS	19	0.496356	1.398477	3210.817618	0.031279	0.033772
RS	20	0.555121	1.362228	3463.554158	0.033741	0.036160
RS	21	0.619677	1.362228	3621.192738	0.035277	0.037843
RS	22	0.690595	1.378404	3724.623434	0.036284	0.038695
RS	23	0.768501	1.378404	3857.237641	0.037576	0.040134
RS	24	0.854083	1.457777	3762.096628	0.036649	0.038933
RS	25	0.948099	1.457777	3863.837678	0.037640	0.040024
RS	26	1.051379	1.626102	3548.140671	0.034565	0.036545
RS	27	1.164837	1.626102	3624.235143	0.035306	0.037308
RS	28	1.289474	1.932075	3113.879322	0.030334	0.031843
RS	29	1.426394	1.932075	3177.281246	0.030952	0.032398
RS	30	1.576806	2.458117	2552.686187	0.024868	0.025825
RS	31	1.742039	2.458117	2614.899693	0.025474	0.026297
RS	32	1.923554	3.327078	1986.138029	0.019348	0.019790
RS	33	2.122957	3.327078	2050.390001	0.019974	0.020241
RS	34	2.342008	4.693968	1506.797984	0.014679	0.014719
RS	35	2.582645	4.693968	1569.971245	0.015294	0.015148
RS	36	2.846994	6.702231	1150.207405	0.011205	0.010970
RS	37	3.137392	6.702231	1208.656039	0.011774	0.011363
RS	38	3.456407	9.386789	909.608864	0.008861	0.008447
RS	39	3.806857	9.386789	962.060572	0.009372	0.008800
RS	40	4.191841	12.548003	762.638446	0.007429	0.006889
RS	41	4.614761	12.548003	809.896530	0.007890	0.007212
RS	42	5.079356	15.712069	687.385146	0.006696	0.006048
RS	43	5.589733	15.712069	731.137119	0.007123	0.006355
RS	44	6.150402	18.292909	667.666638	0.006504	0.005742
RS	45	6.766320	18.292909	709.537995	0.006912	0.006046
RS	46	7.442931	19.876219	692.816604	0.006749	0.005852
RS	47	8.186216	19.876219	733.712764	0.007148	0.006162
RS	48	9.002744	20.404400	754.614636	0.007351	0.006295
RS	49	9.899734	20.404400	794.088094	0.007736	0.006606
RS	50	10.885113	20.164916	841.704636	0.008200	0.006968
RS	51	11.967592	20.164916	877.294510	0.008546	0.007259
RS	52	13.156739	19.654260	932.509790	0.009084	0.007687
RS	53	14.463065	19.654260	959.705814	0.009349	0.007920
RS	54	15.898117	19.817006	973.604576	0.009485	0.007990
RS	55	17.474581	19.817006	989.211735	0.009637	0.008132
RS	56	19.206389	19.817006	997.338351	0.009716	0.008210
RS	57	21.108852	19.817006	997.033331	0.009713	0.008213
RS	58	23.198783	144.171381	142.616942	0.001389	0.001221
RS	59	25.494658	144.171381	155.247533	0.001512	0.001324
RS	60	28.016770	144.171381	168.833757	0.001645	0.001432
RS	61	30.787412	144.171381	183.412202	0.001787	0.001547
RS	62	33.831074	144.171381	199.012051	0.001939	0.001667
RS	63	37.174660	144.171381	12258.887934	0.119422	0.093143
PA	4+25*2+4+6 0.001837878 0.006848095 37.174660425 1764184.017821338 254.177628909 13.182428624 3.796047652 2.314287656 1.861684201 1.632656274 1.486522765 1.398476709 1.362227914 1.378404426 1.457777037 1.626101502 1.932075445 2.458117333 3.327078115 4.693968248 6.702230991 9.386788749 12.548003394 15.712069469 18.292909458 19.876218996 20.404400353 20.164915608 19.654260241 19.817005835 144.171381282
//
IT	4675
RD	23
LK	-100216.796757
QD	-78.732957 -> -66.958811
RI	0.0072647375
TR	0.001787	0.006967
MT	37.265503
MM	C_pi: 17.017294, n_recomb: 104697.507396
RS	0	0.000000	1764260.149000	0.000552	0.000000	0.000000
RS	1	0.009858	1764260.149000	0.000607	0.000000	0.000000
RS	2	0.020688	1764260.149000	0.000667	0.000000	0.000000
RS	3	0.032586	1764260.149000	0.000732	0.000000	0.000000
RS	4	0.045657	305.785128	4.642063	0.000044	0.000031
RS	5	0.060016	305.785128	5.099708	0.000049	0.000045
RS	6	0.075791	14.086838	121.542381	0.001161	0.001165
RS	7	0.093121	14.086838	133.360587	0.001274	0.001444
RS	8	0.112160	3.919805	524.792993	0.005012	0.005879
RS	9	0.133075	3.919805	573.353744	0.005476	0.006615
RS	10	0.156052	2.381258	1028.434448	0.009823	0.011869
RS	11	0.181295	2.381258	1117.427375	0.010673	0.012759
RS	12	0.209026	1.918543	1502.990316	0.014356	0.016894
RS	13	0.239490	1.918543	1624.060470	0.015512	0.017918
RS	14	0.272958	1.680479	1997.518403	0.019079	0.021646
RS	15	0.309726	1.680479	2144.931402	0.020487	0.022927
RS	16	0.350118	1.523631	2531.191423	0.024176	0.026665
RS	17	0.394491	1.523631	2697.488420	0.025765	0.028211
RS	18	0.443240	1.425156	3060.458714	0.029231	0.031672
RS	19	0.496794	1.425156	3232.847717	0.030878	0.033362
RS	20	0.555628	1.379673	3511.311748	0.033538	0.035963
RS	21	0.620262	1.379673	3673.368206	0.035086	0.037605
RS	22	0.691267	1.387680	3802.976852	0.036323	0.038702
RS	23	0.769273	1.387680	3939.811834	0.037630	0.040107
RS	24	0.854968	1.459387	3865.016013	0.036916	0.039136
RS	25	0.949112	1.459387	3969.645222	0.037915	0.040193
RS	26	1.052536	1.619817	3662.943081	0.034986	0.036881
RS	27	1.166157	1.619817	3740.211540	0.035724	0.037606
RS	28	1.290978	1.916843	3224.953792	0.030803	0.032217
RS	29	1.428105	1.916843	3288.455615	0.031409	0.032734
RS	30	1.578750	2.432221	2647.141969	0.025284	0.026149
RS	31	1.744247	2.432221	2709.448337	0.025879	0.026592
RS	32	1.926058	3.288981	2058.206733	0.019659	0.020020
RS	33	2.125793	3.288981	2123.127320	0.020279	0.020454
RS	34	2.345218	4.644282	1557.785884	0.014879	0.014854
RS	35	2.586275	4.644282	1622.097361	0.015493	0.015277
RS	36	2.851096	6.646118	1185.128269	0.011320	0.011036
RS	37	3.142024	6.646118	1244.841319	0.011890	0.011427
RS	38	3.461632	9.334135	933.932391	0.008920	0.008471
RS	39	3.812749	9.334135	987.555500	0.009432	0.008825
RS	40	4.198479	12.508152	780.798024	0.007458	0.006892
RS	41	4.622236	12.508152	829.085052	0.007919	0.007216
RS	42	5.087768	15.684832	702.592327	0.006711	0.006044
RS	43	5.599194	15.684832	747.269725	0.007137	0.006352
RS	44	6.161037	18.263601	682.271449	0.006517	0.005740
RS	45	6.778269	18.263601	725.020478	0.006925	0.006045
RS	46	7.456350	19.820972	708.713856	0.006769	0.005859
RS	47	8.201277	19.820972	750.466864	0.007168	0.006169
RS	48	9.019642	20.300813	773.494495	0.007388	0.006318
RS	49	9.918683	20.300813	813.757017	0.007772	0.006628
RS	50	10.906355	19.998370	865.007365	0.008262	0.007013
RS	51	11.991394	19.998370	901.137054	0.008607	0.007302
RS	52	13.183400	19.415838	960.944844	0.009178	0.007760
RS	53	14.492918	19.415838	988.074812	0.009437	0.007987
RS	54	15.931531	19.440966	1008.091436	0.009629	0.008105
RS	55	17.511967	19.440966	1022.522905	0.009766	0.008236
RS	56	19.248208	19.440966	1029.003679	0.009828	0.008301
RS	57	21.155612	19.440966	1026.576137	0.009805	0.008289
RS	58	23.251054	146.839175	141.313548	0.001350	0.001183
RS	59	25.553070	146.839175	153.896191	0.001470	0.001284
RS	60	28.082027	146.839175	167.443701	0.001599	0.001390
RS	61	30.860295	146.839175	181.995801	0.001738	0.001503
RS	62	33.912454	146.839175	197.585390	0.001887	0.001621
RS	63	37.265503	146.839175	12492.343536	0.119318	0.093414
PA	4+25*2+4+6 0.001787185 0.006967416 37.265503073 1764260.149000014 305.785128435 14.086838288 3.919804634 2.381257950 1.918543457 1.680479145 1.523631042 1.425156204 1.379672928 1.387680047 1.459386941 1.619817292 1.916843143 2.432221209 3.288980517 4.644281988 6.646118256 9.334134561 12.508152010 15.684831944 18.263601055 19.820972182 20.300813203 19.998369997 19.415838402 19.440965952 146.839174883
//
IT	3897
RD	24
LK	-100193.971400
QD	-71.367638 -> -60.864436
RI	0.0072691872
TR	0.001741	0.007084
MT	37.338447
MM	C_pi: 17.046167, n_recomb: 106520.768523
RS	0	0.000000	1764244.164969	0.000562	0.000000	0.000000
RS	1	0.009862	1764244.164969	0.000617	0.000000	0.000000
RS	2	0.020696	1764244.164969	0.000678	0.000000	0.000000
RS	3	0.032599	1764244.164969	0.000745	0.000000	0.000000
RS	4	0.045675	358.040522	4.031355	0.000038	0.000027
RS	5	0.060041	358.040522	4.428965	0.000042	0.000040
RS	6	0.075824	14.746027	118.077266	0.001108	0.001140
RS	7	0.093163	14.746027	129.570083	0.001216	0.001407
RS	8	0.112212	3.988073	524.655367	0.004925	0.005894
RS	9	0.133140	3.988073	573.274904	0.005382	0.006598
RS	10	0.156132	2.424682	1027.642550	0.009647	0.011827
RS	11	0.181391	2.424682	1116.817540	0.010485	0.012662
RS	12	0.209140	1.962382	1495.849149	0.014043	0.016682
RS	13	0.239627	1.962382	1616.979548	0.015180	0.017647
RS	14	0.273120	1.720189	1988.218267	0.018665	0.021298
RS	15	0.309916	1.720189	2136.109379	0.020053	0.022522
RS	16	0.350341	1.555217	2529.419865	0.023746	0.026272
RS	17	0.394752	1.555217	2697.295278	0.025322	0.027769
RS	18	0.443543	1.447851	3076.633782	0.028883	0.031335
RS	19	0.497145	1.447851	3251.937967	0.030529	0.032990
RS	20	0.556034	1.394192	3552.919122	0.033354	0.035766
RS	21	0.620730	1.394192	3718.750960	0.034911	0.037385
RS	22	0.691806	1.394881	3871.921595	0.036349	0.038693
RS	23	0.769892	1.394881	4012.357003	0.037667	0.040080
RS	24	0.855678	1.459721	3956.247074	0.037141	0.039308
RS	25	0.949924	1.459721	4063.256098	0.038145	0.040345
RS	26	1.053464	1.613103	3765.118675	0.035346	0.037177
RS	27	1.167216	1.613103	3843.182514	0.036079	0.037876
RS	28	1.292185	1.902199	3323.796105	0.031203	0.032549
RS	29	1.429478	1.902199	3387.109120	0.031798	0.033038
RS	30	1.580310	2.408245	2730.768022	0.025636	0.026436
RS	31	1.746017	2.408245	2792.915828	0.026219	0.026857
RS	32	1.928066	3.254594	2121.318479	0.019915	0.020219
RS	33	2.128068	3.254594	2186.664369	0.020528	0.020641
RS	34	2.347793	4.600642	1601.667671	0.015036	0.014968
RS	35	2.589187	4.600642	1666.878387	0.015648	0.015386
RS	36	2.854387	6.598860	1214.490752	0.011401	0.011086
RS	37	3.145739	6.598860	1275.240599	0.011972	0.011478
RS	38	3.465824	9.293316	953.852093	0.008955	0.008484
RS	39	3.817475	9.293316	1008.436988	0.009467	0.008839
RS	40	4.203805	12.482872	795.326398	0.007466	0.006888
RS	41	4.628233	12.482872	844.452423	0.007928	0.007213
RS	42	5.094518	15.674070	714.627102	0.006709	0.006035
RS	43	5.606785	15.674070	760.057403	0.007135	0.006344
RS	44	6.169571	18.251653	693.914214	0.006514	0.005733
RS	45	6.787858	18.251653	737.382704	0.006922	0.006040
RS	46	7.467117	19.783186	721.674196	0.006775	0.005862
RS	47	8.213364	19.783186	764.139437	0.007174	0.006173
RS	48	9.033203	20.214490	789.340679	0.007410	0.006336
RS	49	9.933892	20.214490	830.264929	0.007794	0.006647
RS	50	10.923404	19.849089	885.136303	0.008310	0.007053
RS	51	12.010499	19.849089	921.702813	0.008653	0.007342
RS	52	13.204800	19.195085	986.137504	0.009258	0.007828
RS	53	14.516880	19.195085	1013.125379	0.009511	0.008051
RS	54	15.958353	19.084087	1039.737902	0.009761	0.008218
RS	55	17.541979	19.084087	1052.891738	0.009884	0.008338
RS	56	19.281778	19.084087	1057.647758	0.009929	0.008390
RS	57	21.193151	19.084087	1053.047726	0.009886	0.008363
RS	58	23.293018	149.257426	139.868351	0.001313	0.001149
RS	59	25.599967	149.257426	152.382764	0.001431	0.001248
RS	60	28.134421	149.257426	165.868384	0.001557	0.001352
RS	61	30.918815	149.257426	180.367680	0.001693	0.001463
RS	62	33.977797	149.257426	195.916848	0.001839	0.001580
RS	63	37.338447	149.257426	12687.922568	0.119112	0.093639
PA	4+25*2+4+6 0.001740785 0.007084057 37.338447185 1764244.164968899 358.040522258 14.746026996 3.988073354 2.424681816 1.962382016 1.720189307 1.555217395 1.447851378 1.394191666 1.394881217 1.459721316 1.613102528 1.902198682 2.408245212 3.254593793 4.600641746 6.598860396 9.293316260 12.482872106 15.674069504 18.251652631 19.783185581 20.214490179 19.849089219 19.195084886 19.084087392 149.257425752
//
IT	3675
RD	25
LK	-100173.576342
QD	-64.877802 -> -55.549929
RI	0.0072594139
TR	0.001701	0.007206
MT	37.344162
MM	C_pi: 17.035965, n_recomb: 108183.912698
RS	0	0.000000	1764244.164969	0.000570	0.000000	0.000000
RS	1	0.009862	1764244.164969	0.000626	0.000000	0.000000
RS	2	0.020697	1764244.164969	0.000688	0.000000	0.000000
RS	3	0.032600	1764244.164969	0.000756	0.000000	0.000000
RS	4	0.045676	410.089985	3.571423	0.000033	0.000024
RS	5	0.060043	410.089985	3.923704	0.000036	0.000035
RS	6	0.075826	15.187212	116.336064	0.001075	0.001130
RS	7	0.093166	15.187212	127.664425	0.001180	0.001387
RS	8	0.112216	4.011608	529.301675	0.004893	0.005951
RS	9	0.133145	4.011608	578.372489	0.005346	0.006633
RS	10	0.156138	2.449405	1032.447516	0.009543	0.011833
RS	11	0.181398	2.449405	1122.167142	0.010373	0.012627
RS	12	0.209149	1.995836	1493.174611	0.013802	0.016516
RS	13	0.239638	1.995836	1614.535003	0.014924	0.017434
RS	14	0.273133	1.753345	1981.566568	0.018317	0.020990
RS	15	0.309931	1.753345	2129.873645	0.019688	0.022170
RS	16	0.350358	1.582234	2527.937893	0.023367	0.025912
RS	17	0.394772	1.582234	2697.102773	0.024931	0.027372
RS	18	0.443566	1.467120	3090.338115	0.028566	0.031018
RS	19	0.497173	1.467120	3268.099268	0.030209	0.032646
RS	20	0.556066	1.406041	3589.275631	0.033178	0.035573
RS	21	0.620767	1.406041	3758.355886	0.034740	0.037175
RS	22	0.691848	1.400005	3933.233867	0.036357	0.038669
RS	23	0.769940	1.400005	4076.779410	0.037684	0.040043
RS	24	0.855733	1.458504	4038.264980	0.037328	0.039451
RS	25	0.949988	1.458504	4147.268823	0.038335	0.040470
RS	26	1.053537	1.605368	3857.509955	0.035657	0.037434
RS	27	1.167298	1.605368	3936.098808	0.036383	0.038110
RS	28	1.292279	1.887128	3413.280840	0.031551	0.032839
RS	29	1.429585	1.887128	3476.211055	0.032132	0.033302
RS	30	1.580432	2.384543	2806.200105	0.025939	0.026683
RS	31	1.746156	2.384543	2868.023927	0.026511	0.027085
RS	32	1.928223	3.221280	2177.733532	0.020130	0.020387
RS	33	2.128246	3.221280	2243.340648	0.020736	0.020798
RS	34	2.347995	4.558864	1640.312041	0.015162	0.015057
RS	35	2.589415	4.558864	1706.255396	0.015772	0.015472
RS	36	2.854644	6.553959	1239.831210	0.011460	0.011120
RS	37	3.146030	6.553959	1301.455723	0.012030	0.011511
RS	38	3.466153	9.254648	970.654291	0.008972	0.008485
RS	39	3.817846	9.254648	1026.050711	0.009484	0.008842
RS	40	4.204222	12.458456	807.350452	0.007463	0.006875
RS	41	4.628703	12.458456	857.180156	0.007923	0.007202
RS	42	5.095046	15.661760	724.531786	0.006697	0.006018
RS	43	5.607380	15.661760	770.593817	0.007123	0.006329
RS	44	6.170240	18.235065	703.622749	0.006504	0.005721
RS	45	6.788609	18.235065	747.701812	0.006911	0.006028
RS	46	7.467961	19.737830	732.772756	0.006773	0.005859
RS	47	8.214311	19.737830	775.853278	0.007172	0.006171
RS	48	9.034265	20.118620	803.327320	0.007426	0.006349
RS	49	9.935083	20.118620	844.830598	0.007809	0.006660
RS	50	10.924740	19.689489	903.402639	0.008351	0.007089
RS	51	12.011996	19.689489	940.340646	0.008692	0.007377
RS	52	13.206477	18.964211	1009.537449	0.009332	0.007892
RS	53	14.518757	18.964211	1036.331429	0.009579	0.008112
RS	54	15.960454	18.717084	1070.087758	0.009891	0.008330
RS	55	17.544331	18.717084	1081.864420	0.010000	0.008439
RS	56	19.284408	18.717084	1084.809578	0.010027	0.008477
RS	57	21.196092	18.717084	1077.969759	0.009964	0.008435
RS	58	23.296306	151.209793	138.488703	0.001280	0.001119
RS	59	25.603641	151.209793	150.930067	0.001395	0.001215
RS	60	28.138526	151.209793	164.346994	0.001519	0.001318
RS	61	30.923400	151.209793	178.784325	0.001653	0.001427
RS	62	33.982917	151.209793	194.281131	0.001796	0.001542
RS	63	37.344162	151.209793	12862.421285	0.118894	0.093831
PA	4+25*2+4+6 0.001700755 0.007205764 37.344162384 1764244.164968908 410.089985053 15.187212037 4.011608318 2.449404957 1.995836474 1.753344639 1.582234094 1.467120144 1.406041104 1.400005388 1.458503925 1.605367581 1.887128229 2.384543458 3.221280466 4.558863839 6.553958674 9.254647877 12.458455783 15.661759861 18.235064587 19.737829996 20.118620486 19.689489310 18.964211386 18.717084311 151.209793080
//
CC
CC	Brief Description of the file format:
CC	  CC  comments
CC	  MM  useful-messages
CC	  RD  round-of-iterations
CC	  LL  \log[P(sequence)]
CC	  QD  Q-before-opt Q-after-opt
CC	  TR  \theta_0 \rho_0
CC	  RS  k t_k \lambda_k \pi_k \sum_{l\not=k}A_{kl} A_{kk}
CC	  DC  begin end best-k t_k+\Delta_k max-prob
CC
MM	Version: 0.6.5-r67
MM	pattern:4+25*2+4+6, n:63, n_free_lambdas:28
MM	n_iterations:25, skip:1, max_t:5, theta/rho:5
MM	is_decoding:0
MM	n_seqs:17, sum_L:877110, sum_n:29031
RD	0
LK	0.000000
QD	0.000000 -> 0.000000
RI	inf
TR	0.033659	0.006732
MT	5.000000
MM	C_pi: 1.000000, n_recomb: 5884.655546
RS	0	0.000000	1.000000	37.648277	0.006398	0.000000
RS	1	0.006440	1.000000	39.808183	0.006765	0.000000
RS	2	0.013294	1.000000	42.074052	0.007150	0.000000
RS	3	0.020590	1.000000	44.448706	0.007553	0.000000
RS	4	0.028356	1.000000	46.934696	0.007976	0.000000
RS	5	0.036622	1.000000	49.534237	0.008418	0.000000
RS	6	0.045421	1.000000	52.249140	0.008879	0.000000
RS	7	0.054785	1.000000	55.080732	0.009360	0.000000
RS	8	0.064753	1.000000	58.029769	0.009861	0.000000
RS	9	0.075363	1.000000	61.096344	0.010382	0.000000
RS	10	0.086656	1.000000	64.279779	0.010923	0.000000
RS	11	0.098677	1.000000	67.578516	0.011484	0.000000
RS	12	0.111471	1.000000	70.989992	0.012064	0.000000
RS	13	0.125090	1.000000	74.510510	0.012662	0.000000
RS	14	0.139585	1.000000	78.135102	0.013278	0.000000
RS	15	0.155014	1.000000	81.857381	0.013910	0.000000
RS	16	0.171437	1.000000	85.669388	0.014558	0.000000
RS	17	0.188917	1.000000	89.561441	0.015219	0.000000
RS	18	0.207523	1.000000	93.521970	0.015893	0.000000
RS	19	0.227327	1.000000	97.537363	0.016575	0.000000
RS	20	0.248406	1.000000	101.591812	0.017264	0.000000
RS	21	0.270843	1.000000	105.667166	0.017956	0.000000
RS	22	0.294725	1.000000	109.742798	0.018649	0.000000
RS	23	0.320144	1.000000	113.795494	0.019338	0.000000
RS	24	0.347201	1.000000	117.799363	0.020018	0.000000
RS	25	0.376000	1.000000	121.725785	0.020685	0.000000
RS	26	0.406654	1.000000	125.543402	0.021334	0.000000
RS	27	0.439282	1.000000	129.218157	0.021958	0.000000
RS	28	0.474011	1.000000	132.713399	0.022552	0.000000
RS	29	0.510976	1.000000	135.990063	0.023109	0.000000
RS	30	0.550322	1.000000	139.006930	0.023622	0.000000
RS	31	0.592202	1.000000	141.720986	0.024083	0.000000
RS	32	0.636779	1.000000	144.087890	0.024485	0.000000
RS	33	0.684227	1.000000	146.062548	0.024821	0.000000
RS	34	0.734730	1.000000	147.599820	0.025082	0.000000
RS	35	0.788485	1.000000	148.655343	0.025262	0.000000
RS	36	0.845702	1.000000	149.186489	0.025352	0.000000
RS	37	0.906604	1.000000	149.153433	0.025346	0.000000
RS	38	0.971428	1.000000	148.520337	0.025239	0.000000
RS	39	1.040426	1.000000	147.256617	0.025024	0.000000
RS	40	1.113868	1.000000	145.338273	0.024698	0.000000
RS	41	1.192040	1.000000	142.749242	0.024258	0.000000
RS	42	1.275245	1.000000	139.482719	0.023703	0.000000
RS	43	1.363809	1.000000	135.542405	0.023033	0.000000
RS	44	1.458076	1.000000	130.943601	0.022252	0.000000
RS	45	1.558414	1.000000	125.714076	0.021363	0.000000
RS	46	1.665214	1.000000	119.894640	0.020374	0.000000
RS	47	1.778891	1.000000	113.539339	0.019294	0.000000
RS	48	1.899889	1.000000	106.715198	0.018134	0.000000
RS	49	2.028679	1.000000	99.501449	0.016909	0.000000
RS	50	2.165763	1.000000	91.988210	0.015632	0.000000
RS	51	2.311675	1.000000	84.274581	0.014321	0.000000
RS	52	2.466983	1.000000	76.466196	0.012994	0.000000
RS	53	2.632293	1.000000	68.672260	0.011670	0.000000
RS	54	2.808249	1.000000	61.002183	0.010366	0.000000
RS	55	2.995536	1.000000	53.561955	0.009102	0.000000
RS	56	3.194884	1.000000	46.450428	0.007893	0.000000
RS	57	3.407070	1.000000	39.755725	0.006756	0.000000
RS	58	3.632920	1.000000	33.552011	0.005702	0.000000
RS	59	3.873315	1.000000	27.896843	0.004741	0.000000
RS	60	4.129191	1.000000	22.829309	0.003879	0.000000
RS	61	4.401545	1.000000	18.369132	0.003122	0.000000
RS	62	4.691438	1.000000	14.516811	0.002467	0.000000
RS	63	5.000000	1.000000	40.315549	0.006851	0.000000
PA	4+25*2+4+6 0.033658620 0.006731724 5.000000000 1.000000000 1.000000000 1.000000000 1.000000000 1.000000000 1.000000000 1.000000000 1.000000000 1.000000000 1.000000000 1.000000000 1.000000000 1.000000000 1.000000000 1.000000000 1.000000000 1.000000000 1.000000000 1.000000000 1.000000000 1.000000000 1.000000000 1.000000000 1.000000000 1.000000000 1.000000000 1.000000000 1.000000000
//
IT	8489
RD	1
LK	-99566.233873
QD	-4536.029207 -> -1607.921792
RI	0.1159742802
TR	0.020267	0.003912
MT	10.792365
MM	C_pi: 1.613877, n_recomb: 5520.397190
RS	0	0.000000	0.392030	107.441341	0.019463	0.000521
RS	1	0.007730	0.392030	113.401998	0.020542	0.004535
RS	2	0.016057	0.392030	119.504216	0.021648	0.011385
RS	3	0.025028	0.392030	125.720448	0.022774	0.018579
RS	4	0.034692	0.322515	160.016038	0.028986	0.024904
RS	5	0.045103	0.322515	166.705364	0.030198	0.030875
RS	6	0.056319	0.332185	168.274167	0.030482	0.036582
RS	7	0.068402	0.332185	174.565982	0.031622	0.040910
RS	8	0.081419	0.374954	160.352272	0.029047	0.042818
RS	9	0.095442	0.374954	166.171575	0.030101	0.042298
RS	10	0.110549	0.446549	144.659168	0.026204	0.040023
RS	11	0.126823	0.446549	150.058168	0.027182	0.036873
RS	12	0.144356	0.534504	130.114017	0.023570	0.033703
RS	13	0.163244	0.534504	135.126257	0.024478	0.031017
RS	14	0.183592	0.630395	119.017083	0.021560	0.028895
RS	15	0.205513	0.630395	123.675044	0.022403	0.027199
RS	16	0.229128	0.735338	110.182612	0.019959	0.025770
RS	17	0.254568	0.735338	114.516559	0.020744	0.024498
RS	18	0.281975	0.852522	102.657768	0.018596	0.023318
RS	19	0.311500	0.852522	106.692626	0.019327	0.022194
RS	20	0.343308	0.983723	96.086389	0.017406	0.021105
RS	21	0.377574	0.983723	99.843168	0.018086	0.020039
RS	22	0.414489	1.129467	90.341663	0.016365	0.018991
RS	23	0.454257	1.129467	93.838190	0.016998	0.017966
RS	24	0.497099	1.288973	85.382224	0.015467	0.016968
RS	25	0.543253	1.288973	88.633015	0.016056	0.016008
RS	26	0.592974	1.460468	81.167764	0.014703	0.015091
RS	27	0.646539	1.460468	84.183317	0.015250	0.014221
RS	28	0.704244	1.641814	77.620418	0.014061	0.013398
RS	29	0.766409	1.641814	80.406397	0.014565	0.012623
RS	30	0.833379	1.830757	74.638195	0.013520	0.011893
RS	31	0.905526	1.830757	77.194822	0.013984	0.011208
RS	32	0.983250	2.024640	72.123023	0.013065	0.010570
RS	33	1.066982	2.024640	74.444550	0.013485	0.009980
RS	34	1.157185	2.220687	69.972915	0.012675	0.009440
RS	35	1.254361	2.220687	72.047231	0.013051	0.008950
RS	36	1.359049	2.416859	68.062876	0.012329	0.008509
RS	37	1.471828	2.416859	69.871821	0.012657	0.008116
RS	38	1.593325	2.612352	66.247189	0.012000	0.007766
RS	39	1.724213	2.612352	67.767952	0.012276	0.007456
RS	40	1.865219	2.807370	64.379172	0.011662	0.007180
RS	41	2.017124	2.807370	65.586586	0.011881	0.006937
RS	42	2.180770	3.002552	62.329884	0.011291	0.006723
RS	43	2.357066	3.002552	63.199129	0.011448	0.006535
RS	44	2.546988	3.198548	59.996590	0.010868	0.006374
RS	45	2.751591	3.198548	60.506042	0.010960	0.006237
RS	46	2.972010	3.395965	57.302283	0.010380	0.006125
RS	47	3.209465	3.395965	57.436590	0.010404	0.006038
RS	48	3.465276	3.595477	54.194765	0.009817	0.005975
RS	49	3.740859	3.595477	53.948184	0.009773	0.005937
RS	50	4.037744	3.798183	50.645608	0.009174	0.005922
RS	51	4.357578	3.798183	50.025700	0.009062	0.005931
RS	52	4.702133	4.006489	46.647800	0.008450	0.005961
RS	53	5.073322	4.006489	45.679805	0.008275	0.006011
RS	54	5.473201	4.346162	41.102419	0.007446	0.006077
RS	55	5.903991	4.346162	39.984875	0.007243	0.006155
RS	56	6.368079	4.346162	38.592358	0.006991	0.006242
RS	57	6.868039	4.346162	36.933445	0.006690	0.006331
RS	58	7.406644	5.722583	27.022048	0.004895	0.006418
RS	59	7.986882	5.722583	26.233119	0.004752	0.006498
RS	60	8.611970	5.722583	25.263254	0.004576	0.006567
RS	61	9.285376	5.722583	24.119410	0.004369	0.006624
RS	62	10.010833	5.722583	22.813487	0.004133	0.006668
RS	63	10.792365	5.722583	157.728811	0.028572	0.047338
PA	4+25*2+4+6 0.020267184 0.003912142 10.792365372 0.392029762 0.322515249 0.332184553 0.374953985 0.446548939 0.534503937 0.630395174 0.735338211 0.852522492 0.983722925 1.129467010 1.288973331 1.460467577 1.641814232 1.830757380 2.024640083 2.220687151 2.416859031 2.612352371 2.807370186 3.002552032 3.198548257 3.395964861 3.595476985 3.798183441 4.006489038 4.346162260 5.722582638
//
IT	5158
RD	2
LK	-94871.474804
QD	-1977.063852 -> -941.148663
RI	0.0809688594
TR	0.015449	0.003917
MT	13.875887
MM	C_pi: 2.796591, n_recomb: 9554.745642
RS	0	0.000000	0.671462	114.739034	0.012009	0.000230
RS	1	0.008157	0.671462	122.541062	0.012825	0.001836
RS	2	0.016979	0.671462	130.738916	0.013683	0.005137
RS	3	0.026521	0.671462	139.329936	0.014582	0.009670
RS	4	0.036840	0.373535	264.839975	0.027718	0.017927
RS	5	0.048002	0.373535	277.679110	0.029062	0.024232
RS	6	0.060074	0.335515	322.675725	0.033771	0.029804
RS	7	0.073131	0.335515	335.155156	0.035077	0.036286
RS	8	0.087253	0.350934	332.055694	0.034753	0.037874
RS	9	0.102527	0.350934	343.250437	0.035925	0.043079
RS	10	0.119047	0.405531	306.963383	0.032127	0.039771
RS	11	0.136914	0.405531	317.137233	0.033192	0.042430
RS	12	0.156238	0.485410	273.859867	0.028662	0.036950
RS	13	0.177139	0.485410	283.232943	0.029643	0.037944
RS	14	0.199744	0.579974	245.269570	0.025670	0.032821
RS	15	0.224194	0.579974	253.904020	0.026574	0.033476
RS	16	0.250637	0.688907	221.346165	0.023166	0.029343
RS	17	0.279238	0.688907	229.292975	0.023998	0.030065
RS	18	0.310172	0.818148	200.061888	0.020938	0.026582
RS	19	0.343628	0.818148	207.380883	0.021704	0.027215
RS	20	0.379814	0.974913	180.464871	0.018887	0.024084
RS	21	0.418951	0.974913	187.214875	0.019594	0.024503
RS	22	0.461281	1.166513	162.386826	0.016995	0.021615
RS	23	0.507063	1.166513	168.620224	0.017648	0.021778
RS	24	0.556580	1.399847	145.977060	0.015278	0.019119
RS	25	0.610135	1.399847	151.738970	0.015881	0.019050
RS	26	0.668059	1.680579	131.443076	0.013757	0.016664
RS	27	0.730708	1.680579	136.773213	0.014315	0.016438
RS	28	0.798467	2.012955	118.870276	0.012441	0.014362
RS	29	0.871752	2.012955	123.805373	0.012957	0.014050
RS	30	0.951016	2.399045	108.228983	0.011327	0.012281
RS	31	1.036745	2.399045	112.804023	0.011806	0.011931
RS	32	1.129466	2.835818	99.481922	0.010412	0.010455
RS	33	1.229750	2.835818	103.730296	0.010856	0.010119
RS	34	1.338215	3.313552	92.564079	0.009688	0.008929
RS	35	1.455527	3.313552	96.516333	0.010101	0.008655
RS	36	1.582407	3.819134	87.292067	0.009136	0.007729
RS	37	1.719637	3.819134	90.972851	0.009521	0.007538
RS	38	1.868060	4.340541	83.376720	0.008726	0.006829
RS	39	2.028590	4.340541	86.801490	0.009085	0.006715
RS	40	2.202214	4.867398	80.522118	0.008427	0.006170
RS	41	2.390000	4.867398	83.695131	0.008760	0.006119
RS	42	2.593103	5.389117	78.487088	0.008214	0.005701
RS	43	2.812772	5.389117	81.400235	0.008519	0.005710
RS	44	3.050360	5.894947	77.070163	0.008066	0.005397
RS	45	3.307327	5.894947	79.701806	0.008342	0.005465
RS	46	3.585254	6.376243	76.068743	0.007961	0.005242
RS	47	3.885852	6.376243	78.382936	0.008204	0.005367
RS	48	4.210968	6.829168	75.249831	0.007876	0.005218
RS	49	4.562603	6.829168	77.197226	0.008079	0.005395
RS	50	4.942920	7.257975	74.326437	0.007779	0.005299
RS	51	5.354258	7.257975	75.848997	0.007938	0.005513
RS	52	5.799148	7.679215	72.941976	0.007634	0.005442
RS	53	6.280327	7.679215	73.984529	0.007743	0.005663
RS	54	6.800755	8.382126	68.598078	0.007179	0.005429
RS	55	7.363632	8.382126	69.265494	0.007249	0.005635
RS	56	7.972422	8.382126	69.548506	0.007279	0.005807
RS	57	8.630870	8.382126	69.410649	0.007265	0.005934
RS	58	9.343026	12.765406	45.898992	0.004804	0.004632
RS	59	10.113270	12.765406	46.694164	0.004887	0.004786
RS	60	10.946341	12.765406	47.266410	0.004947	0.004890
RS	61	11.847364	12.765406	47.587863	0.004981	0.004938
RS	62	12.821881	12.765406	47.632342	0.004985	0.004926
RS	63	13.875887	12.765406	567.448429	0.059389	0.049810
PA	4+25*2+4+6 0.015449124 0.003916589 13.875886573 0.671462231 0.373534786 0.335515345 0.350933639 0.405530738 0.485409600 0.579973828 0.688907265 0.818147635 0.974912746 1.166512674 1.399847120 1.680578979 2.012954787 2.399045438 2.835817975 3.313552422 3.819133789 4.340541120 4.867398164 5.389117247 5.894947109 6.376243227 6.829167533 7.257975439 7.679215114 8.382125942 12.765406455
//
IT	4140
RD	3
LK	-93138.456871
QD	-1286.675100 -> -815.729962
RI	0.0548895782
TR	0.012547	0.004310
MT	15.641073
MM	C_pi: 4.094793, n_recomb: 15343.523281
RS	0	0.000000	1.422502	89.135490	0.005809	0.000108
RS	1	0.008361	1.422502	96.000408	0.006257	0.000816
RS	2	0.017421	1.422502	103.341281	0.006735	0.002336
RS	3	0.027239	1.422502	111.181984	0.007246	0.004543
RS	4	0.037878	0.523843	322.385275	0.021011	0.012839
RS	5	0.049406	0.523843	341.432211	0.022253	0.017729
RS	6	0.061898	0.406863	462.966963	0.030173	0.025207
RS	7	0.075434	0.406863	484.604012	0.031584	0.030701
RS	8	0.090103	0.389360	528.062215	0.034416	0.034691
RS	9	0.105998	0.389360	548.414714	0.035742	0.039912
RS	10	0.123221	0.425827	519.988170	0.033890	0.038751
RS	11	0.141885	0.425827	538.344804	0.035086	0.042414
RS	12	0.162109	0.494105	480.195367	0.031296	0.037994
RS	13	0.184025	0.494105	496.879719	0.032384	0.040110
RS	14	0.207773	0.579480	438.372117	0.028570	0.035100
RS	15	0.233506	0.579480	453.581737	0.029562	0.036542
RS	16	0.261391	0.679031	400.485759	0.026101	0.032008
RS	17	0.291607	0.679031	414.345477	0.027005	0.033333
RS	18	0.324350	0.798872	364.383795	0.023748	0.029251
RS	19	0.359830	0.798872	377.032340	0.024573	0.030472
RS	20	0.398277	0.949107	328.444964	0.021406	0.026597
RS	21	0.439939	0.949107	340.033874	0.022161	0.027588
RS	22	0.485084	1.141789	292.771435	0.019081	0.023833
RS	23	0.534004	1.141789	303.438387	0.019776	0.024533
RS	24	0.587014	1.390660	258.405448	0.016841	0.020944
RS	25	0.644456	1.390660	268.254932	0.017483	0.021350
RS	26	0.706701	1.710544	226.609793	0.014769	0.018037
RS	27	0.774150	1.710544	235.712128	0.015362	0.018205
RS	28	0.847239	2.116891	198.313351	0.012925	0.015270
RS	29	0.926439	2.116891	206.718461	0.013473	0.015275
RS	30	1.012261	2.623938	174.010200	0.011341	0.012768
RS	31	1.105259	2.623938	181.763580	0.011846	0.012673
RS	32	1.206032	3.238061	153.984913	0.010036	0.010608
RS	33	1.315232	3.238061	161.139926	0.010502	0.010475
RS	34	1.433561	3.950675	138.298457	0.009013	0.008845
RS	35	1.561784	3.950675	144.921900	0.009445	0.008732
RS	36	1.700728	4.739914	126.620714	0.008252	0.007492
RS	37	1.851290	4.739914	132.787056	0.008654	0.007431
RS	38	2.014440	5.578332	118.329840	0.007712	0.006507
RS	39	2.191231	5.578332	124.108978	0.008089	0.006500
RS	40	2.382804	6.435603	112.801100	0.007352	0.005813
RS	41	2.590395	6.435603	118.248827	0.007707	0.005855
RS	42	2.815342	7.276924	109.563049	0.007141	0.005350
RS	43	3.059098	7.276924	114.715320	0.007476	0.005440
RS	44	3.323235	8.066896	108.244133	0.007055	0.005083
RS	45	3.609456	8.066896	113.111113	0.007372	0.005223
RS	46	3.919609	8.778572	108.467291	0.007069	0.004987
RS	47	4.255694	8.778572	113.026313	0.007366	0.005175
RS	48	4.619880	9.402115	109.769269	0.007154	0.005035
RS	49	5.014515	9.402115	113.959247	0.007427	0.005265
RS	50	5.442147	9.951835	111.524894	0.007269	0.005191
RS	51	5.905534	9.951835	115.247261	0.007511	0.005444
RS	52	6.407665	10.471933	112.882530	0.007357	0.005393
RS	53	6.951780	10.471933	116.017113	0.007561	0.005640
RS	54	7.541389	11.389688	109.412897	0.007131	0.005391
RS	55	8.180296	11.389688	111.991053	0.007299	0.005604
RS	56	8.872623	11.389688	114.084832	0.007435	0.005783
RS	57	9.622836	11.389688	115.618984	0.007535	0.005915
RS	58	10.435776	19.695356	68.479420	0.004463	0.003995
RS	59	11.316687	19.695356	70.964499	0.004625	0.004132
RS	60	12.271252	19.695356	73.265493	0.004775	0.004230
RS	61	13.305630	19.695356	75.335416	0.004910	0.004285
RS	62	14.426493	19.695356	77.124610	0.005027	0.004293
RS	63	15.641073	19.695356	1263.866441	0.082371	0.052959
PA	4+25*2+4+6 0.012547168 0.004309773 15.641073132 1.422501538 0.523842697 0.406862783 0.389359844 0.425827076 0.494105140 0.579480458 0.679031344 0.798872428 0.949106626 1.141789071 1.390659662 1.710543525 2.116891122 2.623937645 3.238061160 3.950675350 4.739913566 5.578331502 6.435603355 7.276924131 8.066896367 8.778571866 9.402114965 9.951835441 10.471932603 11.389688136 19.695356380
//
IT	5361
RD	4
LK	-92307.551104
QD	-1014.172590 -> -726.440674
RI	0.0392374213
TR	0.010472	0.004731
MT	16.952978
MM	C_pi: 5.179007, n_recomb: 21231.712041
RS	0	0.000000	3.090769	57.597155	0.002713	0.000051
RS	1	0.008499	3.090769	62.314713	0.002935	0.000374
RS	2	0.017720	3.090769	67.402365	0.003175	0.001082
RS	3	0.027725	3.090769	72.886268	0.003433	0.002134
RS	4	0.038580	0.749761	322.891619	0.015208	0.009239
RS	5	0.050358	0.749761	344.654087	0.016233	0.012897
RS	6	0.063137	0.505447	542.526460	0.025553	0.021273
RS	7	0.077002	0.505447	572.063490	0.026944	0.025799
RS	8	0.092045	0.445580	681.125063	0.032081	0.031617
RS	9	0.108367	0.445580	711.360332	0.033505	0.036156
RS	10	0.126076	0.462142	714.543653	0.033655	0.037035
RS	11	0.145290	0.462142	742.432129	0.034968	0.040649
RS	12	0.166137	0.518336	687.060060	0.032360	0.037789
RS	13	0.188755	0.518336	712.350406	0.033551	0.040190
RS	14	0.213297	0.593724	644.390006	0.030350	0.036097
RS	15	0.239923	0.593724	667.274604	0.031428	0.037810
RS	16	0.268813	0.682182	601.030290	0.028308	0.033719
RS	17	0.300158	0.682182	621.668669	0.029280	0.035222
RS	18	0.334167	0.788743	555.899563	0.026183	0.031280
RS	19	0.371067	0.788743	574.496455	0.027058	0.032676
RS	20	0.411103	0.924383	506.531229	0.023857	0.028706
RS	21	0.454541	0.924383	523.371108	0.024650	0.029905
RS	22	0.501671	1.103438	453.155094	0.021343	0.025834
RS	23	0.552806	1.103438	468.546296	0.022068	0.026763
RS	24	0.608288	1.343448	398.205044	0.018755	0.022683
RS	25	0.668484	1.343448	412.397739	0.019424	0.023324
RS	26	0.733797	1.665331	344.925217	0.016246	0.019420
RS	27	0.804661	1.665331	358.068657	0.016865	0.019811
RS	28	0.881547	2.093605	296.068461	0.013945	0.016267
RS	29	0.964968	2.093605	308.227698	0.014517	0.016471
RS	30	1.055479	2.654692	253.422315	0.011936	0.013407
RS	31	1.153682	2.654692	264.625215	0.012464	0.013485
RS	32	1.260231	3.368087	218.084444	0.010272	0.010960
RS	33	1.375836	3.368087	228.369033	0.010756	0.010972
RS	34	1.501267	4.233856	190.445496	0.008970	0.008993
RS	35	1.637357	4.233856	199.890272	0.009415	0.008994
RS	36	1.785013	5.229298	169.995178	0.008007	0.007506
RS	37	1.945219	5.229298	178.716734	0.008417	0.007531
RS	38	2.119040	6.315751	155.628187	0.007330	0.006437
RS	39	2.307635	6.315751	163.756213	0.007713	0.006495
RS	40	2.512258	7.442237	146.233368	0.006887	0.005699
RS	41	2.734271	7.442237	153.887966	0.007248	0.005792
RS	42	2.975154	8.545356	140.989851	0.006641	0.005225
RS	43	3.236508	8.545356	148.267797	0.006983	0.005354
RS	44	3.520076	9.559306	139.277613	0.006560	0.004971
RS	45	3.827743	9.559306	146.239488	0.006888	0.005139
RS	46	4.161558	10.434956	140.494610	0.006617	0.004903
RS	47	4.523745	10.434956	147.149258	0.006931	0.005111
RS	48	4.916713	11.156354	143.910401	0.006778	0.004991
RS	49	5.343079	11.156354	150.200050	0.007074	0.005233
RS	50	5.805682	11.751248	148.506462	0.006995	0.005190
RS	51	6.307601	11.751248	154.300775	0.007267	0.005451
RS	52	6.852177	12.295555	152.829775	0.007198	0.005433
RS	53	7.443037	12.295555	157.944843	0.007439	0.005684
RS	54	8.084113	13.324242	150.332400	0.007081	0.005453
RS	55	8.779674	13.324242	154.732392	0.007288	0.005668
RS	56	9.534350	13.324242	158.548919	0.007468	0.005849
RS	57	10.353166	13.324242	161.671394	0.007615	0.005987
RS	58	11.241572	25.989359	85.555228	0.004030	0.003568
RS	59	12.205482	25.989359	89.513249	0.004216	0.003704
RS	60	13.251315	25.989359	93.365045	0.004397	0.003813
RS	61	14.386032	25.989359	97.056122	0.004571	0.003891
RS	62	15.617188	25.989359	100.526092	0.004735	0.003933
RS	63	16.952978	25.989359	2021.781928	0.095225	0.056908
PA	4+25*2+4+6 0.010471678 0.004731217 16.952978404 3.090768700 0.749761150 0.505446620 0.445579739 0.462141585 0.518335977 0.593723536 0.682182443 0.788742683 0.924382765 1.103438192 1.343448299 1.665331191 2.093604988 2.654691919 3.368086836 4.233856264 5.229298467 6.315751032 7.442237368 8.545355876 9.559306353 10.434956174 11.156354311 11.751247910 12.295554648 13.324241508 25.989359254
//
IT	4807
RD	5
LK	-91772.256162
QD	-846.319127 -> -629.516147
RI	0.0295608643
TR	0.008855	0.005105
MT	18.139358
MM	C_pi: 6.098708, n_recomb: 26890.696267
RS	0	0.000000	6.718688	33.929750	0.001262	0.000024
RS	1	0.008615	6.718688	36.804322	0.001369	0.000174
RS	2	0.017972	6.718688	39.917911	0.001484	0.000505
RS	3	0.028135	6.718688	43.289580	0.001610	0.001004
RS	4	0.039173	1.070860	293.123812	0.010901	0.006663
RS	5	0.051163	1.070860	314.689704	0.011703	0.009379
RS	6	0.064185	0.628498	572.393467	0.021286	0.017886
RS	7	0.078330	0.628498	607.305166	0.022584	0.021652
RS	8	0.093692	0.514000	783.980923	0.029154	0.028630
RS	9	0.110379	0.514000	823.211158	0.030613	0.032515
RS	10	0.128502	0.508366	871.259704	0.032400	0.034945
RS	11	0.148187	0.508366	908.914613	0.033800	0.038280
RS	12	0.169568	0.552451	871.080434	0.032393	0.036850
RS	13	0.192791	0.552451	905.602392	0.033677	0.039293
RS	14	0.218014	0.618492	840.002003	0.031238	0.036251
RS	15	0.245411	0.618492	871.247487	0.032400	0.038077
RS	16	0.275167	0.696922	801.114424	0.029792	0.034692
RS	17	0.307487	0.696922	829.124720	0.030833	0.036258
RS	18	0.342591	0.791270	755.098598	0.028080	0.032757
RS	19	0.380720	0.791270	780.038097	0.029008	0.034198
RS	20	0.422133	0.912461	698.374388	0.025971	0.030444
RS	21	0.467113	0.912461	720.619443	0.026798	0.031717
RS	22	0.515969	1.075747	630.680254	0.023453	0.027632
RS	23	0.569034	1.075747	650.761321	0.024200	0.028665
RS	24	0.626670	1.300544	555.732668	0.020666	0.024359
RS	25	0.689271	1.300544	574.155692	0.021351	0.025125
RS	26	0.757265	1.611254	479.337453	0.017825	0.020842
RS	27	0.831117	1.611254	496.431241	0.018461	0.021363
RS	28	0.911331	2.038472	407.002190	0.015135	0.017365
RS	29	0.998455	2.038472	422.893399	0.015726	0.017694
RS	30	1.093085	2.618167	342.705055	0.012744	0.014179
RS	31	1.195866	2.618167	357.395775	0.013291	0.014372
RS	32	1.307503	3.382258	289.004343	0.010747	0.011457
RS	33	1.428757	3.382258	302.480345	0.011249	0.011571
RS	34	1.560456	4.342390	246.944611	0.009183	0.009287
RS	35	1.703501	4.342390	259.259194	0.009641	0.009370
RS	36	1.858869	5.480930	215.881520	0.008028	0.007660
RS	37	2.027622	5.480930	227.171653	0.008448	0.007747
RS	38	2.210913	6.753852	194.128652	0.007219	0.006499
RS	39	2.409993	6.753852	204.577214	0.007608	0.006603
RS	40	2.626225	8.093061	179.960154	0.006692	0.005708
RS	41	2.861084	8.093061	189.754298	0.007057	0.005834
RS	42	3.116175	9.407588	172.094033	0.006400	0.005210
RS	43	3.393243	9.407588	181.398468	0.006746	0.005362
RS	44	3.694179	10.600516	169.580315	0.006306	0.004952
RS	45	4.021040	10.600516	178.514489	0.006639	0.005135
RS	46	4.376060	11.599626	171.537914	0.006379	0.004895
RS	47	4.761664	11.599626	180.149911	0.006699	0.005111
RS	48	5.180487	12.382689	176.934680	0.006580	0.005004
RS	49	5.635390	12.382689	185.175162	0.006886	0.005248
RS	50	6.129483	12.991041	184.319913	0.006854	0.005229
RS	51	6.666141	12.991041	192.027413	0.007141	0.005488
RS	52	7.249032	13.531412	191.564400	0.007124	0.005496
RS	53	7.882137	13.531412	198.487507	0.007381	0.005745
RS	54	8.569782	14.628817	189.850905	0.007060	0.005525
RS	55	9.316667	14.628817	195.895663	0.007285	0.005738
RS	56	10.127895	14.628817	201.241130	0.007484	0.005919
RS	57	11.009009	14.628817	205.741941	0.007651	0.006058
RS	58	11.966029	32.062177	97.319588	0.003619	0.003207
RS	59	13.005494	32.062177	102.463468	0.003810	0.003343
RS	60	14.134507	32.062177	107.589489	0.004001	0.003461
RS	61	15.360783	32.062177	112.642290	0.004189	0.003557
RS	62	16.692699	32.062177	117.558473	0.004372	0.003628
RS	63	18.139358	32.062177	2751.229988	0.102312	0.061163
PA	4+25*2+4+6 0.008855133 0.005105274 18.139358366 6.718687919 1.070860183 0.628497682 0.513999848 0.508365615 0.552451233 0.618492179 0.696921981 0.791270087 0.912460546 1.075747426 1.300544348 1.611253540 2.038472394 2.618166917 3.382258436 4.342390177 5.480929930 6.753852292 8.093061230 9.407587838 10.600516048 11.599625841 12.382688983 12.991040785 13.531411641 14.628817027 32.062176552
//
IT	4726
RD	6
LK	-91359.647531
QD	-712.261079 -> -536.140023
RI	0.0233626799
TR	0.007542	0.005414
MT	19.331487
MM	C_pi: 6.959396, n_recomb: 32436.384318
RS	0	0.000000	14.578397	19.046225	0.000587	0.000011
RS	1	0.008724	14.578397	20.695403	0.000638	0.000081
RS	2	0.018209	14.578397	22.486203	0.000693	0.000236
RS	3	0.028522	14.578397	24.430573	0.000753	0.000473
RS	4	0.039734	1.523363	253.090410	0.007803	0.004808
RS	5	0.051924	1.523363	272.891114	0.008413	0.006816
RS	6	0.065178	0.779494	572.035526	0.017636	0.014992
RS	7	0.079588	0.779494	610.082349	0.018809	0.018158
RS	8	0.095256	0.594401	848.959036	0.026173	0.025799
RS	9	0.112290	0.594401	895.874244	0.027619	0.029158
RS	10	0.130810	0.563365	993.946662	0.030643	0.032718
RS	11	0.150946	0.563365	1041.160569	0.032099	0.035750
RS	12	0.172839	0.594941	1030.531398	0.031771	0.035507
RS	13	0.196641	0.594941	1074.701721	0.033133	0.037908
RS	14	0.222520	0.652140	1020.853537	0.031472	0.035857
RS	15	0.250657	0.652140	1061.144378	0.032715	0.037740
RS	16	0.281248	0.721690	995.251414	0.030683	0.035115
RS	17	0.314508	0.721690	1031.377981	0.031797	0.036722
RS	18	0.350670	0.805520	956.269246	0.029481	0.033778
RS	19	0.389987	0.805520	988.188074	0.030465	0.035236
RS	20	0.432733	0.914138	898.906131	0.027713	0.031848
RS	21	0.479209	0.914138	926.962444	0.028578	0.033149
RS	22	0.529739	1.063078	821.607004	0.025330	0.029223
RS	23	0.584678	1.063078	846.531011	0.026098	0.030308
RS	24	0.644409	1.272633	728.805801	0.022469	0.025946
RS	25	0.709352	1.272633	751.443993	0.023167	0.026784
RS	26	0.779960	1.569134	629.024989	0.019393	0.022263
RS	27	0.856728	1.569134	650.011552	0.020040	0.022868
RS	28	0.940193	1.987138	531.251672	0.016378	0.018521
RS	29	1.030939	1.987138	550.865529	0.016983	0.018935
RS	30	1.129603	2.569678	442.569838	0.013644	0.015040
RS	31	1.236873	2.569678	460.811997	0.014207	0.015316
RS	32	1.353502	3.359241	367.760843	0.011338	0.012053
RS	33	1.480306	3.359241	384.540252	0.011855	0.012241
RS	34	1.618172	4.379404	308.964336	0.009525	0.009676
RS	35	1.768066	4.379404	324.270670	0.009997	0.009822
RS	36	1.931037	5.620776	265.532580	0.008186	0.007902
RS	37	2.108225	5.620776	279.495526	0.008617	0.008037
RS	38	2.300870	7.038672	235.142642	0.007249	0.006643
RS	39	2.510323	7.038672	247.986335	0.007645	0.006781
RS	40	2.738048	8.552052	215.345172	0.006639	0.005790
RS	41	2.985640	8.552052	227.322708	0.007008	0.005941
RS	42	3.254831	10.045140	204.289244	0.006298	0.005258
RS	43	3.547507	10.045140	215.637212	0.006648	0.005428
RS	44	3.865717	11.391135	200.608403	0.006185	0.004988
RS	45	4.211686	11.391135	211.510268	0.006521	0.005181
RS	46	4.587839	12.494688	203.084085	0.006261	0.004933
RS	47	4.996807	12.494688	213.631176	0.006586	0.005153
RS	48	5.441453	13.326858	210.339770	0.006485	0.005052
RS	49	5.924890	13.326858	220.492212	0.006798	0.005296
RS	50	6.450503	13.941495	220.448779	0.006796	0.005293
RS	51	7.021970	13.941495	230.010648	0.007091	0.005548
RS	52	7.643292	14.473703	230.537076	0.007107	0.005574
RS	53	8.318818	14.473703	239.182601	0.007374	0.005817
RS	54	9.053277	15.631101	229.304586	0.007069	0.005601
RS	55	9.851810	15.631101	236.889675	0.007303	0.005810
RS	56	10.720008	15.631101	243.636224	0.007511	0.005988
RS	57	11.663948	15.631101	249.362188	0.007688	0.006126
RS	58	12.690237	38.381818	105.586394	0.003255	0.002891
RS	59	13.806059	38.381818	111.706618	0.003444	0.003027
RS	60	15.019226	38.381818	117.899329	0.003635	0.003150
RS	61	16.338230	38.381818	124.112036	0.003826	0.003258
RS	62	17.772304	38.381818	130.282822	0.004017	0.003349
RS	63	19.331487	38.381818	3459.663883	0.106660	0.065329
PA	4+25*2+4+6 0.007541713 0.005413926 19.331487123 14.578396754 1.523363092 0.779494020 0.594400681 0.563364994 0.594941453 0.652140198 0.721689663 0.805519934 0.914138273 1.063078430 1.272632733 1.569133876 1.987138107 2.569677536 3.359240747 4.379404455 5.620776293 7.038672227 8.552051573 10.045140106 11.391134905 12.494687550 13.326858154 13.941495432 14.473702593 15.631100874 38.381818311
//
IT	4738
RD	7
LK	-91022.687069
QD	-599.286286 -> -454.035078
RI	0.0192671947
TR	0.006460	0.005657
MT	20.575250
MM	C_pi: 7.823555, n_recomb: 37977.311989
RS	0	0.000000	31.604348	10.380868	0.000273	0.000005
RS	1	0.008831	31.604348	11.294616	0.000297	0.000038
RS	2	0.018442	31.604348	12.288505	0.000324	0.000110
RS	3	0.028902	31.604348	13.369513	0.000352	0.000222
RS	4	0.040285	2.160856	212.168895	0.005587	0.003467
RS	5	0.052674	2.160856	229.536110	0.006044	0.004945
RS	6	0.066157	0.964210	553.885178	0.014585	0.012532
RS	7	0.080831	0.964210	593.323410	0.015623	0.015210
RS	8	0.096800	0.687784	886.559500	0.023344	0.023159
RS	9	0.114180	0.687784	939.780992	0.024746	0.026107
RS	10	0.133094	0.627001	1088.661620	0.028666	0.030480
RS	11	0.153679	0.627001	1144.954645	0.030148	0.033240
RS	12	0.176082	0.645088	1167.498789	0.030742	0.033958
RS	13	0.200463	0.645088	1221.536955	0.032165	0.036286
RS	14	0.226998	0.693463	1186.629933	0.031246	0.035114
RS	15	0.255875	0.693463	1236.595159	0.032561	0.037028
RS	16	0.287303	0.754769	1181.814199	0.031119	0.035137
RS	17	0.321506	0.754769	1226.883805	0.032306	0.036784
RS	18	0.358730	0.829307	1157.138631	0.030469	0.034431
RS	19	0.399241	0.829307	1196.869011	0.031515	0.035911
RS	20	0.443330	0.927039	1105.827011	0.029118	0.032965
RS	21	0.491312	0.927039	1140.354023	0.030027	0.034285
RS	22	0.543532	1.063486	1024.199150	0.026969	0.030619
RS	23	0.600363	1.063486	1054.355267	0.027763	0.031737
RS	24	0.662213	1.259310	916.585965	0.024135	0.027429
RS	25	0.729525	1.259310	943.589856	0.024846	0.028315
RS	26	0.802782	1.541911	794.019547	0.020908	0.023658
RS	27	0.882508	1.541911	818.932437	0.021564	0.024320
RS	28	0.969275	1.948427	669.467095	0.017628	0.019704
RS	29	1.063704	1.948427	692.841303	0.018244	0.020180
RS	30	1.166472	2.527127	553.983663	0.014587	0.015956
RS	31	1.278316	2.527127	575.877479	0.015164	0.016294
RS	32	1.400037	3.329264	455.412583	0.011992	0.012713
RS	33	1.532507	3.329264	475.651747	0.012525	0.012960
RS	34	1.676676	4.389679	377.542945	0.009941	0.010129
RS	35	1.833577	4.389679	396.018462	0.010428	0.010324
RS	36	2.004334	5.708727	319.930726	0.008424	0.008203
RS	37	2.190171	5.708727	336.734456	0.008867	0.008376
RS	38	2.392419	7.244281	279.605422	0.007362	0.006838
RS	39	2.612528	7.244281	294.987611	0.007767	0.007006
RS	40	2.852076	8.906114	253.295629	0.006670	0.005918
RS	41	3.112778	8.906114	267.572166	0.007046	0.006090
RS	42	3.396502	10.556672	238.475433	0.006279	0.005348
RS	43	3.705284	10.556672	251.957613	0.006634	0.005532
RS	44	4.041334	12.040899	233.273422	0.006142	0.005059
RS	45	4.407061	12.040899	246.213014	0.006483	0.005262
RS	46	4.805086	13.240573	236.068091	0.006216	0.005001
RS	47	5.238261	13.240573	248.602567	0.006546	0.005224
RS	48	5.709690	14.119410	245.088394	0.006454	0.005125
RS	49	6.222752	14.119410	257.186820	0.006772	0.005368
RS	50	6.781123	14.742199	257.882984	0.006790	0.005375
RS	51	7.388805	14.742199	269.309815	0.007091	0.005626
RS	52	8.050152	15.269940	270.761133	0.007130	0.005663
RS	53	8.769903	15.269940	281.107629	0.007402	0.005902
RS	54	9.553217	16.489499	269.692468	0.007101	0.005681
RS	55	10.405707	16.489499	278.771421	0.007340	0.005886
RS	56	11.333480	16.489499	286.846571	0.007553	0.006061
RS	57	12.343187	16.489499	293.695977	0.007733	0.006197
RS	58	13.442063	45.229134	111.563447	0.002938	0.002614
RS	59	14.637982	45.229134	118.511174	0.003121	0.002748
RS	60	15.939514	45.229134	125.621081	0.003308	0.002874
RS	61	17.355986	45.229134	132.845899	0.003498	0.002990
RS	62	18.897549	45.229134	140.128082	0.003690	0.003094
RS	63	20.575250	45.229134	4165.754078	0.109691	0.069189
PA	4+25*2+4+6 0.006459683 0.005656807 20.575249566 31.604347683 2.160856324 0.964209934 0.687783698 0.627000746 0.645087667 0.693463361 0.754768666 0.829306592 0.927039024 1.063485990 1.259310199 1.541910591 1.948427255 2.527127152 3.329264459 4.389678708 5.708726892 7.244280872 8.906114286 10.556672266 12.040898547 13.240572886 14.119410352 14.742199129 15.269940095 16.489498788 45.229133933
//
IT	5072
RD	8
LK	-90744.782231
QD	-504.703107 -> -385.042402
RI	0.0164676723
TR	0.005568	0.005841
MT	21.874781
MM	C_pi: 8.712717, n_recomb: 43532.752399
RS	0	0.000000	68.493699	5.538558	0.000127	0.000002
RS	1	0.008936	68.493699	6.032853	0.000139	0.000017
RS	2	0.018672	68.493699	6.571199	0.000151	0.000051
RS	3	0.029277	68.493699	7.157507	0.000164	0.000104
RS	4	0.040829	3.058262	174.259506	0.004003	0.002499
RS	5	0.053415	3.058262	189.025141	0.004342	0.003584
RS	6	0.067125	1.189519	524.949121	0.012059	0.010462
RS	7	0.082060	1.189519	564.435698	0.012966	0.012734
RS	8	0.098329	0.795335	903.290349	0.020750	0.020741
RS	9	0.116053	0.795335	961.424992	0.022085	0.023360
RS	10	0.135361	0.699296	1159.328066	0.026631	0.028308
RS	11	0.156394	0.699296	1223.952432	0.028116	0.030834
RS	12	0.179306	0.702366	1283.032356	0.029473	0.032325
RS	13	0.204267	0.702366	1346.867993	0.030939	0.034566
RS	14	0.231457	0.741489	1336.330512	0.030697	0.034158
RS	15	0.261078	0.741489	1396.393027	0.032077	0.036083
RS	16	0.293346	0.794692	1358.551246	0.031208	0.034873
RS	17	0.328497	0.794692	1413.299469	0.032465	0.036558
RS	18	0.366790	0.860591	1354.788856	0.031121	0.034793
RS	19	0.408504	0.860591	1403.189602	0.032233	0.036303
RS	20	0.453947	0.948575	1316.059974	0.030231	0.033831
RS	21	0.503450	0.948575	1357.833190	0.031191	0.035175
RS	22	0.557378	1.074008	1235.743065	0.028387	0.031831
RS	23	0.616124	1.074008	1271.664885	0.029212	0.032976
RS	24	0.680121	1.257656	1117.098392	0.025661	0.028801
RS	25	0.749836	1.257656	1148.728653	0.026388	0.029721
RS	26	0.825782	1.527475	973.177563	0.022355	0.025006
RS	27	0.908514	1.527475	1002.099795	0.023019	0.025710
RS	28	0.998640	1.922294	821.181338	0.018864	0.020886
RS	29	1.096820	1.922294	848.356618	0.019488	0.021409
RS	30	1.203774	2.494301	676.897013	0.015549	0.016900
RS	31	1.320285	2.494301	702.528947	0.016138	0.017287
RS	32	1.447209	3.301962	552.108374	0.012683	0.013412
RS	33	1.585475	3.301962	575.953883	0.013230	0.013706
RS	34	1.736098	4.390401	452.891829	0.010403	0.010621
RS	35	1.900181	4.390401	474.714566	0.010905	0.010858
RS	36	2.078927	5.770219	379.293607	0.008713	0.008539
RS	37	2.273646	5.770219	399.115488	0.009168	0.008745
RS	38	2.485767	7.404003	327.725505	0.007528	0.007066
RS	39	2.716844	7.404003	345.804576	0.007944	0.007259
RS	40	2.968571	9.195434	294.012627	0.006754	0.006076
RS	41	3.242794	9.195434	310.722093	0.007138	0.006266
RS	42	3.541523	10.987948	274.855363	0.006314	0.005463
RS	43	3.866947	10.987948	290.582732	0.006675	0.005660
RS	44	4.221454	12.599982	267.787730	0.006151	0.005153
RS	45	4.607640	12.599982	282.856504	0.006498	0.005364
RS	46	5.028338	13.890918	270.715342	0.006219	0.005087
RS	47	5.486632	13.890918	285.311154	0.006554	0.005315
RS	48	5.985881	14.816325	281.422191	0.006465	0.005214
RS	49	6.529746	14.816325	295.521501	0.006788	0.005457
RS	50	7.122213	15.450420	296.879340	0.006820	0.005470
RS	51	7.767626	15.450420	310.200533	0.007126	0.005719
RS	52	8.470716	15.977742	312.509146	0.007179	0.005762
RS	53	9.236638	15.977742	324.550684	0.007455	0.005997
RS	54	10.071006	17.261052	311.318098	0.007151	0.005766
RS	55	10.979938	17.261052	321.856514	0.007393	0.005968
RS	56	11.970096	17.261052	331.197875	0.007608	0.006139
RS	57	13.048740	17.261052	339.076700	0.007789	0.006273
RS	58	14.223776	52.705459	115.892068	0.002662	0.002372
RS	59	15.503820	52.705459	123.547018	0.002838	0.002503
RS	60	16.898255	52.705459	131.451191	0.003020	0.002630
RS	61	18.417304	52.705459	139.564081	0.003206	0.002750
RS	62	20.072102	52.705459	147.834497	0.003396	0.002862
RS	63	21.874781	52.705459	4875.691669	0.112001	0.072641
PA	4+25*2+4+6 0.005568106 0.005841467 21.874781148 68.493698602 3.058262299 1.189518705 0.795334515 0.699295688 0.702365577 0.741488749 0.794691847 0.860591369 0.948574653 1.074008008 1.257656460 1.527475343 1.922294022 2.494300981 3.301962342 4.390400849 5.770218518 7.404002751 9.195433729 10.987948022 12.599981768 13.890918377 14.816324769 15.450420125 15.977741900 17.261052327 52.705459077
//
IT	4556
RD	9
LK	-90516.023701
QD	-426.343180 -> -328.063206
RI	0.0144876324
TR	0.004836	0.005979
MT	23.215169
MM	C_pi: 9.623915, n_recomb: 49055.383864
RS	0	0.000000	148.224383	2.907761	0.000059	0.000001
RS	1	0.009039	148.224383	3.170479	0.000065	0.000008
RS	2	0.018895	148.224383	3.456922	0.000070	0.000024
RS	3	0.029642	148.224383	3.769232	0.000077	0.000049
RS	4	0.041360	4.316114	140.934452	0.002873	0.001804
RS	5	0.054137	4.316114	153.204778	0.003123	0.002600
RS	6	0.068070	1.462522	489.675658	0.009982	0.008742
RS	7	0.083261	1.462522	528.197104	0.010767	0.010673
RS	8	0.099826	0.917901	903.605380	0.018420	0.018571
RS	9	0.117888	0.917901	965.281677	0.019677	0.020916
RS	10	0.137583	0.780066	1208.634902	0.024638	0.026259
RS	11	0.159058	0.780066	1280.595783	0.026105	0.028582
RS	12	0.182474	0.766198	1377.416409	0.028079	0.030689
RS	13	0.208007	0.766198	1450.637144	0.029571	0.032837
RS	14	0.235847	0.795330	1468.233814	0.029930	0.033082
RS	15	0.266204	0.795330	1538.498677	0.031362	0.035001
RS	16	0.299305	0.840211	1522.365953	0.031034	0.034409
RS	17	0.335398	0.840211	1587.291618	0.032357	0.036123
RS	18	0.374753	0.897699	1545.253861	0.031500	0.034923
RS	19	0.417666	0.897699	1603.055367	0.032678	0.036467
RS	20	0.464458	0.976585	1525.285553	0.031093	0.034479
RS	21	0.515478	0.976585	1575.057136	0.032108	0.035852
RS	22	0.571111	1.092030	1452.089368	0.029601	0.032868
RS	23	0.631772	1.092030	1494.350899	0.030463	0.034040
RS	24	0.697917	1.264745	1326.820209	0.027047	0.030053
RS	25	0.770040	1.264745	1363.380357	0.027793	0.031002
RS	26	0.848682	1.522919	1163.829871	0.023725	0.026289
RS	27	0.934433	1.522919	1196.847814	0.024398	0.027025
RS	28	1.027934	1.906484	984.531576	0.020070	0.022047
RS	29	1.129887	1.906484	1015.510298	0.020701	0.022606
RS	30	1.241056	2.470556	810.066047	0.016513	0.017848
RS	31	1.362273	2.470556	839.464555	0.017113	0.018274
RS	32	1.494447	3.279529	657.005560	0.013393	0.014128
RS	33	1.638568	3.279529	684.547833	0.013955	0.014461
RS	34	1.795716	4.387736	534.403397	0.010894	0.011133
RS	35	1.967068	4.387736	559.706271	0.011410	0.011405
RS	36	2.153909	5.815948	443.149119	0.009034	0.008896
RS	37	2.357638	5.815948	466.132502	0.009502	0.009131
RS	38	2.579782	7.532859	379.111118	0.007728	0.007313
RS	39	2.822005	7.532859	400.019578	0.008154	0.007528
RS	40	3.086123	9.438383	337.159520	0.006873	0.006249
RS	41	3.374115	9.438383	356.415378	0.007266	0.006457
RS	42	3.688137	11.359525	313.128922	0.006383	0.005593
RS	43	4.030544	11.359525	331.195381	0.006751	0.005802
RS	44	4.403901	13.089994	303.874395	0.006195	0.005260
RS	45	4.811005	13.089994	321.148657	0.006547	0.005479
RS	46	5.254907	14.467254	306.764087	0.006253	0.005185
RS	47	5.738934	14.467254	323.480822	0.006594	0.005418
RS	48	6.266710	15.438212	319.085295	0.006505	0.005312
RS	49	6.842193	15.438212	335.225658	0.006834	0.005557
RS	50	7.469692	16.085020	337.183594	0.006874	0.005573
RS	51	8.153911	16.085020	352.412349	0.007184	0.005821
RS	52	8.899976	16.613537	355.530980	0.007248	0.005867
RS	53	9.713477	16.613537	369.242975	0.007527	0.006100
RS	54	10.600510	17.957296	353.990881	0.007216	0.005856
RS	55	11.567721	17.957296	365.933336	0.007460	0.006054
RS	56	12.622358	17.957296	376.455876	0.007674	0.006223
RS	57	13.772323	17.957296	385.246034	0.007853	0.006353
RS	58	15.026232	60.785922	118.922937	0.002424	0.002161
RS	59	16.393480	60.785922	127.176461	0.002593	0.002288
RS	60	17.884314	60.785922	135.761574	0.002768	0.002413
RS	61	19.509903	60.785922	144.645488	0.002949	0.002535
RS	62	21.282427	60.785922	153.784659	0.003135	0.002652
RS	63	23.215169	60.785922	5584.122576	0.113833	0.075655
PA	4+25*2+4+6 0.004836152 0.005978588 23.215168910 148.224383349 4.316114474 1.462522106 0.917901206 0.780065989 0.766197507 0.795330296 0.840211468 0.897698758 0.976584752 1.092029754 1.264744883 1.522918742 1.906484139 2.470556290 3.279528890 4.387735815 5.815947693 7.532859073 9.438382543 11.359525421 13.089993610 14.467253663 15.438212058 16.085020210 16.613536797 17.957296413 60.785921545
//
IT	5722
RD	10
LK	-90328.212964
QD	-361.720140 -> -281.092870
RI	0.0130420214
TR	0.004237	0.006079
MT	24.575876
MM	C_pi: 10.542710, n_recomb: 54466.848904
RS	0	0.000000	319.742268	1.508149	0.000028	0.000001
RS	1	0.009137	319.742268	1.645949	0.000030	0.000004
RS	2	0.019109	319.742268	1.796340	0.000033	0.000011
RS	3	0.029992	319.742268	1.960473	0.000036	0.000023
RS	4	0.041870	6.065058	112.678947	0.002069	0.001308
RS	5	0.054833	6.065058	122.705108	0.002253	0.001892
RS	6	0.068980	1.789810	451.340315	0.008287	0.007329
RS	7	0.084420	1.789810	488.180728	0.008963	0.008973
RS	8	0.101271	1.055733	891.263698	0.016363	0.016658
RS	9	0.119661	1.055733	955.200144	0.017537	0.018770
RS	10	0.139732	0.868812	1239.152673	0.022751	0.024370
RS	11	0.161637	0.868812	1317.285955	0.024185	0.026513
RS	12	0.185543	0.835869	1451.190576	0.026644	0.029106
RS	13	0.211633	0.835869	1533.067176	0.028147	0.031156
RS	14	0.240107	0.854105	1580.900696	0.029025	0.031954
RS	15	0.271184	0.854105	1661.120510	0.030498	0.033851
RS	16	0.305099	0.890243	1670.223773	0.030665	0.033809
RS	17	0.342114	0.890243	1745.509466	0.032047	0.035544
RS	18	0.382510	0.939272	1724.347262	0.031659	0.034871
RS	19	0.426598	0.939272	1792.046995	0.032902	0.036448
RS	20	0.474714	1.009381	1728.641888	0.031738	0.034939
RS	21	0.527226	1.009381	1787.035438	0.032810	0.036344
RS	22	0.584537	1.115508	1668.249462	0.030629	0.033741
RS	23	0.647084	1.115508	1717.382073	0.031531	0.034940
RS	24	0.715346	1.278215	1541.174032	0.028296	0.031183
RS	25	0.789845	1.278215	1582.959226	0.029063	0.032156
RS	26	0.871152	1.525723	1362.161650	0.025009	0.027494
RS	27	0.959887	1.525723	1399.337853	0.025692	0.028255
RS	28	1.056731	1.898644	1156.571967	0.021234	0.023167
RS	29	1.162423	1.898644	1191.298985	0.021872	0.023754
RS	30	1.277772	2.454287	951.306141	0.017466	0.018782
RS	31	1.403661	2.454287	984.420536	0.018074	0.019239
RS	32	1.541053	3.261917	768.489954	0.014109	0.014844
RS	33	1.690998	3.261917	799.738372	0.014683	0.015209
RS	34	1.854644	4.384003	620.856908	0.011399	0.011651
RS	35	2.033243	4.384003	649.701389	0.011928	0.011954
RS	36	2.228160	5.851082	510.536896	0.009373	0.009259
RS	37	2.440888	5.851082	536.765529	0.009855	0.009520
RS	38	2.673052	7.638707	432.976131	0.007949	0.007566
RS	39	2.926430	7.638707	456.796779	0.008387	0.007802
RS	40	3.202959	9.644869	382.063469	0.007015	0.006430
RS	41	3.504755	9.644869	403.936573	0.007416	0.006653
RS	42	3.834127	11.682303	352.697043	0.006475	0.005729
RS	43	4.193594	11.682303	373.158660	0.006851	0.005951
RS	44	4.585906	13.521701	340.978476	0.006260	0.005372
RS	45	5.014064	13.521701	360.499665	0.006619	0.005600
RS	46	5.481343	14.979317	343.679352	0.006310	0.005288
RS	47	5.991318	14.979317	362.543240	0.006656	0.005527
RS	48	6.547891	15.992990	357.546935	0.006564	0.005415
RS	49	7.155318	15.992990	375.735536	0.006898	0.005663
RS	50	7.818247	16.651506	378.260898	0.006945	0.005680
RS	51	8.541748	16.651506	395.376865	0.007259	0.005927
RS	52	9.331357	17.179988	399.290769	0.007331	0.005977
RS	53	10.193114	17.179988	414.613759	0.007612	0.006206
RS	54	11.133610	18.575455	397.254972	0.007294	0.005949
RS	55	12.160041	18.575455	410.509509	0.007537	0.006145
RS	56	13.280259	18.575455	422.090861	0.007750	0.006310
RS	57	14.502832	18.575455	431.636766	0.007925	0.006437
RS	58	15.837114	69.369894	120.887630	0.002219	0.001977
RS	59	17.293310	69.369894	129.637822	0.002380	0.002100
RS	60	18.882562	69.369894	138.795585	0.002548	0.002223
RS	61	20.617026	69.369894	148.336300	0.002723	0.002344
RS	62	22.509970	69.369894	158.224801	0.002905	0.002463
RS	63	24.575876	69.369894	6279.567275	0.115292	0.078243
PA	4+25*2+4+6 0.004236790 0.006078888 24.575875507 319.742268347 6.065057589 1.789810411 1.055733100 0.868812243 0.835868748 0.854105382 0.890243496 0.939271569 1.009381092 1.115507994 1.278215219 1.525723266 1.898644212 2.454287378 3.261917360 4.384003267 5.851082124 7.638706570 9.644868764 11.682303226 13.521701144 14.979317312 15.992990413 16.651506293 17.179988029 18.575455298 69.369894014
//
IT	4968
RD	11
LK	-90174.088088
QD	-308.411333 -> -242.164219
RI	0.0119576227
TR	0.003746	0.006152
MT	25.937693
MM	C_pi: 11.451394, n_recomb: 59684.845807
RS	0	0.000000	685.178524	0.776682	0.000013	0.000000
RS	1	0.009230	685.178524	0.848385	0.000014	0.000002
RS	2	0.019312	685.178524	0.926709	0.000016	0.000005
RS	3	0.030325	685.178524	1.012265	0.000017	0.000011
RS	4	0.042355	8.469935	89.379292	0.001498	0.000955
RS	5	0.055494	8.469935	97.475022	0.001633	0.001386
RS	6	0.069847	2.176816	412.461683	0.006911	0.006180
RS	7	0.085524	2.176816	447.173935	0.007492	0.007583
RS	8	0.102648	1.208329	869.787928	0.014573	0.014998
RS	9	0.121353	1.208329	934.867547	0.015663	0.016906
RS	10	0.141785	0.964700	1253.786685	0.021007	0.022661
RS	11	0.164102	0.964700	1336.869325	0.022399	0.024643
RS	12	0.188479	0.910530	1505.672288	0.025227	0.027612
RS	13	0.215107	0.910530	1595.243418	0.026728	0.029564
RS	14	0.244192	0.916941	1673.812479	0.028044	0.030821
RS	15	0.275962	0.916941	1763.423193	0.029546	0.032683
RS	16	0.310664	0.943838	1799.932987	0.030157	0.033124
RS	17	0.348569	0.943838	1885.433385	0.031590	0.034867
RS	18	0.389973	0.984211	1888.515082	0.031641	0.034681
RS	19	0.435199	0.984211	1966.330110	0.032945	0.036286
RS	20	0.484599	1.045665	1921.593759	0.032196	0.035239
RS	21	0.538559	1.045665	1989.040512	0.033326	0.036675
RS	22	0.597499	1.142899	1879.236427	0.031486	0.034460
RS	23	0.661880	1.142899	1935.671827	0.032432	0.035687
RS	24	0.732203	1.296288	1755.275257	0.029409	0.032187
RS	25	0.809018	1.296288	1802.538712	0.030201	0.033183
RS	26	0.892922	1.533949	1563.848777	0.026202	0.028612
RS	27	0.984572	1.533949	1605.211593	0.026895	0.029391
RS	28	1.084680	1.896873	1333.769713	0.022347	0.024235
RS	29	1.194029	1.896873	1372.133349	0.022990	0.024841
RS	30	1.313471	2.444015	1097.879839	0.018395	0.019689
RS	31	1.443938	2.444015	1134.580973	0.019010	0.020169
RS	32	1.586447	3.248634	884.490116	0.014819	0.015547
RS	33	1.742110	3.248634	919.368981	0.015404	0.015939
RS	34	1.912141	4.380358	710.674930	0.011907	0.012164
RS	35	2.097867	4.380358	743.043315	0.012449	0.012492
RS	36	2.300735	5.878893	580.226829	0.009722	0.009621
RS	37	2.522329	5.878893	609.715690	0.010216	0.009905
RS	38	2.764376	7.727006	488.326363	0.008182	0.007819
RS	39	3.028765	7.727006	515.083104	0.008630	0.008074
RS	40	3.317558	9.822023	427.891512	0.007169	0.006611
RS	41	3.633007	9.822023	452.401639	0.007580	0.006849
RS	42	3.977572	11.964293	392.829095	0.006582	0.005867
RS	43	4.353942	11.964293	415.696434	0.006965	0.006099
RS	44	4.765052	13.903067	378.428785	0.006340	0.005486
RS	45	5.214108	13.903067	400.196535	0.006705	0.005722
RS	46	5.704613	15.434156	380.818146	0.006380	0.005393
RS	47	6.240393	15.434156	401.815895	0.006732	0.005636
RS	48	6.825626	16.486137	396.170537	0.006638	0.005519
RS	49	7.464878	16.486137	416.376333	0.006976	0.005770
RS	50	8.163135	17.153334	419.470695	0.007028	0.005788
RS	51	8.925842	17.153334	438.415930	0.007346	0.006036
RS	52	9.758949	17.678229	443.148708	0.007425	0.006088
RS	53	10.668954	17.678229	459.985759	0.007707	0.006316
RS	54	11.662955	19.112306	440.563862	0.007382	0.006046
RS	55	12.748704	19.112306	454.999878	0.007623	0.006239
RS	56	13.934671	19.112306	467.479353	0.007832	0.006400
RS	57	15.230105	19.112306	477.588329	0.008002	0.006522
RS	58	16.645110	78.319521	121.975950	0.002044	0.001817
RS	59	18.190725	78.319521	131.128437	0.002197	0.001936
RS	60	19.879003	78.319521	140.756980	0.002358	0.002056
RS	61	21.723113	78.319521	150.845182	0.002527	0.002176
RS	62	23.737439	78.319521	161.366512	0.002704	0.002296
RS	63	25.937693	78.319521	6949.056856	0.116429	0.080435
PA	4+25*2+4+6 0.003745894 0.006151558 25.937692828 685.178524272 8.469934571 2.176816271 1.208329090 0.964700288 0.910530292 0.916940908 0.943837619 0.984210799 1.045665159 1.142898991 1.296288128 1.533948624 1.896873359 2.444014525 3.248634215 4.380357513 5.878892977 7.727006095 9.822023469 11.964293141 13.903066719 15.434156100 16.486136698 17.153333772 17.678228916 19.112306392 78.319520553
//
IT	5489
RD	12
LK	-90047.325987
QD	-264.308046 -> -209.653492
RI	0.0111249298
TR	0.003343	0.006204
MT	27.285959
MM	C_pi: 12.333748, n_recomb: 64639.598685
RS	0	0.000000	1456.010817	0.398426	0.000006	0.000000
RS	1	0.009318	1456.010817	0.435561	0.000007	0.000001
RS	2	0.019504	1456.010817	0.476158	0.000007	0.000003
RS	3	0.030639	1456.010817	0.520540	0.000008	0.000005
RS	4	0.042812	11.731330	70.588066	0.001092	0.000703
RS	5	0.056119	11.731330	77.077104	0.001192	0.001023
RS	6	0.070665	2.627210	374.892122	0.005800	0.005250
RS	7	0.086568	2.627210	407.256999	0.006300	0.006453
RS	8	0.103952	1.374455	842.387221	0.013032	0.013574
RS	9	0.122956	1.374455	907.706893	0.014043	0.015305
RS	10	0.143730	1.066588	1255.734843	0.019427	0.021138
RS	11	0.166440	1.066588	1342.593151	0.020770	0.022974
RS	12	0.191267	0.989234	1542.978541	0.023870	0.026229
RS	13	0.218407	0.989234	1639.161275	0.025358	0.028081
RS	14	0.248075	0.982984	1747.563931	0.027036	0.029716
RS	15	0.280508	0.982984	1845.765930	0.028555	0.031533
RS	16	0.315963	1.000156	1910.524058	0.029557	0.032393
RS	17	0.354722	1.000156	2005.807045	0.031031	0.034133
RS	18	0.397092	1.031635	2035.339126	0.031487	0.034387
RS	19	0.443410	1.031635	2123.208895	0.032847	0.036014
RS	20	0.494044	1.084448	2100.557002	0.032496	0.035405
RS	21	0.549396	1.084448	2177.271806	0.033683	0.036870
RS	22	0.609905	1.173071	2080.719397	0.032190	0.035042
RS	23	0.676053	1.173071	2144.759229	0.033180	0.036296
RS	24	0.748364	1.317671	1964.592474	0.030393	0.033072
RS	25	0.827413	1.317671	2017.527185	0.031212	0.034087
RS	26	0.913827	1.546178	1764.659926	0.027300	0.029637
RS	27	1.008294	1.546178	1810.204272	0.028005	0.030431
RS	28	1.111562	1.899763	1512.515988	0.023399	0.025240
RS	29	1.224453	1.899763	1554.361468	0.024047	0.025860
RS	30	1.347863	2.438603	1246.908653	0.019290	0.020557
RS	31	1.482773	2.438603	1287.004300	0.019910	0.021054
RS	32	1.630252	3.239268	1002.791546	0.015514	0.016228
RS	33	1.791474	3.239268	1041.151407	0.016107	0.016640
RS	34	1.967718	4.377663	802.169854	0.012410	0.012664
RS	35	2.160384	4.377663	837.971869	0.012964	0.013013
RS	36	2.371002	5.902020	650.914676	0.010070	0.009974
RS	37	2.601245	5.902020	683.613486	0.010576	0.010278
RS	38	2.852942	7.802347	544.126994	0.008418	0.008067
RS	39	3.128092	7.802347	573.786936	0.008877	0.008338
RS	40	3.428879	9.976223	473.788812	0.007330	0.006789
RS	41	3.757693	9.976223	500.906213	0.007749	0.007040
RS	42	4.117146	12.213078	432.786287	0.006695	0.006002
RS	43	4.510092	12.213078	458.025956	0.007086	0.006244
RS	44	4.939651	14.242046	415.556625	0.006429	0.005598
RS	45	5.409236	14.242046	439.530663	0.006800	0.005842
RS	46	5.922576	15.839375	417.545724	0.006460	0.005496
RS	47	6.483749	15.839375	440.626986	0.006817	0.005745
RS	48	7.097210	16.924312	434.331837	0.006719	0.005622
RS	49	7.767832	16.924312	456.488888	0.007062	0.005876
RS	50	8.500942	17.595853	460.188312	0.007119	0.005896
RS	51	9.302361	17.595853	480.871825	0.007439	0.006145
RS	52	10.178455	18.112111	486.485440	0.007526	0.006199
RS	53	11.136182	18.112111	504.708140	0.007808	0.006425
RS	54	12.183148	19.569057	483.393880	0.007478	0.006145
RS	55	13.327668	19.569057	498.848427	0.007717	0.006336
RS	56	14.578833	19.569057	512.034502	0.007921	0.006493
RS	57	15.946578	19.569057	522.485576	0.008083	0.006609
RS	58	17.441768	87.488211	122.362033	0.001893	0.001679
RS	59	19.076276	87.488211	131.832337	0.002039	0.001793
RS	60	20.863085	87.488211	141.839242	0.002194	0.001910
RS	61	22.816385	87.488211	152.374332	0.002357	0.002028
RS	62	24.951691	87.488211	163.419600	0.002528	0.002147
RS	63	27.285959	87.488211	7581.142694	0.117283	0.082273
PA	4+25*2+4+6 0.003342526 0.006203756 27.285959320 1456.010816771 11.731329818 2.627209679 1.374454519 1.066587704 0.989233787 0.982984069 1.000156157 1.031635339 1.084448197 1.173071082 1.317670696 1.546178363 1.899763462 2.438602713 3.239267766 4.377663067 5.902019993 7.802347234 9.976223213 12.213077633 14.242046253 15.839374527 16.924312269 17.595852800 18.112110733 19.569056952 87.488210940
//
IT	4721
RD	13
LK	-89942.583274
QD	-227.668959 -> -182.299896
RI	0.0104731868
TR	0.003009	0.006241
MT	28.610787
MM	C_pi: 13.177327, n_recomb: 69282.232303
RS	0	0.000000	3065.268509	0.204070	0.000003	0.000000
RS	1	0.009400	3065.268509	0.223258	0.000003	0.000000
RS	2	0.019683	3065.268509	0.244251	0.000004	0.000001
RS	3	0.030933	3065.268509	0.267219	0.000004	0.000003
RS	4	0.043241	16.088716	55.675719	0.000804	0.000524
RS	5	0.056705	16.088716	60.858465	0.000878	0.000763
RS	6	0.071435	3.142442	339.860530	0.004905	0.004500
RS	7	0.087550	3.142442	369.835434	0.005338	0.005537
RS	8	0.105179	1.552192	811.816203	0.011718	0.012364
RS	9	0.124465	1.552192	876.702712	0.012654	0.013939
RS	10	0.145565	1.173127	1248.184507	0.018016	0.019795
RS	11	0.168647	1.173127	1337.773575	0.019309	0.021499
RS	12	0.193900	1.070991	1565.748719	0.022600	0.024964
RS	13	0.221526	1.070991	1667.443484	0.024067	0.026720
RS	14	0.251748	1.051436	1803.685062	0.026034	0.028659
RS	15	0.284812	1.051436	1909.540535	0.027562	0.030426
RS	16	0.320984	1.058487	2002.210693	0.028899	0.031642
RS	17	0.360556	1.058487	2106.629384	0.030406	0.033371
RS	18	0.403847	1.080845	2163.696021	0.031230	0.034019
RS	19	0.451208	1.080845	2261.321660	0.032639	0.035661
RS	20	0.503020	1.124987	2263.196077	0.032666	0.035461
RS	21	0.559703	1.124987	2349.186824	0.033907	0.036952
RS	22	0.621714	1.205198	2269.452305	0.032757	0.035502
RS	23	0.689553	1.205198	2341.260883	0.033793	0.036781
RS	24	0.763770	1.341438	2165.416947	0.031255	0.033842
RS	25	0.844963	1.341438	2224.150220	0.032103	0.034875
RS	26	0.933788	1.561399	1960.925139	0.028303	0.030571
RS	27	1.030962	1.561399	2010.619712	0.029021	0.031375
RS	28	1.137270	1.906296	1689.551289	0.024387	0.026179
RS	29	1.253571	1.906296	1734.699728	0.025038	0.026808
RS	30	1.380804	2.437229	1395.719883	0.020145	0.021381
RS	31	1.519997	2.437229	1438.977817	0.020770	0.021890
RS	32	1.672274	3.233542	1121.312030	0.016185	0.016880
RS	33	1.838864	3.233542	1162.950231	0.016786	0.017308
RS	34	2.021114	4.376667	893.755461	0.012900	0.013144
RS	35	2.220495	4.376667	932.844222	0.013464	0.013512
RS	36	2.438617	5.922730	721.386674	0.010412	0.010314
RS	37	2.677242	5.922730	757.192065	0.010929	0.010635
RS	38	2.938298	7.868828	599.429336	0.008652	0.008305
RS	39	3.223892	7.868828	631.912496	0.009121	0.008591
RS	40	3.536332	10.113373	518.987769	0.007491	0.006960
RS	41	3.878141	10.113373	548.641549	0.007919	0.007223
RS	42	4.252079	12.435960	471.919997	0.006812	0.006131
RS	43	4.661166	12.435960	499.462453	0.007209	0.006384
RS	44	5.108707	14.546832	451.782220	0.006521	0.005706
RS	45	5.598316	14.546832	477.889967	0.006898	0.005957
RS	46	6.133947	16.203389	453.318251	0.006543	0.005596
RS	47	6.719926	16.203389	478.403472	0.006905	0.005850
RS	48	7.360987	17.315619	471.501311	0.006806	0.005723
RS	49	8.062306	17.315619	495.517266	0.007152	0.005980
RS	50	8.829547	17.986508	499.889709	0.007215	0.006002
RS	51	9.668908	17.986508	522.196949	0.007537	0.006252
RS	52	10.587168	18.488301	528.789183	0.007632	0.006310
RS	53	11.591742	18.488301	548.248273	0.007913	0.006535
RS	54	12.690744	19.951302	525.323475	0.007582	0.006248
RS	55	13.893050	19.951302	541.611908	0.007817	0.006435
RS	56	15.208371	19.951302	555.293799	0.008015	0.006587
RS	57	16.647330	19.951302	565.850202	0.008167	0.006696
RS	58	18.221548	96.737734	122.211016	0.001764	0.001560
RS	59	19.943739	96.737734	131.926668	0.001904	0.001670
RS	60	21.827814	96.737734	142.231685	0.002053	0.001784
RS	61	23.888988	96.737734	153.125183	0.002210	0.001899
RS	62	26.143908	96.737734	164.597316	0.002376	0.002017
RS	63	28.610787	96.737734	8167.651842	0.117890	0.083804
PA	4+25*2+4+6 0.003009195 0.006240806 28.610787240 3065.268509095 16.088716294 3.142441818 1.552192295 1.173126600 1.070991312 1.051436425 1.058486741 1.080845255 1.124987176 1.205197587 1.341437943 1.561398674 1.906295746 2.437229427 3.233541922 4.376667362 5.922730444 7.868827939 10.113373258 12.435960336 14.546832475 16.203389389 17.315619281 17.986507796 18.488300594 19.951302420 96.737734328
//
IT	5526
RD	14
LK	-89855.467072
QD	-197.086215 -> -159.136707
RI	0.0099539327
TR	0.002732	0.006266
MT	29.907724
MM	C_pi: 13.974349, n_recomb: 73585.093886
RS	0	0.000000	6381.268990	0.104696	0.000001	0.000000
RS	1	0.009477	6381.268990	0.114621	0.000002	0.000000
RS	2	0.019851	6381.268990	0.125487	0.000002	0.000001
RS	3	0.031209	6381.268990	0.137384	0.000002	0.000001
RS	4	0.043643	21.819371	43.974682	0.000598	0.000394
RS	5	0.057255	21.819371	48.112673	0.000654	0.000575
RS	6	0.072158	3.721581	308.046802	0.004186	0.003894
RS	7	0.088473	3.721581	335.712187	0.004562	0.004794
RS	8	0.106333	1.739093	780.255223	0.010603	0.011340
RS	9	0.125887	1.739093	844.251494	0.011473	0.012780
RS	10	0.147293	1.282839	1234.064055	0.016771	0.018621
RS	11	0.170728	1.282839	1325.512516	0.018013	0.020207
RS	12	0.196383	1.154824	1576.801839	0.021428	0.023819
RS	13	0.224470	1.154824	1682.973361	0.022871	0.025483
RS	14	0.255219	1.121576	1844.308523	0.025064	0.027662
RS	15	0.288882	1.121576	1956.831841	0.026593	0.029375
RS	16	0.325734	1.118237	2076.139452	0.028214	0.030892
RS	17	0.366079	1.118237	2188.912343	0.029747	0.032603
RS	18	0.410247	1.131298	2273.609941	0.030898	0.033601
RS	19	0.458601	1.131298	2380.511509	0.032350	0.035251
RS	20	0.511538	1.166741	2408.394680	0.032729	0.035429
RS	21	0.569490	1.166741	2503.492240	0.034022	0.036943
RS	22	0.632935	1.238698	2443.350874	0.033204	0.035856
RS	23	0.702392	1.238698	2522.964114	0.034286	0.037159
RS	24	0.778431	1.366939	2355.057572	0.032005	0.034508
RS	25	0.861676	1.366939	2419.652363	0.032882	0.035558
RS	26	0.952810	1.578905	2149.760016	0.029215	0.031415
RS	27	1.052581	1.578905	2203.554972	0.029946	0.032229
RS	28	1.161806	1.915765	1862.183542	0.025307	0.027050
RS	29	1.281381	1.915765	1910.449407	0.025962	0.027684
RS	30	1.412289	2.439342	1542.035677	0.020956	0.022157
RS	31	1.555602	2.439342	1588.206504	0.021583	0.022674
RS	32	1.712496	3.231328	1238.253526	0.016828	0.017500
RS	33	1.884259	3.231328	1282.936381	0.017435	0.017940
RS	34	2.072298	4.378103	984.055875	0.013373	0.013603
RS	35	2.278157	4.378103	1026.246660	0.013946	0.013985
RS	36	2.503525	5.943076	790.600413	0.010744	0.010639
RS	37	2.750250	5.943076	829.371111	0.011271	0.010974
RS	38	3.020355	7.930213	653.430870	0.008880	0.008532
RS	39	3.316058	7.930213	688.622676	0.009358	0.008831
RS	40	3.639783	10.239084	562.851227	0.007649	0.007122
RS	41	3.994186	10.239084	594.940116	0.008085	0.007396
RS	42	4.382174	12.640237	509.700459	0.006927	0.006254
RS	43	4.806930	12.640237	539.449731	0.007331	0.006515
RS	44	5.271938	14.825984	486.640307	0.006613	0.005809
RS	45	5.781014	14.825984	514.786168	0.006996	0.006066
RS	46	6.338332	16.535430	487.706587	0.006628	0.005691
RS	47	6.948464	16.535430	514.696313	0.006995	0.005950
RS	48	7.616417	17.669522	507.265619	0.006894	0.005820
RS	49	8.347668	17.669522	533.031401	0.007244	0.006080
RS	50	9.148216	18.334676	538.170806	0.007314	0.006106
RS	51	10.024630	18.334676	561.974038	0.007637	0.006357
RS	52	10.984097	18.816076	569.670642	0.007742	0.006421
RS	53	12.034488	18.816076	590.207302	0.008021	0.006643
RS	54	13.184421	20.268608	566.041036	0.007692	0.006353
RS	55	14.443327	20.268608	582.968361	0.007922	0.006536
RS	56	15.821535	20.268608	596.928087	0.008112	0.006683
RS	57	17.330350	20.268608	607.349934	0.008254	0.006784
RS	58	18.982148	105.952103	121.671768	0.001653	0.001458
RS	59	20.790480	105.952103	131.573127	0.001788	0.001564
RS	60	22.770180	105.952103	142.109414	0.001931	0.001674
RS	61	24.937487	105.952103	153.286718	0.002083	0.001787
RS	62	27.310181	105.952103	165.102832	0.002244	0.001903
RS	63	29.907724	105.952103	8703.851795	0.118283	0.085070
PA	4+25*2+4+6 0.002731590 0.006266354 29.907724114 6381.268990363 21.819370951 3.721581126 1.739092826 1.282838991 1.154824333 1.121576239 1.118237191 1.131297794 1.166740648 1.238698157 1.366939408 1.578905249 1.915765177 2.439342236 3.231327792 4.378103189 5.943075822 7.930213105 10.239084420 12.640237460 14.825983784 16.535430490 17.669522369 18.334676304 18.816076080 20.268608120 105.952102560
//
IT	5320
RD	15
LK	-89782.438463
QD	-171.428005 -> -139.414233
RI	0.0095336743
TR	0.002498	0.006283
MT	31.175427
MM	C_pi: 14.720965, n_recomb: 77539.348563
RS	0	0.000000	13092.100398	0.054053	0.000001	0.000000
RS	1	0.009548	13092.100398	0.059216	0.000001	0.000000
RS	2	0.020009	13092.100398	0.064873	0.000001	0.000000
RS	3	0.031468	13092.100398	0.071070	0.000001	0.000001
RS	4	0.044021	29.236912	34.856449	0.000450	0.000300
RS	5	0.057773	29.236912	38.167628	0.000492	0.000439
RS	6	0.072838	4.361510	279.694793	0.003607	0.003403
RS	7	0.089341	4.361510	305.205704	0.003936	0.004190
RS	8	0.107420	1.932325	749.302867	0.009664	0.010476
RS	9	0.127226	1.932325	812.135735	0.010474	0.011800
RS	10	0.148922	1.394213	1215.849801	0.015680	0.017600
RS	11	0.172691	1.394213	1308.470897	0.016875	0.019080
RS	12	0.198729	1.239811	1578.823106	0.020362	0.022789
RS	13	0.227253	1.239811	1688.549382	0.021777	0.024367
RS	14	0.258500	1.192772	1871.807872	0.024140	0.026731
RS	15	0.292732	1.192772	1990.034676	0.025665	0.028389
RS	16	0.330232	1.178926	2134.037921	0.027522	0.030156
RS	17	0.371312	1.178926	2254.320694	0.029073	0.031845
RS	18	0.416316	1.182580	2365.948509	0.030513	0.033149
RS	19	0.465616	1.182580	2481.525300	0.032003	0.034803
RS	20	0.519624	1.209311	2536.061014	0.032707	0.035328
RS	21	0.578788	1.209311	2639.958769	0.034047	0.036861
RS	22	0.643602	1.273152	2601.413897	0.033550	0.036120
RS	23	0.714605	1.273152	2688.757658	0.034676	0.037445
RS	24	0.792388	1.393713	2531.824426	0.032652	0.035080
RS	25	0.877597	1.393713	2602.286284	0.033561	0.036147
RS	26	0.970943	1.598187	2329.139102	0.030038	0.032175
RS	27	1.073202	1.598187	2386.972790	0.030784	0.032997
RS	28	1.185225	1.927652	2028.391827	0.026160	0.027855
RS	29	1.307945	1.927652	2079.596467	0.026820	0.028492
RS	30	1.442382	2.444511	1684.086434	0.021719	0.022885
RS	31	1.589656	2.444511	1732.922422	0.022349	0.023407
RS	32	1.750993	3.232513	1352.189793	0.017439	0.018086
RS	33	1.927735	3.232513	1399.672663	0.018051	0.018535
RS	34	2.121353	4.382508	1071.980556	0.013825	0.014037
RS	35	2.333459	4.382508	1117.068872	0.014406	0.014431
RS	36	2.565818	5.964681	857.736070	0.011062	0.010945
RS	37	2.820363	5.964681	899.308166	0.011598	0.011294
RS	38	3.099214	7.989597	705.512933	0.009099	0.008746
RS	39	3.404690	7.989597	743.277084	0.009586	0.009056
RS	40	3.739335	10.358138	604.899958	0.007801	0.007274
RS	41	4.105934	10.358138	639.303421	0.008245	0.007558
RS	42	4.507537	12.832352	545.739110	0.007038	0.006370
RS	43	4.947487	12.832352	577.582775	0.007449	0.006639
RS	44	5.429446	15.087260	519.799420	0.006704	0.005905
RS	45	5.957425	15.087260	549.874169	0.007092	0.006169
RS	46	6.535817	16.844229	520.409143	0.006712	0.005781
RS	47	7.169438	16.844229	549.193122	0.007083	0.006045
RS	48	7.863560	17.995245	541.340307	0.006981	0.005913
RS	49	8.623959	17.995245	568.739320	0.007335	0.006177
RS	50	9.456966	18.649858	574.758209	0.007412	0.006207
RS	51	10.369512	18.649858	599.926075	0.007737	0.006459
RS	52	11.369192	19.105183	608.874446	0.007852	0.006530
RS	53	12.464327	19.105183	630.330306	0.008129	0.006750
RS	54	13.664031	20.531768	605.354863	0.007807	0.006461
RS	55	14.978288	20.531768	622.725674	0.008031	0.006639
RS	56	16.418037	20.531768	636.748308	0.008212	0.006779
RS	57	17.995260	20.531768	646.803015	0.008342	0.006873
RS	58	19.723085	115.037228	120.874376	0.001559	0.001370
RS	59	21.615890	115.037228	130.914374	0.001688	0.001473
RS	60	23.689430	115.037228	141.628495	0.001827	0.001580
RS	61	25.960962	115.037228	153.029194	0.001974	0.001691
RS	62	28.449391	115.037228	165.121302	0.002130	0.001805
RS	63	31.175427	115.037228	9188.241412	0.118498	0.086113
PA	4+25*2+4+6 0.002498349 0.006282977 31.175426641 13092.100397664 29.236912172 4.361510485 1.932325143 1.394213168 1.239810724 1.192772183 1.178925556 1.182580454 1.209310799 1.273152379 1.393712727 1.598186523 1.927651744 2.444511359 3.232512681 4.382508114 5.964681319 7.989596530 10.358138105 12.832351980 15.087259554 16.844229153 17.995245293 18.649857758 19.105182931 20.531768030 115.037228397
//
IT	4671
RD	16
LK	-89720.692508
QD	-149.787045 -> -122.541533
RI	0.0091881757
TR	0.002301	0.006292
MT	32.414861
MM	C_pi: 15.416409, n_recomb: 81150.013891
RS	0	0.000000	26079.947597	0.028538	0.000000	0.000000
RS	1	0.009616	26079.947597	0.031283	0.000000	0.000000
RS	2	0.020157	26079.947597	0.034292	0.000000	0.000000
RS	3	0.031711	26079.947597	0.037591	0.000000	0.000000
RS	4	0.044377	38.694472	27.768798	0.000342	0.000232
RS	5	0.058260	38.694472	30.429019	0.000375	0.000338
RS	6	0.073479	5.056833	254.772662	0.003140	0.003003
RS	7	0.090160	5.056833	278.323255	0.003430	0.003698
RS	8	0.108446	2.128846	720.038893	0.008873	0.009749
RS	9	0.128491	2.128846	781.580155	0.009631	0.010973
RS	10	0.150463	1.505780	1195.501863	0.014732	0.016716
RS	11	0.174547	1.505780	1288.782123	0.015881	0.018103
RS	12	0.200948	1.325108	1574.183542	0.019398	0.021867
RS	13	0.229888	1.325108	1686.677670	0.020785	0.023366
RS	14	0.261610	1.264473	1888.543336	0.023272	0.025867
RS	15	0.296383	1.264473	2011.576344	0.024788	0.027471
RS	16	0.334499	1.240160	2177.907742	0.026838	0.029443
RS	17	0.376281	1.240160	2304.849063	0.028402	0.031108
RS	18	0.422081	1.234378	2442.115576	0.030094	0.032678
RS	19	0.472285	1.234378	2565.699081	0.031617	0.034333
RS	20	0.527316	1.252403	2646.845089	0.032617	0.035172
RS	21	0.587639	1.252403	2759.138315	0.034000	0.036722
RS	22	0.653763	1.308257	2743.487447	0.033808	0.036307
RS	23	0.726246	1.308257	2838.398976	0.034977	0.037654
RS	24	0.805698	1.421423	2694.879591	0.033209	0.035569
RS	25	0.892791	1.421423	2771.164523	0.034149	0.036653
RS	26	0.988259	1.618863	2497.805542	0.030780	0.032859
RS	27	1.092907	1.618863	2559.608348	0.031542	0.033688
RS	28	1.207618	1.941552	2186.792030	0.026948	0.028596
RS	29	1.333360	1.941552	2240.770947	0.027613	0.029236
RS	30	1.471193	2.452386	1820.591081	0.022435	0.023565
RS	31	1.622280	2.452386	1871.858588	0.023067	0.024089
RS	32	1.787896	3.236958	1462.064423	0.018017	0.018637
RS	33	1.969438	3.236958	1512.106357	0.018633	0.019092
RS	34	2.168437	4.390228	1156.717324	0.014254	0.014446
RS	35	2.386572	4.390228	1204.493045	0.014843	0.014850
RS	36	2.625683	5.988754	922.188072	0.011364	0.011234
RS	37	2.887787	5.988754	966.387426	0.011909	0.011593
RS	38	3.175096	8.049409	755.228097	0.009307	0.008946
RS	39	3.490032	8.049409	795.417147	0.009802	0.009267
RS	40	3.835253	10.474455	644.796721	0.007946	0.007415
RS	41	4.213670	10.474455	681.384082	0.008397	0.007708
RS	42	4.628477	13.017759	579.771237	0.007144	0.006477
RS	43	5.083172	13.017759	613.588528	0.007561	0.006753
RS	44	5.581590	15.337498	551.038452	0.006790	0.005995
RS	45	6.127937	15.337498	582.926634	0.007183	0.006265
RS	46	6.726821	17.137602	551.231814	0.006793	0.005866
RS	47	7.383295	17.137602	581.696111	0.007168	0.006135
RS	48	8.102895	18.301305	573.545036	0.007068	0.006002
RS	49	8.891693	18.301305	602.460163	0.007424	0.006268
RS	50	9.756343	18.941017	609.483370	0.007511	0.006305
RS	51	10.704138	18.941017	635.887997	0.007836	0.006558
RS	52	11.743074	19.365075	646.248992	0.007964	0.006637
RS	53	12.881914	19.365075	668.473514	0.008238	0.006855
RS	54	14.130267	20.751751	643.161061	0.007926	0.006570
RS	55	15.498663	20.751751	660.787061	0.008143	0.006744
RS	56	16.998645	20.751751	674.668385	0.008314	0.006877
RS	57	18.642866	20.751751	684.138296	0.008431	0.006961
RS	58	20.445198	123.921434	119.925431	0.001478	0.001295
RS	59	22.420843	123.921434	130.068355	0.001603	0.001394
RS	60	24.586468	123.921434	140.919148	0.001737	0.001499
RS	61	26.960341	123.921434	152.496033	0.001879	0.001607
RS	62	29.562489	123.921434	164.810255	0.002031	0.001719
RS	63	32.414861	123.921434	9621.684023	0.118567	0.086970
PA	4+25*2+4+6 0.002300544 0.006292472 32.414861060 26079.947596888 38.694472300 5.056832944 2.128845735 1.505779866 1.325107746 1.264472673 1.240160313 1.234377896 1.252403430 1.308256541 1.421422805 1.618863134 1.941552442 2.452386382 3.236958027 4.390228146 5.988754472 8.049409393 10.474454973 13.017758990 15.337497826 17.137602310 18.301305325 18.941017229 19.365074755 20.751751398 123.921434296
//
IT	4937
RD	17
LK	-89668.025214
QD	-131.435968 -> -108.045199
RI	0.0088997792
TR	0.002131	0.006296
MT	33.628555
MM	C_pi: 16.062223, n_recomb: 84431.867538
RS	0	0.000000	54748.799933	0.014210	0.000000	0.000000
RS	1	0.009680	54748.799933	0.015586	0.000000	0.000000
RS	2	0.020297	54748.799933	0.017095	0.000000	0.000000
RS	3	0.031941	54748.799933	0.018750	0.000000	0.000000
RS	4	0.044713	50.555113	22.269289	0.000264	0.000181
RS	5	0.058721	50.555113	24.418963	0.000289	0.000264
RS	6	0.074085	5.800522	233.065251	0.002760	0.002676
RS	7	0.090936	5.800522	254.862482	0.003019	0.003295
RS	8	0.109419	2.325643	693.106436	0.008209	0.009137
RS	9	0.129690	2.325643	753.333796	0.008922	0.010276
RS	10	0.151924	1.616160	1174.505260	0.013911	0.015953
RS	11	0.176310	1.616160	1268.082556	0.015019	0.017258
RS	12	0.203056	1.409953	1564.889269	0.018534	0.021045
RS	13	0.232392	1.409953	1679.503414	0.019892	0.022471
RS	14	0.264567	1.336225	1896.671518	0.022464	0.025070
RS	15	0.299857	1.336225	2023.705556	0.023969	0.026622
RS	16	0.338562	1.301635	2209.794997	0.026173	0.028759
RS	17	0.381014	1.301635	2342.576084	0.027745	0.030397
RS	18	0.427576	1.286457	2503.793387	0.029655	0.032199
RS	19	0.478645	1.286457	2634.690402	0.031205	0.033851
RS	20	0.534657	1.295812	2741.871172	0.032474	0.034976
RS	21	0.596091	1.295812	2862.093305	0.033898	0.036541
RS	22	0.663472	1.343797	2870.037154	0.033992	0.036431
RS	23	0.737375	1.343797	2972.287636	0.035203	0.037799
RS	24	0.818431	1.449828	2844.065250	0.033685	0.035985
RS	25	0.907334	1.449828	2926.088926	0.034656	0.037085
RS	26	1.004843	1.640653	2655.149915	0.031447	0.033473
RS	27	1.111791	1.640653	2720.847146	0.032225	0.034309
RS	28	1.229090	1.957154	2336.558607	0.027674	0.029279
RS	29	1.357745	1.957154	2393.165154	0.028344	0.029919
RS	30	1.498853	2.462671	1950.717299	0.023104	0.024200
RS	31	1.653620	2.462671	2004.204193	0.023738	0.024724
RS	32	1.823368	3.244508	1567.161969	0.018561	0.019154
RS	33	2.009547	3.244508	1619.535884	0.019182	0.019614
RS	34	2.213749	4.401466	1237.709958	0.014659	0.014831
RS	35	2.437717	4.401466	1287.967954	0.015255	0.015243
RS	36	2.683365	6.016155	983.548613	0.011649	0.011505
RS	37	2.952791	6.016155	1030.200586	0.012202	0.011873
RS	38	3.248297	8.111528	802.282298	0.009502	0.009132
RS	39	3.572408	8.111528	844.746110	0.010005	0.009463
RS	40	3.927893	10.591193	682.329072	0.008081	0.007546
RS	41	4.317788	10.591193	720.966823	0.008539	0.007848
RS	42	4.745424	13.200995	611.638536	0.007244	0.006575
RS	43	5.214455	13.200995	647.306776	0.007667	0.006859
RS	44	5.728888	15.582491	580.233231	0.006872	0.006078
RS	45	6.293117	15.582491	613.819029	0.007270	0.006353
RS	46	6.911963	17.422366	580.069862	0.006870	0.005945
RS	47	7.590712	17.422366	612.102296	0.007250	0.006218
RS	48	8.335164	18.595235	603.787355	0.007151	0.006086
RS	49	9.151677	18.595235	634.106194	0.007510	0.006355
RS	50	10.047228	19.216269	642.263078	0.007607	0.006399
RS	51	11.029467	19.216269	669.785249	0.007933	0.006653
RS	52	12.106785	19.604457	681.726269	0.008074	0.006742
RS	53	13.288387	19.604457	704.581991	0.008345	0.006958
RS	54	14.584366	20.938909	679.426586	0.008047	0.006681
RS	55	16.005794	20.938909	697.131994	0.008257	0.006850
RS	56	17.564815	20.938909	710.683803	0.008417	0.006975
RS	57	19.274747	20.938909	719.371234	0.008520	0.007049
RS	58	21.150198	132.553507	118.909769	0.001408	0.001230
RS	59	23.207191	132.553507	129.129747	0.001529	0.001327
RS	60	25.463298	132.553507	140.086811	0.001659	0.001429
RS	61	27.937794	132.553507	151.804382	0.001798	0.001535
RS	62	30.651817	132.553507	164.299521	0.001946	0.001645
RS	63	33.628555	132.553507	10006.734501	0.118518	0.087673
PA	4+25*2+4+6 0.002131192 0.006296067 33.628554669 54748.799932541 50.555112908 5.800521726 2.325642599 1.616159549 1.409953041 1.336224638 1.301634572 1.286457275 1.295811710 1.343796962 1.449827511 1.640653290 1.957154097 2.462671158 3.244508452 4.401465646 6.016154537 8.111527752 10.591192728 13.200995342 15.582490561 17.422365591 18.595235100 19.216268653 19.604456640 20.938909328 132.553506943
//
IT	5200
RD	18
LK	-89622.712575
QD	-115.792326 -> -95.542312
RI	0.0086555116
TR	0.001985	0.006295
MT	34.819532
MM	C_pi: 16.661192, n_recomb: 87405.086072
RS	0	0.000000	114209.564811	0.007083	0.000000	0.000000
RS	1	0.009740	114209.564811	0.007773	0.000000	0.000000
RS	2	0.020429	114209.564811	0.008531	0.000000	0.000000
RS	3	0.032160	114209.564811	0.009362	0.000000	0.000000
RS	4	0.045032	65.265280	17.977078	0.000206	0.000143
RS	5	0.059159	65.265280	19.724542	0.000226	0.000209
RS	6	0.074661	6.584654	214.255551	0.002451	0.002407
RS	7	0.091674	6.584654	234.501666	0.002683	0.002963
RS	8	0.110344	2.519875	668.825043	0.007652	0.008622
RS	9	0.130832	2.519875	727.788591	0.008327	0.009690
RS	10	0.153315	1.724134	1153.902145	0.013202	0.015295
RS	11	0.177989	1.724134	1247.537088	0.014273	0.016529
RS	12	0.205066	1.493709	1552.515833	0.017762	0.020312
RS	13	0.234780	1.493709	1668.729856	0.019092	0.021672
RS	14	0.267389	1.407648	1898.074533	0.021716	0.024335
RS	15	0.303174	1.407648	2028.405781	0.023207	0.025838
RS	16	0.342444	1.363105	2231.632013	0.025532	0.028107
RS	17	0.385540	1.363105	2369.490231	0.027109	0.029718
RS	18	0.432833	1.338638	2552.745746	0.029206	0.031718
RS	19	0.484732	1.338638	2690.269068	0.030779	0.033367
RS	20	0.541687	1.339380	2822.520862	0.032292	0.034749
RS	21	0.604189	1.339380	2950.172034	0.033753	0.036327
RS	22	0.672780	1.379614	2981.925284	0.034116	0.036503
RS	23	0.748051	1.379614	3091.239008	0.035367	0.037891
RS	24	0.830653	1.478736	2979.708669	0.034091	0.036338
RS	25	0.921302	1.478736	3067.353976	0.035094	0.037455
RS	26	1.020780	1.663331	2801.047413	0.032047	0.034024
RS	27	1.129947	1.663331	2870.559992	0.032842	0.034868
RS	28	1.249748	1.974187	2477.307149	0.028343	0.029907
RS	29	1.381217	1.974187	2536.412029	0.029019	0.030548
RS	30	1.525492	2.475086	2073.993851	0.023729	0.024791
RS	31	1.683820	2.475086	2129.511794	0.024364	0.025315
RS	32	1.857570	3.254948	1667.051677	0.019073	0.019639
RS	33	2.048243	3.254948	1721.549260	0.019696	0.020101
RS	34	2.257489	4.416241	1314.615928	0.015040	0.015191
RS	35	2.487115	4.416241	1367.162265	0.015642	0.015610
RS	36	2.739108	6.047389	1041.568905	0.011917	0.011757
RS	37	3.015646	6.047389	1090.504500	0.012476	0.012134
RS	38	3.319120	8.177235	846.504899	0.009685	0.009305
RS	39	3.652152	8.177235	891.096165	0.010195	0.009644
RS	40	4.017623	10.710663	717.383158	0.008208	0.007667
RS	41	4.418692	10.710663	757.939755	0.008672	0.007976
RS	42	4.858827	13.385532	641.264568	0.007337	0.006665
RS	43	5.341832	13.385532	678.663323	0.007765	0.006955
RS	44	5.871883	15.826801	607.331050	0.006948	0.006154
RS	45	6.453562	15.826801	642.501920	0.007351	0.006434
RS	46	7.091899	17.704028	606.883222	0.006943	0.006019
RS	47	7.792412	17.704028	640.376606	0.007327	0.006296
RS	48	8.561157	18.883226	632.035979	0.007231	0.006165
RS	49	9.404781	18.883226	663.653774	0.007593	0.006437
RS	50	10.330575	19.482329	673.074511	0.007701	0.006490
RS	51	11.346545	19.482329	701.606361	0.008027	0.006744
RS	52	12.461474	19.830644	715.295173	0.008184	0.006845
RS	53	13.685000	19.830644	738.660301	0.008451	0.007059
RS	54	15.027701	21.102255	714.159597	0.008171	0.006793
RS	55	16.501185	21.102255	731.784190	0.008372	0.006956
RS	56	18.118191	21.102255	744.837165	0.008522	0.007074
RS	57	19.892699	21.102255	752.566960	0.008610	0.007137
RS	58	21.840049	140.897570	117.891313	0.001349	0.001175
RS	59	23.977076	140.897570	128.170543	0.001466	0.001269
RS	60	26.322257	140.897570	139.212392	0.001593	0.001369
RS	61	28.895866	140.897570	151.044959	0.001728	0.001473
RS	62	31.720152	140.897570	163.690554	0.001873	0.001582
RS	63	34.819532	140.897570	10346.845526	0.118378	0.088248
PA	4+25*2+4+6 0.001984871 0.006294674 34.819531771 114209.564810983 65.265280138 6.584653519 2.519875406 1.724133550 1.493709073 1.407647740 1.363105348 1.338638138 1.339380298 1.379613572 1.478736235 1.663331116 1.974187429 2.475085784 3.254948104 4.416241074 6.047388867 8.177234777 10.710663278 13.385531503 15.826801029 17.704027523 18.883226440 19.482328710 19.830644075 21.102254930 140.897570483
//
IT	4645
RD	19
LK	-89583.405231
QD	-102.388438 -> -84.719936
RI	0.0084461349
TR	0.001857	0.006289
MT	35.989745
MM	C_pi: 17.216406, n_recomb: 90092.768143
RS	0	0.000000	231957.027766	0.003610	0.000000	0.000000
RS	1	0.009798	231957.027766	0.003964	0.000000	0.000000
RS	2	0.020555	231957.027766	0.004352	0.000000	0.000000
RS	3	0.032367	231957.027766	0.004779	0.000000	0.000000
RS	4	0.045336	83.285050	14.613666	0.000162	0.000114
RS	5	0.059576	83.285050	16.043351	0.000178	0.000166
RS	6	0.075211	7.400495	198.003457	0.002198	0.002183
RS	7	0.092377	7.400495	216.887239	0.002407	0.002687
RS	8	0.111226	2.708958	647.294476	0.007185	0.008189
RS	9	0.131921	2.708958	705.090347	0.007826	0.009196
RS	10	0.154644	1.828631	1134.396430	0.012591	0.014729
RS	11	0.179594	1.828631	1227.945147	0.013630	0.015901
RS	12	0.206988	1.575813	1538.287733	0.017074	0.019659
RS	13	0.237065	1.575813	1655.693035	0.018378	0.020961
RS	14	0.270090	1.478422	1894.319195	0.021026	0.023659
RS	15	0.306351	1.478422	2027.342585	0.022503	0.025116
RS	16	0.346164	1.424375	2245.140334	0.024920	0.027487
RS	17	0.389878	1.424375	2387.379698	0.026499	0.029072
RS	18	0.437875	1.390775	2590.663408	0.028756	0.031243
RS	19	0.490574	1.390775	2734.151037	0.030348	0.032886
RS	20	0.548437	1.382976	2890.267288	0.032081	0.034499
RS	21	0.611969	1.382976	3024.835112	0.033575	0.036089
RS	22	0.681726	1.415562	3080.244536	0.034190	0.036531
RS	23	0.758318	1.415562	3196.313955	0.035478	0.037939
RS	24	0.842413	1.507982	3102.440479	0.034436	0.036637
RS	25	0.934749	1.507982	3195.564255	0.035470	0.037771
RS	26	1.036131	1.686681	2935.728780	0.032586	0.034520
RS	27	1.147446	1.686681	3008.972416	0.033399	0.035372
RS	28	1.269667	1.992387	2608.984044	0.028959	0.030486
RS	29	1.403864	1.992387	2670.472739	0.029641	0.031127
RS	30	1.551208	2.489317	2190.237995	0.024311	0.025342
RS	31	1.712989	2.489317	2247.621241	0.024948	0.025865
RS	32	1.890621	3.267978	1761.522984	0.019552	0.020093
RS	33	2.085657	3.267978	1817.956295	0.020179	0.020557
RS	34	2.299802	4.434378	1387.260424	0.015398	0.015528
RS	35	2.534928	4.434378	1441.915465	0.016005	0.015953
RS	36	2.793092	6.082586	1096.127216	0.012167	0.011991
RS	37	3.076549	6.082586	1147.186596	0.012733	0.012376
RS	38	3.387779	8.247187	887.823378	0.009855	0.009464
RS	39	3.729503	8.247187	934.400953	0.010372	0.009810
RS	40	4.104707	10.834248	749.923958	0.008324	0.007777
RS	41	4.516673	10.834248	792.272782	0.008794	0.008093
RS	42	4.969003	13.573617	668.637835	0.007422	0.006747
RS	43	5.465651	13.573617	707.651458	0.007855	0.007043
RS	44	6.010958	16.073559	632.333977	0.007019	0.006223
RS	45	6.609694	16.073559	668.982777	0.007425	0.006508
RS	46	7.267092	17.986427	631.683228	0.007011	0.006086
RS	47	7.988901	17.986427	666.537162	0.007398	0.006367
RS	48	8.781430	19.169687	658.307698	0.007307	0.006240
RS	49	9.651609	19.169687	691.128790	0.007671	0.006514
RS	50	10.607047	19.744099	701.939067	0.007791	0.006576
RS	51	11.656095	19.744099	731.385258	0.008118	0.006831
RS	52	12.807926	20.049049	746.986572	0.008291	0.006946
RS	53	14.072611	20.049049	770.755987	0.008555	0.007157
RS	54	15.461207	21.248612	747.402976	0.008296	0.006906
RS	55	16.985853	21.248612	764.803360	0.008489	0.007063
RS	56	18.659880	21.248612	777.208038	0.008627	0.007172
RS	57	20.497924	21.248612	783.828115	0.008700	0.007224
RS	58	22.516055	148.925605	116.917028	0.001298	0.001127
RS	59	24.731917	148.925605	127.244124	0.001412	0.001219
RS	60	27.164883	148.925605	138.356418	0.001536	0.001317
RS	61	29.836225	148.925605	150.286221	0.001668	0.001420
RS	62	32.769297	148.925605	163.060580	0.001810	0.001527
RS	63	35.989745	148.925605	10645.990737	0.118167	0.088718
PA	4+25*2+4+6 0.001857416 0.006289135 35.989745194 231957.027765916 83.285049902 7.400494813 2.708957500 1.828630504 1.575813314 1.478421716 1.424374995 1.390775177 1.382975659 1.415562498 1.507981642 1.686681101 1.992386857 2.489316791 3.267977818 4.434377516 6.082586329 8.247186594 10.834248326 13.573617460 16.073558971 17.986427238 19.169686823 19.744099463 20.049049029 21.248611655 148.925605269
//
IT	5039
RD	20
LK	-89549.047308
QD	-90.849298 -> -75.322074
RI	0.0082640374
TR	0.001745	0.006280
MT	37.142981
MM	C_pi: 17.731875, n_recomb: 92518.425813
RS	0	0.000000	478089.285882	0.001806	0.000000	0.000000
RS	1	0.009853	478089.285882	0.001984	0.000000	0.000000
RS	2	0.020676	478089.285882	0.002180	0.000000	0.000000
RS	3	0.032566	478089.285882	0.002395	0.000000	0.000000
RS	4	0.045627	105.109418	11.964331	0.000129	0.000092
RS	5	0.059975	105.109418	13.141864	0.000142	0.000134
RS	6	0.075736	8.239227	183.973840	0.001989	0.001996
RS	7	0.093051	8.239227	201.666363	0.002180	0.002457
RS	8	0.112071	2.890588	628.493974	0.006793	0.007824
RS	9	0.132966	2.890588	685.247558	0.007407	0.008781
RS	10	0.155919	1.928765	1116.442644	0.012067	0.014243
RS	11	0.181133	1.928765	1209.835007	0.013077	0.015362
RS	12	0.208832	1.655809	1523.135468	0.016463	0.019078
RS	13	0.239260	1.655809	1641.419381	0.017742	0.020329
RS	14	0.272686	1.548304	1886.692136	0.020393	0.023038
RS	15	0.309405	1.548304	2021.896108	0.021854	0.024453
RS	16	0.349742	1.485296	2251.843540	0.024339	0.026900
RS	17	0.394053	1.485296	2397.841031	0.025917	0.028460
RS	18	0.442730	1.442773	2619.123511	0.028309	0.030775
RS	19	0.496203	1.442773	2767.952798	0.029918	0.032413
RS	20	0.554945	1.426521	2946.565605	0.031848	0.034235
RS	21	0.619474	1.426521	3087.542290	0.033372	0.035835
RS	22	0.690360	1.451563	3166.171253	0.034222	0.036525
RS	23	0.768231	1.451563	3288.671299	0.035546	0.037952
RS	24	0.853774	1.537457	3213.075584	0.034729	0.036889
RS	25	0.947745	1.537457	3311.515548	0.035793	0.038040
RS	26	1.050975	1.710562	3059.644055	0.033071	0.034967
RS	27	1.164376	1.710562	3136.529895	0.033902	0.035827
RS	28	1.288949	2.011571	2731.754912	0.029527	0.031020
RS	29	1.425797	2.011571	2795.525449	0.030216	0.031661
RS	30	1.576127	2.505154	2299.449198	0.024854	0.025856
RS	31	1.741268	2.505154	2358.553280	0.025493	0.026377
RS	32	1.922681	3.283386	1850.519051	0.020002	0.020518
RS	33	2.121967	3.283386	1908.720618	0.020631	0.020983
RS	34	2.340888	4.455757	1455.586555	0.015733	0.015843
RS	35	2.581378	4.455757	1512.186377	0.016345	0.016272
RS	36	2.845563	6.121884	1147.189095	0.012400	0.012209
RS	37	3.135776	6.121884	1200.223564	0.012973	0.012601
RS	38	3.454583	8.321996	926.227818	0.010011	0.009610
RS	39	3.804801	8.321996	974.658700	0.010535	0.009964
RS	40	4.189525	10.963279	779.959353	0.008430	0.007877
RS	41	4.612153	10.963279	823.980390	0.008906	0.008199
RS	42	5.076421	13.767401	693.780465	0.007499	0.006821
RS	43	5.586432	13.767401	734.299480	0.007937	0.007122
RS	44	6.146692	16.325735	655.272422	0.007083	0.006285
RS	45	6.762152	16.325735	693.298519	0.007494	0.006575
RS	46	7.438250	18.273272	654.503866	0.007074	0.006148
RS	47	8.180962	18.273272	690.625526	0.007465	0.006432
RS	48	8.996849	19.458939	682.637044	0.007378	0.006309
RS	49	9.893123	19.458939	716.575363	0.007745	0.006586
RS	50	10.877703	20.006375	728.893411	0.007878	0.006659
RS	51	11.959289	20.006375	759.171393	0.008206	0.006914
RS	52	13.147439	20.264994	776.841373	0.008397	0.007043
RS	53	14.452652	20.264994	800.926848	0.008657	0.007252
RS	54	15.886463	21.384751	779.197685	0.008422	0.007019
RS	55	17.461540	21.384751	796.248298	0.008606	0.007169
RS	56	19.191804	21.384751	807.875890	0.008732	0.007270
RS	57	21.092542	21.384751	813.257770	0.008790	0.007311
RS	58	23.180553	156.626718	116.018821	0.001254	0.001086
RS	59	25.474286	156.626718	126.387403	0.001366	0.001177
RS	60	27.994011	156.626718	137.561437	0.001487	0.001273
RS	61	30.761994	156.626718	149.577038	0.001617	0.001374
RS	62	33.802694	156.626718	162.465530	0.001756	0.001480
RS	63	37.142981	156.626718	10908.082420	0.117902	0.089100
PA	4+25*2+4+6 0.001745474 0.006279868 37.142981047 478089.285881601 105.109418420 8.239227345 2.890587880 1.928764528 1.655808785 1.548303627 1.485296063 1.442773267 1.426520738 1.451562564 1.537457418 1.710561552 2.011571097 2.505153728 3.283386221 4.455756982 6.121883892 8.321995778 10.963278643 13.767401271 16.325735369 18.273271520 19.458938900 20.006374741 20.264994476 21.384750721 156.626718400
//
IT	5791
RD	21
LK	-89518.803279
QD	-80.871799 -> -67.137150
RI	0.0081042448
TR	0.001647	0.006267
MT	38.280462
MM	C_pi: 18.210795, n_recomb: 94705.204829
RS	0	0.000000	1076007.285903	0.000825	0.000000	0.000000
RS	1	0.009905	1076007.285903	0.000906	0.000000	0.000000
RS	2	0.020791	1076007.285903	0.000996	0.000000	0.000000
RS	3	0.032756	1076007.285903	0.001095	0.000000	0.000000
RS	4	0.045905	131.260821	9.865317	0.000104	0.000074
RS	5	0.060357	131.260821	10.841743	0.000114	0.000109
RS	6	0.076241	9.092513	171.849198	0.001815	0.001839
RS	7	0.093697	9.092513	188.501572	0.001990	0.002263
RS	8	0.112883	3.062986	612.275004	0.006465	0.007517
RS	9	0.133969	3.062986	668.123277	0.007055	0.008432
RS	10	0.157144	2.023853	1100.270553	0.011618	0.013826
RS	11	0.182614	2.023853	1193.487223	0.012602	0.014901
RS	12	0.210607	1.733349	1507.692642	0.015920	0.018562
RS	13	0.241373	1.733349	1626.617072	0.017176	0.019767
RS	14	0.275186	1.617089	1876.203054	0.019811	0.022467
RS	15	0.312348	1.617089	2013.156970	0.021257	0.023844
RS	16	0.353192	1.545746	2253.005661	0.023790	0.026345
RS	17	0.398081	1.545746	2402.207161	0.025365	0.027881
RS	18	0.447416	1.494544	2639.517279	0.027871	0.030319
RS	19	0.501637	1.494544	2793.109261	0.029493	0.031950
RS	20	0.561230	1.469934	2992.779771	0.031601	0.033960
RS	21	0.626725	1.469934	3139.671209	0.033152	0.035570
RS	22	0.698707	1.487515	3240.904922	0.034221	0.036491
RS	23	0.777820	1.487515	3369.501491	0.035579	0.037936
RS	24	0.864768	1.567040	3312.523248	0.034977	0.037102
RS	25	0.960329	1.567040	3416.102356	0.036071	0.038270
RS	26	1.065355	1.734806	3173.393754	0.033508	0.035370
RS	27	1.180784	1.734806	3253.827569	0.034357	0.036240
RS	28	1.307646	2.031514	2845.964393	0.030051	0.031513
RS	29	1.447074	2.031514	2911.923202	0.030747	0.032156
RS	30	1.600312	2.522303	2401.799966	0.025361	0.026336
RS	31	1.768729	2.522303	2462.497425	0.026002	0.026856
RS	32	1.953827	3.300831	1934.120126	0.020423	0.020916
RS	33	2.157260	3.300831	1993.940656	0.021054	0.021382
RS	34	2.380842	4.480038	1519.641132	0.016046	0.016137
RS	35	2.626571	4.480038	1578.036884	0.016663	0.016570
RS	36	2.896639	6.165029	1194.799897	0.012616	0.012411
RS	37	3.193457	6.165029	1249.672121	0.013195	0.012809
RS	38	3.519676	8.401646	961.769705	0.010155	0.009744
RS	39	3.878206	8.401646	1011.929608	0.010685	0.010104
RS	40	4.272249	11.098122	807.547770	0.008527	0.007967
RS	41	4.705322	11.098122	853.128256	0.009008	0.008295
RS	42	5.181291	13.967753	716.754936	0.007568	0.006887
RS	43	5.704406	13.967753	758.676539	0.008011	0.007193
RS	44	6.279335	16.584748	676.209891	0.007140	0.006341
RS	45	6.911210	16.584748	715.519411	0.007555	0.006635
RS	46	7.605674	18.566450	675.409230	0.007132	0.006203
RS	47	8.368924	18.566450	712.713334	0.007526	0.006492
RS	48	9.207775	19.753251	705.088196	0.007445	0.006372
RS	49	10.129714	19.753251	740.066878	0.007814	0.006652
RS	50	11.142972	20.271752	754.002233	0.007962	0.006737
RS	51	12.256593	20.271752	785.041430	0.008289	0.006993
RS	52	13.480519	20.481467	804.926447	0.008499	0.007137
RS	53	14.825675	20.481467	829.255454	0.008756	0.007344
RS	54	16.304069	21.514732	809.605947	0.008549	0.007132
RS	55	17.928900	21.514732	826.198125	0.008724	0.007275
RS	56	19.714670	21.514732	836.939201	0.008837	0.007367
RS	57	21.677322	21.514732	840.976223	0.008880	0.007396
RS	58	23.834375	163.987426	115.219017	0.001217	0.001051
RS	59	26.205085	163.987426	125.626490	0.001327	0.001140
RS	60	28.810615	163.987426	136.857856	0.001445	0.001235
RS	61	31.674224	163.987426	148.952674	0.001573	0.001335
RS	62	34.821475	163.987426	161.946140	0.001710	0.001440
RS	63	38.280462	163.987426	11137.016908	0.117597	0.089410
PA	4+25*2+4+6 0.001646514 0.006267492 38.280462172 1076007.285903379 131.260821273 9.092512919 3.062986476 2.023852993 1.733349025 1.617088508 1.545746135 1.494544228 1.469934297 1.487514685 1.567040149 1.734806209 2.031513655 2.522303291 3.300830589 4.480037717 6.165028807 8.401646228 11.098121901 13.967752662 16.584748482 18.566450444 19.753251416 20.271752421 20.481467296 21.514732438 163.987425891
//
IT	5356
RD	22
LK	-89492.012256
QD	-72.211281 -> -59.990776
RI	0.0079604517
TR	0.001558	0.006252
MT	39.410254
MM	C_pi: 18.658504, n_recomb: 96673.709485
RS	0	0.000000	1098514.000296	0.000828	0.000000	0.000000
RS	1	0.009956	1098514.000296	0.000910	0.000000	0.000000
RS	2	0.020902	1098514.000296	0.001001	0.000000	0.000000
RS	3	0.032939	1098514.000296	0.001101	0.000000	0.000000
RS	4	0.046174	162.378194	8.187592	0.000085	0.000061
RS	5	0.060727	162.378194	9.002304	0.000093	0.000089
RS	6	0.076728	9.953005	161.347540	0.001669	0.001706
RS	7	0.094323	9.953005	177.092064	0.001832	0.002099
RS	8	0.113669	3.224736	598.481164	0.006191	0.007260
RS	9	0.134941	3.224736	653.568500	0.006761	0.008140
RS	10	0.158331	2.113381	1086.031767	0.011234	0.013470
RS	11	0.184049	2.113381	1179.095952	0.012197	0.014507
RS	12	0.212328	1.808186	1492.464913	0.015438	0.018102
RS	13	0.243423	1.808186	1611.859004	0.016673	0.019267
RS	14	0.277613	1.684671	1863.683515	0.019278	0.021942
RS	15	0.315207	1.684671	2002.033562	0.020709	0.023284
RS	16	0.356543	1.605701	2249.713240	0.023271	0.025821
RS	17	0.401995	1.605701	2401.635698	0.024843	0.027334
RS	18	0.451972	1.546095	2653.094756	0.027444	0.029876
RS	19	0.506925	1.546095	2810.922651	0.029076	0.031500
RS	20	0.567348	1.513240	3030.176468	0.031344	0.033680
RS	21	0.633787	1.513240	3182.514237	0.032920	0.035299
RS	22	0.706840	1.523445	3305.585181	0.034193	0.036434
RS	23	0.787167	1.523445	3439.947109	0.035583	0.037897
RS	24	0.875490	1.596747	3401.693408	0.035187	0.037282
RS	25	0.972606	1.596747	3510.227877	0.036310	0.038467
RS	26	1.079392	1.759420	3277.609424	0.033904	0.035736
RS	27	1.196808	1.759420	3361.494943	0.034772	0.036616
RS	28	1.325914	2.052203	2951.999769	0.030536	0.031971
RS	29	1.467873	2.052203	3020.061839	0.031240	0.032616
RS	30	1.623965	2.540748	2497.504701	0.025834	0.026786
RS	31	1.795597	2.540748	2559.684187	0.026478	0.027304
RS	32	1.984317	3.320326	2012.441479	0.020817	0.021289
RS	33	2.191824	3.320326	2073.749237	0.021451	0.021755
RS	34	2.419991	4.507349	1579.495498	0.016338	0.016412
RS	35	2.670873	4.507349	1639.553402	0.016960	0.016849
RS	36	2.946732	6.212429	1239.013391	0.012816	0.012598
RS	37	3.250054	6.212429	1295.597808	0.013402	0.013001
RS	38	3.583574	8.487019	994.501117	0.010287	0.009866
RS	39	3.950299	8.487019	1046.274896	0.010823	0.010232
RS	40	4.353533	11.240344	832.742765	0.008614	0.008047
RS	41	4.796912	11.240344	879.777487	0.009100	0.008381
RS	42	5.284432	14.177114	737.613423	0.007630	0.006945
RS	43	5.820488	14.177114	780.841583	0.008077	0.007256
RS	44	6.409912	16.853945	695.196227	0.007191	0.006390
RS	45	7.058017	16.853945	735.701959	0.007610	0.006688
RS	46	7.770645	18.870150	694.444111	0.007183	0.006253
RS	47	8.554221	18.870150	732.852602	0.007581	0.006545
RS	48	9.415806	20.057445	725.700914	0.007507	0.006431
RS	49	10.363168	20.057445	761.651809	0.007879	0.006713
RS	50	11.404846	20.545616	777.297258	0.008040	0.006810
RS	51	12.550230	20.545616	809.038586	0.008369	0.007067
RS	52	13.809645	20.704374	831.268032	0.008599	0.007228
RS	53	15.194443	20.704374	855.783604	0.008852	0.007432
RS	54	16.717107	21.645884	838.635838	0.008675	0.007244
RS	55	18.391362	21.645884	854.679187	0.008841	0.007381
RS	56	20.232300	21.645884	864.445099	0.008942	0.007463
RS	57	22.256516	21.645884	867.053781	0.008969	0.007480
RS	58	24.482256	171.028531	114.528557	0.001185	0.001021
RS	59	26.929584	171.028531	124.975228	0.001293	0.001109
RS	60	29.620559	171.028531	136.262873	0.001410	0.001202
RS	61	32.579439	171.028531	148.434186	0.001535	0.001301
RS	62	35.832895	171.028531	161.527877	0.001671	0.001406
RS	63	39.410254	171.028531	11335.912463	0.117260	0.089660
PA	4+25*2+4+6 0.001558248 0.006251668 39.410254042 1098514.000296298 162.378193600 9.953005188 3.224736443 2.113381369 1.808185924 1.684671278 1.605700634 1.546095497 1.513239895 1.523445190 1.596746745 1.759419625 2.052203175 2.540748327 3.320325837 4.507349119 6.212428768 8.487018714 11.240344318 14.177113899 16.853945427 18.870149707 20.057445452 20.545616319 20.704373890 21.645883799 171.028531287
//
IT	3771
RD	23
LK	-89468.135086
QD	-64.665636 -> -54.510214
RI	0.0082306644
TR	0.001520	0.006367
MT	39.410254
MM	C_pi: 18.717304, n_recomb: 98656.098286
RS	0	0.000000	1666277.288797	0.000556	0.000000	0.000000
RS	1	0.009956	1666277.288797	0.000612	0.000000	0.000000
RS	2	0.020902	1666277.288797	0.000673	0.000000	0.000000
RS	3	0.032939	1666277.288797	0.000740	0.000000	0.000000
RS	4	0.046174	199.348378	6.797856	0.000069	0.000050
RS	5	0.060727	199.348378	7.474419	0.000076	0.000074
RS	6	0.076728	10.806215	151.490851	0.001536	0.001591
RS	7	0.094323	10.806215	166.298087	0.001686	0.001959
RS	8	0.113669	3.367535	584.432926	0.005924	0.007043
RS	9	0.134941	3.367535	638.415434	0.006471	0.007895
RS	10	0.158331	2.189147	1069.878199	0.010845	0.013166
RS	11	0.184049	2.189147	1162.073556	0.011779	0.014172
RS	12	0.212328	1.870822	1473.405865	0.014935	0.017691
RS	13	0.243423	1.870822	1592.240080	0.016139	0.018822
RS	14	0.277613	1.739947	1845.501541	0.018706	0.021458
RS	15	0.315207	1.739947	1983.981804	0.020110	0.022769
RS	16	0.356543	1.652463	2239.192743	0.022697	0.025326
RS	17	0.401995	1.652463	2392.421370	0.024250	0.026818
RS	18	0.451972	1.583221	2658.389455	0.026946	0.029446
RS	19	0.506925	1.583221	2819.005667	0.028574	0.031064
RS	20	0.567348	1.540660	3059.086017	0.031008	0.033396
RS	21	0.633787	1.540660	3215.524769	0.032593	0.035024
RS	22	0.706840	1.541696	3362.645410	0.034085	0.036360
RS	23	0.787167	1.541696	3501.635421	0.035493	0.037841
RS	24	0.875490	1.606325	3485.134897	0.035326	0.037433
RS	25	0.972606	1.606325	3597.720878	0.036467	0.038637
RS	26	1.079392	1.760319	3378.489482	0.034245	0.036070
RS	27	1.196808	1.760319	3465.105273	0.035123	0.036960
RS	28	1.325914	2.043650	3056.930308	0.030986	0.032397
RS	29	1.467873	2.043650	3126.489118	0.031691	0.033044
RS	30	1.623965	2.521146	2593.692860	0.026290	0.027208
RS	31	1.795597	2.521146	2656.830811	0.026930	0.027724
RS	32	1.984317	3.287617	2092.093019	0.021206	0.021640
RS	33	2.191824	3.287617	2154.448791	0.021838	0.022106
RS	34	2.419991	4.460069	1640.994773	0.016633	0.016669
RS	35	2.670873	4.460069	1702.362783	0.017256	0.017109
RS	36	2.946732	6.151239	1284.937510	0.013024	0.012770
RS	37	3.250054	6.151239	1342.959122	0.013613	0.013178
RS	38	3.583574	8.415307	1028.955202	0.010430	0.009977
RS	39	3.950299	8.415307	1082.128098	0.010969	0.010348
RS	40	4.353533	11.162047	859.718723	0.008714	0.008119
RS	41	4.796912	11.162047	908.037198	0.009204	0.008458
RS	42	5.284432	14.091642	760.407673	0.007708	0.006995
RS	43	5.820488	14.091642	804.803296	0.008158	0.007311
RS	44	6.409912	16.751849	716.400800	0.007262	0.006432
RS	45	7.058017	16.751849	757.984174	0.007683	0.006735
RS	46	7.770645	18.734033	716.138868	0.007259	0.006298
RS	47	8.554221	18.734033	755.542169	0.007658	0.006593
RS	48	9.415806	19.867880	749.603346	0.007598	0.006485
RS	49	10.363168	19.867880	786.408930	0.007971	0.006769
RS	50	11.404846	20.286174	804.706776	0.008157	0.006879
RS	51	12.550230	20.286174	836.995124	0.008484	0.007137
RS	52	13.809645	20.361118	862.685667	0.008744	0.007315
RS	53	15.194443	20.361118	887.146148	0.008992	0.007517
RS	54	16.717107	21.132892	874.423210	0.008863	0.007355
RS	55	18.391362	21.132892	889.479272	0.009016	0.007485
RS	56	20.232300	21.132892	897.786368	0.009100	0.007557
RS	57	22.256516	21.132892	898.451777	0.009107	0.007563
RS	58	24.482256	173.278868	114.237725	0.001158	0.000996
RS	59	26.929584	173.278868	124.697931	0.001264	0.001083
RS	60	29.620559	173.278868	136.008283	0.001379	0.001175
RS	61	32.579439	173.278868	148.213695	0.001502	0.001273
RS	62	35.832895	173.278868	161.355493	0.001636	0.001377
RS	63	39.410254	173.278868	11585.698666	0.117435	0.089859
PA	4+25*2+4+6 0.001520184 0.006367437 39.410254042 1666277.288796685 199.348378076 10.806215380 3.367534860 2.189147201 1.870822480 1.739947305 1.652462796 1.583221216 1.540659517 1.541696332 1.606325389 1.760318986 2.043650012 2.521145881 3.287616586 4.460069444 6.151239151 8.415307188 11.162046818 14.091641630 16.751848620 18.734032635 19.867879509 20.286174461 20.361117882 21.132891860 173.278867532
//
IT	4251
RD	24
LK	-89448.364787
QD	-58.571019 -> -49.498272
RI	0.0083835055
TR	0.001481	0.006469
MT	39.487904
MM	C_pi: 18.740088, n_recomb: 100257.135741
RS	0	0.000000	1640268.720619	0.000574	0.000000	0.000000
RS	1	0.009959	1640268.720619	0.000631	0.000000	0.000000
RS	2	0.020910	1640268.720619	0.000694	0.000000	0.000000
RS	3	0.032952	1640268.720619	0.000763	0.000000	0.000000
RS	4	0.046192	235.528674	5.844122	0.000058	0.000044
RS	5	0.060752	235.528674	6.426044	0.000064	0.000064
RS	6	0.076761	11.386461	146.050504	0.001457	0.001561
RS	7	0.094365	11.386461	160.344957	0.001599	0.001908
RS	8	0.113722	3.439093	581.496936	0.005800	0.007081
RS	9	0.135007	3.439093	635.313928	0.006337	0.007884
RS	10	0.158411	2.230645	1067.298547	0.010646	0.013174
RS	11	0.184147	2.230645	1159.565926	0.011566	0.014107
RS	12	0.212445	1.912023	1466.286460	0.014625	0.017553
RS	13	0.243562	1.912023	1585.174448	0.015811	0.018606
RS	14	0.277778	1.780409	1835.945356	0.018312	0.021185
RS	15	0.315401	1.780409	1974.756658	0.019697	0.022424
RS	16	0.356771	1.688539	2233.170903	0.022274	0.024982
RS	17	0.402261	1.688539	2387.481733	0.023814	0.026412
RS	18	0.452282	1.612472	2663.355749	0.026565	0.029107
RS	19	0.507284	1.612472	2826.142019	0.028189	0.030675
RS	20	0.567764	1.562232	3082.333373	0.030744	0.033141
RS	21	0.634267	1.562232	3241.956378	0.032336	0.034732
RS	22	0.707394	1.555685	3408.711352	0.034000	0.036252
RS	23	0.787803	1.555685	3551.275646	0.035422	0.037705
RS	24	0.876220	1.613010	3553.098732	0.035440	0.037495
RS	25	0.973442	1.613010	3668.721885	0.036593	0.038674
RS	26	1.080348	1.759679	3461.066909	0.034522	0.036274
RS	27	1.197900	1.759679	3549.552890	0.035404	0.037137
RS	28	1.327159	2.035119	3142.769088	0.031347	0.032674
RS	29	1.469291	2.035119	3213.136086	0.032049	0.033292
RS	30	1.625578	2.503619	2671.828738	0.026650	0.027481
RS	31	1.797430	2.503619	2735.358550	0.027283	0.027973
RS	32	1.986396	3.259896	2155.889924	0.021504	0.021859
RS	33	2.194183	3.259896	2218.792188	0.022131	0.022308
RS	34	2.422662	4.421989	1689.201040	0.016849	0.016818
RS	35	2.673897	4.421989	1751.413375	0.017469	0.017249
RS	36	2.950152	6.105167	1319.920432	0.013165	0.012858
RS	37	3.253919	6.105167	1378.943638	0.013754	0.013263
RS	38	3.587939	8.366536	1054.349047	0.010516	0.010023
RS	39	3.955224	8.366536	1108.517749	0.011057	0.010394
RS	40	4.359088	11.116199	878.983117	0.008767	0.008142
RS	41	4.803173	11.116199	928.214693	0.009258	0.008481
RS	42	5.291484	14.049034	776.338313	0.007743	0.007008
RS	43	5.828427	14.049034	821.560298	0.008195	0.007324
RS	44	6.418845	16.702681	731.161159	0.007293	0.006444
RS	45	7.068063	16.702681	773.506806	0.007715	0.006748
RS	46	7.781937	18.659470	731.462107	0.007296	0.006317
RS	47	8.566906	18.659470	771.570292	0.007696	0.006613
RS	48	9.430051	19.746552	766.956046	0.007650	0.006518
RS	49	10.379158	19.746552	804.358857	0.008023	0.006803
RS	50	11.422787	20.100127	825.260164	0.008231	0.006933
RS	51	12.570352	20.100127	857.885476	0.008557	0.007189
RS	52	13.832205	20.095998	886.990211	0.008847	0.007393
RS	53	15.219726	20.095998	911.248757	0.009089	0.007591
RS	54	16.745432	20.708277	903.446113	0.009011	0.007472
RS	55	18.423084	20.708277	917.390102	0.009150	0.007591
RS	56	20.267815	20.708277	924.166171	0.009218	0.007651
RS	57	22.296265	20.708277	922.877044	0.009205	0.007642
RS	58	24.526730	175.779011	113.239134	0.001129	0.000969
RS	59	26.979329	175.779011	123.649492	0.001233	0.001054
RS	60	29.676185	175.779011	134.913896	0.001346	0.001145
RS	61	32.641623	175.779011	147.079135	0.001467	0.001241
RS	62	35.902392	175.779011	160.188801	0.001598	0.001344
RS	63	39.487904	175.779011	11753.195585	0.117231	0.090018
PA	4+25*2+4+6 0.001480801 0.006469160 39.487903716 1640268.720618763 235.528674481 11.386461161 3.439092600 2.230645079 1.912023088 1.780408726 1.688538559 1.612471694 1.562231595 1.555684539 1.613010267 1.759678955 2.035119342 2.503619056 3.259896478 4.421989336 6.105166864 8.366536453 11.116198986 14.049033798 16.702681075 18.659470425 19.746551648 20.100127353 20.095998350 20.708276979 175.779010713
//
IT	4502
RD	25
LK	-89430.754009
QD	-53.125146 -> -45.100846
RI	0.0084346913
TR	0.001446	0.006576
MT	39.492804
MM	C_pi: 18.713184, n_recomb: 101675.898826
RS	0	0.000000	1640069.665715	0.000582	0.000000	0.000000
RS	1	0.009959	1640069.665715	0.000640	0.000000	0.000000
RS	2	0.020910	1640069.665715	0.000703	0.000000	0.000000
RS	3	0.032952	1640069.665715	0.000773	0.000000	0.000000
RS	4	0.046193	271.484457	5.137644	0.000051	0.000039
RS	5	0.060753	271.484457	5.649283	0.000056	0.000057
RS	6	0.076763	11.777782	143.084792	0.001407	0.001543
RS	7	0.094368	11.777782	157.097907	0.001545	0.001876
RS	8	0.113725	3.465325	584.872098	0.005752	0.007146
RS	9	0.135011	3.465325	639.034744	0.006285	0.007919
RS	10	0.158416	2.250865	1072.106654	0.010544	0.013210
RS	11	0.184153	2.250865	1164.919783	0.011457	0.014097
RS	12	0.212453	1.939941	1465.277236	0.014411	0.017439
RS	13	0.243571	1.939941	1584.477452	0.015584	0.018443
RS	14	0.277788	1.811612	1830.436697	0.018003	0.020935
RS	15	0.315413	1.811612	1969.589546	0.019371	0.022128
RS	16	0.356785	1.717757	2228.776976	0.021920	0.024659
RS	17	0.402278	1.717757	2383.937394	0.023446	0.026049
RS	18	0.452301	1.636396	2667.210875	0.026232	0.028784
RS	19	0.507307	1.636396	2831.722505	0.027850	0.030322
RS	20	0.567790	1.579535	3101.489988	0.030504	0.032892
RS	21	0.634298	1.579535	3263.710902	0.032099	0.034462
RS	22	0.707429	1.566183	3447.827984	0.033910	0.036137
RS	23	0.787843	1.566183	3593.344364	0.035341	0.037576
RS	24	0.876266	1.616841	3611.836697	0.035523	0.037538
RS	25	0.973495	1.616841	3729.940949	0.036685	0.038703
RS	26	1.080408	1.756762	3533.132259	0.034749	0.036448
RS	27	1.197968	1.756762	3623.051272	0.035633	0.037293
RS	28	1.327237	2.024892	3217.954388	0.031649	0.032916
RS	29	1.469380	2.024892	3288.801717	0.032346	0.033514
RS	30	1.625679	2.485044	2740.122664	0.026950	0.027720
RS	31	1.797545	2.485044	2803.783096	0.027576	0.028194
RS	32	1.986528	3.231872	2211.221385	0.021748	0.022047
RS	33	2.194331	3.231872	2274.436890	0.022369	0.022485
RS	34	2.422831	4.384423	1730.453421	0.017019	0.016942
RS	35	2.674087	4.384423	1793.288010	0.017637	0.017368
RS	36	2.950367	6.060371	1349.307076	0.013271	0.012928
RS	37	3.254163	6.060371	1409.120080	0.013859	0.013331
RS	38	3.588214	8.319476	1075.231371	0.010575	0.010056
RS	39	3.955535	8.319476	1130.198361	0.011116	0.010427
RS	40	4.359438	11.071907	894.521922	0.008798	0.008154
RS	41	4.803568	11.071907	944.486166	0.009289	0.008494
RS	42	5.291929	14.007021	789.064218	0.007761	0.007012
RS	43	5.828928	14.007021	834.949478	0.008212	0.007329
RS	44	6.419408	16.652497	743.019150	0.007308	0.006449
RS	45	7.068696	16.652497	785.980448	0.007730	0.006754
RS	46	7.782649	18.582053	744.025252	0.007318	0.006330
RS	47	8.567706	18.582053	784.708452	0.007718	0.006627
RS	48	9.430950	19.620890	781.592040	0.007687	0.006546
RS	49	10.380167	19.620890	819.481688	0.008060	0.006831
RS	50	11.423919	19.909075	843.111762	0.008292	0.006981
RS	51	12.571622	19.909075	875.986873	0.008615	0.007236
RS	52	13.833628	19.825967	908.669736	0.008937	0.007466
RS	53	15.221321	19.825967	932.660502	0.009173	0.007659
RS	54	16.747219	20.278871	930.355488	0.009150	0.007585
RS	55	18.425086	20.278871	943.087787	0.009275	0.007694
RS	56	20.270056	20.278871	948.253548	0.009326	0.007742
RS	57	22.298773	20.278871	944.956862	0.009294	0.007718
RS	58	24.529537	177.783465	112.154054	0.001103	0.000945
RS	59	26.982468	177.783465	122.499196	0.001205	0.001028
RS	60	29.679695	177.783465	133.699956	0.001315	0.001118
RS	61	32.645547	177.783465	145.804688	0.001434	0.001213
RS	62	35.906778	177.783465	158.858920	0.001562	0.001314
RS	63	39.492804	177.783465	11892.383484	0.116964	0.090150
PA	4+25*2+4+6 0.001446409 0.006575780 39.492804042 1640069.665715074 271.484456734 11.777781991 3.465324644 2.250865150 1.939940978 1.811612329 1.717756633 1.636395595 1.579534831 1.566183165 1.616840792 1.756761683 2.024891716 2.485043537 3.231871872 4.384422547 6.060370501 8.319475603 11.071907033 14.007021222 16.652497019 18.582053027 19.620889540 19.909074969 19.825966565 20.278870580 177.783464935
//
CC
CC	Brief Description of the file format:
CC	  CC  comments
CC	  MM  useful-messages
CC	  RD  round-of-iterations
CC	  LL  \log[P(sequence)]
CC	  QD  Q-before-opt Q-after-opt
CC	  TR  \theta_0 \rho_0
CC	  RS  k t_k \lambda_k \pi_k \sum_{l\not=k}A_{kl} A_{kk}
CC	  DC  begin end best-k t_k+\Delta_k max-prob
CC
MM	Version: 0.6.5-r67
MM	pattern:4+25*2+4+6, n:63, n_free_lambdas:28
MM	n_iterations:25, skip:1, max_t:5, theta/rho:5
MM	is_decoding:0
MM	n_seqs:13, sum_L:968153, sum_n:37853
RD	0
LK	0.000000
QD	0.000000 -> 0.000000
RI	inf
TR	0.039883	0.007977
MT	5.000000
MM	C_pi: 1.000000, n_recomb: 7691.895080
RS	0	0.000000	1.000000	49.180048	0.006394	0.000000
RS	1	0.006440	1.000000	52.001755	0.006761	0.000000
RS	2	0.013294	1.000000	54.961920	0.007145	0.000000
RS	3	0.020590	1.000000	58.064236	0.007549	0.000000
RS	4	0.028356	1.000000	61.312040	0.007971	0.000000
RS	5	0.036622	1.000000	64.708233	0.008413	0.000000
RS	6	0.045421	1.000000	68.255187	0.008874	0.000000
RS	7	0.054785	1.000000	71.954643	0.009355	0.000000
RS	8	0.064753	1.000000	75.807600	0.009856	0.000000
RS	9	0.075363	1.000000	79.814185	0.010376	0.000000
RS	10	0.086656	1.000000	83.973525	0.010917	0.000000
RS	11	0.098677	1.000000	88.283595	0.011477	0.000000
RS	12	0.111471	1.000000	92.741060	0.012057	0.000000
RS	13	0.125090	1.000000	97.341103	0.012655	0.000000
RS	14	0.139585	1.000000	102.077247	0.013271	0.000000
RS	15	0.155014	1.000000	106.941164	0.013903	0.000000
RS	16	0.171437	1.000000	111.922475	0.014551	0.000000
RS	17	0.188917	1.000000	117.008546	0.015212	0.000000
RS	18	0.207523	1.000000	122.184281	0.015885	0.000000
RS	19	0.227327	1.000000	127.431917	0.016567	0.000000
RS	20	0.248406	1.000000	132.730822	0.017256	0.000000
RS	21	0.270843	1.000000	138.057303	0.017948	0.000000
RS	22	0.294725	1.000000	143.384432	0.018641	0.000000
RS	23	0.320144	1.000000	148.681903	0.019330	0.000000
RS	24	0.347201	1.000000	153.915910	0.020010	0.000000
RS	25	0.376000	1.000000	159.049082	0.020677	0.000000
RS	26	0.406654	1.000000	164.040469	0.021326	0.000000
RS	27	0.439282	1.000000	168.845590	0.021951	0.000000
RS	28	0.474011	1.000000	173.416575	0.022545	0.000000
RS	29	0.510976	1.000000	177.702394	0.023103	0.000000
RS	30	0.550322	1.000000	181.649198	0.023616	0.000000
RS	31	0.592202	1.000000	185.200788	0.024077	0.000000
RS	32	0.636779	1.000000	188.299220	0.024480	0.000000
RS	33	0.684227	1.000000	190.885560	0.024816	0.000000
RS	34	0.734730	1.000000	192.900805	0.025078	0.000000
RS	35	0.788485	1.000000	194.286954	0.025259	0.000000
RS	36	0.845702	1.000000	194.988261	0.025350	0.000000
RS	37	0.906604	1.000000	194.952630	0.025345	0.000000
RS	38	0.971428	1.000000	194.133156	0.025239	0.000000
RS	39	1.040426	1.000000	192.489791	0.025025	0.000000
RS	40	1.113868	1.000000	189.991069	0.024700	0.000000
RS	41	1.192040	1.000000	186.615883	0.024261	0.000000
RS	42	1.275245	1.000000	182.355210	0.023707	0.000000
RS	43	1.363809	1.000000	177.213745	0.023039	0.000000
RS	44	1.458076	1.000000	171.211327	0.022259	0.000000
RS	45	1.558414	1.000000	164.384085	0.021371	0.000000
RS	46	1.665214	1.000000	156.785188	0.020383	0.000000
RS	47	1.778891	1.000000	148.485107	0.019304	0.000000
RS	48	1.899889	1.000000	139.571280	0.018145	0.000000
RS	49	2.028679	1.000000	130.147116	0.016920	0.000000
RS	50	2.165763	1.000000	120.330273	0.015644	0.000000
RS	51	2.311675	1.000000	110.250180	0.014333	0.000000
RS	52	2.466983	1.000000	100.044837	0.013007	0.000000
RS	53	2.632293	1.000000	89.856955	0.011682	0.000000
RS	54	2.808249	1.000000	79.829561	0.010378	0.000000
RS	55	2.995536	1.000000	70.101257	0.009114	0.000000
RS	56	3.194884	1.000000	60.801364	0.007905	0.000000
RS	57	3.407070	1.000000	52.045227	0.006766	0.000000
RS	58	3.632920	1.000000	43.929980	0.005711	0.000000
RS	59	3.873315	1.000000	36.531082	0.004749	0.000000
RS	60	4.129191	1.000000	29.899873	0.003887	0.000000
RS	61	4.401545	1.000000	24.062380	0.003128	0.000000
RS	62	4.691438	1.000000	19.019500	0.002473	0.000000
RS	63	5.000000	1.000000	52.856996	0.006872	0.000000
PA	4+25*2+4+6 0.039883018 0.007976604 5.000000000 1.000000000 1.000000000 1.000000000 1.000000000 1.000000000 1.000000000 1.000000000 1.000000000 1.000000000 1.000000000 1.000000000 1.000000000 1.000000000 1.000000000 1.000000000 1.000000000 1.000000000 1.000000000 1.000000000 1.000000000 1.000000000 1.000000000 1.000000000 1.000000000 1.000000000 1.000000000 1.000000000 1.000000000
//
IT	6473
RD	1
LK	-126630.013082
QD	-4258.169015 -> -1688.088870
RI	0.1138728016
TR	0.026042	0.004944
MT	9.637394
MM	C_pi: 1.423663, n_recomb: 6790.993109
RS	0	0.000000	0.373593	135.177174	0.019905	0.000502
RS	1	0.007538	0.373593	142.358126	0.020963	0.005347
RS	2	0.015645	0.373593	149.684391	0.022042	0.012624
RS	3	0.024362	0.373593	157.121104	0.023137	0.019098
RS	4	0.033737	0.310553	197.506394	0.029084	0.024891
RS	5	0.043818	0.310553	205.365908	0.030241	0.030555
RS	6	0.054659	0.318887	207.531712	0.030560	0.035711
RS	7	0.066318	0.318887	214.875867	0.031641	0.039550
RS	8	0.078855	0.356481	198.889892	0.029287	0.041285
RS	9	0.092337	0.356481	205.660051	0.030284	0.040520
RS	10	0.106836	0.418864	181.039008	0.026659	0.038068
RS	11	0.122427	0.418864	187.318521	0.027583	0.035364
RS	12	0.139194	0.495611	163.868804	0.024130	0.033088
RS	13	0.157225	0.495611	169.702050	0.024989	0.031173
RS	14	0.176615	0.585837	148.732562	0.021901	0.029418
RS	15	0.197467	0.585837	154.154068	0.022700	0.027731
RS	16	0.219890	0.691044	135.494193	0.019952	0.026113
RS	17	0.244004	0.691044	140.536048	0.020694	0.024584
RS	18	0.269936	0.811134	124.214993	0.018291	0.023152
RS	19	0.297822	0.811134	128.907275	0.018982	0.021804
RS	20	0.327811	0.946550	114.654885	0.016883	0.020525
RS	21	0.360060	0.946550	119.025544	0.017527	0.019297
RS	22	0.394740	1.097554	106.566628	0.015692	0.018112
RS	23	0.432034	1.097554	110.640792	0.016292	0.016966
RS	24	0.472140	1.262672	99.839580	0.014702	0.015865
RS	25	0.515268	1.262672	103.639047	0.015261	0.014816
RS	26	0.561648	1.438438	94.412369	0.013903	0.013826
RS	27	0.611524	1.438438	97.954444	0.014424	0.012902
RS	28	0.665160	1.620350	90.177883	0.013279	0.012048
RS	29	0.722839	1.620350	93.473442	0.013764	0.011268
RS	30	0.784866	1.804212	86.955830	0.012805	0.010561
RS	31	0.851569	1.804212	90.007365	0.013254	0.009926
RS	32	0.923299	1.986965	84.518768	0.012446	0.009359
RS	33	1.000437	1.986965	87.319262	0.012858	0.008855
RS	34	1.083390	2.166660	82.633739	0.012168	0.008411
RS	35	1.172596	2.166660	85.166562	0.012541	0.008021
RS	36	1.268526	2.341862	81.093779	0.011941	0.007681
RS	37	1.371687	2.341862	83.333165	0.012271	0.007387
RS	38	1.482626	2.510876	79.732568	0.011741	0.007137
RS	39	1.601926	2.510876	81.644023	0.012022	0.006930
RS	40	1.730220	2.671286	78.419648	0.011548	0.006766
RS	41	1.868185	2.671286	79.959920	0.011774	0.006646
RS	42	2.016550	2.819782	77.047597	0.011346	0.006572
RS	43	2.176099	2.819782	78.164221	0.011510	0.006547
RS	44	2.347674	2.952553	75.509129	0.011119	0.006571
RS	45	2.532184	2.952553	76.140300	0.011212	0.006648
RS	46	2.730602	3.066048	73.674397	0.010849	0.006777
RS	47	2.943977	3.066048	73.750625	0.010860	0.006956
RS	48	3.173437	3.158065	71.372480	0.010510	0.007180
RS	49	3.420194	3.158065	70.822330	0.010429	0.007444
RS	50	3.685552	3.228768	68.388928	0.010071	0.007737
RS	51	3.970912	3.228768	67.151394	0.009888	0.008046
RS	52	4.277784	3.281673	64.482531	0.009495	0.008356
RS	53	4.607788	3.281673	62.528462	0.009208	0.008647
RS	54	4.962669	3.350258	59.000112	0.008688	0.008898
RS	55	5.344300	3.350258	56.433318	0.008310	0.009084
RS	56	5.754700	3.350258	53.503895	0.007879	0.009183
RS	57	6.196037	3.350258	50.247419	0.007399	0.009176
RS	58	6.670642	3.865019	40.892093	0.006022	0.009052
RS	59	7.181023	3.865019	38.397087	0.005654	0.008811
RS	60	7.729878	3.865019	35.687826	0.005255	0.008465
RS	61	8.320106	3.865019	32.807324	0.004831	0.008034
RS	62	8.954827	3.865019	29.805150	0.004389	0.007542
RS	63	9.637394	3.865019	155.879108	0.022954	0.040391
PA	4+25*2+4+6 0.026041778 0.004944337 9.637393951 0.373593330 0.310552597 0.318886757 0.356480598 0.418863773 0.495611191 0.585837364 0.691043854 0.811134338 0.946549892 1.097553730 1.262672424 1.438438416 1.620349884 1.804212451 1.986965179 2.166660368 2.341861725 2.510875702 2.671285629 2.819782257 2.952552736 3.066047728 3.158064842 3.228767872 3.281672597 3.350257874 3.865019023
//
IT	5137
RD	2
LK	-122582.147576
QD	-2043.125483 -> -1185.480454
RI	0.0787795066
TR	0.020953	0.004695
MT	12.392476
MM	C_pi: 2.149957, n_recomb: 9723.822018
RS	0	0.000000	0.585231	130.774442	0.013449	0.000231
RS	1	0.007964	0.585231	139.208714	0.014316	0.002386
RS	2	0.016563	0.585231	148.020301	0.015222	0.006635
RS	3	0.025846	0.585231	157.198552	0.016166	0.011587
RS	4	0.035869	0.340069	285.025948	0.029312	0.019765
RS	5	0.046690	0.340069	297.720985	0.030618	0.025529
RS	6	0.058373	0.308948	340.773681	0.035045	0.030720
RS	7	0.070986	0.308948	352.636899	0.036265	0.036747
RS	8	0.084604	0.322360	348.894388	0.035880	0.038103
RS	9	0.099306	0.322360	359.252334	0.036946	0.042680
RS	10	0.115180	0.368799	323.192146	0.033237	0.039383
RS	11	0.132317	0.368799	332.491757	0.034194	0.041578
RS	12	0.150820	0.436171	289.312271	0.029753	0.036509
RS	13	0.170796	0.436171	297.846355	0.030631	0.037679
RS	14	0.192363	0.522662	256.042053	0.026331	0.032818
RS	15	0.215647	0.522662	263.939111	0.027144	0.033711
RS	16	0.240786	0.632216	225.107943	0.023150	0.029260
RS	17	0.267928	0.632216	232.444026	0.023905	0.029851
RS	18	0.297230	0.768985	197.501757	0.020311	0.025857
RS	19	0.328867	0.768985	204.320049	0.021012	0.026208
RS	20	0.363023	0.939137	173.235391	0.017816	0.022684
RS	21	0.399900	0.939137	179.567675	0.018467	0.022818
RS	22	0.439713	1.151081	152.002791	0.015632	0.019697
RS	23	0.482697	1.151081	157.876647	0.016236	0.019609
RS	24	0.529105	1.412501	133.752080	0.013755	0.016869
RS	25	0.579209	1.412501	139.193472	0.014315	0.016603
RS	26	0.633303	1.726917	118.579051	0.012195	0.014269
RS	27	0.691705	1.726917	123.617825	0.012713	0.013909
RS	28	0.754759	2.092067	106.444810	0.010947	0.011995
RS	29	0.822835	2.092067	111.118195	0.011427	0.011627
RS	30	0.896332	2.500720	97.080136	0.009984	0.010109
RS	31	0.975683	2.500720	101.430365	0.010431	0.009787
RS	32	1.061353	2.942693	90.072270	0.009263	0.008612
RS	33	1.153847	2.942693	94.140782	0.009681	0.008362
RS	34	1.253707	3.405756	85.005965	0.008742	0.007465
RS	35	1.361520	3.405756	88.828200	0.009135	0.007292
RS	36	1.477920	3.874577	81.559864	0.008388	0.006616
RS	37	1.603590	3.874577	85.161907	0.008758	0.006520
RS	38	1.739268	4.329094	79.532170	0.008179	0.006025
RS	39	1.885753	4.329094	82.927851	0.008528	0.006010
RS	40	2.043904	4.744613	78.812559	0.008105	0.005678
RS	41	2.214651	4.744613	81.998874	0.008433	0.005757
RS	42	2.398997	5.095396	79.320733	0.008157	0.005584
RS	43	2.598024	5.095396	82.270072	0.008461	0.005777
RS	44	2.812902	5.361572	80.924964	0.008322	0.005765
RS	45	3.044894	5.361572	83.574223	0.008595	0.006080
RS	46	3.295363	5.536511	83.353799	0.008572	0.006218
RS	47	3.565780	5.536511	85.593367	0.008802	0.006636
RS	48	3.857733	5.629827	86.132272	0.008858	0.006886
RS	49	4.172938	5.629827	87.801583	0.009030	0.007351
RS	50	4.513247	5.664417	88.568259	0.009108	0.007646
RS	51	4.880660	5.664417	89.467253	0.009201	0.008079
RS	52	5.277334	5.672247	89.778430	0.009233	0.008329
RS	53	5.705601	5.672247	89.705878	0.009225	0.008638
RS	54	6.167976	5.736638	88.125454	0.009063	0.008676
RS	55	6.667175	5.736638	87.021707	0.008949	0.008785
RS	56	7.206133	5.736638	85.323478	0.008775	0.008768
RS	57	7.788014	5.736638	83.019232	0.008538	0.008625
RS	58	8.416239	7.461740	62.422923	0.006420	0.007319
RS	59	9.094497	7.461740	61.419120	0.006316	0.007140
RS	60	9.826773	7.461740	59.986374	0.006169	0.006877
RS	61	10.617370	7.461740	58.121338	0.005977	0.006546
RS	62	11.470933	7.461740	55.831164	0.005742	0.006162
RS	63	12.392476	7.461740	432.417803	0.044470	0.042565
PA	4+25*2+4+6 0.020953183 0.004695153 12.392475547 0.585230637 0.340068504 0.308948308 0.322360212 0.368798650 0.436170518 0.522662024 0.632216131 0.768984711 0.939136917 1.151081371 1.412501100 1.726917354 2.092067000 2.500720469 2.942693430 3.405755633 3.874576741 4.329094319 4.744613492 5.095395899 5.361572448 5.536510971 5.629826672 5.664417227 5.672247491 5.736637979 7.461740252
//
IT	4593
RD	3
LK	-121143.227449
QD	-1465.002044 -> -1067.701196
RI	0.0511164460
TR	0.018049	0.004960
MT	13.961768
MM	C_pi: 2.892142, n_recomb: 13788.566624
RS	0	0.000000	1.122378	99.260943	0.007199	0.000117
RS	1	0.008167	1.122378	106.560016	0.007728	0.001174
RS	2	0.017002	1.122378	114.325284	0.008291	0.003415
RS	3	0.026557	1.122378	122.574619	0.008890	0.006242
RS	4	0.036894	0.449640	325.381271	0.023598	0.015588
RS	5	0.048074	0.449640	342.975391	0.024874	0.020174
RS	6	0.060168	0.361320	447.356166	0.032444	0.027235
RS	7	0.073249	0.361320	466.017895	0.033797	0.032398
RS	8	0.087399	0.347882	502.256332	0.036426	0.036101
RS	9	0.102704	0.347882	518.987538	0.037639	0.040947
RS	10	0.119260	0.378157	492.508030	0.035719	0.039628
RS	11	0.137167	0.378157	507.142961	0.036780	0.042879
RS	12	0.156537	0.433644	455.163161	0.033010	0.038578
RS	13	0.177489	0.433644	468.223497	0.033957	0.040639
RS	14	0.200153	0.509405	410.051409	0.029739	0.035572
RS	15	0.224667	0.509405	421.905886	0.030598	0.037224
RS	16	0.251183	0.609071	363.244217	0.026344	0.032132
RS	17	0.279865	0.609071	374.150853	0.027135	0.033457
RS	18	0.310890	0.738706	318.008308	0.023063	0.028556
RS	19	0.344449	0.738706	328.127853	0.023797	0.029558
RS	20	0.380748	0.908225	275.670119	0.019993	0.024973
RS	21	0.420012	0.908225	285.097440	0.020676	0.025674
RS	22	0.462483	1.132995	236.664731	0.017164	0.021440
RS	23	0.508422	1.132995	245.446846	0.017801	0.021832
RS	24	0.558114	1.431438	201.779689	0.014634	0.018013
RS	25	0.611864	1.431438	209.925049	0.015225	0.018133
RS	26	0.670003	1.819909	172.034879	0.012477	0.014847
RS	27	0.732892	1.819909	179.542050	0.013021	0.014792
RS	28	0.800916	2.307771	147.961342	0.010731	0.012115
RS	29	0.874497	2.307771	154.852120	0.011230	0.011987
RS	30	0.954086	2.894964	129.330107	0.009380	0.009903
RS	31	1.040176	2.894964	135.660073	0.009839	0.009773
RS	32	1.133298	3.571935	115.419430	0.008371	0.008197
RS	33	1.234024	3.571935	121.267036	0.008795	0.008099
RS	34	1.342978	4.318510	105.433145	0.007646	0.006927
RS	35	1.460830	4.318510	110.884552	0.008042	0.006876
RS	36	1.588307	5.099767	98.766367	0.007163	0.006019
RS	37	1.726195	5.099767	103.905607	0.007536	0.006021
RS	38	1.875346	5.862446	95.070208	0.006895	0.005419
RS	39	2.036678	5.862446	99.973034	0.007250	0.005484
RS	40	2.211186	6.538649	94.195591	0.006831	0.005103
RS	41	2.399947	6.538649	98.921312	0.007174	0.005250
RS	42	2.604124	7.061731	96.076703	0.006968	0.005079
RS	43	2.824977	7.061731	100.652751	0.007300	0.005330
RS	44	3.063868	7.390632	100.572715	0.007294	0.005364
RS	45	3.322270	7.390632	104.969341	0.007613	0.005726
RS	46	3.601776	7.528685	107.275871	0.007780	0.005948
RS	47	3.904110	7.528685	111.374541	0.008077	0.006395
RS	48	4.231136	7.521300	115.353689	0.008366	0.006752
RS	49	4.584872	7.521300	118.923176	0.008625	0.007222
RS	50	4.967498	7.435671	123.490713	0.008956	0.007626
RS	51	5.381374	7.435671	126.193447	0.009152	0.008035
RS	52	5.829053	7.343724	129.912666	0.009422	0.008368
RS	53	6.313295	7.343724	131.367547	0.009527	0.008629
RS	54	6.837086	7.382870	131.435963	0.009532	0.008695
RS	55	7.403657	7.382870	131.450395	0.009533	0.008751
RS	56	8.016501	7.382870	130.625905	0.009473	0.008693
RS	57	8.679397	7.382870	128.910852	0.009349	0.008520
RS	58	9.396434	10.745302	88.173634	0.006395	0.006420
RS	59	10.172034	10.745302	88.648253	0.006429	0.006303
RS	60	11.010979	10.745302	88.594512	0.006425	0.006123
RS	61	11.918442	10.745302	87.970417	0.006380	0.005888
RS	62	12.900021	10.745302	86.742184	0.006291	0.005611
RS	63	13.961768	10.745302	857.828994	0.062213	0.046034
PA	4+25*2+4+6 0.018048565 0.004959743 13.961768066 1.122378134 0.449640137 0.361320458 0.347881543 0.378157051 0.433643948 0.509405265 0.609070920 0.738705703 0.908225061 1.132994731 1.431438070 1.819908757 2.307770708 2.894963806 3.571935161 4.318509940 5.099767398 5.862445617 6.538648750 7.061731149 7.390631612 7.528685455 7.521299921 7.435671229 7.343723740 7.382870149 10.745301777
//
IT	4982
RD	4
LK	-120433.962871
QD	-1225.708696 -> -975.294020
RI	0.0345255277
TR	0.015999	0.005343
MT	14.974539
MM	C_pi: 3.478894, n_recomb: 17831.286906
RS	0	0.000000	2.159118	67.677450	0.003795	0.000062
RS	1	0.008287	2.159118	72.995057	0.004094	0.000616
RS	2	0.017260	2.159118	78.704562	0.004414	0.001826
RS	3	0.026977	2.159118	84.830396	0.004757	0.003408
RS	4	0.037500	0.597478	328.020231	0.018396	0.012484
RS	5	0.048894	0.597478	348.229400	0.019529	0.016139
RS	6	0.061232	0.429975	510.637513	0.028637	0.024365
RS	7	0.074593	0.429975	535.368582	0.030024	0.028584
RS	8	0.089061	0.385886	622.467183	0.034909	0.034113
RS	9	0.104728	0.385886	646.178965	0.036238	0.038419
RS	10	0.121694	0.399893	645.570733	0.036204	0.039057
RS	11	0.140065	0.399893	666.453187	0.037375	0.042341
RS	12	0.159958	0.443948	618.927292	0.034710	0.039432
RS	13	0.181500	0.443948	637.237698	0.035737	0.041674
RS	14	0.204828	0.508865	572.057185	0.032082	0.037298
RS	15	0.230088	0.508865	588.303058	0.032993	0.039107
RS	16	0.257441	0.596563	516.052388	0.028941	0.034238
RS	17	0.287062	0.596563	530.708087	0.029763	0.035768
RS	18	0.319136	0.713309	456.657296	0.025610	0.030744
RS	19	0.353869	0.713309	470.101838	0.026364	0.031974
RS	20	0.391480	0.870599	396.874634	0.022257	0.026981
RS	21	0.432208	0.870599	409.379382	0.022958	0.027910
RS	22	0.476311	1.087726	338.460190	0.018981	0.023063
RS	23	0.524068	1.087726	350.177658	0.019638	0.023676
RS	24	0.575783	1.390623	283.893826	0.015921	0.019148
RS	25	0.631783	1.390623	294.842545	0.016535	0.019471
RS	26	0.692424	1.807002	236.112400	0.013241	0.015499
RS	27	0.758091	1.807002	246.230162	0.013809	0.015621
RS	28	0.829198	2.359909	196.982000	0.011047	0.012371
RS	29	0.906199	2.359909	206.224585	0.011565	0.012393
RS	30	0.989580	3.062415	166.634951	0.009345	0.009880
RS	31	1.079871	3.062415	175.032139	0.009816	0.009874
RS	32	1.177643	3.913925	144.029165	0.008077	0.007997
RS	33	1.283518	3.913925	151.677330	0.008506	0.007998
RS	34	1.398167	4.894014	127.852172	0.007170	0.006626
RS	35	1.522316	4.894014	134.884269	0.007564	0.006650
RS	36	1.656754	5.951476	117.073736	0.006566	0.005668
RS	37	1.802331	5.951476	123.636961	0.006934	0.005727
RS	38	1.959973	6.995714	111.084496	0.006230	0.005056
RS	39	2.130677	6.995714	117.327332	0.006580	0.005161
RS	40	2.315528	7.905112	109.618338	0.006148	0.004755
RS	41	2.515697	7.905112	115.677288	0.006487	0.004926
RS	42	2.732453	8.562131	112.590728	0.006314	0.004766
RS	43	2.967171	8.562131	118.566699	0.006649	0.005024
RS	44	3.221340	8.903699	119.866179	0.006722	0.005101
RS	45	3.496571	8.903699	125.783351	0.007054	0.005455
RS	46	3.794609	8.953049	130.936649	0.007343	0.005750
RS	47	4.117346	8.953049	136.685415	0.007665	0.006180
RS	48	4.466826	8.803765	144.614644	0.008110	0.006636
RS	49	4.845268	8.803765	149.900229	0.008407	0.007086
RS	50	5.255069	8.573312	158.871896	0.008910	0.007601
RS	51	5.698830	8.573312	163.210366	0.009153	0.007992
RS	52	6.179365	8.371174	170.844110	0.009581	0.008424
RS	53	6.699720	8.371174	173.656136	0.009739	0.008675
RS	54	7.263195	8.379749	175.417953	0.009838	0.008787
RS	55	7.873364	8.379749	176.381885	0.009892	0.008845
RS	56	8.534097	8.379749	176.264984	0.009885	0.008796
RS	57	9.249583	8.379749	174.980307	0.009813	0.008638
RS	58	10.024359	13.514810	108.957474	0.006110	0.005849
RS	59	10.863338	13.514810	110.853971	0.006217	0.005797
RS	60	11.771842	13.514810	112.201803	0.006292	0.005691
RS	61	12.755632	13.514810	112.931848	0.006333	0.005538
RS	62	13.820945	13.514810	112.979393	0.006336	0.005344
RS	63	14.974539	13.514810	1313.907227	0.073685	0.049921
PA	4+25*2+4+6 0.015998665 0.005343372 14.974538703 2.159118388 0.597478260 0.429974725 0.385885552 0.399893104 0.443947674 0.508865048 0.596563072 0.713309031 0.870599249 1.087725769 1.390623200 1.807001532 2.359909396 3.062415039 3.913924868 4.894014187 5.951476255 6.995713713 7.905111701 8.562130817 8.903699133 8.953049350 8.803765243 8.573312064 8.371174371 8.379749412 13.514809530
//
IT	5435
RD	5
LK	-119964.539706
QD	-1067.208616 -> -875.177112
RI	0.0247549286
TR	0.014361	0.005736
MT	15.763901
MM	C_pi: 3.943840, n_recomb: 21656.514108
RS	0	0.000000	4.060856	44.116701	0.002037	0.000034
RS	1	0.008375	4.060856	47.709836	0.002203	0.000336
RS	2	0.017450	4.060856	51.586444	0.002382	0.001004
RS	3	0.027286	4.060856	55.767291	0.002575	0.001896
RS	4	0.037946	0.778614	312.484199	0.014429	0.010133
RS	5	0.049498	0.778614	333.470524	0.015398	0.013102
RS	6	0.062018	0.507073	543.198257	0.025082	0.021916
RS	7	0.075586	0.507073	572.529654	0.026437	0.025411
RS	8	0.090291	0.428761	709.972447	0.032783	0.032148
RS	9	0.106226	0.428761	740.246265	0.034181	0.035868
RS	10	0.123497	0.426520	773.271420	0.035706	0.038024
RS	11	0.142214	0.426520	800.633036	0.036970	0.041104
RS	12	0.162498	0.460114	766.935797	0.035414	0.039508
RS	13	0.184481	0.460114	790.867495	0.036519	0.041737
RS	14	0.208305	0.515549	727.002476	0.033570	0.038251
RS	15	0.234124	0.515549	747.900792	0.034535	0.040050
RS	16	0.262105	0.592527	669.059801	0.030894	0.035712
RS	17	0.292429	0.592527	687.515554	0.031746	0.037266
RS	18	0.325293	0.696725	600.822730	0.027743	0.032472
RS	19	0.360910	0.696725	617.443696	0.028511	0.033765
RS	20	0.399508	0.840099	526.565483	0.024314	0.028712
RS	21	0.441340	0.840099	541.889873	0.025022	0.029726
RS	22	0.486674	1.043873	449.395198	0.020751	0.024567
RS	23	0.535806	1.043873	463.798902	0.021416	0.025284
RS	24	0.589051	1.338576	374.007129	0.017270	0.020280
RS	25	0.646756	1.338576	387.598127	0.017898	0.020717
RS	26	0.709293	1.760294	306.146718	0.014136	0.016225
RS	27	0.777067	1.760294	318.807049	0.014721	0.016458
RS	28	0.850517	2.344351	249.843678	0.011537	0.012746
RS	29	0.930118	2.344351	261.419772	0.012071	0.012867
RS	30	1.016386	3.118456	206.039911	0.009514	0.009996
RS	31	1.109878	3.118456	216.489488	0.009997	0.010073
RS	32	1.211199	4.095688	173.470087	0.008010	0.007942
RS	33	1.321005	4.095688	182.879414	0.008445	0.008010
RS	34	1.440008	5.262033	150.239207	0.006937	0.006468
RS	35	1.568976	5.262033	158.777508	0.007332	0.006543
RS	36	1.708744	6.556110	134.777088	0.006223	0.005456
RS	37	1.860218	6.556110	142.654736	0.006587	0.005551
RS	38	2.024376	7.851959	126.105515	0.005823	0.004824
RS	39	2.202282	7.851959	133.548839	0.006167	0.004952
RS	40	2.395087	8.971307	123.750612	0.005714	0.004525
RS	41	2.604038	8.971307	130.980468	0.006048	0.004705
RS	42	2.830488	9.741080	127.562141	0.005890	0.004550
RS	43	3.075902	9.741080	134.761825	0.006223	0.004803
RS	44	3.341869	10.075312	137.418294	0.006345	0.004908
RS	45	3.630108	10.075312	144.677023	0.006681	0.005245
RS	46	3.942486	10.020790	152.763164	0.007054	0.005591
RS	47	4.281025	10.020790	159.991455	0.007388	0.005999
RS	48	4.647914	9.722506	172.104548	0.007947	0.006531
RS	49	5.045529	9.722506	178.948625	0.008263	0.006963
RS	50	5.476441	9.347282	192.679287	0.008897	0.007573
RS	51	5.943441	9.347282	198.499387	0.009166	0.007957
RS	52	6.449549	9.037474	210.400191	0.009715	0.008481
RS	53	6.998042	9.037474	214.397975	0.009900	0.008736
RS	54	7.592468	9.009883	217.989515	0.010066	0.008898
RS	55	8.236675	9.009883	219.706287	0.010145	0.008973
RS	56	8.934830	9.009883	220.094585	0.010163	0.008945
RS	57	9.691453	9.009883	219.035794	0.010114	0.008813
RS	58	10.511439	15.953174	124.852597	0.005765	0.005419
RS	59	11.400095	15.953174	128.010440	0.005911	0.005422
RS	60	12.363171	15.953174	130.639425	0.006032	0.005378
RS	61	13.406901	15.953174	132.652277	0.006125	0.005291
RS	62	14.538037	15.953174	133.962426	0.006186	0.005166
RS	63	15.763901	15.953174	1753.647627	0.080976	0.053991
PA	4+25*2+4+6 0.014360528 0.005736010 15.763901035 4.060856499 0.778613872 0.507073426 0.428761284 0.426519821 0.460114496 0.515549453 0.592526963 0.696724863 0.840098519 1.043873422 1.338576500 1.760294316 2.344351102 3.118455947 4.095688026 5.262032782 6.556109653 7.851959367 8.971306570 9.741079765 10.075312036 10.020790133 9.722506106 9.347281519 9.037473751 9.009883270 15.953173770
//
IT	4818
RD	6
LK	-119596.123959
QD	-935.509175 -> -775.466030
RI	0.0187844536
TR	0.012961	0.006100
MT	16.485271
MM	C_pi: 4.349318, n_recomb: 25348.171472
RS	0	0.000000	7.485518	28.227483	0.001114	0.000019
RS	1	0.008451	7.485518	30.577818	0.001206	0.000187
RS	2	0.017616	7.485518	33.120632	0.001307	0.000561
RS	3	0.027556	7.485518	35.871124	0.001415	0.001069
RS	4	0.038336	0.996232	290.399913	0.011456	0.008298
RS	5	0.050027	0.996232	311.125019	0.012274	0.010749
RS	6	0.062705	0.591428	558.263410	0.022024	0.019781
RS	7	0.076456	0.591428	590.976017	0.023314	0.022745
RS	8	0.091368	0.475131	774.560889	0.030557	0.030249
RS	9	0.107541	0.475131	810.789369	0.031986	0.033473
RS	10	0.125080	0.456440	880.111724	0.034721	0.036754
RS	11	0.144102	0.456440	913.986511	0.036057	0.039601
RS	12	0.164731	0.480298	899.804591	0.035498	0.039115
RS	13	0.187103	0.480298	929.683703	0.036677	0.041291
RS	14	0.211366	0.527515	873.122944	0.034445	0.038678
RS	15	0.237680	0.527515	899.030192	0.035467	0.040443
RS	16	0.266217	0.595409	819.271854	0.032321	0.036723
RS	17	0.297167	0.595409	841.752919	0.033208	0.038255
RS	18	0.330731	0.688737	747.311709	0.029482	0.033843
RS	19	0.367133	0.688737	767.134019	0.030264	0.035142
RS	20	0.406610	0.819401	662.085376	0.026120	0.030214
RS	21	0.449424	0.819401	680.087163	0.026830	0.031256
RS	22	0.495856	1.009518	567.668851	0.022395	0.025967
RS	23	0.546212	1.009518	584.557890	0.023061	0.026733
RS	24	0.600823	1.292372	471.139510	0.018587	0.021403
RS	25	0.660050	1.292372	487.222821	0.019221	0.021909
RS	26	0.724282	1.710028	381.751999	0.015060	0.017004
RS	27	0.793943	1.710028	396.896284	0.015658	0.017311
RS	28	0.869490	2.308111	306.511897	0.012092	0.013204
RS	29	0.951422	2.308111	320.427682	0.012641	0.013395
RS	30	1.040278	3.128651	247.701218	0.009772	0.010204
RS	31	1.136643	3.128651	260.228871	0.010266	0.010340
RS	32	1.241152	4.200551	204.015898	0.008049	0.007979
RS	33	1.354494	4.200551	215.200012	0.008490	0.008094
RS	34	1.477413	5.520905	172.957119	0.006823	0.006397
RS	35	1.610721	5.520905	182.990052	0.007219	0.006509
RS	36	1.755295	7.023743	152.322562	0.006009	0.005326
RS	37	1.912086	7.023743	161.476823	0.006370	0.005447
RS	38	2.082128	8.551714	140.653563	0.005549	0.004667
RS	39	2.266541	8.551714	149.237389	0.005888	0.004811
RS	40	2.466538	9.869668	137.177958	0.005412	0.004362
RS	41	2.683437	9.869668	145.502006	0.005740	0.004547
RS	42	2.918666	10.746247	141.624967	0.005587	0.004392
RS	43	3.173774	10.746247	149.961057	0.005916	0.004637
RS	44	3.450442	11.070702	153.885286	0.006071	0.004760
RS	45	3.750491	11.070702	162.395671	0.006407	0.005079
RS	46	4.075897	10.913391	173.406662	0.006841	0.005463
RS	47	4.428804	10.913391	182.031295	0.007181	0.005849
RS	48	4.811534	10.470612	198.458855	0.007829	0.006443
RS	49	5.226610	10.470612	206.789803	0.008158	0.006858
RS	50	5.676763	9.956672	225.558034	0.008898	0.007549
RS	51	6.164960	9.956672	232.791192	0.009184	0.007928
RS	52	6.694413	9.543600	249.298853	0.009835	0.008535
RS	53	7.268611	9.543600	254.393810	0.010036	0.008799
RS	54	7.891335	9.475291	260.056261	0.010259	0.009010
RS	55	8.566685	9.475291	262.399236	0.010352	0.009103
RS	56	9.299110	9.475291	263.153201	0.010382	0.009097
RS	57	10.093432	9.475291	262.169151	0.010343	0.008989
RS	58	10.954882	18.273550	137.655246	0.005431	0.005063
RS	59	11.889134	18.273550	141.950366	0.005600	0.005110
RS	60	12.902339	18.273550	145.756190	0.005750	0.005117
RS	61	14.001171	18.273550	148.972830	0.005877	0.005084
RS	62	15.192866	18.273550	151.497736	0.005977	0.005015
RS	63	16.485271	18.273550	2181.030987	0.086043	0.058070
PA	4+25*2+4+6 0.012961180 0.006099642 16.485270860 7.485517594 0.996231814 0.591428298 0.475131309 0.456439533 0.480297512 0.527514890 0.595409142 0.688737194 0.819400624 1.009517941 1.292372469 1.710028419 2.308111313 3.128650789 4.200551132 5.520905027 7.023743348 8.551714056 9.869668392 10.746247317 11.070701856 10.913390512 10.470611939 9.956671633 9.543600240 9.475291426 18.273550470
//
IT	4420
RD	7
LK	-119286.578038
QD	-820.500418 -> -683.189115
RI	0.0149988382
TR	0.011729	0.006421
MT	17.206545
MM	C_pi: 4.737286, n_recomb: 29008.049659
RS	0	0.000000	13.608848	17.892555	0.000617	0.000011
RS	1	0.008524	13.608848	19.405653	0.000669	0.000105
RS	2	0.017775	13.608848	21.045588	0.000726	0.000316
RS	3	0.027815	13.608848	22.822791	0.000787	0.000606
RS	4	0.038710	1.257781	266.633249	0.009192	0.006829
RS	5	0.050534	1.257781	286.551180	0.009878	0.008874
RS	6	0.063366	0.683780	563.383847	0.019422	0.017884
RS	7	0.077292	0.683780	598.592481	0.020635	0.020452
RS	8	0.092405	0.525091	823.738748	0.028397	0.028426
RS	9	0.108807	0.525091	865.366694	0.029832	0.031253
RS	10	0.126606	0.489337	971.524354	0.033492	0.035366
RS	11	0.145923	0.489337	1011.904121	0.034884	0.038003
RS	12	0.166886	0.503750	1020.904164	0.035194	0.038439
RS	13	0.189636	0.503750	1057.066247	0.036440	0.040564
RS	14	0.214326	0.543565	1012.237795	0.034895	0.038754
RS	15	0.241120	0.543565	1043.604808	0.035976	0.040496
RS	16	0.270198	0.603635	967.412317	0.033350	0.037404
RS	17	0.301755	0.603635	994.309320	0.034277	0.038914
RS	18	0.336002	0.687659	896.268631	0.030897	0.034947
RS	19	0.373169	0.687659	919.508284	0.031698	0.036237
RS	20	0.413503	0.807237	803.512621	0.027700	0.031535
RS	21	0.457276	0.807237	824.212649	0.028413	0.032584
RS	22	0.504780	0.984858	693.592092	0.023910	0.027279
RS	23	0.556333	0.984858	712.873188	0.024575	0.028071
RS	24	0.612281	1.255469	575.883655	0.019853	0.022516
RS	25	0.672999	1.255469	594.372607	0.020490	0.023065
RS	26	0.738892	1.665478	463.672810	0.015984	0.017818
RS	27	0.810402	1.665478	481.289545	0.016592	0.018179
RS	28	0.888007	2.269097	367.738758	0.012677	0.013719
RS	29	0.972228	2.269097	384.048802	0.013239	0.013961
RS	30	1.063629	3.121848	292.300838	0.010077	0.010475
RS	31	1.162820	3.121848	306.984827	0.010583	0.010655
RS	32	1.270468	4.269398	236.269535	0.008145	0.008075
RS	33	1.387291	4.269398	249.296521	0.008594	0.008226
RS	34	1.514073	5.723184	196.553857	0.006776	0.006382
RS	35	1.651662	5.723184	208.124760	0.007175	0.006521
RS	36	1.800979	7.417426	170.230842	0.005868	0.005248
RS	37	1.963025	7.417426	180.679418	0.006229	0.005388
RS	38	2.138884	9.167303	155.249444	0.005352	0.004557
RS	39	2.329734	9.167303	164.970826	0.005687	0.004712
RS	40	2.536853	10.681483	150.441000	0.005186	0.004241
RS	41	2.761628	10.681483	159.841680	0.005510	0.004428
RS	42	3.005562	11.667811	155.354756	0.005356	0.004269
RS	43	3.270291	11.667811	164.801239	0.005681	0.004508
RS	44	3.557586	11.987867	169.884878	0.005856	0.004643
RS	45	3.869371	11.987867	179.620061	0.006192	0.004947
RS	46	4.207734	11.734224	193.523426	0.006671	0.005359
RS	47	4.574940	11.734224	203.525956	0.007016	0.005727
RS	48	4.973447	11.153769	224.368352	0.007735	0.006369
RS	49	5.405925	11.153769	234.182309	0.008073	0.006772
RS	50	5.875269	10.507083	258.247532	0.008903	0.007529
RS	51	6.384621	10.507083	266.898000	0.009201	0.007905
RS	52	6.937392	9.994415	288.363240	0.009941	0.008587
RS	53	7.537283	9.994415	294.544428	0.010154	0.008857
RS	54	8.188311	9.882631	302.573401	0.010431	0.009117
RS	55	8.894835	9.882631	305.492238	0.010531	0.009225
RS	56	9.661585	9.882631	306.545832	0.010568	0.009238
RS	57	10.493696	9.882631	305.554233	0.010533	0.009150
RS	58	11.396738	20.623792	148.634243	0.005124	0.004756
RS	59	12.376759	20.623792	153.994678	0.005309	0.004837
RS	60	13.440320	20.623792	158.917396	0.005478	0.004883
RS	61	14.594543	20.623792	163.293397	0.005629	0.004895
RS	62	15.847156	20.623792	167.007949	0.005757	0.004873
RS	63	17.206545	20.623792	2610.409014	0.089989	0.062041
PA	4+25*2+4+6 0.011729432 0.006420966 17.206545481 13.608848255 1.257781428 0.683780311 0.525090565 0.489337362 0.503749539 0.543564568 0.603634675 0.687658678 0.807236709 0.984858028 1.255468881 1.665477947 2.269097483 3.121847922 4.269397521 5.723184012 7.417426274 9.167303129 10.681482728 11.667810871 11.987867045 11.734224071 11.153768601 10.507083266 9.994415066 9.882630525 20.623791579
//
IT	5057
RD	8
LK	-119020.367609
QD	-720.182954 -> -601.214456
RI	0.0125134408
TR	0.010634	0.006697
MT	17.954357
MM	C_pi: 5.129867, n_recomb: 32699.784864
RS	0	0.000000	24.538304	11.261400	0.000344	0.000006
RS	1	0.008597	24.538304	12.225468	0.000374	0.000059
RS	2	0.017934	24.538304	13.271685	0.000406	0.000179
RS	3	0.028073	24.538304	14.406983	0.000441	0.000345
RS	4	0.039083	1.573919	242.954233	0.007430	0.005631
RS	5	0.051041	1.573919	261.770267	0.008005	0.007349
RS	6	0.064026	0.785627	562.134290	0.017191	0.016177
RS	7	0.078128	0.785627	599.170959	0.018323	0.018442
RS	8	0.093442	0.579149	861.704745	0.026352	0.026681
RS	9	0.110072	0.579149	908.234522	0.027775	0.029191
RS	10	0.128133	0.525277	1050.930399	0.032139	0.033925
RS	11	0.147746	0.525277	1097.776588	0.033571	0.036381
RS	12	0.169045	0.530128	1132.656031	0.034638	0.037588
RS	13	0.192176	0.530128	1175.423655	0.035946	0.039671
RS	14	0.217295	0.562918	1145.979865	0.035045	0.038590
RS	15	0.244573	0.562918	1183.298861	0.036187	0.040327
RS	16	0.274197	0.615974	1114.478872	0.034082	0.037845
RS	17	0.306367	0.615974	1146.281180	0.035055	0.039346
RS	18	0.341304	0.691848	1048.301620	0.032058	0.035848
RS	19	0.379244	0.691848	1075.306785	0.032884	0.037132
RS	20	0.420445	0.801715	951.361428	0.029094	0.032715
RS	21	0.465189	0.801715	974.904654	0.029814	0.033766
RS	22	0.513780	0.968147	827.797753	0.025315	0.028520
RS	23	0.566548	0.968147	849.462219	0.025978	0.029327
RS	24	0.623853	1.227105	689.012609	0.021071	0.023616
RS	25	0.686084	1.227105	709.866752	0.021709	0.024197
RS	26	0.753666	1.628211	552.717981	0.016903	0.018658
RS	27	0.827057	1.628211	572.825800	0.017518	0.019060
RS	28	0.906759	2.232911	434.248558	0.013280	0.014274
RS	29	0.993312	2.232911	453.038156	0.013854	0.014558
RS	30	1.087307	3.109296	340.426180	0.010411	0.010788
RS	31	1.189382	3.109296	357.378942	0.010929	0.011005
RS	32	1.300233	4.320177	270.691353	0.008278	0.008212
RS	33	1.420615	4.320177	285.664020	0.008736	0.008392
RS	34	1.551345	5.893705	221.399681	0.006771	0.006405
RS	35	1.693315	5.893705	234.585151	0.007174	0.006565
RS	36	1.847491	7.768330	188.819953	0.005774	0.005203
RS	37	2.014921	7.768330	200.612339	0.006135	0.005359
RS	38	2.196746	9.735464	170.189188	0.005205	0.004478
RS	39	2.394203	9.735464	181.076463	0.005538	0.004643
RS	40	2.608635	11.448314	163.838978	0.005010	0.004147
RS	41	2.841503	11.448314	174.330543	0.005331	0.004337
RS	42	3.094391	12.551385	169.072746	0.005170	0.004172
RS	43	3.369020	12.551385	179.636540	0.005494	0.004406
RS	44	3.667259	12.875259	185.769726	0.005681	0.004547
RS	45	3.991140	12.875259	196.736961	0.006016	0.004840
RS	46	4.342864	12.532765	213.497437	0.006529	0.005274
RS	47	4.724828	12.532765	224.894830	0.006878	0.005628
RS	48	5.139630	11.820843	250.241472	0.007653	0.006309
RS	49	5.590093	11.820843	261.572311	0.007999	0.006700
RS	50	6.079283	11.046053	291.178585	0.008905	0.007515
RS	51	6.610531	11.046053	301.292779	0.009214	0.007888
RS	52	7.187451	10.436368	328.063214	0.010033	0.008635
RS	53	7.813970	10.436368	335.367375	0.010256	0.008911
RS	54	8.494352	10.279618	346.071880	0.010583	0.009218
RS	55	9.233229	10.279618	349.566481	0.010690	0.009338
RS	56	10.035628	10.279618	350.903227	0.010731	0.009366
RS	57	10.907012	10.279618	349.869554	0.010699	0.009294
RS	58	11.853311	23.088878	158.457307	0.004846	0.004483
RS	59	12.880965	23.088878	164.842784	0.005041	0.004590
RS	60	13.996968	23.088878	170.851182	0.005225	0.004668
RS	61	15.208918	23.088878	176.366924	0.005394	0.004715
RS	62	16.525061	23.088878	181.265850	0.005543	0.004732
RS	63	17.954357	23.088878	3052.448590	0.093348	0.065832
PA	4+25*2+4+6 0.010633926 0.006697176 17.954356503 24.538303959 1.573919299 0.785627174 0.579149190 0.525277368 0.530128056 0.562917900 0.615973605 0.691848271 0.801715410 0.968147180 1.227104645 1.628211111 2.232911410 3.109295936 4.320176665 5.893704523 7.768329640 9.735464247 11.448313799 12.551384584 12.875259318 12.532764912 11.820842733 11.046053311 10.436367808 10.279617697 23.088877628
//
IT	4911
RD	9
LK	-118789.595909
QD	-633.326630 -> -529.871450
RI	0.0108266211
TR	0.009658	0.006930
MT	18.736175
MM	C_pi: 5.536851, n_recomb: 36451.016338
RS	0	0.000000	44.038055	7.040889	0.000193	0.000004
RS	1	0.008670	44.038055	7.650026	0.000210	0.000034
RS	2	0.018092	44.038055	8.311736	0.000228	0.000101
RS	3	0.028331	44.038055	9.030534	0.000248	0.000196
RS	4	0.039458	1.958121	220.006502	0.006036	0.004647
RS	5	0.051550	1.958121	237.556855	0.006517	0.006095
RS	6	0.064690	0.898635	556.225981	0.015260	0.014634
RS	7	0.078969	0.898635	594.546038	0.016311	0.016657
RS	8	0.094486	0.637898	890.575063	0.024432	0.025016
RS	9	0.111348	0.637898	941.525709	0.025830	0.027269
RS	10	0.129673	0.564428	1120.013730	0.030727	0.032470
RS	11	0.149586	0.564428	1173.230090	0.032186	0.034767
RS	12	0.171226	0.559268	1236.136166	0.033912	0.036629
RS	13	0.194743	0.559268	1285.780946	0.035274	0.038676
RS	14	0.220298	0.585066	1274.989716	0.034978	0.038257
RS	15	0.248069	0.585066	1318.744258	0.036179	0.040001
RS	16	0.278247	0.631543	1260.793142	0.034589	0.038106
RS	17	0.311043	0.631543	1298.030730	0.035610	0.039612
RS	18	0.346681	0.700040	1203.545365	0.033018	0.036590
RS	19	0.385410	0.700040	1234.740852	0.033874	0.037877
RS	20	0.427497	0.801221	1105.775418	0.030336	0.033779
RS	21	0.473233	0.801221	1132.386988	0.031066	0.034833
RS	22	0.522934	0.957569	970.590143	0.026627	0.029700
RS	23	0.576944	0.957569	994.681644	0.027288	0.030517
RS	24	0.635638	1.205639	811.007781	0.022249	0.024705
RS	25	0.699420	1.205639	834.206137	0.022886	0.025308
RS	26	0.768732	1.597477	649.431740	0.017817	0.019516
RS	27	0.844054	1.597477	672.054766	0.018437	0.019950
RS	28	0.925907	2.200665	506.527789	0.013896	0.014860
RS	29	1.014856	2.200665	527.890450	0.014482	0.015179
RS	30	1.111518	3.094950	392.450009	0.010767	0.011133
RS	31	1.216561	3.094950	411.798071	0.011297	0.011380
RS	32	1.330711	4.360392	307.542658	0.008437	0.008378
RS	33	1.454758	4.360392	324.580187	0.008905	0.008583
RS	34	1.589561	6.043630	247.678341	0.006795	0.006453
RS	35	1.736051	6.043630	262.570758	0.007203	0.006633
RS	36	1.895243	8.090827	208.230211	0.005713	0.005182
RS	37	2.068237	8.090827	221.430481	0.006075	0.005351
RS	38	2.256231	10.273072	185.595553	0.005092	0.004421
RS	39	2.460524	10.273072	197.691008	0.005423	0.004593
RS	40	2.682530	12.188967	177.494433	0.004869	0.004073
RS	41	2.923784	12.188967	189.105137	0.005188	0.004266
RS	42	3.185956	13.417110	182.914242	0.005018	0.004092
RS	43	3.470860	13.417110	194.616713	0.005339	0.004323
RS	44	3.780465	13.753482	201.695182	0.005533	0.004468
RS	45	4.116914	13.753482	213.916597	0.005869	0.004752
RS	46	4.482535	13.329180	233.500390	0.006406	0.005202
RS	47	4.879856	13.329180	246.324662	0.006758	0.005546
RS	48	5.311626	12.490912	276.254315	0.007579	0.006258
RS	49	5.780832	12.490912	289.151570	0.007933	0.006642
RS	50	6.290720	11.591391	324.522542	0.008903	0.007505
RS	51	6.844816	11.591391	336.164821	0.009222	0.007876
RS	52	7.446955	10.886405	368.569449	0.010111	0.008681
RS	53	8.101301	10.886405	377.055216	0.010344	0.008962
RS	54	8.812381	10.683778	390.738198	0.010720	0.009312
RS	55	9.585114	10.683778	394.833287	0.010832	0.009442
RS	56	10.424846	10.683778	396.461669	0.010877	0.009481
RS	57	11.337385	10.683778	395.375951	0.010847	0.009422
RS	58	12.329044	25.710909	167.435103	0.004593	0.004238
RS	59	13.406684	25.710909	174.818385	0.004796	0.004365
RS	60	14.577758	25.710909	181.892705	0.004990	0.004467
RS	61	15.850369	25.710909	188.537973	0.005172	0.004543
RS	62	17.233318	25.710909	194.622886	0.005339	0.004592
RS	63	18.736175	25.710909	3512.420449	0.096360	0.069406
PA	4+25*2+4+6 0.009658209 0.006930369 18.736174815 44.038055236 1.958120653 0.898635404 0.637898057 0.564427859 0.559267566 0.585065517 0.631543361 0.700040322 0.801220729 0.957568965 1.205638599 1.597476875 2.200664842 3.094950029 4.360392390 6.043630398 8.090827158 10.273071747 12.188966562 13.417109996 13.753482365 13.329180232 12.490911791 11.591390936 10.886405415 10.683777872 25.710908855
//
IT	5063
RD	10
LK	-118588.915425
QD	-558.462190 -> -468.339700
RI	0.0096446510
TR	0.008791	0.007125
MT	19.550679
MM	C_pi: 5.961212, n_recomb: 40265.154307
RS	0	0.000000	78.827603	4.373072	0.000109	0.000002
RS	1	0.008743	78.827603	4.755031	0.000118	0.000019
RS	2	0.018251	78.827603	5.170313	0.000128	0.000057
RS	3	0.028590	78.827603	5.621819	0.000140	0.000112
RS	4	0.039834	2.426360	198.105361	0.004920	0.003838
RS	5	0.052060	2.426360	214.306249	0.005322	0.005058
RS	6	0.065355	1.024440	546.608438	0.013575	0.013238
RS	7	0.079812	1.024440	585.741696	0.014547	0.015062
RS	8	0.095534	0.701847	911.513188	0.022638	0.023437
RS	9	0.112630	0.701847	966.393204	0.024001	0.025476
RS	10	0.131221	0.606951	1179.501048	0.029293	0.031024
RS	11	0.151438	0.606951	1238.908898	0.030769	0.033181
RS	12	0.173422	0.591071	1331.525958	0.033069	0.035603
RS	13	0.197329	0.591071	1388.235391	0.034477	0.037616
RS	14	0.223325	0.609659	1399.085815	0.034747	0.037802
RS	15	0.251595	0.609659	1449.711244	0.036004	0.039560
RS	16	0.282336	0.649721	1405.964504	0.034918	0.038226
RS	17	0.315765	0.649721	1449.165086	0.035991	0.039747
RS	18	0.352117	0.711314	1361.529476	0.033814	0.037201
RS	19	0.391647	0.711314	1397.376116	0.034704	0.038498
RS	20	0.434634	0.804535	1266.360692	0.031451	0.034744
RS	21	0.481379	0.804535	1296.313934	0.032194	0.035804
RS	22	0.532211	0.951659	1121.797319	0.027860	0.030824
RS	23	0.587488	0.951659	1148.388439	0.028521	0.031649
RS	24	0.647597	1.189546	941.939923	0.023393	0.025779
RS	25	0.712962	1.189546	967.461190	0.024027	0.026398
RS	26	0.784043	1.572067	754.029238	0.018727	0.020385
RS	27	0.861338	1.572067	779.177657	0.019351	0.020845
RS	28	0.945391	2.172044	584.802797	0.014524	0.015468
RS	29	1.036794	2.172044	608.822110	0.015120	0.015816
RS	30	1.136188	3.080003	448.536635	0.011140	0.011501
RS	31	1.244273	3.080003	470.404855	0.011683	0.011776
RS	32	1.361808	4.393104	346.919035	0.008616	0.008565
RS	33	1.489619	4.393104	366.143542	0.009093	0.008791
RS	34	1.628605	6.177877	275.435561	0.006841	0.006520
RS	35	1.779744	6.177877	292.131218	0.007255	0.006716
RS	36	1.944097	8.391208	228.482416	0.005674	0.005178
RS	37	2.122820	8.391208	243.158293	0.006039	0.005359
RS	38	2.317169	10.787178	201.480659	0.005004	0.004379
RS	39	2.528512	10.787178	214.829989	0.005335	0.004559
RS	40	2.758332	12.910676	191.422493	0.004754	0.004013
RS	41	3.008247	12.910676	204.184106	0.005071	0.004209
RS	42	3.280013	14.272016	196.904011	0.004890	0.004025
RS	43	3.575540	14.272016	209.770244	0.005210	0.004254
RS	44	3.896907	14.629090	217.696126	0.005407	0.004400
RS	45	4.246371	14.629090	231.197418	0.005742	0.004679
RS	46	4.626391	14.129254	253.570473	0.006298	0.005141
RS	47	5.039637	14.129254	267.856514	0.006652	0.005477
RS	48	5.489015	13.168764	302.435548	0.007511	0.006216
RS	49	5.977684	13.168764	316.950902	0.007872	0.006593
RS	50	6.509079	12.146966	358.285076	0.008898	0.007499
RS	51	7.086935	12.146966	371.522378	0.009227	0.007868
RS	52	7.715316	11.347801	409.862686	0.010179	0.008724
RS	53	8.398639	11.347801	419.593432	0.010421	0.009008
RS	54	9.141707	11.098502	436.545193	0.010842	0.009399
RS	55	9.949744	11.098502	441.272387	0.010959	0.009536
RS	56	10.828432	11.098502	443.208256	0.011007	0.009584
RS	57	11.783946	11.098502	442.068209	0.010979	0.009536
RS	58	12.823004	28.505350	175.700842	0.004364	0.004015
RS	59	13.952911	28.505350	184.056670	0.004571	0.004157
RS	60	15.181610	28.505350	192.177795	0.004773	0.004278
RS	61	16.517739	28.505350	199.941437	0.004966	0.004377
RS	62	17.970691	28.505350	207.211178	0.005146	0.004452
RS	63	19.550679	28.505350	3991.513521	0.099131	0.072746
PA	4+25*2+4+6 0.008790903 0.007124873 19.550679241 78.827602718 2.426360015 1.024440384 0.701847188 0.606950795 0.591070703 0.609659364 0.649720825 0.711313760 0.804534647 0.951659134 1.189546186 1.572066875 2.172043581 3.080003257 4.393104399 6.177877453 8.391207728 10.787177963 12.910676028 14.272016094 14.629090068 14.129254432 13.168764157 12.146966329 11.347800856 11.098502054 28.505349984
//
IT	5358
RD	11
LK	-118414.115689
QD	-494.007321 -> -415.409360
RI	0.0087917305
TR	0.008022	0.007286
MT	20.392985
MM	C_pi: 6.402268, n_recomb: 44130.456155
RS	0	0.000000	140.772812	2.700626	0.000061	0.000001
RS	1	0.008816	140.772812	2.938616	0.000067	0.000011
RS	2	0.018409	140.772812	3.197569	0.000072	0.000032
RS	3	0.028848	140.772812	3.479330	0.000079	0.000064
RS	4	0.040207	2.996795	177.482462	0.004022	0.003172
RS	5	0.052567	2.996795	192.308215	0.004358	0.004200
RS	6	0.066017	1.164442	534.010585	0.012101	0.011982
RS	7	0.080653	1.164442	573.544956	0.012997	0.013636
RS	8	0.096579	0.771372	925.331182	0.020968	0.021950
RS	9	0.113909	0.771372	983.631491	0.022289	0.023807
RS	10	0.132767	0.652954	1229.733520	0.027866	0.029608
RS	11	0.153287	0.652954	1295.060691	0.029346	0.031638
RS	12	0.175617	0.625460	1418.557218	0.032145	0.034539
RS	13	0.199915	0.625460	1482.411898	0.033592	0.036517
RS	14	0.226355	0.636443	1517.586437	0.034389	0.037258
RS	15	0.255126	0.636443	1575.439744	0.035700	0.039030
RS	16	0.286433	0.670048	1549.101543	0.035103	0.038232
RS	17	0.320500	0.670048	1598.757536	0.036228	0.039776
RS	18	0.357571	0.724999	1521.280226	0.034472	0.037702
RS	19	0.397910	0.724999	1562.244458	0.035401	0.039015
RS	20	0.441805	0.810761	1432.235481	0.032455	0.035621
RS	21	0.489570	0.810761	1465.828869	0.033216	0.036690
RS	22	0.541545	0.949313	1280.787278	0.029023	0.031895
RS	23	0.598103	0.949313	1309.964225	0.029684	0.032727
RS	24	0.659646	1.177613	1081.472978	0.024506	0.026835
RS	25	0.726616	1.177613	1109.283178	0.025136	0.027466
RS	26	0.799489	1.550885	866.393782	0.019633	0.021261
RS	27	0.878786	1.550885	894.050669	0.020259	0.021741
RS	28	0.965075	2.146417	669.051689	0.015161	0.016091
RS	29	1.058970	2.146417	695.787914	0.015767	0.016464
RS	30	1.161143	3.064697	508.665616	0.011526	0.011886
RS	31	1.272324	3.064697	533.165316	0.012082	0.012184
RS	32	1.393306	4.419654	388.776380	0.008810	0.008766
RS	33	1.524953	4.419654	410.302961	0.009298	0.009013
RS	34	1.668206	6.298753	304.610960	0.006903	0.006600
RS	35	1.824089	6.298753	323.201721	0.007324	0.006811
RS	36	1.993714	8.672228	249.513201	0.005654	0.005186
RS	37	2.178292	8.672228	265.728821	0.006021	0.005377
RS	38	2.379143	11.280411	217.784119	0.004935	0.004348
RS	39	2.597700	11.280411	232.429791	0.005267	0.004535
RS	40	2.835525	13.615417	205.570008	0.004658	0.003964
RS	41	3.094317	13.615417	219.511403	0.004974	0.004163
RS	42	3.375923	15.117175	210.996756	0.004781	0.003968
RS	43	3.682355	15.117175	225.049064	0.005100	0.004196
RS	44	4.015802	15.502257	233.731181	0.005296	0.004341
RS	45	4.378644	15.502257	248.534835	0.005632	0.004616
RS	46	4.773475	14.932276	273.661601	0.006201	0.005088
RS	47	5.203113	14.932276	289.439912	0.006559	0.005418
RS	48	5.670627	13.852953	328.718288	0.007449	0.006180
RS	49	6.179357	13.852953	344.897473	0.007815	0.006552
RS	50	6.732935	12.710775	392.362576	0.008891	0.007495
RS	51	7.335317	12.710775	407.255140	0.009228	0.007862
RS	52	7.990803	11.818180	451.798745	0.010238	0.008765
RS	53	8.704075	11.818180	462.832128	0.010488	0.009052
RS	54	9.480229	11.521252	483.330605	0.010952	0.009481
RS	55	10.324808	11.521252	488.717148	0.011074	0.009623
RS	56	11.243843	11.521252	490.972698	0.011125	0.009678
RS	57	12.243898	11.521252	489.773202	0.011098	0.009638
RS	58	13.332118	31.471739	183.303665	0.004154	0.003813
RS	59	14.516273	31.471739	192.603230	0.004364	0.003965
RS	60	15.804821	31.471739	201.747135	0.004572	0.004101
RS	61	17.206965	31.471739	210.611558	0.004772	0.004217
RS	62	18.732721	31.471739	219.056831	0.004964	0.004314
RS	63	20.392985	31.471739	4488.147717	0.101702	0.075845
PA	4+25*2+4+6 0.008022009 0.007285731 20.392984887 140.772812173 2.996795015 1.164442218 0.771372045 0.652954158 0.625459816 0.636442968 0.670048146 0.724999198 0.810761378 0.949312604 1.177613015 1.550884865 2.146416982 3.064696882 4.419653836 6.298752695 8.672227792 11.280411259 13.615417334 15.117175341 15.502256836 14.932276230 13.852953376 12.710774664 11.818179645 11.521251831 31.471738870
//
IT	4412
RD	12
LK	-118261.681362
QD	-438.449385 -> -369.835440
RI	0.0081593095
TR	0.007342	0.007418
MT	21.256814
MM	C_pi: 6.857387, n_recomb: 48026.631118
RS	0	0.000000	250.892334	1.659016	0.000035	0.000001
RS	1	0.008887	250.892334	1.806452	0.000038	0.000006
RS	2	0.018564	250.892334	1.966989	0.000041	0.000018
RS	3	0.029101	250.892334	2.141792	0.000045	0.000036
RS	4	0.040575	3.689423	158.327833	0.003297	0.002626
RS	5	0.053068	3.689423	171.798406	0.003577	0.003493
RS	6	0.066671	1.319690	519.121991	0.010809	0.010858
RS	7	0.081484	1.319690	558.702147	0.011633	0.012364
RS	8	0.097612	0.846690	932.779478	0.019422	0.020559
RS	9	0.115175	0.846690	993.981323	0.020696	0.022259
RS	10	0.134298	0.702482	1270.989330	0.026464	0.028236
RS	11	0.155120	0.702482	1341.873445	0.027940	0.030146
RS	12	0.177793	0.662351	1496.846402	0.031167	0.033459
RS	13	0.202481	0.662351	1567.809474	0.032645	0.035398
RS	14	0.229363	0.665201	1629.623561	0.033932	0.036647
RS	15	0.258634	0.665201	1694.962646	0.035292	0.038432
RS	16	0.290507	0.692178	1689.031338	0.035169	0.038145
RS	17	0.325212	0.692178	1745.575209	0.036346	0.039714
RS	18	0.363001	0.740598	1681.498145	0.035012	0.038106
RS	19	0.404149	0.740598	1728.028506	0.035981	0.039439
RS	20	0.448953	0.819236	1602.160709	0.033360	0.036416
RS	21	0.497740	0.819236	1639.700789	0.034141	0.037496
RS	22	0.550862	0.949710	1446.549724	0.030120	0.032913
RS	23	0.608705	0.949710	1478.403363	0.030783	0.033751
RS	24	0.671689	1.168912	1228.926737	0.025588	0.027869
RS	25	0.740271	1.168912	1258.973111	0.026214	0.028509
RS	26	0.814947	1.533041	986.128285	0.020533	0.022136
RS	27	0.896260	1.533041	1016.242021	0.021160	0.022633
RS	28	0.984800	2.123196	759.035049	0.015804	0.016725
RS	29	1.081208	2.123196	788.516229	0.016418	0.017119
RS	30	1.186184	3.049002	572.664043	0.011924	0.012282
RS	31	1.300489	3.049002	599.884604	0.012491	0.012603
RS	32	1.424954	4.440743	432.962596	0.009015	0.008978
RS	33	1.560479	4.440743	456.892292	0.009513	0.009243
RS	34	1.708049	6.407482	335.070011	0.006977	0.006688
RS	35	1.868733	6.407482	355.637678	0.007405	0.006914
RS	36	2.043698	8.935229	271.202526	0.005647	0.005202
RS	37	2.234213	8.935229	289.013698	0.006018	0.005404
RS	38	2.441659	11.753413	234.404039	0.004881	0.004326
RS	39	2.667541	11.753413	250.381335	0.005213	0.004519
RS	40	2.913497	14.302781	219.846689	0.004578	0.003922
RS	41	3.181312	14.302781	234.990159	0.004893	0.004124
RS	42	3.472928	15.951061	225.108166	0.004687	0.003917
RS	43	3.790461	15.951061	240.362359	0.005005	0.004146
RS	44	4.136214	16.370391	249.716273	0.005200	0.004289
RS	45	4.512694	16.370391	265.837692	0.005535	0.004561
RS	46	4.922632	15.734922	293.677179	0.006115	0.005041
RS	47	5.369003	15.734922	310.969685	0.006475	0.005366
RS	48	5.855043	14.539599	354.978329	0.007391	0.006148
RS	49	6.384279	14.539599	372.856519	0.007764	0.006516
RS	50	6.960549	13.278583	426.586866	0.008882	0.007493
RS	51	7.588033	13.278583	443.182983	0.009228	0.007859
RS	52	8.271282	12.293089	494.160370	0.010289	0.008804
RS	53	9.015254	12.293089	506.542385	0.010547	0.009093
RS	54	9.825343	11.947308	530.854070	0.011053	0.009557
RS	55	10.707427	11.947308	536.916358	0.011180	0.009703
RS	56	11.667903	11.947308	539.493870	0.011233	0.009764
RS	57	12.713738	11.947308	538.221102	0.011207	0.009730
RS	58	13.852519	34.599632	190.259026	0.003962	0.003627
RS	59	15.092505	34.599632	200.467865	0.004174	0.003787
RS	60	16.442691	34.599632	210.603494	0.004385	0.003934
RS	61	17.912870	34.599632	220.542526	0.004592	0.004065
RS	62	19.513707	34.599632	230.143757	0.004792	0.004178
RS	63	21.256814	34.599632	4999.041075	0.104089	0.078706
PA	4+25*2+4+6 0.007341963 0.007418006 21.256813652 250.892334292 3.689423181 1.319689928 0.846689576 0.702481982 0.662351218 0.665201459 0.692178261 0.740597823 0.819235675 0.949709594 1.168911552 1.533040813 2.123196010 3.049001861 4.440743140 6.407481650 8.935229085 11.753413246 14.302780519 15.951061048 16.370390522 15.734922249 14.539599194 13.278582970 12.293088668 11.947308103 34.599631524
//
IT	4609
RD	13
LK	-118128.613093
QD	-390.439040 -> -330.482087
RI	0.0076800055
TR	0.006741	0.007526
MT	22.135801
MM	C_pi: 7.323040, n_recomb: 51929.445827
RS	0	0.000000	445.789845	1.015404	0.000020	0.000000
RS	1	0.008957	445.789845	1.106368	0.000021	0.000003
RS	2	0.018716	445.789845	1.205483	0.000023	0.000010
RS	3	0.029349	445.789845	1.313480	0.000025	0.000021
RS	4	0.040935	4.525711	140.776488	0.002711	0.002180
RS	5	0.053559	4.525711	152.946975	0.002945	0.002912
RS	6	0.067313	1.490819	502.620126	0.009679	0.009857
RS	7	0.082299	1.490819	541.950299	0.010436	0.011233
RS	8	0.098627	0.927846	934.659775	0.017999	0.019269
RS	9	0.116418	0.927846	998.250887	0.019223	0.020829
RS	10	0.135802	0.755509	1303.656000	0.025104	0.026917
RS	11	0.156923	0.755509	1379.659313	0.026568	0.028716
RS	12	0.179935	0.701648	1566.097690	0.030158	0.032377
RS	13	0.205009	0.701648	1644.016110	0.031659	0.034275
RS	14	0.232328	0.695757	1734.321485	0.033398	0.035987
RS	15	0.262095	0.695757	1807.294625	0.034803	0.037782
RS	16	0.294527	0.715839	1824.501710	0.035134	0.037980
RS	17	0.329865	0.715839	1888.288874	0.036363	0.039575
RS	18	0.368367	0.757732	1840.729037	0.035447	0.038423
RS	19	0.410319	0.757732	1893.238464	0.036458	0.039780
RS	20	0.456027	0.829467	1774.667432	0.034175	0.037134
RS	21	0.505830	0.829467	1816.456803	0.034979	0.038228
RS	22	0.560094	0.952242	1617.813079	0.031154	0.033879
RS	23	0.619218	0.952242	1652.434140	0.031821	0.034721
RS	24	0.683638	1.162753	1383.354146	0.026639	0.028878
RS	25	0.753828	1.162753	1415.564240	0.027259	0.029522
RS	26	0.830304	1.517871	1112.603950	0.021425	0.023008
RS	27	0.913631	1.517871	1145.085958	0.022051	0.023516
RS	28	1.004421	2.101923	854.344064	0.016452	0.017364
RS	29	1.103343	2.101923	886.561377	0.017072	0.017776
RS	30	1.211125	3.032893	640.240621	0.012329	0.012686
RS	31	1.328562	3.032893	670.244298	0.012907	0.013026
RS	32	1.456517	4.456885	479.250616	0.009229	0.009197
RS	33	1.595933	4.456885	505.665984	0.009738	0.009479
RS	34	1.747836	6.505020	366.626549	0.007060	0.006783
RS	35	1.913345	6.505020	389.239264	0.007496	0.007023
RS	36	2.093679	9.181086	293.399270	0.005650	0.005224
RS	37	2.290165	9.181086	312.850790	0.006025	0.005435
RS	38	2.504250	12.206411	251.214108	0.004838	0.004309
RS	39	2.737510	12.206411	268.548842	0.005171	0.004508
RS	40	2.991664	14.971818	234.143116	0.004509	0.003887
RS	41	3.268581	14.971818	250.502402	0.004824	0.004091
RS	42	3.570302	16.771443	239.136699	0.004605	0.003873
RS	43	3.899048	16.771443	255.600268	0.004922	0.004102
RS	44	4.257240	17.230246	265.547200	0.005114	0.004243
RS	45	4.647514	17.230246	282.992826	0.005450	0.004513
RS	46	5.072745	16.533211	313.498561	0.006037	0.004998
RS	47	5.536064	16.533211	332.316684	0.006399	0.005321
RS	48	6.040881	15.224332	381.065265	0.007338	0.006120
RS	49	6.590915	15.224332	400.664982	0.007716	0.006485
RS	50	7.190214	13.845779	460.761165	0.008873	0.007491
RS	51	7.843193	13.845779	479.094795	0.009226	0.007858
RS	52	8.554658	12.767783	536.698606	0.010335	0.008840
RS	53	9.329848	12.767783	550.460816	0.010600	0.009132
RS	54	10.174472	12.371606	578.843618	0.011147	0.009629
RS	55	11.094748	12.371606	585.583968	0.011277	0.009778
RS	56	12.097452	12.371606	588.472686	0.011332	0.009843
RS	57	13.189968	12.371606	587.101209	0.011306	0.009813
RS	58	14.380340	37.872485	196.576213	0.003785	0.003457
RS	59	15.677332	37.872485	207.654191	0.003999	0.003623
RS	60	17.090494	37.872485	218.743454	0.004212	0.003778
RS	61	18.630232	37.872485	229.722356	0.004424	0.003919
RS	62	20.307884	37.872485	240.449705	0.004630	0.004047
RS	63	22.135801	37.872485	5520.000919	0.106298	0.081336
PA	4+25*2+4+6 0.006741451 0.007526354 22.135800785 445.789845471 4.525710990 1.490819344 0.927846379 0.755509331 0.701647875 0.695757273 0.715839338 0.757732397 0.829467371 0.952241969 1.162753055 1.517870877 2.101923067 3.032892900 4.456884929 6.505019857 9.181085589 12.206410876 14.971818416 16.771442925 17.230245996 16.533210969 15.224332096 13.845778606 12.767783212 12.371606192 37.872485198
//
IT	5183
RD	14
LK	-118012.325923
QD	-348.818246 -> -296.369163
RI	0.0073100261
TR	0.006212	0.007615
MT	23.023685
MM	C_pi: 7.795199, n_recomb: 55813.087204
RS	0	0.000000	789.297149	0.619767	0.000011	0.000000
RS	1	0.009025	789.297149	0.675715	0.000012	0.000002
RS	2	0.018864	789.297149	0.736716	0.000013	0.000006
RS	3	0.029591	789.297149	0.803225	0.000014	0.000012
RS	4	0.041286	5.527874	124.899398	0.002238	0.001816
RS	5	0.054036	5.527874	135.850163	0.002434	0.002435
RS	6	0.067938	1.677992	485.144482	0.008692	0.008972
RS	7	0.083094	1.677992	523.989611	0.009388	0.010231
RS	8	0.099617	1.014716	931.819521	0.016695	0.018080
RS	9	0.117632	1.014716	997.310868	0.017869	0.019516
RS	10	0.137272	0.811949	1328.254245	0.023798	0.025661
RS	11	0.158685	0.811949	1408.883500	0.025243	0.027353
RS	12	0.182031	0.743235	1626.181115	0.029136	0.031308
RS	13	0.207483	0.743235	1710.794797	0.030652	0.033159
RS	14	0.235232	0.727947	1830.925661	0.032805	0.035293
RS	15	0.265486	0.727947	1911.568026	0.034249	0.037093
RS	16	0.298470	0.740806	1954.305847	0.035015	0.037750
RS	17	0.334430	0.740806	2025.602965	0.036293	0.039371
RS	18	0.373636	0.776103	1997.488621	0.035789	0.038663
RS	19	0.416380	0.776103	2056.340015	0.036843	0.040045
RS	20	0.462982	0.841075	1948.181871	0.034905	0.037780
RS	21	0.513789	0.841075	1994.508211	0.035735	0.038889
RS	22	0.569181	0.956442	1793.137517	0.032128	0.034791
RS	23	0.629572	0.956442	1830.612893	0.032799	0.035637
RS	24	0.695414	1.158607	1543.614982	0.027657	0.029859
RS	25	0.767197	1.158607	1577.897593	0.028271	0.030504
RS	26	0.845459	1.504858	1245.014856	0.022307	0.023871
RS	27	0.930783	1.504858	1279.739930	0.022929	0.024386
RS	28	1.023808	2.082236	954.434543	0.017101	0.018004
RS	29	1.125227	2.082236	989.340109	0.017726	0.018431
RS	30	1.235800	3.016360	711.010171	0.012739	0.013094
RS	31	1.356351	3.016360	743.828780	0.013327	0.013451
RS	32	1.487782	4.468522	527.354071	0.009449	0.009419
RS	33	1.631074	4.468522	556.316074	0.009967	0.009718
RS	34	1.787297	6.592150	399.061032	0.007150	0.006882
RS	35	1.957619	6.592150	423.770902	0.007593	0.007134
RS	36	2.143312	9.410498	315.932585	0.005661	0.005250
RS	37	2.345763	9.410498	337.056463	0.006039	0.005470
RS	38	2.566485	12.639454	268.076469	0.004803	0.004297
RS	39	2.807126	12.639454	286.783667	0.005138	0.004501
RS	40	3.069484	15.621448	248.341449	0.004450	0.003855
RS	41	3.355519	15.621448	265.920659	0.004764	0.004063
RS	42	3.667368	17.576012	252.972524	0.004532	0.003833
RS	43	4.007360	17.576012	270.643616	0.004849	0.004062
RS	44	4.378035	18.078495	281.110951	0.005037	0.004200
RS	45	4.782162	18.078495	299.877272	0.005373	0.004469
RS	46	5.222760	17.323152	332.996340	0.005966	0.004959
RS	47	5.703121	17.323152	353.340000	0.006331	0.005280
RS	48	6.226832	15.902814	406.817343	0.007289	0.006094
RS	49	6.797807	15.902814	428.147443	0.007671	0.006458
RS	50	7.420310	14.407925	494.674458	0.008863	0.007491
RS	51	8.098992	14.407925	514.764127	0.009223	0.007857
RS	52	8.838923	13.237749	579.149390	0.010377	0.008875
RS	53	9.645629	13.237749	594.307711	0.010648	0.009168
RS	54	10.525139	12.789333	627.012076	0.011234	0.009697
RS	55	11.484021	12.789333	634.417378	0.011367	0.009849
RS	56	12.529438	12.789333	637.592328	0.011424	0.009916
RS	57	13.669201	12.789333	636.084131	0.011397	0.009889
RS	58	14.911824	41.269364	202.266229	0.003624	0.003302
RS	59	16.266589	41.269364	214.168278	0.003837	0.003471
RS	60	17.743617	41.269364	226.166879	0.004052	0.003631
RS	61	19.353942	41.269364	238.143253	0.004267	0.003782
RS	62	21.109593	41.269364	249.957583	0.004478	0.003920
RS	63	23.023685	41.269364	6046.348807	0.108332	0.083745
PA	4+25*2+4+6 0.006211657 0.007614951 23.023684730 789.297149039 5.527873720 1.677992026 1.014716060 0.811948668 0.743235147 0.727947483 0.740805881 0.776103095 0.841074919 0.956442064 1.158606647 1.504858086 2.082236381 3.016359987 4.468522038 6.592149631 9.410497591 12.639453865 15.621447936 17.576011976 18.078494761 17.323151647 15.902813865 14.407924670 13.237749087 12.789332960 41.269364327
//
IT	4913
RD	15
LK	-117910.583565
QD	-312.613167 -> -266.673729
RI	0.0070202053
TR	0.005744	0.007687
MT	23.914704
MM	C_pi: 8.269733, n_recomb: 59652.109829
RS	0	0.000000	1390.860575	0.377857	0.000006	0.000000
RS	1	0.009090	1390.860575	0.412217	0.000007	0.000001
RS	2	0.019007	1390.860575	0.449702	0.000008	0.000003
RS	3	0.029824	1390.860575	0.490598	0.000008	0.000007
RS	4	0.041625	6.718746	110.690206	0.001856	0.001521
RS	5	0.054499	6.718746	120.516648	0.002020	0.002045
RS	6	0.068544	1.880774	467.290419	0.007834	0.008193
RS	7	0.083864	1.880774	505.476102	0.008474	0.009349
RS	8	0.100578	1.106985	925.139387	0.015509	0.016992
RS	9	0.118811	1.106985	992.080798	0.016631	0.018317
RS	10	0.138701	0.871641	1345.455093	0.022555	0.024473
RS	11	0.160399	0.871641	1430.184536	0.023975	0.026064
RS	12	0.184069	0.786976	1677.177939	0.028116	0.030260
RS	13	0.209891	0.786976	1768.135325	0.029641	0.032062
RS	14	0.238061	0.761613	1918.884925	0.032168	0.034577
RS	15	0.268791	0.761613	2007.122051	0.033647	0.036376
RS	16	0.302314	0.766882	2077.381154	0.034825	0.037466
RS	17	0.338885	0.766882	2156.360057	0.036149	0.039111
RS	18	0.378780	0.795465	2150.363131	0.036048	0.038834
RS	19	0.422302	0.795465	2215.858684	0.037146	0.040241
RS	20	0.469780	0.853753	2121.127917	0.035558	0.038358
RS	21	0.521573	0.853753	2172.254624	0.036415	0.039482
RS	22	0.578075	0.961949	1970.994106	0.033041	0.035651
RS	23	0.639713	0.961949	2011.404423	0.033719	0.036500
RS	24	0.706953	1.156066	1708.435324	0.028640	0.030808
RS	25	0.780306	1.156066	1744.683439	0.029248	0.031452
RS	26	0.860327	1.493607	1382.423480	0.023175	0.024721
RS	27	0.947622	1.493607	1419.232692	0.023792	0.025239
RS	28	1.042852	2.063879	1058.653291	0.017747	0.018641
RS	29	1.146738	2.063879	1096.160578	0.018376	0.019080
RS	30	1.260068	2.999440	784.517315	0.013152	0.013502
RS	31	1.383699	2.999440	820.150890	0.013749	0.013875
RS	32	1.518569	4.476122	576.942848	0.009672	0.009643
RS	33	1.665699	4.476122	608.489154	0.010201	0.009956
RS	34	1.826203	6.669678	432.131360	0.007244	0.006983
RS	35	2.001297	6.669678	458.973104	0.007694	0.007246
RS	36	2.192307	9.624262	338.621190	0.005677	0.005279
RS	37	2.400680	9.624262	361.435749	0.006059	0.005507
RS	38	2.627994	13.052783	284.849790	0.004775	0.004287
RS	39	2.875971	13.052783	304.933155	0.005112	0.004497
RS	40	3.146490	16.250909	262.323060	0.004398	0.003827
RS	41	3.441600	16.250909	281.116315	0.004713	0.004037
RS	42	3.763535	18.362844	266.506362	0.004468	0.003796
RS	43	4.114734	18.362844	285.373555	0.004784	0.004026
RS	44	4.497858	18.912269	296.294781	0.004967	0.004160
RS	45	4.915808	18.912269	316.368160	0.005304	0.004429
RS	46	5.371750	18.101305	352.040328	0.005902	0.004923
RS	47	5.869138	18.101305	373.897815	0.006268	0.005242
RS	48	6.411738	16.571321	432.071601	0.007243	0.006069
RS	49	7.003662	16.571321	455.127248	0.007630	0.006432
RS	50	7.649392	14.961185	528.116756	0.008853	0.007490
RS	51	8.353820	14.961185	549.965633	0.009220	0.007857
RS	52	9.122281	13.699124	621.249953	0.010415	0.008907
RS	53	9.960596	13.699124	637.804830	0.010692	0.009202
RS	54	10.875114	13.196344	675.075623	0.011317	0.009762
RS	55	11.872764	13.196344	683.117479	0.011452	0.009916
RS	56	12.961100	13.196344	686.539722	0.011509	0.009985
RS	57	14.148368	13.196344	684.844631	0.011481	0.009959
RS	58	15.443559	44.766756	207.346827	0.003476	0.003159
RS	59	16.856485	44.766756	220.024183	0.003688	0.003330
RS	60	18.397847	44.766756	232.882981	0.003904	0.003495
RS	61	20.079320	44.766756	245.808257	0.004121	0.003652
RS	62	21.913641	44.766756	258.662740	0.004336	0.003800
RS	63	23.914704	44.766756	6573.289735	0.110194	0.085943
PA	4+25*2+4+6 0.005744350 0.007687411 23.914703718 1390.860574570 6.718746308 1.880773907 1.106985144 0.871641348 0.786976167 0.761613395 0.766882337 0.795465038 0.853753496 0.961948619 1.156066405 1.493606553 2.063878756 2.999439678 4.476122450 6.669678003 9.624262394 13.052782868 16.250908669 18.362843979 18.912269334 18.101304994 16.571320613 14.961184602 13.699124112 13.196344411 44.766755868
//
IT	5431
RD	16
LK	-117821.445638
QD	-281.013453 -> -240.715140
RI	0.0067908753
TR	0.005332	0.007747
MT	24.804062
MM	C_pi: 8.742755, n_recomb: 63422.939292
RS	0	0.000000	2430.379386	0.231038	0.000004	0.000000
RS	1	0.009153	2430.379386	0.252194	0.000004	0.000001
RS	2	0.019144	2430.379386	0.275287	0.000004	0.000002
RS	3	0.030049	2430.379386	0.300496	0.000005	0.000004
RS	4	0.041953	8.118030	98.122988	0.001547	0.001280
RS	5	0.054946	8.118030	106.930785	0.001686	0.001726
RS	6	0.069128	2.098123	449.575593	0.007089	0.007512
RS	7	0.084609	2.098123	486.984560	0.007678	0.008576
RS	8	0.101506	1.204178	915.481479	0.014435	0.016003
RS	9	0.119950	1.204178	983.473004	0.015507	0.017227
RS	10	0.140082	0.934363	1356.052259	0.021381	0.023357
RS	11	0.162057	0.934363	1444.346941	0.022773	0.024851
RS	12	0.186044	0.832720	1719.375185	0.027110	0.029241
RS	13	0.212226	0.832720	1816.253156	0.028637	0.030991
RS	14	0.240804	0.796610	1997.867307	0.031501	0.033848
RS	15	0.271998	0.796610	2093.524890	0.033009	0.035642
RS	16	0.306047	0.793906	2192.856305	0.034575	0.037137
RS	17	0.343213	0.793906	2279.594238	0.035943	0.038803
RS	18	0.383781	0.815624	2298.077371	0.036234	0.038943
RS	19	0.428062	0.815624	2370.452947	0.037375	0.040375
RS	20	0.476396	0.867273	2291.986943	0.036138	0.038872
RS	21	0.529154	0.867273	2348.147787	0.037024	0.040012
RS	22	0.586741	0.968485	2149.857532	0.033897	0.036457
RS	23	0.649599	0.968485	2193.276134	0.034582	0.037309
RS	24	0.718210	1.154824	1876.491197	0.029587	0.031724
RS	25	0.793102	1.154824	1914.586305	0.030188	0.032363
RS	26	0.874848	1.483823	1523.819780	0.024026	0.025555
RS	27	0.964077	1.483823	1562.525753	0.024637	0.026073
RS	28	1.061473	2.046678	1166.285533	0.018389	0.019274
RS	29	1.167783	2.046678	1206.272223	0.019019	0.019721
RS	30	1.283825	2.982235	860.265106	0.013564	0.013909
RS	31	1.410487	2.982235	898.682645	0.014170	0.014296
RS	32	1.548744	4.480189	627.668357	0.009897	0.009867
RS	33	1.699655	4.480189	661.813320	0.010435	0.010194
RS	34	1.864379	6.738514	465.588319	0.007341	0.007084
RS	35	2.044180	6.738514	494.579147	0.007798	0.007358
RS	36	2.240439	9.823397	361.285142	0.005696	0.005309
RS	37	2.454661	9.823397	385.795093	0.006083	0.005544
RS	38	2.688491	13.447050	301.398058	0.004752	0.004279
RS	39	2.943725	13.447050	322.850234	0.005090	0.004494
RS	40	3.222319	16.860068	275.976209	0.004351	0.003801
RS	41	3.526414	16.860068	295.968027	0.004667	0.004014
RS	42	3.858343	19.130783	279.636998	0.004409	0.003761
RS	43	4.220654	19.130783	299.679795	0.004725	0.003993
RS	44	4.616127	19.729559	310.994808	0.004904	0.004123
RS	45	5.047799	19.729559	332.352074	0.005240	0.004392
RS	46	5.518981	18.865095	370.511041	0.005842	0.004889
RS	47	6.033292	18.865095	393.859771	0.006210	0.005207
RS	48	6.594678	17.227045	456.677009	0.007201	0.006046
RS	49	7.207447	17.227045	481.440588	0.007591	0.006409
RS	50	7.876305	15.502645	560.892905	0.008844	0.007490
RS	51	8.606383	15.502645	584.489894	0.009216	0.007857
RS	52	9.403286	14.148958	662.756208	0.010450	0.008938
RS	53	10.273131	14.148958	680.693817	0.010733	0.009235
RS	54	11.222593	13.589485	722.769447	0.011396	0.009826
RS	55	12.258960	13.589485	731.405488	0.011532	0.009980
RS	56	13.390186	13.589485	735.023507	0.011589	0.010049
RS	57	14.624955	13.589485	733.080625	0.011559	0.010024
RS	58	15.972744	48.340454	211.845067	0.003340	0.003028
RS	59	17.443896	48.340454	225.246779	0.003552	0.003201
RS	60	19.049705	48.340454	238.913464	0.003767	0.003369
RS	61	20.802495	48.340454	252.734735	0.003985	0.003531
RS	62	22.715719	48.340454	266.576845	0.004203	0.003685
RS	63	24.804062	48.340454	7096.211561	0.111887	0.087942
PA	4+25*2+4+6 0.005331915 0.007746712 24.804062096 2430.379385521 8.118029657 2.098123417 1.204177940 0.934362972 0.832719547 0.796609845 0.793905940 0.815624415 0.867273384 0.968485450 1.154823875 1.483822964 2.046678061 2.982235270 4.480188713 6.738513505 9.823397217 13.447050103 16.860068225 19.130783397 19.729559233 18.865095353 17.227045363 15.502644634 14.148957807 13.589485327 48.340453560
//
IT	4666
RD	17
LK	-117743.224284
QD	-253.346269 -> -217.933245
RI	0.0066077036
TR	0.004968	0.007795
MT	25.687422
MM	C_pi: 9.210628, n_recomb: 67104.739646
RS	0	0.000000	4223.454487	0.141319	0.000002	0.000000
RS	1	0.009213	4223.454487	0.154344	0.000002	0.000000
RS	2	0.019276	4223.454487	0.168571	0.000003	0.000001
RS	3	0.030265	4223.454487	0.184111	0.000003	0.000002
RS	4	0.042267	9.744816	87.091879	0.001298	0.001085
RS	5	0.055375	9.744816	94.987423	0.001416	0.001466
RS	6	0.069691	2.328411	432.419618	0.006444	0.006919
RS	7	0.085325	2.328411	468.985121	0.006989	0.007902
RS	8	0.102400	1.305646	903.667460	0.013467	0.015109
RS	9	0.121048	1.305646	972.366598	0.014490	0.016242
RS	10	0.141414	0.999859	1360.867006	0.020280	0.022313
RS	11	0.163657	0.999859	1452.201099	0.021641	0.023716
RS	12	0.187949	0.880304	1753.226705	0.026127	0.028258
RS	13	0.214479	0.880304	1855.551268	0.027652	0.029954
RS	14	0.243454	0.832792	2067.781505	0.030814	0.033114
RS	15	0.275098	0.832792	2170.598890	0.032346	0.034899
RS	16	0.309658	0.821725	2300.112091	0.034276	0.036773
RS	17	0.347401	0.821725	2394.595799	0.035684	0.038456
RS	18	0.388623	0.836415	2439.562903	0.036355	0.038996
RS	19	0.433642	0.836415	2518.985195	0.037538	0.040454
RS	20	0.482809	0.881441	2459.398597	0.036650	0.039325
RS	21	0.536506	0.881441	2520.792371	0.037565	0.040482
RS	22	0.595151	0.975829	2328.276734	0.034696	0.037211
RS	23	0.659198	0.975829	2374.768432	0.035389	0.038065
RS	24	0.729147	1.154631	2046.470544	0.030497	0.032604
RS	25	0.805541	1.154631	2086.286754	0.031090	0.033237
RS	26	0.888973	1.475276	1668.166664	0.024859	0.026370
RS	27	0.980091	1.475276	1708.559697	0.025461	0.026885
RS	28	1.079606	2.030503	1276.587701	0.019024	0.019898
RS	29	1.188289	2.030503	1318.899873	0.019654	0.020350
RS	30	1.306985	2.964855	937.739696	0.013974	0.014313
RS	31	1.436618	2.964855	978.881116	0.014587	0.014711
RS	32	1.578194	4.481210	679.176279	0.010121	0.010088
RS	33	1.732814	4.481210	715.911769	0.010669	0.010428
RS	34	1.901681	6.799517	499.189120	0.007439	0.007184
RS	35	2.086105	6.799517	530.329361	0.007903	0.007468
RS	36	2.287522	10.008972	383.753482	0.005719	0.005338
RS	37	2.507496	10.008972	409.950513	0.006109	0.005581
RS	38	2.747738	13.823098	317.596097	0.004733	0.004273
RS	39	3.010114	13.823098	340.399333	0.005073	0.004492
RS	40	3.296665	17.449034	289.202500	0.004310	0.003776
RS	41	3.609616	17.449034	310.368618	0.004625	0.003992
RS	42	3.951402	19.879165	292.275194	0.004356	0.003729
RS	43	4.324677	19.879165	313.464804	0.004671	0.003961
RS	44	4.732345	20.528915	325.120368	0.004845	0.004087
RS	45	5.177573	20.528915	347.729723	0.005182	0.004356
RS	46	5.663822	19.612556	388.304106	0.005787	0.004856
RS	47	6.194872	19.612556	413.111690	0.006156	0.005174
RS	48	6.774849	17.867739	480.502633	0.007160	0.006025
RS	49	7.408263	17.867739	506.945067	0.007555	0.006387
RS	50	8.100037	16.029992	592.831465	0.008834	0.007489
RS	51	8.855547	16.029992	618.152711	0.009212	0.007857
RS	52	9.680667	14.584911	703.452651	0.010483	0.008968
RS	53	10.581808	14.584911	722.746545	0.010770	0.009266
RS	54	11.565976	13.966244	769.860497	0.011473	0.009888
RS	55	12.640821	13.966244	779.036011	0.011609	0.010042
RS	56	13.814696	13.966244	782.787338	0.011665	0.010111
RS	57	15.096726	13.966244	780.526671	0.011631	0.010085
RS	58	16.496876	51.965561	215.796520	0.003216	0.002909
RS	59	18.026029	51.965561	229.870857	0.003426	0.003082
RS	60	19.696070	51.965561	244.291534	0.003640	0.003252
RS	61	21.519981	51.965561	258.953325	0.003859	0.003417
RS	62	23.511937	51.965561	273.726798	0.004079	0.003577
RS	63	25.687422	51.965561	7610.898982	0.113418	0.089754
PA	4+25*2+4+6 0.004967541 0.007795391 25.687422475 4223.454487327 9.744815984 2.328411414 1.305646264 0.999859431 0.880304015 0.832792379 0.821724705 0.836414913 0.881440717 0.975828920 1.154630593 1.475275504 2.030502962 2.964855090 4.481209874 6.799517212 10.008971958 13.823097785 17.449034470 19.879165173 20.528915371 19.612555958 17.867739035 16.029992038 14.584910789 13.966243833 51.965560567
//
IT	4945
RD	18
LK	-117674.452239
QD	-229.051725 -> -197.866685
RI	0.0064606761
TR	0.004645	0.007836
MT	26.561093
MM	C_pi: 9.670098, n_recomb: 70679.722098
RS	0	0.000000	7251.296802	0.087072	0.000001	0.000000
RS	1	0.009271	7251.296802	0.095148	0.000001	0.000000
RS	2	0.019402	7251.296802	0.103973	0.000001	0.000001
RS	3	0.030472	7251.296802	0.113618	0.000002	0.000001
RS	4	0.042569	11.612572	77.484419	0.001096	0.000925
RS	5	0.055787	11.612572	84.572012	0.001197	0.001253
RS	6	0.070230	2.569437	416.145892	0.005888	0.006405
RS	7	0.086012	2.569437	451.844045	0.006393	0.007316
RS	8	0.103258	1.410598	890.438584	0.012598	0.014305
RS	9	0.122103	1.410598	959.562557	0.013576	0.015355
RS	10	0.142695	1.067800	1360.779503	0.019253	0.021342
RS	11	0.165195	1.067800	1454.653561	0.020581	0.022658
RS	12	0.189782	0.929546	1779.335306	0.025175	0.027313
RS	13	0.216649	0.929546	1886.601912	0.026692	0.028954
RS	14	0.246006	0.870017	2128.742958	0.030118	0.032383
RS	15	0.278085	0.870017	2238.388338	0.031669	0.034154
RS	16	0.313139	0.850205	2398.740249	0.033938	0.036380
RS	17	0.351442	0.850205	2500.873275	0.035383	0.038077
RS	18	0.393296	0.857697	2573.952825	0.036417	0.039001
RS	19	0.439031	0.857697	2660.519576	0.037642	0.040482
RS	20	0.489006	0.896099	2622.163110	0.037099	0.039722
RS	21	0.543615	0.896099	2688.950698	0.038044	0.040896
RS	22	0.603286	0.983801	2504.904463	0.035440	0.037913
RS	23	0.668490	0.983801	2554.524719	0.036142	0.038770
RS	24	0.739738	1.155291	2217.103122	0.031368	0.033448
RS	25	0.817593	1.155291	2258.511384	0.031954	0.034073
RS	26	0.902665	1.467776	1814.439018	0.025671	0.027165
RS	27	0.995625	1.467776	1856.293236	0.026263	0.027673
RS	28	1.097203	2.015254	1388.811586	0.019649	0.020512
RS	29	1.208199	2.015254	1433.268656	0.020278	0.020966
RS	30	1.329486	2.947418	1016.423415	0.014381	0.014711
RS	31	1.462018	2.947418	1060.202342	0.015000	0.015119
RS	32	1.606837	4.479661	731.116400	0.010344	0.010307
RS	33	1.765082	4.479661	770.413300	0.010900	0.010658
RS	34	1.937999	6.853585	532.697954	0.007537	0.007282
RS	35	2.126947	6.853585	565.971993	0.008008	0.007576
RS	36	2.333414	10.182112	405.867936	0.005742	0.005368
RS	37	2.559022	10.182112	433.731646	0.006137	0.005617
RS	38	2.805547	14.181971	333.331543	0.004716	0.004267
RS	39	3.074929	14.181971	357.458596	0.005057	0.004490
RS	40	3.369285	18.018404	301.914467	0.004272	0.003753
RS	41	3.690932	18.018404	324.222664	0.004587	0.003972
RS	42	4.042399	20.607788	304.345677	0.004306	0.003697
RS	43	4.426452	20.607788	326.646036	0.004621	0.003931
RS	44	4.846112	21.309476	338.595332	0.004791	0.004054
RS	45	5.304680	21.309476	362.417434	0.005128	0.004322
RS	46	5.805762	20.342348	405.331905	0.005735	0.004825
RS	47	6.353302	20.342348	431.557405	0.006106	0.005142
RS	48	6.951605	18.491829	503.436886	0.007123	0.006003
RS	49	7.605378	18.491829	531.519102	0.007520	0.006366
RS	50	8.319765	16.541567	623.785571	0.008826	0.007489
RS	51	9.100384	16.541567	650.796172	0.009208	0.007858
RS	52	9.953377	15.005304	743.152988	0.010514	0.008997
RS	53	10.885453	15.005304	763.765996	0.010806	0.009296
RS	54	11.903944	14.324840	816.145821	0.011547	0.009949
RS	55	13.016862	14.324840	825.795852	0.011684	0.010102
RS	56	14.232962	14.324840	829.609197	0.011738	0.010170
RS	57	15.561810	14.324840	826.953775	0.011700	0.010142
RS	58	17.013859	55.617651	219.242099	0.003102	0.002799
RS	59	18.600532	55.617651	233.937748	0.003310	0.002972
RS	60	20.334309	55.617651	249.058304	0.003524	0.003143
RS	61	22.228829	55.617651	264.504137	0.003742	0.003311
RS	62	24.298996	55.617651	280.150731	0.003964	0.003475
RS	63	26.561093	55.617651	8113.616860	0.114794	0.091394
PA	4+25*2+4+6 0.004645159 0.007835547 26.561092875 7251.296801556 11.612571761 2.569436711 1.410597798 1.067799889 0.929545626 0.870017128 0.850205375 0.857697477 0.896099018 0.983800636 1.155291002 1.467776202 2.015253508 2.947417859 4.479660689 6.853585181 10.182111759 14.181971334 18.018404205 20.607787567 21.309476428 20.342348275 18.491829175 16.541567403 15.005304107 14.324839613 55.617651409
//
IT	4671
RD	19
LK	-117613.855737
QD	-207.661969 -> -180.134145
RI	0.0063421122
TR	0.004359	0.007869
MT	27.421999
MM	C_pi: 10.118365, n_recomb: 74133.486904
RS	0	0.000000	12146.435263	0.054744	0.000001	0.000000
RS	1	0.009326	12146.435263	0.059852	0.000001	0.000000
RS	2	0.019523	12146.435263	0.065436	0.000001	0.000000
RS	3	0.030670	12146.435263	0.071542	0.000001	0.000001
RS	4	0.042857	13.730500	69.160974	0.000933	0.000796
RS	5	0.056180	13.730500	75.538601	0.001019	0.001079
RS	6	0.070746	2.818146	401.038480	0.005410	0.005961
RS	7	0.086670	2.818146	435.884277	0.005880	0.006809
RS	8	0.104080	1.518085	876.461917	0.011823	0.013586
RS	9	0.123113	1.518085	945.787821	0.012758	0.014562
RS	10	0.143922	1.137821	1356.637894	0.018300	0.020443
RS	11	0.166671	1.137821	1452.590004	0.019594	0.021678
RS	12	0.191542	0.980255	1798.385607	0.024259	0.026411
RS	13	0.218732	0.980255	1910.077271	0.025765	0.027996
RS	14	0.248459	0.908151	2181.027235	0.029420	0.031660
RS	15	0.280957	0.908151	2297.113863	0.030986	0.033413
RS	16	0.316487	0.879230	2488.544990	0.033568	0.035965
RS	17	0.355330	0.879230	2598.157649	0.035047	0.037673
RS	18	0.397796	0.879352	2700.608676	0.036429	0.038962
RS	19	0.444223	0.879352	2794.351561	0.037694	0.040466
RS	20	0.494979	0.911121	2779.275415	0.037490	0.040066
RS	21	0.550469	0.911121	2851.578663	0.038465	0.041258
RS	22	0.611134	0.992256	2678.543228	0.036131	0.038567
RS	23	0.677458	0.992256	2731.337609	0.036844	0.039426
RS	24	0.749967	1.156649	2387.205412	0.032201	0.034254
RS	25	0.829238	1.156649	2430.077477	0.032780	0.034870
RS	26	0.915903	1.461180	1961.649432	0.026461	0.027937
RS	27	1.010650	1.461180	2004.729608	0.027042	0.028436
RS	28	1.114233	2.000856	1502.231005	0.020264	0.021113
RS	29	1.227478	2.000856	1548.631484	0.020890	0.021568
RS	30	1.351284	2.930044	1095.815150	0.014782	0.015102
RS	31	1.486637	2.930044	1142.122622	0.015406	0.015518
RS	32	1.634613	4.475995	783.155439	0.010564	0.010521
RS	33	1.796390	4.475995	824.965895	0.011128	0.010882
RS	34	1.973255	6.901586	565.897341	0.007633	0.007377
RS	35	2.166615	6.901586	601.275216	0.008111	0.007680
RS	36	2.378009	10.344043	427.485175	0.005766	0.005396
RS	37	2.609118	10.344043	456.984292	0.006164	0.005652
RS	38	2.861781	14.524880	348.508315	0.004701	0.004261
RS	39	3.138009	14.524880	373.923670	0.005044	0.004488
RS	40	3.439999	18.569043	314.040957	0.004236	0.003731
RS	41	3.770154	18.569043	337.452273	0.004552	0.003951
RS	42	4.131100	21.316970	315.787775	0.004260	0.003667
RS	43	4.525710	21.316970	339.156700	0.004575	0.003902
RS	44	4.957122	22.070917	351.360552	0.004740	0.004021
RS	45	5.428770	22.070917	376.349840	0.005077	0.004290
RS	46	5.944406	21.053716	421.526387	0.005686	0.004794
RS	47	6.508132	21.053716	449.121824	0.006058	0.005112
RS	48	7.124433	19.098338	525.391894	0.007087	0.005983
RS	49	7.798213	19.098338	555.066573	0.007487	0.006346
RS	50	8.534833	17.036288	653.638141	0.008817	0.007488
RS	51	9.340153	17.036288	682.294132	0.009204	0.007858
RS	52	10.220580	15.409051	781.705727	0.010545	0.009025
RS	53	11.183119	15.409051	803.592119	0.010840	0.009325
RS	54	12.235429	14.664123	861.459981	0.011620	0.010009
RS	55	13.385882	14.664123	871.511553	0.011756	0.010161
RS	56	14.643630	14.664123	875.308979	0.011807	0.010227
RS	57	16.018681	14.664123	872.176946	0.011765	0.010197
RS	58	17.521975	59.273349	222.227383	0.002998	0.002699
RS	59	19.165472	59.273349	237.494511	0.003204	0.002871
RS	60	20.962249	59.273349	253.261852	0.003416	0.003043
RS	61	22.926600	59.273349	269.435657	0.003634	0.003213
RS	62	25.074154	59.273349	285.896772	0.003857	0.003381
RS	63	27.421999	59.273349	8601.217533	0.116023	0.092873
PA	4+25*2+4+6 0.004359416 0.007868902 27.421998735 12146.435263469 13.730499832 2.818146161 1.518084689 1.137820744 0.980255159 0.908150737 0.879229655 0.879351849 0.911120515 0.992255923 1.156649486 1.461180437 2.000856108 2.930043830 4.475995195 6.901586213 10.344042698 14.524880342 18.569042641 21.316970320 22.070917459 21.053716261 19.098338373 17.036287695 15.409051332 14.664123131 59.273348558
//
IT	4466
RD	20
LK	-117560.330925
QD	-188.783839 -> -164.418610
RI	0.0062458215
TR	0.004106	0.007897
MT	28.268279
MM	C_pi: 10.553298, n_recomb: 77455.109158
RS	0	0.000000	20619.966689	0.033822	0.000000	0.000000
RS	1	0.009379	20619.966689	0.036995	0.000000	0.000000
RS	2	0.019638	20619.966689	0.040467	0.000001	0.000000
RS	3	0.030858	20619.966689	0.044264	0.000001	0.000000
RS	4	0.043132	16.100365	61.983960	0.000800	0.000690
RS	5	0.056556	16.100365	67.742026	0.000875	0.000936
RS	6	0.071239	3.071264	387.261049	0.005000	0.005580
RS	7	0.087300	3.071264	421.297658	0.005439	0.006373
RS	8	0.104866	1.627049	862.316273	0.011133	0.012946
RS	9	0.124081	1.627049	931.678686	0.012029	0.013855
RS	10	0.145097	1.209523	1349.260492	0.017420	0.019612
RS	11	0.168085	1.209523	1446.875309	0.018680	0.020771
RS	12	0.193229	1.032232	1811.140355	0.023383	0.025553
RS	13	0.220730	1.032232	1926.744991	0.024876	0.027082
RS	14	0.250812	0.947064	2225.074084	0.028727	0.030949
RS	15	0.283714	0.947064	2347.177537	0.030304	0.032682
RS	16	0.319703	0.908694	2569.542268	0.033175	0.035533
RS	17	0.359066	0.908694	2686.403873	0.034683	0.037250
RS	18	0.402122	0.901281	2819.115285	0.036397	0.038886
RS	19	0.449216	0.901281	2920.005726	0.037699	0.040411
RS	20	0.500727	0.926405	2929.950174	0.037828	0.040362
RS	21	0.557069	0.926405	3007.852422	0.038833	0.041571
RS	22	0.618695	1.001089	2848.161558	0.036772	0.039173
RS	23	0.686102	1.001089	2904.166299	0.037495	0.040034
RS	24	0.759830	1.158589	2555.718739	0.032996	0.035024
RS	25	0.840473	1.158589	2599.930429	0.033567	0.035628
RS	26	0.928680	1.455384	2108.883415	0.027227	0.028685
RS	27	1.025160	1.455384	2152.951306	0.027796	0.029173
RS	28	1.130688	1.987282	1616.155863	0.020866	0.021702
RS	29	1.246114	1.987282	1664.283661	0.021487	0.022154
RS	30	1.372366	2.912887	1175.440632	0.015176	0.015486
RS	31	1.510459	2.912887	1224.149432	0.015805	0.015908
RS	32	1.661503	4.470702	834.982601	0.010780	0.010730
RS	33	1.826714	4.470702	879.242804	0.011352	0.011101
RS	34	2.007420	6.944460	598.590038	0.007728	0.007470
RS	35	2.205075	6.944460	636.029393	0.008212	0.007781
RS	36	2.421267	10.496119	448.481740	0.005790	0.005423
RS	37	2.657736	10.496119	479.575763	0.006192	0.005684
RS	38	2.916384	14.853426	363.045504	0.004687	0.004254
RS	39	3.199290	14.853426	389.706704	0.005031	0.004485
RS	40	3.508729	19.102432	325.524890	0.004203	0.003708
RS	41	3.847191	19.102432	349.994885	0.004519	0.003931
RS	42	4.217397	22.007770	326.555850	0.004216	0.003638
RS	43	4.622325	22.007770	350.946359	0.004531	0.003873
RS	44	5.065231	22.813844	363.371726	0.004691	0.003989
RS	45	5.549676	22.813844	389.477786	0.005028	0.004258
RS	46	6.079558	21.746872	436.836577	0.005640	0.004765
RS	47	6.659138	21.746872	465.748494	0.006013	0.005082
RS	48	7.293075	19.687202	546.301538	0.007053	0.005963
RS	49	7.986470	19.687202	577.514976	0.007456	0.006326
RS	50	8.744899	17.513960	682.298486	0.008809	0.007487
RS	51	9.574459	17.513960	712.548978	0.009200	0.007858
RS	52	10.481825	15.795908	818.991940	0.010574	0.009053
RS	53	11.474292	15.795908	842.099743	0.010872	0.009353
RS	54	12.559842	14.983865	905.669488	0.011693	0.010069
RS	55	13.747206	14.983865	916.044227	0.011827	0.010220
RS	56	15.045932	14.983865	919.743733	0.011875	0.010283
RS	57	16.466465	14.983865	916.050833	0.011827	0.010249
RS	58	18.020230	62.912365	224.799732	0.002902	0.002608
RS	59	19.719722	62.912365	240.590864	0.003106	0.002779
RS	60	21.578610	62.912365	256.953951	0.003317	0.002951
RS	61	23.611841	62.912365	273.801285	0.003535	0.003122
RS	62	25.835770	62.912365	291.019373	0.003757	0.003292
RS	63	28.268279	62.912365	9071.149851	0.117115	0.094204
PA	4+25*2+4+6 0.004105530 0.007896730 28.268279396 20619.966689039 16.100364886 3.071264399 1.627048776 1.209522941 1.032232494 0.947064146 0.908693662 0.901281428 0.926404681 1.001088585 1.158588678 1.455384214 1.987282376 2.912886782 4.470702080 6.944460485 10.496119192 14.853425667 19.102432271 22.007770015 22.813844155 21.746872427 19.687202106 17.513959677 15.795908417 14.983864551 62.912364511
//
IT	4990
RD	21
LK	-117512.919453
QD	-172.083467 -> -150.453431
RI	0.0061673944
TR	0.003879	0.007920
MT	29.098501
MM	C_pi: 10.973227, n_recomb: 80636.879857
RS	0	0.000000	33505.597385	0.021748	0.000000	0.000000
RS	1	0.009429	33505.597385	0.023800	0.000000	0.000000
RS	2	0.019747	33505.597385	0.026045	0.000000	0.000000
RS	3	0.031038	33505.597385	0.028502	0.000000	0.000000
RS	4	0.043394	18.713709	55.825017	0.000692	0.000603
RS	5	0.056915	18.713709	61.046019	0.000757	0.000819
RS	6	0.071710	3.325004	374.934808	0.004650	0.005255
RS	7	0.087901	3.325004	408.228440	0.005063	0.005999
RS	8	0.105618	1.736386	848.464955	0.010522	0.012379
RS	9	0.125006	1.736386	917.749493	0.011381	0.013227
RS	10	0.146222	1.282485	1339.392980	0.016610	0.018848
RS	11	0.169439	1.282485	1438.305384	0.017837	0.019936
RS	12	0.194844	1.085287	1818.350959	0.022550	0.024739
RS	13	0.222645	1.085287	1937.373020	0.024026	0.026213
RS	14	0.253068	0.986635	2261.420698	0.028044	0.030254
RS	15	0.286359	0.986635	2389.093670	0.029628	0.031965
RS	16	0.322789	0.938505	2641.906881	0.032763	0.035091
RS	17	0.362654	0.938505	2765.737655	0.034299	0.036813
RS	18	0.406278	0.923405	2929.249832	0.036326	0.038778
RS	19	0.454015	0.923405	3037.205607	0.037665	0.040322
RS	20	0.506253	0.941872	3073.592125	0.038116	0.040614
RS	21	0.563417	0.941872	3157.140263	0.039153	0.041839
RS	22	0.625971	1.010208	3012.919680	0.037364	0.039734
RS	23	0.694424	1.010208	3072.161120	0.038099	0.040597
RS	24	0.769331	1.161014	2721.715582	0.033753	0.035756
RS	25	0.851300	1.161014	2767.149500	0.034316	0.036349
RS	26	0.940999	1.450302	2255.314347	0.027969	0.029409
RS	27	1.039156	1.450302	2300.134215	0.028525	0.029883
RS	28	1.146567	1.974503	1729.956568	0.021454	0.022275
RS	29	1.264107	1.974503	1779.586614	0.022069	0.022723
RS	30	1.392730	2.896078	1254.865366	0.015562	0.015860
RS	31	1.533480	2.896078	1305.834253	0.016194	0.016287
RS	32	1.687502	4.464200	886.320740	0.010992	0.010933
RS	33	1.856047	4.464200	932.953784	0.011570	0.011312
RS	34	2.040484	6.983050	630.605498	0.007820	0.007559
RS	35	2.242312	6.983050	670.053632	0.008310	0.007878
RS	36	2.463170	10.639616	468.755506	0.005813	0.005447
RS	37	2.704853	10.639616	501.396313	0.006218	0.005714
RS	38	2.969325	15.169171	376.880495	0.004674	0.004247
RS	39	3.258734	15.169171	404.739534	0.005019	0.004482
RS	40	3.575431	19.620119	336.325371	0.004171	0.003686
RS	41	3.921990	19.620119	361.805397	0.004487	0.003911
RS	42	4.301226	22.681493	336.618694	0.004175	0.003609
RS	43	4.716221	22.681493	361.980199	0.004489	0.003845
RS	44	5.170346	23.539157	374.600456	0.004646	0.003958
RS	45	5.667290	23.539157	401.769309	0.004982	0.004227
RS	46	6.211092	22.422336	451.230454	0.005596	0.004736
RS	47	6.806170	22.422336	481.401394	0.005970	0.005054
RS	48	7.457357	20.258708	566.122043	0.007021	0.005943
RS	49	8.169946	20.258708	598.815822	0.007426	0.006307
RS	50	8.949724	17.974745	709.703462	0.008801	0.007486
RS	51	9.803029	17.974745	741.492513	0.009195	0.007859
RS	52	10.736793	16.165982	854.925962	0.010602	0.009079
RS	53	11.758602	16.165982	879.198945	0.010903	0.009380
RS	54	12.876757	15.284217	948.675933	0.011765	0.010130
RS	55	14.100345	15.284217	959.292142	0.011896	0.010278
RS	56	15.439305	15.284217	962.809658	0.011940	0.010338
RS	57	16.904517	15.284217	958.471089	0.011886	0.010300
RS	58	18.507885	66.516315	227.006958	0.002815	0.002524
RS	59	20.262435	66.516315	243.277552	0.003017	0.002694
RS	60	22.182424	66.516315	260.188109	0.003227	0.002866
RS	61	24.283449	66.516315	277.657019	0.003443	0.003039
RS	62	26.582581	66.516315	295.576618	0.003666	0.003210
RS	63	29.098501	66.516315	9521.474109	0.118078	0.095399
[truncated: 10,090,150 more chars]
