# Supplementary material for: Recent speciation associated with range expansion and a shift to self-fertilization in North American Arabidopsis
Source: Nat Commun. 2022 Dec 8;13:7564. doi: 10.1038/s41467-022-35368-1 (PMC9732334; doi:10.1038/s41467-022-35368-1)
Supplement: Supplementary file 5 — Source Data [file 41467_2022_35368_MOESM5_ESM.zip › Source Data/SuppFig21-5_lyrSK4.psmc]

CC
CC	Brief Description of the file format:
CC	  CC  comments
CC	  MM  useful-messages
CC	  RD  round-of-iterations
CC	  LL  \log[P(sequence)]
CC	  QD  Q-before-opt Q-after-opt
CC	  TR  \theta_0 \rho_0
CC	  RS  k t_k \lambda_k \pi_k \sum_{l\not=k}A_{kl} A_{kk}
CC	  DC  begin end best-k t_k+\Delta_k max-prob
CC
MM	Version: 0.6.5-r67
MM	pattern:4+25*2+4+6, n:63, n_free_lambdas:28
MM	n_iterations:25, skip:1, max_t:5, theta/rho:5
MM	is_decoding:0
MM	n_seqs:21, sum_L:1081185, sum_n:35812
RD	0
LK	0.000000
QD	0.000000 -> 0.000000
RI	inf
TR	0.033684	0.006737
MT	5.000000
MM	C_pi: 1.000000, n_recomb: 7259.253986
RS	0	0.000000	1.000000	46.442433	0.006398	0.000000
RS	1	0.006440	1.000000	49.106866	0.006765	0.000000
RS	2	0.013294	1.000000	51.902014	0.007150	0.000000
RS	3	0.020590	1.000000	54.831358	0.007553	0.000000
RS	4	0.028356	1.000000	57.898045	0.007976	0.000000
RS	5	0.036622	1.000000	61.104807	0.008418	0.000000
RS	6	0.045421	1.000000	64.453878	0.008879	0.000000
RS	7	0.054785	1.000000	67.946895	0.009360	0.000000
RS	8	0.064753	1.000000	71.584792	0.009861	0.000000
RS	9	0.075363	1.000000	75.367682	0.010382	0.000000
RS	10	0.086656	1.000000	79.294730	0.010923	0.000000
RS	11	0.098677	1.000000	83.364014	0.011484	0.000000
RS	12	0.111471	1.000000	87.572371	0.012064	0.000000
RS	13	0.125090	1.000000	91.915242	0.012662	0.000000
RS	14	0.139585	1.000000	96.386497	0.013278	0.000000
RS	15	0.155014	1.000000	100.978258	0.013910	0.000000
RS	16	0.171437	1.000000	105.680708	0.014558	0.000000
RS	17	0.188917	1.000000	110.481901	0.015219	0.000000
RS	18	0.207523	1.000000	115.367567	0.015892	0.000000
RS	19	0.227327	1.000000	120.320914	0.016575	0.000000
RS	20	0.248406	1.000000	125.322440	0.017264	0.000000
RS	21	0.270843	1.000000	130.349756	0.017956	0.000000
RS	22	0.294725	1.000000	135.377415	0.018649	0.000000
RS	23	0.320144	1.000000	140.376782	0.019338	0.000000
RS	24	0.347201	1.000000	145.315917	0.020018	0.000000
RS	25	0.376000	1.000000	150.159517	0.020685	0.000000
RS	26	0.406654	1.000000	154.868897	0.021334	0.000000
RS	27	0.439282	1.000000	159.402046	0.021958	0.000000
RS	28	0.474011	1.000000	163.713752	0.022552	0.000000
RS	29	0.510976	1.000000	167.755824	0.023109	0.000000
RS	30	0.550322	1.000000	171.477415	0.023622	0.000000
RS	31	0.592202	1.000000	174.825464	0.024083	0.000000
RS	32	0.636779	1.000000	177.745271	0.024485	0.000000
RS	33	0.684227	1.000000	180.181210	0.024821	0.000000
RS	34	0.734730	1.000000	182.077596	0.025082	0.000000
RS	35	0.788485	1.000000	183.379705	0.025262	0.000000
RS	36	0.845702	1.000000	184.034948	0.025352	0.000000
RS	37	0.906604	1.000000	183.994200	0.025346	0.000000
RS	38	0.971428	1.000000	183.213250	0.025239	0.000000
RS	39	1.040426	1.000000	181.654369	0.025024	0.000000
RS	40	1.113868	1.000000	179.287953	0.024698	0.000000
RS	41	1.192040	1.000000	176.094183	0.024258	0.000000
RS	42	1.275245	1.000000	172.064666	0.023703	0.000000
RS	43	1.363809	1.000000	167.203968	0.023033	0.000000
RS	44	1.458076	1.000000	161.530962	0.022252	0.000000
RS	45	1.558414	1.000000	155.079902	0.021363	0.000000
RS	46	1.665214	1.000000	147.901131	0.020374	0.000000
RS	47	1.778891	1.000000	140.061321	0.019294	0.000000
RS	48	1.899889	1.000000	131.643150	0.018135	0.000000
RS	49	2.028679	1.000000	122.744359	0.016909	0.000000
RS	50	2.165763	1.000000	113.476114	0.015632	0.000000
RS	51	2.311675	1.000000	103.960666	0.014321	0.000000
RS	52	2.466983	1.000000	94.328323	0.012994	0.000000
RS	53	2.632293	1.000000	84.713797	0.011670	0.000000
RS	54	2.808249	1.000000	75.252057	0.010366	0.000000
RS	55	2.995536	1.000000	66.073853	0.009102	0.000000
RS	56	3.194884	1.000000	57.301125	0.007894	0.000000
RS	57	3.407070	1.000000	49.042584	0.006756	0.000000
RS	58	3.632920	1.000000	41.389719	0.005702	0.000000
RS	59	3.873315	1.000000	34.413531	0.004741	0.000000
RS	60	4.129191	1.000000	28.162242	0.003879	0.000000
RS	61	4.401545	1.000000	22.660182	0.003122	0.000000
RS	62	4.691438	1.000000	17.907967	0.002467	0.000000
RS	63	5.000000	1.000000	49.733485	0.006851	0.000000
PA	4+25*2+4+6 0.033683902 0.006736780 5.000000000 1.000000000 1.000000000 1.000000000 1.000000000 1.000000000 1.000000000 1.000000000 1.000000000 1.000000000 1.000000000 1.000000000 1.000000000 1.000000000 1.000000000 1.000000000 1.000000000 1.000000000 1.000000000 1.000000000 1.000000000 1.000000000 1.000000000 1.000000000 1.000000000 1.000000000 1.000000000 1.000000000 1.000000000
//
IT	10200
RD	1
LK	-118968.586210
QD	-6669.468429 -> -2181.565684
RI	0.1267489628
TR	0.019848	0.003989
MT	10.895426
MM	C_pi: 1.712529, n_recomb: 7360.674711
RS	0	0.000000	0.336237	167.057279	0.022696	0.000680
RS	1	0.007746	0.336237	175.744595	0.023876	0.006010
RS	2	0.016091	0.336237	184.541647	0.025071	0.014152
RS	3	0.025084	0.336237	193.392834	0.026274	0.022881
RS	4	0.034772	0.280658	241.542527	0.032815	0.030803
RS	5	0.045211	0.280658	250.396310	0.034018	0.037081
RS	6	0.056459	0.300103	242.367725	0.032927	0.041530
RS	7	0.068578	0.300103	250.422549	0.034022	0.044065
RS	8	0.081636	0.345879	224.463979	0.030495	0.044556
RS	9	0.095705	0.345879	231.854025	0.031499	0.043286
RS	10	0.110864	0.413507	200.433042	0.027230	0.040973
RS	11	0.127197	0.413507	207.286146	0.028161	0.038263
RS	12	0.144795	0.498970	177.784783	0.024153	0.035500
RS	13	0.163756	0.498970	184.150691	0.025018	0.032843
RS	14	0.184186	0.599578	158.836951	0.021579	0.030386
RS	15	0.206198	0.599578	164.745531	0.022382	0.028184
RS	16	0.229916	0.714103	143.533930	0.019500	0.026244
RS	17	0.255470	0.714103	149.017799	0.020245	0.024531
RS	18	0.283004	0.844005	130.939035	0.017789	0.022988
RS	19	0.312671	0.844005	136.032607	0.018481	0.021561
RS	20	0.344635	0.991417	120.334198	0.016348	0.020213
RS	21	0.379076	0.991417	125.069863	0.016992	0.018929
RS	22	0.416184	1.156439	111.450240	0.015141	0.017708
RS	23	0.456166	1.156439	115.857439	0.015740	0.016555
RS	24	0.499245	1.337232	104.147530	0.014149	0.015472
RS	25	0.545661	1.337232	108.252002	0.014707	0.014460
RS	26	0.595673	1.531005	98.252705	0.013348	0.013520
RS	27	0.649558	1.531005	102.074985	0.013868	0.012650
RS	28	0.707617	1.734314	93.573091	0.012713	0.011847
RS	29	0.770173	1.734314	97.126917	0.013195	0.011111
RS	30	0.837574	1.943393	89.910770	0.012215	0.010439
RS	31	0.910197	1.943393	93.201642	0.012662	0.009827
RS	32	0.988444	2.155036	87.048278	0.011826	0.009272
RS	33	1.072752	2.155036	90.072500	0.012237	0.008768
RS	34	1.163591	2.367269	84.751747	0.011514	0.008312
RS	35	1.261466	2.367269	87.496424	0.011887	0.007897
RS	36	1.366922	2.579502	82.786126	0.011247	0.007521
RS	37	1.480546	2.579502	85.230333	0.011579	0.007178
RS	38	1.602971	2.792216	80.933118	0.010995	0.006866
RS	39	1.734879	2.792216	83.050054	0.011283	0.006582
RS	40	1.877005	3.006538	79.001754	0.010733	0.006324
RS	41	2.030139	3.006538	80.761563	0.010972	0.006091
RS	42	2.195134	3.224039	76.829722	0.010438	0.005880
RS	43	2.372910	3.224039	78.202865	0.010624	0.005692
RS	44	2.564455	3.446641	74.284078	0.010092	0.005526
RS	45	2.770838	3.446641	75.245149	0.010223	0.005383
RS	46	2.993206	3.676804	71.259840	0.009681	0.005261
RS	47	3.232798	3.676804	71.791886	0.009753	0.005162
RS	48	3.490949	3.918022	67.678385	0.009195	0.005086
RS	49	3.769095	3.918022	67.777843	0.009208	0.005031
RS	50	4.068786	4.175580	63.490050	0.008626	0.004998
RS	51	4.391690	4.175580	63.172145	0.008582	0.004986
RS	52	4.739606	4.457498	58.682582	0.007972	0.004994
RS	53	5.114470	4.457498	57.986373	0.007878	0.005022
RS	54	5.518370	4.963278	51.366836	0.006979	0.005067
RS	55	5.953556	4.963278	50.575214	0.006871	0.005130
RS	56	6.422450	4.963278	49.449510	0.006718	0.005209
RS	57	6.927663	4.963278	47.986723	0.006519	0.005303
RS	58	7.472009	7.076930	32.962724	0.004478	0.005410
RS	59	8.058519	7.076930	32.626870	0.004433	0.005530
RS	60	8.690458	7.076930	32.082965	0.004359	0.005666
RS	61	9.371346	7.076930	31.325609	0.004256	0.005829
RS	62	10.104973	7.076930	30.353764	0.004124	0.006039
RS	63	10.895426	7.076930	260.616315	0.035407	0.053737
PA	4+25*2+4+6 0.019847682 0.003988968 10.895426273 0.336237431 0.280658245 0.300102949 0.345878601 0.413506508 0.498969793 0.599577904 0.714102745 0.844004631 0.991416931 1.156438589 1.337231874 1.531004786 1.734313726 1.943392754 2.155036211 2.367268562 2.579501629 2.792215824 3.006538391 3.224038601 3.446640968 3.676803589 3.918022156 4.175580025 4.457497597 4.963277876 7.076929510
//
IT	5216
RD	2
LK	-111930.948032
QD	-2673.508161 -> -1276.483550
RI	0.0934836528
TR	0.015254	0.004403
MT	13.166331
MM	C_pi: 3.144329, n_recomb: 14866.310175
RS	0	0.000000	0.547604	215.913368	0.014524	0.000295
RS	1	0.008067	0.547604	229.787574	0.015457	0.002714
RS	2	0.016785	0.547604	244.251552	0.016430	0.007109
RS	3	0.026207	0.547604	259.279787	0.017441	0.012685
RS	4	0.036389	0.314825	474.525318	0.031920	0.022554
RS	5	0.047391	0.314825	494.513292	0.033264	0.030031
RS	6	0.059282	0.296881	544.225530	0.036608	0.034868
RS	7	0.072132	0.296881	562.258701	0.037821	0.041188
RS	8	0.086018	0.320311	537.434632	0.036151	0.040781
RS	9	0.101025	0.320311	553.189645	0.037211	0.045301
RS	10	0.117242	0.371291	491.124614	0.033036	0.041197
RS	11	0.134768	0.371291	505.340251	0.033992	0.043979
RS	12	0.153708	0.444848	434.234091	0.029209	0.038343
RS	13	0.174175	0.444848	447.360095	0.030092	0.039883
RS	14	0.196294	0.539344	380.442845	0.025591	0.034228
RS	15	0.220197	0.539344	392.635768	0.026411	0.035081
RS	16	0.246028	0.655125	333.879897	0.022459	0.030062
RS	17	0.273943	0.655125	345.196182	0.023220	0.030602
RS	18	0.304111	0.796361	293.837887	0.019765	0.026310
RS	19	0.336712	0.796361	304.329244	0.020471	0.026687
RS	20	0.371943	0.970633	258.819058	0.017410	0.022985
RS	21	0.410016	0.970633	268.541123	0.018064	0.023173
RS	22	0.451160	1.185843	228.254880	0.015354	0.019943
RS	23	0.495624	1.185843	237.258591	0.015959	0.019930
RS	24	0.543676	1.448205	202.101734	0.013595	0.017148
RS	25	0.595603	1.448205	210.435772	0.014155	0.016991
RS	26	0.651720	1.761928	180.226023	0.012123	0.014649
RS	27	0.712363	1.761928	187.942427	0.012642	0.014411
RS	28	0.777900	2.128241	162.346788	0.010920	0.012478
RS	29	0.848723	2.128241	169.502649	0.011402	0.012211
RS	30	0.925259	2.544016	148.106634	0.009963	0.010646
RS	31	1.007970	2.544016	154.762199	0.010410	0.010391
RS	32	1.097354	3.002689	137.037357	0.009218	0.009143
RS	33	1.193949	3.002689	143.251059	0.009636	0.008921
RS	34	1.298336	3.496965	128.575395	0.008649	0.007926
RS	35	1.411145	3.496965	134.397842	0.009040	0.007741
RS	36	1.533054	4.020216	122.168988	0.008218	0.006943
RS	37	1.664798	4.020216	127.638926	0.008586	0.006793
RS	38	1.807170	4.565895	117.363369	0.007895	0.006148
RS	39	1.961028	4.565895	122.506174	0.008241	0.006036
RS	40	2.127298	5.126280	113.820381	0.007656	0.005517
RS	41	2.306982	5.126280	118.647687	0.007981	0.005446
RS	42	2.501161	5.692212	111.284608	0.007486	0.005032
RS	43	2.711005	5.692212	115.793699	0.007789	0.005008
RS	44	2.937779	6.253980	109.538552	0.007368	0.004687
RS	45	3.182847	6.253980	113.711237	0.007649	0.004717
RS	46	3.447685	6.803747	108.352063	0.007288	0.004479
RS	47	3.733889	6.803747	112.153661	0.007544	0.004570
RS	48	4.043182	7.339994	107.425077	0.007226	0.004405
RS	49	4.377426	7.339994	110.805456	0.007453	0.004554
RS	50	4.738635	7.872600	106.349709	0.007154	0.004444
RS	51	5.128984	7.872600	109.249533	0.007349	0.004642
RS	52	5.550824	8.427418	104.609536	0.007037	0.004558
RS	53	6.006695	8.427418	106.974822	0.007196	0.004784
RS	54	6.499343	9.428070	97.672137	0.006570	0.004517
RS	55	7.031735	9.428070	99.651226	0.006703	0.004749
RS	56	7.607076	9.428070	101.199713	0.006807	0.004956
RS	57	8.228832	9.428070	102.258176	0.006879	0.005127
RS	58	8.900747	15.534910	63.311925	0.004259	0.003744
RS	59	9.626868	15.534910	65.279253	0.004391	0.003922
RS	60	10.411567	15.534910	67.052960	0.004510	0.004065
RS	61	11.259571	15.534910	68.593170	0.004614	0.004170
RS	62	12.175986	15.534910	69.858654	0.004699	0.004234
RS	63	13.166331	15.534910	1097.719680	0.073839	0.055169
PA	4+25*2+4+6 0.015254227 0.004403229 13.166331312 0.547604016 0.314825408 0.296881477 0.320310839 0.371291086 0.444847748 0.539343990 0.655124883 0.796361065 0.970633195 1.185843265 1.448204511 1.761928110 2.128240697 2.544016053 3.002689145 3.496965316 4.020215537 4.565895290 5.126279621 5.692212169 6.253980485 6.803746604 7.339993642 7.872599990 8.427418135 9.428070031 15.534909706
//
IT	5410
RD	3
LK	-109660.832160
QD	-1654.694303 -> -1090.931613
RI	0.0669780705
TR	0.012381	0.005076
MT	14.427646
MM	C_pi: 4.564740, n_recomb: 24767.200609
RS	0	0.000000	1.053027	190.452916	0.007690	0.000154
RS	1	0.008223	1.053027	204.449897	0.008255	0.001403
RS	2	0.017123	1.053027	219.329282	0.008856	0.003720
RS	3	0.026754	1.053027	235.121846	0.009493	0.006710
RS	4	0.037177	0.417654	629.861581	0.025431	0.017362
RS	5	0.048458	0.417654	662.778984	0.026760	0.023114
RS	6	0.060666	0.347064	834.656173	0.033700	0.030465
RS	7	0.073878	0.347064	868.231334	0.035056	0.036088
RS	8	0.088176	0.347174	899.944143	0.036336	0.038359
RS	9	0.103650	0.347174	929.836973	0.037543	0.042923
RS	10	0.120397	0.382795	870.103077	0.035131	0.040711
RS	11	0.138521	0.382795	896.419849	0.036194	0.044112
RS	12	0.158135	0.443287	797.269692	0.032191	0.039453
RS	13	0.179362	0.443287	820.929197	0.033146	0.041888
RS	14	0.202335	0.525361	713.414865	0.028805	0.036417
RS	15	0.227196	0.525361	735.023019	0.029677	0.038157
RS	16	0.254102	0.629119	632.698038	0.025546	0.032759
RS	17	0.283221	0.629119	652.573288	0.026348	0.034037
RS	18	0.314734	0.759305	558.037439	0.022531	0.029015
RS	19	0.348839	0.759305	576.395522	0.023273	0.030000
RS	20	0.385748	0.925594	488.814236	0.019736	0.025393
RS	21	0.425692	0.925594	505.828428	0.020423	0.026132
RS	22	0.468921	1.140444	425.266577	0.017171	0.021943
RS	23	0.515705	1.140444	441.054514	0.017808	0.022433
RS	24	0.566336	1.417099	368.552417	0.014881	0.018706
RS	25	0.621131	1.417099	383.181067	0.015471	0.018978
RS	26	0.680431	1.768784	319.554242	0.012902	0.015766
RS	27	0.744608	1.768784	333.071375	0.013448	0.015880
RS	28	0.814062	2.206784	278.562408	0.011247	0.013198
RS	29	0.889228	2.206784	291.026082	0.011750	0.013212
RS	30	0.970574	2.736860	245.390442	0.009908	0.011037
RS	31	1.058610	2.736860	256.884491	0.010372	0.011002
RS	32	1.153886	3.357833	219.345512	0.008856	0.009280
RS	33	1.256996	3.357833	229.977733	0.009286	0.009231
RS	34	1.368585	4.063669	199.343039	0.008049	0.007881
RS	35	1.489350	4.063669	209.230614	0.008448	0.007837
RS	36	1.620046	4.844889	184.248085	0.007439	0.006779
RS	37	1.761490	4.844889	193.502886	0.007813	0.006747
RS	38	1.914565	5.687023	173.138125	0.006991	0.005918
RS	39	2.080228	5.687023	181.858589	0.007343	0.005906
RS	40	2.259513	6.567987	165.367045	0.006677	0.005260
RS	41	2.453542	6.567987	173.634569	0.007011	0.005274
RS	42	2.663526	7.457693	160.495505	0.006480	0.004779
RS	43	2.890777	7.457693	168.370933	0.006798	0.004827
RS	44	3.136716	8.321335	158.187212	0.006387	0.004457
RS	45	3.402879	8.321335	165.704949	0.006690	0.004547
RS	46	3.690930	9.127170	158.090732	0.006383	0.004288
RS	47	4.002667	9.127170	165.249980	0.006672	0.004427
RS	48	4.340040	9.859364	159.685005	0.006447	0.004263
RS	49	4.705155	9.859364	166.440343	0.006720	0.004455
RS	50	5.100295	10.531262	162.134609	0.006546	0.004362
RS	51	5.527928	10.531262	168.393389	0.006799	0.004598
RS	52	5.990726	11.193822	164.215182	0.006630	0.004538
RS	53	6.491582	11.193822	169.853383	0.006858	0.004798
RS	54	7.033624	12.416493	158.200959	0.006388	0.004534
RS	55	7.620239	12.416493	163.243086	0.006591	0.004785
RS	56	8.255094	12.416493	167.786935	0.006775	0.005015
RS	57	8.942154	12.416493	171.727190	0.006934	0.005210
RS	58	9.685712	23.166858	95.177937	0.003843	0.003300
RS	59	10.490416	23.166858	99.552964	0.004020	0.003460
RS	60	11.361292	23.166858	103.837217	0.004193	0.003591
RS	61	12.303782	23.166858	107.977257	0.004360	0.003689
RS	62	13.323776	23.166858	111.913655	0.004519	0.003752
RS	63	14.427646	23.166858	2426.602596	0.097976	0.057683
PA	4+25*2+4+6 0.012381351 0.005076494 14.427646003 1.053027039 0.417654315 0.347064258 0.347174066 0.382794787 0.443286545 0.525360640 0.629119216 0.759305049 0.925593895 1.140444084 1.417099029 1.768783757 2.206784035 2.736859600 3.357832700 4.063669420 4.844889462 5.687023286 6.567987099 7.457693321 8.321334848 9.127169593 9.859364477 10.531262483 11.193822040 12.416493168 23.166857852
//
IT	4631
RD	4
LK	-108680.620084
QD	-1263.682569 -> -936.357770
RI	0.0493428973
TR	0.010318	0.005680
MT	15.469952
MM	C_pi: 5.648624, n_recomb: 34139.800938
RS	0	0.000000	2.037452	137.298704	0.004022	0.000083
RS	1	0.008342	2.037452	148.123181	0.004339	0.000745
RS	2	0.017381	2.037452	159.744528	0.004679	0.001980
RS	3	0.027173	2.037452	172.211642	0.005044	0.003578
RS	4	0.037782	0.562781	666.904573	0.019535	0.013396
RS	5	0.049276	0.562781	707.355854	0.020719	0.017759
RS	6	0.061730	0.416070	1008.762188	0.029548	0.026416
RS	7	0.075222	0.416070	1056.664730	0.030951	0.031131
RS	8	0.089839	0.388659	1179.999460	0.034564	0.035538
RS	9	0.105676	0.388659	1225.380220	0.035893	0.039634
RS	10	0.122834	0.408964	1206.481182	0.035339	0.039440
RS	11	0.141424	0.408964	1246.765225	0.036519	0.042702
RS	12	0.161564	0.457408	1150.626351	0.033703	0.039547
RS	13	0.183385	0.457408	1186.275459	0.034748	0.042081
RS	14	0.207026	0.527610	1059.826273	0.031044	0.037561
RS	15	0.232639	0.527610	1091.718480	0.031978	0.039533
RS	16	0.260389	0.618438	959.347887	0.028101	0.034605
RS	17	0.290454	0.618438	988.158982	0.028944	0.036144
RS	18	0.323027	0.734162	857.606481	0.025120	0.031190
RS	19	0.358317	0.734162	883.877294	0.025890	0.032406
RS	20	0.396551	0.884665	756.425523	0.022157	0.027562
RS	21	0.437975	0.884665	780.621559	0.022865	0.028515
RS	22	0.482855	1.083897	658.141914	0.019278	0.023890
RS	23	0.531479	1.083897	680.598962	0.019936	0.024599
RS	24	0.584159	1.348517	566.414127	0.016591	0.020329
RS	25	0.641234	1.348517	587.304337	0.017203	0.020817
RS	26	0.703070	1.697565	484.433026	0.014190	0.017029
RS	27	0.770065	1.697565	503.811679	0.014757	0.017339
RS	28	0.842649	2.150661	414.171738	0.012132	0.014111
RS	29	0.921288	2.150661	432.057180	0.012656	0.014293
RS	30	1.006487	2.723470	356.392187	0.010439	0.011646
RS	31	1.098794	2.723470	372.833211	0.010921	0.011747
RS	32	1.198801	3.424208	310.564812	0.009097	0.009644
RS	33	1.307152	3.424208	325.669340	0.009539	0.009704
RS	34	1.424541	4.253680	275.155768	0.008060	0.008063
RS	35	1.551724	4.253680	289.078300	0.008467	0.008107
RS	36	1.689516	5.205144	248.345170	0.007274	0.006837
RS	37	1.838804	5.205144	261.259320	0.007653	0.006877
RS	38	2.000545	6.260631	228.592822	0.006696	0.005898
RS	39	2.175780	6.260631	240.671141	0.007050	0.005946
RS	40	2.365633	7.385841	214.806597	0.006292	0.005199
RS	41	2.571324	7.385841	226.209668	0.006626	0.005262
RS	42	2.794175	8.528814	206.254613	0.006041	0.004703
RS	43	3.035617	8.528814	217.122373	0.006360	0.004789
RS	44	3.297201	9.625718	202.412097	0.005929	0.004387
RS	45	3.580607	9.625718	212.851927	0.006235	0.004504
RS	46	3.887656	10.615846	202.774066	0.005940	0.004235
RS	47	4.220320	10.615846	212.842773	0.006234	0.004391
RS	48	4.580736	11.465275	206.593415	0.006051	0.004237
RS	49	4.971219	11.465275	216.274185	0.006335	0.004436
RS	50	5.394277	12.189977	212.590180	0.006227	0.004367
RS	51	5.852628	12.189977	221.775667	0.006496	0.004605
RS	52	6.349217	12.867313	218.740738	0.006407	0.004576
RS	53	6.887232	12.867313	227.245102	0.006656	0.004833
RS	54	7.470131	14.159442	214.261703	0.006276	0.004600
RS	55	8.101657	14.159442	222.005476	0.006503	0.004846
RS	56	8.785867	14.159442	229.173842	0.006713	0.005074
RS	57	9.527156	14.159442	235.620721	0.006902	0.005270
RS	58	10.330286	29.833380	116.323352	0.003407	0.002950
RS	59	11.200416	29.833380	122.561947	0.003590	0.003100
RS	60	12.143135	29.833380	128.834254	0.003774	0.003229
RS	61	13.164499	29.833380	135.085584	0.003957	0.003335
RS	62	14.271069	29.833380	141.252608	0.004137	0.003413
RS	63	15.469952	29.833380	3730.517238	0.109272	0.061237
PA	4+25*2+4+6 0.010317872 0.005679756 15.469952395 2.037451854 0.562780861 0.416069931 0.388659436 0.408963882 0.457408014 0.527609732 0.618438464 0.734161817 0.884665043 1.083897493 1.348516948 1.697565218 2.150660861 2.723469927 3.424207534 4.253680154 5.205144243 6.260630690 7.385841490 8.528813571 9.625717672 10.615845809 11.465275427 12.189976798 12.867313252 14.159442340 29.833379551
//
IT	5496
RD	5
LK	-108075.903501
QD	-1024.480477 -> -785.375925
RI	0.0374952640
TR	0.008730	0.006179
MT	16.475626
MM	C_pi: 6.519100, n_recomb: 42695.025243
RS	0	0.000000	3.900863	90.562726	0.002121	0.000045
RS	1	0.008450	3.900863	97.996482	0.002295	0.000401
RS	2	0.017614	3.900863	106.020448	0.002483	0.001066
RS	3	0.027553	3.900863	114.677974	0.002686	0.001929
RS	4	0.038331	0.755481	636.365069	0.014905	0.010364
RS	5	0.050020	0.755481	679.124980	0.015906	0.013710
RS	6	0.062696	0.500696	1087.048521	0.025461	0.022830
RS	7	0.076444	0.500696	1145.702180	0.026835	0.026787
RS	8	0.091354	0.439937	1367.941065	0.032040	0.032604
RS	9	0.107523	0.439937	1427.866092	0.033443	0.036227
RS	10	0.125059	0.444220	1471.589239	0.034467	0.037661
RS	11	0.144077	0.444220	1526.407533	0.035751	0.040682
RS	12	0.164701	0.481558	1457.842122	0.034145	0.038949
RS	13	0.187069	0.481558	1506.447397	0.035284	0.041407
RS	14	0.211326	0.541489	1382.884111	0.032390	0.037968
RS	15	0.237633	0.541489	1425.833918	0.033396	0.039977
RS	16	0.266163	0.621180	1280.701565	0.029997	0.035781
RS	17	0.297104	0.621180	1318.811098	0.030889	0.037412
RS	18	0.330660	0.724057	1164.803561	0.027282	0.032860
RS	19	0.367051	0.724057	1198.923596	0.028081	0.034175
RS	20	0.406517	0.859560	1039.717978	0.024352	0.029434
RS	21	0.449317	0.859560	1070.715298	0.025078	0.030483
RS	22	0.495735	1.041778	910.415822	0.021324	0.025717
RS	23	0.546075	1.041778	939.020272	0.021994	0.026530
RS	24	0.600668	1.288646	783.889758	0.018360	0.021953
RS	25	0.659875	1.288646	810.545370	0.018985	0.022554
RS	26	0.724084	1.622259	666.741400	0.015616	0.018368
RS	27	0.793720	1.622259	691.608577	0.016199	0.018791
RS	28	0.869239	2.067744	563.765514	0.013204	0.015142
RS	29	0.951140	2.067744	586.838537	0.013745	0.015429
RS	30	1.039962	2.648756	477.631307	0.011187	0.012390
RS	31	1.136289	2.648756	498.884026	0.011685	0.012582
RS	32	1.240756	3.382904	408.585183	0.009570	0.010148
RS	33	1.354050	3.382904	428.069650	0.010026	0.010283
RS	34	1.476918	4.279894	354.909898	0.008313	0.008382
RS	35	1.610168	4.279894	372.772311	0.008731	0.008487
RS	36	1.754678	5.339225	314.136466	0.007358	0.007021
RS	37	1.911399	5.339225	330.584325	0.007743	0.007112
RS	38	2.081363	6.543661	284.035332	0.006653	0.005992
RS	39	2.265689	6.543661	299.302353	0.007010	0.006080
RS	40	2.465590	7.850753	262.962430	0.006159	0.005237
RS	41	2.682383	7.850753	277.285372	0.006495	0.005332
RS	42	2.917495	9.189415	249.790194	0.005851	0.004712
RS	43	3.172475	9.189415	263.391034	0.006169	0.004822
RS	44	3.449000	10.467836	243.717873	0.005708	0.004387
RS	45	3.748891	10.467836	256.783072	0.006014	0.004521
RS	46	4.074124	11.596158	244.025753	0.005716	0.004241
RS	47	4.426839	11.596158	256.676947	0.006012	0.004406
RS	48	4.809358	12.522063	249.703805	0.005849	0.004256
RS	49	5.224200	12.522063	261.959067	0.006136	0.004458
RS	50	5.674097	13.263873	258.999191	0.006066	0.004405
RS	51	6.162010	13.263873	270.739185	0.006341	0.004638
RS	52	6.691152	13.924133	269.028091	0.006301	0.004631
RS	53	7.265006	13.924133	280.002829	0.006558	0.004878
RS	54	7.887351	15.234861	265.977570	0.006230	0.004666
RS	55	8.562285	15.234861	276.024076	0.006465	0.004900
RS	56	9.294251	15.234861	285.384868	0.006684	0.005116
RS	57	10.088068	15.234861	293.873177	0.006883	0.005303
RS	58	10.948963	36.188266	129.094847	0.003024	0.002628
RS	59	11.882604	36.188266	136.685262	0.003201	0.002768
RS	60	12.895138	36.188266	144.427628	0.003383	0.002894
RS	61	13.993231	36.188266	152.271736	0.003566	0.003003
RS	62	15.184113	36.188266	160.157354	0.003751	0.003094
RS	63	16.475626	36.188266	4886.344830	0.114448	0.064991
PA	4+25*2+4+6 0.008729876 0.006179458 16.475625589 3.900863330 0.755481095 0.500696230 0.439936894 0.444219981 0.481558148 0.541488611 0.621179803 0.724057233 0.859560010 1.041778439 1.288645720 1.622259333 2.067743870 2.648755900 3.382904494 4.279894068 5.339224699 6.543661140 7.850753029 9.189415233 10.467835779 11.596158490 12.522062666 13.263872536 13.924132725 15.234860801 36.188266361
//
IT	5532
RD	6
LK	-107623.886835
QD	-841.643437 -> -653.525393
RI	0.0295708060
TR	0.007459	0.006580
MT	17.507615
MM	C_pi: 7.305559, n_recomb: 50755.894515
RS	0	0.000000	7.378723	57.427000	0.001131	0.000024
RS	1	0.008554	7.378723	62.265849	0.001227	0.000218
RS	2	0.017840	7.378723	67.505612	0.001330	0.000580
RS	3	0.027920	7.378723	73.178294	0.001442	0.001050
RS	4	0.038862	1.006752	578.391025	0.011396	0.008054
RS	5	0.050741	1.006752	620.215289	0.012220	0.010648
RS	6	0.063635	0.601388	1106.998922	0.021810	0.019733
RS	7	0.077632	0.601388	1172.938399	0.023109	0.023085
RS	8	0.092827	0.499878	1487.958565	0.029316	0.029776
RS	9	0.109322	0.499878	1560.707659	0.030749	0.032988
RS	10	0.127227	0.486686	1675.578685	0.033012	0.035651
RS	11	0.146664	0.486686	1744.851059	0.034377	0.038439
RS	12	0.167764	0.513254	1718.896231	0.033866	0.037918
RS	13	0.190669	0.513254	1781.255688	0.035095	0.040273
RS	14	0.215533	0.564098	1676.780917	0.033036	0.037860
RS	15	0.242524	0.564098	1731.813471	0.034120	0.039851
RS	16	0.271823	0.634383	1588.636181	0.031300	0.036444
RS	17	0.303629	0.634383	1636.893720	0.032250	0.038107
RS	18	0.338156	0.726565	1471.531758	0.028992	0.034093
RS	19	0.375636	0.726565	1513.974634	0.029829	0.035457
RS	20	0.416322	0.849452	1331.995700	0.026243	0.030996
RS	21	0.460489	0.849452	1369.861725	0.026989	0.032097
RS	22	0.508433	1.016786	1177.394738	0.023197	0.027374
RS	23	0.560479	1.016786	1211.917764	0.023877	0.028242
RS	24	0.616977	1.246771	1018.324919	0.020063	0.023516
RS	25	0.678307	1.246771	1050.398305	0.020695	0.024181
RS	26	0.744884	1.562970	865.537155	0.017053	0.019719
RS	27	0.817156	1.562970	895.581855	0.017645	0.020211
RS	28	0.895610	1.993938	727.645632	0.014336	0.016227
RS	29	0.980775	1.993938	755.710280	0.014889	0.016584
RS	30	1.073225	2.569239	610.216853	0.012023	0.013210
RS	31	1.173583	2.569239	636.200924	0.012535	0.013466
RS	32	1.282526	3.314622	515.000646	0.010147	0.010736
RS	33	1.400788	3.314622	538.859281	0.010617	0.010926
RS	34	1.529166	4.248806	440.492509	0.008679	0.008783
RS	35	1.668526	4.248806	462.317637	0.009109	0.008933
RS	36	1.819806	5.379160	383.703750	0.007560	0.007282
RS	37	1.984028	5.379160	403.703364	0.007954	0.007410
RS	38	2.162297	6.692022	341.702999	0.006732	0.006155
RS	39	2.355815	6.692022	360.153455	0.007096	0.006273
RS	40	2.565886	8.140308	312.217509	0.006151	0.005336
RS	41	2.793927	8.140308	329.424403	0.006490	0.005454
RS	42	3.041476	9.637127	293.629121	0.005785	0.004773
RS	43	3.310199	9.637127	309.895810	0.006106	0.004901
RS	44	3.601909	11.065001	284.772666	0.005611	0.004430
RS	45	3.918572	11.065001	300.366983	0.005918	0.004577
RS	46	4.262323	12.306308	284.639842	0.005608	0.004282
RS	47	4.635479	12.306308	299.750605	0.005906	0.004454
RS	48	5.040554	13.290922	291.904412	0.005751	0.004304
RS	49	5.480280	13.290922	306.584699	0.006040	0.004506
RS	50	5.957620	14.039301	304.292603	0.005995	0.004464
RS	51	6.475792	14.039301	318.406983	0.006273	0.004692
RS	52	7.038288	14.677183	317.993554	0.006265	0.004699
RS	53	7.648901	14.677183	331.219740	0.006526	0.004936
RS	54	8.311746	15.997849	316.031690	0.006227	0.004734
RS	55	9.031291	15.997849	328.136624	0.006465	0.004956
RS	56	9.812387	15.997849	339.409267	0.006687	0.005159
RS	57	10.660298	15.997849	349.619495	0.006888	0.005335
RS	58	11.580739	42.741869	136.821494	0.002696	0.002345
RS	59	12.579916	42.741869	145.426805	0.002865	0.002475
RS	60	13.664562	42.741869	154.292996	0.003040	0.002597
RS	61	14.841990	42.741869	163.377128	0.003219	0.002708
RS	62	16.120136	42.741869	172.625635	0.003401	0.002806
RS	63	17.507615	42.741869	5940.536003	0.117041	0.068505
PA	4+25*2+4+6 0.007459024 0.006580342 17.507614771 7.378722924 1.006752394 0.601387849 0.499878094 0.486685774 0.513253721 0.564098059 0.634383286 0.726565183 0.849452202 1.016786013 1.246771149 1.562970323 1.993937567 2.569238989 3.314622201 4.248806371 5.379160326 6.692021739 8.140307647 9.637126850 11.065000745 12.306308129 13.290922492 14.039300623 14.677183152 15.997848984 42.741869042
//
IT	4764
RD	7
LK	-107266.083868
QD	-696.205102 -> -545.383642
RI	0.0242375366
TR	0.006426	0.006895
MT	18.581337
MM	C_pi: 8.069467, n_recomb: 58527.207400
RS	0	0.000000	13.797965	35.712343	0.000610	0.000013
RS	1	0.008656	13.797965	38.779456	0.000663	0.000120
RS	2	0.018061	13.797965	42.107713	0.000719	0.000319
RS	3	0.028281	13.797965	45.718937	0.000781	0.000577
RS	4	0.039385	1.331141	512.409431	0.008755	0.006291
RS	5	0.051450	1.331141	551.548304	0.009424	0.008319
RS	6	0.064560	0.719534	1092.443590	0.018666	0.017085
RS	7	0.078805	0.719534	1162.804947	0.019868	0.019951
RS	8	0.094282	0.568251	1559.573366	0.026647	0.027142
RS	9	0.111099	0.568251	1643.160215	0.028075	0.030008
RS	10	0.129372	0.535474	1830.359034	0.031274	0.033577
RS	11	0.149227	0.535474	1913.488416	0.032694	0.036160
RS	12	0.170800	0.551024	1938.649505	0.033124	0.036639
RS	13	0.194241	0.551024	2015.214297	0.034432	0.038898
RS	14	0.219711	0.593369	1941.317584	0.033169	0.037404
RS	15	0.247385	0.593369	2009.411949	0.034333	0.039369
RS	16	0.277455	0.655394	1880.012845	0.032122	0.036727
RS	17	0.310128	0.655394	1939.484768	0.033138	0.038406
RS	18	0.345629	0.738522	1773.483742	0.030302	0.034972
RS	19	0.384203	0.738522	1825.091910	0.031184	0.036370
RS	20	0.426116	0.850894	1629.070524	0.027834	0.032279
RS	21	0.471658	0.850894	1674.264985	0.028607	0.033415
RS	22	0.521141	1.005736	1455.796216	0.024874	0.028847
RS	23	0.574907	1.005736	1496.323821	0.025566	0.029751
RS	24	0.633328	1.221075	1267.647228	0.021659	0.024986
RS	25	0.696806	1.221075	1304.987215	0.022297	0.025691
RS	26	0.765778	1.521093	1079.882792	0.018451	0.021044
RS	27	0.840720	1.521093	1114.889951	0.019049	0.021582
RS	28	0.922150	1.936428	905.746498	0.015476	0.017330
RS	29	1.010628	1.936428	938.648127	0.016038	0.017734
RS	30	1.106765	2.500949	754.639974	0.012894	0.014070
RS	31	1.211224	2.500949	785.303344	0.013418	0.014373
RS	32	1.324725	3.247125	630.609678	0.010775	0.011372
RS	33	1.448050	3.247125	658.874435	0.011258	0.011604
RS	34	1.582051	4.202089	532.849493	0.009104	0.009234
RS	35	1.727651	4.202089	558.713549	0.009546	0.009420
RS	36	1.885854	5.381582	458.063427	0.007827	0.007590
RS	37	2.057752	5.381582	481.700383	0.008230	0.007748
RS	38	2.244529	6.777234	402.655419	0.006880	0.006361
RS	39	2.447474	6.777234	424.362452	0.007251	0.006503
RS	40	2.667985	8.339977	363.673803	0.006214	0.005472
RS	41	2.907585	8.339977	383.815343	0.006558	0.005610
RS	42	3.167924	9.970032	338.925706	0.005791	0.004867
RS	43	3.450799	9.970032	357.884088	0.006115	0.005009
RS	44	3.758159	11.526729	326.793262	0.005584	0.004502
RS	45	4.092125	11.526729	344.918607	0.005893	0.004658
RS	46	4.455000	12.866266	325.904980	0.005568	0.004346
RS	47	4.849285	12.866266	343.454107	0.005868	0.004524
RS	48	5.277700	13.901408	334.558466	0.005716	0.004371
RS	49	5.743198	13.901408	351.617381	0.006008	0.004574
RS	50	6.248991	14.654227	349.905306	0.005979	0.004538
RS	51	6.798566	14.654227	366.315535	0.006259	0.004761
RS	52	7.395713	15.271590	367.134716	0.006273	0.004778
RS	53	8.044549	15.271590	382.490550	0.006535	0.005006
RS	54	8.749548	16.603175	365.926170	0.006252	0.004807
RS	55	9.515574	16.603175	379.933730	0.006492	0.005019
RS	56	10.347907	16.603175	392.925884	0.006714	0.005212
RS	57	11.252288	16.603175	404.625430	0.006913	0.005378
RS	58	12.234953	49.727510	141.452031	0.002417	0.002102
RS	59	13.302678	49.727510	150.844787	0.002577	0.002224
RS	60	14.462827	49.727510	160.598288	0.002744	0.002342
RS	61	15.723399	49.727510	170.678334	0.002916	0.002452
RS	62	17.093087	49.727510	181.039995	0.003093	0.002555
RS	63	18.581337	49.727510	6935.989036	0.118509	0.071614
PA	4+25*2+4+6 0.006426233 0.006894926 18.581337315 13.797964732 1.331140798 0.719533500 0.568251313 0.535474285 0.551023716 0.593368780 0.655394461 0.738521979 0.850894181 1.005736479 1.221075376 1.521092909 1.936428475 2.500948984 3.247125452 4.202089096 5.381581670 6.777234327 8.339977211 9.970031674 11.526729229 12.866266180 13.901408206 14.654226961 15.271590481 16.603175309 49.727510485
//
IT	5074
RD	8
LK	-106978.652947
QD	-580.378066 -> -458.638037
RI	0.0205764831
TR	0.005583	0.007139
MT	19.689235
MM	C_pi: 8.827341, n_recomb: 66049.472879
RS	0	0.000000	25.505916	21.977061	0.000333	0.000007
RS	1	0.008756	25.505916	23.893481	0.000362	0.000067
RS	2	0.018278	25.505916	25.976274	0.000393	0.000177
RS	3	0.028633	25.505916	28.239747	0.000428	0.000321
RS	4	0.039896	1.745495	447.130049	0.006770	0.004946
RS	5	0.052145	1.745495	482.752036	0.007309	0.006543
RS	6	0.065466	0.856525	1056.938544	0.016002	0.014842
RS	7	0.079953	0.856525	1129.426791	0.017100	0.017311
RS	8	0.095709	0.644939	1595.140579	0.024151	0.024747
RS	9	0.112844	0.644939	1687.471369	0.025549	0.027319
RS	10	0.131480	0.589988	1943.863462	0.029430	0.031545
RS	11	0.151747	0.589988	2039.772418	0.030882	0.033946
RS	12	0.173788	0.593849	2120.127488	0.032099	0.035238
RS	13	0.197760	0.593849	2210.848418	0.033473	0.037410
RS	14	0.223830	0.627815	2175.499443	0.032937	0.036721
RS	15	0.252183	0.627815	2257.307964	0.034176	0.038660
RS	16	0.283019	0.682208	2151.131109	0.032568	0.036733
RS	17	0.316554	0.682208	2222.783368	0.033653	0.038423
RS	18	0.353025	0.757362	2065.559348	0.031273	0.035569
RS	19	0.392690	0.757362	2127.263942	0.032207	0.036995
RS	20	0.435828	0.860748	1925.577432	0.029154	0.033318
RS	21	0.482742	0.860748	1978.748664	0.029959	0.034485
RS	22	0.533764	1.005032	1740.808715	0.026356	0.030140
RS	23	0.589253	1.005032	1787.615878	0.027065	0.031073
RS	24	0.649601	1.207861	1528.046476	0.023135	0.026346
RS	25	0.715232	1.207861	1570.623703	0.023780	0.027080
RS	26	0.786610	1.493561	1307.072797	0.019789	0.022318
RS	27	0.864237	1.493561	1346.866828	0.020392	0.022887
RS	28	0.948661	1.894026	1096.309215	0.016598	0.018421
RS	29	1.040477	1.894026	1133.875323	0.017167	0.018860
RS	30	1.140331	2.446230	909.836442	0.013775	0.014941
RS	31	1.248928	2.446230	945.087323	0.014309	0.015280
RS	32	1.367034	3.188113	754.799391	0.011428	0.012030
RS	33	1.495480	3.188113	787.465314	0.011922	0.012296
RS	34	1.635172	4.154369	631.640543	0.009563	0.009710
RS	35	1.787096	4.154369	661.595582	0.010017	0.009926
RS	36	1.952320	5.369028	537.040043	0.008131	0.007924
RS	37	2.132011	5.369028	564.389231	0.008545	0.008107
RS	38	2.327435	6.829942	466.825761	0.007068	0.006590
RS	39	2.539969	6.829942	491.862700	0.007447	0.006754
RS	40	2.771112	8.487966	417.344002	0.006319	0.005630
RS	41	3.022493	8.487966	440.479156	0.006669	0.005785
RS	42	3.295883	10.232866	385.756391	0.005840	0.004980
RS	43	3.593209	10.232866	407.446541	0.006169	0.005135
RS	44	3.916568	11.903011	369.912145	0.005601	0.004590
RS	45	4.268239	11.903011	390.589102	0.005914	0.004756
RS	46	4.650701	13.329970	368.004772	0.005572	0.004425
RS	47	5.066649	13.329970	387.992811	0.005874	0.004608
RS	48	5.519015	14.410026	377.897871	0.005721	0.004450
RS	49	6.010988	14.410026	397.312347	0.006015	0.004654
RS	50	6.546036	15.166270	396.116018	0.005997	0.004622
RS	51	7.127930	15.166270	414.766622	0.006280	0.004842
RS	52	7.760772	15.764619	416.781179	0.006310	0.004865
RS	53	8.449022	15.764619	434.165660	0.006573	0.005087
RS	54	9.197533	17.105700	416.080709	0.006300	0.004886
RS	55	10.011579	17.105700	431.851623	0.006538	0.005090
RS	56	10.896899	17.105700	446.386535	0.006758	0.005275
RS	57	11.859733	17.105700	459.357342	0.006955	0.005432
RS	58	12.906868	57.181333	144.024050	0.002181	0.001894
RS	59	14.045685	57.181333	154.032923	0.002332	0.002010
RS	60	15.284211	57.181333	164.492991	0.002490	0.002123
RS	61	16.631177	57.181333	175.379462	0.002655	0.002232
RS	62	18.096076	57.181333	186.657078	0.002826	0.002337
RS	63	19.689235	57.181333	7887.455298	0.119417	0.074282
PA	4+25*2+4+6 0.005583498 0.007138579 19.689234597 25.505916306 1.745494830 0.856524533 0.644938816 0.589987591 0.593848582 0.627814779 0.682208371 0.757361552 0.860747933 1.005032466 1.207860537 1.493561092 1.894025889 2.446230231 3.188113186 4.154368686 5.369028123 6.829942329 8.487966280 10.232865828 11.903010911 13.329970351 14.410025655 15.166270171 15.764618835 17.105699661 57.181333293
//
IT	5053
RD	9
LK	-106746.306660
QD	-487.873951 -> -389.044660
RI	0.0179933659
TR	0.004895	0.007326
MT	20.815904
MM	C_pi: 9.574893, n_recomb: 73274.411635
RS	0	0.000000	46.561269	13.456142	0.000184	0.000004
RS	1	0.008851	46.561269	14.644752	0.000200	0.000037
RS	2	0.018486	46.561269	15.938122	0.000218	0.000099
RS	3	0.028973	46.561269	17.345442	0.000237	0.000180
RS	4	0.040389	2.267511	386.607219	0.005276	0.003923
RS	5	0.052815	2.267511	418.445013	0.005711	0.005190
RS	6	0.066340	1.013139	1009.082468	0.013771	0.012961
RS	7	0.081063	1.013139	1081.917802	0.014765	0.015102
RS	8	0.097090	0.729607	1603.291474	0.021881	0.022611
RS	9	0.114534	0.729607	1702.287612	0.023232	0.024929
RS	10	0.133523	0.649618	2021.965611	0.027594	0.029620
RS	11	0.154192	0.649618	2129.190796	0.029058	0.031857
RS	12	0.176691	0.640887	2265.414945	0.030917	0.033803
RS	13	0.201182	0.640887	2369.714476	0.032340	0.035891
RS	14	0.227840	0.666300	2377.928895	0.032452	0.035898
RS	15	0.256857	0.666300	2473.635093	0.033759	0.037811
RS	16	0.288443	0.713334	2397.944727	0.032726	0.036536
RS	17	0.322825	0.713334	2482.436805	0.033879	0.038236
RS	18	0.360249	0.781172	2342.082867	0.031963	0.035942
RS	19	0.400987	0.781172	2414.690891	0.032954	0.037394
RS	20	0.445330	0.876628	2215.202347	0.030232	0.034146
RS	21	0.493598	0.876628	2277.013456	0.031075	0.035341
RS	22	0.546138	1.011800	2026.333322	0.027654	0.031263
RS	23	0.603328	1.011800	2079.768495	0.028383	0.032220
RS	24	0.665581	1.203863	1794.213791	0.024486	0.027588
RS	25	0.733344	1.203863	1842.055375	0.025139	0.028342
RS	26	0.807104	1.477028	1542.849684	0.021056	0.023522
RS	27	0.887393	1.477028	1587.255889	0.021662	0.024114
RS	28	0.974788	1.863893	1296.117749	0.017689	0.019480
RS	29	1.069919	1.863893	1338.124692	0.018262	0.019945
RS	30	1.173470	2.403687	1073.448742	0.014650	0.015803
RS	31	1.286187	2.403687	1113.117814	0.015191	0.016171
RS	32	1.408880	3.138785	885.840334	0.012089	0.012692
RS	33	1.542433	3.138785	922.822646	0.012594	0.012986
RS	34	1.687807	4.110531	735.573929	0.010039	0.010196
RS	35	1.846049	4.110531	769.602515	0.010503	0.010437
RS	36	2.018296	5.350851	619.642162	0.008456	0.008269
RS	37	2.205789	5.350851	650.722399	0.008881	0.008474
RS	38	2.409878	6.864223	533.431892	0.007280	0.006831
RS	39	2.632030	6.864223	561.827936	0.007667	0.007013
RS	40	2.873846	8.602738	472.595132	0.006450	0.005799
RS	41	3.137065	8.602738	498.748051	0.006807	0.005968
RS	42	3.423582	10.447638	433.595332	0.005917	0.005103
RS	43	3.735459	10.447638	458.029422	0.006251	0.005270
RS	44	4.074941	12.218313	413.678577	0.005646	0.004688
RS	45	4.444471	12.218313	436.904766	0.005963	0.004862
RS	46	4.846708	13.723154	410.540060	0.005603	0.004512
RS	47	5.284548	13.723154	432.947924	0.005909	0.004699
RS	48	5.761141	14.842542	421.559250	0.005753	0.004536
RS	49	6.279919	14.842542	443.288444	0.006050	0.004741
RS	50	6.844614	15.600025	442.589847	0.006040	0.004712
RS	51	7.459291	15.600025	463.407941	0.006324	0.004930
RS	52	8.128375	16.178611	466.631544	0.006368	0.004959
RS	53	8.856679	16.178611	485.925046	0.006632	0.005176
RS	54	9.649447	17.522781	466.313777	0.006364	0.004972
RS	55	10.512384	17.522781	483.687278	0.006601	0.005170
RS	56	11.451700	17.522781	499.565914	0.006818	0.005347
RS	57	12.474157	17.522781	513.567365	0.007009	0.005497
RS	58	13.587112	65.031046	145.136253	0.001981	0.001718
RS	59	14.798577	65.031046	155.621623	0.002124	0.001827
RS	60	16.117270	65.031046	166.638665	0.002274	0.001936
RS	61	17.552683	65.031046	178.172110	0.002432	0.002043
RS	62	19.115145	65.031046	190.196732	0.002596	0.002147
RS	63	20.815904	65.031046	8792.084262	0.119988	0.076529
PA	4+25*2+4+6 0.004894791 0.007326391 20.815903886 46.561269427 2.267511439 1.013138719 0.729607424 0.649618438 0.640887212 0.666299999 0.713334109 0.781172292 0.876628136 1.011799530 1.203863424 1.477027707 1.863893462 2.403687340 3.138785385 4.110531090 5.350851043 6.864223093 8.602737770 10.447637967 12.218312836 13.723153729 14.842542456 15.600025157 16.178611170 17.522780944 65.031046264
//
IT	5816
RD	10
LK	-106557.362139
QD	-413.400074 -> -332.619574
RI	0.0161153039
TR	0.004330	0.007471
MT	21.946308
MM	C_pi: 10.301090, n_recomb: 80126.827345
RS	0	0.000000	83.782574	8.234743	0.000103	0.000002
RS	1	0.008942	83.782574	8.970417	0.000112	0.000021
RS	2	0.018684	83.782574	9.771746	0.000122	0.000057
RS	3	0.029297	83.782574	10.644579	0.000133	0.000103
RS	4	0.040859	2.913847	332.707472	0.004152	0.003145
RS	5	0.053454	2.913847	360.843178	0.004503	0.004160
RS	6	0.067176	1.189265	954.939347	0.011918	0.011398
RS	7	0.082125	1.189265	1026.819908	0.012815	0.013265
RS	8	0.098411	0.821569	1591.088131	0.019857	0.020735
RS	9	0.116153	0.821569	1694.819871	0.021152	0.022830
RS	10	0.135482	0.713683	2070.051695	0.025835	0.027840
RS	11	0.156539	0.713683	2186.899865	0.027293	0.029924
RS	12	0.179479	0.691376	2377.007055	0.029666	0.032389
RS	13	0.204471	0.691376	2493.862672	0.031124	0.034397
RS	14	0.231697	0.707907	2548.041562	0.031800	0.034999
RS	15	0.261358	0.707907	2657.347129	0.033164	0.036883
RS	16	0.293671	0.747642	2617.264570	0.032664	0.036195
RS	17	0.328873	0.747642	2714.860996	0.033882	0.037901
RS	18	0.367223	0.808552	2597.980279	0.032423	0.036137
RS	19	0.409003	0.808552	2682.050994	0.033473	0.037612
RS	20	0.454519	0.896803	2491.829750	0.031099	0.034793
RS	21	0.504104	0.896803	2562.842064	0.031985	0.036014
RS	22	0.558124	1.023932	2306.049695	0.028780	0.032227
RS	23	0.616974	1.023932	2366.454060	0.029534	0.033206
RS	24	0.681087	1.206615	2060.287426	0.025713	0.028708
RS	25	0.750933	1.206615	2113.437865	0.026376	0.029480
RS	26	0.827024	1.468790	1782.212958	0.022242	0.024646
RS	27	0.909920	1.468790	1831.046958	0.022852	0.025253
RS	28	1.000228	1.843416	1501.159679	0.018735	0.020492
RS	29	1.098611	1.843416	1547.332051	0.019311	0.020974
RS	30	1.205793	2.371356	1242.372319	0.015505	0.016642
RS	31	1.322558	2.371356	1286.209720	0.016052	0.017030
RS	32	1.449765	3.098581	1021.362597	0.012747	0.013345
RS	33	1.588347	3.098581	1062.487707	0.013260	0.013660
RS	34	1.739321	4.072241	842.828786	0.010519	0.010679
RS	35	1.903795	4.072241	880.830380	0.010993	0.010941
RS	36	2.082977	5.331609	704.448025	0.008792	0.008615
RS	37	2.278181	5.331609	739.206155	0.009225	0.008839
RS	38	2.490841	6.887868	601.338000	0.007505	0.007074
RS	39	2.722517	6.887868	633.061675	0.007901	0.007272
RS	40	2.974909	8.695183	528.495423	0.006596	0.005971
RS	41	3.249871	8.695183	557.639081	0.006959	0.006154
RS	42	3.549421	10.627761	481.652916	0.006011	0.005229
RS	43	3.875756	10.627761	508.799273	0.006350	0.005407
RS	44	4.231273	12.487682	457.397459	0.005708	0.004789
RS	45	4.618580	12.487682	483.132055	0.006030	0.004970
RS	46	5.040521	14.061490	452.873572	0.005652	0.004601
RS	47	5.500192	14.061490	477.647517	0.005961	0.004794
RS	48	6.000968	15.214209	464.938643	0.005803	0.004625
RS	49	6.546524	15.214209	488.909559	0.006102	0.004832
RS	50	7.140864	15.969404	488.743217	0.006100	0.004806
RS	51	7.788350	15.969404	511.625123	0.006385	0.005023
RS	52	8.493736	16.525444	516.126110	0.006441	0.005057
RS	53	9.262198	16.525444	537.178377	0.006704	0.005270
RS	54	10.099376	17.862165	516.193651	0.006442	0.005063
RS	55	11.011416	17.862165	534.976029	0.006677	0.005255
RS	56	12.005012	17.862165	551.966681	0.006889	0.005426
RS	57	13.087456	17.862165	566.726655	0.007073	0.005568
RS	58	14.266694	73.156597	145.188497	0.001812	0.001568
RS	59	15.551380	73.156597	156.033791	0.001947	0.001671
RS	60	16.950945	73.156597	167.481061	0.002090	0.001776
RS	61	18.475660	73.156597	179.524278	0.002241	0.001880
RS	62	20.136717	73.156597	192.148128	0.002398	0.001984
RS	63	21.946308	73.156597	9640.426174	0.120315	0.078401
PA	4+25*2+4+6 0.004330341 0.007471251 21.946308178 83.782574474 2.913847001 1.189265458 0.821569392 0.713682838 0.691375807 0.707907212 0.747642074 0.808551756 0.896802916 1.023931560 1.206615405 1.468790195 1.843416117 2.371355676 3.098580563 4.072240946 5.331609021 6.887868088 8.695182809 10.627760723 12.487681763 14.061489691 15.214209019 15.969403556 16.525444421 17.862165173 73.156597433
//
IT	4906
RD	11
LK	-106402.605823
QD	-352.803882 -> -286.241624
RI	0.0147085741
TR	0.003865	0.007583
MT	23.068754
MM	C_pi: 10.994931, n_recomb: 86539.525666
RS	0	0.000000	148.276893	5.058128	0.000058	0.000001
RS	1	0.009028	148.276893	5.514623	0.000064	0.000012
RS	2	0.018871	148.276893	6.012302	0.000069	0.000033
RS	3	0.029603	148.276893	6.554877	0.000076	0.000060
RS	4	0.041303	3.698536	286.022692	0.003305	0.002552
RS	5	0.054060	3.698536	310.738483	0.003591	0.003374
RS	6	0.067969	1.383722	898.967259	0.010388	0.010107
RS	7	0.083133	1.383722	969.023283	0.011197	0.011745
RS	8	0.099666	0.919818	1564.594759	0.018080	0.019105
RS	9	0.117692	0.919818	1671.387467	0.019314	0.021003
RS	10	0.137346	0.781416	2093.534255	0.024192	0.026220
RS	11	0.158773	0.781416	2218.252675	0.025633	0.028163
RS	12	0.182135	0.744612	2458.250146	0.028406	0.031035
RS	13	0.207607	0.744612	2586.338067	0.029886	0.032962
RS	14	0.235378	0.751891	2686.626689	0.031045	0.034066
RS	15	0.265655	0.751891	2808.826790	0.032457	0.035920
RS	16	0.298667	0.784270	2807.459879	0.032441	0.035754
RS	17	0.334659	0.784270	2918.034224	0.033719	0.037462
RS	18	0.373900	0.838472	2829.630530	0.032698	0.036190
RS	19	0.416684	0.838472	2925.429494	0.033805	0.037686
RS	20	0.463330	0.920023	2750.508693	0.031783	0.035285
RS	21	0.514187	0.920023	2831.118255	0.032715	0.036531
RS	22	0.569636	1.039919	2574.393572	0.029748	0.033047
RS	23	0.630091	1.039919	2642.051384	0.030530	0.034046
RS	24	0.696004	1.214322	2320.782955	0.026818	0.029711
RS	25	0.767868	1.214322	2379.283401	0.027494	0.030495
RS	26	0.846219	1.466828	2020.237123	0.023345	0.025684
RS	27	0.931644	1.466828	2073.310685	0.023958	0.026301
RS	28	1.024781	1.830527	1707.317692	0.019729	0.021448
RS	29	1.126326	1.830527	1757.347258	0.020307	0.021942
RS	30	1.237039	2.347476	1413.327609	0.016332	0.017447
RS	31	1.357747	2.347476	1461.022400	0.016883	0.017849
RS	32	1.489353	3.066588	1158.816394	0.013391	0.013977
RS	33	1.632840	3.066588	1203.836079	0.013911	0.014309
RS	34	1.789282	4.040085	951.432213	0.010994	0.011151
RS	35	1.959846	4.040085	993.231592	0.011477	0.011430
RS	36	2.145810	5.313988	789.921262	0.009128	0.008954
RS	37	2.348562	5.313988	828.236428	0.009571	0.009194
RS	38	2.569619	6.906064	669.327667	0.007734	0.007313
RS	39	2.810632	6.906064	704.288706	0.008138	0.007526
RS	40	3.073405	8.773032	584.058499	0.006749	0.006141
RS	41	3.359901	8.773032	616.115371	0.007119	0.006335
RS	42	3.672261	10.783167	529.101945	0.006114	0.005355
RS	43	4.012822	10.783167	558.885239	0.006458	0.005542
RS	44	4.384129	12.722626	500.344367	0.005782	0.004889
RS	45	4.788957	12.722626	528.508179	0.006107	0.005078
RS	46	5.230333	14.357189	494.343492	0.005712	0.004691
RS	47	5.711557	14.357189	521.395464	0.006025	0.004889
RS	48	6.236225	15.537145	507.405971	0.005863	0.004714
RS	49	6.808261	15.537145	533.514420	0.006165	0.004924
RS	50	7.431941	16.285700	533.963694	0.006170	0.004900
RS	51	8.111926	16.285700	558.777030	0.006457	0.005117
RS	52	8.853300	16.815048	564.676217	0.006525	0.005156
RS	53	9.661607	16.815048	587.309949	0.006787	0.005366
RS	54	10.542887	18.131450	565.251677	0.006532	0.005158
RS	55	11.503729	18.131450	585.220116	0.006762	0.005346
RS	56	12.551316	18.131450	603.063633	0.006969	0.005511
RS	57	13.693480	18.131450	618.285325	0.007145	0.005645
RS	58	14.938759	81.425454	144.484352	0.001670	0.001440
RS	59	16.296461	81.425454	155.593486	0.001798	0.001539
RS	60	17.776737	81.425454	167.365074	0.001934	0.001640
RS	61	19.390653	81.425454	179.801781	0.002078	0.001741
RS	62	21.150274	81.425454	192.897748	0.002229	0.001843
RS	63	23.068754	81.425454	10423.114648	0.120443	0.079947
PA	4+25*2+4+6 0.003865368 0.007583333 23.068753794 148.276892783 3.698536226 1.383721502 0.919817974 0.781415517 0.744612171 0.751891494 0.784269959 0.838471785 0.920022741 1.039918773 1.214322339 1.466828448 1.830527203 2.347476486 3.066587858 4.040084807 5.313988276 6.906063616 8.773031602 10.783167156 12.722626093 14.357188695 15.537144743 16.285699712 16.815048194 18.131449524 81.425453958
//
IT	4404
RD	12
LK	-106274.794610
QD	-302.959693 -> -247.621288
RI	0.0136245041
TR	0.003480	0.007670
MT	24.175468
MM	C_pi: 11.648177, n_recomb: 92467.741889
RS	0	0.000000	257.807430	3.127347	0.000034	0.000001
RS	1	0.009109	257.807430	3.412209	0.000037	0.000007
RS	2	0.019047	257.807430	3.723019	0.000040	0.000019
RS	3	0.029891	257.807430	4.062139	0.000044	0.000035
RS	4	0.041723	4.631332	246.382371	0.002665	0.002100
RS	5	0.054632	4.631332	268.056451	0.002899	0.002772
RS	6	0.068717	1.594302	844.294073	0.009131	0.009045
RS	7	0.084085	1.594302	912.018436	0.009863	0.010491
RS	8	0.100853	1.023083	1528.935177	0.016535	0.017701
RS	9	0.119148	1.023083	1637.426541	0.017708	0.019426
RS	10	0.139110	0.852011	2097.680513	0.022686	0.024763
RS	11	0.160890	0.852011	2228.597964	0.024101	0.026575
RS	12	0.184654	0.799954	2513.177581	0.027179	0.029758
RS	13	0.210583	0.799954	2651.025865	0.028670	0.031606
RS	14	0.238873	0.797635	2795.795994	0.030235	0.033131
RS	15	0.269741	0.797635	2929.895355	0.031686	0.034951
RS	16	0.303419	0.822560	2968.530068	0.032103	0.035246
RS	17	0.340166	0.822560	3091.625548	0.033435	0.036954
RS	18	0.380260	0.870178	3035.133184	0.032824	0.036134
RS	19	0.424006	0.870178	3142.641645	0.033986	0.037648
RS	20	0.471737	0.945388	2987.878766	0.032313	0.035647
RS	21	0.523815	0.945388	3078.294750	0.033290	0.036917
RS	22	0.580637	1.058672	2827.131404	0.030574	0.033739
RS	23	0.642635	1.058672	2902.242936	0.031387	0.034756
RS	24	0.710280	1.225690	2571.182942	0.027806	0.030602
RS	25	0.784087	1.225690	2635.060074	0.028497	0.031398
RS	26	0.864617	1.469654	2252.645240	0.024361	0.026636
RS	27	0.952482	1.469654	2309.776010	0.024979	0.027260
RS	28	1.048351	1.823649	1910.875098	0.020665	0.022343
RS	29	1.152952	1.823649	1964.444760	0.021245	0.022844
RS	30	1.267081	2.330621	1583.273773	0.017122	0.018212
RS	31	1.391605	2.330621	1634.481783	0.017676	0.018624
RS	32	1.527473	3.041919	1295.804176	0.014014	0.014584
RS	33	1.675716	3.041919	1344.420335	0.014539	0.014929
RS	34	1.837463	4.014224	1059.526392	0.011458	0.011606
RS	35	2.013942	4.014224	1104.893163	0.011949	0.011899
RS	36	2.206497	5.299757	874.622887	0.009459	0.009282
RS	37	2.416591	5.299757	916.321380	0.009910	0.009536
RS	38	2.645823	6.922595	736.278099	0.007963	0.007545
RS	39	2.895935	6.922595	774.338990	0.008374	0.007770
RS	40	3.168828	8.842299	638.387653	0.006904	0.006305
RS	41	3.466580	8.842299	673.239153	0.007281	0.006510
RS	42	3.791453	10.921991	575.200631	0.006221	0.005476
RS	43	4.145917	10.921991	607.510050	0.006570	0.005672
RS	44	4.532670	12.932895	541.880357	0.005860	0.004987
RS	45	4.954651	12.932895	572.363462	0.006190	0.005182
RS	46	5.415069	14.621037	534.369468	0.005779	0.004779
RS	47	5.917426	14.621037	563.584630	0.006095	0.004981
RS	48	6.465542	15.822424	548.412862	0.005931	0.004802
RS	49	7.063584	15.822424	576.531473	0.006235	0.005014
RS	50	7.716101	16.559671	577.721991	0.006248	0.004994
RS	51	8.428054	16.559671	604.314668	0.006535	0.005211
RS	52	9.204858	17.057642	611.773182	0.006616	0.005258
RS	53	10.052420	17.057642	635.794430	0.006876	0.005465
RS	54	10.977184	18.340046	613.087135	0.006630	0.005258
RS	55	11.986183	18.340046	634.000210	0.006856	0.005440
RS	56	13.087090	18.340046	652.421781	0.007056	0.005599
RS	57	14.288277	18.340046	667.796819	0.007222	0.005726
RS	58	15.598877	89.712509	143.267445	0.001549	0.001333
RS	59	17.028857	89.712509	154.563588	0.001672	0.001427
RS	60	18.589092	89.712509	166.573647	0.001801	0.001524
RS	61	20.291445	89.712509	179.308287	0.001939	0.001622
RS	62	22.148862	89.712509	192.770445	0.002085	0.001722
RS	63	24.175468	89.712509	11133.834084	0.120408	0.081218
PA	4+25*2+4+6 0.003479621 0.007670302 24.175467718 257.807429747 4.631332221 1.594302449 1.023083414 0.852010938 0.799953759 0.797634877 0.822559903 0.870177825 0.945388434 1.058672400 1.225689935 1.469654179 1.823649040 2.330621243 3.041919481 4.014223974 5.299756587 6.922595228 8.842298807 10.921991013 12.932895173 14.621036828 15.822423681 16.559671024 17.057642006 18.340045507 89.712509352
//
IT	4857
RD	13
LK	-106168.278165
QD	-261.542897 -> -215.104041
RI	0.0127678772
TR	0.003157	0.007738
MT	25.262353
MM	C_pi: 12.256182, n_recomb: 97892.317115
RS	0	0.000000	439.785646	1.951890	0.000020	0.000001
RS	1	0.009185	439.785646	2.131198	0.000022	0.000004
RS	2	0.019213	439.785646	2.326980	0.000024	0.000012
RS	3	0.030162	439.785646	2.540753	0.000026	0.000021
RS	4	0.042117	5.716019	213.201797	0.002178	0.001751
RS	5	0.055170	5.716019	232.240660	0.002372	0.002309
RS	6	0.069422	1.817912	792.951955	0.008100	0.008173
RS	7	0.084983	1.817912	858.119998	0.008766	0.009460
RS	8	0.101973	1.129936	1488.221147	0.015203	0.016498
RS	9	0.120524	1.129936	1597.369187	0.016318	0.018071
RS	10	0.140778	0.924664	2087.329827	0.021323	0.023462
RS	11	0.162893	0.924664	2222.950678	0.022708	0.025152
RS	12	0.187039	0.856829	2546.107886	0.026009	0.028569
RS	13	0.213403	0.856829	2692.227182	0.027502	0.030340
RS	14	0.242188	0.844645	2878.548416	0.029405	0.032214
RS	15	0.273617	0.844645	3023.383305	0.030885	0.033998
RS	16	0.307932	0.862012	3101.843335	0.031686	0.034698
RS	17	0.345399	0.862012	3236.759525	0.033064	0.036402
RS	18	0.386308	0.903119	3214.186974	0.032834	0.035994
RS	19	0.430974	0.903119	3333.145347	0.034049	0.037525
RS	20	0.479742	0.972259	3202.196628	0.032711	0.035902
RS	21	0.532990	0.972259	3302.450074	0.033736	0.037194
RS	22	0.591128	1.079422	3061.495313	0.031274	0.034318
RS	23	0.654606	1.079422	3144.169668	0.032119	0.035353
RS	24	0.723914	1.239789	2808.204740	0.028687	0.031391
RS	25	0.799588	1.239789	2877.466012	0.029394	0.032197
RS	26	0.882212	1.476180	2476.112132	0.025294	0.027505
RS	27	0.972425	1.476180	2537.132455	0.025918	0.028134
RS	28	1.070924	1.821599	2108.807567	0.021542	0.023177
RS	29	1.178470	1.821599	2165.613180	0.022122	0.023681
RS	30	1.295893	2.319668	1749.667362	0.017873	0.018934
RS	31	1.424102	2.319668	1804.038839	0.018429	0.019352
RS	32	1.564086	3.023807	1430.290787	0.014611	0.015161
RS	33	1.716927	3.023807	1482.182464	0.015141	0.015515
RS	34	1.883806	3.994654	1165.530091	0.011906	0.012040
RS	35	2.066012	3.994654	1214.201915	0.012403	0.012345
RS	36	2.264953	5.290141	957.340600	0.009780	0.009595
RS	37	2.482167	5.290141	1002.214891	0.010238	0.009861
RS	38	2.719331	6.940387	801.254953	0.008185	0.007766
RS	39	2.978278	6.940387	842.246504	0.008604	0.008002
RS	40	3.261008	8.907863	690.752659	0.007056	0.006462
RS	41	3.569706	8.907863	728.252271	0.007439	0.006677
RS	42	3.906757	11.051077	619.359473	0.006327	0.005592
RS	43	4.274765	11.051077	654.060310	0.006681	0.005796
RS	44	4.676574	13.127053	581.506051	0.005940	0.005080
RS	45	5.115287	13.127053	614.178435	0.006274	0.005282
RS	46	5.594295	14.862765	572.507500	0.005848	0.004864
RS	47	6.117298	14.862765	603.754590	0.006168	0.005070
RS	48	6.688338	16.080422	587.543844	0.006002	0.004888
RS	49	7.311826	16.080422	617.532599	0.006308	0.005102
RS	50	7.992579	16.801889	619.619264	0.006330	0.005087
RS	51	8.735857	16.801889	647.830729	0.006618	0.005304
RS	52	9.547403	17.263736	657.041440	0.006712	0.005359
RS	53	10.433487	17.263736	682.251923	0.006969	0.005563
RS	54	11.400955	18.498860	659.412760	0.006736	0.005361
RS	55	12.457281	18.498860	681.022890	0.006957	0.005539
RS	56	13.610629	18.498860	699.745441	0.007148	0.005691
RS	57	14.869907	18.498860	714.968164	0.007304	0.005809
RS	58	16.244846	97.910540	141.736873	0.001448	0.001241
RS	59	17.746070	97.910540	153.161148	0.001565	0.001332
RS	60	19.385175	97.910540	165.342897	0.001689	0.001425
RS	61	21.174828	97.910540	178.300037	0.001821	0.001521
RS	62	23.128855	97.910540	192.043547	0.001962	0.001619
RS	63	25.262353	97.910540	11770.238056	0.120237	0.082259
PA	4+25*2+4+6 0.003156849 0.007737724 25.262352608 439.785645815 5.716018940 1.817912058 1.129935987 0.924664236 0.856829133 0.844645142 0.862012461 0.903119366 0.972258600 1.079422289 1.239788731 1.476179895 1.821598561 2.319668006 3.023807084 3.994653897 5.290140892 6.940387352 8.907862841 11.051076778 13.127053380 14.862764938 16.080421968 16.801888998 17.263736175 18.498859708 97.910540066
//
IT	5230
RD	14
LK	-106078.676506
QD	-226.817345 -> -187.482197
RI	0.0120753662
TR	0.002884	0.007790
MT	26.328008
MM	C_pi: 12.817411, n_recomb: 102815.606397
RS	0	0.000000	736.179058	1.231259	0.000012	0.000000
RS	1	0.009256	736.179058	1.345258	0.000013	0.000003
RS	2	0.019369	736.179058	1.469815	0.000014	0.000007
RS	3	0.030418	736.179058	1.605908	0.000016	0.000013
RS	4	0.042489	6.951099	185.653048	0.001806	0.001481
RS	5	0.055678	6.951099	202.445787	0.001969	0.001950
RS	6	0.070088	2.050789	746.098344	0.007257	0.007456
RS	7	0.085831	2.050789	808.688623	0.007865	0.008611
RS	8	0.103032	1.238860	1445.584540	0.014060	0.015470
RS	9	0.121824	1.238860	1554.641113	0.015121	0.016911
RS	10	0.142356	0.998610	2066.642758	0.020100	0.022306
RS	11	0.164789	0.998610	2205.692066	0.021453	0.023885
RS	12	0.189298	0.914751	2561.211476	0.024911	0.027470
RS	13	0.216076	0.914751	2714.186869	0.026399	0.029166
RS	14	0.245332	0.892528	2938.332994	0.028579	0.031328
RS	15	0.277296	0.892528	3092.674929	0.030080	0.033075
RS	16	0.312218	0.902257	3209.653972	0.031218	0.034126
RS	17	0.350374	0.902257	3355.534468	0.032636	0.035825
RS	18	0.392060	0.936899	3367.702047	0.032755	0.035791
RS	19	0.437606	0.936899	3497.666898	0.034019	0.037336
RS	20	0.487367	1.000174	3393.082587	0.033002	0.036068
RS	21	0.541734	1.000174	3503.051383	0.034071	0.037382
RS	22	0.601133	1.101614	3276.071791	0.031864	0.034799
RS	23	0.666030	1.101614	3366.330309	0.032741	0.035853
RS	24	0.736934	1.255942	3029.779743	0.029468	0.032088
RS	25	0.814401	1.255942	3104.411047	0.030194	0.032904
RS	26	0.899038	1.485598	2688.316087	0.026147	0.028296
RS	27	0.991510	1.485598	2753.077228	0.026777	0.028928
RS	28	1.092540	1.823464	2298.879918	0.022359	0.023950
RS	29	1.202922	1.823464	2358.644403	0.022941	0.024456
RS	30	1.323521	2.313713	1910.557123	0.018582	0.019612
RS	31	1.455283	2.313713	1967.757735	0.019139	0.020033
RS	32	1.599241	3.011558	1560.689082	0.015179	0.015706
RS	33	1.756523	3.011558	1615.534962	0.015713	0.016068
RS	34	1.928364	3.981210	1268.208068	0.012335	0.012452
RS	35	2.116110	3.981210	1319.911287	0.012838	0.012766
RS	36	2.321234	5.285918	1037.133350	0.010087	0.009893
RS	37	2.545345	5.285918	1084.959713	0.010552	0.010168
RS	38	2.790199	6.961555	863.548565	0.008399	0.007975
RS	39	3.057717	6.961555	907.284713	0.008824	0.008220
RS	40	3.349997	8.973526	740.610065	0.007203	0.006610
RS	41	3.669330	8.973526	780.595892	0.007592	0.006833
RS	42	4.018221	11.175972	661.153409	0.006430	0.005702
RS	43	4.399405	11.175972	698.098069	0.006790	0.005913
RS	44	4.815872	13.312296	618.870415	0.006019	0.005168
RS	45	5.270887	13.312296	653.591968	0.006357	0.005376
RS	46	5.768019	15.090885	608.449235	0.005918	0.004944
RS	47	6.311165	15.090885	641.590003	0.006240	0.005155
RS	48	6.904585	16.320430	624.516289	0.006074	0.004971
RS	49	7.552933	16.320430	656.231949	0.006383	0.005187
RS	50	8.261291	17.022089	659.388082	0.006413	0.005178
RS	51	9.035216	17.022089	689.059134	0.006702	0.005395
RS	52	9.880775	17.443403	700.233131	0.006811	0.005460
RS	53	10.804600	17.443403	726.440821	0.007065	0.005662
RS	54	11.813935	18.619061	704.048839	0.006848	0.005467
RS	55	12.916694	18.619061	726.113154	0.007062	0.005640
RS	56	14.121524	18.619061	744.868806	0.007245	0.005785
RS	57	15.437875	18.619061	759.648172	0.007388	0.005895
RS	58	16.876067	105.932932	140.051044	0.001362	0.001164
RS	59	18.447379	105.932932	151.560517	0.001474	0.001251
RS	60	20.164133	105.932932	163.864357	0.001594	0.001341
RS	61	22.039790	105.932932	176.986987	0.001721	0.001435
RS	62	24.089058	105.932932	190.946655	0.001857	0.001531
RS	63	26.328008	105.932932	12333.398140	0.119956	0.083111
PA	4+25*2+4+6 0.002884226 0.007789605 26.328007524 736.179058001 6.951098552 2.050788720 1.238860091 0.998610409 0.914750997 0.892528056 0.902257345 0.936898943 1.000174354 1.101614467 1.255942061 1.485598043 1.823464327 2.313712743 3.011557732 3.981209823 5.285918482 6.961555323 8.973526490 11.175972032 13.312296041 15.090885112 16.320429982 17.022089355 17.443403492 18.619060502 105.932932415
//
IT	5352
RD	15
LK	-106002.605726
QD	-197.469980 -> -163.853600
RI	0.0115047203
TR	0.002652	0.007829
MT	27.372351
MM	C_pi: 13.332467, n_recomb: 107255.347774
RS	0	0.000000	1205.936778	0.788089	0.000007	0.000000
RS	1	0.009323	1205.936778	0.861590	0.000008	0.000002
RS	2	0.019516	1205.936778	0.941950	0.000009	0.000004
RS	3	0.030659	1205.936778	1.029808	0.000010	0.000008
RS	4	0.042840	8.328085	162.899731	0.001519	0.001270
RS	5	0.056158	8.328085	177.799218	0.001658	0.001669
RS	6	0.070717	2.288740	704.252094	0.006566	0.006868
RS	7	0.086633	2.288740	764.378200	0.007127	0.007914
RS	8	0.104033	1.348343	1403.253127	0.013083	0.014594
RS	9	0.123056	1.348343	1511.716930	0.014095	0.015919
RS	10	0.143852	1.073151	2038.985482	0.019011	0.021280
RS	11	0.166587	1.073151	2180.415271	0.020329	0.022758
RS	12	0.191442	0.973298	2562.264792	0.023889	0.026458
RS	13	0.218614	0.973298	2720.809463	0.025368	0.028084
RS	14	0.248319	0.940970	2978.629128	0.027771	0.030479
RS	15	0.280793	0.940970	3141.260198	0.029288	0.032189
RS	16	0.316296	0.943016	3294.664901	0.030718	0.033546
RS	17	0.355108	0.943016	3450.570888	0.032172	0.035237
RS	18	0.397539	0.971225	3497.364444	0.032608	0.035542
RS	19	0.443926	0.971225	3637.763946	0.033917	0.037099
RS	20	0.494638	1.028799	3561.147925	0.033203	0.036163
RS	21	0.550078	1.028799	3680.587089	0.034316	0.037497
RS	22	0.610686	1.124838	3470.517746	0.032358	0.035197
RS	23	0.676945	1.124838	3568.302748	0.033269	0.036269
RS	24	0.749382	1.273639	3234.863925	0.030160	0.032703
RS	25	0.828572	1.273639	3314.827884	0.030906	0.033529
RS	26	0.915146	1.497282	2887.833467	0.026925	0.029015
RS	27	1.009791	1.497282	2956.204734	0.027562	0.029650
RS	28	1.113260	1.828518	2479.583804	0.023119	0.024667
RS	29	1.226375	1.828518	2542.063369	0.023701	0.025173
RS	30	1.350037	2.311985	2064.563448	0.019249	0.020247
RS	31	1.485228	2.311985	2124.286751	0.019806	0.020669
RS	32	1.633023	3.004505	1685.849104	0.015718	0.016221
RS	33	1.794597	3.004505	1743.342925	0.016254	0.016587
RS	34	1.971236	3.973576	1366.658073	0.012742	0.012842
RS	35	2.164343	3.973576	1421.122993	0.013250	0.013162
RS	36	2.375453	5.287451	1113.320407	0.010380	0.010173
RS	37	2.606247	5.287451	1163.872545	0.010851	0.010457
RS	38	2.858558	6.987507	922.654839	0.008602	0.008172
RS	39	3.134392	6.987507	968.944285	0.009034	0.008425
RS	40	3.435943	9.042015	787.590037	0.007343	0.006748
RS	41	3.765609	9.042015	829.894787	0.007738	0.006979
RS	42	4.126010	11.300961	700.299755	0.006529	0.005803
RS	43	4.520013	11.300961	739.336334	0.006893	0.006021
RS	44	4.950749	13.494351	653.749744	0.006095	0.005251
RS	45	5.421645	13.494351	690.377989	0.006437	0.005463
RS	46	5.936443	15.312260	642.007738	0.005986	0.005020
RS	47	6.499237	15.312260	676.904218	0.006311	0.005235
RS	48	7.114502	16.550191	659.160206	0.006146	0.005049
RS	49	7.787130	16.550191	692.463333	0.006456	0.005268
RS	50	8.522468	17.228539	696.871606	0.006497	0.005266
RS	51	9.326365	17.228539	727.851578	0.006786	0.005484
RS	52	10.205211	17.605348	741.209971	0.006911	0.005559
RS	53	11.165994	17.605348	768.236710	0.007163	0.005759
RS	54	12.216353	18.710755	746.905094	0.006964	0.005575
RS	55	13.364641	18.710755	769.193496	0.007172	0.005743
RS	56	14.619986	18.710755	787.731846	0.007344	0.005881
RS	57	15.992371	18.710755	801.799775	0.007476	0.005982
RS	58	17.492707	113.710893	138.331752	0.001290	0.001098
RS	59	19.132924	113.710893	149.896973	0.001398	0.001183
RS	60	20.926062	113.710893	162.288003	0.001513	0.001270
RS	61	22.886379	113.710893	175.535072	0.001637	0.001361
RS	62	25.029463	113.710893	189.662947	0.001768	0.001456
RS	63	27.372351	113.710893	12826.851496	0.119592	0.083807
PA	4+25*2+4+6 0.002651787 0.007828930 27.372351454 1205.936778500 8.328085284 2.288740222 1.348343283 1.073150773 0.973297796 0.940970474 0.943016028 0.971225290 1.028799111 1.124837570 1.273638960 1.497282200 1.828517835 2.311985031 3.004505425 3.973576401 5.287450960 6.987507395 9.042014737 11.300961183 13.494350871 15.312259618 16.550191285 17.228539266 17.605348390 18.710755170 113.710893275
//
IT	5677
RD	16
LK	-105937.456169
QD	-172.495659 -> -143.528877
RI	0.0110261986
TR	0.002452	0.007858
MT	28.395957
MM	C_pi: 13.803323, n_recomb: 111238.891767
RS	0	0.000000	1942.865430	0.509801	0.000005	0.000000
RS	1	0.009387	1942.865430	0.557674	0.000005	0.000001
RS	2	0.019655	1942.865430	0.610043	0.000005	0.000003
RS	3	0.030886	1942.865430	0.667334	0.000006	0.000005
RS	4	0.043172	9.831828	144.158441	0.001296	0.001104
RS	5	0.056612	9.831828	157.473468	0.001416	0.001448
RS	6	0.071312	2.527496	667.477540	0.006000	0.006384
RS	7	0.087393	2.527496	725.333154	0.006520	0.007339
RS	8	0.104983	1.456981	1362.679519	0.012250	0.013847
RS	9	0.124225	1.456981	1470.242270	0.013217	0.015072
RS	10	0.145272	1.147628	2007.031545	0.018043	0.020370
RS	11	0.168295	1.147628	2150.007727	0.019328	0.021758
RS	12	0.193479	1.032111	2552.512325	0.022946	0.025529
RS	13	0.221028	1.032111	2715.491570	0.024411	0.027089
RS	14	0.251162	0.989730	3002.679379	0.026993	0.029671
RS	15	0.284125	0.989730	3172.441056	0.028519	0.031345
RS	16	0.320182	0.984074	3359.717158	0.030203	0.032967
RS	17	0.359623	0.984074	3524.683863	0.031686	0.034649
RS	18	0.402767	1.005881	3605.288379	0.032410	0.035259
RS	19	0.449960	1.005881	3755.470293	0.033760	0.036827
RS	20	0.501584	1.057878	3707.664590	0.033331	0.036199
RS	21	0.558053	1.057878	3836.236261	0.034486	0.037554
RS	22	0.619823	1.148780	3645.257227	0.032770	0.035524
RS	23	0.687391	1.148780	3750.443660	0.033715	0.036616
RS	24	0.761302	1.292484	3423.204482	0.030773	0.033246
RS	25	0.842151	1.292484	3508.439728	0.031540	0.034083
RS	26	0.930588	1.510732	3073.973135	0.027634	0.029670
RS	27	1.027327	1.510732	3145.838078	0.028280	0.030308
RS	28	1.133147	1.836158	2650.029554	0.023823	0.025330
RS	29	1.248899	1.836158	2715.013794	0.024407	0.025835
RS	30	1.375518	2.313813	2210.803746	0.019874	0.020841
RS	31	1.514021	2.313813	2272.776548	0.020431	0.021263
RS	32	1.665526	3.002011	1805.003350	0.016226	0.016705
RS	33	1.831252	3.002011	1864.862819	0.016764	0.017073
RS	34	2.012534	3.971325	1460.271200	0.013127	0.013208
RS	35	2.210833	3.971325	1517.242021	0.013639	0.013535
RS	36	2.427745	5.294763	1185.450706	0.010657	0.010436
RS	37	2.665019	5.294763	1238.509110	0.011134	0.010727
RS	38	2.924565	7.019031	978.251131	0.008794	0.008355
RS	39	3.208474	7.019031	1026.905583	0.009232	0.008616
RS	40	3.519033	9.115191	831.463629	0.007475	0.006876
RS	41	3.858743	9.115191	875.921624	0.007874	0.007114
RS	42	4.230342	11.429116	736.637358	0.006622	0.005897
RS	43	4.636821	11.429116	777.615770	0.006991	0.006121
RS	44	5.081456	13.677506	686.025488	0.006167	0.005327
RS	45	5.567827	13.677506	724.420953	0.006512	0.005544
RS	46	6.099853	15.532267	673.086979	0.006051	0.005090
RS	47	6.681820	15.532267	709.606266	0.006379	0.005309
RS	48	7.318414	16.775824	691.393971	0.006215	0.005124
RS	49	8.014763	16.775824	726.153462	0.006528	0.005345
RS	50	8.776478	17.427914	731.996505	0.006580	0.005351
RS	51	9.609693	17.427914	764.147733	0.006869	0.005569
RS	52	10.521120	17.756790	779.910538	0.007011	0.005658
RS	53	11.518100	17.756790	807.596801	0.007260	0.005855
RS	54	12.608665	18.782604	787.951771	0.007083	0.005685
RS	55	13.801598	18.782604	810.252350	0.007284	0.005848
RS	56	15.106510	18.782604	828.345908	0.007447	0.005978
RS	57	16.533911	18.782604	841.462561	0.007564	0.006069
RS	58	18.095298	121.191214	136.668721	0.001229	0.001043
RS	59	19.803250	121.191214	148.271171	0.001333	0.001125
RS	60	21.671523	121.191214	160.726525	0.001445	0.001210
RS	61	23.715166	121.191214	174.070185	0.001565	0.001299
RS	62	25.950642	121.191214	188.332745	0.001693	0.001392
RS	63	28.395957	121.191214	13255.623491	0.119164	0.084376
PA	4+25*2+4+6 0.002451813 0.007857955 28.395956865 1942.865430010 9.831828130 2.527496258 1.456980885 1.147628281 1.032110518 0.989730368 0.984074048 1.005880747 1.057877626 1.148780338 1.292483594 1.510732489 1.836158341 2.313812877 3.002011164 3.971325440 5.294762594 7.019030531 9.115190680 11.429115680 13.677505551 15.532267041 16.775824200 17.427914141 17.756790004 18.782603902 121.191214232
//
IT	4736
RD	17
LK	-105881.211847
QD	-151.115690 -> -125.970207
RI	0.0106190271
TR	0.002278	0.007878
MT	29.399777
MM	C_pi: 14.232716, n_recomb: 114798.229655
RS	0	0.000000	3063.105106	0.335258	0.000003	0.000000
RS	1	0.009447	3063.105106	0.366943	0.000003	0.000001
RS	2	0.019786	3063.105106	0.401623	0.000003	0.000002
RS	3	0.031102	3063.105106	0.439583	0.000004	0.000003
RS	4	0.043487	11.443839	128.705909	0.001121	0.000972
RS	5	0.057043	11.443839	140.697871	0.001226	0.001273
RS	6	0.071878	2.762777	635.603664	0.005537	0.005986
RS	7	0.088115	2.762777	691.426632	0.006023	0.006867
RS	8	0.105886	1.563427	1324.809429	0.011540	0.013211
RS	9	0.125336	1.563427	1431.311614	0.012468	0.014351
RS	10	0.146624	1.221489	1972.734501	0.017184	0.019564
RS	11	0.169922	1.221489	2116.607096	0.018438	0.020871
RS	12	0.195421	1.090889	2534.626834	0.022079	0.024677
RS	13	0.223329	1.090889	2701.061334	0.023529	0.026176
RS	14	0.253874	1.038608	3013.397663	0.026250	0.028905
RS	15	0.287304	1.038608	3189.218804	0.027781	0.030545
RS	16	0.323892	1.025267	3407.548249	0.029683	0.032395
RS	17	0.363937	1.025267	3580.624113	0.031191	0.034067
RS	18	0.407765	1.040697	3693.748899	0.032176	0.034953
RS	19	0.455733	1.040697	3853.018122	0.033563	0.036531
RS	20	0.508232	1.087222	3834.231135	0.033400	0.036189
RS	21	0.565691	1.087222	3971.531661	0.034596	0.037564
RS	22	0.628579	1.173202	3801.207210	0.033112	0.035792
RS	23	0.697407	1.173202	3913.614312	0.034091	0.036902
RS	24	0.772737	1.312164	3595.097196	0.031317	0.033726
RS	25	0.855183	1.312164	3685.518276	0.032104	0.034574
RS	26	0.945419	1.525549	3246.572464	0.028281	0.030267
RS	27	1.044178	1.525549	3321.824088	0.028936	0.030908
RS	28	1.152268	1.845880	2809.808890	0.024476	0.025945
RS	29	1.270568	1.845880	2877.116607	0.025062	0.026449
RS	30	1.400045	2.318611	2348.783341	0.020460	0.021396
RS	31	1.541752	2.318611	2412.765781	0.021017	0.021818
RS	32	1.696847	3.003464	1917.694194	0.016705	0.017159
RS	33	1.866593	3.003464	1979.664304	0.017245	0.017529
RS	34	2.052376	3.973954	1548.676206	0.013490	0.013552
RS	35	2.255708	3.973954	1607.916048	0.014006	0.013883
RS	36	2.478250	5.307669	1253.248646	0.010917	0.010682
RS	37	2.721814	5.307669	1308.605938	0.011399	0.010980
RS	38	2.988389	7.056499	1030.149416	0.008974	0.008525
RS	39	3.280146	7.056499	1080.988484	0.009416	0.008793
RS	40	3.599465	9.194225	872.110809	0.007597	0.006994
RS	41	3.948949	9.194225	918.562266	0.008002	0.007239
RS	42	4.331450	11.562593	770.091599	0.006708	0.005983
RS	43	4.750084	11.562593	812.867175	0.007081	0.006212
RS	44	5.208267	13.864945	715.650930	0.006234	0.005396
RS	45	5.709734	13.864945	755.680182	0.006583	0.005618
RS	46	6.258574	15.754989	701.655696	0.006112	0.005156
RS	47	6.859262	15.754989	739.672577	0.006443	0.005378
RS	48	7.516696	17.002109	721.193162	0.006282	0.005194
RS	49	8.236238	17.002109	757.288525	0.006597	0.005418
RS	50	9.023755	17.625522	764.741995	0.006662	0.005433
RS	51	9.885667	17.625522	797.941960	0.006951	0.005651
RS	52	10.829003	17.903508	816.323409	0.007111	0.005754
RS	53	11.861455	17.903508	844.530546	0.007357	0.005948
RS	54	12.991442	18.841798	827.192343	0.007206	0.005797
RS	55	14.228177	18.841798	849.314508	0.007398	0.005953
RS	56	15.581746	18.841798	866.761700	0.007550	0.006076
RS	57	17.063186	18.841798	878.718195	0.007654	0.006157
RS	58	18.684575	128.334007	135.124795	0.001177	0.000996
RS	59	20.459135	128.334007	146.754479	0.001278	0.001076
RS	60	22.401336	128.334007	159.260774	0.001387	0.001159
RS	61	24.527016	128.334007	172.683689	0.001504	0.001247
RS	62	26.853505	128.334007	187.059019	0.001629	0.001338
RS	63	29.399777	128.334007	13625.350986	0.118690	0.084841
PA	4+25*2+4+6 0.002278323 0.007878405 29.399776644 3063.105106470 11.443839237 2.762776812 1.563427092 1.221488979 1.090888815 1.038608036 1.025267138 1.040696951 1.087222397 1.173202065 1.312164498 1.525549129 1.845880432 2.318611181 3.003464107 3.973953861 5.307669062 7.056498626 9.194224565 11.562592844 13.864944558 15.754989310 17.002109426 17.625522142 17.903507865 18.841797954 128.334006890
//
IT	5361
RD	18
LK	-105832.307499
QD	-132.720215 -> -110.750678
RI	0.0102679990
TR	0.002127	0.007892
MT	30.384955
MM	C_pi: 14.623794, n_recomb: 117967.154182
RS	0	0.000000	4760.315525	0.222677	0.000002	0.000000
RS	1	0.009504	4760.315525	0.243849	0.000002	0.000000
RS	2	0.019911	4760.315525	0.267036	0.000002	0.000001
RS	3	0.031308	4760.315525	0.292428	0.000002	0.000002
RS	4	0.043787	13.140848	115.946234	0.000983	0.000865
RS	5	0.057453	13.140848	126.834678	0.001075	0.001132
RS	6	0.072417	2.990651	608.297385	0.005156	0.005659
RS	7	0.088803	2.990651	662.342633	0.005615	0.006479
RS	8	0.106747	1.666525	1290.141880	0.010936	0.012671
RS	9	0.126396	1.666525	1395.530260	0.011830	0.013737
RS	10	0.147913	1.294239	1937.542497	0.016424	0.018849
RS	11	0.171475	1.294239	2081.817120	0.017647	0.020085
RS	12	0.197276	1.149388	2510.751862	0.021283	0.023895
RS	13	0.225529	1.149388	2679.809332	0.022717	0.025338
RS	14	0.256467	1.087446	3013.300686	0.025544	0.028182
RS	15	0.290345	1.087446	3194.210644	0.027077	0.029789
RS	16	0.327444	1.066471	3440.678995	0.029166	0.031835
RS	17	0.368068	1.066471	3620.951807	0.030695	0.033498
RS	18	0.412553	1.075552	3764.986002	0.031916	0.034631
RS	19	0.461266	1.075552	3932.633827	0.033337	0.036219
RS	20	0.514609	1.116684	3942.636934	0.033421	0.036143
RS	21	0.573021	1.116684	4088.219246	0.034656	0.037537
RS	22	0.636985	1.197913	3939.589094	0.033396	0.036010
RS	23	0.707028	1.197913	4058.992026	0.034408	0.037140
RS	24	0.783727	1.332435	3751.207575	0.031799	0.034151
RS	25	0.867717	1.332435	3846.706377	0.032608	0.035012
RS	26	0.959688	1.541404	3405.863231	0.028871	0.030812
RS	27	1.060401	1.541404	3484.399142	0.029537	0.031457
RS	28	1.170685	1.857266	2958.864218	0.025082	0.026515
RS	29	1.291451	1.857266	3028.338577	0.025671	0.027017
RS	30	1.423694	2.325873	2478.310491	0.021008	0.021916
RS	31	1.568506	2.325873	2544.093481	0.021566	0.022336
RS	32	1.727081	3.008313	2023.699165	0.017155	0.017586
RS	33	1.900726	3.008313	2087.552694	0.017696	0.017957
RS	34	2.090875	3.980955	1631.683913	0.013832	0.013874
RS	35	2.299095	3.980955	1692.977068	0.014351	0.014209
RS	36	2.527105	5.325851	1316.582010	0.011161	0.010911
RS	37	2.776785	5.325851	1374.045826	0.011648	0.011215
RS	38	3.050194	7.099992	1078.270409	0.009140	0.008683
RS	39	3.349588	7.099992	1131.124480	0.009588	0.008957
RS	40	3.677437	9.279821	909.493615	0.007710	0.007102
RS	41	4.036444	9.279821	957.787175	0.008119	0.007353
RS	42	4.429571	11.702878	800.653556	0.006787	0.006061
RS	43	4.860060	11.702878	845.089172	0.007164	0.006295
RS	44	5.331464	14.058974	742.634904	0.006295	0.005459
RS	45	5.847670	14.058974	784.172289	0.006647	0.005686
RS	46	6.412935	15.983476	727.731060	0.006169	0.005215
RS	47	7.031924	15.983476	767.129362	0.006503	0.005441
RS	48	7.709741	17.232712	748.576194	0.006346	0.005259
RS	49	8.451977	17.232712	785.898546	0.006662	0.005485
RS	50	9.264756	17.825461	795.127645	0.006740	0.005511
RS	51	10.154781	17.825461	829.269706	0.007030	0.005730
RS	52	11.129394	18.050081	850.470374	0.007209	0.005847
RS	53	12.196635	18.050081	879.081380	0.007452	0.006040
RS	54	13.365305	18.894204	864.650501	0.007330	0.005908
RS	55	14.645046	18.894204	886.426739	0.007514	0.006059
RS	56	16.046413	18.894204	903.053426	0.007655	0.006174
RS	57	17.580966	18.894204	913.672954	0.007745	0.006245
RS	58	19.261362	135.110685	133.742538	0.001134	0.000957
RS	59	21.101464	135.110685	145.396000	0.001233	0.001035
RS	60	23.116448	135.110685	157.947192	0.001339	0.001117
RS	61	25.322936	135.110685	171.440239	0.001453	0.001203
RS	62	27.739128	135.110685	185.915581	0.001576	0.001293
RS	63	30.384955	135.110685	13941.836245	0.118184	0.085221
PA	4+25*2+4+6 0.002126665 0.007891591 30.384955260 4760.315524949 13.140847958 2.990650516 1.666524542 1.294238898 1.149387844 1.087446314 1.066471383 1.075551569 1.116683625 1.197913045 1.332434938 1.541404378 1.857266497 2.325872761 3.008313412 3.980954676 5.325851004 7.099992041 9.279820668 11.702877674 14.058973600 15.983476442 17.232711691 17.825461087 18.050080611 18.894204364 135.110684959
//
IT	5779
RD	19
LK	-105789.520374
QD	-116.827348 -> -97.527025
RI	0.0099624131
TR	0.001993	0.007899
MT	31.351897
MM	C_pi: 14.979527, n_recomb: 120778.853381
RS	0	0.000000	7261.808272	0.150097	0.000001	0.000000
RS	1	0.009558	7261.808272	0.164450	0.000001	0.000000
RS	2	0.020030	7261.808272	0.180176	0.000001	0.000001
RS	3	0.031503	7261.808272	0.197407	0.000002	0.000001
RS	4	0.044072	14.899236	105.368313	0.000872	0.000779
RS	5	0.057843	14.899236	115.334537	0.000955	0.001018
RS	6	0.072930	3.207631	585.157569	0.004845	0.005391
RS	7	0.089459	3.207631	637.680150	0.005280	0.006161
RS	8	0.107569	1.765255	1258.904744	0.010423	0.012212
RS	9	0.127408	1.765255	1363.200603	0.011287	0.013215
RS	10	0.149145	1.365456	1902.460136	0.015752	0.018215
RS	11	0.172959	1.365456	2046.766998	0.016946	0.019387
RS	12	0.199049	1.207394	2482.577773	0.020555	0.023178
RS	13	0.227633	1.207394	2653.557483	0.021970	0.024570
RS	14	0.258949	1.136115	3004.490885	0.024876	0.027500
RS	15	0.293258	1.136115	3189.620229	0.026409	0.029075
RS	16	0.330847	1.107581	3461.349111	0.028659	0.031291
RS	17	0.372028	1.107581	3647.959573	0.030204	0.032944
RS	18	0.417146	1.110339	3821.110195	0.031637	0.034300
RS	19	0.466577	1.110339	3996.433000	0.033089	0.035897
RS	20	0.520731	1.146137	4034.661116	0.033405	0.036067
RS	21	0.580063	1.146137	4188.051661	0.034675	0.037480
RS	22	0.645065	1.222755	4061.737932	0.033630	0.036186
RS	23	0.716280	1.222755	4187.877567	0.034674	0.037335
RS	24	0.794303	1.353080	3892.415354	0.032228	0.034529
RS	25	0.879783	1.353080	3992.861902	0.033059	0.035404
RS	26	0.973433	1.558009	3552.327393	0.029412	0.031311
RS	27	1.076035	1.558009	3634.044869	0.030088	0.031960
RS	28	1.188443	1.869938	3097.387489	0.025645	0.027045
RS	29	1.311596	1.869938	3168.889435	0.026237	0.027546
RS	30	1.446520	2.335125	2599.408904	0.021522	0.022402
RS	31	1.594341	2.335125	2666.809248	0.022080	0.022820
RS	32	1.756291	3.016005	2122.976881	0.017577	0.017986
RS	33	1.933720	3.016005	2188.511759	0.018120	0.018357
RS	34	2.128109	3.991752	1709.246158	0.014152	0.014176
RS	35	2.341078	3.991752	1772.397367	0.014675	0.014514
RS	36	2.574402	5.348822	1375.422566	0.011388	0.011125
RS	37	2.830029	5.348822	1434.815891	0.011880	0.011433
RS	38	3.110090	7.149262	1122.613545	0.009295	0.008828
RS	39	3.416919	7.149262	1177.324483	0.009748	0.009107
RS	40	3.753076	9.372134	943.635471	0.007813	0.007200
RS	41	4.121363	9.372134	993.628929	0.008227	0.007456
RS	42	4.524853	11.850656	828.363523	0.006859	0.006131
RS	43	4.966909	11.850656	874.330185	0.007239	0.006370
RS	44	5.451218	14.260920	767.023546	0.006351	0.005515
RS	45	5.981819	14.260920	809.951465	0.006706	0.005746
RS	46	6.563136	16.219642	751.360407	0.006221	0.005269
RS	47	7.200016	16.219642	792.032948	0.006558	0.005498
RS	48	7.897772	17.469967	773.590070	0.006405	0.005320
RS	49	8.662221	17.469967	812.041754	0.006723	0.005548
RS	50	9.499738	18.030452	823.196036	0.006816	0.005585
RS	51	10.417308	18.030452	858.188739	0.007105	0.005804
RS	52	11.422581	18.199590	882.393744	0.007306	0.005938
RS	53	12.523941	18.199590	911.312428	0.007545	0.006128
RS	54	13.730572	18.943973	900.361118	0.007455	0.006020
RS	55	15.052537	18.943973	921.647096	0.007631	0.006165
RS	56	16.500858	18.943973	937.306347	0.007761	0.006272
RS	57	18.087613	18.943973	946.443494	0.007836	0.006331
RS	58	19.826036	141.498639	132.548446	0.001097	0.000924
RS	59	21.730621	141.498639	144.227008	0.001194	0.001000
RS	60	23.817252	141.498639	156.822477	0.001298	0.001081
RS	61	26.103329	141.498639	170.382667	0.001411	0.001166
RS	62	28.607915	141.498639	184.952169	0.001531	0.001255
RS	63	31.351897	141.498639	14210.668362	0.117659	0.085531
PA	4+25*2+4+6 0.001993256 0.007898671 31.351896878 7261.808272237 14.899236358 3.207631298 1.765254793 1.365455758 1.207393606 1.136115473 1.107581332 1.110338550 1.146137416 1.222754516 1.353080147 1.558009106 1.869937857 2.335124700 3.016005249 3.991752019 5.348821674 7.149262228 9.372134253 11.850655556 14.260920107 16.219642436 17.469966827 18.030451782 18.199589773 18.943972614 141.498639444
//
IT	5547
RD	20
LK	-105751.889257
QD	-103.053249 -> -86.020258
RI	0.0096941171
TR	0.001875	0.007901
MT	32.300967
MM	C_pi: 15.302837, n_recomb: 123265.039664
RS	0	0.000000	11087.842480	0.100747	0.000001	0.000000
RS	1	0.009610	11087.842480	0.110433	0.000001	0.000000
RS	2	0.020143	11087.842480	0.121051	0.000001	0.000001
RS	3	0.031689	11087.842480	0.132690	0.000001	0.000001
RS	4	0.044345	16.694976	96.559015	0.000783	0.000709
RS	5	0.058216	16.694976	105.752272	0.000858	0.000925
RS	6	0.073421	3.410730	565.779547	0.004590	0.005172
RS	7	0.090086	3.410730	617.025865	0.005006	0.005901
RS	8	0.108354	1.858758	1231.148088	0.009988	0.011823
RS	9	0.128376	1.858758	1334.423741	0.010826	0.012773
RS	10	0.150323	1.434770	1868.193097	0.015156	0.017651
RS	11	0.174379	1.434770	2012.262603	0.016325	0.018767
RS	12	0.200747	1.264722	2451.430441	0.019887	0.022519
RS	13	0.229649	1.264722	2623.747363	0.021285	0.023865
RS	14	0.261328	1.184503	2988.734664	0.024246	0.026858
RS	15	0.296052	1.184503	3177.312353	0.025776	0.028403
RS	16	0.334112	1.148509	3471.525366	0.028163	0.030763
RS	17	0.375830	1.148509	3663.674969	0.029722	0.032407
RS	18	0.421558	1.144968	3864.068193	0.031348	0.033965
RS	19	0.471679	1.144968	4046.381179	0.032827	0.035570
RS	20	0.526618	1.175480	4112.026058	0.033359	0.035969
RS	21	0.586835	1.175480	4272.738250	0.034663	0.037401
RS	22	0.652840	1.247593	4169.035362	0.033822	0.036328
RS	23	0.725188	1.247593	4301.626602	0.034897	0.037496
RS	24	0.804488	1.373917	4019.721751	0.032610	0.034867
RS	25	0.891410	1.373917	4124.965604	0.033464	0.035755
RS	26	0.986684	1.575124	3686.587094	0.029908	0.031769
RS	27	1.091114	1.575124	3771.380117	0.030596	0.032424
RS	28	1.205580	1.883573	3225.727997	0.026169	0.027538
RS	29	1.331046	1.883573	3299.130845	0.026765	0.028039
RS	30	1.468570	2.345952	2712.251609	0.022003	0.022858
RS	31	1.619309	2.345952	2781.106954	0.022562	0.023274
RS	32	1.784534	3.026046	2215.603259	0.017974	0.018361
RS	33	1.965638	3.026046	2282.639488	0.018518	0.018732
RS	34	2.164145	4.005807	1781.406385	0.014452	0.014458
RS	35	2.381729	4.005807	1846.239291	0.014978	0.014799
RS	36	2.620223	5.376076	1429.811567	0.011599	0.011323
RS	37	2.881636	5.376076	1490.972150	0.012096	0.011635
RS	38	3.168171	7.203943	1163.231955	0.009437	0.008960
RS	39	3.482242	7.203943	1219.652963	0.009895	0.009245
RS	40	3.826495	9.471095	974.598494	0.007907	0.007288
RS	41	4.203831	9.471095	1026.158775	0.008325	0.007549
RS	42	4.617428	12.006313	853.286813	0.006922	0.006193
RS	43	5.070773	12.006313	900.663511	0.007307	0.006436
RS	44	5.567683	14.471617	788.886043	0.006400	0.005565
RS	45	6.112347	14.471617	833.094707	0.006759	0.005800
RS	46	6.709353	16.464745	772.611896	0.006268	0.005317
RS	47	7.363730	16.464745	814.460001	0.006607	0.005549
RS	48	8.080994	17.715542	796.295951	0.006460	0.005375
RS	49	8.867186	17.715542	835.789686	0.006780	0.005605
RS	50	9.728932	18.242451	849.002267	0.006888	0.005654
RS	51	10.673491	18.242451	884.768155	0.007178	0.005874
RS	52	11.708822	18.354323	912.143078	0.007400	0.006025
RS	53	12.843648	18.354323	941.292762	0.007636	0.006213
RS	54	14.087531	18.994324	934.357366	0.007580	0.006132
RS	55	15.450951	18.994324	955.031676	0.007748	0.006270
RS	56	16.945396	18.994324	969.603217	0.007866	0.006368
RS	57	18.583456	18.994324	977.142991	0.007927	0.006417
RS	58	20.378934	147.483397	131.556699	0.001067	0.000896
RS	59	22.346956	147.483397	143.265080	0.001162	0.000971
RS	60	24.504106	147.483397	155.908119	0.001265	0.001051
RS	61	26.868557	147.483397	169.536943	0.001375	0.001135
RS	62	29.460232	147.483397	184.199864	0.001494	0.001223
RS	63	32.300967	147.483397	14437.046590	0.117122	0.085783
PA	4+25*2+4+6 0.001875272 0.007900569 32.300966769 11087.842479880 16.694975738 3.410729847 1.858757695 1.434769590 1.264722006 1.184502791 1.148508698 1.144967735 1.175480192 1.247592577 1.373917490 1.575124419 1.883573058 2.345952123 3.026046366 4.005806841 5.376076498 7.203943132 9.471095388 12.006313400 14.471617240 16.464744693 17.715541812 18.242451141 18.354322804 18.994323615 147.483397347
//
IT	5507
RD	21
LK	-105718.648894
QD	-91.088569 -> -76.000428
RI	0.0094572124
TR	0.001770	0.007898
MT	33.232500
MM	C_pi: 15.596515, n_recomb: 125455.234636
RS	0	0.000000	16785.348551	0.068007	0.000001	0.000000
RS	1	0.009659	16785.348551	0.074579	0.000001	0.000000
RS	2	0.020252	16785.348551	0.081787	0.000001	0.000000
RS	3	0.031867	16785.348551	0.089691	0.000001	0.000001
RS	4	0.044605	18.498511	89.216782	0.000711	0.000651
RS	5	0.058572	18.498511	97.762752	0.000779	0.000849
RS	6	0.073889	3.597451	549.787753	0.004382	0.004995
RS	7	0.090686	3.597451	599.991630	0.004783	0.005691
RS	8	0.109105	1.946363	1206.788384	0.009619	0.011496
RS	9	0.129303	1.946363	1309.148267	0.010435	0.012401
RS	10	0.151452	1.501866	1835.212625	0.014628	0.017150
RS	11	0.175741	1.501866	1978.854057	0.015773	0.018217
RS	12	0.202375	1.321208	2418.348920	0.019277	0.021914
RS	13	0.231583	1.321208	2591.518250	0.020657	0.023219
RS	14	0.263611	1.232507	2967.501286	0.023654	0.026253
RS	15	0.298734	1.232507	3158.848478	0.025179	0.027771
RS	16	0.337249	1.189175	3472.915620	0.027683	0.030255
RS	17	0.379484	1.189175	3669.869564	0.029252	0.031889
RS	18	0.425799	1.179365	3895.599154	0.031052	0.033630
RS	19	0.476587	1.179365	4084.245175	0.032555	0.035242
RS	20	0.532281	1.204623	4176.350141	0.033290	0.035855
RS	21	0.593355	1.204623	4343.894406	0.034625	0.037304
RS	22	0.660329	1.272316	4262.828173	0.033979	0.036440
RS	23	0.733771	1.272316	4401.567337	0.035085	0.037628
RS	24	0.814308	1.394801	4134.143786	0.032953	0.035170
RS	25	0.902624	1.394801	4244.017150	0.033829	0.036072
RS	26	0.999470	1.592546	3809.351928	0.030364	0.032192
RS	27	1.105672	1.592546	3897.108567	0.031064	0.032852
RS	28	1.222131	1.897900	3344.328729	0.026658	0.027999
RS	29	1.349840	1.897900	3419.513706	0.027257	0.028499
RS	30	1.489885	2.358002	2817.099328	0.022455	0.023286
RS	31	1.643457	2.358002	2887.263852	0.023014	0.023700
RS	32	1.811863	3.037997	2301.738093	0.018347	0.018714
RS	33	1.996536	3.037997	2370.114269	0.018892	0.019084
RS	34	2.199046	4.022614	1848.276362	0.014733	0.014722
RS	35	2.421119	4.022614	1914.631284	0.015261	0.015064
RS	36	2.664641	5.407103	1479.842637	0.011796	0.011506
RS	37	2.931687	5.407103	1542.621686	0.012296	0.011822
RS	38	3.224527	7.263618	1200.213430	0.009567	0.009081
RS	39	3.545653	7.263618	1258.208271	0.010029	0.009371
RS	40	3.897798	9.576503	1002.469298	0.007991	0.007367
RS	41	4.283958	9.576503	1055.471889	0.008413	0.007633
RS	42	4.707418	12.169938	875.511233	0.006979	0.006247
RS	43	5.171782	12.169938	924.184459	0.007367	0.006495
RS	44	5.681000	14.691571	808.304054	0.006443	0.005608
RS	45	6.239405	14.691571	853.690813	0.006805	0.005846
RS	46	6.851748	16.719649	791.561995	0.006310	0.005360
RS	47	7.523239	16.719649	834.494597	0.006652	0.005595
RS	48	8.259592	17.970575	816.763899	0.006510	0.005425
RS	49	9.067071	17.970575	857.221597	0.006833	0.005658
RS	50	9.952547	18.462862	872.606412	0.006956	0.005719
RS	51	10.923554	18.462862	909.080496	0.007246	0.005940
RS	52	11.988353	18.515933	939.770702	0.007491	0.006109
RS	53	13.156005	18.515933	969.092454	0.007725	0.006295
RS	54	14.436444	19.047714	966.667890	0.007705	0.006242
RS	55	15.840565	19.047714	986.631263	0.007864	0.006374
RS	56	17.380314	19.047714	1000.020354	0.007971	0.006464
RS	57	19.068792	19.047714	1005.876629	0.008018	0.006502
RS	58	20.920366	153.057533	130.772481	0.001042	0.000873
RS	59	22.950789	153.057533	142.517714	0.001136	0.000947
RS	60	25.177337	153.057533	155.214327	0.001237	0.001026
RS	61	27.618954	153.057533	168.916436	0.001346	0.001109
RS	62	30.296415	153.057533	183.675695	0.001464	0.001198
RS	63	33.232500	153.057533	14625.682052	0.116581	0.085986
PA	4+25*2+4+6 0.001770473 0.007898022 33.232499871 16785.348551152 18.498511433 3.597451129 1.946363029 1.501865862 1.321207697 1.232507261 1.189175254 1.179365461 1.204622505 1.272316261 1.394800571 1.592546421 1.897900469 2.358002362 3.037996904 4.022614204 5.407102697 7.263617824 9.576502800 12.169937657 14.691571432 16.719649066 17.970574962 18.462861520 18.515933287 19.047713541 153.057533416
//
IT	5509
RD	22
LK	-105689.183097
QD	-80.681464 -> -67.275772
RI	0.0092473102
TR	0.001677	0.007892
MT	34.146335
MM	C_pi: 15.863080, n_recomb: 127377.210009
RS	0	0.000000	23518.987019	0.049473	0.000000	0.000000
RS	1	0.009706	23518.987019	0.054278	0.000000	0.000000
RS	2	0.020355	23518.987019	0.059549	0.000000	0.000000
RS	3	0.032037	23518.987019	0.065332	0.000001	0.000000
RS	4	0.044853	20.290408	83.053427	0.000652	0.000603
RS	5	0.058913	20.290408	91.054044	0.000715	0.000786
RS	6	0.074338	3.765905	536.833828	0.004215	0.004853
RS	7	0.091260	3.765905	586.213909	0.004602	0.005523
RS	8	0.109824	2.027499	1185.713450	0.009309	0.011222
RS	9	0.130191	2.027499	1287.284127	0.010106	0.012089
RS	10	0.152534	1.566484	1803.817923	0.014161	0.016705
RS	11	0.177046	1.566484	1946.901709	0.015285	0.017729
RS	12	0.203937	1.376698	2384.149159	0.018717	0.021358
RS	13	0.233438	1.376698	2557.772054	0.020080	0.022624
RS	14	0.265803	1.280034	2942.014468	0.023097	0.025684
RS	15	0.301310	1.280034	3135.537032	0.024616	0.027176
RS	16	0.340262	1.229508	3466.998503	0.027218	0.029766
RS	17	0.382996	1.229508	3668.085803	0.028797	0.031390
RS	18	0.429877	1.213461	3917.272295	0.030753	0.033297
RS	19	0.481310	1.213461	4111.627664	0.032279	0.034915
RS	20	0.537734	1.233488	4229.118300	0.033202	0.035727
RS	21	0.599635	1.233488	4403.010376	0.034567	0.037193
RS	22	0.667544	1.296823	4344.425216	0.034107	0.036529
RS	23	0.742045	1.296823	4488.996414	0.035242	0.037736
RS	24	0.823777	1.415595	4236.721326	0.033261	0.035443
RS	25	0.913443	1.415595	4351.041447	0.034159	0.036358
RS	26	1.011812	1.610092	3921.387360	0.030786	0.032584
RS	27	1.119729	1.610092	4011.988524	0.031497	0.033250
RS	28	1.238120	1.912672	3453.714003	0.027114	0.028430
RS	29	1.368004	1.912672	3530.566382	0.027717	0.028930
RS	30	1.510494	2.370951	2914.292157	0.022879	0.023688
RS	31	1.666815	2.370951	2985.632495	0.023439	0.024100
RS	32	1.838309	3.051445	2381.609332	0.018697	0.019045
RS	33	2.026449	3.051445	2451.179436	0.019243	0.019414
RS	34	2.232851	4.041692	1910.018175	0.014995	0.014968
RS	35	2.459287	4.041692	1977.750070	0.015527	0.015312
RS	36	2.707701	5.441379	1525.648080	0.011977	0.011674
RS	37	2.980228	5.441379	1589.909003	0.012482	0.011994
RS	38	3.279207	7.327791	1233.676660	0.009685	0.009190
RS	39	3.607207	7.327791	1293.118863	0.010152	0.009484
RS	40	3.967043	9.687969	1027.359607	0.008065	0.007437
RS	41	4.361807	9.687969	1081.688004	0.008492	0.007707
RS	42	4.794888	12.341372	895.139973	0.007027	0.006294
RS	43	5.270005	12.341372	945.003180	0.007419	0.006545
RS	44	5.791239	14.920861	825.375591	0.006480	0.005645
RS	45	6.363067	14.920861	871.844382	0.006845	0.005886
RS	46	6.990398	16.984704	808.300211	0.006346	0.005396
RS	47	7.678621	16.984704	852.233088	0.006691	0.005634
RS	48	8.433645	18.235632	835.074354	0.006556	0.005470
RS	49	9.261954	18.235632	876.426023	0.006881	0.005705
RS	50	10.170663	18.692394	894.080282	0.007019	0.005779
RS	51	11.167575	18.692394	931.208512	0.007311	0.006001
RS	52	12.261251	18.685346	965.337609	0.007579	0.006189
RS	53	13.461084	18.685346	994.788374	0.007810	0.006373
RS	54	14.777377	19.105702	997.326360	0.007830	0.006351
RS	55	16.221435	19.105702	1016.500474	0.007980	0.006477
RS	56	17.805659	19.105702	1028.636315	0.008076	0.006558
RS	57	19.543654	19.105702	1032.749739	0.008108	0.006585
RS	58	21.450346	158.218043	130.195254	0.001022	0.000854
RS	59	23.542110	158.218043	141.985884	0.001115	0.000927
RS	60	25.836908	158.218043	154.743893	0.001215	0.001006
RS	61	28.354448	158.218043	168.526105	0.001323	0.001089
RS	62	31.116351	158.218043	183.387180	0.001440	0.001176
RS	63	34.146335	158.218043	14780.937970	0.116041	0.086148
PA	4+25*2+4+6 0.001677088 0.007891714 34.146335303 23518.987018959 20.290408303 3.765904965 2.027499231 1.566483666 1.376698179 1.280033810 1.229507885 1.213460543 1.233487694 1.296823410 1.415595360 1.610092019 1.912671707 2.370950758 3.051444535 4.041691944 5.441378716 7.327790717 9.687969415 12.341372202 14.920861027 16.984704461 18.235632442 18.692393631 18.685345770 19.105701768 158.218042974
//
IT	5286
RD	23
LK	-105662.988995
QD	-71.624599 -> -59.684443
RI	0.0090604031
TR	0.001594	0.007882
MT	35.043006
MM	C_pi: 16.105070, n_recomb: 129056.132603
RS	0	0.000000	34245.587356	0.034556	0.000000	0.000000
RS	1	0.009751	34245.587356	0.037927	0.000000	0.000000
RS	2	0.020454	34245.587356	0.041628	0.000000	0.000000
RS	3	0.032200	34245.587356	0.045689	0.000000	0.000000
RS	4	0.045091	22.049296	77.860299	0.000603	0.000563
RS	5	0.059239	22.049296	85.400289	0.000662	0.000733
RS	6	0.074768	3.914995	526.578356	0.004080	0.004742
RS	7	0.091810	3.914995	575.335399	0.004458	0.005391
RS	8	0.110514	2.101783	1167.753157	0.009048	0.010995
RS	9	0.131042	2.101783	1268.673302	0.009830	0.011830
RS	10	0.153572	1.628378	1774.230859	0.013748	0.016309
RS	11	0.178299	1.628378	1916.678078	0.014852	0.017295
RS	12	0.205437	1.431064	2349.463050	0.018205	0.020847
RS	13	0.235221	1.431064	2523.214468	0.019551	0.022078
RS	14	0.267910	1.327000	2913.289919	0.022574	0.025148
RS	15	0.303787	1.327000	3108.471434	0.024086	0.026617
RS	16	0.343162	1.269444	3455.052158	0.026772	0.029296
RS	17	0.386376	1.269444	3659.664825	0.028357	0.030912
RS	18	0.433805	1.247192	3930.493127	0.030456	0.032968
RS	19	0.485858	1.247192	4129.971756	0.032001	0.034593
RS	20	0.542988	1.262007	4271.716307	0.033100	0.035590
RS	21	0.605688	1.262007	4451.483095	0.034493	0.037073
RS	22	0.674503	1.321036	4415.047413	0.034210	0.036598
RS	23	0.750028	1.321036	4565.128227	0.035373	0.037824
RS	24	0.832918	1.436198	4328.457009	0.033539	0.035690
RS	25	0.923891	1.436198	4447.028954	0.034458	0.036619
RS	26	1.023734	1.627621	4023.450074	0.031176	0.032947
RS	27	1.133314	1.627621	4116.769401	0.031899	0.033619
RS	28	1.253580	1.927695	3554.422166	0.027542	0.028834
RS	29	1.385573	1.927695	3632.828912	0.028149	0.029334
RS	30	1.530438	2.384537	3004.202033	0.023278	0.024067
RS	31	1.689429	2.384537	3076.593788	0.023839	0.024476
RS	32	1.863923	3.066065	2455.467802	0.019026	0.019356
RS	33	2.055434	3.066065	2526.098411	0.019574	0.019723
RS	34	2.265619	4.062644	1966.820033	0.015240	0.015197
RS	35	2.496300	4.062644	2035.796199	0.015775	0.015542
RS	36	2.749477	5.478469	1567.379953	0.012145	0.011829
RS	37	3.027341	5.478469	1632.996730	0.012653	0.012152
RS	38	3.332301	7.396067	1263.750076	0.009792	0.009289
RS	39	3.666999	7.396067	1324.521780	0.010263	0.009586
RS	40	4.034335	9.805217	1049.384965	0.008131	0.007497
RS	41	4.437491	9.805217	1104.929739	0.008562	0.007771
RS	42	4.879961	12.520530	912.279438	0.007069	0.006333
RS	43	5.365578	12.520530	963.232202	0.007464	0.006588
RS	44	5.898549	15.159649	840.197855	0.006510	0.005675
RS	45	6.483493	15.159649	887.658291	0.006878	0.005920
RS	46	7.125477	17.260319	822.914263	0.006376	0.005427
RS	47	7.830063	17.260319	867.768963	0.006724	0.005668
RS	48	8.603357	18.511308	851.305220	0.006596	0.005510
RS	49	9.452058	18.511308	893.487614	0.006923	0.005747
RS	50	10.383519	18.931813	913.489091	0.007078	0.005835
RS	51	11.405810	18.931813	951.226654	0.007371	0.006057
RS	52	12.527790	18.863499	988.896075	0.007663	0.006265
RS	53	13.759179	18.863499	1018.446692	0.007892	0.006447
RS	54	15.110645	19.169806	1026.351918	0.007953	0.006458
RS	55	16.593899	19.169806	1044.678284	0.008095	0.006577
RS	56	18.221791	19.169806	1055.512605	0.008179	0.006650
RS	57	20.008425	19.169806	1057.848836	0.008197	0.006666
RS	58	21.969282	162.970568	129.819042	0.001006	0.000838
RS	59	24.121350	162.970568	141.664455	0.001098	0.000911
RS	60	26.483275	162.970568	154.492756	0.001197	0.000989
RS	61	29.075522	162.970568	168.363230	0.001305	0.001072
RS	62	31.920549	162.970568	183.333240	0.001421	0.001160
RS	63	35.043006	162.970568	14906.602535	0.115505	0.086274
PA	4+25*2+4+6 0.001593652 0.007882094 35.043006483 34245.587355733 22.049295688 3.914994902 2.101783275 1.628377788 1.431063722 1.327000382 1.269444355 1.247191954 1.262007015 1.321035828 1.436198137 1.627621325 1.927694714 2.384537232 3.066064616 4.062643813 5.478469260 7.396066660 9.805216761 12.520529810 15.159648648 17.260319428 18.511307917 18.931812959 18.863498564 19.169806454 162.970568123
//
IT	5083
RD	24
LK	-105639.648175
QD	-63.744233 -> -53.087255
RI	0.0088938789
TR	0.001519	0.007870
MT	35.922884
MM	C_pi: 16.324862, n_recomb: 130515.686079
RS	0	0.000000	47745.282505	0.025159	0.000000	0.000000
RS	1	0.009795	47745.282505	0.027624	0.000000	0.000000
RS	2	0.020548	47745.282505	0.030331	0.000000	0.000000
RS	3	0.032355	47745.282505	0.033303	0.000000	0.000000
RS	4	0.045319	23.757237	73.467192	0.000563	0.000529
RS	5	0.059552	23.757237	80.616999	0.000618	0.000690
RS	6	0.075180	4.043884	518.762500	0.003975	0.004658
RS	7	0.092338	4.043884	567.083572	0.004345	0.005290
RS	8	0.111176	2.168933	1152.743751	0.008832	0.010809
RS	9	0.131860	2.168933	1253.159580	0.009602	0.011618
RS	10	0.154569	1.687377	1746.551375	0.013382	0.015958
RS	11	0.179503	1.687377	1888.320629	0.014468	0.016912
RS	12	0.206879	1.484192	2314.779546	0.017736	0.020376
RS	13	0.236936	1.484192	2488.397127	0.019066	0.021577
RS	14	0.269938	1.373329	2882.179355	0.022083	0.024645
RS	15	0.306171	1.373329	3078.573908	0.023588	0.026092
RS	16	0.345954	1.308921	3438.198576	0.026343	0.028847
RS	17	0.389633	1.308921	3645.789644	0.027934	0.030453
RS	18	0.437590	1.280504	3936.512622	0.030161	0.032647
RS	19	0.490244	1.280504	4140.568326	0.031725	0.034276
RS	20	0.548056	1.290124	4305.394546	0.032988	0.035447
RS	21	0.611529	1.290124	4490.579391	0.034406	0.036946
RS	22	0.681220	1.344883	4475.851501	0.034294	0.036651
RS	23	0.757737	1.344883	4631.117979	0.035483	0.037895
RS	24	0.841748	1.456519	4410.326578	0.033792	0.035914
RS	25	0.933987	1.456519	4532.946421	0.034731	0.036858
RS	26	1.035261	1.645012	4116.304600	0.031539	0.033286
RS	27	1.146455	1.645012	4212.208909	0.032274	0.033964
RS	28	1.268539	1.942807	3647.010407	0.027943	0.029215
RS	29	1.402580	1.942807	3726.859088	0.028555	0.029714
RS	30	1.549751	2.398541	3087.226865	0.023654	0.024424
RS	31	1.711336	2.398541	3160.552779	0.024216	0.024830
RS	32	1.888747	3.081559	2523.607070	0.019336	0.019647
RS	33	2.083535	3.081559	2595.174971	0.019884	0.020014
RS	34	2.297401	4.085112	2018.898083	0.015469	0.015411
RS	35	2.532215	4.085112	2088.996607	0.016006	0.015757
RS	36	2.790028	5.517978	1605.209259	0.012299	0.011971
RS	37	3.073092	5.517978	1672.065439	0.012811	0.012297
RS	38	3.383880	7.468033	1290.582618	0.009888	0.009376
RS	39	3.725109	7.468033	1352.573879	0.010363	0.009678
RS	40	4.099760	9.927892	1068.677397	0.008188	0.007549
RS	41	4.511105	9.927892	1125.335716	0.008622	0.007827
RS	42	4.962740	12.707206	927.047441	0.007103	0.006365
RS	43	5.458611	12.707206	978.995038	0.007501	0.006623
RS	44	6.003049	15.407914	852.877527	0.006535	0.005699
RS	45	6.600813	15.407914	901.244425	0.006905	0.005947
RS	46	7.257124	17.546658	835.500375	0.006402	0.005453
RS	47	7.977718	17.546658	881.203587	0.006752	0.005696
RS	48	8.768891	18.797917	865.541718	0.006632	0.005544
RS	49	9.637555	18.797917	908.497393	0.006961	0.005783
RS	50	10.591301	19.181547	930.905920	0.007133	0.005885
RS	51	11.638461	19.181547	969.215854	0.007426	0.006108
RS	52	12.788185	19.050951	1010.505265	0.007742	0.006336
RS	53	14.050519	19.050951	1040.138611	0.007969	0.006517
RS	54	15.436493	19.241005	1053.770852	0.008074	0.006562
RS	55	16.958216	19.241005	1071.209204	0.008208	0.006675
RS	56	18.628984	19.241005	1080.714221	0.008280	0.006739
RS	57	20.463395	19.241005	1081.261368	0.008285	0.006745
RS	58	22.477478	167.325761	129.634731	0.000993	0.000826
RS	59	24.688831	167.325761	141.544667	0.001085	0.000899
RS	60	27.116774	167.325761	154.452682	0.001183	0.000976
RS	61	29.782523	167.325761	168.420300	0.001290	0.001059
RS	62	32.709369	167.325761	183.507322	0.001406	0.001147
RS	63	35.922884	167.325761	15006.176362	0.114976	0.086369
PA	4+25*2+4+6 0.001518967 0.007869563 35.922884379 47745.282504655 23.757236561 4.043884246 2.168933490 1.687377164 1.484191610 1.373328765 1.308920714 1.280503898 1.290124203 1.344883300 1.456518577 1.645012406 1.942806533 2.398540967 3.081559036 4.085111685 5.517978256 7.468032896 9.927892313 12.707206215 15.407914178 17.546657825 18.797916693 19.181546728 19.050950552 19.241004738 167.325761332
//
IT	5489
RD	25
LK	-105618.807828
QD	-56.893132 -> -47.363374
RI	0.0087460005
TR	0.001452	0.007855
MT	36.785134
MM	C_pi: 16.524378, n_recomb: 131778.702457
RS	0	0.000000	66733.351404	0.018239	0.000000	0.000000
RS	1	0.009836	66733.351404	0.020034	0.000000	0.000000
RS	2	0.020639	66733.351404	0.022006	0.000000	0.000000
RS	3	0.032505	66733.351404	0.024171	0.000000	0.000000
RS	4	0.045537	25.399461	69.736810	0.000529	0.000501
RS	5	0.059852	25.399461	76.555176	0.000581	0.000653
RS	6	0.075575	4.152427	513.135028	0.003894	0.004596
RS	7	0.092844	4.152427	561.191811	0.004259	0.005216
RS	8	0.111811	2.228802	1140.509578	0.008655	0.010659
RS	9	0.132645	2.228802	1240.569457	0.009414	0.011447
RS	10	0.155527	1.743315	1720.850679	0.013059	0.015647
RS	11	0.180660	1.743315	1861.930796	0.014129	0.016572
RS	12	0.208265	1.535964	2280.494295	0.017305	0.019943
RS	13	0.238585	1.535964	2453.768957	0.018620	0.021116
RS	14	0.271887	1.418934	2849.400186	0.021623	0.024172
RS	15	0.308465	1.418934	3046.624643	0.023119	0.025598
RS	16	0.348641	1.347872	3417.395396	0.025933	0.028417
RS	17	0.392768	1.347872	3627.474690	0.027527	0.030015
RS	18	0.441235	1.313338	3936.434267	0.029872	0.032332
RS	19	0.494470	1.313338	4144.561024	0.031451	0.033967
RS	20	0.552940	1.317773	4331.313596	0.032868	0.035301
RS	21	0.617162	1.317773	4521.479404	0.034311	0.036814
RS	22	0.687700	1.368289	4527.932056	0.034360	0.036691
RS	23	0.765176	1.368289	4688.062705	0.035575	0.037953
RS	24	0.850272	1.476461	4483.281616	0.034021	0.036120
RS	25	0.943739	1.476461	4609.739341	0.034981	0.037078
RS	26	1.046398	1.662139	4200.722655	0.031877	0.033603
RS	27	1.159155	1.662139	4299.072892	0.032623	0.034288
RS	28	1.283002	1.957833	3732.076817	0.028321	0.029573
RS	29	1.419031	1.957833	3813.254139	0.028937	0.030073
RS	30	1.568438	2.412723	3163.815360	0.024009	0.024760
RS	31	1.732542	2.412723	3237.962927	0.024571	0.025164
RS	32	1.912786	3.097618	2586.355027	0.019627	0.019922
RS	33	2.110758	3.097618	2658.745552	0.020176	0.020287
RS	34	2.328202	4.108697	2066.504550	0.015682	0.015609
RS	35	2.567034	4.108697	2137.612892	0.016221	0.015956
RS	36	2.829356	5.559416	1639.340685	0.012440	0.012100
RS	37	3.117480	5.559416	1707.328404	0.012956	0.012429
RS	38	3.433943	7.543134	1314.346563	0.009974	0.009453
RS	39	3.781532	7.543134	1377.454777	0.010453	0.009758
RS	40	4.163310	10.055427	1085.385665	0.008236	0.007592
RS	41	4.582638	10.055427	1143.060915	0.008674	0.007873
RS	42	5.043210	12.900844	939.577750	0.007130	0.006390
RS	43	5.549082	12.900844	992.430881	0.007531	0.006651
RS	44	6.104711	15.665150	863.536055	0.006553	0.005717
RS	45	6.714991	15.665150	912.729139	0.006926	0.005967
RS	46	7.385295	17.843248	846.170581	0.006421	0.005472
RS	47	8.121529	17.843248	892.653694	0.006774	0.005718
RS	48	8.930177	19.095030	877.886049	0.006662	0.005573
RS	49	9.818362	19.095030	921.562601	0.006993	0.005814
RS	50	10.793906	19.441198	946.422636	0.007182	0.005930
RS	51	11.865402	19.441198	985.274515	0.007477	0.006154
RS	52	13.042288	19.247358	1030.245321	0.007818	0.006403
RS	53	14.334929	19.247358	1059.954227	0.008043	0.006583
RS	54	15.754710	19.319300	1079.627278	0.008193	0.006664
RS	55	17.314138	19.319300	1096.153594	0.008318	0.006771
RS	56	19.026947	19.319300	1104.319552	0.008380	0.006826
RS	57	20.908223	19.319300	1103.085235	0.008371	0.006822
RS	58	22.974537	171.294055	129.631882	0.000984	0.000816
RS	59	25.244088	171.294055	141.616076	0.001075	0.000889
RS	60	27.736866	171.294055	154.613337	0.001173	0.000967
RS	61	30.474828	171.294055	168.687232	0.001280	0.001049
RS	62	33.482088	171.294055	183.899762	0.001396	0.001138
RS	63	36.785134	171.294055	15083.059279	0.114457	0.086437
PA	4+25*2+4+6 0.001452086 0.007854663 36.785133845 66733.351403729 25.399461124 4.152427046 2.228802368 1.743315355 1.535963991 1.418933711 1.347872482 1.313338474 1.317772815 1.368289114 1.476461087 1.662139258 1.957833243 2.412723300 3.097617945 4.108697259 5.559416006 7.543133801 10.055427132 12.900843760 15.665149653 17.843247642 19.095030204 19.441197982 19.247357793 19.319300409 171.294054553
//
CC
CC	Brief Description of the file format:
CC	  CC  comments
CC	  MM  useful-messages
CC	  RD  round-of-iterations
CC	  LL  \log[P(sequence)]
CC	  QD  Q-before-opt Q-after-opt
CC	  TR  \theta_0 \rho_0
CC	  RS  k t_k \lambda_k \pi_k \sum_{l\not=k}A_{kl} A_{kk}
CC	  DC  begin end best-k t_k+\Delta_k max-prob
CC
MM	Version: 0.6.5-r67
MM	pattern:4+25*2+4+6, n:63, n_free_lambdas:28
MM	n_iterations:25, skip:1, max_t:5, theta/rho:5
MM	is_decoding:0
MM	n_seqs:23, sum_L:1014346, sum_n:32485
RD	0
LK	0.000000
QD	0.000000 -> 0.000000
RI	inf
TR	0.032550	0.006510
MT	5.000000
MM	C_pi: 1.000000, n_recomb: 6581.887200
RS	0	0.000000	1.000000	42.113598	0.006398	0.000000
RS	1	0.006440	1.000000	44.529650	0.006765	0.000000
RS	2	0.013294	1.000000	47.064226	0.007151	0.000000
RS	3	0.020590	1.000000	49.720483	0.007554	0.000000
RS	4	0.028356	1.000000	52.501274	0.007977	0.000000
RS	5	0.036622	1.000000	55.409075	0.008418	0.000000
RS	6	0.045421	1.000000	58.445910	0.008880	0.000000
RS	7	0.054785	1.000000	61.613264	0.009361	0.000000
RS	8	0.064753	1.000000	64.911981	0.009862	0.000000
RS	9	0.075363	1.000000	68.342162	0.010383	0.000000
RS	10	0.086656	1.000000	71.903049	0.010924	0.000000
RS	11	0.098677	1.000000	75.592896	0.011485	0.000000
RS	12	0.111471	1.000000	79.408835	0.012065	0.000000
RS	13	0.125090	1.000000	83.346729	0.012663	0.000000
RS	14	0.139585	1.000000	87.401018	0.013279	0.000000
RS	15	0.155014	1.000000	91.564554	0.013912	0.000000
RS	16	0.171437	1.000000	95.828433	0.014559	0.000000
RS	17	0.188917	1.000000	100.181822	0.015221	0.000000
RS	18	0.207523	1.000000	104.611776	0.015894	0.000000
RS	19	0.227327	1.000000	109.103067	0.016576	0.000000
RS	20	0.248406	1.000000	113.638007	0.017265	0.000000
RS	21	0.270843	1.000000	118.196291	0.017958	0.000000
RS	22	0.294725	1.000000	122.754843	0.018650	0.000000
RS	23	0.320144	1.000000	127.287691	0.019339	0.000000
RS	24	0.347201	1.000000	131.765873	0.020019	0.000000
RS	25	0.376000	1.000000	136.157371	0.020687	0.000000
RS	26	0.406654	1.000000	140.427106	0.021335	0.000000
RS	27	0.439282	1.000000	144.536981	0.021960	0.000000
RS	28	0.474011	1.000000	148.445996	0.022554	0.000000
RS	29	0.510976	1.000000	152.110453	0.023110	0.000000
RS	30	0.550322	1.000000	155.484245	0.023623	0.000000
RS	31	0.592202	1.000000	158.519258	0.024084	0.000000
RS	32	0.636779	1.000000	161.165894	0.024486	0.000000
RS	33	0.684227	1.000000	163.373715	0.024822	0.000000
RS	34	0.734730	1.000000	165.092233	0.025083	0.000000
RS	35	0.788485	1.000000	166.271832	0.025262	0.000000
RS	36	0.845702	1.000000	166.864836	0.025352	0.000000
RS	37	0.906604	1.000000	166.826707	0.025346	0.000000
RS	38	0.971428	1.000000	166.117371	0.025239	0.000000
RS	39	1.040426	1.000000	164.702632	0.025024	0.000000
RS	40	1.113868	1.000000	162.555660	0.024697	0.000000
RS	41	1.192040	1.000000	159.658504	0.024257	0.000000
RS	42	1.275245	1.000000	156.003575	0.023702	0.000000
RS	43	1.363809	1.000000	151.595035	0.023032	0.000000
RS	44	1.458076	1.000000	146.450019	0.022250	0.000000
RS	45	1.558414	1.000000	140.599613	0.021362	0.000000
RS	46	1.665214	1.000000	134.089490	0.020372	0.000000
RS	47	1.778891	1.000000	126.980127	0.019292	0.000000
RS	48	1.899889	1.000000	119.346513	0.018133	0.000000
RS	49	2.028679	1.000000	111.277295	0.016907	0.000000
RS	50	2.165763	1.000000	102.873286	0.015630	0.000000
RS	51	2.311675	1.000000	94.245346	0.014319	0.000000
RS	52	2.466983	1.000000	85.511636	0.012992	0.000000
RS	53	2.632293	1.000000	76.794303	0.011668	0.000000
RS	54	2.808249	1.000000	68.215720	0.010364	0.000000
RS	55	2.995536	1.000000	59.894426	0.009100	0.000000
RS	56	3.194884	1.000000	51.940965	0.007892	0.000000
RS	57	3.407070	1.000000	44.453881	0.006754	0.000000
RS	58	3.632920	1.000000	37.516096	0.005700	0.000000
RS	59	3.873315	1.000000	31.191949	0.004739	0.000000
RS	60	4.129191	1.000000	25.525125	0.003878	0.000000
RS	61	4.401545	1.000000	20.537644	0.003120	0.000000
RS	62	4.691438	1.000000	16.230028	0.002466	0.000000
RS	63	5.000000	1.000000	45.067827	0.006847	0.000000
PA	4+25*2+4+6 0.032549598 0.006509920 5.000000000 1.000000000 1.000000000 1.000000000 1.000000000 1.000000000 1.000000000 1.000000000 1.000000000 1.000000000 1.000000000 1.000000000 1.000000000 1.000000000 1.000000000 1.000000000 1.000000000 1.000000000 1.000000000 1.000000000 1.000000000 1.000000000 1.000000000 1.000000000 1.000000000 1.000000000 1.000000000 1.000000000 1.000000000
//
IT	8711
RD	1
LK	-110547.204832
QD	-6149.153347 -> -2076.022679
RI	0.1261950879
TR	0.018856	0.003872
MT	11.103086
MM	C_pi: 1.775966, n_recomb: 6950.766207
RS	0	0.000000	0.464709	114.971438	0.016541	0.000355
RS	1	0.007778	0.464709	121.779826	0.017520	0.002612
RS	2	0.016160	0.464709	128.817262	0.018533	0.006894
RS	3	0.025195	0.464709	136.063141	0.019575	0.013758
RS	4	0.034933	0.330022	201.127167	0.028936	0.022433
RS	5	0.045427	0.330022	209.731832	0.030174	0.030537
RS	6	0.056738	0.325541	221.091340	0.031808	0.036427
RS	7	0.068929	0.325541	229.202774	0.032975	0.039960
RS	8	0.082068	0.358264	215.681833	0.031030	0.041655
RS	9	0.096229	0.358264	223.113637	0.032099	0.042076
RS	10	0.111491	0.413424	199.977693	0.028771	0.041642
RS	11	0.127940	0.413424	206.813121	0.029754	0.040564
RS	12	0.145669	0.489787	180.602243	0.025983	0.038923
RS	13	0.164776	0.489787	186.926929	0.026893	0.036825
RS	14	0.185370	0.587085	161.502384	0.023235	0.034461
RS	15	0.207565	0.587085	167.368666	0.024079	0.032052
RS	16	0.231487	0.702289	145.072205	0.020871	0.029764
RS	17	0.257269	0.702289	150.513706	0.021654	0.027670
RS	18	0.285057	0.834122	131.529205	0.018923	0.025764
RS	19	0.315006	0.834122	136.578294	0.019649	0.024008
RS	20	0.347284	0.983552	120.304893	0.017308	0.022367
RS	21	0.382073	0.983552	124.993630	0.017983	0.020825
RS	22	0.419567	1.150449	111.037611	0.015975	0.019383
RS	23	0.459978	1.150449	115.395756	0.016602	0.018040
RS	24	0.503532	1.333306	103.472528	0.014886	0.016794
RS	25	0.550473	1.333306	107.526156	0.015470	0.015638
RS	26	0.601065	1.530036	97.349638	0.014006	0.014564
RS	27	0.655592	1.530036	101.119648	0.014548	0.013566
RS	28	0.714361	1.737370	92.462466	0.013302	0.012642
RS	29	0.777700	1.737370	95.963263	0.013806	0.011794
RS	30	0.845965	1.950736	88.646822	0.012754	0.011022
RS	31	0.919540	1.950736	91.884773	0.013219	0.010325
RS	32	0.998837	2.165843	85.706940	0.012331	0.009700
RS	33	1.084302	2.165843	88.678898	0.012758	0.009143
RS	34	1.176415	2.380041	83.402320	0.011999	0.008647
RS	35	1.275691	2.380041	86.095215	0.012386	0.008205
RS	36	1.382689	2.592659	81.473945	0.011722	0.007810
RS	37	1.498009	2.592659	83.865951	0.012066	0.007455
RS	38	1.622299	2.804399	79.679445	0.011463	0.007136
RS	39	1.756255	2.804399	81.742366	0.011760	0.006847
RS	40	1.900630	3.016770	77.807273	0.011194	0.006586
RS	41	2.056234	3.016770	79.509766	0.011439	0.006349
RS	42	2.223941	3.231636	75.683102	0.010888	0.006135
RS	43	2.404692	3.231636	76.994345	0.011077	0.005942
RS	44	2.599501	3.451214	73.165843	0.010526	0.005770
RS	45	2.809462	3.451214	74.059717	0.010655	0.005619
RS	46	3.035753	3.678265	70.145873	0.010092	0.005489
RS	47	3.279644	3.678265	70.605642	0.010158	0.005380
RS	48	3.542505	3.916577	66.544119	0.009574	0.005292
RS	49	3.825810	3.916577	66.567644	0.009577	0.005224
RS	50	4.131151	4.171993	62.311004	0.008965	0.005176
RS	51	4.460240	4.171993	61.916614	0.008908	0.005146
RS	52	4.814924	4.453548	57.435879	0.008263	0.005135
RS	53	5.197195	4.453548	56.667850	0.008153	0.005139
RS	54	5.609199	4.964896	50.060828	0.007202	0.005160
RS	55	6.053247	4.964896	49.213102	0.007080	0.005196
RS	56	6.531832	4.964896	48.035028	0.006911	0.005247
RS	57	7.047640	4.964896	46.525246	0.006694	0.005315
RS	58	7.603567	7.146710	31.614189	0.004548	0.005401
RS	59	8.202732	7.146710	31.269436	0.004499	0.005508
RS	60	8.848499	7.146710	30.722646	0.004420	0.005642
RS	61	9.544492	7.146710	29.969012	0.004312	0.005811
RS	62	10.294618	7.146710	29.008055	0.004173	0.006031
RS	63	11.103086	7.146710	245.667035	0.035344	0.052022
PA	4+25*2+4+6 0.018855860 0.003871706 11.103086472 0.464708805 0.330022335 0.325540543 0.358264446 0.413424492 0.489786625 0.587085247 0.702288628 0.834121704 0.983551502 1.150448799 1.333306313 1.530035973 1.737370491 1.950736046 2.165842533 2.380040646 2.592659473 2.804398537 3.016769886 3.231636047 3.451214314 3.678264618 3.916576862 4.171993256 4.453548431 4.964895725 7.146709859
//
IT	6170
RD	2
LK	-104015.582661
QD	-2697.028270 -> -1282.224239
RI	0.0844149482
TR	0.014197	0.004240
MT	13.682776
MM	C_pi: 3.352036, n_recomb: 14316.201578
RS	0	0.000000	0.913013	126.063583	0.008806	0.000149
RS	1	0.008133	0.913013	135.060863	0.009434	0.001161
RS	2	0.016927	0.913013	144.591461	0.010100	0.003064
RS	3	0.026437	0.913013	154.668709	0.010804	0.005930
RS	4	0.036720	0.417064	359.269703	0.025095	0.013824
RS	5	0.047839	0.417064	377.869372	0.026395	0.020471
RS	6	0.059862	0.344420	478.606602	0.033431	0.027985
RS	7	0.072864	0.344420	497.613916	0.034759	0.034926
RS	8	0.086923	0.344930	514.981097	0.035972	0.037482
RS	9	0.102125	0.344930	531.925052	0.037155	0.042641
RS	10	0.118563	0.378932	499.410958	0.034884	0.041043
RS	11	0.136339	0.378932	514.326162	0.035926	0.044806
RS	12	0.155560	0.439521	456.569684	0.031892	0.040738
RS	13	0.176344	0.439521	470.023096	0.032832	0.043331
RS	14	0.198819	0.527204	403.623395	0.028193	0.037987
RS	15	0.223122	0.527204	416.035178	0.029060	0.039458
RS	16	0.249401	0.641729	352.607357	0.024630	0.033929
RS	17	0.277817	0.641729	364.140823	0.025436	0.034644
RS	18	0.308544	0.784556	307.879967	0.021506	0.029631
RS	19	0.341771	0.784556	318.592777	0.022254	0.029990
RS	20	0.377699	0.961161	269.355719	0.018815	0.025652
RS	21	0.416550	0.961161	279.291581	0.019509	0.025773
RS	22	0.458560	1.178694	236.365008	0.016510	0.022041
RS	23	0.503987	1.178694	245.567304	0.017153	0.021949
RS	24	0.553109	1.443851	208.453387	0.014561	0.018779
RS	25	0.606225	1.443851	216.967709	0.015155	0.018547
RS	26	0.663661	1.762625	185.129076	0.012931	0.015898
RS	27	0.725769	1.762625	193.005885	0.013482	0.015578
RS	28	0.792928	2.137933	165.998200	0.011595	0.013391
RS	29	0.865548	2.137933	173.293475	0.012105	0.013029
RS	30	0.944075	2.565674	150.813640	0.010534	0.011264
RS	31	1.028988	2.565674	157.588677	0.011008	0.010925
RS	32	1.120808	3.035641	139.201654	0.009723	0.009547
RS	33	1.220094	3.035641	145.518486	0.010165	0.009274
RS	34	1.327456	3.536977	130.552829	0.009119	0.008214
RS	35	1.443549	3.536977	136.465790	0.009532	0.008011
RS	36	1.569084	4.062117	124.169542	0.008673	0.007187
RS	37	1.704828	4.062117	129.718743	0.009061	0.007038
RS	38	1.851612	4.606214	119.447652	0.008344	0.006384
RS	39	2.010334	4.606214	124.657033	0.008707	0.006276
RS	40	2.181965	5.164692	115.942335	0.008099	0.005748
RS	41	2.367554	5.164692	120.820308	0.008439	0.005676
RS	42	2.568237	5.731493	113.345693	0.007917	0.005248
RS	43	2.785242	5.731493	117.885926	0.008234	0.005216
RS	44	3.019895	6.299094	111.428046	0.007783	0.004876
RS	45	3.273631	6.299094	115.609394	0.008075	0.004893
RS	46	3.548005	6.860798	109.967930	0.007681	0.004635
RS	47	3.844692	6.860798	113.754100	0.007946	0.004709
RS	48	4.165509	7.415378	108.682122	0.007592	0.004524
RS	49	4.512417	7.415378	112.023239	0.007825	0.004658
RS	50	4.887539	7.973361	107.172199	0.007486	0.004529
RS	51	5.293169	7.973361	110.011867	0.007684	0.004712
RS	52	5.731788	8.561703	104.934832	0.007330	0.004609
RS	53	6.206080	8.561703	107.225517	0.007490	0.004823
RS	54	6.718945	9.629871	97.311050	0.006797	0.004538
RS	55	7.273521	9.629871	99.225956	0.006931	0.004764
RS	56	7.873199	9.629871	100.696675	0.007034	0.004972
RS	57	8.521649	9.629871	101.663039	0.007101	0.005147
RS	58	9.222837	16.455959	60.702188	0.004240	0.003732
RS	59	9.981051	16.455959	62.669414	0.004378	0.003923
RS	60	10.800929	16.455959	64.457122	0.004502	0.004077
RS	61	11.687488	16.455959	66.026307	0.004612	0.004186
RS	62	12.646148	16.455959	67.336398	0.004704	0.004247
RS	63	13.682776	16.455959	1071.888776	0.074872	0.053609
PA	4+25*2+4+6 0.014196615 0.004240418 13.682776017 0.913013493 0.417063548 0.344419749 0.344930356 0.378931775 0.439520690 0.527204373 0.641729079 0.784556113 0.961160795 1.178693918 1.443851456 1.762625441 2.137933358 2.565673802 3.035640512 3.536976602 4.062117354 4.606214353 5.164692461 5.731492876 6.299094109 6.860797543 7.415378454 7.973360523 8.561703238 9.629871457 16.455959358
//
IT	5184
RD	3
LK	-101679.126730
QD	-1716.092220 -> -1109.825715
RI	0.0614479794
TR	0.011307	0.004889
MT	15.138930
MM	C_pi: 4.988653, n_recomb: 24442.196697
RS	0	0.000000	2.100472	95.293922	0.003899	0.000067
RS	1	0.008305	2.100472	102.786474	0.004205	0.000529
RS	2	0.017301	2.100472	110.830415	0.004534	0.001384
RS	3	0.027043	2.100472	119.459833	0.004887	0.002623
RS	4	0.037594	0.626301	428.914115	0.017548	0.009253
RS	5	0.049022	0.626301	455.806688	0.018648	0.013468
RS	6	0.061399	0.434396	693.999560	0.028394	0.021973
RS	7	0.074804	0.434396	727.895221	0.029780	0.027746
RS	8	0.089322	0.391851	842.439177	0.034467	0.033273
RS	9	0.105046	0.391851	875.105227	0.035803	0.038470
RS	10	0.122076	0.402339	882.815041	0.036118	0.039481
RS	11	0.140520	0.402339	911.613647	0.037297	0.043714
RS	12	0.160496	0.445327	849.303352	0.034747	0.041216
RS	13	0.182131	0.445327	874.518125	0.035779	0.044599
RS	14	0.205563	0.517424	774.808716	0.031700	0.039873
RS	15	0.230941	0.517424	797.433791	0.032625	0.042377
RS	16	0.258427	0.617753	687.699391	0.028136	0.036699
RS	17	0.288196	0.617753	708.421353	0.028984	0.038400
RS	18	0.320437	0.748368	602.839915	0.024664	0.032668
RS	19	0.355356	0.748368	622.001865	0.025448	0.033814
RS	20	0.393175	0.916447	524.568638	0.021462	0.028459
RS	21	0.434136	0.916447	542.359477	0.022189	0.029242
RS	22	0.478498	1.133154	454.021722	0.018575	0.024414
RS	23	0.526544	1.133154	470.550550	0.019252	0.024906
RS	24	0.578581	1.412066	391.831808	0.016031	0.020662
RS	25	0.634940	1.412066	407.158422	0.016658	0.020917
RS	26	0.695979	1.768764	338.185136	0.013836	0.017277
RS	27	0.762089	1.768764	352.351122	0.014416	0.017354
RS	28	0.833688	2.217560	293.162319	0.011994	0.014315
RS	29	0.911235	2.217560	306.217448	0.012528	0.014271
RS	30	0.995222	2.764201	256.863381	0.010509	0.011818
RS	31	1.086184	2.764201	268.887726	0.011001	0.011720
RS	32	1.184702	3.402702	228.834715	0.009362	0.009811
RS	33	1.291401	3.402702	239.943394	0.009817	0.009717
RS	34	1.406962	4.120635	207.860311	0.008504	0.008264
RS	35	1.532122	4.120635	218.184259	0.008927	0.008200
RS	36	1.667676	4.905861	192.409529	0.007872	0.007093
RS	37	1.814488	4.905861	202.071300	0.008267	0.007059
RS	38	1.973494	5.746935	181.159371	0.007412	0.006204
RS	39	2.145705	5.746935	190.260488	0.007784	0.006195
RS	40	2.332220	6.628612	173.200950	0.007086	0.005527
RS	41	2.534225	6.628612	181.819524	0.007439	0.005541
RS	42	2.753008	7.527952	167.985836	0.006873	0.005018
RS	43	2.989961	7.527952	176.176548	0.007208	0.005061
RS	44	3.246595	8.414631	165.175155	0.006758	0.004661
RS	45	3.524543	8.414631	172.966371	0.007077	0.004742
RS	46	3.825575	9.257722	164.458343	0.006728	0.004453
RS	47	4.151609	9.257722	171.844898	0.007031	0.004582
RS	48	4.504722	10.039686	165.349326	0.006765	0.004390
RS	49	4.887162	10.039686	172.283704	0.007049	0.004574
RS	50	5.301365	10.772449	167.013267	0.006833	0.004455
RS	51	5.749970	10.772449	173.403832	0.007094	0.004686
RS	52	6.235833	11.506682	168.220471	0.006882	0.004602
RS	53	6.762048	11.506682	173.948977	0.007117	0.004858
RS	54	7.331968	12.858391	160.795021	0.006579	0.004564
RS	55	7.949222	12.858391	165.914877	0.006788	0.004818
RS	56	8.617741	12.858391	170.510167	0.006976	0.005054
RS	57	9.341784	12.858391	174.470575	0.007138	0.005259
RS	58	10.125961	25.459792	91.204879	0.003731	0.003221
RS	59	10.975267	25.459792	95.608528	0.003912	0.003390
RS	60	11.895111	25.459792	99.953108	0.004089	0.003529
RS	61	12.891352	25.459792	104.188278	0.004263	0.003631
RS	62	13.970334	25.459792	108.257467	0.004429	0.003693
RS	63	15.138930	25.459792	2446.579652	0.100097	0.056163
PA	4+25*2+4+6 0.011306757 0.004889169 15.138930212 2.100471923 0.626300520 0.434396295 0.391850642 0.402338919 0.445327308 0.517424271 0.617753346 0.748368139 0.916447371 1.133153655 1.412065618 1.768764345 2.217560252 2.764201210 3.402701666 4.120634528 4.905860830 5.746935227 6.628611648 7.527951989 8.414631351 9.257721684 10.039686307 10.772449285 11.506682003 12.858390521 25.459791681
//
IT	4527
RD	4
LK	-100621.664182
QD	-1310.305534 -> -955.770746
RI	0.0475002234
TR	0.009266	0.005481
MT	16.322872
MM	C_pi: 6.269362, n_recomb: 34266.981722
RS	0	0.000000	4.863075	58.375885	0.001704	0.000031
RS	1	0.008434	4.863075	63.186579	0.001844	0.000242
RS	2	0.017580	4.863075	68.383431	0.001996	0.000629
RS	3	0.027496	4.863075	73.995635	0.002159	0.001175
RS	4	0.038249	0.960329	403.424125	0.011773	0.006241
RS	5	0.049910	0.960329	431.963631	0.012606	0.008942
RS	6	0.062553	0.565382	780.889830	0.022788	0.017184
RS	7	0.076263	0.565382	825.656186	0.024095	0.021631
RS	8	0.091129	0.461942	1062.821250	0.031016	0.028852
RS	9	0.107249	0.461942	1111.362218	0.032432	0.033482
RS	10	0.124729	0.444280	1203.650339	0.035126	0.036885
RS	11	0.143683	0.444280	1248.493609	0.036434	0.040924
RS	12	0.164235	0.468900	1224.026873	0.035720	0.040497
RS	13	0.186521	0.468900	1263.223066	0.036864	0.043893
RS	14	0.210686	0.525349	1162.205112	0.033916	0.040624
RS	15	0.236890	0.525349	1196.502493	0.034917	0.043354
RS	16	0.265303	0.610153	1060.248839	0.030941	0.038498
RS	17	0.296113	0.610153	1090.850352	0.031834	0.040553
RS	18	0.329522	0.724468	945.441414	0.027590	0.035066
RS	19	0.365748	0.724468	973.242473	0.028402	0.036554
RS	20	0.405030	0.875443	829.616644	0.024210	0.030990
RS	21	0.447625	0.875443	855.227941	0.024958	0.032060
RS	22	0.493812	1.075384	718.437457	0.020966	0.026739
RS	23	0.543895	1.075384	742.240864	0.021661	0.027492
RS	24	0.598201	1.340981	615.752136	0.017969	0.022616
RS	25	0.657088	1.340981	637.933227	0.018617	0.023117
RS	26	0.720942	1.693572	524.095818	0.015294	0.018806
RS	27	0.790181	1.693572	544.707464	0.015896	0.019107
RS	28	0.865259	2.156231	445.344188	0.012996	0.015436
RS	29	0.946670	2.156231	464.384906	0.013552	0.015589
RS	30	1.034947	2.745347	380.873987	0.011115	0.012595
RS	31	1.130670	2.745347	398.371395	0.011626	0.012659
RS	32	1.234466	3.464235	330.598422	0.009648	0.010319
RS	33	1.347016	3.464235	346.660319	0.010116	0.010349
RS	34	1.469059	4.305962	292.704184	0.008542	0.008569
RS	35	1.601395	4.305962	307.504194	0.008974	0.008597
RS	36	1.744892	5.259824	264.623539	0.007722	0.007250
RS	37	1.900492	5.259824	278.355390	0.008123	0.007288
RS	38	2.069215	6.311711	244.081261	0.007123	0.006261
RS	39	2.252169	6.311711	256.926513	0.007498	0.006311
RS	40	2.450553	7.437427	229.527658	0.006698	0.005523
RS	41	2.665669	7.437427	241.644723	0.007052	0.005586
RS	42	2.898928	8.596032	220.066012	0.006422	0.004986
RS	43	3.151861	8.596032	231.587327	0.006758	0.005069
RS	44	3.426126	9.730332	215.189627	0.006280	0.004625
RS	45	3.723522	9.730332	226.215144	0.006602	0.004737
RS	46	4.046002	10.779443	214.473125	0.006259	0.004429
RS	47	4.395680	10.779443	225.054724	0.006568	0.004580
RS	48	4.774850	11.704505	217.217733	0.006339	0.004390
RS	49	5.185999	11.704505	227.336224	0.006634	0.004586
RS	50	5.631825	12.516572	222.120820	0.006482	0.004485
RS	51	6.115253	12.516572	231.669136	0.006761	0.004722
RS	52	6.639453	13.290259	227.114198	0.006628	0.004664
RS	53	7.207865	13.290259	235.911584	0.006885	0.004923
RS	54	7.824217	14.744274	220.626805	0.006438	0.004650
RS	55	8.492553	14.744274	228.625245	0.006672	0.004903
RS	56	9.217257	14.744274	236.008382	0.006887	0.005139
RS	57	10.003084	14.744274	242.620549	0.007080	0.005346
RS	58	10.855187	33.583549	110.929859	0.003237	0.002829
RS	59	11.779158	33.583549	117.185544	0.003420	0.002984
RS	60	12.781058	33.583549	123.520818	0.003605	0.003120
RS	61	13.867458	33.583549	129.886908	0.003790	0.003230
RS	62	15.045487	33.583549	136.226413	0.003975	0.003311
RS	63	16.322872	33.583549	3829.839974	0.111765	0.059774
PA	4+25*2+4+6 0.009265671 0.005481063 16.322871894 4.863074507 0.960329385 0.565382245 0.461942260 0.444280143 0.468899702 0.525349146 0.610152909 0.724468485 0.875443147 1.075383758 1.340981313 1.693572428 2.156230703 2.745347481 3.464234668 4.305962205 5.259824498 6.311710867 7.437426980 8.596032442 9.730332329 10.779442646 11.704504816 12.516571575 13.290258536 14.744273736 33.583548930
//
IT	4989
RD	5
LK	-99966.700154
QD	-1059.168091 -> -800.075665
RI	0.0377387197
TR	0.007726	0.005978
MT	17.440094
MM	C_pi: 7.295916, n_recomb: 43293.788471
RS	0	0.000000	11.140466	32.495884	0.000751	0.000014
RS	1	0.008547	11.140466	35.246178	0.000814	0.000111
RS	2	0.017825	11.140466	38.226717	0.000883	0.000287
RS	3	0.027897	11.140466	41.456325	0.000958	0.000532
RS	4	0.038828	1.471766	339.099326	0.007833	0.004229
RS	5	0.050695	1.471766	365.015712	0.008431	0.005998
RS	6	0.063575	0.741572	775.612057	0.017915	0.013462
RS	7	0.077557	0.741572	825.555199	0.019069	0.016857
RS	8	0.092733	0.552270	1173.478727	0.027105	0.024769
RS	9	0.109207	0.552270	1234.842756	0.028522	0.028746
RS	10	0.127089	0.499851	1429.261616	0.033013	0.033829
RS	11	0.146499	0.499851	1489.968492	0.034415	0.037546
RS	12	0.167568	0.504742	1533.236665	0.035415	0.038956
RS	13	0.190439	0.504742	1587.621948	0.036671	0.042201
RS	14	0.215264	0.546209	1516.066007	0.035018	0.040493
RS	15	0.242210	0.546209	1563.293618	0.036109	0.043222
RS	16	0.271461	0.616850	1425.835566	0.032934	0.039491
RS	17	0.303211	0.616850	1467.003651	0.033885	0.041662
RS	18	0.337675	0.716131	1299.575428	0.030018	0.036833
RS	19	0.375085	0.716131	1336.052936	0.030860	0.038482
RS	20	0.415693	0.850405	1156.875007	0.026722	0.033139
RS	21	0.459771	0.850405	1189.875875	0.027484	0.034360
RS	22	0.507617	1.031863	1009.326407	0.023313	0.028914
RS	23	0.559553	1.031863	1039.767908	0.024017	0.029803
RS	24	0.615928	1.278166	865.753998	0.019997	0.024572
RS	25	0.677121	1.278166	894.176355	0.020654	0.025203
RS	26	0.743545	1.613388	732.789515	0.016926	0.020420
RS	27	0.815647	1.613388	759.389669	0.017540	0.020849
RS	28	0.893911	2.065903	615.663917	0.014221	0.016681
RS	29	0.978865	2.065903	640.414318	0.014792	0.016957
RS	30	1.071080	2.660189	518.237181	0.011970	0.013510
RS	31	1.171177	2.660189	541.062767	0.012497	0.013684
RS	32	1.279830	3.408956	441.483438	0.010197	0.010969
RS	33	1.397771	3.408956	462.412153	0.010681	0.011088
RS	34	1.525791	4.313600	383.217969	0.008852	0.009013
RS	35	1.664755	4.313600	402.408391	0.009295	0.009110
RS	36	1.815596	5.369033	339.791673	0.007849	0.007541
RS	37	1.979330	5.369033	357.474617	0.008257	0.007632
RS	38	2.157060	6.562656	307.853730	0.007111	0.006441
RS	39	2.349980	6.562656	324.275016	0.007490	0.006532
RS	40	2.559391	7.864858	285.098389	0.006585	0.005628
RS	41	2.786700	7.864858	300.492487	0.006941	0.005724
RS	42	3.033439	9.219230	270.182395	0.006241	0.005046
RS	43	3.301268	9.219230	284.762113	0.006577	0.005155
RS	44	3.591989	10.542777	262.350323	0.006060	0.004665
RS	45	3.907559	10.542777	276.293731	0.006382	0.004796
RS	46	4.250103	11.744660	260.994905	0.006028	0.004467
RS	47	4.621925	11.744660	274.418970	0.006339	0.004630
RS	48	5.025528	12.764090	265.159320	0.006125	0.004438
RS	49	5.463629	12.764090	278.080208	0.006423	0.004637
RS	50	5.939176	13.610349	273.034492	0.006307	0.004547
RS	51	6.455371	13.610349	285.332673	0.006591	0.004780
RS	52	7.015687	14.380044	281.643941	0.006505	0.004739
RS	53	7.623895	14.380044	293.073432	0.006769	0.004989
RS	54	8.284090	15.862718	276.102167	0.006377	0.004733
RS	55	9.000714	15.862718	286.537443	0.006618	0.004973
RS	56	9.778592	15.862718	296.226394	0.006842	0.005197
RS	57	10.622958	15.862718	304.967778	0.007044	0.005393
RS	58	11.539495	41.384258	122.124079	0.002821	0.002479
RS	59	12.534373	41.384258	129.668208	0.002995	0.002621
RS	60	13.614288	41.384258	137.417486	0.003174	0.002751
RS	61	14.786507	41.384258	145.330125	0.003357	0.002864
RS	62	16.058921	41.384258	153.354713	0.003542	0.002957
RS	63	17.440094	41.384258	5059.947990	0.116875	0.063651
PA	4+25*2+4+6 0.007726258 0.005977618 17.440094218 11.140466038 1.471766401 0.741572186 0.552270206 0.499850751 0.504741658 0.546208655 0.616849703 0.716130619 0.850405284 1.031862973 1.278166295 1.613388353 2.065903317 2.660188969 3.408956296 4.313600268 5.369032561 6.562656173 7.864858301 9.219230366 10.542777069 11.744659692 12.764090360 13.610349326 14.380044120 15.862718443 41.384258144
//
IT	5132
RD	6
LK	-99476.492598
QD	-867.163595 -> -662.678134
RI	0.0307426938
TR	0.006518	0.006382
MT	18.562233
MM	C_pi: 8.211932, n_recomb: 51803.214604
RS	0	0.000000	25.185026	17.343842	0.000335	0.000006
RS	1	0.008654	25.185026	18.838624	0.000364	0.000051
RS	2	0.018058	25.185026	20.461649	0.000395	0.000132
RS	3	0.028275	25.185026	22.223816	0.000429	0.000244
RS	4	0.039376	2.242501	270.413402	0.005220	0.002881
RS	5	0.051438	2.242501	292.183507	0.005640	0.004061
RS	6	0.064544	0.972929	724.317959	0.013982	0.010585
RS	7	0.078784	0.972929	775.114753	0.014963	0.013194
RS	8	0.094257	0.663938	1209.049592	0.023339	0.021208
RS	9	0.111068	0.663938	1279.513539	0.024700	0.024582
RS	10	0.129335	0.567975	1575.299116	0.030409	0.030725
RS	11	0.149182	0.567975	1650.478871	0.031861	0.034096
RS	12	0.170748	0.550746	1776.598038	0.034295	0.036965
RS	13	0.194179	0.550746	1846.713253	0.035649	0.040026
RS	14	0.219638	0.577284	1826.437738	0.035257	0.039745
RS	15	0.247301	0.577284	1887.939709	0.036444	0.042408
RS	16	0.277357	0.635020	1770.948047	0.034186	0.039847
RS	17	0.310015	0.635020	1823.926500	0.035209	0.042048
RS	18	0.345499	0.721194	1652.318429	0.031896	0.038040
RS	19	0.384054	0.721194	1698.180181	0.032781	0.039768
RS	20	0.425946	0.841011	1496.126086	0.028881	0.034876
RS	21	0.471463	0.841011	1536.627281	0.029663	0.036187
RS	22	0.520919	1.006033	1319.765759	0.025477	0.030850
RS	23	0.574655	1.006033	1356.530188	0.026186	0.031822
RS	24	0.633042	1.233928	1137.898417	0.021966	0.026436
RS	25	0.696482	1.233928	1172.076797	0.022626	0.027145
RS	26	0.765412	1.549845	962.644400	0.018583	0.022039
RS	27	0.840308	1.549845	994.794163	0.019203	0.022546
RS	28	0.921685	1.985107	804.107600	0.015522	0.017982
RS	29	1.010105	1.985107	834.283726	0.016105	0.018339
RS	30	1.106178	2.569742	669.963634	0.012933	0.014503
RS	31	1.210564	2.569742	697.989469	0.013474	0.014754
RS	32	1.323985	3.324312	563.121954	0.010870	0.011700
RS	33	1.447221	3.324312	588.890781	0.011368	0.011886
RS	34	1.581123	4.258811	481.409767	0.009293	0.009538
RS	35	1.726613	4.258811	505.005884	0.009749	0.009689
RS	36	1.884694	5.375659	420.167517	0.008111	0.007908
RS	37	2.056456	5.375659	441.817083	0.008529	0.008040
RS	38	2.243082	6.666588	374.918461	0.007237	0.006692
RS	39	2.445861	6.666588	394.908136	0.007623	0.006814
RS	40	2.666188	8.099849	342.521011	0.006612	0.005796
RS	41	2.905583	8.099849	361.150890	0.006972	0.005917
RS	42	3.165696	9.606788	321.101368	0.006198	0.005161
RS	43	3.448320	9.606788	338.662067	0.006537	0.005289
RS	44	3.755403	11.081370	309.567605	0.005976	0.004751
RS	45	4.089063	11.081370	326.316522	0.006299	0.004895
RS	46	4.451598	12.404665	307.050969	0.005927	0.004542
RS	47	4.845509	12.404665	323.171903	0.006238	0.004712
RS	48	5.273509	13.494804	312.271326	0.006028	0.004513
RS	49	5.738550	13.494804	327.815304	0.006328	0.004713
RS	50	6.243838	14.358692	322.858038	0.006232	0.004629
RS	51	6.792855	14.358692	337.688082	0.006519	0.004856
RS	52	7.389385	15.112420	334.852349	0.006464	0.004825
RS	53	8.037541	15.112420	348.647888	0.006730	0.005064
RS	54	8.741791	16.601824	329.969576	0.006370	0.004815
RS	55	9.506989	16.601824	342.544938	0.006612	0.005042
RS	56	10.338409	16.601824	354.197057	0.006837	0.005251
RS	57	11.241784	16.601824	364.675959	0.007040	0.005434
RS	58	12.223339	49.419758	128.232946	0.002475	0.002180
RS	59	13.289842	49.419758	136.693862	0.002639	0.002309
RS	60	14.448643	49.419758	145.470428	0.002808	0.002432
RS	61	15.707731	49.419758	154.530118	0.002983	0.002544
RS	62	17.075784	49.419758	163.830601	0.003163	0.002643
RS	63	18.562233	49.419758	6178.046127	0.119260	0.067327
PA	4+25*2+4+6 0.006517563 0.006382034 18.562233459 25.185025663 2.242501338 0.972928767 0.663938153 0.567974732 0.550746115 0.577283774 0.635020302 0.721194050 0.841010548 1.006033334 1.233928003 1.549845308 1.985107429 2.569742123 3.324312373 4.258811025 5.375658881 6.666587876 8.099849384 9.606788039 11.081369868 12.404665087 13.494804394 14.358692301 15.112420101 16.601824431 49.419758071
//
IT	4371
RD	7
LK	-99087.248229
QD	-714.361771 -> -550.098123
RI	0.0257078076
TR	0.005552	0.006706
MT	19.707963
MM	C_pi: 9.089821, n_recomb: 59999.951499
RS	0	0.000000	56.169813	9.077042	0.000151	0.000003
RS	1	0.008757	56.169813	9.870628	0.000165	0.000024
RS	2	0.018281	56.169813	10.733470	0.000179	0.000061
RS	3	0.028639	56.169813	11.671592	0.000195	0.000113
RS	4	0.039904	3.391092	209.865249	0.003498	0.001976
RS	5	0.052156	3.391092	227.394109	0.003790	0.002773
RS	6	0.065480	1.272803	653.901247	0.010898	0.008357
RS	7	0.079972	1.272803	702.799221	0.011713	0.010380
RS	8	0.095732	0.799250	1196.882733	0.019948	0.018159
RS	9	0.112873	0.799250	1272.961686	0.021216	0.021016
RS	10	0.131514	0.648554	1660.324394	0.027672	0.027770
RS	11	0.151788	0.648554	1747.889971	0.029132	0.030808
RS	12	0.173838	0.605762	1961.904066	0.032698	0.034778
RS	13	0.197818	0.605762	2047.537647	0.034126	0.037656
RS	14	0.223898	0.616634	2092.526827	0.034875	0.038601
RS	15	0.252263	0.616634	2169.338212	0.036156	0.041187
RS	16	0.283111	0.662050	2089.791840	0.034830	0.039734
RS	17	0.316660	0.662050	2155.999069	0.035933	0.041935
RS	18	0.353148	0.736528	1996.152282	0.033269	0.038792
RS	19	0.392831	0.736528	2052.568590	0.034210	0.040566
RS	20	0.435989	0.843904	1840.386094	0.030673	0.036239
RS	21	0.482926	0.843904	1889.014839	0.031484	0.037609
RS	22	0.533973	0.994889	1644.473159	0.027408	0.032531
RS	23	0.589491	0.994889	1687.651841	0.028128	0.033560
RS	24	0.649871	1.206707	1428.881684	0.023815	0.028163
RS	25	0.715538	1.206707	1468.570617	0.024476	0.028924
RS	26	0.786956	1.504740	1212.064656	0.020201	0.023611
RS	27	0.864628	1.504740	1249.427110	0.020824	0.024171
RS	28	0.949102	1.921842	1010.308289	0.016838	0.019294
RS	29	1.040973	1.921842	1045.654845	0.017428	0.019706
RS	30	1.140890	2.491732	836.450043	0.013941	0.015533
RS	31	1.249556	2.491732	869.559300	0.014493	0.015839
RS	32	1.367739	3.241123	696.335742	0.011606	0.012478
RS	33	1.496271	3.241123	726.941031	0.012116	0.012714
RS	34	1.636058	4.187866	588.319017	0.009805	0.010111
RS	35	1.788088	4.187866	616.379794	0.010273	0.010304
RS	36	1.953430	5.342355	506.904223	0.008448	0.008321
RS	37	2.133252	5.342355	532.599069	0.008877	0.008487
RS	38	2.328821	6.702242	446.497932	0.007442	0.006983
RS	39	2.541516	6.702242	470.126979	0.007835	0.007132
RS	40	2.772837	8.236135	403.074933	0.006718	0.006001
RS	41	3.024415	8.236135	424.989634	0.007083	0.006143
RS	42	3.298025	9.866111	374.160778	0.006236	0.005309
RS	43	3.595595	9.866111	394.723992	0.006579	0.005453
RS	44	3.919223	11.466056	358.243022	0.005971	0.004866
RS	45	4.271192	11.466056	377.790210	0.006297	0.005021
RS	46	4.653983	12.891210	354.110100	0.005902	0.004641
RS	47	5.070296	12.891210	372.891129	0.006215	0.004817
RS	48	5.523066	14.039654	360.088845	0.006001	0.004608
RS	49	6.015486	14.039654	378.186101	0.006303	0.004808
RS	50	6.551028	14.915265	373.184457	0.006220	0.004725
RS	51	7.133467	14.915265	390.434947	0.006507	0.004946
RS	52	7.766912	15.650944	388.379931	0.006473	0.004921
RS	53	8.455829	15.650944	404.375527	0.006740	0.005150
RS	54	9.205074	17.139702	383.852754	0.006398	0.004902
RS	55	10.019933	17.139702	398.360179	0.006639	0.005117
RS	56	10.906149	17.139702	411.720319	0.006862	0.005314
RS	57	11.869973	17.139702	423.630248	0.007061	0.005483
RS	58	12.918200	57.963840	131.283731	0.002188	0.001927
RS	59	14.058222	57.963840	140.413371	0.002340	0.002046
RS	60	15.298077	57.963840	149.955772	0.002499	0.002161
RS	61	16.646508	57.963840	159.888622	0.002665	0.002271
RS	62	18.113024	57.963840	170.180124	0.002836	0.002373
RS	63	19.707963	57.963840	7230.296633	0.120505	0.070597
PA	4+25*2+4+6 0.005552193 0.006705756 19.707963358 56.169813203 3.391092074 1.272802928 0.799249516 0.648553590 0.605762111 0.616634222 0.662049555 0.736527512 0.843904345 0.994888616 1.206707065 1.504739727 1.921842277 2.491731534 3.241123404 4.187866448 5.342355025 6.702242158 8.236134826 9.866111289 11.466056285 12.891209759 14.039653826 14.915265261 15.650943902 17.139701972 57.963840262
//
IT	4988
RD	8
LK	-98774.116050
QD	-592.758478 -> -460.228098
RI	0.0220370325
TR	0.004777	0.006963
MT	20.869136
MM	C_pi: 9.947649, n_recomb: 67911.427418
RS	0	0.000000	123.440884	4.708713	0.000069	0.000001
RS	1	0.008856	123.440884	5.125476	0.000075	0.000011
RS	2	0.018495	123.440884	5.579104	0.000082	0.000029
RS	3	0.028989	123.440884	6.072856	0.000089	0.000053
RS	4	0.040411	5.081348	160.394771	0.002362	0.001367
RS	5	0.052845	5.081348	174.160859	0.002565	0.001911
RS	6	0.066381	1.656842	578.112148	0.008513	0.006634
RS	7	0.081115	1.656842	623.523784	0.009181	0.008215
RS	8	0.097153	0.960772	1154.372210	0.016998	0.015578
RS	9	0.114612	0.960772	1233.058425	0.018157	0.018001
RS	10	0.133617	0.741700	1697.895864	0.025002	0.025052
RS	11	0.154305	0.741700	1795.340178	0.026436	0.027784
RS	12	0.176825	0.668976	2095.594790	0.030858	0.032561
RS	13	0.201340	0.668976	2195.744296	0.032332	0.035263
RS	14	0.228025	0.662800	2313.822327	0.034071	0.037231
RS	15	0.257073	0.662800	2406.335897	0.035433	0.039737
RS	16	0.288694	0.695865	2376.928785	0.035000	0.039291
RS	17	0.323115	0.695865	2457.511575	0.036187	0.041482
RS	18	0.360584	0.759449	2323.146615	0.034208	0.039188
RS	19	0.401371	0.759449	2391.354540	0.035213	0.040992
RS	20	0.445770	0.855821	2181.313709	0.032120	0.037279
RS	21	0.494101	0.855821	2238.945557	0.032969	0.038695
RS	22	0.546712	0.994701	1976.094798	0.029098	0.033964
RS	23	0.603981	0.994701	2026.039762	0.029834	0.035037
RS	24	0.666323	1.192666	1732.978119	0.025518	0.029731
RS	25	0.734185	1.192666	1778.099166	0.026183	0.030531
RS	26	0.808056	1.474877	1477.002934	0.021749	0.025103
RS	27	0.888469	1.474877	1519.292046	0.022372	0.025701
RS	28	0.976003	1.874871	1231.609917	0.018136	0.020581
RS	29	1.071289	1.874871	1271.841054	0.018728	0.021033
RS	30	1.175013	2.428756	1016.037206	0.014961	0.016568
RS	31	1.287922	2.428756	1054.049654	0.015521	0.016917
RS	32	1.410830	3.167960	840.108451	0.012371	0.013274
RS	33	1.544622	3.167960	875.483979	0.012892	0.013551
RS	34	1.690262	4.117121	703.327352	0.010357	0.010706
RS	35	1.848799	4.117121	735.864404	0.010836	0.010934
RS	36	2.021375	5.294361	599.629374	0.008830	0.008756
RS	37	2.209234	5.294361	629.418489	0.009268	0.008951
RS	38	2.413729	6.703949	522.382280	0.007692	0.007297
RS	39	2.636333	6.703949	549.707321	0.008094	0.007469
RS	40	2.878649	8.316513	466.668766	0.006872	0.006227
RS	41	3.142424	8.316513	491.914874	0.007243	0.006387
RS	42	3.429558	10.047391	429.358508	0.006322	0.005476
RS	43	3.742119	10.047391	452.952053	0.006670	0.005634
RS	44	4.082359	11.753097	408.445748	0.006014	0.004997
RS	45	4.452729	11.753097	430.796447	0.006344	0.005162
RS	46	4.855897	13.265292	402.299585	0.005924	0.004754
RS	47	5.294768	13.265292	423.720405	0.006239	0.004935
RS	48	5.772503	14.462982	408.789595	0.006019	0.004714
RS	49	6.292544	14.462982	429.388616	0.006323	0.004915
RS	50	6.858638	15.346361	424.237282	0.006247	0.004830
RS	51	7.474862	15.346361	443.814501	0.006535	0.005048
RS	52	8.145656	16.062570	442.498374	0.006516	0.005026
RS	53	8.875852	16.062570	460.542545	0.006782	0.005247
RS	54	9.670711	17.542587	438.126253	0.006451	0.004997
RS	55	10.535959	17.542587	454.365931	0.006691	0.005201
RS	56	11.477829	17.542587	469.185794	0.006909	0.005387
RS	57	12.503107	17.542587	482.225885	0.007101	0.005544
RS	58	13.619179	67.045231	132.342047	0.001949	0.001714
RS	59	14.834084	67.045231	141.956342	0.002090	0.001825
RS	60	16.156576	67.045231	152.067697	0.002239	0.001934
RS	61	17.596182	67.045231	162.664188	0.002395	0.002040
RS	62	19.163272	67.045231	173.725055	0.002558	0.002142
RS	63	20.869136	67.045231	8231.332147	0.121207	0.073401
PA	4+25*2+4+6 0.004777177 0.006963433 20.869135923 123.440884424 5.081348099 1.656842009 0.960771967 0.741699793 0.668976330 0.662799635 0.695864986 0.759449172 0.855821165 0.994701228 1.192666087 1.474876719 1.874870981 2.428756010 3.167959998 4.117121197 5.294361380 6.703948757 8.316512811 10.047390884 11.753096974 13.265292067 14.462981973 15.346361285 16.062570461 17.542586541 67.045230558
//
IT	4676
RD	9
LK	-98521.213888
QD	-495.775169 -> -388.404678
RI	0.0193043794
TR	0.004153	0.007170
MT	22.028570
MM	C_pi: 10.777613, n_recomb: 75464.220927
RS	0	0.000000	266.695862	2.437891	0.000032	0.000001
RS	1	0.008949	266.695862	2.656043	0.000035	0.000005
RS	2	0.018698	266.695862	2.893716	0.000038	0.000014
RS	3	0.029320	266.695862	3.152656	0.000042	0.000025
RS	4	0.040892	7.529382	121.562824	0.001611	0.000956
RS	5	0.053500	7.529382	132.215697	0.001752	0.001333
RS	6	0.067236	2.141643	504.227371	0.006682	0.005307
RS	7	0.082201	2.141643	545.383368	0.007227	0.006551
RS	8	0.098505	1.150719	1093.266102	0.014487	0.013417
RS	9	0.116269	1.150719	1172.122469	0.015532	0.015476
RS	10	0.135621	0.847375	1698.518664	0.022508	0.022613
RS	11	0.156706	0.847375	1803.177055	0.023894	0.025066
RS	12	0.179678	0.739648	2183.339243	0.028932	0.030417
RS	13	0.204705	0.739648	2296.332193	0.030429	0.032948
RS	14	0.231971	0.714590	2490.250463	0.032999	0.035755
RS	15	0.261678	0.714590	2598.103667	0.034428	0.038181
RS	16	0.294043	0.734848	2627.482354	0.034818	0.038626
RS	17	0.329304	0.734848	2723.043585	0.036084	0.040801
RS	18	0.367721	0.787880	2625.367771	0.034790	0.039310
RS	19	0.409575	0.787880	2706.362500	0.035863	0.041135
RS	20	0.455175	0.874180	2509.746640	0.033257	0.038049
RS	21	0.504855	0.874180	2577.255013	0.034152	0.039500
RS	22	0.558981	1.002387	2305.717092	0.030554	0.035169
RS	23	0.617950	1.002387	2362.885429	0.031311	0.036277
RS	24	0.682196	1.188308	2042.467537	0.027065	0.031135
RS	25	0.752191	1.188308	2093.031957	0.027735	0.031964
RS	26	0.828450	1.456637	1751.306705	0.023207	0.026495
RS	27	0.911533	1.456637	1798.249262	0.023829	0.027120
RS	28	1.002050	1.841077	1463.369221	0.019392	0.021817
RS	29	1.100668	1.841077	1508.137163	0.019985	0.022298
RS	30	1.208111	2.379235	1205.306316	0.015972	0.017584
RS	31	1.325168	2.379235	1247.939101	0.016537	0.017964
RS	32	1.452700	3.106092	991.917117	0.013144	0.014068
RS	33	1.591644	3.106092	1031.886096	0.013674	0.014376
RS	34	1.743021	4.051994	824.535604	0.010926	0.011305
RS	35	1.907945	4.051994	861.460276	0.011415	0.011562
RS	36	2.087627	5.242194	696.873584	0.009234	0.009198
RS	37	2.283388	5.242194	730.722024	0.009683	0.009417
RS	38	2.496667	6.687670	601.406677	0.007969	0.007618
RS	39	2.729032	6.687670	632.416376	0.008380	0.007811
RS	40	2.982189	8.362149	532.354038	0.007054	0.006461
RS	41	3.258000	8.362149	560.923367	0.007433	0.006638
RS	42	3.558493	10.176163	485.900977	0.006439	0.005651
RS	43	3.885875	10.176163	512.507974	0.006791	0.005822
RS	44	4.242554	11.971217	459.490177	0.006089	0.005136
RS	45	4.631150	11.971217	484.612224	0.006422	0.005310
RS	46	5.054519	13.557422	451.007944	0.005976	0.004874
RS	47	5.515774	13.557422	475.015817	0.006295	0.005060
RS	48	6.018305	14.795751	457.809913	0.006067	0.004827
RS	49	6.565805	14.795751	480.829627	0.006372	0.005029
RS	50	7.162298	15.682083	475.488658	0.006301	0.004942
RS	51	7.812169	15.682083	497.270214	0.006589	0.005156
RS	52	8.520194	16.375538	496.717496	0.006582	0.005138
RS	53	9.291577	16.375538	516.628820	0.006846	0.005352
RS	54	10.131988	17.834457	492.449637	0.006526	0.005098
RS	55	11.047603	17.834457	510.187050	0.006761	0.005295
RS	56	12.045153	17.834457	526.183040	0.006973	0.005470
RS	57	13.131969	17.834457	540.017515	0.007156	0.005617
RS	58	14.316039	76.546801	132.023088	0.001749	0.001537
RS	59	15.606066	76.546801	141.975102	0.001881	0.001639
RS	60	17.011533	76.546801	152.495782	0.002021	0.001742
RS	61	18.542768	76.546801	163.583231	0.002168	0.001845
RS	62	20.211026	76.546801	175.227562	0.002322	0.001945
RS	63	22.028570	76.546801	9174.996855	0.121581	0.075747
PA	4+25*2+4+6 0.004153385 0.007169611 22.028570233 266.695861616 7.529382100 2.141642928 1.150718554 0.847374981 0.739647583 0.714589785 0.734847855 0.787879556 0.874180198 1.002387193 1.188307513 1.456636552 1.841077473 2.379234751 3.106091822 4.051993629 5.242194115 6.687670403 8.362149193 10.176162558 11.971216850 13.557422028 14.795751275 15.682083428 16.375538106 17.834456624 76.546800503
//
IT	5431
RD	10
LK	-98315.995601
QD	-417.793672 -> -330.232417
RI	0.0172201352
TR	0.003649	0.007337
MT	23.170207
MM	C_pi: 11.564408, n_recomb: 82558.642394
RS	0	0.000000	564.871444	1.266862	0.000015	0.000000
RS	1	0.009036	564.871444	1.381355	0.000017	0.000003
RS	2	0.018888	564.871444	1.506198	0.000018	0.000007
RS	3	0.029630	564.871444	1.642327	0.000020	0.000012
RS	4	0.041343	11.005133	91.863995	0.001113	0.000679
RS	5	0.054114	11.005133	100.047927	0.001212	0.000943
RS	6	0.068039	2.743253	436.167054	0.005283	0.004287
RS	7	0.083222	2.743253	472.861739	0.005728	0.005274
RS	8	0.099777	1.370564	1022.182456	0.012381	0.011623
RS	9	0.117828	1.370564	1099.382996	0.013316	0.013378
RS	10	0.137510	0.965253	1671.349197	0.020244	0.020459
RS	11	0.158971	0.965253	1780.659845	0.021568	0.022660
RS	12	0.182370	0.817014	2231.319775	0.027027	0.028404
RS	13	0.207884	0.817014	2355.054286	0.028526	0.030771
RS	14	0.235703	0.770994	2623.398311	0.031776	0.034256
RS	15	0.266036	0.770994	2745.554665	0.033256	0.036598
RS	16	0.299110	0.777728	2838.560173	0.034382	0.037823
RS	17	0.335171	0.777728	2949.079000	0.035721	0.039976
RS	18	0.374492	0.820254	2896.504447	0.035084	0.039227
RS	19	0.417365	0.820254	2990.871531	0.036227	0.041068
RS	20	0.464112	0.897069	2817.425715	0.034126	0.038596
RS	21	0.515083	0.897069	2895.511461	0.035072	0.040076
RS	22	0.570659	1.015646	2624.553732	0.031790	0.036171
RS	23	0.631257	1.015646	2689.390573	0.032576	0.037307
RS	24	0.697330	1.190947	2349.139208	0.028454	0.032378
RS	25	0.769374	1.190947	2405.196456	0.029133	0.033229
RS	26	0.847927	1.447072	2027.967913	0.024564	0.027776
RS	27	0.933577	1.447072	2079.297057	0.025186	0.028419
RS	28	1.026967	1.817569	1699.967623	0.020591	0.022986
RS	29	1.128795	1.817569	1748.872184	0.021183	0.023486
RS	30	1.239824	2.340926	1399.910013	0.016957	0.018564
RS	31	1.360885	2.340926	1446.784114	0.017524	0.018965
RS	32	1.492884	3.054787	1148.430513	0.013910	0.014843
RS	33	1.636811	3.054787	1192.703214	0.014447	0.015175
RS	34	1.793742	3.994244	949.367465	0.011499	0.011896
RS	35	1.964852	3.994244	990.481024	0.011997	0.012175
RS	36	2.151424	5.190941	796.611746	0.009649	0.009636
RS	37	2.354853	5.190941	834.386424	0.010107	0.009876
RS	38	2.576664	6.662326	681.947524	0.008260	0.007938
RS	39	2.818516	6.662326	716.546369	0.008679	0.008149
RS	40	3.082221	8.385798	598.798371	0.007253	0.006695
RS	41	3.369753	8.385798	630.611257	0.007638	0.006887
RS	42	3.683266	10.268467	542.664570	0.006573	0.005827
RS	43	4.025106	10.268467	572.207013	0.006931	0.006010
RS	44	4.397833	12.138830	510.393669	0.006182	0.005276
RS	45	4.804239	12.138830	538.201644	0.006519	0.005459
RS	46	5.247365	13.787261	499.341092	0.006048	0.004995
RS	47	5.730531	13.787261	525.835757	0.006369	0.005187
RS	48	6.257354	15.057625	506.309275	0.006133	0.004941
RS	49	6.831778	15.057625	531.625138	0.006439	0.005145
RS	50	7.458105	15.941129	526.129695	0.006373	0.005057
RS	51	8.141024	15.941129	549.952261	0.006661	0.005269
RS	52	8.885648	16.606858	550.261658	0.006665	0.005254
RS	53	9.697554	16.606858	571.818637	0.006926	0.005461
RS	54	10.582820	18.029125	546.206497	0.006616	0.005207
RS	55	11.548076	18.029125	565.162721	0.006846	0.005395
RS	56	12.600548	18.029125	582.008129	0.007050	0.005562
RS	57	13.748116	18.029125	596.260862	0.007222	0.005697
RS	58	14.999375	86.287811	130.745321	0.001584	0.001388
RS	59	16.363691	86.287811	140.916120	0.001707	0.001484
RS	60	17.851282	86.287811	151.714965	0.001838	0.001581
RS	61	19.473286	86.287811	163.149262	0.001976	0.001679
RS	62	21.241846	86.287811	175.219371	0.002122	0.001777
RS	63	23.170207	86.287811	10047.964640	0.121707	0.077681
PA	4+25*2+4+6 0.003649120 0.007336628 23.170207163 564.871444414 11.005132513 2.743252896 1.370564492 0.965253339 0.817013980 0.770993649 0.777728262 0.820254287 0.897068971 1.015645754 1.190947438 1.447071513 1.817569223 2.340925693 3.054786518 3.994243622 5.190940821 6.662325587 8.385798364 10.268466812 12.138830280 13.787260889 15.057624852 15.941129379 16.606858027 18.029124701 86.287810951
//
IT	5095
RD	11
LK	-98148.267386
QD	-354.399218 -> -282.348157
RI	0.0155908940
TR	0.003238	0.007474
MT	24.283357
MM	C_pi: 12.294680, n_recomb: 89113.237838
RS	0	0.000000	1168.103149	0.664945	0.000007	0.000000
RS	1	0.009116	1168.103149	0.725584	0.000008	0.000001
RS	2	0.019064	1168.103149	0.791756	0.000009	0.000003
RS	3	0.029919	1168.103149	0.863964	0.000010	0.000006
RS	4	0.041763	15.830625	69.536033	0.000780	0.000490
RS	5	0.054686	15.830625	75.814365	0.000851	0.000678
RS	6	0.068788	3.475519	375.828503	0.004217	0.003504
RS	7	0.084176	3.475519	408.221439	0.004581	0.004294
RS	8	0.100966	1.620837	947.530421	0.010633	0.010143
RS	9	0.119287	1.620837	1021.838484	0.011467	0.011642
RS	10	0.139279	1.094717	1624.587488	0.018231	0.018580
RS	11	0.161092	1.094717	1736.294663	0.019484	0.020554
RS	12	0.184895	0.900304	2246.402216	0.025208	0.026551
RS	13	0.210867	0.900304	2378.619453	0.026692	0.028760
RS	14	0.239207	0.831148	2716.856903	0.030488	0.032785
RS	15	0.270131	0.831148	2851.801919	0.032002	0.035042
RS	16	0.303874	0.823532	3009.865490	0.033776	0.036939
RS	17	0.340693	0.823532	3134.764090	0.035177	0.039066
RS	18	0.380869	0.855425	3132.885957	0.035156	0.038993
RS	19	0.424707	0.855425	3240.762762	0.036367	0.040844
RS	20	0.472542	0.923118	3098.300616	0.034768	0.038959
RS	21	0.524738	0.923118	3187.408307	0.035768	0.040464
RS	22	0.581692	1.032836	2925.390048	0.032828	0.036993
RS	23	0.643838	1.032836	2998.256878	0.033645	0.038152
RS	24	0.711650	1.198657	2645.693267	0.029689	0.033469
RS	25	0.785644	1.198657	2707.302217	0.030380	0.034337
RS	26	0.866384	1.444011	2300.374803	0.025814	0.028944
RS	27	0.954484	1.444011	2355.842229	0.026437	0.029598
RS	28	1.050616	1.802101	1935.868475	0.021724	0.024078
RS	29	1.155512	1.802101	1988.490425	0.022314	0.024589
RS	30	1.269970	2.311889	1595.425026	0.017903	0.019495
RS	31	1.394864	2.311889	1646.101306	0.018472	0.019911
RS	32	1.531143	3.013004	1306.195747	0.014658	0.015588
RS	33	1.679846	3.013004	1354.398799	0.015199	0.015937
RS	34	1.842105	3.944488	1075.134378	0.012065	0.012467
RS	35	2.019157	3.944488	1120.149026	0.012570	0.012765
RS	36	2.212349	5.143607	896.739512	0.010063	0.010062
RS	37	2.423154	5.143607	938.223603	0.010528	0.010319
RS	38	2.653177	6.633928	762.330853	0.008555	0.008251
RS	39	2.904170	6.633928	800.349153	0.008981	0.008477
RS	40	3.178045	8.396691	664.646642	0.007458	0.006924
RS	41	3.476888	8.396691	699.559344	0.007850	0.007129
RS	42	3.802974	10.336605	598.518001	0.006716	0.006000
RS	43	4.158788	10.336605	630.862713	0.007079	0.006193
RS	44	4.547040	12.270614	560.179710	0.006286	0.005414
RS	45	4.970687	12.270614	590.540419	0.006627	0.005605
RS	46	5.432955	13.970917	546.421132	0.006132	0.005115
RS	47	5.937366	13.970917	575.260526	0.006455	0.005311
RS	48	6.487762	15.265221	553.465342	0.006211	0.005055
RS	49	7.088334	15.265221	580.915887	0.006519	0.005260
RS	50	7.743658	16.139817	575.371038	0.006457	0.005172
RS	51	8.458724	16.139817	601.038473	0.006745	0.005383
RS	52	9.238979	16.772097	602.374759	0.006760	0.005372
RS	53	10.090366	16.772097	625.326046	0.007017	0.005575
RS	54	11.019369	18.141091	598.788654	0.006719	0.005321
RS	55	12.033065	18.141091	618.650636	0.006942	0.005502
RS	56	13.139174	18.141091	635.988013	0.007137	0.005659
RS	57	14.346121	18.141091	650.257209	0.007297	0.005784
RS	58	15.663100	96.078695	128.833585	0.001446	0.001263
RS	59	17.100141	96.078695	139.129667	0.001561	0.001353
RS	60	18.668190	96.078695	150.102004	0.001684	0.001446
RS	61	20.379189	96.078695	161.766379	0.001815	0.001540
RS	62	22.246171	96.078695	174.132503	0.001954	0.001635
RS	63	24.283357	96.078695	10838.478053	0.121626	0.079256
PA	4+25*2+4+6 0.003238457 0.007473905 24.283357145 1168.103149076 15.830625187 3.475518832 1.620837440 1.094717478 0.900304408 0.831148118 0.823531913 0.855424883 0.923118231 1.032835899 1.198657369 1.444010595 1.802100637 2.311889491 3.013004379 3.944487753 5.143606931 6.633927774 8.396690715 10.336604927 12.270614156 13.970916640 15.265221205 16.139816555 16.772096958 18.141091464 96.078694965
//
IT	4768
RD	12
LK	-98009.882765
QD	-302.276790 -> -242.355434
RI	0.0142879853
TR	0.002901	0.007588
MT	25.363095
MM	C_pi: 12.960492, n_recomb: 95082.099460
RS	0	0.000000	2353.816252	0.353895	0.000004	0.000000
RS	1	0.009192	2353.816252	0.386436	0.000004	0.000001
RS	2	0.019228	2353.816252	0.421971	0.000004	0.000002
RS	3	0.030187	2353.816252	0.460774	0.000005	0.000003
RS	4	0.042153	22.363066	52.943319	0.000557	0.000361
RS	5	0.055219	22.363066	57.777313	0.000608	0.000497
RS	6	0.069486	4.348717	323.761318	0.003405	0.002901
RS	7	0.085065	4.348717	352.219694	0.003704	0.003540
RS	8	0.102075	1.901042	873.840038	0.009190	0.008924
RS	9	0.120649	1.901042	944.528602	0.009934	0.010211
RS	10	0.140930	1.234913	1565.263693	0.016462	0.016952
RS	11	0.163075	1.234913	1677.528382	0.017643	0.018722
RS	12	0.187256	0.988767	2235.621705	0.023513	0.024866
RS	13	0.213659	0.988767	2374.134248	0.024969	0.026924
RS	14	0.242489	0.894346	2775.650791	0.029192	0.031373
RS	15	0.273969	0.894346	2921.615657	0.030727	0.033544
RS	16	0.308343	0.871522	3143.457790	0.033060	0.036017
RS	17	0.345876	0.871522	3281.744444	0.034515	0.038113
RS	18	0.386859	0.892573	3333.542464	0.035060	0.038649
RS	19	0.431609	0.892573	3454.668231	0.036334	0.040507
RS	20	0.480472	0.951374	3348.954740	0.035222	0.039176
RS	21	0.533827	0.951374	3449.258745	0.036277	0.040702
RS	22	0.592085	1.052825	3203.247871	0.033689	0.037661
RS	23	0.655698	1.052825	3284.390856	0.034543	0.038841
RS	24	0.725159	1.210093	2926.554172	0.030779	0.034422
RS	25	0.801004	1.210093	2993.768780	0.031486	0.035303
RS	26	0.883820	1.445906	2563.142182	0.026957	0.030001
RS	27	0.974249	1.445906	2622.533326	0.027582	0.030662
RS	28	1.072989	1.793023	2166.349891	0.022784	0.025091
RS	29	1.180805	1.793023	2222.288407	0.023372	0.025608
RS	30	1.298531	2.290609	1787.977075	0.018805	0.020372
RS	31	1.427077	2.290609	1842.000959	0.019373	0.020798
RS	32	1.567440	2.979794	1462.140305	0.015378	0.016298
RS	33	1.720703	2.979794	1513.858606	0.015922	0.016659
RS	34	1.888054	3.902917	1199.439436	0.012615	0.013015
RS	35	2.070788	3.902917	1248.013468	0.013126	0.013326
RS	36	2.270317	5.102207	995.388685	0.010469	0.010471
RS	37	2.488186	5.102207	1040.310013	0.010941	0.010742
RS	38	2.726080	6.606893	841.094844	0.008846	0.008551
RS	39	2.985841	6.606893	882.311804	0.009279	0.008790
RS	40	3.269478	8.402068	728.735598	0.007664	0.007145
RS	41	3.579186	8.402068	766.559561	0.008062	0.007361
RS	42	3.917360	10.390625	652.515023	0.006863	0.006166
RS	43	4.286618	10.390625	687.490576	0.007230	0.006369
RS	44	4.689817	12.379111	608.047440	0.006395	0.005547
RS	45	5.130076	12.379111	640.795445	0.006739	0.005745
RS	46	5.610801	14.122767	591.539124	0.006221	0.005232
RS	47	6.135713	14.122767	622.554405	0.006548	0.005433
RS	48	6.708872	15.433934	598.624489	0.006296	0.005167
RS	49	7.334714	15.433934	628.026743	0.006605	0.005374
RS	50	8.018080	16.293884	622.594499	0.006548	0.005287
RS	51	8.764258	16.293884	649.894414	0.006835	0.005496
RS	52	9.579022	16.887070	652.473871	0.006862	0.005491
RS	53	10.468675	16.887070	676.556515	0.007115	0.005689
RS	54	11.440101	18.186921	649.737018	0.006833	0.005441
RS	55	12.500816	18.186921	670.175826	0.007048	0.005615
RS	56	13.659027	18.186921	687.636904	0.007232	0.005763
RS	57	14.923696	18.186921	701.516648	0.007378	0.005876
RS	58	16.304608	105.750586	126.552515	0.001331	0.001159
RS	59	17.812447	105.750586	136.904277	0.001440	0.001244
RS	60	19.458880	105.750586	147.970859	0.001556	0.001333
RS	61	21.256646	105.750586	159.775426	0.001680	0.001423
RS	62	23.219655	105.750586	172.336026	0.001812	0.001515
RS	63	25.363095	105.750586	11540.141327	0.121370	0.080531
PA	4+25*2+4+6 0.002900640 0.007588194 25.363095041 2353.816251632 22.363066448 4.348717350 1.901041913 1.234913113 0.988767394 0.894345673 0.871521848 0.892573411 0.951374077 1.052825267 1.210093229 1.445905851 1.793023332 2.290608861 2.979794412 3.902916580 5.102206594 6.606893394 8.402067891 10.390625423 12.379110821 14.122766899 15.433934440 16.293884066 16.887069867 18.186920999 105.750585939
//
IT	5148
RD	13
LK	-97894.465780
QD	-258.964916 -> -208.563030
RI	0.0132242534
TR	0.002619	0.007684
MT	26.408603
MM	C_pi: 13.559205, n_recomb: 100453.825274
RS	0	0.000000	4640.819047	0.190545	0.000002	0.000000
RS	1	0.009261	4640.819047	0.208199	0.000002	0.000000
RS	2	0.019380	4640.819047	0.227490	0.000002	0.000001
RS	3	0.030437	4640.819047	0.248569	0.000002	0.000002
RS	4	0.042517	30.980247	40.677150	0.000405	0.000271
RS	5	0.055716	30.980247	44.426941	0.000442	0.000371
RS	6	0.070137	5.368031	279.685260	0.002784	0.002435
RS	7	0.085894	5.368031	304.670032	0.003033	0.002958
RS	8	0.103110	2.209682	804.021256	0.008004	0.007921
RS	9	0.121921	2.209682	870.760623	0.008668	0.009032
RS	10	0.142474	1.384808	1499.006066	0.014922	0.015545
RS	11	0.164930	1.384808	1610.427714	0.016032	0.017134
RS	12	0.189466	1.081694	2205.524545	0.021956	0.023345
RS	13	0.216274	1.081694	2348.364017	0.023378	0.025261
RS	14	0.245566	0.960013	2805.420483	0.027927	0.030039
RS	15	0.277569	0.960013	2960.571876	0.029472	0.032124
RS	16	0.312537	0.921153	3242.944780	0.032283	0.035085
RS	17	0.350744	0.921153	3393.371203	0.033780	0.037148
RS	18	0.392489	0.931122	3499.648179	0.034838	0.038230
RS	19	0.438100	0.931122	3633.454093	0.036170	0.040090
RS	20	0.487935	0.981177	3568.315961	0.035522	0.039275
RS	21	0.542385	0.981177	3679.747961	0.036631	0.040820
RS	22	0.601879	1.074824	3455.401341	0.034398	0.038197
RS	23	0.666882	1.074824	3544.943640	0.035289	0.039396
RS	24	0.737905	1.224304	3188.076020	0.031737	0.035250
RS	25	0.815507	1.224304	3260.935284	0.032462	0.036143
RS	26	0.900295	1.451642	2812.396735	0.027997	0.030956
RS	27	0.992935	1.451642	2875.538452	0.028625	0.031621
RS	28	1.094155	1.789102	2387.826797	0.023770	0.026025
RS	29	1.204750	1.789102	2446.725915	0.024357	0.026546
RS	30	1.325587	2.275889	1974.517271	0.019656	0.021194
RS	31	1.457615	2.275889	2031.455818	0.020223	0.021625
RS	32	1.601871	2.954295	1613.806105	0.016065	0.016969
RS	33	1.759487	2.954295	1668.621139	0.016611	0.017339
RS	34	1.931700	3.869447	1320.357605	0.013144	0.013536
RS	35	2.119862	3.869447	1372.129971	0.013659	0.013858
RS	36	2.325451	5.067989	1091.071886	0.010861	0.010861
RS	37	2.550080	5.067989	1139.132328	0.011340	0.011144
RS	38	2.795512	6.584368	917.094495	0.009130	0.008837
RS	39	3.063675	6.584368	961.262835	0.009569	0.009088
RS	40	3.356673	8.407420	790.176657	0.007866	0.007355
RS	41	3.676807	8.407420	830.699425	0.008269	0.007581
RS	42	4.026589	10.438566	703.950719	0.007008	0.006325
RS	43	4.408766	10.438566	741.365660	0.007380	0.006536
RS	44	4.826337	12.474737	653.417980	0.006505	0.005675
RS	45	5.282581	12.474737	688.372169	0.006853	0.005879
RS	46	5.781080	14.255115	634.198172	0.006313	0.005344
RS	47	6.325745	14.255115	667.209500	0.006642	0.005549
RS	48	6.920854	15.577356	641.339594	0.006384	0.005276
RS	49	7.571079	15.577356	672.504780	0.006695	0.005485
RS	50	8.281522	16.417730	667.384860	0.006644	0.005400
RS	51	9.057762	16.417730	696.104955	0.006930	0.005608
RS	52	9.905892	16.966758	700.178685	0.006970	0.005611
RS	53	10.832570	16.966758	725.135646	0.007219	0.005805
RS	54	11.845071	18.183403	698.766608	0.006956	0.005566
RS	55	12.951342	18.183403	719.455182	0.007162	0.005732
RS	56	14.160069	18.183403	736.679677	0.007334	0.005870
RS	57	15.480740	18.183403	749.779595	0.007464	0.005971
RS	58	16.923723	115.165204	124.112585	0.001236	0.001073
RS	59	18.500345	115.165204	134.471782	0.001339	0.001154
RS	60	20.222984	115.165204	145.576442	0.001449	0.001238
RS	61	22.105161	115.165204	157.456159	0.001567	0.001325
RS	62	24.161653	115.165204	170.136294	0.001694	0.001414
RS	63	26.408603	115.165204	12152.145568	0.120972	0.081559
PA	4+25*2+4+6 0.002619471 0.007684251 26.408602872 4640.819046810 30.980247314 5.368030924 2.209682412 1.384808451 1.081694420 0.960013266 0.921153020 0.931121957 0.981177101 1.074824056 1.224304014 1.451642172 1.789102393 2.275888643 2.954295003 3.869447355 5.067989375 6.584367946 8.407420466 10.438566483 12.474736505 14.255115311 15.577355858 16.417730364 16.966758257 18.183403338 115.165204218
//
IT	5038
RD	14
LK	-97797.109796
QD	-222.626052 -> -179.753477
RI	0.0123398266
TR	0.002383	0.007765
MT	27.421653
MM	C_pi: 14.092199, n_recomb: 105243.097305
RS	0	0.000000	8860.248740	0.105035	0.000001	0.000000
RS	1	0.009326	8860.248740	0.114835	0.000001	0.000000
RS	2	0.019523	8860.248740	0.125550	0.000001	0.000001
RS	3	0.030670	8860.248740	0.137265	0.000001	0.000001
RS	4	0.042856	42.044993	31.620579	0.000300	0.000207
RS	5	0.056180	42.044993	34.560043	0.000328	0.000283
RS	6	0.070746	6.532896	242.844937	0.002307	0.002073
RS	7	0.086670	6.532896	264.834263	0.002516	0.002505
RS	8	0.104080	2.544314	739.711957	0.007029	0.007094
RS	9	0.123113	2.544314	802.455710	0.007625	0.008057
RS	10	0.143921	1.543234	1430.037543	0.013588	0.014330
RS	11	0.166670	1.543234	1539.617271	0.014629	0.015760
RS	12	0.191541	1.178435	2161.736912	0.020540	0.021977
RS	13	0.218731	1.178435	2307.224241	0.021923	0.023762
RS	14	0.248458	1.027688	2811.731075	0.026717	0.028787
RS	15	0.280956	1.027688	2974.304889	0.028261	0.030789
RS	16	0.316485	0.972024	3312.684626	0.031477	0.034163
RS	17	0.355329	0.972024	3473.881575	0.033008	0.036191
RS	18	0.397794	0.970665	3633.760612	0.034527	0.037758
RS	19	0.444220	0.970665	3779.466465	0.035912	0.039619
RS	20	0.494977	1.012069	3757.065229	0.035699	0.039281
RS	21	0.550466	1.012069	3879.359912	0.036861	0.040845
RS	22	0.611131	1.098285	3680.940472	0.034976	0.038622
RS	23	0.677454	1.098285	3778.890460	0.035906	0.039840
RS	24	0.749963	1.240620	3428.288570	0.032575	0.035970
RS	25	0.829233	1.240620	3506.810820	0.033321	0.036873
RS	26	0.915897	1.460401	3045.701024	0.028940	0.031816
RS	27	1.010644	1.460401	3112.460831	0.029574	0.032484
RS	28	1.114227	1.789395	2597.850636	0.024684	0.026886
RS	29	1.227470	1.789395	2659.412184	0.025269	0.027407
RS	30	1.351275	2.266751	2152.871817	0.020456	0.021961
RS	31	1.486627	2.266751	2212.337127	0.021021	0.022394
RS	32	1.634602	2.935700	1759.398262	0.016717	0.017601
RS	33	1.796377	2.935700	1816.915722	0.017264	0.017976
RS	34	1.973241	3.843778	1436.473365	0.013649	0.014028
RS	35	2.166599	3.843778	1491.090550	0.014168	0.014358
RS	36	2.377991	5.041606	1182.701833	0.011238	0.011231
RS	37	2.609098	5.041606	1233.601200	0.011721	0.011523
RS	38	2.861759	6.568450	989.508144	0.009402	0.009109
RS	39	3.137984	6.568450	1036.374542	0.009847	0.009369
RS	40	3.439971	8.416713	848.352928	0.008061	0.007554
RS	41	3.770122	8.416713	891.355599	0.008469	0.007789
RS	42	4.131065	10.486556	752.353079	0.007149	0.006475
RS	43	4.525670	10.486556	792.011070	0.007526	0.006693
RS	44	4.957078	12.565737	695.920043	0.006613	0.005795
RS	45	5.428721	12.565737	732.897191	0.006964	0.006006
RS	46	5.944351	14.378046	674.091099	0.006405	0.005451
RS	47	6.508070	14.378046	708.920228	0.006736	0.005660
RS	48	7.124364	15.706916	681.344558	0.006474	0.005381
RS	49	7.798136	15.706916	714.090359	0.006785	0.005592
RS	50	8.534747	16.523724	709.504832	0.006742	0.005511
RS	51	9.340057	16.523724	739.445399	0.007026	0.005719
RS	52	10.220473	17.024382	745.281626	0.007082	0.005731
RS	53	11.183000	17.024382	770.875050	0.007325	0.005921
RS	54	12.235296	18.146025	745.736146	0.007086	0.005695
RS	55	13.385733	18.146025	766.363255	0.007282	0.005853
RS	56	14.643465	18.146025	783.013313	0.007440	0.005981
RS	57	16.018497	18.146025	794.973240	0.007554	0.006069
RS	58	17.521771	124.215527	121.673852	0.001156	0.001000
RS	59	19.165245	124.215527	132.010224	0.001254	0.001078
RS	60	20.961996	124.215527	143.116493	0.001360	0.001159
RS	61	22.926319	124.215527	155.027801	0.001473	0.001243
RS	62	25.073843	124.215527	167.775867	0.001594	0.001330
RS	63	27.421653	124.215527	12677.955967	0.120464	0.082388
PA	4+25*2+4+6 0.002382529 0.007765407 27.421652610 8860.248740275 42.044992779 6.532896235 2.544314399 1.543234375 1.178435353 1.027688151 0.972023819 0.970665354 1.012069074 1.098284862 1.240619587 1.460401232 1.789395223 2.266751021 2.935700283 3.843777914 5.041606083 6.568449813 8.416713259 10.486555770 12.565736889 14.378045724 15.706916343 16.523723519 17.024381994 18.146024716 124.215526870
//
IT	5400
RD	15
LK	-97714.078747
QD	-191.875449 -> -155.025849
RI	0.0115927192
TR	0.002180	0.007834
MT	28.404315
MM	C_pi: 14.563010, n_recomb: 109480.919060
RS	0	0.000000	16277.611057	0.059731	0.000001	0.000000
RS	1	0.009387	16277.611057	0.065341	0.000001	0.000000
RS	2	0.019656	16277.611057	0.071478	0.000001	0.000000
RS	3	0.030888	16277.611057	0.078191	0.000001	0.000001
RS	4	0.043175	55.873385	24.916028	0.000228	0.000162
RS	5	0.056615	55.873385	27.249605	0.000249	0.000220
RS	6	0.071317	7.836378	212.295180	0.001939	0.001788
RS	7	0.087399	7.836378	231.740805	0.002117	0.002151
RS	8	0.104991	2.901700	681.611225	0.006226	0.006409
RS	9	0.124234	2.901700	740.495977	0.006764	0.007250
RS	10	0.145284	1.708961	1361.283527	0.012434	0.013280
RS	11	0.168309	1.708961	1468.354748	0.013412	0.014570
RS	12	0.193496	1.278394	2108.794606	0.019262	0.020748
RS	13	0.221047	1.278394	2255.551678	0.020602	0.022412
RS	14	0.251185	1.096995	2799.591827	0.025572	0.027621
RS	15	0.284151	1.096995	2967.969704	0.027109	0.029541
RS	16	0.320213	1.023836	3357.126160	0.030664	0.033263
RS	17	0.359659	1.023836	3527.702312	0.032222	0.035255
RS	18	0.402809	1.010912	3739.119450	0.034153	0.037253
RS	19	0.450009	1.010912	3895.817049	0.035584	0.039113
RS	20	0.501640	1.043719	3916.983321	0.035778	0.039215
RS	21	0.558118	1.043719	4049.726761	0.036990	0.040795
RS	22	0.619897	1.122803	3880.269878	0.035442	0.038954
RS	23	0.687476	1.122803	3986.534823	0.036413	0.040192
RS	24	0.761398	1.258528	3646.549204	0.033308	0.036594
RS	25	0.842260	1.258528	3730.725931	0.034076	0.037509
RS	26	0.930713	1.471543	3261.793987	0.029793	0.032591
RS	27	1.027469	1.471543	3332.072534	0.030435	0.033262
RS	28	1.133308	1.793124	2794.956474	0.025529	0.027678
RS	29	1.249082	1.793124	2858.940415	0.026114	0.028198
RS	30	1.375724	2.262332	2321.639572	0.021206	0.022676
RS	31	1.514254	2.262332	2383.298655	0.021769	0.023109
RS	32	1.665789	2.923186	1897.720922	0.017334	0.018194
RS	33	1.831548	2.923186	1957.586058	0.017881	0.018572
RS	34	2.012868	3.825361	1546.831777	0.014129	0.014493
RS	35	2.211209	3.825361	1603.964686	0.014651	0.014829
RS	36	2.428169	5.023105	1269.555470	0.011596	0.011580
RS	37	2.665495	5.023105	1323.007403	0.012084	0.011880
RS	38	2.925100	6.560206	1057.801818	0.009662	0.009364
RS	39	3.209075	6.560206	1107.120921	0.010112	0.009633
RS	40	3.519707	8.432430	902.877928	0.008247	0.007741
RS	41	3.859499	8.432430	948.147149	0.008660	0.007984
RS	42	4.231188	10.538740	797.444884	0.007284	0.006616
RS	43	4.637769	10.538740	839.155058	0.007665	0.006841
RS	44	5.082517	12.657987	735.350676	0.006717	0.005909
RS	45	5.569015	12.657987	774.174514	0.007071	0.006125
RS	46	6.101181	14.498958	711.063928	0.006495	0.005552
RS	47	6.683303	14.498958	747.542429	0.006828	0.005765
RS	48	7.320071	15.831244	718.515022	0.006563	0.005482
RS	49	8.016614	15.831244	752.673314	0.006875	0.005695
RS	50	8.778544	16.621393	748.852482	0.006840	0.005619
RS	51	9.611998	16.621393	779.834103	0.007123	0.005826
RS	52	10.523691	17.070329	787.704649	0.007195	0.005850
RS	53	11.520967	17.070329	813.724017	0.007433	0.006036
RS	54	12.611860	18.087377	790.609757	0.007221	0.005827
RS	55	13.805158	18.087377	810.889162	0.007407	0.005978
RS	56	15.110474	18.087377	826.658559	0.007551	0.006095
RS	57	16.538325	18.087377	837.157494	0.007647	0.006169
RS	58	18.100211	132.816880	119.352677	0.001090	0.000940
RS	59	19.808717	132.816880	129.650324	0.001184	0.001015
RS	60	21.677604	132.816880	140.737613	0.001285	0.001093
RS	61	23.721930	132.816880	152.654468	0.001394	0.001174
RS	62	25.958161	132.816880	165.438118	0.001511	0.001259
RS	63	28.404315	132.816880	13123.735504	0.119872	0.083056
PA	4+25*2+4+6 0.002180472 0.007834198 28.404314829 16277.611056592 55.873384547 7.836377799 2.901699755 1.708961466 1.278394492 1.096995474 1.023835839 1.010911953 1.043719397 1.122802543 1.258527701 1.471542512 1.793123926 2.262332420 2.923185615 3.825361376 5.023104706 6.560206176 8.432429740 10.538739730 12.657986800 14.498957901 15.831244389 16.621393157 17.070329070 18.087376723 132.816880471
//
IT	6418
RD	16
LK	-97642.548224
QD	-165.661592 -> -133.697879
RI	0.0109527801
TR	0.002006	0.007892
MT	29.359080
MM	C_pi: 14.976361, n_recomb: 113205.732328
RS	0	0.000000	26978.949360	0.037419	0.000000	0.000000
RS	1	0.009445	26978.949360	0.040955	0.000000	0.000000
RS	2	0.019781	26978.949360	0.044825	0.000000	0.000000
RS	3	0.031094	26978.949360	0.049060	0.000000	0.000000
RS	4	0.043475	72.708677	19.922553	0.000176	0.000129
RS	5	0.057025	72.708677	21.801105	0.000193	0.000174
RS	6	0.071856	9.264568	187.083501	0.001653	0.001564
RS	7	0.088087	9.264568	204.391010	0.001805	0.001872
RS	8	0.105850	3.277913	629.812936	0.005563	0.005840
RS	9	0.125292	3.277913	685.082794	0.006052	0.006580
RS	10	0.146570	1.880704	1294.660376	0.011436	0.012372
RS	11	0.169857	1.880704	1398.816199	0.012356	0.013538
RS	12	0.195344	1.381026	2050.191185	0.018110	0.019645
RS	13	0.223237	1.381026	2197.119843	0.019408	0.021198
RS	14	0.253765	1.167627	2773.270846	0.024498	0.026536
RS	15	0.287177	1.167627	2946.015035	0.026024	0.028380
RS	16	0.323744	1.076362	3380.440160	0.029861	0.032392
RS	17	0.363764	1.076362	3559.046745	0.031439	0.034348
RS	18	0.407564	1.051646	3819.159934	0.033736	0.036728
RS	19	0.455501	1.051646	3985.876904	0.035209	0.038586
RS	20	0.507966	1.075889	4050.404695	0.035779	0.039092
RS	21	0.565385	1.075889	4193.076983	0.037039	0.040689
RS	22	0.628227	1.148078	4054.584567	0.035816	0.039209
RS	23	0.697005	1.148078	4168.986175	0.036827	0.040466
RS	24	0.772278	1.277640	3843.091530	0.033948	0.037136
RS	25	0.854660	1.277640	3932.883169	0.034741	0.038063
RS	26	0.944823	1.484562	3460.257067	0.030566	0.033290
RS	27	1.043502	1.484562	3533.977022	0.031217	0.033965
RS	28	1.151500	1.799660	2978.394881	0.026310	0.028408
RS	29	1.269698	1.799660	3044.612406	0.026895	0.028926
RS	30	1.399059	2.261892	2480.002831	0.021907	0.023343
RS	31	1.540637	2.261892	2543.577528	0.022469	0.023774
RS	32	1.695587	2.915978	2028.032996	0.017915	0.018751
RS	33	1.865172	2.915978	2089.936042	0.018461	0.019131
RS	34	2.050773	3.813548	1650.831874	0.014583	0.014930
RS	35	2.253902	3.813548	1710.183797	0.015107	0.015270
RS	36	2.476217	5.012237	1351.173005	0.011936	0.011908
RS	37	2.719528	5.012237	1406.913484	0.012428	0.012214
RS	38	2.985818	6.560072	1121.651277	0.009908	0.009604
RS	39	3.277258	6.560072	1173.193489	0.010363	0.009880
RS	40	3.596223	8.456053	953.530371	0.008423	0.007916
RS	41	3.945313	8.456053	1000.865073	0.008841	0.008166
RS	42	4.327373	10.597892	839.082094	0.007412	0.006747
RS	43	4.745516	10.597892	882.664717	0.007797	0.006979
RS	44	5.203151	12.755664	771.617274	0.006816	0.006015
RS	45	5.704008	12.755664	812.123250	0.007174	0.006236
RS	46	6.252167	14.623327	745.057012	0.006581	0.005648
RS	47	6.852098	14.623327	783.030328	0.006917	0.005865
RS	48	7.508689	15.956842	752.812936	0.006650	0.005578
RS	49	8.227292	15.956842	788.233396	0.006963	0.005793
RS	50	9.013764	16.718085	785.403274	0.006938	0.005724
RS	51	9.874513	16.718085	817.270275	0.007219	0.005931
RS	52	10.816557	17.112721	827.440484	0.007309	0.005968
RS	53	11.847571	17.112721	853.706376	0.007541	0.006149
RS	54	12.975960	18.017663	833.397942	0.007362	0.005963
RS	55	14.210919	18.017663	853.073793	0.007536	0.006104
RS	56	15.562515	18.017663	867.693198	0.007665	0.006210
RS	57	17.041761	18.017663	876.454164	0.007742	0.006271
RS	58	18.660716	140.905148	117.228142	0.001036	0.000890
RS	59	20.432572	140.905148	127.482072	0.001126	0.000962
RS	60	22.371772	140.905148	138.541991	0.001224	0.001038
RS	61	24.494119	140.905148	150.451948	0.001329	0.001117
RS	62	26.816911	140.905148	163.253938	0.001442	0.001200
RS	63	29.359080	140.905148	13496.690078	0.119223	0.083597
PA	4+25*2+4+6 0.002006255 0.007892472 29.359079964 26978.949360343 72.708677460 9.264567641 3.277913421 1.880704127 1.381025990 1.167627159 1.076361963 1.051646293 1.075889205 1.148078493 1.277640092 1.484562299 1.799659761 2.261892284 2.915978192 3.813548214 5.012237071 6.560071665 8.456052503 10.597892098 12.755664127 14.623327405 15.956841526 16.718084689 17.112720977 18.017663004 140.905147817
//
IT	5132
RD	17
LK	-97580.382975
QD	-143.179773 -> -115.243113
RI	0.0103978389
TR	0.001855	0.007942
MT	30.287093
MM	C_pi: 15.336940, n_recomb: 116458.357315
RS	0	0.000000	47780.951845	0.021822	0.000000	0.000000
RS	1	0.009498	47780.951845	0.023896	0.000000	0.000000
RS	2	0.019899	47780.951845	0.026167	0.000000	0.000000
RS	3	0.031287	47780.951845	0.028654	0.000000	0.000000
RS	4	0.043758	92.669213	16.176936	0.000139	0.000105
RS	5	0.057412	92.669213	17.711758	0.000152	0.000141
RS	6	0.072364	10.797016	166.327439	0.001428	0.001386
RS	7	0.088736	10.797016	181.849215	0.001561	0.001651
RS	8	0.106663	3.668374	584.062902	0.005015	0.005366
RS	9	0.126292	3.668374	636.016862	0.005461	0.006022
RS	10	0.147787	2.057121	1231.328346	0.010573	0.011583
RS	11	0.171322	2.057121	1332.354534	0.011441	0.012642
RS	12	0.197094	1.485811	1988.518590	0.017075	0.018653
RS	13	0.225313	1.485811	2134.762711	0.018331	0.020105
RS	14	0.256212	1.239312	2736.260090	0.023496	0.025529
RS	15	0.290047	1.239312	2912.118756	0.025006	0.027301
RS	16	0.327095	1.129412	3386.319964	0.029078	0.031555
RS	17	0.367662	1.129412	3571.686563	0.030669	0.033475
RS	18	0.412082	1.092693	3877.188062	0.033292	0.036194
RS	19	0.460722	1.092693	4052.931941	0.034802	0.038049
RS	20	0.513982	1.108380	4159.871770	0.035720	0.038925
RS	21	0.572300	1.108380	4311.880111	0.037025	0.040539
RS	22	0.636158	1.173866	4205.507582	0.036112	0.039400
RS	23	0.706081	1.173866	4327.795917	0.037162	0.040677
RS	24	0.782646	1.297626	4018.713753	0.034508	0.037607
RS	25	0.866483	1.297626	4114.045710	0.035326	0.038548
RS	26	0.958283	1.499020	3641.259010	0.031267	0.033923
RS	27	1.058803	1.499020	3718.352404	0.031929	0.034602
RS	28	1.168871	1.808430	3147.956979	0.027031	0.029080
RS	29	1.289393	1.808430	3216.258053	0.027617	0.029597
RS	30	1.421363	2.264727	2627.587443	0.022562	0.023964
RS	31	1.565868	2.264727	2692.847390	0.023123	0.024394
RS	32	1.724099	2.913281	2149.942330	0.018461	0.019273
RS	33	1.897359	2.913281	2213.616650	0.019008	0.019654
RS	34	2.087077	3.807555	1748.135934	0.015011	0.015340
RS	35	2.294814	3.807555	1809.444020	0.015537	0.015685
RS	36	2.522283	5.008384	1427.305074	0.012256	0.012216
RS	37	2.771358	5.008384	1485.095139	0.012752	0.012528
RS	38	3.044091	6.567854	1180.887343	0.010140	0.009829
RS	39	3.342729	6.567854	1234.441812	0.010600	0.010111
RS	40	3.669733	8.488073	1000.209220	0.008589	0.008079
RS	41	4.027797	8.488073	1049.423296	0.009011	0.008335
RS	42	4.419872	10.665398	877.215343	0.007532	0.006869
RS	43	4.849187	10.665398	922.503984	0.007921	0.007107
RS	44	5.319280	12.861155	804.704651	0.006910	0.006114
RS	45	5.834025	12.861155	846.741561	0.007271	0.006340
RS	46	6.397663	14.754494	776.076218	0.006664	0.005737
RS	47	7.014836	14.754494	815.404777	0.007002	0.005958
RS	48	7.690632	16.087896	784.253767	0.006734	0.005669
RS	49	8.430617	16.087896	820.804538	0.007048	0.005886
RS	50	9.240889	16.818617	819.181307	0.007034	0.005826
RS	51	10.128124	16.818617	851.802199	0.007314	0.006032
RS	52	11.099632	17.157022	864.522895	0.007423	0.006085
RS	53	12.163417	17.157022	890.887653	0.007650	0.006261
RS	54	13.328246	17.944060	874.136248	0.007506	0.006100
RS	55	14.603714	17.944060	892.985518	0.007668	0.006233
RS	56	16.000331	17.944060	906.224624	0.007782	0.006327
RS	57	17.529604	17.944060	913.016254	0.007840	0.006373
RS	58	19.204134	148.426960	115.350884	0.000990	0.000849
RS	59	21.037718	148.426960	125.564038	0.001078	0.000919
RS	60	23.045462	148.426960	136.597153	0.001173	0.000993
RS	61	25.243910	148.426960	148.497855	0.001275	0.001070
RS	62	27.651176	148.426960	161.312269	0.001385	0.001151
RS	63	30.287093	148.426960	13804.281430	0.118534	0.084037
PA	4+25*2+4+6 0.001854655 0.007941837 30.287092836 47780.951845463 92.669212528 10.797015745 3.668374175 2.057121476 1.485810740 1.239312015 1.129411932 1.092692629 1.108380038 1.173865959 1.297626065 1.499020335 1.808429999 2.264726725 2.913280725 3.807554631 5.008384358 6.567854343 8.488072894 10.665397597 12.861155312 14.754493747 16.087895755 16.818617109 17.157021515 17.944059699 148.426960322
//
IT	5747
RD	18
LK	-97525.970016
QD	-123.811347 -> -99.250663
RI	0.0099119218
TR	0.001722	0.007983
MT	31.190123
MM	C_pi: 15.649650, n_recomb: 119277.855673
RS	0	0.000000	80747.008954	0.013277	0.000000	0.000000
RS	1	0.009549	80747.008954	0.014545	0.000000	0.000000
RS	2	0.020011	80747.008954	0.015935	0.000000	0.000000
RS	3	0.031471	80747.008954	0.017458	0.000000	0.000000
RS	4	0.044025	115.735855	13.342849	0.000112	0.000087
RS	5	0.057779	115.735855	14.616020	0.000123	0.000116
RS	6	0.072845	12.407657	149.254401	0.001251	0.001243
RS	7	0.089351	12.407657	163.290698	0.001369	0.001475
RS	8	0.107433	4.068055	543.918110	0.004560	0.004970
RS	9	0.127241	4.068055	592.875554	0.004971	0.005556
RS	10	0.148941	2.236845	1171.922460	0.009825	0.010896
RS	11	0.172713	2.236845	1269.744135	0.010645	0.011862
RS	12	0.198755	1.592243	1925.680294	0.016144	0.017761
RS	13	0.227284	1.592243	2070.588124	0.017359	0.019121
RS	14	0.258538	1.311811	2691.371762	0.022564	0.024596
RS	15	0.292776	1.311811	2869.272018	0.024055	0.026300
RS	16	0.330283	1.182829	3377.954309	0.028320	0.030754
RS	17	0.371372	1.182829	3568.908638	0.029921	0.032639
RS	18	0.416385	1.133917	3916.233145	0.032833	0.035658
RS	19	0.465696	1.133917	4100.022463	0.034374	0.037509
RS	20	0.519716	1.141042	4247.895667	0.035613	0.038727
RS	21	0.578895	1.141042	4408.601411	0.036961	0.040355
RS	22	0.643724	1.199972	4334.848927	0.036342	0.039539
RS	23	0.714745	1.199972	4464.715068	0.037431	0.040836
RS	24	0.792548	1.318234	4174.489703	0.034998	0.038017
RS	25	0.877780	1.318234	4275.251782	0.035843	0.038972
RS	26	0.971151	1.514577	3805.286728	0.031903	0.034496
RS	27	1.073438	1.514577	3885.685861	0.032577	0.035180
RS	28	1.185494	1.818985	3303.738242	0.027698	0.029702
RS	29	1.308249	1.818985	3374.000978	0.028287	0.030217
RS	30	1.442727	2.270262	2764.288832	0.023175	0.024544
RS	31	1.590047	2.270262	2831.043195	0.023735	0.024971
RS	32	1.751435	2.914420	2263.273161	0.018975	0.019763
RS	33	1.928234	2.914420	2328.490680	0.019522	0.020143
RS	34	2.121916	3.806675	1838.575684	0.015414	0.015726
RS	35	2.334094	3.806675	1901.609089	0.015943	0.016073
RS	36	2.566533	5.010944	1497.823480	0.012557	0.012505
RS	37	2.821169	5.010944	1557.448973	0.013057	0.012822
RS	38	3.100120	6.583244	1235.431346	0.010358	0.010039
RS	39	3.405710	6.583244	1290.806267	0.010822	0.010327
RS	40	3.740481	8.528677	1042.881797	0.008743	0.008230
RS	41	4.107220	8.528677	1093.804449	0.009170	0.008493
RS	42	4.508980	10.742171	911.842900	0.007645	0.006982
RS	43	4.949106	10.742171	958.684538	0.008037	0.007225
RS	44	5.431261	12.976217	834.631033	0.006997	0.006205
RS	45	5.959458	12.976217	878.060794	0.007361	0.006435
RS	46	6.538094	14.895038	804.150430	0.006742	0.005821
RS	47	7.171986	14.895038	844.709044	0.007082	0.006045
RS	48	7.866410	16.227650	812.872212	0.006815	0.005756
RS	49	8.627148	16.227650	850.438960	0.007130	0.005974
RS	50	9.460530	16.926827	850.220558	0.007128	0.005924
RS	51	10.373494	16.926827	883.486903	0.007407	0.006129
RS	52	11.373640	17.207646	898.986962	0.007537	0.006198
RS	53	12.469294	17.207646	925.333851	0.007758	0.006371
RS	54	13.669574	17.872511	912.844670	0.007653	0.006239
RS	55	14.984473	17.872511	930.678618	0.007803	0.006362
RS	56	16.424936	17.872511	942.347359	0.007900	0.006444
RS	57	18.002953	17.872511	946.984632	0.007939	0.006476
RS	58	19.731660	155.345326	113.750245	0.000954	0.000815
RS	59	21.625447	155.345326	123.931196	0.001039	0.000883
RS	60	23.700076	155.345326	134.944520	0.001131	0.000955
RS	61	25.972819	155.345326	146.840954	0.001231	0.001032
RS	62	28.462593	155.345326	159.670213	0.001339	0.001112
RS	63	31.190123	155.345326	14053.397570	0.117821	0.084394
PA	4+25*2+4+6 0.001721700 0.007983348 31.190122918 80747.008953686 115.735855114 12.407657224 4.068054543 2.236845146 1.592242907 1.311810946 1.182828921 1.133917032 1.141042375 1.199972369 1.318234053 1.514576994 1.818984877 2.270262322 2.914419837 3.806674526 5.010944491 6.583243993 8.528676697 10.742170688 12.976216593 14.895038230 16.227649699 16.926827483 17.207646196 17.872511129 155.345326394
//
IT	5319
RD	19
LK	-97478.082417
QD	-107.077361 -> -85.395454
RI	0.0094834565
TR	0.001604	0.008018
MT	32.067847
MM	C_pi: 15.918608, n_recomb: 121701.768950
RS	0	0.000000	142014.323523	0.007731	0.000000	0.000000
RS	1	0.009597	142014.323523	0.008474	0.000000	0.000000
RS	2	0.020116	142014.323523	0.009287	0.000000	0.000000
RS	3	0.031644	142014.323523	0.010179	0.000000	0.000000
RS	4	0.044278	141.673563	11.183154	0.000092	0.000073
RS	5	0.058125	141.673563	12.255906	0.000101	0.000098
RS	6	0.073301	14.065464	135.216042	0.001111	0.001129
RS	7	0.089934	14.065464	148.020106	0.001216	0.001334
RS	8	0.108163	4.471518	508.864467	0.004181	0.004638
RS	9	0.128141	4.471518	555.143791	0.004562	0.005165
RS	10	0.150037	2.418446	1116.728586	0.009176	0.010298
RS	11	0.174034	2.418446	1211.367746	0.009954	0.011182
RS	12	0.200334	1.699824	1863.013983	0.015308	0.016957
RS	13	0.229158	1.699824	2006.098317	0.016484	0.018234
RS	14	0.260749	1.384882	2640.840225	0.021699	0.023732
RS	15	0.295371	1.384882	2819.871178	0.023170	0.025371
RS	16	0.333317	1.236452	3358.052709	0.027592	0.029991
RS	17	0.374904	1.236452	3553.526325	0.029199	0.031842
RS	18	0.420483	1.175180	3939.030523	0.032366	0.035127
RS	19	0.470436	1.175180	4129.913211	0.033935	0.036973
RS	20	0.525183	1.173728	4316.870987	0.035471	0.038504
RS	21	0.585184	1.173728	4485.608612	0.036857	0.040147
RS	22	0.650944	1.226213	4444.464615	0.036519	0.039634
RS	23	0.723016	1.226213	4581.551601	0.037646	0.040952
RS	24	0.802004	1.339219	4311.683858	0.035428	0.038375
RS	25	0.888573	1.339219	4417.729105	0.036300	0.039346
RS	26	0.983451	1.530902	3953.078915	0.032482	0.035018
RS	27	1.087434	1.530902	4036.706947	0.033169	0.035708
RS	28	1.201397	1.830881	3446.094668	0.028316	0.030277
RS	29	1.326298	1.830881	3518.213244	0.028908	0.030792
RS	30	1.463185	2.277927	2890.227157	0.023748	0.025086
RS	31	1.613211	2.277927	2958.314652	0.024308	0.025511
RS	32	1.777635	2.918683	2368.040443	0.019458	0.020223
RS	33	1.957840	2.918683	2434.604588	0.020005	0.020602
RS	34	2.155339	3.810094	1922.130843	0.015794	0.016088
RS	35	2.371794	3.810094	1986.686487	0.016324	0.016437
RS	36	2.609022	5.019079	1562.714096	0.012841	0.012775
RS	37	2.869019	5.019079	1623.983200	0.013344	0.013096
RS	38	3.153968	6.605507	1285.289609	0.010561	0.010233
RS	39	3.466265	6.605507	1342.310730	0.011030	0.010527
RS	40	3.808535	8.577397	1081.576244	0.008887	0.008370
RS	41	4.183653	8.577397	1134.050872	0.009318	0.008638
RS	42	4.594774	10.828163	943.009777	0.007749	0.007086
RS	43	5.045351	10.828163	991.263768	0.008145	0.007333
RS	44	5.539172	13.101279	861.453740	0.007078	0.006289
RS	45	6.080388	13.101279	906.150226	0.007446	0.006523
RS	46	6.673546	15.045895	829.341198	0.006815	0.005898
RS	47	7.323631	15.045895	871.017598	0.007157	0.006125
RS	48	8.036109	16.377503	838.727933	0.006892	0.005837
RS	49	8.816966	16.377503	877.211961	0.007208	0.006057
RS	50	9.672765	17.044508	878.576287	0.007219	0.006017
RS	51	10.610699	17.044508	912.400427	0.007497	0.006222
RS	52	11.638650	17.266805	930.883903	0.007649	0.006309
RS	53	12.765258	17.266805	957.124784	0.007865	0.006478
RS	54	13.999991	17.806378	949.549824	0.007802	0.006378
RS	55	15.353227	17.806378	966.213542	0.007939	0.006492
RS	56	16.836339	17.806378	976.161150	0.008021	0.006562
RS	57	18.461792	17.806378	978.503766	0.008040	0.006579
RS	58	20.243246	161.628032	112.440422	0.000924	0.000788
RS	59	22.195673	161.628032	122.601475	0.001007	0.000854
RS	60	24.335484	161.628032	133.606353	0.001098	0.000925
RS	61	26.680661	161.628032	145.508514	0.001196	0.001000
RS	62	29.250915	161.628032	158.360802	0.001301	0.001080
RS	63	32.067847	161.628032	14250.568087	0.117094	0.084686
PA	4+25*2+4+6 0.001604486 0.008018134 32.067846703 142014.323522791 141.673563313 14.065463660 4.471517577 2.418446315 1.699824261 1.384881714 1.236452323 1.175179537 1.173727646 1.226213067 1.339218668 1.530901752 1.830881364 2.277926744 2.918683447 3.810094295 5.019078621 6.605506741 8.577396841 10.828163292 13.101279197 15.045895494 16.377502768 17.044507624 17.266804987 17.806378256 161.628031997
//
IT	5191
RD	20
LK	-97435.782174
QD	-92.603444 -> -73.415732
RI	0.0091037666
TR	0.001501	0.008047
MT	32.921245
MM	C_pi: 16.148235, n_recomb: 123764.981686
RS	0	0.000000	227921.039788	0.004917	0.000000	0.000000
RS	1	0.009643	227921.039788	0.005391	0.000000	0.000000
RS	2	0.020216	227921.039788	0.005911	0.000000	0.000000
RS	3	0.031808	227921.039788	0.006482	0.000000	0.000000
RS	4	0.044518	170.109244	9.522238	0.000077	0.000063
RS	5	0.058454	170.109244	10.440183	0.000084	0.000083
RS	6	0.073734	15.735873	123.681099	0.000999	0.001038
RS	7	0.090487	15.735873	135.465965	0.001095	0.001221
RS	8	0.108856	4.873182	478.379167	0.003865	0.004361
RS	9	0.128996	4.873182	522.286306	0.004220	0.004839
RS	10	0.151078	2.600445	1065.835915	0.008612	0.009777
RS	11	0.175289	2.600445	1157.383733	0.009351	0.010589
RS	12	0.201835	1.808033	1801.517306	0.014556	0.016233
RS	13	0.230941	1.808033	1942.428627	0.015694	0.017435
RS	14	0.262854	1.458279	2586.496187	0.020898	0.022932
RS	15	0.297844	1.458279	2765.896331	0.022348	0.024512
RS	16	0.336208	1.290137	3328.940691	0.026897	0.029266
RS	17	0.378271	1.290137	3527.973254	0.028505	0.031084
RS	18	0.424391	1.216362	3948.040859	0.031899	0.034605
RS	19	0.474958	1.216362	4145.110067	0.033492	0.036446
RS	20	0.530401	1.206314	4369.063090	0.035301	0.038264
RS	21	0.591191	1.206314	4545.157682	0.036724	0.039922
RS	22	0.657842	1.252444	4536.196945	0.036652	0.039694
RS	23	0.730921	1.252444	4680.111349	0.037815	0.041033
RS	24	0.811046	1.360396	4431.621323	0.035807	0.038689
RS	25	0.898898	1.360396	4542.769199	0.036705	0.039676
RS	26	0.995222	1.547747	4085.483461	0.033010	0.035494
RS	27	1.100834	1.547747	4172.250411	0.033711	0.036191
RS	28	1.216630	1.843783	3575.510437	0.028890	0.030810
RS	29	1.343592	1.843783	3649.387596	0.029486	0.031325
RS	30	1.482798	2.287279	3005.646130	0.024285	0.025592
RS	31	1.635427	2.287279	3074.927505	0.024845	0.026015
RS	32	1.802774	2.925528	2464.352386	0.019912	0.020653
RS	33	1.986258	2.925528	2532.092721	0.020459	0.021032
RS	34	2.187435	3.817184	1998.856139	0.016150	0.016426
RS	35	2.408012	3.817184	2064.755040	0.016683	0.016777
RS	36	2.649860	5.032144	1622.015927	0.013106	0.013027
RS	37	2.915028	5.032144	1684.756826	0.013613	0.013351
RS	38	3.205767	6.634091	1330.506173	0.010750	0.010414
RS	39	3.524542	6.634091	1389.015176	0.011223	0.010712
RS	40	3.874056	8.633913	1116.346779	0.009020	0.008498
RS	41	4.257273	8.633913	1170.229694	0.009455	0.008771
RS	42	4.677444	10.923415	970.779118	0.007844	0.007179
RS	43	5.138132	10.923415	1020.315974	0.008244	0.007432
RS	44	5.643245	13.236874	885.237311	0.007153	0.006364
RS	45	6.197065	13.236874	931.084992	0.007523	0.006603
RS	46	6.804290	15.208111	851.709781	0.006882	0.005968
RS	47	7.470070	15.208111	894.403019	0.007227	0.006198
RS	48	8.200050	16.538921	861.876866	0.006964	0.005912
RS	49	9.000423	16.538921	901.193224	0.007281	0.006134
RS	50	9.877975	17.173498	904.294596	0.007307	0.006106
RS	51	10.840150	17.173498	938.607524	0.007584	0.006311
RS	52	11.895107	17.336707	960.250217	0.007759	0.006416
RS	53	13.051793	17.336707	986.323527	0.007969	0.006581
RS	54	14.320018	17.748926	984.251048	0.007953	0.006517
RS	55	15.710538	17.748926	999.623847	0.008077	0.006622
RS	56	17.235146	17.748926	1007.738908	0.008142	0.006679
RS	57	18.906772	17.748926	1007.690816	0.008142	0.006681
RS	58	20.739592	167.262070	111.424403	0.000900	0.000765
RS	59	22.749150	167.262070	121.580286	0.000982	0.000831
RS	60	24.952490	167.262070	132.590943	0.001071	0.000901
RS	61	27.368298	167.262070	144.512228	0.001168	0.000975
RS	62	30.017062	167.262070	157.399719	0.001272	0.001054
RS	63	32.921245	167.262070	14401.620719	0.116363	0.084922
PA	4+25*2+4+6 0.001500747 0.008046822 32.921245277 227921.039787601 170.109244006 15.735872950 4.873181924 2.600444850 1.808033293 1.458279087 1.290136525 1.216361635 1.206314277 1.252443910 1.360395563 1.547747021 1.843783471 2.287278927 2.925528009 3.817184336 5.032143554 6.634090732 8.633912759 10.923415308 13.236874168 15.208111422 16.538921152 17.173498456 17.336707013 17.748925645 167.262069689
//
IT	5355
RD	21
LK	-97398.338472
QD	-80.092240 -> -63.094749
RI	0.0087673074
TR	0.001409	0.008070
MT	33.749099
MM	C_pi: 16.342188, n_recomb: 125501.990079
RS	0	0.000000	374101.629156	0.003048	0.000000	0.000000
RS	1	0.009686	374101.629156	0.003344	0.000000	0.000000
RS	2	0.020310	374101.629156	0.003668	0.000000	0.000000
RS	3	0.031964	374101.629156	0.004023	0.000000	0.000000
RS	4	0.044746	200.490321	8.234803	0.000066	0.000055
RS	5	0.058766	200.490321	9.032306	0.000072	0.000072
RS	6	0.074144	17.380877	114.228058	0.000910	0.000965
RS	7	0.091012	17.380877	125.173799	0.000997	0.001130
RS	8	0.109514	5.267007	452.000725	0.003602	0.004130
RS	9	0.129807	5.267007	493.825626	0.003935	0.004566
RS	10	0.152067	2.781300	1019.199765	0.008121	0.009322
RS	11	0.176482	2.781300	1107.793740	0.008827	0.010072
RS	12	0.203262	1.916304	1741.911710	0.013880	0.015580
RS	13	0.232637	1.916304	1880.411576	0.014983	0.016714
RS	14	0.264856	1.531731	2529.816347	0.020158	0.022192
RS	15	0.300196	1.531731	2708.955990	0.021585	0.023716
RS	16	0.338960	1.343702	3292.639723	0.026236	0.028579
RS	17	0.381478	1.343702	3494.376652	0.027843	0.030365
RS	18	0.428114	1.257319	3945.490897	0.031438	0.034095
RS	19	0.479268	1.257319	4147.893283	0.033050	0.035931
RS	20	0.535376	1.238660	4406.610017	0.035112	0.038014
RS	21	0.596919	1.238660	4589.389393	0.036568	0.039684
RS	22	0.664423	1.278507	4611.864280	0.036747	0.039726
RS	23	0.738466	1.278507	4762.185540	0.037945	0.041085
RS	24	0.819681	1.381562	4535.719997	0.036141	0.038965
RS	25	0.908762	1.381562	4651.757951	0.037065	0.039968
RS	26	1.006471	1.564846	4203.497010	0.033493	0.035929
RS	27	1.113645	1.564846	4293.294690	0.034209	0.036634
RS	28	1.231200	1.857341	3692.620824	0.029423	0.031306
RS	29	1.360141	1.857341	3768.160309	0.030025	0.031822
RS	30	1.501571	2.297856	3110.934737	0.024788	0.026066
RS	31	1.656701	2.297856	3181.285067	0.025348	0.026487
RS	32	1.826856	2.934361	2552.446894	0.020338	0.021057
RS	33	2.013493	2.934361	2621.212823	0.020886	0.021435
RS	34	2.218208	3.827230	2068.905997	0.016485	0.016743
RS	35	2.442752	3.827230	2135.988996	0.017020	0.017095
RS	36	2.689045	5.049317	1675.850614	0.013353	0.013260
RS	37	2.959194	5.049317	1739.908540	0.013864	0.013589
RS	38	3.255510	6.668141	1371.187100	0.010926	0.010579
RS	39	3.580528	6.668141	1431.039606	0.011403	0.010882
RS	40	3.937027	8.697421	1147.295157	0.009142	0.008614
RS	41	4.328057	8.697421	1202.454083	0.009581	0.008892
RS	42	4.756962	11.027287	995.248862	0.007930	0.007264
RS	43	5.227412	11.027287	1045.948941	0.008334	0.007521
RS	44	5.743430	13.382589	906.075972	0.007220	0.006432
RS	45	6.309429	13.382589	952.968592	0.007593	0.006675
RS	46	6.930252	15.381487	871.346598	0.006943	0.006031
RS	47	7.611209	15.381487	914.965503	0.007290	0.006265
RS	48	8.358123	16.711944	882.400467	0.007031	0.005981
RS	49	9.177384	16.711944	922.475964	0.007350	0.006205
RS	50	10.075999	17.314013	927.447846	0.007390	0.006189
RS	51	11.061655	17.314013	962.196599	0.007667	0.006394
RS	52	12.142783	17.417788	987.147189	0.007866	0.006520
RS	53	13.328630	17.417788	1013.014777	0.008072	0.006681
RS	54	14.629338	17.701319	1016.968832	0.008103	0.006656
RS	55	16.056035	17.701319	1030.962319	0.008215	0.006750
RS	56	17.620922	17.701319	1037.170138	0.008264	0.006795
RS	57	19.337386	17.701319	1034.676033	0.008244	0.006782
RS	58	21.220108	172.239939	110.696964	0.000882	0.000748
RS	59	23.285192	172.239939	120.863634	0.000963	0.000813
RS	60	25.550302	172.239939	131.895842	0.001051	0.000882
RS	61	28.034813	172.239939	143.851560	0.001146	0.000956
RS	62	30.759975	172.239939	156.788758	0.001249	0.001034
RS	63	33.749099	172.239939	14512.269980	0.115634	0.085113
PA	4+25*2+4+6 0.001408835 0.008070274 33.749098856 374101.629156381 200.490321250 17.380876571 5.267007334 2.781299687 1.916303963 1.531730834 1.343701916 1.257319369 1.238660369 1.278506531 1.381561577 1.564846282 1.857341375 2.297856143 2.934361152 3.827229883 5.049316869 6.668141365 8.697421144 11.027287010 13.382589155 15.381487280 16.711944214 17.314012858 17.417787652 17.701319316 172.239938944
//
IT	5599
RD	22
LK	-97365.173210
QD	-69.302643 -> -54.247201
RI	0.0084696138
TR	0.001327	0.008089
MT	34.552050
MM	C_pi: 16.504642, n_recomb: 126945.898701
RS	0	0.000000	544310.528073	0.002127	0.000000	0.000000
RS	1	0.009727	544310.528073	0.002334	0.000000	0.000000
RS	2	0.020400	544310.528073	0.002561	0.000000	0.000000
RS	3	0.032111	544310.528073	0.002810	0.000000	0.000000
RS	4	0.044961	232.138740	7.229582	0.000057	0.000048
RS	5	0.059062	232.138740	7.932767	0.000062	0.000064
RS	6	0.074534	18.960959	106.523338	0.000839	0.000907
RS	7	0.091510	18.960959	116.783484	0.000920	0.001059
RS	8	0.110138	5.646934	429.316268	0.003382	0.003938
RS	9	0.130578	5.646934	469.331525	0.003697	0.004339
RS	10	0.153006	2.959344	976.751512	0.007694	0.008926
RS	11	0.177616	2.959344	1062.565190	0.008370	0.009621
RS	12	0.204620	2.024020	1684.772246	0.013272	0.014992
RS	13	0.234250	2.024020	1820.718140	0.014342	0.016065
RS	14	0.266762	1.604934	2472.081056	0.019474	0.021509
RS	15	0.302437	1.604934	2650.453955	0.020879	0.022981
RS	16	0.341581	1.396964	3250.953315	0.025609	0.027931
RS	17	0.384533	1.396964	3454.647432	0.027214	0.029687
RS	18	0.431663	1.297914	3933.443186	0.030985	0.033602
RS	19	0.483378	1.297914	4140.389309	0.032615	0.035431
RS	20	0.540123	1.270640	4431.558580	0.034909	0.037758
RS	21	0.602387	1.270640	4620.366556	0.036396	0.039441
RS	22	0.670707	1.304265	4673.285489	0.036813	0.039736
RS	23	0.745673	1.304265	4829.575634	0.038044	0.041114
RS	24	0.827931	1.402560	4625.421587	0.036436	0.039208
RS	25	0.918190	1.402560	4746.109814	0.037387	0.040227
RS	26	1.017229	1.582004	4308.158985	0.033937	0.036329
RS	27	1.125901	1.582004	4400.860841	0.034667	0.037042
RS	28	1.245143	1.871298	3798.126514	0.029919	0.031768
RS	29	1.375984	1.871298	3875.229106	0.030527	0.032284
RS	30	1.519551	2.309321	3206.542426	0.025259	0.026510
RS	31	1.677084	2.309321	3277.846411	0.025821	0.026929
RS	32	1.849939	2.944755	2632.612042	0.020738	0.021435
RS	33	2.039608	2.944755	2702.268719	0.021287	0.021811
RS	34	2.247726	3.839715	2132.476399	0.016798	0.017038
RS	35	2.476087	3.839715	2200.600993	0.017335	0.017391
RS	36	2.726661	5.070040	1724.362040	0.013583	0.013477
RS	37	3.001607	5.070040	1789.597156	0.014097	0.013808
RS	38	3.303298	6.707093	1407.457444	0.011087	0.010731
RS	39	3.634334	6.707093	1468.521381	0.011568	0.011038
RS	40	3.997569	8.767466	1174.532730	0.009252	0.008718
RS	41	4.396136	8.767466	1230.845497	0.009696	0.009001
RS	42	4.833472	11.139529	1016.521848	0.008008	0.007338
RS	43	5.313346	11.139529	1068.274156	0.008415	0.007600
RS	44	5.839897	13.538437	924.065802	0.007279	0.006491
RS	45	6.417666	13.538437	971.905120	0.007656	0.006738
RS	46	7.051634	15.566345	888.337688	0.006998	0.006087
RS	47	7.747267	15.566345	932.799385	0.007348	0.006324
RS	48	8.510563	16.897141	900.374295	0.007093	0.006043
RS	49	9.348105	16.897141	941.145676	0.007414	0.006270
RS	50	10.267114	17.466831	948.097886	0.007469	0.006266
RS	51	11.275514	17.466831	983.243315	0.007745	0.006472
RS	52	12.382001	17.511052	1011.620528	0.007969	0.006618
RS	53	13.596114	17.511052	1037.265250	0.008171	0.006776
RS	54	14.928323	17.665210	1047.701862	0.008253	0.006792
RS	55	16.390115	17.665210	1060.259225	0.008352	0.006877
RS	56	17.994094	17.665210	1064.520623	0.008386	0.006909
RS	57	19.754090	17.665210	1059.564113	0.008347	0.006881
RS	58	21.685280	176.578159	110.244926	0.000868	0.000734
RS	59	23.804315	176.578159	120.438694	0.000949	0.000799
RS	60	26.129467	176.578159	131.508800	0.001036	0.000868
RS	61	28.680784	176.578159	143.515097	0.001131	0.000942
RS	62	31.480266	176.578159	156.517651	0.001233	0.001020
RS	63	34.552050	176.578159	14587.718279	0.114913	0.085263
PA	4+25*2+4+6 0.001327379 0.008088910 34.552050329 544310.528072977 232.138739653 18.960958896 5.646933968 2.959344340 2.024019944 1.604933971 1.396964270 1.297914067 1.270639943 1.304265016 1.402559527 1.582003873 1.871297660 2.309321308 2.944754502 3.839715384 5.070039959 6.707093270 8.767466184 11.139528979 13.538436840 15.566345128 16.897140892 17.466830765 17.511051608 17.665210229 176.578159227
//
IT	5960
RD	23
LK	-97335.808053
QD	-60.031503 -> -46.706959
RI	0.0082074335
TR	0.001255	0.008103
MT	35.331285
MM	C_pi: 16.639911, n_recomb: 128129.869639
RS	0	0.000000	746067.170363	0.001571	0.000000	0.000000
RS	1	0.009766	746067.170363	0.001725	0.000000	0.000000
RS	2	0.020485	746067.170363	0.001893	0.000000	0.000000
RS	3	0.032251	746067.170363	0.002078	0.000000	0.000000
RS	4	0.045166	264.128380	6.443897	0.000050	0.000044
RS	5	0.059343	264.128380	7.073213	0.000055	0.000057
RS	6	0.074904	20.436968	100.303539	0.000783	0.000861
RS	7	0.091984	20.436968	110.010347	0.000859	0.001002
RS	8	0.110733	6.006967	409.970749	0.003200	0.003781
RS	9	0.131312	6.006967	448.432232	0.003500	0.004153
RS	10	0.153901	3.132907	938.379101	0.007324	0.008583
RS	11	0.178696	3.132907	1021.611383	0.007973	0.009230
RS	12	0.205913	2.130534	1630.543329	0.012726	0.014464
RS	13	0.235787	2.130534	1763.874039	0.013766	0.015481
RS	14	0.268579	1.677582	2414.359697	0.018843	0.020881
RS	15	0.304573	1.677582	2591.571895	0.020226	0.022305
RS	16	0.344082	1.449739	3205.476065	0.025017	0.027323
RS	17	0.387450	1.449739	3410.486552	0.026617	0.029049
RS	18	0.435052	1.338008	3913.808063	0.030546	0.033128
RS	19	0.487304	1.338008	4124.580693	0.032191	0.034950
RS	20	0.544658	1.302135	4445.872611	0.034698	0.037501
RS	21	0.607613	1.302135	4640.081684	0.036214	0.039195
RS	22	0.676716	1.329605	4722.250954	0.036855	0.039729
RS	23	0.752567	1.329605	4884.066914	0.038118	0.041125
RS	24	0.835826	1.423263	4702.202538	0.036699	0.039425
RS	25	0.927215	1.423263	4827.282032	0.037675	0.040459
RS	26	1.027530	1.599058	4400.606350	0.034345	0.036697
RS	27	1.137640	1.599058	4496.069326	0.035090	0.037418
RS	28	1.258504	1.885441	3892.841249	0.030382	0.032198
RS	29	1.391171	1.885441	3971.402964	0.030995	0.032715
RS	30	1.536793	2.321397	3293.028078	0.025701	0.026925
RS	31	1.696637	2.321397	3365.176909	0.026264	0.027342
RS	32	1.872090	2.956356	2705.228767	0.021113	0.021788
RS	33	2.064677	2.956356	2775.654323	0.021663	0.022163
RS	34	2.276072	3.854214	2189.839384	0.017091	0.017312
RS	35	2.508111	3.854214	2258.877725	0.017630	0.017666
RS	36	2.762810	5.093834	1767.758412	0.013797	0.013675
RS	37	3.042382	5.093834	1834.044484	0.014314	0.014009
RS	38	3.349256	6.750493	1439.483518	0.011235	0.010868
RS	39	3.686098	6.750493	1501.638448	0.011720	0.011179
RS	40	4.055836	8.843675	1198.205248	0.009351	0.008811
RS	41	4.461680	8.843675	1255.559369	0.009799	0.009097
RS	42	4.907158	11.259951	1034.728031	0.008076	0.007403
RS	43	5.396139	11.259951	1087.429875	0.008487	0.007669
RS	44	5.932873	13.704485	939.323479	0.007331	0.006542
RS	45	6.522022	13.704485	988.018820	0.007711	0.006792
RS	46	7.168706	15.763000	902.788878	0.007046	0.006135
RS	47	7.878543	15.763000	948.018094	0.007399	0.006375
RS	48	8.657699	17.095037	915.892183	0.007148	0.006098
RS	49	9.512946	17.095037	957.304972	0.007471	0.006328
RS	50	10.451712	17.632645	966.324080	0.007542	0.006337
RS	51	11.482156	17.632645	1001.839034	0.007819	0.006543
RS	52	12.613229	17.617342	1033.733267	0.008068	0.006711
RS	53	13.854758	17.617342	1059.156388	0.008266	0.006866
RS	54	15.217531	17.641945	1076.462571	0.008401	0.006925
RS	55	16.713388	17.641945	1087.556778	0.008488	0.007000
RS	56	18.355325	17.641945	1089.865529	0.008506	0.007021
RS	57	20.157607	17.641945	1082.465672	0.008448	0.006977
RS	58	22.135895	180.310039	110.050872	0.000859	0.000724
RS	59	24.307375	180.310039	120.287811	0.000939	0.000789
RS	60	26.690914	180.310039	131.412075	0.001026	0.000858
RS	61	29.307221	180.310039	143.485198	0.001120	0.000932
RS	62	32.179028	180.310039	156.569082	0.001222	0.001010
RS	63	35.331285	180.310039	14633.053601	0.114205	0.085377
PA	4+25*2+4+6 0.001255255 0.008103027 35.331285107 746067.170363228 264.128379978 20.436967532 6.006966560 3.132907113 2.130533874 1.677581625 1.449739314 1.338008473 1.302135230 1.329604607 1.423262668 1.599058027 1.885440682 2.321396740 2.956355741 3.854213516 5.093833815 6.750492726 8.843675319 11.259951467 13.704485321 15.762999805 17.095037433 17.632645355 17.617341915 17.641944719 180.310039056
//
IT	5643
RD	24
LK	-97309.832210
QD	-52.102497 -> -40.321208
RI	0.0079757555
TR	0.001191	0.008112
MT	36.094820
MM	C_pi: 16.754119, n_recomb: 129083.395031
RS	0	0.000000	747148.658113	0.001586	0.000000	0.000000
RS	1	0.009803	747148.658113	0.001741	0.000000	0.000000
RS	2	0.020567	747148.658113	0.001912	0.000000	0.000000
RS	3	0.032385	747148.658113	0.002100	0.000000	0.000000
RS	4	0.045363	295.589401	5.827947	0.000045	0.000040
RS	5	0.059613	295.589401	6.399314	0.000050	0.000052
RS	6	0.075259	21.772286	95.362522	0.000739	0.000827
RS	7	0.092439	21.772286	104.631729	0.000811	0.000959
RS	8	0.111304	6.341458	393.667308	0.003050	0.003654
RS	9	0.132018	6.341458	430.817137	0.003338	0.004001
RS	10	0.154762	3.300331	903.980036	0.007003	0.008287
RS	11	0.179736	3.300331	984.852484	0.007630	0.008892
RS	12	0.207158	2.235264	1579.561397	0.012237	0.013991
RS	13	0.237268	2.235264	1710.288215	0.013249	0.014958
RS	14	0.270329	1.749414	2357.577240	0.018264	0.020303
RS	15	0.306632	1.749414	2533.343212	0.019626	0.021682
RS	16	0.346493	1.501902	3157.636065	0.024462	0.026753
RS	17	0.390262	1.501902	3363.432367	0.026056	0.028450
RS	18	0.438322	1.377545	3888.314246	0.030122	0.032676
RS	19	0.491092	1.377545	4102.279420	0.031780	0.034490
RS	20	0.549036	1.333122	4451.366086	0.034484	0.037248
RS	21	0.612660	1.333122	4650.392836	0.036026	0.038951
RS	22	0.682520	1.354521	4760.444359	0.036879	0.039709
RS	23	0.759229	1.354521	4927.352989	0.038172	0.041123
RS	24	0.843458	1.443671	4767.492660	0.036933	0.039618
RS	25	0.935943	1.443671	4896.695500	0.037934	0.040668
RS	26	1.037495	1.616010	4481.938104	0.034721	0.037037
RS	27	1.149001	1.616010	4580.008710	0.035481	0.037766
RS	28	1.271438	1.899772	3977.548116	0.030814	0.032599
RS	29	1.405877	1.899772	4057.462825	0.031433	0.033117
RS	30	1.553496	2.334089	3370.920353	0.026114	0.027313
RS	31	1.715585	2.334089	3443.812537	0.026679	0.027728
RS	32	1.893563	2.969190	2770.652378	0.021464	0.022117
RS	33	2.088988	2.969190	2841.737801	0.022015	0.022491
RS	34	2.303570	3.870805	2241.241397	0.017363	0.017566
RS	35	2.539187	3.870805	2311.079972	0.017904	0.017921
RS	36	2.797902	5.120915	1806.218881	0.013993	0.013857
RS	37	3.081978	5.120915	1873.443017	0.014513	0.014193
RS	38	3.393901	6.798789	1467.410347	0.011368	0.010990
RS	39	3.736401	6.798789	1530.547090	0.011857	0.011305
RS	40	4.112476	8.926916	1218.431333	0.009439	0.008891
RS	41	4.525417	8.926916	1276.723627	0.009891	0.009182
RS	42	4.978837	11.389976	1049.970287	0.008134	0.007458
RS	43	5.476706	11.389976	1103.526804	0.008549	0.007727
RS	44	6.023379	13.882794	951.939301	0.007375	0.006584
RS	45	6.623642	13.882794	1001.406954	0.007758	0.006838
RS	46	7.282748	15.974161	914.775547	0.007087	0.006176
RS	47	8.006464	15.974161	960.703783	0.007443	0.006419
RS	48	8.801125	17.308853	929.013365	0.007197	0.006147
RS	49	9.673685	17.308853	971.020770	0.007522	0.006378
RS	50	10.631780	17.815025	982.165039	0.007609	0.006401
RS	51	11.683796	17.815025	1018.033007	0.007887	0.006608
RS	52	12.838938	17.740449	1053.500433	0.008161	0.006797
RS	53	14.107317	17.740449	1078.720227	0.008357	0.006950
RS	54	15.500033	17.635936	1103.200123	0.008546	0.007054
RS	55	17.029273	17.635936	1112.834798	0.008621	0.007120
RS	56	18.708423	17.635936	1113.218174	0.008624	0.007129
RS	57	20.552176	17.635936	1103.429543	0.008548	0.007071
RS	58	22.576668	183.509612	110.092718	0.000853	0.000717
RS	59	24.799618	183.509612	120.388382	0.000933	0.000782
RS	60	27.240479	183.509612	131.582685	0.001019	0.000851
RS	61	29.920613	183.509612	143.738669	0.001114	0.000925
RS	62	32.863475	183.509612	156.919854	0.001216	0.001004
RS	63	36.094820	183.509612	14652.315670	0.113510	0.085458
PA	4+25*2+4+6 0.001191309 0.008111752 36.094820212 747148.658113224 295.589400908 21.772285743 6.341457593 3.300330711 2.235264324 1.749414031 1.501901606 1.377545449 1.333122188 1.354520999 1.443670789 1.616010473 1.899771735 2.334088779 2.969189652 3.870805006 5.120915162 6.798788888 8.926915598 11.389976493 13.882794087 15.974161339 17.308852565 17.815025329 17.740448556 17.635936209 183.509611703
//
IT	6554
RD	25
LK	-97286.869704
QD	-45.356478 -> -34.945678
RI	0.0077743279
TR	0.001135	0.008116
MT	36.842757
MM	C_pi: 16.851136, n_recomb: 129841.686560
RS	0	0.000000	992534.823232	0.001205	0.000000	0.000000
RS	1	0.009838	992534.823232	0.001323	0.000000	0.000000
RS	2	0.020645	992534.823232	0.001454	0.000000	0.000000
RS	3	0.032514	992534.823232	0.001597	0.000000	0.000000
RS	4	0.045552	325.722059	5.344041	0.000041	0.000037
RS	5	0.059872	325.722059	5.869899	0.000045	0.000048
RS	6	0.075601	22.938323	91.522022	0.000705	0.000801
RS	7	0.092877	22.938323	100.454359	0.000774	0.000927
RS	8	0.111853	6.646024	380.099749	0.002927	0.003553
RS	9	0.132697	6.646024	416.161157	0.003205	0.003879
RS	10	0.155590	3.460282	873.339876	0.006726	0.008032
RS	11	0.180736	3.460282	952.079184	0.007333	0.008601
RS	12	0.208357	2.337661	1532.001250	0.011799	0.013567
RS	13	0.238694	2.337661	1660.186187	0.012786	0.014489
RS	14	0.272016	1.820165	2302.423694	0.017733	0.019774
RS	15	0.308617	1.820165	2476.544730	0.019074	0.021111
RS	16	0.348819	1.553298	3108.618960	0.023942	0.026221
RS	17	0.392976	1.553298	3314.767358	0.025529	0.027891
RS	18	0.441477	1.416412	3858.535352	0.029717	0.032246
RS	19	0.494750	1.416412	4075.140448	0.031385	0.034052
RS	20	0.553264	1.363510	4449.787241	0.034271	0.037001
RS	21	0.617535	1.363510	4653.098846	0.035837	0.038712
RS	22	0.688129	1.378918	4789.629908	0.036888	0.039681
RS	23	0.765669	1.378918	4961.217448	0.038210	0.041111
RS	24	0.850838	1.463678	4822.885156	0.037144	0.039793
RS	25	0.944385	1.463678	4955.943261	0.038169	0.040858
RS	26	1.047137	1.632729	4553.491976	0.035070	0.037353
RS	27	1.159998	1.632729	4654.011280	0.035844	0.038089
RS	28	1.283962	1.914114	4053.309763	0.031217	0.032975
RS	29	1.420122	1.914114	4134.470376	0.031842	0.033494
RS	30	1.569679	2.347149	3441.044915	0.026502	0.027676
RS	31	1.733950	2.347149	3514.584755	0.027068	0.028089
RS	32	1.914382	2.982922	2829.510907	0.021792	0.022424
RS	33	2.112566	2.982922	2901.158492	0.022344	0.022796
RS	34	2.330249	3.889063	2287.162663	0.017615	0.017801
RS	35	2.569348	3.889063	2357.701761	0.018158	0.018155
RS	36	2.831971	5.150757	1840.123972	0.014172	0.014021
RS	37	3.120431	5.150757	1908.186996	0.014696	0.014360
RS	38	3.437272	6.851380	1491.547862	0.011487	0.011099
RS	39	3.785285	6.851380	1555.569687	0.011981	0.011417
RS	40	4.167537	9.016531	1235.475073	0.009515	0.008960
RS	41	4.587397	9.016531	1294.613245	0.009971	0.009254
RS	42	5.048565	11.528962	1062.478218	0.008183	0.007502
RS	43	5.555104	11.528962	1116.804082	0.008601	0.007775
RS	44	6.111480	14.072815	962.116233	0.007410	0.006618
RS	45	6.722594	14.072815	1012.281008	0.007796	0.006874
RS	46	7.393832	16.199322	924.485847	0.007120	0.006208
RS	47	8.131109	16.199322	971.052541	0.007479	0.006454
RS	48	8.940924	17.538073	939.916168	0.007239	0.006187
RS	49	9.830411	17.538073	982.479359	0.007567	0.006421
RS	50	10.807411	18.013417	995.790347	0.007669	0.006458
RS	51	11.880532	18.013417	1032.004038	0.007948	0.006666
RS	52	13.059232	17.879805	1071.078601	0.008249	0.006878
RS	53	14.353897	17.879805	1096.126297	0.008442	0.007028
RS	54	15.775938	17.646684	1128.025245	0.008688	0.007179
RS	55	17.337886	17.646684	1136.227203	0.008751	0.007236
RS	56	19.053505	17.646684	1134.736703	0.008739	0.007233
RS	57	20.937915	17.646684	1122.638351	0.008646	0.007162
RS	58	23.007722	186.226234	110.351563	0.000850	0.000713
RS	59	25.281166	186.226234	120.720711	0.000930	0.000778
RS	60	27.778282	186.226234	132.000202	0.001017	0.000848
RS	61	30.521075	186.226234	144.254443	0.001111	0.000922
RS	62	33.533717	186.226234	157.548383	0.001213	0.001001
RS	63	36.842757	186.226234	14650.951589	0.112837	0.085509
PA	4+25*2+4+6 0.001134799 0.008115667 36.842756703 992534.823232076 325.722059303 22.938322823 6.646023557 3.460282464 2.337660682 1.820165067 1.553297902 1.416412142 1.363510022 1.378918452 1.463677982 1.632729036 1.914114108 2.347149324 2.982922398 3.889062641 5.150756615 6.851380047 9.016531057 11.528962018 14.072814712 16.199322038 17.538073007 18.013416555 17.879805033 17.646683511 186.226234337
//
CC
CC	Brief Description of the file format:
CC	  CC  comments
CC	  MM  useful-messages
CC	  RD  round-of-iterations
CC	  LL  \log[P(sequence)]
CC	  QD  Q-before-opt Q-after-opt
CC	  TR  \theta_0 \rho_0
CC	  RS  k t_k \lambda_k \pi_k \sum_{l\not=k}A_{kl} A_{kk}
CC	  DC  begin end best-k t_k+\Delta_k max-prob
CC
MM	Version: 0.6.5-r67
MM	pattern:4+25*2+4+6, n:63, n_free_lambdas:28
MM	n_iterations:25, skip:1, max_t:5, theta/rho:5
MM	is_decoding:0
MM	n_seqs:33, sum_L:1143520, sum_n:37582
RD	0
LK	0.000000
QD	0.000000 -> 0.000000
RI	inf
TR	0.033417	0.006683
MT	5.000000
MM	C_pi: 1.000000, n_recomb: 7617.233864
RS	0	0.000000	1.000000	48.733966	0.006398	0.000000
RS	1	0.006440	1.000000	51.529857	0.006765	0.000000
RS	2	0.013294	1.000000	54.462911	0.007150	0.000000
RS	3	0.020590	1.000000	57.536780	0.007554	0.000000
RS	4	0.028356	1.000000	60.754766	0.007976	0.000000
RS	5	0.036622	1.000000	64.119737	0.008418	0.000000
RS	6	0.045421	1.000000	67.634036	0.008879	0.000000
RS	7	0.054785	1.000000	71.299381	0.009360	0.000000
RS	8	0.064753	1.000000	75.116750	0.009861	0.000000
RS	9	0.075363	1.000000	79.086263	0.010383	0.000000
RS	10	0.086656	1.000000	83.207043	0.010924	0.000000
RS	11	0.098677	1.000000	87.477071	0.011484	0.000000
RS	12	0.111471	1.000000	91.893030	0.012064	0.000000
RS	13	0.125090	1.000000	96.450134	0.012662	0.000000
RS	14	0.139585	1.000000	101.141951	0.013278	0.000000
RS	15	0.155014	1.000000	105.960212	0.013911	0.000000
RS	16	0.171437	1.000000	110.894617	0.014558	0.000000
RS	17	0.188917	1.000000	115.932628	0.015220	0.000000
RS	18	0.207523	1.000000	121.059271	0.015893	0.000000
RS	19	0.227327	1.000000	126.256924	0.016575	0.000000
RS	20	0.248406	1.000000	131.505124	0.017264	0.000000
RS	21	0.270843	1.000000	136.780374	0.017957	0.000000
RS	22	0.294725	1.000000	142.055973	0.018649	0.000000
RS	23	0.320144	1.000000	147.301870	0.019338	0.000000
RS	24	0.347201	1.000000	152.484550	0.020018	0.000000
RS	25	0.376000	1.000000	157.566967	0.020686	0.000000
RS	26	0.406654	1.000000	162.508527	0.021334	0.000000
RS	27	0.439282	1.000000	167.265144	0.021959	0.000000
RS	28	0.474011	1.000000	171.789378	0.022553	0.000000
RS	29	0.510976	1.000000	176.030657	0.023110	0.000000
RS	30	0.550322	1.000000	179.935628	0.023622	0.000000
RS	31	0.592202	1.000000	183.448611	0.024083	0.000000
RS	32	0.636779	1.000000	186.512208	0.024486	0.000000
RS	33	0.684227	1.000000	189.068050	0.024821	0.000000
RS	34	0.734730	1.000000	191.057704	0.025082	0.000000
RS	35	0.788485	1.000000	192.423750	0.025262	0.000000
RS	36	0.845702	1.000000	193.111007	0.025352	0.000000
RS	37	0.906604	1.000000	193.067928	0.025346	0.000000
RS	38	0.971428	1.000000	192.248125	0.025239	0.000000
RS	39	1.040426	1.000000	190.612011	0.025024	0.000000
RS	40	1.113868	1.000000	188.128526	0.024698	0.000000
RS	41	1.192040	1.000000	184.776880	0.024258	0.000000
RS	42	1.275245	1.000000	180.548270	0.023703	0.000000
RS	43	1.363809	1.000000	175.447494	0.023033	0.000000
RS	44	1.458076	1.000000	169.494360	0.022251	0.000000
RS	45	1.558414	1.000000	162.724822	0.021363	0.000000
RS	46	1.665214	1.000000	155.191712	0.020374	0.000000
RS	47	1.778891	1.000000	146.964995	0.019294	0.000000
RS	48	1.899889	1.000000	138.131436	0.018134	0.000000
RS	49	2.028679	1.000000	128.793602	0.016908	0.000000
RS	50	2.165763	1.000000	119.068145	0.015631	0.000000
RS	51	2.311675	1.000000	109.083352	0.014321	0.000000
RS	52	2.466983	1.000000	98.975957	0.012994	0.000000
RS	53	2.632293	1.000000	88.887319	0.011669	0.000000
RS	54	2.808249	1.000000	78.959062	0.010366	0.000000
RS	55	2.995536	1.000000	69.328379	0.009102	0.000000
RS	56	3.194884	1.000000	60.123220	0.007893	0.000000
RS	57	3.407070	1.000000	51.457651	0.006755	0.000000
RS	58	3.632920	1.000000	43.427663	0.005701	0.000000
RS	59	3.873315	1.000000	36.107750	0.004740	0.000000
RS	60	4.129191	1.000000	29.548501	0.003879	0.000000
RS	61	4.401545	1.000000	23.775435	0.003121	0.000000
RS	62	4.691438	1.000000	18.789189	0.002467	0.000000
RS	63	5.000000	1.000000	52.179227	0.006850	0.000000
PA	4+25*2+4+6 0.033417381 0.006683476 5.000000000 1.000000000 1.000000000 1.000000000 1.000000000 1.000000000 1.000000000 1.000000000 1.000000000 1.000000000 1.000000000 1.000000000 1.000000000 1.000000000 1.000000000 1.000000000 1.000000000 1.000000000 1.000000000 1.000000000 1.000000000 1.000000000 1.000000000 1.000000000 1.000000000 1.000000000 1.000000000 1.000000000 1.000000000
//
IT	10730
RD	1
LK	-125003.077707
QD	-7015.091930 -> -2272.905367
RI	0.1261643849
TR	0.019709	0.003939
MT	10.918804
MM	C_pi: 1.723881, n_recomb: 7739.432184
RS	0	0.000000	0.321399	183.754607	0.023743	0.000743
RS	1	0.007749	0.321399	193.100964	0.024950	0.006881
RS	2	0.016099	0.321399	202.529614	0.026169	0.015812
RS	3	0.025096	0.321399	211.975312	0.027389	0.024846
RS	4	0.034791	0.276498	256.636346	0.033160	0.032531
RS	5	0.045236	0.276498	265.891265	0.034355	0.038057
RS	6	0.056491	0.300293	253.317939	0.032731	0.041733
RS	7	0.068618	0.300293	261.744827	0.033820	0.043957
RS	8	0.081685	0.346683	234.231560	0.030265	0.044578
RS	9	0.095764	0.346683	241.967259	0.031264	0.043508
RS	10	0.110935	0.416400	208.244628	0.026907	0.041153
RS	11	0.127281	0.416400	215.426147	0.027835	0.038151
RS	12	0.144894	0.505943	183.569582	0.023719	0.035034
RS	13	0.163872	0.505943	190.245779	0.024581	0.032123
RS	14	0.184320	0.609477	163.779809	0.021162	0.029560
RS	15	0.206353	0.609477	169.976985	0.021962	0.027369
RS	16	0.230094	0.724656	148.430338	0.019178	0.025505
RS	17	0.255674	0.724656	154.183994	0.019922	0.023892
RS	18	0.283237	0.853743	135.977109	0.017569	0.022448
RS	19	0.312935	0.853743	141.324574	0.018260	0.021105
RS	20	0.344935	0.999796	125.442578	0.016208	0.019826
RS	21	0.379415	0.999796	130.417574	0.016851	0.018598
RS	22	0.416567	1.163315	116.534152	0.015057	0.017425
RS	23	0.456597	1.163315	121.166758	0.015656	0.016315
RS	24	0.499730	1.342741	109.136788	0.014101	0.015272
RS	25	0.546206	1.342741	113.453088	0.014659	0.014296
RS	26	0.596283	1.535610	103.099303	0.013321	0.013385
RS	27	0.650240	1.535610	107.120025	0.013841	0.012538
RS	28	0.708380	1.738657	98.255441	0.012695	0.011754
RS	29	0.771024	1.738657	101.994479	0.013179	0.011033
RS	30	0.838523	1.948064	94.432752	0.012202	0.010373
RS	31	0.911253	1.948064	97.895704	0.012649	0.009773
RS	32	0.989619	2.160552	91.424552	0.011813	0.009229
RS	33	1.074058	2.160552	94.607632	0.012224	0.008737
RS	34	1.165040	2.374416	88.985404	0.011498	0.008291
RS	35	1.263073	2.374416	91.875531	0.011871	0.007888
RS	36	1.368703	2.589457	86.866238	0.011224	0.007521
RS	37	1.482519	2.589457	89.442490	0.011557	0.007186
RS	38	1.605154	2.806690	84.834738	0.010961	0.006880
RS	39	1.737293	2.806690	87.070915	0.011250	0.006600
RS	40	1.879672	3.027487	82.700278	0.010686	0.006342
RS	41	2.033085	3.027487	84.567822	0.010927	0.006106
RS	42	2.198386	3.253242	80.313325	0.010377	0.005891
RS	43	2.376497	3.253242	81.784351	0.010567	0.005697
RS	44	2.568411	3.485204	77.562144	0.010022	0.005524
RS	45	2.775196	3.485204	78.612449	0.010157	0.005373
RS	46	2.998006	3.724788	74.362245	0.009608	0.005244
RS	47	3.238083	3.724788	74.974693	0.009687	0.005139
RS	48	3.496764	3.974362	70.645441	0.009128	0.005058
RS	49	3.775492	3.974362	70.814324	0.009150	0.005000
RS	50	4.075819	4.238029	66.361569	0.008574	0.004965
RS	51	4.399419	4.238029	66.097829	0.008540	0.004953
RS	52	4.748097	4.522561	61.487438	0.007945	0.004963
RS	53	5.123795	4.522561	60.824124	0.007859	0.004993
RS	54	5.528608	5.022324	54.078152	0.006987	0.005045
RS	55	5.964791	5.022324	53.291982	0.006886	0.005117
RS	56	6.434775	5.022324	52.155308	0.006739	0.005207
RS	57	6.941180	5.022324	50.663973	0.006546	0.005314
RS	58	7.486829	7.089146	35.173330	0.004545	0.005436
RS	59	8.074762	7.089146	34.813569	0.004498	0.005571
RS	60	8.708257	7.089146	34.231554	0.004423	0.005720
RS	61	9.390843	7.089146	33.421537	0.004318	0.005887
RS	62	10.126326	7.089146	32.382442	0.004184	0.006093
RS	63	10.918804	7.089146	277.747529	0.035887	0.053454
PA	4+25*2+4+6 0.019709450 0.003939401 10.918804407 0.321398973 0.276497602 0.300293207 0.346683025 0.416399717 0.505943060 0.609476566 0.724655867 0.853743315 0.999796391 1.163315296 1.342741489 1.535610199 1.738656521 1.948063850 2.160552263 2.374415874 2.589456797 2.806690216 3.027486801 3.253241539 3.485203743 3.724787712 3.974361897 4.238029003 4.522560596 5.022324085 7.089145720
//
IT	5379
RD	2
LK	-117587.877183
QD	-2774.195411 -> -1325.448147
RI	0.0953536035
TR	0.015176	0.004346
MT	13.205735
MM	C_pi: 3.164742, n_recomb: 15618.930601
RS	0	0.000000	0.513205	242.092247	0.015500	0.000319
RS	1	0.008072	0.513205	257.393474	0.016480	0.003092
RS	2	0.016796	0.513205	273.301016	0.017498	0.008083
RS	3	0.026225	0.513205	289.778250	0.018553	0.014202
RS	4	0.036414	0.306659	509.722574	0.032635	0.024114
RS	5	0.047426	0.306659	530.687386	0.033977	0.031653
RS	6	0.059327	0.295927	570.397495	0.036520	0.035704
RS	7	0.072189	0.295927	589.214970	0.037724	0.041710
RS	8	0.086088	0.320707	560.671593	0.035897	0.040951
RS	9	0.101110	0.320707	577.140458	0.036951	0.045400
RS	10	0.117345	0.373645	509.877882	0.032645	0.041123
RS	11	0.134890	0.373645	524.794185	0.033600	0.043921
RS	12	0.153851	0.451648	447.198726	0.028632	0.037973
RS	13	0.174343	0.451648	461.043502	0.029518	0.039359
RS	14	0.196489	0.550414	390.382187	0.024994	0.033541
RS	15	0.220423	0.550414	403.261989	0.025819	0.034234
RS	16	0.246289	0.668146	343.437491	0.021989	0.029302
RS	17	0.274243	0.668146	355.379136	0.022753	0.029790
RS	18	0.304453	0.808818	303.994435	0.019463	0.025697
RS	19	0.337102	0.808818	315.049606	0.020171	0.026095
RS	20	0.372387	0.980799	269.448802	0.017251	0.022582
RS	21	0.410520	0.980799	279.683219	0.017907	0.022809
RS	22	0.451732	1.192715	238.905190	0.015296	0.019712
RS	23	0.496270	1.192715	248.379917	0.015902	0.019729
RS	24	0.544403	1.451398	212.361983	0.013596	0.017029
RS	25	0.596422	1.451398	221.132679	0.014158	0.016892
RS	26	0.652640	1.761804	189.822151	0.012153	0.014593
RS	27	0.713397	1.761804	197.944601	0.012673	0.014366
RS	28	0.779057	2.125763	171.166633	0.010959	0.012450
RS	29	0.850019	2.125763	178.699908	0.011441	0.012187
RS	30	0.926708	2.540127	156.189013	0.010000	0.010628
RS	31	1.009589	2.540127	163.195241	0.010449	0.010377
RS	32	1.099159	2.998295	144.483952	0.009251	0.009134
RS	33	1.195961	2.998295	151.023701	0.009669	0.008921
RS	34	1.300576	3.494085	135.455691	0.008673	0.007932
RS	35	1.413637	3.494085	141.581330	0.009065	0.007757
RS	36	1.535824	4.023381	128.487126	0.008226	0.006960
RS	37	1.667874	4.023381	134.238682	0.008595	0.006816
RS	38	1.810585	4.582697	123.080569	0.007880	0.006164
RS	39	1.964815	4.582697	128.485001	0.008226	0.006050
RS	40	2.131496	5.165748	118.917558	0.007614	0.005515
RS	41	2.311632	5.165748	123.989475	0.007938	0.005437
RS	42	2.506309	5.761825	115.810739	0.007415	0.005004
RS	43	2.716701	5.761825	120.552086	0.007718	0.004969
RS	44	2.944078	6.356690	113.625493	0.007275	0.004630
RS	45	3.189809	6.356690	118.023505	0.007556	0.004649
RS	46	3.455376	6.936668	112.192874	0.007183	0.004399
RS	47	3.742381	6.936668	116.217218	0.007441	0.004482
RS	48	4.052554	7.494993	111.235962	0.007122	0.004312
RS	49	4.387766	7.494993	114.837641	0.007352	0.004459
RS	50	4.750038	8.037643	110.336987	0.007064	0.004352
RS	51	5.141554	8.037643	113.452649	0.007264	0.004555
RS	52	5.564674	8.587727	108.942588	0.006975	0.004485
RS	53	6.021951	8.587727	111.507849	0.007139	0.004724
RS	54	6.516141	9.550671	102.494495	0.006562	0.004491
RS	55	7.050224	9.550671	104.634410	0.006699	0.004740
RS	56	7.627421	9.550671	106.328928	0.006808	0.004968
RS	57	8.251211	9.550671	107.515248	0.006884	0.005158
RS	58	8.925356	15.502463	67.590459	0.004327	0.003813
RS	59	9.653922	15.502463	69.674340	0.004461	0.003997
RS	60	10.441300	15.502463	71.548833	0.004581	0.004140
RS	61	11.292238	15.502463	73.171257	0.004685	0.004239
RS	62	12.211869	15.502463	74.497551	0.004770	0.004292
RS	63	13.205735	15.502463	1163.248465	0.074477	0.054835
PA	4+25*2+4+6 0.015176136 0.004345556 13.205735045 0.513205235 0.306658575 0.295927315 0.320706661 0.373644900 0.451647748 0.550413645 0.668145790 0.808817769 0.980799252 1.192715238 1.451397706 1.761803758 2.125762681 2.540126558 2.998295392 3.494085238 4.023380944 4.582697155 5.165748098 5.761824766 6.356690473 6.936668303 7.494993341 8.037642746 8.587727105 9.550671222 15.502463176
//
IT	4374
RD	3
LK	-115242.349944
QD	-1712.264992 -> -1136.534935
RI	0.0686376572
TR	0.012354	0.005006
MT	14.479842
MM	C_pi: 4.570671, n_recomb: 25869.500233
RS	0	0.000000	0.970333	216.002874	0.008350	0.000169
RS	1	0.008229	0.970333	231.728546	0.008958	0.001613
RS	2	0.017136	0.970333	248.418974	0.009603	0.004296
RS	3	0.026776	0.970333	266.102719	0.010286	0.007668
RS	4	0.037209	0.402168	681.554203	0.026346	0.018834
RS	5	0.048500	0.402168	716.416744	0.027693	0.024756
RS	6	0.060721	0.343769	876.439848	0.033879	0.031533
RS	7	0.073947	0.343769	911.360376	0.035229	0.036999
RS	8	0.088262	0.346361	937.647838	0.036245	0.038860
RS	9	0.103755	0.346361	968.686605	0.037445	0.043279
RS	10	0.120522	0.384208	901.029218	0.034830	0.040750
RS	11	0.138670	0.384208	928.440405	0.035889	0.044109
RS	12	0.158311	0.449336	817.966356	0.031619	0.039067
RS	13	0.179569	0.449336	842.792032	0.032579	0.041420
RS	14	0.202576	0.536077	728.153806	0.028147	0.035753
RS	15	0.227476	0.536077	750.932177	0.029028	0.037377
RS	16	0.254425	0.642283	646.682941	0.024998	0.032040
RS	17	0.283592	0.642283	667.640321	0.025808	0.033230
RS	18	0.315160	0.772139	573.674503	0.022176	0.028405
RS	19	0.349325	0.772139	592.991410	0.022922	0.029343
RS	20	0.386302	0.935737	506.154641	0.019566	0.024956
RS	21	0.426321	0.935737	524.011909	0.020256	0.025687
RS	22	0.469634	1.146038	443.351319	0.017138	0.021683
RS	23	0.516512	1.146038	459.892266	0.017777	0.022186
RS	24	0.567247	1.416893	386.263745	0.014931	0.018586
RS	25	0.622158	1.416893	401.580538	0.015523	0.018875
RS	26	0.681587	1.762456	336.018933	0.012989	0.015730
RS	27	0.745907	1.762456	350.174293	0.013536	0.015855
RS	28	0.815520	2.194861	293.347085	0.011339	0.013198
RS	29	0.890862	2.194861	306.404072	0.011844	0.013216
RS	30	0.972404	2.719887	258.504986	0.009993	0.011048
RS	31	1.060657	2.719887	270.548800	0.010458	0.011017
RS	32	1.156172	3.336342	231.004382	0.008930	0.009297
RS	33	1.259547	3.336342	242.144656	0.009360	0.009257
RS	34	1.371430	4.040239	209.708336	0.008106	0.007907
RS	35	1.492520	4.040239	220.063709	0.008507	0.007871
RS	36	1.623575	4.827251	193.339727	0.007474	0.006805
RS	37	1.765415	4.827251	203.021855	0.007848	0.006778
RS	38	1.918928	5.689597	180.896358	0.006993	0.005930
RS	39	2.085073	5.689597	190.003142	0.007345	0.005916
RS	40	2.264892	6.608791	171.794023	0.006641	0.005244
RS	41	2.459509	6.608791	180.409520	0.006974	0.005252
RS	42	2.670141	7.551943	165.739971	0.006407	0.004729
RS	43	2.898107	7.551943	173.933078	0.006723	0.004768
RS	44	3.144834	8.474712	162.555041	0.006284	0.004377
RS	45	3.411864	8.474712	170.373106	0.006586	0.004457
RS	46	3.700870	9.332748	161.995201	0.006262	0.004184
RS	47	4.013659	9.332748	169.452060	0.006550	0.004315
RS	48	4.352189	10.099174	163.583771	0.006323	0.004147
RS	49	4.718578	10.099174	170.645601	0.006596	0.004334
RS	50	5.115118	10.780338	166.481734	0.006435	0.004248
RS	51	5.544291	10.780338	173.059166	0.006690	0.004486
RS	52	6.008783	11.424019	169.418458	0.006549	0.004447
RS	53	6.511500	11.424019	175.377515	0.006779	0.004716
RS	54	7.055587	12.567107	164.812238	0.006371	0.004500
RS	55	7.644449	12.567107	170.140541	0.006577	0.004766
RS	56	8.281772	12.567107	174.959037	0.006763	0.005014
RS	57	8.971542	12.567107	179.157924	0.006925	0.005227
RS	58	9.718076	22.986410	101.297367	0.003916	0.003369
RS	59	10.526046	22.986410	105.911782	0.004094	0.003535
RS	60	11.400506	22.986410	110.421667	0.004268	0.003669
RS	61	12.346930	22.986410	114.769429	0.004436	0.003766
RS	62	13.371239	22.986410	118.891165	0.004596	0.003823
RS	63	14.479842	22.986410	2543.224190	0.098310	0.057325
PA	4+25*2+4+6 0.012353748 0.005006161 14.479841836 0.970332974 0.402167975 0.343769381 0.346360723 0.384207754 0.449336479 0.536077157 0.642283381 0.772139366 0.935736734 1.146038352 1.416893348 1.762455671 2.194860672 2.719887140 3.336341920 4.040239321 4.827250597 5.689597250 6.608791427 7.551943010 8.474712318 9.332748000 10.099173585 10.780338400 11.424018704 12.567107459 22.986410311
//
IT	4986
RD	4
LK	-114239.402607
QD	-1313.756193 -> -976.615596
RI	0.0504388386
TR	0.010317	0.005601
MT	15.535444
MM	C_pi: 5.637663, n_recomb: 35546.118538
RS	0	0.000000	1.845683	157.949689	0.004444	0.000092
RS	1	0.008350	1.845683	170.337343	0.004792	0.000870
RS	2	0.017396	1.845683	183.624643	0.005166	0.002327
RS	3	0.027198	1.845683	197.864496	0.005566	0.004172
RS	4	0.037819	0.535342	729.162803	0.020513	0.014763
RS	5	0.049326	0.535342	772.578699	0.021735	0.019322
RS	6	0.061794	0.409065	1065.138810	0.029965	0.027633
RS	7	0.075303	0.409065	1115.097531	0.031370	0.032270
RS	8	0.089940	0.385953	1232.343279	0.034669	0.036303
RS	9	0.105800	0.385953	1279.362543	0.035992	0.040266
RS	10	0.122983	0.409203	1249.946980	0.035164	0.039680
RS	11	0.141601	0.409203	1291.707533	0.036339	0.042855
RS	12	0.161774	0.462816	1179.190065	0.033174	0.039223
RS	13	0.183630	0.462816	1216.408437	0.034221	0.041664
RS	14	0.207312	0.538124	1078.924373	0.030353	0.036879
RS	15	0.232972	0.538124	1112.461276	0.031296	0.038753
RS	16	0.260773	0.631769	976.993567	0.027485	0.033852
RS	17	0.290896	0.631769	1007.377679	0.028340	0.035309
RS	18	0.323534	0.747461	878.074860	0.024702	0.030550
RS	19	0.358898	0.747461	905.744465	0.025481	0.031703
RS	20	0.397214	0.895390	780.277971	0.021951	0.027096
RS	21	0.438729	0.895390	805.673115	0.022666	0.028014
RS	22	0.483710	1.089826	684.019965	0.019243	0.023603
RS	23	0.532447	1.089826	707.507916	0.019904	0.024304
RS	24	0.585254	1.347875	592.357222	0.016664	0.020194
RS	25	0.642470	1.347875	614.163379	0.017278	0.020690
RS	26	0.704462	1.689435	508.706439	0.014311	0.016993
RS	27	0.771632	1.689435	528.928015	0.014880	0.017313
RS	28	0.844409	2.135004	435.788128	0.012260	0.014122
RS	29	0.923263	2.135004	454.460990	0.012785	0.014310
RS	30	1.008701	2.700167	375.230157	0.010556	0.011673
RS	31	1.101272	2.700167	392.405108	0.011039	0.011779
RS	32	1.201573	3.393043	326.935566	0.009198	0.009677
RS	33	1.310249	3.393043	342.719610	0.009642	0.009746
RS	34	1.427999	4.217042	289.324793	0.008139	0.008100
RS	35	1.555580	4.217042	303.870829	0.008549	0.008153
RS	36	1.693813	5.172766	260.354962	0.007324	0.006867
RS	37	1.843589	5.172766	273.832221	0.007704	0.006913
RS	38	2.005870	6.252491	238.376526	0.006706	0.005906
RS	39	2.181701	6.252491	250.952470	0.007060	0.005953
RS	40	2.372213	7.428244	222.419019	0.006257	0.005173
RS	41	2.578632	7.428244	234.255007	0.006590	0.005230
RS	42	2.802286	8.644969	211.979011	0.005963	0.004640
RS	43	3.044614	8.644969	223.226014	0.006280	0.004718
RS	44	3.307175	9.825092	206.749385	0.005816	0.004291
RS	45	3.591659	9.825092	217.535831	0.006120	0.004399
RS	46	3.899896	10.888665	206.363411	0.005806	0.004116
RS	47	4.233870	10.888665	216.772483	0.006098	0.004263
RS	48	4.595729	11.784821	210.133266	0.005912	0.004104
RS	49	4.987802	11.784821	220.172584	0.006194	0.004298
RS	50	5.412611	12.519384	216.795558	0.006099	0.004236
RS	51	5.872889	12.519384	226.371453	0.006368	0.004473
RS	52	6.371599	13.166663	224.293516	0.006310	0.004467
RS	53	6.911949	13.166663	233.213229	0.006561	0.004731
RS	54	7.497416	14.345182	222.237776	0.006252	0.004553
RS	55	8.131767	14.345182	230.372180	0.006481	0.004812
RS	56	8.819083	14.345182	237.923165	0.006693	0.005054
RS	57	9.563787	14.345182	244.739315	0.006885	0.005266
RS	58	10.370670	29.488587	123.846899	0.003484	0.003014
RS	59	11.244925	29.488587	130.429327	0.003669	0.003171
RS	60	12.192176	29.488587	137.035316	0.003855	0.003304
RS	61	13.218519	29.488587	143.605208	0.004040	0.003411
RS	62	14.330556	29.488587	150.070140	0.004222	0.003488
RS	63	15.535444	29.488587	3889.404993	0.109419	0.060897
PA	4+25*2+4+6 0.010316994 0.005600829 15.535443843 1.845682696 0.535342374 0.409065175 0.385952648 0.409203082 0.462816239 0.538124174 0.631769318 0.747460679 0.895390084 1.089826431 1.347875306 1.689435458 2.135004032 2.700167118 3.393042895 4.217042368 5.172766457 6.252491495 7.428244227 8.644968819 9.825092378 10.888665112 11.784821157 12.519383725 13.166662671 14.345182332 29.488587033
//
IT	4849
RD	5
LK	-113614.019454
QD	-1068.555809 -> -818.810406
RI	0.0382248908
TR	0.008735	0.006096
MT	16.558501
MM	C_pi: 6.502617, n_recomb: 44451.509292
RS	0	0.000000	3.474641	105.981189	0.002384	0.000051
RS	1	0.008459	3.474641	114.657531	0.002579	0.000475
RS	2	0.017633	3.474641	124.017841	0.002790	0.001274
RS	3	0.027583	3.474641	134.111408	0.003017	0.002292
RS	4	0.038375	0.709690	705.237068	0.015865	0.011596
RS	5	0.050079	0.709690	751.883692	0.016915	0.015149
RS	6	0.062774	0.488366	1158.130166	0.026054	0.024136
RS	7	0.076542	0.488366	1219.779000	0.027441	0.028060
RS	8	0.091475	0.434613	1437.092452	0.032329	0.033565
RS	9	0.107671	0.434613	1499.362965	0.033730	0.037081
RS	10	0.125237	0.442978	1530.397646	0.034428	0.038093
RS	11	0.144289	0.442978	1587.201353	0.035706	0.041013
RS	12	0.164953	0.486353	1496.988012	0.033677	0.038727
RS	13	0.187364	0.486353	1547.608789	0.034816	0.041078
RS	14	0.211671	0.552040	1408.357794	0.031683	0.037293
RS	15	0.238034	0.552040	1453.461273	0.032698	0.039201
RS	16	0.266627	0.634993	1303.321597	0.029320	0.034981
RS	17	0.297639	0.634993	1343.565946	0.030225	0.036534
RS	18	0.331274	0.738170	1191.083311	0.026795	0.032164
RS	19	0.367754	0.738170	1227.139698	0.027606	0.033418
RS	20	0.407319	0.871388	1071.067276	0.024095	0.028925
RS	21	0.450231	0.871388	1103.712411	0.024830	0.029932
RS	22	0.496773	1.049026	945.262122	0.021265	0.025404
RS	23	0.547252	1.049026	975.239430	0.021939	0.026197
RS	24	0.602001	1.289357	819.444544	0.018435	0.021804
RS	25	0.661380	1.289357	847.276947	0.019061	0.022403
RS	26	0.725782	1.615228	700.276380	0.015754	0.018329
RS	27	0.795632	1.615228	726.207011	0.016337	0.018758
RS	28	0.871390	2.052507	593.594024	0.013354	0.015158
RS	29	0.953556	2.052507	617.661685	0.013895	0.015450
RS	30	1.042673	2.624609	503.411355	0.011325	0.012428
RS	31	1.139327	2.624609	525.598862	0.011824	0.012626
RS	32	1.244157	3.348852	430.702844	0.009689	0.010195
RS	33	1.357854	3.348852	451.058924	0.010147	0.010338
RS	34	1.481168	4.237859	373.732392	0.008408	0.008430
RS	35	1.614913	4.237859	392.397036	0.008828	0.008543
RS	36	1.759971	5.300096	329.737136	0.007418	0.007058
RS	37	1.917299	5.300096	346.907477	0.007804	0.007153
RS	38	2.087935	6.531687	296.361762	0.006667	0.006000
RS	39	2.273004	6.531687	312.260139	0.007025	0.006088
RS	40	2.473727	7.899452	272.159238	0.006123	0.005205
RS	41	2.691429	7.899452	287.020182	0.006457	0.005296
RS	42	2.927545	9.329698	256.315730	0.005766	0.004639
RS	43	3.183634	9.329698	270.375006	0.006082	0.004743
RS	44	3.461383	10.713592	248.296304	0.005586	0.004280
RS	45	3.762627	10.713592	261.769901	0.005889	0.004405
RS	46	4.089352	11.936196	247.530324	0.005569	0.004109
RS	47	4.443713	11.936196	260.578681	0.005862	0.004266
RS	48	4.828049	12.922645	253.071689	0.005693	0.004111
RS	49	5.244893	12.922645	265.751246	0.005978	0.004305
RS	50	5.696998	13.678298	263.203367	0.005921	0.004260
RS	51	6.187343	13.678298	275.420383	0.006196	0.004490
RS	52	6.719166	14.302913	275.035419	0.006187	0.004507
RS	53	7.295973	14.302913	286.537226	0.006446	0.004757
RS	54	7.921570	15.478554	275.400866	0.006196	0.004606
RS	55	8.600084	15.478554	285.959436	0.006433	0.004849
RS	56	9.335990	15.478554	295.829260	0.006655	0.005076
RS	57	10.134145	15.478554	304.817267	0.006857	0.005275
RS	58	10.999812	35.720853	137.839731	0.003101	0.002686
RS	59	11.938702	35.720853	145.878856	0.003282	0.002831
RS	60	12.957010	35.720853	154.065669	0.003466	0.002962
RS	61	14.061453	35.720853	162.344596	0.003652	0.003075
RS	62	15.259316	35.720853	170.649274	0.003839	0.003166
RS	63	16.558501	35.720853	5094.371154	0.114605	0.064703
PA	4+25*2+4+6 0.008734713 0.006096475 16.558501273 3.474641446 0.709689752 0.488366376 0.434613388 0.442977743 0.486353164 0.552040489 0.634992704 0.738169600 0.871387513 1.049026120 1.289357206 1.615228134 2.052507429 2.624609119 3.348852402 4.237858610 5.300095592 6.531686597 7.899451934 9.329698010 10.713592088 11.936196116 12.922645496 13.678297939 14.302912901 15.478554286 35.720852959
//
IT	4570
RD	6
LK	-113140.335206
QD	-879.220963 -> -680.560855
RI	0.0301026509
TR	0.007457	0.006496
MT	17.613652
MM	C_pi: 7.296529, n_recomb: 52945.095373
RS	0	0.000000	6.473058	68.384824	0.001292	0.000028
RS	1	0.008564	6.473058	74.141361	0.001400	0.000261
RS	2	0.017862	6.473058	80.373176	0.001518	0.000703
RS	3	0.027956	6.473058	87.117854	0.001645	0.001268
RS	4	0.038915	0.934358	650.544449	0.012287	0.009130
RS	5	0.050812	0.934358	696.972626	0.013164	0.011930
RS	6	0.063729	0.581991	1192.045639	0.022515	0.021063
RS	7	0.077751	0.581991	1262.091725	0.023838	0.024417
RS	8	0.092974	0.491240	1575.600144	0.029759	0.030867
RS	9	0.109501	0.491240	1651.674495	0.031196	0.034001
RS	10	0.127444	0.483648	1752.790399	0.033106	0.036239
RS	11	0.146923	0.483648	1824.781293	0.034466	0.038932
RS	12	0.168071	0.517392	1772.190234	0.033472	0.037806
RS	13	0.191029	0.517392	1837.136109	0.034699	0.040051
RS	14	0.215954	0.574834	1711.817284	0.032332	0.037217
RS	15	0.243014	0.574834	1769.589204	0.033423	0.039105
RS	16	0.272391	0.648912	1618.775835	0.030575	0.035614
RS	17	0.304284	0.648912	1669.820708	0.031539	0.037199
RS	18	0.338908	0.741733	1505.740002	0.028440	0.033340
RS	19	0.376498	0.741733	1550.775993	0.029290	0.034649
RS	20	0.417307	0.862620	1372.832510	0.025929	0.030439
RS	21	0.461612	0.862620	1412.921286	0.026687	0.031500
RS	22	0.509710	1.025678	1223.241642	0.023104	0.027031
RS	23	0.561928	1.025678	1259.585434	0.023790	0.027876
RS	24	0.618618	1.249419	1065.593359	0.020126	0.023355
RS	25	0.680164	1.249419	1099.177852	0.020761	0.024012
RS	26	0.746980	1.558068	910.416694	0.017195	0.019678
RS	27	0.819519	1.558068	941.793704	0.017788	0.020173
RS	28	0.898270	1.980748	767.635666	0.014499	0.016250
RS	29	0.983766	1.980748	796.939823	0.015052	0.016611
RS	30	1.076584	2.546555	644.682435	0.012176	0.013261
RS	31	1.177351	2.546555	671.838591	0.012689	0.013523
RS	32	1.286749	3.280724	544.373368	0.010282	0.010798
RS	33	1.405515	3.280724	569.333909	0.010753	0.010997
RS	34	1.534454	4.205057	465.232755	0.008787	0.008845
RS	35	1.674435	4.205057	488.078621	0.009219	0.009004
RS	36	1.826405	5.337128	403.921734	0.007629	0.007328
RS	37	1.991390	5.337128	424.843186	0.008024	0.007461
RS	38	2.170504	6.679366	357.384574	0.006750	0.006166
RS	39	2.364959	6.679366	376.638541	0.007114	0.006285
RS	40	2.576068	8.196905	323.643494	0.006113	0.005301
RS	41	2.805258	8.196905	341.529109	0.006451	0.005416
RS	42	3.054075	9.801265	301.485332	0.005694	0.004694
RS	43	3.324203	9.801265	318.322325	0.006012	0.004816
RS	44	3.617465	11.355503	290.047545	0.005478	0.004314
RS	45	3.935844	11.355503	306.142400	0.005782	0.004453
RS	46	4.281490	12.711668	288.466428	0.005448	0.004139
RS	47	4.656738	12.711668	304.060269	0.005743	0.004303
RS	48	5.064124	13.771984	295.467644	0.005581	0.004147
RS	49	5.506400	13.771984	310.667105	0.005868	0.004342
RS	50	5.986555	14.541292	308.826816	0.005833	0.004307
RS	51	6.507831	14.541292	323.535400	0.006111	0.004530
RS	52	7.073752	15.142938	324.755597	0.006134	0.004560
RS	53	7.688141	15.142938	338.653502	0.006396	0.004798
RS	54	8.355149	16.318203	327.141296	0.006179	0.004661
RS	55	9.079281	16.318203	339.911388	0.006420	0.004888
RS	56	9.865431	16.318203	351.853345	0.006646	0.005100
RS	57	10.718911	16.318203	362.729538	0.006851	0.005286
RS	58	11.645485	42.214694	146.636836	0.002770	0.002396
RS	59	12.651415	42.214694	155.797737	0.002943	0.002531
RS	60	13.743497	42.214694	165.223441	0.003121	0.002658
RS	61	14.929110	42.214694	174.865687	0.003303	0.002772
RS	62	16.216262	42.214694	184.664658	0.003488	0.002873
RS	63	17.613652	42.214694	6211.839446	0.117326	0.068297
PA	4+25*2+4+6 0.007457021 0.006495877 17.613652200 6.473057902 0.934358468 0.581990859 0.491239594 0.483648475 0.517391703 0.574834397 0.648911874 0.741733113 0.862620253 1.025678102 1.249418926 1.558068453 1.980748279 2.546554872 3.280724084 4.205057496 5.337127863 6.679366141 8.196904823 9.801265158 11.355502771 12.711668208 13.771984429 14.541292282 15.142938410 16.318203149 42.214693523
//
IT	4337
RD	7
LK	-112761.614248
QD	-727.795382 -> -567.315476
RI	0.0246717503
TR	0.006412	0.006810
MT	18.716252
MM	C_pi: 8.079034, n_recomb: 61228.949914
RS	0	0.000000	11.951580	43.205523	0.000706	0.000015
RS	1	0.008669	11.951580	46.916726	0.000766	0.000144
RS	2	0.018088	11.951580	50.943502	0.000832	0.000390
RS	3	0.028325	11.951580	55.312106	0.000903	0.000706
RS	4	0.039449	1.221874	584.778342	0.009551	0.007209
RS	5	0.051537	1.221874	628.971839	0.010272	0.009432
RS	6	0.064673	0.691271	1189.379512	0.019425	0.018387
RS	7	0.078948	0.691271	1265.000548	0.020660	0.021282
RS	8	0.094460	0.555664	1665.718754	0.027205	0.028307
RS	9	0.111316	0.555664	1753.833986	0.028644	0.031121
RS	10	0.129634	0.530369	1927.754798	0.031484	0.034282
RS	11	0.149540	0.530369	2014.579017	0.032902	0.036784
RS	12	0.171172	0.554461	2008.947335	0.032810	0.036629
RS	13	0.194678	0.554461	2088.835701	0.034115	0.038783
RS	14	0.220222	0.604400	1988.917449	0.032483	0.036808
RS	15	0.247981	0.604400	2060.438206	0.033651	0.038670
RS	16	0.278146	0.670832	1920.304034	0.031363	0.035886
RS	17	0.310925	0.670832	1983.310951	0.032392	0.037487
RS	18	0.346546	0.754939	1817.956995	0.029691	0.034175
RS	19	0.385255	0.754939	1872.932965	0.030589	0.035520
RS	20	0.427320	0.865544	1681.668745	0.027465	0.031677
RS	21	0.473030	0.865544	1729.791527	0.028251	0.032778
RS	22	0.522704	1.016363	1514.994271	0.024743	0.028476
RS	23	0.576683	1.016363	1557.908170	0.025444	0.029359
RS	24	0.635341	1.225757	1329.058705	0.021706	0.024814
RS	25	0.699084	1.225757	1368.331270	0.022348	0.025511
RS	26	0.768353	1.518504	1138.522417	0.018595	0.021006
RS	27	0.843626	1.518504	1175.188939	0.019193	0.021545
RS	28	0.925424	1.925629	958.176821	0.015649	0.017363
RS	29	1.014313	1.925629	992.605159	0.016211	0.017772
RS	30	1.110908	2.480269	799.846749	0.013063	0.014136
RS	31	1.215875	2.480269	831.957417	0.013588	0.014447
RS	32	1.329942	3.214124	669.027404	0.010927	0.011453
RS	33	1.453897	3.214124	698.663258	0.011411	0.011695
RS	34	1.588596	4.157498	565.007235	0.009228	0.009314
RS	35	1.734972	4.157498	592.151595	0.009671	0.009509
RS	36	1.894037	5.337311	484.107737	0.007907	0.007649
RS	37	2.066890	5.337311	508.907970	0.008312	0.007812
RS	38	2.254727	6.763698	422.637142	0.006903	0.006378
RS	39	2.458847	6.763698	445.360807	0.007274	0.006522
RS	40	2.680661	8.402755	378.061472	0.006175	0.005438
RS	41	2.921703	8.402755	399.060481	0.006518	0.005573
RS	42	3.183639	10.154543	348.693799	0.005695	0.004784
RS	43	3.468282	10.154543	368.368914	0.006016	0.004921
RS	44	3.777598	11.857096	333.247839	0.005443	0.004379
RS	45	4.113728	11.857096	351.997604	0.005749	0.004528
RS	46	4.478996	13.331610	330.474812	0.005397	0.004195
RS	47	4.875926	13.331610	348.623068	0.005694	0.004365
RS	48	5.307265	14.458406	338.696056	0.005532	0.004204
RS	49	5.775994	14.458406	356.398985	0.005821	0.004400
RS	50	6.285355	15.241515	355.113353	0.005800	0.004369
RS	51	6.838870	15.241515	372.266156	0.006080	0.004588
RS	52	7.440366	15.825848	374.962282	0.006124	0.004627
RS	53	8.094003	15.825848	391.167744	0.006389	0.004855
RS	54	8.804301	17.010274	378.954739	0.006189	0.004721
RS	55	9.576171	17.010274	393.812277	0.006432	0.004937
RS	56	10.414950	17.010274	407.667809	0.006658	0.005136
RS	57	11.326440	17.010274	420.235085	0.006863	0.005310
RS	58	12.316941	49.209750	152.152830	0.002485	0.002146
RS	59	13.393305	49.209750	162.204120	0.002649	0.002273
RS	60	14.562973	49.209750	172.629851	0.002819	0.002395
RS	61	15.834034	49.209750	183.390939	0.002995	0.002509
RS	62	17.215276	49.209750	194.436536	0.003176	0.002614
RS	63	18.716252	49.209750	7284.381538	0.118970	0.071499
PA	4+25*2+4+6 0.006412090 0.006809874 18.716252422 11.951579549 1.221874081 0.691270803 0.555663914 0.530369060 0.554460859 0.604399630 0.670832181 0.754938684 0.865543982 1.016363057 1.225757350 1.518503663 1.925628531 2.480269101 3.214124111 4.157497873 5.337311099 6.763697776 8.402754561 10.154543143 11.857095883 13.331609581 14.458406035 15.241515353 15.825848430 17.010273969 49.209749534
//
IT	6277
RD	8
LK	-112455.318867
QD	-606.962543 -> -476.826168
RI	0.0209710836
TR	0.005556	0.007053
MT	19.857620
MM	C_pi: 8.864283, n_recomb: 69325.030140
RS	0	0.000000	21.877969	26.942688	0.000389	0.000009
RS	1	0.008770	21.877969	29.294283	0.000423	0.000081
RS	2	0.018309	21.877969	31.850050	0.000459	0.000218
RS	3	0.028685	21.877969	34.627519	0.000499	0.000395
RS	4	0.039971	1.586844	517.167246	0.007460	0.005718
RS	5	0.052247	1.586844	558.024814	0.008049	0.007493
RS	6	0.065599	0.817550	1162.851586	0.016774	0.016084
RS	7	0.080122	0.817550	1241.666394	0.017911	0.018600
RS	8	0.095919	0.627830	1718.226643	0.024785	0.025943
RS	9	0.113102	0.627830	1816.406755	0.026201	0.028484
RS	10	0.131791	0.582584	2061.583189	0.029738	0.032330
RS	11	0.152119	0.582584	2162.362298	0.031192	0.034667
RS	12	0.174231	0.596556	2208.961061	0.031864	0.035315
RS	13	0.198281	0.596556	2303.907208	0.033233	0.037393
RS	14	0.224441	0.639250	2237.743786	0.032279	0.036177
RS	15	0.252895	0.639250	2323.770808	0.033520	0.038017
RS	16	0.283844	0.698731	2203.624098	0.031787	0.035893
RS	17	0.317507	0.698731	2279.646698	0.032883	0.037507
RS	18	0.354123	0.775210	2122.212562	0.030613	0.034740
RS	19	0.393951	0.775210	2188.165094	0.031564	0.036116
RS	20	0.437271	0.877018	1991.885353	0.028733	0.032675
RS	21	0.484390	0.877018	2048.812821	0.029554	0.033812
RS	22	0.535642	1.017449	1815.493810	0.026188	0.029741
RS	23	0.591389	1.017449	1865.368120	0.026908	0.030658
RS	24	0.652024	1.214554	1605.916590	0.023165	0.026165
RS	25	0.717978	1.214554	1650.935148	0.023814	0.026891
RS	26	0.789716	1.493205	1381.862682	0.019933	0.022286
RS	27	0.867745	1.493205	1423.698736	0.020537	0.022855
RS	28	0.952617	1.885501	1163.499906	0.016783	0.018469
RS	29	1.044933	1.885501	1202.915152	0.017352	0.018914
RS	30	1.145346	2.427407	967.920295	0.013962	0.015029
RS	31	1.254564	2.427407	1004.921696	0.014496	0.015377
RS	32	1.373361	3.155796	804.142952	0.011600	0.012136
RS	33	1.502577	3.155796	838.477957	0.012095	0.012412
RS	34	1.643125	4.108547	672.796589	0.009705	0.009813
RS	35	1.795999	4.108547	704.324087	0.010160	0.010039
RS	36	1.962281	5.321630	570.180840	0.008225	0.008000
RS	37	2.143146	5.321630	598.970514	0.008640	0.008190
RS	38	2.339873	6.813575	492.088211	0.007098	0.006618
RS	39	2.553853	6.813575	518.391272	0.007478	0.006782
RS	40	2.786599	8.553316	435.438166	0.006281	0.005600
RS	41	3.039758	8.553316	459.643920	0.006630	0.005752
RS	42	3.315119	10.432216	398.011286	0.005741	0.004895
RS	43	3.614629	10.432216	420.595818	0.006067	0.005045
RS	44	3.940407	12.265988	378.011993	0.005453	0.004463
RS	45	4.294757	12.265988	399.465623	0.005762	0.004621
RS	46	4.680183	13.847147	373.713335	0.005391	0.004267
RS	47	5.099411	13.847147	394.443076	0.005690	0.004442
RS	48	5.555406	15.034975	382.958946	0.005524	0.004274
RS	49	6.051393	15.034975	403.168251	0.005816	0.004471
RS	50	6.590878	15.832232	402.309907	0.005803	0.004443
RS	51	7.177677	15.832232	421.878133	0.006086	0.004658
RS	52	7.815939	16.403303	425.949986	0.006144	0.004702
RS	53	8.510178	16.403303	444.390059	0.006410	0.004923
RS	54	9.265302	17.601567	431.215487	0.006220	0.004789
RS	55	10.086652	17.601567	448.047383	0.006463	0.004995
RS	56	10.980034	17.601567	463.667284	0.006688	0.005184
RS	57	11.951768	17.601567	477.736067	0.006891	0.005348
RS	58	13.008725	56.741941	155.406199	0.002242	0.001933
RS	59	14.158377	56.741941	166.166745	0.002397	0.002052
RS	60	15.408856	56.741941	177.402623	0.002559	0.002169
RS	61	16.769003	56.741941	189.084913	0.002728	0.002281
RS	62	18.248438	56.741941	201.173133	0.002902	0.002389
RS	63	19.857620	56.741941	8323.514299	0.120065	0.074263
PA	4+25*2+4+6 0.005556493 0.007052949 19.857620106 21.877969109 1.586844197 0.817549935 0.627829608 0.582583865 0.596556049 0.639249951 0.698731275 0.775210396 0.877018315 1.017449135 1.214554494 1.493204706 1.885500864 2.427406949 3.155795895 4.108547231 5.321629907 6.813575222 8.553316040 10.432216117 12.265987627 13.847146942 15.034975059 15.832232071 16.403302877 17.601567286 56.741941390
//
IT	5630
RD	9
LK	-112206.719409
QD	-510.431590 -> -404.537440
RI	0.0183829305
TR	0.004857	0.007240
MT	21.020499
MM	C_pi: 9.645433, n_recomb: 77160.968690
RS	0	0.000000	39.654393	16.671820	0.000216	0.000005
RS	1	0.008868	39.654393	18.146640	0.000235	0.000045
RS	2	0.018522	39.654393	19.751574	0.000256	0.000123
RS	3	0.029033	39.654393	21.498037	0.000279	0.000224
RS	4	0.040475	2.044453	452.529250	0.005865	0.004567
RS	5	0.052933	2.044453	489.557502	0.006345	0.005993
RS	6	0.066495	0.961572	1120.857189	0.014526	0.014128
RS	7	0.081259	0.961572	1200.912080	0.015564	0.016327
RS	8	0.097333	0.707424	1740.779999	0.022560	0.023808
RS	9	0.114833	0.707424	1846.950692	0.023936	0.026110
RS	10	0.133884	0.639706	2158.756325	0.027977	0.030458
RS	11	0.154625	0.639706	2272.145157	0.029447	0.032646
RS	12	0.177205	0.642837	2372.947771	0.030753	0.033951
RS	13	0.201787	0.642837	2482.501087	0.032173	0.035958
RS	14	0.228550	0.678232	2455.780345	0.031827	0.035405
RS	15	0.257685	0.678232	2556.582433	0.033133	0.037224
RS	16	0.289405	0.731104	2463.768229	0.031930	0.035706
RS	17	0.323937	0.731104	2553.532685	0.033094	0.037330
RS	18	0.361531	0.800629	2412.035120	0.031260	0.035088
RS	19	0.402460	0.800629	2489.853810	0.032268	0.036491
RS	20	0.447018	0.894658	2296.464609	0.029762	0.033467
RS	21	0.495527	0.894658	2362.963972	0.030624	0.034636
RS	22	0.548338	1.026070	2118.027308	0.027449	0.030837
RS	23	0.605832	1.026070	2175.315246	0.028192	0.031782
RS	24	0.668425	1.212538	1890.368210	0.024499	0.027398
RS	25	0.736569	1.212538	1941.240602	0.025158	0.028148
RS	26	0.810755	1.478777	1635.815278	0.021200	0.023497
RS	27	0.891521	1.478777	1682.693839	0.021808	0.024090
RS	28	0.979448	1.857421	1380.139650	0.017886	0.019546
RS	29	1.075173	1.857421	1424.341082	0.018459	0.020017
RS	30	1.179387	2.386391	1146.383551	0.014857	0.015916
RS	31	1.292843	2.386391	1188.118683	0.015398	0.016293
RS	32	1.416359	3.106664	947.886013	0.012285	0.012826
RS	33	1.550829	3.106664	986.847821	0.012789	0.013131
RS	34	1.697224	4.062675	787.241459	0.010203	0.010326
RS	35	1.856601	4.062675	823.152568	0.010668	0.010577
RS	36	2.030112	5.298935	661.091904	0.008568	0.008366
RS	37	2.219009	5.298935	693.913604	0.008993	0.008578
RS	38	2.424658	6.842491	564.903555	0.007321	0.006872
RS	39	2.648543	6.842491	594.842157	0.007709	0.007055
RS	40	2.892283	8.666345	495.092414	0.006416	0.005775
RS	41	3.157637	8.666345	522.555922	0.006772	0.005942
RS	42	3.446523	10.655336	448.867361	0.005817	0.005019
RS	43	3.761027	10.655336	474.398330	0.006148	0.005181
RS	44	4.103421	12.605433	423.842621	0.005493	0.004557
RS	45	4.476179	12.605433	448.020164	0.005806	0.004724
RS	46	4.881992	14.282320	417.736073	0.005414	0.004348
RS	47	5.323793	14.282320	441.048839	0.005716	0.004528
RS	48	5.804773	15.525146	427.844914	0.005545	0.004352
RS	49	6.328405	15.525146	450.539523	0.005839	0.004551
RS	50	6.898473	16.334863	450.032645	0.005832	0.004523
RS	51	7.519095	16.334863	471.963293	0.006117	0.004737
RS	52	8.194753	16.893442	477.363176	0.006187	0.004785
RS	53	8.930328	16.893442	497.938694	0.006453	0.005000
RS	54	9.731133	18.103020	483.685186	0.006269	0.004863
RS	55	10.602954	18.103020	502.349032	0.006510	0.005062
RS	56	11.552087	18.103020	519.553070	0.006733	0.005243
RS	57	12.585389	18.103020	534.901495	0.006932	0.005399
RS	58	13.710323	64.733422	156.998826	0.002035	0.001751
RS	59	14.935017	64.733422	168.315403	0.002181	0.001863
RS	60	16.268315	64.733422	180.198090	0.002335	0.001975
RS	61	17.719850	64.733422	192.628447	0.002496	0.002085
RS	62	19.300106	64.733422	205.576987	0.002664	0.002193
RS	63	21.020499	64.733422	9322.209328	0.120815	0.076602
PA	4+25*2+4+6 0.004856508 0.007239981 21.020499184 39.654392782 2.044453262 0.961571755 0.707424370 0.639706281 0.642837137 0.678232227 0.731104144 0.800629318 0.894657568 1.026070384 1.212537912 1.478777136 1.857420895 2.386391143 3.106664150 4.062674717 5.298934686 6.842491018 8.666344589 10.655335943 12.605433151 14.282319936 15.525146395 16.334863344 16.893442157 18.103020323 64.733421960
//
IT	4726
RD	10
LK	-112004.157850
QD	-432.719328 -> -346.098070
RI	0.0165185455
TR	0.004283	0.007384
MT	22.188005
MM	C_pi: 10.408958, n_recomb: 84637.498319
RS	0	0.000000	71.023140	10.283023	0.000121	0.000003
RS	1	0.008961	71.023140	11.203392	0.000132	0.000026
RS	2	0.018725	71.023140	12.206032	0.000144	0.000070
RS	3	0.029364	71.023140	13.298275	0.000157	0.000128
RS	4	0.040956	2.608745	393.520683	0.004649	0.003683
RS	5	0.053587	2.608745	426.641192	0.005041	0.004837
RS	6	0.067350	1.123133	1069.830890	0.012640	0.012486
RS	7	0.082346	1.123133	1149.617213	0.013583	0.014416
RS	8	0.098686	0.793781	1740.032279	0.020559	0.021915
RS	9	0.116490	0.793781	1852.176089	0.021884	0.024006
RS	10	0.135890	0.701043	2223.786743	0.026274	0.028710
RS	11	0.157028	0.701043	2348.123161	0.027743	0.030759
RS	12	0.180060	0.692517	2502.334922	0.029565	0.032597
RS	13	0.205157	0.692517	2625.543881	0.031021	0.034534
RS	14	0.232501	0.720400	2641.434221	0.031209	0.034552
RS	15	0.262297	0.720400	2756.762939	0.032571	0.036350
RS	16	0.294762	0.766788	2696.630151	0.031861	0.035378
RS	17	0.330137	0.766788	2800.435348	0.033087	0.037009
RS	18	0.368681	0.829768	2681.477195	0.031682	0.035263
RS	19	0.410680	0.829768	2771.771440	0.032749	0.036690
RS	20	0.456441	0.916719	2588.432126	0.030583	0.034080
RS	21	0.506304	0.916719	2665.142077	0.031489	0.035278
RS	22	0.560635	1.040132	2415.441352	0.028539	0.031774
RS	23	0.619834	1.040132	2480.572220	0.029308	0.032744
RS	24	0.684338	1.217266	2175.803920	0.025707	0.028507
RS	25	0.754622	1.217266	2232.646043	0.026379	0.029277
RS	26	0.831205	1.472549	1894.761139	0.022387	0.024627
RS	27	0.914650	1.472549	1946.537074	0.022999	0.025237
RS	28	1.005572	1.838801	1603.603666	0.018947	0.020578
RS	29	1.104642	1.838801	1652.326675	0.019522	0.021066
RS	30	1.212590	2.355269	1331.778425	0.015735	0.016783
RS	31	1.330211	2.355269	1377.993445	0.016281	0.017180
RS	32	1.458372	3.066171	1097.625455	0.012969	0.013509
RS	33	1.598017	3.066171	1141.034856	0.013481	0.013836
RS	34	1.750176	4.021582	906.318325	0.010708	0.010838
RS	35	1.915970	4.021582	946.513233	0.011183	0.011111
RS	36	2.096620	5.273819	755.265125	0.008924	0.008736
RS	37	2.293459	5.273819	792.074755	0.009358	0.008966
RS	38	2.507936	6.858330	639.824556	0.007560	0.007130
RS	39	2.741632	6.858330	673.382191	0.007956	0.007330
RS	40	2.996270	8.752878	555.993525	0.006569	0.005955
RS	41	3.273726	8.752878	586.704884	0.006932	0.006135
RS	42	3.576045	10.837475	500.389376	0.005912	0.005148
RS	43	3.905454	10.837475	528.851715	0.006248	0.005320
RS	44	4.264382	12.890447	469.974043	0.005553	0.004656
RS	45	4.655473	12.890447	496.849744	0.005870	0.004831
RS	46	5.081609	14.652422	461.842516	0.005457	0.004433
RS	47	5.545932	14.652422	487.698147	0.005762	0.004619
RS	48	6.051862	15.943281	472.690180	0.005585	0.004434
RS	49	6.603129	15.943281	497.809673	0.005882	0.004635
RS	50	7.203795	16.761810	497.637199	0.005880	0.004608
RS	51	7.858286	16.761810	521.838759	0.006166	0.004821
RS	52	8.571426	17.305719	528.580265	0.006245	0.004872
RS	53	9.348470	17.305719	551.153014	0.006512	0.005084
RS	54	10.195144	18.518230	535.870042	0.006331	0.004942
RS	55	11.117690	18.518230	556.182169	0.006571	0.005136
RS	56	12.122904	18.518230	574.748234	0.006791	0.005310
RS	57	13.218195	18.518230	591.112783	0.006984	0.005459
RS	58	14.411635	73.055111	157.349756	0.001859	0.001597
RS	59	15.712018	73.055111	169.090646	0.001998	0.001703
RS	60	17.128929	73.055111	181.477535	0.002144	0.001810
RS	61	18.672808	73.055111	194.502285	0.002298	0.001917
RS	62	20.355035	73.055111	208.146423	0.002459	0.002023
RS	63	22.188005	73.055111	10266.819676	0.121303	0.078556
PA	4+25*2+4+6 0.004283130 0.007383952 22.188004550 71.023140313 2.608744831 1.123132530 0.793781233 0.701042864 0.692516845 0.720400208 0.766787947 0.829767708 0.916719069 1.040131961 1.217266366 1.472549200 1.838800648 2.355268747 3.066170637 4.021582104 5.273819000 6.858330058 8.752877781 10.837474616 12.890447363 14.652421950 15.943280759 16.761810496 17.305718601 18.518229874 73.055111256
//
IT	4915
RD	11
LK	-111838.157529
QD	-369.467117 -> -298.108770
RI	0.0151338834
TR	0.003812	0.007495
MT	23.346532
MM	C_pi: 11.141467, n_recomb: 91666.354214
RS	0	0.000000	125.448255	6.346811	0.000069	0.000002
RS	1	0.009049	125.448255	6.920835	0.000076	0.000015
RS	2	0.018916	125.448255	7.546748	0.000082	0.000041
RS	3	0.029676	125.448255	8.229236	0.000090	0.000074
RS	4	0.041410	3.291332	341.372456	0.003724	0.003004
RS	5	0.054206	3.291332	370.771026	0.004045	0.003946
RS	6	0.068160	1.301046	1014.777435	0.011070	0.011120
RS	7	0.083376	1.301046	1093.222131	0.011926	0.012824
RS	8	0.099969	0.885892	1722.140534	0.018787	0.020261
RS	9	0.118063	0.885892	1838.438935	0.020056	0.022162
RS	10	0.137795	0.765808	2261.682621	0.024673	0.027109
RS	11	0.159312	0.765808	2395.171247	0.026129	0.029028
RS	12	0.182777	0.744853	2599.785090	0.028361	0.031290
RS	13	0.208364	0.744853	2735.339377	0.029840	0.033158
RS	14	0.236267	0.764959	2794.745350	0.030488	0.033663
RS	15	0.266695	0.764959	2923.904823	0.031897	0.035436
RS	16	0.299875	0.804876	2899.820925	0.031635	0.034951
RS	17	0.336059	0.804876	3017.537807	0.032919	0.036586
RS	18	0.375516	0.861558	2926.145224	0.031922	0.035299
RS	19	0.418544	0.861558	3029.193183	0.033046	0.036747
RS	20	0.465465	0.941931	2862.005683	0.031222	0.034539
RS	21	0.516632	0.941931	2949.367330	0.032175	0.035764
RS	22	0.572429	1.058110	2701.334528	0.029469	0.032565
RS	23	0.633275	1.058110	2774.658343	0.030269	0.033558
RS	24	0.699626	1.226950	2455.928127	0.026792	0.029497
RS	25	0.771982	1.226950	2518.840404	0.027478	0.030282
RS	26	0.850884	1.472518	2153.056268	0.023488	0.025669
RS	27	0.936927	1.472518	2209.572595	0.024105	0.026291
RS	28	1.030754	1.827606	1829.176807	0.019955	0.021552
RS	29	1.133072	1.827606	1882.114292	0.020532	0.022053
RS	30	1.244649	2.332335	1520.349728	0.016586	0.017616
RS	31	1.366321	2.332335	1570.716134	0.017135	0.018028
RS	32	1.499004	3.033485	1250.443186	0.013641	0.014175
RS	33	1.643692	3.033485	1298.030063	0.014160	0.014518
RS	34	1.801472	3.985960	1027.773869	0.011212	0.011342
RS	35	1.973530	3.985960	1072.061578	0.011695	0.011631
RS	36	2.161157	5.249162	850.945132	0.009283	0.009101
RS	37	2.365761	5.249162	891.616011	0.009727	0.009347
RS	38	2.588879	6.866570	715.467814	0.007805	0.007387
RS	39	2.832186	6.866570	752.556645	0.008210	0.007601
RS	40	3.097509	8.821093	617.024930	0.006731	0.006134
RS	41	3.386841	8.821093	650.913327	0.007101	0.006327
RS	42	3.702353	10.989114	551.647416	0.006018	0.005277
RS	43	4.046414	10.989114	582.973587	0.006360	0.005459
RS	44	4.421609	13.133028	515.599436	0.005625	0.004756
RS	45	4.830754	13.133028	545.101387	0.005947	0.004938
RS	46	5.276920	14.970008	505.298779	0.005512	0.004519
RS	47	5.763459	14.970008	533.615427	0.005821	0.004710
RS	48	6.294023	16.301519	516.798418	0.005638	0.004518
RS	49	6.872596	16.301519	544.243759	0.005937	0.004721
RS	50	7.503521	17.123876	544.447875	0.005939	0.004694
RS	51	8.191538	17.123876	570.792307	0.006227	0.004907
RS	52	8.941810	17.648977	578.946955	0.006316	0.004962
RS	53	9.759972	17.648977	603.343326	0.006582	0.005171
RS	54	10.652166	18.852329	587.240997	0.006406	0.005027
RS	55	11.625092	18.852329	608.980690	0.006643	0.005216
RS	56	12.686054	18.852329	628.650527	0.006858	0.005384
RS	57	13.843020	18.852329	645.733524	0.007044	0.005525
RS	58	15.104675	81.562571	156.789088	0.001710	0.001465
RS	59	16.480493	81.562571	168.843175	0.001842	0.001566
RS	60	17.980804	81.562571	181.612260	0.001981	0.001669
RS	61	19.616873	81.562571	195.097983	0.002128	0.001772
RS	62	21.400983	81.562571	209.292482	0.002283	0.001877
RS	63	23.346532	81.562571	11144.260231	0.121574	0.080175
PA	4+25*2+4+6 0.003811592 0.007495302 23.346532252 125.448254773 3.291331847 1.301045893 0.885892168 0.765807577 0.744852729 0.764959417 0.804875569 0.861558130 0.941930732 1.058110011 1.226950391 1.472518304 1.827605557 2.332335461 3.033484732 3.985960027 5.249161849 6.866569595 8.821092690 10.989113978 13.133027754 14.970007819 16.301518634 17.123875728 17.648977448 18.852328568 81.562571413
//
IT	5200
RD	12
LK	-111701.106476
QD	-317.388902 -> -258.109544
RI	0.0140746267
TR	0.003421	0.007582
MT	24.487212
MM	C_pi: 11.832931, n_recomb: 98186.861681
RS	0	0.000000	217.973724	3.936447	0.000040	0.000001
RS	1	0.009131	217.973724	4.295848	0.000044	0.000009
RS	2	0.019096	217.973724	4.688059	0.000048	0.000024
RS	3	0.029970	217.973724	5.116075	0.000052	0.000044
RS	4	0.041837	4.100084	296.359565	0.003018	0.002482
RS	5	0.054789	4.100084	322.369979	0.003283	0.003258
RS	6	0.068922	1.493141	959.464110	0.009772	0.009990
RS	7	0.084346	1.493141	1035.886886	0.010550	0.011503
RS	8	0.101179	0.982493	1692.608834	0.017239	0.018829
RS	9	0.119548	0.982493	1811.534293	0.018450	0.020562
RS	10	0.139595	0.833173	2277.693270	0.023198	0.025663
RS	11	0.161472	0.833173	2418.570906	0.024632	0.027460
RS	12	0.185347	0.799164	2669.004265	0.027183	0.030053
RS	13	0.211402	0.799164	2815.399232	0.028674	0.031852
RS	14	0.239835	0.811253	2917.346746	0.029712	0.032768
RS	15	0.270866	0.811253	3059.315397	0.031158	0.034513
RS	16	0.304729	0.844669	3072.831145	0.031296	0.034457
RS	17	0.341684	0.844669	3203.967568	0.032631	0.036093
RS	18	0.382014	0.895213	3143.577105	0.032016	0.035227
RS	19	0.426026	0.895213	3259.337681	0.033195	0.036694
RS	20	0.474057	0.969368	3113.188873	0.031707	0.034869
RS	21	0.526474	0.969368	3211.423513	0.032707	0.036118
RS	22	0.583677	1.078911	2970.749606	0.030256	0.033225
RS	23	0.646103	1.078911	3052.509048	0.031089	0.034240
RS	24	0.714229	1.240304	2725.490359	0.027758	0.030371
RS	25	0.788575	1.240304	2794.546083	0.028462	0.031171
RS	26	0.869710	1.477225	2405.730207	0.024502	0.026622
RS	27	0.958253	1.477225	2466.830087	0.025124	0.027252
RS	28	1.054882	1.822311	2052.534573	0.020904	0.022464
RS	29	1.160333	1.822311	2109.365510	0.021483	0.022973
RS	30	1.275413	2.316245	1708.555126	0.017401	0.018408
RS	31	1.401000	2.316245	1762.702992	0.017953	0.018830
RS	32	1.538055	3.007850	1403.538895	0.014295	0.014814
RS	33	1.687624	3.007850	1454.971902	0.014818	0.015170
RS	34	1.850851	3.956181	1149.433650	0.011707	0.011829
RS	35	2.028981	3.956181	1197.555243	0.012197	0.012132
RS	36	2.223377	5.227045	946.450956	0.009639	0.009455
RS	37	2.435522	5.227045	990.791291	0.010091	0.009716
RS	38	2.667038	6.871507	790.525348	0.008051	0.007637
RS	39	2.919694	6.871507	830.999487	0.008463	0.007864
RS	40	3.195419	8.877742	677.151033	0.006897	0.006309
RS	41	3.496321	8.877742	714.095440	0.007273	0.006513
RS	42	3.824698	11.119339	601.794991	0.006129	0.005403
RS	43	4.183058	11.119339	635.874201	0.006476	0.005595
RS	44	4.574140	13.344068	559.996221	0.005703	0.004854
RS	45	5.000932	13.344068	592.014894	0.006029	0.005044
RS	46	5.466693	15.247015	547.455676	0.005576	0.004605
RS	47	5.974982	15.247015	578.118281	0.005888	0.004800
RS	48	6.529683	16.611979	559.559904	0.005699	0.004601
RS	49	7.135034	16.611979	589.202461	0.006001	0.004807
RS	50	7.795658	17.432671	589.875522	0.006008	0.004781
RS	51	8.516603	17.432671	618.208385	0.006296	0.004994
RS	52	9.303377	17.933865	627.896710	0.006395	0.005054
RS	53	10.161991	17.933865	653.919422	0.006660	0.005260
RS	54	11.099004	19.114228	637.347330	0.006491	0.005116
RS	55	12.121574	19.114228	660.268897	0.006725	0.005300
RS	56	13.237515	19.114228	680.761662	0.006933	0.005463
RS	57	14.455351	19.114228	698.246392	0.007111	0.005597
RS	58	15.784387	90.119764	155.591071	0.001585	0.001353
RS	59	17.234776	90.119764	167.867889	0.001710	0.001449
RS	60	18.817598	90.119764	180.918487	0.001843	0.001548
RS	61	20.544946	90.119764	194.753555	0.001983	0.001649
RS	62	22.430017	90.119764	209.375169	0.002132	0.001751
RS	63	24.487212	90.119764	11945.371927	0.121660	0.081509
PA	4+25*2+4+6 0.003421240 0.007581837 24.487212126 217.973724258 4.100083889 1.493140670 0.982492615 0.833173310 0.799164433 0.811253433 0.844668926 0.895212744 0.969368259 1.078911440 1.240303699 1.477224826 1.822310504 2.316244958 3.007850244 3.956180583 5.227045381 6.871507142 8.877742126 11.119338902 13.344067790 15.247014981 16.611979037 17.432671053 17.933865326 19.114228393 90.119763934
//
IT	4887
RD	13
LK	-111586.981249
QD	-274.052108 -> -224.357261
RI	0.0132414340
TR	0.003095	0.007649
MT	25.605252
MM	C_pi: 12.477380, n_recomb: 104168.826031
RS	0	0.000000	372.140811	2.460089	0.000024	0.000001
RS	1	0.009208	372.140811	2.686642	0.000026	0.000005
RS	2	0.019264	372.140811	2.934062	0.000028	0.000014
RS	3	0.030246	372.140811	3.204272	0.000031	0.000026
RS	4	0.042239	5.037322	258.190693	0.002479	0.002078
RS	5	0.055336	5.037322	281.213716	0.002700	0.002726
RS	6	0.069639	1.696429	906.493993	0.008702	0.009059
RS	7	0.085259	1.696429	980.536318	0.009413	0.010411
RS	8	0.102318	1.082171	1656.034200	0.015898	0.017597
RS	9	0.120947	1.082171	1776.382515	0.017053	0.019181
RS	10	0.141292	0.902313	2276.879158	0.021858	0.024368
RS	11	0.163510	0.902313	2423.532180	0.023265	0.026050
RS	12	0.187774	0.854853	2714.219651	0.026056	0.028898
RS	13	0.214272	0.854853	2869.900865	0.027550	0.030629
RS	14	0.243210	0.858751	3012.019669	0.028915	0.031887
RS	15	0.274813	0.858751	3165.581212	0.030389	0.033602
RS	16	0.309326	0.885636	3216.730094	0.030880	0.033922
RS	17	0.347016	0.885636	3360.525031	0.032260	0.035556
RS	18	0.388177	0.930153	3333.118761	0.031997	0.035072
RS	19	0.433129	0.930153	3461.281040	0.033228	0.036554
RS	20	0.482219	0.998370	3339.799717	0.032061	0.035090
RS	21	0.535829	0.998370	3448.920716	0.033109	0.036363
RS	22	0.594376	1.101754	3220.392111	0.030915	0.033770
RS	23	0.658314	1.101754	3310.715065	0.031782	0.034805
RS	24	0.728140	1.256402	2980.612459	0.028613	0.031139
RS	25	0.804394	1.256402	3055.852942	0.029336	0.031952
RS	26	0.887671	1.485607	2648.854098	0.025428	0.027489
RS	27	0.978615	1.485607	2714.391402	0.026058	0.028125
RS	28	1.077934	1.821772	2270.107483	0.021793	0.023312
RS	29	1.186397	1.821772	2330.522357	0.022373	0.023825
RS	30	1.304848	2.305945	1893.379548	0.018176	0.019157
RS	31	1.434206	2.305945	1950.930342	0.018729	0.019584
RS	32	1.575476	2.988603	1554.492150	0.014923	0.015425
RS	33	1.729753	2.988603	1609.410971	0.015450	0.015789
RS	34	1.898236	3.932404	1269.410750	0.012186	0.012297
RS	35	2.082233	3.932404	1321.067140	0.012682	0.012611
RS	36	2.283172	5.208980	1040.332028	0.009987	0.009796
RS	37	2.502613	5.208980	1088.107438	0.010446	0.010068
RS	38	2.742261	6.876527	863.883366	0.008293	0.007878
RS	39	3.003976	6.876527	907.557019	0.008712	0.008116
RS	40	3.289789	8.928406	735.509268	0.007061	0.006478
RS	41	3.601919	8.928406	775.353500	0.007443	0.006691
RS	42	3.942791	11.235975	650.144101	0.006241	0.005525
RS	43	4.315049	11.235975	686.835399	0.006593	0.005724
RS	44	4.721586	13.533385	602.588088	0.005785	0.004949
RS	45	5.165555	13.533385	636.988280	0.006115	0.005145
RS	46	5.650406	15.494614	587.805549	0.005643	0.004687
RS	47	6.179901	15.494614	620.677405	0.005958	0.004888
RS	48	6.758152	16.886481	600.505027	0.005765	0.004682
RS	49	7.389649	16.886481	632.198368	0.006069	0.004891
RS	50	8.079293	17.700102	633.471941	0.006081	0.004868
RS	51	8.832439	17.700102	663.624998	0.006371	0.005081
RS	52	9.654935	18.172008	675.007139	0.006480	0.005147
RS	53	10.553166	18.172008	702.449067	0.006743	0.005351
RS	54	11.534106	19.315371	685.864293	0.006584	0.005209
RS	55	12.605371	19.315371	709.711107	0.006813	0.005389
RS	56	13.775277	19.315371	730.738563	0.007015	0.005546
RS	57	15.052908	19.315371	748.305576	0.007184	0.005673
RS	58	16.448182	98.609031	153.985127	0.001478	0.001259
RS	59	17.971933	98.609031	166.414198	0.001598	0.001351
RS	60	19.635990	98.609031	179.666736	0.001725	0.001446
RS	61	21.453273	98.609031	193.761659	0.001860	0.001543
RS	62	23.437891	98.609031	208.710169	0.002004	0.001644
RS	63	25.605252	98.609031	12665.847211	0.121590	0.082605
PA	4+25*2+4+6 0.003095371 0.007649204 25.605251990 372.140811446 5.037322112 1.696429462 1.082171143 0.902313340 0.854853430 0.858750678 0.885636226 0.930152965 0.998369544 1.101753689 1.256402230 1.485607134 1.821771758 2.305944655 2.988602546 3.932403718 5.208980107 6.876526878 8.928405510 11.235974805 13.533384563 15.494613792 16.886480609 17.700102261 18.172008428 19.315371241 98.609030939
//
IT	5245
RD	14
LK	-111491.075739
QD	-237.651251 -> -195.603761
RI	0.0125695454
TR	0.002821	0.007702
MT	26.698543
MM	C_pi: 13.072333, n_recomb: 109608.525500
RS	0	0.000000	623.814337	1.552463	0.000014	0.000000
RS	1	0.009280	623.814337	1.696571	0.000015	0.000003
RS	2	0.019422	623.814337	1.854061	0.000017	0.000009
RS	3	0.030504	623.814337	2.026174	0.000018	0.000016
RS	4	0.042615	6.100495	226.180094	0.002064	0.001764
RS	5	0.055850	6.100495	246.622720	0.002250	0.002312
RS	6	0.070313	1.907377	857.462984	0.007823	0.008293
RS	7	0.086119	1.907377	929.006953	0.008476	0.009510
RS	8	0.103391	1.183481	1615.992622	0.014743	0.016543
RS	9	0.122266	1.183481	1736.868194	0.015846	0.017995
RS	10	0.142893	0.972463	2263.698429	0.020653	0.023214
RS	11	0.165434	0.972463	2414.724678	0.022030	0.024790
RS	12	0.190066	0.911398	2739.729516	0.024996	0.027828
RS	13	0.216985	0.911398	2903.199558	0.026487	0.029492
RS	14	0.246402	0.907026	3082.170812	0.028120	0.031034
RS	15	0.278549	0.907026	3246.028169	0.029615	0.032717
RS	16	0.313679	0.927373	3333.686540	0.030414	0.033364
RS	17	0.352069	0.927373	3489.206868	0.031833	0.034993
RS	18	0.394022	0.965954	3495.535664	0.031891	0.034854
RS	19	0.439868	0.965954	3635.584017	0.033169	0.036350
RS	20	0.489969	1.028453	3541.238280	0.032308	0.035223
RS	21	0.544719	1.028453	3661.081590	0.033401	0.036517
RS	22	0.604550	1.126069	3448.523264	0.031462	0.034215
RS	23	0.669934	1.126069	3547.429027	0.032365	0.035271
RS	24	0.741385	1.274565	3218.821635	0.029367	0.031812
RS	25	0.819467	1.274565	3300.254512	0.030109	0.032637
RS	26	0.904795	1.496861	2879.668482	0.026272	0.028274
RS	27	0.998042	1.496861	2949.512656	0.026910	0.028915
RS	28	1.099943	1.825100	2479.226455	0.022619	0.024097
RS	29	1.211300	1.825100	2542.944275	0.023200	0.024612
RS	30	1.332991	2.300563	2072.486932	0.018908	0.019860
RS	31	1.465975	2.300563	2133.078743	0.019461	0.020290
RS	32	1.611301	2.975107	1701.389219	0.015522	0.016003
RS	33	1.770113	2.975107	1759.432006	0.016052	0.016374
RS	34	1.943663	3.914573	1386.203589	0.012647	0.012742
RS	35	2.133318	3.914573	1441.080846	0.013148	0.013065
RS	36	2.340575	5.195930	1131.441074	0.010323	0.010122
RS	37	2.567065	5.195930	1182.396151	0.010787	0.010403
RS	38	2.814573	6.884064	934.679551	0.008527	0.008108
RS	39	3.085051	6.884064	981.344953	0.008953	0.008355
RS	40	3.380630	8.977434	791.443745	0.007221	0.006638
RS	41	3.703639	8.977434	834.011430	0.007609	0.006860
RS	42	4.056624	11.345428	696.185547	0.006352	0.005641
RS	43	4.442367	11.345428	735.330756	0.006709	0.005847
RS	44	4.863907	13.709248	642.963422	0.005866	0.005039
RS	45	5.324568	13.709248	679.596011	0.006200	0.005241
RS	46	5.827978	15.722531	625.995151	0.005711	0.004767
RS	47	6.378106	15.722531	660.929038	0.006030	0.004972
RS	48	6.979286	17.135687	639.312528	0.005833	0.004761
RS	49	7.636257	17.135687	672.903476	0.006139	0.004973
RS	50	8.354197	17.937205	674.939102	0.006158	0.004953
RS	51	9.138763	17.937205	706.741831	0.006448	0.005166
RS	52	9.996138	18.374668	720.004328	0.006569	0.005240
RS	53	10.933078	18.374668	748.660818	0.006830	0.005442
RS	54	11.956969	19.467755	732.596669	0.006684	0.005306
RS	55	13.075879	19.467755	757.113664	0.006907	0.005482
RS	56	14.298626	19.467755	778.393386	0.007102	0.005632
RS	57	15.634846	19.467755	795.734299	0.007260	0.005751
RS	58	17.095070	106.933290	152.158118	0.001388	0.001178
RS	59	18.690805	106.933290	164.687203	0.001503	0.001267
RS	60	20.434628	106.933290	178.081682	0.001625	0.001359
RS	61	22.340281	106.933290	192.367869	0.001755	0.001454
RS	62	24.422782	106.933290	207.565228	0.001894	0.001551
RS	63	26.698543	106.933290	13305.749871	0.121393	0.083504
PA	4+25*2+4+6 0.002820790 0.007701525 26.698542645 623.814336880 6.100494751 1.907376542 1.183480718 0.972463440 0.911397662 0.907026412 0.927373401 0.965953940 1.028452709 1.126069317 1.274564523 1.496861369 1.825099704 2.300563408 2.975107069 3.914573238 5.195930037 6.884063622 8.977433677 11.345427877 13.709247732 15.722531390 17.135687109 17.937204828 18.374667526 19.467755435 106.933290443
//
IT	4527
RD	15
LK	-111409.738023
QD	-206.827706 -> -170.930423
RI	0.0120153569
TR	0.002587	0.007742
MT	27.766916
MM	C_pi: 13.617915, n_recomb: 114520.710433
RS	0	0.000000	1026.654669	0.990547	0.000009	0.000000
RS	1	0.009348	1026.654669	1.083174	0.000009	0.000002
RS	2	0.019570	1026.654669	1.184467	0.000010	0.000005
RS	3	0.030747	1026.654669	1.295235	0.000011	0.000010
RS	4	0.042970	7.282021	199.504309	0.001742	0.001517
RS	5	0.056334	7.282021	217.747117	0.001901	0.001986
RS	6	0.070949	2.122127	813.204061	0.007101	0.007662
RS	7	0.086929	2.122127	882.298506	0.007704	0.008767
RS	8	0.104403	1.284966	1575.152503	0.013754	0.015643
RS	9	0.123511	1.284966	1695.930496	0.014809	0.016980
RS	10	0.144405	1.042917	2241.887641	0.019576	0.022189
RS	11	0.167252	1.042917	2396.116559	0.020923	0.023669
RS	12	0.192234	0.968357	2749.498851	0.024009	0.026842
RS	13	0.219552	0.968357	2919.381497	0.025492	0.028442
RS	14	0.249424	0.955747	3131.341724	0.027343	0.030215
RS	15	0.282089	0.955747	3304.200785	0.028852	0.031867
RS	16	0.317806	0.969581	3426.422505	0.029920	0.032797
RS	17	0.356863	0.969581	3592.644696	0.031371	0.034420
RS	18	0.399571	1.002305	3632.507230	0.031719	0.034590
RS	19	0.446271	1.002305	3783.784552	0.033040	0.036099
RS	20	0.497336	1.059269	3718.037782	0.032466	0.035284
RS	21	0.553175	1.059269	3848.298510	0.033604	0.036599
RS	22	0.614234	1.151439	3654.638092	0.031912	0.034576
RS	23	0.681001	1.151439	3762.049162	0.032850	0.035651
RS	24	0.754009	1.294278	3438.829665	0.030028	0.032399
RS	25	0.833842	1.294278	3526.427609	0.030793	0.033237
RS	26	0.921138	1.510370	3096.443972	0.027038	0.028983
RS	27	1.016594	1.510370	3170.479172	0.027685	0.029629
RS	28	1.120973	1.831583	2678.063023	0.023385	0.024822
RS	29	1.235110	1.831583	2744.838169	0.023968	0.025337
RS	30	1.359917	2.299368	2244.188007	0.019596	0.020518
RS	31	1.496390	2.299368	2307.490426	0.020149	0.020949
RS	32	1.645621	2.966757	1842.807755	0.016091	0.016550
RS	33	1.808802	2.966757	1903.629822	0.016623	0.016924
RS	34	1.987237	3.902478	1498.681344	0.013087	0.013165
RS	35	2.182353	3.902478	1556.469434	0.013591	0.013493
RS	36	2.395707	5.188420	1218.920919	0.010644	0.010431
RS	37	2.629007	5.188420	1272.795882	0.011114	0.010720
RS	38	2.884115	6.895835	1002.275026	0.008752	0.008325
RS	39	3.163071	6.895835	1051.716496	0.009184	0.008580
RS	40	3.468103	9.028073	844.486125	0.007374	0.006790
RS	41	3.801650	9.028073	889.592594	0.007768	0.007019
RS	42	4.166377	11.452720	739.568261	0.006458	0.005750
RS	43	4.565199	11.452720	781.002185	0.006820	0.005963
RS	44	5.001303	13.878444	680.846260	0.005945	0.005125
RS	45	5.478174	13.878444	719.557218	0.006283	0.005332
RS	46	5.999623	15.939002	661.794604	0.005779	0.004842
RS	47	6.569817	15.939002	698.641160	0.006101	0.005051
RS	48	7.193314	17.368820	675.779746	0.005901	0.004837
RS	49	7.875094	17.368820	711.116570	0.006210	0.005051
RS	50	8.620608	18.153826	714.092161	0.006235	0.005036
RS	51	9.435812	18.153826	747.380134	0.006526	0.005250
RS	52	10.327222	18.552114	762.726962	0.006660	0.005332
RS	53	11.301961	18.552114	792.404764	0.006919	0.005533
RS	54	12.367819	19.582910	777.441895	0.006789	0.005405
RS	55	13.533314	19.582910	802.384868	0.007006	0.005576
RS	56	14.807759	19.582910	823.649961	0.007192	0.005721
RS	57	16.201340	19.582910	840.477430	0.007339	0.005831
RS	58	17.725193	115.016016	150.254755	0.001312	0.001110
RS	59	19.391496	115.016016	162.847242	0.001422	0.001196
RS	60	21.213565	115.016016	176.340645	0.001540	0.001285
RS	61	23.205962	115.016016	190.767880	0.001666	0.001377
RS	62	25.384609	115.016016	206.155829	0.001800	0.001473
RS	63	27.766916	115.016016	13868.144456	0.121097	0.084242
PA	4+25*2+4+6 0.002587184 0.007741761 27.766916181 1026.654669248 7.282021413 2.122127299 1.284966287 1.042916718 0.968356539 0.955747327 0.969581089 1.002304708 1.059268745 1.151439210 1.294277818 1.510369974 1.831583255 2.299367685 2.966756944 3.902477579 5.188420393 6.895834944 9.028073092 11.452720147 13.878443672 15.939002285 17.368820151 18.153825568 18.552114346 19.582910420 115.016016111
//
IT	4930
RD	16
LK	-111340.146013
QD	-180.544408 -> -149.641520
RI	0.0115491570
TR	0.002387	0.007772
MT	28.810885
MM	C_pi: 14.115837, n_recomb: 118932.058980
RS	0	0.000000	1660.939300	0.638903	0.000005	0.000000
RS	1	0.009412	1660.939300	0.699059	0.000006	0.000001
RS	2	0.019710	1660.939300	0.764881	0.000006	0.000003
RS	3	0.030977	1660.939300	0.836903	0.000007	0.000006
RS	4	0.043304	8.568630	177.361815	0.001491	0.001322
RS	5	0.056791	8.568630	193.745957	0.001629	0.001729
RS	6	0.071548	2.336673	774.039212	0.006508	0.007142
RS	7	0.087694	2.336673	840.841259	0.007070	0.008154
RS	8	0.105360	1.385278	1535.330586	0.012909	0.014875
RS	9	0.124688	1.385278	1655.604122	0.013921	0.016112
RS	10	0.145836	1.113047	2214.401833	0.018619	0.021279
RS	11	0.168973	1.113047	2370.884672	0.019935	0.022672
RS	12	0.194289	1.025364	2746.971229	0.023097	0.025936
RS	13	0.221987	1.025364	2922.041728	0.024569	0.027476
RS	14	0.252292	1.004646	3162.923404	0.026594	0.029436
RS	15	0.285449	1.004646	3343.548099	0.028113	0.031056
RS	16	0.321727	1.012029	3497.861247	0.029411	0.032229
RS	17	0.361419	1.012029	3673.733422	0.030889	0.033845
RS	18	0.404848	1.038974	3746.211957	0.031499	0.034294
RS	19	0.452363	1.038974	3907.973914	0.032859	0.035812
RS	20	0.504351	1.090555	3871.484213	0.032552	0.035286
RS	21	0.561232	1.090555	4011.752294	0.033731	0.036621
RS	22	0.623466	1.177543	3839.121784	0.032280	0.034864
RS	23	0.691558	1.177543	3954.878720	0.033253	0.035959
RS	24	0.766058	1.315145	3640.256026	0.030608	0.032912
RS	25	0.847571	1.315145	3733.957323	0.031396	0.033762
RS	26	0.936755	1.525638	3298.299098	0.027733	0.029625
RS	27	1.034333	1.525638	3376.420232	0.028389	0.030275
RS	28	1.141095	1.840635	2865.500708	0.024094	0.025491
RS	29	1.257905	1.840635	2935.123338	0.024679	0.026006
RS	30	1.385710	2.301705	2407.372233	0.020242	0.021133
RS	31	1.525543	2.301705	2473.092757	0.020794	0.021564
RS	32	1.678537	2.962943	1977.771627	0.016629	0.017064
RS	33	1.845931	2.962943	2041.056330	0.017162	0.017440
RS	34	2.029079	3.895734	1606.058807	0.013504	0.013564
RS	35	2.229466	3.895734	1666.463850	0.014012	0.013897
RS	36	2.448712	5.186589	1302.174690	0.010949	0.010722
RS	37	2.688594	5.186589	1358.717050	0.011424	0.011018
RS	38	2.951053	6.912815	1066.240654	0.008965	0.008529
RS	39	3.238214	6.912815	1118.244822	0.009402	0.008792
RS	40	3.552403	9.082539	894.329049	0.007520	0.006932
RS	41	3.896162	9.082539	941.789971	0.007919	0.007168
RS	42	4.272276	11.561524	780.073088	0.006559	0.005851
RS	43	4.683790	11.561524	823.630879	0.006925	0.006070
RS	44	5.134034	14.046111	716.075492	0.006021	0.005204
RS	45	5.626655	14.046111	756.712373	0.006363	0.005416
RS	46	6.165640	16.150443	695.077267	0.005844	0.004913
RS	47	6.755355	16.150443	733.690870	0.006169	0.005126
RS	48	7.400572	17.593232	709.800309	0.005968	0.004910
RS	49	8.106517	17.593232	746.738285	0.006279	0.005126
RS	50	8.878904	18.357979	750.838225	0.006313	0.005117
RS	51	9.723987	18.357979	785.458636	0.006604	0.005332
RS	52	10.648609	18.712941	803.099282	0.006753	0.005424
RS	53	11.660255	18.712941	833.622376	0.007009	0.005623
RS	54	12.767115	19.670838	820.365901	0.006898	0.005507
RS	55	13.978152	19.670838	845.507831	0.007109	0.005673
RS	56	15.303171	19.670838	866.513371	0.007286	0.005811
RS	57	16.752898	19.670838	882.567495	0.007421	0.005913
RS	58	18.339072	122.796948	148.383184	0.001248	0.001053
RS	59	20.074535	122.796948	161.015270	0.001354	0.001135
RS	60	21.973337	122.796948	174.578649	0.001468	0.001222
RS	61	24.050852	122.796948	189.112107	0.001590	0.001312
RS	62	26.323901	122.796948	204.649158	0.001721	0.001406
RS	63	28.810885	122.796948	14358.029153	0.120725	0.084847
PA	4+25*2+4+6 0.002386589 0.007772154 28.810885496 1660.939300091 8.568630432 2.336673416 1.385277688 1.113046665 1.025363936 1.004645960 1.012028741 1.038973879 1.090554558 1.177543196 1.315145223 1.525637505 1.840634830 2.301705261 2.962943021 3.895733872 5.186589301 6.912815159 9.082538949 11.561524025 14.046111180 16.150442869 17.593231901 18.357978544 18.712940762 19.670838038 122.796947892
//
IT	4868
RD	17
LK	-111280.120550
QD	-157.999520 -> -131.196865
RI	0.0111504355
TR	0.002213	0.007794
MT	29.831462
MM	C_pi: 14.568825, n_recomb: 122875.831265
RS	0	0.000000	2632.577766	0.418367	0.000003	0.000000
RS	1	0.009472	2632.577766	0.458011	0.000004	0.000001
RS	2	0.019841	2632.577766	0.501414	0.000004	0.000002
RS	3	0.031193	2632.577766	0.548931	0.000004	0.000004
RS	4	0.043620	9.943986	158.988680	0.001294	0.001167
RS	5	0.057224	9.943986	173.808760	0.001415	0.001524
RS	6	0.072116	2.547240	739.908568	0.006022	0.006714
RS	7	0.088419	2.547240	804.635983	0.006548	0.007650
RS	8	0.106267	1.483211	1497.689843	0.012189	0.014221
RS	9	0.125804	1.483211	1617.219505	0.013161	0.015371
RS	10	0.147193	1.182315	2183.493443	0.017770	0.020473
RS	11	0.170607	1.182315	2341.479243	0.019056	0.021788
RS	12	0.196240	1.082119	2735.032786	0.022259	0.025104
RS	13	0.224300	1.082119	2914.226267	0.023717	0.026589
RS	14	0.255018	1.053517	3179.971461	0.025880	0.028697
RS	15	0.288646	1.053517	3367.215967	0.027403	0.030287
RS	16	0.325459	1.054541	3550.877571	0.028898	0.031669
RS	17	0.365759	1.054541	3735.363946	0.030400	0.033277
RS	18	0.409877	1.075787	3839.050468	0.031243	0.033974
RS	19	0.458173	1.075787	4010.509134	0.032639	0.035502
RS	20	0.511044	1.122109	4003.312929	0.032580	0.035243
RS	21	0.568923	1.122109	4153.105317	0.033799	0.036597
RS	22	0.632284	1.204136	4002.953604	0.032577	0.035092
RS	23	0.701647	1.204136	4126.831024	0.033585	0.036207
RS	24	0.777580	1.336855	3823.384160	0.031116	0.033359
RS	25	0.860706	1.336855	3923.094548	0.031927	0.034223
RS	26	0.951705	1.542268	3484.992563	0.028362	0.030206
RS	27	1.051324	1.542268	3567.100889	0.029030	0.030861
RS	28	1.160379	1.851759	3041.006989	0.024749	0.026108
RS	29	1.279764	1.851759	3113.298791	0.025337	0.026623
RS	30	1.410458	2.307004	2561.402218	0.020845	0.021707
RS	31	1.553530	2.307004	2629.286866	0.021398	0.022137
RS	32	1.710155	2.963090	2105.671275	0.017137	0.017548
RS	33	1.881615	2.963090	2171.134987	0.017669	0.017925
RS	34	2.069317	3.893884	1707.834917	0.013899	0.013940
RS	35	2.274798	3.893884	1770.586167	0.014410	0.014277
RS	36	2.499742	5.190319	1380.824076	0.011238	0.010997
RS	37	2.745993	5.190319	1439.795953	0.011717	0.011298
RS	38	3.015570	6.935543	1126.306506	0.009166	0.008721
RS	39	3.310681	6.935543	1180.668990	0.009609	0.008990
RS	40	3.633746	9.142271	940.796424	0.007656	0.007063
RS	41	3.987411	9.142271	990.433629	0.008060	0.007306
RS	42	4.374577	11.674452	817.586066	0.006654	0.005945
RS	43	4.798415	11.674452	863.108174	0.007024	0.006170
RS	44	5.262400	14.216112	748.576548	0.006092	0.005278
RS	45	5.770334	14.216112	790.992709	0.006437	0.005494
RS	46	6.326380	16.361850	725.791100	0.005907	0.004980
RS	47	6.935096	16.361850	766.033554	0.006234	0.005196
RS	48	7.601470	17.814805	741.334485	0.006033	0.004978
RS	49	8.330965	17.814805	779.739233	0.006346	0.005197
RS	50	9.129558	18.556164	785.147512	0.006390	0.005195
RS	51	10.003795	18.556164	820.962411	0.006681	0.005410
RS	52	10.960840	18.864177	841.106495	0.006845	0.005514
RS	53	12.008539	18.864177	872.319433	0.007099	0.005711
RS	54	13.155477	19.740023	861.378211	0.007010	0.005610
RS	55	14.411055	19.740023	886.513307	0.007215	0.005772
RS	56	15.785563	19.740023	907.040316	0.007382	0.005903
RS	57	17.290266	19.740023	922.092377	0.007504	0.005995
RS	58	18.937496	130.230155	146.621792	0.001193	0.001004
RS	59	20.740755	130.230155	159.279896	0.001296	0.001084
RS	60	22.714821	130.230155	172.895630	0.001407	0.001169
RS	61	24.875874	130.230155	187.513006	0.001526	0.001257
RS	62	27.241624	130.230155	203.171448	0.001653	0.001350
RS	63	29.831462	130.230155	14781.406392	0.120295	0.085345
PA	4+25*2+4+6 0.002212840 0.007794383 29.831461526 2632.577766037 9.943985929 2.547239562 1.483211109 1.182314866 1.082119119 1.053516982 1.054541484 1.075786658 1.122109186 1.204135663 1.336855148 1.542268440 1.851758586 2.307004177 2.963089957 3.893883672 5.190318824 6.935543059 9.142270612 11.674451585 14.216112398 16.361850474 17.814804987 18.556163813 18.864177121 19.740023343 130.230155403
//
IT	5226
RD	18
LK	-111227.972543
QD	-138.565912 -> -115.168584
RI	0.0108044426
TR	0.002061	0.007810
MT	30.829328
MM	C_pi: 14.979877, n_recomb: 126387.490423
RS	0	0.000000	4107.021073	0.277045	0.000002	0.000000
RS	1	0.009529	4107.021073	0.303456	0.000002	0.000001
RS	2	0.019966	4107.021073	0.332386	0.000003	0.000001
RS	3	0.031398	4107.021073	0.364075	0.000003	0.000003
RS	4	0.043919	11.388840	143.723691	0.001137	0.001041
RS	5	0.057633	11.388840	157.229680	0.001244	0.001358
RS	6	0.072655	2.750369	710.550135	0.005622	0.006363
RS	7	0.089107	2.750369	773.449684	0.006120	0.007235
RS	8	0.107127	1.577699	1462.929233	0.011575	0.013664
RS	9	0.126865	1.577699	1581.599801	0.012514	0.014741
RS	10	0.148483	1.250258	2150.820305	0.017018	0.019757
RS	11	0.172161	1.250258	2309.724962	0.018275	0.021003
RS	12	0.198096	1.138369	2716.022499	0.021490	0.024342
RS	13	0.226502	1.138369	2898.426602	0.022933	0.025776
RS	14	0.257615	1.102193	3185.134171	0.025201	0.027999
RS	15	0.291693	1.102193	3377.956269	0.026727	0.029560
RS	16	0.329018	1.096981	3588.119120	0.028390	0.031121
RS	17	0.369899	1.096981	3780.226647	0.029910	0.032720
RS	18	0.414677	1.112602	3913.410372	0.030964	0.033640
RS	19	0.463721	1.112602	4093.764771	0.032391	0.035177
RS	20	0.517439	1.153772	4115.426308	0.032562	0.035163
RS	21	0.576275	1.153772	4274.212186	0.033818	0.036536
RS	22	0.640718	1.231016	4147.436446	0.032815	0.035268
RS	23	0.711303	1.231016	4279.156594	0.033857	0.036404
RS	24	0.788613	1.359146	3988.920803	0.031561	0.033750
RS	25	0.873290	1.359146	4094.514700	0.032397	0.034628
RS	26	0.966036	1.559921	3656.734294	0.028933	0.030732
RS	27	1.067620	1.559921	3742.731127	0.029613	0.031393
RS	28	1.178885	1.864522	3204.455411	0.025354	0.026679
RS	29	1.300751	1.864522	3279.262861	0.025946	0.027193
RS	30	1.434231	2.314742	2705.986534	0.021410	0.022244
RS	31	1.580430	2.314742	2775.816014	0.021963	0.022672
RS	32	1.740560	2.966614	2226.185141	0.017614	0.018003
RS	33	1.915950	2.966614	2293.576678	0.018147	0.018379
RS	34	2.108053	3.896391	1803.722018	0.014271	0.014294
RS	35	2.318461	3.896391	1868.574000	0.014784	0.014633
RS	36	2.548920	5.199271	1454.652379	0.011509	0.011254
RS	37	2.801339	5.199271	1515.833644	0.011994	0.011560
RS	38	3.077812	6.964083	1182.331626	0.009355	0.008900
RS	39	3.380630	6.964083	1238.860264	0.009802	0.009174
RS	40	3.712305	9.208026	983.804033	0.007784	0.007185
RS	41	4.075585	9.208026	1035.448344	0.008193	0.007434
RS	42	4.473482	11.793139	852.065749	0.006742	0.006031
RS	43	4.909296	11.793139	899.400308	0.007116	0.006262
RS	44	5.386639	14.391042	778.334768	0.006158	0.005345
RS	45	5.909468	14.391042	822.391309	0.006507	0.005566
RS	46	6.482119	16.576723	753.935355	0.005965	0.005041
RS	47	7.109339	16.576723	795.677425	0.006296	0.005260
RS	48	7.796327	18.037739	770.389089	0.006095	0.005043
RS	49	8.548779	18.037739	810.137767	0.006410	0.005264
RS	50	9.372934	18.753148	817.030524	0.006464	0.005269
RS	51	10.275623	18.753148	853.917744	0.006756	0.005486
RS	52	11.264331	19.011122	876.766653	0.006937	0.005603
RS	53	12.347255	19.011122	908.535523	0.007188	0.005797
RS	54	13.533371	19.797092	900.507924	0.007125	0.005714
RS	55	14.832515	19.797092	925.453403	0.007322	0.005871
RS	56	16.255456	19.797092	945.310462	0.007479	0.005995
RS	57	17.813990	19.797092	959.164216	0.007589	0.006078
RS	58	19.521040	137.279493	145.023843	0.001147	0.000963
RS	59	21.390757	137.279493	157.702160	0.001248	0.001041
RS	60	23.438642	137.279493	171.361337	0.001356	0.001124
RS	61	25.681673	137.279493	186.050038	0.001472	0.001211
RS	62	28.138446	137.279493	201.812953	0.001597	0.001302
RS	63	30.829328	137.279493	15144.515567	0.119826	0.085754
PA	4+25*2+4+6 0.002061195 0.007809818 30.829327692 4107.021072642 11.388840278 2.750368712 1.577698759 1.250258371 1.138368723 1.102192771 1.096980559 1.112601852 1.153772095 1.231016316 1.359145927 1.559921243 1.864521615 2.314742174 2.966614464 3.896390979 5.199270670 6.964082718 9.208026325 11.793138807 14.391041963 16.576722681 18.037739371 18.753148389 19.011121738 19.797091832 137.279492741
//
IT	5486
RD	19
LK	-111182.387317
QD	-121.748376 -> -101.212502
RI	0.0105009820
TR	0.001928	0.007820
MT	31.805254
MM	C_pi: 15.352219, n_recomb: 129502.779089
RS	0	0.000000	6316.743769	0.185348	0.000001	0.000000
RS	1	0.009583	6316.743769	0.203118	0.000002	0.000000
RS	2	0.020085	6316.743769	0.222592	0.000002	0.000001
RS	3	0.031593	6316.743769	0.243934	0.000002	0.000002
RS	4	0.044203	12.883171	131.001446	0.001012	0.000939
RS	5	0.058023	12.883171	143.402377	0.001107	0.001224
RS	6	0.073166	2.942980	685.619888	0.005294	0.006074
RS	7	0.089761	2.942980	746.948488	0.005768	0.006894
RS	8	0.107946	1.667860	1431.397312	0.011053	0.013191
RS	9	0.127874	1.667860	1549.181667	0.011963	0.014204
RS	10	0.149711	1.316488	2117.582463	0.016352	0.019121
RS	11	0.173642	1.316488	2276.959620	0.017582	0.020306
RS	12	0.199865	1.193908	2691.801861	0.020786	0.023642
RS	13	0.228602	1.193908	2876.643524	0.022213	0.025030
RS	14	0.260092	1.150538	3180.672401	0.024561	0.027341
RS	15	0.294601	1.150538	3378.137782	0.026085	0.028874
RS	16	0.332416	1.139239	3611.963404	0.027891	0.030588
RS	17	0.373855	1.139239	3810.758638	0.029426	0.032178
RS	18	0.419265	1.149312	3971.553418	0.030668	0.033297
RS	19	0.469027	1.149312	4160.012499	0.032123	0.034842
RS	20	0.523558	1.185418	4209.765329	0.032507	0.035054
RS	21	0.583315	1.185418	4376.987291	0.033798	0.036446
RS	22	0.648798	1.258024	4274.052597	0.033004	0.035403
RS	23	0.720556	1.258024	4413.298408	0.034079	0.036558
RS	24	0.799192	1.381805	4137.839481	0.031952	0.034092
RS	25	0.885363	1.381805	4249.163272	0.032811	0.034985
RS	26	0.979792	1.578316	3814.033542	0.029451	0.031210
RS	27	1.083270	1.578316	3903.816631	0.030145	0.031878
RS	28	1.196665	1.878561	3356.015380	0.025915	0.027207
RS	29	1.320926	1.878561	3433.203675	0.026511	0.027720
RS	30	1.457096	2.324467	2841.095145	0.021938	0.022746
RS	31	1.606315	2.324467	2912.680146	0.022491	0.023171
RS	32	1.769834	2.972993	2339.202740	0.018063	0.018430
RS	33	1.949023	2.972993	2408.301385	0.018597	0.018805
RS	34	2.145384	3.902723	1893.602351	0.014622	0.014627
RS	35	2.360563	3.902723	1960.334945	0.015137	0.014967
RS	36	2.596363	5.213019	1523.572443	0.011765	0.011495
RS	37	2.854760	5.213019	1586.761991	0.012253	0.011805
RS	38	3.137920	6.998303	1234.267750	0.009531	0.009065
RS	39	3.448215	6.998303	1292.784256	0.009983	0.009345
RS	40	3.788246	9.280170	1023.340047	0.007902	0.007298
RS	41	4.160864	9.280170	1076.832894	0.008315	0.007551
RS	42	4.569189	11.918646	883.525116	0.006822	0.006110
RS	43	5.016645	11.918646	932.529278	0.007201	0.006345
RS	44	5.506982	14.572766	805.376928	0.006219	0.005406
RS	45	6.044308	14.572766	850.943686	0.006571	0.005631
RS	46	6.633128	16.797643	779.545255	0.006020	0.005097
RS	47	7.278375	16.797643	822.667356	0.006353	0.005320
RS	48	7.985456	18.265242	797.000704	0.006154	0.005103
RS	49	8.760299	18.265242	837.982354	0.006471	0.005326
RS	50	9.609396	18.952620	846.524142	0.006537	0.005340
RS	51	10.539864	18.952620	884.377397	0.006829	0.005558
RS	52	11.559500	19.157912	910.120683	0.007028	0.005689
RS	53	12.676849	19.157912	942.333126	0.007277	0.005882
RS	54	13.901276	19.847407	937.794337	0.007241	0.005819
RS	55	15.243041	19.847407	962.391390	0.007431	0.005971
RS	56	16.713390	19.847407	981.415354	0.007578	0.006088
RS	57	18.324646	19.847407	993.907358	0.007675	0.006161
RS	58	20.090310	143.918909	143.624418	0.001109	0.000928
RS	59	22.025181	143.918909	156.323027	0.001207	0.001005
RS	60	24.145474	143.918909	170.023386	0.001313	0.001086
RS	61	26.468958	143.918909	184.778312	0.001427	0.001172
RS	62	29.015105	143.918909	200.637195	0.001549	0.001262
RS	63	31.805254	143.918909	15453.514809	0.119330	0.086091
PA	4+25*2+4+6 0.001927958 0.007819512 31.805254366 6316.743768539 12.883171021 2.942980240 1.667859928 1.316487752 1.193907809 1.150538054 1.139238712 1.149312134 1.185417654 1.258023925 1.381804818 1.578316492 1.878560970 2.324467360 2.972992859 3.902722852 5.213019104 6.998302876 9.280170395 11.918646217 14.572766308 16.797642683 18.265241824 18.952619764 19.157912405 19.847406973 143.918908611
//
IT	5191
RD	20
LK	-111142.332526
QD	-107.152321 -> -89.048287
RI	0.0102321743
TR	0.001810	0.007824
MT	32.759904
MM	C_pi: 15.688960, n_recomb: 132255.285094
RS	0	0.000000	9587.024908	0.125226	0.000001	0.000000
RS	1	0.009634	9587.024908	0.137296	0.000001	0.000000
RS	2	0.020197	9587.024908	0.150530	0.000001	0.000001
RS	3	0.031777	9587.024908	0.165041	0.000001	0.000001
RS	4	0.044474	14.406481	120.358444	0.000910	0.000856
RS	5	0.058393	14.406481	131.828288	0.000997	0.001115
RS	6	0.073653	3.122573	664.714582	0.005026	0.005839
RS	7	0.090384	3.122573	724.724866	0.005480	0.006616
RS	8	0.108726	1.752935	1403.249412	0.010610	0.012791
RS	9	0.128836	1.752935	1520.183447	0.011494	0.013750
RS	10	0.150883	1.380676	2084.616920	0.015762	0.018557
RS	11	0.175054	1.380676	2244.130488	0.016968	0.019687
RS	12	0.201554	1.248563	2663.827749	0.020142	0.023000
RS	13	0.230607	1.248563	2850.456137	0.021553	0.024345
RS	14	0.262459	1.198437	3168.471712	0.023957	0.026722
RS	15	0.297380	1.198437	3369.750027	0.025479	0.028229
RS	16	0.335666	1.181222	3624.496262	0.027405	0.030072
RS	17	0.377640	1.181222	3829.112576	0.028952	0.031654
RS	18	0.423658	1.185823	4015.554216	0.030362	0.032950
RS	19	0.474109	1.185823	4211.350492	0.031843	0.034502
RS	20	0.529422	1.216935	4288.205512	0.032424	0.034924
RS	21	0.590063	1.216935	4463.293526	0.033748	0.036333
RS	22	0.656547	1.285023	4384.304553	0.033150	0.035502
RS	23	0.729436	1.285023	4530.729147	0.034257	0.036678
RS	24	0.809348	1.404656	4271.209028	0.032295	0.034393
RS	25	0.896959	1.404656	4388.083625	0.033179	0.035301
RS	26	0.993010	1.597212	3957.567151	0.029924	0.031646
RS	27	1.098316	1.597212	4051.026042	0.030630	0.032320
RS	28	1.213767	1.893556	3496.039016	0.026434	0.027696
RS	29	1.340341	1.893556	3575.484471	0.027035	0.028210
RS	30	1.479110	2.335773	2966.863216	0.022433	0.023215
RS	31	1.631249	2.335773	3040.037498	0.022986	0.023639
RS	32	1.798046	2.981745	2444.743009	0.018485	0.018831
RS	33	1.980912	2.981745	2515.354028	0.019019	0.019205
RS	34	2.181397	3.912355	1977.461253	0.014952	0.014939
RS	35	2.401197	3.912355	2045.877136	0.015469	0.015281
RS	36	2.642174	5.231086	1587.572973	0.012004	0.011720
RS	37	2.906368	5.231086	1652.587506	0.012495	0.012033
RS	38	3.196015	7.037912	1282.121822	0.009694	0.009219
RS	39	3.513568	7.037912	1342.461244	0.010151	0.009503
RS	40	3.861716	9.358761	1059.432345	0.008011	0.007400
RS	41	4.243406	9.358761	1114.625450	0.008428	0.007659
RS	42	4.661870	12.051566	912.004854	0.006896	0.006181
RS	43	5.120650	12.051566	962.544456	0.007278	0.006420
RS	44	5.623632	14.762485	829.751282	0.006274	0.005461
RS	45	6.175073	14.762485	876.706372	0.006629	0.005690
RS	46	6.779642	17.026437	802.669141	0.006069	0.005148
RS	47	7.442459	17.026437	847.060593	0.006405	0.005374
RS	48	8.169134	18.499640	821.215357	0.006209	0.005159
RS	49	8.965820	18.499640	863.329875	0.006528	0.005384
RS	50	9.839263	19.157291	873.671219	0.006606	0.005408
RS	51	10.796858	19.157291	912.398795	0.006899	0.005626
RS	52	11.846711	19.307683	941.208650	0.007117	0.005772
RS	53	12.997712	19.307683	973.772511	0.007363	0.005963
RS	54	14.259606	19.895157	973.266952	0.007359	0.005924
RS	55	15.643077	19.895157	997.380413	0.007541	0.006070
RS	56	17.159837	19.895157	1015.435839	0.007678	0.006180
RS	57	18.822730	19.895157	1026.434524	0.007761	0.006244
RS	58	20.645833	150.130520	142.442869	0.001077	0.000899
RS	59	22.644582	150.130520	155.166010	0.001173	0.000975
RS	60	24.835899	150.130520	168.910056	0.001277	0.001055
RS	61	27.238339	150.130520	183.731545	0.001389	0.001140
RS	62	29.872240	150.130520	199.684062	0.001510	0.001229
RS	63	32.759904	150.130520	15714.016457	0.118816	0.086367
PA	4+25*2+4+6 0.001810237 0.007824291 32.759903980 9587.024908214 14.406480987 3.122572871 1.752934501 1.380675924 1.248562848 1.198436907 1.181221939 1.185823372 1.216934506 1.285023214 1.404655986 1.597212207 1.893556121 2.335772962 2.981745328 3.912355198 5.231085617 7.037912001 9.358760705 12.051566148 14.762485179 17.026436907 18.499639659 19.157291188 19.307682941 19.895157490 150.130520398
//
IT	5670
RD	21
LK	-111106.990495
QD	-94.459892 -> -78.444304
RI	0.0099925986
TR	0.001706	0.007825
MT	33.693369
MM	C_pi: 15.992982, n_recomb: 134677.137021
RS	0	0.000000	14442.536506	0.084981	0.000001	0.000000
RS	1	0.009683	14442.536506	0.093213	0.000001	0.000000
RS	2	0.020304	14442.536506	0.102244	0.000001	0.000000
RS	3	0.031953	14442.536506	0.112149	0.000001	0.000001
RS	4	0.044731	15.936463	111.434509	0.000827	0.000787
RS	5	0.058745	15.936463	122.119337	0.000907	0.001024
RS	6	0.074117	3.287177	647.437929	0.004807	0.005648
RS	7	0.090977	3.287177	706.371338	0.005245	0.006391
RS	8	0.109470	1.832347	1378.471374	0.010235	0.012453
RS	9	0.129753	1.832347	1494.631912	0.011098	0.013367
RS	10	0.152001	1.442548	2052.505679	0.015240	0.018055
RS	11	0.176403	1.442548	2211.907321	0.016424	0.019138
RS	12	0.203167	1.302173	2633.267586	0.019552	0.022410
RS	13	0.232524	1.302173	2821.138800	0.020947	0.023718
RS	14	0.264722	1.245788	3150.101141	0.023390	0.026139
RS	15	0.300039	1.245788	3354.459324	0.024907	0.027622
RS	16	0.338776	1.222844	3627.540520	0.026935	0.029575
RS	17	0.381264	1.222844	3837.181227	0.028492	0.031148
RS	18	0.427866	1.222053	4047.284952	0.030052	0.032604
RS	19	0.478980	1.222053	4249.684208	0.031555	0.034162
RS	20	0.535044	1.248228	4352.502557	0.032318	0.034777
RS	21	0.596536	1.248228	4534.886174	0.033672	0.036203
RS	22	0.663984	1.311893	4479.690744	0.033262	0.035573
RS	23	0.737962	1.311893	4632.926631	0.034400	0.036768
RS	24	0.819103	1.427538	4390.184166	0.032598	0.034657
RS	25	0.908102	1.427538	4512.408002	0.033505	0.035581
RS	26	1.005719	1.616396	4088.121746	0.030355	0.032044
RS	27	1.112788	1.616396	4185.136277	0.031075	0.032726
RS	28	1.230225	1.909228	3625.002127	0.026916	0.028151
RS	29	1.359034	1.909228	3706.587998	0.027522	0.028665
RS	30	1.500315	2.348290	3083.560318	0.022896	0.023655
RS	31	1.655277	2.348290	3158.175619	0.023450	0.024076
RS	32	1.825244	2.992411	2542.950758	0.018882	0.019207
RS	33	2.011670	2.992411	2614.901253	0.019416	0.019580
RS	34	2.216147	3.924765	2055.380167	0.015262	0.015231
RS	35	2.440425	3.924765	2125.302458	0.015781	0.015574
RS	36	2.686420	5.252946	1646.713986	0.012227	0.011930
RS	37	2.956235	5.252946	1713.386894	0.012722	0.012246
RS	38	3.252177	7.082469	1325.957094	0.009845	0.009360
RS	39	3.576775	7.082469	1387.967332	0.010306	0.009649
RS	40	3.932806	9.443600	1092.147807	0.008109	0.007493
RS	41	4.323311	9.443600	1148.902968	0.008531	0.007756
RS	42	4.751630	12.192043	937.578082	0.006962	0.006244
RS	43	5.221424	12.192043	989.527510	0.007347	0.006487
RS	44	5.736709	14.960789	851.531138	0.006323	0.005510
RS	45	6.301890	14.960789	899.760690	0.006681	0.005742
RS	46	6.921799	17.264140	823.377389	0.006114	0.005193
RS	47	7.601735	17.264140	868.935952	0.006452	0.005422
RS	48	8.347511	18.742349	843.098001	0.006260	0.005209
RS	49	9.165502	18.742349	886.255345	0.006581	0.005437
RS	50	10.062700	19.368883	898.530758	0.006672	0.005471
RS	51	11.046777	19.368883	938.054344	0.006965	0.005690
RS	52	12.126143	19.462495	970.083706	0.007203	0.005852
RS	53	13.310027	19.462495	1002.925621	0.007447	0.006042
RS	54	14.608549	19.943291	1006.961105	0.007477	0.006029
RS	55	16.032810	19.943291	1030.478851	0.007651	0.006169
RS	56	17.594985	19.943291	1047.457037	0.007778	0.006271
RS	57	19.308429	19.943291	1056.861273	0.007847	0.006325
RS	58	21.187790	155.901957	141.489005	0.001051	0.000875
RS	59	23.249133	155.901957	154.243871	0.001145	0.000950
RS	60	25.510080	155.901957	168.037541	0.001248	0.001029
RS	61	27.989960	155.901957	182.929894	0.001358	0.001113
RS	62	30.709972	155.901957	198.978272	0.001477	0.001202
RS	63	33.693369	155.901957	15931.318815	0.118293	0.086594
PA	4+25*2+4+6 0.001705782 0.007824903 33.693368604 14442.536506189 15.936462715 3.287176519 1.832347043 1.442547711 1.302172739 1.245788021 1.222843969 1.222053107 1.248227533 1.311892775 1.427538096 1.616396405 1.909227954 2.348289660 2.992411013 3.924764645 5.252946328 7.082468789 9.443600402 12.192042629 14.960789341 17.264140239 18.742349336 19.368883069 19.462494569 19.943290889 155.901956543
//
IT	5333
RD	22
LK	-111075.705743
QD	-83.412748 -> -69.207130
RI	0.0097781723
TR	0.001613	0.007822
MT	34.606076
MM	C_pi: 16.267125, n_recomb: 136797.975477
RS	0	0.000000	20621.049315	0.060686	0.000000	0.000000
RS	1	0.009730	20621.049315	0.066593	0.000000	0.000000
RS	2	0.020406	20621.049315	0.073075	0.000001	0.000000
RS	3	0.032121	20621.049315	0.080189	0.000001	0.000001
RS	4	0.044976	17.456584	103.905290	0.000760	0.000730
RS	5	0.059081	17.456584	113.924906	0.000833	0.000949
RS	6	0.074559	3.435267	633.436753	0.004630	0.005495
RS	7	0.091543	3.435267	691.521796	0.005055	0.006210
RS	8	0.110180	1.905662	1356.971752	0.009920	0.012170
RS	9	0.130630	1.905662	1472.462963	0.010764	0.013045
RS	10	0.153069	1.501873	2021.651388	0.014778	0.017610
RS	11	0.177692	1.501873	2180.763101	0.015941	0.018650
RS	12	0.204710	1.354598	2601.040602	0.019014	0.021869
RS	13	0.234357	1.354598	2789.703364	0.020393	0.023142
RS	14	0.266889	1.292494	3126.891467	0.022858	0.025591
RS	15	0.302586	1.292494	3333.687290	0.024369	0.027052
RS	16	0.341756	1.264031	3622.670238	0.026482	0.029097
RS	17	0.384737	1.264031	3836.608857	0.028046	0.030662
RS	18	0.431900	1.257930	4068.424399	0.029740	0.032261
RS	19	0.483652	1.257930	4276.731995	0.031263	0.033825
RS	20	0.540439	1.279217	4404.278743	0.032195	0.034619
RS	21	0.602752	1.279217	4593.395987	0.033578	0.036060
RS	22	0.671127	1.338532	4561.646670	0.033346	0.035620
RS	23	0.746154	1.338532	4721.313332	0.034513	0.036834
RS	24	0.828482	1.450322	4495.905590	0.032865	0.034891
RS	25	0.918820	1.450322	4623.258627	0.033796	0.035830
RS	26	1.017947	1.635697	4206.523640	0.030750	0.032410
RS	27	1.126719	1.635697	4306.963135	0.031484	0.033099
RS	28	1.246075	1.925338	3743.463540	0.027365	0.028574
RS	29	1.377043	1.925338	3827.075258	0.027976	0.029090
RS	30	1.520753	2.361711	3191.524803	0.023330	0.024068
RS	31	1.678447	2.361711	3267.446136	0.023885	0.024486
RS	32	1.851483	3.004602	2634.032918	0.019255	0.019561
RS	33	2.041355	3.004602	2707.167846	0.019790	0.019932
RS	34	2.249700	3.939497	2127.493038	0.015552	0.015505
RS	35	2.478318	3.939497	2198.762438	0.016073	0.015849
RS	36	2.729178	5.278116	1701.100038	0.012435	0.012124
RS	37	3.004447	5.278116	1769.279472	0.012934	0.012443
RS	38	3.306498	7.131546	1365.866076	0.009985	0.009489
RS	39	3.637937	7.131546	1429.406644	0.010449	0.009782
RS	40	4.001624	9.534428	1121.575896	0.008199	0.007576
RS	41	4.400697	9.534428	1179.764106	0.008624	0.007843
RS	42	4.838598	12.340127	960.329671	0.007020	0.006300
RS	43	5.319105	12.340127	1013.571042	0.007409	0.006547
RS	44	5.846364	15.168114	870.796828	0.006366	0.005552
RS	45	6.424923	15.168114	920.194129	0.006727	0.005788
RS	46	7.059773	17.511556	841.744907	0.006153	0.005233
RS	47	7.756392	17.511556	888.375758	0.006494	0.005464
RS	48	8.520790	18.994493	862.715967	0.006306	0.005255
RS	49	9.359560	18.994493	906.834854	0.006629	0.005485
RS	50	10.279940	19.588815	921.159523	0.006734	0.005530
RS	51	11.289870	19.588815	961.412591	0.007028	0.005750
RS	52	12.398061	19.624011	996.795531	0.007287	0.005929
RS	53	13.614076	19.624011	1029.859043	0.007528	0.006117
RS	54	14.948404	19.994263	1038.900919	0.007594	0.006132
RS	55	16.412557	19.994263	1061.732927	0.007761	0.006267
RS	56	18.019167	19.994263	1077.550659	0.007877	0.006361
RS	57	19.782094	19.994263	1085.288093	0.007934	0.006405
RS	58	21.716548	161.229642	140.763934	0.001029	0.000855
RS	59	23.839216	161.229642	153.559633	0.001123	0.000929
RS	60	26.168412	161.229642	167.411145	0.001224	0.001007
RS	61	28.724230	161.229642	182.381364	0.001333	0.001091
RS	62	31.528720	161.229642	198.530996	0.001451	0.001179
RS	63	34.606076	161.229642	16110.145328	0.117766	0.086777
PA	4+25*2+4+6 0.001612779 0.007821887 34.606076208 20621.049315193 17.456584298 3.435266647 1.905662043 1.501872915 1.354597692 1.292493592 1.264031057 1.257930032 1.279217134 1.338531745 1.450322254 1.635696760 1.925338230 2.361710724 3.004601672 3.939497353 5.278115811 7.131546031 9.534427676 12.340127132 15.168113588 17.511556459 18.994492522 19.588815250 19.624011358 19.994262893 161.229642403
//
IT	4793
RD	23
LK	-111047.943748
QD	-73.797402 -> -61.172077
RI	0.0095856869
TR	0.001530	0.007816
MT	35.498211
MM	C_pi: 16.514052, n_recomb: 138645.836086
RS	0	0.000000	29570.467038	0.043049	0.000000	0.000000
RS	1	0.009774	29570.467038	0.047258	0.000000	0.000000
RS	2	0.020503	29570.467038	0.051880	0.000000	0.000000
RS	3	0.032281	29570.467038	0.056953	0.000000	0.000000
RS	4	0.045210	18.950983	97.521750	0.000703	0.000681
RS	5	0.059402	18.950983	106.975535	0.000772	0.000886
RS	6	0.074982	3.565948	622.369362	0.004489	0.005375
RS	7	0.092084	3.565948	679.818368	0.004903	0.006069
RS	8	0.110858	1.972570	1338.619958	0.009655	0.011936
RS	9	0.131467	1.972570	1453.563709	0.010484	0.012778
RS	10	0.154091	1.558454	1992.337407	0.014370	0.017214
RS	11	0.178925	1.558454	2151.037825	0.015515	0.018218
RS	12	0.206187	1.405720	2567.864178	0.018521	0.021372
RS	13	0.236113	1.405720	2756.946411	0.019885	0.022613
RS	14	0.268964	1.338470	3099.943763	0.022359	0.025077
RS	15	0.305026	1.338470	3308.617649	0.023864	0.026517
RS	16	0.344613	1.304712	3611.263702	0.026047	0.028639
RS	17	0.388068	1.304712	3828.842851	0.027616	0.030196
RS	18	0.435771	1.293382	4080.499374	0.029431	0.031923
RS	19	0.488137	1.293382	4294.064607	0.030971	0.033492
RS	20	0.545620	1.309830	4445.039476	0.032060	0.034452
RS	21	0.608722	1.309830	4640.344020	0.033469	0.035909
RS	22	0.677992	1.364854	4631.531759	0.033405	0.035647
RS	23	0.754031	1.364854	4797.243045	0.034601	0.036881
RS	24	0.837503	1.472894	4589.510798	0.033102	0.035098
RS	25	0.929133	1.472894	4721.758585	0.034056	0.036052
RS	26	1.029719	1.654957	4313.647595	0.031113	0.032746
RS	27	1.140136	1.654957	4417.370602	0.031861	0.033444
RS	28	1.261345	1.941682	3852.032099	0.027783	0.028969
RS	29	1.394400	1.941682	3937.555195	0.028400	0.029486
RS	30	1.540461	2.375759	3291.168294	0.023738	0.024455
RS	31	1.700797	2.375759	3368.270118	0.024294	0.024872
RS	32	1.876804	3.017966	2718.259395	0.019606	0.019894
RS	33	2.070013	3.017966	2792.438314	0.020141	0.020263
RS	34	2.282107	3.956131	2193.986484	0.015824	0.015762
RS	35	2.514930	3.956131	2266.458926	0.016347	0.016105
RS	36	2.770509	5.306125	1750.875481	0.012628	0.012305
RS	37	3.051068	5.306125	1820.422856	0.013130	0.012626
RS	38	3.359049	7.184696	1401.970743	0.010112	0.009607
RS	39	3.697131	7.184696	1466.911847	0.010580	0.009903
RS	40	4.068256	9.630902	1147.827539	0.008279	0.007650
RS	41	4.475655	9.630902	1207.328371	0.008708	0.007921
RS	42	4.922872	12.495681	980.362808	0.007071	0.006348
RS	43	5.413800	12.495681	1034.785500	0.007464	0.006599
RS	44	5.952710	15.384574	887.644905	0.006402	0.005588
RS	45	6.544292	15.384574	938.109908	0.006766	0.005827
RS	46	7.193694	17.769109	857.858672	0.006187	0.005267
RS	47	7.906568	17.769109	905.473722	0.006531	0.005501
RS	48	8.689118	19.256739	880.146988	0.006348	0.005296
RS	49	9.548152	19.256739	925.153916	0.006673	0.005528
RS	50	10.491147	19.817951	941.625406	0.006792	0.005585
RS	51	11.526309	19.817951	982.551815	0.007087	0.005806
RS	52	12.662646	19.793344	1021.400106	0.007367	0.006002
RS	53	13.910047	19.793344	1054.643953	0.007607	0.006189
RS	54	15.279366	20.049816	1069.113997	0.007711	0.006234
RS	55	16.782521	20.049816	1091.191212	0.007870	0.006363
RS	56	18.432592	20.049816	1105.789235	0.007976	0.006450
RS	57	20.243938	20.049816	1111.814287	0.008019	0.006484
RS	58	22.232322	166.115702	140.263872	0.001012	0.000839
RS	59	24.415047	166.115702	153.110713	0.001104	0.000912
RS	60	26.811109	166.115702	167.029771	0.001205	0.000990
RS	61	29.441358	166.115702	182.086664	0.001313	0.001073
RS	62	32.328683	166.115702	198.345117	0.001431	0.001161
RS	63	35.498211	166.115702	16254.896386	0.117240	0.086924
PA	4+25*2+4+6 0.001529781 0.007815724 35.498211305 29570.467038048 18.950982691 3.565948020 1.972569831 1.558454490 1.405719876 1.338469933 1.304711885 1.293382104 1.309829503 1.364853656 1.472893808 1.654957116 1.941681763 2.375759463 3.017965951 3.956130990 5.306125297 7.184695917 9.630901635 12.495681195 15.384574438 17.769108819 19.256739267 19.817951348 19.793343914 20.049816363 166.115701614
//
IT	5934
RD	24
LK	-111023.262363
QD	-65.435410 -> -54.197289
RI	0.0094128964
TR	0.001456	0.007807
MT	36.370046
MM	C_pi: 16.736323, n_recomb: 140247.001781
RS	0	0.000000	42818.119519	0.030180	0.000000	0.000000
RS	1	0.009816	42818.119519	0.033144	0.000000	0.000000
RS	2	0.020596	42818.119519	0.036399	0.000000	0.000000
RS	3	0.032433	42818.119519	0.039974	0.000000	0.000000
RS	4	0.045433	20.403876	92.094057	0.000657	0.000641
RS	5	0.059709	20.403876	101.065720	0.000721	0.000833
RS	6	0.075386	3.678634	613.961076	0.004378	0.005284
RS	7	0.092601	3.678634	670.972845	0.004784	0.005960
RS	8	0.111507	2.032846	1323.286680	0.009435	0.011744
RS	9	0.132269	2.032846	1437.817337	0.010252	0.012560
RS	10	0.155068	1.612119	1964.768939	0.014009	0.016863
RS	11	0.180106	1.612119	2122.983067	0.015137	0.017836
RS	12	0.207601	1.455419	2534.336178	0.018071	0.020915
RS	13	0.237795	1.455419	2723.535391	0.019420	0.022128
RS	14	0.270953	1.383631	3070.198596	0.021891	0.024594
RS	15	0.307366	1.383631	3280.266661	0.023389	0.026014
RS	16	0.347353	1.344819	3594.515852	0.025630	0.028201
RS	17	0.391265	1.344819	3815.144532	0.027203	0.029750
RS	18	0.439488	1.328350	4084.845720	0.029126	0.031593
RS	19	0.492444	1.328350	4303.063708	0.030682	0.033166
RS	20	0.550599	1.339998	4476.163436	0.031916	0.034280
RS	21	0.614461	1.339998	4677.129727	0.033349	0.035751
RS	22	0.684593	1.390779	4690.633676	0.033446	0.035659
RS	23	0.761609	1.390779	4862.003011	0.034667	0.036911
RS	24	0.846184	1.495154	4672.098489	0.033313	0.035282
RS	25	0.939062	1.495154	4808.995670	0.034289	0.036252
RS	26	1.041056	1.674053	4410.342370	0.031447	0.033057
RS	27	1.153062	1.674053	4517.198348	0.032209	0.033763
RS	28	1.276063	1.958084	3951.339096	0.028174	0.029339
RS	29	1.411138	1.958084	4038.657406	0.028797	0.029858
RS	30	1.559471	2.390204	3382.929080	0.024121	0.024820
RS	31	1.722365	2.390204	3461.092681	0.024679	0.025234
RS	32	1.901248	3.032207	2795.929582	0.019936	0.020207
RS	33	2.097691	3.032207	2871.024018	0.020471	0.020574
RS	34	2.313417	3.974292	2255.080301	0.016079	0.016001
RS	35	2.550318	3.974292	2328.624632	0.016604	0.016345
RS	36	2.810473	5.336553	1796.209203	0.012807	0.012471
RS	37	3.096166	5.336553	1866.997601	0.013312	0.012794
RS	38	3.409901	7.241481	1434.414792	0.010228	0.009714
RS	39	3.754434	7.241481	1500.636219	0.010700	0.010013
RS	40	4.132785	9.732659	1171.028340	0.008350	0.007715
RS	41	4.548276	9.732659	1231.729150	0.008783	0.007990
RS	42	5.004551	12.658501	997.790574	0.007115	0.006388
RS	43	5.505614	12.658501	1053.290553	0.007510	0.006643
RS	44	6.055862	15.610221	902.176075	0.006433	0.005618
RS	45	6.660122	15.610221	953.614678	0.006800	0.005860
RS	46	7.323696	18.037054	871.810977	0.006216	0.005296
RS	47	8.052406	18.037054	920.328053	0.006562	0.005533
RS	48	8.852647	19.529528	895.473845	0.006385	0.005332
RS	49	9.731440	19.529528	941.302000	0.006712	0.005566
RS	50	10.696495	20.056898	959.999510	0.006845	0.005635
RS	51	11.756280	20.056898	1001.552010	0.007141	0.005856
RS	52	12.920093	19.971235	1043.958203	0.007444	0.006071
RS	53	14.198147	19.971235	1077.354302	0.007682	0.006257
RS	54	15.601654	20.111257	1097.627105	0.007826	0.006334
RS	55	17.142930	20.111257	1118.899966	0.007978	0.006458
RS	56	18.835498	20.111257	1132.241116	0.008073	0.006536
RS	57	20.694208	20.111257	1136.532641	0.008104	0.006561
RS	58	22.735369	170.569222	139.980311	0.000998	0.000826
RS	59	24.976891	170.569222	152.889169	0.001090	0.000899
RS	60	27.438441	170.569222	166.886250	0.001190	0.000977
RS	61	30.141617	170.569222	182.039642	0.001298	0.001060
RS	62	33.110137	170.569222	198.415776	0.001415	0.001148
RS	63	36.370046	170.569222	16369.586140	0.116720	0.087038
PA	4+25*2+4+6 0.001455601 0.007806806 36.370046476 42818.119519250 20.403876424 3.678633672 2.032845955 1.612118808 1.455418560 1.383631243 1.344819069 1.328350228 1.339997743 1.390779441 1.495153646 1.674052848 1.958084405 2.390204439 3.032207070 3.974291654 5.336552974 7.241480707 9.732659409 12.658500573 15.610220516 18.037053828 19.529527892 20.056897695 19.971235143 20.111256900 170.569222375
//
IT	6137
RD	25
LK	-111001.288316
QD	-58.174778 -> -48.158304
RI	0.0092578690
TR	0.001389	0.007795
MT	37.222634
MM	C_pi: 16.936613, n_recomb: 141626.105550
RS	0	0.000000	62369.450125	0.020996	0.000000	0.000000
RS	1	0.009856	62369.450125	0.023066	0.000000	0.000000
RS	2	0.020684	62369.450125	0.025341	0.000000	0.000000
RS	3	0.032579	62369.450125	0.027840	0.000000	0.000000
RS	4	0.045646	21.805690	87.452166	0.000617	0.000607
RS	5	0.060002	21.805690	96.011007	0.000678	0.000789
RS	6	0.075772	3.773340	607.944908	0.004293	0.005217
RS	7	0.093097	3.773340	664.703197	0.004693	0.005881
RS	8	0.112129	2.086417	1310.814828	0.009255	0.011590
RS	9	0.133037	2.086417	1425.073402	0.010062	0.012384
RS	10	0.156006	1.662752	1939.066461	0.013691	0.016552
RS	11	0.181238	1.662752	2096.756368	0.014805	0.017499
RS	12	0.208958	1.503586	2500.955280	0.017659	0.020495
RS	13	0.239410	1.503586	2690.031060	0.018994	0.021684
RS	14	0.272863	1.427901	3038.467947	0.021454	0.024142
RS	15	0.309614	1.427901	3249.516840	0.022944	0.025544
RS	16	0.349986	1.384290	3573.498509	0.025232	0.027783
RS	17	0.394338	1.384290	3796.651149	0.026808	0.029325
RS	18	0.443062	1.362779	4082.695847	0.028827	0.031271
RS	19	0.496588	1.362779	4305.010332	0.030397	0.032849
RS	20	0.555389	1.369669	4498.929139	0.031766	0.034105
RS	21	0.619986	1.369669	4705.057712	0.033222	0.035590
RS	22	0.690950	1.416251	4740.165418	0.033470	0.035658
RS	23	0.768908	1.416251	4916.811882	0.034717	0.036927
RS	24	0.854551	1.517030	4744.728475	0.033502	0.035447
RS	25	0.948634	1.517030	4886.023480	0.034499	0.036432
RS	26	1.051990	1.692888	4497.466015	0.031756	0.033344
RS	27	1.165534	1.692888	4607.296623	0.032531	0.034059
RS	28	1.290269	1.974417	4042.028167	0.028540	0.029686
RS	29	1.427298	1.974417	4131.023512	0.029169	0.030206
RS	30	1.577833	2.404870	3467.272028	0.024482	0.025163
RS	31	1.743205	2.404870	3546.383703	0.025040	0.025575
RS	32	1.924877	3.047094	2867.375531	0.020246	0.020501
RS	33	2.124455	3.047094	2943.266731	0.020782	0.020865
RS	34	2.343704	3.993694	2311.017649	0.016318	0.016225
RS	35	2.584562	3.993694	2385.513927	0.016844	0.016568
RS	36	2.849161	5.369083	1837.287482	0.012973	0.012624
RS	37	3.139839	5.369083	1909.200463	0.013481	0.012949
RS	38	3.459167	7.301603	1463.350677	0.010332	0.009809
RS	39	3.809969	7.301603	1530.741004	0.010808	0.010112
RS	40	4.195347	9.839483	1191.311295	0.008412	0.007771
RS	41	4.618709	9.839483	1253.106656	0.008848	0.008050
RS	42	5.083799	12.828542	1012.730687	0.007151	0.006422
RS	43	5.594730	12.828542	1069.210038	0.007550	0.006679
RS	44	6.156020	15.845213	914.497402	0.006457	0.005641
RS	45	6.772632	15.845213	966.821005	0.006827	0.005886
RS	46	7.450019	18.315795	883.697281	0.006240	0.005319
RS	47	8.194171	18.315795	933.039511	0.006588	0.005558
RS	48	9.011669	19.813463	908.780569	0.006417	0.005363
RS	49	9.909742	19.813463	955.368934	0.006746	0.005599
RS	50	10.896332	20.306371	976.355221	0.006894	0.005680
RS	51	11.980163	20.306371	1018.494146	0.007191	0.005903
RS	52	13.170820	20.158598	1064.526879	0.007516	0.006136
RS	53	14.478832	20.158598	1098.058706	0.007753	0.006321
RS	54	15.915765	20.179939	1124.462973	0.007940	0.006431
RS	55	17.494326	20.179939	1144.900124	0.008084	0.006550
RS	56	19.228475	20.179939	1156.967655	0.008169	0.006621
RS	57	21.133547	20.179939	1159.526840	0.008187	0.006636
RS	58	23.226388	174.608510	139.901276	0.000988	0.000816
RS	59	25.525507	174.608510	152.883138	0.001079	0.000888
RS	60	28.051233	174.608510	166.968987	0.001179	0.000966
RS	61	30.825902	174.608510	182.229158	0.001287	0.001049
RS	62	33.874051	174.608510	198.732510	0.001403	0.001137
RS	63	37.222634	174.608510	16457.848400	0.116206	0.087124
PA	4+25*2+4+6 0.001389222 0.007795351 37.222634195 62369.450124726 21.805689941 3.773339783 2.086417063 1.662752351 1.503585900 1.427900935 1.384289566 1.362779210 1.369668523 1.416250678 1.517029645 1.692887671 1.974417399 2.404870306 3.047093737 3.993693585 5.369083039 7.301603171 9.839483499 12.828541953 15.845212859 18.315795130 19.813463108 20.306371351 20.158598319 20.179939009 174.608510234
//
CC
CC	Brief Description of the file format:
CC	  CC  comments
CC	  MM  useful-messages
CC	  RD  round-of-iterations
CC	  LL  \log[P(sequence)]
CC	  QD  Q-before-opt Q-after-opt
CC	  TR  \theta_0 \rho_0
CC	  RS  k t_k \lambda_k \pi_k \sum_{l\not=k}A_{kl} A_{kk}
CC	  DC  begin end best-k t_k+\Delta_k max-prob
CC
MM	Version: 0.6.5-r67
MM	pattern:4+25*2+4+6, n:63, n_free_lambdas:28
MM	n_iterations:25, skip:1, max_t:5, theta/rho:5
MM	is_decoding:0
MM	n_seqs:18, sum_L:1124733, sum_n:40954
RD	0
LK	0.000000
QD	0.000000 -> 0.000000
RI	inf
TR	0.037092	0.007418
MT	5.000000
MM	C_pi: 1.000000, n_recomb: 8312.810659
RS	0	0.000000	1.000000	53.164760	0.006396	0.000000
RS	1	0.006440	1.000000	56.214985	0.006762	0.000000
RS	2	0.013294	1.000000	59.414869	0.007147	0.000000
RS	3	0.020590	1.000000	62.768398	0.007551	0.000000
RS	4	0.028356	1.000000	66.279180	0.007973	0.000000
RS	5	0.036622	1.000000	69.950346	0.008415	0.000000
RS	6	0.045421	1.000000	73.784457	0.008876	0.000000
RS	7	0.054785	1.000000	77.783392	0.009357	0.000000
RS	8	0.064753	1.000000	81.948226	0.009858	0.000000
RS	9	0.075363	1.000000	86.279092	0.010379	0.000000
RS	10	0.086656	1.000000	90.775042	0.010920	0.000000
RS	11	0.098677	1.000000	95.433880	0.011480	0.000000
RS	12	0.111471	1.000000	100.251995	0.012060	0.000000
RS	13	0.125090	1.000000	105.224175	0.012658	0.000000
RS	14	0.139585	1.000000	110.343411	0.013274	0.000000
RS	15	0.155014	1.000000	115.600693	0.013906	0.000000
RS	16	0.171437	1.000000	120.984792	0.014554	0.000000
RS	17	0.188917	1.000000	126.482043	0.015215	0.000000
RS	18	0.207523	1.000000	132.076121	0.015888	0.000000
RS	19	0.227327	1.000000	137.747813	0.016571	0.000000
RS	20	0.248406	1.000000	143.474806	0.017259	0.000000
RS	21	0.270843	1.000000	149.231480	0.017952	0.000000
RS	22	0.294725	1.000000	154.988717	0.018645	0.000000
RS	23	0.320144	1.000000	160.713744	0.019333	0.000000
RS	24	0.347201	1.000000	166.370011	0.020014	0.000000
RS	25	0.376000	1.000000	171.917113	0.020681	0.000000
RS	26	0.406654	1.000000	177.310771	0.021330	0.000000
RS	27	0.439282	1.000000	182.502901	0.021954	0.000000
RS	28	0.474011	1.000000	187.441749	0.022549	0.000000
RS	29	0.510976	1.000000	192.072149	0.023106	0.000000
RS	30	0.550322	1.000000	196.335893	0.023618	0.000000
RS	31	0.592202	1.000000	200.172232	0.024080	0.000000
RS	32	0.636779	1.000000	203.518538	0.024483	0.000000
RS	33	0.684227	1.000000	206.311116	0.024818	0.000000
RS	34	0.734730	1.000000	208.486198	0.025080	0.000000
RS	35	0.788485	1.000000	209.981111	0.025260	0.000000
RS	36	0.845702	1.000000	210.735619	0.025351	0.000000
RS	37	0.906604	1.000000	210.693440	0.025346	0.000000
RS	38	0.971428	1.000000	209.803915	0.025239	0.000000
RS	39	1.040426	1.000000	208.023794	0.025024	0.000000
RS	40	1.113868	1.000000	205.319120	0.024699	0.000000
RS	41	1.192040	1.000000	201.667135	0.024260	0.000000
RS	42	1.275245	1.000000	197.058150	0.023705	0.000000
RS	43	1.363809	1.000000	191.497307	0.023036	0.000000
RS	44	1.458076	1.000000	185.006126	0.022256	0.000000
RS	45	1.558414	1.000000	177.623732	0.021367	0.000000
RS	46	1.665214	1.000000	169.407672	0.020379	0.000000
RS	47	1.778891	1.000000	160.434190	0.019300	0.000000
RS	48	1.899889	1.000000	150.797863	0.018140	0.000000
RS	49	2.028679	1.000000	140.610526	0.016915	0.000000
RS	50	2.165763	1.000000	129.999397	0.015638	0.000000
RS	51	2.311675	1.000000	119.104407	0.014328	0.000000
RS	52	2.466983	1.000000	108.074732	0.013001	0.000000
RS	53	2.632293	1.000000	97.064617	0.011677	0.000000
RS	54	2.808249	1.000000	86.228629	0.010373	0.000000
RS	55	2.995536	1.000000	75.716528	0.009108	0.000000
RS	56	3.194884	1.000000	65.668020	0.007900	0.000000
RS	57	3.407070	1.000000	56.207684	0.006762	0.000000
RS	58	3.632920	1.000000	47.440404	0.005707	0.000000
RS	59	3.873315	1.000000	39.447618	0.004745	0.000000
RS	60	4.129191	1.000000	32.284691	0.003884	0.000000
RS	61	4.401545	1.000000	25.979634	0.003125	0.000000
RS	62	4.691438	1.000000	20.533295	0.002470	0.000000
RS	63	5.000000	1.000000	57.046215	0.006862	0.000000
PA	4+25*2+4+6 0.037091666 0.007418333 5.000000000 1.000000000 1.000000000 1.000000000 1.000000000 1.000000000 1.000000000 1.000000000 1.000000000 1.000000000 1.000000000 1.000000000 1.000000000 1.000000000 1.000000000 1.000000000 1.000000000 1.000000000 1.000000000 1.000000000 1.000000000 1.000000000 1.000000000 1.000000000 1.000000000 1.000000000 1.000000000 1.000000000 1.000000000
//
IT	8811
RD	1
LK	-132122.443216
QD	-6861.796846 -> -2312.340117
RI	0.1256849078
TR	0.022607	0.004454
MT	10.412024
MM	C_pi: 1.598611, n_recomb: 7979.222576
RS	0	0.000000	0.291533	206.427178	0.025871	0.001032
RS	1	0.007669	0.291533	216.274075	0.027105	0.008142
RS	2	0.015926	0.291533	226.117016	0.028338	0.017854
RS	3	0.024816	0.291533	235.875891	0.029561	0.027063
RS	4	0.034388	0.256263	278.568707	0.034912	0.034728
RS	5	0.044694	0.256263	287.674854	0.036053	0.040899
RS	6	0.055791	0.279952	271.602657	0.034039	0.045307
RS	7	0.067738	0.279952	279.767066	0.035062	0.047189
RS	8	0.080602	0.331960	243.138120	0.030471	0.046361
RS	9	0.094452	0.331960	250.696145	0.031419	0.043633
RS	10	0.109364	0.408003	210.555849	0.026388	0.040068
RS	11	0.125420	0.408003	217.636761	0.027275	0.036395
RS	12	0.142707	0.499338	183.995158	0.023059	0.033018
RS	13	0.161320	0.499338	190.594400	0.023886	0.030128
RS	14	0.181361	0.600573	164.258190	0.020586	0.027750
RS	15	0.202938	0.600573	170.388828	0.021354	0.025807
RS	16	0.226170	0.713326	148.872069	0.018657	0.024173
RS	17	0.251184	0.713326	154.567827	0.019371	0.022730
RS	18	0.278116	0.842106	135.980730	0.017042	0.021390
RS	19	0.307113	0.842106	141.277208	0.017706	0.020104
RS	20	0.338334	0.989202	124.980298	0.015663	0.018857
RS	21	0.371949	0.989202	129.910612	0.016281	0.017654
RS	22	0.408143	1.153716	115.790830	0.014512	0.016506
RS	23	0.447112	1.153716	120.385782	0.015087	0.015422
RS	24	0.489069	1.333038	108.319120	0.013575	0.014409
RS	25	0.534244	1.333038	112.606097	0.014112	0.013467
RS	26	0.582884	1.523767	102.384879	0.012831	0.012598
RS	27	0.635253	1.523767	106.385779	0.013333	0.011799
RS	28	0.691639	1.722023	97.772543	0.012253	0.011068
RS	29	0.752349	1.722023	101.501724	0.012721	0.010400
RS	30	0.817715	1.923896	94.253721	0.011812	0.009793
RS	31	0.888094	1.923896	97.716270	0.012246	0.009242
RS	32	0.963869	2.126271	91.581891	0.011478	0.008742
RS	33	1.045456	2.126271	94.772543	0.011877	0.008289
RS	34	1.133300	2.327270	89.502615	0.011217	0.007880
RS	35	1.227881	2.327270	92.405721	0.011581	0.007511
RS	36	1.329715	2.526277	87.766767	0.010999	0.007178
RS	37	1.439358	2.526277	90.357425	0.011324	0.006878
RS	38	1.557410	2.723737	86.140516	0.010796	0.006608
RS	39	1.684515	2.723737	88.386782	0.011077	0.006366
RS	40	1.821367	2.920704	84.416420	0.010580	0.006149
RS	41	1.968715	2.920704	86.282306	0.010813	0.005956
RS	42	2.127362	3.118451	82.419630	0.010329	0.005785
RS	43	2.298177	3.118451	83.868586	0.010511	0.005636
RS	44	2.482090	3.318310	80.007764	0.010027	0.005509
RS	45	2.680108	3.318310	81.006562	0.010152	0.005406
RS	46	2.893312	3.521802	77.067547	0.009659	0.005326
RS	47	3.122866	3.521802	77.590696	0.009724	0.005271
RS	48	3.370024	3.731342	73.506057	0.009212	0.005240
RS	49	3.636136	3.731342	73.541440	0.009217	0.005234
RS	50	3.922657	3.950992	69.253363	0.008679	0.005250
RS	51	4.231150	3.950992	68.809012	0.008624	0.005288
RS	52	4.563302	4.187213	64.276083	0.008055	0.005345
RS	53	4.920925	4.187213	63.387083	0.007944	0.005419
RS	54	5.305975	4.601886	56.744664	0.007112	0.005508
RS	55	5.720553	4.601886	55.695993	0.006980	0.005609
RS	56	6.166926	4.601886	54.280282	0.006803	0.005721
RS	57	6.647530	4.601886	52.498083	0.006579	0.005841
RS	58	7.164991	6.208759	37.904506	0.004750	0.005966
RS	59	7.722135	6.208759	37.229552	0.004666	0.006097
RS	60	8.322007	6.208759	36.310020	0.004551	0.006235
RS	61	8.967881	6.208759	35.145725	0.004405	0.006389
RS	62	9.663288	6.208759	33.742214	0.004229	0.006580
RS	63	10.412024	6.208759	267.048339	0.033468	0.054802
PA	4+25*2+4+6 0.022607176 0.004453603 10.412024260 0.291532755 0.256262779 0.279952288 0.331960440 0.408003092 0.499338150 0.600573063 0.713325977 0.842106342 0.989202499 1.153716326 1.333037615 1.523766994 1.722022533 1.923895597 2.126271248 2.327269554 2.526277065 2.723736525 2.920704126 3.118451118 3.318309546 3.521801949 3.731341600 3.950992107 4.187213421 4.601886034 6.208758533
//
IT	5431
RD	2
LK	-125057.352595
QD	-2735.817561 -> -1372.227607
RI	0.0939600143
TR	0.017741	0.004801
MT	12.607635
MM	C_pi: 2.773350, n_recomb: 14876.383702
RS	0	0.000000	0.425386	275.107747	0.018493	0.000499
RS	1	0.007994	0.425386	291.355527	0.019585	0.004188
RS	2	0.016626	0.425386	308.081874	0.020709	0.010223
RS	3	0.025949	0.425386	325.220066	0.021862	0.017200
RS	4	0.036016	0.270029	535.914179	0.036024	0.027561
RS	5	0.046889	0.270029	555.039970	0.037310	0.035183
RS	6	0.058631	0.264779	584.019310	0.039258	0.038918
RS	7	0.071311	0.264779	600.089672	0.040338	0.045330
RS	8	0.085005	0.296772	549.586341	0.036944	0.043252
RS	9	0.099793	0.296772	563.573990	0.037884	0.047548
RS	10	0.115764	0.358575	478.704956	0.032179	0.041408
RS	11	0.133011	0.358575	491.775915	0.033057	0.043321
RS	12	0.151637	0.442353	410.044191	0.027563	0.036426
RS	13	0.171752	0.442353	422.395173	0.028394	0.037126
RS	14	0.193474	0.541875	355.579308	0.023902	0.031338
RS	15	0.216933	0.541875	367.123602	0.024678	0.031820
RS	16	0.242267	0.658629	312.115238	0.020981	0.027251
RS	17	0.269627	0.658629	322.839067	0.021701	0.027765
RS	18	0.299173	0.801114	274.767296	0.018470	0.023965
RS	19	0.331081	0.801114	284.716753	0.019139	0.024372
RS	20	0.365540	0.979163	241.594437	0.016240	0.021021
RS	21	0.402753	0.979163	250.821241	0.016860	0.021197
RS	22	0.442941	1.200320	212.614486	0.014292	0.018232
RS	23	0.486341	1.200320	221.162299	0.014867	0.018200
RS	24	0.533211	1.469521	188.068653	0.012642	0.015654
RS	25	0.583827	1.469521	195.981885	0.013174	0.015497
RS	26	0.638489	1.789176	167.860582	0.011284	0.013376
RS	27	0.697521	1.789176	175.191096	0.011776	0.013161
RS	28	0.761271	2.158194	151.660580	0.010195	0.011433
RS	29	0.830117	2.158194	158.467576	0.010652	0.011206
RS	30	0.904467	2.571416	139.018259	0.009345	0.009821
RS	31	0.984759	2.571416	145.363900	0.009771	0.009610
RS	32	1.071470	3.021110	129.389102	0.008698	0.008507
RS	33	1.165113	3.021110	135.331922	0.009097	0.008323
RS	34	1.266240	3.498841	122.208229	0.008215	0.007444
RS	35	1.375451	3.498841	127.797258	0.008591	0.007294
RS	36	1.493392	3.996341	116.967660	0.007863	0.006592
RS	37	1.620761	3.996341	122.238902	0.008217	0.006479
RS	38	1.758311	4.505557	113.249124	0.007613	0.005920
RS	39	1.906856	4.505557	118.223972	0.007947	0.005847
RS	40	2.067276	5.018049	110.728750	0.007443	0.005401
RS	41	2.240518	5.018049	115.413281	0.007758	0.005368
RS	42	2.427609	5.523767	109.172982	0.007339	0.005016
RS	43	2.629655	5.523767	113.557099	0.007633	0.005028
RS	44	2.847851	6.011139	108.401521	0.007287	0.004764
RS	45	3.083489	6.011139	112.456983	0.007559	0.004835
RS	46	3.337963	6.470808	108.203534	0.007274	0.004658
RS	47	3.612779	6.470808	111.881489	0.007521	0.004797
RS	48	3.909562	6.902280	108.242784	0.007276	0.004696
RS	49	4.230069	6.902280	111.474271	0.007493	0.004899
RS	50	4.576195	7.318563	108.026921	0.007262	0.004847
RS	51	4.949990	7.318563	110.731161	0.007443	0.005092
RS	52	5.353664	7.747081	106.953010	0.007189	0.005051
RS	53	5.789606	7.747081	109.056343	0.007331	0.005306
RS	54	6.260395	8.523440	100.907497	0.006783	0.005067
RS	55	6.768817	8.523440	102.549362	0.006893	0.005306
RS	56	7.317880	8.523440	103.713015	0.006972	0.005511
RS	57	7.910832	8.523440	104.341179	0.007014	0.005669
RS	58	8.551183	13.013232	69.320264	0.004660	0.004343
RS	59	9.242720	13.013232	70.957483	0.004770	0.004510
RS	60	9.989536	13.013232	72.322962	0.004862	0.004637
RS	61	10.796049	13.013232	73.374546	0.004932	0.004719
RS	62	11.667031	13.013232	74.070482	0.004979	0.004755
RS	63	12.607635	13.013232	1019.265447	0.068516	0.056217
PA	4+25*2+4+6 0.017740653 0.004800925 12.607635409 0.425385941 0.270029093 0.264779359 0.296771701 0.358574872 0.442353439 0.541875239 0.658629371 0.801113553 0.979163081 1.200320446 1.469521365 1.789175868 2.158193925 2.571416140 3.021110050 3.498841110 3.996340880 4.505557114 5.018049432 5.523766983 6.011138552 6.470807619 6.902280139 7.318563226 7.747081182 8.523440102 13.013232321
//
IT	5128
RD	3
LK	-122843.610782
QD	-1723.326639 -> -1175.486385
RI	0.0678206977
TR	0.014738	0.005463
MT	13.795523
MM	C_pi: 3.922592, n_recomb: 23847.784617
RS	0	0.000000	0.732985	260.799943	0.010936	0.000289
RS	1	0.008147	0.732985	278.809888	0.011691	0.002427
RS	2	0.016957	0.732985	297.783387	0.012487	0.006007
RS	3	0.026486	0.732985	317.724795	0.013323	0.010218
RS	4	0.036790	0.337555	728.823378	0.030561	0.022741
RS	5	0.047934	0.337555	761.607767	0.031936	0.028954
RS	6	0.059986	0.297757	897.422911	0.037631	0.035484
RS	7	0.073020	0.297757	927.359235	0.038887	0.041136
RS	8	0.087116	0.311953	912.352600	0.038257	0.041590
RS	9	0.102360	0.311953	937.812021	0.039325	0.046179
RS	10	0.118846	0.361165	832.399941	0.034905	0.041679
RS	11	0.136675	0.361165	855.190682	0.035860	0.044665
RS	12	0.155957	0.434897	730.139669	0.030617	0.038245
RS	13	0.176809	0.434897	751.243658	0.031502	0.039968
RS	14	0.199360	0.525254	640.452311	0.026856	0.033872
RS	15	0.223749	0.525254	660.010628	0.027676	0.035065
RS	16	0.250124	0.632334	565.343571	0.023706	0.029853
RS	17	0.278648	0.632334	583.416952	0.024464	0.030915
RS	18	0.309496	0.765275	497.842348	0.020876	0.026336
RS	19	0.342857	0.765275	514.575412	0.021577	0.027276
RS	20	0.378936	0.937565	434.550383	0.018222	0.023068
RS	21	0.417955	0.937565	450.087924	0.018873	0.023771
RS	22	0.460152	1.162953	376.270041	0.015778	0.019901
RS	23	0.505786	1.162953	390.695508	0.016383	0.020337
RS	24	0.555139	1.454417	324.783840	0.013619	0.016901
RS	25	0.608512	1.454417	338.136103	0.014179	0.017127
RS	26	0.666233	1.823645	281.103950	0.011787	0.014203
RS	27	0.728657	1.823645	293.420009	0.012304	0.014295
RS	28	0.796167	2.278775	245.371174	0.010289	0.011894
RS	29	0.869176	2.278775	256.713893	0.010765	0.011911
RS	30	0.948134	2.821614	217.102030	0.009104	0.009993
RS	31	1.033523	2.821614	227.565981	0.009542	0.009976
RS	32	1.125870	3.447484	195.356882	0.008192	0.008468
RS	33	1.225740	3.447484	205.056957	0.008599	0.008442
RS	34	1.333746	4.146607	179.022413	0.007507	0.007265
RS	35	1.450551	4.146607	188.076882	0.007887	0.007244
RS	36	1.576872	4.904721	167.077138	0.007006	0.006329
RS	37	1.713484	4.904721	175.594889	0.007363	0.006324
RS	38	1.861226	5.702548	158.717659	0.006655	0.005614
RS	39	2.021005	5.702548	166.791380	0.006994	0.005631
RS	40	2.193800	6.514688	153.378472	0.006432	0.005083
RS	41	2.380672	6.514688	161.081202	0.006755	0.005126
RS	42	2.582769	7.308115	150.717311	0.006320	0.004712
RS	43	2.801330	7.308115	158.099354	0.006630	0.004787
RS	44	3.037697	8.044345	150.530299	0.006312	0.004492
RS	45	3.293321	8.044345	157.612595	0.006609	0.004615
RS	46	3.569770	8.691201	152.553283	0.006397	0.004434
RS	47	3.868740	8.691201	159.314836	0.006680	0.004616
RS	48	4.192068	9.241527	156.209427	0.006550	0.004534
RS	49	4.541736	9.241527	162.573636	0.006817	0.004774
RS	50	4.919892	9.723544	160.482214	0.006729	0.004758
RS	51	5.328855	9.723544	166.315812	0.006974	0.005035
RS	52	5.771136	10.198115	163.957053	0.006875	0.005032
RS	53	6.249449	10.198115	169.095464	0.007091	0.005312
RS	54	6.766729	11.119202	159.690423	0.006696	0.005085
RS	55	7.326151	11.119202	164.148607	0.006883	0.005334
RS	56	7.931149	11.119202	168.034383	0.007046	0.005550
RS	57	8.585435	11.119202	171.243942	0.007181	0.005720
RS	58	9.293025	18.908462	103.573729	0.004343	0.003874
RS	59	10.058260	18.908462	107.620609	0.004513	0.004022
RS	60	10.885839	18.908462	111.461412	0.004674	0.004135
RS	61	11.780839	18.908462	115.032667	0.004824	0.004212
RS	62	12.748754	18.908462	118.266083	0.004959	0.004249
RS	63	13.795523	18.908462	2184.185671	0.091589	0.058914
PA	4+25*2+4+6 0.014738223 0.005463290 13.795522840 0.732985230 0.337555423 0.297756583 0.311953367 0.361165247 0.434896622 0.525254285 0.632333843 0.765274628 0.937564973 1.162952949 1.454416594 1.823644654 2.278775428 2.821613840 3.447483544 4.146607008 4.904721263 5.702547674 6.514688457 7.308114671 8.044344788 8.691201355 9.241526851 9.723543792 10.198114917 11.119202407 18.908462477
//
IT	4666
RD	4
LK	-121890.589900
QD	-1335.414081 -> -1017.159253
RI	0.0497322153
TR	0.012558	0.006080
MT	14.727183
MM	C_pi: 4.790736, n_recomb: 32291.591098
RS	0	0.000000	1.257929	208.269560	0.006450	0.000175
RS	1	0.008258	1.257929	223.938961	0.006935	0.001461
RS	2	0.017199	1.257929	240.651902	0.007452	0.003629
RS	3	0.026877	1.257929	258.454772	0.008004	0.006179
RS	4	0.037355	0.425994	811.956767	0.025145	0.018889
RS	5	0.048698	0.425994	855.008075	0.026478	0.023896
RS	6	0.060978	0.342622	1112.663290	0.034457	0.032250
RS	7	0.074272	0.342622	1156.914011	0.035827	0.036993
RS	8	0.088664	0.338662	1212.622322	0.037552	0.039637
RS	9	0.104245	0.338662	1251.438888	0.038754	0.043737
RS	10	0.121112	0.376496	1160.250380	0.035930	0.041125
RS	11	0.139372	0.376496	1194.296790	0.036985	0.044165
RS	12	0.159140	0.441011	1049.459595	0.032499	0.038941
RS	13	0.180541	0.441011	1080.236346	0.033453	0.040955
RS	14	0.203709	0.522138	939.354835	0.029090	0.035425
RS	15	0.228790	0.522138	967.407627	0.029958	0.036863
RS	16	0.255943	0.618279	841.558170	0.026061	0.031809
RS	17	0.285337	0.618279	867.146636	0.026854	0.033033
RS	18	0.317160	0.737856	749.009722	0.023195	0.028353
RS	19	0.351610	0.737856	772.481977	0.023922	0.029449
RS	20	0.388906	0.895300	657.090974	0.020349	0.024947
RS	21	0.429281	0.895300	678.819640	0.021022	0.025846
RS	22	0.472991	1.107188	567.715894	0.017581	0.021532
RS	23	0.520310	1.107188	587.943338	0.018207	0.022183
RS	24	0.571537	1.391367	485.215373	0.015026	0.018213
RS	25	0.626995	1.391367	504.024640	0.015609	0.018641
RS	26	0.687032	1.766583	412.985606	0.012789	0.015167
RS	27	0.752028	1.766583	430.379208	0.013328	0.015431
RS	28	0.822391	2.249876	352.675698	0.010922	0.012530
RS	29	0.898565	2.249876	368.666534	0.011417	0.012688
RS	30	0.981029	2.852357	304.369138	0.009426	0.010357
RS	31	1.070304	2.852357	319.031176	0.009880	0.010455
RS	32	1.166951	3.577048	266.926327	0.008266	0.008629
RS	33	1.271580	3.577048	280.395406	0.008683	0.008697
RS	34	1.384850	4.418551	238.630305	0.007390	0.007286
RS	35	1.507473	4.418551	251.076922	0.007775	0.007343
RS	36	1.640223	5.361976	217.799756	0.006745	0.006260
RS	37	1.783936	5.361976	229.401685	0.007104	0.006319
RS	38	1.939517	6.380300	203.104072	0.006290	0.005492
RS	39	2.107947	6.380300	214.029665	0.006628	0.005561
RS	40	2.290286	7.431481	193.630676	0.005996	0.004938
RS	41	2.487684	7.431481	204.030294	0.006318	0.005022
RS	42	2.701383	8.456503	188.862447	0.005849	0.004566
RS	43	2.932729	8.456503	198.862370	0.006158	0.004674
RS	44	3.183182	9.384864	188.543776	0.005839	0.004365
RS	45	3.454317	9.384864	198.234673	0.006139	0.004509
RS	46	3.747844	10.157135	192.358529	0.005957	0.004335
RS	47	4.065611	10.157135	201.771172	0.006248	0.004528
RS	48	4.409620	10.758175	199.502769	0.006178	0.004471
RS	49	4.782038	10.758175	208.575582	0.006459	0.004714
RS	50	5.185212	11.233612	208.409004	0.006454	0.004736
RS	51	5.621681	11.233612	216.970806	0.006719	0.005012
RS	52	6.094195	11.680710	216.725283	0.006712	0.005053
RS	53	6.605731	11.680710	224.523238	0.006953	0.005331
RS	54	7.159512	12.633945	214.683490	0.006648	0.005143
RS	55	7.759025	12.633945	221.621679	0.006863	0.005388
RS	56	8.408047	12.633945	227.887020	0.007057	0.005602
RS	57	9.110668	12.633945	233.334847	0.007226	0.005774
RS	58	9.871314	23.879550	127.751183	0.003956	0.003515
RS	59	10.694776	23.879550	133.761513	0.004142	0.003658
RS	60	11.586242	23.879550	139.668204	0.004325	0.003776
RS	61	12.551329	23.879550	145.400033	0.004503	0.003864
RS	62	13.596115	23.879550	150.877399	0.004672	0.003922
RS	63	14.727183	23.879550	3332.203128	0.103191	0.062562
PA	4+25*2+4+6 0.012558263 0.006080193 14.727182686 1.257928539 0.425994489 0.342622280 0.338662494 0.376496005 0.441010863 0.522137551 0.618279380 0.737855552 0.895300265 1.107187935 1.391367315 1.766582714 2.249876086 2.852357380 3.577048241 4.418550931 5.361975608 6.380299502 7.431481300 8.456503220 9.384864341 10.157135397 10.758175350 11.233611508 11.680709775 12.633944750 23.879550135
//
IT	4946
RD	5
LK	-121302.279377
QD	-1096.744675 -> -863.546496
RI	0.0373826866
TR	0.010842	0.006602
MT	15.608916
MM	C_pi: 5.483090, n_recomb: 39991.373775
RS	0	0.000000	2.120170	154.539019	0.003864	0.000107
RS	1	0.008358	2.120170	166.773343	0.004170	0.000895
RS	2	0.017414	2.120170	179.914891	0.004499	0.002228
RS	3	0.027227	2.120170	194.020316	0.004852	0.003797
RS	4	0.037860	0.532947	825.341704	0.020638	0.015761
RS	5	0.049382	0.532947	874.441061	0.021866	0.019863
RS	6	0.061866	0.394862	1242.601880	0.031072	0.029216
RS	7	0.075395	0.394862	1299.314927	0.032490	0.033259
RS	8	0.090053	0.371588	1437.618895	0.035948	0.037474
RS	9	0.105937	0.371588	1490.021485	0.037259	0.041079
RS	10	0.123149	0.398882	1435.770202	0.035902	0.040053
RS	11	0.141799	0.398882	1481.920555	0.037056	0.042933
RS	12	0.162007	0.455506	1338.505645	0.033470	0.038928
RS	13	0.183905	0.455506	1379.651138	0.034499	0.041006
RS	14	0.207633	0.528866	1224.442699	0.030618	0.036261
RS	15	0.233343	0.528866	1261.386679	0.031541	0.037801
RS	16	0.261203	0.615712	1115.899389	0.027904	0.033198
RS	17	0.291391	0.615712	1149.090111	0.028733	0.034482
RS	18	0.324102	0.723447	1007.047613	0.025182	0.030002
RS	19	0.359547	0.723447	1037.057212	0.025932	0.031142
RS	20	0.397954	0.866395	892.158763	0.022309	0.026629
RS	21	0.439571	0.866395	919.682471	0.022997	0.027596
RS	22	0.484666	1.062154	774.087715	0.019356	0.023089
RS	23	0.533531	1.062154	799.676926	0.019996	0.023839
RS	24	0.586479	1.331071	660.151302	0.016507	0.019540
RS	25	0.643852	1.331071	684.057438	0.017105	0.020078
RS	26	0.706020	1.696396	557.112438	0.013931	0.016208
RS	27	0.773385	1.696396	579.350007	0.014487	0.016575
RS	28	0.846379	2.181949	469.209793	0.011733	0.013280
RS	29	0.925474	2.181949	489.719635	0.012246	0.013527
RS	30	1.011179	2.807396	397.882493	0.009949	0.010851
RS	31	1.104047	2.807396	416.667049	0.010419	0.011024
RS	32	1.204676	3.584604	342.188497	0.008557	0.008922
RS	33	1.313716	3.584604	359.357762	0.008986	0.009053
RS	34	1.431869	4.515503	299.900984	0.007499	0.007434
RS	35	1.559897	4.515503	315.647210	0.007893	0.007542
RS	36	1.698625	5.588632	268.628446	0.006717	0.006308
RS	37	1.848948	5.588632	283.182923	0.007081	0.006409
RS	38	2.011833	6.773339	246.422567	0.006162	0.005477
RS	39	2.188332	6.773339	260.024331	0.006502	0.005579
RS	40	2.379582	8.013838	231.937093	0.005800	0.004887
RS	41	2.586817	8.013838	244.815322	0.006122	0.004997
RS	42	2.811370	9.226106	224.408518	0.005611	0.004502
RS	43	3.054692	9.226106	236.770887	0.005921	0.004630
RS	44	3.318349	10.307392	223.471301	0.005588	0.004306
RS	45	3.604042	10.307392	235.485772	0.005888	0.004463
RS	46	3.913611	11.170635	228.722558	0.005719	0.004294
RS	47	4.249054	11.170635	240.479892	0.006013	0.004492
RS	48	4.612531	11.792742	239.121628	0.005979	0.004454
RS	49	5.006387	11.792742	250.581777	0.006266	0.004694
RS	50	5.433159	12.236818	252.533316	0.006315	0.004747
RS	51	5.895600	12.236818	263.488419	0.006589	0.005016
RS	52	6.396690	12.635161	265.595610	0.006641	0.005091
RS	53	6.939658	12.635161	275.699327	0.006894	0.005360
RS	54	7.528006	13.586350	265.662481	0.006643	0.005202
RS	55	8.165526	13.586350	274.721676	0.006870	0.005438
RS	56	8.856328	13.586350	282.981245	0.007076	0.005645
RS	57	9.604863	13.586350	290.256672	0.007258	0.005813
RS	58	10.415959	28.500163	143.669139	0.003593	0.003187
RS	59	11.294843	28.500163	151.195350	0.003781	0.003326
RS	60	12.247181	28.500163	158.726461	0.003969	0.003447
RS	61	13.279112	28.500163	166.190657	0.004156	0.003547
RS	62	14.397287	28.500163	173.505431	0.004339	0.003624
RS	63	15.608916	28.500163	4360.885732	0.109046	0.066394
PA	4+25*2+4+6 0.010842200 0.006602097 15.608915860 2.120170279 0.532946878 0.394862060 0.371588252 0.398882205 0.455505967 0.528865747 0.615711805 0.723447126 0.866395305 1.062154337 1.331071305 1.696396256 2.181949129 2.807396224 3.584604357 4.515503388 5.588632415 6.773339450 8.013837580 9.226105672 10.307392403 11.170634581 11.792742351 12.236818286 12.635161235 13.586349835 28.500162959
//
IT	5017
RD	6
LK	-120860.879544
QD	-912.577581 -> -727.812722
RI	0.0290012962
TR	0.009433	0.007027
MT	16.515051
MM	C_pi: 6.107126, n_recomb: 47250.922527
RS	0	0.000000	3.519319	110.990368	0.002349	0.000066
RS	1	0.008454	3.519319	120.076342	0.002541	0.000554
RS	2	0.017623	3.519319	129.878965	0.002749	0.001383
RS	3	0.027567	3.519319	140.449994	0.002972	0.002360
RS	4	0.038352	0.660314	803.500994	0.017005	0.013201
RS	5	0.050048	0.660314	855.527668	0.018106	0.016615
RS	6	0.062733	0.453797	1317.179882	0.027876	0.026438
RS	7	0.076491	0.453797	1384.181246	0.029294	0.029953
RS	8	0.091412	0.409360	1605.105583	0.033970	0.035257
RS	9	0.107594	0.409360	1670.655136	0.035357	0.038460
RS	10	0.125144	0.426413	1665.083860	0.035239	0.038693
RS	11	0.144178	0.426413	1723.905823	0.036484	0.041390
RS	12	0.164821	0.476100	1596.610145	0.033790	0.038474
RS	13	0.187209	0.476100	1648.928558	0.034897	0.040549
RS	14	0.211491	0.543001	1492.017818	0.031576	0.036603
RS	15	0.237824	0.543001	1538.569777	0.032562	0.038197
RS	16	0.266384	0.622276	1383.535939	0.029281	0.034141
RS	17	0.297359	0.622276	1424.827344	0.030154	0.035461
RS	18	0.330952	0.720347	1267.042455	0.026815	0.031319
RS	19	0.367385	0.720347	1303.794904	0.027593	0.032475
RS	20	0.406899	0.851100	1135.601379	0.024033	0.028102
RS	21	0.449753	0.851100	1168.843891	0.024737	0.029094
RS	22	0.496229	1.032359	992.556906	0.021006	0.024542
RS	23	0.546635	1.032359	1023.264297	0.021656	0.025339
RS	24	0.601303	1.285679	848.191791	0.017951	0.020841
RS	25	0.660591	1.285679	876.933950	0.018559	0.021442
RS	26	0.724893	1.637078	713.271798	0.015095	0.017277
RS	27	0.794630	1.637078	740.176023	0.015665	0.017711
RS	28	0.870263	2.115305	595.570564	0.012604	0.014091
RS	29	0.952291	2.115305	620.527566	0.013133	0.014400
RS	30	1.041253	2.747181	498.729852	0.010555	0.011423
RS	31	1.137735	2.747181	521.639714	0.011040	0.011650
RS	32	1.242375	3.553161	422.513405	0.008942	0.009298
RS	33	1.355861	3.553161	443.416524	0.009384	0.009473
RS	34	1.478941	4.543649	364.380602	0.007712	0.007661
RS	35	1.612427	4.543649	383.457122	0.008115	0.007806
RS	36	1.757198	5.713024	321.247059	0.006799	0.006429
RS	37	1.914207	5.713024	338.762565	0.007169	0.006560
RS	38	2.084491	7.030158	290.489903	0.006148	0.005527
RS	39	2.269170	7.030158	306.746461	0.006492	0.005652
RS	40	2.469463	8.428409	270.255819	0.005720	0.004893
RS	41	2.686688	8.428409	285.561141	0.006044	0.005022
RS	42	2.922278	9.800684	259.461310	0.005491	0.004488
RS	43	3.177785	9.800684	274.108010	0.005801	0.004630
RS	44	3.454893	11.013086	257.563373	0.005451	0.004290
RS	45	3.755428	11.013086	271.801393	0.005752	0.004457
RS	46	4.081371	11.951577	264.023796	0.005588	0.004288
RS	47	4.434869	11.951577	278.007735	0.005884	0.004489
RS	48	4.818252	12.585373	277.538208	0.005874	0.004466
RS	49	5.234047	12.585373	291.250439	0.006164	0.004703
RS	50	5.684994	12.994273	295.378225	0.006251	0.004780
RS	51	6.174065	12.994273	308.569667	0.006530	0.005041
RS	52	6.704482	13.343397	313.102555	0.006626	0.005143
RS	53	7.279741	13.343397	325.323431	0.006885	0.005403
RS	54	7.903633	14.289710	315.017820	0.006667	0.005263
RS	55	8.580270	14.289710	325.985637	0.006899	0.005491
RS	56	9.314110	14.289710	335.997769	0.007111	0.005691
RS	57	10.109990	14.289710	344.828109	0.007298	0.005853
RS	58	10.973155	33.196507	154.458814	0.003269	0.002894
RS	59	11.909293	33.196507	163.201761	0.003454	0.003030
RS	60	12.924573	33.196507	172.057534	0.003641	0.003154
RS	61	14.025687	33.196507	180.957655	0.003830	0.003262
RS	62	15.219889	33.196507	189.821433	0.004017	0.003353
RS	63	16.515051	33.196507	5308.466720	0.112346	0.070009
PA	4+25*2+4+6 0.009432575 0.007026575 16.515051209 3.519319319 0.660314491 0.453796506 0.409359888 0.426412782 0.476099557 0.543000595 0.622276279 0.720347429 0.851100425 1.032358559 1.285678526 1.637078055 2.115305143 2.747181471 3.553160579 4.543649493 5.713024437 7.030157824 8.428408978 9.800683880 11.013085509 11.951576860 12.585372850 12.994273202 13.343397451 14.289709924 33.196507037
//
IT	5187
RD	7
LK	-120508.821645
QD	-764.097043 -> -614.491034
RI	0.0232953000
TR	0.008256	0.007362
MT	17.468539
MM	C_pi: 6.716441, n_recomb: 54274.551198
RS	0	0.000000	5.777340	78.329305	0.001443	0.000041
RS	1	0.008550	5.777340	84.898309	0.001564	0.000345
RS	2	0.017832	5.777340	92.006333	0.001695	0.000863
RS	3	0.027906	5.777340	99.695493	0.001837	0.001478
RS	4	0.038843	0.811549	764.106421	0.014079	0.011090
RS	5	0.050714	0.811549	816.921989	0.015052	0.013964
RS	6	0.063600	0.519667	1355.619089	0.024977	0.023920
RS	7	0.077589	0.519667	1430.882941	0.026364	0.027028
RS	8	0.092773	0.451563	1729.835562	0.031872	0.033076
RS	9	0.109255	0.451563	1807.746005	0.033307	0.035962
RS	10	0.127147	0.458180	1856.419411	0.034204	0.037190
RS	11	0.146569	0.458180	1928.185580	0.035527	0.039723
RS	12	0.167651	0.501417	1827.041288	0.033663	0.037750
RS	13	0.190536	0.501417	1891.277589	0.034846	0.039802
RS	14	0.215377	0.562709	1742.515459	0.032106	0.036609
RS	15	0.242343	0.562709	1799.526251	0.033156	0.038241
RS	16	0.271614	0.635651	1643.419333	0.030280	0.034750
RS	17	0.303387	0.635651	1693.570380	0.031204	0.036105
RS	18	0.337878	0.725781	1527.269379	0.028140	0.032359
RS	19	0.375317	0.725781	1571.289903	0.028951	0.033530
RS	20	0.415958	0.846484	1385.663977	0.025531	0.029383
RS	21	0.460074	0.846484	1424.850648	0.026253	0.030388
RS	22	0.507961	1.015473	1221.853755	0.022512	0.025885
RS	23	0.559943	1.015473	1257.658889	0.023172	0.026707
RS	24	0.616370	1.254836	1048.794951	0.019324	0.022098
RS	25	0.677621	1.254836	1082.245166	0.019940	0.022738
RS	26	0.744110	1.592302	881.589813	0.016243	0.018349
RS	27	0.816283	1.592302	913.055644	0.016823	0.018829
RS	28	0.894627	2.060196	732.342642	0.013493	0.014933
RS	29	0.979670	2.060196	761.724755	0.014035	0.015289
RS	30	1.071984	2.691212	607.737486	0.011197	0.012041
RS	31	1.172191	2.691212	634.826705	0.011697	0.012309
RS	32	1.280967	3.513731	508.818482	0.009375	0.009724
RS	33	1.399042	3.513731	533.549844	0.009831	0.009935
RS	34	1.527214	4.546917	433.009337	0.007978	0.007937
RS	35	1.666344	4.546917	455.516801	0.008393	0.008112
RS	36	1.817371	5.792380	376.600901	0.006939	0.006596
RS	37	1.981310	5.792380	397.162940	0.007318	0.006750
RS	38	2.159267	7.220746	336.266886	0.006196	0.005618
RS	39	2.352439	7.220746	355.239417	0.006545	0.005763
RS	40	2.562128	8.756952	309.580825	0.005704	0.004937
RS	41	2.789746	8.756952	327.349188	0.006031	0.005081
RS	42	3.036826	10.272765	295.064289	0.005437	0.004507
RS	43	3.305032	10.272765	312.009383	0.005749	0.004661
RS	44	3.596170	11.604359	291.927186	0.005379	0.004302
RS	45	3.912200	11.604359	308.385309	0.005682	0.004476
RS	46	4.255252	12.611322	299.444680	0.005517	0.004306
RS	47	4.627636	12.611322	315.637278	0.005816	0.004510
RS	48	5.031860	13.255236	316.014143	0.005823	0.004497
RS	49	5.470645	13.255236	331.945273	0.006116	0.004733
RS	50	5.946948	13.631622	338.280999	0.006233	0.004828
RS	51	6.463976	13.631622	353.653537	0.006516	0.005084
RS	52	7.025210	13.936305	360.654402	0.006645	0.005205
RS	53	7.634432	13.936305	374.902756	0.006908	0.005458
RS	54	8.295743	14.882257	364.183678	0.006710	0.005329
RS	55	9.013598	14.882257	376.939893	0.006945	0.005550
RS	56	9.792831	14.882257	388.555230	0.007159	0.005744
RS	57	10.638690	14.882257	398.759039	0.007347	0.005901
RS	58	11.556872	38.175656	162.021471	0.002985	0.002637
RS	59	12.553561	38.175656	171.778838	0.003165	0.002771
RS	60	13.635469	38.175656	181.754579	0.003349	0.002896
RS	61	14.809882	38.175656	191.885973	0.003535	0.003010
RS	62	16.084710	38.175656	202.097116	0.003724	0.003111
RS	63	17.468539	38.175656	6212.661074	0.114467	0.073252
PA	4+25*2+4+6 0.008255680 0.007362319 17.468539259 5.777340231 0.811549240 0.519667316 0.451563063 0.458179859 0.501417500 0.562708509 0.635651430 0.725781073 0.846483631 1.015472820 1.254835513 1.592301712 2.060196208 2.691212197 3.513731318 4.546916697 5.792379869 7.220746104 8.756952439 10.272765008 11.604359213 12.611322194 13.255235830 13.631621821 13.936305278 14.882257224 38.175655821
//
IT	4506
RD	8
LK	-120223.123326
QD	-644.140185 -> -522.002329
RI	0.0193613298
TR	0.007270	0.007623
MT	18.468085
MM	C_pi: 7.329106, n_recomb: 61127.531629
RS	0	0.000000	9.404473	54.643759	0.000894	0.000026
RS	1	0.008646	9.404473	59.313174	0.000970	0.000216
RS	2	0.018039	9.404473	64.376453	0.001053	0.000542
RS	3	0.028244	9.404473	69.865891	0.001143	0.000930
RS	4	0.039331	0.990628	715.857225	0.011711	0.009346
RS	5	0.051377	0.990628	767.981141	0.012564	0.011785
RS	6	0.064465	0.592850	1368.616056	0.022390	0.021661
RS	7	0.078684	0.592850	1450.286409	0.023726	0.024444
RS	8	0.094132	0.498010	1820.669388	0.029785	0.030989
RS	9	0.110916	0.498010	1909.882481	0.031244	0.033622
RS	10	0.129151	0.493638	2014.738376	0.032960	0.035634
RS	11	0.148963	0.493638	2099.360269	0.034344	0.038026
RS	12	0.170487	0.530553	2031.312557	0.033231	0.036865
RS	13	0.193872	0.530553	2107.976118	0.034485	0.038889
RS	14	0.219279	0.586688	1975.270148	0.032314	0.036386
RS	15	0.246883	0.586688	2043.509601	0.033430	0.038048
RS	16	0.276873	0.654078	1893.647182	0.030979	0.035108
RS	17	0.309456	0.654078	1953.466003	0.031957	0.036498
RS	18	0.344856	0.737454	1785.223206	0.029205	0.033171
RS	19	0.383316	0.737454	1837.176745	0.030055	0.034364
RS	20	0.425102	0.849722	1639.761911	0.026825	0.030490
RS	21	0.470500	0.849722	1685.288809	0.027570	0.031509
RS	22	0.519823	1.008349	1459.765903	0.023881	0.027115
RS	23	0.573411	1.008349	1500.787172	0.024552	0.027955
RS	24	0.631631	1.235590	1260.378355	0.020619	0.023299
RS	25	0.694885	1.235590	1298.483557	0.021242	0.023965
RS	26	0.763608	1.560226	1061.134328	0.017359	0.019405
RS	27	0.838272	1.560226	1097.076709	0.017947	0.019919
RS	28	0.919391	2.017207	879.091597	0.014381	0.015787
RS	29	1.007524	2.017207	912.870798	0.014934	0.016179
RS	30	1.103276	2.644060	724.772295	0.011857	0.012683
RS	31	1.207307	2.644060	756.086625	0.012369	0.012986
RS	32	1.320331	3.476311	601.128550	0.009834	0.010179
RS	33	1.443128	3.476311	629.782107	0.010303	0.010420
RS	34	1.576540	4.541791	505.884245	0.008276	0.008243
RS	35	1.721487	4.541791	531.931784	0.008702	0.008443
RS	36	1.878966	5.850095	434.826679	0.007113	0.006791
RS	37	2.050060	5.850095	458.536175	0.007501	0.006966
RS	38	2.235945	7.375191	383.922048	0.006281	0.005736
RS	39	2.437902	7.375191	405.692126	0.006637	0.005897
RS	40	2.657319	9.035605	350.112122	0.005728	0.005005
RS	41	2.895706	9.035605	370.403644	0.006060	0.005162
RS	42	3.154703	10.683710	331.450469	0.005422	0.004548
RS	43	3.436092	10.683710	350.735344	0.005738	0.004712
RS	44	3.741809	12.126811	326.832382	0.005347	0.004333
RS	45	4.073957	12.126811	345.537282	0.005653	0.004514
RS	46	4.434821	13.198677	335.292466	0.005485	0.004339
RS	47	4.826883	13.198677	353.708148	0.005786	0.004546
RS	48	5.252842	13.853081	354.896179	0.005806	0.004541
RS	49	5.715628	13.853081	373.046797	0.006103	0.004776
RS	50	6.218425	14.200267	381.628942	0.006243	0.004886
RS	51	6.764691	14.200267	399.161253	0.006530	0.005139
RS	52	7.358185	14.464851	408.684649	0.006686	0.005277
RS	53	8.002991	14.464851	424.903317	0.006951	0.005524
RS	54	8.703544	15.413399	413.666415	0.006767	0.005401
RS	55	9.464664	15.413399	428.119752	0.007004	0.005617
RS	56	10.291587	15.413399	441.217544	0.007218	0.005806
RS	57	11.190003	15.413399	452.641307	0.007405	0.005958
RS	58	12.166092	43.498050	167.379870	0.002738	0.002414
RS	59	13.226570	43.498050	177.997608	0.002912	0.002544
RS	60	14.378734	43.498050	188.935336	0.003091	0.002669
RS	61	15.630508	43.498050	200.137646	0.003274	0.002787
RS	62	16.990506	43.498050	211.535392	0.003461	0.002895
RS	63	18.468085	43.498050	7089.133810	0.115973	0.076087
PA	4+25*2+4+6 0.007269543 0.007622569 18.468084599 9.404472817 0.990628187 0.592849855 0.498009751 0.493637832 0.530553435 0.586688296 0.654077621 0.737453638 0.849722397 1.008349046 1.235590113 1.560225650 2.017207343 2.644059725 3.476311200 4.541791217 5.850095079 7.375190697 9.035605444 10.683709506 12.126810799 13.198677360 13.853081380 14.200266903 14.464850524 15.413398917 43.498050110
//
IT	5916
RD	9
LK	-119989.550099
QD	-547.100976 -> -446.794921
RI	0.0166027297
TR	0.006443	0.007821
MT	19.502997
MM	C_pi: 7.946055, n_recomb: 67795.092112
RS	0	0.000000	15.189849	37.818822	0.000558	0.000016
RS	1	0.008739	15.189849	41.100658	0.000606	0.000136
RS	2	0.018242	15.189849	44.665081	0.000659	0.000342
RS	3	0.028575	15.189849	48.536019	0.000716	0.000589
RS	4	0.039812	1.201314	663.742667	0.009790	0.007911
RS	5	0.052030	1.201314	714.163466	0.010534	0.009992
RS	6	0.065317	0.673490	1362.946543	0.020104	0.019660
RS	7	0.079764	0.673490	1449.334706	0.021378	0.022172
RS	8	0.095474	0.548474	1883.376393	0.027780	0.029037
RS	9	0.112557	0.548474	1982.617890	0.029244	0.031458
RS	10	0.131132	0.532342	2143.061683	0.031611	0.034089
RS	11	0.151331	0.532342	2240.074300	0.033042	0.036356
RS	12	0.173296	0.562828	2209.683700	0.032594	0.035892
RS	13	0.197180	0.562828	2298.950744	0.033910	0.037885
RS	14	0.223151	0.613995	2188.592732	0.032282	0.036007
RS	15	0.251391	0.613995	2268.609428	0.033463	0.037692
RS	16	0.282100	0.676280	2131.347491	0.031438	0.035275
RS	17	0.315493	0.676280	2201.539352	0.032473	0.036701
RS	18	0.351803	0.753685	2037.400262	0.030052	0.033794
RS	19	0.391287	0.753685	2097.951361	0.030945	0.035014
RS	20	0.434222	0.858672	1894.253274	0.027941	0.031439
RS	21	0.480908	0.858672	1946.577664	0.028713	0.032474
RS	22	0.531675	1.008410	1702.956724	0.025119	0.028234
RS	23	0.586878	1.008410	1749.378381	0.025804	0.029088
RS	24	0.646906	1.225118	1480.221407	0.021834	0.024433
RS	25	0.712179	1.225118	1522.956245	0.022464	0.025118
RS	26	0.783157	1.538204	1249.889777	0.018436	0.020432
RS	27	0.860338	1.538204	1290.206039	0.019031	0.020970
RS	28	0.944263	1.984567	1034.410180	0.015258	0.016636
RS	29	1.035523	1.984567	1072.514596	0.015820	0.017055
RS	30	1.134759	2.605722	848.862525	0.012521	0.013334
RS	31	1.242667	2.605722	884.399543	0.013045	0.013665
RS	32	1.360005	3.443596	698.749353	0.010307	0.010649
RS	33	1.487597	3.443596	731.378351	0.010788	0.010915
RS	34	1.626340	4.534346	582.488030	0.008592	0.008565
RS	35	1.777208	4.534346	612.154164	0.009029	0.008787
RS	36	1.941261	5.895944	495.522339	0.007309	0.007002
RS	37	2.119651	5.895944	522.458118	0.007706	0.007194
RS	38	2.313630	7.506818	433.136469	0.006389	0.005869
RS	39	2.524562	7.506818	457.769862	0.006752	0.006044
RS	40	2.753927	9.280717	391.593707	0.005776	0.005087
RS	41	3.003337	9.280717	414.457252	0.006113	0.005256
RS	42	3.274543	11.052159	368.410943	0.005434	0.004601
RS	43	3.569451	11.052159	390.069092	0.005754	0.004774
RS	44	3.890131	12.600608	362.102819	0.005341	0.004375
RS	45	4.238836	12.600608	383.075705	0.005650	0.004562
RS	46	4.618015	13.734456	371.413240	0.005478	0.004382
RS	47	5.030330	13.734456	392.062598	0.005783	0.004592
RS	48	5.478680	14.399437	394.045200	0.005812	0.004593
RS	49	5.966211	14.399437	414.412885	0.006113	0.004828
RS	50	6.496348	14.719521	425.296226	0.006273	0.004952
RS	51	7.072815	14.719521	444.963866	0.006563	0.005202
RS	52	7.699660	14.946460	457.086777	0.006742	0.005354
RS	53	8.381287	14.946460	475.214236	0.007010	0.005598
RS	54	9.122483	15.896798	463.443131	0.006836	0.005477
RS	55	9.928452	15.896798	479.495219	0.007073	0.005689
RS	56	10.804857	15.896798	493.947049	0.007286	0.005874
RS	57	11.757853	15.896798	506.429205	0.007470	0.006022
RS	58	12.794132	49.144736	171.116008	0.002524	0.002220
RS	59	13.920974	49.144736	182.464723	0.002691	0.002347
RS	60	15.146293	49.144736	194.229559	0.002865	0.002471
RS	61	16.478695	49.144736	206.363362	0.003044	0.002590
RS	62	17.927538	49.144736	218.805028	0.003227	0.002704
RS	63	19.502997	49.144736	7938.797945	0.117100	0.078529
PA	4+25*2+4+6 0.006443215 0.007821453 19.502997329 15.189849284 1.201313910 0.673490249 0.548473931 0.532342164 0.562828074 0.613994601 0.676280340 0.753684882 0.858672401 1.008409629 1.225118112 1.538204033 1.984566926 2.605721746 3.443596128 4.534345558 5.895944003 7.506817935 9.280716716 11.052158692 12.600607589 13.734456361 14.399436672 14.719520904 14.946459958 15.896798484 49.144735757
//
IT	4988
RD	10
LK	-119797.452406
QD	-468.160868 -> -385.288340
RI	0.0146294484
TR	0.005751	0.007972
MT	20.560592
MM	C_pi: 8.561311, n_recomb: 74229.309980
RS	0	0.000000	24.336663	26.039160	0.000351	0.000010
RS	1	0.008830	24.336663	28.328703	0.000382	0.000086
RS	2	0.018440	24.336663	30.818628	0.000415	0.000218
RS	3	0.028898	24.336663	33.526301	0.000452	0.000376
RS	4	0.040279	1.446659	611.068480	0.008232	0.006735
RS	5	0.052666	1.446659	659.140708	0.008880	0.008521
RS	6	0.066146	0.761366	1343.758109	0.018103	0.017906
RS	7	0.080817	0.761366	1433.373519	0.019310	0.020187
RS	8	0.096782	0.602587	1922.657797	0.025902	0.027242
RS	9	0.114158	0.602587	2030.526155	0.027355	0.029481
RS	10	0.133068	0.573849	2243.968667	0.030230	0.032596
RS	11	0.153648	0.573849	2352.577688	0.031693	0.034750
RS	12	0.176045	0.597673	2362.318694	0.031825	0.034879
RS	13	0.200419	0.597673	2464.011941	0.033195	0.036837
RS	14	0.226946	0.643895	2380.755120	0.032073	0.035521
RS	15	0.255815	0.643895	2472.808833	0.033313	0.037222
RS	16	0.287233	0.701321	2353.486088	0.031706	0.035296
RS	17	0.321426	0.701321	2434.562984	0.032798	0.036754
RS	18	0.358637	0.773258	2279.989776	0.030715	0.034260
RS	19	0.399135	0.773258	2349.709697	0.031655	0.035507
RS	20	0.443208	0.871782	2145.017190	0.028897	0.032245
RS	21	0.491173	0.871782	2204.581410	0.029700	0.033298
RS	22	0.543373	1.013745	1947.460962	0.026236	0.029242
RS	23	0.600182	1.013745	1999.484177	0.026937	0.030110
RS	24	0.662007	1.221216	1704.882736	0.022968	0.025494
RS	25	0.729292	1.221216	1752.223974	0.023606	0.026193
RS	26	0.802518	1.523953	1445.105480	0.019468	0.021418
RS	27	0.882209	1.523953	1489.660554	0.020068	0.021975
RS	28	0.968938	1.960307	1196.215113	0.016115	0.017467
RS	29	1.063324	1.960307	1238.514660	0.016685	0.017909
RS	30	1.166044	2.575104	978.459120	0.013182	0.013981
RS	31	1.277835	2.575104	1018.150936	0.013716	0.014335
RS	32	1.399497	3.415985	800.514083	0.010784	0.011122
RS	33	1.531901	3.415985	837.111839	0.011277	0.011410
RS	34	1.675997	4.527003	661.916668	0.008917	0.008892
RS	35	1.832816	4.527003	695.229762	0.009366	0.009134
RS	36	2.003482	5.934592	557.971757	0.007517	0.007219
RS	37	2.189217	5.934592	588.171773	0.007924	0.007428
RS	38	2.391353	7.622450	483.327805	0.006511	0.006008
RS	39	2.611338	7.622450	510.856681	0.006882	0.006197
RS	40	2.850747	9.500871	433.537834	0.005841	0.005177
RS	41	3.111295	9.500871	458.994022	0.006183	0.005356
RS	42	3.394850	11.387863	405.521848	0.005463	0.004662
RS	43	3.703442	11.387863	429.562331	0.005787	0.004843
RS	44	4.039283	13.036009	397.352312	0.005353	0.004423
RS	45	4.404778	13.036009	420.592528	0.005666	0.004617
RS	46	4.802546	14.228704	407.438533	0.005489	0.004430
RS	47	5.235437	14.228704	430.311896	0.005797	0.004644
RS	48	5.706552	14.903428	433.096319	0.005835	0.004650
RS	49	6.219265	14.903428	455.659211	0.006139	0.004886
RS	50	6.777251	15.197036	468.914667	0.006317	0.005021
RS	51	7.384507	15.197036	490.673873	0.006610	0.005270
RS	52	8.045383	15.386867	505.497080	0.006810	0.005436
RS	53	8.764613	15.386867	525.451814	0.007079	0.005677
RS	54	9.547351	16.334645	513.234289	0.006914	0.005558
RS	55	10.399204	16.334645	530.764463	0.007150	0.005766
RS	56	11.326275	16.334645	546.419499	0.007361	0.005947
RS	57	12.335206	16.334645	559.776462	0.007541	0.006091
RS	58	13.433224	55.058148	173.603466	0.002339	0.002051
RS	59	14.628197	55.058148	185.569386	0.002500	0.002175
RS	60	15.928684	55.058148	198.040839	0.002668	0.002297
RS	61	17.344004	55.058148	210.979401	0.002842	0.002417
RS	62	18.884295	55.058148	224.332752	0.003022	0.002533
RS	63	20.560592	55.058148	8755.701427	0.117955	0.080613
PA	4+25*2+4+6 0.005750514 0.007971841 20.560592070 24.336662739 1.446658907 0.761365846 0.602587182 0.573849151 0.597672981 0.643895025 0.701320570 0.773258424 0.871782072 1.013745109 1.221215704 1.523952655 1.960307189 2.575104250 3.415985317 4.527002915 5.934592391 7.622450168 9.500871047 11.387862785 13.036009042 14.228703774 14.903428490 15.197036299 15.386867495 16.334645084 55.058147809
//
IT	5296
RD	11
LK	-119638.490125
QD	-403.410017 -> -334.498761
RI	0.0131893146
TR	0.005169	0.008085
MT	21.628945
MM	C_pi: 9.166927, n_recomb: 80376.709436
RS	0	0.000000	38.631484	17.888153	0.000223	0.000007
RS	1	0.008917	38.631484	19.479284	0.000242	0.000055
RS	2	0.018629	38.631484	21.211560	0.000264	0.000140
RS	3	0.029207	38.631484	23.097429	0.000287	0.000242
RS	4	0.040729	1.728631	560.117848	0.006969	0.005775
RS	5	0.053278	1.728631	605.487462	0.007533	0.007316
RS	6	0.066946	0.855866	1315.325592	0.016365	0.016384
RS	7	0.081832	0.855866	1406.911137	0.017504	0.018464
RS	8	0.098046	0.659854	1942.813884	0.024171	0.025616
RS	9	0.115706	0.659854	2057.881846	0.025603	0.027693
RS	10	0.134941	0.617699	2320.242682	0.028867	0.031181
RS	11	0.155891	0.617699	2439.412981	0.030350	0.033231
RS	12	0.178709	0.634586	2489.926091	0.030978	0.033862
RS	13	0.203561	0.634586	2603.551713	0.032392	0.035782
RS	14	0.230630	0.675802	2550.636710	0.031734	0.034967
RS	15	0.260112	0.675802	2654.689104	0.033028	0.036675
RS	16	0.292224	0.728481	2557.567207	0.031820	0.035204
RS	17	0.327198	0.728481	2649.807636	0.032967	0.036690
RS	18	0.365292	0.795281	2509.536687	0.031222	0.034593
RS	19	0.406782	0.795281	2588.850071	0.032209	0.035868
RS	20	0.451972	0.887925	2388.091515	0.029711	0.032923
RS	21	0.501192	0.887925	2455.274063	0.030547	0.033996
RS	22	0.554800	1.022959	2189.276947	0.027238	0.030143
RS	23	0.613189	1.022959	2247.088690	0.027957	0.031024
RS	24	0.676784	1.222238	1930.710033	0.024021	0.026477
RS	25	0.746050	1.222238	1982.625808	0.024667	0.027188
RS	26	0.821493	1.515685	1643.727878	0.020450	0.022356
RS	27	0.903663	1.515685	1692.355193	0.021055	0.022926
RS	28	0.993160	1.942749	1362.098216	0.016946	0.018271
RS	29	1.090638	1.942749	1408.407364	0.017523	0.018730
RS	30	1.196808	2.551013	1111.718763	0.013831	0.014616
RS	31	1.312445	2.551013	1155.431746	0.014375	0.014988
RS	32	1.438393	3.393217	905.016931	0.011260	0.011589
RS	33	1.575572	3.393217	945.513317	0.011764	0.011896
RS	34	1.724984	4.520850	743.083340	0.009245	0.009218
RS	35	1.887718	4.520850	780.016300	0.009705	0.009477
RS	36	2.064964	5.968732	621.318427	0.007730	0.007437
RS	37	2.258015	5.968732	654.773804	0.008146	0.007660
RS	38	2.468280	7.726368	533.805566	0.006641	0.006149
RS	39	2.697295	7.726368	564.222564	0.007020	0.006350
RS	40	2.946731	9.701603	475.372920	0.005914	0.005268
RS	41	3.218409	9.701603	503.408508	0.006263	0.005458
RS	42	3.514313	11.697156	442.288255	0.005503	0.004725
RS	43	3.836603	11.697156	468.690341	0.005831	0.004914
RS	44	4.187632	13.439574	432.129570	0.005376	0.004474
RS	45	4.569962	13.439574	457.609440	0.005693	0.004673
RS	46	4.986384	14.687592	442.935180	0.005511	0.004481
RS	47	5.439939	14.687592	467.997641	0.005823	0.004698
RS	48	5.933938	15.370387	471.613825	0.005868	0.004708
RS	49	6.471987	15.370387	496.325927	0.006175	0.004946
RS	50	7.058014	15.636873	512.038811	0.006370	0.005093
RS	51	7.696298	15.636873	535.822426	0.006666	0.005341
RS	52	8.391497	15.788592	553.468893	0.006886	0.005520
RS	53	9.148688	15.788592	575.146234	0.007156	0.005758
RS	54	9.973398	16.726794	562.674102	0.007000	0.005642
RS	55	10.871647	16.726794	581.536612	0.007235	0.005847
RS	56	11.849994	16.726794	598.219565	0.007443	0.006024
RS	57	12.915580	16.726794	612.244627	0.007617	0.006164
RS	58	14.076185	61.163636	175.116527	0.002179	0.001905
RS	59	15.340282	61.163636	187.598936	0.002334	0.002025
RS	60	16.717099	61.163636	200.668826	0.002497	0.002146
RS	61	18.216687	61.163636	214.296620	0.002666	0.002265
RS	62	19.849995	61.163636	228.439099	0.002842	0.002382
RS	63	21.628945	61.163636	9532.075012	0.118593	0.082381
PA	4+25*2+4+6 0.005168784 0.008084609 21.628944769 38.631483635 1.728631405 0.855865665 0.659853814 0.617698775 0.634586231 0.675801902 0.728480978 0.795281142 0.887925499 1.022958548 1.222238114 1.515685248 1.942748661 2.551012746 3.393216582 4.520849703 5.968731510 7.726368037 9.701602608 11.697156332 13.439573884 14.687592009 15.370386503 15.636873285 15.788591908 16.726794195 61.163636126
//
IT	5344
RD	12
LK	-119506.080399
QD	-349.809364 -> -292.114540
RI	0.0121157731
TR	0.004678	0.008168
MT	22.698744
MM	C_pi: 9.755569, n_recomb: 86191.885973
RS	0	0.000000	60.685505	12.292488	0.000143	0.000004
RS	1	0.009000	60.685505	13.397271	0.000155	0.000036
RS	2	0.018810	60.685505	14.601192	0.000169	0.000091
RS	3	0.029503	60.685505	15.913119	0.000185	0.000157
RS	4	0.041159	2.047812	512.401853	0.005945	0.004992
RS	5	0.053864	2.047812	554.939869	0.006438	0.006331
RS	6	0.067712	0.956005	1281.254813	0.014865	0.015072
RS	7	0.082806	0.956005	1373.807394	0.015939	0.016979
RS	8	0.099259	0.719660	1947.932314	0.022600	0.024158
RS	9	0.117192	0.719660	2068.839966	0.024003	0.026090
RS	10	0.136740	0.663419	2374.993475	0.027555	0.029861
RS	11	0.158047	0.663419	2503.552212	0.029046	0.031810
RS	12	0.181272	0.673116	2593.942361	0.030095	0.032863
RS	13	0.206587	0.673116	2718.760487	0.031543	0.034742
RS	14	0.234180	0.709232	2698.002198	0.031302	0.034370
RS	15	0.264257	0.709232	2813.747397	0.032645	0.036080
RS	16	0.297040	0.757210	2741.963854	0.031812	0.035025
RS	17	0.332775	0.757210	2845.411015	0.033013	0.036536
RS	18	0.371725	0.819087	2723.363578	0.031597	0.034816
RS	19	0.414181	0.819087	2812.525561	0.032631	0.036119
RS	20	0.460458	0.906282	2620.110510	0.030399	0.033488
RS	21	0.510900	0.906282	2695.197909	0.031270	0.034582
RS	22	0.565882	1.035044	2424.773859	0.028132	0.030945
RS	23	0.625813	1.035044	2488.528650	0.028872	0.031838
RS	24	0.691137	1.226985	2154.234099	0.024993	0.027384
RS	25	0.762341	1.226985	2210.681145	0.025648	0.028103
RS	26	0.839953	1.512077	1842.729833	0.021379	0.023241
RS	27	0.924550	1.512077	1895.240567	0.021989	0.023820
RS	28	1.016761	1.930587	1529.609768	0.017747	0.019043
RS	29	1.117272	1.930587	1579.699884	0.018328	0.019514
RS	30	1.226828	2.532446	1246.731714	0.014465	0.015231
RS	31	1.346245	2.532446	1294.276616	0.015016	0.015618
RS	32	1.476410	3.374952	1010.790388	0.011727	0.012045
RS	33	1.618289	3.374952	1055.058363	0.012241	0.012368
RS	34	1.772938	4.516564	824.860319	0.009570	0.009538
RS	35	1.941505	4.516564	865.334358	0.010040	0.009811
RS	36	2.125244	6.000335	684.683977	0.007944	0.007650
RS	37	2.325520	6.000335	721.341153	0.008369	0.007887
RS	38	2.543821	7.821892	583.873809	0.006774	0.006288
RS	39	2.781769	7.821892	617.133423	0.007160	0.006501
RS	40	3.041133	9.887462	516.528030	0.005993	0.005359
RS	41	3.323840	9.887462	547.096872	0.006347	0.005558
RS	42	3.631991	11.985396	478.222777	0.005548	0.004788
RS	43	3.967877	11.985396	506.936841	0.005881	0.004985
RS	44	4.333992	13.816995	465.993516	0.005406	0.004525
RS	45	4.733059	13.816995	493.659280	0.005727	0.004730
RS	46	5.168042	15.116688	477.478396	0.005540	0.004531
RS	47	5.642175	15.116688	504.670905	0.005855	0.004752
RS	48	6.158980	15.805226	509.171455	0.005907	0.004767
RS	49	6.722299	15.805226	535.964230	0.006218	0.005006
RS	50	7.336317	16.043056	554.230303	0.006430	0.005165
RS	51	8.005598	16.043056	579.950172	0.006729	0.005413
RS	52	8.735115	16.154654	600.558890	0.006968	0.005605
RS	53	9.530290	16.154654	623.834569	0.007238	0.005842
RS	54	10.397032	17.074578	611.395604	0.007093	0.005730
RS	55	11.341782	17.074578	631.423554	0.007326	0.005932
RS	56	12.371561	17.074578	648.939496	0.007529	0.006104
RS	57	13.494023	17.074578	663.408618	0.007697	0.006239
RS	58	14.717507	67.384314	175.874898	0.002041	0.001779
RS	59	16.051107	67.384314	188.785808	0.002190	0.001895
RS	60	17.504734	67.384314	202.358432	0.002348	0.002013
RS	61	19.089189	67.384314	216.571894	0.002513	0.002132
RS	62	20.816248	67.384314	231.392069	0.002685	0.002249
RS	63	22.698744	67.384314	10260.906601	0.119047	0.083874
PA	4+25*2+4+6 0.004678493 0.008168310 22.698744473 60.685505443 2.047812382 0.956004893 0.719659862 0.663419273 0.673115524 0.709232054 0.757209602 0.819087031 0.906282145 1.035043901 1.226984798 1.512077355 1.930587214 2.532445651 3.374952466 4.516564153 6.000334748 7.821891556 9.887461918 11.985396155 13.816995389 15.116687939 15.805226244 16.043055808 16.154654408 17.074577825 67.384313802
//
IT	5116
RD	13
LK	-119395.021462
QD	-305.041854 -> -256.394031
RI	0.0112987344
TR	0.004263	0.008230
MT	23.763094
MM	C_pi: 10.321443, n_recomb: 91643.496663
RS	0	0.000000	94.248726	8.468261	0.000092	0.000003
RS	1	0.009079	94.248726	9.236536	0.000101	0.000023
RS	2	0.018983	94.248726	10.074457	0.000110	0.000060
RS	3	0.029785	94.248726	10.988324	0.000120	0.000103
RS	4	0.041569	2.403334	468.779360	0.005115	0.004354
RS	5	0.054422	2.403334	508.517852	0.005549	0.005525
RS	6	0.068442	1.060533	1244.425980	0.013579	0.013949
RS	7	0.083735	1.060533	1337.190048	0.014591	0.015704
RS	8	0.100417	0.781330	1941.728385	0.021188	0.022860
RS	9	0.118613	0.781330	2067.248791	0.022558	0.024663
RS	10	0.138461	0.710545	2411.498019	0.026314	0.028639
RS	11	0.160111	0.710545	2548.229854	0.027806	0.030495
RS	12	0.183727	0.712863	2676.391457	0.029204	0.031898
RS	13	0.209487	0.712863	2811.498269	0.030679	0.033733
RS	14	0.237585	0.743791	2823.464163	0.030809	0.033750
RS	15	0.268235	0.743791	2950.382437	0.032194	0.035458
RS	16	0.301668	0.787077	2906.006360	0.031710	0.034783
RS	17	0.338136	0.787077	3020.492700	0.032959	0.036313
RS	18	0.377915	0.844180	2919.720068	0.031860	0.034948
RS	19	0.421305	0.844180	3018.817969	0.032941	0.036277
RS	20	0.468635	0.926247	2838.549412	0.030974	0.033952
RS	21	0.520263	0.926247	2921.725380	0.031881	0.035067
RS	22	0.576577	1.049258	2651.007925	0.028927	0.031653
RS	23	0.638004	1.049258	2720.817942	0.029689	0.032560
RS	24	0.705009	1.234570	2372.466933	0.025888	0.028215
RS	25	0.778097	1.234570	2433.391708	0.026553	0.028941
RS	26	0.857820	1.512121	2039.412728	0.022254	0.024072
RS	27	0.944782	1.512121	2095.607023	0.022867	0.024657
RS	28	1.039639	1.922818	1696.487596	0.018512	0.019779
RS	29	1.143109	1.922818	1750.103325	0.019097	0.020258
RS	30	1.255972	2.518592	1381.707475	0.015077	0.015822
RS	31	1.379083	2.518592	1432.854912	0.015635	0.016221
RS	32	1.513371	3.360861	1116.455518	0.012183	0.012486
RS	33	1.659851	3.360861	1164.323454	0.012705	0.012822
RS	34	1.819630	4.514624	906.192534	0.009888	0.009846
RS	35	1.993916	4.514624	950.086441	0.010367	0.010133
RS	36	2.184026	6.030949	747.259890	0.008154	0.007857
RS	37	2.391396	6.030949	787.027760	0.008588	0.008106
RS	38	2.617593	7.911793	632.902195	0.006906	0.006423
RS	39	2.864327	7.911793	668.926527	0.007299	0.006645
RS	40	3.133462	10.062339	556.499804	0.006072	0.005446
RS	41	3.427033	10.062339	589.527923	0.006433	0.005654
RS	42	3.747257	12.257388	512.901614	0.005597	0.004849
RS	43	4.096555	12.257388	543.853722	0.005934	0.005053
RS	44	4.477565	14.173563	498.565812	0.005440	0.004574
RS	45	4.893169	14.173563	528.342070	0.005765	0.004784
RS	46	5.346506	15.521299	510.708001	0.005573	0.004581
RS	47	5.841001	15.521299	539.951947	0.005892	0.004806
RS	48	6.380393	16.212944	545.406046	0.005951	0.004825
RS	49	6.968757	16.212944	574.193332	0.006266	0.005066
RS	50	7.610539	16.419998	595.115783	0.006494	0.005236
RS	51	8.310589	16.419998	622.668402	0.006794	0.005485
RS	52	9.074198	16.488833	646.390955	0.007053	0.005691
RS	53	9.907136	16.488833	671.127722	0.007323	0.005926
RS	54	10.815698	17.380994	659.087859	0.007192	0.005820
RS	55	11.806749	17.380994	680.100190	0.007421	0.006019
RS	56	12.887779	17.380994	698.242260	0.007619	0.006187
RS	57	14.066958	17.380994	712.922512	0.007779	0.006316
RS	58	15.353195	73.647231	176.064970	0.001921	0.001669
RS	59	16.756212	73.647231	189.329282	0.002066	0.001783
RS	60	18.286611	73.647231	203.322000	0.002219	0.001898
RS	61	19.955956	73.647231	218.030612	0.002379	0.002015
RS	62	21.776864	73.647231	233.429845	0.002547	0.002133
RS	63	23.763094	73.647231	10937.248030	0.119346	0.085131
PA	4+25*2+4+6 0.004263247 0.008229539 23.763094476 94.248726339 2.403334497 1.060533283 0.781329933 0.710544884 0.712862731 0.743790830 0.787076954 0.844180445 0.926247429 1.049258066 1.234569744 1.512120616 1.922817555 2.518592475 3.360861210 4.514623701 6.030949044 7.911792965 10.062338734 12.257388349 14.173562672 15.521298538 16.212944394 16.419998219 16.488832968 17.380994210 73.647231002
//
IT	5140
RD	14
LK	-119301.202414
QD	-267.345027 -> -226.029237
RI	0.0106643897
TR	0.003910	0.008273
MT	24.816889
MM	C_pi: 10.860351, n_recomb: 96714.265600
RS	0	0.000000	144.551720	5.861197	0.000061	0.000002
RS	1	0.009154	144.551720	6.397560	0.000066	0.000016
RS	2	0.019146	144.551720	6.982988	0.000072	0.000040
RS	3	0.030053	144.551720	7.621968	0.000079	0.000069
RS	4	0.041957	2.792789	429.621872	0.004442	0.003832
RS	5	0.054952	2.792789	466.699355	0.004826	0.004865
RS	6	0.069137	1.167958	1207.078042	0.012481	0.012991
RS	7	0.084619	1.167958	1299.523099	0.013437	0.014614
RS	8	0.101519	0.844141	1927.459921	0.019929	0.021713
RS	9	0.119966	0.844141	2056.535362	0.021264	0.023399
RS	10	0.140102	0.758631	2432.940988	0.025156	0.027517
RS	11	0.162081	0.758631	2576.660167	0.026642	0.029286
RS	12	0.186072	0.753474	2739.645211	0.028327	0.030976
RS	13	0.212259	0.753474	2884.047981	0.029820	0.032766
RS	14	0.240843	0.779149	2928.280421	0.030278	0.033123
RS	15	0.272044	0.779149	3065.696774	0.031698	0.034824
RS	16	0.306100	0.817744	3049.830804	0.031534	0.034493
RS	17	0.343275	0.817744	3175.014289	0.032829	0.036038
RS	18	0.383852	0.870177	3097.743595	0.032030	0.035006
RS	19	0.428144	0.870177	3206.711069	0.033157	0.036358
RS	20	0.476490	0.947363	3041.735351	0.031451	0.034330
RS	21	0.529262	0.947363	3133.079795	0.032395	0.035466
RS	22	0.586864	1.065041	2865.777987	0.029631	0.032277
RS	23	0.649740	1.065041	2941.707861	0.030416	0.033197
RS	24	0.718371	1.244312	2583.026597	0.026708	0.028975
RS	25	0.793284	1.244312	2648.365080	0.027383	0.029707
RS	26	0.875055	1.515039	2231.503644	0.023073	0.024848
RS	27	0.964312	1.515039	2291.179862	0.023690	0.025437
RS	28	1.061738	1.918634	1860.774519	0.019240	0.020476
RS	29	1.168084	1.918634	1917.648296	0.019828	0.020961
RS	30	1.284164	2.508764	1515.070809	0.015665	0.016388
RS	31	1.410870	2.508764	1569.566402	0.016229	0.016796
RS	32	1.549175	3.350603	1220.790879	0.012623	0.012909
RS	33	1.700140	3.350603	1272.055651	0.013153	0.013256
RS	34	1.864925	4.515306	986.152830	0.010197	0.010143
RS	35	2.044793	4.515306	1033.313463	0.010684	0.010441
RS	36	2.241127	6.061737	808.345093	0.008358	0.008054
RS	37	2.455434	6.061737	851.103355	0.008800	0.008314
RS	38	2.689358	7.998284	680.356338	0.007035	0.006550
RS	39	2.944695	7.998284	719.042005	0.007435	0.006782
RS	40	3.223406	10.229552	594.867495	0.006151	0.005529
RS	41	3.527630	10.229552	630.258939	0.006517	0.005744
RS	42	3.859702	12.517352	545.978932	0.005645	0.004907
RS	43	4.222173	12.517352	579.076187	0.005987	0.005116
RS	44	4.617824	14.514048	529.543428	0.005475	0.004621
RS	45	5.049693	14.514048	561.338245	0.005804	0.004836
RS	46	5.521094	15.906424	542.336135	0.005608	0.004628
RS	47	6.035648	15.906424	573.538394	0.005930	0.004856
RS	48	6.597305	16.598389	580.028883	0.005997	0.004881
RS	49	7.210375	16.598389	610.712238	0.006315	0.005124
RS	50	7.879565	16.772214	634.398066	0.006560	0.005307
RS	51	8.610013	16.772214	663.670500	0.006862	0.005556
RS	52	9.407326	16.795328	690.665257	0.007141	0.005777
RS	53	10.277625	16.795328	716.719658	0.007411	0.006009
RS	54	11.227591	17.650044	705.506824	0.007295	0.005912
RS	55	12.264517	17.650044	727.315440	0.007520	0.006108
RS	56	13.396362	17.650044	745.872530	0.007712	0.006271
RS	57	14.631817	17.650044	760.530306	0.007864	0.006394
RS	58	15.980365	79.886103	175.843309	0.001818	0.001574
RS	59	17.452359	79.886103	189.398378	0.001958	0.001685
RS	60	19.059098	79.886103	203.741456	0.002107	0.001798
RS	61	20.812919	79.886103	218.867942	0.002263	0.001913
RS	62	22.727284	79.886103	234.761016	0.002427	0.002030
RS	63	24.816889	79.886103	11558.347562	0.119510	0.086187
PA	4+25*2+4+6 0.003909572 0.008273375 24.816889235 144.551719880 2.792788570 1.167958478 0.844140655 0.758631428 0.753473586 0.779149278 0.817744084 0.870177467 0.947362750 1.065040825 1.244311954 1.515039367 1.918633644 2.508763830 3.350603073 4.515306119 6.061737151 7.998284438 10.229552415 12.517352395 14.514048204 15.906423837 16.598389453 16.772213755 16.795328485 17.650044434 79.886103180
//
IT	5035
RD	15
LK	-119221.376349
QD	-235.370183 -> -200.029368
RI	0.0101622392
TR	0.003606	0.008304
MT	25.857005
MM	C_pi: 11.369914, n_recomb: 101400.709945
RS	0	0.000000	219.006460	4.078600	0.000040	0.000001
RS	1	0.009225	219.006460	4.454827	0.000044	0.000010
RS	2	0.019301	219.006460	4.865758	0.000048	0.000027
RS	3	0.030306	219.006460	5.314592	0.000052	0.000046
RS	4	0.042327	3.212673	394.916691	0.003895	0.003405
RS	5	0.055456	3.212673	429.531566	0.004236	0.004323
RS	6	0.069797	1.276715	1170.806435	0.011546	0.012176
RS	7	0.085460	1.276715	1262.591074	0.012452	0.013685
RS	8	0.102569	0.907383	1907.841971	0.018815	0.020702
RS	9	0.121255	0.907383	2039.596227	0.020114	0.022284
RS	10	0.141666	0.807260	2442.332852	0.024086	0.026492
RS	11	0.163959	0.807260	2591.936357	0.025561	0.028179
RS	12	0.188309	0.794643	2786.244359	0.027478	0.030102
RS	13	0.214905	0.794643	2938.926779	0.028983	0.031848
RS	14	0.243955	0.815041	3014.179169	0.029725	0.032499
RS	15	0.275684	0.815041	3161.322598	0.031177	0.034189
RS	16	0.310340	0.848947	3174.257016	0.031304	0.034169
RS	17	0.348193	0.848947	3309.665099	0.032639	0.035727
RS	18	0.389539	0.896789	3257.366001	0.032124	0.035003
RS	19	0.434698	0.896789	3376.008648	0.033294	0.036378
RS	20	0.484023	0.969288	3228.814856	0.031842	0.034634
RS	21	0.537898	0.969288	3328.313576	0.032823	0.035791
RS	22	0.596744	1.081977	3067.653456	0.030253	0.032825
RS	23	0.661017	1.081977	3149.721682	0.031062	0.033758
RS	24	0.731220	1.255706	2784.181221	0.027457	0.029667
RS	25	0.807899	1.255706	2853.861652	0.028144	0.030405
RS	26	0.891651	1.520244	2417.252543	0.023839	0.025571
RS	27	0.983130	1.520244	2480.215709	0.024460	0.026162
RS	28	1.083047	1.917404	2020.911223	0.019930	0.021134
RS	29	1.192182	1.917404	2080.776664	0.020520	0.021623
RS	30	1.311384	2.502411	1645.534488	0.016228	0.016927
RS	31	1.441582	2.502411	1703.113963	0.016796	0.017341
RS	32	1.583790	3.343877	1322.799229	0.013045	0.013313
RS	33	1.739118	3.343877	1377.239997	0.013582	0.013669
RS	34	1.908774	4.518805	1063.989402	0.010493	0.010426
RS	35	2.094080	4.518805	1114.243304	0.010989	0.010734
RS	36	2.296481	6.093642	867.381006	0.008554	0.008242
RS	37	2.517553	6.093642	912.989747	0.009004	0.008511
RS	38	2.759019	8.083258	725.820941	0.007158	0.006670
RS	39	3.022760	8.083258	767.047091	0.007565	0.006911
RS	40	3.310830	10.392004	631.316288	0.006226	0.005606
RS	41	3.625474	10.392004	668.960137	0.006597	0.005829
RS	42	3.969144	12.769096	577.204715	0.005692	0.004960
RS	43	4.344517	12.769096	612.341579	0.006039	0.005175
RS	44	4.754517	14.843016	558.708879	0.005510	0.004665
RS	45	5.202340	14.843016	592.419593	0.005842	0.004884
RS	46	5.691473	16.276931	572.161057	0.005643	0.004672
RS	47	6.225729	16.276931	605.219763	0.005969	0.004904
RS	48	6.809268	16.966481	612.837382	0.006044	0.004934
RS	49	7.446639	16.966481	645.311984	0.006364	0.005180
RS	50	8.142806	17.104514	671.867495	0.006626	0.005375
RS	51	8.903193	17.104514	702.743681	0.006930	0.005625
RS	52	9.733725	17.078826	733.172832	0.007230	0.005861
RS	53	10.640873	17.078826	760.402133	0.007499	0.006093
RS	54	11.631703	17.886699	750.487178	0.007401	0.006007
RS	55	12.713937	17.886699	772.904241	0.007622	0.006199
RS	56	13.896004	17.886699	791.668636	0.007807	0.006357
RS	57	15.187116	17.886699	806.077544	0.007949	0.006473
RS	58	16.597332	86.044968	175.343240	0.001729	0.001492
RS	59	18.137637	86.044968	189.138336	0.001865	0.001600
RS	60	19.820034	86.044968	203.774613	0.002010	0.001711
RS	61	21.657629	86.044968	219.254858	0.002162	0.001825
RS	62	23.664741	86.044968	235.570211	0.002323	0.001941
RS	63	25.857005	86.044968	12123.725200	0.119563	0.087071
PA	4+25*2+4+6 0.003606434 0.008303598 25.857004820 219.006459790 3.212672608 1.276714988 0.907383018 0.807259904 0.794642885 0.815041047 0.848947123 0.896788777 0.969288294 1.081976705 1.255706343 1.520243731 1.917404051 2.502411477 3.343876789 4.518804851 6.093642066 8.083257667 10.392004299 12.769095889 14.843016373 16.276930563 16.966480737 17.104513648 17.078826216 17.886699479 86.044967694
//
IT	5596
RD	16
LK	-119152.970959
QD	-208.073360 -> -177.632170
RI	0.0097576131
TR	0.003345	0.008323
MT	26.881598
MM	C_pi: 11.849022, n_recomb: 105708.671292
RS	0	0.000000	327.376176	2.859375	0.000027	0.000001
RS	1	0.009292	327.376176	3.125102	0.000030	0.000007
RS	2	0.019447	327.376176	3.415527	0.000032	0.000018
RS	3	0.030546	327.376176	3.732946	0.000035	0.000031
RS	4	0.042677	3.658129	364.465402	0.003448	0.003054
RS	5	0.055934	3.658129	396.846662	0.003754	0.003877
RS	6	0.070424	1.385113	1136.767077	0.010754	0.011485
RS	7	0.086260	1.385113	1227.705929	0.011614	0.012897
RS	8	0.103567	0.970367	1885.049332	0.017832	0.019815
RS	9	0.122482	0.970367	2018.780620	0.019098	0.021304
RS	10	0.143155	0.856050	2442.307530	0.023104	0.025559
RS	11	0.165749	0.856050	2596.802048	0.024566	0.027170
RS	12	0.190443	0.836110	2818.644396	0.026664	0.029278
RS	13	0.217431	0.836110	2978.611605	0.028178	0.030980
RS	14	0.246926	0.851248	3083.081839	0.029166	0.031885
RS	15	0.279163	0.851248	3239.132359	0.030642	0.033563
RS	16	0.314395	0.880477	3280.512347	0.031034	0.033821
RS	17	0.352900	0.880477	3425.580869	0.032406	0.035389
RS	18	0.394984	0.923789	3399.074602	0.032155	0.034951
RS	19	0.440977	0.923789	3527.095178	0.033366	0.036347
RS	20	0.491245	0.991762	3399.560553	0.032160	0.034873
RS	21	0.546184	0.991762	3507.116099	0.033177	0.036051
RS	22	0.606227	1.099742	3255.835904	0.030800	0.033306
RS	23	0.671850	1.099742	3344.015793	0.031634	0.034252
RS	24	0.743570	1.268357	2974.763591	0.028141	0.030298
RS	25	0.821954	1.268357	3048.705609	0.028841	0.031041
RS	26	0.907622	1.527259	2595.377117	0.024552	0.026244
RS	27	1.001251	1.527259	2661.441735	0.025177	0.026836
RS	28	1.103579	1.918612	2175.690740	0.020582	0.021756
RS	29	1.215415	1.918612	2238.290457	0.021174	0.022246
RS	30	1.337644	2.499046	1772.085915	0.016764	0.017438
RS	31	1.471230	2.499046	1832.485019	0.017335	0.017857
RS	32	1.617228	3.340378	1421.681761	0.013449	0.013698
RS	33	1.776793	3.340378	1479.069925	0.013992	0.014061
RS	34	1.951185	4.525196	1139.102646	0.010776	0.010694
RS	35	2.141781	4.525196	1192.264725	0.011279	0.011010
RS	36	2.350087	6.127353	923.928876	0.008740	0.008418
RS	37	2.577749	6.127353	972.235791	0.009197	0.008696
RS	38	2.826566	8.168215	768.978330	0.007275	0.006782
RS	39	3.098502	8.168215	812.612650	0.007687	0.007030
RS	40	3.395707	10.552130	665.612125	0.006297	0.005677
RS	41	3.720528	10.552130	705.387582	0.006673	0.005906
RS	42	4.075532	13.015972	606.397249	0.005736	0.005008
RS	43	4.463522	13.015972	643.459972	0.006087	0.005229
RS	44	4.887565	15.164450	585.912551	0.005543	0.004704
RS	45	5.351009	15.164450	621.430002	0.005879	0.004928
RS	46	5.857517	16.637260	600.042662	0.005676	0.004713
RS	47	6.411089	16.637260	634.851171	0.006006	0.004948
RS	48	7.016100	17.321796	643.690578	0.006089	0.004985
RS	49	7.677328	17.321796	677.849223	0.006412	0.005233
RS	50	8.399997	17.421460	707.377492	0.006692	0.005441
RS	51	9.189817	17.421460	739.742488	0.006998	0.005692
RS	52	10.053027	17.343948	773.765426	0.007320	0.005945
RS	53	10.996446	17.343948	802.032362	0.007587	0.006175
RS	54	12.027528	18.096130	793.913111	0.007510	0.006103
RS	55	13.154418	18.096130	816.756307	0.007726	0.006291
RS	56	14.386018	18.096130	835.529193	0.007904	0.006444
RS	57	15.732059	18.096130	849.475713	0.008036	0.006553
RS	58	17.203174	92.077346	174.671729	0.001652	0.001421
RS	59	18.810985	92.077346	188.666698	0.001785	0.001527
RS	60	20.568194	92.077346	203.550311	0.001926	0.001636
RS	61	22.488683	92.077346	219.332204	0.002075	0.001748
RS	62	24.587623	92.077346	236.010930	0.002233	0.001863
RS	63	26.881598	92.077346	12634.380234	0.119521	0.087810
PA	4+25*2+4+6 0.003344916 0.008323049 26.881597600 327.376175821 3.658128623 1.385113445 0.970366823 0.856049974 0.836110424 0.851248477 0.880477131 0.923788843 0.991761950 1.099742125 1.268356578 1.527259398 1.918612284 2.499045936 3.340378490 4.525195792 6.127352980 8.168215335 10.552129662 13.015971539 15.164450198 16.637259543 17.321796359 17.421460477 17.343948242 18.096130128 92.077346441
//
IT	4928
RD	17
LK	-119093.947931
QD	-184.637250 -> -158.241237
RI	0.0094261066
TR	0.003118	0.008334
MT	27.889642
MM	C_pi: 12.297687, n_recomb: 109652.281846
RS	0	0.000000	483.361725	2.018925	0.000018	0.000001
RS	1	0.009356	483.361725	2.207854	0.000020	0.000005
RS	2	0.019587	483.361725	2.414467	0.000022	0.000012
RS	3	0.030775	483.361725	2.640421	0.000024	0.000022
RS	4	0.043010	4.123372	337.946153	0.003082	0.002763
RS	5	0.056389	4.123372	368.331614	0.003359	0.003508
RS	6	0.071020	1.491648	1105.594869	0.010083	0.010901
RS	7	0.087020	1.491648	1195.615687	0.010904	0.012229
RS	8	0.104517	1.032459	1860.766298	0.016970	0.019038
RS	9	0.123651	1.032459	1995.930866	0.018202	0.020444
RS	10	0.144575	0.904668	2435.123917	0.022208	0.024711
RS	11	0.167457	0.904668	2593.638824	0.023653	0.026253
RS	12	0.192479	0.877651	2839.181790	0.025893	0.028504
RS	13	0.219842	0.877651	3005.493851	0.027409	0.030164
RS	14	0.249766	0.887597	3136.997032	0.028609	0.031287
RS	15	0.282489	0.887597	3301.125325	0.030105	0.032950
RS	16	0.318273	0.912170	3370.112321	0.030735	0.033459
RS	17	0.357405	0.912170	3524.222407	0.032140	0.035034
RS	18	0.400198	0.951010	3523.773107	0.032136	0.034861
RS	19	0.446995	0.951010	3660.799557	0.033386	0.036275
RS	20	0.498170	1.014585	3554.270507	0.032414	0.035058
RS	21	0.554133	1.014585	3669.718114	0.033467	0.036256
RS	22	0.615331	1.118092	3430.079752	0.031281	0.033727
RS	23	0.682255	1.118092	3524.305649	0.032141	0.034688
RS	24	0.755440	1.281951	3154.149239	0.028765	0.030873
RS	25	0.835472	1.281951	3232.265205	0.029477	0.031622
RS	26	0.922991	1.535708	2765.058534	0.025217	0.026870
RS	27	1.018699	1.535708	2834.051530	0.025846	0.027463
RS	28	1.123360	1.921832	2324.281278	0.021197	0.022340
RS	29	1.237814	1.921832	2389.373298	0.021790	0.022831
RS	30	1.362975	2.498245	1894.001108	0.017273	0.017923
RS	31	1.499846	2.498245	1956.964388	0.017847	0.018345
RS	32	1.649522	3.339808	1516.861854	0.013833	0.014062
RS	33	1.813201	3.339808	1576.970240	0.014382	0.014431
RS	34	1.992193	4.534457	1211.066236	0.011045	0.010947
RS	35	2.187931	4.534457	1266.948125	0.011554	0.011271
RS	36	2.401982	6.163323	977.688060	0.008916	0.008583
RS	37	2.636059	6.163323	1028.535679	0.009380	0.008869
RS	38	2.892035	8.254281	809.622368	0.007384	0.006885
RS	39	3.171959	8.254281	855.527253	0.007802	0.007141
RS	40	3.478072	10.711849	697.614356	0.006362	0.005742
RS	41	3.812824	10.711849	739.396086	0.006743	0.005977
RS	42	4.178894	13.260712	633.456499	0.005777	0.005051
RS	43	4.579213	13.260712	672.327868	0.006131	0.005277
RS	44	5.016984	15.481789	611.075190	0.005573	0.004739
RS	45	5.495711	15.481789	648.287944	0.005912	0.004967
RS	46	6.019226	16.991258	625.910974	0.005708	0.004750
RS	47	6.591719	16.991258	662.361921	0.006041	0.004989
RS	48	7.217773	17.668381	672.517587	0.006133	0.005032
RS	49	7.902398	17.668381	708.254639	0.006459	0.005282
RS	50	8.651075	17.727190	740.851837	0.006756	0.005505
RS	51	9.469795	17.727190	774.595802	0.007064	0.005756
RS	52	10.365111	17.594925	812.367859	0.007409	0.006026
RS	53	11.344190	17.594925	841.544802	0.007675	0.006255
RS	54	12.414869	18.283265	835.731068	0.007622	0.006200
RS	55	13.585716	18.283265	858.828186	0.007832	0.006384
RS	56	14.866104	18.283265	877.424204	0.008002	0.006531
RS	57	16.266280	18.283265	890.712099	0.008123	0.006632
RS	58	17.797452	97.945727	173.916792	0.001586	0.001360
RS	59	19.471875	97.945727	188.080911	0.001715	0.001463
RS	60	21.302951	97.945727	203.176191	0.001853	0.001570
RS	61	23.305337	97.945727	219.218570	0.001999	0.001681
RS	62	25.495058	97.945727	236.213454	0.002154	0.001796
RS	63	27.889642	97.945727	13092.743303	0.119402	0.088427
PA	4+25*2+4+6 0.003117848 0.008333900 27.889642128 483.361724636 4.123371529 1.491648490 1.032459320 0.904668211 0.877650578 0.887596629 0.912170331 0.951009786 1.014585482 1.118091857 1.281950657 1.535707873 1.921831696 2.498245156 3.339808261 4.534456990 6.163322639 8.254281131 10.711849250 13.260712409 15.481788693 16.991257629 17.668380630 17.727190348 17.594925185 18.283265240 97.945726740
//
IT	4782
RD	18
LK	-119042.685951
QD	-164.414691 -> -141.382480
RI	0.0091503392
TR	0.002919	0.008338
MT	28.880723
MM	C_pi: 12.716593, n_recomb: 113249.936853
RS	0	0.000000	704.571616	1.437321	0.000013	0.000000
RS	1	0.009416	704.571616	1.572703	0.000014	0.000003
RS	2	0.019719	704.571616	1.720840	0.000015	0.000009
RS	3	0.030992	704.571616	1.882937	0.000017	0.000015
RS	4	0.043326	4.602624	314.933966	0.002781	0.002522
RS	5	0.056821	4.602624	343.552279	0.003034	0.003202
RS	6	0.071588	1.594837	1077.695965	0.009516	0.010408
RS	7	0.087745	1.594837	1166.813606	0.010303	0.011665
RS	8	0.105423	1.093087	1836.248419	0.016214	0.018359
RS	9	0.124766	1.093087	1972.438206	0.017417	0.019692
RS	10	0.145930	0.952812	2422.669807	0.021392	0.023942
RS	11	0.169087	0.952812	2584.457352	0.022821	0.025420
RS	12	0.194424	0.919080	2849.912792	0.025165	0.027779
RS	13	0.222147	0.919080	3021.701578	0.026682	0.029399
RS	14	0.252481	0.923944	3177.855505	0.028061	0.030707
RS	15	0.285671	0.923944	3349.249471	0.029574	0.032356
RS	16	0.321986	0.943902	3444.646698	0.030416	0.033088
RS	17	0.361720	0.943902	3607.152493	0.031851	0.034669
RS	18	0.405196	0.978315	3632.620173	0.032076	0.034739
RS	19	0.452765	0.978315	3778.227719	0.033362	0.036172
RS	20	0.504814	1.037600	3693.586587	0.032614	0.035198
RS	21	0.561764	1.037600	3816.707136	0.033702	0.036416
RS	22	0.624076	1.136829	3590.534262	0.031705	0.034096
RS	23	0.692256	1.136829	3690.705447	0.032589	0.035071
RS	24	0.766855	1.296242	3322.087222	0.029334	0.031397
RS	25	0.848478	1.296242	3404.282009	0.030060	0.032152
RS	26	0.937788	1.545282	2925.818826	0.025835	0.027453
RS	27	1.035507	1.545282	2997.579114	0.026469	0.028046
RS	28	1.142427	1.926700	2466.139057	0.021776	0.022891
RS	29	1.259414	1.926700	2533.498716	0.022371	0.023380
RS	30	1.387418	2.499634	2010.778433	0.017755	0.018382
RS	31	1.527474	2.499634	2076.063586	0.018332	0.018805
RS	32	1.680718	3.341853	1607.938231	0.014198	0.014407
RS	33	1.848392	3.341853	1670.546304	0.014751	0.014781
RS	34	2.031853	4.546487	1279.582440	0.011299	0.011185
RS	35	2.232590	4.546487	1337.997628	0.011815	0.011516
RS	36	2.452228	6.201816	1028.457020	0.009081	0.008737
RS	37	2.692548	6.201816	1081.687210	0.009551	0.009030
RS	38	2.955496	8.342281	847.623105	0.007485	0.006980
RS	39	3.243204	8.342281	895.659462	0.007909	0.007242
RS	40	3.558002	10.872674	727.243514	0.006422	0.005799
RS	41	3.902442	10.872674	770.904872	0.006807	0.006040
RS	42	4.279315	13.505534	658.334612	0.005813	0.005089
RS	43	4.691674	13.505534	698.896760	0.006171	0.005320
RS	44	5.142861	15.797854	634.165366	0.005600	0.004770
RS	45	5.636532	15.797854	672.962232	0.005942	0.005002
RS	46	6.176688	17.342174	649.739487	0.005737	0.004783
RS	47	6.767705	17.342174	687.727020	0.006073	0.005025
RS	48	7.414373	18.009721	699.289084	0.006175	0.005076
RS	49	8.121931	18.009721	736.502525	0.006503	0.005328
RS	50	8.896114	18.025276	772.257200	0.006819	0.005565
RS	51	9.743194	18.025276	807.277379	0.007128	0.005818
RS	52	10.670035	17.835514	848.944315	0.007496	0.006106
RS	53	11.684149	17.835514	878.915381	0.007761	0.006333
RS	54	12.793753	18.452624	875.916606	0.007734	0.006298
RS	55	14.007837	18.452624	899.108220	0.007939	0.006477
RS	56	15.336240	18.452624	917.358105	0.008100	0.006618
RS	57	16.789727	18.452624	929.810917	0.008210	0.006711
RS	58	18.380075	103.620604	173.145863	0.001529	0.001307
RS	59	20.120171	103.620604	187.456315	0.001655	0.001408
RS	60	22.024116	103.620604	202.736210	0.001790	0.001514
RS	61	24.107337	103.620604	219.007269	0.001934	0.001624
RS	62	26.386716	103.620604	236.281197	0.002086	0.001737
RS	63	28.880723	103.620604	13501.894778	0.119222	0.088941
PA	4+25*2+4+6 0.002919463 0.008337810 28.880723218 704.571615705 4.602624166 1.594837016 1.093087293 0.952812095 0.919080048 0.923944293 0.943901510 0.978314758 1.037600438 1.136828534 1.296242424 1.545281735 1.926699617 2.499634160 3.341853089 4.546487458 6.201816368 8.342281055 10.872673685 13.505534083 15.797854148 17.342174182 18.009721303 18.025276343 17.835514363 18.452623832 103.620603513
//
IT	5094
RD	19
LK	-118997.890330
QD	-146.887625 -> -126.673267
RI	0.0089177534
TR	0.002745	0.008336
MT	29.854850
MM	C_pi: 13.106972, n_recomb: 116523.131284
RS	0	0.000000	1017.349594	1.028866	0.000009	0.000000
RS	1	0.009473	1017.349594	1.126371	0.000010	0.000002
RS	2	0.019844	1017.349594	1.233120	0.000011	0.000006
RS	3	0.031198	1017.349594	1.349991	0.000012	0.000011
RS	4	0.043627	5.089427	295.040592	0.002532	0.002321
RS	5	0.057233	5.089427	322.107259	0.002764	0.002946
RS	6	0.072129	1.693407	1053.222886	0.009039	0.009994
RS	7	0.088436	1.693407	1141.511778	0.009796	0.011190
RS	8	0.106287	1.151765	1812.383366	0.015554	0.017767
RS	9	0.125830	1.151765	1949.302221	0.016729	0.019036
RS	10	0.147224	1.000241	2406.431939	0.020652	0.023243
RS	11	0.170644	1.000241	2570.858580	0.022063	0.024664
RS	12	0.196284	0.960247	2852.643911	0.024481	0.027101
RS	13	0.224352	0.960247	3029.122526	0.025996	0.028683
RS	14	0.255080	0.960177	3207.476091	0.027527	0.030148
RS	15	0.288718	0.960177	3385.360259	0.029053	0.031782
RS	16	0.325544	0.975573	3505.724816	0.030086	0.032714
RS	17	0.365857	0.975573	3675.976086	0.031547	0.034299
RS	18	0.409990	1.005607	3726.881383	0.031984	0.034595
RS	19	0.458304	1.005607	3880.613374	0.033303	0.036044
RS	20	0.511195	1.060686	3818.383690	0.032769	0.035299
RS	21	0.569097	1.060686	3948.917892	0.033890	0.036537
RS	22	0.632484	1.155799	3737.646116	0.032076	0.034419
RS	23	0.701876	1.155799	3843.633260	0.032986	0.035409
RS	24	0.777841	1.311029	3478.667656	0.029854	0.031876
RS	25	0.861004	1.311029	3564.838694	0.030593	0.032637
RS	26	0.952044	1.555722	3077.495788	0.026411	0.027995
RS	27	1.051710	1.555722	3151.873071	0.027049	0.028588
RS	28	1.160817	1.932907	2600.979817	0.022322	0.023409
RS	29	1.280261	1.932907	2670.400532	0.022917	0.023897
RS	30	1.411020	2.502881	2122.121326	0.018212	0.018815
RS	31	1.554166	2.502881	2189.502072	0.018790	0.019239
RS	32	1.710873	3.346213	1694.666785	0.014544	0.014733
RS	33	1.882426	3.346213	1759.564604	0.015101	0.015110
RS	34	2.070232	4.561117	1344.479250	0.011538	0.011409
RS	35	2.275828	4.561117	1405.247153	0.012060	0.011745
RS	36	2.500903	6.242968	1076.124906	0.009235	0.008880
RS	37	2.747299	6.242968	1131.582591	0.009711	0.009179
RS	38	3.017038	8.432798	882.921714	0.007577	0.007066
RS	39	3.312331	8.432798	932.952202	0.008007	0.007334
RS	40	3.635598	11.035755	754.477534	0.006475	0.005850
RS	41	3.989490	11.035755	799.893363	0.006865	0.006096
RS	42	4.376907	13.752218	681.030759	0.005845	0.005122
RS	43	4.801027	13.752218	723.167555	0.006206	0.005357
RS	44	5.265326	16.114994	655.192447	0.005623	0.004796
RS	45	5.773610	16.114994	695.464551	0.005968	0.005032
RS	46	6.330046	17.692730	671.540983	0.005763	0.004813
RS	47	6.939197	17.692730	710.962617	0.006101	0.005057
RS	48	7.606055	18.348757	724.015161	0.006213	0.005116
RS	49	8.336088	18.348757	762.608232	0.006545	0.005371
RS	50	9.135281	18.318817	801.597320	0.006879	0.005623
RS	51	10.010185	18.318817	837.799499	0.007190	0.005876
RS	52	10.967974	18.068988	883.496282	0.007582	0.006184
RS	53	12.016498	18.068988	914.158761	0.007845	0.006410
RS	54	13.164355	18.608232	914.474569	0.007848	0.006396
RS	55	14.420953	18.608232	937.615982	0.008047	0.006571
RS	56	15.796596	18.608232	955.368345	0.008199	0.006705
RS	57	17.302560	18.608232	966.830892	0.008297	0.006790
RS	58	18.951191	109.079839	172.410749	0.001480	0.001262
RS	59	20.756006	109.079839	186.851330	0.001604	0.001361
RS	60	22.731800	109.079839	202.296063	0.001736	0.001465
RS	61	24.894770	109.079839	218.771958	0.001877	0.001574
RS	62	27.262650	109.079839	236.296494	0.002028	0.001687
RS	63	29.854850	109.079839	13865.415302	0.118993	0.089368
PA	4+25*2+4+6 0.002745118 0.008336055 29.854850223 1017.349594366 5.089426678 1.693406694 1.151765460 1.000241388 0.960247204 0.960176849 0.975573254 1.005606689 1.060686240 1.155799239 1.311028529 1.555722131 1.932907422 2.502880946 3.346212959 4.561116949 6.242968440 8.432798388 11.035754562 13.752218418 16.114993612 17.692730292 18.348757429 18.318816934 18.068987882 18.608232321 109.079838797
//
IT	4258
RD	20
LK	-118958.521664
QD	-131.637843 -> -113.801388
RI	0.0087193150
TR	0.002591	0.008330
MT	30.811901
MM	C_pi: 13.470170, n_recomb: 119494.112634
RS	0	0.000000	1449.485662	0.743778	0.000006	0.000000
RS	1	0.009528	1449.485662	0.814675	0.000007	0.000002
RS	2	0.019964	1449.485662	0.892332	0.000007	0.000004
RS	3	0.031395	1449.485662	0.977396	0.000008	0.000008
RS	4	0.043914	5.577897	277.861155	0.002325	0.002152
RS	5	0.057626	5.577897	303.571596	0.002540	0.002732
RS	6	0.072645	1.786293	1032.167660	0.008638	0.009647
RS	7	0.089095	1.786293	1119.740977	0.009371	0.010793
RS	8	0.107113	1.208074	1789.790775	0.014978	0.017250
RS	9	0.126847	1.208074	1927.232779	0.016128	0.018464
RS	10	0.148461	1.046739	2387.609771	0.019981	0.022610
RS	11	0.172135	1.046739	2554.145104	0.021375	0.023978
RS	12	0.198064	1.001021	2848.913431	0.023841	0.026467
RS	13	0.226464	1.001021	3029.376861	0.025352	0.028013
RS	14	0.257570	0.996200	3227.482746	0.027010	0.029611
RS	15	0.291640	0.996200	3411.127995	0.028546	0.031230
RS	16	0.328956	1.007100	3554.890849	0.029750	0.032340
RS	17	0.369828	1.007100	3732.247532	0.031234	0.033929
RS	18	0.414594	1.032793	3807.886662	0.031867	0.034431
RS	19	0.463625	1.032793	3969.268300	0.033217	0.035896
RS	20	0.517328	1.083739	3929.647964	0.032886	0.035368
RS	21	0.576148	1.083739	4067.306178	0.034038	0.036625
RS	22	0.640573	1.174874	3872.031187	0.032404	0.034703
RS	23	0.711136	1.174874	3983.680254	0.033338	0.035708
RS	24	0.788422	1.326140	3624.166415	0.030329	0.032314
RS	25	0.873072	1.326140	3714.203400	0.031083	0.033083
RS	26	0.965788	1.566808	3220.117815	0.026948	0.028502
RS	27	1.067338	1.566808	3296.970438	0.027591	0.029095
RS	28	1.178564	1.940174	2728.702479	0.022835	0.023897
RS	29	1.300388	1.940174	2799.993883	0.023432	0.024383
RS	30	1.433819	2.507664	2227.883280	0.018644	0.019225
RS	31	1.579964	2.507664	2297.149261	0.019224	0.019649
RS	32	1.740034	3.352576	1776.913234	0.014870	0.015040
RS	33	1.915355	3.352576	1843.902758	0.015431	0.015420
RS	34	2.107381	4.578116	1405.665137	0.011763	0.011619
RS	35	2.317704	4.578116	1468.612878	0.012290	0.011960
RS	36	2.548067	6.286729	1120.648020	0.009378	0.009011
RS	37	2.800379	6.286729	1178.182996	0.009860	0.009317
RS	38	3.076732	8.526104	915.510649	0.007662	0.007144
RS	39	3.379416	8.526104	967.401326	0.008096	0.007417
RS	40	3.710941	11.201829	779.331561	0.006522	0.005895
RS	41	4.074053	11.201829	826.379527	0.006916	0.006145
RS	42	4.471764	14.002016	701.573645	0.005871	0.005149
RS	43	4.907369	14.002016	745.171783	0.006236	0.005388
RS	44	5.384480	16.434903	674.191736	0.005642	0.004818
RS	45	5.907050	16.434903	715.833401	0.005991	0.005057
RS	46	6.479411	18.044973	691.350223	0.005786	0.004838
RS	47	7.106308	18.044973	732.107450	0.006127	0.005085
RS	48	7.792937	18.687703	746.727696	0.006249	0.005152
RS	49	8.544989	18.687703	786.609274	0.006583	0.005409
RS	50	9.368698	18.610166	828.897239	0.006937	0.005677
RS	51	10.270891	18.610166	866.195880	0.007249	0.005931
RS	52	11.259046	18.297858	916.045184	0.007666	0.006259
RS	53	12.341355	18.297858	947.309541	0.007928	0.006483
RS	54	13.526787	18.753316	951.421718	0.007962	0.006493
RS	55	14.825170	18.753316	974.383532	0.008154	0.006664
RS	56	16.247264	18.753316	991.505243	0.008298	0.006792
RS	57	17.804858	18.753316	1001.843750	0.008384	0.006868
RS	58	19.510862	114.306046	171.748458	0.001437	0.001222
RS	59	21.379418	114.306046	186.308198	0.001559	0.001320
RS	60	23.426011	114.306046	201.903800	0.001690	0.001423
RS	61	25.667608	114.306046	218.567107	0.001829	0.001531
RS	62	28.122788	114.306046	236.320869	0.001978	0.001643
RS	63	30.811901	114.306046	14186.953893	0.118725	0.089721
PA	4+25*2+4+6 0.002591094 0.008329704 30.811901438 1449.485662072 5.577896748 1.786292646 1.208073757 1.046738510 1.001020698 0.996200330 1.007100082 1.032793024 1.083739447 1.174873780 1.326139507 1.566807980 1.940173848 2.507664360 3.352576206 4.578116045 6.286728566 8.526104339 11.201829446 14.002015885 16.434903382 18.044973180 18.687702529 18.610166121 18.297858064 18.753316323 114.306046203
//
IT	4703
RD	21
LK	-118923.741675
QD	-118.324862 -> -102.509358
RI	0.0085481092
TR	0.002454	0.008320
MT	31.751831
MM	C_pi: 13.807710, n_recomb: 122185.549258
RS	0	0.000000	2046.031919	0.541050	0.000004	0.000000
RS	1	0.009580	2046.031919	0.592906	0.000005	0.000001
RS	2	0.020078	2046.031919	0.649734	0.000005	0.000003
RS	3	0.031582	2046.031919	0.712011	0.000006	0.000005
RS	4	0.044188	6.062748	263.020740	0.002153	0.002010
RS	5	0.058002	6.062748	287.548786	0.002353	0.002552
RS	6	0.073139	1.872637	1014.434890	0.008302	0.009358
RS	7	0.089726	1.872637	1101.430394	0.009014	0.010462
RS	8	0.107902	1.261688	1768.855754	0.014477	0.016802
RS	9	0.127819	1.261688	1906.684936	0.015605	0.017967
RS	10	0.149645	1.092123	2367.142026	0.019373	0.022034
RS	11	0.173562	1.092123	2535.346404	0.020750	0.023356
RS	12	0.199770	1.041291	2840.025969	0.023244	0.025875
RS	13	0.228488	1.041291	3023.849128	0.024748	0.027388
RS	14	0.259958	1.031939	3239.324620	0.026512	0.029096
RS	15	0.294443	1.031939	3428.054554	0.028056	0.030701
RS	16	0.332232	1.038415	3593.586117	0.029411	0.031970
RS	17	0.373641	1.038415	3777.429842	0.030916	0.033561
RS	18	0.419017	1.059807	3876.923713	0.031730	0.034255
RS	19	0.468740	1.059807	4045.475172	0.033109	0.035734
RS	20	0.523226	1.106678	4028.428076	0.032970	0.035411
RS	21	0.582933	1.106678	4172.900719	0.034152	0.036687
RS	22	0.648360	1.193944	3994.441476	0.032692	0.034952
RS	23	0.720055	1.193944	4111.578900	0.033650	0.035972
RS	24	0.798618	1.341432	3759.031847	0.030765	0.032717
RS	25	0.884708	1.341432	3852.817181	0.031533	0.033492
RS	26	0.979045	1.578349	3353.889683	0.027449	0.028975
RS	27	1.082420	1.578349	3433.082862	0.028097	0.029568
RS	28	1.195699	1.948260	2849.353964	0.023320	0.024357
RS	29	1.319830	1.948260	2922.340838	0.023917	0.024841
RS	30	1.455854	2.513698	2328.045825	0.019053	0.019613
RS	31	1.604908	2.513698	2399.002552	0.019634	0.020036
RS	32	1.768243	3.360637	1854.649904	0.015179	0.015331
RS	33	1.947225	3.360637	1923.545885	0.015743	0.015713
RS	34	2.143355	4.597220	1463.129618	0.011975	0.011815
RS	35	2.358274	4.597220	1528.093477	0.012506	0.012161
RS	36	2.593782	6.332982	1162.037401	0.009510	0.009133
RS	37	2.851854	6.332982	1221.505862	0.009997	0.009443
RS	38	3.134649	8.622328	945.424151	0.007738	0.007213
RS	39	3.444536	8.622328	999.045879	0.008176	0.007492
RS	40	3.784111	11.371388	801.854241	0.006563	0.005933
RS	41	4.156219	11.371388	850.416093	0.006960	0.006188
RS	42	4.563976	14.255810	720.020625	0.005893	0.005171
RS	43	5.010796	14.255810	764.970723	0.006261	0.005414
RS	44	5.500423	16.758876	691.221711	0.005657	0.004835
RS	45	6.036958	16.758876	734.131306	0.006008	0.005077
RS	46	6.624894	18.400451	709.225208	0.005804	0.004859
RS	47	7.269156	18.400451	751.224162	0.006148	0.005109
RS	48	7.975139	19.028307	767.478982	0.006281	0.005184
RS	49	8.748758	19.028307	808.563932	0.006618	0.005444
[truncated: 10,135,632 more chars]
