# Supplementary material for: Recent speciation associated with range expansion and a shift to self-fertilization in North American Arabidopsis
Source: Nat Commun. 2022 Dec 8;13:7564. doi: 10.1038/s41467-022-35368-1 (PMC9732334; doi:10.1038/s41467-022-35368-1)
Supplement: Supplementary file 5 — Source Data [file 41467_2022_35368_MOESM5_ESM.zip › Source Data/SuppFig21-6_lyrAB1.psmc]

CC
CC	Brief Description of the file format:
CC	  CC  comments
CC	  MM  useful-messages
CC	  RD  round-of-iterations
CC	  LL  \log[P(sequence)]
CC	  QD  Q-before-opt Q-after-opt
CC	  TR  \theta_0 \rho_0
CC	  RS  k t_k \lambda_k \pi_k \sum_{l\not=k}A_{kl} A_{kk}
CC	  DC  begin end best-k t_k+\Delta_k max-prob
CC
MM	Version: 0.6.5-r67
MM	pattern:4+25*2+4+6, n:63, n_free_lambdas:28
MM	n_iterations:25, skip:1, max_t:5, theta/rho:5
MM	is_decoding:0
MM	n_seqs:17, sum_L:985852, sum_n:19143
RD	0
LK	0.000000
QD	0.000000 -> 0.000000
RI	inf
TR	0.019609	0.003922
MT	5.000000
MM	C_pi: 1.000000, n_recomb: 3858.693247
RS	0	0.000000	1.000000	24.721277	0.006407	0.000000
RS	1	0.006440	1.000000	26.139309	0.006774	0.000000
RS	2	0.013294	1.000000	27.626876	0.007160	0.000000
RS	3	0.020590	1.000000	29.185824	0.007564	0.000000
RS	4	0.028356	1.000000	30.817823	0.007987	0.000000
RS	5	0.036622	1.000000	32.524320	0.008429	0.000000
RS	6	0.045421	1.000000	34.306495	0.008891	0.000000
RS	7	0.054785	1.000000	36.165211	0.009372	0.000000
RS	8	0.064753	1.000000	38.100956	0.009874	0.000000
RS	9	0.075363	1.000000	40.113779	0.010396	0.000000
RS	10	0.086656	1.000000	42.203223	0.010937	0.000000
RS	11	0.098677	1.000000	44.368253	0.011498	0.000000
RS	12	0.111471	1.000000	46.607172	0.012078	0.000000
RS	13	0.125090	1.000000	48.917538	0.012677	0.000000
RS	14	0.139585	1.000000	51.296073	0.013294	0.000000
RS	15	0.155014	1.000000	53.738566	0.013927	0.000000
RS	16	0.171437	1.000000	56.239773	0.014575	0.000000
RS	17	0.188917	1.000000	58.793318	0.015237	0.000000
RS	18	0.207523	1.000000	61.391584	0.015910	0.000000
RS	19	0.227327	1.000000	64.025614	0.016593	0.000000
RS	20	0.248406	1.000000	66.685006	0.017282	0.000000
RS	21	0.270843	1.000000	69.357821	0.017974	0.000000
RS	22	0.294725	1.000000	72.030494	0.018667	0.000000
RS	23	0.320144	1.000000	74.687763	0.019356	0.000000
RS	24	0.347201	1.000000	77.312607	0.020036	0.000000
RS	25	0.376000	1.000000	79.886219	0.020703	0.000000
RS	26	0.406654	1.000000	82.387992	0.021351	0.000000
RS	27	0.439282	1.000000	84.795552	0.021975	0.000000
RS	28	0.474011	1.000000	87.084827	0.022568	0.000000
RS	29	0.510976	1.000000	89.230163	0.023124	0.000000
RS	30	0.550322	1.000000	91.204499	0.023636	0.000000
RS	31	0.592202	1.000000	92.979605	0.024096	0.000000
RS	32	0.636779	1.000000	94.526384	0.024497	0.000000
RS	33	0.684227	1.000000	95.815259	0.024831	0.000000
RS	34	0.734730	1.000000	96.816630	0.025091	0.000000
RS	35	0.788485	1.000000	97.501426	0.025268	0.000000
RS	36	0.845702	1.000000	97.841721	0.025356	0.000000
RS	37	0.906604	1.000000	97.811450	0.025348	0.000000
RS	38	0.971428	1.000000	97.387177	0.025238	0.000000
RS	39	1.040426	1.000000	96.548935	0.025021	0.000000
RS	40	1.113868	1.000000	95.281090	0.024693	0.000000
RS	41	1.192040	1.000000	93.573236	0.024250	0.000000
RS	42	1.275245	1.000000	91.421057	0.023692	0.000000
RS	43	1.363809	1.000000	88.827144	0.023020	0.000000
RS	44	1.458076	1.000000	85.801709	0.022236	0.000000
RS	45	1.558414	1.000000	82.363152	0.021345	0.000000
RS	46	1.665214	1.000000	78.538431	0.020354	0.000000
RS	47	1.778891	1.000000	74.363184	0.019272	0.000000
RS	48	1.899889	1.000000	69.881553	0.018110	0.000000
RS	49	2.028679	1.000000	65.145668	0.016883	0.000000
RS	50	2.165763	1.000000	60.214776	0.015605	0.000000
RS	51	2.311675	1.000000	55.153983	0.014293	0.000000
RS	52	2.466983	1.000000	50.032636	0.012966	0.000000
RS	53	2.632293	1.000000	44.922378	0.011642	0.000000
RS	54	2.808249	1.000000	39.894939	0.010339	0.000000
RS	55	2.995536	1.000000	35.019745	0.009076	0.000000
RS	56	3.194884	1.000000	30.361491	0.007868	0.000000
RS	57	3.407070	1.000000	25.977784	0.006732	0.000000
RS	58	3.632920	1.000000	21.917034	0.005680	0.000000
RS	59	3.873315	1.000000	18.216726	0.004721	0.000000
RS	60	4.129191	1.000000	14.902214	0.003862	0.000000
RS	61	4.401545	1.000000	11.986146	0.003106	0.000000
RS	62	4.691438	1.000000	9.468575	0.002454	0.000000
RS	63	5.000000	1.000000	26.254082	0.006804	0.000000
PA	4+25*2+4+6 0.019608722 0.003921744 5.000000000 1.000000000 1.000000000 1.000000000 1.000000000 1.000000000 1.000000000 1.000000000 1.000000000 1.000000000 1.000000000 1.000000000 1.000000000 1.000000000 1.000000000 1.000000000 1.000000000 1.000000000 1.000000000 1.000000000 1.000000000 1.000000000 1.000000000 1.000000000 1.000000000 1.000000000 1.000000000 1.000000000 1.000000000
//
IT	14099
RD	1
LK	-78741.922589
QD	-4839.453863 -> -1451.766166
RI	0.0841311466
TR	0.009308	0.002132
MT	14.398544
MM	C_pi: 2.559133, n_recomb: 5363.984425
RS	0	0.000000	0.882102	49.616570	0.009250	0.000108
RS	1	0.008220	0.882102	53.177074	0.009914	0.000959
RS	2	0.017115	0.882102	56.947700	0.010617	0.002643
RS	3	0.026742	0.882102	60.933140	0.011360	0.005196
RS	4	0.037160	0.597708	95.838247	0.017867	0.008619
RS	5	0.048434	0.597708	101.700613	0.018960	0.012728
RS	6	0.060635	0.540706	118.968374	0.022179	0.017117
RS	7	0.073839	0.540706	125.517783	0.023400	0.021270
RS	8	0.088128	0.544079	131.344064	0.024486	0.024779
RS	9	0.103592	0.544079	137.999128	0.025727	0.027512
RS	10	0.120327	0.582424	135.264153	0.025217	0.029569
RS	11	0.138437	0.582424	141.723478	0.026421	0.031092
RS	12	0.158036	0.645543	133.853327	0.024954	0.032130
RS	13	0.179246	0.645543	139.988951	0.026098	0.032666
RS	14	0.202200	0.730775	129.255475	0.024097	0.032710
RS	15	0.227040	0.730775	135.021251	0.025172	0.032336
RS	16	0.253922	0.835520	123.309792	0.022988	0.031654
RS	17	0.283014	0.835520	128.700139	0.023993	0.030763
RS	18	0.314497	0.957015	117.225819	0.021854	0.029745
RS	19	0.348568	0.957015	122.251307	0.022791	0.028665
RS	20	0.385439	1.093880	111.490268	0.020785	0.027580
RS	21	0.425341	1.093880	116.164630	0.021656	0.026529
RS	22	0.468523	1.246555	106.155903	0.019790	0.025529
RS	23	0.515255	1.246555	110.491166	0.020599	0.024580
RS	24	0.565827	1.417180	101.099012	0.018848	0.023665
RS	25	0.620557	1.417180	105.105005	0.019595	0.022766
RS	26	0.679785	1.607906	96.247313	0.017943	0.021866
RS	27	0.743882	1.607906	99.932575	0.018630	0.020958
RS	28	0.813248	1.819336	91.635669	0.017084	0.020043
RS	29	0.888315	1.819336	95.007285	0.017712	0.019127
RS	30	0.969552	2.050102	87.343244	0.016283	0.018222
RS	31	1.057468	2.050102	90.405457	0.016854	0.017336
RS	32	1.152609	2.297629	83.412627	0.015550	0.016480
RS	33	1.255571	2.297629	86.165358	0.016064	0.015658
RS	34	1.366996	2.559297	79.815636	0.014880	0.014875
RS	35	1.487581	2.559297	82.253866	0.015334	0.014131
RS	36	1.618077	2.833211	76.466220	0.014255	0.013426
RS	37	1.759299	2.833211	78.580479	0.014650	0.012758
RS	38	1.912130	3.118277	73.253168	0.013656	0.012125
RS	39	2.077523	3.118277	75.030820	0.013988	0.011525
RS	40	2.256511	3.414272	70.059030	0.013061	0.010959
RS	41	2.450211	3.414272	71.486262	0.013327	0.010423
RS	42	2.659834	3.721850	66.773008	0.012448	0.009917
RS	43	2.886687	3.721850	67.837400	0.012647	0.009439
RS	44	3.132186	4.043033	63.292458	0.011800	0.008988
RS	45	3.397866	4.043033	63.986431	0.011929	0.008561
RS	46	3.685383	4.381909	59.527107	0.011098	0.008157
RS	47	3.996534	4.381909	59.852246	0.011158	0.007773
RS	48	4.333261	4.745509	55.407398	0.010330	0.007407
RS	49	4.697667	4.745509	55.379297	0.010324	0.007057
RS	50	5.092025	5.145379	50.892288	0.009488	0.006722
RS	51	5.518800	5.145379	50.545445	0.009423	0.006401
RS	52	5.980654	5.600128	45.978582	0.008572	0.006093
RS	53	6.480472	5.600128	45.370295	0.008458	0.005799
RS	54	7.021373	6.471346	38.717207	0.007218	0.005519
RS	55	7.606736	6.471346	38.160771	0.007114	0.005254
RS	56	8.240215	6.471346	37.324635	0.006958	0.005007
RS	57	8.925764	6.471346	36.204750	0.006750	0.004778
RS	58	9.667664	13.775009	16.888960	0.003149	0.004572
RS	59	10.470546	13.775009	17.216670	0.003210	0.004392
RS	60	11.339425	13.775009	17.464736	0.003256	0.004243
RS	61	12.279723	13.775009	17.622448	0.003285	0.004131
RS	62	13.297311	13.775009	17.679590	0.003296	0.004068
RS	63	14.398544	13.775009	215.625328	0.040199	0.032902
PA	4+25*2+4+6 0.009308493 0.002131896 14.398543835 0.882102489 0.597707748 0.540706396 0.544078588 0.582423925 0.645543098 0.730774879 0.835519552 0.957014561 1.093879938 1.246555328 1.417179585 1.607905626 1.819335938 2.050101757 2.297628880 2.559297085 2.833210945 3.118277073 3.414272308 3.721849680 4.043033123 4.381908894 4.745509148 5.145378590 5.600127935 6.471345663 13.775009215
//
IT	5663
RD	2
LK	-72548.074523
QD	-2691.813036 -> -892.051371
RI	0.0863264997
TR	0.006383	0.002685
MT	16.649140
MM	C_pi: 6.264054, n_recomb: 16441.757564
RS	0	0.000000	2.777638	49.631253	0.003019	0.000023
RS	1	0.008468	2.777638	53.663850	0.003264	0.000219
RS	2	0.017653	2.777638	58.008548	0.003528	0.000656
RS	3	0.027616	2.777638	62.686768	0.003813	0.001376
RS	4	0.038422	1.111890	168.641985	0.010257	0.003568
RS	5	0.050144	1.111890	180.926621	0.011004	0.005639
RS	6	0.062858	0.787319	273.173986	0.016615	0.009152
RS	7	0.076649	0.787319	290.951730	0.017696	0.012682
RS	8	0.091607	0.674493	360.544967	0.021929	0.016640
RS	9	0.107832	0.674493	381.402151	0.023197	0.021050
RS	10	0.125432	0.649260	418.029232	0.025425	0.023974
RS	11	0.144521	0.649260	439.757017	0.026746	0.028315
RS	12	0.165227	0.671966	446.084464	0.027131	0.029418
RS	13	0.187686	0.671966	467.310617	0.028422	0.033210
RS	14	0.212047	0.729144	450.520218	0.027401	0.032618
RS	15	0.238471	0.729144	470.577185	0.028621	0.035800
RS	16	0.267133	0.814492	439.592544	0.026736	0.033971
RS	17	0.298222	0.814492	458.243912	0.027871	0.036458
RS	18	0.331943	0.924501	420.546596	0.025578	0.033832
RS	19	0.368520	0.924501	437.756870	0.026625	0.035662
RS	20	0.408194	1.058097	397.911932	0.024201	0.032662
RS	21	0.451227	1.058097	413.722253	0.025163	0.033996
RS	22	0.497905	1.217777	373.581225	0.022721	0.030901
RS	23	0.548536	1.217777	388.062792	0.023602	0.031869
RS	24	0.603453	1.410384	347.935315	0.021162	0.028795
RS	25	0.663021	1.410384	361.179095	0.021967	0.029454
RS	26	0.727634	1.645456	321.301445	0.019542	0.026433
RS	27	0.797717	1.645456	333.412359	0.020278	0.026777
RS	28	0.873736	1.932455	294.579911	0.017917	0.023838
RS	29	0.956191	1.932455	305.664502	0.018591	0.023871
RS	30	1.045629	2.277976	269.065155	0.016365	0.021092
RS	31	1.142641	2.277976	279.219221	0.016982	0.020890
RS	32	1.247867	2.684444	245.887371	0.014955	0.018379
RS	33	1.362004	2.684444	255.191127	0.015521	0.018056
RS	34	1.485806	3.151205	225.603715	0.013721	0.015879
RS	35	1.620091	3.151205	234.123116	0.014240	0.015520
RS	36	1.765747	3.676714	208.198460	0.012663	0.013677
RS	37	1.923738	3.676714	215.987458	0.013137	0.013322
RS	38	2.095108	4.259368	193.350921	0.011760	0.011774
RS	39	2.280988	4.259368	200.452310	0.012192	0.011441
RS	40	2.482609	4.897538	180.643414	0.010987	0.010146
RS	41	2.701304	4.897538	187.089001	0.011379	0.009848
RS	42	2.938517	5.590144	169.641344	0.010318	0.008767
RS	43	3.195817	5.590144	175.452551	0.010671	0.008509
RS	44	3.474906	6.338893	159.891159	0.009725	0.007605
RS	45	3.777627	6.338893	165.081236	0.010040	0.007386
RS	46	4.105983	7.150740	150.935883	0.009180	0.006621
RS	47	4.462144	7.150740	155.514138	0.009458	0.006435
RS	48	4.848465	8.040722	142.334110	0.008657	0.005779
RS	49	5.267499	8.040722	146.312260	0.008899	0.005625
RS	50	5.722016	9.037623	133.651220	0.008129	0.005054
RS	51	6.215022	9.037623	137.052442	0.008336	0.004929
RS	52	6.749776	10.194090	124.453518	0.007569	0.004422
RS	53	7.329812	10.194090	127.324052	0.007744	0.004324
RS	54	7.958966	12.478584	106.532339	0.006479	0.003673
RS	55	8.641395	12.478584	109.256121	0.006645	0.003620
RS	56	9.381613	12.478584	111.519199	0.006783	0.003556
RS	57	10.184512	12.478584	113.244900	0.006888	0.003480
RS	58	11.055401	41.359061	35.419707	0.002154	0.001645
RS	59	12.000035	41.359061	37.564157	0.002285	0.001703
RS	60	13.024662	41.359061	39.762537	0.002418	0.001759
RS	61	14.136052	41.359061	42.002585	0.002555	0.001814
RS	62	15.341556	41.359061	44.269358	0.002692	0.001865
RS	63	16.649140	41.359061	1454.330136	0.088453	0.038546
PA	4+25*2+4+6 0.006382833 0.002684836 16.649140200 2.777638256 1.111889542 0.787318709 0.674492842 0.649260350 0.671966276 0.729144084 0.814492440 0.924501241 1.058096956 1.217776669 1.410384441 1.645455974 1.932454949 2.277975998 2.684443971 3.151204829 3.676714381 4.259367783 4.897538301 5.590144029 6.338893073 7.150740280 8.040722025 9.037623212 10.194089696 12.478584132 41.359061176
//
IT	5945
RD	3
LK	-69529.062617
QD	-1674.436913 -> -866.482130
RI	0.0756115386
TR	0.004521	0.003356
MT	17.458077
MM	C_pi: 10.464199, n_recomb: 34024.043938
RS	0	0.000000	9.762584	29.268457	0.000860	0.000007
RS	1	0.008549	9.762584	31.742153	0.000933	0.000063
RS	2	0.017829	9.762584	34.422275	0.001012	0.000190
RS	3	0.027903	9.762584	37.325580	0.001097	0.000402
RS	4	0.038837	2.307248	170.903958	0.005023	0.001766
RS	5	0.050707	2.307248	184.526243	0.005423	0.002778
RS	6	0.063591	1.282585	357.374614	0.010504	0.005716
RS	7	0.077577	1.282585	383.551076	0.011273	0.007862
RS	8	0.092758	0.937520	561.284625	0.016497	0.012053
RS	9	0.109238	0.937520	598.223041	0.017582	0.015220
RS	10	0.127126	0.809439	736.123900	0.021635	0.019319
RS	11	0.146543	0.809439	779.346575	0.022906	0.022943
RS	12	0.167621	0.775627	858.713487	0.025238	0.025726
RS	13	0.190500	0.775627	903.933900	0.026568	0.029288
RS	14	0.215335	0.795517	925.712427	0.027208	0.030274
RS	15	0.242294	0.795517	970.019157	0.028510	0.033532
RS	16	0.271557	0.852057	947.386736	0.027845	0.032908
RS	17	0.303323	0.852057	989.235473	0.029075	0.035742
RS	18	0.337803	0.937006	938.029878	0.027570	0.033928
RS	19	0.375232	0.937006	976.758981	0.028708	0.036297
RS	20	0.415861	1.046917	909.306544	0.026725	0.033730
RS	21	0.459963	1.046917	944.711490	0.027766	0.035695
RS	22	0.507835	1.183407	867.505920	0.025497	0.032688
RS	23	0.559800	1.183407	899.619932	0.026441	0.034322
RS	24	0.616207	1.354161	814.740507	0.023946	0.031007
RS	25	0.677437	1.354161	843.766771	0.024799	0.032320
RS	26	0.743902	1.571321	752.785309	0.022125	0.028765
RS	27	0.816049	1.571321	779.051831	0.022897	0.029739
RS	28	0.894364	1.848557	685.281608	0.020141	0.026065
RS	29	0.979374	1.848557	709.155079	0.020843	0.026706
RS	30	1.071652	2.197843	617.348312	0.018144	0.023106
RS	31	1.171819	2.197843	639.146531	0.018785	0.023462
RS	32	1.280549	2.627437	553.693253	0.016274	0.020134
RS	33	1.398575	2.627437	573.652804	0.016860	0.020286
RS	34	1.526691	3.142039	497.149011	0.014612	0.017355
RS	35	1.665760	3.142039	515.443375	0.015149	0.017383
RS	36	1.816718	3.744372	448.550849	0.013183	0.014888
RS	37	1.980582	3.744372	465.318330	0.013676	0.014850
RS	38	2.158455	4.435841	407.512247	0.011977	0.012765
RS	39	2.351535	4.435841	422.870869	0.012429	0.012696
RS	40	2.561122	5.216469	373.126497	0.010967	0.010970
RS	41	2.788626	5.216469	387.177755	0.011380	0.010888
RS	42	3.035581	6.085349	344.321246	0.010120	0.009462
RS	43	3.303648	6.085349	357.149605	0.010497	0.009379
RS	44	3.594632	7.043127	319.955678	0.009404	0.008196
RS	45	3.910494	7.043127	331.628606	0.009747	0.008119
RS	46	4.253359	8.095208	298.893130	0.008785	0.007128
RS	47	4.625536	8.095208	309.463646	0.009095	0.007060
RS	48	5.029531	9.255810	280.042954	0.008231	0.006220
RS	49	5.468065	9.255810	289.555864	0.008510	0.006165
RS	50	5.944090	10.557107	262.292494	0.007709	0.005440
RS	51	6.460811	10.557107	270.796503	0.007959	0.005401
RS	52	7.021708	12.065953	244.441503	0.007184	0.004760
RS	53	7.630557	12.065953	252.008373	0.007407	0.004739
RS	54	8.291457	15.069735	208.328329	0.006123	0.003867
RS	55	9.008860	15.069735	215.456874	0.006332	0.003877
RS	56	9.787594	15.069735	221.909397	0.006522	0.003876
RS	57	10.632904	15.069735	227.531081	0.006687	0.003862
RS	58	11.550481	74.112006	48.458162	0.001424	0.001186
RS	59	12.546504	74.112006	51.957601	0.001527	0.001236
RS	60	13.627679	74.112006	55.650997	0.001636	0.001285
RS	61	14.801285	74.112006	59.538664	0.001750	0.001332
RS	62	16.075225	74.112006	63.618682	0.001870	0.001377
RS	63	17.458077	74.112006	3790.247191	0.111399	0.040199
PA	4+25*2+4+6 0.004520800 0.003356046 17.458077340 9.762583544 2.307247995 1.282585310 0.937519552 0.809439257 0.775626944 0.795516941 0.852057161 0.937006010 1.046916604 1.183407022 1.354160786 1.571320883 1.848557053 2.197843110 2.627436632 3.142038898 3.744371893 4.435841499 5.216469409 6.085349044 7.043127205 8.095207631 9.255809635 10.557107315 12.065952507 15.069734680 74.112005902
//
IT	6853
RD	4
LK	-68137.314997
QD	-1241.650770 -> -809.771567
RI	0.0627828854
TR	0.003367	0.003888
MT	18.195467
MM	C_pi: 13.538405, n_recomb: 50565.317882
RS	0	0.000000	34.758563	12.217159	0.000242	0.000002
RS	1	0.008620	34.758563	13.267090	0.000262	0.000018
RS	2	0.017983	34.758563	14.406952	0.000285	0.000055
RS	3	0.028154	34.758563	15.644394	0.000309	0.000116
RS	4	0.039201	4.892089	120.571477	0.002384	0.000859
RS	5	0.051200	4.892089	130.633402	0.002583	0.001347
RS	6	0.064233	2.149795	321.414492	0.006356	0.003508
RS	7	0.078390	2.149795	346.740876	0.006857	0.004789
RS	8	0.093768	1.350921	593.553136	0.011738	0.008533
RS	9	0.110471	1.350921	636.478740	0.012587	0.010695
RS	10	0.128614	1.053089	872.767046	0.017260	0.015039
RS	11	0.148320	1.053089	929.714680	0.018386	0.017779
RS	12	0.169726	0.938448	1108.008680	0.021912	0.021470
RS	13	0.192977	0.938448	1172.876162	0.023195	0.024412
RS	14	0.218231	0.911398	1275.000840	0.025215	0.026699
RS	15	0.245663	0.911398	1342.185952	0.026544	0.029608
RS	16	0.275460	0.935068	1374.045327	0.027174	0.030377
RS	17	0.307825	0.935068	1439.672653	0.028472	0.033106
RS	18	0.342980	0.992935	1417.796898	0.028039	0.032579
RS	19	0.381165	0.992935	1479.589064	0.029261	0.035028
RS	20	0.422642	1.077542	1420.446239	0.028091	0.033524
RS	21	0.467694	1.077542	1477.201529	0.029214	0.035670
RS	22	0.516630	1.188377	1390.904974	0.027507	0.033438
RS	23	0.569784	1.188377	1442.110040	0.028520	0.035296
RS	24	0.627520	1.332079	1332.319173	0.026348	0.032451
RS	25	0.690233	1.332079	1378.013298	0.027252	0.034022
RS	26	0.758352	1.520482	1247.660354	0.024674	0.030639
RS	27	0.832343	1.520482	1288.351746	0.025479	0.031904
RS	28	0.912712	1.767583	1143.952351	0.022623	0.028141
RS	29	1.000009	1.767583	1180.400861	0.023344	0.029096
RS	30	1.094831	2.086379	1031.890035	0.020407	0.025214
RS	31	1.197827	2.086379	1064.826072	0.021058	0.025889
RS	32	1.309701	2.486946	922.042888	0.018235	0.022164
RS	33	1.431218	2.486946	952.007905	0.018827	0.022616
RS	34	1.563211	2.976450	821.563015	0.016248	0.019244
RS	35	1.706581	2.976450	848.913734	0.016788	0.019534
RS	36	1.862310	3.560324	733.555337	0.014507	0.016601
RS	37	2.031464	3.560324	758.535319	0.015001	0.016781
RS	38	2.215198	4.242379	658.411940	0.013021	0.014293
RS	39	2.414771	4.242379	681.206914	0.013472	0.014400
RS	40	2.631546	5.024307	595.158657	0.011770	0.012320
RS	41	2.867009	5.024307	615.922316	0.012181	0.012382
RS	42	3.122768	5.905605	542.246081	0.010724	0.010656
RS	43	3.400574	5.905605	561.108088	0.011097	0.010689
RS	44	3.702327	6.885740	497.847639	0.009846	0.009256
RS	45	4.030091	6.885740	514.916297	0.010183	0.009271
RS	46	4.386109	7.967145	460.079308	0.009099	0.008074
RS	47	4.772817	7.967145	475.444216	0.009403	0.008078
RS	48	5.192859	9.159542	427.105088	0.008447	0.007067
RS	49	5.649109	9.159542	440.844055	0.008718	0.007067
RS	50	6.144688	10.490283	397.023468	0.007852	0.006197
RS	51	6.682986	10.490283	409.219867	0.008093	0.006199
RS	52	7.267687	12.023952	367.735878	0.007272	0.005428
RS	53	7.902789	12.023952	378.510318	0.007486	0.005436
RS	54	8.592638	15.081555	311.117710	0.006153	0.004371
RS	55	9.341952	15.081555	321.353552	0.006355	0.004402
RS	56	10.155858	15.081555	330.489328	0.006536	0.004419
RS	57	11.039924	15.081555	338.286969	0.006690	0.004420
RS	58	12.000197	106.252344	50.362065	0.000996	0.000918
RS	59	13.043246	106.252344	54.257866	0.001073	0.000960
RS	60	14.176208	106.252344	58.413565	0.001155	0.001003
RS	61	15.406832	106.252344	62.839051	0.001243	0.001045
RS	62	16.743537	106.252344	67.543119	0.001336	0.001087
RS	63	18.195467	106.252344	5896.594638	0.116613	0.042320
PA	4+25*2+4+6 0.003366801 0.003888271 18.195467397 34.758562885 4.892089405 2.149794772 1.350920956 1.053088674 0.938448347 0.911398326 0.935068410 0.992934781 1.077541812 1.188377239 1.332078653 1.520481810 1.767583429 2.086378516 2.486945989 2.976450318 3.560323553 4.242379219 5.024307311 5.905604866 6.885739666 7.967145093 9.159542068 10.490283202 12.023951997 15.081555336 106.252343873
//
IT	5609
RD	5
LK	-67351.987201
QD	-1003.530454 -> -719.118427
RI	0.0512598556
TR	0.002639	0.004307
MT	18.901569
MM	C_pi: 15.539354, n_recomb: 63848.036737
RS	0	0.000000	121.041444	4.432985	0.000069	0.000001
RS	1	0.008685	121.041444	4.817742	0.000075	0.000005
RS	2	0.018125	121.041444	5.235867	0.000082	0.000016
RS	3	0.028385	121.041444	5.690252	0.000089	0.000035
RS	4	0.039536	10.257606	72.933184	0.001142	0.000432
RS	5	0.051655	10.257606	79.172229	0.001240	0.000673
RS	6	0.064827	3.591902	245.095010	0.003839	0.002202
RS	7	0.079143	3.591902	265.285589	0.004155	0.002981
RS	8	0.094702	1.955597	526.172198	0.008241	0.006127
RS	9	0.111613	1.955597	566.757572	0.008877	0.007618
RS	10	0.129992	1.386268	858.718507	0.013449	0.011780
RS	11	0.149968	1.386268	919.416757	0.014400	0.013842
RS	12	0.171678	1.155956	1177.011436	0.018435	0.017884
RS	13	0.195275	1.155956	1252.351176	0.019615	0.020255
RS	14	0.220921	1.068338	1437.723430	0.022518	0.023323
RS	15	0.248794	1.068338	1520.733345	0.023818	0.025809
RS	16	0.279088	1.053861	1626.449533	0.025474	0.027607
RS	17	0.312013	1.053861	1711.155250	0.026800	0.030072
RS	18	0.347799	1.083319	1747.251601	0.027366	0.030658
RS	19	0.386692	1.083319	1829.362409	0.028652	0.032993
RS	20	0.428963	1.143573	1810.545554	0.028357	0.032554
RS	21	0.474906	1.143573	1887.232714	0.029558	0.034691
RS	22	0.524838	1.231278	1823.480427	0.028560	0.033383
RS	23	0.579108	1.231278	1893.033800	0.029649	0.035287
RS	24	0.638092	1.351485	1787.429671	0.027995	0.033163
RS	25	0.702198	1.351485	1849.162597	0.028962	0.034813
RS	26	0.771872	1.514905	1704.463911	0.026696	0.031916
RS	27	0.847598	1.514905	1758.689204	0.027545	0.033288
RS	28	0.929901	1.734534	1583.587715	0.024802	0.029775
RS	29	1.019352	1.734534	1631.321818	0.025550	0.030862
RS	30	1.116572	2.022538	1440.683247	0.022564	0.027023
RS	31	1.222236	2.022538	1483.122909	0.023229	0.027849
RS	32	1.337078	2.388550	1292.815576	0.020248	0.024014
RS	33	1.461894	2.388550	1330.938721	0.020845	0.024622
RS	34	1.597551	2.839790	1152.637551	0.018053	0.021044
RS	35	1.744991	2.839790	1187.103903	0.018593	0.021482
RS	36	1.905236	3.382195	1026.735850	0.016081	0.018296
RS	37	2.079399	3.382195	1057.969114	0.016570	0.018607
RS	38	2.268688	4.020229	917.278881	0.014367	0.015853
RS	39	2.474419	4.020229	945.564514	0.014810	0.016071
RS	40	2.698018	4.755971	823.965664	0.012905	0.013736
RS	41	2.941037	4.755971	849.511490	0.013305	0.013886
RS	42	3.205164	5.588522	745.275692	0.011673	0.011927
RS	43	3.492231	5.588522	768.240874	0.012032	0.012029
RS	44	3.804231	6.515578	679.020579	0.010635	0.010392
RS	45	4.143329	6.515578	699.530623	0.010956	0.010459
RS	46	4.511880	7.535902	622.759163	0.009754	0.009088
RS	47	4.912441	7.535902	640.914862	0.010038	0.009131
RS	48	5.347792	8.653422	574.003444	0.008990	0.007972
RS	49	5.820956	8.653422	589.892755	0.009239	0.007997
RS	50	6.335215	9.887523	530.095309	0.008302	0.007001
RS	51	6.894140	9.887523	543.821876	0.008517	0.007016
RS	52	7.501610	11.293073	488.027089	0.007644	0.006133
RS	53	8.161841	11.293073	499.765304	0.007827	0.006143
RS	54	8.879416	14.080535	411.125925	0.006439	0.004916
RS	55	9.659316	14.080535	422.475603	0.006617	0.004946
RS	56	10.506953	14.080535	432.029530	0.006767	0.004956
RS	57	11.428210	14.080535	439.467203	0.006883	0.004943
RS	58	12.429483	135.719950	47.726180	0.000747	0.000717
RS	59	13.517720	135.719950	51.561609	0.000808	0.000752
RS	60	14.700476	135.719950	55.675937	0.000872	0.000788
RS	61	15.985958	135.719950	60.084098	0.000941	0.000825
RS	62	17.383090	135.719950	64.800789	0.001015	0.000861
RS	63	18.901569	135.719950	7388.701389	0.115723	0.044479
PA	4+25*2+4+6 0.002638686 0.004307239 18.901568682 121.041443886 10.257606365 3.591902156 1.955596890 1.386268409 1.155955689 1.068337826 1.053860754 1.083318913 1.143572816 1.231278401 1.351484812 1.514904939 1.734533616 2.022538170 2.388549756 2.839790482 3.382194648 4.020228780 4.755970769 5.588521933 6.515578363 7.535901907 8.653422329 9.887523304 11.293072545 14.080534821 135.719950395
//
IT	5946
RD	6
LK	-66819.998351
QD	-831.601817 -> -625.680517
RI	0.0422403605
TR	0.002143	0.004631
MT	19.684003
MM	C_pi: 16.911081, n_recomb: 74293.925102
RS	0	0.000000	400.553267	1.562683	0.000021	0.000000
RS	1	0.008755	400.553267	1.699493	0.000023	0.000002
RS	2	0.018277	400.553267	1.848282	0.000025	0.000005
RS	3	0.028632	400.553267	2.010096	0.000027	0.000011
RS	4	0.039894	20.704488	42.280411	0.000569	0.000231
RS	5	0.052141	20.704488	45.955060	0.000619	0.000357
RS	6	0.065461	5.839489	176.932705	0.002382	0.001451
RS	7	0.079948	5.839489	191.932375	0.002583	0.001944
RS	8	0.095702	2.781944	436.232505	0.005872	0.004562
RS	9	0.112836	2.781944	471.404447	0.006345	0.005615
RS	10	0.131470	1.809017	781.416673	0.010518	0.009458
RS	11	0.151735	1.809017	839.993016	0.011306	0.011024
RS	12	0.173775	1.421959	1145.513752	0.015419	0.015116
RS	13	0.197744	1.421959	1224.150228	0.016477	0.017022
RS	14	0.223811	1.258337	1474.116058	0.019842	0.020499
RS	15	0.252161	1.258337	1566.028690	0.021079	0.022599
RS	16	0.282993	1.199632	1740.378833	0.023426	0.025069
RS	17	0.316524	1.199632	1838.486676	0.024746	0.027250
RS	18	0.352991	1.198914	1938.326852	0.026090	0.028655
RS	19	0.392651	1.198914	2036.697137	0.027414	0.030812
RS	20	0.435783	1.235565	2071.525980	0.027883	0.031242
RS	21	0.482691	1.235565	2165.628916	0.029149	0.033288
RS	22	0.533706	1.302775	2142.256277	0.028835	0.032812
RS	23	0.589187	1.302775	2228.845969	0.030000	0.034686
RS	24	0.649525	1.403807	2147.571271	0.028906	0.033290
RS	25	0.715147	1.403807	2224.759473	0.029945	0.034943
RS	26	0.786513	1.548131	2086.315569	0.028082	0.032619
RS	27	0.864128	1.548131	2153.737387	0.028989	0.034018
RS	28	0.948538	1.747538	1967.256854	0.026479	0.030896
RS	29	1.040338	1.747538	2025.830189	0.027268	0.032031
RS	30	1.140175	2.012930	1809.797329	0.024360	0.028405
RS	31	1.248753	2.012930	1861.020291	0.025049	0.029294
RS	32	1.366837	2.352773	1636.715477	0.022030	0.025523
RS	33	1.495259	2.352773	1681.991233	0.022640	0.026204
RS	34	1.634925	2.773397	1466.204957	0.019735	0.022583
RS	35	1.786818	2.773397	1506.558488	0.020278	0.023096
RS	36	1.952010	3.280143	1308.850992	0.017617	0.019798
RS	37	2.131665	3.280143	1344.959877	0.018103	0.020180
RS	38	2.327048	3.877075	1169.245728	0.015738	0.017278
RS	39	2.539537	3.877075	1201.551945	0.016173	0.017558
RS	40	2.770630	4.565743	1048.383446	0.014111	0.015060
RS	41	3.021955	4.565743	1077.181170	0.014499	0.015261
RS	42	3.295284	5.344185	945.292328	0.012724	0.013142
RS	43	3.592543	5.344185	970.779954	0.013067	0.013282
RS	44	3.915827	6.207905	857.828866	0.011546	0.011497
RS	45	4.267414	6.207905	880.141714	0.011847	0.011590
RS	46	4.649784	7.151804	783.285220	0.010543	0.010088
RS	47	5.065630	7.151804	802.516243	0.010802	0.010144
RS	48	5.517883	8.173824	718.715851	0.009674	0.008872
RS	49	6.009732	8.173824	734.937268	0.009892	0.008900
RS	50	6.544642	9.284735	660.824132	0.008895	0.007805
RS	51	7.126383	9.284735	674.133974	0.009074	0.007814
RS	52	7.759057	10.527491	605.754338	0.008153	0.006841
RS	53	8.447121	10.527491	616.368144	0.008296	0.006835
RS	54	9.195426	12.959753	510.147611	0.006867	0.005486
RS	55	10.009245	12.959753	520.626913	0.007008	0.005499
RS	56	10.894314	12.959753	528.370664	0.007112	0.005485
RS	57	11.856872	12.959753	532.991449	0.007174	0.005439
RS	58	12.903702	163.034887	44.196227	0.000595	0.000575
RS	59	14.042182	163.034887	47.843885	0.000644	0.000605
RS	60	15.280338	163.034887	51.771218	0.000697	0.000636
RS	61	16.626894	163.034887	55.995704	0.000754	0.000668
RS	62	18.091342	163.034887	60.535144	0.000815	0.000700
RS	63	19.684003	163.034887	8407.713465	0.113168	0.046352
PA	4+25*2+4+6 0.002143341 0.004630744 19.684002660 400.553266684 20.704487801 5.839488919 2.781943608 1.809017238 1.421959462 1.258337387 1.199631746 1.198914146 1.235564591 1.302775441 1.403807393 1.548130746 1.747537953 2.012929640 2.352773081 2.773396741 3.280142669 3.877075302 4.565743459 5.344185053 6.207905039 7.151803590 8.173823518 9.284734556 10.527490570 12.959753114 163.034887004
//
IT	5162
RD	7
LK	-66430.201343
QD	-697.887595 -> -541.931378
RI	0.0355578861
TR	0.001782	0.004869
MT	20.618104
MM	C_pi: 17.957162, n_recomb: 82578.070408
RS	0	0.000000	1241.601062	0.562986	0.000007	0.000000
RS	1	0.008835	1241.601062	0.612734	0.000007	0.000001
RS	2	0.018450	1241.601062	0.666878	0.000008	0.000002
RS	3	0.028915	1241.601062	0.725807	0.000009	0.000004
RS	4	0.040304	39.707885	24.696592	0.000299	0.000132
RS	5	0.052699	39.707885	26.870553	0.000325	0.000201
RS	6	0.066190	9.130347	127.064875	0.001539	0.001005
RS	7	0.080872	9.130347	138.063842	0.001672	0.001331
RS	8	0.096852	3.849597	355.284582	0.004302	0.003527
RS	9	0.114243	3.849597	384.870302	0.004661	0.004292
RS	10	0.133171	2.318666	690.691114	0.008364	0.007800
RS	11	0.153771	2.318666	744.809871	0.009019	0.009007
RS	12	0.176191	1.731476	1072.757171	0.012991	0.012999
RS	13	0.200592	1.731476	1150.550934	0.013933	0.014543
RS	14	0.227148	1.476299	1443.330135	0.017478	0.018195
RS	15	0.256051	1.476299	1539.175701	0.018639	0.019975
RS	16	0.287507	1.367133	1767.634201	0.021406	0.022853
RS	17	0.321742	1.367133	1874.320624	0.022698	0.024781
RS	18	0.359002	1.334047	2031.311600	0.024599	0.026758
RS	19	0.399553	1.334047	2141.939679	0.025938	0.028740
RS	20	0.443687	1.347171	2230.739241	0.027014	0.029829
RS	21	0.491721	1.347171	2339.401157	0.028330	0.031772
RS	22	0.543997	1.395599	2362.193975	0.028606	0.031976
RS	23	0.600893	1.395599	2464.131942	0.029840	0.033801
RS	24	0.662815	1.480666	2417.056911	0.029270	0.033045
RS	25	0.730207	1.480666	2508.969461	0.030383	0.034685
RS	26	0.803554	1.610633	2389.380652	0.028935	0.032908
RS	27	0.883380	1.610633	2469.866543	0.029909	0.034315
RS	28	0.970259	1.796172	2285.801867	0.027680	0.031609
RS	29	1.064813	1.796172	2355.305343	0.028522	0.032768
RS	30	1.167721	2.046962	2127.348398	0.025762	0.029416
RS	31	1.279721	2.046962	2187.394487	0.026489	0.030339
RS	32	1.401615	2.370212	1941.149485	0.023507	0.026713
RS	33	1.534279	2.370212	1993.429778	0.024140	0.027434
RS	34	1.678663	2.771122	1750.283067	0.021195	0.023857
RS	35	1.835803	2.771122	1796.155620	0.021751	0.024413
RS	36	2.006826	3.254117	1569.242295	0.019003	0.021088
RS	37	2.192958	3.254117	1609.659703	0.019493	0.021511
RS	38	2.395534	3.822437	1405.283812	0.017018	0.018535
RS	39	2.616007	3.822437	1440.881095	0.017449	0.018851
RS	40	2.855959	4.476700	1261.050511	0.015271	0.016256
RS	41	3.117110	4.476700	1292.240171	0.015649	0.016485
RS	42	3.401332	5.213542	1136.494417	0.013763	0.014261
RS	43	3.710665	5.213542	1163.532624	0.014090	0.014420
RS	44	4.047327	6.026086	1029.858630	0.012471	0.012532
RS	45	4.413731	6.026086	1052.893161	0.012750	0.012635
RS	46	4.812507	6.905366	938.447886	0.011364	0.011038
RS	47	5.246513	6.905366	957.551208	0.011596	0.011094
RS	48	5.718863	7.843455	859.072839	0.010403	0.009740
RS	49	6.232943	7.843455	874.275032	0.010587	0.009757
RS	50	6.792440	8.842650	787.949703	0.009542	0.008591
RS	51	7.401368	8.842650	799.307094	0.009679	0.008579
RS	52	8.064093	9.933817	720.472438	0.008725	0.007542
RS	53	8.785368	9.933817	728.207111	0.008818	0.007506
RS	54	9.570365	12.021602	608.709043	0.007371	0.006074
RS	55	10.424714	12.021602	616.431855	0.007465	0.006058
RS	56	11.354543	12.021602	620.290522	0.007512	0.006005
RS	57	12.366520	12.021602	619.862774	0.007506	0.005912
RS	58	13.467902	189.056784	40.944530	0.000496	0.000478
RS	59	14.666588	189.056784	44.398232	0.000538	0.000504
RS	60	15.971175	189.056784	48.127140	0.000583	0.000531
RS	61	17.391018	189.056784	52.150133	0.000632	0.000559
RS	62	18.936300	189.056784	56.486785	0.000684	0.000588
RS	63	20.618104	189.056784	9109.701560	0.110316	0.047843
PA	4+25*2+4+6 0.001782160 0.004868511 20.618103738 1241.601062307 39.707885094 9.130346795 3.849596607 2.318665943 1.731475970 1.476298988 1.367133275 1.334047188 1.347170937 1.395599383 1.480666468 1.610633194 1.796172151 2.046962194 2.370211734 2.771122112 3.254116928 3.822436905 4.476700497 5.213542323 6.026086104 6.905365595 7.843454658 8.842650298 9.933817272 12.021601736 189.056783810
//
IT	4854
RD	8
LK	-66132.382464
QD	-592.596745 -> -469.819932
RI	0.0306284395
TR	0.001504	0.005032
MT	21.733072
MM	C_pi: 18.834445, n_recomb: 89205.711303
RS	0	0.000000	3587.297843	0.211907	0.000002	0.000000
RS	1	0.008925	3587.297843	0.230825	0.000003	0.000000
RS	2	0.018647	3587.297843	0.251433	0.000003	0.000001
RS	3	0.029237	3587.297843	0.273881	0.000003	0.000001
RS	4	0.040772	72.069480	14.848457	0.000166	0.000079
RS	5	0.053336	72.069480	16.171317	0.000181	0.000120
RS	6	0.067022	13.681240	92.733770	0.001040	0.000728
RS	7	0.081929	13.681240	100.899592	0.001131	0.000953
RS	8	0.098167	5.165632	290.427483	0.003256	0.002821
RS	9	0.115854	5.165632	315.234228	0.003534	0.003394
RS	10	0.135119	2.910426	606.144536	0.006795	0.006590
RS	11	0.156104	2.910426	655.326861	0.007346	0.007540
RS	12	0.178962	2.080632	988.715851	0.011084	0.011363
RS	13	0.203861	2.080632	1063.653558	0.011924	0.012629
RS	14	0.230981	1.719253	1381.198535	0.015483	0.016313
RS	15	0.260522	1.719253	1477.829437	0.016567	0.017837
RS	16	0.292700	1.553623	1745.114862	0.019563	0.020944
RS	17	0.327750	1.553623	1856.776328	0.020815	0.022662
RS	18	0.365928	1.485735	2060.276311	0.023096	0.025024
RS	19	0.407513	1.485735	2179.746585	0.024435	0.026853
RS	20	0.452810	1.474820	2316.899009	0.025973	0.028431
RS	21	0.502150	1.474820	2437.351746	0.027323	0.030281
RS	22	0.555894	1.505317	2505.328860	0.028085	0.031024
RS	23	0.614435	1.505317	2620.729817	0.029378	0.032805
RS	24	0.678200	1.576478	2610.963785	0.029269	0.032585
RS	25	0.747657	1.576478	2716.609158	0.030453	0.034215
RS	26	0.823313	1.695397	2622.309310	0.029396	0.032924
RS	27	0.905722	1.695397	2715.579757	0.030442	0.034343
RS	28	0.995485	1.871752	2542.583256	0.028502	0.032030
RS	29	1.093261	1.871752	2623.164743	0.029406	0.033213
RS	30	1.199763	2.114132	2392.855798	0.026824	0.030143
RS	31	1.315771	2.114132	2462.028121	0.027599	0.031096
RS	32	1.442133	2.428585	2203.190494	0.024698	0.027646
RS	33	1.579773	2.428585	2262.746806	0.025365	0.028399
RS	34	1.729698	2.819213	2000.638005	0.022427	0.024907
RS	35	1.893004	2.819213	2052.174598	0.023005	0.025495
RS	36	2.070886	3.289477	1803.205235	0.020214	0.022187
RS	37	2.264645	3.289477	1847.918329	0.020715	0.022639
RS	38	2.475696	3.841714	1620.753143	0.018169	0.019635
RS	39	2.705585	3.841714	1659.472733	0.018603	0.019975
RS	40	2.955992	4.475488	1457.705100	0.016341	0.017324
RS	41	3.228749	4.475488	1490.975407	0.016714	0.017571
RS	42	3.525851	5.185895	1315.154762	0.014743	0.015278
RS	43	3.849469	5.185895	1343.300983	0.015058	0.015446
RS	44	4.201971	5.963608	1191.969411	0.013362	0.013488
RS	45	4.585936	5.963608	1215.153250	0.013622	0.013591
RS	46	5.004170	6.795797	1085.692430	0.012171	0.011928
RS	47	5.459733	6.795797	1103.953074	0.012375	0.011975
RS	48	5.955956	7.668794	993.077329	0.011132	0.010563
RS	49	6.496469	7.668794	1006.373072	0.011281	0.010562
RS	50	7.085225	8.576639	910.006357	0.010201	0.009346
RS	51	7.726528	8.576639	918.304074	0.010294	0.009304
RS	52	8.425070	9.538368	831.238786	0.009318	0.008226
RS	53	9.185959	9.538368	834.706116	0.009357	0.008150
RS	54	10.014760	11.316891	706.512881	0.007920	0.006674
RS	55	10.917534	11.316891	709.710668	0.007956	0.006616
RS	56	11.900883	11.316891	707.787875	0.007934	0.006513
RS	57	12.971999	11.316891	700.333864	0.007851	0.006359
RS	58	14.138715	214.328889	38.239318	0.000429	0.000410
RS	59	15.409565	214.328889	41.528406	0.000466	0.000433
RS	60	16.793842	214.328889	45.087881	0.000505	0.000458
RS	61	18.301670	214.328889	48.937543	0.000549	0.000483
RS	62	19.944076	214.328889	53.098153	0.000595	0.000509
RS	63	21.733072	214.328889	9594.296104	0.107552	0.048969
PA	4+25*2+4+6 0.001504038 0.005031938 21.733071995 3587.297843137 72.069480002 13.681240094 5.165631850 2.910425767 2.080632475 1.719253298 1.553622619 1.485734599 1.474819782 1.505317354 1.576478485 1.695396894 1.871751516 2.114131753 2.428584563 2.819212692 3.289476700 3.841713568 4.475488012 5.185895398 5.963608425 6.795796548 7.668794294 8.576639479 9.538367974 11.316891431 214.328889112
//
IT	5420
RD	9
LK	-65895.798325
QD	-508.452446 -> -407.808229
RI	0.0269120454
TR	0.001280	0.005134
MT	23.030868
MM	C_pi: 19.615490, n_recomb: 94528.907133
RS	0	0.000000	9750.222278	0.083306	0.000001	0.000000
RS	1	0.009025	9750.222278	0.090826	0.000001	0.000000
RS	2	0.018865	9750.222278	0.099026	0.000001	0.000000
RS	3	0.029593	9750.222278	0.107966	0.000001	0.000001
RS	4	0.041289	123.987687	9.256396	0.000098	0.000050
RS	5	0.054040	123.987687	10.091064	0.000107	0.000075
RS	6	0.067943	19.662839	69.345874	0.000734	0.000548
RS	7	0.083100	19.662839	75.546659	0.000799	0.000710
RS	8	0.099625	6.725085	240.406211	0.002543	0.002322
RS	9	0.117641	6.725085	261.383140	0.002765	0.002765
RS	10	0.137284	3.578163	533.250959	0.005641	0.005684
RS	11	0.158699	3.578163	577.786000	0.006112	0.006447
RS	12	0.182048	2.466529	906.229458	0.009587	0.010074
RS	13	0.207503	2.466529	977.486409	0.010341	0.011128
RS	14	0.235256	1.985690	1306.455084	0.013821	0.014760
RS	15	0.265513	1.985690	1401.977534	0.014831	0.016079
RS	16	0.298501	1.757944	1694.982581	0.017931	0.019296
RS	17	0.334467	1.757944	1809.044574	0.019137	0.020840
RS	18	0.373678	1.652652	2048.272242	0.021668	0.023456
RS	19	0.416429	1.652652	2173.829080	0.022996	0.025157
RS	20	0.463037	1.616730	2351.823978	0.024879	0.027094
RS	21	0.513852	1.616730	2481.577965	0.026252	0.028865
RS	22	0.569254	1.629457	2590.758283	0.027407	0.030031
RS	23	0.629655	1.629457	2717.712974	0.028750	0.031778
RS	24	0.695508	1.687869	2744.744219	0.029036	0.032003
RS	25	0.767304	1.687869	2862.934023	0.030286	0.033632
RS	26	0.845580	1.797909	2796.563097	0.029584	0.032761
RS	27	0.930920	1.797909	2902.108387	0.030701	0.034201
RS	28	1.023963	1.968358	2745.260532	0.029041	0.032246
RS	29	1.125403	1.968358	2836.911594	0.030011	0.033459
RS	30	1.235998	2.206837	2610.757953	0.027619	0.030660
RS	31	1.356574	2.206837	2689.329097	0.028450	0.031649
RS	32	1.488033	2.518351	2424.814125	0.025652	0.028378
RS	33	1.631356	2.518351	2492.016205	0.026362	0.029167
RS	34	1.787614	2.905993	2217.530749	0.023459	0.025776
RS	35	1.957974	2.905993	2275.079728	0.024068	0.026396
RS	36	2.143710	3.372321	2009.914623	0.021262	0.023128
RS	37	2.346210	3.372321	2059.188191	0.021784	0.023607
RS	38	2.566985	3.918806	1814.223323	0.019192	0.020600
RS	39	2.807685	3.918806	1856.221313	0.019637	0.020961
RS	40	3.070109	4.543954	1636.652617	0.017314	0.018279
RS	41	3.356218	4.543954	1672.044919	0.017688	0.018540
RS	42	3.668148	5.241289	1479.534996	0.015652	0.016201
RS	43	4.008231	5.241289	1508.715597	0.015960	0.016376
RS	44	4.379006	5.998984	1342.516951	0.014202	0.014367
RS	45	4.783245	5.998984	1365.656990	0.014447	0.014467
RS	46	5.223967	6.800343	1223.540864	0.012944	0.012757
RS	47	5.704466	6.800343	1240.630597	0.013124	0.012792
RS	48	6.228330	7.625959	1119.461842	0.011843	0.011339
RS	49	6.799473	7.625959	1130.354093	0.011958	0.011315
RS	50	7.422164	8.461708	1025.964771	0.010853	0.010068
RS	51	8.101054	8.461708	1030.478921	0.010901	0.009992
RS	52	8.841215	9.315008	937.292515	0.009915	0.008889
RS	53	9.648176	9.315008	935.455529	0.009896	0.008766
RS	54	10.527968	10.818396	803.131911	0.008496	0.007281
RS	55	11.487162	10.818396	800.167980	0.008465	0.007172
RS	56	12.532926	10.818396	790.757077	0.008365	0.007006
RS	57	13.673071	10.818396	774.557650	0.008194	0.006781
RS	58	14.916117	239.041265	36.079273	0.000382	0.000362
RS	59	16.271351	239.041265	39.239822	0.000415	0.000383
RS	60	17.748896	239.041265	42.667266	0.000451	0.000406
RS	61	19.359793	239.041265	46.382155	0.000491	0.000429
RS	62	21.116077	239.041265	50.406202	0.000533	0.000454
RS	63	23.030868	239.041265	9922.021847	0.104963	0.049794
PA	4+25*2+4+6 0.001280438 0.005134412 23.030868278 9750.222277745 123.987687298 19.662839045 6.725085145 3.578162554 2.466528589 1.985689551 1.757943634 1.652652257 1.616729779 1.629457197 1.687869252 1.797908829 1.968357953 2.206837322 2.518351142 2.905992981 3.372320958 3.918806060 4.543953534 5.241289210 5.998983681 6.800342953 7.625958936 8.461707753 9.315008050 10.818396100 239.041265465
//
IT	6771
RD	10
LK	-65700.107652
QD	-439.564251 -> -353.755624
RI	0.0240072470
TR	0.001095	0.005190
MT	24.496808
MM	C_pi: 20.324448, n_recomb: 98778.377880
RS	0	0.000000	25488.581223	0.033616	0.000000	0.000000
RS	1	0.009132	25488.581223	0.036687	0.000000	0.000000
RS	2	0.019097	25488.581223	0.040038	0.000000	0.000000
RS	3	0.029972	25488.581223	0.043695	0.000000	0.000000
RS	4	0.041841	202.994844	5.987472	0.000061	0.000033
RS	5	0.054793	202.994844	6.534017	0.000066	0.000049
RS	6	0.068928	27.190798	53.219659	0.000539	0.000426
RS	7	0.084354	27.190798	58.047443	0.000588	0.000547
RS	8	0.101189	8.513921	202.042517	0.002045	0.001958
RS	9	0.119560	8.513921	220.006219	0.002227	0.002311
RS	10	0.139610	4.315566	471.942396	0.004778	0.004987
RS	11	0.161490	4.315566	512.345442	0.005187	0.005613
RS	12	0.185368	2.887370	829.691043	0.008400	0.009035
RS	13	0.211427	2.887370	897.014253	0.009081	0.009926
RS	14	0.239865	2.275304	1227.855766	0.012430	0.013455
RS	15	0.270900	2.275304	1321.115433	0.013375	0.014611
RS	16	0.304769	1.980068	1629.321918	0.016495	0.017857
RS	17	0.341731	1.980068	1743.913603	0.017655	0.019259
RS	18	0.382068	1.834562	2009.275215	0.020341	0.022033
RS	19	0.426088	1.834562	2138.685610	0.021651	0.023626
RS	20	0.474129	1.772216	2349.973307	0.023790	0.025826
RS	21	0.526556	1.772216	2486.817166	0.025176	0.027531
RS	22	0.583770	1.766748	2632.222925	0.026648	0.029033
RS	23	0.646209	1.766748	2768.863722	0.028031	0.030753
RS	24	0.714350	1.812848	2830.522333	0.028655	0.031349
RS	25	0.788713	1.812848	2959.934544	0.029965	0.032985
RS	26	0.869866	1.915297	2922.091982	0.029582	0.032479
RS	27	0.958430	1.915297	3039.183310	0.030768	0.033948
RS	28	1.055082	2.082037	2901.417123	0.029373	0.032314
RS	29	1.160559	2.082037	3003.911619	0.030411	0.033567
RS	30	1.275668	2.319798	2786.407867	0.028209	0.031020
RS	31	1.401288	2.319798	2874.492837	0.029100	0.032052
RS	32	1.538380	2.632632	2609.486026	0.026418	0.028958
RS	33	1.687990	2.632632	2684.630708	0.027178	0.029788
RS	34	1.851262	3.022700	2402.963994	0.024327	0.026504
RS	35	2.029443	3.022700	2466.884953	0.024974	0.027160
RS	36	2.223895	3.491745	2190.309249	0.022174	0.023943
RS	37	2.436103	3.491745	2244.491100	0.022722	0.024453
RS	38	2.667689	4.040439	1985.910550	0.020105	0.021456
RS	39	2.920423	4.040439	2031.482298	0.020566	0.021841
RS	40	3.196236	4.666254	1797.656156	0.018199	0.019141
RS	41	3.497234	4.666254	1835.393607	0.018581	0.019418
RS	42	3.825719	5.361163	1629.136518	0.016493	0.017046
RS	43	4.184199	5.361163	1659.492786	0.016800	0.017228
RS	44	4.575414	6.110796	1480.871848	0.014992	0.015181
RS	45	5.002353	6.110796	1504.017729	0.015226	0.015279
RS	46	5.468279	6.894545	1351.321639	0.013680	0.013534
RS	47	5.976751	6.894545	1367.180275	0.013841	0.013556
RS	48	6.531655	7.687199	1237.565991	0.012529	0.012075
RS	49	7.137230	7.687199	1245.849341	0.012613	0.012027
RS	50	7.798103	8.466404	1135.217990	0.011493	0.010761
RS	51	8.519325	8.466404	1135.533882	0.011496	0.010647
RS	52	9.306406	9.227990	1038.121848	0.010510	0.009533
RS	53	10.165360	9.227990	1030.251023	0.010430	0.009359
RS	54	11.102750	10.482343	898.154995	0.009093	0.007897
RS	55	12.125738	10.482343	887.529865	0.008985	0.007726
RS	56	13.242142	10.482343	869.114057	0.008799	0.007488
RS	57	14.460491	10.482343	842.700070	0.008531	0.007182
RS	58	15.790094	263.012035	34.402803	0.000348	0.000327
RS	59	17.241111	263.012035	37.469287	0.000379	0.000347
RS	60	18.824629	263.012035	40.800988	0.000413	0.000368
RS	61	20.552748	263.012035	44.419168	0.000450	0.000391
RS	62	22.438671	263.012035	48.346434	0.000489	0.000414
RS	63	24.496808	263.012035	10128.679924	0.102539	0.050389
PA	4+25*2+4+6 0.001094638 0.005189824 24.496808030 25488.581222721 202.994843677 27.190797822 8.513921134 4.315565505 2.887369961 2.275303679 1.980067646 1.834561644 1.772215995 1.766748246 1.812847837 1.915296822 2.082037169 2.319797737 2.632631506 3.022700258 3.491745453 4.040439077 4.666254377 5.361162827 6.110796403 6.894545359 7.687198548 8.466404326 9.227989883 10.482343398 263.012035465
//
IT	5381
RD	11
LK	-65531.913887
QD	-381.552816 -> -305.866739
RI	0.0216321426
TR	0.000937	0.005211
MT	26.102618
MM	C_pi: 20.953704, n_recomb: 102078.900320
RS	0	0.000000	61056.661288	0.014650	0.000000	0.000000
RS	1	0.009241	61056.661288	0.016005	0.000000	0.000000
RS	2	0.019336	61056.661288	0.017484	0.000000	0.000000
RS	3	0.030364	61056.661288	0.019100	0.000000	0.000000
RS	4	0.042412	317.942337	4.007008	0.000039	0.000023
RS	5	0.055572	317.942337	4.377270	0.000043	0.000033
RS	6	0.069949	36.326607	41.843370	0.000410	0.000340
RS	7	0.085654	36.326607	45.691481	0.000448	0.000434
RS	8	0.102811	10.513007	172.286093	0.001688	0.001684
RS	9	0.121553	10.513007	187.866274	0.001840	0.001972
RS	10	0.142027	5.117303	420.313717	0.004118	0.004436
RS	11	0.164393	5.117303	457.088867	0.004478	0.004960
RS	12	0.188827	3.342593	759.632561	0.007442	0.008178
RS	13	0.215518	3.342593	822.988310	0.008062	0.008942
RS	14	0.244675	2.588784	1148.782162	0.011254	0.012338
RS	15	0.276527	2.588784	1239.001708	0.012138	0.013361
RS	16	0.311323	2.220765	1554.029689	0.015224	0.016582
RS	17	0.349334	2.220765	1667.687815	0.016337	0.017865
RS	18	0.390858	2.031902	1950.944693	0.019112	0.020728
RS	19	0.436219	2.031902	2082.300386	0.020399	0.022230
RS	20	0.485772	1.941243	2319.870272	0.022726	0.024621
RS	21	0.539904	1.941243	2461.766019	0.024116	0.026270
RS	22	0.599039	1.916604	2638.277059	0.025845	0.028039
RS	23	0.663638	1.916604	2782.740885	0.027261	0.029740
RS	24	0.734208	1.950196	2876.214916	0.028176	0.030648
RS	25	0.811298	1.950196	3015.389805	0.029540	0.032296
RS	26	0.895513	2.045619	3005.681045	0.029445	0.032111
RS	27	0.987510	2.045619	3133.365367	0.030696	0.033614
RS	28	1.088009	2.209973	3016.472619	0.029550	0.032272
RS	29	1.197796	2.209973	3129.336888	0.030656	0.033572
RS	30	1.317727	2.449131	2923.837633	0.028643	0.031261
RS	31	1.448742	2.449131	3021.330768	0.029598	0.032343
RS	32	1.591864	2.766239	2759.997788	0.027038	0.029419
RS	33	1.748213	2.766239	2843.215879	0.027853	0.030298
RS	34	1.919010	3.162585	2558.708163	0.025066	0.027122
RS	35	2.105590	3.162585	2629.258212	0.025757	0.027821
RS	36	2.309413	3.639156	2345.378300	0.022976	0.024661
RS	37	2.532071	3.639156	2404.774520	0.023558	0.025206
RS	38	2.775306	4.195885	2136.242070	0.020927	0.022226
RS	39	3.041019	4.195885	2185.694196	0.021412	0.022639
RS	40	3.331286	4.829262	1940.754207	0.019012	0.019930
RS	41	3.648378	4.829262	1981.116187	0.019408	0.020226
RS	42	3.994773	5.529715	1763.748039	0.017278	0.017830
RS	43	4.373178	5.529715	1795.515983	0.017589	0.018022
RS	44	4.786553	6.280313	1606.668748	0.015739	0.015945
RS	45	5.238129	6.280313	1629.999875	0.015968	0.016044
RS	46	5.731436	7.056481	1468.576124	0.014387	0.014270
RS	47	6.270330	7.056481	1483.307892	0.014531	0.014281
RS	48	6.859024	7.827065	1346.884333	0.013195	0.012779
RS	49	7.502121	7.827065	1352.553227	0.013250	0.012708
RS	50	8.204647	8.561384	1237.239060	0.012120	0.011431
RS	51	8.972095	8.561384	1233.177178	0.012081	0.011279
RS	52	9.810465	9.243512	1133.211726	0.011101	0.010165
RS	53	10.726310	9.243512	1118.837370	0.010961	0.009937
RS	54	11.726790	10.266616	991.026161	0.009708	0.008525
RS	55	12.819726	10.266616	971.386373	0.009516	0.008282
RS	56	14.013662	10.266616	942.644373	0.009234	0.007962
RS	57	15.317933	10.266616	904.795904	0.008864	0.007567
RS	58	16.742733	285.630293	33.153283	0.000325	0.000302
RS	59	18.299202	285.630293	36.157277	0.000354	0.000322
RS	60	19.999508	285.630293	39.426706	0.000386	0.000342
RS	61	21.856941	285.630293	42.983574	0.000421	0.000363
RS	62	23.886024	285.630293	46.851383	0.000459	0.000386
RS	63	26.102618	285.630293	10232.424290	0.100240	0.050821
PA	4+25*2+4+6 0.000936829 0.005211355 26.102618318 61056.661288059 317.942336855 36.326606748 10.513006910 5.117303242 3.342593420 2.588784331 2.220765332 2.031902037 1.941242682 1.916604311 1.950196117 2.045619351 2.209972778 2.449130637 2.766239483 3.162584781 3.639155695 4.195884522 4.829262453 5.529715335 6.280312820 7.056480639 7.827064630 8.561384079 9.243511759 10.266616212 285.630293325
//
IT	6618
RD	12
LK	-65382.643241
QD	-331.417576 -> -263.000220
RI	0.0195956018
TR	0.000802	0.005211
MT	27.802837
MM	C_pi: 21.473274, n_recomb: 104472.825080
RS	0	0.000000	132023.989974	0.007007	0.000000	0.000000
RS	1	0.009350	132023.989974	0.007662	0.000000	0.000000
RS	2	0.019575	132023.989974	0.008379	0.000000	0.000000
RS	3	0.030755	132023.989974	0.009163	0.000000	0.000000
RS	4	0.042981	478.645006	2.763752	0.000026	0.000016
RS	5	0.056350	478.645006	3.022192	0.000029	0.000023
RS	6	0.070970	47.072717	33.598743	0.000322	0.000278
RS	7	0.086956	47.072717	36.728855	0.000352	0.000353
RS	8	0.104437	12.698611	148.748800	0.001424	0.001472
RS	9	0.123552	12.698611	162.409570	0.001555	0.001715
RS	10	0.144455	5.978119	376.236017	0.003601	0.003991
RS	11	0.167312	5.978119	409.797359	0.003923	0.004437
RS	12	0.192306	3.832199	695.150842	0.006654	0.007457
RS	13	0.219637	3.832199	754.552028	0.007222	0.008120
RS	14	0.249524	2.927271	1070.071660	0.010243	0.011363
RS	15	0.282206	2.927271	1156.635307	0.011071	0.012277
RS	16	0.317943	2.481119	1471.649569	0.014086	0.015434
RS	17	0.357022	2.481119	1583.110418	0.015153	0.016615
RS	18	0.399754	2.245336	1877.116582	0.017968	0.019518
RS	19	0.446483	2.245336	2008.663032	0.019227	0.020939
RS	20	0.497580	2.123949	2266.071300	0.021691	0.023467
RS	21	0.553456	2.123949	2411.030227	0.023078	0.025065
RS	22	0.614555	2.078585	2613.653689	0.025018	0.027050
RS	23	0.681368	2.078585	2764.000681	0.026457	0.028734
RS	24	0.754428	2.098880	2886.226540	0.027627	0.029910
RS	25	0.834319	2.098880	3033.514102	0.029036	0.031572
RS	26	0.921681	2.187181	3051.072060	0.029204	0.031674
RS	27	1.017211	2.187181	3188.131800	0.030516	0.033214
RS	28	1.121673	2.349696	3093.330404	0.029609	0.032141
RS	29	1.235902	2.349696	3215.800833	0.030781	0.033492
RS	30	1.360812	2.591437	3025.083571	0.028956	0.031406
RS	31	1.497402	2.591437	3131.605495	0.029975	0.032544
RS	32	1.646763	2.914633	2877.614774	0.027544	0.029787
RS	33	1.810090	2.914633	2968.805261	0.028417	0.030719
RS	34	1.988689	3.319710	2685.404352	0.025704	0.027653
RS	35	2.183987	3.319710	2762.661331	0.026444	0.028401
RS	36	2.397545	3.806937	2475.294412	0.023693	0.025302
RS	37	2.631072	3.806937	2540.085188	0.024313	0.025888
RS	38	2.886434	4.375556	2265.057302	0.021681	0.022931
RS	39	3.165674	4.375556	2318.620070	0.022194	0.023376
RS	40	3.471023	5.021126	2065.561245	0.019771	0.020664
RS	41	3.804923	5.021126	2108.795326	0.020185	0.020983
RS	42	4.170043	5.732531	1882.845215	0.018022	0.018568
RS	43	4.569303	5.732531	1916.269268	0.018342	0.018775
RS	44	5.005895	6.490282	1719.298923	0.016457	0.016673
RS	45	5.483309	6.490282	1743.041609	0.016684	0.016775
RS	46	6.005363	7.265788	1574.650081	0.015072	0.014977
RS	47	6.576230	7.265788	1588.445341	0.015204	0.014981
RS	48	7.200475	8.021880	1446.729044	0.013848	0.013462
RS	49	7.883089	8.021880	1449.907549	0.013878	0.013370
RS	50	8.629528	8.719380	1331.323294	0.012743	0.012087
RS	51	9.445762	8.719380	1322.881641	0.012662	0.011898
RS	52	10.338315	9.330466	1221.848049	0.011695	0.010791
RS	53	11.314324	9.330466	1200.725709	0.011493	0.010506
RS	54	12.381593	10.133446	1080.909699	0.010346	0.009169
RS	55	13.548655	10.133446	1051.073915	0.010061	0.008844
RS	56	14.824839	10.133446	1010.905612	0.009676	0.008435
RS	57	16.220350	10.133446	960.673475	0.009195	0.007942
RS	58	17.746345	305.826463	32.294634	0.000309	0.000285
RS	59	19.415025	305.826463	35.265570	0.000338	0.000304
RS	60	21.239730	305.826463	38.504024	0.000369	0.000324
RS	61	23.235050	305.826463	42.032788	0.000402	0.000345
RS	62	25.416938	305.826463	45.876288	0.000439	0.000366
RS	63	27.802837	305.826463	10239.616453	0.098012	0.051142
PA	4+25*2+4+6 0.000801807 0.005211191 27.802837311 132023.989974450 478.645005636 47.072717493 12.698611413 5.978119133 3.832199250 2.927270815 2.481119282 2.245336083 2.123948791 2.078585392 2.098880354 2.187181167 2.349695741 2.591437353 2.914633122 3.319709516 3.806936898 4.375556202 5.021125944 5.732530698 6.490282270 7.265787536 8.021879846 8.719379563 9.330465876 10.133445650 305.826463235
//
IT	7678
RD	13
LK	-65247.276231
QD	-287.292751 -> -224.754682
RI	0.0177747447
TR	0.000687	0.005198
MT	29.552823
MM	C_pi: 21.855460, n_recomb: 105972.201451
RS	0	0.000000	286082.867680	0.003314	0.000000	0.000000
RS	1	0.009456	286082.867680	0.003628	0.000000	0.000000
RS	2	0.019806	286082.867680	0.003971	0.000000	0.000000
RS	3	0.031135	286082.867680	0.004347	0.000000	0.000000
RS	4	0.043535	694.818386	1.959024	0.000018	0.000011
RS	5	0.057107	694.818386	2.144302	0.000020	0.000017
RS	6	0.071963	59.322322	27.487276	0.000259	0.000232
RS	7	0.088224	59.322322	30.079138	0.000284	0.000293
RS	8	0.106022	15.034266	129.812039	0.001225	0.001308
RS	9	0.125503	15.034266	141.901760	0.001339	0.001515
RS	10	0.146826	6.889709	338.134932	0.003191	0.003629
RS	11	0.170166	6.889709	368.821323	0.003480	0.004014
RS	12	0.195713	4.355051	635.468584	0.005997	0.006844
RS	13	0.223675	4.355051	690.949197	0.006520	0.007425
RS	14	0.254281	3.291447	992.184865	0.009363	0.010504
RS	15	0.287782	3.291447	1074.589088	0.010140	0.011326
RS	16	0.324450	2.762015	1383.925459	0.013059	0.014391
RS	17	0.364585	2.762015	1492.075411	0.014080	0.015483
RS	18	0.408516	2.475456	1790.536311	0.016896	0.018388
RS	19	0.456601	2.475456	1920.638093	0.018124	0.019736
RS	20	0.509232	2.320476	2191.896208	0.020684	0.022358
RS	21	0.566841	2.320476	2337.963438	0.022062	0.023909
RS	22	0.629896	2.252379	2561.745700	0.024174	0.026066
RS	23	0.698914	2.252379	2715.957212	0.025629	0.027734
RS	24	0.774459	2.258111	2863.626968	0.027022	0.029142
RS	25	0.857147	2.258111	3017.191698	0.028472	0.030818
RS	26	0.947654	2.338670	3060.742968	0.028883	0.031178
RS	27	1.046719	2.338670	3205.699748	0.030250	0.032755
RS	28	1.155151	2.499312	3133.720349	0.029571	0.031935
RS	29	1.273837	2.499312	3264.740165	0.030808	0.033338
RS	30	1.403745	2.744114	3091.149569	0.029169	0.031469
RS	31	1.545938	2.744114	3206.033939	0.030254	0.032665
RS	32	1.701576	3.074341	2962.710989	0.027957	0.030074
RS	33	1.871931	3.074341	3061.517772	0.028890	0.031064
RS	34	2.058395	3.489548	2782.932030	0.026261	0.028111
RS	35	2.262490	3.489548	2866.763131	0.027052	0.028911
RS	36	2.485885	3.989300	2579.576600	0.024342	0.025878
RS	37	2.730403	3.989300	2649.779476	0.025004	0.026510
RS	38	2.998043	4.572172	2371.637645	0.022380	0.023582
RS	39	3.290991	4.572172	2429.425128	0.022925	0.024063
RS	40	3.611639	5.232826	2171.220362	0.020489	0.021354
RS	41	3.962608	5.232826	2217.500923	0.020925	0.021701
RS	42	4.346763	5.958634	1985.497211	0.018736	0.019272
RS	43	4.767245	5.958634	2020.788994	0.019069	0.019496
RS	44	5.227486	6.727572	1817.800306	0.017154	0.017373
RS	45	5.731247	6.727572	1842.187718	0.017384	0.017482
RS	46	6.282644	7.507020	1668.571634	0.015745	0.015665
RS	47	6.886180	7.507020	1681.669683	0.015869	0.015663
RS	48	7.546785	8.253754	1536.130466	0.014496	0.014131
RS	49	8.269857	8.253754	1537.039455	0.014504	0.014020
RS	50	9.061301	8.920040	1416.497454	0.013367	0.012735
RS	51	9.927584	8.920040	1403.828779	0.013247	0.012511
RS	52	10.875782	9.466044	1303.054711	0.012296	0.011416
RS	53	11.913640	9.466044	1275.161978	0.012033	0.011074
RS	54	13.049636	10.056597	1166.614282	0.011009	0.009832
RS	55	14.293052	10.056597	1125.640777	0.010622	0.009418
RS	56	15.654043	10.056597	1073.232447	0.010127	0.008910
RS	57	17.143729	10.056597	1009.995904	0.009531	0.008312
RS	58	18.774277	322.462374	31.805823	0.000300	0.000274
RS	59	20.559008	322.462374	34.772090	0.000328	0.000292
RS	60	22.512501	322.462374	38.009811	0.000359	0.000312
RS	61	24.650715	322.462374	41.542616	0.000392	0.000333
RS	62	26.991116	322.462374	45.395892	0.000428	0.000355
RS	63	29.552823	322.462374	10152.709341	0.095805	0.051390
PA	4+25*2+4+6 0.000687123 0.005197719 29.552822506 286082.867679937 694.818386296 59.322321928 15.034265997 6.889709098 4.355050959 3.291446742 2.762014985 2.475455510 2.320476279 2.252378638 2.258111475 2.338670030 2.499312445 2.744113942 3.074341217 3.489547760 3.989299920 4.572172289 5.232826362 5.958634214 6.727572012 7.507019663 8.253754469 8.920039647 9.466043691 10.056597467 322.462373768
//
IT	9153
RD	14
LK	-65123.609062
QD	-248.194645 -> -191.286009
RI	0.0161278487
TR	0.000592	0.005177
MT	31.309686
MM	C_pi: 22.096977, n_recomb: 106667.882360
RS	0	0.000000	597993.994749	0.001612	0.000000	0.000000
RS	1	0.009556	597993.994749	0.001766	0.000000	0.000000
RS	2	0.020025	597993.994749	0.001935	0.000000	0.000000
RS	3	0.031495	597993.994749	0.002120	0.000000	0.000000
RS	4	0.044060	976.173926	1.423060	0.000013	0.000009
RS	5	0.057826	976.173926	1.559082	0.000015	0.000013
RS	6	0.072908	72.786601	22.905820	0.000215	0.000199
RS	7	0.089431	72.786601	25.089842	0.000235	0.000250
RS	8	0.107533	17.454665	114.549815	0.001074	0.001181
RS	9	0.127365	17.454665	125.353557	0.001175	0.001362
RS	10	0.149092	7.835250	305.300115	0.002862	0.003335
RS	11	0.172895	7.835250	333.432978	0.003126	0.003674
RS	12	0.198972	4.906173	580.762246	0.005445	0.006325
RS	13	0.227542	4.906173	632.438409	0.005929	0.006839
RS	14	0.258842	3.679805	916.644706	0.008593	0.009751
RS	15	0.293133	3.679805	994.574314	0.009324	0.010493
RS	16	0.330700	3.062949	1293.805717	0.012129	0.013449
RS	17	0.371857	3.062949	1397.782316	0.013104	0.014460
RS	18	0.416948	2.721920	1695.342358	0.015894	0.017338
RS	19	0.466347	2.721920	1822.611766	0.017087	0.018616
RS	20	0.520467	2.530320	2102.279672	0.019709	0.021298
RS	21	0.579758	2.530320	2247.684360	0.021072	0.022801
RS	22	0.644716	2.437203	2487.824929	0.023323	0.025098
RS	23	0.715880	2.437203	2643.963604	0.024787	0.026746
RS	24	0.793845	2.426793	2813.562229	0.026377	0.028354
RS	25	0.879261	2.426793	2971.536999	0.027858	0.030039
RS	26	0.972838	2.498643	3039.318497	0.028493	0.030635
RS	27	1.075358	2.498643	3190.567981	0.029911	0.032246
RS	28	1.187674	2.656966	3141.511815	0.029451	0.031664
RS	29	1.310724	2.656966	3279.840258	0.030748	0.033117
RS	30	1.445532	2.904787	3125.076452	0.029297	0.031459
RS	31	1.593222	2.904787	3247.452975	0.030445	0.032712
RS	32	1.755025	3.242352	3017.540174	0.028289	0.030287
RS	33	1.932290	3.242352	3123.412001	0.029282	0.031335
RS	34	2.126494	3.668309	2852.869687	0.026745	0.028500
RS	35	2.339257	3.668309	2942.972667	0.027590	0.029355
RS	36	2.572351	4.181508	2659.272248	0.024930	0.026394
RS	37	2.827719	4.181508	2734.768395	0.025638	0.027074
RS	38	3.107490	4.779883	2456.627736	0.023031	0.024181
RS	39	3.413996	4.779883	2518.652679	0.023612	0.024703
RS	40	3.749791	5.457230	2258.085141	0.021169	0.022002
RS	41	4.117675	5.457230	2307.519568	0.021633	0.022379
RS	42	4.520714	6.199443	2071.856447	0.019423	0.019942
RS	43	4.962266	6.199443	2109.193681	0.019773	0.020186
RS	44	5.446013	6.981995	1902.191750	0.017833	0.018048
RS	45	5.975987	6.981995	1927.456099	0.018070	0.018166
RS	46	6.556605	7.768290	1750.265815	0.016409	0.016333
RS	47	7.192706	7.768290	1762.940726	0.016527	0.016329
RS	48	7.889593	8.509082	1614.940461	0.015140	0.014787
RS	49	8.653073	8.509082	1613.878244	0.015130	0.014659
RS	50	9.489512	9.148099	1492.549425	0.013992	0.013376
RS	51	10.405880	9.148099	1475.938553	0.013837	0.013117
RS	52	11.409816	9.633513	1376.553455	0.012905	0.012040
RS	53	12.509687	9.633513	1342.071357	0.012582	0.011641
RS	54	13.714661	10.017934	1247.503450	0.011695	0.010512
RS	55	15.034781	10.017934	1194.730890	0.011200	0.010001
RS	56	16.481052	10.017934	1129.581097	0.010590	0.009387
RS	57	18.065527	10.017934	1053.053752	0.009872	0.008679
RS	58	19.801414	334.864916	31.663786	0.000297	0.000268
RS	59	21.703182	334.864916	34.652528	0.000325	0.000287
RS	60	23.786681	334.864916	37.918475	0.000355	0.000307
RS	61	26.069278	334.864916	41.486142	0.000389	0.000328
RS	62	28.569998	334.864916	45.381913	0.000425	0.000350
RS	63	31.309686	334.864916	9986.150712	0.093619	0.051589
PA	4+25*2+4+6 0.000591854 0.005176588 31.309685855 597993.994749296 976.173925708 72.786600729 17.454664737 7.835250260 4.906173135 3.679805188 3.062949082 2.721919588 2.530320318 2.437203144 2.426793205 2.498643204 2.656966275 2.904786721 3.242351975 3.668309226 4.181507656 4.779882554 5.457230223 6.199442761 6.981995028 7.768290295 8.509081817 9.148098789 9.633513266 10.017933684 334.864916172
//
IT	9540
RD	15
LK	-65011.546395
QD	-213.735496 -> -162.798711
RI	0.0146566618
TR	0.000514	0.005146
MT	33.083086
MM	C_pi: 22.245918, n_recomb: 106753.720079
RS	0	0.000000	907926.902199	0.001073	0.000000	0.000000
RS	1	0.009651	907926.902199	0.001177	0.000000	0.000000
RS	2	0.020235	907926.902199	0.001291	0.000000	0.000000
RS	3	0.031839	907926.902199	0.001415	0.000000	0.000000
RS	4	0.044563	1325.254860	1.063205	0.000010	0.000007
RS	5	0.058516	1325.254860	1.165852	0.000011	0.000010
RS	6	0.073815	86.843674	19.507091	0.000183	0.000174
RS	7	0.090591	86.843674	21.386453	0.000200	0.000219
RS	8	0.108986	19.846836	102.554588	0.000961	0.001087
RS	9	0.129156	19.846836	112.339012	0.001052	0.001249
RS	10	0.151273	8.782369	277.849210	0.002603	0.003108
RS	11	0.175524	8.782369	303.805065	0.002846	0.003408
RS	12	0.202117	5.473552	532.315611	0.004986	0.005899
RS	13	0.231275	5.473552	580.487359	0.005438	0.006356
RS	14	0.263248	4.087307	846.342863	0.007928	0.009105
RS	15	0.298307	4.087307	919.808164	0.008616	0.009776
RS	16	0.336750	3.381549	1205.953032	0.011297	0.012613
RS	17	0.378903	3.381549	1305.328623	0.012227	0.013549
RS	18	0.425124	2.983422	1597.843670	0.014968	0.016379
RS	19	0.475806	2.983422	1721.374472	0.016125	0.017590
RS	20	0.531380	2.752669	2004.777513	0.018779	0.020304
RS	21	0.592318	2.752669	2148.204184	0.020123	0.021757
RS	22	0.659137	2.632483	2400.187945	0.022483	0.024162
RS	23	0.732405	2.632483	2556.686877	0.023949	0.025785
RS	24	0.812745	2.604476	2744.499782	0.025709	0.027566
RS	25	0.900838	2.604476	2905.269585	0.027215	0.029253
RS	26	0.997434	2.666743	2994.872305	0.028054	0.030062
RS	27	1.103353	2.666743	3150.941812	0.029516	0.031700
RS	28	1.219494	2.822337	3123.991058	0.029264	0.031340
RS	29	1.346845	2.822337	3268.422752	0.030616	0.032838
RS	30	1.486487	3.073183	3133.095832	0.029349	0.031383
RS	31	1.639607	3.073183	3262.068531	0.030557	0.032690
RS	32	1.807505	3.418448	3047.215596	0.028544	0.030430
RS	33	1.991608	3.418448	3159.546979	0.029597	0.031535
RS	34	2.193479	3.855833	2899.295438	0.027159	0.028820
RS	35	2.414834	3.855833	2995.308090	0.028058	0.029729
RS	36	2.657553	4.383489	2717.555517	0.025456	0.026846
RS	37	2.923698	4.383489	2798.174529	0.026211	0.027574
RS	38	3.215530	4.998720	2522.468604	0.023629	0.024724
RS	39	3.535528	4.998720	2588.707399	0.024249	0.025286
RS	40	3.886411	5.694508	2328.018036	0.021807	0.022600
RS	41	4.271159	5.694508	2380.695711	0.022301	0.023009
RS	42	4.693041	6.455301	2143.340364	0.020077	0.020570
RS	43	5.155642	6.455301	2182.902607	0.020448	0.020837
RS	44	5.662889	7.254147	1973.542300	0.018487	0.018687
RS	45	6.219094	7.254147	1999.939937	0.018734	0.018818
RS	46	6.828981	8.050475	1820.539849	0.017054	0.016972
RS	47	7.497732	8.050475	1833.115642	0.017171	0.016968
RS	48	8.231026	8.789058	1683.760827	0.015772	0.015420
RS	49	9.035095	8.789058	1681.109013	0.015748	0.015278
RS	50	9.916768	9.405095	1559.914102	0.014612	0.014000
RS	51	10.883535	9.405095	1539.775634	0.014424	0.013710
RS	52	11.943610	9.834789	1442.633066	0.013514	0.012653
RS	53	13.105999	9.834789	1401.939584	0.013132	0.012198
RS	54	14.380575	10.020426	1323.364315	0.012396	0.011201
RS	55	15.778167	10.020426	1258.458474	0.011788	0.010585
RS	56	17.310647	10.020426	1180.399678	0.011057	0.009860
RS	57	18.991034	10.020426	1090.621544	0.010216	0.009037
RS	58	20.833604	343.608916	31.825155	0.000298	0.000266
RS	59	22.854010	343.608916	34.861270	0.000327	0.000286
RS	60	25.069415	343.608916	38.182122	0.000358	0.000306
RS	61	27.498639	343.608916	41.813185	0.000392	0.000328
RS	62	30.162320	343.608916	45.781887	0.000429	0.000351
RS	63	33.083086	343.608916	9766.766220	0.091489	0.051749
PA	4+25*2+4+6 0.000514315 0.005146304 33.083086031 907926.902199451 1325.254859537 86.843674210 19.846836472 8.782368834 5.473551579 4.087307494 3.381549193 2.983422330 2.752668919 2.632482531 2.604475807 2.666742523 2.822337452 3.073182884 3.418447860 3.855832914 4.383488550 4.998720122 5.694508202 6.455301263 7.254147418 8.050475120 8.789057790 9.405095058 9.834789489 10.020426043 343.608915565
//
IT	13109
RD	16
LK	-64911.785028
QD	-183.765134 -> -140.425792
RI	0.0141231697
TR	0.000469	0.005293
MT	33.275339
MM	C_pi: 21.754488, n_recomb: 107333.591251
RS	0	0.000000	1364271.594594	0.000719	0.000000	0.000000
RS	1	0.009662	1364271.594594	0.000788	0.000000	0.000000
RS	2	0.020257	1364271.594594	0.000864	0.000000	0.000000
RS	3	0.031875	1364271.594594	0.000948	0.000000	0.000000
RS	4	0.044616	1735.912142	0.816997	0.000008	0.000005
RS	5	0.058589	1735.912142	0.895958	0.000008	0.000008
RS	6	0.073911	100.769929	16.924633	0.000158	0.000157
RS	7	0.090713	100.769929	18.557435	0.000173	0.000197
RS	8	0.109139	22.051587	92.949477	0.000866	0.001022
RS	9	0.129345	22.051587	101.837679	0.000949	0.001170
RS	10	0.151503	9.658360	254.543269	0.002372	0.002941
RS	11	0.175802	9.658360	278.419642	0.002594	0.003212
RS	12	0.202449	6.006905	489.084393	0.004557	0.005564
RS	13	0.231671	6.006905	533.652705	0.004972	0.005972
RS	14	0.263715	4.470541	781.227750	0.007279	0.008567
RS	15	0.298856	4.470541	849.759246	0.007917	0.009176
RS	16	0.337391	3.675822	1122.109215	0.010454	0.011890
RS	17	0.379650	3.675822	1215.925098	0.011328	0.012758
RS	18	0.425992	3.216891	1502.341485	0.013997	0.015526
RS	19	0.476810	3.216891	1620.663599	0.015099	0.016671
RS	20	0.532539	2.941945	1906.978687	0.017767	0.019394
RS	21	0.593652	2.941945	2046.528820	0.019067	0.020796
RS	22	0.660670	2.789031	2310.301091	0.021524	0.023283
RS	23	0.734162	2.789031	2465.001088	0.022966	0.024876
RS	24	0.814755	2.737027	2672.143987	0.024896	0.026801
RS	25	0.903135	2.737027	2833.500307	0.026399	0.028484
RS	26	1.000053	2.782076	2947.291411	0.027459	0.029482
RS	27	1.106336	2.782076	3106.116916	0.028939	0.031139
RS	28	1.222886	2.925347	3104.717559	0.028926	0.030983
RS	29	1.350698	2.925347	3253.459610	0.030312	0.032518
RS	30	1.490857	3.167025	3141.610706	0.029270	0.031255
RS	31	1.644559	3.167025	3275.701540	0.030519	0.032611
RS	32	1.813110	3.504565	3080.120569	0.028697	0.030511
RS	33	1.997946	3.504565	3197.729816	0.029792	0.031668
RS	34	2.200641	3.934253	2951.755138	0.027501	0.029073
RS	35	2.422918	3.934253	3052.742449	0.028442	0.030033
RS	36	2.666671	4.453088	2784.483014	0.025942	0.027230
RS	37	2.933974	4.453088	2869.477979	0.026734	0.028005
RS	38	3.227103	5.057370	2599.217446	0.024216	0.025202
RS	39	3.548553	5.057370	2669.055238	0.024867	0.025804
RS	40	3.901060	5.739041	2410.737209	0.022460	0.023139
RS	41	4.287624	5.739041	2466.124509	0.022976	0.023581
RS	42	4.711537	6.481307	2229.104518	0.020768	0.021144
RS	43	5.176406	6.481307	2270.393753	0.021153	0.021435
RS	44	5.686188	7.255527	2060.339492	0.019196	0.019278
RS	45	6.245223	7.255527	2087.363007	0.019447	0.019423
RS	46	6.858270	8.018685	1907.164906	0.017769	0.017569
RS	47	7.530547	8.018685	1919.074392	0.017880	0.017568
RS	48	8.267776	8.712037	1769.644248	0.016487	0.016016
RS	49	9.076233	8.712037	1764.709690	0.016441	0.015863
RS	50	9.962799	9.265598	1644.912639	0.015325	0.014593
RS	51	10.935021	9.265598	1620.327961	0.015096	0.014273
RS	52	12.001175	9.607313	1526.822022	0.014225	0.013242
RS	53	13.170336	9.607313	1478.600981	0.013776	0.012733
RS	54	14.452456	9.565380	1420.565984	0.013235	0.011882
RS	55	15.858449	9.565380	1340.593519	0.012490	0.011157
RS	56	17.400282	9.565380	1246.903162	0.011617	0.010318
RS	57	19.091081	9.565380	1141.457744	0.010635	0.009379
RS	58	20.945236	337.885178	32.174930	0.000300	0.000268
RS	59	22.978532	337.885178	35.248551	0.000328	0.000288
RS	60	25.208276	337.885178	38.610842	0.000360	0.000309
RS	61	27.653447	337.885178	42.287654	0.000394	0.000332
RS	62	30.334860	337.885178	46.306820	0.000431	0.000356
RS	63	33.275339	337.885178	9686.477449	0.090246	0.051871
PA	4+25*2+4+6 0.000468801 0.005292789 33.275338938 1364271.594593992 1735.912141969 100.769929131 22.051587318 9.658359717 6.006904909 4.470541052 3.675821816 3.216891282 2.941945162 2.789031397 2.737027124 2.782076182 2.925346817 3.167024668 3.504565067 3.934253299 4.453087847 5.057370083 5.739041011 6.481306824 7.255527146 8.018684862 8.712037047 9.265597942 9.607312570 9.565380208 337.885177870
//
IT	11893
RD	17
LK	-64827.964744
QD	-158.708575 -> -120.277522
RI	0.0128014829
TR	0.000419	0.005268
MT	34.799999
MM	C_pi: 21.704647, n_recomb: 106624.241135
RS	0	0.000000	1256074.548499	0.000782	0.000000	0.000000
RS	1	0.009739	1256074.548499	0.000858	0.000000	0.000000
RS	2	0.020427	1256074.548499	0.000942	0.000000	0.000000
RS	3	0.032156	1256074.548499	0.001034	0.000000	0.000000
RS	4	0.045027	2068.507985	0.688796	0.000006	0.000005
RS	5	0.059152	2068.507985	0.755905	0.000007	0.000007
RS	6	0.074652	108.737865	15.779336	0.000148	0.000156
RS	7	0.091662	108.737865	17.314111	0.000162	0.000193
RS	8	0.110329	23.239845	88.859486	0.000833	0.001036
RS	9	0.130813	23.239845	97.429220	0.000914	0.001170
RS	10	0.153293	10.241549	242.221715	0.002272	0.002934
RS	11	0.177962	10.241549	265.159961	0.002487	0.003165
RS	12	0.205034	6.436748	461.345081	0.004327	0.005434
RS	13	0.234742	6.436748	503.873870	0.004726	0.005777
RS	14	0.267343	4.818939	734.052048	0.006884	0.008247
RS	15	0.303120	4.818939	799.375699	0.007497	0.008773
RS	16	0.342381	3.965223	1056.127563	0.009905	0.011374
RS	17	0.385466	3.965223	1145.993167	0.010748	0.012149
RS	18	0.432748	3.460914	1421.787233	0.013335	0.014851
RS	19	0.484634	3.460914	1536.143856	0.014407	0.015902
RS	20	0.541573	3.151285	1818.400066	0.017054	0.018623
RS	21	0.604058	3.151285	1954.777387	0.018333	0.019936
RS	22	0.672629	2.972855	2221.453446	0.020834	0.022489
RS	23	0.747877	2.972855	2374.454094	0.022269	0.024009
RS	24	0.830455	2.903659	2590.884010	0.024299	0.026065
RS	25	0.921075	2.903659	2752.379884	0.025814	0.027694
RS	26	1.020521	2.938993	2880.317265	0.027014	0.028871
RS	27	1.129652	2.938993	3041.071106	0.028521	0.030497
RS	28	1.249412	3.079097	3056.280873	0.028664	0.030548
RS	29	1.380836	3.079097	3208.335690	0.030090	0.032071
RS	30	1.525059	3.323096	3113.027011	0.029196	0.031014
RS	31	1.683329	3.323096	3251.254421	0.030493	0.032373
RS	32	1.857014	3.667404	3070.218485	0.028795	0.030460
RS	33	2.047614	3.667404	3192.263943	0.029939	0.031629
RS	34	2.256777	4.107414	2957.869612	0.027741	0.029189
RS	35	2.486311	4.107414	3063.195319	0.028729	0.030167
RS	36	2.738201	4.639480	2803.353781	0.026292	0.027485
RS	37	3.014622	4.639480	2892.321358	0.027126	0.028278
RS	38	3.317966	5.259339	2627.609021	0.024644	0.025562
RS	39	3.650853	5.259339	2700.884120	0.025331	0.026182
RS	40	4.016161	5.958197	2445.791818	0.022938	0.023576
RS	41	4.417047	5.958197	2503.973381	0.023484	0.024033
RS	42	4.856977	6.717980	2268.535579	0.021276	0.021635
RS	43	5.339754	6.717980	2311.893158	0.021683	0.021935
RS	44	5.869550	7.507853	2102.491934	0.019719	0.019805
RS	45	6.450944	7.507853	2130.762532	0.019984	0.019953
RS	46	7.088962	8.281196	1950.999214	0.018298	0.018119
RS	47	7.789119	8.281196	1963.183905	0.018412	0.018112
RS	48	8.557466	8.973859	1814.643261	0.017019	0.016584
RS	49	9.400645	8.973859	1808.749793	0.016964	0.016413
RS	50	10.325944	9.508102	1690.982736	0.015859	0.015175
RS	51	11.341362	9.508102	1663.739323	0.015604	0.014820
RS	52	12.455674	9.800931	1574.191897	0.014764	0.013836
RS	53	13.678512	9.800931	1520.778461	0.014263	0.013266
RS	54	15.020447	9.577829	1482.322648	0.013902	0.012609
RS	55	16.493078	9.577829	1390.128331	0.013038	0.011758
RS	56	18.109133	9.577829	1283.870704	0.012041	0.010791
RS	57	19.882580	9.577829	1165.990554	0.010936	0.009726
RS	58	21.828750	340.965579	32.480762	0.000305	0.000269
RS	59	23.964463	340.965579	35.607810	0.000334	0.000289
RS	60	26.308181	340.965579	39.030655	0.000366	0.000311
RS	61	28.880161	340.965579	42.775918	0.000401	0.000334
RS	62	31.702635	340.965579	46.872251	0.000440	0.000358
RS	63	34.799999	340.965579	9397.182957	0.088134	0.051979
PA	4+25*2+4+6 0.000419062 0.005267879 34.799999028 1256074.548498652 2068.507984763 108.737864673 23.239844613 10.241548573 6.436747718 4.818938726 3.965223164 3.460913610 3.151285091 2.972855076 2.903659145 2.938992743 3.079096686 3.323096360 3.667404403 4.107414026 4.639479702 5.259339135 5.958197241 6.717980225 7.507852941 8.281195550 8.973859028 9.508101977 9.800931470 9.577828668 340.965578791
//
IT	11404
RD	18
LK	-68391.848405
QD	-1957.025385 -> -304.968494
RI	0.0074473746
TR	0.000417	0.004893
MT	39.694330
MM	C_pi: 34.729949, n_recomb: 154396.992606
RS	0	0.000000	1312993.301405	0.001080	0.000000	0.000000
RS	1	0.009968	1312993.301405	0.001188	0.000000	0.000000
RS	2	0.020930	1312993.301405	0.001307	0.000000	0.000000
RS	3	0.032984	1312993.301405	0.001437	0.000000	0.000000
RS	4	0.046241	2659.096707	0.780244	0.000005	0.000004
RS	5	0.060818	2659.096707	0.858047	0.000006	0.000005
RS	6	0.076849	125.536472	19.986121	0.000129	0.000128
RS	7	0.094477	125.536472	21.976126	0.000142	0.000158
RS	8	0.113863	26.210517	115.697494	0.000749	0.000870
RS	9	0.135181	26.210517	127.128783	0.000823	0.000987
RS	10	0.158625	11.608005	315.194503	0.002041	0.002472
RS	11	0.184405	11.608005	345.829313	0.002240	0.002682
RS	12	0.212755	7.364137	597.512109	0.003870	0.004585
RS	13	0.243931	7.364137	654.211715	0.004237	0.004904
RS	14	0.278214	5.543384	950.348869	0.006155	0.007001
RS	15	0.315915	5.543384	1037.746706	0.006721	0.007491
RS	16	0.357375	4.566087	1373.548395	0.008896	0.009759
RS	17	0.402966	4.566087	1494.891340	0.009682	0.010482
RS	18	0.453103	3.978465	1863.668749	0.012071	0.012917
RS	19	0.508237	3.978465	2020.130198	0.013084	0.013906
RS	20	0.568867	3.612088	2406.332640	0.015585	0.016445
RS	21	0.635541	3.612088	2595.865555	0.016813	0.017699
RS	22	0.708861	3.397489	2969.427460	0.019232	0.020169
RS	23	0.789490	3.397489	3185.746960	0.020633	0.021646
RS	24	0.878156	3.310310	3497.893965	0.022655	0.023734
RS	25	0.975660	3.310310	3730.403256	0.024161	0.025349
RS	26	1.082884	3.344955	3925.868367	0.025427	0.026677
RS	27	1.200796	3.344955	4161.657201	0.026954	0.028324
RS	28	1.330461	3.501203	4203.315420	0.027224	0.028622
RS	29	1.473052	3.501203	4430.522064	0.028696	0.030203
RS	30	1.629857	3.777713	4317.665196	0.027965	0.029449
RS	31	1.802292	3.777713	4527.971045	0.029327	0.030894
RS	32	1.991915	4.170359	4292.186709	0.027800	0.029293
RS	33	2.200441	4.170359	4481.138488	0.029023	0.030568
RS	34	2.429753	4.674223	4165.973144	0.026982	0.028415
RS	35	2.681923	4.674223	4331.876948	0.028057	0.029509
RS	36	2.959230	5.285787	3975.905239	0.025751	0.027069
RS	37	3.264179	5.285787	4118.589443	0.026675	0.027982
RS	38	3.599526	6.001171	3750.895850	0.024294	0.025459
RS	39	3.968301	6.001171	3870.842402	0.025071	0.026197
RS	40	4.373837	6.811551	3512.480725	0.022750	0.023736
RS	41	4.819796	6.811551	3610.250643	0.023383	0.024303
RS	42	5.310210	7.697607	3276.286843	0.021220	0.022010
RS	43	5.849509	7.697607	3352.095569	0.021711	0.022410
RS	44	6.442566	8.625157	3052.600194	0.019771	0.020351
RS	45	7.094741	8.625157	3105.972823	0.020117	0.020585
RS	46	7.811925	9.541164	2847.134301	0.018440	0.018801
RS	47	8.600599	9.541164	2876.557534	0.018631	0.018861
RS	48	9.467889	10.370941	2661.725338	0.017239	0.017371
RS	49	10.421633	10.370941	2664.209132	0.017256	0.017243
RS	50	11.470447	11.021582	2493.879969	0.016152	0.016043
RS	51	12.623809	11.021582	2464.435550	0.015962	0.015700
RS	52	13.892141	11.389876	2336.293449	0.015132	0.014765
RS	53	15.286901	11.389876	2267.331181	0.014685	0.014167
RS	54	16.820694	11.123815	2221.297001	0.014387	0.013703
RS	55	18.507378	11.123815	2092.292878	0.013551	0.012739
RS	56	20.362193	11.123815	1940.595960	0.012569	0.011649
RS	57	22.401899	11.123815	1769.606023	0.011461	0.010457
RS	58	24.644927	547.382572	35.809881	0.000232	0.000287
RS	59	27.111544	547.382572	39.427106	0.000255	0.000310
RS	60	29.824037	547.382572	43.413187	0.000281	0.000335
RS	61	32.806916	547.382572	47.806091	0.000310	0.000362
RS	62	36.087134	547.382572	52.647657	0.000341	0.000392
RS	63	39.694330	547.382572	17753.252497	0.114984	0.081368
PA	4+25*2+4+6 0.000416815 0.004892563 39.694329679 1312993.301404737 2659.096707235 125.536472119 26.210517042 11.608004578 7.364136957 5.543384467 4.566086537 3.978465463 3.612087875 3.397488918 3.310310187 3.344955137 3.501203344 3.777712551 4.170358931 4.674223499 5.285787379 6.001171015 6.811551247 7.697607058 8.625156721 9.541163947 10.370940966 11.021581677 11.389875854 11.123814860 547.382572132
//
IT	50054
RD	19
LK	-66075.245788
QD	-645.519105 -> -265.000215
RI	0.0164468799
TR	0.000438	0.004663
MT	42.993679
MM	C_pi: 37.200405, n_recomb: 157367.891103
RS	0	0.000000	1279217.322056	0.001144	0.000000	0.000000
RS	1	0.010107	1279217.322056	0.001260	0.000000	0.000000
RS	2	0.021236	1279217.322056	0.001387	0.000000	0.000000
RS	3	0.033490	1279217.322056	0.001527	0.000000	0.000000
RS	4	0.046982	2637.291666	0.815806	0.000005	0.000004
RS	5	0.061838	2637.291666	0.898290	0.000006	0.000006
RS	6	0.078195	114.543189	22.772111	0.000145	0.000161
RS	7	0.096206	114.543189	25.070719	0.000159	0.000200
RS	8	0.116037	23.691193	133.397774	0.000848	0.001130
RS	9	0.137873	23.691193	146.746378	0.000933	0.001277
RS	10	0.161915	10.803800	353.726077	0.002248	0.003156
RS	11	0.188388	10.803800	388.502131	0.002469	0.003382
RS	12	0.217536	7.088233	649.696070	0.004129	0.005641
RS	13	0.249630	7.088233	712.024174	0.004525	0.005934
RS	14	0.284969	5.476929	1008.612630	0.006409	0.008280
RS	15	0.323878	5.476929	1102.403911	0.007005	0.008711
RS	16	0.366721	4.588936	1435.811716	0.009124	0.011157
RS	17	0.413894	4.588936	1564.134444	0.009939	0.011806
RS	18	0.465835	4.039522	1931.952872	0.012277	0.014377
RS	19	0.523025	4.039522	2096.113373	0.013320	0.015289
RS	20	0.585996	3.689398	2484.324017	0.015787	0.017933
RS	21	0.655332	3.689398	2682.409298	0.017045	0.019111
RS	22	0.731676	3.482523	3060.213462	0.019446	0.021652
RS	23	0.815735	3.482523	3285.841809	0.020880	0.023055
RS	24	0.908292	3.401212	3602.028306	0.022889	0.025162
RS	25	1.010203	3.401212	3844.185265	0.024428	0.026704
RS	26	1.122414	3.443393	4040.494193	0.025675	0.027986
RS	27	1.245967	3.443393	4285.643003	0.027233	0.029555
RS	28	1.382008	3.610721	4322.992400	0.027471	0.029744
RS	29	1.531799	3.610721	4558.674836	0.028968	0.031239
RS	30	1.696729	3.902911	4436.223941	0.028190	0.030330
RS	31	1.878330	3.902911	4653.731361	0.029572	0.031684
RS	32	2.078286	4.316498	4404.382158	0.027988	0.029909
RS	33	2.298451	4.316498	4599.100601	0.029225	0.031089
RS	34	2.540870	4.847079	4268.166469	0.027122	0.028768
RS	35	2.807790	4.847079	4438.399923	0.028204	0.029765
RS	36	3.101689	5.491693	4065.938566	0.025837	0.027176
RS	37	3.425293	5.491693	4211.597200	0.026763	0.027994
RS	38	3.781605	6.247017	3827.727232	0.024323	0.025344
RS	39	4.173930	6.247017	3949.409576	0.025097	0.025990
RS	40	4.605909	7.104540	3575.861228	0.022723	0.023426
RS	41	5.081549	7.104540	3674.249099	0.023348	0.023907
RS	42	5.605264	8.044480	3326.551810	0.021139	0.021532
RS	43	6.181911	8.044480	3401.962635	0.021618	0.021853
RS	44	6.816843	9.030811	3090.495088	0.019639	0.019730
RS	45	7.515948	9.030811	3142.518376	0.019969	0.019893
RS	46	8.285714	10.006500	2873.675407	0.018261	0.018060
RS	47	9.133283	10.006500	2900.803736	0.018433	0.018061
RS	48	10.066518	10.889782	2678.110547	0.017018	0.016531
RS	49	11.094078	10.889782	2677.266296	0.017013	0.016356
RS	50	12.225497	11.576749	2501.468354	0.015896	0.015124
RS	51	13.471271	11.576749	2467.412925	0.015679	0.014751
RS	52	14.842959	11.948211	2336.721406	0.014849	0.013788
RS	53	16.353288	11.948211	2261.292805	0.014369	0.013180
RS	54	18.016270	11.551845	2228.325302	0.014160	0.012700
RS	55	19.847334	11.551845	2086.553822	0.013259	0.011744
RS	56	21.863470	11.551845	1922.071889	0.012214	0.010669
RS	57	24.083382	11.551845	1738.922799	0.011050	0.009499
RS	58	26.527668	645.557865	30.877323	0.000196	0.000187
RS	59	29.219005	645.557865	34.059125	0.000216	0.000200
RS	60	32.182363	645.557865	37.573958	0.000239	0.000214
RS	61	35.445236	645.557865	41.457421	0.000263	0.000229
RS	62	39.037897	645.557865	45.748973	0.000291	0.000245
RS	63	42.993679	645.557865	17699.743368	0.112474	0.067418
PA	4+25*2+4+6 0.000437808 0.004663164 42.993679315 1279217.322055863 2637.291665876 114.543189420 23.691193392 10.803800308 7.088232717 5.476929470 4.588935999 4.039522039 3.689398091 3.482522858 3.401211630 3.443393286 3.610721127 3.902911138 4.316497841 4.847079224 5.491692564 6.247017337 7.104540402 8.044479882 9.030810967 10.006499692 10.889781763 11.576749014 11.948210876 11.551845153 645.557865174
//
IT	22400
RD	20
LK	-65489.416368
QD	-375.404053 -> -242.390113
RI	0.0174091482
TR	0.000465	0.004536
MT	45.258433
MM	C_pi: 36.226563, n_recomb: 149707.914291
RS	0	0.000000	1285203.039629	0.001098	0.000000	0.000000
RS	1	0.010197	1285203.039629	0.001210	0.000000	0.000000
RS	2	0.021433	1285203.039629	0.001333	0.000000	0.000000
RS	3	0.033816	1285203.039629	0.001469	0.000000	0.000000
RS	4	0.047461	2804.253643	0.741872	0.000005	0.000004
RS	5	0.062497	2804.253643	0.817544	0.000005	0.000005
RS	6	0.079067	108.374882	23.310321	0.000156	0.000166
RS	7	0.097326	108.374882	25.683808	0.000172	0.000209
RS	8	0.117447	21.933148	139.771064	0.000934	0.001207
RS	9	0.139620	21.933148	153.867882	0.001028	0.001380
RS	10	0.164053	10.183983	364.510317	0.002435	0.003350
RS	11	0.190979	10.183983	400.590024	0.002676	0.003626
RS	12	0.220649	6.859252	652.940283	0.004361	0.005897
RS	13	0.253345	6.859252	715.979931	0.004783	0.006246
RS	14	0.289375	5.413996	993.421249	0.006636	0.008540
RS	15	0.329079	5.413996	1086.417066	0.007257	0.009026
RS	16	0.372832	4.598976	1396.488101	0.009328	0.011407
RS	17	0.421046	4.598976	1522.199540	0.010168	0.012107
RS	18	0.474176	4.080010	1866.690295	0.012469	0.014631
RS	19	0.532724	4.080010	2026.529510	0.013537	0.015592
RS	20	0.597242	3.741082	2393.835706	0.015990	0.018214
RS	21	0.668339	3.741082	2586.211969	0.017275	0.019440
RS	22	0.746685	3.537577	2946.872456	0.019684	0.021978
RS	23	0.833020	3.537577	3165.793483	0.021146	0.023431
RS	24	0.928159	3.457702	3469.347956	0.023174	0.025540
RS	25	1.032999	3.457702	3704.156846	0.024743	0.027130
RS	26	1.148529	3.502167	3892.988291	0.026004	0.028400
RS	27	1.275839	3.502167	4130.440529	0.027590	0.030013
RS	28	1.416132	3.674017	4165.556065	0.027825	0.030166
RS	29	1.570729	3.674017	4393.414299	0.029347	0.031696
RS	30	1.741091	3.973468	4273.576209	0.028546	0.030728
RS	31	1.928824	3.973468	4483.296968	0.029947	0.032105
RS	32	2.135700	4.397285	4240.343601	0.028324	0.030255
RS	33	2.363671	4.397285	4427.431828	0.029574	0.031449
RS	34	2.614888	4.941178	4105.442290	0.027423	0.029044
RS	35	2.891721	4.941178	4268.286478	0.028511	0.030047
RS	36	3.196783	5.602380	3906.196635	0.026092	0.027376
RS	37	3.532951	5.602380	4044.770564	0.027018	0.028193
RS	38	3.903397	6.377755	3671.854415	0.024527	0.025466
RS	39	4.311617	6.377755	3786.809703	0.025295	0.026105
RS	40	4.761463	7.258776	3424.178797	0.022872	0.023473
RS	41	5.257179	7.258776	3516.246322	0.023487	0.023943
RS	42	5.803443	8.225058	3179.006513	0.021235	0.021510
RS	43	6.405408	8.225058	3248.551423	0.021699	0.021818
RS	44	7.068755	9.238851	2946.845179	0.019684	0.019648
RS	45	7.799742	9.238851	2993.502593	0.019996	0.019797
RS	46	8.605266	10.239721	2733.616435	0.018260	0.017928
RS	47	9.492929	10.239721	2755.919117	0.018409	0.017914
RS	48	10.471106	11.140022	2541.413401	0.016976	0.016361
RS	49	11.549025	11.140022	2536.303067	0.016942	0.016171
RS	50	12.736859	11.826765	2368.169810	0.015819	0.014929
RS	51	14.045814	11.826765	2330.360247	0.015566	0.014539
RS	52	15.488241	12.167218	2207.470201	0.014745	0.013582
RS	53	17.077751	12.167218	2128.543467	0.014218	0.012952
RS	54	18.829340	11.600175	2115.658560	0.014132	0.012560
RS	55	20.759536	11.600175	1966.422486	0.013135	0.011554
RS	56	22.886551	11.600175	1796.265712	0.011998	0.010429
RS	57	25.230455	11.600175	1609.751160	0.010753	0.009214
RS	58	27.813363	681.363221	27.065654	0.000181	0.000159
RS	59	30.659647	681.363221	29.883781	0.000200	0.000170
RS	60	33.796161	681.363221	33.000377	0.000220	0.000183
RS	61	37.252502	681.363221	36.447806	0.000243	0.000196
RS	62	41.061280	681.363221	40.262000	0.000269	0.000210
RS	63	45.258433	681.363221	15716.439977	0.104981	0.060593
PA	4+25*2+4+6 0.000464806 0.004536283 45.258433254 1285203.039628557 2804.253642542 108.374882198 21.933147878 10.183982988 6.859251569 5.413996356 4.598976441 4.080010160 3.741081545 3.537576607 3.457702196 3.502166862 3.674017371 3.973467847 4.397285318 4.941177857 5.602379988 6.377755073 7.258776011 8.225058077 9.238851216 10.239720839 11.140022182 11.826765484 12.167218470 11.600175407 681.363220966
//
IT	50018
RD	21
LK	-65273.185590
QD	-289.430974 -> -230.402797
RI	0.0164997130
TR	0.000481	0.004413
MT	47.751977
MM	C_pi: 35.306567, n_recomb: 142487.699999
RS	0	0.000000	1275494.086564	0.001067	0.000000	0.000000
RS	1	0.010290	1275494.086564	0.001176	0.000000	0.000000
RS	2	0.021640	1275494.086564	0.001297	0.000000	0.000000
RS	3	0.034157	1275494.086564	0.001431	0.000000	0.000000
RS	4	0.047963	3162.222700	0.636574	0.000004	0.000003
RS	5	0.063189	3162.222700	0.702102	0.000005	0.000005
RS	6	0.079982	104.264506	23.483977	0.000165	0.000169
RS	7	0.098503	104.264506	25.896871	0.000182	0.000214
RS	8	0.118930	20.691055	143.840389	0.001009	0.001271
RS	9	0.141459	20.691055	158.469043	0.001112	0.001462
RS	10	0.166306	9.748916	370.222484	0.002598	0.003507
RS	11	0.193710	9.748916	407.141052	0.002857	0.003816
RS	12	0.223934	6.716950	649.153025	0.004556	0.006074
RS	13	0.257269	6.716950	712.283119	0.004999	0.006459
RS	14	0.294034	5.404881	970.055536	0.006808	0.008675
RS	15	0.334582	5.404881	1061.573242	0.007450	0.009194
RS	16	0.379302	4.650319	1348.147421	0.009462	0.011489
RS	17	0.428625	4.650319	1470.558488	0.010321	0.012218
RS	18	0.483023	4.155202	1791.808309	0.012575	0.014676
RS	19	0.543019	4.155202	1946.693136	0.013662	0.015663
RS	20	0.609189	3.823441	2293.185589	0.016094	0.018248
RS	21	0.682168	3.823441	2479.340083	0.017400	0.019500
RS	22	0.762657	3.621482	2822.486753	0.019809	0.022030
RS	23	0.851428	3.621482	3034.367566	0.021296	0.023509
RS	24	0.949335	3.542474	3325.050931	0.023336	0.025627
RS	25	1.057317	3.542474	3552.459983	0.024932	0.027243
RS	26	1.176411	3.589905	3733.954560	0.026205	0.028525
RS	27	1.307760	3.589905	3964.025933	0.027820	0.030162
RS	28	1.452625	3.768363	3997.458084	0.028055	0.030318
RS	29	1.612398	3.768363	4218.212826	0.029604	0.031869
RS	30	1.788612	4.078408	4102.088683	0.028789	0.030890
RS	31	1.982960	4.078408	4305.133664	0.030214	0.032283
RS	32	2.197307	4.517120	4069.970730	0.028564	0.030410
RS	33	2.433711	4.517120	4250.876131	0.029833	0.031615
RS	34	2.694442	5.080473	3939.199409	0.027646	0.029182
RS	35	2.982005	5.080473	4096.374577	0.028749	0.030191
RS	36	3.299158	5.765819	3745.975844	0.026290	0.027488
RS	37	3.648948	5.765819	3879.395760	0.027226	0.028307
RS	38	4.034734	6.570182	3518.635046	0.024694	0.025549
RS	39	4.460218	6.570182	3628.948112	0.025469	0.026188
RS	40	4.929488	7.485023	3278.237118	0.023007	0.023527
RS	41	5.447047	7.485023	3366.177151	0.023624	0.023994
RS	42	6.017865	8.489040	3040.236166	0.021337	0.021536
RS	43	6.647424	8.489040	3106.176899	0.021800	0.021839
RS	44	7.341768	9.542286	2814.920442	0.019756	0.019652
RS	45	8.107563	9.542286	2858.509892	0.020061	0.019795
RS	46	8.952162	10.580025	2608.178389	0.018305	0.017916
RS	47	9.883674	10.580025	2627.956328	0.018443	0.017895
RS	48	10.911044	11.507497	2422.195183	0.016999	0.016341
RS	49	12.044135	11.507497	2415.082638	0.016949	0.016143
RS	50	13.293827	12.201040	2255.180669	0.015827	0.014911
RS	51	14.672118	12.201040	2215.783891	0.015551	0.014508
RS	52	16.192242	12.512337	2101.325988	0.014747	0.013578
RS	53	17.868795	12.512337	2020.863200	0.014183	0.012925
RS	54	19.717873	11.759511	2028.635136	0.014237	0.012668
RS	55	21.757231	11.759511	1873.367177	0.013148	0.011592
RS	56	24.006448	11.759511	1698.667836	0.011922	0.010401
RS	57	26.487122	11.759511	1509.540963	0.010594	0.009126
RS	58	29.223069	703.644815	24.809824	0.000174	0.000150
RS	59	32.240558	703.644815	27.418336	0.000192	0.000161
RS	60	35.568562	703.644815	30.305931	0.000213	0.000173
RS	61	39.239035	703.644815	33.503190	0.000235	0.000186
RS	62	43.287217	703.644815	37.044097	0.000260	0.000199
RS	63	47.751977	703.644815	14055.773552	0.098646	0.056754
PA	4+25*2+4+6 0.000480769 0.004412521 47.751977076 1275494.086564473 3162.222700410 104.264505868 20.691055074 9.748916356 6.716949586 5.404880745 4.650319184 4.155202293 3.823440918 3.621482112 3.542473649 3.589905064 3.768362872 4.078408489 4.517119957 5.080473278 5.765818980 6.570181597 7.485023482 8.489039969 9.542286053 10.580025282 11.507496750 12.201039690 12.512337465 11.759511379 703.644815100
//
IT	4138
RD	22
LK	-65173.352789
QD	-254.546638 -> -225.114483
RI	0.0163535553
TR	0.000507	0.004453
MT	48.039544
MM	C_pi: 33.778911, n_recomb: 137906.303506
RS	0	0.000000	1433918.493532	0.000921	0.000000	0.000000
RS	1	0.010301	1433918.493532	0.001016	0.000000	0.000000
RS	2	0.021663	1433918.493532	0.001121	0.000000	0.000000
RS	3	0.034196	1433918.493532	0.001237	0.000000	0.000000
RS	4	0.048019	3565.164452	0.548610	0.000004	0.000003
RS	5	0.063266	3565.164452	0.605141	0.000004	0.000004
RS	6	0.080085	103.302553	23.034641	0.000167	0.000171
RS	7	0.098635	103.302553	25.403742	0.000184	0.000218
RS	8	0.119096	19.789614	146.177650	0.001060	0.001329
RS	9	0.141665	19.789614	161.050661	0.001168	0.001538
RS	10	0.166559	9.385792	373.787956	0.002710	0.003655
RS	11	0.194018	9.385792	411.051904	0.002981	0.003997
RS	12	0.224304	6.584903	643.615218	0.004667	0.006245
RS	13	0.257711	6.584903	706.192336	0.005121	0.006664
RS	14	0.294559	5.382450	946.792691	0.006865	0.008804
RS	15	0.335202	5.382450	1036.161601	0.007514	0.009352
RS	16	0.380032	4.676522	1303.183318	0.009450	0.011558
RS	17	0.429480	4.676522	1421.696702	0.010309	0.012311
RS	18	0.484022	4.198046	1724.544633	0.012505	0.014700
RS	19	0.544182	4.198046	1874.008328	0.013589	0.015705
RS	20	0.610539	3.867626	2205.368338	0.015992	0.018251
RS	21	0.683732	3.867626	2385.031608	0.017295	0.019521
RS	22	0.764464	3.661070	2717.567253	0.019706	0.022035
RS	23	0.853512	3.661070	2922.435415	0.021191	0.023532
RS	24	0.951733	3.576277	3207.749901	0.023260	0.025650
RS	25	1.060072	3.576277	3428.145834	0.024859	0.027285
RS	26	1.179571	3.618744	3609.705124	0.026175	0.028572
RS	27	1.311379	3.618744	3833.155691	0.027795	0.030228
RS	28	1.456765	3.793538	3871.650877	0.028075	0.030381
RS	29	1.617127	3.793538	4086.398026	0.029632	0.031949
RS	30	1.794008	4.101030	3979.209810	0.028854	0.030958
RS	31	1.989110	4.101030	4176.930435	0.030288	0.032366
RS	32	2.204309	4.537836	3953.163742	0.028666	0.030473
RS	33	2.441675	4.537836	4129.404886	0.029944	0.031690
RS	34	2.703493	5.099485	3830.238071	0.027774	0.029232
RS	35	2.992280	5.099485	3983.345459	0.028884	0.030251
RS	36	3.310816	5.782954	3645.563254	0.026435	0.027521
RS	37	3.662164	5.782954	3775.439863	0.027377	0.028348
RS	38	4.049703	6.584906	3426.764763	0.024848	0.025565
RS	39	4.477164	6.584906	3533.992884	0.025626	0.026209
RS	40	4.948657	7.496323	3194.491283	0.023164	0.023527
RS	41	5.468718	7.496323	3279.748058	0.023782	0.023997
RS	42	6.042351	8.495055	2964.023710	0.021493	0.021523
RS	43	6.675074	8.495055	3027.631412	0.021954	0.021829
RS	44	7.372973	9.539647	2745.666711	0.019910	0.019630
RS	45	8.142763	9.539647	2787.215211	0.020211	0.019775
RS	46	8.991849	10.562862	2545.449728	0.018458	0.017892
RS	47	9.928400	10.562862	2563.392525	0.018588	0.017872
RS	48	10.961424	11.466167	2365.769769	0.017155	0.016324
RS	49	12.100859	11.466167	2356.874043	0.017090	0.016124
RS	50	13.357668	12.120315	2205.162705	0.015990	0.014910
RS	51	14.743941	12.120315	2163.724305	0.015690	0.014500
RS	52	16.273013	12.368498	2058.347810	0.014926	0.013604
RS	53	17.959595	12.368498	1974.898759	0.014321	0.012934
RS	54	19.819912	11.425610	2008.546967	0.014565	0.012824
RS	55	21.871859	11.425610	1843.138163	0.013365	0.011680
RS	56	24.135177	11.425610	1659.610370	0.012034	0.010425
RS	57	26.631639	11.425610	1463.457223	0.010612	0.009091
RS	58	29.385262	694.276692	23.585722	0.000171	0.000146
RS	59	32.422535	694.276692	26.068152	0.000189	0.000157
RS	60	35.772677	694.276692	28.816427	0.000209	0.000170
RS	61	39.467916	694.276692	31.859689	0.000231	0.000183
RS	62	43.543802	694.276692	35.230324	0.000255	0.000197
RS	63	48.039544	694.276692	13054.473779	0.094662	0.054417
PA	4+25*2+4+6 0.000507196 0.004452635 48.039544051 1433918.493532249 3565.164451760 103.302552804 19.789614006 9.385792056 6.584903192 5.382449667 4.676522177 4.198045625 3.867626081 3.661070314 3.576276736 3.618743761 3.793538276 4.101029666 4.537835923 5.099484911 5.782953659 6.584906259 7.496323371 8.495055133 9.539646985 10.562862365 11.466167144 12.120315474 12.368497778 11.425609900 694.276691603
//
IT	5983
RD	23
LK	-65122.440511
QD	-240.177992 -> -222.827610
RI	0.0162003211
TR	0.000525	0.004498
MT	48.314348
MM	C_pi: 32.674805, n_recomb: 134963.302949
RS	0	0.000000	1431927.768161	0.000905	0.000000	0.000000
RS	1	0.010311	1431927.768161	0.000999	0.000000	0.000000
RS	2	0.021685	1431927.768161	0.001102	0.000000	0.000000
RS	3	0.034232	1431927.768161	0.001215	0.000000	0.000000
RS	4	0.048073	3865.666099	0.496620	0.000004	0.000003
RS	5	0.063340	3865.666099	0.547844	0.000004	0.000004
RS	6	0.080182	99.073662	23.578560	0.000175	0.000183
RS	7	0.098761	99.073662	26.005748	0.000193	0.000233
RS	8	0.119255	18.427270	154.132750	0.001142	0.001463
RS	9	0.141862	18.427270	169.815177	0.001258	0.001686
RS	10	0.166800	8.843969	389.462233	0.002886	0.003962
RS	11	0.194310	8.843969	428.244428	0.003173	0.004315
RS	12	0.224656	6.346167	655.521614	0.004857	0.006596
RS	13	0.258131	6.346167	719.169351	0.005329	0.007014
RS	14	0.295058	5.288124	945.718367	0.007007	0.009092
RS	15	0.335792	5.288124	1034.914958	0.007668	0.009631
RS	16	0.380727	4.652926	1285.248749	0.009523	0.011756
RS	17	0.430294	4.652926	1402.142236	0.010389	0.012492
RS	18	0.484973	4.205758	1689.210842	0.012516	0.014815
RS	19	0.545289	4.205758	1835.759091	0.013602	0.015798
RS	20	0.611824	3.886620	2153.975638	0.015960	0.018305
RS	21	0.685220	3.886620	2329.763956	0.017262	0.019548
RS	22	0.766184	3.682348	2652.609984	0.019654	0.022048
RS	23	0.855495	3.682348	2853.050198	0.021139	0.023516
RS	24	0.954016	3.596780	3132.365348	0.023209	0.025637
RS	25	1.062695	3.596780	3348.165332	0.024808	0.027242
RS	26	1.182580	3.638189	3527.359490	0.026136	0.028540
RS	27	1.314826	3.638189	3746.352511	0.027758	0.030166
RS	28	1.460709	3.812614	3785.905123	0.028051	0.030331
RS	29	1.621633	3.812614	3996.538755	0.029612	0.031869
RS	30	1.799149	4.120691	3893.219972	0.028847	0.030891
RS	31	1.994970	4.120691	4087.278878	0.030284	0.032271
RS	32	2.210981	4.558917	3869.446113	0.028670	0.030391
RS	33	2.449265	4.558917	4042.513351	0.029953	0.031584
RS	34	2.712119	5.122616	3750.547870	0.027789	0.029140
RS	35	3.002075	5.122616	3900.961254	0.028904	0.030138
RS	36	3.321928	5.808587	3570.959150	0.026459	0.027424
RS	37	3.674762	5.808587	3698.592060	0.027404	0.028233
RS	38	4.063976	6.613256	3357.788046	0.024879	0.025468
RS	39	4.493321	6.613256	3463.184543	0.025660	0.026098
RS	40	4.966936	7.527212	3131.321509	0.023201	0.023434
RS	41	5.489386	7.527212	3215.118415	0.023822	0.023894
RS	42	6.065705	8.527402	2906.674055	0.021537	0.021439
RS	43	6.701448	8.527402	2969.148959	0.022000	0.021737
RS	44	7.402742	9.570765	2694.104388	0.019962	0.019561
RS	45	8.176346	9.570765	2734.789870	0.020263	0.019699
RS	46	9.029716	10.587319	2499.721134	0.018521	0.017843
RS	47	9.971077	10.587319	2516.979513	0.018649	0.017818
RS	48	11.009501	11.474360	2326.085017	0.017235	0.016302
RS	49	12.154996	11.474360	2316.515582	0.017164	0.016096
RS	50	13.418603	12.096740	2171.990171	0.016093	0.014922
RS	51	14.812500	12.096740	2129.549862	0.015779	0.014503
RS	52	16.350121	12.288878	2032.645619	0.015061	0.013661
RS	53	18.046285	12.288878	1947.114317	0.014427	0.012971
RS	54	19.917340	11.164709	2006.781987	0.014869	0.013046
RS	55	21.981318	11.164709	1831.642307	0.013571	0.011824
RS	56	24.258113	11.164709	1639.461422	0.012147	0.010497
RS	57	26.769666	11.164709	1436.178382	0.010641	0.009100
RS	58	29.540185	688.167119	22.737200	0.000168	0.000144
RS	59	32.596370	688.167119	25.133397	0.000186	0.000155
RS	60	35.967678	688.167119	27.786578	0.000206	0.000168
RS	61	39.686599	688.167119	30.724955	0.000228	0.000181
RS	62	43.788977	688.167119	33.979883	0.000252	0.000195
RS	63	48.314348	688.167119	12396.568063	0.091851	0.052929
PA	4+25*2+4+6 0.000525156 0.004497641 48.314348353 1431927.768160866 3865.666099353 99.073661688 18.427270496 8.843969122 6.346166728 5.288123748 4.652926072 4.205758499 3.886619783 3.682347761 3.596780430 3.638189432 3.812613579 4.120691231 4.558916560 5.122615733 5.808586942 6.613255883 7.527211740 8.527402461 9.570764587 10.587319008 11.474359501 12.096739788 12.288878027 11.164708637 688.167118823
//
IT	9993
RD	24
LK	-65091.555746
QD	-232.358532 -> -220.886681
RI	0.0161103251
TR	0.000539	0.004563
MT	48.333562
MM	C_pi: 31.758989, n_recomb: 133210.213204
RS	0	0.000000	1431978.551141	0.000894	0.000000	0.000000
RS	1	0.010312	1431978.551141	0.000987	0.000000	0.000000
RS	2	0.021687	1431978.551141	0.001088	0.000000	0.000000
RS	3	0.034234	1431978.551141	0.001201	0.000000	0.000000
RS	4	0.048076	4103.996542	0.462188	0.000003	0.000002
RS	5	0.063345	4103.996542	0.509864	0.000004	0.000004
RS	6	0.080189	93.332134	24.730055	0.000186	0.000197
RS	7	0.098769	93.332134	27.275636	0.000205	0.000250
RS	8	0.119266	16.902993	166.014899	0.001246	0.001615
RS	9	0.141876	16.902993	182.886276	0.001373	0.001856
RS	10	0.166817	8.228201	413.466981	0.003104	0.004300
RS	11	0.194330	8.228201	454.531353	0.003412	0.004672
RS	12	0.224681	6.050671	678.759648	0.005095	0.006969
RS	13	0.258161	6.050671	744.466920	0.005589	0.007398
RS	14	0.295093	5.147320	958.702534	0.007197	0.009395
RS	15	0.335833	5.147320	1048.898039	0.007874	0.009938
RS	16	0.380775	4.592339	1284.426705	0.009642	0.011965
RS	17	0.430351	4.592339	1401.046892	0.010518	0.012699
RS	18	0.485039	4.183861	1674.448572	0.012570	0.014942
RS	19	0.545366	4.183861	1819.582714	0.013659	0.015918
RS	20	0.611914	3.881488	2126.584177	0.015964	0.018371
RS	21	0.685324	3.881488	2300.088020	0.017267	0.019603
RS	22	0.766304	3.683438	2614.574752	0.019627	0.022072
RS	23	0.855634	3.683438	2812.173527	0.021111	0.023524
RS	24	0.954175	3.599772	3085.896014	0.023166	0.025630
RS	25	1.062878	3.599772	3298.591585	0.024762	0.027215
RS	26	1.182790	3.641801	3474.692810	0.026084	0.028502
RS	27	1.315067	3.641801	3690.563013	0.027705	0.030106
RS	28	1.460984	3.816845	3729.257239	0.027995	0.030263
RS	29	1.621947	3.816845	3936.936401	0.029554	0.031778
RS	30	1.799508	4.125944	3834.743440	0.028787	0.030792
RS	31	1.995379	4.125944	4026.143998	0.030224	0.032151
RS	32	2.211447	4.565640	3811.081320	0.028610	0.030268
RS	33	2.449795	4.565640	3981.858509	0.029892	0.031441
RS	34	2.712721	5.131151	3693.896807	0.027730	0.029000
RS	35	3.002759	5.131151	3842.415926	0.028845	0.029982
RS	36	3.322704	5.819179	3517.188998	0.026403	0.027276
RS	37	3.675641	5.819179	3643.321347	0.027350	0.028073
RS	38	4.064972	6.625970	3307.690279	0.024831	0.025320
RS	39	4.494450	6.625970	3411.960444	0.025613	0.025940
RS	40	4.968213	7.541737	3085.402805	0.023162	0.023292
RS	41	5.490829	7.541737	3168.417885	0.023785	0.023746
RS	42	6.067336	8.542563	2865.292506	0.021510	0.021310
RS	43	6.703290	8.542563	2927.289761	0.021975	0.021604
RS	44	7.404821	9.583806	2657.571026	0.019950	0.019451
RS	45	8.178692	9.583806	2698.024457	0.020254	0.019588
RS	46	9.032361	10.592910	2468.391004	0.018530	0.017759
RS	47	9.974058	10.592910	2485.566167	0.018659	0.017734
RS	48	11.012860	11.463284	2300.449901	0.017269	0.016250
RS	49	12.158779	11.463284	2290.766073	0.017197	0.016044
RS	50	13.422861	12.054445	2152.770529	0.016161	0.014911
RS	51	14.817291	12.054445	2109.821691	0.015838	0.014488
RS	52	16.355509	12.192991	2021.031810	0.015172	0.013701
RS	53	18.052343	12.192991	1933.792138	0.014517	0.012998
RS	54	19.924149	10.898873	2020.065634	0.015164	0.013258
RS	55	21.988969	10.898873	1835.055124	0.013776	0.011964
RS	56	24.266705	10.898873	1633.955768	0.012266	0.010570
RS	57	26.779314	10.898873	1423.127250	0.010683	0.009115
RS	58	29.551014	681.785504	22.130517	0.000166	0.000141
RS	59	32.608522	681.785504	24.464103	0.000184	0.000153
RS	60	35.981310	681.785504	27.048191	0.000203	0.000166
RS	61	39.701887	681.785504	29.910318	0.000225	0.000179
RS	62	43.806118	681.785504	33.081091	0.000248	0.000193
RS	63	48.333562	681.785504	11976.915399	0.089910	0.051956
PA	4+25*2+4+6 0.000539309 0.004562876 48.333562109 1431978.551141024 4103.996541773 93.332134344 16.902993379 8.228201269 6.050670737 5.147320322 4.592338694 4.183861362 3.881487575 3.683437724 3.599771956 3.641801335 3.816844964 4.125944388 4.565640312 5.131150975 5.819179159 6.625969790 7.541737452 8.542563222 9.583806489 10.592909510 11.463284018 12.054445366 12.192991293 10.898873272 681.785504108
//
IT	11316
RD	25
LK	-65070.217415
QD	-227.483990 -> -214.676879
RI	0.0152477894
TR	0.000529	0.004480
MT	50.544034
MM	C_pi: 31.965616, n_recomb: 131738.286611
RS	0	0.000000	1387482.377149	0.000921	0.000000	0.000000
RS	1	0.010390	1387482.377149	0.001016	0.000000	0.000000
RS	2	0.021859	1387482.377149	0.001122	0.000000	0.000000
RS	3	0.034520	1387482.377149	0.001239	0.000000	0.000000
RS	4	0.048496	4263.262189	0.444955	0.000003	0.000002
RS	5	0.063925	4263.262189	0.491201	0.000004	0.000004
RS	6	0.080956	86.576476	26.699285	0.000203	0.000214
RS	7	0.099758	86.576476	29.467865	0.000224	0.000271
RS	8	0.120512	15.345058	183.380890	0.001392	0.001791
RS	9	0.143423	15.345058	202.127050	0.001534	0.002052
RS	10	0.168714	7.607388	448.908299	0.003408	0.004677
RS	11	0.196633	7.607388	493.672136	0.003747	0.005071
RS	12	0.227452	5.752080	717.209562	0.005444	0.007371
RS	13	0.261474	5.752080	786.878836	0.005973	0.007816
RS	14	0.299031	5.011298	989.774370	0.007513	0.009714
RS	15	0.340489	5.011298	1083.249019	0.008223	0.010269
RS	16	0.386255	4.547136	1304.732048	0.009904	0.012185
RS	17	0.436776	4.547136	1423.726512	0.010807	0.012926
RS	18	0.492546	4.188152	1683.736263	0.012781	0.015081
RS	19	0.554111	4.188152	1830.421934	0.013894	0.016057
RS	20	0.622072	3.912023	2125.614811	0.016135	0.018449
RS	21	0.697094	3.912023	2300.013676	0.017459	0.019674
RS	22	0.779910	3.728924	2604.018191	0.019767	0.022104
RS	23	0.871331	3.728924	2801.999944	0.021269	0.023545
RS	24	0.972251	3.656162	3065.972639	0.023273	0.025624
RS	25	1.083656	3.656162	3278.642222	0.024888	0.027193
RS	26	1.206636	3.709244	3445.409140	0.026153	0.028458
RS	27	1.342393	3.709244	3660.941316	0.027790	0.030042
RS	28	1.492255	3.897811	3691.073253	0.028018	0.030177
RS	29	1.657687	3.897811	3898.228569	0.029591	0.031672
RS	30	1.840308	4.224379	3788.831586	0.028760	0.030668
RS	31	2.041902	4.224379	3979.665672	0.030209	0.032007
RS	32	2.264442	4.686539	3759.156488	0.028535	0.030113
RS	33	2.510103	4.686539	3929.455398	0.029828	0.031268
RS	34	2.781288	5.280065	3638.069577	0.027616	0.028824
RS	35	3.080649	5.280065	3786.296318	0.028741	0.029791
RS	36	3.411112	6.002314	3459.454591	0.026260	0.027091
RS	37	3.775911	6.002314	3585.543949	0.027217	0.027876
RS	38	4.178611	6.850057	3249.757211	0.024668	0.025135
RS	39	4.623151	6.850057	3354.272152	0.025462	0.025747
RS	40	5.113877	7.813502	3028.692793	0.022990	0.023116
RS	41	5.655590	7.813502	3112.261197	0.023625	0.023565
RS	42	6.253585	8.867671	2810.960681	0.021337	0.021150
RS	43	6.913711	8.867671	2873.828454	0.021815	0.021442
RS	44	7.642423	9.965118	2606.586002	0.019786	0.019314
RS	45	8.446847	9.965118	2648.221905	0.020102	0.019452
RS	46	9.334849	11.027975	2421.623330	0.018382	0.017652
RS	47	10.315112	11.027975	2440.261646	0.018524	0.017628
RS	48	11.397224	11.941052	2258.780802	0.017146	0.016180
RS	49	12.591765	11.941052	2250.749558	0.017085	0.015976
RS	50	13.910416	12.551505	2117.235713	0.016072	0.014885
RS	51	15.366073	12.551505	2075.892045	0.015758	0.014462
RS	52	16.972970	12.668768	1993.101854	0.015129	0.013730
RS	53	18.746820	12.668768	1906.803340	0.014474	0.013017
RS	54	20.704971	11.181778	2014.035516	0.015288	0.013465
RS	55	22.866569	11.181778	1823.577132	0.013842	0.012102
RS	56	25.252754	11.181778	1617.494614	0.012278	0.010644
RS	57	27.886860	11.181778	1402.476816	0.010646	0.009135
RS	58	30.794644	704.292548	21.614300	0.000164	0.000139
RS	59	34.004541	704.292548	23.913301	0.000182	0.000151
RS	60	37.547941	704.292548	26.461465	0.000201	0.000164
RS	61	41.459494	704.292548	29.286479	0.000222	0.000177
RS	62	45.777450	704.292548	32.419156	0.000246	0.000191
RS	63	50.544034	704.292548	11594.667292	0.088013	0.051305
PA	4+25*2+4+6 0.000528556 0.004479703 50.544034267 1387482.377148918 4263.262189449 86.576475720 15.345057575 7.607388362 5.752080094 5.011297760 4.547136341 4.188151653 3.912023386 3.728923653 3.656162150 3.709243580 3.897811222 4.224379246 4.686539371 5.280065293 6.002313934 6.850057148 7.813501723 8.867670855 9.965118488 11.027975292 11.941051583 12.551505031 12.668768377 11.181777797 704.292548058
//
CC
CC	Brief Description of the file format:
CC	  CC  comments
CC	  MM  useful-messages
CC	  RD  round-of-iterations
CC	  LL  \log[P(sequence)]
CC	  QD  Q-before-opt Q-after-opt
CC	  TR  \theta_0 \rho_0
CC	  RS  k t_k \lambda_k \pi_k \sum_{l\not=k}A_{kl} A_{kk}
CC	  DC  begin end best-k t_k+\Delta_k max-prob
CC
MM	Version: 0.6.5-r67
MM	pattern:4+25*2+4+6, n:63, n_free_lambdas:28
MM	n_iterations:25, skip:1, max_t:5, theta/rho:5
MM	is_decoding:0
MM	n_seqs:25, sum_L:1050551, sum_n:20832
RD	0
LK	0.000000
QD	0.000000 -> 0.000000
RI	inf
TR	0.020029	0.004006
MT	5.000000
MM	C_pi: 1.000000, n_recomb: 4199.851542
RS	0	0.000000	1.000000	26.905833	0.006406	0.000000
RS	1	0.006440	1.000000	28.449181	0.006774	0.000000
RS	2	0.013294	1.000000	30.068209	0.007159	0.000000
RS	3	0.020590	1.000000	31.764929	0.007563	0.000000
RS	4	0.028356	1.000000	33.541156	0.007986	0.000000
RS	5	0.036622	1.000000	35.398466	0.008429	0.000000
RS	6	0.045421	1.000000	37.338145	0.008890	0.000000
RS	7	0.054785	1.000000	39.361131	0.009372	0.000000
RS	8	0.064753	1.000000	41.467956	0.009874	0.000000
RS	9	0.075363	1.000000	43.658673	0.010395	0.000000
RS	10	0.086656	1.000000	45.932786	0.010937	0.000000
RS	11	0.098677	1.000000	48.289168	0.011498	0.000000
RS	12	0.111471	1.000000	50.725973	0.012078	0.000000
RS	13	0.125090	1.000000	53.240544	0.012677	0.000000
RS	14	0.139585	1.000000	55.829313	0.013293	0.000000
RS	15	0.155014	1.000000	58.487697	0.013926	0.000000
RS	16	0.171437	1.000000	61.209992	0.014574	0.000000
RS	17	0.188917	1.000000	63.989256	0.015236	0.000000
RS	18	0.207523	1.000000	66.817201	0.015909	0.000000
RS	19	0.227327	1.000000	69.684079	0.016592	0.000000
RS	20	0.248406	1.000000	72.578569	0.017281	0.000000
RS	21	0.270843	1.000000	75.487678	0.017974	0.000000
RS	22	0.294725	1.000000	78.396644	0.018667	0.000000
RS	23	0.320144	1.000000	81.288855	0.019355	0.000000
RS	24	0.347201	1.000000	84.145789	0.020035	0.000000
RS	25	0.376000	1.000000	86.946974	0.020702	0.000000
RS	26	0.406654	1.000000	89.669986	0.021351	0.000000
RS	27	0.439282	1.000000	92.290472	0.021975	0.000000
RS	28	0.474011	1.000000	94.782234	0.022568	0.000000
RS	29	0.510976	1.000000	97.117351	0.023124	0.000000
RS	30	0.550322	1.000000	99.266371	0.023636	0.000000
RS	31	0.592202	1.000000	101.198568	0.024096	0.000000
RS	32	0.636779	1.000000	102.882273	0.024497	0.000000
RS	33	0.684227	1.000000	104.285295	0.024831	0.000000
RS	34	0.734730	1.000000	105.375418	0.025090	0.000000
RS	35	0.788485	1.000000	106.120996	0.025268	0.000000
RS	36	0.845702	1.000000	106.491639	0.025356	0.000000
RS	37	0.906604	1.000000	106.458971	0.025348	0.000000
RS	38	0.971428	1.000000	105.997485	0.025238	0.000000
RS	39	1.040426	1.000000	105.085444	0.025021	0.000000
RS	40	1.113868	1.000000	103.705830	0.024693	0.000000
RS	41	1.192040	1.000000	101.847311	0.024250	0.000000
RS	42	1.275245	1.000000	99.505185	0.023693	0.000000
RS	43	1.363809	1.000000	96.682268	0.023020	0.000000
RS	44	1.458076	1.000000	93.389668	0.022236	0.000000
RS	45	1.558414	1.000000	89.647406	0.021345	0.000000
RS	46	1.665214	1.000000	85.484817	0.020354	0.000000
RS	47	1.778891	1.000000	80.940684	0.019272	0.000000
RS	48	1.899889	1.000000	76.063043	0.018111	0.000000
RS	49	2.028679	1.000000	70.908630	0.016884	0.000000
RS	50	2.165763	1.000000	65.541924	0.015606	0.000000
RS	51	2.311675	1.000000	60.033782	0.014294	0.000000
RS	52	2.466983	1.000000	54.459682	0.012967	0.000000
RS	53	2.632293	1.000000	48.897599	0.011643	0.000000
RS	54	2.808249	1.000000	43.425604	0.010340	0.000000
RS	55	2.995536	1.000000	38.119265	0.009076	0.000000
RS	56	3.194884	1.000000	33.049001	0.007869	0.000000
RS	57	3.407070	1.000000	28.277518	0.006733	0.000000
RS	58	3.632920	1.000000	23.857512	0.005681	0.000000
RS	59	3.873315	1.000000	19.829791	0.004722	0.000000
RS	60	4.129191	1.000000	16.221960	0.003863	0.000000
RS	61	4.401545	1.000000	13.047795	0.003107	0.000000
RS	62	4.691438	1.000000	10.307361	0.002454	0.000000
RS	63	5.000000	1.000000	28.581202	0.006805	0.000000
PA	4+25*2+4+6 0.020028839 0.004005768 5.000000000 1.000000000 1.000000000 1.000000000 1.000000000 1.000000000 1.000000000 1.000000000 1.000000000 1.000000000 1.000000000 1.000000000 1.000000000 1.000000000 1.000000000 1.000000000 1.000000000 1.000000000 1.000000000 1.000000000 1.000000000 1.000000000 1.000000000 1.000000000 1.000000000 1.000000000 1.000000000 1.000000000 1.000000000
//
IT	11721
RD	1
LK	-85353.684681
QD	-5266.413968 -> -1569.200607
RI	0.0830889437
TR	0.009508	0.002202
MT	14.330251
MM	C_pi: 2.557607, n_recomb: 5899.412653
RS	0	0.000000	0.888971	54.091649	0.009169	0.000108
RS	1	0.008212	0.888971	57.973876	0.009827	0.000935
RS	2	0.017098	0.888971	62.085743	0.010524	0.002596
RS	3	0.026713	0.888971	66.432520	0.011261	0.005182
RS	4	0.037119	0.603029	104.380020	0.017693	0.008648
RS	5	0.048378	0.603029	110.778668	0.018778	0.012652
RS	6	0.060563	0.549724	128.628478	0.021804	0.016658
RS	7	0.073748	0.549724	135.761173	0.023013	0.020232
RS	8	0.088015	0.553950	141.920409	0.024057	0.023253
RS	9	0.103455	0.553950	149.185919	0.025288	0.025868
RS	10	0.120162	0.587943	147.543409	0.025010	0.028218
RS	11	0.138241	0.587943	154.633375	0.026212	0.030257
RS	12	0.157804	0.647073	147.108740	0.024936	0.031798
RS	13	0.178974	0.647073	153.863085	0.026081	0.032679
RS	14	0.201883	0.731255	142.316066	0.024124	0.032880
RS	15	0.226673	0.731255	148.667771	0.025200	0.032511
RS	16	0.253498	0.836458	135.713959	0.023005	0.031739
RS	17	0.282526	0.836458	141.653217	0.024011	0.030720
RS	18	0.313938	0.957812	129.067384	0.021878	0.029586
RS	19	0.347929	0.957812	134.606560	0.022817	0.028439
RS	20	0.384712	1.092385	123.029599	0.020855	0.027354
RS	21	0.424515	1.092385	128.183951	0.021728	0.026369
RS	22	0.467587	1.240331	117.555481	0.019927	0.025484
RS	23	0.514195	1.240331	122.336171	0.020737	0.024673
RS	24	0.564631	1.404586	112.350075	0.019044	0.023899
RS	25	0.619208	1.404586	116.764624	0.019793	0.023127
RS	26	0.678268	1.588530	107.225637	0.018176	0.022332
RS	27	0.742176	1.588530	111.280710	0.018863	0.021502
RS	28	0.811333	1.793756	102.198552	0.017324	0.020639
RS	29	0.886169	1.793756	105.900670	0.017951	0.019752
RS	30	0.967150	2.019486	97.388276	0.016508	0.018855
RS	31	1.054782	2.019486	100.742154	0.017077	0.017964
RS	32	1.149609	2.263416	92.889239	0.015746	0.017088
RS	33	1.252223	2.263416	95.895757	0.016255	0.016238
RS	34	1.363263	2.522942	88.713251	0.015038	0.015420
RS	35	1.483422	2.522942	91.368446	0.015488	0.014636
RS	36	1.613447	2.796040	84.796555	0.014374	0.013888
RS	37	1.754151	2.796040	87.091964	0.014763	0.013174
RS	38	1.906408	3.081573	81.033035	0.013736	0.012495
RS	39	2.071168	3.081573	82.957077	0.014062	0.011848
RS	40	2.249457	3.379163	77.306612	0.013104	0.011234
RS	41	2.442387	3.379163	78.846587	0.013365	0.010651
RS	42	2.651161	3.689138	73.507217	0.012460	0.010098
RS	43	2.877077	3.689138	74.651805	0.012654	0.009577
RS	44	3.121546	4.012849	69.534774	0.011787	0.009085
RS	45	3.386089	4.012849	70.277250	0.011913	0.008622
RS	46	3.672356	4.353626	65.296599	0.011068	0.008186
RS	47	3.982130	4.353626	65.639247	0.011126	0.007774
RS	48	4.317342	4.718136	60.711360	0.010291	0.007385
RS	49	4.680081	4.718136	60.671068	0.010284	0.007016
RS	50	5.072606	5.118213	55.720501	0.009445	0.006664
RS	51	5.497365	5.118213	55.334840	0.009380	0.006329
RS	52	5.957003	5.573802	50.302192	0.008527	0.006009
RS	53	6.454386	5.573802	49.634705	0.008413	0.005704
RS	54	6.992612	6.454043	42.272653	0.007166	0.005414
RS	55	7.575035	6.454043	41.672105	0.007064	0.005141
RS	56	8.205286	6.454043	40.766985	0.006910	0.004885
RS	57	8.887290	6.454043	39.552730	0.006705	0.004650
RS	58	9.625299	13.964535	18.163306	0.003079	0.004439
RS	59	10.423910	13.964535	18.535976	0.003142	0.004256
RS	60	11.288101	13.964535	18.825492	0.003191	0.004108
RS	61	12.223257	13.964535	19.020239	0.003224	0.004003
RS	62	13.235205	13.964535	19.109037	0.003239	0.003954
RS	63	14.330251	13.964535	237.946133	0.040334	0.033120
PA	4+25*2+4+6 0.009508332 0.002201805 14.330251217 0.888971329 0.603028774 0.549723864 0.553949833 0.587943077 0.647073269 0.731254578 0.836458206 0.957812309 1.092384815 1.240331411 1.404586315 1.588529587 1.793755531 2.019486427 2.263416290 2.522942066 2.796039581 3.081573009 3.379162788 3.689138412 4.012849331 4.353626251 4.718136311 5.118212700 5.573801517 6.454043150 13.964534700
//
IT	6233
RD	2
LK	-78627.066214
QD	-2887.233717 -> -967.182661
RI	0.0854791216
TR	0.006560	0.002797
MT	16.411356
MM	C_pi: 6.185713, n_recomb: 18020.677379
RS	0	0.000000	2.787976	54.025748	0.002998	0.000024
RS	1	0.008443	2.787976	58.403421	0.003241	0.000217
RS	2	0.017600	2.787976	63.119056	0.003503	0.000645
RS	3	0.027529	2.787976	68.195809	0.003784	0.001354
RS	4	0.038297	1.122695	182.347201	0.010119	0.003527
RS	5	0.049973	1.122695	195.614957	0.010855	0.005602
RS	6	0.062636	0.801868	292.824330	0.016249	0.009032
RS	7	0.076368	0.801868	311.938111	0.017310	0.012455
RS	8	0.091260	0.690179	384.868497	0.021357	0.016161
RS	9	0.107408	0.690179	407.320881	0.022603	0.020210
RS	10	0.124920	0.660095	449.523221	0.024945	0.022996
RS	11	0.143911	0.660095	473.094203	0.026253	0.027051
RS	12	0.164506	0.677238	484.278143	0.026873	0.028377
RS	13	0.186839	0.677238	507.445175	0.028159	0.032268
RS	14	0.211057	0.731571	491.508817	0.027275	0.032024
RS	15	0.237321	0.731571	513.458560	0.028493	0.035399
RS	16	0.265802	0.816427	480.170147	0.026646	0.033720
RS	17	0.296688	0.816427	500.609304	0.027780	0.036243
RS	18	0.330182	0.925942	459.862284	0.025519	0.033627
RS	19	0.366504	0.925942	478.744030	0.026566	0.035395
RS	20	0.405892	1.056383	436.589207	0.024227	0.032441
RS	21	0.448606	1.056383	453.948225	0.025190	0.033742
RS	22	0.494927	1.208747	412.263904	0.022877	0.030799
RS	23	0.545159	1.208747	428.159540	0.023759	0.031829
RS	24	0.599632	1.389726	386.570966	0.021452	0.028970
RS	25	0.658704	1.389726	401.084213	0.022257	0.029764
RS	26	0.722764	1.609880	359.112066	0.019928	0.026928
RS	27	0.792233	1.609880	372.349772	0.020662	0.027410
RS	28	0.867567	1.880423	330.475111	0.018339	0.024558
RS	29	0.949262	1.880423	342.558547	0.019009	0.024680
RS	30	1.037855	2.209889	302.135784	0.016766	0.021884
RS	31	1.133928	2.209889	313.180065	0.017379	0.021712
RS	32	1.238113	2.602414	275.667868	0.015297	0.019118
RS	33	1.351095	2.602414	285.769522	0.015858	0.018782
RS	34	1.473615	3.058513	252.057691	0.013987	0.016494
RS	35	1.606481	3.058513	261.294303	0.014500	0.016097
RS	36	1.750565	3.577279	231.558895	0.012850	0.014141
RS	37	1.906815	3.577279	239.993206	0.013318	0.013739
RS	38	2.076257	4.157416	213.968554	0.011874	0.012090
RS	39	2.260006	4.157416	221.651013	0.012300	0.011707
RS	40	2.459270	4.796911	198.914098	0.011038	0.010327
RS	41	2.675357	4.796911	205.883434	0.011425	0.009983
RS	42	2.909690	5.492889	185.983618	0.010321	0.008837
RS	43	3.163809	5.492889	192.266846	0.010669	0.008541
RS	44	3.439384	6.243570	174.725780	0.009696	0.007593
RS	45	3.738226	6.243570	180.339393	0.010007	0.007349
RS	46	4.062300	7.051940	164.636170	0.009136	0.006562
RS	47	4.413738	7.051940	169.589904	0.009411	0.006364
RS	48	4.794848	7.930413	155.167121	0.008611	0.005702
RS	49	5.208137	7.930413	159.471211	0.008849	0.005545
RS	50	5.656321	8.907447	145.742035	0.008087	0.004978
RS	51	6.142347	8.907447	149.418636	0.008292	0.004856
RS	52	6.669410	10.038058	135.776270	0.007534	0.004357
RS	53	7.240975	10.038058	138.874469	0.007706	0.004265
RS	54	7.860798	12.284445	116.199191	0.006448	0.003620
RS	55	8.532956	12.284445	119.143283	0.006611	0.003573
RS	56	9.261866	12.284445	121.585447	0.006747	0.003514
RS	57	10.052321	12.284445	123.442814	0.006850	0.003443
RS	58	10.909516	41.075840	38.267393	0.002124	0.001604
RS	59	11.839087	41.075840	40.585303	0.002252	0.001663
RS	60	12.847146	41.075840	42.962752	0.002384	0.001722
RS	61	13.940318	41.075840	45.386814	0.002519	0.001777
RS	62	15.125790	41.075840	47.841709	0.002655	0.001831
RS	63	16.411356	41.075840	1590.733341	0.088273	0.038783
PA	4+25*2+4+6 0.006559724 0.002797081 16.411355805 2.787975730 1.122695079 0.801867882 0.690178597 0.660094752 0.677238212 0.731571188 0.816427342 0.925941896 1.056382874 1.208747245 1.389725871 1.609880487 1.880423482 2.209888913 2.602414133 3.058512898 3.577278680 4.157415884 4.796911287 5.492889038 6.243569701 7.051939842 7.930413186 8.907447345 10.038058390 12.284444952 41.075839923
//
IT	5085
RD	3
LK	-75417.798371
QD	-1787.020990 -> -936.476274
RI	0.0738357386
TR	0.004679	0.003503
MT	17.123105
MM	C_pi: 10.168564, n_recomb: 36771.338032
RS	0	0.000000	9.682907	31.760288	0.000864	0.000007
RS	1	0.008516	9.682907	34.433946	0.000936	0.000063
RS	2	0.017757	9.682907	37.329814	0.001015	0.000190
RS	3	0.027785	9.682907	40.465852	0.001100	0.000401
RS	4	0.038668	2.317813	182.880961	0.004973	0.001755
RS	5	0.050477	2.317813	197.408062	0.005369	0.002769
RS	6	0.063291	1.300727	378.652473	0.010297	0.005660
RS	7	0.077197	1.300727	406.354746	0.011051	0.007783
RS	8	0.092287	0.956884	590.888320	0.016069	0.011833
RS	9	0.108663	0.956884	629.889827	0.017130	0.014851
RS	10	0.126432	0.823006	778.237969	0.021164	0.018832
RS	11	0.145715	0.823006	824.165661	0.022413	0.022214
RS	12	0.166640	0.783155	914.674562	0.024875	0.025015
RS	13	0.189348	0.783155	963.058866	0.026190	0.028436
RS	14	0.213988	0.800165	990.256854	0.026930	0.029555
RS	15	0.240728	0.800165	1037.852387	0.028224	0.032807
RS	16	0.269744	0.856596	1014.379133	0.027586	0.032299
RS	17	0.301232	0.856596	1059.447674	0.028812	0.035131
RS	18	0.335401	0.941607	1005.294001	0.027339	0.033396
RS	19	0.372479	0.941607	1047.107722	0.028476	0.035729
RS	20	0.412716	1.048597	978.262661	0.026604	0.033305
RS	21	0.456379	1.048597	1016.566290	0.027646	0.035251
RS	22	0.503760	1.177377	939.859520	0.025560	0.032490
RS	23	0.555176	1.177377	974.608832	0.026505	0.034151
RS	24	0.610971	1.335270	890.378791	0.024214	0.031129
RS	25	0.671518	1.335270	921.705219	0.025066	0.032513
RS	26	0.737220	1.535111	829.453843	0.022557	0.029209
RS	27	0.808518	1.535111	857.669323	0.023324	0.030271
RS	28	0.885887	1.791913	759.579628	0.020657	0.026740
RS	29	0.969846	1.791913	785.101402	0.021351	0.027458
RS	30	1.060954	2.119477	686.124086	0.018659	0.023875
RS	31	1.159821	2.119477	709.350044	0.019291	0.024279
RS	32	1.267107	2.528162	614.983533	0.016725	0.020869
RS	33	1.383530	2.528162	636.216821	0.017302	0.021036
RS	34	1.509868	3.024619	550.340103	0.014967	0.017973
RS	35	1.646965	3.024619	569.792246	0.015496	0.017991
RS	36	1.795736	3.613124	493.997637	0.013434	0.015353
RS	37	1.957178	3.613124	511.824751	0.013919	0.015290
RS	38	2.132367	4.296121	446.082240	0.012131	0.013076
RS	39	2.322476	4.296121	462.411644	0.012575	0.012976
RS	40	2.528774	5.073616	405.909527	0.011039	0.011145
RS	41	2.752641	5.073616	420.849968	0.011445	0.011033
RS	42	2.995572	5.942524	372.497445	0.010130	0.009530
RS	43	3.259192	5.942524	386.140115	0.010501	0.009420
RS	44	3.545261	6.898624	344.701145	0.009374	0.008189
RS	45	3.855692	6.898624	357.118658	0.009712	0.008090
RS	46	4.192559	7.941032	321.257060	0.008737	0.007076
RS	47	4.558114	7.941032	332.504355	0.009042	0.006993
RS	48	4.954800	9.078890	300.815066	0.008181	0.006148
RS	49	5.385267	9.078890	310.935399	0.008456	0.006085
RS	50	5.852393	10.342084	281.925958	0.007667	0.005368
RS	51	6.359300	10.342084	290.965224	0.007913	0.005326
RS	52	6.909375	11.798808	263.024096	0.007153	0.004698
RS	53	7.506294	11.798808	271.054987	0.007371	0.004678
RS	54	8.154047	14.708380	224.398072	0.006103	0.003821
RS	55	8.856963	14.708380	231.969117	0.006308	0.003834
RS	56	9.619739	14.708380	238.806236	0.006494	0.003837
RS	57	10.447474	14.708380	244.744350	0.006656	0.003826
RS	58	11.345698	72.340811	52.100049	0.001417	0.001166
RS	59	12.320415	72.340811	55.845519	0.001519	0.001217
RS	60	13.378139	72.340811	59.797360	0.001626	0.001266
RS	61	14.525940	72.340811	63.955817	0.001739	0.001315
RS	62	15.771487	72.340811	68.318756	0.001858	0.001362
RS	63	17.123105	72.340811	4072.856018	0.110762	0.040616
PA	4+25*2+4+6 0.004678655 0.003503487 17.123104707 9.682907059 2.317813463 1.300726616 0.956884165 0.823005787 0.783154854 0.800165056 0.856595614 0.941607150 1.048597338 1.177377426 1.335270060 1.535111295 1.791912796 2.119476550 2.528161979 3.024619389 3.613123929 4.296121173 5.073616053 5.942524198 6.898623635 7.941031859 9.078889752 10.342083783 11.798808210 14.708379954 72.340811066
//
IT	5074
RD	4
LK	-73949.911469
QD	-1325.843947 -> -867.786575
RI	0.0608501953
TR	0.003508	0.004068
MT	17.764775
MM	C_pi: 13.022887, n_recomb: 54214.169269
RS	0	0.000000	34.006641	13.322435	0.000246	0.000002
RS	1	0.008579	34.006641	14.461830	0.000267	0.000019
RS	2	0.017894	34.006641	15.698341	0.000290	0.000056
RS	3	0.028008	34.006641	17.040188	0.000314	0.000117
RS	4	0.038990	4.881270	128.724417	0.002374	0.000862
RS	5	0.050914	4.881270	139.415648	0.002572	0.001352
RS	6	0.063861	2.167839	339.306134	0.006259	0.003491
RS	7	0.077919	2.167839	365.943240	0.006750	0.004766
RS	8	0.093183	1.372427	621.673357	0.011467	0.008424
RS	9	0.109756	1.372427	666.583480	0.012295	0.010522
RS	10	0.127751	1.067731	915.854374	0.016893	0.014783
RS	11	0.147290	1.067731	975.670700	0.017997	0.017387
RS	12	0.168505	0.946752	1168.692259	0.021557	0.021047
RS	13	0.191540	0.946752	1237.226856	0.022821	0.023851
RS	14	0.216551	0.917410	1348.123639	0.024867	0.026135
RS	15	0.243708	0.917410	1419.371775	0.026181	0.028960
RS	16	0.273195	0.942017	1452.167841	0.026786	0.029723
RS	17	0.305212	0.942017	1521.956994	0.028073	0.032391
RS	18	0.339975	1.000968	1498.366729	0.027638	0.031886
RS	19	0.377720	1.000968	1564.314564	0.028854	0.034277
RS	20	0.418704	1.083255	1506.558982	0.027789	0.032910
RS	21	0.463204	1.083255	1567.373617	0.028911	0.035022
RS	22	0.511522	1.186493	1486.417422	0.027418	0.033067
RS	23	0.563984	1.186493	1541.397335	0.028432	0.034932
RS	24	0.620948	1.317110	1437.910086	0.026523	0.032439
RS	25	0.682798	1.317110	1486.869353	0.027426	0.034051
RS	26	0.749955	1.487698	1359.781792	0.025082	0.030990
RS	27	0.822873	1.487698	1403.105844	0.025881	0.032310
RS	28	0.902046	1.713379	1256.358944	0.023174	0.028757
RS	29	0.988012	1.713379	1294.858036	0.023884	0.029765
RS	30	1.081353	2.008626	1138.188829	0.020994	0.025952
RS	31	1.182702	2.008626	1172.758432	0.021632	0.026666
RS	32	1.292746	2.385406	1017.677400	0.018771	0.022891
RS	33	1.412230	2.385406	1049.028116	0.019350	0.023363
RS	34	1.541964	2.852940	904.442478	0.016683	0.019869
RS	35	1.682829	2.852940	933.041197	0.017210	0.020160
RS	36	1.835779	3.418619	803.580891	0.014822	0.017078
RS	37	2.001850	3.418619	829.723050	0.015305	0.017244
RS	38	2.182169	4.087874	716.695996	0.013220	0.014613
RS	39	2.377957	4.087874	740.585231	0.013660	0.014699
RS	40	2.590542	4.862893	643.444069	0.011869	0.012499
RS	41	2.821364	4.862893	665.237674	0.012271	0.012537
RS	42	3.071989	5.741355	582.561180	0.010746	0.010723
RS	43	3.344115	5.741355	602.387769	0.011111	0.010733
RS	44	3.639587	6.717818	532.263115	0.009818	0.009246
RS	45	3.960408	6.717818	550.227872	0.010149	0.009240
RS	46	4.308752	7.787823	490.463644	0.009047	0.008018
RS	47	4.686980	7.787823	506.650342	0.009345	0.008006
RS	48	5.097657	8.954870	454.900360	0.008391	0.006991
RS	49	5.543566	8.954870	469.378059	0.008658	0.006979
RS	50	6.027730	10.242589	423.124393	0.007805	0.006119
RS	51	6.553431	10.242589	435.967213	0.008042	0.006114
RS	52	7.124231	11.715614	392.435770	0.007239	0.005359
RS	53	7.744000	11.715614	403.761658	0.007448	0.005364
RS	54	8.416940	14.655842	332.599391	0.006135	0.004319
RS	55	9.147612	14.655842	343.364291	0.006333	0.004350
RS	56	9.940968	14.655842	352.946199	0.006510	0.004367
RS	57	10.802387	14.655842	361.093951	0.006661	0.004368
RS	58	11.737707	102.478911	54.138418	0.000999	0.000908
RS	59	12.753268	102.478911	58.300879	0.001075	0.000950
RS	60	13.855955	102.478911	62.738722	0.001157	0.000992
RS	61	15.053242	102.478911	67.462183	0.001244	0.001035
RS	62	16.353244	102.478911	72.480304	0.001337	0.001078
RS	63	17.764775	102.478911	6285.973977	0.115947	0.042877
PA	4+25*2+4+6 0.003508406 0.004067631 17.764774512 34.006640509 4.881269716 2.167839264 1.372426738 1.067731209 0.946751962 0.917410072 0.942016555 1.000967653 1.083254793 1.186492598 1.317110478 1.487698314 1.713378532 2.008625955 2.385406224 2.852939609 3.418618600 4.087873753 4.862893289 5.741355148 6.717818041 7.787823084 8.954870370 10.242588510 11.715614215 14.655841810 102.478910580
//
IT	5222
RD	5
LK	-73115.032117
QD	-1069.309442 -> -765.843401
RI	0.0495471447
TR	0.002765	0.004517
MT	18.375772
MM	C_pi: 14.869400, n_recomb: 68261.079297
RS	0	0.000000	116.484097	4.896824	0.000072	0.000001
RS	1	0.008637	116.484097	5.319460	0.000078	0.000006
RS	2	0.018020	116.484097	5.778545	0.000085	0.000017
RS	3	0.028213	116.484097	6.277216	0.000092	0.000036
RS	4	0.039287	10.139531	78.293688	0.001147	0.000440
RS	5	0.051317	10.139531	84.953123	0.001245	0.000684
RS	6	0.064387	3.594932	259.633329	0.003804	0.002213
RS	7	0.078585	3.594932	280.907623	0.004115	0.002992
RS	8	0.094009	1.974303	552.154147	0.008089	0.006091
RS	9	0.110766	1.974303	594.580056	0.008710	0.007549
RS	10	0.128970	1.399072	900.971113	0.013199	0.011648
RS	11	0.148746	1.399072	964.507521	0.014130	0.013626
RS	12	0.170230	1.162915	1238.533739	0.018144	0.017620
RS	13	0.193570	1.162915	1317.704683	0.019304	0.019887
RS	14	0.218926	1.074131	1513.605374	0.022174	0.022896
RS	15	0.246471	1.074131	1601.041207	0.023455	0.025297
RS	16	0.276396	1.062046	1708.563901	0.025030	0.027012
RS	17	0.308905	1.062046	1797.949180	0.026339	0.029404
RS	18	0.344223	1.093884	1832.855168	0.026851	0.029938
RS	19	0.382590	1.093884	1919.811728	0.028125	0.032201
RS	20	0.424272	1.152571	1904.492024	0.027900	0.031844
RS	21	0.469553	1.152571	1986.136821	0.029096	0.033926
RS	22	0.518745	1.232868	1932.451418	0.028310	0.032872
RS	23	0.572187	1.232868	2006.821606	0.029399	0.034759
RS	24	0.630243	1.339859	1914.061984	0.028040	0.033004
RS	25	0.693315	1.339859	1980.063012	0.029007	0.034670
RS	26	0.761833	1.485213	1845.047922	0.027029	0.032146
RS	27	0.836270	1.485213	1902.669887	0.027873	0.033551
RS	28	0.917136	1.683060	1729.621865	0.025338	0.030312
RS	29	1.004986	1.683060	1779.835186	0.026074	0.031436
RS	30	1.100424	1.946852	1582.475722	0.023183	0.027725
RS	31	1.204104	1.946852	1626.681054	0.023830	0.028579
RS	32	1.316740	2.287872	1422.690842	0.020842	0.024737
RS	33	1.439104	2.287872	1462.148800	0.021420	0.025359
RS	34	1.572037	2.715300	1266.318663	0.018551	0.021683
RS	35	1.716451	2.715300	1301.911725	0.019073	0.022122
RS	36	1.873338	3.237143	1123.014390	0.016452	0.018794
RS	37	2.043776	3.237143	1155.293424	0.016925	0.019094
RS	38	2.228934	3.859774	997.037861	0.014606	0.016192
RS	39	2.430084	3.859774	1026.342667	0.015036	0.016391
RS	40	2.648608	4.586199	889.319303	0.013028	0.013925
RS	41	2.886005	4.586199	915.870318	0.013417	0.014054
RS	42	3.143907	5.414206	798.978297	0.011705	0.011997
RS	43	3.424084	5.414206	822.926728	0.012056	0.012077
RS	44	3.728459	6.337045	724.018465	0.010607	0.010378
RS	45	4.059124	6.337045	745.472055	0.010921	0.010426
RS	46	4.418348	7.346832	661.772816	0.009695	0.009025
RS	47	4.808598	7.346832	680.809249	0.009974	0.009050
RS	48	5.232555	8.441119	609.181393	0.008924	0.007887
RS	49	5.693128	8.441119	625.862946	0.009169	0.007899
RS	50	6.193481	9.635042	562.833770	0.008245	0.006914
RS	51	6.737050	9.635042	577.240139	0.008456	0.006920
RS	52	7.327567	10.982876	518.880663	0.007601	0.006055
RS	53	7.969087	10.982876	531.174932	0.007782	0.006060
RS	54	8.666015	13.655353	438.017842	0.006417	0.004859
RS	55	9.423137	13.655353	449.902219	0.006591	0.004887
RS	56	10.245652	13.655353	459.875862	0.006737	0.004895
RS	57	11.139207	13.655353	467.603149	0.006850	0.004880
RS	58	12.109939	129.902182	51.430833	0.000753	0.000713
RS	59	13.164514	129.902182	55.535573	0.000814	0.000748
RS	60	14.310171	129.902182	59.936164	0.000878	0.000784
RS	61	15.554780	129.902182	64.648174	0.000947	0.000820
RS	62	16.906885	129.902182	69.686877	0.001021	0.000857
RS	63	18.375772	129.902182	7866.647029	0.115244	0.045135
PA	4+25*2+4+6 0.002764617 0.004516545 18.375772390 116.484097117 10.139531416 3.594932336 1.974302842 1.399072252 1.162915163 1.074131027 1.062046010 1.093884321 1.152570844 1.232868253 1.339858976 1.485212612 1.683059567 1.946852014 2.287872134 2.715299671 3.237143374 3.859774455 4.586199180 5.414206492 6.337045149 7.346831500 8.441119253 9.635042393 10.982875771 13.655352601 129.902181527
//
IT	4271
RD	6
LK	-72546.640426
QD	-884.163481 -> -663.969399
RI	0.0408514597
TR	0.002255	0.004868
MT	19.058807
MM	C_pi: 16.141274, n_recomb: 79425.376124
RS	0	0.000000	378.299942	1.757470	0.000022	0.000000
RS	1	0.008700	378.299942	1.910360	0.000024	0.000002
RS	2	0.018156	378.299942	2.076550	0.000026	0.000006
RS	3	0.028435	378.299942	2.257197	0.000028	0.000012
RS	4	0.039609	20.233344	45.860815	0.000577	0.000239
RS	5	0.051754	20.233344	49.820858	0.000627	0.000369
RS	6	0.064956	5.792513	188.875206	0.002378	0.001476
RS	7	0.079307	5.792513	204.784051	0.002578	0.001971
RS	8	0.094906	2.788511	460.395768	0.005797	0.004571
RS	9	0.111862	2.788511	497.304662	0.006261	0.005603
RS	10	0.130293	1.815827	822.885113	0.010360	0.009400
RS	11	0.150328	1.815827	884.279613	0.011133	0.010907
RS	12	0.172105	1.425095	1207.433927	0.015202	0.014944
RS	13	0.195777	1.425095	1290.002682	0.016242	0.016773
RS	14	0.221509	1.262214	1551.772493	0.019537	0.020165
RS	15	0.249479	1.262214	1648.337634	0.020753	0.022196
RS	16	0.279882	1.207794	1825.066904	0.022978	0.024540
RS	17	0.312931	1.207794	1928.170373	0.024277	0.026655
RS	18	0.348854	1.210991	2026.783264	0.025518	0.027955
RS	19	0.387903	1.210991	2130.437235	0.026823	0.030038
RS	20	0.430349	1.246914	2169.723323	0.027318	0.030494
RS	21	0.476487	1.246914	2269.441253	0.028573	0.032475
RS	22	0.526639	1.306866	2259.529746	0.028448	0.032212
RS	23	0.581155	1.306866	2351.838174	0.029611	0.034050
RS	24	0.640412	1.394390	2289.136007	0.028821	0.033012
RS	25	0.704826	1.394390	2371.607848	0.029860	0.034664
RS	26	0.774842	1.520178	2249.377281	0.028321	0.032736
RS	27	0.850951	1.520178	2321.098059	0.029224	0.034154
RS	28	0.933680	1.697239	2142.094643	0.026970	0.031352
RS	29	1.023606	1.697239	2203.754877	0.027746	0.032511
RS	30	1.121356	1.937691	1983.983964	0.024979	0.029065
RS	31	1.227609	1.937691	2037.240994	0.025650	0.029973
RS	32	1.343106	2.251503	1799.492266	0.022656	0.026239
RS	33	1.468651	2.251503	1846.104593	0.023243	0.026929
RS	34	1.605118	2.646856	1610.777749	0.020280	0.023236
RS	35	1.753457	2.646856	1652.109102	0.020801	0.023748
RS	36	1.914701	3.131188	1432.422425	0.018035	0.020320
RS	37	2.089972	3.131188	1469.380043	0.018500	0.020691
RS	38	2.280492	3.710618	1272.013651	0.016015	0.017639
RS	39	2.487586	3.710618	1305.161106	0.016433	0.017902
RS	40	2.712696	4.387929	1132.484728	0.014258	0.015266
RS	41	2.957390	4.387929	1162.161190	0.014632	0.015447
RS	42	3.223372	5.160292	1013.986292	0.012767	0.013219
RS	43	3.512493	5.160292	1040.387938	0.013099	0.013338
RS	44	3.826767	6.019303	914.823781	0.011518	0.011482
RS	45	4.168381	6.019303	938.056766	0.011811	0.011556
RS	46	4.539715	6.953712	832.115055	0.010477	0.010018
RS	47	4.943353	6.953712	852.228940	0.010730	0.010057
RS	48	5.382106	7.955321	762.245247	0.009597	0.008777
RS	49	5.859029	7.955321	779.263348	0.009811	0.008793
RS	50	6.377442	9.030647	700.982520	0.008826	0.007709
RS	51	6.940956	9.030647	714.956951	0.009002	0.007708
RS	52	7.553493	10.221965	643.392743	0.008101	0.006755
RS	53	8.219319	10.221965	654.513266	0.008241	0.006743
RS	54	8.943069	12.551146	542.967277	0.006836	0.005423
RS	55	9.729782	12.551146	553.930887	0.006974	0.005433
RS	56	10.584937	12.551146	562.005251	0.007076	0.005416
RS	57	11.514487	12.551146	566.786330	0.007136	0.005369
RS	58	12.524905	155.272935	47.773745	0.000601	0.000575
RS	59	13.623225	155.272935	51.687358	0.000651	0.000605
RS	60	14.817095	155.272935	55.898343	0.000704	0.000636
RS	61	16.114827	155.272935	60.425017	0.000761	0.000668
RS	62	17.525458	155.272935	65.285993	0.000822	0.000700
RS	63	19.058807	155.272935	8970.517876	0.112943	0.047083
PA	4+25*2+4+6 0.002254696 0.004867879 19.058807386 378.299942216 20.233343967 5.792512729 2.788511468 1.815826802 1.425094986 1.262214281 1.207794044 1.210990833 1.246914323 1.306865556 1.394389903 1.520178087 1.697238938 1.937691240 2.251503385 2.646856291 3.131188252 3.710617960 4.387928781 5.160291641 6.019303291 6.953711667 7.955321158 9.030646957 10.221964806 12.551146349 155.272934821
//
IT	6358
RD	7
LK	-72129.454351
QD	-740.850038 -> -573.971074
RI	0.0344643240
TR	0.001881	0.005131
MT	19.882339
MM	C_pi: 17.115546, n_recomb: 88383.023721
RS	0	0.000000	1151.938505	0.644749	0.000007	0.000000
RS	1	0.008772	1151.938505	0.701319	0.000008	0.000001
RS	2	0.018314	1151.938505	0.762854	0.000009	0.000002
RS	3	0.028693	1151.938505	0.829789	0.000009	0.000004
RS	4	0.039982	38.291964	27.148680	0.000307	0.000139
RS	5	0.052262	38.291964	29.521323	0.000334	0.000212
RS	6	0.065619	8.968505	136.971329	0.001550	0.001036
RS	7	0.080147	8.968505	148.740890	0.001683	0.001365
RS	8	0.095950	3.830015	377.684924	0.004273	0.003562
RS	9	0.113139	3.830015	408.915218	0.004627	0.004312
RS	10	0.131837	2.314376	731.092820	0.008272	0.007785
RS	11	0.152174	2.314376	788.008509	0.008916	0.008948
RS	12	0.174295	1.728144	1134.570668	0.012837	0.012882
RS	13	0.198357	1.728144	1216.371408	0.013763	0.014368
RS	14	0.224530	1.476554	1522.202992	0.017223	0.017922
RS	15	0.252999	1.476554	1622.872552	0.018362	0.019650
RS	16	0.283965	1.374056	1854.426039	0.020982	0.022380
RS	17	0.317647	1.374056	1966.328051	0.022248	0.024254
RS	18	0.354284	1.346681	2121.991453	0.024009	0.026089
RS	19	0.394135	1.346681	2238.183381	0.025324	0.028003
RS	20	0.437482	1.360019	2331.682327	0.026382	0.029069
RS	21	0.484631	1.360019	2446.412705	0.027680	0.030945
RS	22	0.535917	1.401297	2484.804993	0.028114	0.031318
RS	23	0.591701	1.401297	2593.183976	0.029340	0.033099
RS	24	0.652379	1.472382	2569.198398	0.029069	0.032678
RS	25	0.718380	1.472382	2667.335135	0.030179	0.034304
RS	26	0.790170	1.583042	2569.856391	0.029076	0.032930
RS	27	0.868258	1.583042	2655.603329	0.030047	0.034345
RS	28	0.953197	1.745298	2484.594396	0.028112	0.031991
RS	29	1.045586	1.745298	2557.948817	0.028942	0.033164
RS	30	1.146080	1.970019	2330.072557	0.026363	0.030035
RS	31	1.255389	1.970019	2392.599629	0.027071	0.030970
RS	32	1.374288	2.265846	2134.318517	0.024149	0.027420
RS	33	1.503616	2.265846	2188.075498	0.024757	0.028145
RS	34	1.644290	2.639763	1924.559909	0.021775	0.024525
RS	35	1.797304	2.639763	1971.331838	0.022304	0.025075
RS	36	1.963740	3.098282	1719.986846	0.019461	0.021634
RS	37	2.144777	3.098282	1761.060992	0.019925	0.022044
RS	38	2.341695	3.646816	1531.656918	0.017330	0.018922
RS	39	2.555887	3.646816	1567.876138	0.017740	0.019220
RS	40	2.788869	4.287444	1364.884840	0.015443	0.016483
RS	41	3.042288	4.287444	1396.760957	0.015803	0.016691
RS	42	3.317938	5.016289	1221.304109	0.013818	0.014350
RS	43	3.617769	5.016289	1249.114064	0.014133	0.014488
RS	44	3.943902	5.823051	1099.947307	0.012445	0.012521
RS	45	4.298644	5.823051	1123.808482	0.012715	0.012604
RS	46	4.684505	6.693087	998.076302	0.011293	0.010965
RS	47	5.104215	6.693087	1018.000896	0.011518	0.011004
RS	48	5.560742	7.612687	911.790829	0.010316	0.009638
RS	49	6.057318	7.612687	927.735365	0.010497	0.009643
RS	50	6.597455	8.580116	836.223435	0.009461	0.008486
RS	51	7.184973	8.580116	848.171993	0.009597	0.008465
RS	52	7.824031	9.625795	765.467245	0.008661	0.007448
RS	53	8.519149	9.625795	773.596857	0.008753	0.007406
RS	54	9.275244	11.623746	647.948969	0.007331	0.006004
RS	55	10.097665	11.623746	656.041549	0.007423	0.005985
RS	56	10.992232	11.623746	660.070788	0.007468	0.005930
RS	57	11.965273	11.623746	659.596853	0.007463	0.005836
RS	58	13.023671	179.405807	44.380330	0.000502	0.000479
RS	59	14.174915	179.405807	48.094078	0.000544	0.000506
RS	60	15.427150	179.405807	52.101050	0.000589	0.000533
RS	61	16.789233	179.405807	56.421100	0.000638	0.000561
RS	62	18.270802	179.405807	61.074781	0.000691	0.000590
RS	63	19.882339	179.405807	9752.283289	0.110341	0.048637
PA	4+25*2+4+6 0.001880641 0.005131271 19.882339018 1151.938505457 38.291963714 8.968504808 3.830014821 2.314375833 1.728144240 1.476554270 1.374056124 1.346681269 1.360019151 1.401297042 1.472381647 1.583042355 1.745297992 1.970018864 2.265845614 2.639763180 3.098281804 3.646815704 4.287443707 5.016288540 5.823051488 6.693087406 7.612686752 8.580116219 9.625794983 11.623745505 179.405806867
//
IT	5466
RD	8
LK	-71810.548459
QD	-628.348933 -> -496.976850
RI	0.0297645950
TR	0.001591	0.005318
MT	20.870809
MM	C_pi: 17.930279, n_recomb: 95617.162074
RS	0	0.000000	3255.073059	0.248298	0.000003	0.000000
RS	1	0.008856	3255.073059	0.270292	0.000003	0.000000
RS	2	0.018496	3255.073059	0.294235	0.000003	0.000001
RS	3	0.028989	3255.073059	0.320300	0.000003	0.000002
RS	4	0.040412	68.476623	16.572961	0.000173	0.000086
RS	5	0.052846	68.476623	18.037808	0.000189	0.000129
RS	6	0.066382	13.298760	101.041277	0.001057	0.000761
RS	7	0.081116	13.298760	109.866466	0.001149	0.000989
RS	8	0.097155	5.101423	311.064471	0.003253	0.002870
RS	9	0.114615	5.101423	337.419645	0.003529	0.003431
RS	10	0.133620	2.889396	645.008596	0.006746	0.006601
RS	11	0.154309	2.889396	696.938290	0.007289	0.007514
RS	12	0.176830	2.068125	1049.633244	0.010977	0.011279
RS	13	0.201345	2.068125	1128.606767	0.011803	0.012500
RS	14	0.228031	1.714169	1460.392166	0.015273	0.016083
RS	15	0.257080	1.714169	1561.963219	0.016336	0.017568
RS	16	0.288702	1.558082	1833.253730	0.019173	0.020517
RS	17	0.323124	1.558082	1950.280892	0.020397	0.022191
RS	18	0.360594	1.498009	2152.472082	0.022511	0.024387
RS	19	0.401383	1.498009	2277.672745	0.023821	0.026156
RS	20	0.445784	1.488398	2419.394708	0.025303	0.027673
RS	21	0.494117	1.488398	2546.197940	0.026629	0.029456
RS	22	0.546730	1.511837	2631.006406	0.027516	0.030327
RS	23	0.604002	1.511837	2753.379120	0.028796	0.032058
RS	24	0.666346	1.568402	2770.079900	0.028971	0.032148
RS	25	0.734211	1.568402	2882.751118	0.030149	0.033756
RS	26	0.808086	1.666978	2815.612409	0.029447	0.032865
RS	27	0.888503	1.666978	2915.075560	0.030487	0.034284
RS	28	0.976041	1.818747	2760.472213	0.028870	0.032344
RS	29	1.071332	1.818747	2845.747395	0.029762	0.033535
RS	30	1.175061	2.033508	2619.709540	0.027398	0.030722
RS	31	1.287976	2.033508	2691.950794	0.028153	0.031681
RS	32	1.410891	2.318697	2423.293699	0.025344	0.028341
RS	33	1.544690	2.318697	2484.610725	0.025985	0.029094
RS	34	1.690339	2.680165	2202.282810	0.023032	0.025586
RS	35	1.848885	2.680165	2254.745306	0.023581	0.026165
RS	36	2.021472	3.123471	1979.821314	0.020706	0.022757
RS	37	2.209342	3.123471	2025.049355	0.021179	0.023193
RS	38	2.413850	3.653225	1770.240833	0.018514	0.020050
RS	39	2.636468	3.653225	1809.362448	0.018923	0.020370
RS	40	2.878800	4.270644	1581.328202	0.016538	0.017574
RS	41	3.142593	4.270644	1615.055151	0.016891	0.017799
RS	42	3.429746	4.970619	1416.439019	0.014814	0.015382
RS	43	3.742329	4.970619	1445.155909	0.015114	0.015530
RS	44	4.082592	5.740786	1275.633876	0.013341	0.013483
RS	45	4.452989	5.740786	1299.482941	0.013590	0.013567
RS	46	4.856186	6.563052	1156.607369	0.012096	0.011854
RS	47	5.295089	6.563052	1175.557843	0.012294	0.011885
RS	48	5.772860	7.418309	1055.419119	0.011038	0.010456
RS	49	6.292941	7.418309	1069.333314	0.011183	0.010443
RS	50	6.859079	8.296907	966.755126	0.010111	0.009234
RS	51	7.475351	8.296907	975.499993	0.010202	0.009184
RS	52	8.146199	9.217849	883.876149	0.009244	0.008124
RS	53	8.876455	9.217849	887.551785	0.009282	0.008043
RS	54	9.671379	10.918778	752.451748	0.007869	0.006597
RS	55	10.536700	10.918778	755.827119	0.007905	0.006537
RS	56	11.478651	10.918778	753.831439	0.007884	0.006432
RS	57	12.504017	10.918778	746.036433	0.007802	0.006279
RS	58	13.620187	202.762063	41.535533	0.000434	0.000412
RS	59	14.835200	202.762063	45.077799	0.000471	0.000436
RS	60	16.157812	202.762063	48.908529	0.000512	0.000460
RS	61	17.597549	202.762063	53.048589	0.000555	0.000486
RS	62	19.164785	202.762063	57.519830	0.000602	0.000512
RS	63	20.870809	202.762063	10307.088179	0.107795	0.049819
PA	4+25*2+4+6 0.001591437 0.005318136 20.870809300 3255.073058885 68.476623166 13.298759858 5.101423431 2.889395846 2.068125486 1.714168635 1.558082434 1.498008826 1.488397729 1.511837133 1.568401775 1.666978281 1.818746659 2.033507679 2.318696657 2.680164867 3.123471247 3.653225427 4.270643748 4.970618985 5.740786369 6.563052409 7.418308689 8.296907500 9.217849439 10.918777915 202.762063387
//
IT	6063
RD	9
LK	-71557.251506
QD	-538.555698 -> -430.927528
RI	0.0262160340
TR	0.001358	0.005442
MT	22.023885
MM	C_pi: 18.648808, n_recomb: 101466.084310
RS	0	0.000000	8574.197128	0.100779	0.000001	0.000000
RS	1	0.008948	8574.197128	0.109800	0.000001	0.000000
RS	2	0.018697	8574.197128	0.119628	0.000001	0.000000
RS	3	0.029318	8574.197128	0.130337	0.000001	0.000001
RS	4	0.040890	115.839029	10.510301	0.000104	0.000055
RS	5	0.053497	115.839029	11.449891	0.000113	0.000082
RS	6	0.067232	18.903350	76.411170	0.000753	0.000581
RS	7	0.082197	18.903350	83.183304	0.000820	0.000746
RS	8	0.098500	6.593651	259.368373	0.002556	0.002380
RS	9	0.116262	6.593651	281.797236	0.002777	0.002812
RS	10	0.135614	3.534606	570.208237	0.005620	0.005711
RS	11	0.156697	3.534606	617.409450	0.006085	0.006441
RS	12	0.179666	2.442255	965.465345	0.009515	0.010009
RS	13	0.204691	2.442255	1040.731615	0.010257	0.011027
RS	14	0.231956	1.973595	1384.952086	0.013649	0.014558
RS	15	0.261660	1.973595	1485.467928	0.014640	0.015850
RS	16	0.294022	1.758739	1783.480792	0.017577	0.018906
RS	17	0.329280	1.758739	1902.993754	0.018755	0.020417
RS	18	0.367692	1.663691	2141.071890	0.021101	0.022851
RS	19	0.409543	1.663691	2272.435566	0.022396	0.024498
RS	20	0.455137	1.630340	2454.698639	0.024192	0.026344
RS	21	0.504812	1.630340	2590.943986	0.025535	0.028050
RS	22	0.558932	1.636135	2717.524268	0.026783	0.029309
RS	23	0.617894	1.636135	2851.801439	0.028106	0.031002
RS	24	0.682133	1.679231	2907.734677	0.028657	0.031510
RS	25	0.752120	1.679231	3033.587686	0.029898	0.033110
RS	26	0.828369	1.767680	2998.575767	0.029552	0.032633
RS	27	0.911441	1.767680	3111.156852	0.030662	0.034066
RS	28	1.001947	1.911936	2977.606207	0.029346	0.032497
RS	29	1.100551	1.911936	3074.805024	0.030304	0.033714
RS	30	1.207979	2.120866	2857.219583	0.028159	0.031199
RS	31	1.325019	2.120866	2939.536608	0.028971	0.032190
RS	32	1.452533	2.400852	2667.950974	0.026294	0.029061
RS	33	1.591456	2.400852	2737.318527	0.026978	0.029845
RS	34	1.742811	2.756726	2443.529151	0.024082	0.026464
RS	35	1.907709	2.756726	2502.140281	0.024660	0.027072
RS	36	2.087363	3.193169	2210.311417	0.021784	0.023721
RS	37	2.283092	3.193169	2260.031300	0.022274	0.024182
RS	38	2.496336	3.714028	1985.537378	0.019568	0.021042
RS	39	2.728661	3.714028	2027.746728	0.019984	0.021381
RS	40	2.981775	4.319644	1779.382553	0.017537	0.018554
RS	41	3.257538	4.319644	1814.992191	0.017888	0.018791
RS	42	3.557977	5.003602	1597.014758	0.015739	0.016323
RS	43	3.885299	5.003602	1626.527365	0.016030	0.016476
RS	44	4.241912	5.751374	1439.703679	0.014189	0.014372
RS	45	4.630434	5.751374	1463.292945	0.014421	0.014453
RS	46	5.053722	6.541337	1305.789641	0.012869	0.012686
RS	47	5.514887	6.541337	1323.374307	0.013043	0.012705
RS	48	6.017318	7.348981	1191.496663	0.011743	0.011231
RS	49	6.564707	7.348981	1202.815572	0.011854	0.011195
RS	50	7.161078	8.156876	1091.242877	0.010755	0.009952
RS	51	7.810813	8.156876	1095.988415	0.010802	0.009868
RS	52	8.518688	8.972963	997.600850	0.009832	0.008781
RS	53	9.289904	8.972963	995.708112	0.009813	0.008655
RS	54	10.130131	10.409967	855.855510	0.008435	0.007197
RS	55	11.045543	10.409967	852.792743	0.008405	0.007086
RS	56	12.042867	10.409967	842.977484	0.008308	0.006921
RS	57	13.129434	10.409967	826.051682	0.008141	0.006698
RS	58	14.313229	225.474228	39.249076	0.000387	0.000364
RS	59	15.602952	225.474228	42.656124	0.000420	0.000386
RS	60	17.008082	225.474228	46.348073	0.000457	0.000408
RS	61	18.538946	225.474228	50.346598	0.000496	0.000432
RS	62	20.206795	225.474228	54.674580	0.000539	0.000457
RS	63	22.023885	225.474228	10693.048537	0.105385	0.050693
PA	4+25*2+4+6 0.001358305 0.005441879 22.023885210 8574.197128109 115.839028762 18.903349649 6.593650695 3.534606148 2.442254517 1.973595017 1.758738802 1.663690737 1.630339559 1.636135092 1.679230833 1.767679682 1.911936143 2.120865569 2.400852397 2.756726145 3.193168609 3.714027973 4.319643644 5.003602352 5.751374026 6.541336758 7.348980652 8.156876178 8.972963392 10.409966942 225.474228102
//
IT	5302
RD	10
LK	-71347.879051
QD	-465.070940 -> -373.401148
RI	0.0234318565
TR	0.001164	0.005517
MT	23.325689
MM	C_pi: 19.291967, n_recomb: 106156.506734
RS	0	0.000000	20898.346243	0.043635	0.000000	0.000000
RS	1	0.009047	20898.346243	0.047584	0.000000	0.000000
RS	2	0.018913	20898.346243	0.051890	0.000000	0.000000
RS	3	0.029671	20898.346243	0.056587	0.000001	0.000000
RS	4	0.041402	186.076222	6.930231	0.000065	0.000037
RS	5	0.054195	186.076222	7.556952	0.000071	0.000055
RS	6	0.068145	25.834526	59.336855	0.000559	0.000458
RS	7	0.083358	25.834526	64.668150	0.000609	0.000582
RS	8	0.099946	8.289690	219.469597	0.002067	0.002021
RS	9	0.118036	8.289690	238.792467	0.002249	0.002363
RS	10	0.137762	4.243955	506.769038	0.004774	0.005022
RS	11	0.159272	4.243955	549.731271	0.005178	0.005618
RS	12	0.182729	2.848975	886.598797	0.008352	0.008982
RS	13	0.208308	2.848975	957.851094	0.009023	0.009842
RS	14	0.236200	2.254557	1304.729392	0.012291	0.013274
RS	15	0.266617	2.254557	1402.972432	0.013216	0.014410
RS	16	0.299785	1.975971	1717.189887	0.016176	0.017498
RS	17	0.335954	1.975971	1837.256346	0.017307	0.018875
RS	18	0.375395	1.843474	2101.739631	0.019799	0.021458
RS	19	0.418405	1.843474	2236.958716	0.021072	0.023004
RS	20	0.465306	1.785180	2452.127806	0.023099	0.025089
RS	21	0.516449	1.785180	2595.487951	0.024450	0.026731
RS	22	0.572220	1.772974	2758.378287	0.025984	0.028293
RS	23	0.633037	1.772974	2902.531551	0.027342	0.029957
RS	24	0.699355	1.802971	2994.738129	0.028211	0.030810
RS	25	0.771674	1.802971	3132.282598	0.029506	0.032412
RS	26	0.850535	1.882413	3129.194367	0.029477	0.032290
RS	27	0.936531	1.882413	3254.043934	0.030653	0.033745
RS	28	1.030308	2.021097	3143.975912	0.029616	0.032508
RS	29	1.132568	2.021097	3252.834467	0.030642	0.033760
RS	30	1.244079	2.227057	3048.123849	0.028713	0.031520
RS	31	1.365680	2.227057	3140.673470	0.029585	0.032551
RS	32	1.498281	2.505727	2871.678542	0.027051	0.029625
RS	33	1.642880	2.505727	2949.482896	0.027784	0.030448
RS	34	1.800560	2.861014	2650.017677	0.024963	0.027198
RS	35	1.972506	2.861014	2715.236211	0.025578	0.027840
RS	36	2.160008	3.296829	2411.971391	0.022721	0.024557
RS	37	2.364473	3.296829	2466.611623	0.023236	0.025046
RS	38	2.587437	3.816327	2177.277315	0.020510	0.021924
RS	39	2.830572	3.816327	2222.917754	0.020940	0.022284
RS	40	3.095704	4.419010	1958.323409	0.018448	0.019440
RS	41	3.384823	4.419010	1996.052526	0.018803	0.019692
RS	42	3.700099	5.097139	1762.083972	0.016599	0.017188
RS	43	4.043898	5.097139	1792.518370	0.016886	0.017346
RS	44	4.418801	5.833950	1591.137908	0.014989	0.015198
RS	45	4.827622	5.833950	1614.481293	0.015209	0.015276
RS	46	5.273430	6.604187	1444.624468	0.013608	0.013468
RS	47	5.759570	6.604187	1460.734328	0.013760	0.013475
RS	48	6.289692	7.377863	1319.094858	0.012426	0.011967
RS	49	6.867774	7.377863	1327.555977	0.012506	0.011907
RS	50	7.498157	8.129759	1208.858748	0.011388	0.010641
RS	51	8.185570	8.129759	1209.126635	0.011390	0.010521
RS	52	8.935175	8.856901	1105.947242	0.010418	0.009421
RS	53	9.752597	8.856901	1097.685402	0.010340	0.009244
RS	54	10.643973	10.055607	957.614335	0.009021	0.007805
RS	55	11.615992	10.055607	946.530158	0.008916	0.007634
RS	56	12.675951	10.055607	927.293456	0.008735	0.007398
RS	57	13.831805	10.055607	899.682857	0.008475	0.007098
RS	58	15.092231	247.339222	37.466186	0.000353	0.000330
RS	59	16.466689	247.339222	40.773420	0.000384	0.000350
RS	60	17.965496	247.339222	44.363767	0.000418	0.000371
RS	61	19.599901	247.339222	48.259655	0.000455	0.000393
RS	62	21.382173	247.339222	52.484905	0.000494	0.000417
RS	63	23.325689	247.339222	10945.476579	0.103107	0.051331
PA	4+25*2+4+6 0.001164239 0.005516569 23.325689185 20898.346243062 186.076222308 25.834526175 8.289690160 4.243954568 2.848975131 2.254557359 1.975970910 1.843473723 1.785180467 1.772973791 1.802971246 1.882412912 2.021097323 2.227056902 2.505726667 2.861014068 3.296829438 3.816327239 4.419009874 5.097139314 5.833949763 6.604186900 7.377862821 8.129758572 8.856900939 10.055606972 247.339221501
//
IT	6933
RD	11
LK	-71168.128193
QD	-403.201634 -> -322.459330
RI	0.0211440219
TR	0.000999	0.005556
MT	24.748664
MM	C_pi: 19.853130, n_recomb: 109814.537805
RS	0	0.000000	48290.764055	0.019718	0.000000	0.000000
RS	1	0.009149	48290.764055	0.021523	0.000000	0.000000
RS	2	0.019136	48290.764055	0.023493	0.000000	0.000000
RS	3	0.030036	48290.764055	0.025643	0.000000	0.000000
RS	4	0.041933	285.348012	4.736825	0.000043	0.000026
RS	5	0.054919	285.348012	5.170157	0.000047	0.000038
RS	6	0.069092	34.085917	47.231617	0.000430	0.000372
RS	7	0.084563	34.085917	51.530799	0.000469	0.000468
RS	8	0.101449	10.167649	188.348489	0.001715	0.001751
RS	9	0.119880	10.167649	205.202578	0.001869	0.002029
RS	10	0.139998	5.012555	452.907635	0.004124	0.004476
RS	11	0.161955	5.012555	492.117244	0.004481	0.004970
RS	12	0.185922	3.287944	813.746403	0.007410	0.008130
RS	13	0.212082	3.287944	880.905939	0.008022	0.008867
RS	14	0.240635	2.557771	1223.259733	0.011139	0.012170
RS	15	0.271801	2.557771	1318.394435	0.012006	0.013180
RS	16	0.305818	2.210505	1640.384652	0.014938	0.016249
RS	17	0.342947	2.210505	1759.485609	0.016022	0.017513
RS	18	0.383473	2.037769	2042.215743	0.018597	0.020183
RS	19	0.427707	2.037769	2179.320557	0.019845	0.021642
RS	20	0.475988	1.952883	2420.359295	0.022040	0.023901
RS	21	0.528687	1.952883	2568.702774	0.023391	0.025487
RS	22	0.586207	1.921788	2762.431443	0.025155	0.027290
RS	23	0.648989	1.921788	2914.459017	0.026540	0.028931
RS	24	0.717516	1.938465	3039.447146	0.027678	0.030072
RS	25	0.792313	1.938465	3187.062005	0.029022	0.031680
RS	26	0.873952	2.009331	3214.760448	0.029274	0.031868
RS	27	0.963062	2.009331	3350.789330	0.030513	0.033352
RS	28	1.060324	2.143561	3265.443784	0.029736	0.032412
RS	29	1.166484	2.143561	3385.417578	0.030829	0.033706
RS	30	1.282358	2.348409	3196.740601	0.029110	0.031722
RS	31	1.408833	2.348409	3299.421081	0.030045	0.032800
RS	32	1.546880	2.628411	3037.361840	0.027659	0.030070
RS	33	1.697557	2.628411	3123.792987	0.028446	0.030938
RS	34	1.862019	2.986628	2823.431594	0.025711	0.027820
RS	35	2.041529	2.986628	2895.598108	0.026368	0.028502
RS	36	2.237462	3.426266	2585.578561	0.023545	0.025293
RS	37	2.451322	3.426266	2645.524965	0.024091	0.025814
RS	38	2.684748	3.949862	2345.602322	0.021360	0.022719
RS	39	2.939532	3.949862	2395.038985	0.021810	0.023104
RS	40	3.217625	4.556139	2117.880024	0.019286	0.020254
RS	41	3.521163	4.556139	2158.038826	0.019652	0.020522
RS	42	3.852471	5.236033	1911.134591	0.017403	0.017992
RS	43	4.214092	5.236033	1942.731324	0.017691	0.018158
RS	44	4.608798	5.970488	1729.301773	0.015747	0.015976
RS	45	5.039617	5.970488	1752.562296	0.015959	0.016053
RS	46	5.509852	6.730545	1572.421939	0.014319	0.014211
RS	47	6.023111	6.730545	1587.130010	0.014453	0.014206
RS	48	6.583328	7.480597	1437.514554	0.013090	0.012673
RS	49	7.194802	7.480597	1443.070852	0.013141	0.012590
RS	50	7.862220	8.187573	1318.917684	0.012010	0.011309
RS	51	8.590702	8.187573	1314.478560	0.011970	0.011152
RS	52	9.385834	8.837576	1208.270286	0.011003	0.010049
RS	53	10.253715	8.837576	1193.110920	0.010865	0.009819
RS	54	11.201001	9.815957	1057.071729	0.009626	0.008425
RS	55	12.234955	9.815957	1036.535768	0.009439	0.008184
RS	56	13.363509	9.815957	1006.480754	0.009165	0.007869
RS	57	14.595317	9.815957	966.892746	0.008805	0.007482
RS	58	15.939825	267.781471	36.134352	0.000329	0.000305
RS	59	17.407346	267.781471	39.374749	0.000359	0.000324
RS	60	19.009134	267.781471	42.898390	0.000391	0.000345
RS	61	20.757473	267.781471	46.728472	0.000426	0.000366
RS	62	22.665771	267.781471	50.889746	0.000463	0.000388
RS	63	24.748664	267.781471	11082.954800	0.100924	0.051800
PA	4+25*2+4+6 0.000999173 0.005555548 24.748664425 48290.764054625 285.348011838 34.085917092 10.167649162 5.012555276 3.287943615 2.557770658 2.210504578 2.037769199 1.952882696 1.921787751 1.938464774 2.009330587 2.143561330 2.348409432 2.628410556 2.986627629 3.426265811 3.949861942 4.556138859 5.236032977 5.970488232 6.730544622 7.480596600 8.187573267 8.837576176 9.815957318 267.781470518
//
IT	7900
RD	12
LK	-71008.842667
QD	-349.751469 -> -276.894472
RI	0.0191727301
TR	0.000858	0.005571
MT	26.250942
MM	C_pi: 20.306638, n_recomb: 112486.212345
RS	0	0.000000	99898.888474	0.009859	0.000000	0.000000
RS	1	0.009251	99898.888474	0.010771	0.000000	0.000000
RS	2	0.019358	99898.888474	0.011768	0.000000	0.000000
RS	3	0.030400	99898.888474	0.012857	0.000000	0.000000
RS	4	0.042463	420.063994	3.340634	0.000030	0.000019
RS	5	0.055642	420.063994	3.649696	0.000032	0.000028
RS	6	0.070040	43.582594	38.425260	0.000342	0.000309
RS	7	0.085771	43.582594	41.966047	0.000373	0.000386
RS	8	0.102956	12.201868	163.610878	0.001454	0.001542
RS	9	0.121732	12.201868	178.468716	0.001587	0.001773
RS	10	0.142244	5.835863	406.570539	0.003614	0.004034
RS	11	0.164654	5.835863	442.430230	0.003933	0.004450
RS	12	0.189137	3.759526	746.135719	0.006633	0.007410
RS	13	0.215885	3.759526	809.178552	0.007194	0.008049
RS	14	0.245108	2.884430	1141.535680	0.010148	0.011204
RS	15	0.277034	2.884430	1232.895776	0.010960	0.012110
RS	16	0.311913	2.463372	1555.759769	0.013831	0.015123
RS	17	0.350019	2.463372	1672.584334	0.014869	0.016292
RS	18	0.391650	2.247202	1966.488387	0.017482	0.019002
RS	19	0.437132	2.247202	2103.677289	0.018702	0.020385
RS	20	0.486822	2.133570	2364.169899	0.021017	0.022767
RS	21	0.541109	2.133570	2515.437302	0.022362	0.024305
RS	22	0.600418	2.082169	2734.730274	0.024312	0.026298
RS	23	0.665214	2.082169	2892.577460	0.025715	0.027921
RS	24	0.736003	2.084732	3046.710452	0.027085	0.029305
RS	25	0.813342	2.084732	3202.598180	0.028471	0.030923
RS	26	0.897835	2.146841	3259.498470	0.028977	0.031383
RS	27	0.990144	2.146841	3405.348467	0.030273	0.032900
RS	28	1.090994	2.277027	3345.341911	0.029740	0.032232
RS	29	1.201172	2.277027	3475.575318	0.030898	0.033573
RS	30	1.321543	2.481756	3305.426767	0.029385	0.031829
RS	31	1.453050	2.481756	3417.833478	0.030384	0.032960
RS	32	1.596722	2.764676	3166.433174	0.028150	0.030419
RS	33	1.753686	2.764676	3261.422597	0.028994	0.031339
RS	34	1.925170	3.128034	2964.432906	0.026354	0.028352
RS	35	2.112518	3.128034	3043.691322	0.027058	0.029080
RS	36	2.317197	3.574377	2731.204187	0.024280	0.025948
RS	37	2.540812	3.574377	2796.711204	0.024863	0.026509
RS	38	2.785113	4.105682	2490.169578	0.022138	0.023447
RS	39	3.052014	4.105682	2543.696498	0.022613	0.023862
RS	40	3.343606	4.719922	2257.457147	0.020069	0.021012
RS	41	3.662173	4.719922	2300.336335	0.020450	0.021301
RS	42	4.010211	5.406740	2043.428980	0.018166	0.018750
RS	43	4.390446	5.406740	2076.453379	0.018460	0.018928
RS	44	4.805856	6.144761	1853.389190	0.016477	0.016717
RS	45	5.259695	6.144761	1876.794639	0.016685	0.016796
RS	46	5.755520	6.901251	1688.357073	0.015009	0.014927
RS	47	6.297213	6.901251	1701.840243	0.015129	0.014912
RS	48	6.889017	7.634928	1545.924924	0.013743	0.013358
RS	49	7.535570	7.634928	1548.676035	0.013768	0.013254
RS	50	8.241935	8.304774	1420.592987	0.012629	0.011965
RS	51	9.013645	8.304774	1411.411799	0.012547	0.011770
RS	52	9.856747	8.885897	1303.758720	0.011590	0.010671
RS	53	10.777843	8.885897	1281.414652	0.011392	0.010386
RS	54	11.784150	9.655868	1153.304886	0.010253	0.009061
RS	55	12.883550	9.655868	1122.071544	0.009975	0.008741
RS	56	14.084656	9.655868	1080.037489	0.009602	0.008339
RS	57	15.396875	9.655868	1027.467332	0.009134	0.007856
RS	58	16.830488	285.838635	35.219929	0.000313	0.000287
RS	59	18.396724	285.838635	38.424619	0.000342	0.000306
RS	60	20.107852	285.838635	41.914613	0.000373	0.000326
RS	61	21.977276	285.838635	45.713912	0.000406	0.000347
RS	62	24.019640	285.838635	49.848218	0.000443	0.000369
RS	63	26.250942	285.838635	11112.601493	0.098791	0.052155
PA	4+25*2+4+6 0.000857728 0.005571093 26.250942268 99898.888473939 420.063994287 43.582594149 12.201867940 5.835863378 3.759525511 2.884429913 2.463372401 2.247202097 2.133569919 2.082168880 2.084731999 2.146840949 2.277026936 2.481755714 2.764675681 3.128034269 3.574376941 4.105681837 4.719922026 5.406739748 6.144761468 6.901251213 7.634927565 8.304773573 8.885896979 9.655868060 285.838634666
//
IT	7933
RD	13
LK	-70864.664692
QD	-302.733544 -> -236.278902
RI	0.0174064608
TR	0.000737	0.005572
MT	27.787932
MM	C_pi: 20.628040, n_recomb: 114193.739731
RS	0	0.000000	202758.037590	0.004979	0.000000	0.000000
RS	1	0.009349	202758.037590	0.005445	0.000000	0.000000
RS	2	0.019573	202758.037590	0.005954	0.000000	0.000000
RS	3	0.030752	202758.037590	0.006511	0.000000	0.000000
RS	4	0.042976	594.963876	2.426513	0.000021	0.000014
RS	5	0.056344	594.963876	2.653416	0.000023	0.000021
RS	6	0.070961	54.140972	31.881237	0.000279	0.000263
RS	7	0.086945	54.140972	34.852773	0.000305	0.000326
RS	8	0.104423	14.353944	143.638614	0.001258	0.001379
RS	9	0.123535	14.353944	156.857847	0.001374	0.001575
RS	10	0.144434	6.706797	366.225884	0.003207	0.003671
RS	11	0.167287	6.706797	399.066374	0.003495	0.004027
RS	12	0.192276	4.263075	683.100376	0.005982	0.006795
RS	13	0.219602	4.263075	742.030013	0.006498	0.007354
RS	14	0.249483	3.235246	1060.173413	0.009284	0.010352
RS	15	0.282157	3.235246	1147.211683	0.010046	0.011169
RS	16	0.317886	2.735360	1465.209200	0.012831	0.014100
RS	17	0.356956	2.735360	1578.602715	0.013824	0.015185
RS	18	0.399678	2.472210	1877.496789	0.016441	0.017900
RS	19	0.446395	2.472210	2013.099857	0.017629	0.019214
RS	20	0.497479	2.327252	2287.134192	0.020029	0.021681
RS	21	0.553339	2.327252	2439.320714	0.021361	0.023173
RS	22	0.614422	2.253675	2679.061053	0.023461	0.025319
RS	23	0.681216	2.253675	2840.619573	0.024875	0.026923
RS	24	0.754254	2.240874	3020.108558	0.026447	0.028515
RS	25	0.834121	2.240874	3182.304761	0.027868	0.030142
RS	26	0.921455	2.293544	3266.462900	0.028605	0.030847
RS	27	1.016955	2.293544	3420.518385	0.029954	0.032396
RS	28	1.121382	2.419524	3385.980990	0.029651	0.031980
RS	29	1.235574	2.419524	3525.312159	0.030871	0.033369
RS	30	1.360441	2.624445	3375.673504	0.029561	0.031855
RS	31	1.496982	2.624445	3497.091893	0.030624	0.033041
RS	32	1.646289	2.911044	3259.611933	0.028545	0.030685
RS	33	1.809556	2.911044	3362.812344	0.029448	0.031661
RS	34	1.988086	3.280732	3073.114825	0.026911	0.028807
RS	35	2.183309	3.280732	3159.380565	0.027667	0.029586
RS	36	2.396783	3.735423	2848.473186	0.024944	0.026537
RS	37	2.630215	3.735423	2919.623666	0.025567	0.027140
RS	38	2.885472	4.276565	2610.295151	0.022858	0.024118
RS	39	3.164594	4.276565	2668.089838	0.023365	0.024567
RS	40	3.469811	4.901426	2376.182483	0.020808	0.021724
RS	41	3.803565	4.901426	2422.006429	0.021210	0.022038
RS	42	4.168522	5.598367	2158.007421	0.018898	0.019473
RS	43	4.567600	5.598367	2192.703057	0.019202	0.019666
RS	44	5.003990	6.343712	1962.413096	0.017185	0.017431
RS	45	5.481179	6.343712	1986.211070	0.017393	0.017514
RS	46	6.002982	7.100942	1791.443286	0.015688	0.015621
RS	47	6.573570	7.100942	1803.940845	0.015797	0.015601
RS	48	7.197504	7.823086	1643.352230	0.014391	0.014030
RS	49	7.879772	7.823086	1643.508036	0.014392	0.013906
RS	50	8.625827	8.461159	1512.922012	0.013249	0.012612
RS	51	9.441633	8.461159	1499.131281	0.013128	0.012382
RS	52	10.333712	8.979292	1391.452941	0.012185	0.011293
RS	53	11.309195	8.979292	1361.871821	0.011926	0.010951
RS	54	12.375878	9.549367	1245.144209	0.010904	0.009716
RS	55	13.542289	9.549367	1202.216384	0.010528	0.009308
RS	56	14.817752	9.549367	1147.339233	0.010047	0.008810
RS	57	16.212462	9.549367	1081.122176	0.009467	0.008226
RS	58	17.737568	300.483651	34.702565	0.000304	0.000276
RS	59	19.405262	300.483651	37.901670	0.000332	0.000295
RS	60	21.228873	300.483651	41.390056	0.000362	0.000315
RS	61	23.222980	300.483651	45.192581	0.000396	0.000335
RS	62	25.403523	300.483651	49.335918	0.000432	0.000357
RS	63	27.787932	300.483651	11038.709149	0.096667	0.052434
PA	4+25*2+4+6 0.000737465 0.005572326 27.787931813 202758.037589606 594.963875676 54.140972251 14.353943690 6.706796597 4.263075392 3.235246484 2.735359746 2.472210340 2.327251877 2.253674986 2.240873769 2.293544422 2.419523801 2.624444549 2.911043904 3.280731536 3.735422738 4.276565275 4.901425547 5.598367323 6.343711904 7.100941901 7.823085582 8.461158906 8.979291707 9.549366536 300.483651025
//
IT	9146
RD	14
LK	-70733.241067
QD	-261.095743 -> -200.758359
RI	0.0158034184
TR	0.000637	0.005564
MT	29.328043
MM	C_pi: 20.819949, n_recomb: 115035.079174
RS	0	0.000000	381364.770081	0.002692	0.000000	0.000000
RS	1	0.009443	381364.770081	0.002947	0.000000	0.000000
RS	2	0.019777	381364.770081	0.003225	0.000000	0.000000
RS	3	0.031087	381364.770081	0.003530	0.000000	0.000000
RS	4	0.043465	812.875056	1.812391	0.000016	0.000011
RS	5	0.057012	812.875056	1.983573	0.000017	0.000016
RS	6	0.071838	65.402466	26.978976	0.000235	0.000229
RS	7	0.088064	65.402466	29.520238	0.000257	0.000283
RS	8	0.105823	16.562908	127.489020	0.001108	0.001254
RS	9	0.125258	16.562908	139.363931	0.001211	0.001424
RS	10	0.146528	7.610111	331.258166	0.002880	0.003377
RS	11	0.169807	7.610111	361.402832	0.003142	0.003685
RS	12	0.195284	4.794296	625.010273	0.005433	0.006273
RS	13	0.223167	4.794296	679.929984	0.005911	0.006765
RS	14	0.253683	3.609018	980.922186	0.008527	0.009602
RS	15	0.287080	3.609018	1063.298385	0.009243	0.010342
RS	16	0.323630	3.026032	1371.940148	0.011926	0.013175
RS	17	0.363632	3.026032	1481.019939	0.012875	0.014183
RS	18	0.407412	2.712501	1779.635334	0.015470	0.016878
RS	19	0.455325	2.712501	1912.255210	0.016623	0.018127
RS	20	0.507762	2.533519	2194.474086	0.019077	0.020646
RS	21	0.565151	2.533519	2345.791423	0.020392	0.022092
RS	22	0.627959	2.435686	2601.058377	0.022611	0.024358
RS	23	0.696698	2.435686	2764.338810	0.024030	0.025942
RS	24	0.771928	2.406016	2965.253453	0.025777	0.027712
RS	25	0.854261	2.406016	3131.795963	0.027225	0.029345
RS	26	0.944369	2.448285	3240.824022	0.028172	0.030270
RS	27	1.042985	2.448285	3401.363773	0.029568	0.031848
RS	28	1.150914	2.569565	3391.772001	0.029485	0.031667
RS	29	1.269033	2.569565	3538.858368	0.030763	0.033102
RS	30	1.398306	2.774578	3410.981425	0.029652	0.031808
RS	31	1.539787	2.774578	3540.483075	0.030777	0.033049
RS	32	1.694626	3.065104	3319.488250	0.028856	0.030877
RS	33	1.864087	3.065104	3430.341591	0.029820	0.031909
RS	34	2.049549	3.441695	3151.240207	0.027394	0.029192
RS	35	2.252524	3.441695	3244.245597	0.028202	0.030024
RS	36	2.474665	3.905625	2938.485139	0.025544	0.027062
RS	37	2.717783	3.905625	3015.218105	0.026211	0.027712
RS	38	2.983857	4.457846	2706.573786	0.023528	0.024735
RS	39	3.275055	4.457846	2768.712573	0.024068	0.025222
RS	40	3.593750	5.094942	2474.300133	0.021509	0.022391
RS	41	3.942539	5.094942	2523.232783	0.021934	0.022733
RS	42	4.324263	5.804040	2254.877580	0.019602	0.020160
RS	43	4.742031	5.804040	2291.465617	0.019920	0.020372
RS	44	5.199249	6.559182	2056.231399	0.017875	0.018118
RS	45	5.699639	6.559182	2080.683425	0.018087	0.018209
RS	46	6.247280	7.320104	1881.444526	0.016355	0.016296
RS	47	6.846633	7.320104	1893.247548	0.016458	0.016272
RS	48	7.502581	8.034206	1729.492409	0.015034	0.014688
RS	49	8.220468	8.034206	1727.359073	0.015016	0.014547
RS	50	9.006142	8.644588	1595.542930	0.013870	0.013252
RS	51	9.866005	8.644588	1577.428384	0.013713	0.012986
RS	52	10.807063	9.104484	1470.936466	0.012787	0.011913
RS	53	11.836981	9.104484	1434.292912	0.012468	0.011514
RS	54	12.964151	9.482189	1331.805298	0.011577	0.010387
RS	55	14.197756	9.482189	1276.492741	0.011097	0.009884
RS	56	15.547846	9.482189	1208.248206	0.010503	0.009283
RS	57	17.025421	9.482189	1128.081734	0.009806	0.008592
RS	58	18.642518	311.220882	34.557693	0.000300	0.000270
RS	59	20.412313	311.220882	37.780159	0.000328	0.000289
RS	60	22.349223	311.220882	41.297794	0.000359	0.000309
RS	61	24.469030	311.220882	45.136359	0.000392	0.000330
RS	62	26.789002	311.220882	49.323537	0.000429	0.000352
RS	63	29.328043	311.220882	10876.687468	0.094551	0.052660
PA	4+25*2+4+6 0.000637254 0.005563995 29.328042826 381364.770080726 812.875056393 65.402465746 16.562908215 7.610111355 4.794296230 3.609017641 3.026031632 2.712501316 2.533518895 2.435685544 2.406016439 2.448284565 2.569564938 2.774578302 3.065104282 3.441694742 3.905624638 4.457846281 5.094941865 5.804039688 6.559182075 7.320103681 8.034205921 8.644587731 9.104484232 9.482188857 311.220882413
//
IT	10082
RD	15
LK	-70614.398671
QD	-224.414422 -> -170.520054
RI	0.0143759196
TR	0.000556	0.005547
MT	30.865073
MM	C_pi: 20.921858, n_recomb: 115228.457301
RS	0	0.000000	760364.049759	0.001365	0.000000	0.000000
RS	1	0.009531	760364.049759	0.001495	0.000000	0.000000
RS	2	0.019971	760364.049759	0.001638	0.000000	0.000000
RS	3	0.031405	760364.049759	0.001794	0.000000	0.000000
RS	4	0.043930	1068.351076	1.398635	0.000012	0.000009
RS	5	0.057648	1068.351076	1.531982	0.000013	0.000013
RS	6	0.072674	76.760576	23.352663	0.000203	0.000204
RS	7	0.089131	76.760576	25.573919	0.000222	0.000251
RS	8	0.107158	18.723429	114.770571	0.000996	0.001162
RS	9	0.126902	18.723429	125.577924	0.001090	0.001312
RS	10	0.148529	8.516511	301.819468	0.002619	0.003146
RS	11	0.172216	8.516511	329.647133	0.002861	0.003416
RS	12	0.198162	5.342354	573.234686	0.004975	0.005841
RS	13	0.226580	5.342354	624.432875	0.005419	0.006276
RS	14	0.257707	4.000861	906.832078	0.007870	0.008956
RS	15	0.291800	4.000861	984.533587	0.008544	0.009628
RS	16	0.329143	3.332806	1280.761068	0.011115	0.012353
RS	17	0.370046	3.332806	1385.077022	0.012020	0.013291
RS	18	0.414846	2.966426	1679.326420	0.014574	0.015945
RS	19	0.463917	2.966426	1808.044422	0.015691	0.017130
RS	20	0.517665	2.751146	2093.898540	0.018172	0.019678
RS	21	0.576536	2.751146	2243.018852	0.019466	0.021076
RS	22	0.641017	2.627162	2509.310631	0.021777	0.023435
RS	23	0.711645	2.627162	2672.709863	0.023195	0.024993
RS	24	0.789004	2.579194	2891.116987	0.025090	0.026915
RS	25	0.873736	2.579194	3060.316514	0.026559	0.028547
RS	26	0.966544	2.610107	3191.387984	0.027696	0.029668
RS	27	1.068198	2.610107	3356.837698	0.029132	0.031269
RS	28	1.179541	2.726150	3370.875094	0.029254	0.031306
RS	29	1.301496	2.726150	3524.411641	0.030586	0.032782
RS	30	1.435075	2.931087	3418.499007	0.029667	0.031699
RS	31	1.581385	2.931087	3555.118729	0.030853	0.032991
RS	32	1.741641	3.225671	3352.063925	0.029091	0.030999
RS	33	1.917170	3.225671	3469.938469	0.030114	0.032086
RS	34	2.109430	3.609580	3203.687442	0.027803	0.029506
RS	35	2.320014	3.609580	3303.083411	0.028666	0.030391
RS	36	2.550669	4.083455	3005.105835	0.026080	0.027522
RS	37	2.803308	4.083455	3087.290071	0.026793	0.028218
RS	38	3.080027	4.647774	2782.031192	0.024144	0.025293
RS	39	3.383120	4.647774	2848.540468	0.024721	0.025819
RS	40	3.715102	5.298484	2554.159943	0.022166	0.023008
RS	41	4.078725	5.298484	2606.339265	0.022619	0.023380
RS	42	4.477005	6.021503	2335.876555	0.020272	0.020804
RS	43	4.913247	6.021503	2374.576107	0.020608	0.021037
RS	44	5.391067	6.788665	2136.288648	0.018540	0.018769
RS	45	5.914428	6.788665	2161.678727	0.018760	0.018870
RS	46	6.487673	7.555992	1959.509023	0.017005	0.016942
RS	47	7.115554	7.555992	1970.957885	0.017105	0.016916
RS	48	7.803279	8.265297	1805.273285	0.015667	0.015323
RS	49	8.556553	8.265297	1801.238669	0.015632	0.015167
RS	50	9.381622	8.851857	1669.204485	0.014486	0.013874
RS	51	10.285330	8.851857	1647.178219	0.014295	0.013576
RS	52	11.275171	9.258147	1542.796714	0.013389	0.012522
RS	53	12.359356	9.258147	1499.456747	0.013013	0.012067
RS	54	13.546876	9.451287	1413.364264	0.012266	0.011064
RS	55	14.847580	9.451287	1345.291237	0.011675	0.010460
RS	56	16.272257	9.451287	1263.476379	0.010965	0.009752
RS	57	17.832721	9.451287	1169.372222	0.010148	0.008949
RS	58	19.541916	318.497443	34.738629	0.000301	0.000269
RS	59	21.414017	318.497443	38.010668	0.000330	0.000288
RS	60	23.464550	318.497443	41.585588	0.000361	0.000308
RS	61	25.710523	318.497443	45.490112	0.000395	0.000330
RS	62	28.170563	318.497443	49.752978	0.000432	0.000353
RS	63	30.865073	318.497443	10657.677853	0.092492	0.052843
PA	4+25*2+4+6 0.000555627 0.005546741 30.865073299 760364.049758674 1068.351076363 76.760576318 18.723429193 8.516510805 5.342353503 4.000861090 3.332805640 2.966426133 2.751145924 2.627162196 2.579194044 2.610107422 2.726149700 2.931086847 3.225670782 3.609580079 4.083455492 4.647774074 5.298484252 6.021503119 6.788664872 7.555991934 8.265297107 8.851857307 9.258146542 9.451286939 318.497443494
//
IT	11583
RD	16
LK	-70508.835540
QD	-192.532739 -> -145.315528
RI	0.0131455878
TR	0.000490	0.005518
MT	32.423527
MM	C_pi: 20.993219, n_recomb: 115032.730008
RS	0	0.000000	944990.409680	0.001107	0.000000	0.000000
RS	1	0.009617	944990.409680	0.001213	0.000000	0.000000
RS	2	0.020158	944990.409680	0.001330	0.000000	0.000000
RS	3	0.031713	944990.409680	0.001458	0.000000	0.000000
RS	4	0.044379	1349.778394	1.118638	0.000010	0.000007
RS	5	0.058263	1349.778394	1.226249	0.000011	0.000010
RS	6	0.073483	87.365794	20.765908	0.000181	0.000188
RS	7	0.090166	87.365794	22.759415	0.000198	0.000230
RS	8	0.108454	20.691202	105.283448	0.000915	0.001100
RS	9	0.128500	20.691202	115.297646	0.001002	0.001235
RS	10	0.150473	9.382390	278.232874	0.002419	0.002977
RS	11	0.174560	9.382390	304.190959	0.002644	0.003215
RS	12	0.200964	5.889457	529.195229	0.004600	0.005497
RS	13	0.229906	5.889457	577.153888	0.005017	0.005884
RS	14	0.261631	4.402000	840.907271	0.007310	0.008416
RS	15	0.296408	4.402000	914.265127	0.007948	0.009028
RS	16	0.334529	3.650751	1196.462436	0.010401	0.011642
RS	17	0.376315	3.650751	1296.039194	0.011267	0.012515
RS	18	0.422121	3.230958	1583.088233	0.013762	0.015115
RS	19	0.472331	3.230958	1707.542560	0.014844	0.016239
RS	20	0.527369	2.978130	1993.464386	0.017330	0.018794
RS	21	0.587700	2.978130	2139.640110	0.018600	0.020144
RS	22	0.653833	2.826716	2413.088882	0.020977	0.022570
RS	23	0.726326	2.826716	2575.546616	0.022390	0.024098
RS	24	0.805790	2.759445	2807.697306	0.024408	0.026145
RS	25	0.892896	2.759445	2978.316423	0.025891	0.027770
RS	26	0.988379	2.778356	3128.313807	0.027195	0.029063
RS	27	1.093043	2.778356	3297.429154	0.028665	0.030680
RS	28	1.207773	2.888885	3333.006837	0.028974	0.030915
RS	29	1.333535	2.888885	3491.895026	0.030356	0.032425
RS	30	1.471392	3.093810	3407.059406	0.029618	0.031539
RS	31	1.622506	3.093810	3549.937715	0.030860	0.032877
RS	32	1.788152	3.392832	3365.020588	0.029253	0.031058
RS	33	1.969727	3.392832	3489.322448	0.030333	0.032196
RS	34	2.168763	3.784754	3236.918141	0.028139	0.029752
RS	35	2.386940	3.784754	3342.356043	0.029056	0.030686
RS	36	2.626098	4.269613	3053.638351	0.026546	0.027912
RS	37	2.888255	4.269613	3141.128396	0.027306	0.028653
RS	38	3.175622	4.847463	2840.939433	0.024697	0.025785
RS	39	3.490624	4.847463	2911.831554	0.025313	0.026349
RS	40	3.835919	5.513654	2619.179437	0.022769	0.023564
RS	41	4.214419	5.513654	2674.737069	0.023252	0.023967
RS	42	4.629317	6.252958	2403.725310	0.020896	0.021394
RS	43	5.084114	6.252958	2444.761100	0.021253	0.021648
RS	44	5.582648	7.035012	2204.769583	0.019166	0.019372
RS	45	6.129123	7.035012	2231.400711	0.019398	0.019485
RS	46	6.728150	7.812171	2027.402013	0.017625	0.017546
RS	47	7.384783	7.812171	2038.872560	0.017724	0.017521
RS	48	8.104561	8.520660	1872.127270	0.016275	0.015922
RS	49	8.893557	8.520660	1866.637513	0.016227	0.015753
RS	50	9.758428	9.087914	1735.076284	0.015083	0.014466
RS	51	10.706469	9.087914	1709.642605	0.014862	0.014138
RS	52	11.745679	9.445728	1607.978937	0.013978	0.013107
RS	53	12.884825	9.445728	1558.455456	0.013548	0.012599
RS	54	14.133518	9.462592	1490.210401	0.012955	0.011735
RS	55	15.502292	9.462592	1409.297894	0.012251	0.011025
RS	56	17.002696	9.462592	1313.990725	0.011423	0.010205
RS	57	18.647386	9.462592	1206.211121	0.010486	0.009291
RS	58	20.450239	323.490425	35.177753	0.000306	0.000271
RS	59	22.426464	323.490425	38.521248	0.000335	0.000291
RS	60	24.592734	323.490425	42.176987	0.000367	0.000312
RS	61	26.967325	323.490425	46.172725	0.000401	0.000334
RS	62	29.570269	323.490425	50.538316	0.000439	0.000358
RS	63	32.423527	323.490425	10415.582185	0.090545	0.052984
PA	4+25*2+4+6 0.000489972 0.005517953 32.423526947 944990.409680101 1349.778394130 87.365793922 20.691202005 9.382389763 5.889456700 4.402000377 3.650750847 3.230957849 2.978129841 2.826715748 2.759444749 2.778356293 2.888885271 3.093810476 3.392831707 3.784754229 4.269613102 4.847462616 5.513654200 6.252957789 7.035012099 7.812170856 8.520659822 9.087913997 9.445727961 9.462592058 323.490425114
//
IT	19356
RD	17
LK	-70416.784367
QD	-165.247636 -> -124.474676
RI	0.0121216068
TR	0.000437	0.005477
MT	34.020838
MM	C_pi: 21.077478, n_recomb: 114661.471344
RS	0	0.000000	1019807.993311	0.001031	0.000000	0.000000
RS	1	0.009700	1019807.993311	0.001131	0.000000	0.000000
RS	2	0.020341	1019807.993311	0.001241	0.000000	0.000000
RS	3	0.032014	1019807.993311	0.001361	0.000000	0.000000
RS	4	0.044819	1652.393736	0.921703	0.000008	0.000006
RS	5	0.058867	1652.393736	1.011140	0.000009	0.000009
RS	6	0.074277	96.299642	19.032063	0.000166	0.000178
RS	7	0.091182	96.299642	20.875345	0.000182	0.000217
RS	8	0.109726	22.322824	98.741403	0.000861	0.001064
RS	9	0.130070	22.322824	108.222195	0.000944	0.001190
RS	10	0.152387	10.158579	260.451376	0.002271	0.002863
RS	11	0.176868	10.158579	285.014181	0.002486	0.003078
RS	12	0.203725	6.413513	493.483093	0.004304	0.005237
RS	13	0.233186	6.413513	538.795531	0.004699	0.005585
RS	14	0.265505	4.800713	784.808592	0.006845	0.007979
RS	15	0.300959	4.800713	854.381614	0.007451	0.008540
RS	16	0.339852	3.973076	1122.007270	0.009785	0.011043
RS	17	0.382518	3.973076	1217.211215	0.010616	0.011858
RS	18	0.429322	3.501649	1495.355396	0.013041	0.014394
RS	19	0.480666	3.501649	1615.618975	0.014090	0.015461
RS	20	0.536991	3.211378	1899.013898	0.016562	0.018006
RS	21	0.598779	3.211378	2041.981509	0.017809	0.019307
RS	22	0.666561	3.032104	2319.446981	0.020229	0.021780
RS	23	0.740917	3.032104	2480.384805	0.021632	0.023274
RS	24	0.822486	2.945041	2722.978476	0.023748	0.025423
RS	25	0.911967	2.945041	2894.210176	0.025241	0.027035
RS	26	1.010128	2.951662	3060.044102	0.026688	0.028476
RS	27	1.117811	2.951662	3231.920557	0.028187	0.030102
RS	28	1.235939	3.056670	3286.543852	0.028663	0.030512
RS	29	1.365525	3.056670	3449.919042	0.030088	0.032050
RS	30	1.507681	3.261863	3384.517918	0.029517	0.031344
RS	31	1.663626	3.261863	3532.932146	0.030812	0.032722
RS	32	1.834698	3.565890	3365.391802	0.029351	0.031065
RS	33	2.022364	3.565890	3495.589531	0.030486	0.032247
RS	34	2.228233	3.966721	3256.996572	0.028405	0.029934
RS	35	2.454072	3.966721	3368.141478	0.029375	0.030914
RS	36	2.701817	4.463817	3089.174187	0.026942	0.028234
RS	37	2.973594	4.463817	3181.811048	0.027750	0.029018
RS	38	3.271733	5.056868	2887.497450	0.025183	0.026208
RS	39	3.598791	5.056868	2962.759191	0.025839	0.026809
RS	40	3.957574	5.740702	2672.771401	0.023310	0.024053
RS	41	4.351159	5.740702	2731.811527	0.023825	0.024485
RS	42	4.782922	6.498988	2461.184826	0.021465	0.021921
RS	43	5.256566	6.498988	2504.757566	0.021845	0.022196
RS	44	5.776153	7.299203	2263.900573	0.019744	0.019916
RS	45	6.346141	7.299203	2292.058910	0.019990	0.020042
RS	46	6.971417	8.090009	2086.930396	0.018201	0.018095
RS	47	7.657345	8.090009	2098.791356	0.018304	0.018073
RS	48	8.409808	8.802017	1931.526059	0.016845	0.016472
RS	49	9.235260	8.802017	1925.034937	0.016789	0.016292
RS	50	10.140781	9.354707	1794.359723	0.015649	0.015015
RS	51	11.134138	9.354707	1766.054773	0.015402	0.014660
RS	52	12.223850	9.669156	1667.458202	0.014542	0.013654
RS	53	13.419265	9.669156	1612.338176	0.014062	0.013096
RS	54	14.730635	9.517388	1562.822354	0.013630	0.012382
RS	55	16.169207	9.517388	1469.216100	0.012814	0.011565
RS	56	17.747322	9.517388	1360.694152	0.011867	0.010634
RS	57	19.478514	9.517388	1239.663317	0.010812	0.009608
RS	58	21.377631	327.305527	35.802593	0.000312	0.000275
RS	59	23.460963	327.305527	39.234080	0.000342	0.000296
RS	60	25.746379	327.305527	42.988508	0.000375	0.000317
RS	61	28.253480	327.305527	47.094740	0.000411	0.000341
RS	62	31.003770	327.305527	51.583806	0.000450	0.000366
RS	63	34.020838	327.305527	10176.202689	0.088750	0.053083
PA	4+25*2+4+6 0.000437306 0.005477133 34.020838093 1019807.993311248 1652.393735906 96.299642393 22.322823552 10.158579165 6.413512956 4.800713047 3.973075987 3.501649200 3.211377581 3.032104491 2.945040966 2.951662420 3.056670401 3.261862873 3.565890388 3.966721479 4.463816793 5.056867878 5.740701960 6.498988030 7.299203447 8.090008995 8.802017255 9.354707492 9.669156496 9.517387752 327.305526855
//
IT	7026
RD	18
LK	-70337.541323
QD	-142.187011 -> -109.077486
RI	0.0117346968
TR	0.000419	0.005562
MT	34.519507
MM	C_pi: 20.770709, n_recomb: 114740.652627
RS	0	0.000000	1418171.341693	0.000744	0.000000	0.000000
RS	1	0.009725	1418171.341693	0.000816	0.000000	0.000000
RS	2	0.020396	1418171.341693	0.000896	0.000000	0.000000
RS	3	0.032105	1418171.341693	0.000983	0.000000	0.000000
RS	4	0.044953	1934.043217	0.790774	0.000007	0.000005
RS	5	0.059050	1934.043217	0.867707	0.000008	0.000008
RS	6	0.074518	102.968845	17.882259	0.000156	0.000173
RS	7	0.091490	102.968845	19.618938	0.000171	0.000211
RS	8	0.110113	23.493169	94.306552	0.000822	0.001052
RS	9	0.130547	23.493169	103.389946	0.000901	0.001172
RS	10	0.152969	10.784496	246.747395	0.002150	0.002799
RS	11	0.177571	10.784496	270.116752	0.002354	0.002997
RS	12	0.204565	6.870423	463.691661	0.004041	0.005050
RS	13	0.234185	6.870423	506.535799	0.004415	0.005367
RS	14	0.266685	5.159706	735.849361	0.006413	0.007635
RS	15	0.302346	5.159706	801.665741	0.006987	0.008153
RS	16	0.341476	4.264145	1055.140075	0.009196	0.010548
RS	17	0.384411	4.264145	1145.739890	0.009985	0.011312
RS	18	0.431521	3.742704	1414.821956	0.012331	0.013778
RS	19	0.483213	3.742704	1530.328515	0.013337	0.014794
RS	20	0.539932	3.413680	1810.831245	0.015782	0.017316
RS	21	0.602167	3.413680	1949.673479	0.016992	0.018571
RS	22	0.670454	3.203873	2230.914038	0.019443	0.021070
RS	23	0.745383	3.203873	2389.106384	0.020822	0.022532
RS	24	0.827599	3.093494	2642.230904	0.023028	0.024758
RS	25	0.917811	3.093494	2812.638302	0.024513	0.026356
RS	26	1.016796	3.083274	2994.947028	0.026102	0.027920
RS	27	1.125407	3.083274	3168.072308	0.027611	0.029550
RS	28	1.244581	3.176828	3242.969333	0.028263	0.030114
RS	29	1.375345	3.176828	3409.376830	0.029714	0.031673
RS	30	1.518827	3.374567	3365.135748	0.029328	0.031127
RS	31	1.676262	3.374567	3517.782804	0.030659	0.032539
RS	32	1.849009	3.673745	3369.639574	0.029367	0.031030
RS	33	2.038555	3.673745	3504.624543	0.030544	0.032253
RS	34	2.246536	4.071139	3281.983252	0.028603	0.030061
RS	35	2.474743	4.071139	3397.921502	0.029614	0.031083
RS	36	2.725143	4.565334	3130.766981	0.027286	0.028492
RS	37	2.999896	4.565334	3227.808056	0.028131	0.029316
RS	38	3.301370	5.155324	2941.250793	0.025634	0.026564
RS	39	3.632162	5.155324	3020.275767	0.026323	0.027200
RS	40	3.995126	5.835237	2734.581628	0.023833	0.024474
RS	41	4.393388	5.835237	2796.597954	0.024373	0.024935
RS	42	4.830382	6.587757	2527.730931	0.022030	0.022381
RS	43	5.309875	6.587757	2573.400388	0.022428	0.022678
RS	44	5.836001	7.378809	2332.839869	0.020331	0.020397
RS	45	6.413293	7.378809	2362.118619	0.020587	0.020537
RS	46	7.046729	8.154659	2156.871539	0.018798	0.018585
RS	47	7.741768	8.154659	2168.715012	0.018901	0.018567
RS	48	8.504401	8.842362	2001.868558	0.017447	0.016965
RS	49	9.341203	8.842362	1993.923235	0.017378	0.016779
RS	50	10.259386	9.356277	1865.063702	0.016255	0.015512
RS	51	11.266865	9.356277	1833.325446	0.015978	0.015134
RS	52	12.372324	9.609850	1738.820410	0.015154	0.014156
RS	53	13.585292	9.609850	1677.315067	0.014618	0.013552
RS	54	14.916224	9.282810	1649.823780	0.014379	0.012994
RS	55	16.376594	9.282810	1541.539282	0.013435	0.012071
RS	56	17.978988	9.282810	1418.030073	0.012359	0.011032
RS	57	19.737219	9.282810	1282.243257	0.011175	0.009897
RS	58	21.666443	322.306266	36.533644	0.000318	0.000281
RS	59	23.783290	322.306266	40.042656	0.000349	0.000302
RS	60	26.106006	322.306266	43.882337	0.000382	0.000325
RS	61	28.654612	322.306266	48.082198	0.000419	0.000349
RS	62	31.451077	322.306266	52.673945	0.000459	0.000375
RS	63	34.519507	322.306266	10049.183467	0.087582	0.053140
PA	4+25*2+4+6 0.000419002 0.005562087 34.519506550 1418171.341692589 1934.043217274 102.968844888 23.493168696 10.784496288 6.870422756 5.159705729 4.264144755 3.742704495 3.413680471 3.203872977 3.093494256 3.083274221 3.176828049 3.374566687 3.673744803 4.071138752 4.565333594 5.155323771 5.835236694 6.587756548 7.378808857 8.154659279 8.842361632 9.356276534 9.609850180 9.282809884 322.306266085
//
IT	3707
RD	19
LK	-74707.417327
QD	-2407.734710 -> -349.815955
RI	0.0078846275
TR	0.000471	0.005682
MT	34.656457
MM	C_pi: 31.182752, n_recomb: 170986.837002
RS	0	0.000000	1417481.411105	0.001078	0.000000	0.000000
RS	1	0.009732	1417481.411105	0.001183	0.000000	0.000000
RS	2	0.020411	1417481.411105	0.001299	0.000000	0.000000
RS	3	0.032130	1417481.411105	0.001425	0.000000	0.000000
RS	4	0.044989	2360.710114	0.938995	0.000005	0.000004
RS	5	0.059100	2360.710114	1.030417	0.000006	0.000006
RS	6	0.074584	115.692388	23.071264	0.000135	0.000150
RS	7	0.091574	115.692388	25.313977	0.000148	0.000181
RS	8	0.110219	26.057516	123.277745	0.000721	0.000911
RS	9	0.130677	26.057516	135.172227	0.000791	0.001012
RS	10	0.153127	12.050274	320.298978	0.001873	0.002394
RS	11	0.177762	12.050274	350.744022	0.002051	0.002565
RS	12	0.204794	7.723173	598.741472	0.003502	0.004292
RS	13	0.234457	7.723173	654.428861	0.003827	0.004573
RS	14	0.267007	5.799153	951.518742	0.005565	0.006505
RS	15	0.302725	5.799153	1037.510542	0.006068	0.006970
RS	16	0.341919	4.770031	1373.395280	0.008032	0.009061
RS	17	0.384927	4.770031	1493.066109	0.008732	0.009754
RS	18	0.432121	4.157174	1859.278772	0.010874	0.011976
RS	19	0.483907	4.157174	2014.060546	0.011779	0.012910
RS	20	0.540734	3.761388	2406.374414	0.014073	0.015254
RS	21	0.603091	3.761388	2595.544281	0.015180	0.016426
RS	22	0.671517	3.501670	2999.987420	0.017545	0.018824
RS	23	0.746603	3.501670	3219.484534	0.018829	0.020212
RS	24	0.828995	3.355182	3596.069580	0.021031	0.022432
RS	25	0.919407	3.355182	3837.151926	0.022441	0.023977
RS	26	1.018617	3.320879	4124.753061	0.024123	0.025646
RS	27	1.127482	3.320879	4374.679752	0.025585	0.027255
RS	28	1.246943	3.400481	4518.228097	0.026424	0.028031
RS	29	1.378029	3.400481	4763.431367	0.027858	0.029605
RS	30	1.521873	3.592294	4741.143615	0.027728	0.029350
RS	31	1.679716	3.592294	4970.682719	0.029071	0.030809
RS	32	1.852921	3.891560	4798.955864	0.028066	0.029627
RS	33	2.042982	3.891560	5006.001490	0.029277	0.030924
RS	34	2.251541	4.293447	4722.781844	0.027621	0.029054
RS	35	2.480396	4.293447	4904.109858	0.028681	0.030168
RS	36	2.731524	4.795435	4550.014889	0.026610	0.027867
RS	37	3.007093	4.795435	4704.799179	0.027516	0.028793
RS	38	3.309479	5.395828	4315.018764	0.025236	0.026284
RS	39	3.641295	5.395828	4443.739456	0.025989	0.027027
RS	40	4.005404	6.088162	4047.733802	0.023673	0.024493
RS	41	4.404948	6.088162	4151.295831	0.024278	0.025059
RS	42	4.843376	6.854376	3773.217109	0.022067	0.022649
RS	43	5.324473	6.854376	3852.216497	0.022529	0.023045
RS	44	5.852391	7.659241	3510.317398	0.020530	0.020867
RS	45	6.431687	7.659241	3564.437023	0.020846	0.021094
RS	46	7.067361	8.447257	3270.742228	0.019129	0.019218
RS	47	7.764899	8.447257	3298.222511	0.019289	0.019270
RS	48	8.530323	9.142835	3059.104327	0.017891	0.017728
RS	49	9.370239	9.142835	3056.173096	0.017874	0.017589
RS	50	10.291897	9.656452	2872.860258	0.016802	0.016379
RS	51	11.303252	9.656452	2833.061157	0.016569	0.016019
RS	52	12.413034	9.895458	2702.166058	0.015803	0.015107
RS	53	13.630822	9.895458	2615.581912	0.015297	0.014480
RS	54	14.967126	9.481452	2602.033548	0.015218	0.014142
RS	55	16.433482	9.481452	2438.421983	0.014261	0.013109
RS	56	18.042546	9.481452	2250.271605	0.013160	0.011949
RS	57	19.808206	9.481452	2041.936142	0.011942	0.010691
RS	58	21.745703	474.357193	40.498801	0.000237	0.000301
RS	59	23.871760	474.357193	44.494926	0.000260	0.000326
RS	60	26.204728	474.357193	48.889246	0.000286	0.000352
RS	61	28.764744	474.357193	53.721829	0.000314	0.000381
RS	62	31.573905	474.357193	59.036734	0.000345	0.000413
RS	63	34.656457	474.357193	20245.597937	0.118404	0.084513
PA	4+25*2+4+6 0.000470651 0.005681919 34.656457334 1417481.411105129 2360.710114202 115.692388476 26.057516496 12.050274005 7.723172646 5.799152864 4.770031475 4.157174067 3.761388355 3.501670254 3.355181657 3.320879370 3.400480530 3.592294137 3.891560446 4.293446710 4.795435200 5.395828189 6.088162097 6.854376433 7.659241325 8.447256955 9.142834672 9.656452046 9.895457872 9.481451823 474.357193149
//
IT	4408
RD	20
LK	-71841.318879
QD	-758.566066 -> -299.931227
RI	0.0189769748
TR	0.000525	0.005737
MT	34.657087
MM	C_pi: 31.695035, n_recomb: 175101.665394
RS	0	0.000000	1506409.418549	0.001037	0.000000	0.000000
RS	1	0.009732	1506409.418549	0.001138	0.000000	0.000000
RS	2	0.020412	1506409.418549	0.001249	0.000000	0.000000
RS	3	0.032130	1506409.418549	0.001370	0.000000	0.000000
RS	4	0.044989	1846.171004	1.226979	0.000007	0.000007
RS	5	0.059100	1846.171004	1.346437	0.000008	0.000010
RS	6	0.074584	87.121005	31.307271	0.000179	0.000251
RS	7	0.091575	87.121005	34.348882	0.000196	0.000296
RS	8	0.110219	20.528151	159.875219	0.000913	0.001470
RS	9	0.130678	20.528151	175.262096	0.001001	0.001578
RS	10	0.153128	10.125543	389.239705	0.002223	0.003566
RS	11	0.177763	10.125543	426.064463	0.002433	0.003674
RS	12	0.204795	6.849356	688.800175	0.003934	0.005877
RS	13	0.234459	6.849356	752.477802	0.004297	0.006036
RS	14	0.267009	5.338508	1053.454169	0.006016	0.008298
RS	15	0.302727	5.338508	1148.019731	0.006556	0.008618
RS	16	0.341921	4.498617	1482.538141	0.008467	0.010941
RS	17	0.384929	4.498617	1610.802451	0.009199	0.011475
RS	18	0.432123	3.981237	1974.227342	0.011275	0.013856
RS	19	0.483911	3.981237	2137.347962	0.012206	0.014616
RS	20	0.540738	3.636413	2528.172129	0.014438	0.017070
RS	21	0.603096	3.636413	2725.293620	0.015564	0.018058
RS	22	0.671522	3.404455	3130.323602	0.017877	0.020531
RS	23	0.746608	3.404455	3357.208750	0.019173	0.021726
RS	24	0.829002	3.272750	3735.111225	0.021331	0.023980
RS	25	0.919414	3.272750	3982.690856	0.022745	0.025325
RS	26	1.018625	3.245460	4269.857446	0.024385	0.026978
RS	27	1.127492	3.245460	4524.975547	0.025842	0.028382
RS	28	1.246954	3.326904	4664.402933	0.026638	0.029095
RS	29	1.378042	3.326904	4913.164901	0.028059	0.030458
RS	30	1.521887	3.516688	4882.655180	0.027885	0.030112
RS	31	1.679732	3.516688	5114.002145	0.029206	0.031362
RS	32	1.852939	3.810675	4930.912225	0.028160	0.030081
RS	33	2.043003	3.810675	5138.092643	0.029343	0.031176
RS	34	2.251564	4.204325	4841.799877	0.027651	0.029220
RS	35	2.480422	4.204325	5021.779210	0.028679	0.030142
RS	36	2.731554	4.695243	4654.121276	0.026580	0.027777
RS	37	3.007126	4.695243	4806.303229	0.027449	0.028524
RS	38	3.309517	5.281788	4403.345697	0.025147	0.025974
RS	39	3.641337	5.281788	4528.437393	0.025862	0.026551
RS	40	4.005451	5.957581	4120.273704	0.023531	0.023998
RS	41	4.405001	5.957581	4219.373237	0.024097	0.024414
RS	42	4.843436	6.704689	3830.636304	0.021877	0.022002
RS	43	5.324540	6.704689	3904.472969	0.022298	0.022263
RS	44	5.852467	7.487907	3553.782738	0.020296	0.020097
RS	45	6.431771	7.487907	3602.091764	0.020571	0.020206
RS	46	7.067455	8.251441	3301.719188	0.018856	0.018349
RS	47	7.765005	8.251441	3322.693833	0.018976	0.018302
RS	48	8.530442	8.918683	3079.213615	0.017585	0.016780
RS	49	9.370373	8.918683	3068.900880	0.017526	0.016562
RS	50	10.292047	9.397721	2883.831487	0.016469	0.015370
RS	51	11.303420	9.397721	2835.381185	0.016193	0.014953
RS	52	12.413222	9.590814	2706.034693	0.015454	0.014057
RS	53	13.631031	9.590814	2608.711428	0.014898	0.013398
RS	54	14.967360	9.049407	2620.262863	0.014964	0.013106
RS	55	16.433744	9.049407	2436.699467	0.013916	0.012057
RS	56	18.042838	9.049407	2229.794979	0.012734	0.010897
RS	57	19.808532	9.049407	2004.718459	0.011449	0.009655
RS	58	21.746067	533.807434	33.562825	0.000192	0.000186
RS	59	23.872167	533.807434	36.895857	0.000211	0.000199
RS	60	26.205182	533.807434	40.565357	0.000232	0.000213
RS	61	28.765251	533.807434	44.606070	0.000255	0.000227
RS	62	31.574470	533.807434	49.056387	0.000280	0.000243
RS	63	34.657087	533.807434	20349.392604	0.116215	0.069372
PA	4+25*2+4+6 0.000524742 0.005736839 34.657087368 1506409.418548864 1846.171004004 87.121004929 20.528150690 10.125543146 6.849356421 5.338508271 4.498616568 3.981237451 3.636413313 3.404455020 3.272749683 3.245459542 3.326904458 3.516688421 3.810675391 4.204324738 4.695242564 5.281787509 5.957580921 6.704689270 7.487906983 8.251441416 8.918682522 9.397720941 9.590813576 9.049406779 533.807433520
//
IT	5521
RD	21
LK	-71141.959188
QD	-420.498859 -> -267.579114
RI	0.0194443909
TR	0.000570	0.005726
MT	35.171159
MM	C_pi: 30.004936, n_recomb: 166207.343284
RS	0	0.000000	1500947.733362	0.000995	0.000000	0.000000
RS	1	0.009758	1500947.733362	0.001092	0.000000	0.000000
RS	2	0.020468	1500947.733362	0.001199	0.000000	0.000000
RS	3	0.032223	1500947.733362	0.001316	0.000000	0.000000
RS	4	0.045125	1498.163282	1.446955	0.000009	0.000008
RS	5	0.059285	1498.163282	1.588198	0.000010	0.000012
RS	6	0.074828	67.664222	38.592515	0.000232	0.000317
RS	7	0.091887	67.664222	42.349250	0.000255	0.000375
RS	8	0.110611	16.552421	189.877390	0.001142	0.001784
RS	9	0.131162	16.552421	208.146814	0.001252	0.001921
RS	10	0.153719	8.647483	436.404031	0.002626	0.004088
RS	11	0.178476	8.647483	477.586740	0.002873	0.004232
RS	12	0.205649	6.142993	735.015044	0.004422	0.006446
RS	13	0.235473	6.142993	802.710643	0.004830	0.006650
RS	14	0.268208	4.955860	1085.342763	0.006530	0.008843
RS	15	0.304137	4.955860	1182.352566	0.007114	0.009212
RS	16	0.343572	4.272767	1491.820601	0.008976	0.011443
RS	17	0.386854	4.272767	1620.296852	0.009749	0.012022
RS	18	0.434360	3.837924	1955.875318	0.011768	0.014312
RS	19	0.486502	3.837924	2116.687879	0.012735	0.015110
RS	20	0.543731	3.538803	2479.224531	0.014916	0.017491
RS	21	0.606545	3.538803	2671.463070	0.016073	0.018510
RS	22	0.675488	3.332725	3049.106534	0.018345	0.020929
RS	23	0.751158	3.332725	3268.634180	0.019666	0.022148
RS	24	0.834212	3.215817	3621.212453	0.021787	0.024360
RS	25	0.925371	3.215817	3859.217137	0.023219	0.025719
RS	26	1.025424	3.196886	4124.936285	0.024818	0.027332
RS	27	1.135240	3.196886	4368.709954	0.026285	0.028737
RS	28	1.255772	3.282734	4492.644486	0.027030	0.029405
RS	29	1.388065	3.282734	4728.890020	0.028452	0.030759
RS	30	1.533266	3.474291	4690.178941	0.028219	0.030363
RS	31	1.692637	3.474291	4908.462703	0.029532	0.031593
RS	32	1.867558	3.768124	4724.468379	0.028425	0.030264
RS	33	2.059547	3.768124	4918.573467	0.029593	0.031331
RS	34	2.270271	4.160068	4627.594500	0.027842	0.029331
RS	35	2.501556	4.160068	4794.881414	0.028849	0.030220
RS	36	2.755410	4.647953	4437.211736	0.026697	0.027819
RS	37	3.034034	4.647953	4577.352392	0.027540	0.028529
RS	38	3.339845	5.230272	4187.506013	0.025194	0.025951
RS	39	3.675497	5.230272	4301.382300	0.025880	0.026491
RS	40	4.043901	5.900675	3908.051924	0.023513	0.023917
RS	41	4.448253	5.900675	3996.873320	0.024048	0.024296
RS	42	4.892060	6.641092	3623.460768	0.021801	0.021872
RS	43	5.379174	6.641092	3688.031043	0.022189	0.022097
RS	44	5.913818	7.415730	3352.216025	0.020169	0.019927
RS	45	6.500632	7.415730	3392.327883	0.020410	0.020003
RS	46	7.144706	8.167525	3105.729133	0.018686	0.018149
RS	47	7.851627	8.167525	3119.633141	0.018770	0.018071
RS	48	8.627527	8.817497	2888.515994	0.017379	0.016562
RS	49	9.479139	8.817497	2872.317908	0.017282	0.016315
RS	50	10.413848	9.269757	2698.321509	0.016235	0.015144
RS	51	11.439764	9.269757	2645.192972	0.015915	0.014699
RS	52	12.565786	9.419993	2526.402394	0.015200	0.013837
RS	53	13.801683	9.419993	2425.433401	0.014593	0.013145
RS	54	15.158176	8.743861	2461.311223	0.014809	0.012995
RS	55	16.647032	8.743861	2269.864251	0.013657	0.011873
RS	56	18.281168	8.743861	2058.060391	0.012382	0.010650
RS	57	20.074758	8.743861	1831.563891	0.011020	0.009355
RS	58	22.043362	554.053515	28.393141	0.000171	0.000152
RS	59	24.204058	554.053515	31.225316	0.000188	0.000163
RS	60	26.575590	554.053515	34.345172	0.000207	0.000174
RS	61	29.178530	554.053515	37.782696	0.000227	0.000186
RS	62	32.035458	554.053515	41.571066	0.000250	0.000199
RS	63	35.171159	554.053515	17952.970067	0.108016	0.062161
PA	4+25*2+4+6 0.000569575 0.005725721 35.171159157 1500947.733361583 1498.163281863 67.664222342 16.552421438 8.647482741 6.142993025 4.955860176 4.272766775 3.837923765 3.538802546 3.332724765 3.215817407 3.196886025 3.282734159 3.474290831 3.768124116 4.160068256 4.647952674 5.230272405 5.900674807 6.641092053 7.415729970 8.167525382 8.817497153 9.269756852 9.419992735 8.743861487 554.053514866
//
IT	3945
RD	22
LK	-70897.733824
QD	-312.873588 -> -251.385298
RI	0.0183210960
TR	0.000613	0.005784
MT	35.209284
MM	C_pi: 28.124049, n_recomb: 158038.153583
RS	0	0.000000	1500558.746253	0.000951	0.000000	0.000000
RS	1	0.009760	1500558.746253	0.001043	0.000000	0.000000
RS	2	0.020472	1500558.746253	0.001145	0.000000	0.000000
RS	3	0.032229	1500558.746253	0.001257	0.000000	0.000000
RS	4	0.045135	1313.051728	1.576841	0.000010	0.000009
RS	5	0.059299	1313.051728	1.730790	0.000011	0.000013
RS	6	0.074846	56.092128	44.465046	0.000281	0.000369
RS	7	0.091911	56.092128	48.791630	0.000309	0.000439
RS	8	0.110640	14.054256	213.558376	0.001351	0.002022
RS	9	0.131198	14.054256	234.056177	0.001481	0.002194
RS	10	0.153762	7.678893	469.086498	0.002968	0.004445
RS	11	0.178528	7.678893	513.167568	0.003247	0.004641
RS	12	0.205712	5.672704	759.164013	0.004804	0.006787
RS	13	0.235548	5.672704	828.747002	0.005244	0.007056
RS	14	0.268296	4.704200	1089.681927	0.006895	0.009125
RS	15	0.304241	4.704200	1186.614372	0.007508	0.009561
RS	16	0.343693	4.129239	1470.016988	0.009302	0.011662
RS	17	0.386996	4.129239	1596.047323	0.010099	0.012300
RS	18	0.434525	3.750932	1904.422789	0.012050	0.014475
RS	19	0.486693	3.750932	2060.347531	0.013037	0.015325
RS	20	0.543952	3.481806	2396.405339	0.015163	0.017615
RS	21	0.606800	3.481806	2581.458400	0.016334	0.018678
RS	22	0.675781	3.291391	2934.464747	0.018568	0.021032
RS	23	0.751494	3.291391	3144.815913	0.019899	0.022289
RS	24	0.834597	3.182313	3476.003843	0.021995	0.024454
RS	25	0.925810	3.182313	3703.312027	0.023433	0.025843
RS	26	1.025926	3.166860	3952.902491	0.025012	0.027418
RS	27	1.135812	3.166860	4185.068448	0.026481	0.028845
RS	28	1.256423	3.253556	4300.037441	0.027209	0.029480
RS	29	1.388805	3.253556	4524.406015	0.028629	0.030848
RS	30	1.534107	3.444062	4484.683762	0.028377	0.030422
RS	31	1.693590	3.444062	4691.365337	0.029685	0.031659
RS	32	1.868638	3.735222	4513.573068	0.028560	0.030302
RS	33	2.060770	3.735222	4696.723838	0.029719	0.031371
RS	34	2.271653	4.122935	4417.456415	0.027952	0.029348
RS	35	2.503118	4.122935	4574.647589	0.028946	0.030233
RS	36	2.757173	4.604984	4232.320474	0.026780	0.027813
RS	37	3.036023	4.604984	4363.319608	0.027609	0.028517
RS	38	3.342087	5.179756	3990.783895	0.025252	0.025925
RS	39	3.678023	5.179756	4096.500697	0.025921	0.026456
RS	40	4.046744	5.840708	3721.094290	0.023546	0.023873
RS	41	4.451452	5.840708	3802.732585	0.024062	0.024241
RS	42	4.895657	6.569413	3446.818944	0.021810	0.021812
RS	43	5.383215	6.569413	3505.165625	0.022179	0.022027
RS	44	5.918357	7.329393	3185.722150	0.020158	0.019858
RS	45	6.505727	7.329393	3220.553352	0.020378	0.019923
RS	46	7.150423	8.062385	2948.829460	0.018659	0.018077
RS	47	7.858038	8.062385	2958.380098	0.018719	0.017989
RS	48	8.634714	8.687473	2740.587835	0.017341	0.016495
RS	49	9.487191	8.687473	2720.931319	0.017217	0.016236
RS	50	10.422866	9.105700	2559.038514	0.016193	0.015092
RS	51	11.449860	9.105700	2503.232034	0.015839	0.014631
RS	52	12.577085	9.207669	2396.223230	0.015162	0.013810
RS	53	13.814323	9.207669	2292.960041	0.014509	0.013092
RS	54	15.172312	8.398110	2355.726883	0.014906	0.013106
RS	55	16.662835	8.398110	2156.307146	0.013644	0.011905
RS	56	18.298827	8.398110	1939.111782	0.012270	0.010609
RS	57	20.094487	8.398110	1710.217766	0.010822	0.009252
RS	58	22.065396	550.845250	25.487140	0.000161	0.000140
RS	59	24.228660	550.845250	28.030931	0.000177	0.000150
RS	60	26.603050	550.845250	30.833338	0.000195	0.000161
RS	61	29.209172	550.845250	33.921350	0.000215	0.000172
RS	62	32.069642	550.845250	37.324837	0.000236	0.000185
RS	63	35.209284	550.845250	16037.194320	0.101477	0.058192
PA	4+25*2+4+6 0.000612943 0.005783983 35.209283641 1500558.746252835 1313.051727754 56.092127650 14.054256432 7.678892613 5.672703661 4.704199832 4.129238601 3.750931641 3.481806348 3.291390531 3.182313111 3.166860226 3.253556414 3.444061555 3.735221900 4.122935345 4.604983837 5.179756362 5.840707953 6.569412566 7.329392660 8.062385364 8.687473198 9.105699684 9.207668597 8.398109983 550.845250461
//
IT	4322
RD	23
LK	-70795.482147
QD	-272.939294 -> -242.579397
RI	0.0173032439
TR	0.000642	0.005821
MT	35.505095
MM	C_pi: 26.861763, n_recomb: 152351.180149
RS	0	0.000000	1515991.128378	0.000911	0.000000	0.000000
RS	1	0.009774	1515991.128378	0.001000	0.000000	0.000000
RS	2	0.020504	1515991.128378	0.001098	0.000000	0.000000
RS	3	0.032282	1515991.128378	0.001205	0.000000	0.000000
RS	4	0.045211	1177.379080	1.703661	0.000011	0.000010
RS	5	0.059405	1177.379080	1.870237	0.000012	0.000014
RS	6	0.074985	47.469297	50.914318	0.000334	0.000431
RS	7	0.092088	47.469297	55.872573	0.000367	0.000512
RS	8	0.110864	12.137285	239.640620	0.001573	0.002306
RS	9	0.131474	12.137285	262.611923	0.001724	0.002506
RS	10	0.154098	6.909129	505.077057	0.003315	0.004866
RS	11	0.178934	6.909129	552.399593	0.003626	0.005095
RS	12	0.206198	5.292895	787.834976	0.005171	0.007187
RS	13	0.236126	5.292895	859.804103	0.005644	0.007494
RS	14	0.268980	4.504504	1101.294826	0.007229	0.009451
RS	15	0.305045	4.504504	1198.960122	0.007870	0.009921
RS	16	0.344634	4.022544	1459.653135	0.009581	0.011903
RS	17	0.388094	4.022544	1584.478787	0.010400	0.012567
RS	18	0.435801	3.694355	1869.646415	0.012272	0.014635
RS	19	0.488171	3.694355	2022.425013	0.013275	0.015503
RS	20	0.545660	3.452387	2336.259801	0.015335	0.017709
RS	21	0.608768	3.452387	2516.398384	0.016517	0.018784
RS	22	0.678044	3.276533	2848.926705	0.018700	0.021075
RS	23	0.754092	3.276533	3052.892863	0.020039	0.022338
RS	24	0.837572	3.175363	3366.256975	0.022095	0.024459
RS	25	0.929212	3.175363	3586.125875	0.023539	0.025847
RS	26	1.029809	3.164535	3821.986479	0.025087	0.027391
RS	27	1.140238	3.164535	4046.168038	0.026558	0.028812
RS	28	1.261462	3.254323	4152.977324	0.027259	0.029425
RS	29	1.394533	3.254323	4369.331950	0.028679	0.030782
RS	30	1.540612	3.447218	4327.669705	0.028406	0.030342
RS	31	1.700968	3.447218	4526.724583	0.029712	0.031567
RS	32	1.876998	3.740426	4352.697550	0.028570	0.030205
RS	33	2.070233	3.740426	4528.874870	0.029727	0.031260
RS	34	2.282355	4.129991	4257.781840	0.027947	0.029239
RS	35	2.515211	4.129991	4408.782474	0.028938	0.030111
RS	36	2.770826	4.613758	4077.561744	0.026764	0.027700
RS	37	3.051426	4.613758	4203.190369	0.027589	0.028391
RS	38	3.359452	5.190105	3843.385504	0.025227	0.025811
RS	39	3.697585	5.190105	3944.537325	0.025891	0.026330
RS	40	4.068768	5.852319	3582.426185	0.023514	0.023763
RS	41	4.476231	5.852319	3660.268479	0.024025	0.024121
RS	42	4.923520	6.581469	3317.424463	0.021775	0.021710
RS	43	5.414527	6.581469	3372.703411	0.022138	0.021916
RS	44	5.953527	7.339972	3065.610391	0.020122	0.019767
RS	45	6.545209	7.339972	3098.062360	0.020335	0.019825
RS	46	7.194724	8.067666	2837.742849	0.018626	0.018004
RS	47	7.907723	8.067666	2845.556866	0.018678	0.017909
RS	48	8.690413	8.680691	2638.273491	0.017317	0.016445
RS	49	9.549603	8.680691	2617.440430	0.017180	0.016180
RS	50	10.492772	9.075845	2465.543601	0.016183	0.015074
RS	51	11.528129	9.075845	2408.917399	0.015812	0.014602
RS	52	12.664683	9.137493	2312.296102	0.015177	0.013834
RS	53	13.912326	9.137493	2208.014241	0.014493	0.013095
RS	54	15.281915	8.197435	2297.264148	0.015079	0.013296
RS	55	16.785371	8.197435	2090.190043	0.013720	0.012013
RS	56	18.435777	8.197435	1867.219909	0.012256	0.010643
RS	57	20.247497	8.197435	1634.791155	0.010730	0.009222
RS	58	22.236297	547.626014	23.826857	0.000156	0.000134
RS	59	24.419487	547.626014	26.209140	0.000172	0.000145
RS	60	26.816065	547.626014	28.834082	0.000189	0.000155
RS	61	29.446889	547.626014	31.727057	0.000208	0.000167
RS	62	32.334855	547.626014	34.916148	0.000229	0.000179
RS	63	35.505095	547.626014	14763.199409	0.096902	0.055822
PA	4+25*2+4+6 0.000642261 0.005820831 35.505094899 1515991.128378304 1177.379080432 47.469296887 12.137284557 6.909129354 5.292895394 4.504503975 4.022544309 3.694355165 3.452386636 3.276533263 3.175363213 3.164534708 3.254322814 3.447218383 3.740426253 4.129990715 4.613757815 5.190105244 5.852318896 6.581468930 7.339971803 8.067665709 8.680690874 9.075844532 9.137493202 8.197434931 547.626013970
//
IT	4080
RD	24
LK	-70743.608626
QD	-255.095890 -> -238.032981
RI	0.0167601533
TR	0.000667	0.005894
MT	35.553858
MM	C_pi: 25.866458, n_recomb: 148822.607995
RS	0	0.000000	1515348.667977	0.000892	0.000000	0.000000
RS	1	0.009777	1515348.667977	0.000979	0.000000	0.000000
RS	2	0.020509	1515348.667977	0.001075	0.000000	0.000000
RS	3	0.032291	1515348.667977	0.001180	0.000000	0.000000
RS	4	0.045224	1076.915418	1.823354	0.000012	0.000011
RS	5	0.059422	1076.915418	2.001675	0.000013	0.000016
RS	6	0.075008	40.828726	57.948979	0.000389	0.000495
RS	7	0.092118	40.828726	63.589804	0.000427	0.000589
RS	8	0.110900	10.603791	268.475659	0.001804	0.002603
RS	9	0.131519	10.603791	294.141614	0.001976	0.002835
RS	10	0.154154	6.261438	545.203341	0.003663	0.005300
RS	11	0.179001	6.261438	596.065326	0.004005	0.005568
RS	12	0.206278	4.958598	822.050239	0.005524	0.007598
RS	13	0.236221	4.958598	896.803965	0.006026	0.007945
RS	14	0.269092	4.322584	1121.023979	0.007533	0.009787
RS	15	0.305177	4.322584	1220.029997	0.008198	0.010292
RS	16	0.344789	3.922679	1461.159246	0.009818	0.012153
RS	17	0.388274	3.922679	1585.682365	0.010655	0.012843
RS	18	0.436010	3.639892	1851.468565	0.012441	0.014803
RS	19	0.488414	3.639892	2002.344534	0.013455	0.015688
RS	20	0.545941	3.422866	2298.198525	0.015443	0.017806
RS	21	0.609091	3.422866	2475.020263	0.016631	0.018892
RS	22	0.678416	3.260429	2791.465923	0.018757	0.021116
RS	23	0.754518	3.260429	2990.979245	0.020098	0.022383
RS	24	0.838061	3.166509	3290.630188	0.022111	0.024451
RS	25	0.929771	3.166509	3505.269465	0.023553	0.025838
RS	26	1.030447	3.159854	3730.647745	0.025068	0.027339
RS	27	1.140966	3.159854	3949.242605	0.026537	0.028754
RS	28	1.262290	3.252355	4049.754250	0.027212	0.029332
RS	29	1.395475	3.252355	4260.578667	0.028629	0.030680
RS	30	1.541681	3.447242	4217.262313	0.028338	0.030215
RS	31	1.702181	3.447242	4411.169924	0.029640	0.031429
RS	32	1.878373	3.742042	4239.750543	0.028489	0.030053
RS	33	2.071789	3.742042	4411.363078	0.029642	0.031097
RS	34	2.284116	4.132921	4146.185620	0.027860	0.029073
RS	35	2.517200	4.132921	4293.290477	0.028848	0.029935
RS	36	2.773073	4.617762	3970.190492	0.026677	0.027528
RS	37	3.053960	4.617762	4092.602596	0.027500	0.028210
RS	38	3.362309	5.194916	3742.131716	0.025145	0.025641
RS	39	3.700804	5.194916	3840.714767	0.025807	0.026153
RS	40	4.072392	5.857465	3488.380196	0.023440	0.023601
RS	41	4.480308	5.857465	3564.251914	0.023950	0.023954
RS	42	4.928105	6.585944	3231.085666	0.021711	0.021561
RS	43	5.419681	6.585944	3284.937672	0.022073	0.021765
RS	44	5.959316	7.341687	2987.122008	0.020072	0.019638
RS	45	6.551709	7.341687	3018.631891	0.020283	0.019695
RS	46	7.202017	8.062721	2767.115055	0.018593	0.017899
RS	47	7.915904	8.062721	2774.394654	0.018642	0.017805
RS	48	8.699584	8.662497	2575.591174	0.017306	0.016372
RS	49	9.559880	8.662497	2554.495820	0.017165	0.016105
RS	50	10.504285	9.034083	2411.192101	0.016202	0.015039
RS	51	11.541019	9.034083	2354.282867	0.015819	0.014563
RS	52	12.679111	9.056439	2267.306291	0.015235	0.013849
RS	53	13.928468	9.056439	2162.007391	0.014527	0.013095
RS	54	15.299970	7.993985	2279.079563	0.015314	0.013482
RS	55	16.805558	7.993985	2063.132380	0.013863	0.012125
RS	56	18.458340	7.993985	1832.784306	0.012315	0.010689
RS	57	20.272708	7.993985	1594.825271	0.010716	0.009211
RS	58	22.264459	541.338400	22.854506	0.000154	0.000132
RS	59	24.450934	541.338400	25.140798	0.000169	0.000142
RS	60	26.851171	541.338400	27.660134	0.000186	0.000153
RS	61	29.486070	541.338400	30.436901	0.000205	0.000164
RS	62	32.378570	541.338400	33.498090	0.000225	0.000177
RS	63	35.553858	541.338400	13976.136176	0.093911	0.054333
PA	4+25*2+4+6 0.000666678 0.005894134 35.553857959 1515348.667977079 1076.915417678 40.828725687 10.603790915 6.261438011 4.958597687 4.322584177 3.922678505 3.639891598 3.422865684 3.260428910 3.166508574 3.159854267 3.252355155 3.447241807 3.742042171 4.132921083 4.617761835 5.194916323 5.857465465 6.585944130 7.341686789 8.062720919 8.662496686 9.034083310 9.056438684 7.993984613 541.338400373
//
IT	3882
RD	25
LK	-70713.065378
QD	-246.352242 -> -234.094505
RI	0.0163079320
TR	0.000681	0.005952
MT	35.762859
MM	C_pi: 25.205764, n_recomb: 146601.825367
RS	0	0.000000	1513868.474006	0.000882	0.000000	0.000000
RS	1	0.009787	1513868.474006	0.000968	0.000000	0.000000
RS	2	0.020531	1513868.474006	0.001063	0.000000	0.000000
RS	3	0.032327	1513868.474006	0.001167	0.000000	0.000000
RS	4	0.045278	991.421938	1.956014	0.000013	0.000012
RS	5	0.059496	991.421938	2.147508	0.000015	0.000017
RS	6	0.075105	35.326621	66.153597	0.000451	0.000568
RS	7	0.092243	35.326621	72.594818	0.000495	0.000675
RS	8	0.111057	9.300160	302.339479	0.002062	0.002937
RS	9	0.131712	9.300160	331.177651	0.002259	0.003203
RS	10	0.154390	5.684265	592.894588	0.004044	0.005779
RS	11	0.179286	5.684265	647.986508	0.004420	0.006082
RS	12	0.206619	4.646794	865.421484	0.005903	0.008046
RS	13	0.236627	4.646794	943.792606	0.006438	0.008428
RS	14	0.269572	4.146874	1152.048273	0.007858	0.010149
RS	15	0.305741	4.146874	1253.419889	0.008550	0.010683
RS	16	0.345450	3.824158	1476.832378	0.010074	0.012422
RS	17	0.389045	3.824158	1602.313317	0.010930	0.013132
RS	18	0.436906	3.586132	1850.858549	0.012625	0.014983
RS	19	0.489452	3.586132	2001.336812	0.013652	0.015880
RS	20	0.547140	3.394878	2281.433144	0.015562	0.017909
RS	21	0.610474	3.394878	2456.665798	0.016757	0.018999
RS	22	0.680007	3.247195	2759.026106	0.018820	0.021155
RS	23	0.756344	3.247195	2955.981461	0.020163	0.022419
RS	24	0.840152	3.162051	3243.281244	0.022123	0.024432
RS	25	0.932162	3.162051	3454.668538	0.023565	0.025810
RS	26	1.033177	3.161240	3669.889992	0.025033	0.027265
RS	27	1.144079	3.161240	3884.865758	0.026499	0.028666
RS	28	1.265833	3.258369	3978.134943	0.027136	0.029207
RS	29	1.399504	3.258369	4185.311474	0.028549	0.030539
RS	30	1.546257	3.457545	4138.205629	0.028228	0.030048
RS	31	1.707372	3.457545	4328.721139	0.029527	0.031245
RS	32	1.884255	3.756739	4156.922092	0.028355	0.029856
RS	33	2.078449	3.756739	4325.586212	0.029506	0.030884
RS	34	2.291648	4.152376	4062.858384	0.027714	0.028859
RS	35	2.525713	4.152376	4207.551594	0.028701	0.029708
RS	36	2.782684	4.642494	3888.959798	0.026527	0.027309
RS	37	3.064805	4.642494	4009.520952	0.027350	0.027981
RS	38	3.374537	5.225524	3664.862042	0.024999	0.025427
RS	39	3.714581	5.225524	3762.137344	0.025662	0.025932
RS	40	4.087905	5.894422	3416.296889	0.023303	0.023400
RS	41	4.497764	5.894422	3491.366328	0.023815	0.023749
RS	42	4.947736	6.629137	3164.949166	0.021589	0.021380
RS	43	5.441745	6.629137	3218.457544	0.021954	0.021582
RS	44	5.984101	7.389749	2927.391485	0.019968	0.019481
RS	45	6.579537	7.389749	2958.962235	0.020184	0.019539
RS	46	7.233247	8.112109	2714.136888	0.018514	0.017774
RS	47	7.950933	8.112109	2721.805820	0.018566	0.017681
RS	48	8.738857	8.706421	2529.780070	0.017256	0.016283
RS	49	9.603894	8.706421	2509.263224	0.017116	0.016019
RS	50	10.553590	9.061359	2373.235830	0.016188	0.014995
RS	51	11.596230	9.061359	2316.789086	0.015803	0.014517
RS	52	12.740910	9.049806	2238.499716	0.015269	0.013859
RS	53	13.997617	9.049806	2132.802164	0.014548	0.013096
RS	54	15.377316	7.868118	2277.138758	0.015533	0.013672
RS	55	16.892042	7.868118	2052.706029	0.014002	0.012245
RS	56	18.555010	7.868118	1815.053419	0.012381	0.010746
RS	57	20.380728	7.868118	1571.298932	0.010718	0.009215
RS	58	22.385126	538.648070	22.212311	0.000152	0.000130
RS	59	24.585688	538.648070	24.437784	0.000167	0.000140
RS	60	27.001614	538.648070	26.890533	0.000183	0.000151
RS	61	29.653981	538.648070	29.594394	0.000202	0.000163
RS	62	32.565928	538.648070	32.575758	0.000222	0.000175
RS	63	35.762859	538.648070	13458.319813	0.091802	0.053364
PA	4+25*2+4+6 0.000681490 0.005951601 35.762859481 1513868.474006239 991.421938433 35.326621373 9.300160187 5.684264541 4.646793776 4.146873663 3.824157578 3.586132022 3.394877583 3.247195163 3.162051134 3.161240464 3.258369327 3.457544565 3.756738927 4.152376133 4.642493805 5.225523731 5.894421802 6.629137114 7.389749122 8.112108714 8.706421490 9.061359137 9.049805551 7.868118022 538.648069958
//
CC
CC	Brief Description of the file format:
CC	  CC  comments
CC	  MM  useful-messages
CC	  RD  round-of-iterations
CC	  LL  \log[P(sequence)]
CC	  QD  Q-before-opt Q-after-opt
CC	  TR  \theta_0 \rho_0
CC	  RS  k t_k \lambda_k \pi_k \sum_{l\not=k}A_{kl} A_{kk}
CC	  DC  begin end best-k t_k+\Delta_k max-prob
CC
MM	Version: 0.6.5-r67
MM	pattern:4+25*2+4+6, n:63, n_free_lambdas:28
MM	n_iterations:25, skip:1, max_t:5, theta/rho:5
MM	is_decoding:0
MM	n_seqs:16, sum_L:957536, sum_n:18302
RD	0
LK	0.000000
QD	0.000000 -> 0.000000
RI	inf
TR	0.019299	0.003860
MT	5.000000
MM	C_pi: 1.000000, n_recomb: 3688.715300
RS	0	0.000000	1.000000	23.633018	0.006407	0.000000
RS	1	0.006440	1.000000	24.988621	0.006774	0.000000
RS	2	0.013294	1.000000	26.410697	0.007160	0.000000
RS	3	0.020590	1.000000	27.901012	0.007564	0.000000
RS	4	0.028356	1.000000	29.461160	0.007987	0.000000
RS	5	0.036622	1.000000	31.092525	0.008429	0.000000
RS	6	0.045421	1.000000	32.796236	0.008891	0.000000
RS	7	0.054785	1.000000	34.573116	0.009373	0.000000
RS	8	0.064753	1.000000	36.423632	0.009874	0.000000
RS	9	0.075363	1.000000	38.347831	0.010396	0.000000
RS	10	0.086656	1.000000	40.345276	0.010937	0.000000
RS	11	0.098677	1.000000	42.414977	0.011499	0.000000
RS	12	0.111471	1.000000	44.555311	0.012079	0.000000
RS	13	0.125090	1.000000	46.763944	0.012678	0.000000
RS	14	0.139585	1.000000	49.037741	0.013294	0.000000
RS	15	0.155014	1.000000	51.372677	0.013927	0.000000
RS	16	0.171437	1.000000	53.763738	0.014575	0.000000
RS	17	0.188917	1.000000	56.204828	0.015237	0.000000
RS	18	0.207523	1.000000	58.688666	0.015910	0.000000
RS	19	0.227327	1.000000	61.206687	0.016593	0.000000
RS	20	0.248406	1.000000	63.748948	0.017282	0.000000
RS	21	0.270843	1.000000	66.304034	0.017975	0.000000
RS	22	0.294725	1.000000	68.858979	0.018667	0.000000
RS	23	0.320144	1.000000	71.399190	0.019356	0.000000
RS	24	0.347201	1.000000	73.908396	0.020036	0.000000
RS	25	0.376000	1.000000	76.368617	0.020703	0.000000
RS	26	0.406654	1.000000	78.760153	0.021352	0.000000
RS	27	0.439282	1.000000	81.061615	0.021976	0.000000
RS	28	0.474011	1.000000	83.249990	0.022569	0.000000
RS	29	0.510976	1.000000	85.300754	0.023125	0.000000
RS	30	0.550322	1.000000	87.188038	0.023636	0.000000
RS	31	0.592202	1.000000	88.884852	0.024096	0.000000
RS	32	0.636779	1.000000	90.363384	0.024497	0.000000
RS	33	0.684227	1.000000	91.595357	0.024831	0.000000
RS	34	0.734730	1.000000	92.552477	0.025091	0.000000
RS	35	0.788485	1.000000	93.206952	0.025268	0.000000
RS	36	0.845702	1.000000	93.532088	0.025356	0.000000
RS	37	0.906604	1.000000	93.502969	0.025348	0.000000
RS	38	0.971428	1.000000	93.097193	0.025238	0.000000
RS	39	1.040426	1.000000	92.295673	0.025021	0.000000
RS	40	1.113868	1.000000	91.083467	0.024692	0.000000
RS	41	1.192040	1.000000	89.450630	0.024250	0.000000
RS	42	1.275245	1.000000	87.393040	0.023692	0.000000
RS	43	1.363809	1.000000	84.913176	0.023020	0.000000
RS	44	1.458076	1.000000	82.020804	0.022236	0.000000
RS	45	1.558414	1.000000	78.733518	0.021344	0.000000
RS	46	1.665214	1.000000	75.077092	0.020353	0.000000
RS	47	1.778891	1.000000	71.085600	0.019271	0.000000
RS	48	1.899889	1.000000	66.801242	0.018110	0.000000
RS	49	2.028679	1.000000	62.273856	0.016882	0.000000
RS	50	2.165763	1.000000	57.560083	0.015604	0.000000
RS	51	2.311675	1.000000	52.722161	0.014293	0.000000
RS	52	2.466983	1.000000	47.826387	0.012966	0.000000
RS	53	2.632293	1.000000	42.941248	0.011641	0.000000
RS	54	2.808249	1.000000	38.135312	0.010338	0.000000
RS	55	2.995536	1.000000	33.474948	0.009075	0.000000
RS	56	3.194884	1.000000	29.021997	0.007868	0.000000
RS	57	3.407070	1.000000	24.831526	0.006732	0.000000
RS	58	3.632920	1.000000	20.949806	0.005679	0.000000
RS	59	3.873315	1.000000	17.412666	0.004721	0.000000
RS	60	4.129191	1.000000	14.244337	0.003862	0.000000
RS	61	4.401545	1.000000	11.456905	0.003106	0.000000
RS	62	4.691438	1.000000	9.050413	0.002454	0.000000
RS	63	5.000000	1.000000	25.093734	0.006803	0.000000
PA	4+25*2+4+6 0.019298669 0.003859734 5.000000000 1.000000000 1.000000000 1.000000000 1.000000000 1.000000000 1.000000000 1.000000000 1.000000000 1.000000000 1.000000000 1.000000000 1.000000000 1.000000000 1.000000000 1.000000000 1.000000000 1.000000000 1.000000000 1.000000000 1.000000000 1.000000000 1.000000000 1.000000000 1.000000000 1.000000000 1.000000000 1.000000000 1.000000000
//
IT	11688
RD	1
LK	-75438.107051
QD	-4637.119087 -> -1382.457094
RI	0.0820956391
TR	0.009120	0.002072
MT	14.527143
MM	C_pi: 2.589805, n_recomb: 5123.338721
RS	0	0.000000	0.817086	51.238818	0.010001	0.000126
RS	1	0.008235	0.817086	54.879942	0.010712	0.001182
RS	2	0.017148	0.817086	58.729089	0.011463	0.003224
RS	3	0.026795	0.817086	62.789511	0.012256	0.006197
RS	4	0.037237	0.562533	97.106085	0.018954	0.010163
RS	5	0.048538	0.562533	102.928650	0.020090	0.015017
RS	6	0.060770	0.514573	118.933759	0.023214	0.020245
RS	7	0.074010	0.514573	125.327685	0.024462	0.024993
RS	8	0.088339	0.529460	128.123493	0.025008	0.028510
RS	9	0.103849	0.529460	134.511840	0.026255	0.030576
RS	10	0.120636	0.582086	128.327226	0.025048	0.031518
RS	11	0.138805	0.582086	134.457070	0.026244	0.031836
RS	12	0.158471	0.656051	124.918551	0.024382	0.031855
RS	13	0.179756	0.656051	130.718575	0.025514	0.031674
RS	14	0.202794	0.747163	120.050380	0.023432	0.031294
RS	15	0.227728	0.747163	125.503504	0.024496	0.030731
RS	16	0.254717	0.854757	114.641424	0.022376	0.030024
RS	17	0.283928	0.854757	119.749473	0.023373	0.029219
RS	18	0.315544	0.978040	109.272314	0.021328	0.028347
RS	19	0.349764	0.978040	114.045114	0.022260	0.027434
RS	20	0.386802	1.117404	104.133775	0.020325	0.026500
RS	21	0.426890	1.117404	108.582462	0.021194	0.025560
RS	22	0.470279	1.274677	99.202517	0.019363	0.024623
RS	23	0.517241	1.274677	103.337313	0.020170	0.023693
RS	24	0.568071	1.451938	94.451972	0.018436	0.022772
RS	25	0.623087	1.451938	98.282316	0.019183	0.021856
RS	26	0.682633	1.650225	89.926299	0.017552	0.020944
RS	27	0.747082	1.650225	93.460789	0.018242	0.020035
RS	28	0.816839	1.868730	85.717824	0.016731	0.019133
RS	29	0.892341	1.868730	88.963126	0.017364	0.018246
RS	30	0.974059	2.105000	81.900723	0.015986	0.017382
RS	31	1.062508	2.105000	84.859896	0.016563	0.016549
RS	32	1.158240	2.355789	78.487705	0.015320	0.015754
RS	33	1.261856	2.355789	81.158759	0.015841	0.015001
RS	34	1.374004	2.618181	75.419786	0.014721	0.014290
RS	35	1.495388	2.618181	77.795153	0.015184	0.013621
RS	36	1.626768	2.890216	72.588718	0.014168	0.012991
RS	37	1.768967	2.890216	74.655800	0.014572	0.012398
RS	38	1.922876	3.170918	69.867605	0.013637	0.011840
RS	39	2.089459	3.170918	71.610196	0.013977	0.011315
RS	40	2.269760	3.460431	67.125476	0.013102	0.010820
RS	41	2.464910	3.460431	68.526051	0.013375	0.010354
RS	42	2.676129	3.760351	64.234340	0.012538	0.009915
RS	43	2.904743	3.760351	65.277360	0.012741	0.009499
RS	44	3.152182	4.074341	61.073678	0.011921	0.009103
RS	45	3.419999	4.074341	61.750050	0.012053	0.008723
RS	46	3.709870	4.408298	57.547048	0.011232	0.008357
RS	47	4.023611	4.408298	57.858989	0.011293	0.008001
RS	48	4.363190	4.770849	53.593968	0.010461	0.007654
RS	49	4.730732	4.770849	53.559650	0.010454	0.007314
RS	50	5.128542	5.174292	49.199290	0.009603	0.006981
RS	51	5.559111	5.174292	48.856369	0.009536	0.006655
RS	52	6.025137	5.636929	44.393947	0.008665	0.006338
RS	53	6.529540	5.636929	43.801496	0.008549	0.006030
RS	54	7.075481	6.522985	37.323613	0.007285	0.005735
RS	55	7.666380	6.522985	36.786593	0.007180	0.005454
RS	56	8.305939	6.522985	35.978995	0.007023	0.005189
RS	57	8.998166	6.522985	34.896898	0.006811	0.004945
RS	58	9.747397	13.876815	16.287399	0.003179	0.004723
RS	59	10.558328	13.876815	16.602792	0.003241	0.004525
RS	60	11.436038	13.876815	16.840960	0.003287	0.004357
RS	61	12.386028	13.876815	16.991528	0.003316	0.004225
RS	62	13.414249	13.876815	17.044605	0.003327	0.004139
RS	63	14.527143	13.876815	207.132392	0.040429	0.032293
PA	4+25*2+4+6 0.009120239 0.002071545 14.527143240 0.817086220 0.562532902 0.514573097 0.529459953 0.582085609 0.656050682 0.747162819 0.854757309 0.978039742 1.117403984 1.274677277 1.451937675 1.650224686 1.868729591 2.104999542 2.355789185 2.618181229 2.890216112 3.170917511 3.460431099 3.760350704 4.074340820 4.408297539 4.770848751 5.174291611 5.636929035 6.522984982 13.876815379
//
IT	5489
RD	2
LK	-69440.844494
QD	-2596.996155 -> -826.559583
RI	0.0854909418
TR	0.006217	0.002615
MT	16.756967
MM	C_pi: 6.421585, n_recomb: 15943.993121
RS	0	0.000000	2.463415	54.328654	0.003407	0.000027
RS	1	0.008479	2.463415	58.724794	0.003683	0.000275
RS	2	0.017677	2.463415	63.457415	0.003980	0.000838
RS	3	0.027655	2.463415	68.548884	0.004299	0.001750
RS	4	0.038479	1.003774	181.034792	0.011354	0.004408
RS	5	0.050220	1.003774	194.007991	0.012168	0.006865
RS	6	0.062957	0.724014	287.187629	0.018012	0.010899
RS	7	0.076775	0.724014	305.408606	0.019155	0.015007
RS	8	0.091763	0.637396	367.741648	0.023065	0.019188
RS	9	0.108023	0.637396	388.465031	0.024364	0.024155
RS	10	0.125661	0.634682	411.157852	0.025788	0.026534
RS	11	0.144795	0.634682	432.235789	0.027110	0.030850
RS	12	0.165551	0.674896	426.631792	0.026758	0.030865
RS	13	0.188067	0.674896	447.005057	0.028036	0.034046
RS	14	0.212493	0.743275	424.775262	0.026642	0.032529
RS	15	0.238989	0.743275	444.003679	0.027848	0.035101
RS	16	0.267732	0.834615	412.953854	0.025900	0.032910
RS	17	0.298912	0.834615	430.881314	0.027025	0.035093
RS	18	0.332736	0.947924	395.574203	0.024810	0.032513
RS	19	0.369427	0.947924	412.170639	0.025851	0.034266
RS	20	0.409230	1.085115	374.957682	0.023517	0.031435
RS	21	0.452408	1.085115	390.251852	0.024476	0.032772
RS	22	0.499247	1.251359	352.061292	0.022081	0.029799
RS	23	0.550057	1.251359	366.115069	0.022963	0.030751
RS	24	0.605175	1.454651	327.434220	0.020537	0.027719
RS	25	0.664967	1.454651	340.331786	0.021345	0.028315
RS	26	0.729828	1.703724	301.988877	0.018941	0.025318
RS	27	0.800190	1.703724	313.825039	0.019683	0.025595
RS	28	0.876517	2.005422	277.059301	0.017377	0.022729
RS	29	0.959316	2.005422	287.926521	0.018059	0.022737
RS	30	1.049135	2.362839	253.960643	0.015928	0.020094
RS	31	1.146571	2.362839	263.941130	0.016554	0.019918
RS	32	1.252267	2.774898	233.566652	0.014649	0.017579
RS	33	1.366926	2.774898	242.730227	0.015224	0.017317
RS	34	1.491307	3.238028	216.133845	0.013556	0.015318
RS	35	1.626234	3.238028	224.537885	0.014083	0.015037
RS	36	1.772602	3.748742	201.418519	0.012633	0.013358
RS	37	1.931380	3.748742	209.107753	0.013115	0.013089
RS	38	2.103621	4.305225	188.930409	0.011850	0.011681
RS	39	2.290466	4.305225	195.937018	0.012289	0.011432
RS	40	2.493153	4.908385	178.108560	0.011171	0.010247
RS	41	2.713027	4.908385	184.453665	0.011569	0.010021
RS	42	2.951544	5.563675	168.382289	0.010561	0.009014
RS	43	3.210285	5.563675	174.079711	0.010918	0.008806
RS	44	3.490964	6.282854	159.214385	0.009986	0.007933
RS	45	3.795442	6.282854	164.276624	0.010303	0.007733
RS	46	4.125737	7.083271	150.188097	0.009420	0.006956
RS	47	4.484037	7.083271	154.632349	0.009698	0.006760
RS	48	4.872718	7.987519	141.030938	0.008845	0.006061
RS	49	5.294356	7.987519	144.883738	0.009087	0.005874
RS	50	5.751743	9.026567	131.567326	0.008252	0.005246
RS	51	6.247913	9.026567	134.868409	0.008459	0.005081
RS	52	6.786153	10.249038	121.642888	0.007629	0.004520
RS	53	7.370031	10.249038	124.449905	0.007805	0.004385
RS	54	8.003415	12.653829	103.263371	0.006477	0.003693
RS	55	8.690505	12.653829	105.955070	0.006645	0.003614
RS	56	9.435852	12.653829	108.205219	0.006787	0.003529
RS	57	10.244398	12.653829	109.939064	0.006895	0.003435
RS	58	11.121500	42.392234	34.036409	0.002135	0.001618
RS	59	12.072972	42.392234	36.114740	0.002265	0.001670
RS	60	13.105119	42.392234	38.248127	0.002399	0.001722
RS	61	14.224782	42.392234	40.425142	0.002535	0.001774
RS	62	15.439382	42.392234	42.631786	0.002674	0.001826
RS	63	16.756967	42.392234	1424.884708	0.089368	0.038374
PA	4+25*2+4+6 0.006217352 0.002614753 16.756967375 2.463414761 1.003773979 0.724014441 0.637396283 0.634682094 0.674895522 0.743275013 0.834614550 0.947923711 1.085115108 1.251358892 1.454651467 1.703723854 2.005421664 2.362839156 2.774898301 3.238028473 3.748742403 4.305225360 4.908385370 5.563674864 6.282854278 7.083270702 7.987518765 9.026567039 10.249038121 12.653829189 42.392233542
//
IT	5659
RD	3
LK	-66469.270330
QD	-1600.039313 -> -801.623224
RI	0.0755323737
TR	0.004364	0.003277
MT	17.511743
MM	C_pi: 10.846053, n_recomb: 33442.213421
RS	0	0.000000	8.339718	33.687241	0.001007	0.000008
RS	1	0.008554	8.339718	36.530442	0.001092	0.000081
RS	2	0.017841	8.339718	39.610033	0.001184	0.000253
RS	3	0.027921	8.339718	42.945033	0.001284	0.000537
RS	4	0.038864	2.000318	193.663239	0.005791	0.002297
RS	5	0.050743	2.000318	208.936521	0.006248	0.003564
RS	6	0.063639	1.142903	393.281801	0.011760	0.007085
RS	7	0.077637	1.142903	421.517462	0.012604	0.009601
RS	8	0.092833	0.865288	594.702421	0.017783	0.014144
RS	9	0.109329	0.865288	632.888598	0.018925	0.017674
RS	10	0.127236	0.777296	747.551976	0.022354	0.021480
RS	11	0.146674	0.777296	790.642251	0.023642	0.025249
RS	12	0.167776	0.769305	842.895222	0.025205	0.027233
RS	13	0.190683	0.769305	887.067043	0.026525	0.030596
RS	14	0.215549	0.804587	890.933495	0.026641	0.030734
RS	15	0.242543	0.804587	933.948651	0.027927	0.033610
RS	16	0.271845	0.868942	905.143454	0.027066	0.032468
RS	17	0.303655	0.868942	945.833633	0.028283	0.034990
RS	18	0.338185	0.957618	895.687225	0.026783	0.033023
RS	19	0.375670	0.957618	933.490532	0.027914	0.035222
RS	20	0.416361	1.071031	868.947554	0.025984	0.032673
RS	21	0.460532	1.071031	903.653662	0.027021	0.034552
RS	22	0.508483	1.214075	828.337074	0.024769	0.031568
RS	23	0.560535	1.214075	859.969080	0.025715	0.033137
RS	24	0.617041	1.395937	776.067782	0.023206	0.029815
RS	25	0.678380	1.395937	804.821172	0.024066	0.031062
RS	26	0.744966	1.628261	715.377035	0.021391	0.027518
RS	27	0.817248	1.628261	741.546874	0.022174	0.028431
RS	28	0.895713	1.922126	651.168007	0.019471	0.024847
RS	29	0.980891	1.922126	675.058560	0.020186	0.025449
RS	30	1.073356	2.285439	588.681135	0.017603	0.022030
RS	31	1.173730	2.285439	610.546423	0.018257	0.022382
RS	32	1.282691	2.721521	531.872702	0.015904	0.019294
RS	33	1.400972	2.721521	551.907777	0.016503	0.019471
RS	34	1.529372	3.229992	482.611323	0.014431	0.016795
RS	35	1.668756	3.229992	500.969796	0.014980	0.016869
RS	36	1.820064	3.809231	440.954531	0.013186	0.014610
RS	37	1.984315	3.809231	457.763842	0.013688	0.014632
RS	38	2.162616	4.458770	405.926310	0.012138	0.012746
RS	39	2.356171	4.458770	421.293643	0.012598	0.012741
RS	40	2.566283	5.181519	376.139844	0.011247	0.011161
RS	41	2.794369	5.181519	390.154550	0.011667	0.011139
RS	42	3.041967	5.986443	350.126333	0.010470	0.009799
RS	43	3.310745	5.986443	362.864360	0.010850	0.009761
RS	44	3.602515	6.890556	326.551912	0.009765	0.008600
RS	45	3.919245	6.890556	338.083166	0.010109	0.008545
RS	46	4.263070	7.917334	304.455020	0.009104	0.007520
RS	47	4.636307	7.917334	314.849915	0.009415	0.007451
RS	48	5.041472	9.095347	283.263761	0.008470	0.006539
RS	49	5.481297	9.095347	292.597070	0.008749	0.006465
RS	50	5.958747	10.462087	262.607757	0.007853	0.005653
RS	51	6.477040	10.462087	270.961884	0.008102	0.005586
RS	52	7.039670	12.078497	242.052732	0.007238	0.004865
RS	53	7.650430	12.078497	249.524628	0.007461	0.004815
RS	54	8.313437	15.283570	203.645590	0.006089	0.003874
RS	55	9.033161	15.283570	210.731526	0.006301	0.003863
RS	56	9.814453	15.283570	217.172677	0.006494	0.003844
RS	57	10.662580	15.283570	222.817781	0.006663	0.003813
RS	58	11.583261	76.870932	46.426544	0.001388	0.001154
RS	59	12.582700	76.870932	49.802724	0.001489	0.001199
RS	60	13.667636	76.870932	53.369977	0.001596	0.001243
RS	61	14.845383	76.870932	57.129443	0.001708	0.001287
RS	62	16.123879	76.870932	61.080224	0.001826	0.001330
RS	63	17.511743	76.870932	3767.373447	0.112653	0.040022
PA	4+25*2+4+6 0.004364369 0.003277322 17.511743326 8.339718180 2.000317910 1.142902563 0.865287689 0.777296354 0.769304534 0.804586858 0.868941705 0.957618319 1.071031107 1.214074740 1.395936916 1.628261345 1.922126435 2.285439108 2.721521437 3.229991889 3.809231181 4.458769835 5.181518857 5.986443049 6.890556161 7.917333772 9.095346741 10.462087465 12.078496889 15.283569822 76.870931749
//
IT	6080
RD	4
LK	-65094.906714
QD	-1183.070191 -> -758.204378
RI	0.0629764872
TR	0.003215	0.003793
MT	18.259700
MM	C_pi: 14.162980, n_recomb: 50095.775979
RS	0	0.000000	28.662051	14.680373	0.000293	0.000002
RS	1	0.008626	28.662051	15.941990	0.000318	0.000024
RS	2	0.017996	28.662051	17.311586	0.000346	0.000075
RS	3	0.028175	28.662051	18.798322	0.000375	0.000160
RS	4	0.039231	4.066581	143.686449	0.002868	0.001170
RS	5	0.051242	4.066581	155.604645	0.003106	0.001816
RS	6	0.064288	1.851952	369.156495	0.007369	0.004539
RS	7	0.078460	1.851952	397.823606	0.007941	0.006098
RS	8	0.093854	1.217162	650.329203	0.012982	0.010321
RS	9	0.110576	1.217162	696.399822	0.013901	0.012738
RS	10	0.128741	0.994812	909.643915	0.018158	0.016977
RS	11	0.148472	0.994812	967.917874	0.019321	0.019813
RS	12	0.169906	0.920632	1109.888881	0.022155	0.022892
RS	13	0.193188	0.920632	1174.300007	0.023441	0.025739
RS	14	0.218479	0.915129	1246.973784	0.024892	0.027316
RS	15	0.245952	0.915129	1312.859391	0.026207	0.030006
RS	16	0.275794	0.949002	1330.138106	0.026552	0.030280
RS	17	0.308211	0.949002	1394.402032	0.027835	0.032779
RS	18	0.343424	1.011389	1369.091238	0.027329	0.032020
RS	19	0.381674	1.011389	1429.785796	0.028541	0.034293
RS	20	0.423224	1.099893	1370.810974	0.027364	0.032693
RS	21	0.468358	1.099893	1426.810353	0.028482	0.034712
RS	22	0.517385	1.217778	1339.515845	0.026739	0.032397
RS	23	0.570642	1.217778	1390.343635	0.027754	0.034155
RS	24	0.628492	1.373271	1278.388399	0.025519	0.031222
RS	25	0.691333	1.373271	1324.120347	0.026432	0.032710
RS	26	0.759595	1.577739	1192.992094	0.023814	0.029291
RS	27	0.833745	1.577739	1234.103499	0.024635	0.030493
RS	28	0.914291	1.842710	1092.775020	0.021814	0.026805
RS	29	1.001785	1.842710	1129.892717	0.022555	0.027722
RS	30	1.096827	2.177219	988.789750	0.019738	0.024035
RS	31	1.200067	2.177219	1022.474238	0.020410	0.024701
RS	32	1.312212	2.586155	890.243912	0.017771	0.021254
RS	33	1.434032	2.586155	920.906141	0.018383	0.021721
RS	34	1.566360	3.070797	802.385766	0.016017	0.018657
RS	35	1.710102	3.070797	830.312947	0.016575	0.018981
RS	36	1.866244	3.630872	726.704150	0.014506	0.016343
RS	37	2.035855	3.630872	752.110620	0.015013	0.016569
RS	38	2.220097	4.266944	662.303822	0.013221	0.014330
RS	39	2.420232	4.266944	685.364034	0.013681	0.014491
RS	40	2.637631	4.982805	607.188283	0.012121	0.012594
RS	41	2.873784	4.982805	628.052995	0.012537	0.012706
RS	42	3.130306	5.788365	559.022298	0.011159	0.011083
RS	43	3.408957	5.788365	577.830112	0.011535	0.011156
RS	44	3.711645	6.701586	515.651409	0.010293	0.009744
RS	45	4.040443	6.701586	532.539575	0.010630	0.009784
RS	46	4.397604	7.746440	475.566860	0.009493	0.008538
RS	47	4.785574	7.746440	490.676256	0.009795	0.008550
RS	48	5.207011	8.950914	437.922180	0.008742	0.007445
RS	49	5.664801	8.950914	451.397226	0.009011	0.007439
RS	50	6.162082	10.350547	402.176421	0.008028	0.006457
RS	51	6.702258	10.350547	414.166711	0.008267	0.006443
RS	52	7.289031	12.004616	367.599685	0.007338	0.005569
RS	53	7.926419	12.004616	378.272050	0.007551	0.005558
RS	54	8.618790	15.296429	306.101274	0.006110	0.004395
RS	55	9.370886	15.296429	316.349708	0.006315	0.004412
RS	56	10.187858	15.296429	325.539259	0.006498	0.004414
RS	57	11.075304	15.296429	333.435534	0.006656	0.004401
RS	58	12.039302	111.390338	48.051338	0.000959	0.000891
RS	59	13.086456	111.390338	51.791577	0.001034	0.000930
RS	60	14.223939	111.390338	55.785222	0.001114	0.000969
RS	61	15.459543	111.390338	60.042657	0.001199	0.001008
RS	62	16.801732	111.390338	64.573363	0.001289	0.001047
RS	63	18.259700	111.390338	5909.962207	0.117973	0.042126
PA	4+25*2+4+6 0.003215493 0.003793178 18.259700263 28.662050837 4.066581436 1.851951628 1.217161937 0.994811995 0.920631579 0.915128773 0.949001607 1.011389462 1.099892716 1.217778065 1.373271226 1.577739211 1.842709964 2.177218822 2.586154700 3.070797329 3.630872363 4.266943945 4.982804592 5.788365235 6.701585594 7.746440108 8.950913822 10.350547347 12.004615769 15.296429099 111.390337531
//
IT	4709
RD	5
LK	-64324.414363
QD	-956.259913 -> -679.913671
RI	0.0517938941
TR	0.002496	0.004189
MT	19.019008
MM	C_pi: 16.370827, n_recomb: 63489.045891
RS	0	0.000000	96.381468	5.538210	0.000087	0.000001
RS	1	0.008696	96.381468	6.019362	0.000095	0.000008
RS	2	0.018148	96.381468	6.542274	0.000103	0.000023
RS	3	0.028423	96.381468	7.110562	0.000112	0.000050
RS	4	0.039590	8.161462	91.202291	0.001437	0.000615
RS	5	0.051729	8.161462	98.982173	0.001559	0.000952
RS	6	0.064923	2.984900	293.242814	0.004619	0.002969
RS	7	0.079265	2.984900	317.159246	0.004995	0.003960
RS	8	0.094854	1.717874	594.524317	0.009364	0.007654
RS	9	0.111799	1.717874	639.631352	0.010075	0.009357
RS	10	0.130217	1.288504	914.885994	0.014410	0.013577
RS	11	0.150237	1.288504	978.496726	0.015412	0.015715
RS	12	0.171997	1.122982	1197.480631	0.018861	0.019289
RS	13	0.195650	1.122982	1273.388684	0.020057	0.021585
RS	14	0.221360	1.066618	1422.018198	0.022398	0.024029
RS	15	0.249306	1.066618	1504.091605	0.023691	0.026351
RS	16	0.279682	1.066081	1587.921346	0.025011	0.027674
RS	17	0.312699	1.066081	1671.251997	0.026323	0.029958
RS	18	0.348588	1.101439	1698.717420	0.026756	0.030280
RS	19	0.387597	1.101439	1779.614328	0.028030	0.032464
RS	20	0.429999	1.166330	1757.032199	0.027675	0.031872
RS	21	0.476087	1.166330	1832.881617	0.028869	0.033890
RS	22	0.526184	1.261908	1763.976139	0.027784	0.032431
RS	23	0.580638	1.261908	1833.195704	0.028874	0.034238
RS	24	0.639826	1.394959	1720.851867	0.027105	0.031954
RS	25	0.704162	1.394959	1782.890047	0.028082	0.033522
RS	26	0.774092	1.575682	1633.552884	0.025730	0.030523
RS	27	0.850103	1.575682	1688.748984	0.026599	0.031835
RS	28	0.932725	1.814659	1514.929412	0.023861	0.028352
RS	29	1.022531	1.814659	1564.125993	0.024636	0.029407
RS	30	1.120147	2.120252	1381.753996	0.021764	0.025747
RS	31	1.226251	2.120252	1425.852312	0.022458	0.026567
RS	32	1.341583	2.496979	1249.247469	0.019677	0.023022
RS	33	1.466943	2.496979	1288.953578	0.020302	0.023645
RS	34	1.603205	2.946001	1127.163090	0.017754	0.020409
RS	35	1.751317	2.946001	1162.960745	0.018318	0.020878
RS	36	1.912308	3.466991	1019.474620	0.016057	0.018031
RS	37	2.087299	3.466991	1051.696211	0.016565	0.018384
RS	38	2.277508	4.060416	926.164941	0.014588	0.015925
RS	39	2.484257	4.060416	955.060037	0.015043	0.016190
RS	40	2.708985	4.729739	845.180929	0.013312	0.014075
RS	41	2.953256	4.729739	870.959133	0.013718	0.014270
RS	42	3.218768	5.484109	773.693103	0.012186	0.012437
RS	43	3.507370	5.484109	796.553200	0.012546	0.012575
RS	44	3.821068	6.339899	708.991221	0.011167	0.010966
RS	45	4.162046	6.339899	729.140983	0.011485	0.011056
RS	46	4.532675	7.318300	649.218410	0.010226	0.009629
RS	47	4.935534	7.318300	666.877487	0.010504	0.009680
RS	48	5.373427	8.442814	593.405437	0.009347	0.008411
RS	49	5.849398	8.442814	608.798151	0.009589	0.008434
RS	50	6.366761	9.742308	540.939358	0.008520	0.007305
RS	51	6.929113	9.742308	554.294172	0.008731	0.007311
RS	52	7.540368	11.267035	490.839724	0.007731	0.006304
RS	53	8.204777	11.267035	502.412828	0.007913	0.006301
RS	54	8.926964	14.292365	406.245264	0.006399	0.004954
RS	55	9.711953	14.292365	417.687455	0.006579	0.004974
RS	56	10.565205	14.292365	427.379707	0.006732	0.004974
RS	57	11.492656	14.292365	435.003699	0.006852	0.004950
RS	58	12.500758	143.446898	45.393390	0.000715	0.000693
RS	59	13.596525	143.446898	49.063207	0.000773	0.000725
RS	60	14.787581	143.446898	53.003372	0.000835	0.000759
RS	61	16.082212	143.446898	57.228991	0.000901	0.000793
RS	62	17.489424	143.446898	61.755085	0.000973	0.000827
RS	63	19.019008	143.446898	7436.650208	0.117133	0.044263
PA	4+25*2+4+6 0.002496305 0.004189045 19.019007557 96.381467920 8.161462055 2.984900048 1.717874306 1.288503611 1.122982006 1.066618081 1.066081003 1.101438558 1.166330311 1.261907561 1.394959088 1.575681603 1.814659221 2.120251873 2.496978908 2.946000502 3.466991131 4.060416038 4.729739471 5.484108911 6.339898762 7.318300240 8.442814488 9.742307981 11.267035112 14.292364617 143.446898061
//
IT	6173
RD	6
LK	-63809.155533
QD	-792.876450 -> -595.328368
RI	0.0430827098
TR	0.002013	0.004486
MT	19.883516
MM	C_pi: 17.902172, n_recomb: 73922.788783
RS	0	0.000000	307.159584	2.029707	0.000027	0.000000
RS	1	0.008772	307.159584	2.207740	0.000030	0.000003
RS	2	0.018314	307.159584	2.401387	0.000032	0.000008
RS	3	0.028693	307.159584	2.612017	0.000035	0.000017
RS	4	0.039983	15.715206	55.510143	0.000751	0.000345
RS	5	0.052263	15.715206	60.332204	0.000816	0.000530
RS	6	0.065620	4.665939	220.598144	0.002984	0.002042
RS	7	0.080148	4.665939	239.179327	0.003236	0.002698
RS	8	0.095952	2.377207	507.955250	0.006871	0.005894
RS	9	0.113141	2.377207	548.382477	0.007418	0.007130
RS	10	0.131839	1.652773	849.369045	0.011490	0.011158
RS	11	0.152177	1.652773	912.132026	0.012339	0.012793
RS	12	0.174298	1.368089	1180.250905	0.015966	0.016535
RS	13	0.198361	1.368089	1260.505775	0.017052	0.018377
RS	14	0.224534	1.250139	1469.431607	0.019878	0.021291
RS	15	0.253004	1.250139	1560.898471	0.021115	0.023249
RS	16	0.283970	1.210913	1707.473237	0.023098	0.025251
RS	17	0.317654	1.210913	1804.258977	0.024407	0.027273
RS	18	0.354292	1.218217	1890.479367	0.025574	0.028391
RS	19	0.394144	1.218217	1987.486093	0.026886	0.030411
RS	20	0.437492	1.260595	2014.509087	0.027252	0.030652
RS	21	0.484643	1.260595	2107.577993	0.028511	0.032592
RS	22	0.535930	1.336731	2074.868727	0.028068	0.031922
RS	23	0.591716	1.336731	2160.986806	0.029233	0.033709
RS	24	0.652396	1.451903	2068.283871	0.027979	0.032102
RS	25	0.718399	1.451903	2145.822190	0.029028	0.033683
RS	26	0.790192	1.615069	1998.449847	0.027034	0.031201
RS	27	0.868283	1.615069	2067.183191	0.027964	0.032550
RS	28	0.953224	1.835605	1879.494607	0.025425	0.029409
RS	29	1.045617	1.835605	1940.185626	0.026246	0.030519
RS	30	1.146115	2.120710	1732.502386	0.023437	0.027042
RS	31	1.255429	2.120710	1786.257290	0.024164	0.027931
RS	32	1.374332	2.473830	1578.191113	0.021349	0.024446
RS	33	1.503666	2.473830	1625.986871	0.021996	0.025146
RS	34	1.644345	2.895192	1430.991498	0.019358	0.021883
RS	35	1.797366	2.895192	1473.530239	0.019933	0.022431
RS	36	1.963810	3.383666	1297.853803	0.017557	0.019504
RS	37	2.144855	3.383666	1335.612568	0.018068	0.019928
RS	38	2.341782	3.938914	1180.197962	0.015965	0.017359
RS	39	2.555984	3.938914	1213.518368	0.016416	0.017684
RS	40	2.788977	4.563443	1076.398001	0.014561	0.015442
RS	41	3.042409	4.563443	1105.556373	0.014956	0.015684
RS	42	3.318073	5.264933	983.526335	0.013305	0.013717
RS	43	3.617919	5.264933	1008.785641	0.013646	0.013889
RS	44	3.944068	6.057299	898.634486	0.012156	0.012144
RS	45	4.298829	6.057299	920.277522	0.012449	0.012256
RS	46	4.684711	6.957857	819.763793	0.011089	0.010697
RS	47	5.104443	6.957857	838.094534	0.011337	0.010761
RS	48	5.560996	7.984270	746.015371	0.010092	0.009367
RS	49	6.057600	7.984270	761.342267	0.010299	0.009393
RS	50	6.597768	9.157050	676.841622	0.009156	0.008150
RS	51	7.185321	9.157050	689.474672	0.009327	0.008149
RS	52	7.824416	10.514718	611.100636	0.008267	0.007038
RS	53	8.519576	10.514718	621.393629	0.008406	0.007021
RS	54	9.275717	13.179208	505.076139	0.006832	0.005531
RS	55	10.098190	13.179208	515.719531	0.006976	0.005539
RS	56	10.992813	13.179208	523.673583	0.007084	0.005517
RS	57	11.965916	13.179208	528.550679	0.007150	0.005463
RS	58	13.024383	173.277732	41.957051	0.000568	0.000554
RS	59	14.175703	173.277732	45.440791	0.000615	0.000582
RS	60	15.428021	173.277732	49.194748	0.000665	0.000611
RS	61	16.790197	173.277732	53.236341	0.000720	0.000640
RS	62	18.271867	173.277732	57.583422	0.000779	0.000670
RS	63	19.883516	173.277732	8469.653679	0.114574	0.046096
PA	4+25*2+4+6 0.002012756 0.004485529 19.883516145 307.159584162 15.715205837 4.665938814 2.377206803 1.652773492 1.368089202 1.250139384 1.210913140 1.218217246 1.260595448 1.336731391 1.451903483 1.615068534 1.835604599 2.120709863 2.473829650 2.895192349 3.383665592 3.938914426 4.563442652 5.264933046 6.057299439 6.957857328 7.984270438 9.157050008 10.514718195 13.179208457 173.277731600
//
IT	5264
RD	7
LK	-63436.090826
QD	-666.023355 -> -517.709207
RI	0.0366342398
TR	0.001664	0.004695
MT	20.924666
MM	C_pi: 19.074642, n_recomb: 82071.539754
RS	0	0.000000	916.153135	0.759701	0.000009	0.000000
RS	1	0.008860	916.153135	0.827021	0.000010	0.000001
RS	2	0.018505	916.153135	0.900307	0.000011	0.000003
RS	3	0.029005	916.153135	0.980089	0.000012	0.000006
RS	4	0.040435	28.624263	34.141537	0.000416	0.000206
RS	5	0.052878	28.624263	37.150775	0.000453	0.000315
RS	6	0.066423	6.986391	165.489880	0.002016	0.001480
RS	7	0.081168	6.986391	179.762316	0.002190	0.001935
RS	8	0.097219	3.190191	426.906525	0.005202	0.004724
RS	9	0.114693	3.190191	462.100071	0.005630	0.005651
RS	10	0.133715	2.078608	765.970796	0.009333	0.009436
RS	11	0.154423	2.078608	825.249217	0.010055	0.010711
RS	12	0.176965	1.648709	1118.205139	0.013625	0.014446
RS	13	0.201504	1.648709	1198.578978	0.014604	0.015933
RS	14	0.228218	1.459529	1447.613069	0.017638	0.019069
RS	15	0.257298	1.459529	1543.536936	0.018807	0.020720
RS	16	0.288955	1.377645	1739.224870	0.021192	0.023134
RS	17	0.323417	1.377645	1844.667264	0.022476	0.024916
RS	18	0.360932	1.355612	1983.246297	0.024165	0.026584
RS	19	0.401771	1.355612	2092.322891	0.025494	0.028439
RS	20	0.446228	1.375953	2169.303437	0.026432	0.029309
RS	21	0.494625	1.375953	2276.630013	0.027740	0.031154
RS	22	0.547309	1.434603	2286.103005	0.027855	0.031133
RS	23	0.604661	1.434603	2387.258944	0.029088	0.032879
RS	24	0.667095	1.535334	2324.352796	0.028321	0.031874
RS	25	0.735060	1.535334	2416.421558	0.029443	0.033451
RS	26	0.809048	1.685954	2283.697089	0.027826	0.031471
RS	27	0.889590	1.685954	2365.559297	0.028823	0.032836
RS	28	0.977269	1.894714	2177.523462	0.026532	0.030068
RS	29	1.072716	1.894714	2249.543367	0.027410	0.031209
RS	30	1.176620	2.167621	2029.501946	0.024728	0.027975
RS	31	1.289729	2.167621	2092.768462	0.025499	0.028905
RS	32	1.412861	2.506901	1864.723215	0.022721	0.025552
RS	33	1.546901	2.506901	1920.369668	0.023399	0.026298
RS	34	1.692819	2.911610	1701.840814	0.020736	0.023087
RS	35	1.851664	2.911610	1750.745047	0.021332	0.023681
RS	36	2.024583	3.379522	1550.791983	0.018896	0.020750
RS	37	2.212823	3.379522	1593.565463	0.019417	0.021217
RS	38	2.417742	3.909261	1414.655591	0.017237	0.018607
RS	39	2.640816	3.909261	1451.730915	0.017689	0.018967
RS	40	2.883655	4.502153	1292.525927	0.015749	0.016661
RS	41	3.148010	4.502153	1324.244899	0.016135	0.016929
RS	42	3.435787	5.164259	1181.661766	0.014398	0.014883
RS	43	3.749061	5.164259	1208.348641	0.014723	0.015070
RS	44	4.090091	5.906938	1079.124270	0.013149	0.013238
RS	45	4.461338	5.906938	1101.133389	0.013417	0.013355
RS	46	4.865476	6.743500	983.059745	0.011978	0.011706
RS	47	5.305422	6.743500	1000.775049	0.012194	0.011765
RS	48	5.784348	7.685596	892.803044	0.010878	0.010284
RS	49	6.305707	7.685596	906.609586	0.011047	0.010296
RS	50	6.873259	8.745068	808.002227	0.009845	0.008970
RS	51	7.491096	8.745068	818.279341	0.009970	0.008948
RS	52	8.163675	9.948060	727.454623	0.008864	0.007759
RS	53	8.895844	9.948060	734.641878	0.008951	0.007713
RS	54	9.692885	12.262277	602.772022	0.007344	0.006124
RS	55	10.560544	12.262277	610.727703	0.007441	0.006103
RS	56	11.505079	12.262277	614.864615	0.007492	0.006045
RS	57	12.533300	12.262277	614.757527	0.007491	0.005944
RS	58	13.652622	201.710809	38.841272	0.000473	0.000459
RS	59	14.871118	201.710809	42.138185	0.000513	0.000484
RS	60	16.197574	201.710809	45.700656	0.000557	0.000509
RS	61	17.641554	201.710809	49.547356	0.000604	0.000535
RS	62	19.213473	201.710809	53.697736	0.000654	0.000562
RS	63	20.924666	201.710809	9165.108545	0.111672	0.047530
PA	4+25*2+4+6 0.001663850 0.004694654 20.924665606 916.153134867 28.624263014 6.986391251 3.190191144 2.078608051 1.648708516 1.459528813 1.377645007 1.355611823 1.375952911 1.434603377 1.535333766 1.685953698 1.894714310 2.167620974 2.506901305 2.911609675 3.379522233 3.909260607 4.502152901 5.164258855 5.906937951 6.743499855 7.685595847 8.745068295 9.948060083 12.262276657 201.710808753
//
IT	7172
RD	8
LK	-63153.195252
QD	-566.282898 -> -449.943896
RI	0.0318722150
TR	0.001397	0.004830
MT	22.170608
MM	C_pi: 20.061085, n_recomb: 88485.461736
RS	0	0.000000	2531.965874	0.298650	0.000003	0.000000
RS	1	0.008960	2531.965874	0.325414	0.000004	0.000000
RS	2	0.018722	2531.965874	0.354578	0.000004	0.000001
RS	3	0.029359	2531.965874	0.386355	0.000004	0.000002
RS	4	0.040949	49.124438	21.695429	0.000245	0.000131
RS	5	0.053578	49.124438	23.633662	0.000267	0.000198
RS	6	0.067338	9.984220	126.592591	0.001431	0.001124
RS	7	0.082330	9.984220	137.723780	0.001556	0.001455
RS	8	0.098667	4.138333	360.987484	0.004080	0.003923
RS	9	0.116466	4.138333	391.584620	0.004425	0.004643
RS	10	0.135861	2.554904	686.673689	0.007760	0.008187
RS	11	0.156993	2.554904	741.799081	0.008383	0.009203
RS	12	0.180019	1.958742	1042.887713	0.011786	0.012842
RS	13	0.205107	1.958742	1121.293466	0.012672	0.014059
RS	14	0.232444	1.690886	1393.234128	0.015745	0.017263
RS	15	0.262230	1.690886	1490.494378	0.016845	0.018669
RS	16	0.294684	1.563058	1720.651116	0.019446	0.021312
RS	17	0.330046	1.563058	1831.189669	0.020695	0.022893
RS	18	0.368577	1.510329	2011.678562	0.022735	0.024928
RS	19	0.410559	1.510329	2129.412590	0.024065	0.026637
RS	20	0.456303	1.508589	2250.754550	0.025436	0.027971
RS	21	0.506146	1.508589	2369.519924	0.026779	0.029728
RS	22	0.560455	1.550857	2420.386807	0.027353	0.030219
RS	23	0.619629	1.550857	2534.584579	0.028644	0.031928
RS	24	0.684105	1.639429	2504.903333	0.028309	0.031429
RS	25	0.754358	1.639429	2610.330283	0.029500	0.033003
RS	26	0.830905	1.781072	2498.897391	0.028241	0.031472
RS	27	0.914310	1.781072	2593.366915	0.029308	0.032855
RS	28	1.005189	1.983032	2413.546431	0.027276	0.030442
RS	29	1.104210	1.983032	2496.779919	0.028217	0.031613
RS	30	1.212102	2.250222	2273.551499	0.025694	0.028631
RS	31	1.329662	2.250222	2346.402194	0.026517	0.029597
RS	32	1.457754	2.583678	2107.162006	0.023814	0.026403
RS	33	1.597323	2.583678	2170.772400	0.024533	0.027188
RS	34	1.749396	2.981234	1936.560159	0.021886	0.024063
RS	35	1.915095	2.981234	1991.901665	0.022511	0.024694
RS	36	2.095640	3.439527	1774.395209	0.020053	0.021797
RS	37	2.292361	3.439527	1822.171808	0.020593	0.022297
RS	38	2.506708	3.956079	1625.410617	0.018369	0.019685
RS	39	2.740259	3.956079	1666.122318	0.018829	0.020070
RS	40	2.994736	4.531027	1489.546325	0.016834	0.017737
RS	41	3.272012	4.531027	1523.583163	0.017218	0.018022
RS	42	3.574132	5.168865	1364.413234	0.015420	0.015932
RS	43	3.903320	5.168865	1392.144633	0.015733	0.016125
RS	44	4.262002	5.878538	1247.247385	0.014096	0.014239
RS	45	4.652821	5.878538	1269.082456	0.014342	0.014353
RS	46	5.078656	6.669532	1136.439652	0.012843	0.012644
RS	47	5.542644	6.669532	1152.823686	0.013028	0.012689
RS	48	6.048204	7.547628	1031.675826	0.011659	0.011148
RS	49	6.599060	7.547628	1043.046951	0.011788	0.011137
RS	50	7.199270	8.516028	932.904754	0.010543	0.009755
RS	51	7.853257	8.516028	939.679233	0.010620	0.009700
RS	52	8.565839	9.588443	838.952614	0.009481	0.008459
RS	53	9.342265	9.588443	841.615357	0.009511	0.008371
RS	54	10.188256	11.589614	699.047703	0.007900	0.006725
RS	55	11.110045	11.589614	702.565611	0.007940	0.006664
RS	56	12.114423	11.589614	701.007862	0.007922	0.006556
RS	57	13.208789	11.589614	693.957749	0.007843	0.006395
RS	58	14.401206	229.356087	36.279976	0.000410	0.000394
RS	59	15.700460	229.356087	39.421549	0.000446	0.000416
RS	60	17.116121	229.356087	42.824080	0.000484	0.000439
RS	61	18.658621	229.356087	46.507086	0.000526	0.000462
RS	62	20.339322	229.356087	50.491104	0.000571	0.000487
RS	63	22.170608	229.356087	9629.786783	0.108829	0.048592
PA	4+25*2+4+6 0.001397075 0.004829556 22.170608199 2531.965873682 49.124437937 9.984219512 4.138332572 2.554903610 1.958741915 1.690885988 1.563057691 1.510329121 1.508588569 1.550856658 1.639428733 1.781071736 1.983032135 2.250222330 2.583678260 2.981234205 3.439527167 3.956078859 4.531026740 5.168864981 5.878538398 6.669532126 7.547627962 8.516028330 9.588442667 11.589613526 229.356087205
//
IT	5337
RD	9
LK	-62929.028612
QD	-486.581740 -> -391.132672
RI	0.0282688694
TR	0.001183	0.004905
MT	23.622491
MM	C_pi: 20.943540, n_recomb: 93557.694991
RS	0	0.000000	6520.620557	0.123765	0.000001	0.000000
RS	1	0.009069	6520.620557	0.134992	0.000001	0.000000
RS	2	0.018960	6520.620557	0.147238	0.000002	0.000000
RS	3	0.029749	6520.620557	0.160595	0.000002	0.000001
RS	4	0.041515	79.638959	14.340802	0.000153	0.000087
RS	5	0.054349	79.638959	15.639236	0.000167	0.000131
RS	6	0.068347	13.639330	99.536735	0.001064	0.000888
RS	7	0.083614	13.639330	108.440915	0.001159	0.001141
RS	8	0.100266	5.193571	309.895548	0.003312	0.003356
RS	9	0.118428	5.193571	336.782063	0.003600	0.003936
RS	10	0.138237	3.069862	618.106508	0.006607	0.007259
RS	11	0.159843	3.069862	669.257659	0.007153	0.008089
RS	12	0.183408	2.293301	968.008177	0.010347	0.011586
RS	13	0.209110	2.293301	1043.568560	0.011154	0.012600
RS	14	0.237142	1.941935	1325.586425	0.014169	0.015778
RS	15	0.267718	1.941935	1422.315632	0.015203	0.016989
RS	16	0.301066	1.765687	1674.384139	0.017897	0.019740
RS	17	0.337438	1.765687	1787.500026	0.019106	0.021157
RS	18	0.377109	1.680900	1999.390264	0.021371	0.023427
RS	19	0.420377	1.680900	2123.062047	0.022693	0.025014
RS	20	0.467570	1.656614	2281.372891	0.024385	0.026686
RS	21	0.519042	1.656614	2409.084272	0.025750	0.028367
RS	22	0.575182	1.682920	2497.564435	0.026695	0.029262
RS	23	0.636414	1.682920	2622.842901	0.028034	0.030939
RS	24	0.703199	1.760695	2626.203758	0.028070	0.030861
RS	25	0.776040	1.760695	2743.685540	0.029326	0.032439
RS	26	0.855487	1.895762	2656.447523	0.028394	0.031298
RS	27	0.942139	1.895762	2762.832256	0.029531	0.032706
RS	28	1.036650	2.094470	2596.307602	0.027751	0.030617
RS	29	1.139732	2.094470	2690.520281	0.028758	0.031824
RS	30	1.252162	2.360725	2470.310066	0.026404	0.029084
RS	31	1.374788	2.360725	2552.792846	0.027286	0.030091
RS	32	1.508535	2.694432	2308.762053	0.024677	0.027060
RS	33	1.654412	2.694432	2380.526038	0.025444	0.027886
RS	34	1.813518	3.092233	2136.635154	0.022838	0.024860
RS	35	1.987053	3.092233	2198.652590	0.023500	0.025529
RS	36	2.176326	3.549623	1968.930184	0.021045	0.022683
RS	37	2.382764	3.549623	2021.940308	0.021612	0.023215
RS	38	2.607923	4.063048	1811.936862	0.019367	0.020620
RS	39	2.853502	4.063048	1856.469786	0.019843	0.021030
RS	40	3.121353	4.631511	1666.461436	0.017812	0.018691
RS	41	3.413494	4.631511	1702.926872	0.018202	0.018990
RS	42	3.732130	5.258045	1530.553888	0.016359	0.016877
RS	43	4.079662	5.258045	1559.340052	0.016667	0.017075
RS	44	4.458712	5.949366	1401.723463	0.014982	0.015155
RS	45	4.872137	5.949366	1423.266964	0.015213	0.015262
RS	46	5.323055	6.711340	1278.693633	0.013667	0.013514
RS	47	5.814867	6.711340	1293.470798	0.013825	0.013543
RS	48	6.351281	7.544015	1161.580110	0.012416	0.011960
RS	49	6.936341	7.544015	1170.044632	0.012506	0.011922
RS	50	7.574461	8.441980	1050.708389	0.011231	0.010503
RS	51	8.270450	8.441980	1053.262250	0.011258	0.010409
RS	52	9.029558	9.406428	945.013715	0.010101	0.009136
RS	53	9.857509	9.406428	942.116580	0.010070	0.009000
RS	54	10.760547	11.130327	793.623814	0.008483	0.007332
RS	55	11.745479	11.130327	791.103286	0.008456	0.007221
RS	56	12.819735	11.130327	782.180319	0.008360	0.007051
RS	57	13.991413	11.130327	766.503666	0.008193	0.006819
RS	58	15.269350	256.454440	34.256743	0.000366	0.000348
RS	59	16.663182	256.454440	37.279528	0.000398	0.000368
RS	60	18.183420	256.454440	40.560224	0.000434	0.000389
RS	61	19.841526	256.454440	44.119065	0.000472	0.000411
RS	62	21.650004	256.454440	47.977498	0.000513	0.000434
RS	63	23.622491	256.454440	9930.729396	0.106146	0.049352
PA	4+25*2+4+6 0.001183456 0.004904862 23.622491456 6520.620556523 79.638958871 13.639329933 5.193571099 3.069861963 2.293300814 1.941934627 1.765687246 1.680899500 1.656613759 1.682920243 1.760695452 1.895761852 2.094470085 2.360725239 2.694432038 3.092233061 3.549623421 4.063047949 4.631510694 5.258044854 5.949365868 6.711340097 7.544014576 8.441979887 9.406428055 11.130326861 256.454439593
//
IT	6423
RD	10
LK	-62743.303320
QD	-421.214129 -> -339.522881
RI	0.0254319553
TR	0.001006	0.004935
MT	25.263530
MM	C_pi: 21.747950, n_recomb: 97540.474577
RS	0	0.000000	16539.970535	0.051407	0.000001	0.000000
RS	1	0.009185	16539.970535	0.056130	0.000001	0.000000
RS	2	0.019213	16539.970535	0.061287	0.000001	0.000000
RS	3	0.030163	16539.970535	0.066917	0.000001	0.000000
RS	4	0.042118	122.627323	9.854596	0.000101	0.000061
RS	5	0.055171	122.627323	10.758883	0.000110	0.000091
RS	6	0.069423	17.887181	80.496393	0.000825	0.000725
RS	7	0.084984	17.887181	87.813392	0.000900	0.000925
RS	8	0.101974	6.324040	270.673681	0.002775	0.002943
RS	9	0.120525	6.324040	294.643215	0.003021	0.003426
RS	10	0.140780	3.612691	560.558197	0.005747	0.006549
RS	11	0.162895	3.612691	608.172878	0.006235	0.007245
RS	12	0.187042	2.648868	898.204058	0.009209	0.010579
RS	13	0.213406	2.648868	970.612593	0.009951	0.011437
RS	14	0.242191	2.211700	1253.517056	0.012851	0.014531
RS	15	0.273621	2.211700	1348.569157	0.013826	0.015589
RS	16	0.307937	1.985280	1612.548881	0.016532	0.018366
RS	17	0.345405	1.985280	1726.415451	0.017699	0.019650
RS	18	0.386314	1.867029	1960.455106	0.020099	0.022061
RS	19	0.430981	1.867029	2087.871290	0.021405	0.023546
RS	20	0.479751	1.819328	2275.809482	0.023332	0.025462
RS	21	0.532999	1.819328	2410.269969	0.024710	0.027082
RS	22	0.591139	1.829501	2531.632270	0.025955	0.028293
RS	23	0.654618	1.829501	2666.102329	0.027333	0.029948
RS	24	0.723928	1.897097	2700.682646	0.027688	0.030221
RS	25	0.799604	1.897097	2828.824433	0.029002	0.031808
RS	26	0.882231	2.027069	2766.694316	0.028365	0.031008
RS	27	0.972446	2.027069	2884.129942	0.029569	0.032447
RS	28	1.070948	2.224941	2733.935175	0.028029	0.030652
RS	29	1.178497	2.224941	2838.713553	0.029103	0.031901
RS	30	1.295924	2.493677	2625.822501	0.026920	0.029388
RS	31	1.424136	2.493677	2717.847100	0.027864	0.030441
RS	32	1.564125	2.832078	2473.800084	0.025362	0.027571
RS	33	1.716971	2.832078	2553.831100	0.026182	0.028442
RS	34	1.883855	3.235625	2304.929982	0.023630	0.025520
RS	35	2.066068	3.235625	2373.851919	0.024337	0.026230
RS	36	2.265016	3.698696	2136.172907	0.021900	0.023444
RS	37	2.482237	3.698696	2194.700019	0.022500	0.024011
RS	38	2.719410	4.216685	1975.208176	0.020250	0.021444
RS	39	2.978366	4.216685	2023.858112	0.020749	0.021880
RS	40	3.261107	4.787540	1823.671630	0.018697	0.019546
RS	41	3.569817	4.787540	1862.840235	0.019098	0.019862
RS	42	3.906881	5.412927	1680.095845	0.017225	0.017738
RS	43	4.274904	5.412927	1710.158795	0.017533	0.017942
RS	44	4.676729	6.097505	1542.316350	0.015812	0.016000
RS	45	5.115460	6.097505	1563.705400	0.016031	0.016102
RS	46	5.594488	6.843651	1409.450597	0.014450	0.014326
RS	47	6.117514	6.843651	1422.636339	0.014585	0.014339
RS	48	6.688578	7.645757	1282.091322	0.013144	0.012728
RS	49	7.312093	7.645757	1287.497428	0.013200	0.012662
RS	50	7.992877	8.489706	1161.000136	0.011903	0.011218
RS	51	8.736189	8.489706	1158.950248	0.011882	0.011085
RS	52	9.547772	9.363932	1045.294437	0.010717	0.009793
RS	53	10.433898	9.363932	1036.127697	0.010623	0.009603
RS	54	11.401412	10.837324	886.220450	0.009086	0.007948
RS	55	12.457790	10.837324	876.206610	0.008983	0.007775
RS	56	13.611194	10.837324	858.445217	0.008801	0.007533
RS	57	14.870536	10.837324	832.714863	0.008537	0.007221
RS	58	16.245545	282.795718	32.704618	0.000335	0.000315
RS	59	17.746846	282.795718	35.642794	0.000365	0.000334
RS	60	19.386037	282.795718	38.837759	0.000398	0.000354
RS	61	21.175784	282.795718	42.310460	0.000434	0.000375
RS	62	23.129916	282.795718	46.083224	0.000472	0.000397
RS	63	25.263530	282.795718	10107.255540	0.103621	0.049886
PA	4+25*2+4+6 0.001006388 0.004935312 25.263530174 16539.970535116 122.627322680 17.887180610 6.324040054 3.612691180 2.648868173 2.211700332 1.985280048 1.867028996 1.819327729 1.829500839 1.897097481 2.027068874 2.224941020 2.493677231 2.832078371 3.235625160 3.698695953 4.216684739 4.787539552 5.412926552 6.097504837 6.843651441 7.645756514 8.489705618 9.363931754 10.837323800 282.795718018
//
IT	6263
RD	11
LK	-62583.000815
QD	-365.991999 -> -293.573540
RI	0.0230864221
TR	0.000856	0.004935
MT	27.060729
MM	C_pi: 22.461896, n_recomb: 100561.781466
RS	0	0.000000	36528.524398	0.024268	0.000000	0.000000
RS	1	0.009303	36528.524398	0.026526	0.000000	0.000000
RS	2	0.019473	36528.524398	0.028994	0.000000	0.000000
RS	3	0.030588	36528.524398	0.031693	0.000000	0.000000
RS	4	0.042737	180.532972	7.009202	0.000070	0.000044
RS	5	0.056016	180.532972	7.660975	0.000076	0.000065
RS	6	0.070531	22.628998	66.781445	0.000664	0.000608
RS	7	0.086397	22.628998	72.943893	0.000725	0.000773
RS	8	0.103738	7.498670	240.219487	0.002389	0.002633
RS	9	0.122693	7.498670	261.887425	0.002604	0.003048
RS	10	0.143411	4.174228	512.156026	0.005093	0.005992
RS	11	0.166057	4.174228	556.667755	0.005536	0.006590
RS	12	0.190809	3.023231	833.935717	0.008293	0.009749
RS	13	0.217864	3.023231	903.087446	0.008980	0.010490
RS	14	0.247437	2.500199	1180.221424	0.011736	0.013462
RS	15	0.279761	2.500199	1272.794667	0.012657	0.014398
RS	16	0.315092	2.222398	1540.794339	0.015322	0.017144
RS	17	0.353709	2.222398	1653.961243	0.016447	0.018318
RS	18	0.395920	2.069121	1902.297908	0.018917	0.020804
RS	19	0.442058	2.069121	2031.568372	0.020202	0.022204
RS	20	0.492488	1.996699	2242.389953	0.022299	0.024294
RS	21	0.547610	1.996699	2381.564873	0.023683	0.025861
RS	22	0.607861	1.990004	2530.972096	0.025168	0.027325
RS	23	0.673716	1.990004	2672.748683	0.026578	0.028962
RS	24	0.745699	2.047367	2736.114376	0.027208	0.029532
RS	25	0.824378	2.047367	2873.394994	0.028573	0.031132
RS	26	0.910378	2.172944	2836.350234	0.028205	0.030633
RS	27	1.004378	2.172944	2963.768338	0.029472	0.032107
RS	28	1.107124	2.371464	2831.875493	0.028161	0.030580
RS	29	1.219428	2.371464	2946.579008	0.029301	0.031878
RS	30	1.342181	2.644956	2744.289332	0.027290	0.029579
RS	31	1.476354	2.644956	2845.555752	0.028297	0.030684
RS	32	1.623010	2.991132	2605.353079	0.025908	0.027969
RS	33	1.783310	2.991132	2693.594809	0.026785	0.028892
RS	34	1.958523	3.404297	2443.594544	0.024299	0.026074
RS	35	2.150037	3.404297	2519.528511	0.025055	0.026831
RS	36	2.359369	3.877742	2277.531855	0.022648	0.024108
RS	37	2.588176	3.877742	2341.789037	0.023287	0.024715
RS	38	2.838270	4.405844	2116.052903	0.021042	0.022181
RS	39	3.111631	4.405844	2169.095451	0.021570	0.022649
RS	40	3.410424	4.985547	1961.572460	0.019506	0.020325
RS	41	3.737016	4.985547	2003.747323	0.019926	0.020663
RS	42	4.093992	5.617254	1813.112032	0.018030	0.018534
RS	43	4.484179	5.617254	1844.750121	0.018344	0.018749
RS	44	4.910668	6.303657	1668.878870	0.016596	0.016791
RS	45	5.376834	6.303657	1690.373023	0.016809	0.016892
RS	46	5.886370	7.043777	1528.408396	0.015199	0.015096
RS	47	6.443311	7.043777	1540.185649	0.015316	0.015094
RS	48	7.052067	7.826324	1392.811887	0.013850	0.013464
RS	49	7.717458	7.826324	1395.217834	0.013874	0.013370
RS	50	8.444754	8.628319	1263.331842	0.012563	0.011911
RS	51	9.239713	8.628319	1256.542459	0.012495	0.011736
RS	52	10.108631	9.425061	1139.340804	0.011330	0.010438
RS	53	11.058390	9.425061	1123.463975	0.011172	0.010191
RS	54	12.096508	10.665409	976.326030	0.009709	0.008576
RS	55	13.231208	10.665409	957.512997	0.009522	0.008331
RS	56	14.471474	10.665409	929.638056	0.009244	0.008008
RS	57	15.827128	10.665409	892.678294	0.008877	0.007606
RS	58	17.308906	307.632100	31.566349	0.000314	0.000292
RS	59	18.928540	307.632100	34.450894	0.000343	0.000310
RS	60	20.698856	307.632100	37.593049	0.000374	0.000330
RS	61	22.633874	307.632100	41.014519	0.000408	0.000350
RS	62	24.748915	307.632100	44.738542	0.000445	0.000371
RS	63	27.060729	307.632100	10178.283938	0.101214	0.050264
PA	4+25*2+4+6 0.000856440 0.004934659 27.060729304 36528.524398384 180.532972152 22.628997600 7.498670231 4.174228419 3.023230828 2.500198998 2.222397794 2.069121349 1.996698892 1.990003694 2.047367446 2.172943702 2.371464304 2.644956486 2.991132205 3.404297090 3.877741662 4.405844234 4.985547150 5.617254236 6.303656507 7.043777025 7.826323834 8.628318760 9.425060803 10.665409380 307.632100330
//
IT	7314
RD	12
LK	-62440.021524
QD	-318.104864 -> -252.352781
RI	0.0210442992
TR	0.000729	0.004915
MT	28.966430
MM	C_pi: 23.049924, n_recomb: 102657.142236
RS	0	0.000000	88209.104239	0.010377	0.000000	0.000000
RS	1	0.009421	88209.104239	0.011355	0.000000	0.000000
RS	2	0.019730	88209.104239	0.012425	0.000000	0.000000
RS	3	0.031010	88209.104239	0.013596	0.000000	0.000000
RS	4	0.043353	255.669490	5.132588	0.000050	0.000032
RS	5	0.056858	255.669490	5.616024	0.000055	0.000048
RS	6	0.071636	27.753474	56.593869	0.000551	0.000522
RS	7	0.087806	27.753474	61.890494	0.000603	0.000661
RS	8	0.105500	8.687626	216.042474	0.002105	0.002395
RS	9	0.124860	8.687626	235.857026	0.002298	0.002761
RS	10	0.146045	4.746448	470.670090	0.004585	0.005546
RS	11	0.169225	4.746448	512.416544	0.004992	0.006071
RS	12	0.194590	3.414553	774.217722	0.007542	0.009052
RS	13	0.222344	3.414553	840.039128	0.008183	0.009700
RS	14	0.252712	2.807841	1106.359427	0.010777	0.012527
RS	15	0.285942	2.807841	1195.786043	0.011648	0.013363
RS	16	0.322302	2.477926	1461.445754	0.014236	0.016041
RS	17	0.362088	2.477926	1572.634944	0.015319	0.017121
RS	18	0.405622	2.287866	1828.528759	0.017812	0.019634
RS	19	0.453258	2.287866	1957.895705	0.019072	0.020958
RS	20	0.505381	2.188959	2185.445117	0.021289	0.023171
RS	21	0.562416	2.188959	2327.333699	0.022671	0.024690
RS	22	0.624823	2.164087	2500.075948	0.024354	0.026357
RS	23	0.693110	2.164087	2647.188092	0.025787	0.027979
RS	24	0.767831	2.210550	2736.641549	0.026658	0.028803
RS	25	0.849591	2.210550	2881.348463	0.028068	0.030419
RS	26	0.939053	2.331741	2868.896609	0.027946	0.030189
RS	27	1.036945	2.331741	3004.970782	0.029272	0.031702
RS	28	1.144058	2.531572	2892.831240	0.028180	0.030423
RS	29	1.261264	2.531572	3016.538253	0.029385	0.031772
RS	30	1.389511	2.811112	2827.636140	0.027544	0.029678
RS	31	1.529841	2.811112	2937.574576	0.028615	0.030840
RS	32	1.683391	3.166946	2704.668870	0.026347	0.028278
RS	33	1.851408	3.166946	2800.826875	0.027283	0.029258
RS	34	2.035254	3.592192	2553.305437	0.024872	0.026544
RS	35	2.236420	3.592192	2636.162603	0.025679	0.027354
RS	36	2.456539	4.079044	2393.240056	0.023313	0.024698
RS	37	2.697395	4.079044	2463.289170	0.023995	0.025350
RS	38	2.960943	4.620894	2234.369380	0.021765	0.022853
RS	39	3.249321	4.620894	2291.974880	0.022327	0.023358
RS	40	3.564867	5.213729	2079.814424	0.020260	0.021049
RS	41	3.910141	5.213729	2125.239670	0.020702	0.021413
RS	42	4.287945	5.856767	1929.080077	0.018791	0.019283
RS	43	4.701341	5.856767	1962.579287	0.019118	0.019513
RS	44	5.153685	6.550843	1780.760747	0.017347	0.017544
RS	45	5.648645	6.550843	1802.655364	0.017560	0.017648
RS	46	6.190236	7.291670	1634.839655	0.015925	0.015835
RS	47	6.782852	7.291670	1645.476439	0.016029	0.015823
RS	48	7.431299	8.062256	1492.967473	0.014543	0.014177
RS	49	8.140837	8.062256	1492.567960	0.014539	0.014059
RS	50	8.917222	8.830586	1356.904864	0.013218	0.012591
RS	51	9.766752	8.830586	1345.429470	0.013106	0.012375
RS	52	10.696319	9.558467	1226.347936	0.011946	0.011077
RS	53	11.713461	9.558467	1203.558216	0.011724	0.010772
RS	54	12.826430	10.576209	1063.011469	0.010355	0.009221
RS	55	14.044254	10.576209	1034.275386	0.010075	0.008896
RS	56	15.376812	10.576209	995.243646	0.009695	0.008483
RS	57	16.834913	10.576209	946.160888	0.009217	0.007983
RS	58	18.430384	329.717461	30.807830	0.000300	0.000276
RS	59	20.176168	329.717461	33.667683	0.000328	0.000294
RS	60	22.086425	329.717461	36.787860	0.000358	0.000313
RS	61	24.176652	329.717461	40.190885	0.000392	0.000333
RS	62	26.463803	329.717461	43.900953	0.000428	0.000354
RS	63	28.966430	329.717461	10149.381971	0.098867	0.050538
PA	4+25*2+4+6 0.000728750 0.004914644 28.966430459 88209.104238699 255.669489909 27.753473621 8.687625696 4.746448378 3.414552990 2.807840672 2.477926404 2.287865987 2.188959347 2.164086506 2.210550427 2.331741010 2.531572340 2.811111910 3.166945829 3.592191904 4.079044180 4.620894039 5.213729350 5.856767096 6.550842927 7.291670113 8.062256214 8.830586124 9.558467206 10.576209386 329.717461047
//
IT	8497
RD	13
LK	-62309.850072
QD	-275.869430 -> -215.652674
RI	0.0191971915
TR	0.000621	0.004883
MT	30.931091
MM	C_pi: 23.481775, n_recomb: 103847.074620
RS	0	0.000000	177117.394774	0.005287	0.000000	0.000000
RS	1	0.009535	177117.394774	0.005792	0.000000	0.000000
RS	2	0.019979	177117.394774	0.006344	0.000000	0.000000
RS	3	0.031419	177117.394774	0.006949	0.000000	0.000000
RS	4	0.043949	349.831105	3.853823	0.000037	0.000025
RS	5	0.057675	349.831105	4.221254	0.000041	0.000037
RS	6	0.072709	33.105777	48.848116	0.000470	0.000458
RS	7	0.089176	33.105777	53.480089	0.000515	0.000579
RS	8	0.107214	9.857211	196.499165	0.001892	0.002214
RS	9	0.126971	9.857211	214.794429	0.002068	0.002544
RS	10	0.148613	5.319278	434.566852	0.004185	0.005187
RS	11	0.172318	5.319278	473.813755	0.004563	0.005657
RS	12	0.198283	3.819987	718.296081	0.006917	0.008461
RS	13	0.226723	3.819987	780.728471	0.007518	0.009036
RS	14	0.257876	3.134337	1032.450234	0.009942	0.011702
RS	15	0.291999	3.134337	1118.165973	0.010767	0.012456
RS	16	0.329376	2.752377	1376.321297	0.013253	0.015036
RS	17	0.370316	2.752377	1484.398459	0.014294	0.016035
RS	18	0.415160	2.523741	1742.021847	0.016775	0.018537
RS	19	0.464280	2.523741	1869.847175	0.018006	0.019794
RS	20	0.518083	2.396246	2108.455141	0.020303	0.022087
RS	21	0.577016	2.396246	2251.095848	0.021677	0.023562
RS	22	0.641569	2.351447	2442.518933	0.023520	0.025391
RS	23	0.712276	2.351447	2592.926461	0.024969	0.026998
RS	24	0.789725	2.385843	2705.526184	0.026053	0.028043
RS	25	0.874559	2.385843	2855.775855	0.027500	0.029672
RS	26	0.967482	2.502099	2867.005504	0.027608	0.029688
RS	27	1.069265	2.502099	3010.167361	0.028987	0.031237
RS	28	1.180753	2.703258	2918.765963	0.028106	0.030193
RS	29	1.302871	2.703258	3050.280922	0.029373	0.031593
RS	30	1.436633	2.989374	2877.126983	0.027705	0.029698
RS	31	1.583148	2.989374	2994.894845	0.028839	0.030919
RS	32	1.743634	3.355812	2772.420438	0.026697	0.028510
RS	33	1.919422	3.355812	2875.949803	0.027694	0.029548
RS	34	2.111971	3.794492	2634.254073	0.025367	0.026943
RS	35	2.322879	3.794492	2723.728742	0.026228	0.027809
RS	36	2.553897	4.296476	2483.124709	0.023911	0.025224
RS	37	2.806942	4.296476	2558.849408	0.024641	0.025926
RS	38	3.084115	4.854209	2329.711887	0.022434	0.023471
RS	39	3.387715	4.854209	2391.913672	0.023033	0.024016
RS	40	3.720264	5.462764	2177.759367	0.020971	0.021727
RS	41	4.084520	5.462764	2226.584833	0.021441	0.022122
RS	42	4.483508	6.120247	2027.230976	0.019521	0.019996
RS	43	4.920539	6.120247	2062.827481	0.019864	0.020245
RS	44	5.399240	6.825716	1877.116789	0.018076	0.018268
RS	45	5.923585	6.825716	1899.703831	0.018293	0.018379
RS	46	6.497925	7.571657	1727.851760	0.016638	0.016554
RS	47	7.127027	7.571657	1737.662844	0.016733	0.016535
RS	48	7.816114	8.335358	1581.641879	0.015230	0.014877
RS	49	8.570904	8.335358	1578.733568	0.015202	0.014736
RS	50	9.397662	9.075663	1440.790425	0.013874	0.013263
RS	51	10.303250	9.075663	1424.846885	0.013721	0.013008
RS	52	11.295185	9.740619	1305.382187	0.012570	0.011717
RS	53	12.381699	9.740619	1275.709516	0.012285	0.011352
RS	54	13.571811	10.542448	1145.123850	0.011027	0.009886
RS	55	14.875398	10.542448	1105.588507	0.010646	0.009472
RS	56	16.303280	10.542448	1054.650969	0.010156	0.008960
RS	57	17.867309	10.542448	992.887459	0.009561	0.008355
RS	58	19.580466	347.771623	30.409068	0.000293	0.000266
RS	59	21.456970	347.771623	33.272164	0.000320	0.000284
RS	60	23.512395	347.771623	36.400172	0.000351	0.000303
RS	61	25.763803	347.771623	39.816495	0.000383	0.000323
RS	62	28.229879	347.771623	43.546330	0.000419	0.000344
RS	63	30.931091	347.771623	10024.713140	0.096533	0.050746
PA	4+25*2+4+6 0.000621261 0.004883385 30.931091251 177117.394773738 349.831105381 33.105777153 9.857211440 5.319277938 3.819987115 3.134337276 2.752377479 2.523740747 2.396245792 2.351447264 2.385842698 2.502098925 2.703258478 2.989374022 3.355811689 3.794491561 4.296475807 4.854209139 5.462763840 6.120246659 6.825715522 7.571657166 8.335358323 9.075663446 9.740618697 10.542448154 347.771622863
//
IT	9313
RD	14
LK	-62190.804443
QD	-238.462824 -> -183.748089
RI	0.0175216192
TR	0.000533	0.004845
MT	32.916968
MM	C_pi: 23.764467, n_recomb: 104252.834172
RS	0	0.000000	351067.303675	0.002708	0.000000	0.000000
RS	1	0.009643	351067.303675	0.002969	0.000000	0.000000
RS	2	0.020215	351067.303675	0.003255	0.000000	0.000000
RS	3	0.031807	351067.303675	0.003569	0.000000	0.000000
RS	4	0.044517	463.428604	2.964584	0.000028	0.000019
RS	5	0.058453	463.428604	3.250464	0.000031	0.000029
RS	6	0.073732	38.469562	42.924578	0.000412	0.000411
RS	7	0.090485	38.469562	47.044214	0.000451	0.000518
RS	8	0.108852	10.959555	180.853989	0.001735	0.002080
RS	9	0.128992	10.959555	197.921846	0.001898	0.002384
RS	10	0.151073	5.876200	403.517539	0.003871	0.004908
RS	11	0.175283	5.876200	440.548299	0.004226	0.005335
RS	12	0.201828	4.232813	666.801781	0.006396	0.007967
RS	13	0.230933	4.232813	725.903351	0.006963	0.008483
RS	14	0.262844	3.476984	960.503541	0.009213	0.010980
RS	15	0.297832	3.476984	1042.166080	0.009997	0.011663
RS	16	0.336194	3.044690	1288.915308	0.012363	0.014127
RS	17	0.378255	3.044690	1393.036553	0.013362	0.015053
RS	18	0.424372	2.776248	1647.539743	0.015803	0.017518
RS	19	0.474936	2.776248	1772.480931	0.017002	0.018709
RS	20	0.530375	2.618072	2017.083812	0.019348	0.021051
RS	21	0.591161	2.618072	2158.754823	0.020707	0.022479
RS	22	0.657808	2.551395	2364.375380	0.022679	0.024438
RS	23	0.730881	2.551395	2516.179511	0.024135	0.026025
RS	24	0.811001	2.572298	2648.712448	0.025407	0.027263
RS	25	0.898847	2.572298	2802.651728	0.026883	0.028900
RS	26	0.995163	2.682746	2836.095372	0.027204	0.029139
RS	27	1.100767	2.682746	2984.713630	0.028630	0.030721
RS	28	1.216554	2.884878	2914.308048	0.027954	0.029899
RS	29	1.343506	2.884878	3052.311928	0.029278	0.031347
RS	30	1.482700	3.177607	2896.557570	0.027784	0.029647
RS	31	1.635316	3.177607	3021.160906	0.028979	0.030924
RS	32	1.802649	3.555024	2811.587796	0.026969	0.028669
RS	33	1.986116	3.555024	2921.788948	0.028026	0.029767
RS	34	2.187276	4.007795	2688.723673	0.025790	0.027275
RS	35	2.407832	4.007795	2784.366924	0.026708	0.028197
RS	36	2.649656	4.525820	2548.895176	0.024449	0.025689
RS	37	2.914799	4.525820	2630.055805	0.025228	0.026442
RS	38	3.205509	5.100651	2403.326523	0.023053	0.024035
RS	39	3.524251	5.100651	2470.059690	0.023693	0.024624
RS	40	3.873729	5.726468	2256.294583	0.021643	0.022360
RS	41	4.256906	5.726468	2308.600366	0.022144	0.022788
RS	42	4.677032	6.400345	2108.176702	0.020222	0.020670
RS	43	5.137669	6.400345	2146.068586	0.020585	0.020942
RS	44	5.642725	7.119652	1958.346227	0.018785	0.018963
RS	45	6.196482	7.119652	1981.914969	0.019011	0.019084
RS	46	6.803637	7.873713	1807.686262	0.017339	0.017249
RS	47	7.469338	7.873713	1817.023428	0.017429	0.017227
RS	48	8.199231	8.634155	1658.947133	0.015913	0.015560
RS	49	8.999506	8.634155	1653.910851	0.015864	0.015401
RS	50	9.876949	9.350636	1514.993050	0.014532	0.013926
RS	51	10.839003	9.350636	1494.941152	0.014340	0.013634
RS	52	11.893824	9.957317	1376.349612	0.013202	0.012354
RS	53	13.050360	9.957317	1340.037805	0.012854	0.011930
RS	54	14.318417	10.548797	1222.174887	0.011723	0.010569
RS	55	15.708751	10.548797	1171.253578	0.011235	0.010057
RS	56	17.233150	10.548797	1107.979624	0.010628	0.009439
RS	57	18.904544	10.548797	1033.314526	0.009912	0.008723
RS	58	20.737107	361.257306	30.343954	0.000291	0.000261
RS	59	22.746379	361.257306	33.236866	0.000319	0.000280
RS	60	24.949400	361.257306	36.401116	0.000349	0.000299
RS	61	27.364853	361.257306	39.861047	0.000382	0.000319
RS	62	30.013223	361.257306	43.642905	0.000419	0.000341
RS	63	32.916968	361.257306	9823.239954	0.094225	0.050908
PA	4+25*2+4+6 0.000532984 0.004845233 32.916968217 351067.303675070 463.428604312 38.469562269 10.959555108 5.876200468 4.232812728 3.476983540 3.044689754 2.776248160 2.618071566 2.551395496 2.572298092 2.682745845 2.884877985 3.177606834 3.555023963 4.007794562 4.525819690 5.100651186 5.726467661 6.400345113 7.119652427 7.873712618 8.634155485 9.350635684 9.957316659 10.548797294 361.257306012
//
IT	8828
RD	15
LK	-62083.162729
QD	-205.599255 -> -156.803077
RI	0.0160409543
TR	0.000462	0.004799
MT	34.933124
MM	C_pi: 23.957549, n_recomb: 104107.371765
RS	0	0.000000	676614.851903	0.001418	0.000000	0.000000
RS	1	0.009746	676614.851903	0.001556	0.000000	0.000000
RS	2	0.020442	676614.851903	0.001708	0.000000	0.000000
RS	3	0.032180	676614.851903	0.001875	0.000000	0.000000
RS	4	0.045062	594.110280	2.342973	0.000023	0.000016
RS	5	0.059200	594.110280	2.571346	0.000025	0.000023
RS	6	0.074715	43.466668	38.564351	0.000370	0.000378
RS	7	0.091743	43.466668	42.307247	0.000406	0.000476
RS	8	0.110430	11.926885	169.038788	0.001624	0.001992
RS	9	0.130939	11.926885	185.188568	0.001779	0.002278
RS	10	0.153446	6.391384	378.190502	0.003633	0.004708
RS	11	0.178147	6.391384	413.395745	0.003971	0.005103
RS	12	0.205255	4.640465	621.591211	0.005971	0.007574
RS	13	0.235005	4.640465	677.651062	0.006509	0.008040
RS	14	0.267654	3.829535	893.895794	0.008586	0.010367
RS	15	0.303486	3.829535	971.523608	0.009332	0.010987
RS	16	0.342809	3.351637	1204.340456	0.011568	0.013325
RS	17	0.385965	3.351637	1304.130438	0.012527	0.014183
RS	18	0.433327	3.043569	1551.885671	0.014907	0.016589
RS	19	0.485305	3.043569	1673.122741	0.016071	0.017717
RS	20	0.542349	2.853240	1919.515498	0.018438	0.020081
RS	21	0.604952	2.853240	2059.003243	0.019778	0.021461
RS	22	0.673656	2.763087	2274.640437	0.021849	0.023519
RS	23	0.749057	2.763087	2426.373016	0.023306	0.025081
RS	24	0.831806	2.769237	2575.430772	0.024738	0.026483
RS	25	0.922619	2.769237	2731.525549	0.026238	0.028121
RS	26	1.022283	2.873119	2785.030946	0.026752	0.028563
RS	27	1.131660	2.873119	2937.677944	0.028218	0.030169
RS	28	1.251697	3.075913	2887.568642	0.027736	0.029555
RS	29	1.383433	3.075913	3030.851144	0.029113	0.031045
RS	30	1.528008	3.375373	2893.004034	0.027789	0.029533
RS	31	1.686673	3.375373	3023.491763	0.029042	0.030862
RS	32	1.860802	3.764224	2828.169435	0.027166	0.028760
RS	33	2.051901	3.764224	2944.346176	0.028282	0.029913
RS	34	2.261624	4.231829	2721.707041	0.026143	0.027537
RS	35	2.491787	4.231829	2823.052920	0.027117	0.028514
RS	36	2.744382	4.766929	2594.649193	0.024923	0.026088
RS	37	3.021594	4.766929	2680.981818	0.025752	0.026892
RS	38	3.325824	5.360184	2458.574238	0.023616	0.024538
RS	39	3.659703	5.360184	2529.750344	0.024299	0.025171
RS	40	4.026123	6.004966	2318.156586	0.022267	0.022938
RS	41	4.428253	6.004966	2374.006932	0.022803	0.023402
RS	42	4.869575	6.697390	2174.136406	0.020884	0.021297
RS	43	5.353908	6.697390	2214.519441	0.021271	0.021594
RS	44	5.885444	7.433217	2026.244698	0.019463	0.019616
RS	45	6.468783	7.433217	2051.101198	0.019702	0.019750
RS	46	7.108974	8.198687	1875.788809	0.018018	0.017911
RS	47	7.811558	8.198687	1885.046247	0.018107	0.017888
RS	48	8.582615	8.959806	1726.045837	0.016579	0.016216
RS	49	9.428820	8.959806	1719.338294	0.016515	0.016041
RS	50	10.357495	9.657020	1580.438024	0.015181	0.014568
RS	51	11.376679	9.657020	1556.759225	0.014953	0.014241
RS	52	12.495192	10.210506	1439.969528	0.013832	0.012978
RS	53	13.722714	10.210506	1397.448125	0.013423	0.012495
RS	54	15.069871	10.598339	1294.337701	0.012433	0.011256
RS	55	16.548321	10.598339	1231.751400	0.011832	0.010641
RS	56	18.170860	10.598339	1156.020326	0.011104	0.009912
RS	57	19.951531	10.598339	1068.530935	0.010264	0.009081
RS	58	21.905746	370.985784	30.563601	0.000294	0.000261
RS	59	24.050418	370.985784	33.510101	0.000322	0.000280
RS	60	26.404109	370.985784	36.736125	0.000353	0.000300
RS	61	28.987189	370.985784	40.267032	0.000387	0.000321
RS	62	31.822016	370.985784	44.130178	0.000424	0.000343
RS	63	34.933124	370.985784	9577.433805	0.091996	0.051033
PA	4+25*2+4+6 0.000462030 0.004799093 34.933123731 676614.851902836 594.110280130 43.466668160 11.926884581 6.391384291 4.640465164 3.829535226 3.351636698 3.043569434 2.853239622 2.763087272 2.769236966 2.873119048 3.075913188 3.375373143 3.764223952 4.231828756 4.766929448 5.360183948 6.004966258 6.697390244 7.433216522 8.198686689 8.959806193 9.657019583 10.210505937 10.598338970 370.985783810
//
IT	10463
RD	16
LK	-61987.703129
QD	-177.150199 -> -136.217589
RI	0.0157496130
TR	0.000423	0.004949
MT	35.002419
MM	C_pi: 23.363244, n_recomb: 104660.578462
RS	0	0.000000	1694861.561860	0.000569	0.000000	0.000000
RS	1	0.009749	1694861.561860	0.000625	0.000000	0.000000
RS	2	0.020449	1694861.561860	0.000686	0.000000	0.000000
RS	3	0.032192	1694861.561860	0.000752	0.000000	0.000000
RS	4	0.045080	741.554747	1.887430	0.000018	0.000013
RS	5	0.059225	741.554747	2.071478	0.000020	0.000019
RS	6	0.074748	47.859442	35.220347	0.000337	0.000356
RS	7	0.091785	47.859442	38.641401	0.000369	0.000448
RS	8	0.110483	12.683511	159.870429	0.001528	0.001947
RS	9	0.131004	12.683511	175.168713	0.001674	0.002223
RS	10	0.153526	6.813377	356.934076	0.003410	0.004587
RS	11	0.178243	6.813377	390.270536	0.003729	0.004959
RS	12	0.205370	4.996695	581.192508	0.005553	0.007281
RS	13	0.235142	4.996695	633.931093	0.006057	0.007707
RS	14	0.267816	4.146326	832.152713	0.007951	0.009865
RS	15	0.303676	4.146326	905.121195	0.008648	0.010432
RS	16	0.343032	3.625937	1123.956429	0.010739	0.012635
RS	17	0.386225	3.625937	1218.358788	0.011641	0.013431
RS	18	0.433629	3.275418	1459.142588	0.013942	0.015764
RS	19	0.485654	3.275418	1575.160960	0.015050	0.016832
RS	20	0.542752	3.047618	1823.263388	0.017421	0.019194
RS	21	0.605417	3.047618	1958.657345	0.018714	0.020525
RS	22	0.674191	2.927142	2185.033203	0.020877	0.022657
RS	23	0.749670	2.927142	2334.548896	0.022306	0.024190
RS	24	0.832507	2.910297	2501.953526	0.023905	0.025728
RS	25	0.923421	2.910297	2658.025002	0.025397	0.027361
RS	26	1.023199	2.997428	2734.556891	0.026128	0.027980
RS	27	1.132704	2.997428	2889.199603	0.027605	0.029603
RS	28	1.252885	3.188000	2863.231376	0.027357	0.029180
RS	29	1.384783	3.188000	3010.016537	0.028760	0.030704
RS	30	1.529541	3.477889	2894.391788	0.027655	0.029369
RS	31	1.688411	3.477889	3029.281715	0.028944	0.030743
RS	32	1.862771	3.857978	2852.563483	0.027255	0.028790
RS	33	2.054129	3.857978	2973.511333	0.028411	0.029993
RS	34	2.264144	4.316043	2765.425248	0.026423	0.027732
RS	35	2.494634	4.316043	2871.503557	0.027436	0.028760
RS	36	2.747596	4.839594	2653.904092	0.025357	0.026417
RS	37	3.025219	4.839594	2744.618972	0.026224	0.027269
RS	38	3.329909	5.418345	2529.832279	0.024172	0.024972
RS	39	3.664305	5.418345	2604.784826	0.024888	0.025648
RS	40	4.031303	6.044847	2398.199231	0.022914	0.023450
RS	41	4.434080	6.044847	2456.993694	0.023476	0.023950
RS	42	4.876126	6.714182	2260.051746	0.021594	0.021863
RS	43	5.361269	6.714182	2302.335262	0.021998	0.022186
RS	44	5.893710	7.420519	2115.432531	0.020212	0.020214
RS	45	6.478061	7.420519	2140.940858	0.020456	0.020363
RS	46	7.119383	8.147511	1966.074006	0.018785	0.018522
RS	47	7.823230	8.147511	1974.513090	0.018866	0.018501
RS	48	8.595697	8.857185	1815.824753	0.017350	0.016828
RS	49	9.443476	8.857185	1806.536083	0.017261	0.016640
RS	50	10.373908	9.483965	1668.762879	0.015945	0.015173
RS	51	11.395052	9.483965	1640.275529	0.015672	0.014815
RS	52	12.515751	9.938752	1526.483822	0.014585	0.013572
RS	53	13.745712	9.938752	1476.125337	0.014104	0.013034
RS	54	15.095586	10.074594	1392.278639	0.013303	0.011933
RS	55	16.577066	10.074594	1314.715222	0.012562	0.011209
RS	56	18.202980	10.074594	1223.411544	0.011689	0.010367
RS	57	19.987412	10.074594	1120.285322	0.010704	0.009419
RS	58	21.945815	363.147022	30.961427	0.000296	0.000264
RS	59	24.095151	363.147022	33.947913	0.000324	0.000283
RS	60	26.454034	363.147022	37.217864	0.000356	0.000304
RS	61	29.042895	363.147022	40.796995	0.000390	0.000326
RS	62	31.884154	363.147022	44.713037	0.000427	0.000349
RS	63	35.002419	363.147022	9506.315303	0.090830	0.051119
PA	4+25*2+4+6 0.000423202 0.004948832 35.002418562 1694861.561860305 741.554746921 47.859442162 12.683510796 6.813376701 4.996695179 4.146325951 3.625937371 3.275418337 3.047618299 2.927141758 2.910297048 2.997428268 3.188000243 3.477888648 3.857977656 4.316043006 4.839594281 5.418344885 6.044847210 6.714182007 7.420519030 8.147511162 8.857184969 9.483965050 9.938751863 10.074594335 363.147021679
//
IT	4386
RD	17
LK	-61908.528064
QD	-153.675961 -> -5535.510950
RI	0.0149210981
TR	0.000418	0.004949
MT	35.276555
MM	C_pi: 23.089650, n_recomb: 103507.004572
RS	0	0.000000	1694886.615222	0.000564	0.000000	0.000000
RS	1	0.009763	1694886.615222	0.000619	0.000000	0.000000
RS	2	0.020479	1694886.615222	0.000680	0.000000	0.000000
RS	3	0.032241	1694886.615222	0.000746	0.000000	0.000000
RS	4	0.045152	841.845321	1.648403	0.000016	0.000012
RS	5	0.059323	841.845321	1.809370	0.000017	0.000018
RS	6	0.074878	48.871421	34.205682	0.000330	0.000373
RS	7	0.091951	48.871421	37.533077	0.000363	0.000464
RS	8	0.110691	12.734339	157.955835	0.001526	0.002061
RS	9	0.131261	12.734339	173.092761	0.001672	0.002324
RS	10	0.153839	6.963400	346.543350	0.003348	0.004723
RS	11	0.178621	6.963400	378.983471	0.003661	0.005046
RS	12	0.205823	5.218438	552.455373	0.005337	0.007256
RS	13	0.235680	5.218438	602.810267	0.005824	0.007606
RS	14	0.268452	4.390083	780.905687	0.007544	0.009602
RS	15	0.304424	4.390083	849.890308	0.008211	0.010081
RS	16	0.343908	3.858096	1050.924250	0.010153	0.012148
RS	17	0.387246	3.858096	1140.144359	0.011015	0.012852
RS	18	0.434816	3.481280	1368.265479	0.013219	0.015104
RS	19	0.487030	3.481280	1478.611412	0.014285	0.016078
RS	20	0.544341	3.225015	1720.969090	0.016627	0.018428
RS	21	0.607248	3.225015	1851.041833	0.017883	0.019669
RS	22	0.676297	3.079863	2079.504947	0.020090	0.021861
RS	23	0.752086	3.079863	2224.817506	0.021494	0.023316
RS	24	0.835275	3.044075	2401.839443	0.023205	0.024980
RS	25	0.926585	3.044075	2555.304553	0.024687	0.026554
RS	26	1.026810	3.117814	2647.327957	0.025576	0.027348
RS	27	1.136820	3.117814	2801.043902	0.027061	0.028932
RS	28	1.257571	3.299359	2793.836696	0.026992	0.028708
RS	29	1.390110	3.299359	2941.127444	0.028415	0.030212
RS	30	1.535589	3.583064	2844.833150	0.027484	0.029074
RS	31	1.695270	3.583064	2981.258416	0.028802	0.030444
RS	32	1.870542	3.958235	2822.462261	0.027268	0.028672
RS	33	2.062925	3.958235	2945.572732	0.028458	0.029882
RS	34	2.274091	4.411264	2752.993045	0.026597	0.027776
RS	35	2.505872	4.411264	2861.524555	0.027646	0.028817
RS	36	2.760282	4.928577	2656.749449	0.025667	0.026602
RS	37	3.039530	4.928577	2749.935809	0.026568	0.027470
RS	38	3.346041	5.499059	2545.435416	0.024592	0.025274
RS	39	3.682477	5.499059	2622.646458	0.025338	0.025967
RS	40	4.051759	6.114521	2424.120746	0.023420	0.023847
RS	41	4.457093	6.114521	2484.750512	0.024006	0.024360
RS	42	4.902000	6.769095	2294.025301	0.022163	0.022333
RS	43	5.390343	6.769095	2337.518589	0.022583	0.022665
RS	44	5.926363	7.455457	2155.411308	0.020824	0.020737
RS	45	6.514714	7.455457	2181.299172	0.021074	0.020887
RS	46	7.160506	8.154753	2010.322152	0.019422	0.019081
RS	47	7.869346	8.154753	2018.082106	0.019497	0.019052
RS	48	8.647390	8.825002	1863.037666	0.017999	0.017409
RS	49	9.501394	8.825002	1851.707820	0.017890	0.017199
RS	50	10.438774	9.394460	1718.167758	0.016600	0.015767
RS	51	11.467671	9.394460	1685.795929	0.016287	0.015370
RS	52	12.597017	9.764334	1577.906063	0.015244	0.014175
RS	53	13.836622	9.764334	1520.963238	0.014694	0.013573
RS	54	15.197248	9.666812	1461.107524	0.014116	0.012663
RS	55	16.690712	9.666812	1369.202626	0.013228	0.011812
RS	56	18.329983	9.666812	1263.430014	0.012206	0.010840
RS	57	20.129294	9.666812	1146.248470	0.011074	0.009766
RS	58	22.104271	363.145658	30.245843	0.000292	0.000265
RS	59	24.272065	363.145658	33.167065	0.000320	0.000284
RS	60	26.651500	363.145658	36.365865	0.000351	0.000305
RS	61	29.263237	363.145658	39.867440	0.000385	0.000328
RS	62	32.129958	363.145658	43.698954	0.000422	0.000351
RS	63	35.276555	363.145658	9204.556057	0.088927	0.051198
PA	4+25*2+4+6 0.000417712 0.004949125 35.276555093 1694886.615222439 841.845320722 48.871420846 12.734338685 6.963399826 5.218437537 4.390083380 3.858096385 3.481279936 3.225014757 3.079862720 3.044074969 3.117814100 3.299359343 3.583063522 3.958235493 4.411264334 4.928576823 5.499058679 6.114521491 6.769095360 7.455456987 8.154752869 8.825002395 9.394459551 9.764333960 9.666811809 363.145658029
//
IT	3894
RD	18
LK	-65037.103551
QD	-1709.040521 -> -303.701675
RI	0.0109392207
TR	0.000459	0.005057
MT	35.414623
MM	C_pi: 33.207184, n_recomb: 148331.766929
RS	0	0.000000	1694886.615222	0.000789	0.000000	0.000000
RS	1	0.009770	1694886.615222	0.000866	0.000000	0.000000
RS	2	0.020494	1694886.615222	0.000951	0.000000	0.000000
RS	3	0.032266	1694886.615222	0.001043	0.000000	0.000000
RS	4	0.045188	984.807352	1.971236	0.000013	0.000010
RS	5	0.059372	984.807352	2.163869	0.000015	0.000015
RS	6	0.074943	51.659319	45.275047	0.000305	0.000341
RS	7	0.092034	51.659319	49.683312	0.000335	0.000423
RS	8	0.110795	13.256633	212.331324	0.001431	0.001909
RS	9	0.131390	13.256633	232.708799	0.001569	0.002154
RS	10	0.153996	7.377265	457.887473	0.003087	0.004308
RS	11	0.178811	7.377265	500.884780	0.003377	0.004612
RS	12	0.206050	5.645522	715.305473	0.004822	0.006503
RS	13	0.235950	5.645522	780.901422	0.005265	0.006830
RS	14	0.268771	4.810668	999.371833	0.006737	0.008518
RS	15	0.304799	4.810668	1088.529056	0.007338	0.008957
RS	16	0.344347	4.244432	1341.987731	0.009047	0.010757
RS	17	0.387759	4.244432	1457.547197	0.009826	0.011399
RS	18	0.435412	3.821563	1755.211753	0.011833	0.013435
RS	19	0.487720	3.821563	1899.495004	0.012806	0.014330
RS	20	0.545139	3.521013	2226.446613	0.015010	0.016533
RS	21	0.608167	3.521013	2398.913974	0.016173	0.017690
RS	22	0.677353	3.339968	2718.316689	0.018326	0.019826
RS	23	0.753299	3.339968	2914.166441	0.019646	0.021206
RS	24	0.836664	3.278664	3174.390786	0.021401	0.022922
RS	25	0.928173	3.278664	3384.834707	0.022819	0.024443
RS	26	1.028623	3.336729	3537.411477	0.023848	0.025398
RS	27	1.138887	3.336729	3751.857584	0.025294	0.026961
RS	28	1.259923	3.510799	3773.033138	0.025436	0.026981
RS	29	1.392784	3.510799	3981.923294	0.026845	0.028496
RS	30	1.538625	3.793178	3881.158889	0.026165	0.027647
RS	31	1.698715	3.793178	4077.646379	0.027490	0.029054
RS	32	1.874445	4.171087	3888.169230	0.026213	0.027576
RS	33	2.067343	4.171087	4068.092947	0.027426	0.028843
RS	34	2.279087	4.629118	3827.713139	0.025805	0.027010
RS	35	2.511517	4.629118	3988.648627	0.026890	0.028121
RS	36	2.766656	5.152410	3726.618212	0.025124	0.026145
RS	37	3.046721	5.152410	3866.950316	0.026070	0.027092
RS	38	3.354147	5.729086	3600.630106	0.024274	0.025097
RS	39	3.691609	5.729086	3719.013558	0.025072	0.025871
RS	40	4.062039	6.350632	3456.651094	0.023304	0.023918
RS	41	4.468660	6.350632	3551.815998	0.023945	0.024512
RS	42	4.915006	7.011036	3296.381527	0.022223	0.022619
RS	43	5.404960	7.011036	3367.145045	0.022700	0.023027
RS	44	5.942780	7.702701	3120.274575	0.021036	0.021205
RS	45	6.533144	7.702701	3165.580054	0.021341	0.021421
RS	46	7.181185	8.405805	2931.489259	0.019763	0.019698
RS	47	7.892539	8.405805	2950.200186	0.019889	0.019720
RS	48	8.673389	9.076140	2736.641575	0.018449	0.018145
RS	49	9.530527	9.076140	2726.957691	0.018384	0.017965
RS	50	10.471405	9.637695	2543.174776	0.017145	0.016595
RS	51	11.504204	9.637695	2501.737339	0.016866	0.016198
RS	52	12.637905	9.984215	2355.419808	0.015879	0.015072
RS	53	13.882366	9.984215	2276.220647	0.015345	0.014430
RS	54	15.248408	9.778016	2214.865497	0.014932	0.013755
RS	55	16.747908	9.778016	2078.334744	0.014011	0.012775
RS	56	18.393905	9.778016	1920.572532	0.012948	0.011666
RS	57	20.200713	9.778016	1745.192959	0.011765	0.010453
RS	58	22.184041	513.595788	32.994578	0.000222	0.000272
RS	59	24.361134	513.595788	36.253989	0.000244	0.000293
RS	60	26.750925	513.595788	39.837894	0.000269	0.000316
RS	61	29.374192	513.595788	43.778832	0.000295	0.000341
RS	62	32.253745	513.595788	48.112568	0.000324	0.000368
RS	63	35.414623	513.595788	17144.938695	0.115585	0.077821
PA	4+25*2+4+6 0.000458781 0.005056610 35.414623275 1694886.615222440 984.807351529 51.659319343 13.256633401 7.377265413 5.645522130 4.810667683 4.244431805 3.821563251 3.521012785 3.339968344 3.278663676 3.336729146 3.510798808 3.793178223 4.171087061 4.629118091 5.152409825 5.729085960 6.350632210 7.011035861 7.702701056 8.405805397 9.076140099 9.637695479 9.984214595 9.778016454 513.595787502
//
IT	4140
RD	19
LK	-63057.939875
QD	-600.935259 -> -272.831643
RI	0.0216648225
TR	0.000507	0.005095
MT	35.618082
MM	C_pi: 33.734817, n_recomb: 151562.896072
RS	0	0.000000	1694993.396655	0.000805	0.000000	0.000000
RS	1	0.009780	1694993.396655	0.000884	0.000000	0.000000
RS	2	0.020516	1694993.396655	0.000971	0.000000	0.000000
RS	3	0.032302	1694993.396655	0.001065	0.000000	0.000000
RS	4	0.045241	832.881950	2.380509	0.000016	0.000014
RS	5	0.059445	832.881950	2.613368	0.000017	0.000020
RS	6	0.075038	40.583876	58.867419	0.000388	0.000509
RS	7	0.092156	40.583876	64.598844	0.000426	0.000622
RS	8	0.110948	10.656407	269.767996	0.001780	0.002796
RS	9	0.131579	10.656407	295.566037	0.001950	0.003081
RS	10	0.154226	6.279163	549.023286	0.003622	0.005902
RS	11	0.179089	6.279163	600.258068	0.003960	0.006149
RS	12	0.206383	5.080171	810.383868	0.005347	0.008266
RS	13	0.236346	5.080171	884.221226	0.005834	0.008461
RS	14	0.269240	4.507991	1086.103834	0.007166	0.010171
RS	15	0.305350	4.507991	1182.460200	0.007802	0.010461
RS	16	0.344992	4.079524	1420.701186	0.009374	0.012262
RS	17	0.388511	4.079524	1542.468149	0.010177	0.012756
RS	18	0.436286	3.726434	1830.254700	0.012076	0.014817
RS	19	0.488733	3.726434	1980.084721	0.013064	0.015566
RS	20	0.546310	3.459563	2302.629235	0.015193	0.017811
RS	21	0.609517	3.459563	2480.263577	0.016365	0.018822
RS	22	0.678905	3.294126	2799.025886	0.018468	0.020998
RS	23	0.755080	3.294126	2999.751426	0.019792	0.022228
RS	24	0.838704	3.239667	3260.476991	0.021512	0.023962
RS	25	0.930507	3.239667	3475.393719	0.022930	0.025326
RS	26	1.031287	3.300237	3627.153768	0.023932	0.026263
RS	27	1.141924	3.300237	3845.466241	0.025372	0.027661
RS	28	1.263380	3.474415	3863.244964	0.025489	0.027634
RS	29	1.396715	3.474415	4075.232106	0.026888	0.028979
RS	30	1.543089	3.755282	3968.658530	0.026185	0.028071
RS	31	1.703778	3.755282	4167.406569	0.027496	0.029310
RS	32	1.880182	4.130314	3970.718899	0.026198	0.027776
RS	33	2.073838	4.130314	4152.068370	0.027395	0.028883
RS	34	2.286432	4.584125	3904.136692	0.025759	0.027008
RS	35	2.519818	4.584125	4065.684623	0.026825	0.027969
RS	36	2.776029	5.101750	3796.456710	0.025049	0.025968
RS	37	3.057296	5.101750	3936.599981	0.025973	0.026776
RS	38	3.366070	5.671148	3663.729321	0.024173	0.024772
RS	39	3.705041	5.671148	3781.119358	0.024948	0.025419
RS	40	4.077162	6.283521	3512.935573	0.023178	0.023467
RS	41	4.485676	6.283521	3606.288524	0.023794	0.023946
RS	42	4.934142	6.932333	3345.795009	0.022075	0.022064
RS	43	5.426465	6.932333	3413.908439	0.022525	0.022370
RS	44	5.966937	7.609087	3162.833032	0.020868	0.020567
RS	45	6.560265	7.609087	3204.620861	0.021144	0.020694
RS	46	7.211619	8.292553	2967.386636	0.019579	0.018997
RS	47	7.926673	8.292553	2981.647373	0.019673	0.018943
RS	48	8.711658	8.936291	2766.369149	0.018252	0.017400
RS	49	9.573411	8.936291	2751.143094	0.018152	0.017158
RS	50	10.519442	9.460722	2567.592578	0.016941	0.015824
RS	51	11.557991	9.460722	2519.159659	0.016621	0.015380
RS	52	12.698108	9.753415	2375.887464	0.015676	0.014293
RS	53	13.949724	9.753415	2287.453557	0.015092	0.013619
RS	54	15.323745	9.394867	2250.728217	0.014850	0.013047
RS	55	16.832140	9.394867	2096.413564	0.013832	0.012031
RS	56	18.488053	9.394867	1921.558759	0.012678	0.010899
RS	57	20.305908	9.394867	1730.499191	0.011418	0.009676
RS	58	22.301545	569.037245	28.241845	0.000186	0.000178
RS	59	24.492348	569.037245	31.049461	0.000205	0.000190
RS	60	26.897406	569.037245	34.139916	0.000225	0.000203
RS	61	29.537670	569.037245	37.542222	0.000248	0.000217
RS	62	32.436145	569.037245	41.288399	0.000272	0.000232
RS	63	35.618082	569.037245	17213.439448	0.113573	0.065114
PA	4+25*2+4+6 0.000507491 0.005095266 35.618082173 1694993.396654611 832.881949789 40.583875687 10.656407117 6.279163239 5.080170933 4.507991205 4.079524205 3.726434498 3.459563225 3.294126341 3.239666509 3.300237012 3.474415205 3.755281747 4.130314011 4.584124867 5.101749669 5.671148392 6.283520855 6.932332909 7.609087149 8.292552693 8.936291331 9.460721934 9.753415399 9.394867332 569.037244565
//
IT	5012
RD	20
LK	-62554.261739
QD	-365.741612 -> -254.081923
RI	0.0225454530
TR	0.000556	0.005149
MT	35.661570
MM	C_pi: 31.784851, n_recomb: 144850.592963
RS	0	0.000000	1695627.053549	0.000772	0.000000	0.000000
RS	1	0.009782	1695627.053549	0.000848	0.000000	0.000000
RS	2	0.020520	1695627.053549	0.000931	0.000000	0.000000
RS	3	0.032310	1695627.053549	0.001022	0.000000	0.000000
RS	4	0.045252	724.574684	2.625882	0.000018	0.000016
RS	5	0.059460	724.574684	2.882792	0.000020	0.000023
RS	6	0.075058	32.641730	70.234974	0.000485	0.000626
RS	7	0.092182	32.641730	77.066379	0.000532	0.000765
RS	8	0.110981	8.715034	316.433404	0.002185	0.003364
RS	9	0.131619	8.715034	346.543869	0.002392	0.003713
RS	10	0.154275	5.401357	611.670042	0.004223	0.006730
RS	11	0.179148	5.401357	668.311855	0.004614	0.007033
RS	12	0.206454	4.594264	857.658178	0.005921	0.008975
RS	13	0.236431	4.594264	935.206796	0.006456	0.009222
RS	14	0.269340	4.229105	1106.710439	0.007640	0.010687
RS	15	0.305468	4.229105	1204.246821	0.008314	0.011030
RS	16	0.345130	3.916526	1413.155164	0.009756	0.012643
RS	17	0.388672	3.916526	1533.583187	0.010587	0.013184
RS	18	0.436473	3.625059	1795.093682	0.012393	0.015123
RS	19	0.488949	3.625059	1941.267489	0.013402	0.015909
RS	20	0.546559	3.389143	2240.819961	0.015470	0.018082
RS	21	0.609805	3.389143	2412.747638	0.016657	0.019120
RS	22	0.679236	3.238590	2712.067443	0.018723	0.021256
RS	23	0.755460	3.238590	2905.364715	0.020058	0.022501
RS	24	0.839140	3.190911	3150.727896	0.021752	0.024205
RS	25	0.931004	3.190911	3356.890360	0.023175	0.025571
RS	26	1.031855	3.254011	3498.103401	0.024150	0.026477
RS	27	1.142572	3.254011	3706.784945	0.025590	0.027865
RS	28	1.264118	3.428186	3719.320449	0.025677	0.027800
RS	29	1.397553	3.428186	3921.250886	0.027071	0.029128
RS	30	1.544041	3.707206	3814.574999	0.026335	0.028179
RS	31	1.704858	3.707206	4003.227378	0.027637	0.029395
RS	32	1.881406	4.078790	3810.677194	0.026308	0.027824
RS	33	2.075224	4.078790	3982.177041	0.027492	0.028904
RS	34	2.288000	4.527557	3741.401145	0.025829	0.027000
RS	35	2.521590	4.527557	3893.535303	0.026880	0.027933
RS	36	2.778029	5.038434	3633.352208	0.025083	0.025911
RS	37	3.059553	5.038434	3764.641607	0.025990	0.026690
RS	38	3.368614	5.599168	3501.911784	0.024176	0.024675
RS	39	3.707908	5.599168	3611.094462	0.024930	0.025293
RS	40	4.080391	6.200581	3353.705188	0.023153	0.023337
RS	41	4.489309	6.200581	3439.562309	0.023746	0.023788
RS	42	4.938227	6.835499	3190.341628	0.022025	0.021909
RS	43	5.431057	6.835499	3251.716893	0.022449	0.022187
RS	44	5.972095	7.494375	3012.349974	0.020796	0.020394
RS	45	6.566056	7.494375	3048.176459	0.021044	0.020494
RS	46	7.218118	8.154389	2823.002490	0.019489	0.018815
RS	47	7.933963	8.154389	2832.056606	0.019552	0.018735
RS	48	8.719831	8.766795	2629.020000	0.018150	0.017217
RS	49	9.582571	8.766795	2609.256827	0.018013	0.016951
RS	50	10.529702	9.248541	2438.033354	0.016831	0.015651
RS	51	11.569480	9.248541	2385.529368	0.016469	0.015181
RS	52	12.710968	9.481541	2254.982169	0.015568	0.014142
RS	53	13.964113	9.481541	2162.455453	0.014929	0.013435
RS	54	15.339839	8.964511	2154.858158	0.014876	0.013026
RS	55	16.850136	8.964511	1990.677340	0.013743	0.011934
RS	56	18.508168	8.964511	1808.235507	0.012483	0.010733
RS	57	20.328385	8.964511	1612.370990	0.011131	0.009452
RS	58	22.326653	578.551885	24.564513	0.000170	0.000150
RS	59	24.520388	578.551885	27.010385	0.000186	0.000161
RS	60	26.928709	578.551885	29.703366	0.000205	0.000172
RS	61	29.572609	578.551885	32.668937	0.000226	0.000183
RS	62	32.475130	578.551885	35.935246	0.000248	0.000196
RS	63	35.661570	578.551885	15441.014463	0.106600	0.058908
PA	4+25*2+4+6 0.000555852 0.005148758 35.661569770 1695627.053548807 724.574684421 32.641730160 8.715033801 5.401356727 4.594263699 4.229104993 3.916526248 3.625058660 3.389143038 3.238590485 3.190911285 3.254011077 3.428185804 3.707206164 4.078790256 4.527556724 5.038433991 5.599167616 6.200581096 6.835499253 7.494374958 8.154389087 8.766795339 9.248541036 9.481541209 8.964511007 578.551884720
//
IT	3552
RD	21
LK	-62373.726218
QD	-291.194958 -> -244.166818
RI	0.0215767975
TR	0.000595	0.005213
MT	35.696438
MM	C_pi: 29.923469, n_recomb: 138551.964709
RS	0	0.000000	1696041.024997	0.000741	0.000000	0.000000
RS	1	0.009784	1696041.024997	0.000814	0.000000	0.000000
RS	2	0.020524	1696041.024997	0.000894	0.000000	0.000000
RS	3	0.032316	1696041.024997	0.000981	0.000000	0.000000
RS	4	0.045261	656.203044	2.783925	0.000020	0.000017
RS	5	0.059472	656.203044	3.056340	0.000022	0.000025
RS	6	0.075074	27.225137	80.850699	0.000584	0.000738
RS	7	0.092203	27.225137	88.706339	0.000640	0.000902
RS	8	0.111007	7.348508	360.184598	0.002600	0.003901
RS	9	0.131651	7.348508	394.282115	0.002846	0.004311
RS	10	0.154315	4.757882	665.812073	0.004806	0.007447
RS	11	0.179196	4.757882	727.003047	0.005247	0.007807
RS	12	0.206511	4.228850	892.300204	0.006440	0.009514
RS	13	0.236498	4.228850	972.419339	0.007018	0.009819
RS	14	0.269420	4.020329	1113.648774	0.008038	0.011016
RS	15	0.305562	4.020329	1211.248680	0.008742	0.011415
RS	16	0.345240	3.799200	1392.370384	0.010049	0.012831
RS	17	0.388800	3.799200	1510.501038	0.010902	0.013419
RS	18	0.436622	3.556938	1747.404214	0.012612	0.015228
RS	19	0.489123	3.556938	1889.164583	0.013635	0.016051
RS	20	0.546759	3.345422	2167.087795	0.015641	0.018145
RS	21	0.610035	3.345422	2332.780207	0.016837	0.019209
RS	22	0.679502	3.206414	2613.685381	0.018864	0.021297
RS	23	0.755764	3.206414	2799.291656	0.020204	0.022558
RS	24	0.839488	3.164156	3030.198727	0.021870	0.024230
RS	25	0.931403	3.164156	3227.656632	0.023296	0.025602
RS	26	1.032311	3.229799	3359.357185	0.024246	0.026481
RS	27	1.143091	3.229799	3558.804143	0.025686	0.027867
RS	28	1.264709	3.405071	3567.346837	0.025747	0.027776
RS	29	1.398225	3.405071	3759.965447	0.027138	0.029095
RS	30	1.544804	3.684254	3654.599743	0.026377	0.028123
RS	31	1.705724	3.684254	3834.221727	0.027674	0.029327
RS	32	1.882387	4.055165	3647.252548	0.026324	0.027740
RS	33	2.076334	4.055165	3810.247297	0.027500	0.028806
RS	34	2.289256	4.502322	3577.971130	0.025824	0.026894
RS	35	2.523010	4.502322	3722.276323	0.026866	0.027813
RS	36	2.779632	5.010445	3472.322817	0.025062	0.025792
RS	37	3.061362	5.010445	3596.551427	0.025958	0.026556
RS	38	3.370654	5.567001	3344.965387	0.024142	0.024547
RS	39	3.710206	5.567001	3447.914161	0.024885	0.025151
RS	40	4.082978	6.162384	3202.147989	0.023112	0.023208
RS	41	4.492221	6.162384	3282.633629	0.023692	0.023646
RS	42	4.941501	6.788753	3045.338654	0.021980	0.021784
RS	43	5.434737	6.788753	3102.215271	0.022390	0.022049
RS	44	5.976229	7.435468	2875.031642	0.020751	0.020280
RS	45	6.570698	7.435468	2907.206979	0.020983	0.020368
RS	46	7.223327	8.078016	2694.388307	0.019447	0.018717
RS	47	7.939806	8.078016	2700.565550	0.019491	0.018626
RS	48	8.726382	8.665096	2509.916757	0.018115	0.017144
RS	49	9.589912	8.665096	2487.909844	0.017957	0.016863
RS	50	10.537927	9.109826	2329.073627	0.016810	0.015609
RS	51	11.578690	9.109826	2274.690966	0.016418	0.015120
RS	52	12.721277	9.288122	2156.931363	0.015568	0.014141
RS	53	13.975649	9.288122	2062.309462	0.014885	0.013405
RS	54	15.352742	8.618395	2083.681735	0.015039	0.013189
RS	55	16.864564	8.618395	1911.117577	0.013794	0.012012
RS	56	18.524295	8.618395	1722.298080	0.012431	0.010733
RS	57	20.346406	8.618395	1522.467506	0.010988	0.009384
RS	58	22.346783	574.259924	22.360531	0.000161	0.000140
RS	59	24.542868	574.259924	24.588238	0.000177	0.000150
RS	60	26.953807	574.259924	27.041211	0.000195	0.000160
RS	61	29.600621	574.259924	29.742710	0.000215	0.000172
RS	62	32.506387	574.259924	32.718431	0.000236	0.000184
RS	63	35.696438	574.259924	13969.352300	0.100824	0.055463
PA	4+25*2+4+6 0.000595481 0.005212675 35.696438033 1696041.024997429 656.203044210 27.225136598 7.348507913 4.757882071 4.228850139 4.020328990 3.799199585 3.556937734 3.345421898 3.206413861 3.164156437 3.229799389 3.405071338 3.684253910 4.055165328 4.502322336 5.010444720 5.567000767 6.162383909 6.788753466 7.435467794 8.078015762 8.665096178 9.109826283 9.288122407 8.618394609 574.259924354
//
IT	3373
RD	22
LK	-62294.600051
QD	-262.405296 -> -238.715404
RI	0.0207203189
TR	0.000626	0.005289
MT	35.696983
MM	C_pi: 28.505875, n_recomb: 134239.166194
RS	0	0.000000	1696037.891148	0.000720	0.000000	0.000000
RS	1	0.009784	1696037.891148	0.000791	0.000000	0.000000
RS	2	0.020524	1696037.891148	0.000868	0.000000	0.000000
RS	3	0.032316	1696037.891148	0.000953	0.000000	0.000000
RS	4	0.045261	608.242756	2.917028	0.000022	0.000019
RS	5	0.059473	608.242756	3.202464	0.000024	0.000027
RS	6	0.075075	23.211604	92.097175	0.000686	0.000857
RS	7	0.092203	23.211604	101.034111	0.000753	0.001046
RS	8	0.111008	6.310358	407.186098	0.003033	0.004470
RS	9	0.131652	6.310358	445.517544	0.003319	0.004941
RS	10	0.154315	4.248619	723.076799	0.005386	0.008180
RS	11	0.179196	4.248619	789.012702	0.005878	0.008593
RS	12	0.206512	3.929657	930.024382	0.006928	0.010048
RS	13	0.236499	3.929657	1012.958415	0.007546	0.010401
RS	14	0.269421	3.847048	1125.995524	0.008388	0.011333
RS	15	0.305563	3.847048	1224.159503	0.009119	0.011777
RS	16	0.345242	3.702996	1381.032047	0.010288	0.013004
RS	17	0.388802	3.702996	1497.735630	0.011157	0.013628
RS	18	0.436624	3.503261	1714.167373	0.012770	0.015313
RS	19	0.489125	3.503261	1852.796013	0.013802	0.016162
RS	20	0.546763	3.313121	2113.251510	0.015742	0.018180
RS	21	0.610039	3.313121	2274.393779	0.016943	0.019259
RS	22	0.679506	3.184495	2540.576437	0.018926	0.021298
RS	23	0.755769	3.184495	2720.532337	0.020266	0.022564
RS	24	0.839494	3.147542	2939.769960	0.021899	0.024201
RS	25	0.931409	3.147542	3130.843229	0.023323	0.025569
RS	26	1.032318	3.216357	3254.536540	0.024244	0.026417
RS	27	1.143099	3.216357	3447.256982	0.025680	0.027792
RS	28	1.264718	3.393930	3451.968071	0.025715	0.027674
RS	29	1.398236	3.393930	3637.884602	0.027100	0.028978
RS	30	1.544816	3.675020	3532.801744	0.026317	0.027985
RS	31	1.705737	3.675020	3706.033841	0.027608	0.029173
RS	32	1.882402	4.047500	3522.791066	0.026243	0.027573
RS	33	2.076352	4.047500	3679.901411	0.027413	0.028623
RS	34	2.289276	4.495770	3453.791431	0.025729	0.026709
RS	35	2.523032	4.495770	3592.835095	0.026764	0.027613
RS	36	2.779657	5.004299	3350.583783	0.024960	0.025599
RS	37	3.061390	5.004299	3470.242661	0.025851	0.026350
RS	38	3.370686	5.560258	3227.237941	0.024041	0.024355
RS	39	3.710242	5.560258	3326.348001	0.024779	0.024948
RS	40	4.083019	6.153617	3089.673073	0.023016	0.023025
RS	41	4.492266	6.153617	3167.066190	0.023593	0.023453
RS	42	4.941552	6.775863	2939.221056	0.021895	0.021617
RS	43	5.434795	6.775863	2993.737208	0.022302	0.021875
RS	44	5.976294	7.415280	2776.313085	0.020682	0.020135
RS	45	6.570771	7.415280	2806.805361	0.020909	0.020218
RS	46	7.223409	8.045621	2604.007853	0.019398	0.018602
RS	47	7.939897	8.045621	2609.070547	0.019436	0.018506
RS	48	8.726484	8.612935	2428.648246	0.018092	0.017065
RS	49	9.590027	8.612935	2405.908558	0.017923	0.016779
RS	50	10.538055	9.026354	2257.597881	0.016818	0.015575
RS	51	11.578834	9.026354	2202.529139	0.016408	0.015076
RS	52	12.721438	9.155679	2096.144039	0.015615	0.014161
RS	53	13.975829	9.155679	2000.184017	0.014900	0.013403
RS	54	15.352944	8.342083	2050.127658	0.015272	0.013393
RS	55	16.864789	8.342083	1869.047779	0.013923	0.012132
RS	56	18.524547	8.342083	1673.282829	0.012465	0.010778
RS	57	20.346687	8.342083	1468.442015	0.010939	0.009363
RS	58	22.347098	567.049507	21.057804	0.000157	0.000135
RS	59	24.543219	567.049507	23.156339	0.000173	0.000145
RS	60	26.954199	567.049507	25.467179	0.000190	0.000155
RS	61	29.601059	567.049507	28.012258	0.000209	0.000167
RS	62	32.506875	567.049507	30.815810	0.000230	0.000179
RS	63	35.696983	567.049507	12996.353707	0.096815	0.053407
PA	4+25*2+4+6 0.000625833 0.005288734 35.696982718 1696037.891147822 608.242756279 23.211604012 6.310358053 4.248618566 3.929657235 3.847047541 3.702996404 3.503260827 3.313121056 3.184495017 3.147542236 3.216356728 3.393930158 3.675020226 4.047500326 4.495770075 5.004298590 5.560258203 6.153617032 6.775863215 7.415279676 8.045621299 8.612935316 9.026353830 9.155678819 8.342082993 567.049507300
//
IT	3657
RD	23
LK	-62252.993526
QD	-249.388274 -> -234.830292
RI	0.0200781140
TR	0.000648	0.005368
MT	35.719222
MM	C_pi: 27.473176, n_recomb: 131517.671891
RS	0	0.000000	1696361.384703	0.000706	0.000000	0.000000
RS	1	0.009785	1696361.384703	0.000776	0.000000	0.000000
RS	2	0.020527	1696361.384703	0.000852	0.000000	0.000000
RS	3	0.032320	1696361.384703	0.000935	0.000000	0.000000
RS	4	0.045267	571.973255	3.044217	0.000023	0.000020
RS	5	0.059481	571.973255	3.342129	0.000025	0.000029
RS	6	0.075085	20.071757	104.516021	0.000795	0.000983
RS	7	0.092217	20.071757	114.645372	0.000872	0.001198
RS	8	0.111024	5.482043	459.772381	0.003496	0.005076
RS	9	0.131672	5.482043	502.798428	0.003823	0.005609
RS	10	0.154340	3.824580	787.066543	0.005984	0.008935
RS	11	0.179227	3.824580	858.260985	0.006526	0.009399
RS	12	0.206548	3.669511	974.639254	0.007411	0.010583
RS	13	0.236542	3.669511	1060.959303	0.008067	0.010982
RS	14	0.269472	3.691078	1147.255833	0.008723	0.011649
RS	15	0.305623	3.691078	1246.765040	0.009480	0.012133
RS	16	0.345312	3.614315	1382.132726	0.010509	0.013178
RS	17	0.388884	3.614315	1498.488024	0.011394	0.013832
RS	18	0.436720	3.453176	1697.794353	0.012909	0.015402
RS	19	0.489236	3.453176	1834.694215	0.013950	0.016272
RS	20	0.546890	3.283244	2081.043514	0.015823	0.018215
RS	21	0.610186	3.283244	2239.335592	0.017027	0.019306
RS	22	0.679675	3.165058	2493.672573	0.018961	0.021295
RS	23	0.755963	3.165058	2669.906919	0.020301	0.022562
RS	24	0.839716	3.134099	2879.353808	0.021893	0.024158
RS	25	0.931664	3.134099	3066.106523	0.023313	0.025519
RS	26	1.032608	3.207136	3182.383035	0.024197	0.026329
RS	27	1.143430	3.207136	3370.484567	0.025628	0.027690
RS	28	1.265095	3.388400	3370.616593	0.025629	0.027538
RS	29	1.398664	3.388400	3551.910251	0.027007	0.028825
RS	30	1.545303	3.673128	3445.299312	0.026196	0.027805
RS	31	1.706289	3.673128	3614.147185	0.027480	0.028975
RS	32	1.883028	4.049305	3432.131742	0.026096	0.027361
RS	33	2.077060	4.049305	3585.266245	0.027261	0.028394
RS	34	2.290077	4.501215	3362.529679	0.025567	0.026476
RS	35	2.523937	4.501215	3498.113079	0.026598	0.027365
RS	36	2.780679	5.013116	3260.711055	0.024793	0.025358
RS	37	3.062543	5.013116	3377.490604	0.025681	0.026097
RS	38	3.371986	5.571885	3140.299127	0.023877	0.024117
RS	39	3.711707	5.571885	3237.148313	0.024614	0.024701
RS	40	4.084668	6.167068	3006.940681	0.022863	0.022798
RS	41	4.494122	6.167068	3082.703944	0.023439	0.023220
RS	42	4.943640	6.789501	2861.833424	0.021760	0.021411
RS	43	5.437141	6.789501	2915.332105	0.022167	0.021665
RS	44	5.978930	7.426393	2705.341252	0.020570	0.019957
RS	45	6.573731	7.426393	2735.366399	0.020798	0.020038
RS	46	7.226730	8.049747	2540.426185	0.019316	0.018460
RS	47	7.943623	8.049747	2545.452431	0.019354	0.018363
RS	48	8.730662	8.602861	2373.308464	0.018046	0.016967
RS	49	9.594709	8.602861	2350.758864	0.017874	0.016680
RS	50	10.543300	8.990716	2211.318252	0.016814	0.015528
RS	51	11.584707	8.990716	2156.299778	0.016396	0.015024
RS	52	12.728012	9.076846	2060.018340	0.015663	0.014175
RS	53	13.983185	9.076846	1963.205580	0.014927	0.013402
RS	54	15.361172	8.128025	2041.250040	0.015521	0.013600
RS	55	16.873990	8.128025	1851.583990	0.014079	0.012261
RS	56	18.534831	8.128025	1648.483994	0.012534	0.010836
RS	57	20.358180	8.128025	1437.898220	0.010933	0.009362
RS	58	22.359936	560.986749	20.240871	0.000154	0.000132
RS	59	24.557557	560.986749	22.259048	0.000169	0.000142
RS	60	26.970206	560.986749	24.481569	0.000186	0.000152
RS	61	29.618925	560.986749	26.929567	0.000205	0.000164
RS	62	32.526810	560.986749	29.626397	0.000225	0.000176
RS	63	35.719222	560.986749	12372.484690	0.094075	0.052123
PA	4+25*2+4+6 0.000647583 0.005368079 35.719221501 1696361.384703115 571.973254865 20.071756514 5.482042917 3.824579629 3.669511045 3.691078222 3.614314567 3.453176348 3.283243515 3.165058401 3.134098612 3.207136254 3.388400250 3.673127649 4.049305115 4.501215201 5.013115730 5.571884982 6.167067741 6.789501195 7.426392949 8.049747402 8.602860924 8.990715874 9.076846149 8.128024827 560.986748942
//
IT	3913
RD	24
LK	-62226.382319
QD	-242.122733 -> -230.980555
RI	0.0194772376
TR	0.000661	0.005434
MT	35.893636
MM	C_pi: 26.764792, n_recomb: 129816.890685
RS	0	0.000000	1696050.771657	0.000699	0.000000	0.000000
RS	1	0.009793	1696050.771657	0.000767	0.000000	0.000000
RS	2	0.020545	1696050.771657	0.000842	0.000000	0.000000
RS	3	0.032350	1696050.771657	0.000925	0.000000	0.000000
RS	4	0.045312	545.707996	3.156182	0.000024	0.000021
RS	5	0.059542	545.707996	3.465316	0.000027	0.000030
RS	6	0.075166	17.595733	117.943015	0.000909	0.001111
RS	7	0.092320	17.595733	129.367248	0.000997	0.001351
RS	8	0.111154	4.815818	517.601391	0.003987	0.005697
RS	9	0.131833	4.815818	565.770082	0.004358	0.006294
RS	10	0.154537	3.469514	857.158461	0.006603	0.009683
RS	11	0.179464	3.469514	934.101669	0.007196	0.010202
RS	12	0.206832	3.442518	1025.149969	0.007897	0.011098
RS	13	0.236880	3.442518	1115.381578	0.008592	0.011545
RS	14	0.269871	3.550443	1175.809334	0.009057	0.011948
RS	15	0.306093	3.550443	1277.348622	0.009840	0.012472
RS	16	0.345862	3.532603	1393.174597	0.010732	0.013343
RS	17	0.389525	3.532603	1510.095082	0.011633	0.014029
RS	18	0.437465	3.406775	1694.685671	0.013054	0.015489
RS	19	0.490099	3.406775	1831.014271	0.014105	0.016381
RS	20	0.547888	3.256232	2065.633362	0.015912	0.018254
RS	21	0.611337	3.256232	2222.446758	0.017120	0.019358
RS	22	0.680999	3.148880	2466.801986	0.019002	0.021296
RS	23	0.757482	3.148880	2640.831673	0.020343	0.022567
RS	24	0.841457	3.124900	2841.479585	0.021888	0.024118
RS	25	0.933654	3.124900	3025.489315	0.023306	0.025473
RS	26	1.034881	3.203564	3134.249047	0.024144	0.026239
RS	27	1.146021	3.203564	3319.292218	0.025569	0.027588
RS	28	1.268045	3.390326	3313.697190	0.025526	0.027394
RS	29	1.402019	3.390326	3491.858024	0.026898	0.028666
RS	30	1.549113	3.680967	3381.774969	0.026050	0.027613
RS	31	1.710612	3.680967	3547.630757	0.027328	0.028767
RS	32	1.887927	4.063648	3364.449530	0.025917	0.027131
RS	33	2.082606	4.063648	3514.893758	0.027076	0.028150
RS	34	2.296351	4.522587	3292.973748	0.025366	0.026224
RS	35	2.531028	4.522587	3426.277505	0.026393	0.027100
RS	36	2.788686	5.041849	3191.201236	0.024582	0.025095
RS	37	3.071578	5.041849	3306.183348	0.025468	0.025825
RS	38	3.382174	5.608032	3072.408616	0.023667	0.023856
RS	39	3.723186	5.608032	3167.988004	0.024404	0.024433
RS	40	4.097594	6.210259	2942.016189	0.022663	0.022549
RS	41	4.508668	6.210259	3017.058025	0.023241	0.022967
RS	42	4.960000	6.838724	2801.096555	0.021577	0.021182
RS	43	5.455530	6.838724	2854.411640	0.021988	0.021436
RS	44	5.999588	7.479524	2649.954461	0.020413	0.019758
RS	45	6.596926	7.479524	2680.279164	0.020647	0.019842
RS	46	7.252762	8.102825	2491.462851	0.019192	0.018300
RS	47	7.972825	8.102825	2497.158972	0.019236	0.018206
RS	48	8.763404	8.648916	2331.746019	0.017962	0.016852
RS	49	9.631405	8.648916	2310.037788	0.017795	0.016568
RS	50	10.584411	9.018177	2178.132829	0.016779	0.015467
RS	51	11.630745	9.018177	2123.762821	0.016360	0.014963
RS	52	12.779547	9.067255	2036.495973	0.015687	0.014178
RS	53	14.040853	9.067255	1939.366246	0.014939	0.013395
RS	54	15.425680	7.988786	2044.599784	0.015750	0.013799
RS	55	16.946123	7.988786	1846.749911	0.014226	0.012388
RS	56	18.615466	7.988786	1636.481535	0.012606	0.010897
RS	57	20.448288	7.988786	1420.057943	0.010939	0.009368
RS	58	22.460601	558.347567	19.685495	0.000152	0.000129
RS	59	24.669981	558.347567	21.651153	0.000167	0.000140
RS	60	27.095728	558.347567	23.816217	0.000183	0.000150
RS	61	29.759030	558.347567	26.201366	0.000202	0.000162
RS	62	32.683152	558.347567	28.829452	0.000222	0.000174
RS	63	35.893636	558.347567	11957.051949	0.092107	0.051292
PA	4+25*2+4+6 0.000660738 0.005433717 35.893636020 1696050.771656602 545.707996130 17.595732584 4.815817777 3.469514486 3.442518500 3.550442846 3.532602854 3.406775081 3.256232497 3.148879590 3.124900244 3.203563851 3.390325980 3.680967291 4.063647537 4.522586911 5.041848817 5.608032191 6.210259450 6.838723940 7.479524373 8.102825055 8.648915917 9.018176940 9.067254907 7.988785807 558.347567143
//
IT	3728
RD	25
LK	-62205.776479
QD	-236.806655 -> -227.960242
RI	0.0190406680
TR	0.000672	0.005518
MT	35.921046
MM	C_pi: 26.147653, n_recomb: 128854.217072
RS	0	0.000000	1901846.196867	0.000619	0.000000	0.000000
RS	1	0.009794	1901846.196867	0.000680	0.000000	0.000000
RS	2	0.020548	1901846.196867	0.000746	0.000000	0.000000
RS	3	0.032355	1901846.196867	0.000819	0.000000	0.000000
RS	4	0.045319	530.978981	3.222013	0.000025	0.000021
RS	5	0.059552	530.978981	3.537636	0.000027	0.000030
RS	6	0.075179	15.701645	131.280920	0.001019	0.001230
RS	7	0.092337	15.701645	143.981145	0.001117	0.001496
RS	8	0.111175	4.289597	576.940482	0.004477	0.006293
RS	9	0.131858	4.289597	630.290463	0.004892	0.006958
RS	10	0.154567	3.176868	928.354030	0.007205	0.010383
RS	11	0.179501	3.176868	1010.997278	0.007846	0.010964
RS	12	0.206876	3.246926	1076.490626	0.008354	0.011565
RS	13	0.236933	3.246926	1170.607874	0.009085	0.012067
RS	14	0.269933	3.423693	1206.440497	0.009363	0.012214
RS	15	0.306166	3.423693	1310.119373	0.010167	0.012784
RS	16	0.345948	3.454794	1408.463862	0.010931	0.013491
RS	17	0.389626	3.454794	1526.236491	0.011845	0.014213
RS	18	0.437582	3.359042	1698.446751	0.013181	0.015571
RS	19	0.490235	3.359042	1834.671125	0.014238	0.016490
RS	20	0.548045	3.225294	2059.909905	0.015986	0.018298
RS	21	0.611517	3.225294	2215.870023	0.017197	0.019420
RS	22	0.681206	3.127492	2452.352702	0.019032	0.021308
RS	23	0.757721	3.127492	2624.919119	0.020371	0.022587
RS	24	0.841730	3.109773	2818.372157	0.021873	0.024091
RS	25	0.933967	3.109773	3000.442406	0.023286	0.025447
RS	26	1.035238	3.193483	3102.609635	0.024078	0.026163
RS	27	1.146427	3.193483	3285.409130	0.025497	0.027506
RS	28	1.268508	3.385107	3274.291790	0.025411	0.027264
RS	29	1.402545	3.385107	3450.107452	0.026775	0.028526
RS	30	1.549711	3.680895	3336.140308	0.025891	0.027432
RS	31	1.711290	3.680895	3499.741400	0.027160	0.028574
RS	32	1.888696	4.069156	3314.563650	0.025723	0.026909
RS	33	2.083477	4.069156	3462.993030	0.026875	0.027918
RS	34	2.297335	4.534067	3240.828706	0.025151	0.025975
RS	35	2.532141	4.534067	3372.461192	0.026173	0.026843
RS	36	2.789943	5.059526	3138.555814	0.024357	0.024833
RS	37	3.072996	5.059526	3252.279895	0.025240	0.025557
RS	38	3.383773	5.631880	3020.754280	0.023443	0.023592
RS	39	3.724988	5.631880	3115.533786	0.024179	0.024166
RS	40	4.099624	6.239863	2892.650632	0.022449	0.022295
RS	41	4.510952	6.239863	2967.371954	0.023029	0.022712
RS	42	4.962568	6.873030	2755.217991	0.021382	0.020947
RS	43	5.458417	6.873030	2808.682154	0.021797	0.021202
RS	44	6.002832	7.516434	2608.699597	0.020245	0.019550
RS	45	6.600569	7.516434	2639.590264	0.020485	0.019639
RS	46	7.256850	8.138493	2455.902697	0.019060	0.018128
RS	47	7.977411	8.138493	2462.470579	0.019111	0.018041
RS	48	8.768546	8.676729	2302.885062	0.017872	0.016725
RS	49	9.637169	8.676729	2282.155932	0.017711	0.016448
RS	50	10.590868	9.027341	2157.021019	0.016740	0.015393
RS	51	11.637976	9.027341	2103.367729	0.016324	0.014894
RS	52	12.787642	9.040846	2024.537919	0.015712	0.014168
RS	53	14.049912	9.040846	1927.069449	0.014955	0.013381
RS	54	15.435813	7.841288	2059.644942	0.015984	0.013982
RS	55	16.957456	7.841288	1853.230298	0.014382	0.012505
RS	56	18.628134	7.841288	1635.330230	0.012691	0.010955
RS	57	20.462446	7.841288	1412.515225	0.010962	0.009376
RS	58	22.476418	554.807329	19.293848	0.000150	0.000128
RS	59	24.687646	554.807329	21.221932	0.000165	0.000138
RS	60	27.115452	554.807329	23.345872	0.000181	0.000148
RS	61	29.781047	554.807329	25.686019	0.000199	0.000160
RS	62	32.707721	554.807329	28.264874	0.000219	0.000172
RS	63	35.921046	554.807329	11689.841049	0.090721	0.050735
PA	4+25*2+4+6 0.000671928 0.005517743 35.921046364 1901846.196867324 530.978981466 15.701644582 4.289597213 3.176868006 3.246926379 3.423692589 3.454793524 3.359041654 3.225293931 3.127492185 3.109773068 3.193483362 3.385107487 3.680894668 4.069156413 4.534067238 5.059526465 5.631879976 6.239863390 6.873030030 7.516434238 8.138492578 8.676729012 9.027340671 9.040846334 7.841287778 554.807329052
//
CC
CC	Brief Description of the file format:
CC	  CC  comments
CC	  MM  useful-messages
CC	  RD  round-of-iterations
CC	  LL  \log[P(sequence)]
CC	  QD  Q-before-opt Q-after-opt
CC	  TR  \theta_0 \rho_0
CC	  RS  k t_k \lambda_k \pi_k \sum_{l\not=k}A_{kl} A_{kk}
CC	  DC  begin end best-k t_k+\Delta_k max-prob
CC
MM	Version: 0.6.5-r67
MM	pattern:4+25*2+4+6, n:63, n_free_lambdas:28
MM	n_iterations:25, skip:1, max_t:5, theta/rho:5
MM	is_decoding:0
MM	n_seqs:15, sum_L:1015560, sum_n:20263
RD	0
LK	0.000000
QD	0.000000 -> 0.000000
RI	inf
TR	0.020154	0.004031
MT	5.000000
MM	C_pi: 1.000000, n_recomb: 4085.342080
RS	0	0.000000	1.000000	26.171916	0.006406	0.000000
RS	1	0.006440	1.000000	27.673167	0.006774	0.000000
RS	2	0.013294	1.000000	29.248036	0.007159	0.000000
RS	3	0.020590	1.000000	30.898477	0.007563	0.000000
RS	4	0.028356	1.000000	32.626257	0.007986	0.000000
RS	5	0.036622	1.000000	34.432909	0.008428	0.000000
RS	6	0.045421	1.000000	36.319684	0.008890	0.000000
RS	7	0.054785	1.000000	38.287495	0.009372	0.000000
RS	8	0.064753	1.000000	40.336857	0.009874	0.000000
RS	9	0.075363	1.000000	42.467825	0.010395	0.000000
RS	10	0.086656	1.000000	44.679915	0.010937	0.000000
RS	11	0.098677	1.000000	46.972031	0.011498	0.000000
RS	12	0.111471	1.000000	49.342378	0.012078	0.000000
RS	13	0.125090	1.000000	51.788371	0.012677	0.000000
RS	14	0.139585	1.000000	54.306540	0.013293	0.000000
RS	15	0.155014	1.000000	56.892427	0.013926	0.000000
RS	16	0.171437	1.000000	59.540483	0.014574	0.000000
RS	17	0.188917	1.000000	62.243957	0.015236	0.000000
RS	18	0.207523	1.000000	64.994786	0.015909	0.000000
RS	19	0.227327	1.000000	67.783487	0.016592	0.000000
RS	20	0.248406	1.000000	70.599051	0.017281	0.000000
RS	21	0.270843	1.000000	73.428839	0.017974	0.000000
RS	22	0.294725	1.000000	76.258489	0.018666	0.000000
RS	23	0.320144	1.000000	79.071846	0.019355	0.000000
RS	24	0.347201	1.000000	81.850890	0.020035	0.000000
RS	25	0.376000	1.000000	84.575711	0.020702	0.000000
RS	26	0.406654	1.000000	87.224493	0.021351	0.000000
RS	27	0.439282	1.000000	89.773551	0.021975	0.000000
RS	28	0.474011	1.000000	92.197400	0.022568	0.000000
RS	29	0.510976	1.000000	94.468880	0.023124	0.000000
RS	30	0.550322	1.000000	96.559344	0.023636	0.000000
RS	31	0.592202	1.000000	98.438902	0.024096	0.000000
RS	32	0.636779	1.000000	100.076751	0.024497	0.000000
RS	33	0.684227	1.000000	101.441575	0.024831	0.000000
RS	34	0.734730	1.000000	102.502038	0.025090	0.000000
RS	35	0.788485	1.000000	103.227358	0.025268	0.000000
RS	36	0.845702	1.000000	103.587970	0.025356	0.000000
RS	37	0.906604	1.000000	103.556275	0.025348	0.000000
RS	38	0.971428	1.000000	103.107458	0.025238	0.000000
RS	39	1.040426	1.000000	102.220375	0.025021	0.000000
RS	40	1.113868	1.000000	100.878470	0.024693	0.000000
RS	41	1.192040	1.000000	99.070720	0.024250	0.000000
RS	42	1.275245	1.000000	96.792550	0.023693	0.000000
RS	43	1.363809	1.000000	94.046696	0.023021	0.000000
RS	44	1.458076	1.000000	90.843963	0.022237	0.000000
RS	45	1.558414	1.000000	87.203824	0.021346	0.000000
RS	46	1.665214	1.000000	83.154811	0.020354	0.000000
RS	47	1.778891	1.000000	78.734649	0.019272	0.000000
RS	48	1.899889	1.000000	73.990063	0.018111	0.000000
RS	49	2.028679	1.000000	68.976240	0.016884	0.000000
RS	50	2.165763	1.000000	63.755898	0.015606	0.000000
RS	51	2.311675	1.000000	58.397963	0.014295	0.000000
RS	52	2.466983	1.000000	52.975853	0.012967	0.000000
RS	53	2.632293	1.000000	47.565417	0.011643	0.000000
RS	54	2.808249	1.000000	42.242598	0.010340	0.000000
RS	55	2.995536	1.000000	37.080904	0.009077	0.000000
RS	56	3.194884	1.000000	32.148834	0.007869	0.000000
RS	57	3.407070	1.000000	27.507388	0.006733	0.000000
RS	58	3.632920	1.000000	23.207827	0.005681	0.000000
RS	59	3.873315	1.000000	19.289847	0.004722	0.000000
RS	60	4.129191	1.000000	15.780305	0.003863	0.000000
RS	61	4.401545	1.000000	12.692603	0.003107	0.000000
RS	62	4.691438	1.000000	10.026807	0.002454	0.000000
RS	63	5.000000	1.000000	27.803652	0.006806	0.000000
PA	4+25*2+4+6 0.020154278 0.004030856 5.000000000 1.000000000 1.000000000 1.000000000 1.000000000 1.000000000 1.000000000 1.000000000 1.000000000 1.000000000 1.000000000 1.000000000 1.000000000 1.000000000 1.000000000 1.000000000 1.000000000 1.000000000 1.000000000 1.000000000 1.000000000 1.000000000 1.000000000 1.000000000 1.000000000 1.000000000 1.000000000 1.000000000 1.000000000
//
IT	14660
RD	1
LK	-82313.769481
QD	-5293.658795 -> -1555.643056
RI	0.0826373272
TR	0.009444	0.002214
MT	14.453382
MM	C_pi: 2.581601, n_recomb: 5787.231185
RS	0	0.000000	0.681688	69.220360	0.011961	0.000216
RS	1	0.008226	0.681688	73.980074	0.012783	0.001758
RS	2	0.017129	0.681688	78.985473	0.013648	0.004341
RS	3	0.026765	0.681688	84.235345	0.014555	0.007712
RS	4	0.037193	0.511972	119.142749	0.020587	0.011863
RS	5	0.048479	0.511972	126.020214	0.021776	0.016591
RS	6	0.060693	0.491446	138.525969	0.023936	0.021258
RS	7	0.073912	0.491446	145.784230	0.025191	0.025091
RS	8	0.088218	0.517856	145.379959	0.025121	0.027755
RS	9	0.103702	0.517856	152.520682	0.026355	0.029477
RS	10	0.120459	0.570699	145.058638	0.025065	0.030651
RS	11	0.138594	0.570699	151.886778	0.026245	0.031443
RS	12	0.158222	0.642525	141.166381	0.024393	0.031806
RS	13	0.179464	0.642525	147.614688	0.025507	0.031712
RS	14	0.202454	0.731929	135.438299	0.023403	0.031279
RS	15	0.227334	0.731929	141.488106	0.024448	0.030675
RS	16	0.254262	0.837253	129.160233	0.022318	0.030003
RS	17	0.283404	0.837253	134.816013	0.023295	0.029263
RS	18	0.314944	0.960190	122.655431	0.021194	0.028418
RS	19	0.349079	0.960190	127.928247	0.022105	0.027454
RS	20	0.386021	1.102170	116.196221	0.020078	0.026398
RS	21	0.426003	1.102170	121.100710	0.020926	0.025306
RS	22	0.469273	1.262203	110.163001	0.019036	0.024231
RS	23	0.516103	1.262203	114.715028	0.019822	0.023211
RS	24	0.566786	1.439658	104.677299	0.018088	0.022256
RS	25	0.621637	1.439658	108.890440	0.018816	0.021359
RS	26	0.681001	1.635516	99.648298	0.017219	0.020502
RS	27	0.745249	1.635516	103.532710	0.017890	0.019668
RS	28	0.814781	1.850529	95.003353	0.016416	0.018848
RS	29	0.890034	1.850529	98.566025	0.017032	0.018039
RS	30	0.971477	2.083688	90.744198	0.015680	0.017246
RS	31	1.059620	2.083688	93.988418	0.016241	0.016475
RS	32	1.155013	2.332845	86.865616	0.015010	0.015731
RS	33	1.258254	2.332845	89.789980	0.015515	0.015020
RS	34	1.369988	2.596075	83.304345	0.014395	0.014341
RS	35	1.490914	2.596075	85.902532	0.014843	0.013694
RS	36	1.621787	2.872395	79.950403	0.013815	0.013076
RS	37	1.763426	2.872395	82.212063	0.014206	0.012485
RS	38	1.916717	3.161486	76.685398	0.013251	0.011919
RS	39	2.082618	3.161486	78.597638	0.013581	0.011377
RS	40	2.262166	3.463436	73.400493	0.012683	0.010859
RS	41	2.456485	3.463436	74.949679	0.012951	0.010364
RS	42	2.666789	3.779045	69.995121	0.012095	0.009893
RS	43	2.894392	3.779045	71.169303	0.012298	0.009445
RS	44	3.140720	4.110622	66.371992	0.011469	0.009019
RS	45	3.407311	4.110622	67.164401	0.011606	0.008612
RS	46	3.695832	4.463010	62.439670	0.010789	0.008224
RS	47	4.008088	4.463010	62.853374	0.010861	0.007851
RS	48	4.346031	4.844674	58.124124	0.010044	0.007490
RS	49	4.711775	4.844674	58.177306	0.010053	0.007141
RS	50	5.107605	5.269015	53.385139	0.009225	0.006801
RS	51	5.535998	5.269015	53.115859	0.009178	0.006471
RS	52	5.999631	5.756414	48.231038	0.008334	0.006152
RS	53	6.501404	5.756414	47.700005	0.008242	0.005845
RS	54	7.044455	6.693419	40.555636	0.007008	0.005553
RS	55	7.632178	6.693419	40.086391	0.006927	0.005280
RS	56	8.268249	6.693419	39.328238	0.006796	0.005028
RS	57	8.956646	6.693419	38.274344	0.006614	0.004801
RS	58	9.701671	14.467465	17.637059	0.003048	0.004602
RS	59	10.507985	14.467465	18.028812	0.003115	0.004434
RS	60	11.380628	14.467465	18.342942	0.003170	0.004301
RS	61	12.325058	14.467465	18.567960	0.003208	0.004207
RS	62	13.347179	14.467465	18.692666	0.003230	0.004161
RS	63	14.453382	14.467465	239.098090	0.041315	0.033520
PA	4+25*2+4+6 0.009443972 0.002213683 14.453382492 0.681688309 0.511972427 0.491446018 0.517855644 0.570699215 0.642524719 0.731928825 0.837252617 0.960190296 1.102169514 1.262202740 1.439658165 1.635515690 1.850528955 2.083687782 2.332844734 2.596074581 2.872395039 3.161485672 3.463436127 3.779044628 4.110622406 4.463010311 4.844674110 5.269015193 5.756414413 6.693418503 14.467465460
//
IT	6072
RD	2
LK	-75516.233320
QD	-2911.656331 -> -1002.582433
RI	0.0859306022
TR	0.006420	0.002814
MT	16.715566
MM	C_pi: 6.384119, n_recomb: 18081.046856
RS	0	0.000000	1.829395	82.824298	0.004581	0.000049
RS	1	0.008475	1.829395	89.411800	0.004945	0.000455
RS	2	0.017668	1.829395	96.483856	0.005336	0.001298
RS	3	0.027640	1.829395	104.069194	0.005756	0.002568
RS	4	0.038457	0.855335	239.094228	0.013223	0.005654
RS	5	0.050191	0.855335	255.679311	0.014141	0.008446
RS	6	0.062919	0.667741	349.014094	0.019303	0.012322
RS	7	0.076726	0.667741	370.528266	0.020493	0.016429
RS	8	0.091703	0.614319	426.347387	0.023580	0.019927
RS	9	0.107950	0.614319	449.917410	0.024883	0.024462
RS	10	0.125573	0.619832	469.536120	0.025968	0.026285
RS	11	0.144690	0.619832	493.231608	0.027279	0.030207
RS	12	0.165427	0.659786	485.954974	0.026876	0.030174
RS	13	0.187921	0.659786	508.755178	0.028137	0.033424
RS	14	0.212322	0.725478	483.813644	0.026758	0.032150
RS	15	0.238791	0.725478	505.256156	0.027944	0.034897
RS	16	0.267502	0.813183	470.307899	0.026011	0.032837
RS	17	0.298647	0.813183	490.226955	0.027113	0.035075
RS	18	0.332432	0.925044	448.896250	0.024827	0.032454
RS	19	0.369079	0.925044	467.270644	0.025843	0.034224
RS	20	0.408833	1.064868	422.338185	0.023358	0.031245
RS	21	0.451955	1.064868	439.227526	0.024292	0.032528
RS	22	0.498732	1.235372	393.626274	0.021770	0.029381
RS	23	0.549473	1.235372	409.125531	0.022627	0.030219
RS	24	0.604515	1.439643	364.819336	0.020177	0.027126
RS	25	0.664221	1.439643	379.031622	0.020963	0.027671
RS	26	0.728987	1.683691	336.668752	0.018620	0.024763
RS	27	0.799242	1.683691	349.697294	0.019341	0.025087
RS	28	0.875450	1.975834	309.501023	0.017117	0.022370
RS	29	0.958117	1.975834	321.446372	0.017778	0.022466
RS	30	1.047790	2.322875	283.965150	0.015705	0.019944
RS	31	1.145063	2.322875	294.919904	0.016311	0.019845
RS	32	1.250579	2.727802	260.814645	0.014425	0.017569
RS	33	1.365038	2.727802	270.859394	0.014980	0.017357
RS	34	1.489197	3.191041	240.424203	0.013297	0.015369
RS	35	1.623877	3.191041	249.627063	0.013806	0.015112
RS	36	1.769972	3.712861	222.700874	0.012317	0.013406
RS	37	1.928448	3.712861	231.118464	0.012782	0.013138
RS	38	2.100354	4.293806	207.324055	0.011466	0.011679
RS	39	2.286829	4.293806	215.002086	0.011891	0.011413
RS	40	2.489108	4.934092	193.929697	0.010726	0.010170
RS	41	2.708529	4.934092	200.903223	0.011111	0.009919
RS	42	2.946545	5.634550	182.131628	0.010073	0.008861
RS	43	3.204733	5.634550	188.425997	0.010421	0.008633
RS	44	3.484802	6.398863	171.512773	0.009486	0.007729
RS	45	3.788606	6.398863	177.146144	0.009797	0.007522
RS	46	4.118156	7.235480	161.654909	0.008941	0.006740
RS	47	4.475636	7.235480	166.642357	0.009216	0.006555
RS	48	4.863410	8.159988	152.160500	0.008415	0.005873
RS	49	5.284048	8.159988	156.519662	0.008657	0.005715
RS	50	5.740334	9.201306	142.625980	0.007888	0.005120
RS	51	6.235289	9.201306	146.385308	0.008096	0.004996
RS	52	6.772191	10.413340	132.618451	0.007335	0.004471
RS	53	7.354593	10.413340	135.828488	0.007512	0.004379
RS	54	7.986353	12.808632	113.239542	0.006263	0.003706
RS	55	8.671653	12.808632	116.291034	0.006432	0.003664
RS	56	9.415031	12.808632	118.871937	0.006574	0.003610
RS	57	10.221408	12.808632	120.900114	0.006687	0.003543
RS	58	11.096124	43.334397	37.095085	0.002052	0.001652
RS	59	12.044971	43.334397	39.384787	0.002178	0.001711
RS	60	13.074229	43.334397	41.739791	0.002308	0.001766
RS	61	14.190716	43.334397	44.148359	0.002442	0.001817
RS	62	15.401821	43.334397	46.595992	0.002577	0.001864
RS	63	16.715566	43.334397	1605.438073	0.088791	0.038955
PA	4+25*2+4+6 0.006419833 0.002813847 16.715565746 1.829395288 0.855334795 0.667740846 0.614319454 0.619831577 0.659786149 0.725478232 0.813183049 0.925044476 1.064867958 1.235371591 1.439642719 1.683691277 1.975834305 2.322874722 2.727802207 3.191041350 3.712861011 4.293806455 4.934092460 5.634549897 6.398862776 7.235479513 8.159988297 9.201306262 10.413340037 12.808632353 43.334397495
//
IT	5767
RD	3
LK	-72361.415128
QD	-1780.943891 -> -979.458917
RI	0.0720930705
TR	0.004542	0.003474
MT	17.757411
MM	C_pi: 10.484991, n_recomb: 36334.374732
RS	0	0.000000	5.518921	55.423322	0.001525	0.000016
RS	1	0.008578	5.518921	60.081181	0.001654	0.000148
RS	2	0.017893	5.518921	65.121525	0.001792	0.000435
RS	3	0.028006	5.518921	70.574160	0.001942	0.000881
RS	4	0.038986	1.589984	264.727735	0.007286	0.003154
RS	5	0.050909	1.589984	285.204160	0.007849	0.004714
RS	6	0.063855	1.013018	480.735589	0.013231	0.008377
RS	7	0.077911	1.013018	514.489651	0.014160	0.011021
RS	8	0.093172	0.817559	680.080279	0.018717	0.015144
RS	9	0.109743	0.817559	722.998663	0.019898	0.018520
RS	10	0.127736	0.753033	832.129389	0.022902	0.021826
RS	11	0.147272	0.753033	879.430253	0.024204	0.025325
RS	12	0.168484	0.750414	930.456415	0.025608	0.027059
RS	13	0.191515	0.750414	978.496858	0.026930	0.030280
RS	14	0.216522	0.785319	981.372998	0.027009	0.030444
RS	15	0.243674	0.785319	1027.880797	0.028289	0.033327
RS	16	0.273156	0.847267	996.275996	0.027420	0.032301
RS	17	0.305167	0.847267	1040.017797	0.028624	0.034856
RS	18	0.339923	0.935454	982.064477	0.027029	0.032887
RS	19	0.377661	0.935454	1022.459980	0.028140	0.035122
RS	20	0.418636	1.052516	945.197476	0.026014	0.032444
RS	21	0.463127	1.052516	982.112460	0.027030	0.034348
RS	22	0.511434	1.201415	893.362833	0.024587	0.031210
RS	23	0.563884	1.201415	926.925777	0.025511	0.032753
RS	24	0.620835	1.386512	832.952326	0.022925	0.029370
RS	25	0.682670	1.386512	863.413649	0.023763	0.030566
RS	26	0.749810	1.615899	767.727510	0.021130	0.027096
RS	27	0.822710	1.615899	795.391601	0.021891	0.027988
RS	28	0.901863	1.901197	700.348396	0.019275	0.024546
RS	29	0.987806	1.901197	725.532971	0.019968	0.025169
RS	30	1.081121	2.253931	634.064799	0.017451	0.021870
RS	31	1.182442	2.253931	657.056525	0.018084	0.022261
RS	32	1.292454	2.682432	572.227236	0.015749	0.019229
RS	33	1.411903	2.682432	593.257276	0.016328	0.019445
RS	34	1.541599	3.192059	516.963448	0.014228	0.016762
RS	35	1.682421	3.192059	536.214388	0.014758	0.016864
RS	36	1.835323	3.787194	468.843198	0.012904	0.014552
RS	37	2.001341	3.787194	486.465947	0.013389	0.014585
RS	38	2.181601	4.471725	427.497008	0.011766	0.012620
RS	39	2.377324	4.471725	443.620622	0.012209	0.012610
RS	40	2.589837	5.248289	392.198750	0.010794	0.010951
RS	41	2.820581	5.248289	406.933339	0.011200	0.010915
RS	42	3.071117	6.118718	362.071536	0.009965	0.009517
RS	43	3.343146	6.118718	375.509021	0.010335	0.009467
RS	44	3.638511	7.085969	336.155747	0.009252	0.008286
RS	45	3.959212	7.085969	348.371090	0.009588	0.008231
RS	46	4.307425	8.156151	313.494199	0.008628	0.007227
RS	47	4.685508	8.156151	324.548061	0.008932	0.007175
RS	48	5.096025	9.341852	293.156542	0.008068	0.006317
RS	49	5.541757	9.341852	303.100573	0.008342	0.006276
RS	50	6.025726	10.672843	274.103037	0.007544	0.005535
RS	51	6.551210	10.672843	282.991525	0.007789	0.005512
RS	52	7.121773	12.216569	255.073563	0.007020	0.004857
RS	53	7.741281	12.216569	262.984209	0.007238	0.004851
RS	54	8.413931	15.295136	216.896092	0.005969	0.003954
RS	55	9.144284	15.295136	224.357298	0.006175	0.003978
RS	56	9.937289	15.295136	231.111926	0.006361	0.003989
RS	57	10.798321	15.295136	236.997198	0.006523	0.003985
RS	58	11.733215	76.802103	49.451888	0.001361	0.001201
RS	59	12.748307	76.802103	53.054418	0.001460	0.001253
RS	60	13.850477	76.802103	56.860702	0.001565	0.001303
RS	61	15.047194	76.802103	60.871804	0.001675	0.001350
RS	62	16.346570	76.802103	65.086565	0.001791	0.001393
RS	63	17.757411	76.802103	3969.798981	0.109257	0.040352
PA	4+25*2+4+6 0.004542092 0.003474429 17.757411218 5.518921316 1.589984357 1.013017762 0.817559213 0.753033393 0.750413809 0.785319448 0.847266792 0.935454111 1.052515979 1.201415177 1.386511602 1.615898913 1.901197086 2.253930661 2.682431882 3.192059305 3.787194289 4.471725458 5.248289258 6.118717980 7.085969055 8.156150837 9.341851837 10.672842568 12.216569411 15.295136314 76.802103060
//
IT	5906
RD	4
LK	-70987.836533
QD	-1324.572555 -> -902.163473
RI	0.0576186484
TR	0.003393	0.003971
MT	18.789371
MM	C_pi: 13.362640, n_recomb: 52490.178916
RS	0	0.000000	16.926810	26.200145	0.000499	0.000005
RS	1	0.008675	16.926810	28.458349	0.000542	0.000049
RS	2	0.018103	16.926810	30.909803	0.000589	0.000144
RS	3	0.028349	16.926810	33.570794	0.000640	0.000295
RS	4	0.039483	3.005892	204.968493	0.003905	0.001728
RS	5	0.051584	3.005892	221.821871	0.004226	0.002595
RS	6	0.064734	1.570172	458.403018	0.008733	0.005641
RS	7	0.079025	1.570172	493.476900	0.009401	0.007375
RS	8	0.094555	1.121717	741.416969	0.014125	0.011435
RS	9	0.111434	1.121717	793.214700	0.015112	0.013831
RS	10	0.129776	0.951562	997.441140	0.019002	0.017686
RS	11	0.149709	0.951562	1060.583253	0.020205	0.020387
RS	12	0.171372	0.892849	1198.637807	0.022835	0.023190
RS	13	0.194914	0.892849	1267.342332	0.024144	0.025927
RS	14	0.220499	0.891583	1338.665926	0.025503	0.027408
RS	15	0.248302	0.891583	1408.315481	0.026830	0.030051
RS	16	0.278518	0.925884	1423.654140	0.027122	0.030324
RS	17	0.311356	0.925884	1491.069366	0.028407	0.032806
RS	18	0.347042	0.990002	1457.826790	0.027773	0.031983
RS	19	0.385823	0.990002	1520.986962	0.028977	0.034268
RS	20	0.427969	1.083914	1447.152346	0.027570	0.032508
RS	21	0.473772	1.083914	1505.025629	0.028673	0.034567
RS	22	0.523548	1.209203	1401.284984	0.026696	0.032088
RS	23	0.577642	1.209203	1453.587081	0.027693	0.033875
RS	24	0.636428	1.369772	1329.803033	0.025334	0.030876
RS	25	0.700315	1.369772	1376.727508	0.026228	0.032358
RS	26	0.769744	1.573741	1239.748395	0.023619	0.028994
RS	27	0.845196	1.573741	1281.781772	0.024419	0.030170
RS	28	0.927193	1.833065	1137.356825	0.021668	0.026595
RS	29	1.016304	1.833065	1175.132044	0.022388	0.027492
RS	30	1.113146	2.160078	1030.274775	0.019628	0.023900
RS	31	1.218389	2.160078	1064.408295	0.020278	0.024560
RS	32	1.332762	2.564642	926.305485	0.017647	0.021151
RS	33	1.457057	2.564642	957.288404	0.018237	0.021624
RS	34	1.592134	3.054288	830.862479	0.015829	0.018536
RS	35	1.738930	3.054288	859.053260	0.016366	0.018868
RS	36	1.898461	3.635857	746.263375	0.014217	0.016156
RS	37	2.071832	3.635857	771.930643	0.014706	0.016384
RS	38	2.260242	4.315625	672.786869	0.012817	0.014048
RS	39	2.464998	4.315625	696.144719	0.013262	0.014200
RS	40	2.687517	5.097974	609.776961	0.011617	0.012211
RS	41	2.929339	5.097974	631.001805	0.012021	0.012308
RS	42	3.192140	5.985147	556.104086	0.010594	0.010627
RS	43	3.477740	5.985147	575.342371	0.010961	0.010686
RS	44	3.788116	6.978319	510.381314	0.009723	0.009269
RS	45	4.125418	6.978319	527.753537	0.010054	0.009304
RS	46	4.491981	8.079153	471.144301	0.008976	0.008107
RS	47	4.890344	8.079153	486.747968	0.009273	0.008129
RS	48	5.323266	9.293342	436.897190	0.008323	0.007114
RS	49	5.793745	9.293342	450.812751	0.008589	0.007132
RS	50	6.305040	10.643348	405.868856	0.007732	0.006260
RS	51	6.860689	10.643348	418.178294	0.007967	0.006282
RS	52	7.464543	12.193175	375.816580	0.007160	0.005511
RS	53	8.120782	12.193175	386.641711	0.007366	0.005538
RS	54	8.833951	15.285396	317.821610	0.006055	0.004457
RS	55	9.608989	15.285396	328.118028	0.006251	0.004504
RS	56	10.451263	15.285396	337.243144	0.006425	0.004537
RS	57	11.366605	15.285396	344.948854	0.006572	0.004550
RS	58	12.361356	109.024265	50.717313	0.000966	0.000928
RS	59	13.442403	109.024265	54.668976	0.001042	0.000973
RS	60	14.617233	109.024265	58.886497	0.001122	0.001017
RS	61	15.893982	109.024265	63.380154	0.001207	0.001061
RS	62	17.281492	109.024265	68.159112	0.001299	0.001103
RS	63	18.789371	109.024265	5923.885344	0.112857	0.042316
PA	4+25*2+4+6 0.003393471 0.003970555 18.789370567 16.926810145 3.005892072 1.570172410 1.121716757 0.951561985 0.892848809 0.891583078 0.925883574 0.990001585 1.083913763 1.209203330 1.369771862 1.573740646 1.833064916 2.160078234 2.564641750 3.054287865 3.635857001 4.315624882 5.097974020 5.985146595 6.978319210 8.079153331 9.293341873 10.643348064 12.193174949 15.285396126 109.024265302
//
IT	5131
RD	5
LK	-70216.678063
QD	-1073.928656 -> -791.039703
RI	0.0458037236
TR	0.002657	0.004339
MT	19.868167
MM	C_pi: 15.268068, n_recomb: 65118.465261
RS	0	0.000000	50.786076	10.884934	0.000167	0.000002
RS	1	0.008771	50.786076	11.837757	0.000182	0.000017
RS	2	0.018311	50.786076	12.873805	0.000198	0.000050
RS	3	0.028689	50.786076	14.000315	0.000215	0.000103
RS	4	0.039976	5.592173	138.134251	0.002121	0.000980
RS	5	0.052253	5.592173	149.910303	0.002302	0.001473
RS	6	0.065607	2.410233	376.749603	0.005786	0.003895
RS	7	0.080133	2.410233	407.238106	0.006254	0.005066
RS	8	0.095932	1.537414	688.329232	0.010570	0.008806
RS	9	0.113118	1.537414	740.047084	0.011365	0.010557
RS	10	0.131810	1.212125	1006.362074	0.015454	0.014523
RS	11	0.152143	1.212125	1075.682594	0.016519	0.016601
RS	12	0.174258	1.079324	1287.704273	0.019775	0.019915
RS	13	0.198314	1.079324	1368.519372	0.021016	0.022150
RS	14	0.224479	1.034706	1513.182034	0.023237	0.024449
RS	15	0.252939	1.034706	1599.431166	0.024562	0.026746
RS	16	0.283895	1.038949	1679.578802	0.025793	0.028004
RS	17	0.317567	1.038949	1766.272813	0.027124	0.030280
RS	18	0.354192	1.079355	1783.897173	0.027395	0.030482
RS	19	0.394029	1.079355	1867.216300	0.028674	0.032668
RS	20	0.437361	1.152388	1826.914655	0.028055	0.031863
RS	21	0.484493	1.152388	1904.328870	0.029244	0.033903
RS	22	0.535759	1.257639	1815.765077	0.027884	0.032230
RS	23	0.591522	1.257639	1885.964228	0.028962	0.034063
RS	24	0.652176	1.397949	1759.741264	0.027024	0.031675
RS	25	0.718149	1.397949	1822.382985	0.027986	0.033248
RS	26	0.789910	1.580792	1667.123730	0.025601	0.030277
RS	27	0.867964	1.580792	1722.587481	0.026453	0.031569
RS	28	0.952865	1.817501	1546.951238	0.023756	0.028173
RS	29	1.045212	1.817501	1596.080513	0.024510	0.029198
RS	30	1.145659	2.119756	1411.415950	0.021675	0.025610
RS	31	1.254916	2.119756	1455.184107	0.022347	0.026404
RS	32	1.373757	2.497017	1273.469782	0.019556	0.022876
RS	33	1.503020	2.497017	1312.711292	0.020159	0.023484
RS	34	1.643622	2.956913	1142.710310	0.017548	0.020205
RS	35	1.796556	2.956913	1178.042307	0.018091	0.020666
RS	36	1.962904	3.506875	1024.062234	0.015726	0.017725
RS	37	2.143842	3.506875	1055.930241	0.016216	0.018069
RS	38	2.340650	4.153988	919.200810	0.014116	0.015492
RS	39	2.554721	4.153988	947.936784	0.014557	0.015741
RS	40	2.787568	4.903116	828.163688	0.012718	0.013519
RS	41	3.040838	4.903116	854.020576	0.013115	0.013695
RS	42	3.316322	5.755918	750.058362	0.011518	0.011800
RS	43	3.615969	5.755918	773.230672	0.011874	0.011922
RS	44	3.941899	6.711093	683.419097	0.010495	0.010318
RS	45	4.296415	6.711093	704.055489	0.010812	0.010401
RS	46	4.682027	7.765276	626.496971	0.009621	0.009047
RS	47	5.101461	7.765276	644.707699	0.009901	0.009104
RS	48	5.557683	8.916353	577.350580	0.008866	0.007959
RS	49	6.053921	8.916353	593.217420	0.009110	0.008000
RS	50	6.593684	10.176780	533.517347	0.008193	0.007019
RS	51	7.180791	10.176780	547.126021	0.008402	0.007053
RS	52	7.819392	11.599693	491.752108	0.007552	0.006185
RS	53	8.514006	11.599693	503.262521	0.007728	0.006213
RS	54	9.269544	14.415766	415.053908	0.006374	0.004991
RS	55	10.091351	14.415766	426.162259	0.006544	0.005037
RS	56	10.985239	14.415766	435.359757	0.006686	0.005062
RS	57	11.957531	14.415766	442.314896	0.006792	0.005061
RS	58	13.015102	138.960714	48.015686	0.000737	0.000727
RS	59	14.165434	138.960714	51.908834	0.000797	0.000765
RS	60	15.416661	138.960714	56.087151	0.000861	0.000803
RS	61	16.777635	138.960714	60.565906	0.000930	0.000842
RS	62	18.257980	138.960714	65.360080	0.001004	0.000880
RS	63	19.868167	138.960714	7240.902383	0.111196	0.044359
PA	4+25*2+4+6 0.002657026 0.004338766 19.868166918 50.786076331 5.592172961 2.410233128 1.537414006 1.212124967 1.079324031 1.034705589 1.038949075 1.079354790 1.152388166 1.257639455 1.397949103 1.580791574 1.817501164 2.119755834 2.497016914 2.956913098 3.506875350 4.153987943 4.903115535 5.755918110 6.711092997 7.765275740 8.916352900 10.176779940 11.599693227 14.415766043 138.960713625
//
IT	5035
RD	6
LK	-69685.011682
QD	-890.237073 -> -681.522235
RI	0.0371335705
TR	0.002145	0.004602
MT	21.088085
MM	C_pi: 16.676336, n_recomb: 75066.041596
RS	0	0.000000	145.059107	4.422102	0.000059	0.000001
RS	1	0.008873	145.059107	4.814291	0.000064	0.000006
RS	2	0.018534	145.059107	5.241243	0.000070	0.000019
RS	3	0.029052	145.059107	5.706036	0.000076	0.000038
RS	4	0.040504	10.000481	90.054369	0.001200	0.000589
RS	5	0.052971	10.000481	97.920684	0.001304	0.000881
RS	6	0.066545	3.590280	296.152233	0.003945	0.002810
RS	7	0.081324	3.590280	321.059569	0.004277	0.003628
RS	8	0.097413	2.065947	603.559625	0.008040	0.007003
RS	9	0.114931	2.065947	651.350826	0.008677	0.008319
RS	10	0.134003	1.528633	947.589936	0.012623	0.012198
RS	11	0.154767	1.528633	1017.194118	0.013551	0.013822
RS	12	0.177374	1.302429	1278.163084	0.017027	0.017337
RS	13	0.201986	1.302429	1364.470071	0.018177	0.019160
RS	14	0.228783	1.206704	1568.024011	0.020889	0.021920
RS	15	0.257957	1.206704	1664.720743	0.022177	0.023889
RS	16	0.289721	1.177898	1805.933431	0.024058	0.025800
RS	17	0.324302	1.177898	1906.982315	0.025404	0.027847
RS	18	0.361953	1.194301	1981.119652	0.026392	0.028817
RS	19	0.402944	1.194301	2081.191782	0.027725	0.030859
RS	20	0.447573	1.248128	2087.227523	0.027805	0.030850
RS	21	0.496161	1.248128	2182.180697	0.029070	0.032813
RS	22	0.549062	1.336655	2125.930072	0.028321	0.031881
RS	23	0.606656	1.336655	2213.063980	0.029482	0.033690
RS	24	0.669361	1.461462	2103.208289	0.028018	0.031928
RS	25	0.737630	1.461462	2181.200348	0.029057	0.033519
RS	26	0.811957	1.629266	2026.094338	0.026991	0.031021
RS	27	0.892879	1.629266	2094.819992	0.027906	0.032356
RS	28	0.980982	1.850638	1904.711826	0.025374	0.029268
RS	29	1.076903	1.850638	1964.949918	0.026176	0.030350
RS	30	1.181335	2.136306	1754.782155	0.023377	0.026918
RS	31	1.295034	2.136306	1807.729302	0.024082	0.027778
RS	32	1.418822	2.494769	1594.029012	0.021235	0.024285
RS	33	1.553594	2.494769	1640.838326	0.021859	0.024963
RS	34	1.700326	2.932969	1436.333380	0.019134	0.021632
RS	35	1.860077	2.932969	1477.912594	0.019688	0.022162
RS	36	2.034004	3.458050	1289.586680	0.017179	0.019114
RS	37	2.223365	3.458050	1326.607291	0.017673	0.019523
RS	38	2.429528	4.077023	1157.327592	0.015417	0.016807
RS	39	2.653985	4.077023	1190.284289	0.015856	0.017113
RS	40	2.898359	4.794455	1040.770410	0.013865	0.014739
RS	41	3.164418	4.794455	1070.023338	0.014254	0.014962
RS	42	3.454085	5.610835	939.709080	0.012518	0.012918
RS	43	3.769456	5.610835	965.513927	0.012862	0.013075
RS	44	4.112811	6.522081	852.970856	0.011363	0.011334
RS	45	4.486634	6.522081	875.500745	0.011663	0.011441
RS	46	4.893628	7.519796	778.798413	0.010375	0.009968
RS	47	5.336736	7.519796	798.157885	0.010633	0.010039
RS	48	5.819164	8.594141	714.993961	0.009525	0.008794
RS	49	6.344399	8.594141	731.235171	0.009741	0.008838
RS	50	6.916242	9.747118	658.518245	0.008773	0.007775
RS	51	7.538826	9.747118	671.693217	0.008948	0.007799
RS	52	8.216656	11.018741	605.174997	0.008062	0.006859
RS	53	8.954632	11.018741	615.452912	0.008199	0.006870
RS	54	9.758093	13.491220	511.781306	0.006818	0.005546
RS	55	10.632848	13.491220	521.798032	0.006951	0.005575
RS	56	11.585225	13.491220	528.920454	0.007046	0.005575
RS	57	12.622111	13.491220	532.750114	0.007097	0.005540
RS	58	13.751004	167.661716	44.701733	0.000595	0.000588
RS	59	14.980070	167.661716	48.435259	0.000645	0.000620
RS	60	16.318196	167.661716	52.457777	0.000699	0.000654
RS	61	17.775061	167.661716	56.787355	0.000756	0.000688
RS	62	19.361200	167.661716	61.442342	0.000819	0.000722
RS	63	21.088085	167.661716	8133.966349	0.108357	0.046163
PA	4+25*2+4+6 0.002144933 0.004602481 21.088085320 145.059107238 10.000481116 3.590279682 2.065946989 1.528633113 1.302429151 1.206703921 1.177897823 1.194301089 1.248128087 1.336654507 1.461462187 1.629265669 1.850638473 2.136306318 2.494768928 2.932969055 3.458050207 4.077022918 4.794455219 5.610835298 6.522080779 7.519795840 8.594140664 9.747117540 11.018741165 13.491220123 167.661715801
//
IT	5697
RD	7
LK	-69288.333082
QD	-746.395849 -> -585.681803
RI	0.0309646127
TR	0.001766	0.004778
MT	22.501347
MM	C_pi: 17.852257, n_recomb: 83088.170321
RS	0	0.000000	389.536817	1.838124	0.000022	0.000000
RS	1	0.008985	389.536817	2.003278	0.000024	0.000003
RS	2	0.018778	389.536817	2.183271	0.000026	0.000007
RS	3	0.029450	389.536817	2.379436	0.000029	0.000015
RS	4	0.041081	17.020982	59.326607	0.000714	0.000374
RS	5	0.053757	17.020982	64.608923	0.000778	0.000557
RS	6	0.067573	5.146189	232.467431	0.002798	0.002117
RS	7	0.082629	5.146189	252.591041	0.003040	0.002711
RS	8	0.099039	2.701177	521.922646	0.006282	0.005751
RS	9	0.116923	2.701177	564.921811	0.006799	0.006768
RS	10	0.136413	1.894365	869.892381	0.010470	0.010477
RS	11	0.157655	1.894365	937.060306	0.011278	0.011769
RS	12	0.180806	1.556828	1225.214515	0.014746	0.015311
RS	13	0.206037	1.556828	1312.964441	0.015802	0.016813
RS	14	0.233535	1.402757	1557.529212	0.018745	0.019802
RS	15	0.263503	1.402757	1660.130880	0.019980	0.021499
RS	16	0.296164	1.337753	1850.633768	0.022273	0.023819
RS	17	0.331760	1.337753	1961.794359	0.023611	0.025660
RS	18	0.370554	1.329251	2087.519543	0.025124	0.027174
RS	19	0.412834	1.329251	2200.962549	0.026489	0.029078
RS	20	0.458913	1.364588	2254.858571	0.027138	0.029684
RS	21	0.509132	1.364588	2365.073859	0.028465	0.031567
RS	22	0.563863	1.438480	2347.777824	0.028256	0.031254
RS	23	0.623512	1.438480	2450.624699	0.029494	0.033030
RS	24	0.688521	1.551178	2367.149747	0.028490	0.031829
RS	25	0.759370	1.551178	2460.080124	0.029608	0.033421
RS	26	0.836586	1.708659	2316.868714	0.027884	0.031383
RS	27	0.920739	1.708659	2398.929184	0.028872	0.032744
RS	28	1.012454	1.920814	2206.455552	0.026556	0.029992
RS	29	1.112409	1.920814	2278.056396	0.027417	0.031114
RS	30	1.221345	2.197481	2053.795172	0.024718	0.027893
RS	31	1.340070	2.197481	2116.140372	0.025469	0.028798
RS	32	1.469462	2.546145	1880.500015	0.022633	0.025410
RS	33	1.610480	2.546145	1934.947477	0.023288	0.026134
RS	34	1.764169	2.972872	1704.350501	0.020513	0.022825
RS	35	1.931666	2.972872	1752.060857	0.021087	0.023400
RS	36	2.114214	3.484245	1536.168230	0.018488	0.020316
RS	37	2.313164	3.484245	1578.044292	0.018992	0.020765
RS	38	2.529990	4.086893	1381.519815	0.016627	0.017974
RS	39	2.766297	4.086893	1418.242727	0.017069	0.018316
RS	40	3.023838	4.784762	1243.072330	0.014961	0.015846
RS	41	3.304518	4.784762	1275.134898	0.015347	0.016097
RS	42	3.610418	5.576921	1121.618105	0.013499	0.013950
RS	43	3.943804	5.576921	1149.354146	0.013833	0.014127
RS	44	4.307145	6.456416	1016.575815	0.012235	0.012287
RS	45	4.703132	6.456416	1040.185929	0.012519	0.012405
RS	46	5.134699	7.409887	926.432977	0.011150	0.010845
RS	47	5.605043	7.409887	946.002426	0.011386	0.010916
RS	48	6.117648	8.419960	848.930440	0.010217	0.009598
RS	49	6.676312	8.419960	864.450136	0.010404	0.009632
RS	50	7.285171	9.478234	780.598768	0.009395	0.008509
RS	51	7.948738	9.478234	792.038542	0.009533	0.008514
RS	52	8.671927	10.611096	716.383453	0.008622	0.007523
RS	53	9.460095	10.611096	723.866653	0.008712	0.007504
RS	54	10.319081	12.750851	608.994545	0.007329	0.006119
RS	55	11.255248	12.750851	616.123628	0.007415	0.006117
RS	56	12.275531	12.750851	619.181716	0.007452	0.006077
RS	57	13.387488	12.750851	617.736250	0.007435	0.005994
RS	58	14.599355	195.996881	41.732532	0.000502	0.000492
RS	59	15.920110	195.996881	45.306797	0.000545	0.000521
RS	60	17.359536	195.996881	49.169545	0.000592	0.000551
RS	61	18.928296	195.996881	53.340654	0.000642	0.000581
RS	62	20.638012	195.996881	57.840683	0.000696	0.000612
RS	63	22.501347	195.996881	8764.510699	0.105484	0.047632
PA	4+25*2+4+6 0.001765905 0.004778373 22.501347187 389.536816866 17.020982404 5.146189323 2.701177180 1.894365426 1.556827855 1.402756943 1.337752865 1.329251317 1.364587792 1.438480184 1.551178451 1.708658839 1.920813798 2.197480522 2.546145309 2.972872444 3.484245059 4.086892992 4.784761840 5.576921234 6.456415696 7.409887306 8.419960058 9.478233719 10.611095681 12.750850602 195.996880511
//
IT	5865
RD	8
LK	-68980.442006
QD	-632.482982 -> -504.216025
RI	0.0265257323
TR	0.001472	0.004883
MT	24.121906
MM	C_pi: 18.909755, n_recomb: 89641.275828
RS	0	0.000000	985.123256	0.791947	0.000009	0.000000
RS	1	0.009105	985.123256	0.864066	0.000010	0.000001
RS	2	0.019039	985.123256	0.942753	0.000011	0.000003
RS	3	0.029877	985.123256	1.028607	0.000011	0.000006
RS	4	0.041703	27.527313	40.154063	0.000448	0.000249
RS	5	0.054605	27.527313	43.790061	0.000489	0.000369
RS	6	0.068682	7.086061	185.358722	0.002068	0.001656
RS	7	0.084040	7.086061	201.785751	0.002251	0.002106
RS	8	0.100797	3.430279	453.063148	0.005054	0.004858
RS	9	0.119079	3.430279	491.590658	0.005484	0.005669
RS	10	0.139026	2.302119	793.153905	0.008848	0.009181
RS	11	0.160790	2.302119	856.907438	0.009559	0.010231
RS	12	0.184534	1.838567	1156.525714	0.012902	0.013701
RS	13	0.210441	1.838567	1243.458004	0.013871	0.014957
RS	14	0.238707	1.620118	1513.457068	0.016883	0.018029
RS	15	0.269546	1.620118	1618.851006	0.018059	0.019506
RS	16	0.303193	1.515944	1845.808808	0.020591	0.022066
RS	17	0.339904	1.515944	1963.713569	0.021906	0.023734
RS	18	0.379957	1.481264	2132.442499	0.023789	0.025623
RS	19	0.423657	1.481264	2256.199593	0.025169	0.027407
RS	20	0.471336	1.498095	2354.189352	0.026262	0.028481
RS	21	0.523356	1.498095	2477.311739	0.027636	0.030293
RS	22	0.580112	1.558420	2499.714452	0.027886	0.030482
RS	23	0.642036	1.558420	2616.775923	0.029192	0.032231
RS	24	0.709599	1.661123	2564.011754	0.028603	0.031511
RS	25	0.783313	1.661123	2671.180998	0.029799	0.033109
RS	26	0.863738	1.811481	2546.670180	0.028410	0.031488
RS	27	0.951486	1.811481	2641.967119	0.029473	0.032877
RS	28	1.047224	2.018826	2455.268842	0.027390	0.030450
RS	29	1.151678	2.018826	2538.486089	0.028318	0.031611
RS	30	1.265643	2.292230	2308.576407	0.025753	0.028615
RS	31	1.389985	2.292230	2380.704775	0.026558	0.029563
RS	32	1.525648	2.638239	2131.097121	0.023774	0.026307
RS	33	1.673663	2.638239	2193.548314	0.024470	0.027073
RS	34	1.835154	3.062071	1943.900803	0.021685	0.023822
RS	35	2.011350	3.062071	1998.006016	0.022289	0.024434
RS	36	2.203588	3.569728	1760.489483	0.019639	0.021352
RS	37	2.413329	3.569728	1807.348939	0.020162	0.021834
RS	38	2.642167	4.167405	1588.432967	0.017720	0.019005
RS	39	2.891841	4.167405	1628.909210	0.018171	0.019374
RS	40	3.164247	4.858342	1431.960792	0.015974	0.016841
RS	41	3.461456	4.858342	1466.687421	0.016362	0.017113
RS	42	3.785726	5.640127	1293.044163	0.014425	0.014893
RS	43	4.139521	5.640127	1322.442336	0.014753	0.015082
RS	44	4.525529	6.502903	1171.905223	0.013073	0.013170
RS	45	4.946682	6.502903	1196.204240	0.013344	0.013291
RS	46	5.406181	7.428387	1067.477107	0.011908	0.011666
RS	47	5.907518	7.428387	1086.729867	0.012123	0.011731
RS	48	6.454502	8.391689	977.618407	0.010906	0.010361
RS	49	7.051288	8.391689	991.721243	0.011063	0.010379
RS	50	7.702411	9.374003	898.579385	0.010024	0.009215
RS	51	8.412819	9.374003	907.361487	0.010122	0.009192
RS	52	9.187910	10.387918	824.565806	0.009199	0.008171
RS	53	10.033572	10.387918	828.022282	0.009237	0.008112
RS	54	10.956232	12.222826	706.396212	0.007880	0.006704
RS	55	11.962899	12.222826	708.928799	0.007909	0.006659
RS	56	13.061224	12.222826	706.076510	0.007877	0.006567
RS	57	14.259551	12.222826	697.420515	0.007780	0.006423
RS	58	15.566985	224.302580	39.288857	0.000438	0.000425
RS	59	16.993461	224.302580	42.731160	0.000477	0.000451
RS	60	18.549818	224.302580	46.461076	0.000518	0.000478
RS	61	20.247880	224.302580	50.499856	0.000563	0.000506
RS	62	22.100550	224.302580	54.869745	0.000612	0.000535
RS	63	24.121906	224.302580	9217.805478	0.102830	0.048771
PA	4+25*2+4+6 0.001472440 0.004883368 24.121906153 985.123256492 27.527313067 7.086061471 3.430278580 2.302118580 1.838566548 1.620118344 1.515944324 1.481264306 1.498094928 1.558419610 1.661122922 1.811481360 2.018826362 2.292230439 2.638239400 3.062071291 3.569728313 4.167404990 4.858341900 5.640127078 6.502903445 7.428386832 8.391688789 9.374003302 10.387918314 12.222826109 224.302580195
//
IT	6160
RD	9
LK	-68732.669643
QD	-540.869584 -> -434.572256
RI	0.0232286235
TR	0.001237	0.004934
MT	25.943829
MM	C_pi: 19.889833, n_recomb: 95002.598697
RS	0	0.000000	2353.442489	0.355193	0.000004	0.000000
RS	1	0.009231	2353.442489	0.387987	0.000004	0.000000
RS	2	0.019313	2353.442489	0.423810	0.000004	0.000001
RS	3	0.030327	2353.442489	0.462942	0.000005	0.000003
RS	4	0.042357	42.422412	28.049426	0.000295	0.000173
RS	5	0.055497	42.422412	30.629683	0.000322	0.000255
RS	6	0.069851	9.390990	150.991026	0.001589	0.001339
RS	7	0.085529	9.390990	164.647339	0.001733	0.001693
RS	8	0.102654	4.235762	397.505893	0.004184	0.004206
RS	9	0.121361	4.235762	432.217784	0.004550	0.004872
RS	10	0.141794	2.744572	723.959667	0.007620	0.008185
RS	11	0.164113	2.744572	784.132399	0.008254	0.009057
RS	12	0.188492	2.144695	1084.542474	0.011416	0.012403
RS	13	0.215122	2.144695	1169.445892	0.012310	0.013468
RS	14	0.244210	1.857397	1452.647526	0.015291	0.016530
RS	15	0.275983	1.857397	1558.724692	0.016407	0.017831
RS	16	0.310688	1.711417	1810.660221	0.019059	0.020515
RS	17	0.348598	1.711417	1932.687720	0.020344	0.022039
RS	18	0.390006	1.649063	2135.326265	0.022477	0.024182
RS	19	0.435237	1.649063	2266.732906	0.023860	0.025863
RS	20	0.484643	1.646836	2403.082089	0.025295	0.027289
RS	21	0.538609	1.646836	2536.814579	0.026703	0.029043
RS	22	0.597557	1.693913	2596.777303	0.027334	0.029638
RS	23	0.661946	1.693913	2726.377365	0.028698	0.031367
RS	24	0.732278	1.787781	2705.457841	0.028478	0.031056
RS	25	0.809103	1.787781	2825.880164	0.029745	0.032668
RS	26	0.893019	1.933063	2723.777873	0.028671	0.031417
RS	27	0.984681	1.933063	2831.930746	0.029809	0.032841
RS	28	1.084804	2.138626	2656.423698	0.027962	0.030716
RS	29	1.194169	2.138626	2751.307629	0.028960	0.031922
RS	30	1.313630	2.412882	2521.968402	0.026546	0.029147
RS	31	1.444117	2.412882	2604.171880	0.027412	0.030142
RS	32	1.586649	2.761533	2346.843449	0.024703	0.027028
RS	33	1.742338	2.761533	2417.680057	0.025449	0.027838
RS	34	1.912397	3.189023	2154.752967	0.022681	0.024661
RS	35	2.098155	3.189023	2215.623970	0.023322	0.025313
RS	36	2.301059	3.700844	1961.529228	0.020647	0.022252
RS	37	2.522692	3.700844	2013.675130	0.021196	0.022767
RS	38	2.764784	4.302793	1776.620121	0.018701	0.019921
RS	39	3.029222	4.302793	1821.058011	0.019169	0.020315
RS	40	3.318069	4.997440	1605.817786	0.016903	0.017741
RS	41	3.633579	4.997440	1643.313818	0.017298	0.018031
RS	42	3.978213	5.780905	1452.361162	0.015288	0.015757
RS	43	4.354658	5.780905	1483.423030	0.015615	0.015957
RS	44	4.765852	6.640412	1317.418627	0.013867	0.013988
RS	45	5.215002	6.640412	1342.300902	0.014129	0.014111
RS	46	5.705612	7.552711	1200.522047	0.012637	0.012436
RS	47	6.241507	7.552711	1219.230934	0.012834	0.012493
RS	48	6.826870	8.485311	1099.796172	0.011576	0.011083
RS	49	7.466265	8.485311	1112.099358	0.011706	0.011081
RS	50	8.164680	9.408779	1011.360717	0.010646	0.009892
RS	51	8.927564	9.408779	1016.881699	0.010704	0.009837
RS	52	9.760867	10.321638	928.813603	0.009777	0.008800
RS	53	10.671089	10.321638	927.313795	0.009761	0.008696
RS	54	11.665331	11.876882	803.361375	0.008456	0.007298
RS	55	12.751348	11.876882	799.684392	0.008418	0.007201
RS	56	13.937611	11.876882	789.227252	0.008307	0.007046
RS	57	15.233373	11.876882	771.644736	0.008122	0.006829
RS	58	16.648744	252.496331	37.349376	0.000393	0.000377
RS	59	18.194762	252.496331	40.691553	0.000428	0.000401
RS	60	19.883487	252.496331	44.321479	0.000467	0.000426
RS	61	21.728093	252.496331	48.261603	0.000508	0.000453
RS	62	23.742968	252.496331	52.535625	0.000553	0.000480
RS	63	25.943829	252.496331	9538.584308	0.100403	0.049631
PA	4+25*2+4+6 0.001237066 0.004934040 25.943829232 2353.442488871 42.422411773 9.390989858 4.235761903 2.744571923 2.144695060 1.857397491 1.711417031 1.649063072 1.646836329 1.693912591 1.787780503 1.933063374 2.138626407 2.412882431 2.761533243 3.189023420 3.700843765 4.302793111 4.997439792 5.780904882 6.640411900 7.552711198 8.485311160 9.408778915 10.321637598 11.876881673 252.496330913
//
IT	6431
RD	10
LK	-68525.592756
QD	-465.382259 -> -373.961653
RI	0.0206702476
TR	0.001043	0.004946
MT	27.945986
MM	C_pi: 20.794380, n_recomb: 99334.480094
RS	0	0.000000	5333.730068	0.165780	0.000002	0.000000
RS	1	0.009359	5333.730068	0.181300	0.000002	0.000000
RS	2	0.019594	5333.730068	0.198273	0.000002	0.000001
RS	3	0.030787	5333.730068	0.216835	0.000002	0.000001
RS	4	0.043028	62.599522	20.202827	0.000203	0.000125
RS	5	0.056414	62.599522	22.089458	0.000222	0.000183
RS	6	0.071053	12.020050	125.713345	0.001266	0.001113
RS	7	0.087062	12.020050	137.293186	0.001382	0.001401
RS	8	0.104569	5.098055	353.096923	0.003555	0.003716
RS	9	0.123715	5.098055	384.647803	0.003872	0.004280
RS	10	0.144653	3.214975	663.332189	0.006678	0.007401
RS	11	0.167551	3.214975	720.069190	0.007249	0.008143
RS	12	0.192591	2.473220	1014.093022	0.010209	0.011334
RS	13	0.219975	2.473220	1096.302643	0.011036	0.012251
RS	14	0.249922	2.114226	1383.372919	0.013926	0.015245
RS	15	0.282672	2.114226	1488.640720	0.014986	0.016402
RS	16	0.318486	1.924142	1755.913689	0.017677	0.019131
RS	17	0.357653	1.924142	1879.965005	0.018926	0.020535
RS	18	0.400486	1.832413	2108.070053	0.021222	0.022842
RS	19	0.447327	1.832413	2244.780262	0.022598	0.024436
RS	20	0.498552	1.810148	2413.283228	0.024295	0.026128
RS	21	0.554571	1.810148	2555.409012	0.025725	0.027832
RS	22	0.615833	1.843677	2649.578876	0.026673	0.028756
RS	23	0.682829	1.843677	2789.920290	0.028086	0.030472
RS	24	0.756095	1.929123	2800.324623	0.028191	0.030512
RS	25	0.836219	1.929123	2932.767073	0.029524	0.032141
RS	26	0.923841	2.070488	2855.005970	0.028741	0.031221
RS	27	1.019663	2.070488	2975.344564	0.029953	0.032685
RS	28	1.124454	2.276231	2814.771177	0.028336	0.030840
RS	29	1.239053	2.276231	2921.107075	0.029407	0.032097
RS	30	1.364376	2.554175	2697.109060	0.027152	0.029534
RS	31	1.501429	2.554175	2789.479072	0.028082	0.030583
RS	32	1.651309	2.909242	2529.504803	0.025465	0.027612
RS	33	1.815217	2.909242	2608.986556	0.026265	0.028472
RS	34	1.994465	3.345178	2337.639802	0.023533	0.025377
RS	35	2.190489	3.345178	2405.601727	0.024217	0.026073
RS	36	2.404859	3.867029	2139.304832	0.021536	0.023044
RS	37	2.639292	3.867029	2197.059496	0.022118	0.023596
RS	38	2.895666	4.480283	1945.634406	0.019587	0.020745
RS	39	3.176035	4.480283	1994.313486	0.020077	0.021168
RS	40	3.482644	5.186909	1763.924662	0.017757	0.018564
RS	41	3.817948	5.186909	1804.406959	0.018165	0.018874
RS	42	4.184635	5.981587	1598.718291	0.016094	0.016556
RS	43	4.585640	5.981587	1631.588853	0.016425	0.016768
RS	44	5.024175	6.848617	1452.218034	0.014619	0.014753
RS	45	5.503754	6.848617	1477.749154	0.014876	0.014879
RS	46	6.028218	7.759713	1324.668807	0.013335	0.013162
RS	47	6.601766	7.759713	1342.805194	0.013518	0.013212
RS	48	7.228994	8.674564	1214.592216	0.012227	0.011771
RS	49	7.914925	8.674564	1224.939862	0.012331	0.011750
RS	50	8.665053	9.552790	1118.112705	0.011256	0.010544
RS	51	9.485386	9.552790	1120.023032	0.011275	0.010455
RS	52	10.382496	10.378405	1028.363969	0.010353	0.009415
RS	53	11.363568	10.378405	1021.244494	0.010281	0.009262
RS	54	12.436459	11.671668	899.216932	0.009052	0.007903
RS	55	13.609764	11.671668	887.827460	0.008938	0.007744
RS	56	14.892880	11.671668	868.234926	0.008741	0.007516
RS	57	16.296085	11.671668	840.236370	0.008459	0.007217
RS	58	17.830618	280.075537	35.860823	0.000361	0.000342
RS	59	19.508770	280.075537	39.133700	0.000394	0.000365
RS	60	21.343982	280.075537	42.695938	0.000430	0.000389
RS	61	23.350955	280.075537	46.571124	0.000469	0.000414
RS	62	25.545763	280.075537	50.784322	0.000511	0.000440
RS	63	27.945986	280.075537	9750.071714	0.098154	0.050275
PA	4+25*2+4+6 0.001043008 0.004945670 27.945986041 5333.730068416 62.599522420 12.020050298 5.098055177 3.214974730 2.473219968 2.114225858 1.924142093 1.832412502 1.810147934 1.843676889 1.929123421 2.070488042 2.276230974 2.554174819 2.909241519 3.345178442 3.867028636 4.480283286 5.186909338 5.981587254 6.848616629 7.759713234 8.674563987 9.552789647 10.378404951 11.671667770 280.075537371
//
IT	6525
RD	11
LK	-68346.131747
QD	-401.431998 -> -320.247942
RI	0.0185789928
TR	0.000880	0.004932
MT	30.090142
MM	C_pi: 21.597875, n_recomb: 102702.678113
RS	0	0.000000	11489.191791	0.080519	0.000001	0.000000
RS	1	0.009487	11489.191791	0.088160	0.000001	0.000000
RS	2	0.019874	11489.191791	0.096526	0.000001	0.000000
RS	3	0.031247	11489.191791	0.105686	0.000001	0.000001
RS	4	0.043698	88.920012	14.950369	0.000146	0.000092
RS	5	0.057331	88.920012	16.366673	0.000159	0.000136
RS	6	0.072257	14.920106	106.731700	0.001039	0.000947
RS	7	0.088600	14.920106	116.728376	0.001137	0.001188
RS	8	0.106492	5.997859	317.223701	0.003089	0.003339
RS	9	0.126082	5.997859	346.150370	0.003370	0.003829
RS	10	0.147531	3.707430	610.131734	0.005941	0.006772
RS	11	0.171014	3.707430	663.638602	0.006462	0.007415
RS	12	0.196726	2.822995	946.271488	0.009214	0.010437
RS	13	0.224876	2.822995	1025.355413	0.009984	0.011237
RS	14	0.255698	2.390981	1309.097199	0.012746	0.014123
RS	15	0.289443	2.390981	1412.385159	0.013752	0.015162
RS	16	0.326390	2.154754	1686.963788	0.016426	0.017881
RS	17	0.366842	2.154754	1811.237332	0.017636	0.019181
RS	18	0.411132	2.031725	2057.204546	0.020031	0.021587
RS	19	0.459623	2.031725	2197.048764	0.021392	0.023105
RS	20	0.512715	1.987965	2391.649622	0.023287	0.024996
RS	21	0.570844	1.987965	2539.962601	0.024731	0.026656
RS	22	0.634488	2.007099	2664.489019	0.025944	0.027850
RS	23	0.704169	2.007099	2813.625771	0.027396	0.029557
RS	24	0.780462	2.083891	2853.995302	0.027789	0.029900
RS	25	0.863992	2.083891	2996.963627	0.029181	0.031551
RS	26	0.955447	2.221744	2944.510856	0.028670	0.030929
RS	27	1.055578	2.221744	3076.052705	0.029951	0.032436
RS	28	1.165209	2.428737	2933.230619	0.028560	0.030853
RS	29	1.285241	2.428737	3050.496070	0.029702	0.032165
RS	30	1.416660	2.712130	2835.815923	0.027612	0.029808
RS	31	1.560547	2.712130	2938.178096	0.028609	0.030915
RS	32	1.718084	3.076103	2679.990625	0.026095	0.028089
RS	33	1.890568	3.076103	2768.171561	0.026953	0.029004
RS	34	2.079415	3.523725	2492.797088	0.024272	0.025997
RS	35	2.286178	3.523725	2568.032739	0.025005	0.026742
RS	36	2.512557	4.059662	2293.573796	0.022332	0.023754
RS	37	2.760413	4.059662	2357.176258	0.022951	0.024346
RS	38	3.031783	4.689178	2094.921673	0.020398	0.021498
RS	39	3.328898	4.689178	2148.089390	0.020916	0.021954
RS	40	3.654201	5.413702	1905.549683	0.018554	0.019328
RS	41	4.010366	5.413702	1949.245878	0.018980	0.019662
RS	42	4.400320	6.226509	1731.298781	0.016857	0.017309
RS	43	4.827270	6.226509	1766.170371	0.017197	0.017535
RS	44	5.294725	7.108995	1575.453629	0.015340	0.015480
RS	45	5.806528	7.108995	1601.780263	0.015596	0.015611
RS	46	6.366886	8.027757	1439.063397	0.014012	0.013858
RS	47	6.980406	8.027757	1456.713990	0.014184	0.013902
RS	48	7.652130	8.934441	1321.157129	0.012864	0.012436
RS	49	8.387583	8.934441	1329.546527	0.012946	0.012397
RS	50	9.192808	9.777348	1217.993162	0.011859	0.011179
RS	51	10.074425	9.777348	1216.138164	0.011841	0.011058
RS	52	11.039683	10.525484	1122.388724	0.010929	0.010021
RS	53	12.096515	10.525484	1109.218344	0.010800	0.009818
RS	54	13.253611	11.567270	993.096265	0.009670	0.008524
RS	55	14.520480	11.567270	972.626041	0.009470	0.008293
RS	56	15.907540	11.567270	942.556045	0.009178	0.007983
RS	57	17.426190	11.567270	902.899380	0.008791	0.007593
RS	58	19.088917	306.027072	34.785267	0.000339	0.000318
RS	59	20.909388	306.027072	38.018406	0.000370	0.000340
RS	60	22.902569	306.027072	41.544165	0.000405	0.000363
RS	61	25.084845	306.027072	45.387271	0.000442	0.000387
RS	62	27.474155	306.027072	49.574127	0.000483	0.000412
RS	63	30.090142	306.027072	9860.893662	0.096014	0.050760
PA	4+25*2+4+6 0.000880114 0.004931735 30.090141990 11489.191791345 88.920012249 14.920105691 5.997858687 3.707429623 2.822995430 2.390980849 2.154754498 2.031724688 1.987964599 2.007099042 2.083891009 2.221744151 2.428737164 2.712130008 3.076102935 3.523724967 4.059661667 4.689178178 5.413702074 6.226509366 7.108995420 8.027757299 8.934440796 9.777348202 10.525483559 11.567270405 306.027072325
//
IT	6798
RD	12
LK	-68185.866612
QD	-345.888808 -> -272.218167
RI	0.0167749711
TR	0.000743	0.004903
MT	32.320367
MM	C_pi: 22.257890, n_recomb: 105100.629176
RS	0	0.000000	22536.725479	0.042502	0.000000	0.000000
RS	1	0.009611	22536.725479	0.046589	0.000000	0.000000
RS	2	0.020146	22536.725479	0.051068	0.000000	0.000000
RS	3	0.031693	22536.725479	0.055977	0.000001	0.000000
RS	4	0.044350	122.103514	11.324478	0.000108	0.000070
RS	5	0.058224	122.103514	12.411841	0.000118	0.000103
RS	6	0.073431	18.023359	92.123831	0.000877	0.000823
RS	7	0.090099	18.023359	100.884372	0.000960	0.001030
RS	8	0.108369	6.915056	287.666784	0.002737	0.003046
RS	9	0.128396	6.915056	314.375111	0.002991	0.003481
RS	10	0.150347	4.216142	562.702901	0.005354	0.006259
RS	11	0.174408	4.216142	613.144450	0.005834	0.006825
RS	12	0.200781	3.192953	880.735726	0.008380	0.009670
RS	13	0.229690	3.192953	956.338096	0.009099	0.010377
RS	14	0.261376	2.688203	1231.040462	0.011713	0.013128
RS	15	0.296108	2.688203	1331.328159	0.012667	0.014068
RS	16	0.334178	2.404080	1606.395205	0.015284	0.016736
RS	17	0.375907	2.404080	1729.233765	0.016453	0.017946
RS	18	0.421647	2.247570	1986.194674	0.018898	0.020403
RS	19	0.471782	2.247570	2127.064071	0.020238	0.021851
RS	20	0.526737	2.180416	2341.879662	0.022282	0.023889
RS	21	0.586972	2.180416	2494.103074	0.023731	0.025508
RS	22	0.652998	2.183777	2644.872691	0.025165	0.026926
RS	23	0.725368	2.183777	2800.653365	0.026647	0.028624
RS	24	0.804695	2.251084	2869.104193	0.027299	0.029233
RS	25	0.891645	2.251084	3020.797122	0.028742	0.030904
RS	26	0.986953	2.385159	2994.014515	0.028487	0.030557
RS	27	1.091420	2.385159	3135.419315	0.029833	0.032107
RS	28	1.205928	2.593685	3012.624829	0.028664	0.030773
RS	29	1.331441	2.593685	3139.938236	0.029876	0.032143
RS	30	1.469017	2.883342	2938.143606	0.027956	0.029988
RS	31	1.619815	2.883342	3049.998515	0.029020	0.031157
RS	32	1.785107	3.257549	2797.780208	0.026620	0.028477
RS	33	1.966286	3.257549	2894.441853	0.027540	0.029453
RS	34	2.164877	3.718706	2619.294627	0.024922	0.026539
RS	35	2.382555	3.718706	2701.773139	0.025707	0.027338
RS	36	2.621154	4.271134	2423.152413	0.023056	0.024397
RS	37	2.882685	4.271134	2492.685205	0.023717	0.025035
RS	38	3.169351	4.919917	2223.176298	0.021153	0.022198
RS	39	3.483570	4.919917	2280.975024	0.021703	0.022690
RS	40	3.827988	5.666006	2029.356089	0.019309	0.020049
RS	41	4.205508	5.666006	2076.433774	0.019757	0.020411
RS	42	4.619311	6.501323	1848.788326	0.017591	0.018027
RS	43	5.072886	6.501323	1885.833397	0.017943	0.018272
RS	44	5.570053	7.404392	1685.861632	0.016040	0.016181
RS	45	6.115004	7.404392	1713.148522	0.016300	0.016320
RS	46	6.712329	8.336639	1542.500287	0.014676	0.014534
RS	47	7.367064	8.336639	1559.809121	0.014841	0.014575
RS	48	8.084726	9.241538	1418.330953	0.013495	0.013087
RS	49	8.871362	9.241538	1424.861774	0.013557	0.013032
RS	50	9.733602	10.055769	1309.870544	0.012463	0.011807
RS	51	10.678713	10.055769	1304.251957	0.012410	0.011653
RS	52	11.714658	10.732886	1209.771753	0.011511	0.010626
RS	53	12.850168	10.732886	1190.336131	0.011326	0.010371
RS	54	14.094812	11.528798	1083.751129	0.010312	0.009165
RS	55	15.459080	11.528798	1053.020048	0.010019	0.008852
RS	56	16.954467	11.528798	1011.374613	0.009623	0.008452
RS	57	18.593577	11.528798	959.118198	0.009126	0.007964
RS	58	20.390222	328.856486	34.108036	0.000325	0.000301
RS	59	22.359543	328.856486	37.330890	0.000355	0.000323
RS	60	24.518136	328.856486	40.851386	0.000389	0.000345
RS	61	26.884192	328.856486	44.695404	0.000425	0.000369
RS	62	29.477651	328.856486	48.890682	0.000465	0.000394
RS	63	32.320367	328.856486	9870.346578	0.093913	0.051137
PA	4+25*2+4+6 0.000742828 0.004903325 32.320367267 22536.725479394 122.103513848 18.023358790 6.915055574 4.216142436 3.192953330 2.688202578 2.404079643 2.247569860 2.180416338 2.183777472 2.251083567 2.385159228 2.593684758 2.883341983 3.257549051 3.718706246 4.271133513 4.919917319 5.666005674 6.501322878 7.404392262 8.336638953 9.241538340 10.055768551 10.732886304 11.528798367 328.856485554
//
IT	7743
RD	13
LK	-68040.118704
QD	-296.873916 -> -229.635084
RI	0.0151580991
TR	0.000629	0.004868
MT	34.574228
MM	C_pi: 22.741328, n_recomb: 106532.998733
RS	0	0.000000	46780.540599	0.020992	0.000000	0.000000
RS	1	0.009728	46780.540599	0.023035	0.000000	0.000000
RS	2	0.020402	46780.540599	0.025276	0.000000	0.000000
RS	3	0.032115	46780.540599	0.027736	0.000000	0.000000
RS	4	0.044967	162.603681	8.755612	0.000082	0.000055
RS	5	0.059070	162.603681	9.606832	0.000090	0.000080
RS	6	0.074544	21.237356	80.677155	0.000757	0.000729
RS	7	0.091524	21.237356	88.455094	0.000830	0.000911
RS	8	0.110155	7.824069	263.009266	0.002469	0.002818
RS	9	0.130599	7.824069	287.820224	0.002702	0.003214
RS	10	0.153032	4.732441	520.067216	0.004882	0.005839
RS	11	0.177647	4.732441	567.591170	0.005328	0.006347
RS	12	0.204657	3.580467	817.509024	0.007674	0.009012
RS	13	0.234294	3.580467	889.351634	0.008348	0.009643
RS	14	0.266814	3.005549	1150.518336	0.010800	0.012243
RS	15	0.302498	3.005549	1246.935924	0.011705	0.013097
RS	16	0.341653	2.672371	1516.749368	0.014237	0.015685
RS	17	0.384617	2.672371	1636.658536	0.015363	0.016813
RS	18	0.431761	2.480146	1898.408223	0.017820	0.019282
RS	19	0.483491	2.480146	2038.295340	0.019133	0.020664
RS	20	0.540253	2.387383	2267.622048	0.021286	0.022809
RS	21	0.602537	2.387383	2421.465805	0.022730	0.024386
RS	22	0.670880	2.373154	2594.136289	0.024351	0.025988
RS	23	0.745871	2.373154	2754.265559	0.025854	0.027674
RS	24	0.828157	2.429667	2848.379781	0.026737	0.028519
RS	25	0.918449	2.429667	3006.741396	0.028224	0.030208
RS	26	1.017524	2.559149	3005.368949	0.028211	0.030114
RS	27	1.126237	2.559149	3154.974648	0.029615	0.031706
RS	28	1.245525	2.768853	3053.900964	0.028666	0.030611
RS	29	1.376418	2.768853	3190.039662	0.029944	0.032037
RS	30	1.520045	3.064816	3004.255332	0.028200	0.030083
RS	31	1.677643	3.064816	3124.780824	0.029332	0.031315
RS	32	1.850573	3.449647	2882.424857	0.027057	0.028786
RS	33	2.040325	3.449647	2987.066981	0.028039	0.029824
RS	34	2.248537	3.925048	2716.258467	0.025497	0.027011
RS	35	2.477003	3.925048	2805.717893	0.026337	0.027867
RS	36	2.727694	4.494997	2526.906674	0.023719	0.024981
RS	37	3.002773	4.494997	2602.273312	0.024427	0.025669
RS	38	3.304612	5.164437	2329.132903	0.021863	0.022851
RS	39	3.635813	5.164437	2391.575070	0.022449	0.023384
RS	40	3.999234	5.933879	2134.043708	0.020032	0.020735
RS	41	4.398009	5.933879	2184.584881	0.020506	0.021128
RS	42	4.835576	6.793950	1949.914319	0.018303	0.018719
RS	43	5.315710	6.793950	1989.259951	0.018673	0.018985
RS	44	5.842552	7.720346	1782.232068	0.016729	0.016863
RS	45	6.420645	7.720346	1810.636782	0.016996	0.017013
RS	46	7.054975	8.669392	1633.830006	0.015336	0.015198
RS	47	7.751013	8.669392	1650.974604	0.015497	0.015238
RS	48	8.514762	9.576318	1505.018878	0.014127	0.013730
RS	49	9.352808	9.576318	1509.871585	0.014173	0.013661
RS	50	10.272380	10.366082	1392.678991	0.013073	0.012432
RS	51	11.281408	10.366082	1383.439842	0.012986	0.012247
RS	52	12.388594	10.976531	1289.452384	0.012104	0.011235
RS	53	13.603488	10.976531	1263.755532	0.011863	0.010927
RS	54	14.936567	11.530265	1169.861865	0.010981	0.009828
RS	55	16.399328	11.530265	1127.955264	0.010588	0.009426
RS	56	18.004387	11.530265	1073.953522	0.010081	0.008927
RS	57	19.765586	11.530265	1008.518555	0.009467	0.008333
RS	58	21.698116	347.091487	33.824260	0.000318	0.000291
RS	59	23.818642	347.091487	37.066793	0.000348	0.000312
RS	60	26.145454	347.091487	40.613850	0.000381	0.000335
RS	61	28.698619	347.091487	44.492486	0.000418	0.000359
RS	62	31.500156	347.091487	48.731769	0.000457	0.000384
RS	63	34.574228	347.091487	9780.493435	0.091807	0.051441
PA	4+25*2+4+6 0.000628629 0.004868114 34.574227775 46780.540598729 162.603680653 21.237355937 7.824068875 4.732440968 3.580466906 3.005549483 2.672370732 2.480146204 2.387382842 2.373154372 2.429666784 2.559148788 2.768852616 3.064815750 3.449646635 3.925047787 4.494997396 5.164437024 5.933878626 6.793949555 7.720346151 8.669391635 9.576317667 10.366081845 10.976531266 11.530265475 347.091486978
//
IT	8911
RD	14
LK	-67907.407891
QD	-253.524691 -> -192.884842
RI	0.0137084796
TR	0.000536	0.004829
MT	36.815438
MM	C_pi: 23.062686, n_recomb: 107131.621935
RS	0	0.000000	94061.587780	0.010613	0.000000	0.000000
RS	1	0.009837	94061.587780	0.011658	0.000000	0.000000
RS	2	0.020642	94061.587780	0.012805	0.000000	0.000000
RS	3	0.032510	94061.587780	0.014065	0.000000	0.000000
RS	4	0.045545	210.115657	6.915664	0.000065	0.000044
RS	5	0.059863	210.115657	7.595702	0.000071	0.000064
RS	6	0.075588	24.405927	71.800543	0.000670	0.000660
RS	7	0.092861	24.405927	78.808594	0.000736	0.000824
RS	8	0.111834	8.685528	242.858407	0.002267	0.002650
RS	9	0.132672	8.685528	266.092234	0.002484	0.003015
RS	10	0.155560	5.240897	482.596072	0.004505	0.005508
RS	11	0.180700	5.240897	527.442505	0.004923	0.005970
RS	12	0.208313	3.978910	758.223967	0.007077	0.008458
RS	13	0.238642	3.978910	826.241799	0.007712	0.009024
RS	14	0.271955	3.340126	1070.775748	0.009995	0.011464
RS	15	0.308545	3.340126	1162.778472	0.010854	0.012242
RS	16	0.348734	2.958322	1422.840926	0.013281	0.014730
RS	17	0.392877	2.958322	1538.706995	0.014363	0.015781
RS	18	0.441362	2.728682	1799.932040	0.016801	0.018233
RS	19	0.494617	2.728682	1937.191222	0.018082	0.019550
RS	20	0.553111	2.608203	2175.687182	0.020309	0.021766
RS	21	0.617358	2.608203	2329.134041	0.021741	0.023299
RS	22	0.687926	2.574480	2519.205333	0.023515	0.025052
RS	23	0.765435	2.574480	2681.531971	0.025030	0.026720
RS	24	0.850570	2.618705	2798.319534	0.026120	0.027773
RS	25	0.944079	2.618705	2961.306411	0.027642	0.029472
RS	26	1.046787	2.742541	2984.233100	0.027856	0.029612
RS	27	1.159598	2.742541	3140.285871	0.029312	0.031240
RS	28	1.283507	2.952765	3061.685652	0.028579	0.030374
RS	29	1.419605	2.952765	3205.273033	0.029919	0.031853
RS	30	1.569091	3.254714	3037.709135	0.028355	0.030098
RS	31	1.733282	3.254714	3165.907238	0.029552	0.031391
RS	32	1.913625	3.650112	2936.520408	0.027410	0.029018
RS	33	2.111709	3.650112	3048.474183	0.028455	0.030118
RS	34	2.329279	4.139916	2785.495797	0.026001	0.027414
RS	35	2.568251	4.139916	2881.529562	0.026897	0.028327
RS	36	2.830731	4.727769	2606.031582	0.024326	0.025507
RS	37	3.119032	4.727769	2687.022682	0.025082	0.026245
RS	38	3.435694	5.418493	2413.537976	0.022529	0.023455
RS	39	3.783506	5.418493	2480.556746	0.023154	0.024031
RS	40	4.165533	6.212196	2220.052748	0.020723	0.021381
RS	41	4.585141	6.212196	2274.092335	0.021227	0.021808
RS	42	5.046026	7.098286	2034.913164	0.018995	0.019381
RS	43	5.552250	7.098286	2076.669737	0.019384	0.019671
RS	44	6.108271	8.049709	1864.668447	0.017405	0.017522
RS	45	6.718989	8.049709	1894.361737	0.017683	0.017686
RS	46	7.389785	9.017760	1713.075924	0.015990	0.015845
RS	47	8.126568	9.017760	1730.278724	0.016151	0.015888
RS	48	8.935829	9.929491	1581.181114	0.014759	0.014363
RS	49	9.824699	9.929491	1584.620235	0.014791	0.014282
RS	50	10.801009	10.698147	1466.319248	0.013687	0.013051
RS	51	11.873359	10.698147	1453.739967	0.013570	0.012837
RS	52	13.051199	11.245804	1361.259615	0.012706	0.011843
RS	53	14.344905	11.245804	1329.518870	0.012410	0.011482
RS	54	15.765875	11.561971	1250.823552	0.011676	0.010509
RS	55	17.326628	11.561971	1197.150455	0.011175	0.010010
RS	56	19.040915	11.561971	1130.365598	0.010551	0.009404
RS	57	20.923839	11.561971	1051.545345	0.009815	0.008699
RS	58	22.991990	360.278890	33.912958	0.000317	0.000287
RS	59	25.263588	360.278890	37.204635	0.000347	0.000308
RS	60	27.758647	360.278890	40.809645	0.000381	0.000331
RS	61	30.499150	360.278890	44.756254	0.000418	0.000356
RS	62	33.509240	360.278890	49.074863	0.000458	0.000381
RS	63	36.815438	360.278890	9610.929292	0.089711	0.051691
PA	4+25*2+4+6 0.000535933 0.004828757 36.815438150 94061.587779561 210.115657023 24.405926876 8.685528480 5.240896658 3.978910313 3.340125875 2.958321869 2.728682274 2.608203022 2.574479774 2.618704649 2.742540701 2.952764974 3.254713505 3.650112177 4.139916413 4.727768657 5.418493456 6.212195773 7.098285987 8.049708986 9.017759550 9.929490706 10.698146849 11.245804480 11.561970719 360.278890354
//
IT	10020
RD	15
LK	-67788.427578
QD	-215.634495 -> -162.181187
RI	0.0124520247
TR	0.000462	0.004783
MT	39.056014
MM	C_pi: 23.288009, n_recomb: 107161.320210
RS	0	0.000000	185455.733834	0.005441	0.000000	0.000000
RS	1	0.009940	185455.733834	0.005982	0.000000	0.000000
RS	2	0.020868	185455.733834	0.006576	0.000000	0.000000
RS	3	0.032882	185455.733834	0.007230	0.000000	0.000000
RS	4	0.046091	263.082193	5.603461	0.000052	0.000036
RS	5	0.060612	263.082193	6.160310	0.000057	0.000053
RS	6	0.076577	27.305086	65.233496	0.000609	0.000612
RS	7	0.094128	27.305086	71.672455	0.000669	0.000764
RS	8	0.113424	9.442811	227.525388	0.002123	0.002540
RS	9	0.134639	9.442811	249.565390	0.002329	0.002884
RS	10	0.157962	5.717107	451.627411	0.004214	0.005267
RS	11	0.183603	5.717107	494.218757	0.004612	0.005691
RS	12	0.211793	4.375748	705.701786	0.006585	0.008011
RS	13	0.242785	4.375748	770.161594	0.007187	0.008523
RS	14	0.276858	3.685291	996.455221	0.009299	0.010799
RS	15	0.314317	3.685291	1083.978563	0.010115	0.011509
RS	16	0.355500	3.258225	1331.278501	0.012423	0.013883
RS	17	0.400777	3.258225	1442.578877	0.013462	0.014863
RS	18	0.450554	2.990923	1699.168354	0.015856	0.017274
RS	19	0.505278	2.990923	1832.785314	0.017103	0.018527
RS	20	0.565443	2.841332	2075.846065	0.019371	0.020785
RS	21	0.631587	2.841332	2227.471198	0.020786	0.022270
RS	22	0.704307	2.786619	2430.562398	0.022681	0.024143
RS	23	0.784254	2.786619	2593.422564	0.024201	0.025785
RS	24	0.872149	2.817310	2729.439649	0.025470	0.027018
RS	25	0.968780	2.817310	2895.358267	0.027019	0.028719
RS	26	1.075016	2.934617	2940.552386	0.027440	0.029073
RS	27	1.191812	2.934617	3101.513161	0.028942	0.030727
RS	28	1.320218	3.144855	3044.895097	0.028414	0.030079
RS	29	1.461386	3.144855	3194.661701	0.029812	0.031603
RS	30	1.616587	3.452614	3046.168582	0.028426	0.030043
RS	31	1.787215	3.452614	3181.077770	0.029685	0.031391
RS	32	1.974804	3.858665	2966.460017	0.027682	0.029175
RS	33	2.181038	3.858665	3085.055054	0.028789	0.030333
RS	34	2.407772	4.363235	2832.201651	0.026429	0.027743
RS	35	2.657043	4.363235	2934.387868	0.027383	0.028712
RS	36	2.931092	4.969614	2664.693183	0.024866	0.025964
RS	37	3.232381	4.969614	2751.085287	0.025672	0.026753
RS	38	3.563618	5.682539	2479.719403	0.023140	0.024000
RS	39	3.927780	5.682539	2551.242997	0.023807	0.024619
RS	40	4.328139	6.501808	2290.031572	0.021370	0.021976
RS	41	4.768294	6.501808	2347.613013	0.021907	0.022438
RS	42	5.252200	7.415648	2105.915704	0.019652	0.019999
RS	43	5.784206	7.415648	2150.216583	0.020065	0.020315
RS	44	6.369093	8.394365	1934.905424	0.018056	0.018145
RS	45	7.012117	8.394365	1966.096766	0.018347	0.018324
RS	46	7.719058	9.384274	1781.673957	0.016626	0.016462
RS	47	8.496269	9.384274	1799.214412	0.016790	0.016509
RS	48	9.350733	10.304318	1648.020512	0.015379	0.014971
RS	49	10.290131	10.304318	1650.392441	0.015401	0.014881
RS	50	11.322905	11.056037	1531.800555	0.014294	0.013651
RS	51	12.458336	11.056037	1516.281708	0.014150	0.013411
RS	52	13.706628	11.545656	1426.030597	0.013307	0.012438
RS	53	15.079000	11.545656	1388.644679	0.012958	0.012026
RS	54	16.587785	11.630834	1326.925908	0.012383	0.011194
RS	55	18.246542	11.630834	1261.222232	0.011769	0.010592
RS	56	20.070179	11.630834	1181.553775	0.011026	0.009876
RS	57	22.075085	11.630834	1089.451392	0.010166	0.009056
RS	58	24.279277	369.415967	34.319197	0.000320	0.000287
RS	59	26.702564	369.415967	37.686459	0.000352	0.000309
RS	60	29.366726	369.415967	41.377746	0.000386	0.000333
RS	61	32.295703	369.415967	45.422582	0.000424	0.000358
RS	62	35.515820	369.415967	49.852730	0.000465	0.000385
RS	63	39.056014	369.415967	9397.115860	0.087691	0.051892
PA	4+25*2+4+6 0.000462318 0.004783436 39.056013941 185455.733834145 263.082192837 27.305085852 9.442811186 5.717107068 4.375748442 3.685290800 3.258224875 2.990922878 2.841332359 2.786618964 2.817310165 2.934616774 3.144855377 3.452613718 3.858665201 4.363234601 4.969613581 5.682539312 6.501807670 7.415648100 8.394365192 9.384274054 10.304318384 11.056036925 11.545656117 11.630834438 369.415966778
//
IT	4204
RD	16
LK	-67684.222331
QD	-183.158931 -> -139.318529
RI	0.0115797638
TR	0.000430	0.004783
MT	40.672524
MM	C_pi: 23.222405, n_recomb: 106875.317260
RS	0	0.000000	341072.823476	0.002972	0.000000	0.000000
RS	1	0.010011	341072.823476	0.003269	0.000000	0.000000
RS	2	0.021023	341072.823476	0.003597	0.000000	0.000000
RS	3	0.033138	341072.823476	0.003957	0.000000	0.000000
RS	4	0.046466	318.954285	4.654959	0.000044	0.000031
RS	5	0.061128	318.954285	5.120888	0.000048	0.000045
RS	6	0.077258	29.708298	60.465449	0.000566	0.000583
RS	7	0.095003	29.708298	66.479639	0.000622	0.000727
RS	8	0.114524	10.033734	216.248026	0.002023	0.002484
RS	9	0.135999	10.033734	237.374439	0.002221	0.002816
RS	10	0.159624	6.125713	426.351443	0.003989	0.005114
RS	11	0.185613	6.125713	466.977246	0.004369	0.005511
RS	12	0.214205	4.745628	659.434805	0.006170	0.007673
RS	13	0.245659	4.745628	720.473767	0.006741	0.008139
RS	14	0.280261	4.020812	927.751553	0.008681	0.010252
RS	15	0.318327	4.020812	1010.626124	0.009456	0.010903
RS	16	0.360204	3.554089	1243.313898	0.011633	0.013155
RS	17	0.406273	3.554089	1349.443830	0.012626	0.014070
RS	18	0.456954	3.249479	1598.594930	0.014958	0.016423
RS	19	0.512708	3.249479	1727.468428	0.016163	0.017613
RS	20	0.574044	3.069013	1971.767141	0.018449	0.019889
RS	21	0.641519	3.069013	2120.015120	0.019836	0.021323
RS	22	0.715750	2.990659	2332.960650	0.021829	0.023286
RS	23	0.797411	2.990659	2494.487701	0.023340	0.024898
RS	24	0.887247	3.004752	2647.341422	0.024770	0.026282
RS	25	0.986076	3.004752	2814.210938	0.026332	0.027978
RS	26	1.094798	3.112094	2880.484344	0.026952	0.028520
RS	27	1.214404	3.112094	3044.451115	0.028486	0.030192
RS	28	1.345984	3.318357	3009.988690	0.028164	0.029744
RS	29	1.490735	3.318357	3164.251400	0.029607	0.031304
RS	30	1.649976	3.627140	3036.194089	0.028409	0.029929
RS	31	1.825159	3.627140	3176.417525	0.029721	0.031325
RS	32	2.017878	4.038060	2978.741456	0.027871	0.029263
RS	33	2.229890	4.038060	3102.875163	0.029033	0.030473
RS	34	2.463125	4.550393	2862.767009	0.026786	0.027999
RS	35	2.719709	4.550393	2970.270256	0.027792	0.029020
RS	36	3.001977	5.166919	2709.122403	0.025348	0.026349
RS	37	3.312503	5.166919	2800.305951	0.026202	0.027186
RS	38	3.654114	5.892086	2533.725123	0.023707	0.024474
RS	39	4.029922	5.892086	2609.326048	0.024415	0.025135
RS	40	4.443351	6.725234	2349.861886	0.021987	0.022507
RS	41	4.898166	6.725234	2410.700661	0.022556	0.023003
RS	42	5.398511	7.653459	2168.637034	0.020291	0.020559
RS	43	5.948943	7.653459	2215.310509	0.020728	0.020901
RS	44	6.554476	8.644708	1998.513183	0.018699	0.018715
RS	45	7.220627	8.644708	2031.122042	0.019005	0.018911
RS	46	7.953463	9.641015	1845.066487	0.017264	0.017032
RS	47	8.759661	9.641015	1862.940219	0.017431	0.017085
RS	48	9.646563	10.554393	1710.879009	0.016008	0.015537
RS	49	10.622249	10.554393	1712.241900	0.016021	0.015440
RS	50	11.695608	11.276276	1594.387020	0.014918	0.014215
RS	51	12.876415	11.276276	1576.025220	0.014746	0.013951
RS	52	14.175428	11.698926	1488.933149	0.013931	0.013003
RS	53	15.604479	11.698926	1445.973771	0.013530	0.012543
RS	54	17.176586	11.549641	1403.451895	0.013132	0.011866
RS	55	18.906071	11.549641	1325.041525	0.012398	0.011157
RS	56	20.808687	11.549641	1232.010734	0.011528	0.010329
RS	57	22.901765	11.549641	1126.386163	0.010539	0.009394
RS	58	25.204372	370.498262	34.979528	0.000327	0.000291
RS	59	27.737483	370.498262	38.434474	0.000360	0.000314
RS	60	30.524173	370.498262	42.223809	0.000395	0.000339
RS	61	33.589827	370.498262	46.378085	0.000434	0.000365
RS	62	36.962370	370.498262	50.930151	0.000477	0.000393
RS	63	40.672524	370.498262	9184.392044	0.085936	0.052043
PA	4+25*2+4+6 0.000429829 0.004783435 40.672523804 341072.823476189 318.954285333 29.708297957 10.033734330 6.125712585 4.745627832 4.020812471 3.554089325 3.249478655 3.069012670 2.990658900 3.004752161 3.112094347 3.318357234 3.627139582 4.038060348 4.550393291 5.166919245 5.892086051 6.725234141 7.653459396 8.644708387 9.641015134 10.554392502 11.276275722 11.698926393 11.549641486 370.498262137
//
IT	5631
RD	17
LK	-70854.019894
QD	-1783.335827 -> -320.841603
RI	0.0073729096
TR	0.000411	0.004417
MT	46.780645
MM	C_pi: 36.582637, n_recomb: 151847.969123
RS	0	0.000000	681593.334431	0.002114	0.000000	0.000000
RS	1	0.010255	681593.334431	0.002331	0.000000	0.000000
RS	2	0.021561	681593.334431	0.002570	0.000000	0.000000
RS	3	0.034026	681593.334431	0.002833	0.000000	0.000000
RS	4	0.047770	380.943622	5.589236	0.000037	0.000026
RS	5	0.062923	380.943622	6.162349	0.000041	0.000037
RS	6	0.079631	32.260597	80.207440	0.000528	0.000533
RS	7	0.098051	32.260597	88.383106	0.000582	0.000661
RS	8	0.118360	10.768344	291.555865	0.001920	0.002306
RS	9	0.140752	10.768344	320.768496	0.002112	0.002607
RS	10	0.165441	6.696354	566.948324	0.003734	0.004687
RS	11	0.192660	6.696354	622.460547	0.004099	0.005042
RS	12	0.222672	5.295893	863.194047	0.005685	0.006924
RS	13	0.255760	5.295893	945.553404	0.006227	0.007335
RS	14	0.292242	4.546855	1204.845663	0.007935	0.009175
RS	15	0.332465	4.546855	1316.224852	0.008668	0.009751
RS	16	0.376812	4.043715	1614.207453	0.010630	0.011764
RS	17	0.425708	4.043715	1757.459399	0.011574	0.012586
RS	18	0.479617	3.703536	2085.075693	0.013731	0.014760
RS	19	0.539054	3.703536	2260.747814	0.014888	0.015848
RS	20	0.604587	3.496236	2590.614606	0.017061	0.018027
RS	21	0.676839	3.496236	2795.366140	0.018409	0.019362
RS	22	0.756501	3.402561	3091.435026	0.020359	0.021325
RS	23	0.844332	3.402561	3317.894060	0.021850	0.022855
RS	24	0.941169	3.414088	3539.322100	0.023308	0.024338
RS	25	1.047937	3.414088	3777.026725	0.024874	0.025979
RS	26	1.165653	3.532804	3884.709088	0.025583	0.026713
RS	27	1.295441	3.532804	4122.093102	0.027146	0.028367
RS	28	1.438538	3.765585	4093.113650	0.026955	0.028177
RS	29	1.596309	3.765585	4320.029476	0.028450	0.029754
RS	30	1.770259	4.116697	4160.973225	0.027402	0.028670
RS	31	1.962046	4.116697	4370.411543	0.028781	0.030111
RS	32	2.173501	4.585991	4111.998621	0.027080	0.028337
RS	33	2.406639	4.585991	4300.145325	0.028319	0.029611
RS	34	2.663685	5.173199	3978.705540	0.026202	0.027397
RS	35	2.947090	5.173199	4144.020809	0.027291	0.028494
RS	36	3.259557	5.882425	3788.757677	0.024951	0.026041
RS	37	3.604066	5.882425	3931.083870	0.025888	0.026960
RS	38	3.983904	6.720123	3563.763104	0.023469	0.024421
RS	39	4.402692	6.720123	3683.716756	0.024259	0.025165
RS	40	4.864425	7.687325	3322.301984	0.021879	0.022665
RS	41	5.373507	7.687325	3420.775248	0.022528	0.023240
RS	42	5.934793	8.771324	3080.407291	0.020286	0.020885
RS	43	6.553637	8.771324	3158.106835	0.020798	0.021299
RS	44	7.235941	9.937308	2850.763342	0.018774	0.019171
RS	45	7.988213	9.937308	2907.784200	0.019149	0.019427
RS	46	8.817627	11.119758	2642.206014	0.017400	0.017586
RS	47	9.732094	11.119758	2677.592495	0.017633	0.017682
RS	48	10.740336	12.216501	2459.432681	0.016197	0.016162
RS	49	11.851969	12.216501	2470.643209	0.016271	0.016087
RS	50	13.077596	13.097776	2301.323976	0.015155	0.014889
RS	51	14.428905	13.097776	2283.653915	0.015039	0.014619
RS	52	15.918787	13.628803	2159.591365	0.014222	0.013710
RS	53	17.561450	13.628803	2105.655870	0.013867	0.013208
RS	54	19.372561	13.450843	2052.228949	0.013515	0.012707
RS	55	21.369394	13.450843	1944.678812	0.012807	0.011881
RS	56	23.570995	13.450843	1814.363991	0.011949	0.010929
RS	57	25.998361	13.450843	1664.039681	0.010959	0.009871
RS	58	28.674644	594.238591	37.664013	0.000248	0.000302
RS	59	31.625369	594.238591	41.575452	0.000274	0.000327
RS	60	34.878679	594.238591	45.896497	0.000302	0.000355
RS	61	38.465604	594.238591	50.670300	0.000334	0.000384
RS	62	42.420352	594.238591	55.944472	0.000368	0.000416
RS	63	46.780645	594.238591	16706.094552	0.110019	0.078052
PA	4+25*2+4+6 0.000411477 0.004417477 46.780645128 681593.334431153 380.943622361 32.260596930 10.768343502 6.696354233 5.295892941 4.546854606 4.043714805 3.703535979 3.496236344 3.402561288 3.414088091 3.532804315 3.765585411 4.116697023 4.585991390 5.173198690 5.882425330 6.720122621 7.687325084 8.771323598 9.937307779 11.119757834 12.216501394 13.097775757 13.628802523 13.450843442 594.238590816
//
IT	5982
RD	18
LK	-68804.284167
QD	-608.278658 -> -280.123607
RI	0.0148566454
TR	0.000425	0.004226
MT	50.532484
MM	C_pi: 39.096355, n_recomb: 154978.464977
RS	0	0.000000	800016.224179	0.001859	0.000000	0.000000
RS	1	0.010389	800016.224179	0.002052	0.000000	0.000000
RS	2	0.021858	800016.224179	0.002266	0.000000	0.000000
RS	3	0.034519	800016.224179	0.002501	0.000000	0.000000
RS	4	0.048494	394.207406	5.603001	0.000036	0.000026
RS	5	0.063922	394.207406	6.185078	0.000040	0.000038
RS	6	0.080953	30.107262	89.371201	0.000577	0.000612
RS	7	0.099752	30.107262	98.595686	0.000636	0.000770
RS	8	0.120506	9.948289	328.911171	0.002122	0.002742
RS	9	0.143415	9.948289	362.223096	0.002337	0.003117
RS	10	0.168704	6.357387	623.580260	0.004024	0.005509
RS	11	0.196621	6.357387	685.236769	0.004421	0.005915
RS	12	0.227438	5.191569	921.091439	0.005943	0.007920
RS	13	0.261457	5.191569	1009.879450	0.006516	0.008336
RS	14	0.299010	4.564412	1257.779758	0.008116	0.010212
RS	15	0.340465	4.564412	1375.381289	0.008875	0.010769
RS	16	0.386227	4.118529	1664.170484	0.010738	0.012815
RS	17	0.436743	4.118529	1813.723048	0.011703	0.013609
RS	18	0.492508	3.802248	2136.975154	0.013789	0.015822
RS	19	0.554066	3.802248	2319.481141	0.014966	0.016878
RS	20	0.622020	3.603806	2650.111001	0.017100	0.019093
RS	21	0.697033	3.603806	2862.569353	0.018471	0.020397
RS	22	0.779840	3.513525	3163.335969	0.020411	0.022385
RS	23	0.871251	3.513525	3398.424509	0.021928	0.023886
RS	24	0.972158	3.528104	3625.890863	0.023396	0.025370
RS	25	1.083549	3.528104	3872.837715	0.024990	0.026984
RS	26	1.206513	3.652438	3984.726092	0.025711	0.027678
RS	27	1.342252	3.652438	4231.393497	0.027303	0.029300
RS	28	1.492093	3.895051	4202.394413	0.027116	0.029028
RS	29	1.657503	3.895051	4438.020943	0.028636	0.030564
RS	30	1.840097	4.260999	4274.084804	0.027579	0.029363
RS	31	2.041662	4.260999	4491.192527	0.028979	0.030754
RS	32	2.264168	4.750489	4223.846417	0.027254	0.028846
RS	33	2.509791	4.750489	4418.350433	0.028509	0.030065
RS	34	2.780934	5.363614	4085.207766	0.026360	0.027715
RS	35	3.080246	5.363614	4255.457490	0.027458	0.028752
RS	36	3.410655	6.105206	3886.814640	0.025080	0.026174
RS	37	3.775392	6.105206	4032.653742	0.026021	0.027030
RS	38	4.178022	6.982792	3651.128300	0.023559	0.024379
RS	39	4.622484	6.982792	3773.251064	0.024347	0.025058
RS	40	5.113122	7.998402	3397.576547	0.021923	0.022461
RS	41	5.654736	7.998402	3496.993663	0.022564	0.022973
RS	42	6.252619	9.139617	3143.022005	0.020280	0.020537
RS	43	6.912619	9.139617	3220.562179	0.020781	0.020890
RS	44	7.641190	10.370310	2900.883062	0.018718	0.018697
RS	45	8.445455	10.370310	2956.732011	0.019078	0.018897
RS	46	9.333278	11.620826	2680.564050	0.017296	0.017004
RS	47	10.313340	11.620826	2713.792126	0.017511	0.017052
RS	48	11.395226	12.780511	2487.168496	0.016048	0.015489
RS	49	12.589513	12.780511	2495.152087	0.016100	0.015377
RS	50	13.907880	13.705638	2319.862070	0.014969	0.014144
RS	51	15.363217	13.705638	2297.634760	0.014826	0.013850
RS	52	16.969756	14.241245	2170.659772	0.014006	0.012913
RS	53	18.743204	14.241245	2110.239985	0.013616	0.012402
RS	54	20.700904	13.908620	2069.346371	0.013352	0.011892
RS	55	22.861997	13.908620	1949.195416	0.012577	0.011070
RS	56	25.247615	13.908620	1806.003412	0.011653	0.010126
RS	57	27.881085	13.908620	1643.157024	0.010602	0.009080
RS	58	30.788157	697.518422	32.646493	0.000211	0.000200
RS	59	33.997257	697.518422	36.103687	0.000233	0.000215
RS	60	37.539764	697.518422	39.932474	0.000258	0.000231
RS	61	41.450317	697.518422	44.173546	0.000285	0.000249
RS	62	45.767153	697.518422	48.872074	0.000315	0.000268
RS	63	50.532484	697.518422	16698.303428	0.107746	0.066071
PA	4+25*2+4+6 0.000425153 0.004225708 50.532484311 800016.224178779 394.207405806 30.107262017 9.948288573 6.357387446 5.191568634 4.564411955 4.118528712 3.802248280 3.603806380 3.513525095 3.528104182 3.652437591 3.895051246 4.260999174 4.750489060 5.363613860 6.105206392 6.982792437 7.998402295 9.139617203 10.370309862 11.620826481 12.780511003 13.705638381 14.241245095 13.908620012 697.518421753
//
IT	5709
RD	19
LK	-68297.918096
QD	-375.723082 -> -259.282948
RI	0.0153350040
TR	0.000442	0.004087
MT	53.737703
MM	C_pi: 38.517711, n_recomb: 148202.591042
RS	0	0.000000	924240.545182	0.001560	0.000000	0.000000
RS	1	0.010497	924240.545182	0.001724	0.000000	0.000000
RS	2	0.022096	924240.545182	0.001905	0.000000	0.000000
RS	3	0.034912	924240.545182	0.002105	0.000000	0.000000
RS	4	0.049074	427.568996	5.028707	0.000034	0.000023
RS	5	0.064722	427.568996	5.556544	0.000037	0.000035
RS	6	0.082013	29.052278	90.332894	0.000610	0.000622
RS	7	0.101119	29.052278	99.750193	0.000673	0.000792
RS	8	0.122231	9.388905	340.527396	0.002298	0.002880
RS	9	0.145559	9.388905	375.308814	0.002532	0.003308
RS	10	0.171335	6.109786	634.956840	0.004284	0.005745
RS	11	0.199817	6.109786	698.217364	0.004711	0.006222
RS	12	0.231289	5.121264	915.011911	0.006174	0.008129
RS	13	0.266064	5.121264	1003.936290	0.006774	0.008609
RS	14	0.304490	4.593803	1226.482966	0.008276	0.010353
RS	15	0.346950	4.593803	1342.231124	0.009057	0.010964
RS	16	0.393866	4.195473	1605.879992	0.010836	0.012904
RS	17	0.445707	4.195473	1751.719817	0.011820	0.013743
RS	18	0.502990	3.897637	2052.855723	0.013852	0.015890
RS	19	0.566287	3.897637	2230.212084	0.015048	0.016987
RS	20	0.636227	3.704032	2543.685772	0.017164	0.019176
RS	21	0.713509	3.704032	2750.116043	0.018556	0.020520
RS	22	0.798903	3.613652	3039.737048	0.020511	0.022514
RS	23	0.893261	3.613652	3268.450933	0.022054	0.024058
RS	24	0.997524	3.627937	3490.749075	0.023554	0.025566
RS	25	1.112731	3.627937	3731.345186	0.025177	0.027223
RS	26	1.240032	3.754388	3843.288714	0.025933	0.027939
RS	27	1.380695	3.754388	4083.801916	0.027556	0.029602
RS	28	1.536124	4.002872	4059.039234	0.027388	0.029333
RS	29	1.707868	4.002872	4288.737012	0.028938	0.030904
RS	30	1.897641	4.378921	4132.078939	0.027881	0.029685
RS	31	2.107334	4.378921	4343.448505	0.029308	0.031103
RS	32	2.339038	4.882809	4085.272461	0.027565	0.029158
RS	33	2.595064	4.882809	4274.183536	0.028840	0.030395
RS	34	2.877966	5.514725	3951.114699	0.026660	0.027997
RS	35	3.190564	5.514725	4115.884371	0.027772	0.029044
RS	36	3.535975	6.279942	3757.507551	0.025354	0.026411
RS	37	3.917644	6.279942	3897.970290	0.026302	0.027270
RS	38	4.339377	7.186720	3526.434400	0.023795	0.024561
RS	39	4.805379	7.186720	3643.301651	0.024583	0.025237
RS	40	5.320298	8.237727	3277.039679	0.022112	0.022584
RS	41	5.889268	8.237727	3371.361073	0.022748	0.023088
RS	42	6.517963	9.420428	3026.072724	0.020418	0.020599
RS	43	7.212652	9.420428	3098.726705	0.020909	0.020942
RS	44	7.980263	10.697033	2786.942052	0.018805	0.018704
RS	45	8.828450	10.697033	2838.163261	0.019151	0.018892
RS	46	9.765672	11.993553	2569.105009	0.017335	0.016963
RS	47	10.801274	11.993553	2598.000116	0.017530	0.016999
RS	48	11.945583	13.190890	2377.795461	0.016044	0.015412
RS	49	13.210011	13.190890	2381.743973	0.016071	0.015286
RS	50	14.607166	14.131711	2212.491205	0.014929	0.014043
RS	51	16.150980	14.131711	2186.444809	0.014753	0.013734
RS	52	17.856850	14.641377	2065.878664	0.013940	0.012803
RS	53	19.741784	14.641377	2001.540485	0.013505	0.012271
RS	54	21.824581	14.103181	1979.825047	0.013359	0.011852
RS	55	24.126010	14.103181	1851.554435	0.012493	0.010979
RS	56	26.669020	14.103181	1701.541543	0.011481	0.009984
RS	57	29.478970	14.103181	1533.723764	0.010349	0.008889
RS	58	32.583881	743.067738	28.871282	0.000195	0.000172
RS	59	36.014716	743.067738	31.966157	0.000216	0.000185
RS	60	39.805686	743.067738	35.398333	0.000239	0.000200
RS	61	43.994596	743.067738	39.205372	0.000265	0.000215
RS	62	48.623216	743.067738	43.429054	0.000293	0.000231
RS	63	53.737703	743.067738	14961.607553	0.100954	0.060074
PA	4+25*2+4+6 0.000441983 0.004086900 53.737703133 924240.545182499 427.568995519 29.052277802 9.388905115 6.109785607 5.121263501 4.593803157 4.195473041 3.897636638 3.704032021 3.613652465 3.627937079 3.754388423 4.002871526 4.378920941 4.882809019 5.514725349 6.279941794 7.186720481 8.237726743 9.420427605 10.697032538 11.993552574 13.190889856 14.131711024 14.641376742 14.103180672 743.067738165
//
IT	5203
RD	20
LK	-68105.823501
QD	-302.335855 -> -247.383182
RI	0.0144546529
TR	0.000450	0.003950
MT	57.295050
MM	C_pi: 37.984256, n_recomb: 141753.102364
RS	0	0.000000	803356.704803	0.001741	0.000000	0.000000
RS	1	0.010609	803356.704803	0.001926	0.000000	0.000000
RS	2	0.022344	803356.704803	0.002131	0.000000	0.000000
RS	3	0.035324	803356.704803	0.002357	0.000000	0.000000
RS	4	0.049681	479.681255	4.365724	0.000031	0.000020
RS	5	0.065561	479.681255	4.828888	0.000034	0.000031
RS	6	0.083126	28.765039	89.040548	0.000628	0.000621
RS	7	0.102554	28.765039	98.421083	0.000694	0.000796
RS	8	0.124044	9.028464	346.271311	0.002443	0.002983
RS	9	0.147813	9.028464	381.966811	0.002695	0.003451
RS	10	0.174105	5.951898	638.419790	0.004504	0.005924
RS	11	0.203185	5.951898	702.570409	0.004956	0.006454
RS	12	0.235351	5.104470	900.593284	0.006353	0.008257
RS	13	0.270930	5.104470	988.928846	0.006976	0.008783
RS	14	0.310283	4.663590	1187.195150	0.008375	0.010389
RS	15	0.353811	4.663590	1300.423616	0.009174	0.011035
RS	16	0.401957	4.307436	1539.911840	0.010863	0.012863
RS	17	0.455211	4.307436	1681.442606	0.011862	0.013728
RS	18	0.514115	4.025229	1960.975587	0.013834	0.015802
RS	19	0.579269	4.025229	2132.657831	0.015045	0.016920
RS	20	0.651334	3.834795	2428.996536	0.017135	0.019077
RS	21	0.731046	3.834795	2628.971717	0.018546	0.020442
RS	22	0.819214	3.743610	2907.113244	0.020508	0.022442
RS	23	0.916736	3.743610	3129.180412	0.022075	0.024010
RS	24	1.024604	3.757931	3345.902347	0.023604	0.025548
RS	25	1.143917	3.757931	3580.109967	0.025256	0.027232
RS	26	1.275888	3.888062	3691.878567	0.026044	0.027985
RS	27	1.421860	3.888062	3926.505713	0.027700	0.029676
RS	28	1.583319	4.145361	3906.105648	0.027556	0.029436
RS	29	1.761907	4.145361	4130.486640	0.029139	0.031034
RS	30	1.959443	4.535953	3981.602630	0.028088	0.029828
RS	31	2.177935	4.535953	4188.186862	0.029546	0.031268
RS	32	2.419608	5.060244	3939.948901	0.027794	0.029322
RS	33	2.686921	5.060244	4124.529595	0.029097	0.030577
RS	34	2.982594	5.718602	3812.449237	0.026895	0.028165
RS	35	3.309636	5.718602	3973.266779	0.028029	0.029227
RS	36	3.671375	6.516881	3626.113457	0.025580	0.026571
RS	37	4.071491	6.516881	3762.942982	0.026546	0.027439
RS	38	4.514057	7.464278	3402.312673	0.024002	0.024702
RS	39	5.003577	7.464278	3515.831360	0.024803	0.025384
RS	40	5.545031	8.564151	3159.825405	0.022291	0.022699
RS	41	6.143929	8.564151	3251.072958	0.022935	0.023205
RS	42	6.806367	9.803684	2915.215727	0.020565	0.020687
RS	43	7.539084	9.803684	2985.077959	0.021058	0.021029
RS	44	8.349538	11.142832	2681.845251	0.018919	0.018765
RS	45	9.245975	11.142832	2730.570564	0.019263	0.018952
RS	46	10.237518	12.501975	2469.239723	0.017419	0.017004
RS	47	11.334256	12.501975	2495.938746	0.017608	0.017037
RS	48	12.547351	13.751528	2282.786113	0.016104	0.015441
RS	49	13.889147	13.751528	2284.804857	0.016118	0.015310
RS	50	15.373298	14.717787	2122.299905	0.014972	0.014072
RS	51	17.014907	14.717787	2094.450260	0.014775	0.013753
RS	52	18.830680	15.203231	1981.121229	0.013976	0.012845
RS	53	20.839093	15.203231	1914.679210	0.013507	0.012294
RS	54	23.060585	14.435082	1913.207982	0.013497	0.012003
RS	55	25.517762	14.435082	1777.990071	0.012543	0.011066
RS	56	28.235628	14.435082	1622.087918	0.011443	0.010006
RS	57	31.241840	14.435082	1449.928842	0.010229	0.008849
RS	58	34.566991	774.911703	26.678202	0.000188	0.000163
RS	59	38.244918	774.911703	29.570994	0.000209	0.000176
RS	60	42.313046	774.911703	32.782891	0.000231	0.000190
RS	61	46.812775	774.911703	36.349878	0.000256	0.000205
RS	62	51.789894	774.911703	40.312039	0.000284	0.000221
RS	63	57.295050	774.911703	13494.808892	0.095199	0.056606
PA	4+25*2+4+6 0.000449948 0.003950414 57.295050359 803356.704803157 479.681255409 28.765038511 9.028463549 5.951898281 5.104469807 4.663590171 4.307436239 4.025228987 3.834795010 3.743610460 3.757931330 3.888062354 4.145361133 4.535953492 5.060244470 5.718601564 6.516880869 7.464278445 8.564150993 9.803683646 11.142832340 12.501974862 13.751528086 14.717787490 15.203231141 14.435082403 774.911702717
//
IT	5286
RD	21
LK	-68010.633045
QD	-271.212872 -> -239.265135
RI	0.0135925354
TR	0.000448	0.003806
MT	61.444337
MM	C_pi: 38.053273, n_recomb: 137158.872609
RS	0	0.000000	980735.121827	0.001400	0.000000	0.000000
RS	1	0.010732	980735.121827	0.001550	0.000000	0.000000
RS	2	0.022616	980735.121827	0.001716	0.000000	0.000000
RS	3	0.035775	980735.121827	0.001900	0.000000	0.000000
RS	4	0.050346	550.627307	3.748109	0.000027	0.000017
RS	5	0.066481	550.627307	4.150359	0.000030	0.000026
RS	6	0.084347	28.933693	87.432407	0.000637	0.000612
RS	7	0.104131	28.933693	96.749693	0.000705	0.000791
RS	8	0.126039	8.767697	352.935029	0.002573	0.003071
RS	9	0.150297	8.767697	389.693056	0.002841	0.003577
RS	10	0.177159	5.832403	646.077234	0.004710	0.006098
RS	11	0.206903	5.832403	711.622341	0.005188	0.006680
RS	12	0.239840	5.107663	894.128444	0.006519	0.008391
RS	13	0.276311	5.107663	982.736759	0.007165	0.008959
RS	14	0.316696	4.749913	1160.168139	0.008459	0.010437
RS	15	0.361416	4.749913	1272.110489	0.009275	0.011112
RS	16	0.410935	4.437016	1491.038552	0.010871	0.012833
RS	17	0.465768	4.437016	1629.877540	0.011883	0.013718
RS	18	0.526485	4.172108	1891.239409	0.013789	0.015719
RS	19	0.593719	4.172108	2059.228897	0.015013	0.016851
RS	20	0.668169	3.986415	2341.270825	0.017070	0.018973
RS	21	0.750608	3.986415	2537.083355	0.018497	0.020351
RS	22	0.841894	3.896015	2805.724388	0.020456	0.022350
RS	23	0.942978	3.896015	3023.680356	0.022045	0.023934
RS	24	1.054909	3.912474	3235.643434	0.023590	0.025493
RS	25	1.178853	3.912474	3466.162202	0.025271	0.027197
RS	26	1.316099	4.049313	3577.231896	0.026081	0.027979
RS	27	1.468073	4.049313	3808.758789	0.027769	0.029692
RS	28	1.636358	4.319749	3790.844648	0.027638	0.029473
RS	29	1.822702	4.319749	4012.714168	0.029256	0.031093
RS	30	2.029045	4.730789	3868.615661	0.028205	0.029895
RS	31	2.257532	4.730789	4073.191635	0.029697	0.031356
RS	32	2.510541	5.283202	3831.192245	0.027933	0.029405
RS	33	2.790702	5.283202	4014.162060	0.029267	0.030678
RS	34	3.100930	5.977772	3709.044285	0.027042	0.028254
RS	35	3.444451	5.977772	3868.554370	0.028205	0.029330
RS	36	3.824838	6.821266	3528.529070	0.025726	0.026655
RS	37	4.246049	6.821266	3664.283482	0.026716	0.027535
RS	38	4.712463	7.824161	3310.580684	0.024137	0.024774
RS	39	5.228933	7.824161	3423.211592	0.024958	0.025465
[truncated: 10,203,468 more chars]
