# Supplementary material for: Recent speciation associated with range expansion and a shift to self-fertilization in North American Arabidopsis
Source: Nat Commun. 2022 Dec 8;13:7564. doi: 10.1038/s41467-022-35368-1 (PMC9732334; doi:10.1038/s41467-022-35368-1)
Supplement: Supplementary file 5 — Source Data [file 41467_2022_35368_MOESM5_ESM.zip › Source Data/SuppFig22-1_lyrNC1_01.psmc]

CC
CC	Brief Description of the file format:
CC	  CC  comments
CC	  MM  useful-messages
CC	  RD  round-of-iterations
CC	  LL  \log[P(sequence)]
CC	  QD  Q-before-opt Q-after-opt
CC	  TR  \theta_0 \rho_0
CC	  RS  k t_k \lambda_k \pi_k \sum_{l\not=k}A_{kl} A_{kk}
CC	  DC  begin end best-k t_k+\Delta_k max-prob
CC
MM	Version: 0.6.5-r67
MM	pattern:4+25*2+4+6, n:63, n_free_lambdas:28
MM	n_iterations:25, skip:1, max_t:5, theta/rho:5
MM	is_decoding:0
MM	n_seqs:20, sum_L:1116261, sum_n:79710
RD	0
LK	0.000000
QD	0.000000 -> 0.000000
RI	inf
TR	0.074086	0.014817
MT	5.000000
MM	C_pi: 1.000000, n_recomb: 16418.193826
RS	0	0.000000	1.000000	104.618565	0.006372	0.000000
RS	1	0.006440	1.000000	110.623573	0.006738	0.000000
RS	2	0.013294	1.000000	116.923575	0.007122	0.000000
RS	3	0.020590	1.000000	123.526486	0.007524	0.000000
RS	4	0.028356	1.000000	130.439474	0.007945	0.000000
RS	5	0.036622	1.000000	137.668785	0.008385	0.000000
RS	6	0.045421	1.000000	145.219549	0.008845	0.000000
RS	7	0.054785	1.000000	153.095560	0.009325	0.000000
RS	8	0.064753	1.000000	161.299041	0.009824	0.000000
RS	9	0.075363	1.000000	169.830378	0.010344	0.000000
RS	10	0.086656	1.000000	178.687830	0.010884	0.000000
RS	11	0.098677	1.000000	187.867220	0.011443	0.000000
RS	12	0.111471	1.000000	197.361592	0.012021	0.000000
RS	13	0.125090	1.000000	207.160855	0.012618	0.000000
RS	14	0.139585	1.000000	217.251393	0.013232	0.000000
RS	15	0.155014	1.000000	227.615660	0.013864	0.000000
RS	16	0.171437	1.000000	238.231761	0.014510	0.000000
RS	17	0.188917	1.000000	249.073014	0.015171	0.000000
RS	18	0.207523	1.000000	260.107506	0.015843	0.000000
RS	19	0.227327	1.000000	271.297659	0.016524	0.000000
RS	20	0.248406	1.000000	282.599790	0.017213	0.000000
RS	21	0.270843	1.000000	293.963710	0.017905	0.000000
RS	22	0.294725	1.000000	305.332351	0.018597	0.000000
RS	23	0.320144	1.000000	316.641441	0.019286	0.000000
RS	24	0.347201	1.000000	327.819259	0.019967	0.000000
RS	25	0.376000	1.000000	338.786481	0.020635	0.000000
RS	26	0.406654	1.000000	349.456137	0.021285	0.000000
RS	27	0.439282	1.000000	359.733722	0.021911	0.000000
RS	28	0.474011	1.000000	369.517471	0.022507	0.000000
RS	29	0.510976	1.000000	378.698842	0.023066	0.000000
RS	30	0.550322	1.000000	387.163233	0.023581	0.000000
RS	31	0.592202	1.000000	394.790964	0.024046	0.000000
RS	32	0.636779	1.000000	401.458552	0.024452	0.000000
RS	33	0.684227	1.000000	407.040308	0.024792	0.000000
RS	34	0.734730	1.000000	411.410269	0.025058	0.000000
RS	35	0.788485	1.000000	414.444486	0.025243	0.000000
RS	36	0.845702	1.000000	416.023656	0.025339	0.000000
RS	37	0.906604	1.000000	416.036099	0.025340	0.000000
RS	38	0.971428	1.000000	414.381029	0.025239	0.000000
RS	39	1.040426	1.000000	410.972080	0.025032	0.000000
RS	40	1.113868	1.000000	405.741009	0.024713	0.000000
RS	41	1.192040	1.000000	398.641461	0.024280	0.000000
RS	42	1.275245	1.000000	389.652679	0.023733	0.000000
RS	43	1.363809	1.000000	378.782991	0.023071	0.000000
RS	44	1.458076	1.000000	366.072898	0.022297	0.000000
RS	45	1.558414	1.000000	351.597545	0.021415	0.000000
RS	46	1.665214	1.000000	335.468386	0.020433	0.000000
RS	47	1.778891	1.000000	317.833792	0.019359	0.000000
RS	48	1.899889	1.000000	298.878424	0.018204	0.000000
RS	49	2.028679	1.000000	278.821183	0.016982	0.000000
RS	50	2.165763	1.000000	257.911619	0.015709	0.000000
RS	51	2.311675	1.000000	236.424735	0.014400	0.000000
RS	52	2.466983	1.000000	214.654240	0.013074	0.000000
RS	53	2.632293	1.000000	192.904375	0.011749	0.000000
RS	54	2.808249	1.000000	171.480597	0.010445	0.000000
RS	55	2.995536	1.000000	150.679476	0.009178	0.000000
RS	56	3.194884	1.000000	130.778339	0.007965	0.000000
RS	57	3.407070	1.000000	112.025207	0.006823	0.000000
RS	58	3.632920	1.000000	94.629697	0.005764	0.000000
RS	59	3.873315	1.000000	78.755506	0.004797	0.000000
RS	60	4.129191	1.000000	64.515076	0.003929	0.000000
RS	61	4.401545	1.000000	51.966891	0.003165	0.000000
RS	62	4.691438	1.000000	41.115692	0.002504	0.000000
RS	63	5.000000	1.000000	114.692654	0.006986	0.000000
PA	4+25*2+4+6 0.074085852 0.014817170 5.000000000 1.000000000 1.000000000 1.000000000 1.000000000 1.000000000 1.000000000 1.000000000 1.000000000 1.000000000 1.000000000 1.000000000 1.000000000 1.000000000 1.000000000 1.000000000 1.000000000 1.000000000 1.000000000 1.000000000 1.000000000 1.000000000 1.000000000 1.000000000 1.000000000 1.000000000 1.000000000 1.000000000 1.000000000
//
IT	4854
RD	1
LK	-231385.825163
QD	-4815.886741 -> -1932.284887
RI	0.0929351174
TR	0.051000	0.010211
MT	8.713241
MM	C_pi: 1.339990, n_recomb: 15170.142907
RS	0	0.000000	0.273522	400.462219	0.026398	0.000958
RS	1	0.007368	0.273522	418.143887	0.027564	0.007724
RS	2	0.015279	0.273522	435.710241	0.028722	0.019318
RS	3	0.023773	0.273522	453.014270	0.029862	0.030511
RS	4	0.032893	0.273505	469.920420	0.030977	0.036111
RS	5	0.042684	0.273505	486.188601	0.032049	0.036718
RS	6	0.053197	0.354637	388.704173	0.025623	0.034902
RS	7	0.064485	0.354637	403.822722	0.026620	0.031395
RS	8	0.076604	0.473998	314.566114	0.020736	0.027394
RS	9	0.089617	0.473998	328.289852	0.021641	0.023866
RS	10	0.103588	0.604856	268.843113	0.017722	0.021137
RS	11	0.118588	0.604856	281.347387	0.018546	0.019192
RS	12	0.134694	0.728293	244.658180	0.016128	0.017886
RS	13	0.151986	0.728293	256.321185	0.016896	0.017041
RS	14	0.170553	0.839865	232.866989	0.015350	0.016504
RS	15	0.190488	0.839865	243.973414	0.016082	0.016166
RS	16	0.211891	0.940134	228.267312	0.015047	0.015973
RS	17	0.234871	0.940134	238.982690	0.015753	0.015901
RS	18	0.259545	1.030004	228.225760	0.015044	0.015940
RS	19	0.286036	1.030004	238.627762	0.015730	0.016067
RS	20	0.314480	1.113358	230.628155	0.015203	0.016249
RS	21	0.345019	1.113358	240.717779	0.015868	0.016448
RS	22	0.377808	1.196232	233.610505	0.015399	0.016631
RS	23	0.413014	1.196232	243.331566	0.016040	0.016776
RS	24	0.450813	1.283431	235.979911	0.015556	0.016864
RS	25	0.491397	1.283431	245.248820	0.016167	0.016883
RS	26	0.534972	1.377190	237.252874	0.015639	0.016828
RS	27	0.581757	1.377190	245.980044	0.016215	0.016702
RS	28	0.631989	1.477221	237.459839	0.015653	0.016511
RS	29	0.685923	1.477221	245.556951	0.016187	0.016269
RS	30	0.743830	1.581430	236.867799	0.015614	0.015989
RS	31	0.806004	1.581430	244.244285	0.016100	0.015685
RS	32	0.872759	1.687037	235.714712	0.015538	0.015369
RS	33	0.944433	1.687037	242.270222	0.015970	0.015050
RS	34	1.021388	1.791547	234.060617	0.015429	0.014736
RS	35	1.104012	1.791547	239.679554	0.015799	0.014429
RS	36	1.192725	1.893328	231.758605	0.015277	0.014133
RS	37	1.287974	1.893328	236.310056	0.015577	0.013845
RS	38	1.390241	1.991590	228.516666	0.015064	0.013565
RS	39	1.500043	1.991590	231.859984	0.015284	0.013291
RS	40	1.617935	2.086019	223.987664	0.014765	0.013020
RS	41	1.744514	2.086019	225.982090	0.014897	0.012754
RS	42	1.880419	2.176473	217.832354	0.014359	0.012492
RS	43	2.026338	2.176473	218.349586	0.014393	0.012235
RS	44	2.183008	2.263044	209.738562	0.013826	0.011981
RS	45	2.351222	2.263044	208.679521	0.013756	0.011729
RS	46	2.531830	2.346218	199.443749	0.013147	0.011478
RS	47	2.725745	2.346218	196.760030	0.012970	0.011226
RS	48	2.933948	2.426800	186.791330	0.012313	0.010970
RS	49	3.157491	2.426800	182.508004	0.012031	0.010710
RS	50	3.397506	2.505966	171.777304	0.011323	0.010444
RS	51	3.655205	2.505966	166.014280	0.010943	0.010171
RS	52	3.931891	2.585913	154.561552	0.010189	0.009888
RS	53	4.228964	2.585913	147.553798	0.009727	0.009593
RS	54	4.547925	2.718063	133.279717	0.008786	0.009285
RS	55	4.890388	2.718063	125.810022	0.008293	0.008962
RS	56	5.258083	2.718063	117.638035	0.007755	0.008624
RS	57	5.652871	2.718063	108.882595	0.007177	0.008273
RS	58	6.076747	3.345350	82.240870	0.005421	0.007911
RS	59	6.531854	3.345350	76.871625	0.005067	0.007543
RS	60	7.020494	3.345350	71.123052	0.004688	0.007171
RS	61	7.545137	3.345350	65.086988	0.004290	0.006803
RS	62	8.108437	3.345350	58.866323	0.003880	0.006444
RS	63	8.713241	3.345350	302.378620	0.019932	0.037332
PA	4+25*2+4+6 0.050999550 0.010211357 8.713240623 0.273522377 0.273505211 0.354636788 0.473997593 0.604855537 0.728293419 0.839864731 0.940134048 1.030004025 1.113358498 1.196231842 1.283431053 1.377189636 1.477220535 1.581430435 1.687036514 1.791547179 1.893328190 1.991590023 2.086019039 2.176473141 2.263044238 2.346218109 2.426799774 2.505965710 2.585912585 2.718063474 3.345350325
//
IT	5701
RD	2
LK	-226812.352485
QD	-2120.938914 -> -1182.554176
RI	0.1077550923
TR	0.042535	0.009705
MT	10.740890
MM	C_pi: 1.745415, n_recomb: 18749.405724
RS	0	0.000000	0.286374	494.609969	0.026380	0.000662
RS	1	0.007722	0.286374	518.110521	0.027633	0.005425
RS	2	0.016039	0.286374	541.557403	0.028884	0.014090
RS	3	0.024999	0.286374	564.750683	0.030121	0.024393
RS	4	0.034651	0.222479	752.274715	0.040123	0.033656
RS	5	0.045048	0.222479	772.020053	0.041176	0.040008
RS	6	0.056248	0.289629	610.113552	0.032540	0.033844
RS	7	0.068313	0.289629	629.441363	0.033571	0.035513
RS	8	0.081310	0.412467	457.731003	0.024413	0.026956
RS	9	0.095310	0.412467	476.032923	0.025389	0.026788
RS	10	0.110391	0.566333	361.503126	0.019281	0.020739
RS	11	0.126636	0.566333	378.019104	0.020162	0.020607
RS	12	0.144136	0.722846	310.100800	0.016539	0.017198
RS	13	0.162987	0.722846	325.151277	0.017342	0.017517
RS	14	0.183294	0.867440	284.223416	0.015159	0.015663
RS	15	0.205168	0.867440	298.289167	0.015909	0.016312
RS	16	0.228732	0.995880	272.639577	0.014541	0.015285
RS	17	0.254115	0.995880	286.056690	0.015257	0.016116
RS	18	0.281458	1.107224	269.802884	0.014390	0.015577
RS	19	0.310913	1.107224	282.758979	0.015081	0.016558
RS	20	0.342642	1.206619	271.693777	0.014491	0.016326
RS	21	0.376821	1.206619	284.238209	0.015160	0.017411
RS	22	0.413639	1.306125	274.429707	0.014637	0.017250
RS	23	0.453299	1.306125	286.501152	0.015281	0.018289
RS	24	0.496023	1.418490	275.126380	0.014674	0.017973
RS	25	0.542045	1.418490	286.618259	0.015287	0.018823
RS	26	0.591621	1.552402	272.569120	0.014537	0.018238
RS	27	0.645025	1.552402	283.388546	0.015115	0.018816
RS	28	0.702552	1.711223	267.052420	0.014243	0.017965
RS	29	0.764522	1.711223	277.142704	0.014781	0.018274
RS	30	0.831276	1.892984	259.770695	0.013855	0.017262
RS	31	0.903185	1.892984	269.103316	0.014353	0.017373
RS	32	0.980647	2.091905	252.026546	0.013442	0.016329
RS	33	1.064090	2.091905	260.581152	0.013898	0.016329
RS	34	1.153975	2.300894	244.690326	0.013051	0.015347
RS	35	1.250802	2.300894	252.437272	0.013464	0.015297
RS	36	1.355105	2.513857	238.061379	0.012697	0.014413
RS	37	1.467461	2.513857	244.952127	0.013065	0.014339
RS	38	1.588494	2.726544	232.025458	0.012375	0.013550
RS	39	1.718872	2.726544	237.990070	0.012693	0.013456
RS	40	1.859317	2.935721	226.301825	0.012070	0.012747
RS	41	2.010607	2.935721	231.249623	0.012334	0.012640
RS	42	2.173578	3.138358	220.570854	0.011764	0.012007
RS	43	2.349134	3.138358	224.392151	0.011968	0.011898
RS	44	2.538245	3.332384	214.441530	0.011437	0.011337
RS	45	2.741959	3.332384	217.014104	0.011574	0.011229
RS	46	2.961402	3.517497	207.441589	0.011064	0.010723
RS	47	3.197790	3.517497	208.644863	0.011128	0.010610
RS	48	3.452431	3.694473	199.114060	0.010620	0.010144
RS	49	3.726734	3.694473	198.847338	0.010606	0.010025
RS	50	4.022217	3.865493	189.043928	0.010083	0.009587
RS	51	4.340517	3.865493	187.251139	0.009987	0.009458
RS	52	4.683394	4.036456	176.824657	0.009431	0.009032
RS	53	5.052746	4.036456	173.533712	0.009255	0.008884
RS	54	5.450618	4.322522	158.439783	0.008450	0.008306
RS	55	5.879212	4.322522	154.305650	0.008230	0.008153
RS	56	6.340901	4.322522	149.114089	0.007953	0.007964
RS	57	6.838238	4.322522	142.893928	0.007621	0.007735
RS	58	7.373978	5.918205	100.879536	0.005380	0.006158
RS	59	7.951086	5.918205	98.483425	0.005253	0.006089
RS	60	8.572755	5.918205	95.416000	0.005089	0.005978
RS	61	9.242426	5.918205	91.690017	0.004890	0.005823
RS	62	9.963807	5.918205	87.335489	0.004658	0.005623
RS	63	10.740890	5.918205	640.590615	0.034166	0.041885
PA	4+25*2+4+6 0.042534655 0.009704785 10.740889534 0.286373606 0.222479124 0.289629491 0.412466677 0.566332753 0.722845679 0.867439693 0.995879912 1.107223740 1.206618939 1.306124896 1.418490065 1.552402481 1.711222745 1.892983584 2.091905384 2.300894026 2.513856512 2.726544350 2.935720731 3.138357842 3.332384092 3.517496866 3.694472950 3.865492783 4.036455694 4.322522311 5.918205059
//
IT	4453
RD	3
LK	-225239.978337
QD	-1397.877789 -> -969.860078
RI	0.0895923363
TR	0.037841	0.010039
MT	11.831546
MM	C_pi: 2.146522, n_recomb: 23797.834865
RS	0	0.000000	0.383538	479.137611	0.020134	0.000464
RS	1	0.007886	0.383538	506.012935	0.021263	0.003825
RS	2	0.016393	0.383538	533.497896	0.022418	0.010031
RS	3	0.025571	0.383538	561.456313	0.023593	0.017756
RS	4	0.035473	0.223986	999.896604	0.042016	0.032347
RS	5	0.046156	0.223986	1026.642924	0.043140	0.039731
RS	6	0.057681	0.279948	844.739358	0.035496	0.034563
RS	7	0.070116	0.279948	870.302228	0.036571	0.037425
RS	8	0.083530	0.405282	622.022032	0.026138	0.027630
RS	9	0.098003	0.405282	646.674654	0.027174	0.028422
RS	10	0.113616	0.576238	474.368156	0.019933	0.021047
RS	11	0.130461	0.576238	496.504902	0.020863	0.021392
RS	12	0.148634	0.757701	395.876131	0.016635	0.017135
RS	13	0.168241	0.757701	415.803568	0.017472	0.017693
RS	14	0.189393	0.924862	358.011837	0.015044	0.015380
RS	15	0.212213	0.924862	376.509408	0.015821	0.016197
RS	16	0.236833	1.067357	343.064964	0.014416	0.014966
RS	17	0.263395	1.067357	360.718276	0.015158	0.015964
RS	18	0.292050	1.182043	342.265242	0.014382	0.015378
RS	19	0.322966	1.182043	359.411255	0.015103	0.016527
RS	20	0.356319	1.275161	349.497578	0.014686	0.016343
RS	21	0.392303	1.275161	366.229110	0.015389	0.017636
RS	22	0.431124	1.364270	358.254658	0.015054	0.017570
RS	23	0.473006	1.364270	374.450551	0.015735	0.018891
RS	24	0.518191	1.470020	362.780768	0.015244	0.018613
RS	25	0.566939	1.470020	378.226005	0.015893	0.019790
RS	26	0.619531	1.608162	360.077738	0.015131	0.019091
RS	27	0.676270	1.608162	374.597201	0.015741	0.019998
RS	28	0.737484	1.787165	350.380517	0.014723	0.018858
RS	29	0.803524	1.787165	363.894353	0.015291	0.019458
RS	30	0.874772	2.007583	336.215200	0.014128	0.018031
RS	31	0.951639	2.007583	348.718074	0.014653	0.018382
RS	32	1.034567	2.263140	320.649289	0.013474	0.016884
RS	33	1.124034	2.263140	332.165269	0.013958	0.017080
RS	34	1.220556	2.543871	305.913359	0.012855	0.015671
RS	35	1.324690	2.543871	316.462521	0.013298	0.015786
RS	36	1.437035	2.839953	292.996673	0.012312	0.014534
RS	37	1.558240	2.839953	302.578558	0.012715	0.014603
RS	38	1.689002	3.143712	281.980516	0.011849	0.013512
RS	39	1.830075	3.143712	290.568015	0.012210	0.013543
RS	40	1.982273	3.448481	272.592483	0.011455	0.012593
RS	41	2.146472	3.448481	280.128717	0.011771	0.012596
RS	42	2.323620	3.747215	264.488318	0.011114	0.011776
RS	43	2.514736	3.747215	270.882935	0.011383	0.011764
RS	44	2.720924	4.034238	257.176563	0.010807	0.011062
RS	45	2.943370	4.034238	262.306563	0.011022	0.011040
RS	46	3.183358	4.307054	249.987962	0.010505	0.010431
RS	47	3.442270	4.307054	253.707425	0.010661	0.010396
RS	48	3.721599	4.564996	242.238129	0.010179	0.009857
RS	49	4.022955	4.564996	244.392295	0.010270	0.009810
RS	50	4.348074	4.810015	233.222175	0.009800	0.009325
RS	51	4.698831	4.810015	233.671838	0.009819	0.009265
RS	52	5.077247	5.051086	222.094944	0.009333	0.008805
RS	53	5.485503	5.051086	220.767288	0.009277	0.008723
RS	54	5.925953	5.454467	202.603302	0.008514	0.008065
RS	55	6.401135	5.454467	200.146430	0.008410	0.007977
RS	56	6.913788	5.454467	196.350043	0.008251	0.007850
RS	57	7.466867	5.454467	191.186768	0.008034	0.007678
RS	58	8.063559	8.021152	127.925296	0.005376	0.005543
RS	59	8.707303	8.021152	127.381419	0.005353	0.005539
RS	60	9.401811	8.021152	126.039579	0.005296	0.005495
RS	61	10.151085	8.021152	123.863038	0.005205	0.005407
RS	62	10.959444	8.021152	120.830319	0.005077	0.005273
RS	63	11.831546	8.021152	1094.298789	0.045983	0.045582
PA	4+25*2+4+6 0.037841003 0.010039004 11.831546018 0.383538303 0.223986398 0.279948115 0.405282371 0.576238132 0.757700722 0.924861734 1.067356778 1.182043304 1.275160802 1.364270022 1.470020067 1.608162039 1.787165500 2.007583383 2.263139918 2.543871451 2.839953310 3.143712453 3.448481318 3.747214994 4.034237873 4.307053521 4.564996457 4.810014717 5.051085900 5.454467012 8.021152200
//
IT	4129
RD	4
LK	-224478.699258
QD	-1118.103014 -> -853.760354
RI	0.0677066872
TR	0.034624	0.010590
MT	12.488017
MM	C_pi: 2.467247, n_recomb: 28788.466009
RS	0	0.000000	0.533170	422.025452	0.014660	0.000336
RS	1	0.007977	0.533170	448.677098	0.015585	0.002771
RS	2	0.016591	0.533170	476.421938	0.016549	0.007268
RS	3	0.025892	0.533170	505.206967	0.017549	0.012941
RS	4	0.035935	0.234302	1201.732235	0.041744	0.031471
RS	5	0.046779	0.234302	1236.718702	0.042959	0.038860
RS	6	0.058488	0.279256	1068.353478	0.037110	0.035462
RS	7	0.071131	0.279256	1100.619727	0.038231	0.038646
RS	8	0.084783	0.406390	782.618950	0.027185	0.028330
RS	9	0.099523	0.406390	813.843527	0.028270	0.029466
RS	10	0.115440	0.592255	582.810384	0.020245	0.021283
RS	11	0.132627	0.592255	610.658231	0.021212	0.021796
RS	12	0.151184	0.796874	476.456907	0.016550	0.017029
RS	13	0.171222	0.796874	501.244801	0.017411	0.017631
RS	14	0.192858	0.985126	426.857959	0.014827	0.015086
RS	15	0.216220	0.985126	449.741937	0.015622	0.015895
RS	16	0.241446	1.139213	409.721680	0.014232	0.014614
RS	17	0.268685	1.139213	431.608770	0.014992	0.015594
RS	18	0.298096	1.253157	413.031469	0.014347	0.015086
RS	19	0.329853	1.253157	434.458828	0.015091	0.016217
RS	20	0.364144	1.334248	428.710791	0.014892	0.016201
RS	21	0.401171	1.334248	449.836797	0.015626	0.017490
RS	22	0.441151	1.405091	447.545988	0.015546	0.017649
RS	23	0.484320	1.405091	468.166963	0.016262	0.019018
RS	24	0.530934	1.493361	460.110904	0.015982	0.018947
RS	25	0.581265	1.493361	479.841002	0.016668	0.020229
RS	26	0.635612	1.620861	460.483475	0.015995	0.019618
RS	27	0.694295	1.620861	479.004767	0.016639	0.020665
RS	28	0.757658	1.800453	448.172533	0.015568	0.019450
RS	29	0.826077	1.800453	465.353824	0.016165	0.020200
RS	30	0.899953	2.035460	427.157745	0.014838	0.018559
RS	31	0.979723	2.035460	443.012849	0.015389	0.019049
RS	32	1.065856	2.320356	402.870693	0.013994	0.017269
RS	33	1.158861	2.320356	417.467220	0.014501	0.017589
RS	34	1.259284	2.643913	379.484200	0.013182	0.015897
RS	35	1.367719	2.643913	392.885964	0.013647	0.016122
RS	36	1.484804	2.993971	358.994329	0.012470	0.014624
RS	37	1.611230	2.993971	371.240123	0.012895	0.014792
RS	38	1.747740	3.360384	341.775609	0.011872	0.013500
RS	39	1.895141	3.360384	352.872988	0.012257	0.013624
RS	40	2.054300	3.733772	327.556872	0.011378	0.012519
RS	41	2.226156	3.733772	337.477520	0.011723	0.012605
RS	42	2.411722	4.103519	315.944083	0.010975	0.011670
RS	43	2.612091	4.103519	324.616446	0.011276	0.011733
RS	44	2.828444	4.460286	306.325929	0.010641	0.010948
RS	45	3.062056	4.460286	313.631767	0.010894	0.010991
RS	46	3.314304	4.798881	297.826352	0.010345	0.010327
RS	47	3.586675	4.798881	303.606876	0.010546	0.010349
RS	48	3.880774	5.116500	289.545226	0.010058	0.009777
RS	49	4.198334	5.116500	293.611338	0.010199	0.009780
RS	50	4.541227	5.414026	280.517011	0.009744	0.009277
RS	51	4.911474	5.414026	282.672418	0.009819	0.009261
RS	52	5.311256	5.702523	269.482866	0.009361	0.008792
RS	53	5.742931	5.702523	269.584444	0.009364	0.008750
RS	54	6.209042	6.184860	247.983413	0.008614	0.008058
RS	55	6.712336	6.184860	246.709357	0.008570	0.008004
RS	56	7.255780	6.184860	243.842399	0.008470	0.007909
RS	57	7.842576	6.184860	239.313195	0.008313	0.007767
RS	58	8.476183	9.625927	152.708064	0.005304	0.005246
RS	59	9.160335	9.625927	153.698753	0.005339	0.005273
RS	60	9.899064	9.625927	153.829139	0.005343	0.005264
RS	61	10.696724	9.625927	153.028149	0.005316	0.005214
RS	62	11.558016	9.625927	151.236755	0.005253	0.005122
RS	63	12.488017	9.625927	1565.919832	0.054394	0.049095
PA	4+25*2+4+6 0.034624133 0.010589534 12.488016648 0.533170313 0.234302163 0.279255571 0.406389714 0.592254577 0.796873575 0.985125537 1.139213133 1.253156909 1.334248091 1.405091071 1.493360639 1.620860767 1.800452798 2.035459678 2.320356409 2.643913438 2.993971355 3.360383538 3.733771900 4.103519472 4.460285611 4.798880508 5.116500355 5.414025750 5.702523380 6.184860062 9.625926620
//
IT	4316
RD	5
LK	-223986.357930
QD	-953.014764 -> -755.928960
RI	0.0501451081
TR	0.032133	0.011181
MT	12.945508
MM	C_pi: 2.719550, n_recomb: 33432.691016
RS	0	0.000000	0.740997	355.333498	0.010628	0.000247
RS	1	0.008039	0.740997	379.607542	0.011354	0.002038
RS	2	0.016723	0.740997	405.173710	0.012119	0.005334
RS	3	0.026106	0.740997	432.039942	0.012923	0.009506
RS	4	0.036243	0.246314	1364.151364	0.040803	0.030702
RS	5	0.047195	0.246314	1407.305905	0.042094	0.037895
RS	6	0.059028	0.279978	1276.472462	0.038180	0.036305
RS	7	0.071811	0.279978	1315.231845	0.039340	0.039598
RS	8	0.085622	0.408174	933.737789	0.027929	0.028958
RS	9	0.100544	0.408174	971.250061	0.029051	0.030257
RS	10	0.116664	0.607426	681.533216	0.020385	0.021426
RS	11	0.134081	0.607426	714.758287	0.021379	0.022027
RS	12	0.152898	0.834672	546.689407	0.016352	0.016856
RS	13	0.173227	0.834672	575.929898	0.017227	0.017466
RS	14	0.195191	1.044790	485.111488	0.014510	0.014749
RS	15	0.218920	1.044790	511.943050	0.015313	0.015520
RS	16	0.244556	1.211460	465.897630	0.013935	0.014216
RS	17	0.272253	1.211460	491.600595	0.014704	0.015142
RS	18	0.302177	1.325109	473.873323	0.014174	0.014719
RS	19	0.334506	1.325109	499.232386	0.014932	0.015788
RS	20	0.369434	1.393979	499.302477	0.014935	0.015944
RS	21	0.407170	1.393979	524.578671	0.015691	0.017171
RS	22	0.447939	1.445583	530.565820	0.015870	0.017568
RS	23	0.491986	1.445583	555.478249	0.016615	0.018904
RS	24	0.539573	1.514065	554.298213	0.016580	0.019084
RS	25	0.590985	1.514065	578.249430	0.017296	0.020381
RS	26	0.646530	1.626381	560.760986	0.016773	0.019944
RS	27	0.706540	1.626381	583.234038	0.017445	0.021046
RS	28	0.771375	1.798861	547.893318	0.016388	0.019866
RS	29	0.841420	1.798861	568.675623	0.017010	0.020694
RS	30	0.917097	2.037089	520.915913	0.015581	0.018957
RS	31	0.998857	2.037089	540.039089	0.016153	0.019531
RS	32	1.087189	2.336540	487.948082	0.014595	0.017578
RS	33	1.182622	2.336540	505.528438	0.015121	0.017976
RS	34	1.285726	2.685510	455.550179	0.013626	0.016094
RS	35	1.397118	2.685510	471.694709	0.014109	0.016390
RS	36	1.517465	3.070354	427.020537	0.012773	0.014721
RS	37	1.647486	3.070354	441.802109	0.013215	0.014956
RS	38	1.787958	3.479198	403.140803	0.012058	0.013524
RS	39	1.939723	3.479198	416.595541	0.012461	0.013712
RS	40	2.103687	3.900649	383.660384	0.011476	0.012500
RS	41	2.280831	3.900649	395.783404	0.011838	0.012649
RS	42	2.472215	4.321276	368.121453	0.011011	0.011635
RS	43	2.678984	4.321276	378.856845	0.011332	0.011753
RS	44	2.902374	4.728568	355.779748	0.010642	0.010914
RS	45	3.143722	4.728568	365.013532	0.010918	0.011008
RS	46	3.404470	5.114719	345.547071	0.010336	0.010308
RS	47	3.686178	5.114719	353.110134	0.010562	0.010376
RS	48	3.990532	5.474768	336.305648	0.010059	0.009784
RS	49	4.319352	5.474768	341.980594	0.010229	0.009826
RS	50	4.674603	5.808310	326.838659	0.009776	0.009315
RS	51	5.058412	5.808310	330.381577	0.009882	0.009331
RS	52	5.473074	6.127900	315.482410	0.009436	0.008860
RS	53	5.921068	6.127900	316.692552	0.009473	0.008845
RS	54	6.405075	6.662977	291.638611	0.008723	0.008132
RS	55	6.927988	6.662977	291.245209	0.008711	0.008099
RS	56	7.492937	6.662977	289.017096	0.008645	0.008024
RS	57	8.103299	6.662977	284.851070	0.008520	0.007899
RS	58	8.762725	10.892253	173.998139	0.005204	0.005058
RS	59	9.475160	10.892253	176.317559	0.005274	0.005106
RS	60	10.244863	10.892253	177.747320	0.005317	0.005123
RS	61	11.076440	10.892253	178.190989	0.005330	0.005103
RS	62	11.974864	10.892253	177.560970	0.005311	0.005044
RS	63	12.945508	10.892253	2018.424418	0.060373	0.052520
PA	4+25*2+4+6 0.032133306 0.011180506 12.945508209 0.740996579 0.246313607 0.279978094 0.408174057 0.607425588 0.834671600 1.044789660 1.211460194 1.325109314 1.393978882 1.445583169 1.514065364 1.626380724 1.798861097 2.037089286 2.336540192 2.685509507 3.070354206 3.479198216 3.900648903 4.321275920 4.728568190 5.114718694 5.474767876 5.808309676 6.127900248 6.662976730 10.892252974
//
IT	4912
RD	6
LK	-223611.011875
QD	-827.279294 -> -667.819719
RI	0.0371267682
TR	0.030059	0.011750
MT	13.312919
MM	C_pi: 2.929853, n_recomb: 37778.313117
RS	0	0.000000	1.025229	291.777973	0.007723	0.000183
RS	1	0.008086	1.025229	312.809912	0.008280	0.001507
RS	2	0.016826	1.025229	335.136781	0.008871	0.003935
RS	3	0.026273	1.025229	358.801384	0.009498	0.007011
RS	4	0.036484	0.258845	1496.382455	0.039610	0.029912
RS	5	0.047520	0.258845	1547.326674	0.040958	0.036886
RS	6	0.059449	0.280792	1472.514739	0.038978	0.037052
RS	7	0.072342	0.280792	1517.478054	0.040168	0.040405
RS	8	0.086278	0.409352	1077.533227	0.028523	0.029527
RS	9	0.101341	0.409352	1121.032586	0.029674	0.030932
RS	10	0.117622	0.620624	772.489234	0.020448	0.021521
RS	11	0.135219	0.620624	810.773993	0.021461	0.022189
RS	12	0.154239	0.870065	608.421650	0.016105	0.016657
RS	13	0.174797	0.870065	641.733172	0.016987	0.017272
RS	14	0.197018	1.103175	534.336256	0.014144	0.014398
RS	15	0.221036	1.103175	564.693197	0.014948	0.015134
RS	16	0.246995	1.284237	512.619337	0.013569	0.013803
RS	17	0.275054	1.284237	541.712259	0.014339	0.014675
RS	18	0.305381	1.399270	524.986292	0.013896	0.014316
RS	19	0.338161	1.399270	553.887222	0.014662	0.015322
RS	20	0.373592	1.457274	560.327118	0.014832	0.015621
RS	21	0.411887	1.457274	589.442075	0.015603	0.016779
RS	22	0.453280	1.490665	605.060699	0.016016	0.017388
RS	23	0.498019	1.490665	634.057753	0.016784	0.018669
RS	24	0.546376	1.539793	641.994563	0.016994	0.019093
RS	25	0.598643	1.539793	670.047242	0.017736	0.020371
RS	26	0.655137	1.636273	656.994678	0.017391	0.020135
RS	27	0.716198	1.636273	683.337977	0.018088	0.021254
RS	28	0.782198	1.799227	645.625913	0.017090	0.020166
RS	29	0.853534	1.799227	669.929464	0.017733	0.021035
RS	30	0.930638	2.035978	613.929388	0.016251	0.019272
RS	31	1.013978	2.035978	636.235166	0.016841	0.019897
RS	32	1.104056	2.342900	572.808585	0.015162	0.017840
RS	33	1.201418	2.342900	593.286042	0.015704	0.018290
RS	34	1.306654	2.708109	531.521163	0.014069	0.016277
RS	35	1.420398	2.708109	550.322023	0.014567	0.016621
RS	36	1.543341	3.116917	494.915758	0.013101	0.014827
RS	37	1.676224	3.116917	512.144199	0.013557	0.015108
RS	38	1.819853	3.556110	464.301415	0.012290	0.013574
RS	39	1.975096	3.556110	480.017837	0.012706	0.013808
RS	40	2.142892	4.012707	439.482000	0.011633	0.012517
RS	41	2.324257	4.012707	453.700786	0.012010	0.012711
RS	42	2.520287	4.471019	419.934978	0.011116	0.011641
RS	43	2.732168	4.471019	432.612447	0.011451	0.011802
RS	44	2.961183	4.915878	404.774928	0.010714	0.010925
RS	45	3.208716	4.915878	415.799065	0.011006	0.011057
RS	46	3.476265	5.337140	392.696816	0.010395	0.010334
RS	47	3.765449	5.337140	401.887174	0.010638	0.010436
RS	48	4.078016	5.727894	382.361328	0.010121	0.009834
RS	49	4.415859	5.727894	389.472707	0.010309	0.009906
RS	50	4.781020	6.086592	372.296126	0.009855	0.009392
RS	51	5.175708	6.086592	377.039423	0.009980	0.009433
RS	52	5.602312	6.427067	360.429032	0.009541	0.008963
RS	53	6.063412	6.427067	362.550834	0.009597	0.008967
RS	54	6.561797	6.999413	334.049929	0.008842	0.008240
RS	55	7.100483	6.999413	334.345575	0.008850	0.008221
RS	56	7.682728	6.999413	332.565134	0.008803	0.008158
RS	57	8.312054	6.999413	328.575887	0.008697	0.008044
RS	58	8.992268	11.964068	192.645311	0.005099	0.004916
RS	59	9.727487	11.964068	196.163130	0.005192	0.004983
RS	60	10.522156	11.964068	198.780229	0.005262	0.005020
RS	61	11.381084	11.964068	200.380087	0.005304	0.005025
RS	62	12.309466	11.964068	200.852005	0.005317	0.004993
RS	63	13.312919	11.964068	2452.172729	0.064910	0.055822
PA	4+25*2+4+6 0.030059080 0.011750137 13.312919179 1.025228908 0.258844858 0.280792468 0.409351973 0.620624045 0.870065160 1.103174572 1.284237275 1.399269618 1.457274363 1.490664586 1.539792502 1.636273241 1.799226504 2.035978051 2.342899756 2.708108667 3.116917138 3.556109550 4.012707009 4.471019326 4.915877620 5.337140395 5.727894232 6.086591880 6.427066644 6.999412810 11.964068161
//
IT	4612
RD	7
LK	-223304.780943
QD	-722.873298 -> -589.891926
RI	0.0276411800
TR	0.028258	0.012275
MT	13.641522
MM	C_pi: 3.117004, n_recomb: 41906.549572
RS	0	0.000000	1.415099	235.504259	0.005620	0.000136
RS	1	0.008128	1.415099	253.141120	0.006041	0.001114
RS	2	0.016916	1.415099	271.967806	0.006490	0.002903
RS	3	0.026419	1.415099	292.042579	0.006969	0.005170
RS	4	0.036694	0.271987	1604.104219	0.038278	0.029043
RS	5	0.047804	0.271987	1662.434828	0.039670	0.035810
RS	6	0.059817	0.281606	1659.652073	0.039604	0.037695
RS	7	0.072806	0.281606	1710.606478	0.040820	0.041101
RS	8	0.086851	0.409859	1216.851916	0.029037	0.030059
RS	9	0.102038	0.409859	1266.120087	0.030213	0.031550
RS	10	0.118459	0.631800	858.409604	0.020484	0.021603
RS	11	0.136215	0.631800	901.533885	0.021513	0.022330
RS	12	0.155414	0.902804	664.292898	0.015852	0.016460
RS	13	0.176173	0.902804	701.396611	0.016737	0.017083
RS	14	0.198620	1.159826	577.054873	0.013770	0.014059
RS	15	0.222891	1.159826	610.611761	0.014571	0.014768
RS	16	0.249135	1.357092	552.208573	0.013177	0.013400
RS	17	0.277511	1.357092	584.345884	0.013944	0.014225
RS	18	0.308194	1.475368	568.340212	0.013562	0.013908
RS	19	0.341371	1.475368	600.448608	0.014328	0.014857
RS	20	0.377245	1.524133	613.174737	0.014632	0.015267
RS	21	0.416034	1.524133	645.845481	0.015412	0.016361
RS	22	0.457976	1.540719	671.608135	0.016026	0.017149
RS	23	0.503326	1.540719	704.495378	0.016811	0.018374
RS	24	0.552363	1.571602	722.930333	0.017251	0.019020
RS	25	0.605385	1.571602	754.980791	0.018016	0.020267
RS	26	0.662717	1.652808	748.319249	0.017857	0.020235
RS	27	0.724709	1.652808	778.481719	0.018577	0.021353
RS	28	0.791739	1.805842	740.271193	0.017665	0.020384
RS	29	0.864217	1.805842	768.057602	0.018328	0.021276
RS	30	0.942586	2.039387	705.144123	0.016827	0.019527
RS	31	1.027324	2.039387	730.592105	0.017434	0.020186
RS	32	1.118950	2.350541	656.573292	0.015668	0.018068
RS	33	1.218023	2.350541	679.906752	0.016224	0.018554
RS	34	1.325148	2.727345	606.715621	0.014478	0.016447
RS	35	1.440980	2.727345	628.133131	0.014989	0.016827
RS	36	1.566227	3.154291	562.174867	0.013415	0.014939
RS	37	1.701653	3.154291	581.810977	0.013884	0.015254
RS	38	1.848087	3.617002	524.907543	0.012526	0.013641
RS	39	2.006422	3.617002	542.844410	0.012954	0.013908
RS	40	2.177626	4.101117	494.816115	0.011808	0.012558
RS	41	2.362745	4.101117	511.084592	0.012196	0.012785
RS	42	2.562910	4.589050	471.316964	0.011247	0.011673
RS	43	2.779344	4.589050	485.883032	0.011594	0.011866
RS	44	3.013370	5.063339	453.381753	0.010819	0.010961
RS	45	3.266416	5.063339	466.133110	0.011123	0.011123
RS	46	3.540029	5.511763	439.486324	0.010487	0.010385
RS	47	3.835880	5.511763	450.229223	0.010744	0.010515
RS	48	4.155778	5.925731	428.061854	0.010215	0.009906
RS	49	4.501675	5.925731	436.521810	0.010417	0.010002
RS	50	4.875687	6.302791	417.371368	0.009960	0.009489
RS	51	5.280097	6.302791	423.213480	0.010099	0.009549
RS	52	5.717376	6.658053	404.921946	0.009662	0.009082
RS	53	6.190197	6.658053	407.841427	0.009732	0.009100
RS	54	6.701447	7.259021	375.877736	0.008969	0.008362
RS	55	7.254249	7.259021	376.747633	0.008990	0.008353
RS	56	7.851982	7.259021	375.295732	0.008956	0.008299
RS	57	8.498298	7.259021	371.361896	0.008862	0.008192
RS	58	9.197143	12.933935	209.422618	0.004997	0.004798
RS	59	9.952790	12.933935	214.062482	0.005108	0.004880
RS	60	10.769853	12.933935	217.802806	0.005197	0.004935
RS	61	11.653324	12.933935	220.510260	0.005262	0.004960
RS	62	12.608602	12.933935	222.054471	0.005299	0.004952
RS	63	13.641522	12.933935	2875.115227	0.068608	0.058962
PA	4+25*2+4+6 0.028258440 0.012274630 13.641521945 1.415098576 0.271987102 0.281606265 0.409858697 0.631800091 0.902804123 1.159826398 1.357092403 1.475367821 1.524133184 1.540718712 1.571602294 1.652808000 1.805841636 2.039386635 2.350541139 2.727344917 3.154290680 3.617001605 4.101116973 4.589050371 5.063338572 5.511763196 5.925731246 6.302790993 6.658053449 7.259021473 12.933935335
//
IT	4232
RD	8
LK	-223048.665916
QD	-634.424030 -> -522.253927
RI	0.0207364273
TR	0.026660	0.012746
MT	13.955001
MM	C_pi: 3.291665, n_recomb: 45871.254259
RS	0	0.000000	1.953872	187.398110	0.004085	0.000100
RS	1	0.008166	1.953872	201.832933	0.004400	0.000821
RS	2	0.017000	1.953872	217.303388	0.004737	0.002134
RS	3	0.026555	1.953872	233.870886	0.005098	0.003801
RS	4	0.036890	0.286081	1690.046418	0.036843	0.028074
RS	5	0.048069	0.286081	1755.352984	0.038267	0.034646
RS	6	0.060160	0.282545	1839.369298	0.040099	0.038235
RS	7	0.073240	0.282545	1896.185077	0.041337	0.041696
RS	8	0.087387	0.409839	1353.592621	0.029509	0.030569
RS	9	0.102690	0.409839	1408.479986	0.030705	0.032137
RS	10	0.119243	0.641132	941.253458	0.020519	0.021693
RS	11	0.137147	0.641132	989.076004	0.021562	0.022475
RS	12	0.156514	0.932863	716.250773	0.015614	0.016282
RS	13	0.177462	0.932863	756.952951	0.016502	0.016916
RS	14	0.200121	1.214401	615.208021	0.013412	0.013744
RS	15	0.224630	1.214401	651.723541	0.014208	0.014433
RS	16	0.251140	1.429460	586.576303	0.012787	0.013019
RS	17	0.279816	1.429460	621.488135	0.013549	0.013806
RS	18	0.310834	1.552733	605.739687	0.013205	0.013511
RS	19	0.344384	1.552733	640.780509	0.013969	0.014413
RS	20	0.380674	1.593804	659.395270	0.014375	0.014906
RS	21	0.419928	1.593804	695.376382	0.015159	0.015946
RS	22	0.462388	1.594902	731.306427	0.015943	0.016880
RS	23	0.508315	1.594902	767.908798	0.016741	0.018052
RS	24	0.557993	1.608665	797.625018	0.017388	0.018894
RS	25	0.611728	1.608665	833.584606	0.018172	0.020109
RS	26	0.669850	1.675408	834.759845	0.018198	0.020271
RS	27	0.732720	1.675408	868.713057	0.018938	0.021382
RS	28	0.800724	1.818798	831.579771	0.018129	0.020543
RS	29	0.874281	1.818798	862.841236	0.018810	0.021448
RS	30	0.953845	2.048608	794.241278	0.017315	0.019737
RS	31	1.039906	2.048608	822.824078	0.017938	0.020422
RS	32	1.132996	2.362525	738.961182	0.016109	0.018269
RS	33	1.233688	2.362525	765.141521	0.016680	0.018783
RS	34	1.342603	2.748538	680.921013	0.014844	0.016608
RS	35	1.460412	2.748538	704.946127	0.015368	0.017014
RS	36	1.587843	3.190437	628.650525	0.013705	0.015054
RS	37	1.725679	3.190437	650.685468	0.014185	0.015394
RS	38	1.874772	3.672772	584.867187	0.012750	0.013719
RS	39	2.036041	3.672772	605.014650	0.013189	0.014012
RS	40	2.210480	4.179895	549.620485	0.011982	0.012613
RS	41	2.399164	4.179895	567.926131	0.012381	0.012867
RS	42	2.603256	4.692518	522.276647	0.011386	0.011721
RS	43	2.824016	4.692518	538.714408	0.011744	0.011940
RS	44	3.062805	5.191132	501.664319	0.010936	0.011014
RS	45	3.321093	5.191132	516.119829	0.011251	0.011200
RS	46	3.600475	5.661646	486.038874	0.010596	0.010451
RS	47	3.902672	5.661646	498.303104	0.010863	0.010603
RS	48	4.229548	6.094013	473.594691	0.010324	0.009991
RS	49	4.583118	6.094013	483.361729	0.010537	0.010107
RS	50	4.965562	6.485129	462.317411	0.010079	0.009596
RS	51	5.379239	6.485129	469.204687	0.010229	0.009672
RS	52	5.826698	6.851469	449.276510	0.009794	0.009208
RS	53	6.310698	6.851469	452.927397	0.009874	0.009238
RS	54	6.834224	7.476136	417.474681	0.009101	0.008488
RS	55	7.400504	7.476136	418.849214	0.009131	0.008488
RS	56	8.013028	7.476136	417.650362	0.009105	0.008440
RS	57	8.675574	7.476136	413.691513	0.009019	0.008338
RS	58	9.392227	13.853419	224.784842	0.004900	0.004694
RS	59	10.167404	13.853419	230.500130	0.005025	0.004788
RS	60	11.005886	13.853419	235.326613	0.005130	0.004859
RS	61	11.912842	13.853419	239.116451	0.005213	0.004902
RS	62	12.893864	13.853419	241.721981	0.005270	0.004915
RS	63	13.955001	13.853419	3292.967725	0.071787	0.061917
PA	4+25*2+4+6 0.026660414 0.012746048 13.955000522 1.953871971 0.286081030 0.282545288 0.409838763 0.641132400 0.932862695 1.214401206 1.429460242 1.552732838 1.593803624 1.594902236 1.608664915 1.675408137 1.818797632 2.048608428 2.362525003 2.748537530 3.190436802 3.672772176 4.179895441 4.692518079 5.191132127 5.661645613 6.094013207 6.485128911 6.851469059 7.476135980 13.853419371
//
IT	4425
RD	9
LK	-222832.410341
QD	-559.228361 -> -464.128049
RI	0.0156999309
TR	0.025227	0.013164
MT	14.263639
MM	C_pi: 3.459200, n_recomb: 49699.044117
RS	0	0.000000	2.703946	147.210236	0.002962	0.000073
RS	1	0.008204	2.703946	158.793619	0.003195	0.000601
RS	2	0.017081	2.703946	171.244866	0.003446	0.001562
RS	3	0.026685	2.703946	184.621588	0.003715	0.002782
RS	4	0.037078	0.301454	1755.589468	0.035324	0.027011
RS	5	0.048324	0.301454	1827.415562	0.036770	0.033391
RS	6	0.060492	0.283713	2011.984850	0.040483	0.038675
RS	7	0.073659	0.283713	2074.586740	0.041743	0.042198
RS	8	0.087905	0.409431	1488.724130	0.029955	0.031067
RS	9	0.103320	0.409431	1549.118538	0.031170	0.032707
RS	10	0.120000	0.648808	1022.206168	0.020568	0.021800
RS	11	0.138048	0.648808	1074.633224	0.021623	0.022634
RS	12	0.157577	0.960271	765.528192	0.015403	0.016131
RS	13	0.178708	0.960271	809.690431	0.016292	0.016778
RS	14	0.201573	1.266653	650.055268	0.013080	0.013459
RS	15	0.226313	1.266653	689.345044	0.013870	0.014133
RS	16	0.253083	1.500845	617.019177	0.012415	0.012667
RS	17	0.282049	1.500845	654.489235	0.013169	0.013423
RS	18	0.313391	1.630704	638.480544	0.012847	0.013135
RS	19	0.347305	1.630704	676.222328	0.013606	0.013997
RS	20	0.384001	1.665464	700.193923	0.014089	0.014551
RS	21	0.423707	1.665464	739.267297	0.014875	0.015543
RS	22	0.466670	1.652231	785.102819	0.015797	0.016597
RS	23	0.513158	1.652231	825.255231	0.016605	0.017724
RS	24	0.563460	1.649830	866.641270	0.017438	0.018736
RS	25	0.617889	1.649830	906.423167	0.018238	0.019919
RS	26	0.676783	1.702865	916.497421	0.018441	0.020262
RS	27	0.740508	1.702865	954.217753	0.019200	0.021365
RS	28	0.809461	1.837034	919.485731	0.018501	0.020657
RS	29	0.884071	1.837034	954.225257	0.019200	0.021572
RS	30	0.964802	2.063036	881.053907	0.017728	0.019913
RS	31	1.052155	2.063036	912.777668	0.018366	0.020617
RS	32	1.146675	2.379024	819.795990	0.016495	0.018449
RS	33	1.248949	2.379024	848.827336	0.017079	0.018985
RS	34	1.359614	2.772950	753.982891	0.015171	0.016759
RS	35	1.479357	2.772950	780.618838	0.015707	0.017187
RS	36	1.608923	3.227956	694.216062	0.013968	0.015169
RS	37	1.749119	3.227956	718.652772	0.014460	0.015529
RS	38	1.900816	3.727574	644.075551	0.012960	0.013802
RS	39	2.064958	3.727574	666.435803	0.013409	0.014116
RS	40	2.242565	4.254913	603.807827	0.012149	0.012678
RS	41	2.434744	4.254913	624.151209	0.012559	0.012953
RS	42	2.642687	4.789083	572.744404	0.011524	0.011780
RS	43	2.867690	4.789083	591.051718	0.011893	0.012020
RS	44	3.111152	5.308693	549.573055	0.011058	0.011077
RS	45	3.374587	5.308693	565.726550	0.011383	0.011283
RS	46	3.659633	5.797920	532.329026	0.010711	0.010526
RS	47	3.968064	5.797920	546.102583	0.010988	0.010697
RS	48	4.301798	6.245440	518.963628	0.010442	0.010084
RS	49	4.662910	6.245440	530.017584	0.010665	0.010216
RS	50	5.053647	6.647719	507.170615	0.010205	0.009708
RS	51	5.476439	6.647719	515.072314	0.010364	0.009798
RS	52	5.933916	7.022701	493.563513	0.009931	0.009337
RS	53	6.428923	7.022701	497.903107	0.010018	0.009377
RS	54	6.964539	7.667988	458.941465	0.009234	0.008616
RS	55	7.544096	7.667988	460.773530	0.009271	0.008622
RS	56	8.171198	7.667988	459.774625	0.009251	0.008579
RS	57	8.849746	7.667988	455.732060	0.009170	0.008480
RS	58	9.583960	14.748529	238.970097	0.004808	0.004598
RS	59	10.378408	14.748529	245.726819	0.004944	0.004703
RS	60	11.238030	14.748529	251.613441	0.005063	0.004787
RS	61	12.168173	14.748529	256.469411	0.005160	0.004846
RS	62	13.174622	14.748529	260.131662	0.005234	0.004877
RS	63	14.263639	14.748529	3708.027979	0.074610	0.064676
PA	4+25*2+4+6 0.025226580 0.013163878 14.263638539 2.703946042 0.301453532 0.283712572 0.409431299 0.648808005 0.960270501 1.266652576 1.500844916 1.630704437 1.665464110 1.652230899 1.649829791 1.702865023 1.837033724 2.063035565 2.379024304 2.772950166 3.227955567 3.727574301 4.254912848 4.789082520 5.308692723 5.797920212 6.245440057 6.647718512 7.022700899 7.667988173 14.748529319
//
IT	4224
RD	10
LK	-222648.980906
QD	-495.223041 -> -414.345513
RI	0.0120181141
TR	0.023933	0.013531
MT	14.571281
MM	C_pi: 3.622051, n_recomb: 53399.820823
RS	0	0.000000	3.755059	114.256171	0.002140	0.000053
RS	1	0.008240	3.755059	123.395972	0.002311	0.000437
RS	2	0.017159	3.755059	133.242450	0.002495	0.001136
RS	3	0.026813	3.755059	143.846065	0.002694	0.002025
RS	4	0.037263	0.318367	1801.815966	0.033742	0.025872
RS	5	0.048574	0.318367	1879.630000	0.035199	0.032060
RS	6	0.060816	0.285156	2177.280061	0.040773	0.039027
RS	7	0.074068	0.285156	2245.619907	0.042053	0.042613
RS	8	0.088411	0.408723	1622.674658	0.030387	0.031561
RS	9	0.103937	0.408723	1688.477924	0.031620	0.033269
RS	10	0.120741	0.654983	1101.944287	0.020636	0.021929
RS	11	0.138931	0.654983	1158.906400	0.021702	0.022811
RS	12	0.158619	0.985101	812.855943	0.015222	0.016008
RS	13	0.179930	0.985101	860.372227	0.016112	0.016670
RS	14	0.202996	1.316407	682.384742	0.012779	0.013205
RS	15	0.227964	1.316407	724.300411	0.013564	0.013868
RS	16	0.254988	1.570882	644.367437	0.012067	0.012345
RS	17	0.284240	1.570882	684.214227	0.012813	0.013075
RS	18	0.315902	1.708742	667.439928	0.012499	0.012783
RS	19	0.350173	1.708742	707.680454	0.013252	0.013611
RS	20	0.387268	1.738431	736.426872	0.013791	0.014207
RS	21	0.427419	1.738431	778.391664	0.014577	0.015161
RS	22	0.470879	1.711841	833.718998	0.015613	0.016310
RS	23	0.517921	1.711841	877.258692	0.016428	0.017397
RS	24	0.568838	1.694073	930.426801	0.017424	0.018557
RS	25	0.623952	1.694073	973.936584	0.018239	0.019713
RS	26	0.683606	1.734029	993.679905	0.018608	0.020222
RS	27	0.748177	1.734029	1035.136086	0.019385	0.021316
RS	28	0.818068	1.859380	1003.922229	0.018800	0.020739
RS	29	0.893718	1.859380	1042.139712	0.019516	0.021661
RS	30	0.975602	2.081632	965.421017	0.018079	0.020063
RS	31	1.064233	2.081632	1000.291737	0.018732	0.020783
RS	32	1.160167	2.399331	898.897412	0.016833	0.018611
RS	33	1.264007	2.399331	930.784354	0.017430	0.019166
RS	34	1.376403	2.800384	825.732513	0.015463	0.016902
RS	35	1.498061	2.800384	854.982735	0.016011	0.017348
RS	36	1.629744	3.267333	758.715711	0.014208	0.015281
RS	37	1.772277	3.267333	785.557260	0.014711	0.015660
RS	38	1.926555	3.782718	702.387880	0.013153	0.013889
RS	39	2.093547	3.782718	726.963605	0.013614	0.014221
RS	40	2.274298	4.328413	657.242017	0.012308	0.012749
RS	41	2.469944	4.328413	679.624978	0.012727	0.013042
RS	42	2.681711	4.881990	622.591166	0.011659	0.011846
RS	43	2.910928	4.881990	642.768364	0.012037	0.012103
RS	44	3.159033	5.420266	596.988076	0.011180	0.011146
RS	45	3.427582	5.420266	614.837327	0.011514	0.011369
RS	46	3.718260	5.925803	578.247222	0.010829	0.010606
RS	47	4.032891	5.925803	593.523695	0.011115	0.010793
RS	48	4.373447	6.386129	564.071764	0.010563	0.010180
RS	49	4.742066	6.386129	576.399720	0.010794	0.010327
RS	50	5.141059	6.797455	551.850725	0.010334	0.009822
RS	51	5.572930	6.797455	560.744711	0.010501	0.009923
RS	52	6.040388	7.179300	537.722404	0.010070	0.009467
RS	53	6.546365	7.179300	542.717444	0.010163	0.009514
RS	54	7.094036	7.842963	500.244507	0.009368	0.008742
RS	55	7.686835	7.842963	502.495874	0.009410	0.008754
RS	56	8.328482	7.842963	501.653071	0.009394	0.008715
RS	57	9.023001	7.842963	497.477555	0.009316	0.008619
RS	58	9.774750	15.630850	252.109097	0.004721	0.004508
RS	59	10.588445	15.630850	259.876428	0.004867	0.004623
RS	60	11.469188	15.630850	266.799018	0.004996	0.004719
RS	61	12.422507	15.630850	272.705140	0.005107	0.004792
RS	62	13.454380	15.630850	277.417936	0.005195	0.004839
RS	63	14.571281	15.630850	4120.235586	0.077158	0.067238
PA	4+25*2+4+6 0.023933419 0.013531117 14.571280950 3.755058533 0.318367198 0.285156398 0.408723485 0.654983146 0.985101104 1.316407214 1.570882132 1.708742413 1.738431087 1.711840834 1.694073021 1.734029173 1.859380491 2.081632035 2.399331327 2.800384119 3.267333155 3.782717784 4.328412814 4.881990153 5.420265914 5.925802500 6.386128723 6.797454889 7.179299629 7.842963404 15.630849583
//
IT	4919
RD	11
LK	-222492.936387
QD	-440.642616 -> -371.690343
RI	0.0093237363
TR	0.022764	0.013852
MT	14.878722
MM	C_pi: 3.781127, n_recomb: 56974.695551
RS	0	0.000000	5.236329	87.681189	0.001539	0.000038
RS	1	0.008276	5.236329	94.787031	0.001664	0.000316
RS	2	0.017236	5.236329	102.455293	0.001798	0.000822
RS	3	0.026939	5.236329	110.728178	0.001943	0.001465
RS	4	0.037444	0.337018	1830.006002	0.032120	0.024681
RS	5	0.048818	0.337018	1913.192990	0.033580	0.030670
RS	6	0.061134	0.286883	2334.865346	0.040981	0.039301
RS	7	0.074469	0.286883	2408.901934	0.042280	0.042949
RS	8	0.088908	0.407762	1755.578966	0.030813	0.032055
RS	9	0.104542	0.407762	1826.692046	0.032061	0.033825
RS	10	0.121469	0.659788	1180.833882	0.020726	0.022081
RS	11	0.139798	0.659788	1242.271063	0.021804	0.023009
RS	12	0.159643	1.007428	858.675604	0.015071	0.015913
RS	13	0.181130	1.007428	909.458131	0.015962	0.016589
RS	14	0.204396	1.363563	712.681857	0.012509	0.012980
RS	15	0.229587	1.363563	757.096957	0.013288	0.013635
RS	16	0.256863	1.639274	669.167113	0.011745	0.012050
RS	17	0.286396	1.639274	711.231899	0.012483	0.012760
RS	18	0.318374	1.786423	693.210398	0.012167	0.012456
RS	19	0.352997	1.786423	735.766713	0.012914	0.013254
RS	20	0.390486	1.812151	768.703022	0.013492	0.013880
RS	21	0.431078	1.812151	813.369043	0.014276	0.014799
RS	22	0.475029	1.773053	877.680704	0.015405	0.016026
RS	23	0.522617	1.773053	924.442643	0.016225	0.017079
RS	24	0.574143	1.740560	989.320949	0.017364	0.018367
RS	25	0.629934	1.740560	1036.451772	0.018191	0.019498
RS	26	0.690342	1.767942	1066.406646	0.018717	0.020159
RS	27	0.755749	1.767942	1111.552834	0.019510	0.021245
RS	28	0.826569	1.884803	1084.806110	0.019040	0.020794
RS	29	0.903250	1.884803	1126.490040	0.019772	0.021723
RS	30	0.986276	2.103393	1047.162684	0.018379	0.020190
RS	31	1.076174	2.103393	1085.177985	0.019047	0.020924
RS	32	1.173512	2.422582	976.060030	0.017131	0.018757
RS	33	1.278905	2.422582	1010.800068	0.017741	0.019330
RS	34	1.393020	2.830220	895.972006	0.015726	0.017036
RS	35	1.516580	2.830220	927.833263	0.016285	0.017499
RS	36	1.650364	3.308293	821.965644	0.014427	0.015391
RS	37	1.795221	3.308293	851.208760	0.014940	0.015786
RS	38	1.952065	3.838363	759.630614	0.013333	0.013977
RS	39	2.121890	3.838363	786.418694	0.013803	0.014324
RS	40	2.305768	4.401072	709.756339	0.012457	0.012823
RS	41	2.504865	4.401072	734.175707	0.012886	0.013131
RS	42	2.720438	4.972479	671.655513	0.011789	0.011915
RS	43	2.953851	4.972479	693.698919	0.012176	0.012187
RS	44	3.206581	5.527673	643.751592	0.011299	0.011219
RS	45	3.480227	5.527673	663.291583	0.011642	0.011457
RS	46	3.776519	6.047684	623.639628	0.010946	0.010689
RS	47	4.097331	6.047684	640.411178	0.011240	0.010890
RS	48	4.444693	6.518982	608.772082	0.010685	0.010278
RS	49	4.820802	6.518982	622.361037	0.010923	0.010437
RS	50	5.228037	6.937672	596.219888	0.010465	0.009937
RS	51	5.668974	6.937672	606.085146	0.010638	0.010048
RS	52	6.146402	7.324922	581.628455	0.010209	0.009595
RS	53	6.663341	7.324922	587.247622	0.010307	0.009649
RS	54	7.223061	8.005036	541.286015	0.009500	0.008867
RS	55	7.829102	8.005036	543.919917	0.009547	0.008883
RS	56	8.485297	8.005036	543.191436	0.009534	0.008847
RS	57	9.195798	8.005036	538.836396	0.009457	0.008752
RS	58	9.965098	16.504303	264.281782	0.004639	0.004424
RS	59	10.798064	16.504303	273.027656	0.004792	0.004547
RS	60	11.699965	16.504303	280.959573	0.004931	0.004653
RS	61	12.676505	16.504303	287.896002	0.005053	0.004738
RS	62	13.733861	16.504303	293.647742	0.005154	0.004799
RS	63	14.878722	16.504303	4528.218240	0.079478	0.069605
PA	4+25*2+4+6 0.022764423 0.013852311 14.878721727 5.236328918 0.337017731 0.286883461 0.407762460 0.659787881 1.007427975 1.363562813 1.639273847 1.786423041 1.812151139 1.773052870 1.740560121 1.767941684 1.884802596 2.103392794 2.422581531 2.830220337 3.308292603 3.838363175 4.401071784 4.972478801 5.527673479 6.047684484 6.518982243 6.937671811 7.324922382 8.005035827 16.504303479
//
IT	4791
RD	12
LK	-222359.859188
QD	-393.975053 -> -335.052028
RI	0.0073525715
TR	0.021706	0.014132
MT	15.185441
MM	C_pi: 3.936605, n_recomb: 60421.255962
RS	0	0.000000	7.332963	66.587856	0.001102	0.000028
RS	1	0.008311	7.332963	72.041049	0.001192	0.000227
RS	2	0.017312	7.332963	77.933580	0.001290	0.000591
RS	3	0.027061	7.332963	84.299591	0.001395	0.001055
RS	4	0.037621	0.357568	1841.667050	0.030480	0.023462
RS	5	0.049058	0.357568	1929.538160	0.031935	0.029244
RS	6	0.061446	0.288873	2484.417496	0.041118	0.039508
RS	7	0.074863	0.288873	2564.103646	0.042437	0.043215
RS	8	0.089395	0.406573	1887.435431	0.031238	0.032551
RS	9	0.105135	0.406573	1963.750773	0.032501	0.034380
RS	10	0.122183	0.663335	1259.069812	0.020838	0.022257
RS	11	0.140648	0.663335	1324.923375	0.021928	0.023227
RS	12	0.160647	1.027350	903.247112	0.014949	0.015844
RS	13	0.182309	1.027350	957.217636	0.015842	0.016535
RS	14	0.205770	1.408069	741.258909	0.012268	0.012782
RS	15	0.231182	1.408069	788.060754	0.013043	0.013430
RS	16	0.258705	1.705803	691.787637	0.011449	0.011783
RS	17	0.288515	1.705803	735.927087	0.012180	0.012475
RS	18	0.320804	1.863408	716.216030	0.011854	0.012151
RS	19	0.355775	1.863408	760.918961	0.012594	0.012925
RS	20	0.393653	1.886199	797.470563	0.013199	0.013568
RS	21	0.434678	1.886199	844.654898	0.013979	0.014459
RS	22	0.479114	1.835323	917.401709	0.015183	0.015747
RS	23	0.527242	1.835323	967.217566	0.016008	0.016771
RS	24	0.579369	1.788640	1043.595436	0.017272	0.018170
RS	25	0.635829	1.788640	1094.227054	0.018110	0.019279
RS	26	0.696981	1.803843	1134.757645	0.018781	0.020080
RS	27	0.763215	1.803843	1183.531084	0.019588	0.021158
RS	28	0.834954	1.912482	1162.044905	0.019232	0.020830
RS	29	0.912654	1.912482	1207.168877	0.019979	0.021763
RS	30	0.996812	2.127481	1126.100064	0.018637	0.020298
RS	31	1.087964	2.127481	1167.245487	0.019318	0.021046
RS	32	1.186692	2.447987	1051.080665	0.017396	0.018891
RS	33	1.293624	2.447987	1088.660795	0.018018	0.019479
RS	34	1.409443	2.861799	964.500097	0.015963	0.017161
RS	35	1.534887	2.861799	998.959467	0.016533	0.017640
RS	36	1.670756	3.350362	883.776177	0.014627	0.015497
RS	37	1.817917	3.350362	915.408533	0.015150	0.015905
RS	38	1.977309	3.894282	815.624821	0.013499	0.014064
RS	39	2.149946	3.894282	844.613765	0.013979	0.014424
RS	40	2.336931	4.472960	761.178656	0.012598	0.012897
RS	41	2.539455	4.472960	787.623698	0.013036	0.013219
RS	42	2.758810	5.060959	719.769107	0.011913	0.011985
RS	43	2.996395	5.060959	743.668427	0.012308	0.012271
RS	44	3.253725	5.631678	689.697951	0.011415	0.011293
RS	45	3.532441	5.631678	710.918111	0.011766	0.011544
RS	46	3.834320	6.164656	668.344709	0.011061	0.010773
RS	47	4.161286	6.164656	686.599053	0.011364	0.010986
RS	48	4.515426	6.645398	652.906516	0.010806	0.010376
RS	49	4.898997	6.645398	667.740189	0.011051	0.010546
RS	50	5.314445	7.070016	640.125619	0.010594	0.010050
RS	51	5.764419	7.070016	650.938917	0.010773	0.010170
RS	52	6.251790	7.461386	625.138243	0.010346	0.009721
RS	53	6.779663	7.461386	631.348803	0.010449	0.009781
RS	54	7.351407	8.156101	581.949568	0.009632	0.008989
RS	55	7.970665	8.156101	584.927294	0.009681	0.009009
RS	56	8.641388	8.156101	584.270066	0.009670	0.008974
RS	57	9.367853	8.156101	579.688385	0.009594	0.008880
RS	58	10.154691	17.368980	275.550008	0.004560	0.004344
RS	59	11.006920	17.368980	285.239666	0.004721	0.004474
RS	60	11.929975	17.368980	294.150416	0.004868	0.004589
RS	61	12.929742	17.368980	302.092147	0.005000	0.004685
RS	62	14.012595	17.368980	308.864653	0.005112	0.004758
RS	63	15.185441	17.368980	4930.084202	0.081595	0.071786
PA	4+25*2+4+6 0.021706494 0.014132465 15.185440981 7.332963354 0.357568055 0.288872895 0.406573093 0.663335439 1.027350256 1.408068826 1.705803062 1.863408290 1.886199410 1.835322928 1.788639920 1.803842546 1.912482111 2.127480512 2.447986759 2.861799231 3.350361822 3.894281712 4.472960190 5.060958561 5.631677539 6.164655585 6.645398435 7.070015594 7.461385890 8.156101318 17.368980321
//
IT	4521
RD	13
LK	-222246.097635
QD	-353.945417 -> -303.473248
RI	0.0059112239
TR	0.020749	0.014377
MT	15.490257
MM	C_pi: 4.088293, n_recomb: 63736.140152
RS	0	0.000000	10.311703	50.086205	0.000786	0.000020
RS	1	0.008345	10.311703	54.223350	0.000851	0.000163
RS	2	0.017385	10.311703	58.698403	0.000921	0.000423
RS	3	0.027181	10.311703	63.538297	0.000997	0.000756
RS	4	0.037794	0.380155	1838.536699	0.028846	0.022238
RS	5	0.049292	0.380155	1930.349094	0.030287	0.027803
RS	6	0.061750	0.291094	2625.701287	0.041196	0.039656
RS	7	0.075247	0.291094	2710.976565	0.042534	0.043420
RS	8	0.089871	0.405171	2018.167933	0.031664	0.033052
RS	9	0.105714	0.405171	2099.565626	0.032942	0.034935
RS	10	0.122880	0.665727	1336.750495	0.020973	0.022455
RS	11	0.141479	0.665727	1406.958465	0.022075	0.023463
RS	12	0.161629	1.044972	946.732645	0.014854	0.015798
RS	13	0.183461	1.044972	1003.817641	0.015750	0.016504
RS	14	0.207115	1.449904	768.328960	0.012055	0.012607
RS	15	0.232742	1.449904	817.413892	0.012825	0.013252
RS	16	0.260508	1.770302	712.494274	0.011179	0.011539
RS	17	0.290591	1.770302	758.576118	0.011902	0.012216
RS	18	0.323184	1.939422	736.775456	0.011560	0.011868
RS	19	0.358497	1.939422	783.466355	0.012292	0.012621
RS	20	0.396757	1.960210	823.088739	0.012914	0.013273
RS	21	0.438209	1.960210	872.614571	0.013691	0.014139
RS	22	0.483120	1.898215	953.220308	0.014956	0.015477
RS	23	0.531779	1.898215	1005.918763	0.015783	0.016475
RS	24	0.584499	1.837790	1093.487615	0.017156	0.017971
RS	25	0.641617	1.837790	1147.487258	0.018004	0.019060
RS	26	0.703502	1.841133	1198.807556	0.018809	0.019989
RS	27	0.770551	1.841133	1251.128479	0.019630	0.021060
RS	28	0.843195	1.941752	1235.570048	0.019386	0.020849
RS	29	0.921901	1.941752	1284.091576	0.020147	0.021787
RS	30	1.007174	2.153207	1202.074313	0.018860	0.020392
RS	31	1.099563	2.153207	1246.321792	0.019554	0.021151
RS	32	1.199661	2.474881	1123.768622	0.017632	0.019012
RS	33	1.308113	2.474881	1164.163977	0.018265	0.019614
RS	34	1.425614	2.894520	1031.125412	0.016178	0.017279
RS	35	1.552920	2.894520	1068.159155	0.016759	0.017771
RS	36	1.690849	3.393050	943.963989	0.014810	0.015598
RS	37	1.840288	3.393050	977.963257	0.015344	0.016020
RS	38	2.002197	3.950120	870.198290	0.013653	0.014148
RS	39	2.177617	3.950120	901.367371	0.014142	0.014521
RS	40	2.367674	4.543904	811.343400	0.012730	0.012971
RS	41	2.573591	4.543904	839.794964	0.013176	0.013305
RS	42	2.796691	5.147454	766.771521	0.012030	0.012055
RS	43	3.038408	5.147454	792.508916	0.012434	0.012354
RS	44	3.300295	5.732509	734.670229	0.011527	0.011367
RS	45	3.584035	5.732509	757.553375	0.011886	0.011629
RS	46	3.891453	6.277163	712.206477	0.011174	0.010856
RS	47	4.224523	6.277163	731.925752	0.011484	0.011080
RS	48	4.585386	6.766021	696.320577	0.010925	0.010473
RS	49	4.976362	6.766021	712.378183	0.011177	0.010652
RS	50	5.399963	7.195270	683.418058	0.010723	0.010162
RS	51	5.858912	7.195270	695.152621	0.010907	0.010289
RS	52	6.356158	7.589554	668.109742	0.010482	0.009844
RS	53	6.894897	7.589554	674.876148	0.010589	0.009909
RS	54	7.478592	8.297005	622.118967	0.009761	0.009108
RS	55	8.110994	8.297005	625.398465	0.009812	0.009131
RS	56	8.796167	8.297005	624.766771	0.009802	0.009098
RS	57	9.538515	8.297005	619.909500	0.009726	0.009004
RS	58	10.342808	18.222988	285.968521	0.004487	0.004268
RS	59	11.214217	18.222988	296.564413	0.004653	0.004405
RS	60	12.158341	18.222988	306.419640	0.004808	0.004528
RS	61	13.181248	18.222988	315.336621	0.004948	0.004633
RS	62	14.289513	18.222988	323.105361	0.005069	0.004717
RS	63	15.490257	18.222988	5323.843078	0.083529	0.073790
PA	4+25*2+4+6 0.020748621 0.014376628 15.490257382 10.311703483 0.380154761 0.291094176 0.405171225 0.665726690 1.044971686 1.449903635 1.770301658 1.939422196 1.960210057 1.898214720 1.837790264 1.841133018 1.941751818 2.153207263 2.474881144 2.894519902 3.393049879 3.950119845 4.543903832 5.147453775 5.732508680 6.277163418 6.766020944 7.195270031 7.589554456 8.297004577 18.222987501
//
IT	4605
RD	14
LK	-222148.612543
QD	-319.489310 -> -276.149041
RI	0.0048579661
TR	0.019881	0.014589
MT	15.792299
MM	C_pi: 4.235945, n_recomb: 66916.212421
RS	0	0.000000	14.555771	37.349688	0.000558	0.000014
RS	1	0.008378	14.555771	40.456999	0.000605	0.000116
RS	2	0.017457	14.555771	43.820856	0.000655	0.000301
RS	3	0.027297	14.555771	47.462096	0.000709	0.000539
RS	4	0.037961	0.404904	1822.474653	0.027235	0.021024
RS	5	0.049519	0.404904	1917.456920	0.028655	0.026366
RS	6	0.062045	0.293519	2758.568318	0.041224	0.039755
RS	7	0.075621	0.293519	2849.356802	0.042581	0.043569
RS	8	0.090334	0.403570	2147.680263	0.032095	0.033559
RS	9	0.106279	0.403570	2234.027514	0.033385	0.035491
RS	10	0.123560	0.667062	1413.918133	0.021130	0.022672
RS	11	0.142289	0.667062	1488.413465	0.022243	0.023717
RS	12	0.162587	1.060413	989.235324	0.014783	0.015773
RS	13	0.184586	1.060413	1049.363671	0.015682	0.016493
RS	14	0.208427	1.489089	794.044156	0.011866	0.012453
RS	15	0.234266	1.489089	845.315112	0.012632	0.013096
RS	16	0.262269	1.832665	731.487248	0.010931	0.011316
RS	17	0.292619	1.832665	779.388054	0.011647	0.011980
RS	18	0.325511	2.014252	755.145066	0.011285	0.011605
RS	19	0.361158	2.014252	803.674584	0.012010	0.012340
RS	20	0.399792	2.033906	845.854626	0.012641	0.012994
RS	21	0.441663	2.033906	897.551254	0.013413	0.013838
RS	22	0.487041	1.961390	985.434298	0.014726	0.015215
RS	23	0.536221	1.961390	1040.842791	0.015554	0.016191
RS	24	0.589521	1.887611	1139.222554	0.017025	0.017771
RS	25	0.647286	1.887611	1196.447337	0.017880	0.018843
RS	26	0.709890	1.879354	1258.649115	0.018809	0.019890
RS	27	0.777740	1.879354	1314.422497	0.019643	0.020954
RS	28	0.851273	1.972114	1305.337351	0.019507	0.020855
RS	29	0.930967	1.972114	1357.198634	0.020282	0.021797
RS	30	1.017337	2.180055	1274.955745	0.019053	0.020472
RS	31	1.110943	2.180055	1322.263864	0.019760	0.021242
RS	32	1.212391	2.502768	1193.954897	0.017843	0.019123
RS	33	1.322337	2.502768	1237.128967	0.018488	0.019738
RS	34	1.441495	2.927932	1095.674386	0.016374	0.017389
RS	35	1.570635	2.927932	1135.248212	0.016965	0.017894
RS	36	1.710594	3.435982	1002.362007	0.014979	0.015694
RS	37	1.862278	3.435982	1038.696142	0.015522	0.016127
RS	38	2.026669	4.005620	923.188775	0.013796	0.014229
RS	39	2.204833	4.005620	956.508353	0.014294	0.014614
RS	40	2.397922	4.613772	860.095806	0.012853	0.013043
RS	41	2.607188	4.613772	890.526604	0.013308	0.013388
RS	42	2.833985	5.231992	812.511034	0.012142	0.012124
RS	43	3.079782	5.231992	840.061360	0.012554	0.012433
RS	44	3.346171	5.830367	778.517600	0.011634	0.011440
RS	45	3.634876	5.830367	803.040153	0.012001	0.011713
RS	46	3.947769	6.385571	755.075414	0.011284	0.010938
RS	47	4.286874	6.385571	776.236324	0.011600	0.011172
RS	48	4.654388	6.881361	738.866093	0.011042	0.010568
RS	49	5.052691	6.881361	756.122421	0.011300	0.010756
RS	50	5.484362	7.314064	725.952018	0.010849	0.010271
RS	51	5.952197	7.314064	738.577626	0.011037	0.010405
RS	52	6.459225	7.710124	710.404561	0.010616	0.009965
RS	53	7.008730	7.710124	717.688602	0.010725	0.010034
RS	54	7.604270	8.428436	661.680092	0.009888	0.009224
RS	55	8.249702	8.428436	665.216198	0.009941	0.009249
RS	56	8.949205	8.428436	664.561938	0.009931	0.009217
RS	57	9.707310	8.428436	659.378609	0.009854	0.009122
RS	58	10.528926	19.064222	295.588291	0.004417	0.004197
RS	59	11.419373	19.064222	307.050663	0.004589	0.004339
RS	60	12.384418	19.064222	317.812859	0.004749	0.004469
RS	61	13.430311	19.064222	327.670816	0.004897	0.004582
RS	62	14.563825	19.064222	336.405861	0.005027	0.004676
RS	63	15.792299	19.064222	5707.590752	0.085295	0.075626
PA	4+25*2+4+6 0.019880525 0.014589204 15.792299201 14.555770702 0.404904359 0.293518536 0.403570364 0.667061538 1.060412926 1.489088986 1.832665447 2.014252388 2.033905622 1.961389823 1.887611189 1.879354171 1.972113912 2.180055205 2.502768449 2.927932138 3.435981711 4.005620468 4.613771853 5.231991569 5.830367018 6.385570584 6.881360819 7.314064009 7.710124446 8.428436497 19.064222201
//
IT	5054
RD	15
LK	-222064.863131
QD	-289.723080 -> -252.410791
RI	0.0040878729
TR	0.019093	0.014774
MT	16.090426
MM	C_pi: 4.379246, n_recomb: 69959.743541
RS	0	0.000000	20.619986	27.633192	0.000395	0.000010
RS	1	0.008410	20.619986	29.946232	0.000428	0.000082
RS	2	0.017526	20.619986	32.451903	0.000464	0.000214
RS	3	0.027410	20.619986	35.166073	0.000503	0.000383
RS	4	0.038124	0.431954	1795.306391	0.025662	0.019834
RS	5	0.049740	0.431954	1892.681878	0.027054	0.024947
RS	6	0.062333	0.296118	2882.986811	0.041209	0.039811
RS	7	0.075984	0.296118	2979.196190	0.042584	0.043669
RS	8	0.090783	0.401790	2275.840035	0.032531	0.034070
RS	9	0.106828	0.401790	2366.991703	0.033834	0.036047
RS	10	0.124221	0.667440	1490.578735	0.021306	0.022908
RS	11	0.143077	0.667440	1569.288313	0.022431	0.023986
RS	12	0.163518	1.073800	1030.827723	0.014735	0.015767
RS	13	0.185679	1.073800	1093.929392	0.015637	0.016500
RS	14	0.209704	1.525670	818.522809	0.011700	0.012318
RS	15	0.235748	1.525670	871.887842	0.012463	0.012959
RS	16	0.263983	1.892797	748.940397	0.010705	0.011112
RS	17	0.294593	1.892797	798.544737	0.011414	0.011766
RS	18	0.327776	2.087725	771.541706	0.011028	0.011361
RS	19	0.363750	2.087725	821.769006	0.011746	0.012080
RS	20	0.402750	2.107042	866.033796	0.012379	0.012731
RS	21	0.445029	2.107042	919.737202	0.013147	0.013556
RS	22	0.490863	2.024554	1014.325053	0.014499	0.014963
RS	23	0.540552	2.024554	1072.271816	0.015327	0.015919
RS	24	0.594420	1.937762	1181.034348	0.016882	0.017574
RS	25	0.652818	1.937762	1241.334115	0.017744	0.018630
RS	26	0.716126	1.918129	1314.404387	0.018788	0.019785
RS	27	0.784759	1.918129	1373.522399	0.019633	0.020843
RS	28	0.859163	2.003156	1371.350481	0.019602	0.020851
RS	29	0.939825	2.003156	1426.480060	0.020390	0.021797
RS	30	1.027269	2.207597	1344.662245	0.019221	0.020541
RS	31	1.122068	2.207597	1394.977406	0.019940	0.021320
RS	32	1.224838	2.531222	1261.519390	0.018032	0.019224
RS	33	1.336252	2.531222	1307.424973	0.018688	0.019850
RS	34	1.457034	2.961646	1158.011641	0.016553	0.017491
RS	35	1.587974	2.961646	1200.081686	0.017154	0.018008
RS	36	1.729925	3.478816	1058.836669	0.015135	0.015785
RS	37	1.883814	3.478816	1097.464883	0.015687	0.016229
RS	38	2.050644	4.060507	974.468037	0.013929	0.014307
RS	39	2.231504	4.060507	1009.900464	0.014435	0.014702
RS	40	2.427573	4.682386	907.309346	0.012969	0.013112
RS	41	2.640131	4.682386	939.684826	0.013432	0.013467
RS	42	2.870564	5.314494	856.864137	0.012248	0.012191
RS	43	3.120375	5.314494	886.195724	0.012667	0.012510
RS	44	3.391194	5.925281	821.118075	0.011737	0.011511
RS	45	3.684789	5.925281	847.250710	0.012111	0.011793
RS	46	4.003073	6.490022	796.828966	0.011390	0.011018
RS	47	4.348123	6.490022	819.403341	0.011712	0.011260
RS	48	4.722191	6.991668	780.420581	0.011155	0.010660
RS	49	5.127716	6.991668	798.846476	0.011419	0.010856
RS	50	5.567344	7.426725	767.607398	0.010972	0.010378
RS	51	6.043943	7.426725	781.090779	0.011165	0.010517
RS	52	6.560622	7.823472	751.907717	0.010748	0.010082
RS	53	7.120751	7.823472	759.668892	0.010859	0.010155
RS	54	7.727984	8.550736	700.541220	0.010013	0.009337
RS	55	8.386284	8.550736	704.285926	0.010067	0.009364
RS	56	9.099943	8.550736	703.558838	0.010057	0.009332
RS	57	9.873618	8.550736	697.997648	0.009977	0.009236
RS	58	10.712356	19.890073	304.462593	0.004352	0.004129
RS	59	11.621627	19.890073	316.750303	0.004528	0.004277
RS	60	12.607365	19.890073	328.379738	0.004694	0.004412
RS	61	13.675999	19.890073	339.141242	0.004848	0.004533
RS	62	14.834500	19.890073	348.808463	0.004986	0.004636
RS	63	16.090426	19.890073	6079.748479	0.086904	0.077306
PA	4+25*2+4+6 0.019093318 0.014774412 16.090425958 20.619985715 0.431954432 0.296117743 0.401789741 0.667439735 1.073799858 1.525670205 1.892797335 2.087725491 2.107042361 2.024553782 1.937761572 1.918128612 2.003155763 2.207597068 2.531221801 2.961646292 3.478816139 4.060507052 4.682386010 5.314493622 5.925280849 6.490022056 6.991667896 7.426724517 7.823471973 8.550736425 19.890072947
//
IT	4433
RD	16
LK	-221992.724350
QD	-263.913319 -> -231.704010
RI	0.0035243452
TR	0.018379	0.014936
MT	16.383792
MM	C_pi: 4.517957, n_recomb: 72866.429013
RS	0	0.000000	29.305533	20.299451	0.000279	0.000007
RS	1	0.008440	29.305533	22.007658	0.000302	0.000058
RS	2	0.017593	29.305533	23.859140	0.000327	0.000151
RS	3	0.027519	29.305533	25.865830	0.000355	0.000271
RS	4	0.038282	0.461446	1758.823628	0.024138	0.018679
RS	5	0.049954	0.461446	1857.832945	0.025496	0.023560
RS	6	0.062610	0.298875	2998.944139	0.041157	0.039828
RS	7	0.076335	0.298875	3100.468067	0.042550	0.043726
RS	8	0.091219	0.399852	2402.513137	0.032971	0.034585
RS	9	0.107359	0.399852	2498.313689	0.034286	0.036604
RS	10	0.124861	0.666966	1566.711278	0.021501	0.023160
RS	11	0.143840	0.666966	1649.556003	0.022638	0.024269
RS	12	0.164421	1.085284	1071.549555	0.014706	0.015776
RS	13	0.186740	1.085284	1137.554742	0.015612	0.016523
RS	14	0.210942	1.559721	841.862974	0.011554	0.012199
RS	15	0.237187	1.559721	897.234744	0.012313	0.012840
RS	16	0.265647	1.950671	764.992426	0.010499	0.010925
RS	17	0.296509	1.950671	816.191863	0.011201	0.011570
RS	18	0.329977	2.159708	786.159461	0.010789	0.011133
RS	19	0.366269	2.159708	837.952305	0.011500	0.011838
RS	20	0.405624	2.179434	883.866162	0.012130	0.012482
RS	21	0.448301	2.179434	939.419826	0.012892	0.013290
RS	22	0.494580	2.087475	1040.159849	0.014275	0.014721
RS	23	0.544766	2.087475	1100.476109	0.015103	0.015659
RS	24	0.599187	1.987977	1219.161974	0.016731	0.017379
RS	25	0.658201	1.987977	1282.382435	0.017599	0.018422
RS	26	0.722197	1.957160	1366.227986	0.018750	0.019676
RS	27	0.791594	1.957160	1428.573107	0.019605	0.020728
RS	28	0.866849	2.034556	1433.659582	0.019675	0.020838
RS	29	0.948456	2.034556	1491.974756	0.020475	0.021787
RS	30	1.036950	2.235503	1411.161212	0.019366	0.020600
RS	31	1.132914	2.235503	1464.419491	0.020097	0.021388
RS	32	1.236978	2.559925	1326.382369	0.018203	0.019316
RS	33	1.349825	2.559925	1374.963238	0.018870	0.019953
RS	34	1.472197	2.995367	1218.042850	0.016716	0.017587
RS	35	1.604898	2.995367	1262.557175	0.017327	0.018114
RS	36	1.748799	3.521305	1113.288653	0.015278	0.015870
RS	37	1.904847	3.521305	1154.162840	0.015839	0.016324
RS	38	2.074065	4.114593	1023.937210	0.014052	0.014381
RS	39	2.257566	4.114593	1061.438174	0.014567	0.014785
RS	40	2.456556	4.749632	952.887007	0.013077	0.013178
RS	41	2.672341	4.749632	987.166574	0.013548	0.013542
RS	42	2.906340	5.394939	899.733258	0.012348	0.012255
RS	43	3.160089	5.394939	930.809052	0.012774	0.012583
RS	44	3.435256	6.017335	862.372268	0.011835	0.011579
RS	45	3.733648	6.017335	890.081000	0.012215	0.011870
RS	46	4.057226	6.590699	837.367151	0.011492	0.011095
RS	47	4.408115	6.590699	861.322939	0.011821	0.011346
RS	48	4.788621	7.097219	820.883160	0.011266	0.010750
RS	49	5.201244	7.097219	840.446456	0.011534	0.010953
RS	50	5.648693	7.533609	808.284115	0.011093	0.010481
RS	51	6.133910	7.533609	822.589879	0.011289	0.010626
RS	52	6.660081	7.929993	792.524992	0.010876	0.010196
RS	53	7.230664	7.929993	800.721349	0.010989	0.010272
RS	54	7.849406	8.664306	738.628004	0.010137	0.009448
RS	55	8.520373	8.664306	742.531375	0.010190	0.009475
RS	56	9.247973	8.664306	741.679934	0.010179	0.009443
RS	57	10.036986	8.664306	735.688590	0.010096	0.009346
RS	58	10.892595	20.698269	312.645850	0.004291	0.004065
RS	59	11.820421	20.698269	325.717241	0.004470	0.004217
RS	60	12.826560	20.698269	338.172975	0.004641	0.004358
RS	61	13.917623	20.698269	349.798568	0.004801	0.004486
RS	62	15.100776	20.698269	360.360891	0.004945	0.004596
RS	63	16.383792	20.698269	6439.068350	0.088368	0.078839
PA	4+25*2+4+6 0.018378779 0.014935883 16.383792165 29.305532504 0.461445904 0.298875096 0.399851634 0.666965528 1.085283615 1.559721394 1.950671038 2.159708473 2.179434164 2.087475481 1.987977098 1.957159746 2.034556321 2.235503199 2.559925007 2.995367353 3.521305380 4.114592881 4.749631542 5.394938884 6.017335014 6.590699079 7.097218760 7.533609187 7.929993302 8.664305786 20.698269105
//
IT	5629
RD	17
LK	-221930.415678
QD	-241.451780 -> -213.569793
RI	0.0031113402
TR	0.017730	0.015077
MT	16.671675
MM	C_pi: 4.651845, n_recomb: 75636.595071
RS	0	0.000000	41.760844	14.820447	0.000196	0.000005
RS	1	0.008470	41.760844	16.073451	0.000213	0.000041
RS	2	0.017658	41.760844	17.432177	0.000230	0.000107
RS	3	0.027624	41.760844	18.905507	0.000250	0.000191
RS	4	0.038434	0.493532	1714.687358	0.022670	0.017565
RS	5	0.050160	0.493532	1814.605156	0.023991	0.022212
RS	6	0.062879	0.301771	3106.532328	0.041072	0.039812
RS	7	0.076675	0.301771	3213.249777	0.042483	0.043742
RS	8	0.091640	0.397780	2527.532736	0.033417	0.035104
RS	9	0.107872	0.397780	2627.816930	0.034743	0.037160
RS	10	0.125480	0.665736	1642.270793	0.021713	0.023426
RS	11	0.144578	0.665736	1729.165045	0.022861	0.024564
RS	12	0.165295	1.094994	1111.437331	0.014694	0.015800
RS	13	0.187766	1.094994	1180.276265	0.015605	0.016560
RS	14	0.212141	1.591327	864.140423	0.011425	0.012094
RS	15	0.238580	1.591327	921.435177	0.012182	0.012736
RS	16	0.267258	2.006255	779.766783	0.010309	0.010753
RS	17	0.298366	2.006255	832.459334	0.011006	0.011390
RS	18	0.332109	2.230079	799.168169	0.010566	0.010921
RS	19	0.368710	2.230079	852.402355	0.011270	0.011613
RS	20	0.408411	2.250906	899.567937	0.011893	0.012247
RS	21	0.451475	2.250906	956.822957	0.012650	0.013039
RS	22	0.498186	2.149954	1063.182299	0.014056	0.014489
RS	23	0.548854	2.149954	1125.703183	0.014883	0.015411
RS	24	0.603814	2.038026	1253.838467	0.016577	0.017188
RS	25	0.663429	2.038026	1319.823007	0.017450	0.018219
RS	26	0.728093	1.996189	1414.288530	0.018698	0.019565
RS	27	0.798235	1.996189	1479.735361	0.019564	0.020612
RS	28	0.874318	2.066047	1492.334731	0.019730	0.020819
RS	29	0.956845	2.066047	1553.742784	0.020542	0.021771
RS	30	1.046363	2.263504	1474.441148	0.019494	0.020651
RS	31	1.143463	2.263504	1530.569100	0.020236	0.021447
RS	32	1.248788	2.588614	1388.487559	0.018357	0.019400
RS	33	1.363034	2.588614	1439.679036	0.019034	0.020047
RS	34	1.486957	3.028858	1275.689066	0.016866	0.017675
RS	35	1.621376	3.028858	1322.588214	0.017486	0.018212
RS	36	1.767182	3.563252	1165.631246	0.015411	0.015950
RS	37	1.925337	3.563252	1208.696521	0.015980	0.016413
RS	38	2.096888	4.167731	1071.508288	0.014167	0.014450
RS	39	2.282971	4.167731	1111.027327	0.014689	0.014863
RS	40	2.484815	4.815429	996.739967	0.013178	0.013240
RS	41	2.703756	4.815429	1032.877483	0.013656	0.013613
RS	42	2.941242	5.473323	941.028912	0.012441	0.012316
RS	43	3.198843	5.473323	973.806934	0.012875	0.012652
RS	44	3.478264	6.106604	902.189818	0.011928	0.011644
RS	45	3.781353	6.106604	931.436410	0.012315	0.011943
RS	46	4.110115	6.687770	876.596734	0.011590	0.011169
RS	47	4.466723	6.687770	901.898432	0.011924	0.011427
RS	48	4.853537	7.198258	860.159912	0.011372	0.010837
RS	49	5.273115	7.198258	880.825853	0.011645	0.011046
RS	50	5.728232	7.635027	847.889245	0.011210	0.010581
RS	51	6.221900	7.635027	862.980312	0.011410	0.010730
RS	52	6.757382	8.030047	832.167510	0.011002	0.010306
RS	53	7.338221	8.030047	840.756210	0.011116	0.010385
RS	54	7.968259	8.769526	775.869807	0.010258	0.009556
RS	55	8.651662	8.769526	779.880654	0.010311	0.009584
RS	56	9.392952	8.769526	778.852790	0.010297	0.009551
RS	57	10.197031	8.769526	772.379275	0.010212	0.009451
RS	58	11.069218	21.486773	320.186412	0.004233	0.004006
RS	59	12.015281	21.486773	333.999771	0.004416	0.004161
RS	60	13.041479	21.486773	347.240229	0.004591	0.004307
RS	61	14.154598	21.486773	359.689154	0.004755	0.004440
RS	62	15.362001	21.486773	371.107435	0.004906	0.004558
RS	63	16.671675	21.486773	6784.501509	0.089699	0.080237
PA	4+25*2+4+6 0.017729519 0.015076816 16.671675231 41.760843562 0.493531672 0.301770996 0.397780069 0.665736326 1.094994052 1.591327077 2.006254622 2.230078766 2.250906006 2.149953862 2.038025557 1.996188581 2.066047457 2.263504125 2.588613742 3.028858189 3.563252388 4.167731439 4.815428535 5.473323182 6.106604331 6.687769709 7.198257961 7.635027136 8.030046909 8.769525884 21.486773314
//
IT	4903
RD	18
LK	-221876.445581
QD	-221.833274 -> -197.627551
RI	0.0028072193
TR	0.017139	0.015200
MT	16.953730
MM	C_pi: 4.780807, n_recomb: 78271.979240
RS	0	0.000000	59.651609	10.760564	0.000137	0.000003
RS	1	0.008499	59.651609	11.674155	0.000149	0.000029
RS	2	0.017720	59.651609	12.665225	0.000162	0.000075
RS	3	0.027725	59.651609	13.740328	0.000176	0.000135
RS	4	0.038581	0.528385	1664.413282	0.021264	0.016497
RS	5	0.050359	0.528385	1764.562085	0.022544	0.020912
RS	6	0.063138	0.304797	3205.853770	0.040958	0.039765
RS	7	0.077003	0.304797	3317.632853	0.042386	0.043722
RS	8	0.092046	0.395598	2650.769022	0.033866	0.035624
RS	9	0.108368	0.395598	2755.364870	0.035202	0.037714
RS	10	0.126077	0.663848	1717.214883	0.021939	0.023704
RS	11	0.145292	0.663848	1808.067876	0.023100	0.024869
RS	12	0.166139	1.103083	1150.509274	0.014699	0.015835
RS	13	0.188758	1.103083	1222.112164	0.015614	0.016609
RS	14	0.213300	1.620599	885.422916	0.011312	0.012003
RS	15	0.239927	1.620599	944.560624	0.012068	0.012645
RS	16	0.268817	2.059557	793.375805	0.010136	0.010595
RS	17	0.300163	2.059557	847.466009	0.010827	0.011226
RS	18	0.334173	2.298765	810.722336	0.010358	0.010722
RS	19	0.371073	2.298765	865.281870	0.011055	0.011404
RS	20	0.411110	2.321328	913.343177	0.011669	0.012025
RS	21	0.454549	2.321328	972.159204	0.012420	0.012803
RS	22	0.501680	2.211823	1083.636733	0.013845	0.014267
RS	23	0.552817	2.211823	1148.203455	0.014669	0.015174
RS	24	0.608299	2.087728	1285.305540	0.016421	0.017002
RS	25	0.668498	2.087728	1353.898149	0.017297	0.018021
RS	26	0.733812	2.035028	1458.772492	0.018637	0.019452
RS	27	0.804678	2.035028	1527.190864	0.019511	0.020495
RS	28	0.881566	2.097433	1547.482178	0.019771	0.020795
RS	29	0.964990	2.097433	1611.883185	0.020593	0.021749
RS	30	1.055503	2.291402	1534.535486	0.019605	0.020695
RS	31	1.153709	2.291402	1593.452462	0.020358	0.021497
RS	32	1.260262	2.617107	1447.818450	0.018497	0.019477
RS	33	1.375870	2.617107	1501.549459	0.019184	0.020133
RS	34	1.501305	3.061962	1330.910709	0.017004	0.017758
RS	35	1.637399	3.061962	1380.129547	0.017632	0.018304
RS	36	1.785061	3.604540	1215.813590	0.015533	0.016024
RS	37	1.945272	3.604540	1261.009972	0.016111	0.016496
RS	38	2.119099	4.219859	1117.125296	0.014272	0.014514
RS	39	2.307701	4.219859	1158.607352	0.014802	0.014935
RS	40	2.512331	4.879779	1038.809138	0.013272	0.013298
RS	41	2.734353	4.879779	1076.754347	0.013757	0.013679
RS	42	2.975244	5.549735	980.687363	0.012529	0.012373
RS	43	3.236609	5.549735	1015.122050	0.012969	0.012717
RS	44	3.520187	6.193258	940.504828	0.012016	0.011705
RS	45	3.827866	6.193258	971.248030	0.012409	0.012011
RS	46	4.161695	6.781489	914.449031	0.011683	0.011240
RS	47	4.523897	6.781489	941.058804	0.012023	0.011504
RS	48	4.916881	7.295118	898.180653	0.011475	0.010920
RS	49	5.343265	7.295118	919.912925	0.011753	0.011135
RS	50	5.805888	7.731403	886.350313	0.011324	0.010677
RS	51	6.307829	7.731403	902.188999	0.011526	0.010831
RS	52	6.852430	8.124118	870.766162	0.011125	0.010414
RS	53	7.443317	8.124118	879.704558	0.011239	0.010494
RS	54	8.084422	8.866935	812.213747	0.010377	0.009661
RS	55	8.780016	8.866935	816.280698	0.010429	0.009689
RS	56	9.534728	8.866935	815.024815	0.010413	0.009655
RS	57	10.353582	8.866935	808.018322	0.010323	0.009552
RS	58	11.242032	22.254185	327.133886	0.004179	0.003949
RS	59	12.205990	22.254185	341.648172	0.004365	0.004108
RS	60	13.251875	22.254185	355.631977	0.004544	0.004259
RS	61	14.386650	22.254185	368.863113	0.004713	0.004397
RS	62	15.617869	22.254185	381.097182	0.004869	0.004521
RS	63	16.953730	22.254185	7115.332914	0.090905	0.081509
PA	4+25*2+4+6 0.017138680 0.015199838 16.953729673 59.651608776 0.528384673 0.304796689 0.395598032 0.663847512 1.103082949 1.620598695 2.059556666 2.298764892 2.321328391 2.211823347 2.087727619 2.035028149 2.097432945 2.291402463 2.617107105 3.061961628 3.604540302 4.219859085 4.879778846 5.549735362 6.193258249 6.781488963 7.295118485 7.731402810 8.124118389 8.866934999 22.254184604
//
IT	5204
RD	19
LK	-221829.560956
QD	-204.637211 -> -183.560861
RI	0.0025822938
TR	0.016600	0.015307
MT	17.229400
MM	C_pi: 4.904727, n_recomb: 80775.373303
RS	0	0.000000	85.382714	7.774517	0.000096	0.000002
RS	1	0.008527	85.382714	8.437115	0.000104	0.000020
RS	2	0.017780	85.382714	9.156157	0.000113	0.000053
RS	3	0.027823	85.382714	9.936444	0.000123	0.000094
RS	4	0.038722	0.566191	1609.369113	0.019924	0.015477
RS	5	0.050550	0.566191	1709.128217	0.021159	0.019662
RS	6	0.063387	0.307944	3297.066493	0.040818	0.039689
RS	7	0.077318	0.307944	3413.765154	0.042262	0.043668
RS	8	0.092438	0.393332	2772.057600	0.034318	0.036145
RS	9	0.108846	0.393332	2880.787790	0.035664	0.038265
RS	10	0.126654	0.661392	1791.479345	0.022179	0.023992
RS	11	0.145979	0.661392	1886.194950	0.023351	0.025184
RS	12	0.166953	1.109697	1188.773654	0.014717	0.015882
RS	13	0.189715	1.109697	1263.070257	0.015637	0.016668
RS	14	0.214418	1.647640	905.774587	0.011213	0.011922
RS	15	0.241227	1.647640	966.678714	0.011967	0.012567
RS	16	0.270322	2.110606	805.915379	0.009977	0.010449
RS	17	0.301898	2.110606	861.313502	0.010663	0.011074
RS	18	0.336167	2.365704	820.962059	0.010164	0.010536
RS	19	0.373357	2.365704	876.738722	0.010854	0.011208
RS	20	0.413718	2.390584	925.378777	0.011456	0.011814
RS	21	0.457521	2.390584	985.623946	0.012202	0.012581
RS	22	0.505059	2.272931	1101.753477	0.013640	0.014054
RS	23	0.556650	2.272931	1168.214084	0.014463	0.014949
RS	24	0.612640	2.136922	1313.800204	0.016265	0.016822
RS	25	0.673404	2.136922	1384.847066	0.017144	0.017830
RS	26	0.739349	2.073505	1499.882129	0.018569	0.019340
RS	27	0.810917	2.073505	1571.139117	0.019451	0.020379
RS	28	0.888587	2.128531	1599.236724	0.019799	0.020766
RS	29	0.972880	2.128531	1666.525318	0.020632	0.021722
RS	30	1.064360	2.319013	1591.512665	0.019703	0.020732
RS	31	1.163641	2.319013	1653.132219	0.020466	0.021542
RS	32	1.271387	2.645229	1504.394375	0.018624	0.019548
RS	33	1.388319	2.645229	1560.588607	0.019320	0.020212
RS	34	1.515223	3.094520	1383.699735	0.017130	0.017834
RS	35	1.652946	3.094520	1435.168515	0.017767	0.018388
RS	36	1.802413	3.645036	1263.814377	0.015646	0.016093
RS	37	1.964625	3.645036	1311.077767	0.016231	0.016573
RS	38	2.140667	4.270884	1160.758326	0.014370	0.014574
RS	39	2.331720	4.270884	1204.144658	0.014907	0.015003
RS	40	2.539064	4.942634	1079.060302	0.013359	0.013352
RS	41	2.764086	4.942634	1118.759660	0.013850	0.013740
RS	42	3.008296	5.624174	1018.671586	0.012611	0.012427
RS	43	3.273328	5.624174	1054.714490	0.013057	0.012778
RS	44	3.560959	6.277364	977.274725	0.012099	0.011764
RS	45	3.873115	6.277364	1009.470912	0.012497	0.012076
RS	46	4.211887	6.871996	950.876613	0.011772	0.011307
RS	47	4.579544	6.871996	978.754890	0.012117	0.011578
RS	48	4.978551	7.388009	934.894504	0.011574	0.010999
RS	49	5.411579	7.388009	957.655819	0.011856	0.011219
RS	50	5.881530	7.822988	923.617214	0.011434	0.010771
RS	51	6.391552	7.822988	940.165606	0.011639	0.010928
RS	52	6.945062	8.212513	908.272543	0.011244	0.010517
RS	53	7.545767	8.212513	917.518524	0.011359	0.010599
RS	54	8.197692	8.956881	847.624979	0.010494	0.009763
RS	55	8.905204	8.956881	851.696838	0.010544	0.009791
RS	56	9.673043	8.956881	850.162115	0.010525	0.009755
RS	57	10.506352	8.956881	842.573291	0.010431	0.009649
RS	58	11.410715	22.999005	333.536447	0.004129	0.003897
RS	59	12.392189	22.999005	348.711668	0.004317	0.004059
RS	60	13.457349	22.999005	363.398124	0.004499	0.004213
RS	61	14.613332	22.999005	377.370567	0.004672	0.004356
RS	62	15.867881	22.999005	390.379931	0.004833	0.004485
RS	63	17.229400	22.999005	7431.140098	0.091998	0.082664
PA	4+25*2+4+6 0.016600410 0.015307454 17.229399812 85.382713785 0.566191044 0.307943701 0.393331950 0.661392056 1.109697285 1.647639945 2.110605810 2.365703757 2.390583530 2.272931481 2.136922047 2.073504569 2.128531111 2.319013118 2.645229139 3.094519806 3.645036449 4.270883584 4.942634312 5.624173698 6.277364323 6.871996038 7.388008841 7.822987671 8.212512618 8.956881146 22.999005077
//
IT	4554
RD	20
LK	-221788.710096
QD	-189.511946 -> -171.105009
RI	0.0024146755
TR	0.016109	0.015402
MT	17.498609
MM	C_pi: 5.023610, n_recomb: 83150.073966
RS	0	0.000000	122.470417	5.590795	0.000067	0.000002
RS	1	0.008553	122.470417	6.068960	0.000073	0.000014
RS	2	0.017838	122.470417	6.588019	0.000079	0.000037
RS	3	0.027917	122.470417	7.151468	0.000086	0.000066
RS	4	0.038858	0.607142	1550.801679	0.018651	0.014507
RS	5	0.050734	0.607142	1649.614795	0.019839	0.018467
RS	6	0.063627	0.311212	3380.310199	0.040653	0.039588
RS	7	0.077622	0.311212	3501.779027	0.042114	0.043583
RS	8	0.092815	0.391012	2891.211187	0.034771	0.036664
RS	9	0.109306	0.391012	3003.895769	0.036126	0.038811
RS	10	0.127209	0.658457	1865.004439	0.022429	0.024290
RS	11	0.146642	0.658457	1963.482473	0.023614	0.025505
RS	12	0.167738	1.114975	1226.245485	0.014747	0.015938
RS	13	0.190638	1.114975	1303.165956	0.015672	0.016737
RS	14	0.215497	1.672592	925.240890	0.011127	0.011852
RS	15	0.242482	1.672592	987.837898	0.011880	0.012498
RS	16	0.271775	2.159443	817.478337	0.009831	0.010314
RS	17	0.303574	2.159443	874.100660	0.010512	0.010934
RS	18	0.338092	2.430860	830.017358	0.009982	0.010362
RS	19	0.375563	2.430860	886.910820	0.010666	0.011025
RS	20	0.416238	2.458587	935.848883	0.011255	0.011616
RS	21	0.460393	2.458587	997.400207	0.011995	0.012371
RS	22	0.508324	2.333183	1117.741389	0.013442	0.013851
RS	23	0.560356	2.333183	1185.951476	0.014263	0.014734
RS	24	0.616837	2.185482	1339.559639	0.016110	0.016647
RS	25	0.678149	2.185482	1412.911073	0.016992	0.017646
RS	26	0.744706	2.111483	1537.831548	0.018495	0.019229
RS	27	0.816955	2.111483	1611.793702	0.019384	0.020264
RS	28	0.895383	2.159208	1647.752938	0.019817	0.020735
RS	29	0.980520	2.159208	1717.820307	0.020659	0.021693
RS	30	1.072939	2.346207	1645.464121	0.019789	0.020765
RS	31	1.173262	2.346207	1709.695648	0.020562	0.021580
RS	32	1.282167	2.672858	1558.261879	0.018740	0.019613
RS	33	1.400386	2.672858	1616.839125	0.019445	0.020284
RS	34	1.528716	3.126445	1434.067620	0.017247	0.017905
RS	35	1.668023	3.126445	1487.713192	0.017892	0.018467
RS	36	1.819245	3.684684	1309.630259	0.015750	0.016157
RS	37	1.983402	3.684684	1358.893522	0.016343	0.016645
RS	38	2.161599	4.320790	1202.394832	0.014461	0.014629
RS	39	2.355037	4.320790	1247.623977	0.015004	0.015065
RS	40	2.565020	5.004044	1117.472126	0.013439	0.013402
RS	41	2.792964	5.004044	1158.869697	0.013937	0.013797
RS	42	3.040404	5.696754	1054.954406	0.012687	0.012476
RS	43	3.309008	5.696754	1092.555038	0.013140	0.012833
RS	44	3.600587	6.359112	1012.467105	0.012176	0.011818
RS	45	3.917104	6.359112	1046.071048	0.012581	0.012137
RS	46	4.260694	6.959546	985.843556	0.011856	0.011371
RS	47	4.633672	6.959546	1014.949685	0.012206	0.011647
RS	48	5.038551	7.477272	970.259952	0.011669	0.011075
RS	49	5.478060	7.477272	994.012703	0.011954	0.011300
RS	50	5.955161	7.910202	959.645795	0.011541	0.010860
RS	51	6.473069	7.910202	976.866524	0.011748	0.011021
RS	52	7.035275	8.295705	944.645104	0.011361	0.010618
RS	53	7.645567	8.295705	954.157835	0.011475	0.010700
RS	54	8.308059	9.039935	882.071940	0.010608	0.009864
RS	55	9.027214	9.039935	886.098630	0.010657	0.009891
RS	56	9.807880	9.039935	884.235973	0.010634	0.009852
RS	57	10.655318	9.039935	876.017847	0.010535	0.009743
RS	58	11.575239	23.720511	339.438413	0.004082	0.003847
RS	59	12.573842	23.720511	355.235960	0.004272	0.004012
RS	60	13.657857	23.720511	370.585455	0.004457	0.004169
RS	61	14.834591	23.720511	385.259020	0.004633	0.004316
RS	62	16.111972	23.720511	399.003455	0.004799	0.004450
RS	63	17.498609	23.720511	7731.665149	0.092984	0.083713
PA	4+25*2+4+6 0.016109178 0.015401576 17.498609184 122.470416842 0.607142291 0.311211750 0.391012266 0.658456848 1.114974977 1.672592279 2.159443118 2.430860240 2.458586541 2.333183102 2.185481787 2.111483437 2.159208105 2.346206745 2.672858239 3.126445130 3.684683993 4.320790445 5.004043919 5.696754340 6.359111563 6.959546197 7.477271502 7.910201880 8.295704784 9.039934502 23.720510919
//
IT	4761
RD	21
LK	-221753.008318
QD	-176.163329 -> -160.038478
RI	0.0022887932
TR	0.015660	0.015484
MT	17.761078
MM	C_pi: 5.137451, n_recomb: 85400.213820
RS	0	0.000000	175.968875	4.004133	0.000047	0.000001
RS	1	0.008579	175.968875	4.347714	0.000051	0.000010
RS	2	0.017893	175.968875	4.720785	0.000055	0.000026
RS	3	0.028007	175.968875	5.125878	0.000060	0.000046
RS	4	0.038988	0.651469	1489.744061	0.017444	0.013588
RS	5	0.050912	0.651469	1587.119308	0.018584	0.017328
RS	6	0.063858	0.314601	3455.767067	0.040466	0.039462
RS	7	0.077915	0.314601	3581.850317	0.041942	0.043468
RS	8	0.093177	0.388659	3008.109795	0.035224	0.037180
RS	9	0.109750	0.388659	3124.567425	0.036587	0.039352
RS	10	0.127743	0.655126	1937.710127	0.022690	0.024594
RS	11	0.147281	0.655126	2039.846354	0.023886	0.025833
RS	12	0.168494	1.119058	1262.922584	0.014788	0.016002
RS	13	0.191527	1.119058	1342.396797	0.015719	0.016813
RS	14	0.216537	1.695575	943.873703	0.011052	0.011790
RS	15	0.243691	1.695575	1008.093303	0.011804	0.012439
RS	16	0.273175	2.206117	828.148179	0.009697	0.010189
RS	17	0.305189	2.206117	885.916496	0.010374	0.010805
RS	18	0.339949	2.494206	838.006884	0.009813	0.010199
RS	19	0.377691	2.494206	895.924240	0.010491	0.010854
RS	20	0.418670	2.525260	944.913829	0.011065	0.011428
RS	21	0.463165	2.525260	1007.656949	0.011799	0.012173
RS	22	0.511477	2.392462	1131.810248	0.013253	0.013657
RS	23	0.563934	2.392462	1201.633754	0.014071	0.014529
RS	24	0.620891	2.233294	1362.810232	0.015958	0.016477
RS	25	0.682734	2.233294	1438.321637	0.016842	0.017468
RS	26	0.749882	2.148849	1572.832511	0.018417	0.019120
RS	27	0.822791	2.148849	1649.367309	0.019313	0.020151
RS	28	0.901954	2.189338	1693.202581	0.019827	0.020701
RS	29	0.987909	2.189338	1765.938008	0.020678	0.021661
RS	30	1.081237	2.372865	1696.502089	0.019865	0.020794
RS	31	1.182571	2.372865	1763.252172	0.020647	0.021614
RS	32	1.292599	2.699888	1609.485941	0.018846	0.019673
RS	33	1.412066	2.699888	1670.363315	0.019559	0.020351
RS	34	1.541781	3.157636	1482.055782	0.017354	0.017971
RS	35	1.682624	3.157636	1537.802593	0.018007	0.018540
RS	36	1.835550	3.723408	1353.283002	0.015846	0.016217
RS	37	2.001595	3.723408	1404.476907	0.016446	0.016711
RS	38	2.181884	4.369542	1242.043837	0.014544	0.014680
RS	39	2.377639	4.369542	1289.052497	0.015094	0.015122
RS	40	2.590188	5.064007	1154.046412	0.013513	0.013448
RS	41	2.820971	5.064007	1197.084653	0.014017	0.013848
RS	42	3.071552	5.767523	1089.531393	0.012758	0.012522
RS	43	3.343629	5.767523	1128.637918	0.013216	0.012885
RS	44	3.639047	6.438599	1046.071496	0.012249	0.011868
RS	45	3.959808	6.438599	1081.036969	0.012658	0.012193
RS	46	4.308086	7.044299	1019.333554	0.011936	0.011431
RS	47	4.686241	7.044299	1049.626370	0.012291	0.011712
RS	48	5.096838	7.563121	1004.256692	0.011759	0.011148
RS	49	5.542658	7.563121	1028.963371	0.012049	0.011377
RS	50	6.026724	7.993311	994.413754	0.011644	0.010946
RS	51	6.552316	7.993311	1012.270265	0.011853	0.011109
RS	52	7.122997	8.374020	979.861373	0.011474	0.010715
RS	53	7.742635	8.374020	989.601585	0.011588	0.010798
RS	54	8.415430	9.116486	915.541246	0.010721	0.009961
RS	55	9.145941	9.116486	919.473997	0.010767	0.009987
RS	56	9.939121	9.116486	917.236136	0.010740	0.009946
RS	57	10.800345	9.116486	908.344120	0.010636	0.009833
RS	58	11.735451	24.417889	344.883095	0.004038	0.003801
RS	59	12.750777	24.417889	361.265977	0.004230	0.003968
RS	60	13.853205	24.417889	377.240291	0.004417	0.004128
RS	61	15.050206	24.417889	392.575896	0.004597	0.004279
RS	62	16.349894	24.417889	407.015918	0.004766	0.004418
RS	63	17.761078	24.417889	8016.900997	0.093874	0.084663
PA	4+25*2+4+6 0.015660287 0.015484050 17.761077641 175.968875103 0.651468861 0.314600848 0.388658532 0.655126498 1.119058137 1.695574600 2.206117483 2.494206394 2.525260170 2.392461906 2.233294204 2.148849051 2.189338046 2.372864524 2.699888220 3.157635757 3.723408146 4.369541582 5.064006966 5.767522622 6.438599245 7.044299162 7.563121079 7.993311444 8.374019739 9.116486033 24.417889486
//
IT	4588
RD	22
LK	-221721.711165
QD	-164.344185 -> -150.174728
RI	0.0021934957
TR	0.015249	0.015556
MT	18.016964
MM	C_pi: 5.246344, n_recomb: 87529.966977
RS	0	0.000000	253.037048	2.859366	0.000033	0.000001
RS	1	0.008603	253.037048	3.105470	0.000035	0.000007
RS	2	0.017947	253.037048	3.372766	0.000039	0.000018
RS	3	0.028094	253.037048	3.663080	0.000042	0.000032
RS	4	0.039114	0.699401	1427.136118	0.016305	0.012718
RS	5	0.051082	0.699401	1522.648741	0.017396	0.016246
RS	6	0.064080	0.318108	3523.688703	0.040257	0.039313
RS	7	0.078196	0.318108	3654.225058	0.041748	0.043325
RS	8	0.093527	0.386296	3122.583123	0.035674	0.037692
RS	9	0.110176	0.386296	3242.633082	0.037046	0.039886
RS	10	0.128258	0.651467	2009.551421	0.022958	0.024904
RS	11	0.147896	0.651467	2115.239159	0.024166	0.026164
RS	12	0.169223	1.122068	1298.815656	0.014839	0.016073
RS	13	0.192384	1.122068	1380.774110	0.015775	0.016896
RS	14	0.217539	1.716703	961.722352	0.010987	0.011736
RS	15	0.244857	1.716703	1027.497644	0.011739	0.012388
RS	16	0.274526	2.250708	837.993041	0.009574	0.010073
RS	17	0.306747	2.250708	896.834098	0.010246	0.010686
RS	18	0.341741	2.555738	845.035954	0.009654	0.010045
RS	19	0.379744	2.555738	903.891392	0.010327	0.010694
RS	20	0.421018	2.590551	952.718382	0.010884	0.011250
RS	21	0.465842	2.590551	1016.547399	0.011614	0.011986
RS	22	0.514522	2.450698	1144.143064	0.013071	0.013472
RS	23	0.567391	2.450698	1215.452154	0.013886	0.014334
RS	24	0.624808	2.280282	1383.760301	0.015809	0.016314
RS	25	0.687165	2.280282	1461.292868	0.016695	0.017298
RS	26	0.754886	2.185519	1605.088724	0.018338	0.019013
RS	27	0.828434	2.185519	1684.065740	0.019240	0.020041
RS	28	0.908309	2.218849	1735.744517	0.019830	0.020667
RS	29	0.995056	2.218849	1811.036543	0.020690	0.021629
RS	30	1.089265	2.398911	1744.742898	0.019933	0.020819
RS	31	1.191580	2.398911	1813.916292	0.020723	0.021645
RS	32	1.302698	2.726257	1658.139742	0.018944	0.019729
RS	33	1.423374	2.726257	1721.232468	0.019664	0.020413
RS	34	1.554433	3.188053	1527.707423	0.017454	0.018032
RS	35	1.696768	3.188053	1585.478251	0.018114	0.018608
RS	36	1.851347	3.761208	1394.795511	0.015935	0.016272
RS	37	2.019225	3.761208	1447.849391	0.016541	0.016772
RS	38	2.201547	4.417172	1279.718512	0.014620	0.014727
RS	39	2.399553	4.417172	1328.442109	0.015177	0.015175
RS	40	2.614595	5.122607	1188.788147	0.013581	0.013489
RS	41	2.848137	5.122607	1233.408406	0.014091	0.013896
RS	42	3.101771	5.836618	1122.400973	0.012823	0.012563
RS	43	3.377226	5.836618	1162.960653	0.013286	0.012932
RS	44	3.676379	6.516035	1078.079171	0.012317	0.011915
RS	45	4.001268	6.516035	1114.359356	0.012731	0.012244
RS	46	4.354108	7.126540	1051.330669	0.012011	0.011486
RS	47	4.737304	7.126540	1082.768903	0.012370	0.011772
RS	48	5.153467	7.645909	1036.864269	0.011846	0.011216
RS	49	5.605434	7.645909	1062.487887	0.012139	0.011449
RS	50	6.096284	8.072743	1027.896574	0.011743	0.011028
RS	51	6.629362	8.072743	1046.353669	0.011954	0.011194
RS	52	7.208303	8.447945	1013.897549	0.011583	0.010809
RS	53	7.837051	8.447945	1023.828098	0.011697	0.010892
RS	54	8.519891	9.187127	948.015940	0.010831	0.010057
RS	55	9.261478	9.187127	951.808042	0.010874	0.010081
RS	56	10.066865	9.187127	949.150310	0.010844	0.010037
RS	57	10.941541	9.187127	939.542987	0.010734	0.009919
RS	58	11.891467	25.091066	349.908000	0.003998	0.003758
RS	59	12.923116	25.091066	366.840926	0.004191	0.003927
RS	60	14.043521	25.091066	383.403382	0.004380	0.004090
RS	61	15.260317	25.091066	399.363266	0.004563	0.004244
RS	62	16.581796	25.091066	414.460428	0.004735	0.004387
RS	63	18.016964	25.091066	8286.906747	0.094675	0.085523
PA	4+25*2+4+6 0.015249280 0.015556230 18.016964291 253.037047769 0.699401317 0.318108161 0.386295985 0.651466552 1.122067689 1.716702661 2.250708438 2.555737585 2.590550934 2.450698216 2.280282497 2.185519264 2.218848644 2.398910963 2.726257212 3.188053465 3.761207898 4.417171759 5.122607068 5.836617870 6.516034905 7.126539676 7.645909073 8.072743269 8.447944955 9.187127158 25.091066182
//
IT	4799
RD	23
LK	-221694.189389
QD	-153.846531 -> -141.356540
RI	0.0021201906
TR	0.014872	0.015619
MT	18.266211
MM	C_pi: 5.350377, n_recomb: 89544.315909
RS	0	0.000000	364.485213	2.034404	0.000023	0.000001
RS	1	0.008627	364.485213	2.210007	0.000025	0.000005
RS	2	0.017998	364.485213	2.400778	0.000027	0.000013
RS	3	0.028177	364.485213	2.608028	0.000029	0.000023
RS	4	0.039235	0.751226	1363.714555	0.015229	0.011897
RS	5	0.051246	0.751226	1457.001819	0.016271	0.015219
RS	6	0.064294	0.321735	3584.322996	0.040028	0.039142
RS	7	0.078467	0.321735	3719.147555	0.041534	0.043156
RS	8	0.093863	0.383943	3234.522114	0.036122	0.038199
RS	9	0.110587	0.383943	3357.986029	0.037501	0.040412
RS	10	0.128754	0.647550	2080.449394	0.023234	0.025219
RS	11	0.148488	0.647550	2189.579607	0.024452	0.026500
RS	12	0.169924	1.124124	1333.931964	0.014897	0.016150
RS	13	0.193210	1.124124	1418.305821	0.015839	0.016985
RS	14	0.218504	1.736123	978.819403	0.010931	0.011689
RS	15	0.245981	1.736123	1046.086047	0.011682	0.012344
RS	16	0.275828	2.293270	847.090824	0.009460	0.009965
RS	17	0.308250	2.293270	906.936860	0.010128	0.010576
RS	18	0.343468	2.615448	851.208318	0.009506	0.009901
RS	19	0.381725	2.615448	910.923128	0.010173	0.010543
RS	20	0.423283	2.654419	959.398437	0.010714	0.011081
RS	21	0.468425	2.654419	1024.215774	0.011438	0.011809
RS	22	0.517462	2.507823	1154.919850	0.012898	0.013295
RS	23	0.570729	2.507823	1227.595428	0.013709	0.014148
RS	24	0.628591	2.326368	1402.622537	0.015664	0.016158
RS	25	0.691444	2.326368	1482.044423	0.016551	0.017134
RS	26	0.759720	2.221415	1634.814501	0.018257	0.018909
RS	27	0.833887	2.221415	1716.106982	0.019165	0.019933
RS	28	0.914451	2.247657	1775.567797	0.019829	0.020632
RS	29	1.001965	2.247657	1853.305891	0.020697	0.021595
RS	30	1.097029	2.424273	1790.326944	0.019994	0.020842
RS	31	1.200293	2.424273	1861.828100	0.020792	0.021672
RS	32	1.312467	2.751898	1704.325734	0.019033	0.019781
RS	33	1.434317	2.751898	1769.548480	0.019762	0.020471
RS	34	1.566678	3.217648	1571.094436	0.017545	0.018090
RS	35	1.710459	3.217648	1630.811595	0.018212	0.018671
RS	36	1.866643	3.798046	1434.223700	0.016017	0.016322
RS	37	2.036300	3.798046	1489.066492	0.016629	0.016828
RS	38	2.220594	4.463672	1315.461057	0.014691	0.014769
RS	39	2.420786	4.463672	1365.834696	0.015253	0.015223
RS	40	2.638248	5.179863	1221.731159	0.013644	0.013527
RS	41	2.874470	5.179863	1267.874518	0.014159	0.013939
RS	42	3.131070	5.904108	1153.586788	0.012883	0.012601
RS	43	3.409807	5.904108	1195.546751	0.013351	0.012975
RS	44	3.712589	6.591537	1108.506008	0.012379	0.011957
RS	45	4.041492	6.591537	1146.054163	0.012799	0.012292
RS	46	4.398769	7.206431	1081.845183	0.012082	0.011538
RS	47	4.786866	7.206431	1114.387947	0.012445	0.011829
RS	48	5.208445	7.725863	1068.085904	0.011928	0.011281
RS	49	5.666391	7.725863	1094.590401	0.012224	0.011518
RS	50	6.163844	8.148769	1060.094939	0.011839	0.011107
RS	51	6.704211	8.148769	1079.118944	0.012051	0.011275
RS	52	7.291193	8.517812	1046.752462	0.011690	0.010899
RS	53	7.928814	8.517812	1056.838441	0.011802	0.010983
RS	54	8.621440	9.252278	979.498883	0.010939	0.010150
RS	55	9.373818	9.252278	983.105784	0.010979	0.010172
RS	56	10.191101	9.252278	979.986102	0.010944	0.010125
RS	57	11.078889	9.252278	969.625079	0.010828	0.010003
RS	58	12.043265	25.739820	354.551599	0.003960	0.003717
RS	59	13.090835	25.739820	372.001183	0.004154	0.003888
RS	60	14.228777	25.739820	389.116885	0.004346	0.004053
RS	61	15.464886	25.739820	405.664899	0.004530	0.004211
RS	62	16.807631	25.739820	421.382138	0.004706	0.004357
RS	63	18.266211	25.739820	8541.977241	0.095394	0.086300
PA	4+25*2+4+6 0.014872394 0.015619459 18.266210969 364.485212738 0.751225966 0.321735271 0.383942643 0.647549959 1.124124396 1.736122833 2.293270253 2.615447572 2.654419383 2.507823275 2.326367613 2.221414624 2.247656670 2.424273290 2.751898032 3.217648375 3.798046053 4.463671917 5.179862770 5.904108440 6.591537133 7.206431333 7.725862642 8.148768602 8.517811687 9.252277874 25.739819747
//
IT	4266
RD	24
LK	-221669.911917
QD	-144.493963 -> -133.449954
RI	0.0020635885
TR	0.014526	0.015675
MT	18.508976
MM	C_pi: 5.449690, n_recomb: 91448.160544
RS	0	0.000000	525.724425	1.442946	0.000016	0.000000
RS	1	0.008649	525.724425	1.567836	0.000017	0.000003
RS	2	0.018047	525.724425	1.703543	0.000019	0.000009
RS	3	0.028257	525.724425	1.851007	0.000020	0.000016
RS	4	0.039351	0.807195	1300.204275	0.014218	0.011123
RS	5	0.051404	0.807195	1390.967894	0.015210	0.014249
RS	6	0.064499	0.325485	3637.915021	0.039781	0.038951
RS	7	0.078728	0.325485	3776.859901	0.041301	0.042964
RS	8	0.094186	0.381617	3343.801199	0.036565	0.038699
RS	9	0.110982	0.381617	3470.504194	0.037951	0.040929
RS	10	0.129231	0.643434	2150.347638	0.023514	0.025538
RS	11	0.149058	0.643434	2262.809918	0.024744	0.026837
RS	12	0.170600	1.125350	1368.262934	0.014962	0.016232
RS	13	0.194005	1.125350	1454.983544	0.015910	0.017079
RS	14	0.219435	1.753938	995.214150	0.010883	0.011649
RS	15	0.247064	1.753938	1063.911298	0.011634	0.012307
RS	16	0.277083	2.333897	855.497912	0.009355	0.009865
RS	17	0.309699	2.333897	916.285565	0.010020	0.010473
RS	18	0.345135	2.673370	856.606668	0.009367	0.009766
RS	19	0.383637	2.673370	917.108238	0.010029	0.010402
RS	20	0.425469	2.716840	965.075108	0.010553	0.010922
RS	21	0.470919	2.716840	1030.791028	0.011272	0.011642
RS	22	0.520300	2.563807	1164.292713	0.012732	0.013127
RS	23	0.573952	2.563807	1238.223741	0.013540	0.013972
RS	24	0.632245	2.371496	1419.587853	0.015523	0.016007
RS	25	0.695579	2.371496	1500.774249	0.016411	0.016976
RS	26	0.764392	2.256482	1662.206184	0.018176	0.018807
RS	27	0.839157	2.256482	1745.691562	0.019089	0.019830
RS	28	0.920388	2.275711	1812.846463	0.019824	0.020597
RS	29	1.008646	2.275711	1892.921719	0.020699	0.021562
RS	30	1.104537	2.448905	1833.391345	0.020048	0.020862
RS	31	1.208723	2.448905	1907.125062	0.020855	0.021696
RS	32	1.321919	2.776775	1748.144499	0.019116	0.019830
RS	33	1.444907	2.776775	1815.411955	0.019852	0.020525
RS	34	1.578532	3.246392	1612.294780	0.017631	0.018143
RS	35	1.723715	3.246392	1673.880555	0.018304	0.018730
RS	36	1.881455	3.833919	1471.625128	0.016092	0.016369
RS	37	2.052839	3.833919	1528.185788	0.016711	0.016880
RS	38	2.239047	4.509067	1349.316257	0.014755	0.014808
RS	39	2.441361	4.509067	1401.275084	0.015323	0.015266
RS	40	2.661173	5.235849	1252.907391	0.013701	0.013561
RS	41	2.899998	5.235849	1300.515035	0.014221	0.013977
RS	42	3.159480	5.970116	1183.112758	0.012938	0.012635
RS	43	3.441406	5.970116	1226.420315	0.013411	0.013014
RS	44	3.747716	6.665277	1137.369139	0.012437	0.011996
RS	45	4.080520	6.665277	1176.138872	0.012861	0.012336
RS	46	4.442110	7.284198	1110.888037	0.012148	0.011587
RS	47	4.834976	7.284198	1144.495098	0.012515	0.011882
RS	48	5.261822	7.803252	1097.928157	0.012006	0.011342
RS	49	5.725587	7.803252	1125.278567	0.012305	0.011582
RS	50	6.229466	8.221725	1091.009667	0.011930	0.011182
RS	51	6.776927	8.221725	1110.568718	0.012144	0.011353
RS	52	7.371740	8.584012	1078.425908	0.011793	0.010987
RS	53	8.018000	8.584012	1088.634897	0.011904	0.011070
RS	54	8.720159	9.312429	1009.992601	0.011044	0.010241
RS	55	9.483050	9.312429	1013.372254	0.011081	0.010261
RS	56	10.311927	9.312429	1009.751467	0.011042	0.010211
RS	57	11.212496	9.312429	998.601700	0.010920	0.010084
RS	58	12.190959	26.364353	358.847505	0.003924	0.003679
RS	59	13.254054	26.364353	376.782233	0.004120	0.003852
RS	60	14.409100	26.364353	394.418087	0.004313	0.004019
RS	61	15.664050	26.364353	411.519767	0.004500	0.004179
RS	62	17.027546	26.364353	427.821532	0.004678	0.004329
RS	63	18.508976	26.364353	8782.454086	0.096038	0.087000
PA	4+25*2+4+6 0.014526172 0.015674782 18.508976315 525.724425462 0.807194513 0.325485049 0.381616635 0.643433977 1.125349748 1.753938120 2.333896577 2.673369863 2.716839916 2.563806940 2.371496096 2.256482255 2.275711223 2.448904988 2.776774857 3.246391845 3.833919321 4.509067385 5.235849150 5.970115924 6.665277164 7.284198108 7.803251976 8.221725297 8.584011854 9.312429315 26.364353291
//
IT	5046
RD	25
LK	-221648.429389
QD	-136.137480 -> -126.341494
RI	0.0020192391
TR	0.014208	0.015723
MT	18.745366
MM	C_pi: 5.544423, n_recomb: 93246.548048
RS	0	0.000000	758.765910	1.021142	0.000011	0.000000
RS	1	0.008671	758.765910	1.109753	0.000012	0.000002
RS	2	0.018094	758.765910	1.206059	0.000013	0.000006
RS	3	0.028334	758.765910	1.310730	0.000014	0.000011
RS	4	0.039462	0.867624	1237.134671	0.013267	0.010395
RS	5	0.051556	0.867624	1325.132607	0.014211	0.013332
RS	6	0.064697	0.329358	3684.759978	0.039516	0.038741
RS	7	0.078978	0.329358	3827.654926	0.041049	0.042748
RS	8	0.094498	0.379333	3450.311403	0.037002	0.039191
RS	9	0.111363	0.379333	3580.083305	0.038394	0.041436
RS	10	0.129691	0.639169	2219.196854	0.023799	0.025858
RS	11	0.149608	0.639169	2334.880111	0.025040	0.027176
RS	12	0.171252	1.125834	1401.827382	0.015034	0.016319
RS	13	0.194772	1.125834	1490.827479	0.015988	0.017176
RS	14	0.220333	1.770277	1010.936257	0.010842	0.011614
RS	15	0.248109	1.770277	1081.005532	0.011593	0.012276
RS	16	0.278294	2.372666	863.272107	0.009258	0.009772
RS	17	0.311097	2.372666	924.942457	0.009919	0.010378
RS	18	0.346744	2.729541	861.307116	0.009237	0.009638
RS	19	0.385482	2.729541	922.528568	0.009893	0.010269
RS	20	0.427579	2.777798	969.857791	0.010401	0.010771
RS	21	0.473326	2.777798	1036.389916	0.011115	0.011484
RS	22	0.523040	2.618595	1172.415813	0.012573	0.012966
RS	23	0.577065	2.618595	1247.499664	0.013379	0.013804
RS	24	0.635774	2.415625	1434.833461	0.015388	0.015863
RS	25	0.699575	2.415625	1517.666707	0.016276	0.016826
RS	26	0.768907	2.290672	1687.456076	0.018097	0.018710
RS	27	0.844251	2.290672	1773.016599	0.019014	0.019730
RS	28	0.926129	2.302966	1847.755819	0.019816	0.020563
RS	29	1.015107	2.302966	1930.061722	0.020698	0.021529
RS	30	1.111799	2.472764	1874.078835	0.020098	0.020882
RS	31	1.216877	2.472764	1949.950982	0.020912	0.021719
RS	32	1.331065	2.800846	1789.710135	0.019193	0.019876
RS	33	1.455156	2.800846	1858.937588	0.019936	0.020576
RS	34	1.590006	3.274263	1651.391999	0.017710	0.018193
RS	35	1.736549	3.274263	1714.769225	0.018390	0.018785
RS	36	1.895799	3.868822	1507.066199	0.016162	0.016412
RS	37	2.068859	3.868822	1565.274208	0.016786	0.016928
RS	38	2.256924	4.553376	1381.337865	0.014814	0.014843
RS	39	2.461297	4.553376	1434.817519	0.015387	0.015306
RS	40	2.683392	5.290613	1282.361157	0.013752	0.013590
RS	41	2.924744	5.290613	1331.374739	0.014278	0.014012
RS	42	3.187025	6.034718	1211.015904	0.012987	0.012665
RS	43	3.472049	6.034718	1255.618838	0.013466	0.013048
RS	44	3.781788	6.737373	1164.698258	0.012491	0.012031
RS	45	4.118384	6.737373	1204.643730	0.012919	0.012375
RS	46	4.484168	7.360014	1138.480235	0.012209	0.011631
RS	47	4.881669	7.360014	1173.112182	0.012581	0.011930
RS	48	5.313638	7.878310	1126.404532	0.012080	0.011400
RS	49	5.783064	7.878310	1154.567185	0.012382	0.011643
RS	50	6.293194	8.291893	1120.650264	0.012018	0.011254
RS	51	6.847559	8.291893	1140.714390	0.012233	0.011426
RS	52	7.449994	8.646874	1108.925719	0.011892	0.011071
RS	53	8.104668	8.646874	1119.227842	0.012003	0.011154
RS	54	8.816109	9.367998	1039.506562	0.011148	0.010330
RS	55	9.589240	9.367998	1042.619489	0.011181	0.010348
RS	56	10.429411	9.367998	1038.461378	0.011137	0.010294
RS	57	11.342434	9.367998	1026.491108	0.011008	0.010161
RS	58	12.334627	26.964897	362.827018	0.003891	0.003644
RS	59	13.412856	26.964897	381.217239	0.004088	0.003818
RS	60	14.584579	26.964897	399.341971	0.004283	0.003988
RS	61	15.857904	26.964897	416.964586	0.004472	0.004150
RS	62	17.241642	26.964897	433.816937	0.004652	0.004303
RS	63	18.745366	26.964897	9008.770225	0.096612	0.087631
PA	4+25*2+4+6 0.014207598 0.015723156 18.745365676 758.765909662 0.867624251 0.329357838 0.379333470 0.639168621 1.125833836 1.770276914 2.372665860 2.729540979 2.777797590 2.618595325 2.415625116 2.290672423 2.302965691 2.472764025 2.800846439 3.274262622 3.868822460 4.553376457 5.290613111 6.034718457 6.737372628 7.360013664 7.878309577 8.291892558 8.646873825 9.367997886 26.964897147
//
CC
CC	Brief Description of the file format:
CC	  CC  comments
CC	  MM  useful-messages
CC	  RD  round-of-iterations
CC	  LL  \log[P(sequence)]
CC	  QD  Q-before-opt Q-after-opt
CC	  TR  \theta_0 \rho_0
CC	  RS  k t_k \lambda_k \pi_k \sum_{l\not=k}A_{kl} A_{kk}
CC	  DC  begin end best-k t_k+\Delta_k max-prob
CC
MM	Version: 0.6.5-r67
MM	pattern:4+25*2+4+6, n:63, n_free_lambdas:28
MM	n_iterations:25, skip:1, max_t:5, theta/rho:5
MM	is_decoding:0
MM	n_seqs:14, sum_L:1058543, sum_n:74842
RD	0
LK	0.000000
QD	0.000000 -> 0.000000
RI	inf
TR	0.073327	0.014665
MT	5.000000
MM	C_pi: 1.000000, n_recomb: 15410.895075
RS	0	0.000000	1.000000	98.207321	0.006373	0.000000
RS	1	0.006440	1.000000	103.844277	0.006738	0.000000
RS	2	0.013294	1.000000	109.758140	0.007122	0.000000
RS	3	0.020590	1.000000	115.956338	0.007524	0.000000
RS	4	0.028356	1.000000	122.445599	0.007945	0.000000
RS	5	0.036622	1.000000	129.231784	0.008386	0.000000
RS	6	0.045421	1.000000	136.319707	0.008846	0.000000
RS	7	0.054785	1.000000	143.712928	0.009325	0.000000
RS	8	0.064753	1.000000	151.413532	0.009825	0.000000
RS	9	0.075363	1.000000	159.421878	0.010345	0.000000
RS	10	0.086656	1.000000	167.736329	0.010884	0.000000
RS	11	0.098677	1.000000	176.352962	0.011443	0.000000
RS	12	0.111471	1.000000	185.265246	0.012022	0.000000
RS	13	0.125090	1.000000	194.463702	0.012619	0.000000
RS	14	0.139585	1.000000	203.935547	0.013233	0.000000
RS	15	0.155014	1.000000	213.664306	0.013864	0.000000
RS	16	0.171437	1.000000	223.629423	0.014511	0.000000
RS	17	0.188917	1.000000	233.805845	0.015171	0.000000
RS	18	0.207523	1.000000	244.163613	0.015844	0.000000
RS	19	0.227327	1.000000	254.667445	0.016525	0.000000
RS	20	0.248406	1.000000	265.276333	0.017214	0.000000
RS	21	0.270843	1.000000	275.943158	0.017906	0.000000
RS	22	0.294725	1.000000	286.614345	0.018598	0.000000
RS	23	0.320144	1.000000	297.229556	0.019287	0.000000
RS	24	0.347201	1.000000	307.721464	0.019968	0.000000
RS	25	0.376000	1.000000	318.015598	0.020636	0.000000
RS	26	0.406654	1.000000	328.030319	0.021286	0.000000
RS	27	0.439282	1.000000	337.676908	0.021912	0.000000
RS	28	0.474011	1.000000	346.859836	0.022507	0.000000
RS	29	0.510976	1.000000	355.477213	0.023067	0.000000
RS	30	0.550322	1.000000	363.421461	0.023582	0.000000
RS	31	0.592202	1.000000	370.580236	0.024047	0.000000
RS	32	0.636779	1.000000	376.837629	0.024453	0.000000
RS	33	0.684227	1.000000	382.075657	0.024793	0.000000
RS	34	0.734730	1.000000	386.176088	0.025059	0.000000
RS	35	0.788485	1.000000	389.022580	0.025243	0.000000
RS	36	0.845702	1.000000	390.503156	0.025339	0.000000
RS	37	0.906604	1.000000	390.512999	0.025340	0.000000
RS	38	0.971428	1.000000	388.957518	0.025239	0.000000
RS	39	1.040426	1.000000	385.755666	0.025031	0.000000
RS	40	1.113868	1.000000	380.843408	0.024713	0.000000
RS	41	1.192040	1.000000	374.177261	0.024280	0.000000
RS	42	1.275245	1.000000	365.737773	0.023732	0.000000
RS	43	1.363809	1.000000	355.532796	0.023070	0.000000
RS	44	1.458076	1.000000	343.600382	0.022296	0.000000
RS	45	1.558414	1.000000	330.011111	0.021414	0.000000
RS	46	1.665214	1.000000	314.869638	0.020432	0.000000
RS	47	1.778891	1.000000	298.315274	0.019357	0.000000
RS	48	1.899889	1.000000	280.521392	0.018203	0.000000
RS	49	2.028679	1.000000	261.693502	0.016981	0.000000
RS	50	2.165763	1.000000	242.065874	0.015707	0.000000
RS	51	2.311675	1.000000	221.896666	0.014399	0.000000
RS	52	2.466983	1.000000	201.461586	0.013073	0.000000
RS	53	2.632293	1.000000	181.046216	0.011748	0.000000
RS	54	2.808249	1.000000	160.937268	0.010443	0.000000
RS	55	2.995536	1.000000	141.413102	0.009176	0.000000
RS	56	3.194884	1.000000	122.734004	0.007964	0.000000
RS	57	3.407070	1.000000	105.132740	0.006822	0.000000
RS	58	3.632920	1.000000	88.806020	0.005763	0.000000
RS	59	3.873315	1.000000	73.907442	0.004796	0.000000
RS	60	4.129191	1.000000	60.542490	0.003929	0.000000
RS	61	4.401545	1.000000	48.765999	0.003164	0.000000
RS	62	4.691438	1.000000	38.582362	0.002504	0.000000
RS	63	5.000000	1.000000	107.617124	0.006983	0.000000
PA	4+25*2+4+6 0.073326724 0.014665345 5.000000000 1.000000000 1.000000000 1.000000000 1.000000000 1.000000000 1.000000000 1.000000000 1.000000000 1.000000000 1.000000000 1.000000000 1.000000000 1.000000000 1.000000000 1.000000000 1.000000000 1.000000000 1.000000000 1.000000000 1.000000000 1.000000000 1.000000000 1.000000000 1.000000000 1.000000000 1.000000000 1.000000000 1.000000000
//
IT	5058
RD	1
LK	-217816.087749
QD	-4667.224172 -> -1879.454875
RI	0.0907514556
TR	0.050207	0.010048
MT	8.787146
MM	C_pi: 1.346274, n_recomb: 14222.995471
RS	0	0.000000	0.276712	371.925126	0.026150	0.000938
RS	1	0.007382	0.276712	388.501632	0.027315	0.008003
RS	2	0.015310	0.276712	404.990461	0.028474	0.019994
RS	3	0.023822	0.276712	421.255922	0.029618	0.029035
RS	4	0.032963	0.277957	435.221802	0.030600	0.033636
RS	5	0.042779	0.277957	450.574192	0.031679	0.035636
RS	6	0.053319	0.351502	369.435998	0.025975	0.034694
RS	7	0.064638	0.351502	383.707048	0.026978	0.031557
RS	8	0.076792	0.460625	304.699628	0.021423	0.027883
RS	9	0.089843	0.460625	317.743682	0.022340	0.024665
RS	10	0.103858	0.582447	262.367697	0.018447	0.022149
RS	11	0.118907	0.582447	274.311083	0.019286	0.020300
RS	12	0.135068	0.703907	237.450246	0.016695	0.018998
RS	13	0.152421	0.703907	248.567533	0.017476	0.018088
RS	14	0.171056	0.821159	223.082450	0.015685	0.017428
RS	15	0.191066	0.821159	233.599224	0.016424	0.016923
RS	16	0.212553	0.932184	215.436721	0.015147	0.016529
RS	17	0.235627	0.932184	225.506855	0.015855	0.016242
RS	18	0.260404	1.033662	212.769844	0.014960	0.016070
RS	19	0.287010	1.033662	222.491549	0.015643	0.016013
RS	20	0.315580	1.125694	213.475692	0.015009	0.016052
RS	21	0.346259	1.125694	222.884281	0.015671	0.016155
RS	22	0.379204	1.213201	215.718443	0.015167	0.016288
RS	23	0.414580	1.213201	224.786887	0.015804	0.016418
RS	24	0.452568	1.302048	218.018235	0.015329	0.016517
RS	25	0.493360	1.302048	226.679335	0.015938	0.016564
RS	26	0.537164	1.395942	219.574037	0.015438	0.016546
RS	27	0.584201	1.395942	227.745006	0.016012	0.016459
RS	28	0.634711	1.495592	220.200151	0.015482	0.016308
RS	29	0.688950	1.495592	227.795369	0.016016	0.016103
RS	30	0.747192	1.599459	220.040097	0.015471	0.015855
RS	31	0.809735	1.599459	226.971309	0.015958	0.015578
RS	32	0.876894	1.705037	219.276608	0.015417	0.015283
RS	33	0.949012	1.705037	225.447314	0.015851	0.014978
RS	34	1.026453	1.809895	217.968517	0.015325	0.014672
RS	35	1.109611	1.809895	223.269044	0.015698	0.014370
RS	36	1.198908	1.912239	216.009064	0.015187	0.014074
RS	37	1.294798	1.912239	220.315724	0.015490	0.013787
RS	38	1.397766	2.011051	213.156736	0.014987	0.013506
RS	39	1.508336	2.011051	216.336071	0.015210	0.013233
RS	40	1.627068	2.105881	209.099638	0.014702	0.012965
RS	41	1.754565	2.105881	211.017088	0.014836	0.012703
RS	42	1.891475	2.196570	203.516389	0.014309	0.012446
RS	43	2.038492	2.196570	204.048386	0.014346	0.012193
RS	44	2.196362	2.283232	196.105974	0.013788	0.011946
RS	45	2.365886	2.283232	195.156024	0.013721	0.011701
RS	46	2.547926	2.366441	186.609506	0.013120	0.011457
RS	47	2.743404	2.366441	184.129104	0.012946	0.011211
RS	48	2.953313	2.447145	174.866649	0.012295	0.010961
RS	49	3.178718	2.447145	170.877727	0.012014	0.010705
RS	50	3.420763	2.526723	160.863591	0.011310	0.010442
RS	51	3.680676	2.526723	155.479579	0.010932	0.010170
RS	52	3.959777	2.607514	144.753519	0.010177	0.009887
RS	53	4.259483	2.607514	138.197891	0.009717	0.009591
RS	54	4.581313	2.742088	124.776704	0.008773	0.009280
RS	55	4.926902	2.742088	117.792323	0.008282	0.008955
RS	56	5.298003	2.742088	110.146836	0.007744	0.008614
RS	57	5.696501	2.742088	101.951624	0.007168	0.008259
RS	58	6.124416	3.394101	76.600151	0.005386	0.007893
RS	59	6.583922	3.394101	71.655763	0.005038	0.007518
RS	60	7.077349	3.394101	66.351555	0.004665	0.007140
RS	61	7.607204	3.394101	60.771977	0.004273	0.006765
RS	62	8.176173	3.394101	55.012029	0.003868	0.006403
RS	63	8.787146	3.394101	283.908828	0.019961	0.037268
PA	4+25*2+4+6 0.050207303 0.010047928 8.787145615 0.276711941 0.277957201 0.351501942 0.460625172 0.582447052 0.703907013 0.821158886 0.932184458 1.033661842 1.125694275 1.213200986 1.302047968 1.395941734 1.495592117 1.599459171 1.705037355 1.809894562 1.912239075 2.011051178 2.105881214 2.196569622 2.283232212 2.366440773 2.447145462 2.526722968 2.607513666 2.742088437 3.394100964
//
IT	5124
RD	2
LK	-213399.165728
QD	-2068.581976 -> -1164.498175
RI	0.1075898604
TR	0.041798	0.009545
MT	10.852662
MM	C_pi: 1.762775, n_recomb: 17661.789787
RS	0	0.000000	0.293760	455.401491	0.025785	0.000591
RS	1	0.007739	0.293760	477.421780	0.027031	0.005294
RS	2	0.016077	0.293760	499.449851	0.028279	0.014305
RS	3	0.025060	0.293760	521.305614	0.029516	0.024094
RS	4	0.034739	0.230639	688.003995	0.038954	0.031522
RS	5	0.045167	0.230639	707.290283	0.040046	0.037388
RS	6	0.056401	0.288828	581.568647	0.032928	0.033211
RS	7	0.068505	0.288828	599.930581	0.033968	0.035479
RS	8	0.081546	0.397303	451.358120	0.025556	0.027807
RS	9	0.095596	0.397303	468.787470	0.026542	0.027950
RS	10	0.110733	0.535271	362.268935	0.020511	0.022080
RS	11	0.127042	0.535271	378.179436	0.021412	0.022139
RS	12	0.144613	0.684316	309.232644	0.017509	0.018518
RS	13	0.163544	0.684316	323.759421	0.018331	0.018904
RS	14	0.183940	0.834428	278.171903	0.015750	0.016691
RS	15	0.205914	0.834428	291.646177	0.016513	0.017309
RS	16	0.229589	0.979498	260.524019	0.014751	0.015885
RS	17	0.255097	0.979498	273.231488	0.015470	0.016604
RS	18	0.282578	1.112074	252.323466	0.014286	0.015701
RS	19	0.312186	1.112074	264.476139	0.014974	0.016527
RS	20	0.344085	1.229278	250.617609	0.014190	0.016038
RS	21	0.378454	1.229278	262.330720	0.014853	0.017001
RS	22	0.415482	1.338889	251.881541	0.014261	0.016737
RS	23	0.455375	1.338889	263.158207	0.014900	0.017733
RS	24	0.498356	1.454605	252.812101	0.014314	0.017445
RS	25	0.544664	1.454605	263.580186	0.014924	0.018319
RS	26	0.594555	1.588228	251.436259	0.014236	0.017823
RS	27	0.648307	1.588228	261.609058	0.014812	0.018453
RS	28	0.706219	1.745571	247.425754	0.014009	0.017698
RS	29	0.768613	1.745571	256.939875	0.014548	0.018057
RS	30	0.835836	1.926107	241.589011	0.013679	0.017120
RS	31	0.908262	1.926107	250.407648	0.014178	0.017269
RS	32	0.986292	2.124884	235.040984	0.013308	0.016271
RS	33	1.070361	2.124884	243.138700	0.013766	0.016289
RS	34	1.160936	2.335101	228.622396	0.012944	0.015323
RS	35	1.258521	2.335101	235.968596	0.013360	0.015273
RS	36	1.363659	2.550176	222.722831	0.012610	0.014388
RS	37	1.476933	2.550176	229.270843	0.012981	0.014307
RS	38	1.598973	2.764857	217.350891	0.012306	0.013515
RS	39	1.730458	2.764857	223.033175	0.012628	0.013417
RS	40	1.872119	2.975209	212.292731	0.012020	0.012712
RS	41	2.024743	2.975209	217.020376	0.012288	0.012605
RS	42	2.189179	3.178030	207.242093	0.011734	0.011979
RS	43	2.366341	3.178030	210.906660	0.011941	0.011874
RS	44	2.557214	3.371332	201.809000	0.011426	0.011322
RS	45	2.762858	3.371332	204.289071	0.011567	0.011220
RS	46	2.984417	3.555224	195.513172	0.011070	0.010723
RS	47	3.223123	3.555224	196.689078	0.011136	0.010616
RS	48	3.480303	3.731217	187.882281	0.010638	0.010155
RS	49	3.757386	3.731217	187.655634	0.010625	0.010038
RS	50	4.055913	3.902253	178.499061	0.010107	0.009600
RS	51	4.377543	3.902253	176.817874	0.010011	0.009469
RS	52	4.724064	4.074658	166.987212	0.009455	0.009038
RS	53	5.097403	4.074658	163.882594	0.009279	0.008885
RS	54	5.499635	4.366841	149.516704	0.008466	0.008299
RS	55	5.932996	4.366841	145.623367	0.008245	0.008141
RS	56	6.399896	4.366841	140.727963	0.007968	0.007946
RS	57	6.902929	4.366841	134.857544	0.007636	0.007711
RS	58	7.444892	6.037596	94.323608	0.005341	0.006100
RS	59	8.028799	6.037596	92.172934	0.005219	0.006028
RS	60	8.657895	6.037596	89.393137	0.005061	0.005916
RS	61	9.335676	6.037596	85.994061	0.004869	0.005761
RS	62	10.065913	6.037596	82.001593	0.004643	0.005563
RS	63	10.852662	6.037596	606.424196	0.034335	0.041824
PA	4+25*2+4+6 0.041798034 0.009544816 10.852662332 0.293759565 0.230639113 0.288827503 0.397303136 0.535271149 0.684315851 0.834428040 0.979497947 1.112074468 1.229278017 1.338888639 1.454605017 1.588227591 1.745571100 1.926107296 2.124884365 2.335101358 2.550175792 2.764856863 2.975208716 3.178029908 3.371331797 3.555224205 3.731216766 3.902253422 4.074657872 4.366841134 6.037595755
//
IT	5016
RD	3
LK	-211883.970242
QD	-1373.124900 -> -960.350378
RI	0.0895238538
TR	0.037131	0.009875
MT	11.964035
MM	C_pi: 2.175850, n_recomb: 22503.377088
RS	0	0.000000	0.397638	438.219840	0.019474	0.000399
RS	1	0.007905	0.397638	463.207955	0.020584	0.003624
RS	2	0.016434	0.397638	488.823625	0.021722	0.010020
RS	3	0.025637	0.397638	514.949495	0.022883	0.017652
RS	4	0.035568	0.235958	904.107255	0.040177	0.030486
RS	5	0.046284	0.235958	930.650504	0.041356	0.036667
RS	6	0.057847	0.281807	802.550781	0.035664	0.033527
RS	7	0.070324	0.281807	827.098593	0.036754	0.036901
RS	8	0.083788	0.389351	619.077274	0.027510	0.028542
RS	9	0.098315	0.389351	642.652247	0.028558	0.029654
RS	10	0.113991	0.537989	484.213475	0.021517	0.022601
RS	11	0.130906	0.537989	505.734646	0.022474	0.023174
RS	12	0.149158	0.705694	403.390612	0.017926	0.018658
RS	13	0.168853	0.705694	422.875073	0.018792	0.019340
RS	14	0.190104	0.876703	357.141385	0.015871	0.016561
RS	15	0.213035	0.876703	375.080370	0.016668	0.017407
RS	16	0.237779	1.040205	332.083742	0.014757	0.015662
RS	17	0.264479	1.040205	348.947908	0.015506	0.016600
RS	18	0.293289	1.184599	321.882669	0.014304	0.015540
RS	19	0.324377	1.184599	338.034230	0.015021	0.016566
RS	20	0.357922	1.303960	322.258472	0.014320	0.016029
RS	21	0.394118	1.303960	337.905080	0.015016	0.017196
RS	22	0.433176	1.408146	327.743852	0.014564	0.016966
RS	23	0.475321	1.408146	342.892984	0.015237	0.018223
RS	24	0.520797	1.518394	332.301312	0.014767	0.017967
RS	25	0.569868	1.518394	346.811644	0.015412	0.019153
RS	26	0.622818	1.655205	331.676633	0.014739	0.018581
RS	27	0.679953	1.655205	345.383194	0.015348	0.019535
RS	28	0.741604	1.831129	324.812331	0.014434	0.018541
RS	29	0.808129	1.831129	337.615363	0.015003	0.019192
RS	30	0.879912	2.049101	313.367402	0.013925	0.017879
RS	31	0.957369	2.049101	325.240038	0.014453	0.018268
RS	32	1.040949	2.304286	299.983678	0.013331	0.016836
RS	33	1.131135	2.304286	310.936809	0.013817	0.017049
RS	34	1.228450	2.587394	286.823820	0.012746	0.015662
RS	35	1.333457	2.587394	296.872517	0.013192	0.015774
RS	36	1.446765	2.887845	275.070474	0.012224	0.014521
RS	37	1.569029	2.887845	284.214044	0.012630	0.014577
RS	38	1.700958	3.195938	265.068304	0.011779	0.013482
RS	39	1.843314	3.195938	273.280224	0.012144	0.013505
RS	40	1.996924	3.503332	256.679845	0.011406	0.012560
RS	41	2.162675	3.503332	263.902613	0.011727	0.012561
RS	42	2.341528	3.802382	249.571520	0.011090	0.011753
RS	43	2.534519	3.802382	255.713092	0.011363	0.011744
RS	44	2.742764	4.087539	243.228633	0.010809	0.011058
RS	45	2.967471	4.087539	248.163712	0.011028	0.011041
RS	46	3.209939	4.357187	236.944744	0.010529	0.010447
RS	47	3.471573	4.357187	240.525836	0.010688	0.010416
RS	48	3.753888	4.612275	229.985830	0.010220	0.009887
RS	49	4.058519	4.612275	232.060316	0.010312	0.009841
RS	50	4.387229	4.856254	221.635730	0.009849	0.009356
RS	51	4.741922	4.856254	222.071678	0.009868	0.009292
RS	52	5.124652	5.098864	211.104244	0.009381	0.008827
RS	53	5.537635	5.098864	209.838522	0.009325	0.008739
RS	54	5.983262	5.511641	192.379347	0.008549	0.008069
RS	55	6.464113	5.511641	190.051620	0.008445	0.007975
RS	56	6.982974	5.511641	186.446504	0.008285	0.007841
RS	57	7.542848	5.511641	181.537677	0.008067	0.007662
RS	58	8.146977	8.209365	119.985005	0.005332	0.005474
RS	59	8.798859	8.209365	119.598945	0.005315	0.005469
RS	60	9.502270	8.209365	118.468248	0.005264	0.005425
RS	61	10.261281	8.209365	116.556055	0.005179	0.005338
RS	62	11.080289	8.209365	113.839460	0.005059	0.005207
RS	63	11.964035	8.209365	1042.108057	0.046309	0.045500
PA	4+25*2+4+6 0.037131383 0.009875319 11.964035166 0.397638278 0.235958495 0.281806901 0.389350829 0.537988915 0.705694195 0.876702663 1.040204670 1.184598528 1.303960183 1.408145727 1.518393529 1.655205496 1.831128681 2.049101045 2.304285775 2.587394141 2.887844695 3.195937603 3.503331699 3.802381902 4.087539178 4.357187019 4.612275205 4.856254064 5.098863629 5.511641027 8.209365157
//
IT	4650
RD	4
LK	-211149.618771
QD	-1103.290315 -> -848.115881
RI	0.0676118523
TR	0.033921	0.010417
MT	12.637008
MM	C_pi: 2.507024, n_recomb: 27288.284008
RS	0	0.000000	0.557772	383.477445	0.014053	0.000280
RS	1	0.007998	0.557772	408.034569	0.014953	0.002568
RS	2	0.016635	0.557772	433.648425	0.015891	0.007158
RS	3	0.025963	0.557772	460.278815	0.016867	0.012846
RS	4	0.036036	0.249944	1075.788261	0.039423	0.029675
RS	5	0.046916	0.249944	1110.483225	0.040695	0.035643
RS	6	0.058666	0.283902	1008.579430	0.036960	0.034100
RS	7	0.071355	0.283902	1039.853728	0.038106	0.037650
RS	8	0.085059	0.390446	782.161697	0.028663	0.029240
RS	9	0.099859	0.390446	812.136286	0.029761	0.030684
RS	10	0.115843	0.548086	602.631562	0.022084	0.023006
RS	11	0.133105	0.548086	629.918048	0.023084	0.023753
RS	12	0.151748	0.732226	493.834266	0.018097	0.018729
RS	13	0.171881	0.732226	518.352908	0.018995	0.019479
RS	14	0.193625	0.921585	432.727711	0.015858	0.016408
RS	15	0.217108	0.921585	455.173451	0.016680	0.017276
RS	16	0.242468	1.100013	401.238720	0.014704	0.015403
RS	17	0.269857	1.100013	422.315480	0.015476	0.016357
RS	18	0.299437	1.251281	390.642122	0.014315	0.015294
RS	19	0.331382	1.251281	410.902675	0.015058	0.016329
RS	20	0.365881	1.366354	395.472853	0.014492	0.015884
RS	21	0.403140	1.366354	415.244449	0.015217	0.017055
RS	22	0.443379	1.456713	408.440421	0.014968	0.016992
RS	23	0.486836	1.456713	427.733337	0.015675	0.018286
RS	24	0.533768	1.550251	420.314149	0.015403	0.018219
RS	25	0.584454	1.550251	438.876866	0.016083	0.019496
RS	26	0.639193	1.675136	423.551112	0.015521	0.019036
RS	27	0.698310	1.675136	441.085026	0.016164	0.020123
RS	28	0.762155	1.849880	415.547747	0.015228	0.019091
RS	29	0.831106	1.849880	431.882344	0.015827	0.019890
RS	30	0.905572	2.081103	398.720942	0.014611	0.018394
RS	31	0.985992	2.081103	413.829786	0.015165	0.018922
RS	32	1.072845	2.365272	377.723804	0.013842	0.017224
RS	33	1.166643	2.365272	391.652375	0.014352	0.017561
RS	34	1.267943	2.692274	356.603732	0.013068	0.015895
RS	35	1.377345	2.692274	369.408272	0.013537	0.016116
RS	36	1.495496	3.049079	337.696665	0.012375	0.014612
RS	37	1.623096	3.049079	349.415264	0.012805	0.014767
RS	38	1.760901	3.422578	321.834715	0.011794	0.013468
RS	39	1.909727	3.422578	332.474995	0.012184	0.013582
RS	40	2.070455	3.800564	308.983114	0.011323	0.012482
RS	41	2.244037	3.800564	318.514749	0.011672	0.012566
RS	42	2.431502	4.171184	298.755100	0.010948	0.011648
RS	43	2.633959	4.171184	307.102526	0.011254	0.011712
RS	44	2.852608	4.525149	290.479774	0.010645	0.010950
RS	45	3.088743	4.525149	297.519349	0.010903	0.010998
RS	46	3.343764	4.858637	283.198399	0.010378	0.010354
RS	47	3.619179	4.858637	288.766572	0.010582	0.010381
RS	48	3.916621	5.171400	275.913107	0.010111	0.009822
RS	49	4.237851	5.171400	279.821320	0.010254	0.009826
RS	50	4.584772	5.466611	267.630052	0.009808	0.009325
RS	51	4.959437	5.466611	269.690517	0.009883	0.009305
RS	52	5.364066	5.756460	257.167166	0.009424	0.008830
RS	53	5.801056	5.756460	257.250700	0.009427	0.008782
RS	54	6.272994	6.250794	236.349868	0.008661	0.008073
RS	55	6.782675	6.250794	235.135465	0.008617	0.008013
RS	56	7.333118	6.250794	232.395591	0.008516	0.007912
RS	57	7.927583	6.250794	228.063695	0.008358	0.007762
RS	58	8.569590	9.876709	143.414582	0.005256	0.005173
RS	59	9.262942	9.876709	144.500550	0.005295	0.005200
RS	60	10.011745	9.876709	144.787264	0.005306	0.005191
RS	61	10.820433	9.876709	144.205539	0.005285	0.005143
RS	62	11.693797	9.876709	142.696941	0.005229	0.005054
RS	63	12.637008	9.876709	1496.254390	0.054831	0.049005
PA	4+25*2+4+6 0.033921139 0.010417019 12.637007581 0.557771742 0.249943958 0.283902091 0.390446205 0.548086058 0.732225970 0.921584746 1.100013343 1.251281451 1.366354228 1.456713497 1.550250693 1.675135978 1.849880455 2.081102615 2.365271854 2.692274093 3.049078577 3.422578228 3.800563756 4.171184401 4.525148992 4.858636509 5.171399914 5.466611085 5.756459954 6.250793921 9.876708961
//
IT	4948
RD	5
LK	-210674.367857
QD	-943.401785 -> -753.147544
RI	0.0500085929
TR	0.031427	0.010996
MT	13.111021
MM	C_pi: 2.768431, n_recomb: 31739.774215
RS	0	0.000000	0.782070	320.564805	0.010100	0.000201
RS	1	0.008060	0.782070	342.724794	0.010798	0.001852
RS	2	0.016770	0.782070	366.101550	0.011534	0.005178
RS	3	0.026182	0.782070	390.709400	0.012310	0.009382
RS	4	0.036352	0.265419	1210.796638	0.038148	0.028881
RS	5	0.047343	0.265419	1253.319284	0.039487	0.034616
RS	6	0.059219	0.287417	1196.088979	0.037684	0.034656
RS	7	0.072052	0.287417	1233.940251	0.038877	0.038179
RS	8	0.085920	0.392783	934.495162	0.029442	0.029838
RS	9	0.100905	0.392783	970.615831	0.030580	0.031427
RS	10	0.117098	0.558465	711.444251	0.022415	0.023287
RS	11	0.134597	0.558465	744.211997	0.023447	0.024118
RS	12	0.153506	0.758328	574.562423	0.018102	0.018709
RS	13	0.173939	0.758328	603.784802	0.019023	0.019476
RS	14	0.196019	0.966025	498.632677	0.015710	0.016192
RS	15	0.219878	0.966025	525.228881	0.016548	0.017040
RS	16	0.245661	1.159614	461.039608	0.014526	0.015090
RS	17	0.273522	1.159614	485.981627	0.015311	0.016011
RS	18	0.303628	1.317706	450.666117	0.014199	0.014974
RS	19	0.336162	1.317706	474.732023	0.014957	0.015970
RS	20	0.371317	1.427971	461.031039	0.014525	0.015636
RS	21	0.409306	1.427971	484.699672	0.015271	0.016759
RS	22	0.450357	1.503305	483.351625	0.015229	0.016881
RS	23	0.494717	1.503305	506.651859	0.015963	0.018140
RS	24	0.542652	1.577688	505.204801	0.015917	0.018298
RS	25	0.594451	1.577688	527.753513	0.016628	0.019581
RS	26	0.650425	1.686073	515.094109	0.016229	0.019304
RS	27	0.710910	1.686073	536.411582	0.016900	0.020440
RS	28	0.776271	1.851925	508.017082	0.016006	0.019473
RS	29	0.846900	1.851925	527.827766	0.016630	0.020348
RS	30	0.923222	2.084998	486.769590	0.015336	0.018782
RS	31	1.005695	2.084998	505.040660	0.015912	0.019392
RS	32	1.094816	2.383244	458.235928	0.014437	0.017534
RS	33	1.191120	2.383244	475.051468	0.014967	0.017949
RS	34	1.295187	2.736510	428.770641	0.013509	0.016094
RS	35	1.407641	2.736510	444.228744	0.013996	0.016389
RS	36	1.529160	3.130307	402.185208	0.012671	0.014709
RS	37	1.660473	3.130307	416.358773	0.013118	0.014932
RS	38	1.802370	3.549027	379.954497	0.011971	0.013489
RS	39	1.955704	3.549027	392.879885	0.012378	0.013666
RS	40	2.121397	3.977303	362.190178	0.011411	0.012459
RS	41	2.300446	3.977303	373.859647	0.011779	0.012604
RS	42	2.493926	4.399692	348.441890	0.010978	0.011610
RS	43	2.703001	4.399692	358.793612	0.011304	0.011731
RS	44	2.928928	4.803539	337.858975	0.010645	0.010918
RS	45	3.173064	4.803539	346.770593	0.010925	0.011017
RS	46	3.436879	5.182867	329.209448	0.010372	0.010343
RS	47	3.721958	5.182867	336.503713	0.010602	0.010415
RS	48	4.030014	5.536134	321.221843	0.010120	0.009841
RS	49	4.362900	5.536134	326.679654	0.010292	0.009884
RS	50	4.722618	5.866016	312.626564	0.009850	0.009377
RS	51	5.111329	5.866016	316.012909	0.009956	0.009390
RS	52	5.531371	6.186579	301.855379	0.009510	0.008914
RS	53	5.985269	6.186579	302.986859	0.009546	0.008892
RS	54	6.475753	6.735638	278.633061	0.008779	0.008160
RS	55	7.005770	6.735638	278.248086	0.008767	0.008121
RS	56	7.578507	6.735638	276.100503	0.008699	0.008038
RS	57	8.197408	6.735638	272.091173	0.008573	0.007906
RS	58	8.866193	11.200403	163.469975	0.005150	0.004984
RS	59	9.588884	11.200403	165.832002	0.005225	0.005033
RS	60	10.369825	11.200403	167.371246	0.005273	0.005050
RS	61	11.213710	11.200403	167.994759	0.005293	0.005031
RS	62	12.125615	11.200403	167.617197	0.005281	0.004975
RS	63	13.111021	11.200403	1932.245408	0.060878	0.052431
PA	4+25*2+4+6 0.031427249 0.010995678 13.111020701 0.782069893 0.265418801 0.287417376 0.392782941 0.558464702 0.758327567 0.966025466 1.159613799 1.317706136 1.427971230 1.503304806 1.577688215 1.686073495 1.851925143 2.084997577 2.383244136 2.736510458 3.130307297 3.549026555 3.977302533 4.399691854 4.803538767 5.182867333 5.536134112 5.866016222 6.186579354 6.735637959 11.200403458
//
IT	4912
RD	6
LK	-210312.075004
QD	-821.234953 -> -667.345195
RI	0.0369376768
TR	0.029346	0.011551
MT	13.496205
MM	C_pi: 2.987089, n_recomb: 35903.053408
RS	0	0.000000	1.092204	261.090666	0.007272	0.000146
RS	1	0.008109	1.092204	280.105165	0.007802	0.001345
RS	2	0.016877	1.092204	300.317425	0.008365	0.003763
RS	3	0.026355	1.092204	321.771567	0.008962	0.006859
RS	4	0.036601	0.281248	1318.523589	0.036725	0.028028
RS	5	0.047679	0.281248	1368.314590	0.038111	0.033583
RS	6	0.059655	0.290945	1369.158246	0.038135	0.035138
RS	7	0.072602	0.290945	1413.342048	0.039366	0.038602
RS	8	0.086599	0.394894	1078.187539	0.030031	0.030363
RS	9	0.101732	0.394894	1120.173236	0.031200	0.032039
RS	10	0.118091	0.567795	812.284872	0.022624	0.023498
RS	11	0.135777	0.567795	850.246782	0.023682	0.024391
RS	12	0.154897	0.782918	646.964238	0.018020	0.018641
RS	13	0.175568	0.782918	680.563632	0.018956	0.019416
RS	14	0.197915	1.009460	555.927538	0.015484	0.015946
RS	15	0.222075	1.009460	586.315343	0.016331	0.016770
RS	16	0.248193	1.219421	512.094115	0.014263	0.014752
RS	17	0.276430	1.219421	540.535909	0.015055	0.015634
RS	18	0.306956	1.385742	501.915387	0.013980	0.014618
RS	19	0.339958	1.385742	529.443547	0.014746	0.015567
RS	20	0.375637	1.492472	518.023679	0.014428	0.015330
RS	21	0.414208	1.492472	545.301568	0.015188	0.016395
RS	22	0.455908	1.553798	550.496524	0.015333	0.016685
RS	23	0.500989	1.553798	577.599543	0.016088	0.017890
RS	24	0.549726	1.609501	583.986189	0.016266	0.018265
RS	25	0.602416	1.609501	610.397631	0.017001	0.019522
RS	26	0.659378	1.700778	602.728645	0.016788	0.019448
RS	27	0.720960	1.700778	627.750521	0.017485	0.020595
RS	28	0.787535	1.855376	598.570221	0.016672	0.019742
RS	29	0.859510	1.855376	621.784446	0.017318	0.020656
RS	30	0.937321	2.085595	574.169186	0.015992	0.019086
RS	31	1.021442	2.085595	595.524265	0.016587	0.019748
RS	32	1.112386	2.390747	538.632830	0.015002	0.017797
RS	33	1.210704	2.390747	558.254365	0.015549	0.018265
RS	34	1.316995	2.760908	500.906215	0.013952	0.016279
RS	35	1.431906	2.760908	518.936475	0.014454	0.016623
RS	36	1.556135	3.180644	466.543217	0.012995	0.014815
RS	37	1.690439	3.180644	483.087942	0.013455	0.015086
RS	38	1.835635	3.632406	437.809548	0.012194	0.013535
RS	39	1.992604	3.632406	452.929915	0.012615	0.013759
RS	40	2.162304	4.098157	415.019984	0.011559	0.012472
RS	41	2.345765	4.098157	428.726925	0.011941	0.012662
RS	42	2.544104	4.559360	397.663178	0.011076	0.011613
RS	43	2.758527	4.559360	409.905461	0.011417	0.011776
RS	44	2.990338	5.000410	384.694107	0.010715	0.010930
RS	45	3.240949	5.000410	395.348475	0.011012	0.011067
RS	46	3.511882	5.413351	374.594168	0.010433	0.010375
RS	47	3.804787	5.413351	383.468427	0.010681	0.010482
RS	48	4.121445	5.795507	365.803004	0.010189	0.009901
RS	49	4.463782	5.795507	372.647556	0.010379	0.009974
RS	50	4.833881	6.149174	356.765190	0.009937	0.009467
RS	51	5.233993	6.149174	361.299655	0.010063	0.009505
RS	52	5.666552	6.490078	345.520353	0.009624	0.009031
RS	53	6.134189	6.490078	347.511526	0.009679	0.009028
RS	54	6.639749	7.077925	319.714130	0.008905	0.008280
RS	55	7.186308	7.077925	319.974841	0.008912	0.008255
RS	56	7.777189	7.077925	318.235778	0.008864	0.008184
RS	57	8.415988	7.077925	314.369334	0.008756	0.008062
RS	58	9.106591	12.326559	180.983542	0.005041	0.004842
RS	59	9.853197	12.326559	184.495057	0.005139	0.004908
RS	60	10.660350	12.326559	187.177266	0.005213	0.004947
RS	61	11.532958	12.326559	188.918498	0.005262	0.004953
RS	62	12.476330	12.326559	189.611750	0.005281	0.004924
RS	63	13.496205	12.326559	2349.896844	0.065451	0.055740
PA	4+25*2+4+6 0.029346429 0.011550558 13.496204824 1.092203578 0.281248487 0.290945007 0.394894488 0.567794540 0.782917729 1.009460295 1.219420541 1.385741844 1.492472448 1.553798065 1.609500741 1.700777531 1.855376168 2.085595094 2.390746776 2.760907610 3.180643826 3.632405711 4.098156733 4.559359512 5.000410029 5.413351051 5.795507087 6.149174344 6.490078108 7.077924565 12.326558583
//
IT	5040
RD	7
LK	-210016.575767
QD	-719.506904 -> -591.212762
RI	0.0273985954
TR	0.027539	0.012059
MT	13.843972
MM	C_pi: 3.182325, n_recomb: 39856.559070
RS	0	0.000000	1.522949	208.793719	0.005239	0.000105
RS	1	0.008153	1.522949	224.573199	0.005635	0.000977
RS	2	0.016970	1.522949	241.436526	0.006058	0.002733
RS	3	0.026507	1.522949	259.439823	0.006509	0.005002
RS	4	0.036821	0.297627	1404.530174	0.035240	0.027085
RS	5	0.047975	0.297627	1461.043774	0.036658	0.032502
RS	6	0.060040	0.294378	1531.369706	0.038422	0.035528
RS	7	0.073087	0.294378	1581.705158	0.039685	0.038947
RS	8	0.087199	0.396584	1216.161215	0.030513	0.030839
RS	9	0.102461	0.396584	1263.806552	0.031709	0.032584
RS	10	0.118967	0.575847	907.837911	0.022778	0.023679
RS	11	0.136819	0.575847	950.791302	0.023855	0.024627
RS	12	0.156127	0.805662	713.530692	0.017902	0.018560
RS	13	0.177008	0.805662	751.267004	0.018849	0.019346
RS	14	0.199592	1.051462	606.900063	0.015227	0.015698
RS	15	0.224017	1.051462	640.801268	0.016078	0.016502
RS	16	0.250434	1.279094	556.437279	0.013961	0.014414
RS	17	0.279004	1.279094	588.081282	0.014755	0.015262
RS	18	0.309904	1.455311	546.100874	0.013702	0.014253
RS	19	0.343322	1.455311	576.798149	0.014472	0.015160
RS	20	0.379466	1.560195	567.680077	0.014243	0.014997
RS	21	0.418556	1.560195	598.308349	0.015012	0.016010
RS	22	0.460833	1.609008	610.442721	0.015316	0.016441
RS	23	0.506557	1.609008	641.157717	0.016087	0.017590
RS	24	0.556008	1.647239	656.472202	0.016471	0.018161
RS	25	0.609491	1.647239	686.636618	0.017228	0.019382
RS	26	0.667335	1.722056	685.675626	0.017204	0.019508
RS	27	0.729894	1.722056	714.348196	0.017923	0.020650
RS	28	0.797554	1.865068	686.170965	0.017216	0.019933
RS	29	0.870730	1.865068	712.752993	0.017883	0.020868
RS	30	0.949872	2.090713	659.910444	0.016557	0.019331
RS	31	1.035466	2.090713	684.313026	0.017169	0.020028
RS	32	1.128039	2.399480	618.074732	0.015507	0.018025
RS	33	1.228159	2.399480	640.464383	0.016069	0.018531
RS	34	1.336442	2.781741	572.374279	0.014361	0.016452
RS	35	1.453552	2.781741	592.939829	0.014877	0.016833
RS	36	1.580211	3.221381	530.321469	0.013306	0.014927
RS	37	1.717195	3.221381	549.201019	0.013779	0.015233
RS	38	1.865348	3.699230	495.110886	0.012422	0.013600
RS	39	2.025580	3.699230	512.388114	0.012856	0.013858
RS	40	2.198874	4.194881	467.322371	0.011725	0.012509
RS	41	2.386298	4.194881	483.024274	0.012119	0.012732
RS	42	2.589001	4.687008	446.398019	0.011200	0.011642
RS	43	2.808231	4.687008	460.481583	0.011553	0.011838
RS	44	3.045334	5.157345	431.092542	0.010816	0.010967
RS	45	3.301768	5.157345	443.431402	0.011126	0.011134
RS	46	3.579108	5.596160	419.588312	0.010527	0.010430
RS	47	3.879059	5.596160	429.973187	0.010788	0.010565
RS	48	4.203465	5.999814	410.023217	0.010287	0.009981
RS	49	4.554319	5.999814	418.172004	0.010492	0.010080
RS	50	4.933778	6.370446	400.538846	0.010050	0.009576
RS	51	5.344173	6.370446	406.124596	0.010190	0.009633
RS	52	5.788027	6.725480	388.765273	0.009754	0.009162
RS	53	6.268068	6.725480	391.505890	0.009823	0.009175
RS	54	6.787246	7.343090	360.254819	0.009039	0.008412
RS	55	7.348751	7.343090	361.049169	0.009059	0.008397
RS	56	7.956035	7.343090	359.601713	0.009022	0.008335
RS	57	8.612830	7.343090	355.758383	0.008926	0.008220
RS	58	9.323172	13.349547	196.712113	0.004936	0.004724
RS	59	10.091427	13.349547	201.297781	0.005051	0.004805
RS	60	10.922316	13.349547	205.058831	0.005145	0.004861
RS	61	11.820947	13.349547	207.868000	0.005215	0.004888
RS	62	12.792841	13.349547	209.599919	0.005259	0.004883
RS	63	13.843972	13.349547	2756.767511	0.069167	0.058889
PA	4+25*2+4+6 0.027538991 0.012058707 13.843972373 1.522949009 0.297627040 0.294378104 0.396584295 0.575846783 0.805662137 1.051462376 1.279093971 1.455310690 1.560194615 1.609007800 1.647238764 1.722056390 1.865068191 2.090712736 2.399480293 2.781741275 3.221381022 3.699230117 4.194881464 4.687007977 5.157345238 5.596160373 5.999813613 6.370446475 6.725480349 7.343089560 13.349546913
//
IT	5218
RD	8
LK	-209769.515867
QD	-633.098935 -> -524.922241
RI	0.0204541934
TR	0.025935	0.012513
MT	14.177960
MM	C_pi: 3.365081, n_recomb: 43652.437230
RS	0	0.000000	2.126164	164.439393	0.003767	0.000076
RS	1	0.008193	2.126164	177.209889	0.004060	0.000707
RS	2	0.017058	2.126164	190.910231	0.004373	0.001977
RS	3	0.026649	2.126164	205.597616	0.004710	0.003630
RS	4	0.037026	0.315006	1471.464138	0.033709	0.026045
RS	5	0.048254	0.315006	1534.169856	0.035145	0.031348
RS	6	0.060401	0.297848	1684.559217	0.038590	0.035822
RS	7	0.073543	0.297848	1740.934366	0.039882	0.039216
RS	8	0.087762	0.397918	1350.356089	0.030934	0.031283
RS	9	0.103147	0.397918	1403.521100	0.032152	0.033090
RS	10	0.119791	0.582668	1000.070951	0.022910	0.023855
RS	11	0.137800	0.582668	1047.883585	0.024005	0.024855
RS	12	0.157284	0.826445	776.189799	0.017781	0.018487
RS	13	0.178364	0.826445	817.897661	0.018737	0.019285
RS	14	0.201172	1.091686	653.393503	0.014968	0.015465
RS	15	0.225849	1.091686	690.602534	0.015820	0.016254
RS	16	0.252547	1.338105	595.815484	0.013649	0.014092
RS	17	0.281433	1.338105	630.429561	0.014442	0.014911
RS	18	0.312685	1.525804	584.833811	0.013398	0.013898
RS	19	0.346498	1.525804	618.460239	0.014168	0.014768
RS	20	0.383082	1.630473	611.397225	0.014006	0.014659
RS	21	0.422663	1.630473	645.153638	0.014779	0.015626
RS	22	0.465488	1.668273	664.199819	0.015216	0.016171
RS	23	0.511821	1.668273	698.356112	0.015998	0.017272
RS	24	0.561950	1.690271	723.168487	0.016567	0.018012
RS	25	0.616187	1.690271	756.989961	0.017341	0.019196
RS	26	0.674867	1.749534	763.965463	0.017501	0.019511
RS	27	0.738356	1.749534	796.254355	0.018241	0.020641
RS	28	0.807046	1.881295	770.563052	0.017652	0.020066
RS	29	0.881365	1.881295	800.504530	0.018338	0.021013
RS	30	0.961773	2.101867	743.655312	0.017036	0.019532
RS	31	1.048769	2.101867	771.099716	0.017665	0.020253
RS	32	1.142893	2.412749	696.266756	0.015950	0.018226
RS	33	1.244729	2.412749	721.417095	0.016526	0.018761
RS	34	1.354909	2.804614	642.960996	0.014729	0.016614
RS	35	1.474116	2.804614	666.054302	0.015258	0.017024
RS	36	1.603091	3.260818	593.382728	0.013593	0.015042
RS	37	1.742633	3.260818	614.589849	0.014079	0.015375
RS	38	1.893609	3.760745	551.786269	0.012640	0.013675
RS	39	2.056954	3.760745	571.212263	0.013085	0.013960
RS	40	2.233684	4.281806	519.078519	0.011891	0.012560
RS	41	2.424893	4.281806	536.764960	0.012296	0.012811
RS	42	2.631770	4.800062	494.676092	0.011332	0.011688
RS	43	2.855597	4.800062	510.586662	0.011697	0.011909
RS	44	3.097762	5.294786	477.131907	0.010930	0.011019
RS	45	3.359770	5.294786	491.135452	0.011251	0.011211
RS	46	3.643245	5.754581	464.323995	0.010637	0.010500
RS	47	3.949947	5.754581	476.191936	0.010909	0.010658
RS	48	4.281778	6.175014	454.074248	0.010402	0.010074
RS	49	4.640798	6.175014	463.489316	0.010618	0.010192
RS	50	5.029234	6.558302	444.201567	0.010176	0.009693
RS	51	5.449496	6.558302	450.787769	0.010327	0.009767
RS	52	5.904192	6.923661	431.905155	0.009894	0.009300
RS	53	6.396144	6.923661	435.330572	0.009973	0.009324
RS	54	6.928404	7.565833	400.606499	0.009177	0.008549
RS	55	7.504274	7.565833	401.865417	0.009206	0.008542
RS	56	8.127328	7.565833	400.634066	0.009178	0.008487
RS	57	8.801431	7.565833	396.732799	0.009088	0.008376
RS	58	9.530767	14.322256	211.099445	0.004836	0.004620
RS	59	10.319862	14.322256	216.712679	0.004965	0.004714
RS	60	11.173610	14.322256	221.514672	0.005075	0.004785
RS	61	12.097310	14.322256	225.364749	0.005163	0.004830
RS	62	13.096693	14.322256	228.121463	0.005226	0.004845
RS	63	14.177960	14.322256	3158.390338	0.072353	0.061853
PA	4+25*2+4+6 0.025935323 0.012512750 14.177959580 2.126163762 0.315005950 0.297847920 0.397918250 0.582668027 0.826444754 1.091686295 1.338104906 1.525803828 1.630473052 1.668272845 1.690271230 1.749534213 1.881294976 2.101867380 2.412749132 2.804614365 3.260818191 3.760745204 4.281806431 4.800062395 5.294785781 5.754581340 6.175014355 6.558301791 6.923660790 7.565833057 14.322256203
//
IT	4421
RD	9
LK	-209560.982463
QD	-559.465055 -> -467.787567
RI	0.0153960174
TR	0.024498	0.012913
MT	14.508295
MM	C_pi: 3.540852, n_recomb: 47316.609048
RS	0	0.000000	2.977836	127.718249	0.002699	0.000055
RS	1	0.008233	2.977836	137.843288	0.002913	0.000509
RS	2	0.017143	2.977836	148.736431	0.003143	0.001422
RS	3	0.026787	2.977836	160.450044	0.003391	0.002619
RS	4	0.037226	0.333805	1520.710510	0.032139	0.024920
RS	5	0.048523	0.333805	1589.052684	0.033583	0.030117
RS	6	0.060751	0.301480	1829.326739	0.038661	0.036024
RS	7	0.073985	0.301480	1891.670159	0.039979	0.039411
RS	8	0.088308	0.398980	1481.784659	0.031316	0.031707
RS	9	0.103811	0.398980	1540.365924	0.032554	0.033571
RS	10	0.120591	0.588345	1090.187761	0.023040	0.024039
RS	11	0.138751	0.588345	1142.769267	0.024152	0.025088
RS	12	0.158407	0.845251	836.166113	0.017672	0.018432
RS	13	0.179681	0.845251	881.727920	0.018635	0.019246
RS	14	0.202707	1.129892	696.625947	0.014723	0.015254
RS	15	0.227628	1.129892	736.986137	0.015576	0.016033
RS	16	0.254601	1.395977	631.434302	0.013345	0.013793
RS	17	0.283794	1.395977	668.832301	0.014135	0.014589
RS	18	0.315391	1.596587	619.279336	0.013088	0.013560
RS	19	0.349589	1.596587	655.633316	0.013856	0.014400
RS	20	0.386603	1.702540	650.248584	0.013743	0.014328
RS	21	0.426663	1.702540	686.936882	0.014518	0.015256
RS	22	0.470022	1.730644	712.646882	0.015061	0.015892
RS	23	0.516951	1.730644	750.085367	0.015852	0.016949
RS	24	0.567743	1.737510	784.615325	0.016582	0.017836
RS	25	0.622717	1.737510	822.000303	0.017372	0.018985
RS	26	0.682216	1.782068	837.772338	0.017706	0.019473
RS	27	0.746614	1.782068	873.646673	0.018464	0.020590
RS	28	0.816314	1.903062	851.664076	0.017999	0.020157
RS	29	0.891752	1.903062	884.965951	0.018703	0.021111
RS	30	0.973400	2.118507	825.218310	0.017440	0.019698
RS	31	1.061771	2.118507	855.711501	0.018085	0.020439
RS	32	1.157416	2.430788	773.019801	0.016337	0.018406
RS	33	1.260936	2.430788	800.936173	0.016927	0.018964
RS	34	1.372979	2.830877	712.509448	0.015058	0.016767
RS	35	1.494246	2.830877	738.134851	0.015600	0.017201
RS	36	1.625496	3.301674	655.608203	0.013856	0.015156
RS	37	1.767552	3.301674	679.146945	0.014353	0.015513
RS	38	1.921303	3.821250	607.744773	0.012844	0.013757
RS	39	2.087712	3.821250	629.322958	0.013300	0.014064
RS	40	2.267821	4.364933	570.218779	0.012051	0.012622
RS	41	2.462758	4.364933	589.891807	0.012467	0.012894
RS	42	2.673744	4.906292	542.443669	0.011464	0.011744
RS	43	2.902099	4.906292	560.181072	0.011839	0.011986
RS	44	3.149255	5.422235	522.775986	0.011048	0.011082
RS	45	3.416758	5.422235	538.440577	0.011380	0.011294
RS	46	3.706284	5.899796	508.784799	0.010753	0.010578
RS	47	4.019647	5.899796	522.126723	0.011035	0.010754
RS	48	4.358807	6.333865	497.964502	0.010524	0.010173
RS	49	4.725890	6.333865	508.628523	0.010749	0.010308
RS	50	5.123194	6.726923	487.792073	0.010309	0.009815
RS	51	5.553207	6.726923	495.350086	0.010469	0.009902
RS	52	6.018621	7.100094	475.012559	0.010039	0.009440
RS	53	6.522353	7.100094	479.080904	0.010125	0.009474
RS	54	7.067555	7.763549	440.871044	0.009317	0.008687
RS	55	7.657642	7.763549	442.547139	0.009353	0.008686
RS	56	8.296310	7.763549	441.477931	0.009330	0.008635
RS	57	8.987558	7.763549	437.458561	0.009245	0.008528
RS	58	9.735715	15.271384	224.378668	0.004742	0.004524
RS	59	10.545465	15.271384	230.985397	0.004882	0.004629
RS	60	11.421880	15.271384	236.801472	0.005005	0.004714
RS	61	12.370449	15.271384	241.674512	0.005108	0.004774
RS	62	13.397111	15.271384	245.448784	0.005187	0.004808
RS	63	14.508295	15.271384	3557.037051	0.075175	0.064621
PA	4+25*2+4+6 0.024497509 0.012912604 14.508294940 2.977835931 0.333805350 0.301480208 0.398980427 0.588345086 0.845250625 1.129892026 1.395976779 1.596586681 1.702539869 1.730644385 1.737509960 1.782068019 1.903061515 2.118506709 2.430787640 2.830877134 3.301674199 3.821249900 4.364933198 4.906292413 5.422235192 5.899795784 6.333865170 6.726922679 7.100094047 7.763548724 15.271384350
//
IT	4661
RD	10
LK	-209384.174088
QD	-496.660068 -> -418.726420
RI	0.0117108500
TR	0.023202	0.013262
MT	14.838592
MM	C_pi: 3.712114, n_recomb: 50858.828110
RS	0	0.000000	4.188833	97.918181	0.001925	0.000039
RS	1	0.008271	4.188833	105.805438	0.002080	0.000364
RS	2	0.017226	4.188833	114.309107	0.002248	0.001017
RS	3	0.026922	4.188833	123.474115	0.002428	0.001877
RS	4	0.037420	0.354374	1553.319322	0.030542	0.023735
RS	5	0.048787	0.354374	1626.691177	0.031984	0.028819
RS	6	0.061093	0.305344	1965.727154	0.038651	0.036143
RS	7	0.074417	0.305344	2033.980970	0.039993	0.039536
RS	8	0.088844	0.399835	1610.857208	0.031673	0.032118
RS	9	0.104463	0.399835	1674.765544	0.032930	0.034036
RS	10	0.121375	0.592959	1178.875460	0.023179	0.024236
RS	11	0.139685	0.592959	1236.155654	0.024306	0.025333
RS	12	0.159510	0.862094	894.211519	0.017582	0.018399
RS	13	0.180975	0.862094	943.537148	0.018552	0.019229
RS	14	0.204215	1.165904	737.375195	0.014498	0.015069
RS	15	0.229377	1.165904	780.760331	0.015352	0.015841
RS	16	0.256620	1.452334	664.082112	0.013057	0.013519
RS	17	0.286117	1.452334	704.107474	0.013844	0.014296
RS	18	0.318053	1.667096	650.239246	0.012785	0.013244
RS	19	0.352631	1.667096	689.144655	0.013550	0.014058
RS	20	0.390069	1.775683	685.010765	0.013469	0.014008
RS	21	0.430603	1.775683	724.451269	0.014244	0.014904
RS	22	0.474490	1.795259	756.447469	0.014873	0.015612
RS	23	0.522007	1.795259	797.013032	0.015671	0.016632
RS	24	0.573455	1.787923	841.249352	0.016541	0.017644
RS	25	0.629157	1.787923	882.098162	0.017344	0.018763
RS	26	0.689467	1.818490	907.252649	0.017839	0.019407
RS	27	0.754766	1.818490	946.673705	0.018614	0.020511
RS	28	0.825465	1.929174	929.407738	0.018274	0.020216
RS	29	0.902012	1.929174	966.067077	0.018995	0.021175
RS	30	0.984890	2.139583	904.423727	0.017783	0.019837
RS	31	1.074623	2.139583	937.972153	0.018443	0.020594
RS	32	1.171778	2.452885	848.139561	0.016676	0.018567
RS	33	1.276969	2.452885	878.827699	0.017280	0.019145
RS	34	1.390860	2.860350	780.842863	0.015353	0.016912
RS	35	1.514172	2.860350	809.004897	0.015907	0.017366
RS	36	1.647683	3.344472	716.844499	0.014095	0.015269
RS	37	1.792237	3.344472	742.718960	0.014604	0.015645
RS	38	1.948747	3.882094	662.852129	0.013033	0.013841
RS	39	2.118203	3.882094	686.586226	0.013500	0.014168
RS	40	2.301674	4.446535	620.620751	0.012203	0.012690
RS	41	2.500321	4.446535	642.283429	0.012629	0.012980
RS	42	2.715398	5.008950	589.584866	0.011593	0.011806
RS	43	2.948264	5.008950	609.151077	0.011977	0.012066
RS	44	3.200392	5.543931	567.913935	0.011166	0.011150
RS	45	3.473373	5.543931	585.239565	0.011507	0.011379
RS	46	3.768933	6.036992	552.866747	0.010871	0.010660
RS	47	4.088939	6.036992	567.678878	0.011162	0.010853
RS	48	4.435414	6.482448	541.599735	0.010649	0.010275
RS	49	4.810546	6.482448	553.502397	0.010883	0.010425
RS	50	5.216705	6.883174	531.231147	0.010445	0.009937
RS	51	5.656460	6.883174	539.740749	0.010613	0.010037
RS	52	6.132586	7.262338	518.025885	0.010186	0.009579
RS	53	6.648095	7.262338	522.704664	0.010278	0.009622
RS	54	7.206241	7.944641	481.016193	0.009458	0.008822
RS	55	7.810553	7.944641	483.070731	0.009498	0.008828
RS	56	8.464849	7.944641	482.118761	0.009480	0.008780
RS	57	9.173263	7.944641	477.930413	0.009397	0.008674
RS	58	9.940271	16.208812	236.676198	0.004654	0.004435
RS	59	10.770719	16.208812	244.245823	0.004802	0.004550
RS	60	11.669855	16.208812	251.051390	0.004936	0.004646
RS	61	12.643361	16.208812	256.930260	0.005052	0.004720
RS	62	13.697386	16.208812	261.713945	0.005146	0.004769
RS	63	14.838592	16.208812	3952.709633	0.077719	0.067190
PA	4+25*2+4+6 0.023202132 0.013261634 14.838592426 4.188832748 0.354374037 0.305344108 0.399834643 0.592959487 0.862093955 1.165903713 1.452333675 1.667096340 1.775682890 1.795258678 1.787923094 1.818490271 1.929174309 2.139583161 2.452884529 2.860350139 3.344471627 3.882093929 4.446535090 5.008949785 5.543930598 6.036991963 6.482448025 6.883173565 7.262338227 7.944640642 16.208812449
//
IT	4857
RD	11
LK	-209233.824263
QD	-443.008659 -> -376.593631
RI	0.0090283738
TR	0.022032	0.013565
MT	15.169531
MM	C_pi: 3.879806, n_recomb: 54280.622023
RS	0	0.000000	5.920633	74.172739	0.001366	0.000028
RS	1	0.008309	5.920633	80.223003	0.001478	0.000259
RS	2	0.017308	5.920633	86.756673	0.001598	0.000723
RS	3	0.027055	5.920633	93.810624	0.001728	0.001337
RS	4	0.037612	0.376991	1570.466300	0.028932	0.022515
RS	5	0.049046	0.376991	1648.205342	0.030365	0.027475
RS	6	0.061430	0.309466	2093.638007	0.038571	0.036190
RS	7	0.074843	0.309466	2167.739971	0.039936	0.039597
RS	8	0.089370	0.400507	1737.726790	0.032014	0.032521
RS	9	0.105104	0.400507	1806.873636	0.033288	0.034490
RS	10	0.122146	0.596598	1266.481141	0.023332	0.024451
RS	11	0.140604	0.596598	1328.396141	0.024473	0.025592
RS	12	0.160595	0.877024	950.772270	0.017516	0.018389
RS	13	0.182248	0.877024	1003.785905	0.018493	0.019237
RS	14	0.205699	1.199638	776.120382	0.014298	0.014909
RS	15	0.231099	1.199638	822.422137	0.015151	0.015677
RS	16	0.258610	1.506919	694.268344	0.012790	0.013270
RS	17	0.288406	1.506919	736.783065	0.013574	0.014032
RS	18	0.320678	1.736922	678.251672	0.012495	0.012950
RS	19	0.355632	1.736922	719.548782	0.013256	0.013742
RS	20	0.393490	1.849350	716.232423	0.013195	0.013704
RS	21	0.434493	1.849350	758.255759	0.013969	0.014572
RS	22	0.478903	1.861430	796.092711	0.014666	0.015336
RS	23	0.527003	1.861430	839.630206	0.015468	0.016325
RS	24	0.579100	1.840674	893.408058	0.016459	0.017443
RS	25	0.635525	1.840674	937.611106	0.017273	0.018535
RS	26	0.696639	1.857830	972.525029	0.017917	0.019322
RS	27	0.762830	1.857830	1015.440692	0.018707	0.020413
RS	28	0.834521	1.958585	1003.723062	0.018491	0.020251
RS	29	0.912169	1.958585	1043.725996	0.019228	0.021214
RS	30	0.996269	2.164065	981.100572	0.018075	0.019954
RS	31	1.087356	2.164065	1017.702856	0.018749	0.020725
RS	32	1.186011	2.478153	921.427143	0.016975	0.018712
RS	33	1.292864	2.478153	954.886377	0.017592	0.019309
RS	34	1.408595	2.892408	847.772172	0.015618	0.017047
RS	35	1.533941	2.892408	878.469353	0.016184	0.017519
RS	36	1.669703	3.388949	776.921219	0.014313	0.015379
RS	37	1.816745	3.388949	805.129712	0.014833	0.015773
RS	38	1.976004	3.943461	716.953920	0.013208	0.013927
RS	39	2.148496	3.943461	742.842290	0.013685	0.014270
RS	40	2.335320	4.527309	670.138798	0.012346	0.012760
RS	41	2.537667	4.527309	693.789511	0.012782	0.013066
RS	42	2.756826	5.109279	635.958326	0.011716	0.011873
RS	43	2.994195	5.109279	657.351568	0.012110	0.012148
RS	44	3.251287	5.661679	612.405573	0.011282	0.011222
RS	45	3.529740	5.661679	631.389632	0.011632	0.011465
RS	46	3.831329	6.168538	596.429780	0.010988	0.010745
RS	47	4.157977	6.168538	612.707094	0.011288	0.010952
RS	48	4.511765	6.623630	584.844394	0.010774	0.010378
RS	49	4.894949	6.623630	597.975469	0.011016	0.010540
RS	50	5.309972	7.030368	574.389599	0.010582	0.010059
RS	51	5.759478	7.030368	583.831909	0.010756	0.010169
RS	52	6.246332	7.414036	560.828661	0.010332	0.009717
RS	53	6.773639	7.414036	566.087504	0.010429	0.009766
RS	54	7.344758	8.113116	520.951227	0.009597	0.008956
RS	55	7.963331	8.113116	523.347140	0.009642	0.008965
RS	56	8.633300	8.113116	522.469760	0.009625	0.008921
RS	57	9.358936	8.113116	518.064397	0.009544	0.008816
RS	58	10.144864	17.138561	248.072625	0.004570	0.004351
RS	59	10.996093	17.138561	256.573845	0.004727	0.004474
RS	60	11.918050	17.138561	264.342474	0.004870	0.004581
RS	61	12.916610	17.138561	271.206891	0.004996	0.004667
RS	62	13.998139	17.138561	276.987220	0.005103	0.004730
RS	63	15.169531	17.138561	4344.185042	0.080032	0.069564
PA	4+25*2+4+6 0.022032429 0.013564586 15.169531142 5.920632754 0.376991161 0.309465591 0.400506896 0.596598099 0.877023913 1.199637974 1.506919320 1.736921707 1.849349867 1.861430075 1.840673660 1.857829832 1.958584956 2.164064666 2.478153140 2.892407743 3.388949317 3.943460628 4.527309016 5.109278859 5.661679036 6.168538184 6.623629652 7.030368277 7.414036334 8.113115807 17.138561418
//
IT	5352
RD	12
LK	-209105.654060
QD	-397.065491 -> -340.332033
RI	0.0070786104
TR	0.020975	0.013827
MT	15.500423
MM	C_pi: 4.044065, n_recomb: 57579.568655
RS	0	0.000000	8.409395	55.563324	0.000965	0.000019
RS	1	0.008346	8.409395	60.141883	0.001045	0.000183
RS	2	0.017388	8.409395	65.092437	0.001130	0.000511
RS	3	0.027185	8.409395	70.444290	0.001223	0.000946
RS	4	0.037799	0.401866	1573.621357	0.027330	0.021284
RS	5	0.049300	0.401866	1655.021036	0.028743	0.026104
RS	6	0.061760	0.313834	2212.985149	0.038434	0.036175
RS	7	0.075260	0.313834	2292.856488	0.039821	0.039600
RS	8	0.089886	0.401010	1862.368625	0.032344	0.032919
RS	9	0.105734	0.401010	1936.657828	0.033634	0.034934
RS	10	0.122903	0.599320	1353.198640	0.023501	0.024683
RS	11	0.141506	0.599320	1419.682982	0.024656	0.025866
RS	12	0.161662	0.890111	1006.099124	0.017473	0.018402
RS	13	0.183499	0.890111	1062.730616	0.018457	0.019268
RS	14	0.207159	1.231055	813.162298	0.014122	0.014772
RS	15	0.232794	1.231055	862.282369	0.014975	0.015539
RS	16	0.260568	1.559531	722.336598	0.012545	0.013046
RS	17	0.290660	1.559531	767.214455	0.013324	0.013795
RS	18	0.323263	1.805725	703.694543	0.012221	0.012678
RS	19	0.358587	1.805725	747.234479	0.012977	0.013451
RS	20	0.396860	1.923098	744.309779	0.012927	0.013416
RS	21	0.438326	1.923098	788.752932	0.013698	0.014261
RS	22	0.483253	1.928592	831.958681	0.014449	0.015068
RS	23	0.531930	1.928592	878.311028	0.015254	0.016030
RS	24	0.584669	1.895082	941.356544	0.016349	0.017238
RS	25	0.641809	1.895082	988.792792	0.017173	0.018307
RS	26	0.703718	1.899304	1033.674223	0.017952	0.019222
RS	27	0.770794	1.899304	1080.016247	0.018757	0.020302
RS	28	0.843468	1.990437	1074.525525	0.018662	0.020267
RS	29	0.922207	1.990437	1117.843264	0.019414	0.021233
RS	30	1.007518	2.191073	1055.068920	0.018324	0.020052
RS	31	1.099948	2.191073	1094.711580	0.019012	0.020836
RS	32	1.200092	2.505776	992.671043	0.017240	0.018844
RS	33	1.308594	2.505776	1028.890351	0.017869	0.019457
RS	34	1.426151	2.926360	913.093640	0.015858	0.017174
RS	35	1.553519	2.926360	946.314931	0.016435	0.017663
RS	36	1.691516	3.434622	835.649227	0.014513	0.015485
RS	37	1.841031	3.434622	866.181103	0.015043	0.015894
RS	38	2.003024	4.005118	769.876143	0.013371	0.014012
RS	39	2.178536	4.005118	797.908812	0.013857	0.014370
RS	40	2.368696	4.607316	718.608552	0.012480	0.012831
RS	41	2.574726	4.607316	744.238103	0.012925	0.013152
RS	42	2.797950	5.207652	681.405229	0.011834	0.011940
RS	43	3.039804	5.207652	704.617010	0.012237	0.012229
RS	44	3.301843	5.776181	656.092938	0.011395	0.011295
RS	45	3.585751	5.776181	676.727124	0.011753	0.011551
RS	46	3.893353	6.295446	639.316875	0.011103	0.010830
RS	47	4.226626	6.295446	657.049776	0.011411	0.011049
RS	48	4.587713	6.758733	627.541072	0.010899	0.010480
RS	49	4.978936	6.758733	641.887014	0.011148	0.010654
RS	50	5.402809	7.170080	617.113670	0.010718	0.010180
RS	51	5.862057	7.170080	627.467641	0.010897	0.010299
RS	52	6.359632	7.556938	603.275441	0.010477	0.009852
RS	53	6.898734	7.556938	609.082685	0.010578	0.009907
RS	54	7.482827	8.270827	560.557388	0.009735	0.009086
RS	55	8.115668	8.270827	563.255844	0.009782	0.009099
RS	56	8.801323	8.270827	562.409348	0.009768	0.009056
RS	57	9.544201	8.270827	557.738681	0.009686	0.008952
RS	58	10.349077	18.060603	258.625298	0.004492	0.004272
RS	59	11.221126	18.060603	268.024497	0.004655	0.004402
RS	60	12.165953	18.060603	276.726379	0.004806	0.004518
RS	61	13.189633	18.060603	284.551484	0.004942	0.004614
RS	62	14.298746	18.060603	291.309795	0.005059	0.004690
RS	63	15.500423	18.060603	4729.651522	0.082141	0.071751
PA	4+25*2+4+6 0.020975067 0.013826654 15.500422848 8.409395172 0.401866370 0.313833801 0.401010311 0.599320005 0.890111407 1.231054541 1.559531207 1.805724745 1.923098040 1.928592030 1.895081504 1.899303741 1.990437439 2.191073270 2.505775987 2.926359694 3.434622482 4.005117629 4.607315902 5.207651538 5.776181367 6.295445850 6.758733060 7.170079595 7.556937978 8.270826520 18.060602517
//
IT	3897
RD	13
LK	-208996.126740
QD	-357.604574 -> -309.023341
RI	0.0056634995
TR	0.020019	0.014053
MT	15.830128
MM	C_pi: 4.204704, n_recomb: 60752.566515
RS	0	0.000000	11.999903	41.203483	0.000678	0.000014
RS	1	0.008382	11.999903	44.627276	0.000735	0.000129
RS	2	0.017466	11.999903	48.332868	0.000796	0.000359
RS	3	0.027311	11.999903	52.342983	0.000862	0.000666
RS	4	0.037982	0.429202	1564.347765	0.025749	0.020062
RS	5	0.049548	0.429202	1648.675992	0.027138	0.024727
RS	6	0.062082	0.318432	2323.737873	0.038249	0.036109
RS	7	0.075667	0.318432	2409.279584	0.039657	0.039554
RS	8	0.090391	0.401345	1984.741201	0.032669	0.033315
RS	9	0.106349	0.401345	2064.066406	0.033975	0.035373
RS	10	0.123645	0.601199	1439.096661	0.023688	0.024932
RS	11	0.142390	0.601199	1510.079398	0.024856	0.026155
RS	12	0.162706	0.901435	1060.356490	0.017454	0.018436
RS	13	0.184725	0.901435	1120.537857	0.018444	0.019319
RS	14	0.208590	1.260147	848.712787	0.013970	0.014658
RS	15	0.234455	1.260147	900.559415	0.014823	0.015425
RS	16	0.262488	1.610028	748.538620	0.012321	0.012843
RS	17	0.292871	1.610028	795.661987	0.013097	0.013582
RS	18	0.325800	1.873249	726.854386	0.011964	0.012426
RS	19	0.361489	1.873249	772.496705	0.012715	0.013184
RS	20	0.400170	1.996572	769.560065	0.012667	0.013144
RS	21	0.442092	1.996572	816.265514	0.013436	0.013969
RS	22	0.487529	1.996306	864.355829	0.014227	0.014808
RS	23	0.536773	1.996306	913.364568	0.015034	0.015747
RS	24	0.590146	1.950616	985.331010	0.016219	0.017033
RS	25	0.647991	1.950616	1035.869391	0.017051	0.018082
RS	26	0.710685	1.942290	1090.797992	0.017955	0.019113
RS	27	0.778635	1.942290	1140.482797	0.018773	0.020183
RS	28	0.852279	2.024044	1141.765956	0.018794	0.020267
RS	29	0.932096	2.024044	1188.354405	0.019561	0.021235
RS	30	1.018603	2.219907	1126.178261	0.018537	0.020135
RS	31	1.112360	2.219907	1168.834828	0.019239	0.020931
RS	32	1.213976	2.535071	1061.687250	0.017476	0.018964
RS	33	1.324110	2.535071	1100.644382	0.018117	0.019591
RS	34	1.443474	2.961604	976.621582	0.016075	0.017293
RS	35	1.572843	2.961604	1012.345740	0.016663	0.017797
RS	36	1.713055	3.481000	892.857005	0.014697	0.015587
RS	37	1.865020	3.481000	925.692110	0.015237	0.016010
RS	38	2.029721	4.066724	821.460589	0.013521	0.014094
RS	39	2.208227	4.066724	851.618751	0.014018	0.014466
RS	40	2.401696	4.686390	765.880641	0.012607	0.012902
RS	41	2.611380	4.686390	793.471717	0.013061	0.013236
RS	42	2.838639	5.304099	725.780018	0.011946	0.012008
RS	43	3.084946	5.304099	750.794518	0.012358	0.012309
RS	44	3.351898	5.887672	698.830918	0.011503	0.011368
RS	45	3.641225	5.887672	721.100483	0.011869	0.011636
RS	46	3.954802	6.418164	681.380543	0.011216	0.010915
RS	47	4.294662	6.418164	700.554011	0.011531	0.011145
RS	48	4.663008	6.888406	669.540646	0.011021	0.010581
RS	49	5.062228	6.888406	685.083598	0.011277	0.010764
RS	50	5.494910	7.303105	659.256649	0.010852	0.010298
RS	51	5.963857	7.303105	670.497945	0.011037	0.010425
RS	52	6.472110	7.691937	645.226002	0.010621	0.009983
RS	53	7.022963	7.691937	651.547496	0.010725	0.010043
RS	54	7.619986	8.418673	599.719759	0.009872	0.009213
RS	55	8.267050	8.418673	602.678921	0.009920	0.009229
RS	56	8.968349	8.418673	601.817310	0.009906	0.009187
RS	57	9.728429	8.418673	596.831588	0.009824	0.009083
RS	58	10.552216	18.973074	268.386633	0.004418	0.004197
RS	59	11.445050	18.973074	278.647843	0.004587	0.004334
RS	60	12.412719	18.973074	288.249825	0.004745	0.004457
RS	61	13.461495	18.973074	297.006311	0.004889	0.004563
RS	62	14.598175	18.973074	304.718278	0.005016	0.004649
RS	63	15.830128	18.973074	5107.227101	0.084066	0.073759
PA	4+25*2+4+6 0.020018545 0.014052889 15.830128497 11.999902542 0.429201651 0.318432173 0.401345322 0.601199281 0.901435418 1.260146883 1.610027503 1.873248962 1.996572117 1.996305810 1.950615928 1.942289921 2.024043686 2.219907250 2.535071248 2.961603935 3.481000446 4.066723599 4.686390342 5.304099095 5.887671903 6.418163624 6.888406247 7.303104506 7.691936836 8.418673097 18.973073726
//
IT	5118
RD	14
LK	-208902.296156
QD	-323.596279 -> -281.889957
RI	0.0046378410
TR	0.019153	0.014248
MT	16.157306
MM	C_pi: 4.361385, n_recomb: 63796.923655
RS	0	0.000000	17.195930	30.278336	0.000475	0.000010
RS	1	0.008417	17.195930	32.812070	0.000514	0.000090
RS	2	0.017542	17.195930	35.556491	0.000557	0.000252
RS	3	0.027435	17.195930	38.528884	0.000604	0.000467
RS	4	0.038161	0.459172	1544.344422	0.024207	0.018864
RS	5	0.049789	0.459172	1630.866245	0.025563	0.023362
RS	6	0.062396	0.323235	2425.976433	0.038027	0.036001
RS	7	0.076065	0.323235	2517.067242	0.039454	0.039465
RS	8	0.090883	0.401516	2104.749950	0.032991	0.033710
RS	9	0.106949	0.401516	2188.993444	0.034312	0.035806
RS	10	0.124368	0.602302	1524.195805	0.023891	0.025198
RS	11	0.143252	0.602302	1599.598628	0.025073	0.026457
RS	12	0.163725	0.911090	1113.638762	0.017456	0.018489
RS	13	0.185922	0.911090	1177.301492	0.018454	0.019389
RS	14	0.209987	1.286951	882.911432	0.013839	0.014562
RS	15	0.236078	1.286951	937.396567	0.014693	0.015331
RS	16	0.264365	1.658338	773.051544	0.012117	0.012660
RS	17	0.295032	1.658338	822.308695	0.012889	0.013390
RS	18	0.328280	1.939302	747.953390	0.011724	0.012192
RS	19	0.364327	1.939302	795.564395	0.012470	0.012936
RS	20	0.403408	2.069487	792.242370	0.012418	0.012887
RS	21	0.445778	2.069487	841.057566	0.013183	0.013695
RS	22	0.491714	2.064204	893.556525	0.014006	0.014558
RS	23	0.541517	2.064204	945.062885	0.014814	0.015476
RS	24	0.595511	2.006849	1025.550118	0.016075	0.016829
RS	25	0.654050	2.006849	1079.051330	0.016914	0.017860
RS	26	0.717516	1.986297	1144.000412	0.017932	0.018997
RS	27	0.786323	1.986297	1196.930524	0.018762	0.020058
RS	28	0.860922	2.058856	1205.421735	0.018895	0.020255
RS	29	0.941800	2.058856	1255.222079	0.019675	0.021226
RS	30	1.029485	2.249993	1194.314468	0.018721	0.020205
RS	31	1.124549	2.249993	1239.945498	0.019436	0.021011
RS	32	1.227615	2.565474	1128.321667	0.017686	0.019072
RS	33	1.339356	2.565474	1169.983089	0.018339	0.019713
RS	34	1.460502	2.997628	1038.192921	0.016273	0.017404
RS	35	1.591844	2.997628	1076.388536	0.016872	0.017922
RS	36	1.734241	3.527643	948.390553	0.014866	0.015683
RS	37	1.888622	3.527643	983.499348	0.015416	0.016120
RS	38	2.055998	4.127949	871.561000	0.013661	0.014174
RS	39	2.237461	4.127949	903.817212	0.014167	0.014558
RS	40	2.434197	4.764317	811.817186	0.012725	0.012971
RS	41	2.647492	4.764317	841.344554	0.013188	0.013316
RS	42	2.878739	5.398537	768.948416	0.012053	0.012074
RS	43	3.129449	5.398537	795.742655	0.012473	0.012386
RS	44	3.401260	5.996194	740.486479	0.011607	0.011439
RS	45	3.695949	5.996194	764.370323	0.011981	0.011718
RS	46	4.015441	6.536868	722.486494	0.011325	0.010998
RS	47	4.361824	6.536868	743.080072	0.011648	0.011238
RS	48	4.737360	7.012950	710.707584	0.011140	0.010680
RS	49	5.144504	7.012950	727.425251	0.011402	0.010872
RS	50	5.585916	7.429848	700.683746	0.010983	0.010414
RS	51	6.064480	7.429848	712.784595	0.011173	0.010547
RS	52	6.583323	7.819496	686.551000	0.010762	0.010111
RS	53	7.145836	7.819496	693.349943	0.010868	0.010176
RS	54	7.755693	8.557099	638.332253	0.010006	0.009337
RS	55	8.416880	8.557099	641.507175	0.010055	0.009355
RS	56	9.133716	8.557099	640.582069	0.010041	0.009314
RS	57	9.910886	8.557099	635.230032	0.009957	0.009208
RS	58	10.753468	19.873256	277.406898	0.004348	0.004127
RS	59	11.666967	19.873256	288.492272	0.004522	0.004269
RS	60	12.657352	19.873256	298.958447	0.004686	0.004399
RS	61	13.731095	19.873256	308.613266	0.004837	0.004513
RS	62	14.895211	19.873256	317.249728	0.004973	0.004609
RS	63	16.157306	19.873256	5475.169151	0.085822	0.075598
PA	4+25*2+4+6 0.019152749 0.014248044 16.157306064 17.195930060 0.459171958 0.323234729 0.401516221 0.602301973 0.911089577 1.286951155 1.658337878 1.939301882 2.069487415 2.064203845 2.006848565 1.986297150 2.058856259 2.249992911 2.565474183 2.997627816 3.527642803 4.127948853 4.764316884 5.398536578 5.996194298 6.536868092 7.012950247 7.429847889 7.819495630 8.557099450 19.873255718
//
IT	4858
RD	15
LK	-208821.704054
QD	-294.183022 -> -258.283103
RI	0.0038937834
TR	0.018368	0.014416
MT	16.480833
MM	C_pi: 4.513768, n_recomb: 66710.888615
RS	0	0.000000	24.738624	22.066892	0.000331	0.000007
RS	1	0.008451	24.738624	23.924671	0.000359	0.000063
RS	2	0.017615	24.738624	25.938211	0.000389	0.000176
RS	3	0.027554	24.738624	28.120461	0.000422	0.000326
RS	4	0.038334	0.491969	1515.245961	0.022714	0.017704
RS	5	0.050023	0.491969	1603.242916	0.024033	0.022022
RS	6	0.062701	0.328215	2519.876247	0.037773	0.035857
RS	7	0.076451	0.328215	2616.373881	0.039220	0.039338
RS	8	0.091362	0.401530	2222.295194	0.033312	0.034105
RS	9	0.107533	0.401530	2311.328830	0.034647	0.036234
RS	10	0.125070	0.602697	1608.482807	0.024111	0.025478
RS	11	0.144090	0.602697	1688.219768	0.025307	0.026771
RS	12	0.164717	0.919184	1165.997727	0.017478	0.018558
RS	13	0.187087	0.919184	1233.071683	0.018484	0.019476
RS	14	0.211348	1.311535	915.860193	0.013729	0.014484
RS	15	0.237659	1.311535	972.898406	0.014584	0.015255
RS	16	0.266193	1.704415	796.026045	0.011932	0.012494
RS	17	0.297138	1.704415	847.310682	0.012701	0.013218
RS	18	0.330698	2.003730	767.182987	0.011500	0.011976
RS	19	0.367095	2.003730	816.635522	0.012241	0.012708
RS	20	0.406567	2.141612	812.585343	0.012181	0.012645
RS	21	0.449375	2.141612	863.363239	0.012942	0.013437
RS	22	0.495800	2.132010	919.801605	0.013788	0.014318
RS	23	0.546149	2.132010	973.647876	0.014595	0.015218
RS	24	0.600752	2.063420	1062.239086	0.015923	0.016628
RS	25	0.659970	2.063420	1118.558338	0.016767	0.017643
RS	26	0.724191	2.030923	1193.415229	0.017889	0.018876
RS	27	0.793840	2.030923	1249.481768	0.018730	0.019929
RS	28	0.869375	2.094446	1265.505831	0.018970	0.020233
RS	29	0.951292	2.094446	1318.446161	0.019764	0.021206
RS	30	1.040133	2.280879	1259.404415	0.018879	0.020264
RS	31	1.136480	2.280879	1307.958524	0.019606	0.021078
RS	32	1.240970	2.596554	1192.451028	0.017875	0.019171
RS	33	1.354290	2.596554	1236.772812	0.018539	0.019824
RS	34	1.477186	3.034027	1097.675599	0.016454	0.017508
RS	35	1.610467	3.034027	1138.301913	0.017063	0.018038
RS	36	1.755011	3.574208	1002.119752	0.015022	0.015774
RS	37	1.911770	3.574208	1039.464155	0.015582	0.016223
RS	38	2.081776	4.188519	920.055808	0.013792	0.014250
RS	39	2.266149	4.188519	954.374749	0.014306	0.014645
RS	40	2.466102	4.840911	856.301678	0.012836	0.013037
RS	41	2.682952	4.840911	887.732886	0.013307	0.013393
RS	42	2.918127	5.490887	810.794657	0.012154	0.012138
RS	43	3.173176	5.490887	839.339127	0.012582	0.012460
RS	44	3.449779	6.101786	780.942077	0.011706	0.011508
RS	45	3.749755	6.101786	806.413346	0.012088	0.011797
RS	46	4.075081	6.651707	762.514785	0.011430	0.011078
RS	47	4.427900	6.651707	784.503131	0.011760	0.011327
RS	48	4.810533	7.132608	750.920623	0.011256	0.010776
RS	49	5.225501	7.132608	768.786771	0.011524	0.010975
RS	50	5.675537	7.550641	741.273414	0.011112	0.010526
RS	51	6.163603	7.550641	754.203106	0.011306	0.010665
RS	52	6.692913	7.940007	727.132724	0.010900	0.010236
RS	53	7.266953	7.940007	734.370248	0.011008	0.010304
RS	54	7.889502	8.686471	676.300587	0.010138	0.009458
RS	55	8.564661	8.686471	679.643696	0.010188	0.009477
RS	56	9.296874	8.686471	678.604815	0.010172	0.009436
RS	57	10.090964	8.686471	672.834164	0.010086	0.009328
RS	58	10.952159	20.758443	285.734955	0.004283	0.004060
RS	59	11.886129	20.758443	297.605456	0.004461	0.004207
RS	60	12.899026	20.758443	308.897971	0.004630	0.004343
RS	61	13.997518	20.758443	319.415263	0.004788	0.004465
RS	62	15.188839	20.758443	328.943281	0.004931	0.004569
RS	63	16.480833	20.758443	5831.957538	0.087421	0.077280
PA	4+25*2+4+6 0.018368406 0.014416311 16.480833246 24.738623650 0.491968844 0.328214911 0.401530293 0.602697161 0.919184306 1.311534927 1.704415296 2.003729754 2.141611768 2.132009552 2.063420464 2.030922611 2.094446267 2.280878987 2.596553531 3.034027344 3.574207635 4.188519209 4.840910734 5.490886822 6.101786289 6.651706961 7.132608189 7.550641480 7.940006689 8.686470805 20.758443457
//
IT	4434
RD	16
LK	-208752.293458
QD	-268.650954 -> -237.662933
RI	0.0033533405
TR	0.017657	0.014561
MT	16.799805
MM	C_pi: 4.661565, n_recomb: 69493.852595
RS	0	0.000000	35.720688	15.961077	0.000230	0.000005
RS	1	0.008483	35.720688	17.311944	0.000249	0.000044
RS	2	0.017686	35.720688	18.776850	0.000270	0.000122
RS	3	0.027670	35.720688	20.365370	0.000293	0.000227
RS	4	0.038501	0.527774	1478.671629	0.021278	0.016587
RS	5	0.050251	0.527774	1567.460662	0.022555	0.020720
RS	6	0.062997	0.333354	2605.630733	0.037494	0.035683
RS	7	0.076824	0.333354	2707.374279	0.038958	0.039178
RS	8	0.091825	0.401398	2337.276039	0.033633	0.034498
RS	9	0.108098	0.401398	2430.962539	0.034981	0.036658
RS	10	0.125752	0.602458	1691.912724	0.024346	0.025772
RS	11	0.144904	0.602458	1775.890277	0.025555	0.027095
RS	12	0.165680	0.925828	1217.471301	0.017519	0.018643
RS	13	0.188218	0.925828	1287.884599	0.018532	0.019577
RS	14	0.212669	1.333974	947.644944	0.013636	0.014422
RS	15	0.239194	1.333974	1007.153141	0.014493	0.015196
RS	16	0.267969	1.748244	817.588141	0.011765	0.012344
RS	17	0.299185	1.748244	870.798889	0.012531	0.013062
RS	18	0.333050	2.066425	784.706167	0.011292	0.011775
RS	19	0.369787	2.066425	835.879270	0.012028	0.012497
RS	20	0.409641	2.212757	830.793425	0.011955	0.012417
RS	21	0.452875	2.212757	883.392928	0.012712	0.013196
RS	22	0.499778	2.199481	943.322211	0.013574	0.014087
RS	23	0.550659	2.199481	999.353433	0.014380	0.014972
RS	24	0.605857	2.120066	1095.606022	0.015766	0.016431
RS	25	0.665738	2.120066	1154.595074	0.016614	0.017431
RS	26	0.730698	2.075858	1239.185288	0.017832	0.018752
RS	27	0.801169	2.075858	1298.270369	0.018682	0.019797
RS	28	0.877619	2.130476	1322.063313	0.019024	0.020204
RS	29	0.960554	2.130476	1378.060543	0.019830	0.021178
RS	30	1.050525	2.312226	1321.403902	0.019015	0.020313
RS	31	1.148128	2.312226	1372.819219	0.019755	0.021135
RS	32	1.254012	2.627969	1253.989444	0.018045	0.019261
RS	33	1.368878	2.627969	1300.918425	0.018720	0.019924
RS	34	1.493488	3.070494	1154.966548	0.016620	0.017604
RS	35	1.628670	3.070494	1197.974558	0.017239	0.018146
RS	36	1.775319	3.620448	1053.936524	0.015166	0.015860
RS	37	1.934410	3.620448	1093.470991	0.015735	0.016319
RS	38	2.106997	4.248252	966.841718	0.013913	0.014322
RS	39	2.294224	4.248252	1003.181247	0.014436	0.014728
RS	40	2.497336	4.916076	899.232679	0.012940	0.013100
RS	41	2.717677	4.916076	932.529083	0.013419	0.013466
RS	42	2.956712	5.581122	851.221393	0.012249	0.012199
RS	43	3.216024	5.581122	881.480990	0.012684	0.012531
RS	44	3.497335	6.204505	820.099573	0.011801	0.011575
RS	45	3.802510	6.204505	847.126485	0.012190	0.011872
RS	46	4.133575	6.762827	801.364578	0.011531	0.011156
RS	47	4.492725	6.762827	824.718216	0.011867	0.011413
RS	48	4.882344	7.247623	790.075385	0.011369	0.010868
RS	49	5.305015	7.247623	809.060593	0.011642	0.011075
RS	50	5.763542	7.665806	780.920606	0.011237	0.010634
RS	51	6.260969	7.665806	794.646235	0.011435	0.010779
RS	52	6.800594	8.053825	766.871512	0.011035	0.010357
RS	53	7.385998	8.053825	774.507286	0.011145	0.010428
RS	54	8.021063	8.807168	713.543601	0.010268	0.009575
RS	55	8.710004	8.807168	717.005511	0.010318	0.009595
RS	56	9.457389	8.807168	715.801490	0.010300	0.009554
RS	57	10.268179	8.807168	709.559693	0.010210	0.009444
RS	58	11.147751	21.626175	293.419121	0.004222	0.003997
RS	59	12.101940	21.626175	306.035230	0.004404	0.004149
RS	60	13.137077	21.626175	318.115110	0.004578	0.004290
RS	61	14.260028	21.626175	329.457152	0.004741	0.004418
RS	62	15.478244	21.626175	339.841085	0.004890	0.004530
RS	63	16.799805	21.626175	6176.354230	0.088876	0.078814
PA	4+25*2+4+6 0.017657079 0.014561334 16.799805023 35.720688234 0.527774138 0.333354186 0.401397800 0.602458053 0.925828021 1.333973869 1.748244121 2.066424895 2.212756735 2.199480807 2.120066204 2.075857512 2.130475722 2.312226021 2.627969304 3.070493796 3.620448258 4.248251712 4.916076180 5.581122496 6.204505339 6.762827138 7.247622938 7.665805620 8.053825080 8.807168066 21.626175310
//
IT	4862
RD	17
LK	-208692.343709
QD	-246.407451 -> -219.581894
RI	0.0029601828
TR	0.017011	0.014686
MT	17.113444
MM	C_pi: 4.804521, n_recomb: 72146.269538
RS	0	0.000000	51.722929	11.471962	0.000159	0.000003
RS	1	0.008515	51.722929	12.447479	0.000173	0.000030
RS	2	0.017755	51.722929	13.505828	0.000187	0.000085
RS	3	0.027782	51.722929	14.654018	0.000203	0.000157
RS	4	0.038663	0.566801	1436.065298	0.019905	0.015521
RS	5	0.050470	0.566801	1525.009965	0.021138	0.019462
RS	6	0.063283	0.338636	2683.489796	0.037195	0.035483
RS	7	0.077186	0.338636	2790.302096	0.038676	0.038990
RS	8	0.092274	0.401131	2449.593662	0.033953	0.034889
RS	9	0.108646	0.401131	2547.788094	0.035314	0.037076
RS	10	0.126412	0.601653	1774.434303	0.024595	0.026076
RS	11	0.145691	0.601653	1862.551852	0.025816	0.027429
RS	12	0.166612	0.931152	1268.053588	0.017576	0.018740
RS	13	0.189314	0.931152	1341.731541	0.018597	0.019691
RS	14	0.213949	1.354366	978.330056	0.013560	0.014372
RS	15	0.240682	1.354366	1040.226935	0.014418	0.015150
RS	16	0.269691	1.789842	837.842821	0.011613	0.012208
RS	17	0.301171	1.789842	892.882741	0.012376	0.012922
RS	18	0.335331	2.127312	800.667311	0.011098	0.011588
RS	19	0.372399	2.127312	853.446104	0.011829	0.012301
RS	20	0.412624	2.282771	847.052148	0.011741	0.012202
RS	21	0.456275	2.282771	901.338515	0.012493	0.012968
RS	22	0.503642	2.266407	964.339910	0.013366	0.013866
RS	23	0.555042	2.266407	1022.405314	0.014171	0.014737
RS	24	0.610819	2.176547	1125.869178	0.015605	0.016238
RS	25	0.671346	2.176547	1187.378749	0.016458	0.017226
RS	26	0.737026	2.120840	1281.474934	0.017762	0.018627
RS	27	0.808299	2.120840	1343.454122	0.018621	0.019666
RS	28	0.885642	2.166662	1375.174547	0.019061	0.020168
RS	29	0.969569	2.166662	1434.136395	0.019878	0.021143
RS	30	1.060644	2.343736	1380.317935	0.019132	0.020354
RS	31	1.159473	2.343736	1434.523476	0.019884	0.021184
RS	32	1.266718	2.659442	1312.886793	0.018198	0.019342
RS	33	1.383095	2.659442	1362.361720	0.018883	0.020016
RS	34	1.509381	3.106776	1209.993049	0.016771	0.017694
RS	35	1.646420	3.106776	1255.326566	0.017400	0.018246
RS	36	1.795129	3.666146	1103.764759	0.015299	0.015940
RS	37	1.956500	3.666146	1145.437215	0.015877	0.016410
RS	38	2.131612	4.306992	1011.839728	0.014025	0.014390
RS	39	2.321635	4.306992	1050.151769	0.014556	0.014805
RS	40	2.527838	4.989714	940.533563	0.013036	0.013159
RS	41	2.751600	4.989714	975.651106	0.013523	0.013535
RS	42	2.994415	5.669232	890.148428	0.012338	0.012257
RS	43	3.257906	5.669232	922.083216	0.012781	0.012597
RS	44	3.543833	6.304412	857.877114	0.011891	0.011638
RS	45	3.854107	6.304412	886.423673	0.012286	0.011943
RS	46	4.190801	6.870373	838.949773	0.011628	0.011230
RS	47	4.556165	6.870373	863.635777	0.011971	0.011495
RS	48	4.952639	7.358206	828.083609	0.011478	0.010958
RS	49	5.382874	7.358206	848.155868	0.011756	0.011171
RS	50	5.849743	7.775618	819.535924	0.011359	0.010739
RS	51	6.356367	7.775618	834.022950	0.011560	0.010889
RS	52	6.906129	8.161294	805.679599	0.011167	0.010474
RS	53	7.502705	8.161294	813.672596	0.011278	0.010547
RS	54	8.150079	8.919559	749.991608	0.010395	0.009690
RS	55	8.852577	8.919559	753.521854	0.010444	0.009710
RS	56	9.614893	8.919559	752.100983	0.010425	0.009667
RS	57	10.442121	8.919559	745.336002	0.010331	0.009555
RS	58	11.339787	22.474235	300.505521	0.004165	0.003938
RS	59	12.313890	22.474235	313.827792	0.004350	0.004094
RS	60	13.370939	22.474235	326.655602	0.004528	0.004240
RS	61	14.517996	22.474235	338.783592	0.004696	0.004374
RS	62	15.762725	22.474235	349.986004	0.004851	0.004492
RS	63	17.113444	22.474235	6507.385114	0.090197	0.080212
PA	4+25*2+4+6 0.017011205 0.014686328 17.113443741 51.722928967 0.566800767 0.338635666 0.401131345 0.601653398 0.931152140 1.354365588 1.789842250 2.127311530 2.282770585 2.266406985 2.176546659 2.120840197 2.166661724 2.343736500 2.659442344 3.106776291 3.666145767 4.306991639 4.989713523 5.669232372 6.304411863 6.870373126 7.358205976 7.775618003 8.161293800 8.919559459 22.474234786
//
IT	4465
RD	18
LK	-208640.412933
QD	-226.958431 -> -203.666973
RI	0.0026721437
TR	0.016424	0.014794
MT	17.421185
MM	C_pi: 4.942476, n_recomb: 74669.868493
RS	0	0.000000	75.114362	8.195178	0.000110	0.000002
RS	1	0.008546	75.114362	8.895034	0.000119	0.000021
RS	2	0.017821	75.114362	9.654613	0.000129	0.000058
RS	3	0.027890	75.114362	10.479004	0.000140	0.000109
RS	4	0.038819	0.609279	1388.746317	0.018598	0.014506
RS	5	0.050682	0.609279	1477.266361	0.019784	0.018255
RS	6	0.063558	0.344050	2753.716052	0.036879	0.035261
RS	7	0.077535	0.344050	2865.407187	0.038374	0.038777
RS	8	0.092707	0.400753	2559.125208	0.034273	0.035278
RS	9	0.109175	0.400753	2661.677538	0.035646	0.037488
RS	10	0.127050	0.600357	1855.982183	0.024856	0.026390
RS	11	0.146453	0.600357	1948.133241	0.026090	0.027770
RS	12	0.167513	0.935273	1317.758176	0.017648	0.018849
RS	13	0.190374	0.935273	1394.624612	0.018677	0.019817
RS	14	0.215188	1.372831	1007.966983	0.013499	0.014335
RS	15	0.242123	1.372831	1072.173014	0.014359	0.015117
RS	16	0.271359	1.829252	856.887460	0.011476	0.012084
RS	17	0.303094	1.829252	913.664259	0.012236	0.012795
RS	18	0.337540	2.186338	815.203767	0.010917	0.011414
RS	19	0.374931	2.186338	869.479888	0.011644	0.012119
RS	20	0.415516	2.351538	861.536353	0.011538	0.011998
RS	21	0.459570	2.351538	917.381879	0.012286	0.012754
RS	22	0.507389	2.332629	983.064497	0.013165	0.013655
RS	23	0.559293	2.332629	1043.018820	0.013968	0.014513
RS	24	0.615634	2.232666	1153.252590	0.015445	0.016051
RS	25	0.676789	2.232666	1217.134786	0.016300	0.017027
RS	26	0.743170	2.165655	1320.472542	0.017684	0.018502
RS	27	0.815224	2.165655	1385.217654	0.018551	0.019534
RS	28	0.893435	2.202778	1424.954871	0.019083	0.020127
RS	29	0.978329	2.202778	1486.782348	0.019911	0.021104
RS	30	1.070479	2.375185	1436.186713	0.019234	0.020387
RS	31	1.170503	2.375185	1493.104469	0.019996	0.021224
RS	32	1.279075	2.690755	1369.134713	0.018336	0.019417
RS	33	1.396925	2.690755	1421.087998	0.019032	0.020100
RS	34	1.524845	3.142686	1262.719310	0.016911	0.017777
RS	35	1.663698	3.142686	1310.316548	0.017548	0.018339
RS	36	1.814416	3.711154	1151.557549	0.015422	0.016015
RS	37	1.978014	3.711154	1195.310902	0.016008	0.016494
RS	38	2.155592	4.364640	1055.000465	0.014129	0.014453
RS	39	2.348345	4.364640	1095.232392	0.014668	0.014877
RS	40	2.557570	5.061791	980.151733	0.013126	0.013215
RS	41	2.784675	5.061791	1017.042259	0.013621	0.013599
RS	42	3.031187	5.755238	927.523214	0.012422	0.012311
RS	43	3.298765	5.755238	961.089579	0.012871	0.012660
RS	44	3.589209	6.401603	894.217650	0.011976	0.011698
RS	45	3.904473	6.401603	924.244713	0.012378	0.012010
RS	46	4.246678	6.974512	875.209281	0.011721	0.011301
RS	47	4.618126	6.974512	901.192227	0.012069	0.011572
RS	48	5.021317	7.464610	864.878761	0.011583	0.011043
RS	49	5.458963	7.464610	886.004425	0.011866	0.011262
RS	50	5.934009	7.880390	857.051883	0.011478	0.010840
RS	51	6.449649	7.880390	872.265008	0.011682	0.010994
RS	52	7.009354	8.262780	843.491573	0.011296	0.010588
RS	53	7.616890	8.262780	851.800832	0.011408	0.010662
RS	54	8.276342	9.024060	785.594215	0.010521	0.009801
RS	55	8.992149	9.024060	789.142034	0.010568	0.009822
RS	56	9.769125	9.024060	787.452966	0.010546	0.009777
RS	57	10.612498	9.024060	780.113884	0.010448	0.009661
RS	58	11.527943	23.300822	307.041087	0.004112	0.003883
RS	59	12.521617	23.300822	321.030751	0.004299	0.004042
RS	60	13.600207	23.300822	334.567303	0.004481	0.004192
RS	61	14.770968	23.300822	347.442169	0.004653	0.004331
RS	62	16.041777	23.300822	359.424742	0.004814	0.004456
RS	63	17.421185	23.300822	6824.392731	0.091394	0.081483
PA	4+25*2+4+6 0.016423947 0.014794034 17.421184931 75.114361740 0.609278790 0.344050215 0.400752622 0.600356688 0.935272533 1.372830640 1.829251985 2.186338371 2.351538283 2.332629472 2.232665734 2.165655121 2.202778400 2.375185219 2.690754786 3.142686066 3.711153754 4.364639942 5.061791456 5.755237882 6.401603471 6.974512178 7.464609782 7.880390291 8.262779643 9.024060027 23.300822400
//
IT	4981
RD	19
LK	-208595.292980
QD	-209.892242 -> -189.607501
RI	0.0024601571
TR	0.015889	0.014887
MT	17.722499
MM	C_pi: 5.075288, n_recomb: 77067.081210
RS	0	0.000000	109.336485	5.824092	0.000076	0.000002
RS	1	0.008575	109.336485	6.323409	0.000082	0.000014
RS	2	0.017885	109.336485	6.865525	0.000089	0.000040
RS	3	0.027994	109.336485	7.454106	0.000097	0.000075
RS	4	0.038969	0.655448	1337.905441	0.017360	0.013546
RS	5	0.050886	0.655448	1425.482719	0.018497	0.017101
RS	6	0.063824	0.349592	2816.579047	0.036547	0.035019
RS	7	0.077872	0.349592	2932.948261	0.038057	0.038541
RS	8	0.093124	0.400280	2665.760706	0.034590	0.035663
RS	9	0.109685	0.400280	2772.516864	0.035975	0.037894
RS	10	0.127665	0.598636	1936.481908	0.025127	0.026712
RS	11	0.147187	0.598636	2032.554467	0.026374	0.028117
RS	12	0.168384	0.938300	1366.588506	0.017732	0.018968
RS	13	0.191397	0.938300	1446.565600	0.018770	0.019951
RS	14	0.216385	1.389471	1036.610436	0.013451	0.014308
RS	15	0.243514	1.389471	1103.048087	0.014313	0.015095
RS	16	0.272971	1.866522	874.807892	0.011351	0.011972
RS	17	0.304953	1.866522	933.233560	0.012109	0.012680
RS	18	0.339677	2.243469	828.437080	0.010750	0.011252
RS	19	0.377379	2.243469	884.108289	0.011472	0.011950
RS	20	0.418314	2.418960	874.404360	0.011346	0.011806
RS	21	0.462760	2.418960	931.688280	0.012089	0.012553
RS	22	0.511016	2.398003	999.692204	0.012972	0.013453
RS	23	0.563410	2.398003	1061.396239	0.013772	0.014300
RS	24	0.620297	2.288256	1177.968088	0.015285	0.015869
RS	25	0.682063	2.288256	1244.077528	0.016143	0.016835
RS	26	0.749124	2.210119	1356.366445	0.017600	0.018377
RS	27	0.821936	2.210119	1423.747138	0.018474	0.019404
RS	28	0.900992	2.238634	1471.532824	0.019094	0.020083
RS	29	0.986826	2.238634	1536.121723	0.019932	0.021061
RS	30	1.080021	2.406381	1489.071025	0.019322	0.020415
RS	31	1.181207	2.406381	1548.617113	0.020094	0.021258
RS	32	1.291070	2.721723	1422.746186	0.018461	0.019485
RS	33	1.410354	2.721723	1477.104844	0.019166	0.020176
RS	34	1.539866	3.178055	1313.132846	0.017039	0.017854
RS	35	1.680484	3.178055	1362.927214	0.017685	0.018425
RS	36	1.833160	3.755338	1197.288554	0.015536	0.016085
RS	37	1.998927	3.755338	1243.061416	0.016130	0.016573
RS	38	2.178910	4.421108	1096.290709	0.014225	0.014512
RS	39	2.374325	4.421108	1138.386019	0.014771	0.014944
RS	40	2.586497	5.132268	1018.051197	0.013210	0.013267
RS	41	2.816863	5.132268	1056.663043	0.013711	0.013658
RS	42	3.066983	5.839164	963.304314	0.012500	0.012362
RS	43	3.338550	5.839164	998.455561	0.012956	0.012718
RS	44	3.633405	6.496171	929.075014	0.012055	0.011754
RS	45	3.953542	6.496171	960.540852	0.012464	0.012074
RS	46	4.301132	7.075388	910.093626	0.011809	0.011368
RS	47	4.678527	7.075388	937.336093	0.012163	0.011646
RS	48	5.088283	7.567035	900.407550	0.011683	0.011125
RS	49	5.533176	7.567035	922.551739	0.011971	0.011349
RS	50	6.016219	7.980397	893.411256	0.011593	0.010938
RS	51	6.540682	7.980397	909.314928	0.011799	0.011095
RS	52	7.110117	8.358600	880.252683	0.011422	0.010697
RS	53	7.728382	8.358600	888.837785	0.011533	0.010773
RS	54	8.399662	9.121043	820.309652	0.010644	0.009910
RS	55	9.128504	9.121043	823.824539	0.010690	0.009930
RS	56	9.919844	9.121043	821.816850	0.010664	0.009883
RS	57	10.779042	9.121043	813.854407	0.010560	0.009764
RS	58	11.711915	24.104369	313.068728	0.004062	0.003831
RS	59	12.724781	24.104369	327.687984	0.004252	0.003993
RS	60	13.824500	24.104369	341.894715	0.004436	0.004147
RS	61	15.018520	24.104369	355.477593	0.004613	0.004290
RS	62	16.314926	24.104369	368.201728	0.004778	0.004421
RS	63	17.722499	24.104369	7126.932625	0.092477	0.082637
PA	4+25*2+4+6 0.015889278 0.014886891 17.722498913 109.336484606 0.655447851 0.349591860 0.400280430 0.598635618 0.938299796 1.389470996 1.866521710 2.243469392 2.418959859 2.398002876 2.288255827 2.210119088 2.238633714 2.406380908 2.721722526 3.178054831 3.755337526 4.421107671 5.132267630 5.839164410 6.496170615 7.075387510 7.567035172 7.980396731 8.358600452 9.121043354 24.104368907
//
IT	5144
RD	20
LK	-208555.970120
QD	-194.864966 -> -177.143768
RI	0.0023026047
TR	0.015402	0.014967
MT	18.017227
MM	C_pi: 5.202936, n_recomb: 79341.106992
RS	0	0.000000	159.461218	4.120198	0.000052	0.000001
RS	1	0.008603	159.461218	4.474717	0.000056	0.000010
RS	2	0.017947	159.461218	4.859744	0.000061	0.000028
RS	3	0.028094	159.461218	5.277906	0.000067	0.000052
RS	4	0.039114	0.705584	1284.562279	0.016190	0.012639
RS	5	0.051082	0.705584	1370.742474	0.017277	0.016003
RS	6	0.064080	0.355261	2872.351199	0.036203	0.034761
RS	7	0.078196	0.355261	2993.190134	0.037726	0.038284
RS	8	0.093527	0.399732	2769.424552	0.034905	0.036043
RS	9	0.110177	0.399732	2880.228783	0.036302	0.038292
RS	10	0.128259	0.596560	2015.849996	0.025407	0.027040
RS	11	0.147896	0.596560	2115.727890	0.026666	0.028468
RS	12	0.169223	0.940354	1414.534395	0.017829	0.019095
RS	13	0.192385	0.940354	1497.543044	0.018875	0.020094
RS	14	0.217540	1.404412	1064.303733	0.013414	0.014290
RS	15	0.244858	1.404412	1132.897557	0.014279	0.015083
RS	16	0.274527	1.901719	891.686988	0.011239	0.011870
RS	17	0.306749	1.901719	951.678181	0.011995	0.012577
RS	18	0.341742	2.298696	840.482888	0.010593	0.011101
RS	19	0.379746	2.298696	897.453414	0.011311	0.011793
RS	20	0.421020	2.484959	885.809993	0.011165	0.011625
RS	21	0.465845	2.484959	944.419179	0.011903	0.012362
RS	22	0.514526	2.462415	1014.413606	0.012785	0.013260
RS	23	0.567395	2.462415	1077.735313	0.013584	0.014097
RS	24	0.624812	2.343190	1200.226391	0.015127	0.015693
RS	25	0.687169	2.343190	1268.421988	0.015987	0.016649
RS	26	0.754891	2.254095	1389.353950	0.017511	0.018254
RS	27	0.828439	2.254095	1459.239954	0.018392	0.019276
RS	28	0.908315	2.274080	1515.061159	0.019096	0.020037
RS	29	0.995063	2.274080	1582.304243	0.019943	0.021015
RS	30	1.089274	2.437179	1539.063323	0.019398	0.020438
RS	31	1.191589	2.437179	1601.149817	0.020181	0.021286
RS	32	1.302708	2.752213	1473.765084	0.018575	0.019547
RS	33	1.423386	2.752213	1530.452274	0.019290	0.020246
RS	34	1.554446	3.212781	1361.245236	0.017157	0.017926
RS	35	1.696782	3.212781	1413.166745	0.017811	0.018505
RS	36	1.851363	3.798629	1240.954505	0.015641	0.016150
RS	37	2.019243	3.798629	1288.682460	0.016242	0.016646
RS	38	2.201567	4.476375	1135.698434	0.014314	0.014567
RS	39	2.399576	4.476375	1179.597908	0.014867	0.015006
RS	40	2.614620	5.201177	1054.214554	0.013287	0.013314
RS	41	2.848165	5.201177	1094.493619	0.013795	0.013713
RS	42	3.101802	5.921104	997.470149	0.012572	0.012409
RS	43	3.377260	5.921104	1034.157430	0.013034	0.012771
RS	44	3.676417	6.588269	962.422500	0.012130	0.011806
RS	45	4.001311	6.588269	995.283604	0.012544	0.012132
RS	46	4.354156	7.173241	943.567976	0.011893	0.011432
RS	47	4.737357	7.173241	972.031357	0.012251	0.011715
RS	48	5.153525	7.665800	934.629477	0.011780	0.011203
RS	49	5.605498	7.665800	957.756895	0.012071	0.011432
RS	50	6.096355	8.076010	928.571992	0.011704	0.011032
RS	51	6.629441	8.076010	945.131062	0.011912	0.011192
RS	52	7.208391	8.449199	915.920673	0.011544	0.010803
RS	53	7.837148	8.449199	924.742501	0.011655	0.010880
RS	54	8.519999	9.211041	854.105947	0.010765	0.010017
RS	55	9.261597	9.211041	857.538504	0.010808	0.010035
RS	56	10.066996	9.211041	855.163501	0.010778	0.009986
RS	57	10.941686	9.211041	846.530848	0.010670	0.009863
RS	58	11.891627	24.883961	318.629896	0.004016	0.003782
RS	59	12.923293	24.883961	333.842276	0.004208	0.003947
RS	60	14.043717	24.883961	348.681693	0.004395	0.004104
RS	61	15.260533	24.883961	362.934450	0.004574	0.004252
RS	62	16.582034	24.883961	376.361864	0.004744	0.004387
RS	63	18.017227	24.883961	7414.772593	0.093454	0.083684
PA	4+25*2+4+6 0.015401624 0.014966835 18.017227131 159.461218081 0.705583634 0.355260939 0.399732446 0.596559813 0.940354331 1.404411530 1.901718714 2.298696246 2.484959111 2.462414946 2.343189626 2.254094846 2.274079915 2.437178515 2.752213472 3.212780558 3.798629114 4.476374890 5.201177461 5.921104474 6.588268920 7.173241428 7.665800014 8.076009948 8.449199201 9.211041346 24.883961429
//
IT	5103
RD	21
LK	-208521.591725
QD	-181.588210 -> -166.057704
RI	0.0021844059
TR	0.014956	0.015036
MT	18.305104
MM	C_pi: 5.325392, n_recomb: 81495.686554
RS	0	0.000000	233.039214	2.901982	0.000036	0.000001
RS	1	0.008630	233.039214	3.152527	0.000039	0.000007
RS	2	0.018006	233.039214	3.424710	0.000042	0.000019
RS	3	0.028190	233.039214	3.720404	0.000046	0.000035
RS	4	0.039253	0.759972	1229.620532	0.015088	0.011785
RS	5	0.051271	0.759972	1314.013927	0.016124	0.014962
RS	6	0.064327	0.361049	2921.393958	0.035847	0.034487
RS	7	0.078509	0.361049	3046.488027	0.037382	0.038008
RS	8	0.093915	0.399131	2869.995767	0.035217	0.036417
RS	9	0.110651	0.399131	2984.691573	0.036624	0.038682
RS	10	0.128831	0.594187	2094.013052	0.025695	0.027373
RS	11	0.148580	0.594187	2197.576543	0.026966	0.028823
RS	12	0.170033	0.941543	1461.586095	0.017935	0.019230
RS	13	0.193338	0.941543	1547.545977	0.018989	0.020244
RS	14	0.218654	1.417777	1091.078806	0.013388	0.014281
RS	15	0.246155	1.417777	1161.754918	0.014255	0.015079
RS	16	0.276030	1.934908	907.599932	0.011137	0.011777
RS	17	0.308483	1.934908	969.077623	0.011891	0.012482
RS	18	0.343737	2.352015	851.445144	0.010448	0.010959
RS	19	0.382033	2.352015	909.625235	0.011162	0.011646
RS	20	0.423634	2.549485	895.886199	0.010993	0.011453
RS	21	0.468826	2.549485	955.714509	0.011727	0.012183
RS	22	0.517918	2.525773	1027.399729	0.012607	0.013076
RS	23	0.571247	2.525773	1092.214091	0.013402	0.013904
RS	24	0.629178	2.397353	1220.225631	0.014973	0.015523
RS	25	0.692109	2.397353	1290.371195	0.015834	0.016471
RS	26	0.760471	2.297453	1419.631928	0.017420	0.018133
RS	27	0.834734	2.297453	1491.894196	0.018306	0.019150
RS	28	0.915405	2.308992	1555.693344	0.019089	0.019988
RS	29	1.003038	2.308992	1625.481523	0.019946	0.020968
RS	30	1.098235	2.467450	1586.267967	0.019464	0.020457
RS	31	1.201648	2.467450	1650.803937	0.020256	0.021310
RS	32	1.313985	2.782109	1522.250622	0.018679	0.019605
RS	33	1.436018	2.782109	1581.186522	0.019402	0.020311
RS	34	1.568582	3.246760	1407.087215	0.017266	0.017993
RS	35	1.712588	3.246760	1461.063218	0.017928	0.018579
RS	36	1.869021	3.840956	1282.568149	0.015738	0.016210
RS	37	2.038956	3.840956	1332.184439	0.016347	0.016713
RS	38	2.223557	4.530401	1173.227923	0.014396	0.014617
RS	39	2.424089	4.530401	1218.870239	0.014956	0.015064
RS	40	2.641928	5.268537	1088.636748	0.013358	0.013358
RS	41	2.878568	5.268537	1130.527082	0.013872	0.013763
RS	42	3.135630	6.001120	1030.011253	0.012639	0.012451
RS	43	3.414878	6.001120	1068.184116	0.013107	0.012821
RS	44	3.718226	6.678010	994.245572	0.012200	0.011855
RS	45	4.047755	6.678010	1028.457155	0.012620	0.012187
RS	46	4.405723	7.268236	975.612622	0.011971	0.011491
RS	47	4.794585	7.268236	1005.257495	0.012335	0.011780
RS	48	5.217007	7.761113	967.520554	0.011872	0.011277
RS	49	5.675887	7.761113	991.595713	0.012167	0.011511
RS	50	6.174369	8.167508	962.504823	0.011811	0.011121
RS	51	6.715873	8.167508	979.684847	0.012021	0.011285
RS	52	7.304110	8.534903	950.466835	0.011663	0.010906
RS	53	7.943115	8.534903	959.487758	0.011773	0.010983
RS	54	8.637268	9.294466	886.962001	0.010884	0.010120
RS	55	9.391330	9.294466	890.264208	0.010924	0.010138
RS	56	10.210470	9.294466	887.475160	0.010890	0.010085
RS	57	11.100305	9.294466	878.128043	0.010775	0.009957
RS	58	12.066937	25.638719	323.763221	0.003973	0.003737
RS	59	13.116993	25.638719	339.533729	0.004166	0.003903
RS	60	14.257673	25.638719	354.969607	0.004356	0.004064
RS	61	15.496799	25.638719	369.855121	0.004538	0.004215
RS	62	16.842866	25.638719	383.948210	0.004711	0.004355
RS	63	18.305104	25.638719	7687.865372	0.094335	0.084632
PA	4+25*2+4+6 0.014956186 0.015035666 18.305103855 233.039214472 0.759971542 0.361048545 0.399131270 0.594187401 0.941542580 1.417776916 1.934907965 2.352015119 2.549485161 2.525773210 2.397352825 2.297453469 2.308992156 2.467449867 2.782108979 3.246760488 3.840956215 4.530401267 5.268537376 6.001119705 6.678009907 7.268235522 7.761112960 8.167508321 8.534902801 9.294466162 25.638718735
//
IT	4607
RD	22
LK	-208491.440692
QD	-169.819622 -> -156.165621
RI	0.0020947911
TR	0.014549	0.015095
MT	18.586093
MM	C_pi: 5.442716, n_recomb: 83535.082478
RS	0	0.000000	340.941552	2.037315	0.000024	0.000000
RS	1	0.008657	340.941552	2.213769	0.000027	0.000005
RS	2	0.018062	340.941552	2.405513	0.000029	0.000013
RS	3	0.028283	340.941552	2.613876	0.000031	0.000024
RS	4	0.039387	0.818928	1173.843415	0.014052	0.010983
RS	5	0.051453	0.818928	1256.122786	0.015037	0.013978
RS	6	0.064564	0.366960	2963.987714	0.035482	0.034199
RS	7	0.078810	0.366960	3093.118800	0.037028	0.037716
RS	8	0.094288	0.398493	2967.420118	0.035523	0.036783
RS	9	0.111107	0.398493	3085.852158	0.036941	0.039063
RS	10	0.129382	0.591574	2170.903276	0.025988	0.027709
RS	11	0.149238	0.591574	2278.030472	0.027270	0.029179
RS	12	0.170813	0.941969	1507.734382	0.018049	0.019371
RS	13	0.194256	0.941969	1596.564631	0.019113	0.020400
RS	14	0.219729	1.429681	1116.978123	0.013371	0.014279
RS	15	0.247406	1.429681	1189.665042	0.014242	0.015083
RS	16	0.277480	1.966189	922.608555	0.011045	0.011693
RS	17	0.310156	1.966189	985.497712	0.011797	0.012397
RS	18	0.345662	2.403455	861.417780	0.010312	0.010827
RS	19	0.384241	2.403455	920.723591	0.011022	0.011509
RS	20	0.426159	2.612489	904.766231	0.010831	0.011291
RS	21	0.471706	2.612489	965.715079	0.011561	0.012014
RS	22	0.521196	2.588015	1038.812085	0.012436	0.012900
RS	23	0.574970	2.588015	1105.001586	0.013228	0.013719
RS	24	0.633399	2.450651	1238.163108	0.014822	0.015359
RS	25	0.696886	2.450651	1310.128573	0.015684	0.016299
RS	26	0.765869	2.340100	1447.397467	0.017327	0.018015
RS	27	0.840823	2.340100	1521.909739	0.018219	0.019028
RS	28	0.922266	2.343269	1593.600249	0.019077	0.019939
RS	29	1.010758	2.343269	1665.824290	0.019942	0.020920
RS	30	1.106912	2.497099	1630.808081	0.019522	0.020473
RS	31	1.211388	2.497099	1697.701095	0.020323	0.021331
RS	32	1.324909	2.811326	1568.282324	0.018774	0.019658
RS	33	1.448257	2.811326	1629.385427	0.019505	0.020370
RS	34	1.582282	3.279929	1450.709961	0.017366	0.018055
RS	35	1.727910	3.279929	1506.666292	0.018036	0.018648
RS	36	1.886143	3.882282	1322.161863	0.015828	0.016266
RS	37	2.058074	3.882282	1373.598414	0.016443	0.016776
RS	38	2.244889	4.583194	1208.898698	0.014472	0.014663
RS	39	2.447875	4.583194	1256.221385	0.015038	0.015116
RS	40	2.668433	5.334384	1121.333069	0.013423	0.013397
RS	41	2.908083	5.334384	1164.777673	0.013944	0.013809
RS	42	3.168479	6.079316	1060.932800	0.012700	0.012490
RS	43	3.451416	6.079316	1100.539942	0.013175	0.012865
RS	44	3.758845	6.765553	1024.543506	0.012265	0.011899
RS	45	4.092888	6.765553	1060.060183	0.012690	0.012237
RS	46	4.455846	7.360577	1006.221904	0.012046	0.011546
RS	47	4.850225	7.360577	1037.008623	0.012414	0.011840
RS	48	5.278743	7.853255	999.067424	0.011960	0.011347
RS	49	5.744355	7.853255	1024.055280	0.012259	0.011585
RS	50	6.250274	8.255222	995.193597	0.011913	0.011207
RS	51	6.799988	8.255222	1012.961313	0.012126	0.011373
RS	52	7.397288	8.616111	983.873022	0.011778	0.011005
RS	53	8.046293	8.616111	993.057463	0.011888	0.011083
RS	54	8.751480	9.371808	918.866327	0.011000	0.010222
RS	55	9.517711	9.371808	921.992088	0.011037	0.010237
RS	56	10.350271	9.371808	918.744715	0.010998	0.010181
RS	57	11.254903	9.371808	908.641883	0.010877	0.010049
RS	58	12.237844	26.368249	328.505535	0.003933	0.003694
RS	59	13.305874	26.368249	344.800856	0.004128	0.003863
RS	60	14.466358	26.368249	360.798502	0.004319	0.004026
RS	61	15.727299	26.368249	376.280979	0.004504	0.004181
RS	62	17.097395	26.368249	391.003210	0.004681	0.004325
RS	63	18.586093	26.368249	7946.331605	0.095126	0.085488
PA	4+25*2+4+6 0.014548593 0.015094829 18.586093455 340.941551713 0.818928258 0.366959877 0.398492911 0.591573960 0.941969095 1.429680782 1.966189017 2.403455131 2.612489472 2.588015096 2.450650906 2.340099528 2.343268901 2.497099476 2.811326303 3.279928612 3.882282421 4.583194331 5.334384296 6.079316038 6.765553322 7.360577358 7.853255156 8.255222346 8.616111277 9.371808066 26.368249097
//
IT	5103
RD	23
LK	-208464.912680
QD	-159.355026 -> -147.312324
RI	0.0020257452
TR	0.014175	0.015146
MT	18.860164
MM	C_pi: 5.554984, n_recomb: 85463.853087
RS	0	0.000000	499.625498	1.425132	0.000017	0.000000
RS	1	0.008682	499.625498	1.548935	0.000018	0.000003
RS	2	0.018117	499.625498	1.683501	0.000020	0.000009
RS	3	0.028372	499.625498	1.829765	0.000021	0.000017
RS	4	0.039516	0.882816	1117.849608	0.013080	0.010231
RS	5	0.051629	0.882816	1197.745507	0.014015	0.013049
RS	6	0.064792	0.372996	3000.456821	0.035108	0.033900
RS	7	0.079099	0.372996	3133.404821	0.036664	0.037408
RS	8	0.094648	0.397837	3061.615980	0.035824	0.037141
RS	9	0.111547	0.397837	3183.631352	0.037251	0.039433
RS	10	0.129912	0.588768	2246.462258	0.026286	0.028048
RS	11	0.149872	0.588768	2357.030037	0.027579	0.029537
RS	12	0.171566	0.941730	1552.971696	0.018171	0.019517
RS	13	0.195142	0.941730	1644.591248	0.019243	0.020560
RS	14	0.220765	1.440241	1142.035367	0.013363	0.014283
RS	15	0.248613	1.440241	1216.663756	0.014236	0.015094
RS	16	0.278878	1.995634	936.784212	0.010961	0.011616
RS	17	0.311771	1.995634	1001.014361	0.011713	0.012320
RS	18	0.347520	2.453039	870.492384	0.010186	0.010703
RS	19	0.386372	2.453039	930.845995	0.010892	0.011381
RS	20	0.428597	2.673946	912.568697	0.010678	0.011138
RS	21	0.474488	2.673946	974.546626	0.011403	0.011854
RS	22	0.524363	2.649062	1048.812006	0.012272	0.012732
RS	23	0.578568	2.649062	1116.267102	0.013061	0.013544
RS	24	0.637479	2.503007	1254.223187	0.014675	0.015201
RS	25	0.701504	2.503007	1327.885002	0.015537	0.016134
RS	26	0.771088	2.381946	1472.846336	0.017234	0.017899
RS	27	0.846712	2.381946	1549.486114	0.018130	0.018909
RS	28	0.928903	2.376820	1628.957664	0.019060	0.019890
RS	29	1.018228	2.376820	1703.509283	0.019933	0.020871
RS	30	1.115309	2.526047	1672.815647	0.019573	0.020486
RS	31	1.220818	2.526047	1741.972756	0.020383	0.021348
RS	32	1.335487	2.839787	1611.957139	0.018861	0.019707
RS	33	1.460111	2.839787	1675.145053	0.019601	0.020426
RS	34	1.595554	3.312227	1492.178688	0.017460	0.018114
RS	35	1.742756	3.312227	1550.040382	0.018137	0.018713
RS	36	1.902738	3.922567	1359.784125	0.015911	0.016318
RS	37	2.076608	3.922567	1412.972161	0.016533	0.016834
RS	38	2.265574	4.634741	1242.747457	0.014541	0.014705
RS	39	2.470945	4.634741	1291.687419	0.015114	0.015164
RS	40	2.694145	5.398755	1152.328501	0.013483	0.013433
RS	41	2.936723	5.398755	1197.269846	0.014009	0.013850
RS	42	3.200361	6.155763	1090.254497	0.012757	0.012525
RS	43	3.486886	6.155763	1131.244159	0.013237	0.012906
RS	44	3.798287	6.851033	1053.326419	0.012325	0.011940
RS	45	4.136723	6.851033	1090.102571	0.012755	0.012283
RS	46	4.504540	7.450463	1035.397876	0.012115	0.011598
RS	47	4.904291	7.450463	1067.286947	0.012488	0.011896
RS	48	5.338746	7.942460	1029.268308	0.012043	0.011413
RS	49	5.810918	7.942460	1055.134459	0.012346	0.011655
RS	50	6.324084	8.339451	1026.630592	0.012012	0.011290
RS	51	6.881800	8.339451	1044.954189	0.012227	0.011458
RS	52	7.487936	8.693168	1016.131458	0.011890	0.011101
RS	53	8.146694	8.693168	1025.445990	0.011999	0.011178
RS	54	8.862643	9.443513	949.814329	0.011114	0.010320
RS	55	9.640748	9.443513	952.719740	0.011148	0.010333
RS	56	10.486406	9.443513	948.972443	0.011104	0.010274
RS	57	11.405480	9.443513	938.075830	0.010976	0.010137
RS	58	12.404346	27.072312	332.890910	0.003895	0.003655
RS	59	13.489929	27.072312	349.679457	0.004092	0.003825
RS	60	14.669759	27.072312	366.205806	0.004285	0.003990
RS	61	15.952018	27.072312	382.250930	0.004473	0.004148
RS	62	17.345598	27.072312	397.567043	0.004652	0.004296
RS	63	18.860164	27.072312	8190.415203	0.095835	0.086262
PA	4+25*2+4+6 0.014175007 0.015145609 18.860164181 499.625497663 0.882816190 0.372996254 0.397837165 0.588768348 0.941729914 1.440241382 1.995633774 2.453038702 2.673946417 2.649061663 2.503007132 2.381946000 2.376820359 2.526046822 2.839786740 3.312226607 3.922566744 4.634740603 5.398754735 6.155762897 6.851032813 7.450463254 7.942460096 8.339451396 8.693167912 9.443512619 27.072311732
//
IT	4902
RD	24
LK	-208441.497394
QD	-150.021432 -> -139.365764
RI	0.0019721822
TR	0.013832	0.015189
MT	19.127444
MM	C_pi: 5.662326, n_recomb: 87286.729805
RS	0	0.000000	732.869041	0.994162	0.000011	0.000000
RS	1	0.008706	732.869041	1.080772	0.000012	0.000002
RS	2	0.018170	732.869041	1.174935	0.000013	0.000006
RS	3	0.028457	732.869041	1.277308	0.000015	0.000011
RS	4	0.039640	0.951977	1062.217448	0.012169	0.009527
RS	5	0.051797	0.951977	1139.517828	0.013055	0.012175
RS	6	0.065012	0.379162	3031.112158	0.034726	0.033589
RS	7	0.079378	0.379162	3167.656426	0.036290	0.037087
RS	8	0.094994	0.397177	3152.550605	0.036117	0.037490
RS	9	0.111970	0.397177	3277.999624	0.037554	0.039792
RS	10	0.130424	0.585818	2320.620303	0.026586	0.028387
RS	11	0.150484	0.585818	2434.504903	0.027891	0.029894
RS	12	0.172291	0.940917	1597.284825	0.018299	0.019667
RS	13	0.195996	0.940917	1691.612567	0.019380	0.020725
RS	14	0.221764	1.449570	1166.283499	0.013362	0.014293
RS	15	0.249777	1.449570	1242.786298	0.014238	0.015110
RS	16	0.280228	2.023336	950.184436	0.010886	0.011545
RS	17	0.313329	2.023336	1015.689108	0.011636	0.012250
RS	18	0.349313	2.500793	878.754597	0.010067	0.010586
RS	19	0.388429	2.500793	940.083876	0.010770	0.011261
RS	20	0.430951	2.733849	919.400267	0.010533	0.010993
RS	21	0.477175	2.733849	982.322616	0.011254	0.011703
RS	22	0.527422	2.708880	1057.536498	0.012116	0.012572
RS	23	0.582044	2.708880	1126.155058	0.012902	0.013377
RS	24	0.641422	2.554367	1268.576386	0.014533	0.015050
RS	25	0.705969	2.554367	1343.817772	0.015395	0.015976
RS	26	0.776135	2.422942	1496.156524	0.017141	0.017787
RS	27	0.852409	2.422942	1574.805641	0.018042	0.018793
RS	28	0.935324	2.409597	1661.927289	0.019040	0.019841
RS	29	1.025457	2.409597	1738.700047	0.019919	0.020823
RS	30	1.123437	2.554237	1712.425694	0.019618	0.020497
RS	31	1.229947	2.554237	1783.754372	0.020436	0.021363
RS	32	1.345730	2.867451	1653.371628	0.018942	0.019753
RS	33	1.471592	2.867451	1718.561973	0.019689	0.020477
RS	34	1.608412	3.343625	1531.566700	0.017546	0.018168
RS	35	1.757143	3.343625	1591.258753	0.018230	0.018773
RS	36	1.918822	3.961810	1395.487929	0.015987	0.016366
RS	37	2.094577	3.961810	1450.358696	0.016616	0.016887
RS	38	2.285632	4.685080	1274.813728	0.014605	0.014743
RS	39	2.493321	4.685080	1325.307938	0.015183	0.015208
RS	40	2.719090	5.461719	1181.656676	0.013538	0.013465
RS	41	2.964514	5.461719	1228.037300	0.014069	0.013887
RS	42	3.231305	6.230577	1118.002474	0.012808	0.012557
RS	43	3.521322	6.230577	1160.323013	0.013293	0.012942
RS	44	3.836587	6.934602	1080.615618	0.012380	0.011977
RS	45	4.179298	6.934602	1118.605829	0.012815	0.012324
RS	46	4.551845	7.538091	1063.155768	0.012180	0.011645
RS	47	4.956826	7.538091	1096.108144	0.012558	0.011949
RS	48	5.397063	8.028998	1058.129357	0.012122	0.011475
RS	49	5.875626	8.028998	1084.840407	0.012428	0.011721
RS	50	6.395853	8.420510	1056.818449	0.012107	0.011368
RS	51	6.961369	8.420510	1075.667747	0.012323	0.011539
RS	52	7.576117	8.766455	1047.241217	0.011998	0.011193
RS	53	8.244385	8.766455	1056.654878	0.012106	0.011270
RS	54	8.970830	9.510058	979.808027	0.011225	0.010417
RS	55	9.760519	9.510058	982.451641	0.011255	0.010427
RS	56	10.618956	9.510058	978.165712	0.011206	0.010364
RS	57	11.552127	9.510058	966.440571	0.011072	0.010221
RS	58	12.566538	27.751018	336.951021	0.003860	0.003618
RS	59	13.669262	27.751018	354.202993	0.004058	0.003790
RS	60	14.867987	27.751018	371.226700	0.004253	0.003957
RS	61	16.171070	27.751018	387.801766	0.004443	0.004118
RS	62	17.587597	27.751018	403.677959	0.004625	0.004269
RS	63	19.127444	27.751018	8420.455352	0.096469	0.086959
PA	4+25*2+4+6 0.013831953 0.015189039 19.127444014 732.869041463 0.951976531 0.379161540 0.397177305 0.585817981 0.940916905 1.449570338 2.023335579 2.500792874 2.733848931 2.708879917 2.554366978 2.422941578 2.409597022 2.554237244 2.867451327 3.343625329 3.961810143 4.685080360 5.461718909 6.230577367 6.934601514 7.538090889 8.028998042 8.420509601 8.766455498 9.510058215 27.751018129
//
IT	5139
RD	25
LK	-208420.763113
QD	-141.672403 -> -132.213754
RI	0.0019298168
TR	0.013516	0.015226
MT	19.388076
MM	C_pi: 5.764891, n_recomb: 89008.611173
RS	0	0.000000	1077.625910	0.690699	0.000008	0.000000
RS	1	0.008729	1077.625910	0.751036	0.000008	0.000001
RS	2	0.018220	1077.625910	0.816649	0.000009	0.000004
RS	3	0.028540	1077.625910	0.887998	0.000010	0.000008
RS	4	0.039760	1.026836	1007.357624	0.011318	0.008868
RS	5	0.051959	1.026836	1081.899121	0.012155	0.011354
RS	6	0.065224	0.385457	3056.291956	0.034337	0.033268
RS	7	0.079647	0.385457	3196.212913	0.035909	0.036753
RS	8	0.095328	0.396525	3240.211658	0.036403	0.037830
RS	9	0.112378	0.396525	3368.948868	0.037850	0.040140
RS	10	0.130917	0.582764	2393.322430	0.026889	0.028727
RS	11	0.151074	0.582764	2510.400473	0.028204	0.030249
RS	12	0.172990	0.939603	1640.683063	0.018433	0.019821
RS	13	0.196819	0.939603	1737.638856	0.019522	0.020892
RS	14	0.222729	1.457783	1189.747736	0.013367	0.014308
RS	15	0.250900	1.457783	1268.059931	0.014246	0.015131
RS	16	0.281530	2.049409	962.853965	0.010818	0.011481
RS	17	0.314834	2.049409	1029.570117	0.011567	0.012186
RS	18	0.351045	2.546794	886.269875	0.009957	0.010477
RS	19	0.390417	2.546794	948.507524	0.010656	0.011148
RS	20	0.433225	2.792198	925.360971	0.010396	0.010855
RS	21	0.479771	2.792198	989.149724	0.011113	0.011560
RS	22	0.530379	2.767440	1065.116830	0.011966	0.012420
RS	23	0.585405	2.767440	1134.804216	0.012749	0.013218
RS	24	0.645234	2.604688	1281.384400	0.014396	0.014904
RS	25	0.710286	2.604688	1358.095637	0.015258	0.015825
RS	26	0.781016	2.463032	1517.510215	0.017049	0.017679
RS	27	0.857921	2.463032	1598.055691	0.017954	0.018682
RS	28	0.941538	2.441546	1692.681998	0.019017	0.019793
RS	29	1.032454	2.441546	1771.572229	0.019903	0.020776
RS	30	1.131307	2.581622	1749.782620	0.019659	0.020507
RS	31	1.238788	2.581622	1823.191591	0.020483	0.021377
RS	32	1.355651	2.894278	1692.638469	0.019017	0.019797
RS	33	1.482715	2.894278	1759.749544	0.019771	0.020526
RS	34	1.620871	3.374103	1568.956937	0.017627	0.018219
RS	35	1.771087	3.374103	1630.404929	0.018317	0.018830
RS	36	1.934414	4.000009	1429.339318	0.016058	0.016410
RS	37	2.111999	4.000009	1485.824611	0.016693	0.016937
RS	38	2.305085	4.734229	1305.153121	0.014663	0.014777
RS	39	2.515026	4.734229	1357.139043	0.015247	0.015247
RS	40	2.743293	5.523338	1209.360849	0.013587	0.013493
RS	41	2.991485	5.523338	1257.123763	0.014124	0.013920
RS	42	3.261342	6.303865	1144.211571	0.012855	0.012584
RS	43	3.554754	6.303865	1187.811814	0.013345	0.012975
RS	44	3.873779	7.016409	1106.439201	0.012431	0.012010
RS	45	4.220652	7.016409	1145.598604	0.012871	0.012362
RS	46	4.597803	7.623667	1089.515414	0.012241	0.011689
RS	47	5.007876	7.623667	1123.492853	0.012622	0.011997
RS	48	5.453744	8.113111	1085.666115	0.012197	0.011534
RS	49	5.938533	8.113111	1113.189850	0.012507	0.011783
RS	50	6.465638	8.498694	1085.767040	0.012198	0.011443
RS	51	7.038755	8.498694	1105.113702	0.012416	0.011615
RS	52	7.661900	8.836325	1077.209541	0.012102	0.011281
RS	53	8.339439	8.836325	1086.693940	0.012209	0.011358
RS	54	9.076121	9.571890	1008.855973	0.011334	0.010511
RS	55	9.877108	9.571890	1011.198960	0.011361	0.010519
RS	56	10.748013	9.571890	1006.338682	0.011306	0.010451
RS	57	11.694940	9.571890	993.753627	0.011165	0.010303
RS	58	12.724525	28.404607	340.715680	0.003828	0.003583
RS	59	13.843982	28.404607	358.403078	0.004027	0.003757
RS	60	15.061157	28.404607	375.894558	0.004223	0.003926
RS	61	16.384580	28.404607	392.968553	0.004415	0.004089
RS	62	17.823525	28.404607	409.372596	0.004599	0.004243
RS	63	19.388076	28.404607	8636.880623	0.097034	0.087585
PA	4+25*2+4+6 0.013516367 0.015226020 19.388076453 1077.625909654 1.026835865 0.385457479 0.396525050 0.582763680 0.939603217 1.457782938 2.049409342 2.546793635 2.792198101 2.767440184 2.604688136 2.463032174 2.441545710 2.581621750 2.894277897 3.374103207 4.000008519 4.734228808 5.523337842 6.303865275 7.016408671 7.623667360 8.113110728 8.498693807 8.836324979 9.571889519 28.404606815
//
CC
CC	Brief Description of the file format:
CC	  CC  comments
CC	  MM  useful-messages
CC	  RD  round-of-iterations
CC	  LL  \log[P(sequence)]
CC	  QD  Q-before-opt Q-after-opt
CC	  TR  \theta_0 \rho_0
CC	  RS  k t_k \lambda_k \pi_k \sum_{l\not=k}A_{kl} A_{kk}
CC	  DC  begin end best-k t_k+\Delta_k max-prob
CC
MM	Version: 0.6.5-r67
MM	pattern:4+25*2+4+6, n:63, n_free_lambdas:28
MM	n_iterations:25, skip:1, max_t:5, theta/rho:5
MM	is_decoding:0
MM	n_seqs:18, sum_L:1095341, sum_n:73078
RD	0
LK	0.000000
QD	0.000000 -> 0.000000
RI	inf
TR	0.069047	0.013809
MT	5.000000
MM	C_pi: 1.000000, n_recomb: 15022.263226
RS	0	0.000000	1.000000	95.771287	0.006375	0.000000
RS	1	0.006440	1.000000	101.268131	0.006741	0.000000
RS	2	0.013294	1.000000	107.034960	0.007125	0.000000
RS	3	0.020590	1.000000	113.079012	0.007527	0.000000
RS	4	0.028356	1.000000	119.406839	0.007949	0.000000
RS	5	0.036622	1.000000	126.024150	0.008389	0.000000
RS	6	0.045421	1.000000	132.935629	0.008849	0.000000
RS	7	0.054785	1.000000	140.144738	0.009329	0.000000
RS	8	0.064753	1.000000	147.653497	0.009829	0.000000
RS	9	0.075363	1.000000	155.462244	0.010349	0.000000
RS	10	0.086656	1.000000	163.569371	0.010888	0.000000
RS	11	0.098677	1.000000	171.971035	0.011448	0.000000
RS	12	0.111471	1.000000	180.660851	0.012026	0.000000
RS	13	0.125090	1.000000	189.629560	0.012623	0.000000
RS	14	0.139585	1.000000	198.864675	0.013238	0.000000
RS	15	0.155014	1.000000	208.350111	0.013869	0.000000
RS	16	0.171437	1.000000	218.065801	0.014516	0.000000
RS	17	0.188917	1.000000	227.987291	0.015177	0.000000
RS	18	0.207523	1.000000	238.085342	0.015849	0.000000
RS	19	0.227327	1.000000	248.325523	0.016531	0.000000
RS	20	0.248406	1.000000	258.667821	0.017219	0.000000
RS	21	0.270843	1.000000	269.066261	0.017911	0.000000
RS	22	0.294725	1.000000	279.468571	0.018604	0.000000
RS	23	0.320144	1.000000	289.815889	0.019292	0.000000
RS	24	0.347201	1.000000	300.042533	0.019973	0.000000
RS	25	0.376000	1.000000	310.075864	0.020641	0.000000
RS	26	0.406654	1.000000	319.836247	0.021291	0.000000
RS	27	0.439282	1.000000	329.237154	0.021917	0.000000
RS	28	0.474011	1.000000	338.185416	0.022512	0.000000
RS	29	0.510976	1.000000	346.581670	0.023071	0.000000
RS	30	0.550322	1.000000	354.321011	0.023586	0.000000
RS	31	0.592202	1.000000	361.293898	0.024051	0.000000
RS	32	0.636779	1.000000	367.387321	0.024456	0.000000
RS	33	0.684227	1.000000	372.486262	0.024796	0.000000
RS	34	0.734730	1.000000	376.475472	0.025061	0.000000
RS	35	0.788485	1.000000	379.241561	0.025245	0.000000
RS	36	0.845702	1.000000	380.675410	0.025341	0.000000
RS	37	0.906604	1.000000	380.674900	0.025341	0.000000
RS	38	0.971428	1.000000	379.147905	0.025239	0.000000
RS	39	1.040426	1.000000	376.015519	0.025031	0.000000
RS	40	1.113868	1.000000	371.215448	0.024711	0.000000
RS	41	1.192040	1.000000	364.705453	0.024278	0.000000
RS	42	1.275245	1.000000	356.466743	0.023729	0.000000
RS	43	1.363809	1.000000	346.507165	0.023066	0.000000
RS	44	1.458076	1.000000	334.864024	0.022291	0.000000
RS	45	1.558414	1.000000	321.606343	0.021409	0.000000
RS	46	1.665214	1.000000	306.836372	0.020425	0.000000
RS	47	1.778891	1.000000	290.690142	0.019351	0.000000
RS	48	1.899889	1.000000	273.336878	0.018195	0.000000
RS	49	2.028679	1.000000	254.977117	0.016973	0.000000
RS	50	2.165763	1.000000	235.839402	0.015699	0.000000
RS	51	2.311675	1.000000	216.175525	0.014390	0.000000
RS	52	2.466983	1.000000	196.254338	0.013064	0.000000
RS	53	2.632293	1.000000	176.354264	0.011740	0.000000
RS	54	2.808249	1.000000	156.754764	0.010435	0.000000
RS	55	2.995536	1.000000	137.727098	0.009168	0.000000
RS	56	3.194884	1.000000	119.524838	0.007957	0.000000
RS	57	3.407070	1.000000	102.374674	0.006815	0.000000
RS	58	3.632920	1.000000	86.468092	0.005756	0.000000
RS	59	3.873315	1.000000	71.954519	0.004790	0.000000
RS	60	4.129191	1.000000	58.936452	0.003923	0.000000
RS	61	4.401545	1.000000	47.467007	0.003160	0.000000
RS	62	4.691438	1.000000	37.550145	0.002500	0.000000
RS	63	5.000000	1.000000	104.689689	0.006969	0.000000
PA	4+25*2+4+6 0.069046933 0.013809387 5.000000000 1.000000000 1.000000000 1.000000000 1.000000000 1.000000000 1.000000000 1.000000000 1.000000000 1.000000000 1.000000000 1.000000000 1.000000000 1.000000000 1.000000000 1.000000000 1.000000000 1.000000000 1.000000000 1.000000000 1.000000000 1.000000000 1.000000000 1.000000000 1.000000000 1.000000000 1.000000000 1.000000000 1.000000000
//
IT	5817
RD	1
LK	-207731.417959
QD	-5788.503230 -> -2163.585544
RI	0.1207762811
TR	0.046715	0.009104
MT	9.025626
MM	C_pi: 1.345430, n_recomb: 13335.417905
RS	0	0.000000	0.231361	418.753763	0.031402	0.001107
RS	1	0.007427	0.231361	435.143054	0.032631	0.008958
RS	2	0.015407	0.231361	451.058579	0.033824	0.022973
RS	3	0.023978	0.231361	466.317570	0.034968	0.036335
RS	4	0.033187	0.220142	504.673573	0.037845	0.044635
RS	5	0.043079	0.220142	517.501239	0.038807	0.048308
RS	6	0.053706	0.279556	418.716900	0.031399	0.047438
RS	7	0.065123	0.279556	431.190838	0.032334	0.042889
RS	8	0.077387	0.382992	325.146994	0.024382	0.036925
RS	9	0.090563	0.382992	337.077881	0.025277	0.031391
RS	10	0.104716	0.514087	260.958353	0.019569	0.026903
RS	11	0.119922	0.514087	271.892884	0.020389	0.023426
RS	12	0.136256	0.659141	221.268150	0.016593	0.020768
RS	13	0.153804	0.659141	231.249508	0.017341	0.018729
RS	14	0.172655	0.809183	197.023324	0.014774	0.017135
RS	15	0.192907	0.809183	206.254509	0.015467	0.015861
RS	16	0.214662	0.956244	182.765371	0.013705	0.014833
RS	17	0.238034	0.956244	191.447634	0.014356	0.014016
RS	18	0.263141	1.091897	175.604910	0.013168	0.013394
RS	19	0.290113	1.091897	183.900314	0.013790	0.012954
RS	20	0.319088	1.211893	173.433822	0.013006	0.012678
RS	21	0.350216	1.211893	181.445189	0.013606	0.012535
RS	22	0.383656	1.318851	174.297359	0.013070	0.012493
RS	23	0.419579	1.318851	182.059306	0.013652	0.012515
RS	24	0.458170	1.418966	176.576320	0.013241	0.012573
RS	25	0.499628	1.418966	184.066573	0.013803	0.012640
RS	26	0.544165	1.517623	179.195945	0.013438	0.012698
RS	27	0.592010	1.517623	186.356201	0.013975	0.012738
RS	28	0.643409	1.617714	181.576901	0.013616	0.012752
RS	29	0.698625	1.617714	188.329323	0.014122	0.012740
RS	30	0.757943	1.720072	183.443860	0.013756	0.012700
RS	31	0.821666	1.720072	189.699256	0.014225	0.012634
RS	32	0.890123	1.824467	184.644803	0.013846	0.012541
RS	33	0.963664	1.824467	190.305452	0.014271	0.012422
RS	34	1.042667	1.930101	185.068785	0.013878	0.012280
RS	35	1.127538	1.930101	190.029374	0.014250	0.012117
RS	36	1.218712	2.035738	184.618917	0.013844	0.011940
RS	37	1.316659	2.035738	188.766951	0.014155	0.011754
RS	38	1.421881	2.140207	183.160203	0.013735	0.011563
RS	39	1.534918	2.140207	186.378016	0.013976	0.011369
RS	40	1.656351	2.242842	180.495498	0.013535	0.011175
RS	41	1.786803	2.242842	182.666083	0.013698	0.010981
RS	42	1.926944	2.343535	176.388854	0.013227	0.010787
RS	43	2.077494	2.343535	177.405872	0.013303	0.010596
RS	44	2.239227	2.442553	170.613068	0.012794	0.010408
RS	45	2.412972	2.442553	170.393886	0.012778	0.010223
RS	46	2.599622	2.540563	162.980838	0.012222	0.010043
RS	47	2.800135	2.540563	161.482420	0.012109	0.009865
RS	48	3.015541	2.638669	153.382358	0.011502	0.009688
RS	49	3.246946	2.638669	150.618422	0.011295	0.009513
RS	50	3.495539	2.738424	141.826019	0.010635	0.009336
RS	51	3.762596	2.738424	137.882512	0.010340	0.009159
RS	52	4.049489	2.842339	128.453299	0.009632	0.008979
RS	53	4.357690	2.842339	123.501353	0.009261	0.008795
RS	54	4.688783	3.019155	111.268082	0.008344	0.008603
RS	55	5.044468	3.019155	105.967431	0.007946	0.008400
RS	56	5.426570	3.019155	100.020808	0.007500	0.008186
RS	57	5.837054	3.019155	93.505304	0.007012	0.007962
RS	58	6.278026	3.794663	69.922168	0.005243	0.007730
RS	59	6.751751	3.794663	66.142984	0.004960	0.007495
RS	60	7.260661	3.794663	61.979827	0.004648	0.007263
RS	61	7.807371	3.794663	57.492356	0.004311	0.007043
RS	62	8.394687	3.794663	52.751633	0.003956	0.006845
RS	63	9.025626	3.794663	296.878924	0.022262	0.044265
PA	4+25*2+4+6 0.046715129 0.009104329 9.025626183 0.231361389 0.220142365 0.279556274 0.382991791 0.514086723 0.659140587 0.809183121 0.956243515 1.091897011 1.211893082 1.318851471 1.418966293 1.517622948 1.617713928 1.720071793 1.824466705 1.930101395 2.035737991 2.140207291 2.242841721 2.343535423 2.442552567 2.540562630 2.638669014 2.738424301 2.842338562 3.019154549 3.794662535
//
IT	4545
RD	2
LK	-202127.566276
QD	-2314.314219 -> -1281.182866
RI	0.1227794616
TR	0.039076	0.008820
MT	10.973518
MM	C_pi: 1.795992, n_recomb: 17213.990989
RS	0	0.000000	0.256121	509.564482	0.029602	0.000704
RS	1	0.007758	0.256121	532.109799	0.030911	0.005882
RS	2	0.016118	0.256121	554.300002	0.032201	0.015846
RS	3	0.025126	0.256121	575.901144	0.033455	0.028060
RS	4	0.034833	0.180038	841.562021	0.048888	0.041167
RS	5	0.045293	0.180038	853.796973	0.049599	0.050776
RS	6	0.056565	0.218374	714.993807	0.041536	0.045965
RS	7	0.068711	0.218374	727.263349	0.042248	0.049829
RS	8	0.081799	0.309655	524.270787	0.030456	0.037591
RS	9	0.095903	0.309655	538.878464	0.031305	0.037607
RS	10	0.111101	0.445695	386.505157	0.022453	0.027577
RS	11	0.127478	0.445695	400.925563	0.023291	0.027052
RS	12	0.145125	0.615689	301.931292	0.017540	0.020755
RS	13	0.164142	0.615689	315.110973	0.018306	0.020542
RS	14	0.184633	0.808468	250.892095	0.014575	0.016669
RS	15	0.206715	0.808468	262.821042	0.015268	0.016713
RS	16	0.230509	1.010357	220.515430	0.012810	0.014260
RS	17	0.256150	1.010357	231.468499	0.013447	0.014461
RS	18	0.283779	1.203607	204.020376	0.011852	0.012920
RS	19	0.313552	1.203607	214.300794	0.012449	0.013275
RS	20	0.345635	1.374334	197.095617	0.011450	0.012386
RS	21	0.380207	1.374334	206.941626	0.012022	0.012927
RS	22	0.417461	1.522424	196.026465	0.011388	0.012479
RS	23	0.457605	1.522424	205.565169	0.011942	0.013164
RS	24	0.500863	1.659982	197.537003	0.011475	0.012924
RS	25	0.547477	1.659982	206.787220	0.012013	0.013634
RS	26	0.597708	1.801436	199.278894	0.011577	0.013403
RS	27	0.651835	1.801436	208.192446	0.012094	0.014024
RS	28	0.710161	1.956719	200.038743	0.011621	0.013691
RS	29	0.773012	1.956719	208.544967	0.012115	0.014165
RS	30	0.840739	2.130169	199.499217	0.011589	0.013710
RS	31	0.913721	2.130169	207.530393	0.012056	0.014037
RS	32	0.992364	2.322600	197.781537	0.011490	0.013482
RS	33	1.077108	2.322600	205.279545	0.011925	0.013665
RS	34	1.168426	2.532444	195.179326	0.011338	0.013030
RS	35	1.266829	2.532444	202.093285	0.011740	0.013085
RS	36	1.372866	2.755015	192.100089	0.011160	0.012413
RS	37	1.487129	2.755015	198.379340	0.011524	0.012388
RS	38	1.610256	2.983876	188.873548	0.010972	0.011737
RS	39	1.742936	2.983876	194.458761	0.011297	0.011678
RS	40	1.885908	3.213637	185.578472	0.010781	0.011078
RS	41	2.039972	3.213637	190.396456	0.011061	0.011007
RS	42	2.205988	3.440771	182.082660	0.010578	0.010462
RS	43	2.384884	3.440771	186.046430	0.010808	0.010390
RS	44	2.577658	3.663073	178.147955	0.010349	0.009903
RS	45	2.785387	3.663073	181.160471	0.010524	0.009842
RS	46	3.009231	3.880075	173.456570	0.010076	0.009409
RS	47	3.250441	3.880075	175.419543	0.010191	0.009360
RS	48	3.510364	4.092908	167.664521	0.009740	0.008967
RS	49	3.790451	4.092908	168.491809	0.009788	0.008925
RS	50	4.092267	4.304086	160.454586	0.009321	0.008562
RS	51	4.417497	4.304086	160.089260	0.009300	0.008526
RS	52	4.767958	4.519986	151.502443	0.008801	0.008178
RS	53	5.145608	4.519986	149.944156	0.008711	0.008135
RS	54	5.552555	4.888136	136.813916	0.007948	0.007619
RS	55	5.991073	4.888136	134.579713	0.007818	0.007576
RS	56	6.463610	4.888136	131.448870	0.007636	0.007500
RS	57	6.972806	4.888136	127.415934	0.007402	0.007389
RS	58	7.521505	6.789517	89.672485	0.005209	0.005850
RS	59	8.112771	6.789517	88.506878	0.005142	0.005881
RS	60	8.749907	6.789517	86.763111	0.005040	0.005876
RS	61	9.436470	6.789517	84.431330	0.004905	0.005829
RS	62	10.176297	6.789517	81.514501	0.004735	0.005734
RS	63	10.973518	6.789517	674.093680	0.039160	0.048327
PA	4+25*2+4+6 0.039076280 0.008819701 10.973518127 0.256121000 0.180037999 0.218373613 0.309655366 0.445694857 0.615688864 0.808468143 1.010356500 1.203607109 1.374333928 1.522424112 1.659982274 1.801436224 1.956718840 2.130168865 2.322599623 2.532444496 2.755014893 2.983875659 3.213637318 3.440771371 3.663072960 3.880075013 4.092908122 4.304086200 4.519985910 4.888136337 6.789516542
//
IT	4818
RD	3
LK	-200433.095826
QD	-1503.465062 -> -1071.227526
RI	0.0948153926
TR	0.034758	0.009278
MT	11.965784
MM	C_pi: 2.248157, n_recomb: 22611.493566
RS	0	0.000000	0.366204	477.878500	0.021134	0.000461
RS	1	0.007905	0.366204	504.232632	0.022300	0.003868
RS	2	0.016434	0.366204	531.099163	0.023488	0.010538
RS	3	0.025638	0.366204	558.329723	0.024692	0.019172
RS	4	0.035570	0.186668	1133.170896	0.050115	0.038905
RS	5	0.046286	0.186668	1151.994459	0.050947	0.048599
RS	6	0.057850	0.208819	1045.647254	0.046244	0.046912
RS	7	0.070327	0.208819	1060.440391	0.046898	0.052298
RS	8	0.083791	0.291092	775.219788	0.034284	0.039552
RS	9	0.098319	0.291092	794.275478	0.035127	0.041141
RS	10	0.113996	0.427082	557.499113	0.024656	0.029159
RS	11	0.130912	0.427082	577.355656	0.025534	0.029509
RS	12	0.149165	0.609123	420.738834	0.018607	0.021584
RS	13	0.168861	0.609123	439.035496	0.019416	0.021875
RS	14	0.190113	0.825905	338.645684	0.014977	0.016951
RS	15	0.213046	0.825905	355.059211	0.015703	0.017333
RS	16	0.237792	1.059830	290.472794	0.012846	0.014246
RS	17	0.264493	1.059830	305.372258	0.013505	0.014702
RS	18	0.293306	1.284875	264.938673	0.011717	0.012799
RS	19	0.324395	1.284875	278.823129	0.012331	0.013354
RS	20	0.357943	1.477439	255.152269	0.011284	0.012282
RS	21	0.394142	1.477439	268.445465	0.011872	0.012990
RS	22	0.433203	1.633790	255.239529	0.011288	0.012479
RS	23	0.475351	1.633790	268.183358	0.011860	0.013337
RS	24	0.520831	1.771751	259.598060	0.011481	0.013096
RS	25	0.569906	1.771751	272.233728	0.012040	0.014009
RS	26	0.622861	1.915768	263.746030	0.011664	0.013766
RS	27	0.680001	1.915768	275.983430	0.012205	0.014609
RS	28	0.741658	2.084347	265.158179	0.011727	0.014190
RS	29	0.808189	2.084347	276.870758	0.012245	0.014879
RS	30	0.879979	2.287195	263.208450	0.011640	0.014243
RS	31	0.957444	2.287195	274.293039	0.012131	0.014758
RS	32	1.041033	2.528145	258.372648	0.011427	0.013947
RS	33	1.131228	2.528145	268.764649	0.011886	0.014294
RS	34	1.228554	2.806982	251.589535	0.011127	0.013363
RS	35	1.333573	2.806982	261.255311	0.011554	0.013555
RS	36	1.446893	3.117174	244.080886	0.010795	0.012586
RS	37	1.569171	3.117174	253.001750	0.011189	0.012672
RS	38	1.701115	3.446913	236.922745	0.010478	0.011755
RS	39	1.843489	3.446913	245.075837	0.010839	0.011792
RS	40	1.997117	3.784655	230.607371	0.010199	0.010974
RS	41	2.162888	3.784655	237.951580	0.010523	0.010991
RS	42	2.341764	4.121630	225.125190	0.009956	0.010276
RS	43	2.534779	4.121630	231.594737	0.010242	0.010286
RS	44	2.743052	4.451263	220.216229	0.009739	0.009671
RS	45	2.967788	4.451263	225.718973	0.009982	0.009684
RS	46	3.210289	4.769989	215.443458	0.009528	0.009157
RS	47	3.471959	4.769989	219.864842	0.009724	0.009174
RS	48	3.754314	5.076962	210.284631	0.009300	0.008716
RS	49	4.058988	5.076962	213.497126	0.009442	0.008737
RS	50	4.387745	5.373745	204.192886	0.009030	0.008330
RS	51	4.742491	5.373745	206.071334	0.009114	0.008354
RS	52	5.125277	5.669462	196.468116	0.008689	0.007976
RS	53	5.538322	5.669462	196.924699	0.008709	0.007991
RS	54	5.984018	6.168172	180.980044	0.008004	0.007404
RS	55	6.464944	6.168172	180.495483	0.007982	0.007418
RS	56	6.983887	6.168172	178.894575	0.007912	0.007399
RS	57	7.543850	6.168172	176.120224	0.007789	0.007342
RS	58	8.148078	9.139432	118.158368	0.005226	0.005300
RS	59	8.800067	9.139432	118.747524	0.005252	0.005370
RS	60	9.503596	9.139432	118.669846	0.005248	0.005405
RS	61	10.262736	9.139432	117.874055	0.005213	0.005396
RS	62	11.081884	9.139432	116.318556	0.005144	0.005338
RS	63	11.965784	9.139432	1193.868930	0.052799	0.051754
PA	4+25*2+4+6 0.034758007 0.009278101 11.965784273 0.366203998 0.186668424 0.208818559 0.291092156 0.427082388 0.609123166 0.825905329 1.059830029 1.284875118 1.477438856 1.633790402 1.771751062 1.915768023 2.084346653 2.287194711 2.528145174 2.806981825 3.117174238 3.446913417 3.784654836 4.121630081 4.451263013 4.769989068 5.076961620 5.373745470 5.669461964 6.168171752 9.139432378
//
IT	4784
RD	4
LK	-199671.570290
QD	-1215.762537 -> -955.590238
RI	0.0679762844
TR	0.031692	0.009884
MT	12.578167
MM	C_pi: 2.604109, n_recomb: 27833.726978
RS	0	0.000000	0.542227	401.951620	0.014441	0.000309
RS	1	0.007990	0.542227	427.483402	0.015358	0.002604
RS	2	0.016617	0.542227	454.082292	0.016314	0.007112
RS	3	0.025935	0.542227	481.700796	0.017306	0.013054
RS	4	0.035996	0.201936	1347.353586	0.048407	0.036714
RS	5	0.046862	0.201936	1375.925275	0.049434	0.045772
RS	6	0.058596	0.208648	1355.200406	0.048689	0.047774
RS	7	0.071267	0.208648	1374.031016	0.049366	0.053306
RS	8	0.084950	0.283346	1030.175907	0.037012	0.041294
RS	9	0.099727	0.283346	1053.854794	0.037863	0.043394
RS	10	0.115684	0.418101	734.562118	0.026391	0.030514
RS	11	0.132917	0.418101	760.044773	0.027307	0.031200
RS	12	0.151526	0.608024	542.957662	0.019507	0.022296
RS	13	0.171621	0.608024	566.589579	0.020356	0.022765
RS	14	0.193323	0.842509	427.804298	0.015370	0.017191
RS	15	0.216758	0.842509	448.867966	0.016127	0.017676
RS	16	0.242066	1.100813	360.992974	0.012970	0.014216
RS	17	0.269395	1.100813	379.953549	0.013651	0.014737
RS	18	0.298908	1.348968	326.538898	0.011732	0.012657
RS	19	0.330780	1.348968	344.127029	0.012364	0.013251
RS	20	0.365197	1.553508	314.868186	0.011312	0.012137
RS	21	0.402364	1.553508	331.733747	0.011918	0.012866
RS	22	0.442501	1.706626	317.914574	0.011422	0.012406
RS	23	0.485845	1.706626	334.441532	0.012016	0.013286
RS	24	0.532651	1.831320	327.515195	0.011767	0.013149
RS	25	0.583197	1.831320	343.765466	0.012351	0.014107
RS	26	0.637782	1.961357	336.492192	0.012089	0.013963
RS	27	0.696728	1.961357	352.303641	0.012657	0.014881
RS	28	0.760383	2.123085	340.370151	0.012229	0.014500
RS	29	0.829124	2.123085	355.521557	0.012773	0.015282
RS	30	0.903357	2.331308	337.847209	0.012138	0.014593
RS	31	0.983521	2.331308	352.170979	0.012653	0.015203
RS	32	1.070090	2.593168	329.764193	0.011848	0.014253
RS	33	1.163575	2.593168	343.174170	0.012329	0.014693
RS	34	1.264529	2.910705	317.953607	0.011423	0.013574
RS	35	1.373549	2.910705	330.426693	0.011871	0.013858
RS	36	1.491280	3.277340	304.779312	0.010950	0.012688
RS	37	1.618416	3.277340	316.324465	0.011365	0.012861
RS	38	1.755711	3.677717	292.353583	0.010504	0.011762
RS	39	1.903974	3.677717	302.980895	0.010885	0.011877
RS	40	2.064083	4.094924	281.746806	0.010122	0.010912
RS	41	2.236984	4.094924	291.445798	0.010471	0.011000
RS	42	2.423700	4.515033	273.109052	0.009812	0.010177
RS	43	2.625333	4.515033	281.837239	0.010126	0.010252
RS	44	2.843075	4.926887	266.140593	0.009562	0.009561
RS	45	3.078214	4.926887	273.817631	0.009838	0.009630
RS	46	3.332140	5.323234	260.267759	0.009351	0.009052
RS	47	3.606354	5.323234	266.775382	0.009585	0.009118
RS	48	3.902476	5.700242	254.798884	0.009154	0.008629
RS	49	4.222257	5.700242	259.986284	0.009341	0.008692
RS	50	4.567587	6.057445	248.982052	0.008945	0.008271
RS	51	4.940508	6.057445	252.678395	0.009078	0.008330
RS	52	5.343223	6.405368	241.765505	0.008686	0.007948
RS	53	5.778114	6.405368	243.819621	0.008760	0.007995
RS	54	6.247750	6.985734	224.963084	0.008082	0.007392
RS	55	6.754909	6.985734	225.846977	0.008114	0.007432
RS	56	7.302587	6.985734	225.415870	0.008099	0.007440
RS	57	7.894023	6.985734	223.572939	0.008032	0.007409
RS	58	8.532712	10.909278	143.524669	0.005157	0.005032
RS	59	9.222429	10.909278	145.625407	0.005232	0.005120
RS	60	9.967252	10.909278	147.021288	0.005282	0.005177
RS	61	10.771583	10.909278	147.632466	0.005304	0.005194
RS	62	11.640177	10.909278	147.385309	0.005295	0.005166
RS	63	12.578167	10.909278	1728.668675	0.062107	0.055300
PA	4+25*2+4+6 0.031691716 0.009883621 12.578167497 0.542226915 0.201936029 0.208647892 0.283346362 0.418101478 0.608023513 0.842508879 1.100813217 1.348968401 1.553507704 1.706625530 1.831319655 1.961356708 2.123084663 2.331308085 2.593168164 2.910705470 3.277339601 3.677716606 4.094923959 4.515033465 4.926887489 5.323233578 5.700242402 6.057445444 6.405368049 6.985733512 10.909277532
//
IT	4805
RD	5
LK	-199187.624057
QD	-1046.508908 -> -852.208107
RI	0.0481737316
TR	0.029248	0.010491
MT	13.034619
MM	C_pi: 2.884294, n_recomb: 32650.122280
RS	0	0.000000	0.803622	320.593941	0.009819	0.000210
RS	1	0.008050	0.803622	342.826776	0.010500	0.001772
RS	2	0.016749	0.803622	366.295364	0.011219	0.004842
RS	3	0.026147	0.803622	391.017482	0.011976	0.008924
RS	4	0.036302	0.220181	1494.839871	0.045784	0.034462
RS	5	0.047275	0.220181	1533.697809	0.046974	0.042908
RS	6	0.059131	0.211195	1631.697783	0.049975	0.048287
RS	7	0.071941	0.211195	1655.402758	0.050701	0.053704
RS	8	0.085783	0.279166	1274.946569	0.039049	0.042723
RS	9	0.100739	0.279166	1303.042339	0.039909	0.045030
RS	10	0.116899	0.412417	906.477261	0.027763	0.031631
RS	11	0.134359	0.412417	937.350856	0.028709	0.032495
RS	12	0.153226	0.608657	659.648849	0.020204	0.022867
RS	13	0.173611	0.608657	688.429032	0.021085	0.023423
RS	14	0.195637	0.858720	510.706831	0.015642	0.017351
RS	15	0.219437	0.858720	536.210112	0.016423	0.017874
RS	16	0.245152	1.139425	424.994857	0.013017	0.014139
RS	17	0.272938	1.139425	447.775249	0.013714	0.014674
RS	18	0.302960	1.409026	381.768355	0.011693	0.012477
RS	19	0.335399	1.409026	402.812518	0.012337	0.013068
RS	20	0.370450	1.623839	368.739772	0.011294	0.011948
RS	21	0.408322	1.623839	388.955776	0.011913	0.012657
RS	22	0.449243	1.771500	375.778799	0.011509	0.012272
RS	23	0.493459	1.771500	395.720306	0.012120	0.013128
RS	24	0.541233	1.879739	392.239785	0.012013	0.013118
RS	25	0.592854	1.879739	411.997909	0.012619	0.014068
RS	26	0.648631	1.991015	407.999728	0.012496	0.014059
RS	27	0.708897	1.991015	427.322419	0.013088	0.014994
RS	28	0.774015	2.138659	416.123588	0.012745	0.014706
RS	29	0.844375	2.138659	434.664499	0.013313	0.015528
RS	30	0.920399	2.341791	414.205455	0.012686	0.014853
RS	31	1.002544	2.341791	431.709464	0.013222	0.015515
RS	32	1.091301	2.610445	403.320830	0.012353	0.014497
RS	33	1.187204	2.610445	419.670904	0.012854	0.014993
RS	34	1.290826	2.948879	386.339407	0.011833	0.013752
RS	35	1.402791	2.948879	401.521734	0.012298	0.014099
RS	36	1.523769	3.351319	367.011074	0.011241	0.012790
RS	37	1.654486	3.351319	381.061482	0.011671	0.013025
RS	38	1.795726	3.800411	348.709004	0.010680	0.011794
RS	39	1.948336	3.800411	361.667862	0.011077	0.011967
RS	40	2.113232	4.275073	333.222714	0.010206	0.010895
RS	41	2.291402	4.275073	345.107252	0.010570	0.011037
RS	42	2.483916	4.756825	320.907741	0.009829	0.010136
RS	43	2.691927	4.756825	331.697184	0.010159	0.010261
RS	44	2.916683	5.230392	311.409010	0.009538	0.009516
RS	45	3.159533	5.230392	321.035444	0.009833	0.009630
RS	46	3.421932	5.685025	303.995560	0.009311	0.009017
RS	47	3.705456	5.685025	312.340388	0.009566	0.009120
RS	48	4.011804	6.113870	297.799065	0.009121	0.008612
RS	49	4.342813	6.113870	304.694639	0.009332	0.008706
RS	50	4.700470	6.514191	291.870211	0.008939	0.008279
RS	51	5.086918	6.514191	297.109272	0.009100	0.008363
RS	52	5.504477	6.897272	284.816977	0.008723	0.007983
RS	53	5.955650	6.897272	288.196216	0.008827	0.008049
RS	54	6.443143	7.531734	266.487790	0.008162	0.007440
RS	55	6.969881	7.531734	268.488449	0.008223	0.007495
RS	56	7.539022	7.531734	268.983665	0.008238	0.007518
RS	57	8.153981	7.531734	267.843275	0.008203	0.007500
RS	58	8.818445	12.331061	164.827358	0.005048	0.004846
RS	59	9.536399	12.331061	168.259812	0.005153	0.004947
RS	60	10.312151	12.331061	170.977582	0.005237	0.005021
RS	61	11.150353	12.331061	172.879814	0.005295	0.005060
RS	62	12.056031	12.331061	173.868657	0.005325	0.005059
RS	63	13.034619	12.331061	2238.009796	0.068545	0.058884
PA	4+25*2+4+6 0.029247637 0.010491014 13.034619323 0.803621847 0.220180812 0.211194864 0.279166057 0.412417046 0.608656716 0.858719873 1.139425497 1.409026110 1.623839390 1.771500268 1.879739137 1.991015285 2.138658896 2.341790985 2.610444807 2.948879166 3.351318969 3.800410509 4.275073398 4.756825370 5.230392420 5.685024773 6.113870068 6.514190519 6.897271991 7.531733779 12.331060549
//
IT	4974
RD	6
LK	-198817.586132
QD	-914.511237 -> -756.792474
RI	0.0343023627
TR	0.027174	0.011055
MT	13.428296
MM	C_pi: 3.121750, n_recomb: 37161.056792
RS	0	0.000000	1.188615	248.130382	0.006677	0.000143
RS	1	0.008101	1.188615	266.348217	0.007167	0.001209
RS	2	0.016858	1.188615	285.740509	0.007689	0.003305
RS	3	0.026325	1.188615	306.355678	0.008244	0.006106
RS	4	0.036558	0.240493	1592.936039	0.042866	0.032168
RS	5	0.047620	0.240493	1641.630577	0.044176	0.040093
RS	6	0.059579	0.214935	1879.718937	0.050583	0.048486
RS	7	0.072506	0.214935	1908.915412	0.051369	0.053769
RS	8	0.086481	0.276656	1510.147675	0.040638	0.043913
RS	9	0.101587	0.276656	1542.483669	0.041508	0.046335
RS	10	0.117918	0.408274	1073.598964	0.028890	0.032595
RS	11	0.135571	0.408274	1109.640078	0.029860	0.033583
RS	12	0.154654	0.609966	771.245832	0.020754	0.023348
RS	13	0.175284	0.609966	804.996742	0.021662	0.023967
RS	14	0.197584	0.874691	587.754956	0.015816	0.017462
RS	15	0.221691	0.874691	617.495495	0.016617	0.018008
RS	16	0.247751	1.177607	482.739124	0.012990	0.014036
RS	17	0.275922	1.177607	509.100665	0.013700	0.014571
RS	18	0.306375	1.469367	430.621353	0.011588	0.012278
RS	19	0.339295	1.469367	454.866842	0.012240	0.012853
RS	20	0.374881	1.695640	416.305067	0.011203	0.011733
RS	21	0.413351	1.695640	439.628949	0.011830	0.012412
RS	22	0.454937	1.838844	427.733817	0.011510	0.012097
RS	23	0.499892	1.838844	450.888571	0.012133	0.012916
RS	24	0.548488	1.931080	451.979728	0.012163	0.013028
RS	25	0.601022	1.931080	475.103327	0.012785	0.013951
RS	26	0.657811	2.023171	475.940364	0.012808	0.014084
RS	27	0.719200	2.023171	498.684250	0.013420	0.015013
RS	28	0.785562	2.154893	489.864153	0.013182	0.014839
RS	29	0.857301	2.154893	511.732356	0.013771	0.015678
RS	30	0.934851	2.349092	489.808330	0.013181	0.015052
RS	31	1.018683	2.349092	510.435645	0.013736	0.015744
RS	32	1.109306	2.618181	476.860996	0.012832	0.014703
RS	33	1.207270	2.618181	496.089558	0.013350	0.015236
RS	34	1.313171	2.968342	454.964096	0.012243	0.013918
RS	35	1.427650	2.968342	472.788302	0.012723	0.014307
RS	36	1.551403	3.394840	429.421357	0.011556	0.012898
RS	37	1.685182	3.394840	445.903999	0.011999	0.013180
RS	38	1.829797	3.879239	405.038641	0.010900	0.011851
RS	39	1.986128	3.879239	420.248364	0.011309	0.012067
RS	40	2.155123	4.397272	384.442401	0.010345	0.010913
RS	41	2.337808	4.397272	398.421198	0.010721	0.011096
RS	42	2.535292	4.926487	368.247339	0.009909	0.010134
RS	43	2.748774	4.926487	380.993679	0.010252	0.010297
RS	44	2.979550	5.447949	356.041759	0.009581	0.009512
RS	45	3.229021	5.447949	367.498711	0.009889	0.009659
RS	46	3.498701	5.947820	346.918756	0.009336	0.009021
RS	47	3.790228	5.947820	356.967272	0.009606	0.009154
RS	48	4.105370	6.416549	339.820174	0.009145	0.008633
RS	49	4.446043	6.416549	348.277242	0.009372	0.008751
RS	50	4.814313	6.849389	333.593190	0.008977	0.008321
RS	51	5.212415	6.849389	340.218441	0.009155	0.008423
RS	52	5.642768	7.258205	326.507310	0.008786	0.008045
RS	53	6.107983	7.258205	331.050428	0.008909	0.008126
RS	54	6.610885	7.933311	306.465620	0.008247	0.007512
RS	55	7.154526	7.933311	309.431335	0.008327	0.007577
RS	56	7.742207	7.933311	310.700480	0.008361	0.007608
RS	57	8.377495	7.933311	310.112543	0.008345	0.007599
RS	58	9.064248	13.578594	183.161505	0.004929	0.004692
RS	59	9.806633	13.578594	187.812365	0.005054	0.004804
RS	60	10.609158	13.578594	191.755837	0.005160	0.004892
RS	61	11.476695	13.578594	194.874569	0.005244	0.004950
RS	62	12.414510	13.578594	197.051217	0.005303	0.004973
RS	63	13.428296	13.578594	2726.806407	0.073378	0.062373
PA	4+25*2+4+6 0.027174173 0.011055309 13.428295963 1.188614505 0.240492883 0.214934665 0.276655807 0.408274492 0.609966343 0.874690823 1.177606796 1.469366538 1.695640487 1.838844498 1.931079992 2.023171008 2.154892965 2.349091662 2.618180972 2.968341834 3.394839811 3.879238847 4.397272111 4.926486788 5.447949252 5.947819852 6.416549203 6.849389200 7.258204708 7.933310939 13.578593987
//
IT	4691
RD	7
LK	-198514.919265
QD	-803.203151 -> -671.718720
RI	0.0246992941
TR	0.025358	0.011562
MT	13.799346
MM	C_pi: 3.337610, n_recomb: 41468.410269
RS	0	0.000000	1.758356	188.074653	0.004535	0.000097
RS	1	0.008147	1.758356	202.429187	0.004882	0.000824
RS	2	0.016958	1.758356	217.794601	0.005252	0.002252
RS	3	0.026487	1.758356	234.227804	0.005648	0.004168
RS	4	0.036793	0.263019	1653.324623	0.039869	0.029858
RS	5	0.047938	0.263019	1711.025419	0.041261	0.037324
RS	6	0.059991	0.219447	2104.447071	0.050748	0.048421
RS	7	0.073026	0.219447	2139.691087	0.051598	0.053605
RS	8	0.087123	0.275111	1738.699545	0.041928	0.044931
RS	9	0.102368	0.275111	1775.179792	0.042808	0.047438
RS	10	0.118856	0.404899	1238.384709	0.029863	0.033470
RS	11	0.136687	0.404899	1279.438292	0.030853	0.034563
RS	12	0.155970	0.611271	879.890415	0.021218	0.023788
RS	13	0.176825	0.611271	918.505875	0.022150	0.024460
RS	14	0.199379	0.889941	660.776108	0.015934	0.017556
RS	15	0.223770	0.889941	694.621280	0.016751	0.018120
RS	16	0.250149	1.215195	535.806289	0.012921	0.013926
RS	17	0.278676	1.215195	565.573321	0.013639	0.014461
RS	18	0.309528	1.530429	474.425188	0.011441	0.012075
RS	19	0.342894	1.530429	501.669848	0.012098	0.012635
RS	20	0.378978	1.770154	458.587305	0.011059	0.011508
RS	21	0.418002	1.770154	484.815766	0.011691	0.012158
RS	22	0.460205	1.910832	474.380717	0.011440	0.011899
RS	23	0.505847	1.910832	500.572956	0.012071	0.012681
RS	24	0.555207	1.988550	506.827559	0.012222	0.012900
RS	25	0.608589	1.988550	533.192163	0.012858	0.013791
RS	26	0.666320	2.062350	539.942000	0.013021	0.014057
RS	27	0.728755	2.062350	566.037073	0.013650	0.014972
RS	28	0.796276	2.178230	560.927609	0.013527	0.014919
RS	29	0.869299	2.178230	586.088927	0.014133	0.015762
RS	30	0.948271	2.362386	563.915694	0.013599	0.015206
RS	31	1.033677	2.362386	587.645334	0.014171	0.015915
RS	32	1.126041	2.629207	549.737531	0.013257	0.014880
RS	33	1.225931	2.629207	571.824354	0.013789	0.015438
RS	34	1.333959	2.986490	523.362574	0.012621	0.014073
RS	35	1.450788	2.986490	543.806434	0.013114	0.014494
RS	36	1.577136	3.430524	491.754377	0.011859	0.013013
RS	37	1.713777	3.430524	510.645015	0.012314	0.013328
RS	38	1.861552	3.942310	461.281535	0.011124	0.011924
RS	39	2.021366	3.942310	478.714668	0.011544	0.012174
RS	40	2.194200	4.495049	435.513660	0.010502	0.010955
RS	41	2.381116	4.495049	451.553885	0.010889	0.011169
RS	42	2.583261	5.062807	415.378694	0.010017	0.010159
RS	43	2.801875	5.062807	430.041687	0.010370	0.010351
RS	44	3.038300	5.623300	400.421526	0.009656	0.009533
RS	45	3.293988	5.623300	413.659722	0.009975	0.009707
RS	46	3.570507	6.159952	389.546839	0.009394	0.009050
RS	47	3.869555	6.159952	401.239636	0.009676	0.009206
RS	48	4.192968	6.660929	381.490566	0.009200	0.008676
RS	49	4.542730	6.660929	391.439218	0.009439	0.008814
RS	50	4.920988	7.119871	374.884230	0.009040	0.008381
RS	51	5.330064	7.119871	382.815977	0.009232	0.008498
RS	52	5.772469	7.549287	367.652910	0.008866	0.008122
RS	53	6.250918	7.549287	373.272656	0.009001	0.008213
RS	54	6.768348	8.258931	345.721549	0.008337	0.007594
RS	55	7.327935	8.258931	349.569255	0.008430	0.007666
RS	56	7.933113	8.258931	351.525076	0.008477	0.007703
RS	57	8.587597	8.258931	351.399275	0.008474	0.007699
RS	58	9.295404	14.751151	199.393660	0.004808	0.004554
RS	59	10.060878	14.751151	205.196259	0.004948	0.004676
RS	60	10.888718	14.751151	210.311279	0.005072	0.004777
RS	61	11.784004	14.751151	214.607834	0.005175	0.004852
RS	62	12.752233	14.751151	217.952210	0.005256	0.004895
RS	63	13.799346	14.751151	3205.777961	0.077307	0.065686
PA	4+25*2+4+6 0.025358449 0.011561979 13.799345811 1.758356287 0.263019424 0.219447249 0.275110763 0.404899123 0.611270681 0.889941122 1.215195392 1.530429461 1.770153513 1.910832191 1.988549630 2.062350343 2.178230296 2.362385975 2.629207247 2.986490294 3.430524324 3.942310292 4.495049283 5.062806916 5.623299715 6.159951893 6.660929495 7.119871473 7.549287113 8.258931402 14.751151223
//
IT	5353
RD	8
LK	-198262.046287
QD	-708.221209 -> -597.666475
RI	0.0180675302
TR	0.023745	0.012008
MT	14.164433
MM	C_pi: 3.542746, n_recomb: 45628.440218
RS	0	0.000000	2.607857	140.126723	0.003071	0.000066
RS	1	0.008192	2.607857	151.118507	0.003312	0.000559
RS	2	0.017055	2.607857	162.929543	0.003571	0.001528
RS	3	0.026644	2.607857	175.613597	0.003849	0.002832
RS	4	0.037018	0.288197	1682.989255	0.036885	0.027561
RS	5	0.048242	0.288197	1748.653903	0.038324	0.034601
RS	6	0.060386	0.224616	2308.645682	0.050597	0.048134
RS	7	0.073525	0.224616	2350.466651	0.051513	0.053256
RS	8	0.087740	0.274214	1962.467715	0.043010	0.045822
RS	9	0.103119	0.274214	2003.056898	0.043899	0.048403
RS	10	0.119758	0.401899	1402.723526	0.030742	0.034296
RS	11	0.137760	0.401899	1448.676657	0.031749	0.035483
RS	12	0.157237	0.612152	987.318605	0.021638	0.024213
RS	13	0.178310	0.612152	1030.742715	0.022590	0.024938
RS	14	0.201109	0.903957	731.297071	0.016027	0.017650
RS	15	0.225775	0.903957	769.168453	0.016857	0.018234
RS	16	0.252462	1.251578	585.533586	0.012833	0.013825
RS	17	0.281335	1.251578	618.581482	0.013557	0.014360
RS	18	0.312573	1.591553	514.373593	0.011273	0.011879
RS	19	0.346371	1.591553	544.459910	0.011932	0.012427
RS	20	0.382937	1.846809	496.611620	0.010884	0.011284
RS	21	0.422498	1.846809	525.576085	0.011519	0.011909
RS	22	0.465300	1.987054	516.493735	0.011320	0.011692
RS	23	0.511609	1.987054	545.570249	0.011957	0.012440
RS	24	0.561711	2.051898	557.216438	0.012212	0.012748
RS	25	0.615917	2.051898	586.710911	0.012858	0.013608
RS	26	0.674564	2.108574	600.074117	0.013151	0.013995
RS	27	0.738015	2.108574	629.462057	0.013795	0.014893
RS	28	0.806664	2.209233	629.112036	0.013788	0.014958
RS	29	0.880937	2.209233	657.548541	0.014411	0.015800
RS	30	0.961293	2.383236	636.200589	0.013943	0.015324
RS	31	1.048233	2.383236	663.033214	0.014531	0.016045
RS	32	1.142294	2.646668	621.626709	0.013624	0.015032
RS	33	1.244061	2.646668	646.576308	0.014170	0.015609
RS	34	1.354165	3.008682	591.289189	0.012959	0.014218
RS	35	1.473287	3.008682	614.356266	0.013464	0.014663
RS	36	1.602169	3.466491	553.868958	0.012139	0.013129
RS	37	1.741608	3.466491	575.169635	0.012606	0.013472
RS	38	1.892469	4.000792	517.399565	0.011339	0.012008
RS	39	2.055689	4.000792	537.055941	0.011770	0.012285
RS	40	2.232280	4.582727	486.482815	0.010662	0.011013
RS	41	2.423336	4.582727	504.580711	0.011058	0.011252
RS	42	2.630044	5.183234	462.416914	0.010134	0.010202
RS	43	2.853685	5.183234	478.987767	0.010498	0.010417
RS	44	3.095646	5.776905	444.723444	0.009747	0.009573
RS	45	3.357429	5.776905	459.727723	0.010075	0.009769
RS	46	3.640656	6.344684	432.113215	0.009470	0.009095
RS	47	3.947084	6.344684	445.427492	0.009762	0.009271
RS	48	4.278615	6.872822	423.100861	0.009273	0.008733
RS	49	4.637304	6.872822	434.509620	0.009523	0.008888
RS	50	5.025377	7.353724	416.088578	0.009119	0.008453
RS	51	5.445240	7.353724	425.286189	0.009321	0.008583
RS	52	5.899497	7.800728	408.645110	0.008956	0.008208
RS	53	6.390966	7.800728	415.292498	0.009102	0.008308
RS	54	6.922696	8.542054	384.661355	0.008430	0.007680
RS	55	7.497984	8.542054	389.343704	0.008533	0.007758
RS	56	8.120399	8.542054	391.933517	0.008590	0.007800
RS	57	8.793801	8.542054	392.212090	0.008596	0.007800
RS	58	9.522367	15.897809	214.013503	0.004690	0.004428
RS	59	10.310616	15.897809	220.923230	0.004842	0.004557
RS	60	11.163438	15.897809	227.175251	0.004979	0.004669
RS	61	12.086121	15.897809	232.627382	0.005098	0.004759
RS	62	13.084388	15.897809	237.131886	0.005197	0.004821
RS	63	14.164433	15.897809	3681.139128	0.080676	0.068782
PA	4+25*2+4+6 0.023745009 0.012008464 14.164432797 2.607857087 0.288196911 0.224616390 0.274213996 0.401899186 0.612151815 0.903956785 1.251577919 1.591553172 1.846808603 1.987053562 2.051897934 2.108573833 2.209233292 2.383235871 2.646667579 3.008681570 3.466490691 4.000792115 4.582727471 5.183233599 5.776904955 6.344684184 6.872821904 7.353723796 7.800728189 8.542053988 15.897809204
//
IT	4832
RD	9
LK	-198049.295929
QD	-627.214155 -> -533.943641
RI	0.0134915015
TR	0.022303	0.012398
MT	14.529156
MM	C_pi: 3.741954, n_recomb: 49663.018155
RS	0	0.000000	3.883762	102.812771	0.002070	0.000044
RS	1	0.008235	3.883762	111.040118	0.002236	0.000377
RS	2	0.017149	3.883762	119.904562	0.002414	0.001030
RS	3	0.026796	3.883762	129.451800	0.002607	0.001913
RS	4	0.037238	0.316533	1686.651826	0.033962	0.025312
RS	5	0.048540	0.316533	1759.075956	0.035420	0.031937
RS	6	0.060772	0.230405	2493.314834	0.050205	0.047663
RS	7	0.074012	0.230405	2542.196986	0.051189	0.052749
RS	8	0.088343	0.273791	2182.081289	0.043938	0.046615
RS	9	0.103853	0.273791	2226.777526	0.044838	0.049264
RS	10	0.120641	0.399064	1567.608518	0.031565	0.035098
RS	11	0.138811	0.399064	1618.359076	0.032587	0.036371
RS	12	0.158477	0.612380	1094.581879	0.022040	0.024641
RS	13	0.179764	0.612380	1142.779902	0.023011	0.025416
RS	14	0.202803	0.916398	800.280095	0.016114	0.017756
RS	15	0.227739	0.916398	842.128364	0.016957	0.018360
RS	16	0.254729	1.286170	632.811566	0.012742	0.013737
RS	17	0.283942	1.286170	669.046060	0.013472	0.014275
RS	18	0.315560	1.651923	551.292002	0.011101	0.011697
RS	19	0.349783	1.651923	584.089897	0.011761	0.012235
RS	20	0.386823	1.924660	531.121779	0.010695	0.011069
RS	21	0.426914	1.924660	562.674406	0.011330	0.011671
RS	22	0.470306	2.066466	554.679459	0.011169	0.011483
RS	23	0.517272	2.066466	586.497955	0.011810	0.012201
RS	24	0.568106	2.119986	603.526324	0.012152	0.012583
RS	25	0.623126	2.119986	636.040983	0.012807	0.013414
RS	26	0.682677	2.160630	656.442367	0.013218	0.013909
RS	27	0.747132	2.160630	689.062335	0.013875	0.014790
RS	28	0.816895	2.246759	694.285149	0.013980	0.014967
RS	29	0.892403	2.246759	725.978455	0.014618	0.015807
RS	30	0.974130	2.410809	706.395172	0.014224	0.015413
RS	31	1.062587	2.410809	736.335067	0.014827	0.016143
RS	32	1.158328	2.670380	692.227316	0.013938	0.015164
RS	33	1.261954	2.670380	720.050528	0.014499	0.015756
RS	34	1.374114	3.035768	658.477300	0.013259	0.014354
RS	35	1.495510	3.035768	684.178347	0.013776	0.014818
RS	36	1.626904	3.504998	615.559382	0.012395	0.013244
RS	37	1.769118	3.504998	639.279482	0.012872	0.013610
RS	38	1.923044	4.058589	573.249930	0.011543	0.012098
RS	39	2.089646	4.058589	595.137112	0.011984	0.012398
RS	40	2.269967	4.665940	537.260499	0.010818	0.011082
RS	41	2.465139	4.665940	557.420947	0.011224	0.011342
RS	42	2.676384	5.295141	509.313500	0.010255	0.010258
RS	43	2.905025	5.295141	527.793402	0.010627	0.010492
RS	44	3.152495	5.917832	488.931829	0.009845	0.009626
RS	45	3.420345	5.917832	505.698600	0.010183	0.009839
RS	46	3.710252	6.512653	474.632699	0.009557	0.009152
RS	47	4.024035	6.512653	489.558820	0.009858	0.009345
RS	48	4.363658	7.064238	464.696324	0.009357	0.008800
RS	49	4.731249	7.064238	477.548150	0.009616	0.008969
RS	50	5.129113	7.564102	457.280872	0.009208	0.008533
RS	51	5.559741	7.564102	467.718828	0.009418	0.008674
RS	52	6.025832	8.026594	449.586001	0.009053	0.008298
RS	53	6.530307	8.026594	457.226995	0.009207	0.008406
RS	54	7.076327	8.797892	423.407284	0.008526	0.007768
RS	55	7.667313	8.797892	428.890463	0.008636	0.007852
RS	56	8.306967	8.797892	432.074849	0.008700	0.007898
RS	57	8.999298	8.797892	432.712698	0.008713	0.007900
RS	58	9.748645	17.038905	227.284258	0.004577	0.004309
RS	59	10.559701	17.038905	235.262857	0.004737	0.004446
RS	60	11.437550	17.038905	242.621780	0.004885	0.004568
RS	61	12.387691	17.038905	249.209414	0.005018	0.004669
RS	62	13.416078	17.038905	254.865976	0.005132	0.004747
RS	63	14.529156	17.038905	4154.537237	0.083655	0.071645
PA	4+25*2+4+6 0.022303190 0.012397787 14.529155702 3.883761593 0.316532863 0.230405010 0.273791394 0.399063866 0.612380370 0.916398329 1.286170096 1.651923079 1.924660210 2.066465513 2.119985530 2.160629813 2.246759093 2.410809145 2.670379850 3.035767784 3.504997851 4.058588593 4.665940448 5.295140819 5.917832144 6.512653347 7.064237587 7.564101934 8.026594420 8.797891753 17.038905087
//
IT	4983
RD	10
LK	-197869.765695
QD	-558.170948 -> -479.318919
RI	0.0103356429
TR	0.021013	0.012735
MT	14.894284
MM	C_pi: 3.936948, n_recomb: 53575.413275
RS	0	0.000000	5.812993	74.373420	0.001388	0.000030
RS	1	0.008278	5.812993	80.414818	0.001501	0.000252
RS	2	0.017240	5.812993	86.936684	0.001623	0.000691
RS	3	0.026945	5.812993	93.975463	0.001754	0.001284
RS	4	0.037453	0.348542	1668.267462	0.031139	0.023142
RS	5	0.048831	0.348542	1746.129478	0.032592	0.029357
RS	6	0.061150	0.236791	2658.688631	0.049625	0.047041
RS	7	0.074490	0.236791	2715.039997	0.050677	0.052107
RS	8	0.088933	0.273734	2397.359987	0.044747	0.047327
RS	9	0.104572	0.273734	2446.175986	0.045659	0.050040
RS	10	0.121506	0.396284	1733.349710	0.032353	0.035888
RS	11	0.139841	0.396284	1788.786421	0.033388	0.037240
RS	12	0.159694	0.611864	1202.195846	0.022439	0.025079
RS	13	0.181190	0.611864	1255.133754	0.023427	0.025902
RS	14	0.204466	0.927091	868.264066	0.016206	0.017877
RS	15	0.229669	0.927091	914.050999	0.017061	0.018502
RS	16	0.256957	1.318581	678.170487	0.012658	0.013666
RS	17	0.286505	1.318581	717.512072	0.013393	0.014208
RS	18	0.318498	1.710892	585.700029	0.010932	0.011530
RS	19	0.353139	1.710892	621.093781	0.011593	0.012060
RS	20	0.390648	2.002835	562.620490	0.010501	0.010864
RS	21	0.431262	2.002835	596.624075	0.011136	0.011448
RS	22	0.475237	2.148028	589.371996	0.011001	0.011278
RS	23	0.522853	2.148028	623.793214	0.011643	0.011969
RS	24	0.574410	2.191633	646.037137	0.012058	0.012411
RS	25	0.630235	2.191633	681.456262	0.012720	0.013217
RS	26	0.690681	2.217189	709.116804	0.013236	0.013806
RS	27	0.756130	2.217189	744.896597	0.013904	0.014671
RS	28	0.826997	2.289400	756.313314	0.014117	0.014952
RS	29	0.903729	2.289400	791.233879	0.014769	0.015789
RS	30	0.986814	2.443753	774.233368	0.014451	0.015479
RS	31	1.076776	2.443753	807.276745	0.015068	0.016215
RS	32	1.174184	2.699248	761.223908	0.014208	0.015278
RS	33	1.279655	2.699248	791.926132	0.014782	0.015883
RS	34	1.393857	3.067139	724.625638	0.013525	0.014479
RS	35	1.517512	3.067139	752.967183	0.014054	0.014960
RS	36	1.651403	3.546176	676.563403	0.012628	0.013357
RS	37	1.796377	3.546176	702.708567	0.013116	0.013742
RS	38	1.953351	4.116724	628.617713	0.011733	0.012191
RS	39	2.123318	4.116724	652.740016	0.012184	0.012510
RS	40	2.307355	4.746673	587.672797	0.010969	0.011157
RS	41	2.506626	4.746673	609.898220	0.011384	0.011435
RS	42	2.722391	5.401490	555.924755	0.010376	0.010322
RS	43	2.956016	5.401490	576.313481	0.010757	0.010573
RS	44	3.208980	6.049993	532.925778	0.009947	0.009687
RS	45	3.482883	6.049993	551.451227	0.010293	0.009915
RS	46	3.779459	6.668654	517.003243	0.009650	0.009217
RS	47	4.100584	6.668654	533.532539	0.009959	0.009424
RS	48	4.448290	7.240711	506.193515	0.009448	0.008874
RS	49	4.824778	7.240711	520.473323	0.009715	0.009055
RS	50	5.232430	7.757091	498.396093	0.009303	0.008617
RS	51	5.673826	7.757091	510.051415	0.009520	0.008768
RS	52	6.151759	8.233311	490.428745	0.009154	0.008392
RS	53	6.669252	8.233311	499.031881	0.009315	0.008506
RS	54	7.229582	9.033031	461.938902	0.008622	0.007857
RS	55	7.836293	9.033031	468.190576	0.008739	0.007945
RS	56	8.493226	9.033031	471.931622	0.008809	0.007994
RS	57	9.204536	9.033031	472.885127	0.008827	0.007999
RS	58	9.974725	18.180024	239.362163	0.004468	0.004198
RS	59	10.808668	18.180024	248.370370	0.004636	0.004341
RS	60	11.711641	18.180024	256.803321	0.004793	0.004471
RS	61	12.689358	18.180024	264.501603	0.004937	0.004583
RS	62	13.748006	18.180024	271.295134	0.005064	0.004674
RS	63	14.894284	18.180024	4624.871912	0.086325	0.074274
PA	4+25*2+4+6 0.021012505 0.012735314 14.894284264 5.812992837 0.348542249 0.236790952 0.273733820 0.396284132 0.611864104 0.927091053 1.318580828 1.710891749 2.002835030 2.148028326 2.191632714 2.217189497 2.289400497 2.443753332 2.699247658 3.067138730 3.546175666 4.116723612 4.746672944 5.401490446 6.049993126 6.668653784 7.240711144 7.757090677 8.233311131 9.033030567 18.180023761
//
IT	4928
RD	11
LK	-197717.955481
QD	-499.270330 -> -432.479236
RI	0.0081625863
TR	0.019857	0.013027
MT	15.258486
MM	C_pi: 4.127954, n_recomb: 57360.619322
RS	0	0.000000	8.744623	53.114967	0.000926	0.000020
RS	1	0.008319	8.744623	57.479772	0.001002	0.000168
RS	2	0.017330	8.744623	62.198427	0.001084	0.000461
RS	3	0.027090	8.744623	67.298781	0.001173	0.000857
RS	4	0.037663	0.384758	1631.497091	0.028443	0.021080
RS	5	0.049114	0.384758	1713.415799	0.029871	0.026884
RS	6	0.061519	0.243749	2804.875900	0.048899	0.046299
RS	7	0.074956	0.243749	2869.000892	0.050017	0.051352
RS	8	0.089510	0.273964	2607.715162	0.045462	0.047973
RS	9	0.105275	0.273964	2660.665826	0.046385	0.050743
RS	10	0.122351	0.393503	1899.839519	0.033121	0.036672
RS	11	0.140848	0.393503	1959.831150	0.034167	0.038094
RS	12	0.160884	0.610594	1310.325801	0.022844	0.025529
RS	13	0.182586	0.610594	1367.957951	0.023848	0.026399
RS	14	0.206094	0.935978	935.516196	0.016309	0.018014
RS	15	0.231558	0.935978	985.203556	0.017176	0.018660
RS	16	0.259139	1.348587	721.907349	0.012585	0.013611
RS	17	0.289016	1.348587	764.281542	0.013324	0.014159
RS	18	0.321377	1.767966	617.928272	0.010773	0.011378
RS	19	0.356431	1.767966	655.808897	0.011433	0.011903
RS	20	0.394400	2.080628	591.446158	0.010311	0.010670
RS	21	0.435529	2.080628	627.768183	0.010944	0.011240
RS	22	0.480078	2.230879	620.877770	0.010824	0.011077
RS	23	0.528334	2.230879	657.761260	0.011467	0.011747
RS	24	0.580604	2.265815	684.959116	0.011941	0.012237
RS	25	0.637222	2.265815	723.157795	0.012607	0.013020
RS	26	0.698551	2.277097	758.140197	0.013217	0.013691
RS	27	0.764981	2.277097	796.992262	0.013894	0.014541
RS	28	0.836937	2.335893	815.064741	0.014209	0.014920
RS	29	0.914879	2.335893	853.166504	0.014874	0.015753
RS	30	0.999305	2.480772	839.457559	0.014635	0.015526
RS	31	1.090754	2.480772	875.586303	0.015265	0.016267
RS	32	1.189811	2.732064	828.302128	0.014440	0.015375
RS	33	1.297108	2.732064	861.876957	0.015026	0.015992
RS	34	1.413331	3.101853	789.413558	0.013762	0.014594
RS	35	1.539223	3.101853	820.391900	0.014302	0.015090
RS	36	1.675587	3.589471	736.592335	0.012841	0.013466
RS	37	1.823295	3.589471	765.158828	0.013339	0.013868
RS	38	1.983290	4.175160	683.251959	0.011912	0.012284
RS	39	2.156596	4.175160	709.605060	0.012371	0.012620
RS	40	2.344318	4.825462	637.502155	0.011114	0.011236
RS	41	2.547657	4.825462	661.787218	0.011537	0.011529
RS	42	2.767911	5.503380	602.060831	0.010496	0.010391
RS	43	3.006487	5.503380	624.351397	0.010885	0.010656
RS	44	3.264910	6.175046	576.533984	0.010051	0.009753
RS	45	3.544831	6.175046	596.808600	0.010405	0.009995
RS	46	3.848038	6.814845	559.069161	0.009747	0.009287
RS	47	4.176469	6.814845	577.188274	0.010062	0.009506
RS	48	4.532221	7.404808	547.450803	0.009544	0.008952
RS	49	4.917567	7.404808	563.139676	0.009818	0.009143
RS	50	5.334970	7.935502	539.307377	0.009402	0.008704
RS	51	5.787096	7.935502	552.153780	0.009626	0.008863
RS	52	6.276833	8.423775	531.060818	0.009258	0.008487
RS	53	6.807310	8.423775	540.591457	0.009424	0.008607
RS	54	7.381918	9.250145	500.173395	0.008720	0.007946
RS	55	8.004325	9.250145	507.157121	0.008842	0.008038
RS	56	8.678510	9.250145	511.412987	0.008916	0.008089
RS	57	9.408779	9.250145	512.634858	0.008937	0.008095
RS	58	10.199798	19.319492	250.357381	0.004365	0.004093
RS	59	11.056620	19.319492	260.352476	0.004539	0.004241
RS	60	11.984720	19.319492	269.821464	0.004704	0.004378
RS	61	12.990026	19.319492	278.598566	0.004857	0.004499
RS	62	14.078963	19.319492	286.504986	0.004995	0.004602
RS	63	15.258486	19.319492	5089.767130	0.088733	0.076678
PA	4+25*2+4+6 0.019856958 0.013027249 15.258485974 8.744623014 0.384757685 0.243748568 0.273963938 0.393503447 0.610593783 0.935978458 1.348587292 1.767966290 2.080627642 2.230878647 2.265814679 2.277096851 2.335892591 2.480771706 2.732063600 3.101852509 3.589470707 4.175160361 4.825461551 5.503379846 6.175046104 6.814844756 7.404808224 7.935501928 8.423774605 9.250144632 19.319492496
//
IT	4920
RD	12
LK	-197589.327015
QD	-448.913797 -> -392.218409
RI	0.0066657540
TR	0.018822	0.013280
MT	15.619930
MM	C_pi: 4.314585, n_recomb: 61010.969821
RS	0	0.000000	13.220283	37.490433	0.000614	0.000013
RS	1	0.008359	13.220283	40.599791	0.000665	0.000111
RS	2	0.017416	13.220283	43.964822	0.000721	0.000305
RS	3	0.027231	13.220283	47.606166	0.000780	0.000569
RS	4	0.037866	0.425719	1579.927327	0.025896	0.019142
RS	5	0.049390	0.425719	1664.527114	0.027282	0.024537
RS	6	0.061877	0.251251	2932.123348	0.048059	0.045465
RS	7	0.075408	0.251251	3004.207510	0.049240	0.050504
RS	8	0.090070	0.274424	2812.410571	0.046097	0.048561
RS	9	0.105958	0.274424	2869.505799	0.047033	0.051381
RS	10	0.123174	0.390697	2066.735114	0.033875	0.037452
RS	11	0.141828	0.390697	2131.126396	0.034930	0.038937
RS	12	0.162042	0.608608	1418.931654	0.023257	0.025991
RS	13	0.183946	0.608608	1481.194604	0.024278	0.026906
RS	14	0.207681	0.943109	1002.119044	0.016425	0.018165
RS	15	0.233399	0.943109	1055.662081	0.017303	0.018834
RS	16	0.261267	1.376098	764.181338	0.012525	0.013570
RS	17	0.291465	1.376098	809.513489	0.013268	0.014125
RS	18	0.324187	1.822846	648.179201	0.010624	0.011239
RS	19	0.359644	1.822846	688.439979	0.011284	0.011761
RS	20	0.398065	2.157511	617.837368	0.010127	0.010487
RS	21	0.439697	2.157511	656.347303	0.010758	0.011045
RS	22	0.484810	2.314321	649.434850	0.010645	0.010884
RS	23	0.533693	2.314321	688.638031	0.011287	0.011535
RS	24	0.586662	2.341708	720.466244	0.011809	0.012062
RS	25	0.644059	2.341708	761.310304	0.012478	0.012826
RS	26	0.706254	2.339402	803.561403	0.013171	0.013568
RS	27	0.773647	2.339402	845.382600	0.013856	0.014405
RS	28	0.846674	2.385198	870.434124	0.014267	0.014874
RS	29	0.925804	2.385198	911.653075	0.014942	0.015703
RS	30	1.011550	2.520798	901.835656	0.014782	0.015556
RS	31	1.104462	2.520798	941.014953	0.015424	0.016302
RS	32	1.205141	2.767788	893.168933	0.014639	0.015459
RS	33	1.314236	2.767788	929.595548	0.015237	0.016085
RS	34	1.432449	3.138997	852.537224	0.013974	0.014699
RS	35	1.560544	3.138997	886.135949	0.014524	0.015208
RS	36	1.699346	3.634233	795.356917	0.013036	0.013569
RS	37	1.849750	3.634233	826.329408	0.013544	0.013985
RS	38	2.012726	4.233590	736.891797	0.012078	0.012376
RS	39	2.189325	4.233590	765.460702	0.012546	0.012727
RS	40	2.380686	4.902364	686.517888	0.011252	0.011315
RS	41	2.588042	4.902364	712.847531	0.011684	0.011622
RS	42	2.812731	5.601246	647.514298	0.010613	0.010463
RS	43	3.056201	5.601246	671.690991	0.011009	0.010740
RS	44	3.320023	6.293777	619.567607	0.010155	0.009822
RS	45	3.605897	6.293777	641.574138	0.010516	0.010076
RS	46	3.915666	6.952346	600.654294	0.009845	0.009360
RS	47	4.251329	6.952346	620.343094	0.010168	0.009589
RS	48	4.615049	7.557900	588.304314	0.009643	0.009032
RS	49	5.009171	7.557900	605.377375	0.009922	0.009232
RS	50	5.436238	8.100860	579.862117	0.009504	0.008793
RS	51	5.899003	8.100860	593.867963	0.009734	0.008959
RS	52	6.400449	8.599492	571.343925	0.009365	0.008582
RS	53	6.943810	8.599492	581.762262	0.009535	0.008707
RS	54	7.532590	9.450431	538.004100	0.008818	0.008034
RS	55	8.170585	9.450431	545.677460	0.008944	0.008129
RS	56	8.861909	9.450431	550.400617	0.009021	0.008183
RS	57	9.611020	9.450431	551.838304	0.009045	0.008190
RS	58	10.422747	20.452713	260.360153	0.004267	0.003994
RS	59	11.302325	20.452713	271.295919	0.004447	0.004147
RS	60	12.255426	20.452713	281.757953	0.004618	0.004290
RS	61	13.288195	20.452713	291.575375	0.004779	0.004419
RS	62	14.407291	20.452713	300.562090	0.004926	0.004532
RS	63	15.619930	20.452713	5546.431885	0.090909	0.078865
PA	4+25*2+4+6 0.018822441 0.013279643 15.619930178 13.220283095 0.425719483 0.251250528 0.274423908 0.390696584 0.608607677 0.943108807 1.376098055 1.822846410 2.157511033 2.314321237 2.341708027 2.339402478 2.385198407 2.520798310 2.767787921 3.138997348 3.634233143 4.233590452 4.902364215 5.601246046 6.293776832 6.952346299 7.557900454 8.100860202 8.599492171 9.450430814 20.452713481
//
IT	4836
RD	13
LK	-197480.094901
QD	-405.733752 -> -357.491828
RI	0.0056336650
TR	0.017896	0.013498
MT	15.976489
MM	C_pi: 4.496148, n_recomb: 64518.657446
RS	0	0.000000	20.077784	26.185068	0.000406	0.000009
RS	1	0.008397	20.077784	28.373244	0.000440	0.000073
RS	2	0.017500	20.077784	30.743304	0.000477	0.000202
RS	3	0.027367	20.077784	33.310196	0.000516	0.000376
RS	4	0.038062	0.471993	1516.946406	0.023512	0.017339
RS	5	0.049656	0.471993	1602.916368	0.024844	0.022333
RS	6	0.062223	0.259269	3040.874458	0.047132	0.044562
RS	7	0.075846	0.259269	3120.978999	0.048373	0.049584
RS	8	0.090612	0.275066	3010.707997	0.046664	0.049096
RS	9	0.106619	0.275066	3071.946703	0.047613	0.051960
RS	10	0.123970	0.387856	2233.545609	0.034619	0.038230
RS	11	0.142777	0.387856	2302.156241	0.035682	0.039770
RS	12	0.163164	0.605966	1527.844360	0.023681	0.026466
RS	13	0.185263	0.605966	1594.653466	0.024716	0.027422
RS	14	0.209218	0.948566	1068.061550	0.016554	0.018329
RS	15	0.235184	0.948566	1125.405539	0.017443	0.019020
RS	16	0.263331	1.401094	805.071391	0.012478	0.013542
RS	17	0.293841	1.401094	853.283687	0.013225	0.014105
RS	18	0.326914	1.875311	676.591990	0.010487	0.011112
RS	19	0.362764	1.875311	719.126441	0.011146	0.011632
RS	20	0.401624	2.233073	641.971595	0.009950	0.010315
RS	21	0.443747	2.233073	682.539560	0.010579	0.010863
RS	22	0.489408	2.397790	675.235451	0.010466	0.010697
RS	23	0.538903	2.397790	716.613509	0.011107	0.011332
RS	24	0.592554	2.418625	752.715615	0.011667	0.011888
RS	25	0.650711	2.418625	796.062626	0.012338	0.012635
RS	26	0.713751	2.403326	845.438167	0.013104	0.013440
RS	27	0.782085	2.403326	890.110718	0.013796	0.014264
RS	28	0.856157	2.436450	922.352201	0.014296	0.014817
RS	29	0.936450	2.436450	966.606572	0.014982	0.015642
RS	30	1.023485	2.562912	961.185881	0.014898	0.015573
RS	31	1.117829	2.562912	1003.363531	0.015552	0.016323
RS	32	1.220095	2.805531	955.565030	0.014811	0.015529
RS	33	1.330948	2.805531	994.807080	0.015419	0.016164
RS	34	1.451111	3.177767	913.713841	0.014162	0.014794
RS	35	1.581364	3.177767	949.902748	0.014723	0.015315
RS	36	1.722555	3.679813	852.583217	0.013215	0.013666
RS	37	1.875603	3.679813	885.933847	0.013731	0.014096
RS	38	2.041502	4.291591	789.284343	0.012233	0.012464
RS	39	2.221333	4.291591	820.042569	0.012710	0.012828
RS	40	2.416265	4.977215	734.490715	0.011384	0.011393
RS	41	2.627566	4.977215	762.839392	0.011824	0.011713
RS	42	2.856611	5.695192	692.074963	0.010727	0.010535
RS	43	3.104889	5.695192	718.112610	0.011130	0.010824
RS	44	3.374017	6.406534	661.832227	0.010258	0.009893
RS	45	3.665745	6.406534	685.544960	0.010626	0.010157
RS	46	3.981970	7.081736	641.575628	0.009944	0.009434
RS	47	4.324749	7.081736	662.806484	0.010273	0.009673
RS	48	4.696314	7.700751	628.580599	0.009743	0.009113
RS	49	5.099080	7.700751	647.006357	0.010028	0.009322
RS	50	5.535668	8.253995	619.899297	0.009608	0.008882
RS	51	6.008918	8.253995	635.026971	0.009843	0.009055
RS	52	6.521909	8.761276	611.128895	0.009472	0.008677
RS	53	7.077978	8.761276	622.389573	0.009647	0.008806
RS	54	7.680742	9.634379	575.315431	0.008917	0.008122
RS	55	8.334123	9.634379	583.629715	0.009046	0.008219
RS	56	9.042371	9.634379	588.766786	0.009126	0.008275
RS	57	9.810093	9.634379	590.362496	0.009150	0.008282
RS	58	10.642285	21.573763	269.447887	0.004176	0.003901
RS	59	11.544358	21.573763	281.275319	0.004360	0.004058
RS	60	12.522183	21.573763	292.683330	0.004536	0.004206
RS	61	13.582120	21.573763	303.497045	0.004704	0.004342
RS	62	14.731063	21.573763	313.524327	0.004859	0.004463
RS	63	15.976489	21.573763	5992.095324	0.092874	0.080850
PA	4+25*2+4+6 0.017896428 0.013498270 15.976488643 20.077784246 0.471993075 0.259269356 0.275065624 0.387856088 0.605966215 0.948565580 1.401094373 1.875311376 2.233072972 2.397789674 2.418624824 2.403325894 2.436449728 2.562911943 2.805531108 3.177767217 3.679812863 4.291590677 4.977215109 5.695191658 6.406534411 7.081736098 7.700751357 8.253994763 8.761275563 9.634378657 21.573763025
//
IT	4964
RD	14
LK	-197387.101429
QD	-368.579693 -> -327.419385
RI	0.0049195214
TR	0.017067	0.013688
MT	16.326468
MM	C_pi: 4.672027, n_recomb: 67878.134587
RS	0	0.000000	30.616076	18.118469	0.000267	0.000006
RS	1	0.008434	30.616076	19.642208	0.000289	0.000048
RS	2	0.017580	30.616076	21.293683	0.000314	0.000133
RS	3	0.027498	30.616076	23.083532	0.000340	0.000247
RS	4	0.038251	0.524195	1445.644830	0.021298	0.015675
RS	5	0.049912	0.524195	1531.786719	0.022567	0.020279
RS	6	0.062556	0.267780	3131.845532	0.046139	0.043608
RS	7	0.076267	0.267780	3219.912694	0.047437	0.048607
RS	8	0.091134	0.275855	3201.945976	0.047172	0.049585
RS	9	0.107256	0.275855	3267.316893	0.048135	0.052485
RS	10	0.124737	0.384987	2399.757412	0.035354	0.039003
RS	11	0.143692	0.384987	2472.385545	0.036424	0.040590
RS	12	0.164246	0.602756	1636.823340	0.024114	0.026949
RS	13	0.186534	0.602756	1708.073556	0.025164	0.027944
RS	14	0.210701	0.952482	1133.280643	0.016696	0.018505
RS	15	0.236907	0.952482	1194.360484	0.017596	0.019217
RS	16	0.265324	1.423664	844.605728	0.012443	0.013525
RS	17	0.296137	1.423664	895.616388	0.013194	0.014096
RS	18	0.329549	1.925273	703.269364	0.010361	0.010997
RS	19	0.365779	1.925273	747.971090	0.011019	0.011516
RS	20	0.405065	2.307037	664.001958	0.009782	0.010152
RS	21	0.447665	2.307037	706.499519	0.010408	0.010693
RS	22	0.493857	2.480861	698.460695	0.010290	0.010517
RS	23	0.543946	2.480861	741.868551	0.010929	0.011138
RS	24	0.598259	2.496043	781.872716	0.011519	0.011717
RS	25	0.657154	2.496043	827.575003	0.012192	0.012448
RS	26	0.721016	2.468261	883.866849	0.013021	0.013309
RS	27	0.790264	2.468261	931.261797	0.013720	0.014122
RS	28	0.865353	2.488991	970.803327	0.014302	0.014750
RS	29	0.946776	2.488991	1017.996460	0.014997	0.015572
RS	30	1.035066	2.606437	1017.382109	0.014988	0.015578
RS	31	1.130803	2.606437	1062.490653	0.015653	0.016331
RS	32	1.234614	2.844613	1015.297122	0.014958	0.015588
RS	33	1.347182	2.844613	1057.304425	0.015577	0.016231
RS	34	1.469244	3.217545	972.718629	0.014330	0.014880
RS	35	1.601602	3.217545	1011.455252	0.014901	0.015411
RS	36	1.745123	3.725725	908.042808	0.013378	0.013757
RS	37	1.900749	3.725725	943.732680	0.013903	0.014198
RS	38	2.069502	4.348860	840.213661	0.012378	0.012548
RS	39	2.252488	4.348860	873.124688	0.012863	0.012924
RS	40	2.450908	5.049931	781.221213	0.011509	0.011469
RS	41	2.666063	5.049931	811.554287	0.011956	0.011800
RS	42	2.899366	5.785337	735.561243	0.010836	0.010605
RS	43	3.152347	5.785337	763.426494	0.011247	0.010905
RS	44	3.426665	6.513666	703.157102	0.010359	0.009963
RS	45	3.724120	6.513666	728.543084	0.010733	0.010237
RS	46	4.046665	7.203545	681.673293	0.010043	0.009508
RS	47	4.396414	7.203545	704.412216	0.010378	0.009755
RS	48	4.775663	7.834040	668.129383	0.009843	0.009194
RS	49	5.186899	7.834040	687.870801	0.010134	0.009410
RS	50	5.632821	8.395684	659.277552	0.009713	0.008970
RS	51	6.116355	8.395684	675.484594	0.009951	0.009149
RS	52	6.640671	8.909885	650.287469	0.009580	0.008771
RS	53	7.209211	8.909885	662.340668	0.009758	0.008904
RS	54	7.825705	9.802529	612.010231	0.009016	0.008208
RS	55	8.494196	9.802529	620.911605	0.009147	0.008308
RS	56	9.219071	9.802529	626.404556	0.009228	0.008364
RS	57	10.005085	9.802529	628.096471	0.009253	0.008372
RS	58	10.857396	22.677007	277.699339	0.004091	0.003814
RS	59	11.781594	22.677007	290.368120	0.004278	0.003974
RS	60	12.783744	22.677007	302.672640	0.004459	0.004127
RS	61	13.870420	22.677007	314.434972	0.004632	0.004269
RS	62	15.048751	22.677007	325.458036	0.004795	0.004398
RS	63	16.326468	22.677007	6424.436230	0.094647	0.082647
PA	4+25*2+4+6 0.017067212 0.013688149 16.326467991 30.616076250 0.524195169 0.267779994 0.275855282 0.384986771 0.602756300 0.952481691 1.423663920 1.925273133 2.307036955 2.480861291 2.496042888 2.468261414 2.488990508 2.606436737 2.844613056 3.217544767 3.725724720 4.348859921 5.049931295 5.785337265 6.513665776 7.203545287 7.834039609 8.395683974 8.909884769 9.802529333 22.677006912
//
IT	5467
RD	15
LK	-197307.709086
QD	-336.491848 -> -301.268978
RI	0.0044221818
TR	0.016324	0.013854
MT	16.668419
MM	C_pi: 4.841622, n_recomb: 71085.222260
RS	0	0.000000	46.853603	12.432660	0.000175	0.000004
RS	1	0.008470	46.853603	13.483982	0.000190	0.000032
RS	2	0.017657	46.853603	14.624048	0.000206	0.000087
RS	3	0.027623	46.853603	15.860321	0.000223	0.000162
RS	4	0.038432	0.582992	1368.754438	0.019255	0.014149
RS	5	0.050157	0.582992	1454.013833	0.020455	0.018378
RS	6	0.062876	0.276758	3205.934904	0.045100	0.042619
RS	7	0.076671	0.276758	3301.796664	0.046448	0.047587
RS	8	0.091635	0.276768	3385.515513	0.047626	0.050030
RS	9	0.107867	0.276768	3454.997089	0.048604	0.052961
RS	10	0.125473	0.382100	2564.818125	0.036081	0.039771
RS	11	0.144570	0.382100	2641.243329	0.037156	0.041398
RS	12	0.165285	0.599056	1745.611341	0.024557	0.027441
RS	13	0.187755	0.599056	1821.177789	0.025620	0.028470
RS	14	0.212127	0.954999	1197.680723	0.016849	0.018689
RS	15	0.238564	0.954999	1262.420464	0.017759	0.019422
RS	16	0.267240	1.443888	882.807881	0.012419	0.013517
RS	17	0.298345	1.443888	936.531441	0.013175	0.014097
RS	18	0.332085	1.972684	728.294516	0.010245	0.010890
RS	19	0.368682	1.972684	775.057115	0.010903	0.011409
RS	20	0.408379	2.379176	684.064649	0.009623	0.009998
RS	21	0.451439	2.379176	728.365259	0.010246	0.010532
RS	22	0.498145	2.563172	719.280822	0.010119	0.010343
RS	23	0.548808	2.563172	764.574365	0.010756	0.010953
RS	24	0.603762	2.573506	808.108032	0.011368	0.011550
RS	25	0.663370	2.573506	856.014834	0.012042	0.012267
RS	26	0.728027	2.533700	918.963907	0.012928	0.013176
RS	27	0.798160	2.533700	968.943505	0.013631	0.013978
RS	28	0.874234	2.542270	1015.811772	0.014290	0.014678
RS	29	0.956751	2.542270	1065.834128	0.014994	0.015495
RS	30	1.046257	2.650791	1070.353396	0.015057	0.015573
RS	31	1.143344	2.650791	1118.311424	0.015732	0.016329
RS	32	1.248655	2.884475	1072.214727	0.015084	0.015637
RS	33	1.362885	2.884475	1116.924029	0.015712	0.016287
RS	34	1.486790	3.257828	1029.360678	0.014481	0.014957
RS	35	1.621191	3.257828	1070.590872	0.015061	0.015497
RS	36	1.766974	3.771564	961.535457	0.013527	0.013841
RS	37	1.925106	3.771564	999.515192	0.014061	0.014292
RS	38	2.096631	4.405145	889.483966	0.012513	0.012628
RS	39	2.282685	4.405145	924.501796	0.013006	0.013014
RS	40	2.484497	5.120425	826.527016	0.011627	0.011542
RS	41	2.703402	5.120425	858.801281	0.012081	0.011883
RS	42	2.940848	5.871788	777.801420	0.010942	0.010674
RS	43	3.198406	5.871788	807.453263	0.011359	0.010983
RS	44	3.477779	6.615448	743.381292	0.010458	0.010032
RS	45	3.780815	6.615448	770.400796	0.010838	0.010314
RS	46	4.109518	7.318230	720.793157	0.010140	0.009581
RS	47	4.466061	7.318230	745.000301	0.010480	0.009836
RS	48	4.852804	7.958367	706.803768	0.009943	0.009274
RS	49	5.272304	7.958367	727.818834	0.010239	0.009496
RS	50	5.727334	8.526614	697.859032	0.009817	0.009058
RS	51	6.220906	8.526614	715.098786	0.010060	0.009241
RS	52	6.756283	9.046026	688.693049	0.009688	0.008864
RS	53	7.337006	9.046026	701.485336	0.009868	0.009000
RS	54	7.966916	9.955441	647.992193	0.009116	0.008294
RS	55	8.650179	9.955441	657.422662	0.009248	0.008395
RS	56	9.391314	9.955441	663.209904	0.009330	0.008452
RS	57	10.195222	9.955441	664.933418	0.009354	0.008459
RS	58	11.067221	23.757237	285.183953	0.004012	0.003733
RS	59	12.013078	23.757237	298.643310	0.004201	0.003895
RS	60	13.039049	23.757237	311.793537	0.004386	0.004052
RS	61	14.151918	23.757237	324.454457	0.004564	0.004200
RS	62	15.359047	23.757237	336.425003	0.004733	0.004335
RS	63	16.668419	23.757237	6841.437510	0.096243	0.084270
PA	4+25*2+4+6 0.016324178 0.013853681 16.668419256 46.853603345 0.582992007 0.276758337 0.276768156 0.382100222 0.599056387 0.954998749 1.443888393 1.972684482 2.379175863 2.563172124 2.573506255 2.533700321 2.542269974 2.650791421 2.884475445 3.257827901 3.771563624 4.405145269 5.120425345 5.871788270 6.615448015 7.318230332 7.958366556 8.526614323 9.046025758 9.955441447 23.757237377
//
IT	5440
RD	16
LK	-197239.722188
QD	-308.672716 -> -278.434022
RI	0.0040725895
TR	0.015658	0.013999
MT	17.001247
MM	C_pi: 5.004476, n_recomb: 74138.091454
RS	0	0.000000	71.928887	8.468091	0.000114	0.000002
RS	1	0.008504	71.928887	9.187636	0.000124	0.000021
RS	2	0.017731	71.928887	9.968271	0.000134	0.000057
RS	3	0.027742	71.928887	10.815172	0.000146	0.000106
RS	4	0.038605	0.649116	1288.618065	0.017381	0.012758
RS	5	0.050392	0.649116	1372.101485	0.018507	0.016629
RS	6	0.063181	0.286184	3264.196004	0.044029	0.041609
RS	7	0.077057	0.286184	3367.588740	0.045423	0.046537
RS	8	0.092114	0.277783	3560.974080	0.048032	0.050434
RS	9	0.108451	0.277783	3634.534140	0.049024	0.053389
RS	10	0.126177	0.379211	2728.203454	0.036799	0.040531
RS	11	0.145411	0.379211	2808.191245	0.037878	0.042192
RS	12	0.166280	0.594952	1853.928343	0.025006	0.027938
RS	13	0.188924	0.594952	1933.668588	0.026082	0.028999
RS	14	0.213493	0.956262	1261.164643	0.017011	0.018880
RS	15	0.240152	0.956262	1329.478639	0.017932	0.019633
RS	16	0.269078	1.461920	919.671592	0.012405	0.013517
RS	17	0.300464	1.461920	976.018743	0.013165	0.014106
RS	18	0.334518	2.017565	751.740127	0.010140	0.010792
RS	19	0.371469	2.017565	800.457771	0.010797	0.011312
RS	20	0.411561	2.449350	702.285126	0.009473	0.009853
RS	21	0.455063	2.449350	748.265000	0.010093	0.010381
RS	22	0.502265	2.644452	737.860708	0.009953	0.010177
RS	23	0.553480	2.644452	784.898432	0.010587	0.010777
RS	24	0.609051	2.650658	831.599630	0.011217	0.011385
RS	25	0.669347	2.650658	881.559734	0.011891	0.012091
RS	26	0.734770	2.599231	950.876248	0.012826	0.013042
RS	27	0.805757	2.599231	1003.297302	0.013533	0.013835
RS	28	0.882781	2.595848	1057.449649	0.014263	0.014600
RS	29	0.966355	2.595848	1110.182022	0.014975	0.015414
RS	30	1.057035	2.695528	1120.081831	0.015108	0.015560
RS	31	1.155427	2.695528	1170.796631	0.015792	0.016318
RS	32	1.262186	2.924674	1126.230051	0.015191	0.015676
RS	33	1.378023	2.924674	1173.567210	0.015829	0.016332
RS	34	1.503711	3.298211	1083.509829	0.014615	0.015026
RS	35	1.640087	3.298211	1127.169639	0.015204	0.015574
RS	36	1.788060	3.817020	1012.909815	0.013662	0.013918
RS	37	1.948617	3.817020	1053.121276	0.014205	0.014378
RS	38	2.122827	4.460264	936.941643	0.012638	0.012703
RS	39	2.311851	4.460264	974.012407	0.013138	0.013098
RS	40	2.516950	5.188670	870.260179	0.011738	0.011611
RS	41	2.739490	5.188670	904.425367	0.012199	0.011961
RS	42	2.980954	5.954685	818.654546	0.011042	0.010740
RS	43	3.242951	5.954685	850.045714	0.011466	0.011057
RS	44	3.527229	6.712203	782.368656	0.010553	0.010099
RS	45	3.835681	6.712203	810.976545	0.010939	0.010389
RS	46	4.170362	7.426265	758.805602	0.010235	0.009653
RS	47	4.533505	7.426265	784.436549	0.010581	0.009914
RS	48	4.927528	8.074348	744.479649	0.010042	0.009352
RS	49	5.355058	8.074348	766.722640	0.010342	0.009580
RS	50	5.818944	8.647509	735.526470	0.009921	0.009144
RS	51	6.322279	8.647509	753.749395	0.010167	0.009332
RS	52	6.868415	9.170463	726.239099	0.009796	0.008955
RS	53	7.460995	9.170463	739.714783	0.009978	0.009094
RS	54	8.103965	10.093806	683.182928	0.009215	0.008378
RS	55	8.801613	10.093806	693.081711	0.009349	0.008481
RS	56	9.558587	10.093806	699.099505	0.009430	0.008538
RS	57	10.379932	10.093806	700.788640	0.009452	0.008543
RS	58	11.271123	24.810054	291.969319	0.003938	0.003657
RS	59	12.238099	24.810054	306.169055	0.004130	0.003822
RS	60	13.287304	24.810054	320.114073	0.004318	0.003982
RS	61	14.425731	24.810054	333.622615	0.004500	0.004134
RS	62	15.660968	24.810054	346.490439	0.004674	0.004275
RS	63	17.001247	24.810054	7241.578962	0.097677	0.085732
PA	4+25*2+4+6 0.015657690 0.013998628 17.001246851 71.928886648 0.649115522 0.286184067 0.277782833 0.379210810 0.594951991 0.956262198 1.461919510 2.017564739 2.449349657 2.644451913 2.650657989 2.599231053 2.595847734 2.695528026 2.924674305 3.298211475 3.817019631 4.460264409 5.188669540 5.954684520 6.712202576 7.426264987 8.074348401 8.647509048 9.170463221 10.093805882 24.810054464
//
IT	4659
RD	17
LK	-197181.311261
QD	-284.460319 -> -258.412399
RI	0.0038242733
TR	0.015059	0.014126
MT	17.324336
MM	C_pi: 5.160327, n_recomb: 77037.172111
RS	0	0.000000	110.681427	5.732317	0.000074	0.000002
RS	1	0.008536	110.681427	6.221520	0.000081	0.000013
RS	2	0.017801	110.681427	6.752462	0.000088	0.000037
RS	3	0.027856	110.681427	7.328702	0.000095	0.000069
RS	4	0.038770	0.723374	1207.188571	0.015670	0.011493
RS	5	0.050615	0.723374	1288.168095	0.016721	0.015028
RS	6	0.063472	0.296042	3307.787038	0.042938	0.040587
RS	7	0.077426	0.296042	3418.368605	0.044373	0.045467
RS	8	0.092571	0.278887	3727.972286	0.048392	0.050799
RS	9	0.109009	0.278887	3805.572192	0.049399	0.053773
RS	10	0.126850	0.376336	2889.434621	0.037507	0.041283
RS	11	0.146214	0.376336	2972.742174	0.038588	0.042971
RS	12	0.167231	0.590531	1961.498090	0.025462	0.028438
RS	13	0.190042	0.590531	2045.255600	0.026549	0.029528
RS	14	0.214800	0.956434	1323.628552	0.017182	0.019077
RS	15	0.241671	0.956434	1395.423030	0.018114	0.019849
RS	16	0.270837	1.477908	955.210819	0.012399	0.013524
RS	17	0.302491	1.477908	1014.090311	0.013164	0.014121
RS	18	0.336848	2.059976	773.682745	0.010043	0.010701
RS	19	0.374137	2.059976	824.251436	0.010699	0.011222
RS	20	0.414610	2.517473	718.791869	0.009330	0.009714
RS	21	0.458537	2.517473	766.331443	0.009948	0.010238
RS	22	0.506214	2.724498	754.369484	0.009792	0.010017
RS	23	0.557961	2.724498	803.014444	0.010424	0.010608
RS	24	0.614124	2.727222	852.537656	0.011067	0.011225
RS	25	0.675082	2.727222	904.402130	0.011740	0.011920
RS	26	0.741243	2.664543	979.774631	0.012718	0.012908
RS	27	0.813052	2.664543	1034.491798	0.013428	0.013693
RS	28	0.890990	2.649387	1095.832060	0.014225	0.014518
RS	29	0.975582	2.649387	1151.149009	0.014943	0.015328
RS	30	1.067393	2.740309	1166.604210	0.015143	0.015540
RS	31	1.167042	2.740309	1219.974809	0.015836	0.016299
RS	32	1.275198	2.964883	1177.312579	0.015282	0.015707
RS	33	1.392585	2.964883	1227.195142	0.015930	0.016368
RS	34	1.519992	3.338423	1135.085769	0.014734	0.015086
RS	35	1.658275	3.338423	1181.103723	0.015332	0.015642
RS	36	1.808362	3.861889	1062.065259	0.013786	0.013988
RS	37	1.971260	3.861889	1104.443634	0.014337	0.014456
RS	38	2.148063	4.514124	982.478929	0.012753	0.012772
RS	39	2.339958	4.514124	1021.542810	0.013260	0.013175
RS	40	2.548234	5.254739	912.308529	0.011842	0.011677
RS	41	2.774288	5.254739	948.309129	0.012310	0.012034
RS	42	3.019638	6.034256	858.012611	0.011138	0.010803
RS	43	3.285931	6.034256	891.091271	0.011567	0.011128
RS	44	3.574955	6.804310	820.016120	0.010644	0.010163
RS	45	3.888650	6.804310	850.163386	0.011036	0.010460
RS	46	4.229122	7.528205	795.609075	0.010328	0.009722
RS	47	4.598657	7.528205	822.616323	0.010678	0.009989
RS	48	4.999735	8.182707	781.057595	0.010139	0.009428
RS	49	5.435050	8.182707	804.480562	0.010443	0.009662
RS	50	5.907523	8.759197	772.187477	0.010024	0.009228
RS	51	6.420326	8.759197	791.342570	0.010272	0.009419
RS	52	6.976903	9.284100	762.842577	0.009902	0.009045
RS	53	7.580989	9.284100	776.945146	0.010085	0.009185
RS	54	8.236640	10.218547	717.523295	0.009314	0.008461
RS	55	8.948258	10.218547	727.828346	0.009448	0.008565
RS	56	9.720619	10.218547	734.012336	0.009528	0.008622
RS	57	10.558910	10.218547	735.601258	0.009549	0.008626
RS	58	11.468757	25.832122	298.122478	0.003870	0.003587
RS	59	12.456269	25.832122	313.013901	0.004063	0.003754
RS	60	13.528075	25.832122	327.703762	0.004254	0.003916
RS	61	14.691371	25.832122	342.009272	0.004440	0.004072
RS	62	15.953966	25.832122	355.723702	0.004618	0.004218
RS	63	17.324336	25.832122	7623.840834	0.098963	0.087049
PA	4+25*2+4+6 0.015058952 0.014126062 17.324336304 110.681426987 0.723374279 0.296041622 0.278887393 0.376336467 0.590530885 0.956433647 1.477908140 2.059975744 2.517473315 2.724498475 2.727221947 2.664542999 2.649387391 2.740308850 2.964883222 3.338422519 3.861888657 4.514123994 5.254739253 6.034256281 6.804310238 7.528204953 8.182707004 8.759196913 9.284099633 10.218547039 25.832121793
//
IT	4672
RD	18
LK	-197130.954279
QD	-263.305601 -> -240.788369
RI	0.0036452528
TR	0.014520	0.014239
MT	17.637011
MM	C_pi: 5.308932, n_recomb: 79784.166710
RS	0	0.000000	170.634416	3.859689	0.000048	0.000001
RS	1	0.008567	170.634416	4.190383	0.000053	0.000009
RS	2	0.017867	170.634416	4.549415	0.000057	0.000024
RS	3	0.027965	170.634416	4.939213	0.000062	0.000045
RS	4	0.038927	0.806652	1126.045890	0.014114	0.010348
RS	5	0.050828	0.806652	1203.953161	0.015090	0.013568
RS	6	0.063749	0.306318	3337.887835	0.041836	0.039563
RS	7	0.077777	0.306318	3455.252585	0.043307	0.044388
RS	8	0.093007	0.280071	3886.269986	0.048710	0.051127
RS	9	0.109541	0.280071	3967.864346	0.049732	0.054116
RS	10	0.127491	0.373491	3048.075412	0.038204	0.042024
RS	11	0.146980	0.373491	3134.454617	0.039287	0.043734
RS	12	0.168138	0.585860	2068.080134	0.025921	0.028940
RS	13	0.191108	0.585860	2155.686197	0.027019	0.030057
RS	14	0.216047	0.955649	1384.983234	0.017359	0.019278
RS	15	0.243121	0.955649	1460.157275	0.018301	0.020069
RS	16	0.272515	1.492004	989.434176	0.012401	0.013535
RS	17	0.304428	1.492004	1050.752974	0.013170	0.014142
RS	18	0.339074	2.099989	794.192475	0.009954	0.010617
RS	19	0.376688	2.099989	846.510168	0.010610	0.011139
RS	20	0.417524	2.583482	733.704162	0.009196	0.009583
RS	21	0.461858	2.583482	782.688292	0.009810	0.010103
RS	22	0.509991	2.803132	768.967825	0.009638	0.009863
RS	23	0.562247	2.803132	819.088245	0.010266	0.010446
RS	24	0.618979	2.802950	871.108792	0.010918	0.011070
RS	25	0.680572	2.802950	924.732250	0.011590	0.011755
RS	26	0.747441	2.729339	1005.844893	0.012607	0.012776
RS	27	0.820038	2.729339	1062.712732	0.013320	0.013553
RS	28	0.898855	2.702575	1131.101299	0.014177	0.014433
RS	29	0.984424	2.702575	1188.873242	0.014901	0.015241
RS	30	1.077323	2.784814	1209.997403	0.015166	0.015514
RS	31	1.178180	2.784814	1265.916331	0.015867	0.016275
RS	32	1.287677	3.004795	1225.473543	0.015360	0.015731
RS	33	1.406555	3.004795	1277.812087	0.016016	0.016397
RS	34	1.535617	3.378175	1184.055268	0.014841	0.015140
RS	35	1.675734	3.378175	1232.353401	0.015446	0.015701
RS	36	1.827856	3.905967	1108.933402	0.013899	0.014052
RS	37	1.993009	3.905967	1153.408113	0.014457	0.014527
RS	38	2.172310	4.566618	1026.013401	0.012860	0.012835
RS	39	2.366971	4.566618	1067.005483	0.013374	0.013247
RS	40	2.578308	5.318640	952.586563	0.011940	0.011737
RS	41	2.807750	5.318640	990.362564	0.012413	0.012102
RS	42	3.056848	6.110649	895.788447	0.011228	0.010862
RS	43	3.327284	6.110649	930.498889	0.011663	0.011194
RS	44	3.620888	6.892059	856.236703	0.010732	0.010225
RS	45	3.939645	6.892059	887.871134	0.011128	0.010527
RS	46	4.285708	7.624481	831.117158	0.010417	0.009788
RS	47	4.661417	7.624481	859.450754	0.010772	0.010061
RS	48	5.069312	8.283990	816.454548	0.010233	0.009502
RS	49	5.512149	8.283990	841.007872	0.010541	0.009740
RS	50	5.992924	8.862343	807.762564	0.010124	0.009310
RS	51	6.514884	8.862343	827.798001	0.010375	0.009504
RS	52	7.081560	9.387676	798.431924	0.010007	0.009132
RS	53	7.696780	9.387676	813.104753	0.010191	0.009274
RS	54	8.364704	10.330435	750.964211	0.009412	0.008543
RS	55	9.089848	10.330435	761.612935	0.009546	0.008647
RS	56	9.877112	10.330435	767.898888	0.009625	0.008703
RS	57	10.731818	10.330435	769.322676	0.009643	0.008705
RS	58	11.659744	26.820408	303.703269	0.003807	0.003521
RS	59	12.667162	26.820408	319.239500	0.004001	0.003690
RS	60	13.760883	26.820408	334.625673	0.004194	0.003855
RS	61	14.948299	26.820408	349.678416	0.004383	0.004014
RS	62	16.237437	26.820408	364.189084	0.004565	0.004165
RS	63	17.637011	26.820408	7987.530853	0.100114	0.088231
PA	4+25*2+4+6 0.014520379 0.014238766 17.637010888 170.634416366 0.806652182 0.306318336 0.280070950 0.373491089 0.585860481 0.955649218 1.492003980 2.099989125 2.583482275 2.803132299 2.802949864 2.729338667 2.702575325 2.784814408 3.004795264 3.378175044 3.905966610 4.566618138 5.318639718 6.110648688 6.892059037 7.624481454 8.283990415 8.862342869 9.387676024 10.330434943 26.820407524
//
IT	4395
RD	19
LK	-197087.386159
QD	-244.751778 -> -225.215881
RI	0.0035137897
TR	0.014035	0.014339
MT	17.939097
MM	C_pi: 5.450214, n_recomb: 82381.901504
RS	0	0.000000	263.525093	2.586154	0.000031	0.000001
RS	1	0.008596	263.525093	2.808539	0.000034	0.000006
RS	2	0.017930	263.525093	3.050054	0.000037	0.000016
RS	3	0.028067	263.525093	3.312348	0.000040	0.000029
RS	4	0.039076	0.899931	1046.422358	0.012702	0.009312
RS	5	0.051031	0.899931	1120.836366	0.013605	0.012240
RS	6	0.064013	0.317001	3355.735210	0.040734	0.038541
RS	7	0.078111	0.317001	3479.429352	0.042235	0.043305
RS	8	0.093421	0.281323	4035.769046	0.048989	0.051420
RS	9	0.110047	0.281323	4121.305473	0.050027	0.054419
RS	10	0.128102	0.370689	3203.731089	0.038889	0.042753
RS	11	0.147709	0.370689	3292.932656	0.039972	0.044480
RS	12	0.169002	0.581007	2173.438018	0.026382	0.029443
RS	13	0.192125	0.581007	2264.714531	0.027490	0.030583
RS	14	0.217235	0.954036	1445.153159	0.017542	0.019482
RS	15	0.244504	0.954036	1523.600341	0.018494	0.020291
RS	16	0.274117	1.504363	1022.353203	0.012410	0.013552
RS	17	0.306275	1.504363	1086.017416	0.013183	0.014167
RS	18	0.341197	2.137686	813.344150	0.009873	0.010538
RS	19	0.379122	2.137686	867.311706	0.010528	0.011062
RS	20	0.420306	2.647349	747.137794	0.009069	0.009458
RS	21	0.465030	2.647349	797.456459	0.009680	0.009974
RS	22	0.513599	2.880214	781.813539	0.009490	0.009715
RS	23	0.566342	2.880214	833.283869	0.010115	0.010292
RS	24	0.623620	2.877640	887.500553	0.010773	0.010919
RS	25	0.685820	2.877640	942.742765	0.011444	0.011595
RS	26	0.753368	2.793386	1029.278465	0.012494	0.012645
RS	27	0.826721	2.793386	1088.153500	0.013209	0.013415
RS	28	0.906380	2.755174	1163.414998	0.014122	0.014347
RS	29	0.992887	2.755174	1223.510469	0.014852	0.015152
RS	30	1.086829	2.828803	1250.365574	0.015178	0.015484
RS	31	1.188846	2.828803	1308.720983	0.015886	0.016246
RS	32	1.299632	3.044191	1270.753673	0.015425	0.015749
RS	33	1.419941	3.044191	1325.453575	0.016089	0.016419
RS	34	1.550592	3.417299	1230.406628	0.014935	0.015187
RS	35	1.692473	3.417299	1280.902032	0.015548	0.015754
RS	36	1.846550	3.949129	1153.477370	0.014002	0.014110
RS	37	2.013871	3.949129	1199.973414	0.014566	0.014592
RS	38	2.195575	4.617720	1067.489566	0.012958	0.012894
RS	39	2.392897	4.617720	1110.341042	0.013478	0.013312
RS	40	2.607181	5.380460	991.031095	0.012030	0.011793
RS	41	2.839885	5.380460	1030.519095	0.012509	0.012165
RS	42	3.092590	6.184094	931.913887	0.011312	0.010918
RS	43	3.367018	6.184094	968.197538	0.011753	0.011255
RS	44	3.665035	6.975836	890.958961	0.010815	0.010282
RS	45	3.988669	6.975836	924.026095	0.011216	0.010590
RS	46	4.340122	7.715628	865.257536	0.010503	0.009852
RS	47	4.721785	7.715628	894.865977	0.010862	0.010130
RS	48	5.136255	8.378872	850.598814	0.010325	0.009573
RS	49	5.586352	8.378872	876.232131	0.010636	0.009816
RS	50	6.075138	8.957755	842.182164	0.010223	0.009389
RS	51	6.605939	8.957755	863.046261	0.010476	0.009587
RS	52	7.182367	9.482095	832.944867	0.010111	0.009217
RS	53	7.808343	9.482095	848.132230	0.010295	0.009360
RS	54	8.488126	10.430476	783.462330	0.009510	0.008624
RS	55	9.226342	10.430476	794.392717	0.009643	0.008728
RS	56	10.028013	10.430476	800.717698	0.009720	0.008783
RS	57	10.898595	10.430476	801.913524	0.009734	0.008782
RS	58	11.844009	27.773059	308.765387	0.003748	0.003460
RS	59	12.870690	27.773059	324.901699	0.003944	0.003630
RS	60	13.985621	27.773059	340.937527	0.004139	0.003798
RS	61	15.196390	27.773059	356.689271	0.004330	0.003960
RS	62	16.511233	27.773059	371.946848	0.004515	0.004114
RS	63	17.939097	27.773059	8332.240416	0.101142	0.089292
PA	4+25*2+4+6 0.014035031 0.014338900 17.939097446 263.525093455 0.899930880 0.317001144 0.281323098 0.370688951 0.581006845 0.954036079 1.504363166 2.137686055 2.647348763 2.880213519 2.877639655 2.793385629 2.755174106 2.828802523 3.044191478 3.417299111 3.949128883 4.617720487 5.380460302 6.184093536 6.975835687 7.715627759 8.378872164 8.957754584 9.482094898 10.430475762 27.773059268
//
IT	5336
RD	20
LK	-197049.554080
QD	-228.418966 -> -211.406941
RI	0.0034156677
TR	0.013597	0.014428
MT	18.230636
MM	C_pi: 5.584236, n_recomb: 84834.830367
RS	0	0.000000	407.677448	1.725016	0.000020	0.000000
RS	1	0.008623	407.677448	1.873852	0.000022	0.000004
RS	2	0.017990	407.677448	2.035537	0.000024	0.000010
RS	3	0.028165	407.677448	2.211181	0.000026	0.000019
RS	4	0.039217	1.004309	969.246627	0.011425	0.008379
RS	5	0.051223	1.004309	1039.877355	0.012258	0.011036
RS	6	0.064263	0.328081	3362.555726	0.039636	0.037530
RS	7	0.078428	0.328081	3492.093236	0.041163	0.042225
RS	8	0.093815	0.282640	4176.445298	0.049230	0.051681
RS	9	0.110529	0.282640	4265.868676	0.050284	0.054686
RS	10	0.128683	0.367945	3356.073469	0.039560	0.043469
RS	11	0.148404	0.367945	3447.851969	0.040642	0.045208
RS	12	0.169825	0.576031	2277.371875	0.026845	0.029944
RS	13	0.193093	0.576031	2372.135039	0.027962	0.031105
RS	14	0.218367	0.951724	1504.072908	0.017729	0.019689
RS	15	0.245821	0.951724	1585.683212	0.018691	0.020514
RS	16	0.275643	1.515148	1053.991205	0.012424	0.013572
RS	17	0.308036	1.515148	1119.907464	0.013201	0.014195
RS	18	0.343223	2.173182	831.214470	0.009798	0.010465
RS	19	0.381444	2.173182	886.736487	0.010453	0.010991
RS	20	0.422961	2.709081	759.211283	0.008949	0.009339
RS	21	0.468058	2.709081	810.760539	0.009557	0.009853
RS	22	0.517044	2.955652	793.064259	0.009348	0.009574
RS	23	0.570254	2.955652	845.766272	0.009970	0.010144
RS	24	0.628053	2.951139	901.904862	0.010631	0.010773
RS	25	0.690836	2.951139	958.632468	0.011300	0.011441
RS	26	0.759033	2.856511	1050.277425	0.012380	0.012517
RS	27	0.833111	2.856511	1111.020456	0.013096	0.013281
RS	28	0.913577	2.807000	1192.957484	0.014062	0.014261
RS	29	1.000982	2.807000	1255.245920	0.014796	0.015062
RS	30	1.095924	2.872102	1287.844318	0.015181	0.015450
RS	31	1.199054	2.872102	1348.522675	0.015896	0.016213
RS	32	1.311076	3.082907	1313.239173	0.015480	0.015762
RS	33	1.432759	3.082907	1370.203095	0.016151	0.016435
RS	34	1.564935	3.455654	1274.182732	0.015020	0.015228
RS	35	1.708510	3.455654	1326.789720	0.015640	0.015800
RS	36	1.864465	3.991303	1195.703248	0.014094	0.014163
RS	37	2.033869	3.991303	1244.143165	0.014665	0.014650
RS	38	2.217881	4.667433	1106.895196	0.013048	0.012947
RS	39	2.417762	4.667433	1151.535142	0.013574	0.013371
RS	40	2.634879	5.440318	1027.616420	0.012113	0.011845
RS	41	2.870719	5.440318	1068.751253	0.012598	0.012222
RS	42	3.126896	6.254836	966.355817	0.011391	0.010969
RS	43	3.405165	6.254836	1004.152727	0.011837	0.011312
RS	44	3.707430	7.056020	924.145249	0.010893	0.010336
RS	45	4.035760	7.056020	958.589708	0.011299	0.010649
RS	46	4.392404	7.802165	897.989213	0.010585	0.009912
RS	47	4.779803	7.802165	928.820667	0.010949	0.010194
RS	48	5.200609	8.468017	883.447487	0.010414	0.009642
RS	49	5.657702	8.468017	910.110812	0.010728	0.009888
RS	50	6.154213	9.046217	875.405207	0.010319	0.009465
RS	51	6.693539	9.046217	897.047419	0.010574	0.009666
RS	52	7.279374	9.568262	866.344387	0.010212	0.009300
RS	53	7.915729	9.568262	881.992447	0.010397	0.009444
RS	54	8.606958	10.519710	814.995830	0.009607	0.008704
RS	55	9.357795	10.519710	826.147448	0.009738	0.008807
RS	56	10.173380	10.519710	832.450734	0.009813	0.008860
RS	57	11.059296	10.519710	833.358686	0.009823	0.008857
RS	58	12.021609	28.688923	313.362765	0.003694	0.003404
RS	59	13.066905	28.688923	330.057046	0.003891	0.003575
RS	60	14.202342	28.688923	346.698294	0.004087	0.003744
RS	61	15.435693	28.688923	363.102960	0.004280	0.003909
RS	62	16.775400	28.688923	379.059907	0.004468	0.004067
RS	63	18.230636	28.688923	8657.957850	0.102057	0.090243
PA	4+25*2+4+6 0.013596764 0.014428246 18.230635837 407.677448212 1.004308645 0.328081246 0.282639533 0.367944933 0.576031105 0.951723722 1.515147600 2.173181864 2.709080727 2.955651927 2.951138672 2.856511469 2.806999681 2.872101511 3.082907391 3.455654373 3.991302598 4.667433350 5.440318395 6.254836119 7.056020383 7.802165203 8.468016583 9.046217212 9.568261768 10.519710295 28.688922749
//
IT	4666
RD	21
LK	-197016.580194
QD	-213.989405 -> -199.119957
RI	0.0033416429
TR	0.013200	0.014508
MT	18.511595
MM	C_pi: 5.711083, n_recomb: 87148.087459
RS	0	0.000000	631.202631	1.146748	0.000013	0.000000
RS	1	0.008650	631.202631	1.246002	0.000014	0.000002
RS	2	0.018047	631.202631	1.353852	0.000016	0.000007
RS	3	0.028258	631.202631	1.471044	0.000017	0.000012
RS	4	0.039352	1.120943	895.239193	0.010273	0.007538
RS	5	0.051405	1.120943	961.912242	0.011038	0.009946
RS	6	0.064502	0.339553	3359.502198	0.038549	0.036531
RS	7	0.078730	0.339553	3494.376932	0.040097	0.041153
RS	8	0.094190	0.284014	4308.376572	0.049437	0.051910
RS	9	0.110987	0.284014	4401.628018	0.050507	0.054917
RS	10	0.129236	0.365269	3504.828647	0.040217	0.044171
RS	11	0.149064	0.365269	3598.944502	0.041297	0.045917
RS	12	0.170607	0.570985	2379.694824	0.027306	0.030443
RS	13	0.194014	0.570985	2477.757025	0.028432	0.031622
RS	14	0.219445	0.948823	1561.689404	0.017920	0.019896
RS	15	0.247076	0.948823	1646.350154	0.018891	0.020738
RS	16	0.277097	1.524508	1084.371711	0.012443	0.013595
RS	17	0.309714	1.524508	1152.447442	0.013224	0.014227
RS	18	0.345153	2.206599	847.872898	0.009729	0.010396
RS	19	0.383657	2.206599	904.857591	0.010383	0.010924
RS	20	0.425492	2.768705	770.032522	0.008836	0.009226
RS	21	0.470945	2.768705	822.714295	0.009440	0.009737
RS	22	0.520330	3.029387	802.863117	0.009213	0.009438
RS	23	0.573986	3.029387	856.685750	0.009830	0.010003
RS	24	0.632284	3.023323	914.500355	0.010494	0.010631
RS	25	0.695624	3.023323	972.587159	0.011160	0.011293
RS	26	0.764442	2.918557	1069.041399	0.012267	0.012392
RS	27	0.839214	2.918557	1131.518519	0.012984	0.013150
RS	28	0.920452	2.857879	1219.921417	0.013998	0.014174
RS	29	1.008718	2.857879	1284.274555	0.014737	0.014973
RS	30	1.104618	2.914535	1322.593237	0.015176	0.015414
RS	31	1.208813	2.914535	1385.480759	0.015898	0.016178
RS	32	1.322021	3.120790	1353.037180	0.015526	0.015770
RS	33	1.445021	3.120790	1412.166241	0.016204	0.016447
RS	34	1.578659	3.493115	1315.446627	0.015094	0.015264
RS	35	1.723857	3.493115	1370.077732	0.015721	0.015841
RS	36	1.881615	4.032397	1235.644231	0.014179	0.014210
RS	37	2.053017	4.032397	1285.948936	0.014756	0.014702
RS	38	2.239246	4.715742	1144.238635	0.013130	0.012996
RS	39	2.441582	4.715742	1190.594768	0.013662	0.013425
RS	40	2.661420	5.498290	1062.336859	0.012190	0.011892
RS	41	2.900273	5.498290	1105.052269	0.012680	0.012275
RS	42	3.159786	6.323053	999.100405	0.011464	0.011016
RS	43	3.441746	6.323053	1038.349841	0.011915	0.011364
RS	44	3.748094	7.132914	955.774067	0.010967	0.010387
RS	45	4.080941	7.132914	991.540105	0.011378	0.010704
RS	46	4.442577	7.884504	929.287580	0.010663	0.009968
RS	47	4.835494	7.884504	961.290346	0.011031	0.010255
RS	48	5.262397	8.551968	914.971802	0.010499	0.009707
RS	49	5.726225	8.551968	942.615978	0.010816	0.009956
RS	50	6.230173	9.128382	907.403801	0.010412	0.009539
RS	51	6.777710	9.128382	929.775135	0.010669	0.009742
RS	52	7.372608	9.646928	898.606388	0.010311	0.009381
RS	53	8.018962	9.646928	914.663563	0.010496	0.009525
RS	54	8.721223	10.599026	845.552933	0.009702	0.008782
RS	55	9.484227	10.599026	856.867343	0.009832	0.008884
RS	56	10.313229	10.599026	863.090815	0.009904	0.008936
RS	57	11.213936	10.599026	863.654239	0.009910	0.008930
RS	58	12.192552	29.567102	317.543867	0.003644	0.003352
RS	59	13.255814	29.567102	334.756634	0.003841	0.003524
RS	60	14.411044	29.567102	351.961581	0.004039	0.003695
RS	61	15.666198	29.567102	368.975424	0.004234	0.003862
RS	62	17.029918	29.567102	385.586275	0.004424	0.004023
RS	63	18.511595	29.567102	8964.895774	0.102870	0.091093
PA	4+25*2+4+6 0.013200309 0.014508411 18.511595038 631.202630516 1.120942713 0.339553402 0.284014352 0.365269324 0.570985361 0.948822978 1.524508033 2.206598978 2.768704602 3.029387067 3.023323048 2.918557429 2.857878719 2.914534865 3.120790445 3.493115310 4.032396522 4.715742347 5.498289775 6.323052735 7.132914327 7.884504261 8.551967833 9.128381602 9.646928440 10.599026272 29.567101650
//
IT	5262
RD	22
LK	-196987.733862
QD	-201.197239 -> -188.151999
RI	0.0032846618
TR	0.012841	0.014581
MT	18.782423
MM	C_pi: 5.830966, n_recomb: 89326.992889
RS	0	0.000000	977.405574	0.760479	0.000009	0.000000
RS	1	0.008675	977.405574	0.826494	0.000009	0.000002
RS	2	0.018102	977.405574	0.898245	0.000010	0.000004
RS	3	0.028346	977.405574	0.976229	0.000011	0.000008
RS	4	0.039480	1.251155	824.857796	0.009234	0.006782
RS	5	0.051579	1.251155	887.493631	0.009935	0.008963
RS	6	0.064728	0.351408	3347.740470	0.037477	0.035549
RS	7	0.079017	0.351408	3487.437398	0.039041	0.040094
RS	8	0.094546	0.285442	4431.728039	0.049612	0.052109
RS	9	0.111422	0.285442	4528.744947	0.050699	0.055116
RS	10	0.129762	0.362672	3649.764123	0.040858	0.044857
RS	11	0.149693	0.362672	3745.986259	0.041936	0.046607
RS	12	0.171353	0.565911	2480.259561	0.027766	0.030939
RS	13	0.194892	0.565911	2581.431640	0.028899	0.032134
RS	14	0.220472	0.945435	1617.960914	0.018113	0.020104
RS	15	0.248272	0.945435	1705.558085	0.019093	0.020961
RS	16	0.278483	1.532586	1113.524546	0.012466	0.013621
RS	17	0.311315	1.532586	1183.668803	0.013251	0.014261
RS	18	0.346995	2.238064	863.388782	0.009665	0.010332
RS	19	0.385769	2.238064	921.748446	0.010319	0.010862
RS	20	0.427908	2.826258	779.706444	0.008729	0.009118
RS	21	0.473701	2.826258	833.428888	0.009330	0.009627
RS	22	0.523467	3.101381	811.346828	0.009083	0.009308
RS	23	0.577551	3.101381	866.186537	0.009697	0.009868
RS	24	0.636325	3.094099	925.458253	0.010360	0.010495
RS	25	0.700198	3.094099	984.785825	0.011025	0.011151
RS	26	0.769612	2.979407	1085.762835	0.012155	0.012271
RS	27	0.845047	2.979407	1149.846355	0.012872	0.013022
RS	28	0.927025	2.907695	1244.493725	0.013932	0.014089
RS	29	1.016115	2.907695	1310.786747	0.014674	0.014885
RS	30	1.112934	2.956001	1354.767327	0.015166	0.015376
RS	31	1.218150	2.956001	1419.751160	0.015894	0.016140
RS	32	1.332494	3.157743	1390.266295	0.015564	0.015775
RS	33	1.456757	3.157743	1451.461192	0.016249	0.016454
RS	34	1.591798	3.529620	1354.273235	0.015161	0.015296
RS	35	1.738555	3.529620	1410.840141	0.015794	0.015876
RS	36	1.898041	4.072401	1273.341425	0.014255	0.014252
RS	37	2.071362	4.072401	1325.431024	0.014838	0.014749
RS	38	2.259719	4.762711	1179.538224	0.013205	0.013039
RS	39	2.464414	4.762711	1227.537610	0.013742	0.013473
RS	40	2.686866	5.554528	1095.196583	0.012261	0.011934
RS	41	2.928614	5.554528	1139.425839	0.012756	0.012322
RS	42	3.191333	6.389011	1030.141248	0.011532	0.011059
RS	43	3.476842	6.389011	1070.782237	0.011987	0.011412
RS	44	3.787117	7.206905	985.831798	0.011036	0.010433
RS	45	4.124307	7.206905	1022.863759	0.011451	0.010755
RS	46	4.490748	7.963186	959.130442	0.010737	0.010022
RS	47	4.888975	7.963186	992.253441	0.011108	0.010312
RS	48	5.321747	8.631381	945.147781	0.010581	0.009768
RS	49	5.792059	8.631381	973.724882	0.010901	0.010021
RS	50	6.303170	9.205044	938.151251	0.010502	0.009610
RS	51	6.858617	9.205044	961.204777	0.010761	0.009815
RS	52	7.462246	9.719001	929.707634	0.010408	0.009459
RS	53	8.118238	9.719001	946.125140	0.010592	0.009604
RS	54	8.831134	10.669518	875.119452	0.009797	0.008859
RS	55	9.605871	10.669518	886.540920	0.009925	0.008960
RS	56	10.447813	10.669518	892.629794	0.009993	0.009009
RS	57	11.362790	10.669518	892.796033	0.009995	0.009000
RS	58	12.357137	30.407777	321.349992	0.003597	0.003303
RS	59	13.437739	30.407777	339.044354	0.003796	0.003476
RS	60	14.612078	30.407777	356.773816	0.003994	0.003649
RS	61	15.888287	30.407777	374.355517	0.004191	0.003818
RS	62	17.275201	30.407777	391.577064	0.004384	0.003981
RS	63	18.782423	30.407777	9253.354178	0.103590	0.091853
PA	4+25*2+4+6 0.012840798 0.014580512 18.782423348 977.405573625 1.251155333 0.351408130 0.285442041 0.362671954 0.565911461 0.945434700 1.532586359 2.238063620 2.826258327 3.101380715 3.094098568 2.979407098 2.907695484 2.956000743 3.157743164 3.529619633 4.072401265 4.762710839 5.554528457 6.389011083 7.206905297 7.963185685 8.631380781 9.205044438 9.719001459 10.669518334 30.407776737
//
IT	4770
RD	23
LK	-196962.403759
QD	-189.818904 -> -178.331638
RI	0.0032407266
TR	0.012514	0.014646
MT	19.043271
MM	C_pi: 5.944104, n_recomb: 91378.021049
RS	0	0.000000	1515.778357	0.502511	0.000005	0.000000
RS	1	0.008698	1515.778357	0.546254	0.000006	0.000001
RS	2	0.018153	1515.778357	0.593807	0.000006	0.000003
RS	3	0.028430	1515.778357	0.645504	0.000007	0.000005
RS	4	0.039601	1.396338	758.428885	0.008300	0.006102
RS	5	0.051744	1.396338	817.027918	0.008941	0.008075
RS	6	0.064943	0.363643	3328.320376	0.036424	0.034586
RS	7	0.079291	0.363643	3472.325479	0.038000	0.039050
RS	8	0.094886	0.286924	4546.649799	0.049756	0.052280
RS	9	0.111837	0.286924	4647.371033	0.050859	0.055285
RS	10	0.130263	0.360161	3790.712119	0.041484	0.045527
RS	11	0.150292	0.360161	3888.821115	0.042558	0.047278
RS	12	0.172063	0.560850	2578.936547	0.028223	0.031430
RS	13	0.195728	0.560850	2683.030617	0.029362	0.032638
RS	14	0.221451	0.941654	1672.859885	0.018307	0.020313
RS	15	0.249411	0.941654	1763.279534	0.019297	0.021184
RS	16	0.279804	1.539515	1141.491825	0.012492	0.013649
RS	17	0.312840	1.539515	1213.616208	0.013281	0.014297
RS	18	0.348750	2.267683	877.843683	0.009607	0.010271
RS	19	0.387783	2.267683	937.495531	0.010260	0.010804
RS	20	0.430212	2.881804	788.333970	0.008627	0.009015
RS	21	0.476331	2.881804	843.011540	0.009226	0.009523
RS	22	0.526462	3.171597	818.653101	0.008959	0.009184
RS	23	0.580953	3.171597	874.414335	0.009569	0.009739
RS	24	0.640184	3.163382	934.949087	0.010232	0.010364
RS	25	0.704567	3.163382	995.407441	0.010893	0.011014
RS	26	0.774550	3.038957	1100.637655	0.012045	0.012152
RS	27	0.850620	3.038957	1166.207291	0.012762	0.012899
RS	28	0.933307	2.956339	1266.875906	0.013864	0.014004
RS	29	1.023187	2.956339	1334.989144	0.014610	0.014798
RS	30	1.120884	2.996387	1384.551128	0.015152	0.015337
RS	31	1.227079	2.996387	1451.521277	0.015885	0.016102
RS	32	1.342512	3.193674	1425.072511	0.015595	0.015777
RS	33	1.467985	3.193674	1488.235327	0.016287	0.016459
RS	34	1.604372	3.565078	1390.778314	0.015220	0.015323
RS	35	1.752622	3.565078	1449.193503	0.015859	0.015907
RS	36	1.913767	4.111265	1308.876662	0.014324	0.014290
RS	37	2.088929	4.111265	1362.671924	0.014912	0.014790
RS	38	2.279327	4.808335	1212.852297	0.013273	0.013078
RS	39	2.486287	4.808335	1262.422663	0.013815	0.013517
RS	40	2.711248	5.609104	1126.235678	0.012325	0.011972
RS	41	2.955777	5.609104	1171.912776	0.012825	0.012365
RS	42	3.221575	6.452867	1059.506010	0.011595	0.011098
RS	43	3.510494	6.452867	1101.478418	0.012054	0.011455
RS	44	3.824543	7.278244	1014.336948	0.011100	0.010476
RS	45	4.165909	7.278244	1052.580229	0.011519	0.010802
RS	46	4.536967	8.038545	987.531253	0.010807	0.010071
RS	47	4.940301	8.038545	1021.724772	0.011181	0.010365
RS	48	5.378718	8.706706	973.982389	0.010659	0.009827
RS	49	5.855270	8.706706	1003.446379	0.010981	0.010082
RS	50	6.373273	9.276757	967.652406	0.010590	0.009679
RS	51	6.936333	9.276757	991.343695	0.010849	0.009885
RS	52	7.548370	9.785135	959.653734	0.010502	0.009534
RS	53	8.213643	9.785135	976.385915	0.010685	0.009679
RS	54	8.936783	10.731994	903.707244	0.009890	0.008934
RS	55	9.722823	10.731994	915.182989	0.010015	0.009034
RS	56	10.577235	10.731994	921.085913	0.010080	0.009081
RS	57	11.505966	10.731994	920.806241	0.010077	0.009068
RS	58	12.515480	31.210920	324.824256	0.003555	0.003259
RS	59	13.612803	31.210920	342.966102	0.003753	0.003432
RS	60	14.805575	31.210920	361.183665	0.003953	0.003606
RS	61	16.102096	31.210920	379.294614	0.004151	0.003777
RS	62	17.511392	31.210920	397.086237	0.004346	0.003942
RS	63	19.043271	31.210920	9523.959477	0.104226	0.092530
PA	4+25*2+4+6 0.012514197 0.014645696 19.043271431 1515.778357129 1.396338194 0.363642932 0.286923659 0.360161277 0.560849929 0.941653911 1.539515383 2.267682997 2.881804361 3.171596682 3.163382467 3.038956825 2.956339354 2.996387330 3.193673629 3.565078210 4.111264925 4.808334847 5.609104299 6.452866860 7.278244021 8.038544731 8.706706448 9.276756940 9.785134656 10.731994342 31.210919933
//
IT	5944
RD	24
LK	-196940.079396
QD	-179.665783 -> -169.513311
RI	0.0032066198
TR	0.012217	0.014705
MT	19.294693
MM	C_pi: 6.050828, n_recomb: 93307.685119
RS	0	0.000000	2356.231354	0.330646	0.000004	0.000000
RS	1	0.008721	2356.231354	0.359503	0.000004	0.000001
RS	2	0.018202	2356.231354	0.390881	0.000004	0.000002
RS	3	0.028510	2356.231354	0.425001	0.000005	0.000003
RS	4	0.039717	1.558061	696.105120	0.007460	0.005492
RS	5	0.051902	1.558061	750.729826	0.008046	0.007275
RS	6	0.065148	0.376255	3302.247856	0.035391	0.033644
RS	7	0.079551	0.376255	3450.056333	0.036975	0.038025
RS	8	0.095209	0.288456	4653.431181	0.049872	0.052425
RS	9	0.112232	0.288456	4757.794244	0.050990	0.055425
RS	10	0.130741	0.357744	3927.555772	0.042093	0.046180
RS	11	0.150863	0.357744	4027.345140	0.043162	0.047928
RS	12	0.172740	0.555833	2675.628568	0.028675	0.031915
RS	13	0.196525	0.555833	2782.459806	0.029820	0.033135
RS	14	0.222384	0.937565	1726.369802	0.018502	0.020520
RS	15	0.250499	0.937565	1819.499152	0.019500	0.021404
RS	16	0.281065	1.545429	1168.312354	0.012521	0.013679
RS	17	0.314296	1.545429	1242.331315	0.013314	0.014334
RS	18	0.350426	2.295617	891.297667	0.009552	0.010214
RS	19	0.389707	2.295617	952.163131	0.010205	0.010749
RS	20	0.432413	2.935407	796.013750	0.008531	0.008917
RS	21	0.478843	2.935407	851.567428	0.009126	0.009423
RS	22	0.529323	3.240043	824.905305	0.008841	0.009064
RS	23	0.584204	3.240043	881.500250	0.009447	0.009615
RS	24	0.643872	3.231138	943.127871	0.010108	0.010238
RS	25	0.708743	3.231138	1004.615429	0.010767	0.010882
RS	26	0.779272	3.097153	1113.846093	0.011937	0.012038
RS	27	0.855951	3.097153	1180.789258	0.012655	0.012780
RS	28	0.939317	3.003757	1287.254930	0.013796	0.013922
RS	29	1.029953	3.003757	1357.074490	0.014544	0.014713
RS	30	1.128493	3.035635	1412.123772	0.015134	0.015297
RS	31	1.235627	3.035635	1480.973987	0.015872	0.016063
RS	32	1.352104	3.228531	1457.607499	0.015622	0.015776
RS	33	1.478738	3.228531	1522.642579	0.016319	0.016460
RS	34	1.616416	3.599482	1425.072476	0.015273	0.015347
RS	35	1.766100	3.599482	1485.250019	0.015918	0.015934
RS	36	1.928838	4.149007	1342.334939	0.014386	0.014323
RS	37	2.105768	4.149007	1397.757988	0.014980	0.014828
RS	38	2.298127	4.852687	1244.243689	0.013335	0.013113
RS	39	2.507262	4.852687	1295.314042	0.013882	0.013556
RS	40	2.734635	5.662164	1155.500228	0.012384	0.012007
RS	41	2.981836	5.662164	1202.560419	0.012888	0.012403
RS	42	3.250595	6.514873	1087.225673	0.011652	0.011133
RS	43	3.542792	6.514873	1130.470696	0.012116	0.011494
RS	44	3.860471	7.347277	1041.312597	0.011160	0.010515
RS	45	4.205853	7.347277	1080.714080	0.011582	0.010845
RS	46	4.581356	8.111055	1014.503533	0.010873	0.010117
RS	47	4.989605	8.111055	1049.719697	0.011250	0.010414
RS	48	5.433457	8.778531	1001.484052	0.010733	0.009883
RS	49	5.916015	8.778531	1031.791233	0.011058	0.010140
RS	50	6.440657	9.344207	995.914048	0.010673	0.009744
RS	51	7.011051	9.344207	1020.201614	0.010934	0.009951
RS	52	7.631188	9.846132	988.451249	0.010593	0.009607
RS	53	8.305405	9.846132	1005.456078	0.010776	0.009752
RS	54	9.038419	10.787425	931.328766	0.009981	0.009008
RS	55	9.835358	10.787425	942.809462	0.010104	0.009107
RS	56	10.701795	10.787425	948.479000	0.010165	0.009151
RS	57	11.643792	10.787425	947.709060	0.010157	0.009134
RS	58	12.667939	31.977402	328.004634	0.003515	0.003217
RS	59	13.781398	31.977402	346.562582	0.003714	0.003392
RS	60	14.991960	31.977402	365.234588	0.003914	0.003566
RS	61	16.308091	31.977402	383.838920	0.004114	0.003739
RS	62	17.738999	31.977402	402.162682	0.004310	0.003906
RS	63	19.294693	31.977402	9777.401136	0.104787	0.093133
PA	4+25*2+4+6 0.012216757 0.014704718 19.294693407 2356.231354392 1.558060989 0.376254723 0.288455587 0.357743803 0.555833401 0.937565176 1.545428544 2.295616621 2.935407259 3.240042703 3.231137601 3.097152905 3.003757179 3.035634730 3.228531185 3.599482037 4.149006620 4.852686630 5.662163596 6.514873123 7.347277344 8.111055045 8.778530532 9.344206505 9.846132173 10.787424888 31.977401667
//
IT	4548
RD	25
LK	-196920.331869
QD	-170.578496 -> -161.573339
RI	0.0031798202
TR	0.011945	0.014758
MT	19.537290
MM	C_pi: 6.151409, n_recomb: 95121.335363
RS	0	0.000000	3650.547894	0.217909	0.000002	0.000000
RS	1	0.008742	3650.547894	0.236974	0.000002	0.000000
RS	2	0.018249	3650.547894	0.257709	0.000003	0.000001
RS	3	0.028586	3650.547894	0.280260	0.000003	0.000002
RS	4	0.039827	1.738046	637.921077	0.006706	0.004944
RS	5	0.052051	1.738046	688.681020	0.007240	0.006556
RS	6	0.065344	0.389231	3270.492490	0.034382	0.032725
RS	7	0.079799	0.389231	3421.613373	0.035971	0.037021
RS	8	0.095517	0.290031	4752.382029	0.049961	0.052545
RS	9	0.112610	0.290031	4860.319696	0.051096	0.055538
RS	10	0.131196	0.355421	4060.191533	0.042684	0.046815
RS	11	0.151408	0.355421	4161.465769	0.043749	0.048559
RS	12	0.173387	0.550882	2770.245151	0.029123	0.032395
RS	13	0.197287	0.550882	2879.631141	0.030273	0.033625
RS	14	0.223276	0.933230	1778.474783	0.018697	0.020726
RS	15	0.251538	0.933230	1874.201772	0.019703	0.021623
RS	16	0.282270	1.550437	1194.014024	0.012553	0.013710
RS	17	0.315689	1.550437	1269.844125	0.013350	0.014373
RS	18	0.352029	2.321932	903.825071	0.009502	0.010161
RS	19	0.391546	2.321932	965.830296	0.010154	0.010698
RS	20	0.434518	2.987129	802.823754	0.008440	0.008824
RS	21	0.481247	2.987129	859.179832	0.009032	0.009329
RS	22	0.532060	3.306711	830.207362	0.008728	0.008950
RS	23	0.587316	3.306711	887.554860	0.009331	0.009498
RS	24	0.647403	3.297315	950.126651	0.009989	0.010117
RS	25	0.712743	3.297315	1012.549153	0.010645	0.010756
RS	26	0.783794	3.153925	1125.545784	0.011833	0.011928
RS	27	0.861057	3.153925	1193.756710	0.012550	0.012665
RS	28	0.945075	3.049876	1305.798161	0.013728	0.013841
RS	29	1.036437	3.049876	1377.215197	0.014479	0.014631
RS	30	1.135787	3.073698	1437.631235	0.015114	0.015258
RS	31	1.243822	3.073698	1508.258118	0.015856	0.016024
RS	32	1.361302	3.262277	1487.994904	0.015643	0.015774
RS	33	1.489051	3.262277	1554.808058	0.016346	0.016460
RS	34	1.627970	3.632805	1457.251959	0.015320	0.015368
RS	35	1.779032	3.632805	1519.106701	0.015970	0.015958
RS	36	1.943301	4.185639	1373.783254	0.014442	0.014354
RS	37	2.121930	4.185639	1430.756763	0.015041	0.014861
RS	38	2.316176	4.895828	1273.758345	0.013391	0.013145
RS	39	2.527403	4.895828	1326.258183	0.013943	0.013590
RS	40	2.757096	5.713841	1183.019362	0.012437	0.012037
RS	41	3.006869	5.713841	1231.398404	0.012946	0.012437
RS	42	3.278478	6.575232	1113.320210	0.011704	0.011164
RS	43	3.573831	6.575232	1157.779603	0.012172	0.011529
RS	44	3.895005	7.414319	1066.766236	0.011215	0.010550
RS	45	4.244256	7.414319	1107.273562	0.011641	0.010883
RS	46	4.624039	8.181116	1040.049055	0.010934	0.010160
RS	47	5.037025	8.181116	1076.241056	0.011314	0.010460
RS	48	5.486114	8.847352	1027.648535	0.010804	0.009935
RS	49	5.974463	8.847352	1058.756789	0.011131	0.010195
RS	50	6.505505	9.408007	1022.926708	0.010754	0.009806
RS	51	7.082971	9.408007	1047.771389	0.011015	0.010015
RS	52	7.710921	9.902707	1016.090400	0.010682	0.009678
RS	53	8.393767	9.902707	1033.328933	0.010863	0.009822
RS	54	9.136310	10.836716	957.976223	0.010071	0.009081
RS	55	9.943766	10.836716	969.415822	0.010191	0.009178
RS	56	10.821813	10.836716	974.808376	0.010248	0.009219
RS	57	11.776619	10.836716	973.508214	0.010234	0.009198
RS	58	12.814897	32.708348	330.916738	0.003479	0.003179
RS	59	13.943944	32.708348	349.861519	0.003678	0.003354
RS	60	15.171694	32.708348	368.956467	0.003879	0.003529
RS	61	16.506776	32.708348	388.020495	0.004079	0.003703
RS	62	17.958573	32.708348	406.840621	0.004277	0.003873
RS	63	19.537290	32.708348	10014.169461	0.105278	0.093669
PA	4+25*2+4+6 0.011945188 0.014758189 19.537290260 3650.547894281 1.738045966 0.389231251 0.290031317 0.355421110 0.550882416 0.933230424 1.550436637 2.321931654 2.987129389 3.306711367 3.297314884 3.153925495 3.049875904 3.073698280 3.262276666 3.632805298 4.185638685 4.895827751 5.713840594 6.575231518 7.414319456 8.181115635 8.847352446 9.408007170 9.902706943 10.836715783 32.708347588
//
CC
CC	Brief Description of the file format:
CC	  CC  comments
CC	  MM  useful-messages
CC	  RD  round-of-iterations
CC	  LL  \log[P(sequence)]
CC	  QD  Q-before-opt Q-after-opt
CC	  TR  \theta_0 \rho_0
CC	  RS  k t_k \lambda_k \pi_k \sum_{l\not=k}A_{kl} A_{kk}
CC	  DC  begin end best-k t_k+\Delta_k max-prob
CC
MM	Version: 0.6.5-r67
MM	pattern:4+25*2+4+6, n:63, n_free_lambdas:28
MM	n_iterations:25, skip:1, max_t:5, theta/rho:5
MM	is_decoding:0
MM	n_seqs:34, sum_L:1128988, sum_n:74229
RD	0
LK	0.000000
QD	0.000000 -> 0.000000
RI	inf
TR	0.068009	0.013602
MT	5.000000
MM	C_pi: 1.000000, n_recomb: 15252.616275
RS	0	0.000000	1.000000	97.249844	0.006376	0.000000
RS	1	0.006440	1.000000	102.831479	0.006742	0.000000
RS	2	0.013294	1.000000	108.687254	0.007126	0.000000
RS	3	0.020590	1.000000	114.824519	0.007528	0.000000
RS	4	0.028356	1.000000	121.249923	0.007949	0.000000
RS	5	0.036622	1.000000	127.969261	0.008390	0.000000
RS	6	0.045421	1.000000	134.987288	0.008850	0.000000
RS	7	0.054785	1.000000	142.307515	0.009330	0.000000
RS	8	0.064753	1.000000	149.931993	0.009830	0.000000
RS	9	0.075363	1.000000	157.861061	0.010350	0.000000
RS	10	0.086656	1.000000	166.093082	0.010889	0.000000
RS	11	0.098677	1.000000	174.624150	0.011449	0.000000
RS	12	0.111471	1.000000	183.447780	0.012027	0.000000
RS	13	0.125090	1.000000	192.554562	0.012624	0.000000
RS	14	0.139585	1.000000	201.931814	0.013239	0.000000
RS	15	0.155014	1.000000	211.563198	0.013871	0.000000
RS	16	0.171437	1.000000	221.428330	0.014517	0.000000
RS	17	0.188917	1.000000	231.502375	0.015178	0.000000
RS	18	0.207523	1.000000	241.755636	0.015850	0.000000
RS	19	0.227327	1.000000	252.153146	0.016532	0.000000
RS	20	0.248406	1.000000	262.654267	0.017220	0.000000
RS	21	0.270843	1.000000	273.212307	0.017912	0.000000
RS	22	0.294725	1.000000	283.774184	0.018605	0.000000
RS	23	0.320144	1.000000	294.280120	0.019294	0.000000
RS	24	0.347201	1.000000	304.663414	0.019975	0.000000
RS	25	0.376000	1.000000	314.850300	0.020642	0.000000
RS	26	0.406654	1.000000	324.759910	0.021292	0.000000
RS	27	0.439282	1.000000	334.304377	0.021918	0.000000
RS	28	0.474011	1.000000	343.389091	0.022513	0.000000
RS	29	0.510976	1.000000	351.913155	0.023072	0.000000
RS	30	0.550322	1.000000	359.770047	0.023587	0.000000
RS	31	0.592202	1.000000	366.848537	0.024052	0.000000
RS	32	0.636779	1.000000	373.033878	0.024457	0.000000
RS	33	0.684227	1.000000	378.209284	0.024796	0.000000
RS	34	0.734730	1.000000	382.257741	0.025062	0.000000
RS	35	0.788485	1.000000	385.064121	0.025246	0.000000
RS	36	0.845702	1.000000	386.517645	0.025341	0.000000
RS	37	0.906604	1.000000	386.514639	0.025341	0.000000
RS	38	0.971428	1.000000	384.961583	0.025239	0.000000
RS	39	1.040426	1.000000	381.778388	0.025030	0.000000
RS	40	1.113868	1.000000	376.901833	0.024711	0.000000
RS	41	1.192040	1.000000	370.289068	0.024277	0.000000
RS	42	1.275245	1.000000	361.921057	0.023728	0.000000
RS	43	1.363809	1.000000	351.805815	0.023065	0.000000
RS	44	1.458076	1.000000	339.981270	0.022290	0.000000
RS	45	1.558414	1.000000	326.517560	0.021407	0.000000
RS	46	1.665214	1.000000	311.518559	0.020424	0.000000
RS	47	1.778891	1.000000	295.122441	0.019349	0.000000
RS	48	1.899889	1.000000	277.501084	0.018194	0.000000
RS	49	2.028679	1.000000	258.858149	0.016971	0.000000
RS	50	2.165763	1.000000	239.425729	0.015697	0.000000
RS	51	2.311675	1.000000	219.459513	0.014388	0.000000
RS	52	2.466983	1.000000	199.232497	0.013062	0.000000
RS	53	2.632293	1.000000	179.027386	0.011737	0.000000
RS	54	2.808249	1.000000	159.127922	0.010433	0.000000
RS	55	2.995536	1.000000	139.809504	0.009166	0.000000
RS	56	3.194884	1.000000	121.329554	0.007955	0.000000
RS	57	3.407070	1.000000	103.918188	0.006813	0.000000
RS	58	3.632920	1.000000	87.769765	0.005754	0.000000
RS	59	3.873315	1.000000	73.035928	0.004788	0.000000
RS	60	4.129191	1.000000	59.820664	0.003922	0.000000
RS	61	4.401545	1.000000	48.177826	0.003159	0.000000
RS	62	4.691438	1.000000	38.111351	0.002499	0.000000
RS	63	5.000000	1.000000	106.242419	0.006966	0.000000
PA	4+25*2+4+6 0.068009351 0.013601870 5.000000000 1.000000000 1.000000000 1.000000000 1.000000000 1.000000000 1.000000000 1.000000000 1.000000000 1.000000000 1.000000000 1.000000000 1.000000000 1.000000000 1.000000000 1.000000000 1.000000000 1.000000000 1.000000000 1.000000000 1.000000000 1.000000000 1.000000000 1.000000000 1.000000000 1.000000000 1.000000000 1.000000000 1.000000000
//
IT	6274
RD	1
LK	-217851.335995
QD	-5269.714185 -> -2033.853357
RI	0.1068567381
TR	0.045816	0.009185
MT	8.980895
MM	C_pi: 1.368457, n_recomb: 14101.360439
RS	0	0.000000	0.252286	406.100402	0.028799	0.000960
RS	1	0.007419	0.252286	423.143198	0.030007	0.007951
RS	2	0.015389	0.252286	439.906262	0.031196	0.020519
RS	3	0.023949	0.252286	456.224912	0.032353	0.034305
RS	4	0.033145	0.247621	480.632292	0.034084	0.042334
RS	5	0.043023	0.247621	495.394947	0.035131	0.042226
RS	6	0.053634	0.322888	392.471945	0.027832	0.039409
RS	7	0.065033	0.322888	406.459581	0.028824	0.035667
RS	8	0.077277	0.435808	312.668589	0.022173	0.031225
RS	9	0.090429	0.435808	325.538673	0.023086	0.026908
RS	10	0.104557	0.569627	259.768917	0.018422	0.023292
RS	11	0.119733	0.569627	271.457636	0.019250	0.020524
RS	12	0.136035	0.704535	229.556609	0.016279	0.018524
RS	13	0.153547	0.704535	240.333344	0.017043	0.017130
RS	14	0.172358	0.830477	213.513695	0.015141	0.016184
RS	15	0.192564	0.830477	223.661734	0.015861	0.015563
RS	16	0.214270	0.944527	205.965171	0.014606	0.015182
RS	17	0.237586	0.944527	215.678419	0.015295	0.014985
RS	18	0.262631	1.047405	203.564971	0.014436	0.014930
RS	19	0.289535	1.047405	212.947552	0.015101	0.014974
RS	20	0.318435	1.143189	203.949046	0.014463	0.015074
RS	21	0.349479	1.143189	213.028743	0.015107	0.015187
RS	22	0.382826	1.237445	205.381016	0.014565	0.015283
RS	23	0.418648	1.237445	214.131106	0.015185	0.015350
RS	24	0.457126	1.334263	206.845365	0.014668	0.015386
RS	25	0.498460	1.334263	215.209886	0.015262	0.015387
RS	26	0.542860	1.436126	207.800432	0.014736	0.015349
RS	27	0.590555	1.436126	215.710436	0.015297	0.015263
RS	28	0.641787	1.544138	208.007410	0.014751	0.015124
RS	29	0.696821	1.544138	215.389508	0.015274	0.014934
RS	30	0.755938	1.657493	207.505423	0.014715	0.014698
RS	31	0.819441	1.657493	214.283934	0.015196	0.014427
RS	32	0.887654	1.773685	206.480591	0.014643	0.014135
RS	33	0.960929	1.773685	212.573443	0.015075	0.013836
RS	34	1.039640	1.889758	205.055552	0.014542	0.013540
RS	35	1.124191	1.889758	210.368435	0.014918	0.013253
RS	36	1.215015	2.003334	203.184843	0.014409	0.012979
RS	37	1.312577	2.003334	207.608518	0.014723	0.012721
RS	38	1.417377	2.112906	200.672398	0.014231	0.012477
RS	39	1.529952	2.112906	204.084737	0.014473	0.012247
RS	40	1.650880	2.217695	197.230552	0.013987	0.012029
RS	41	1.780779	2.217695	199.503028	0.014148	0.011822
RS	42	1.920315	2.317498	192.529002	0.013653	0.011625
RS	43	2.070204	2.317498	193.537565	0.013725	0.011434
RS	44	2.231213	2.412746	186.224671	0.013206	0.011249
RS	45	2.404167	2.412746	185.865931	0.013181	0.011065
RS	46	2.589953	2.504556	178.002302	0.012623	0.010879
RS	47	2.789523	2.504556	176.214815	0.012496	0.010689
RS	48	3.003899	2.594421	167.648855	0.011889	0.010491
RS	49	3.234179	2.594421	164.435226	0.011661	0.010285
RS	50	3.481545	2.683937	155.116580	0.011000	0.010071
RS	51	3.747262	2.683937	150.561937	0.010677	0.009846
RS	52	4.032693	2.775458	140.523167	0.009965	0.009611
RS	53	4.339301	2.775458	134.811698	0.009560	0.009361
RS	54	4.668656	2.928978	121.928626	0.008647	0.009096
RS	55	5.022446	2.928978	115.754447	0.008209	0.008811
RS	56	5.402484	2.928978	108.890813	0.007722	0.008508
RS	57	5.810718	2.928978	101.431180	0.007193	0.008189
RS	58	6.249238	3.644607	76.299385	0.005411	0.007857
RS	59	6.720293	3.644607	71.842111	0.005095	0.007519
RS	60	7.226296	3.644607	66.987379	0.004750	0.007184
RS	61	7.769839	3.644607	61.808484	0.004383	0.006859
RS	62	8.353708	3.644607	56.390561	0.003999	0.006554
RS	63	8.980895	3.644607	305.562456	0.021669	0.039525
PA	4+25*2+4+6 0.045816281 0.009184618 8.980895281 0.252286434 0.247621059 0.322888494 0.435808182 0.569626808 0.704534531 0.830476761 0.944527388 1.047405481 1.143189430 1.237445116 1.334262848 1.436125994 1.544137955 1.657492638 1.773685455 1.889757872 2.003334045 2.112906456 2.217695236 2.317498028 2.412746191 2.504555702 2.594420671 2.683937073 2.775457621 2.928977966 3.644606531
//
IT	4772
RD	2
LK	-212725.104732
QD	-2307.330033 -> -1264.246651
RI	0.1160383914
TR	0.037930	0.008880
MT	11.048476
MM	C_pi: 1.831114, n_recomb: 18210.210400
RS	0	0.000000	0.272603	507.561059	0.027872	0.000659
RS	1	0.007769	0.272603	531.059448	0.029163	0.005472
RS	2	0.016142	0.272603	554.371047	0.030443	0.014468
RS	3	0.025166	0.272603	577.275378	0.031701	0.025978
RS	4	0.034891	0.201266	806.549448	0.044291	0.038123
RS	5	0.045371	0.201266	823.498021	0.045222	0.046573
RS	6	0.056665	0.259754	653.146128	0.035867	0.039218
RS	7	0.068837	0.259754	670.494466	0.036820	0.041060
RS	8	0.081955	0.370177	485.055951	0.026636	0.031003
RS	9	0.096092	0.370177	502.446872	0.027591	0.030878
RS	10	0.111327	0.520410	371.431986	0.020397	0.023220
RS	11	0.127746	0.520410	387.414925	0.021275	0.022806
RS	12	0.145440	0.687267	306.557219	0.016834	0.018235
RS	13	0.164510	0.687267	321.017854	0.017628	0.018235
RS	14	0.185060	0.851556	271.540028	0.014911	0.015655
RS	15	0.207208	0.851556	284.866640	0.015643	0.016032
RS	16	0.231076	1.002004	254.018487	0.013949	0.014592
RS	17	0.256799	1.002004	266.582863	0.014639	0.015252
RS	18	0.284520	1.134558	247.001227	0.013564	0.014492
RS	19	0.314395	1.134558	259.045698	0.014225	0.015368
RS	20	0.346591	1.253870	245.662477	0.013490	0.014997
RS	21	0.381288	1.253870	257.288947	0.014129	0.015996
RS	22	0.418681	1.371481	246.148544	0.013517	0.015735
RS	23	0.458980	1.371481	257.347015	0.014132	0.016683
RS	24	0.502409	1.499188	245.911679	0.013504	0.016315
RS	25	0.549213	1.499188	256.617283	0.014092	0.017105
RS	26	0.599653	1.645713	243.727814	0.013384	0.016566
RS	27	0.654012	1.645713	253.869210	0.013941	0.017167
RS	28	0.712594	1.817143	239.283179	0.013140	0.016439
RS	29	0.775728	1.817143	248.806738	0.013663	0.016811
RS	30	0.843766	2.015517	233.058062	0.012798	0.015905
RS	31	0.917091	2.015517	241.933596	0.013286	0.016050
RS	32	0.996113	2.236810	226.112160	0.012417	0.015058
RS	33	1.081275	2.236810	234.323707	0.012868	0.015063
RS	34	1.173053	2.472496	219.477564	0.012052	0.014111
RS	35	1.271962	2.472496	227.006864	0.012466	0.014068
RS	36	1.378555	2.713561	213.691514	0.011735	0.013224
RS	37	1.493430	2.713561	220.504267	0.012109	0.013176
RS	38	1.617230	2.952761	208.809787	0.011467	0.012447
RS	39	1.750648	2.952761	214.848207	0.011798	0.012403
RS	40	1.894433	3.184805	204.606245	0.011236	0.011776
RS	41	2.049388	3.184805	209.786436	0.011520	0.011736
RS	42	2.216383	3.406225	200.703596	0.011021	0.011193
RS	43	2.396352	3.406225	204.916899	0.011253	0.011157
RS	44	2.590304	3.616196	196.591444	0.010796	0.010681
RS	45	2.799324	3.616196	199.712475	0.010967	0.010642
RS	46	3.024584	3.817151	191.657037	0.010525	0.010205
RS	47	3.267346	3.817151	193.561053	0.010629	0.010148
RS	48	3.528969	4.012949	185.340108	0.010178	0.009729
RS	49	3.810918	4.012949	185.923969	0.010210	0.009650
RS	50	4.114773	4.207668	177.220766	0.009732	0.009241
RS	51	4.442236	4.207668	176.424281	0.009688	0.009141
RS	52	4.795141	4.408092	166.953728	0.009168	0.008729
RS	53	5.175464	4.408092	164.790211	0.009049	0.008603
RS	54	5.585336	4.754334	150.322109	0.008255	0.008026
RS	55	6.027053	4.754334	147.396546	0.008094	0.007891
RS	56	6.503088	4.754334	143.470960	0.007879	0.007721
RS	57	7.016109	4.754334	138.549612	0.007608	0.007515
RS	58	7.568988	6.637086	96.703305	0.005310	0.005937
RS	59	8.164823	6.637086	95.193673	0.005227	0.005897
RS	60	8.806950	6.637086	93.050282	0.005110	0.005826
RS	61	9.498967	6.637086	90.267707	0.004957	0.005721
RS	62	10.244750	6.637086	86.855229	0.004770	0.005579
RS	63	11.048476	6.637086	694.849369	0.038157	0.044619
PA	4+25*2+4+6 0.037929980 0.008880286 11.048475564 0.272603223 0.201266026 0.259754126 0.370176735 0.520409676 0.687267463 0.851555561 1.002003816 1.134558085 1.253869620 1.371480743 1.499187924 1.645712603 1.817142669 2.015516713 2.236810047 2.472496413 2.713561450 2.952760658 3.184805177 3.406225439 3.616195899 3.817150516 4.012948805 4.207668056 4.408091895 4.754333618 6.637085843
//
IT	4810
RD	3
LK	-210980.028172
QD	-1525.542225 -> -1051.785182
RI	0.0924816141
TR	0.033523	0.009346
MT	12.112551
MM	C_pi: 2.290342, n_recomb: 23911.287867
RS	0	0.000000	0.379685	488.724042	0.020439	0.000449
RS	1	0.007925	0.379685	516.156056	0.021586	0.003735
RS	2	0.016479	0.379685	544.192993	0.022759	0.009905
RS	3	0.025711	0.379685	572.691055	0.023951	0.018053
RS	4	0.035674	0.204820	1101.680586	0.046074	0.035911
RS	5	0.046426	0.204820	1125.918987	0.047087	0.045443
RS	6	0.058031	0.249891	944.231194	0.039489	0.040306
RS	7	0.070556	0.249891	967.400668	0.040458	0.043580
RS	8	0.084074	0.358224	694.610878	0.029049	0.032182
RS	9	0.098662	0.358224	718.643785	0.030055	0.033181
RS	10	0.114407	0.518812	515.399416	0.021555	0.023959
RS	11	0.131400	0.518812	537.673493	0.022486	0.024187
RS	12	0.149739	0.706951	412.607753	0.017256	0.018522
RS	13	0.169532	0.706951	432.577846	0.018091	0.018868
RS	14	0.190894	0.896080	358.197907	0.014980	0.015647
RS	15	0.213949	0.896080	376.427229	0.015743	0.016235
RS	16	0.238831	1.066693	332.403787	0.013902	0.014446
RS	17	0.265684	1.066693	349.527830	0.014618	0.015259
RS	18	0.294667	1.208970	324.168825	0.013557	0.014344
RS	19	0.325946	1.208970	340.628872	0.014246	0.015366
RS	20	0.359704	1.327090	325.811501	0.013626	0.014967
RS	21	0.396138	1.327090	341.801340	0.014295	0.016154
RS	22	0.435459	1.437815	330.624033	0.013827	0.015939
RS	23	0.477896	1.437815	346.117802	0.014475	0.017155
RS	24	0.523697	1.560858	333.418476	0.013944	0.016811
RS	25	0.573128	1.560858	348.274618	0.014565	0.017905
RS	26	0.626477	1.711976	331.358577	0.013858	0.017269
RS	27	0.684053	1.711976	345.431302	0.014446	0.018169
RS	28	0.746193	1.903276	323.651307	0.013536	0.017199
RS	29	0.813258	1.903276	336.849932	0.014087	0.017851
RS	30	0.885638	2.141871	311.344595	0.013021	0.016584
RS	31	0.963754	2.141871	323.643105	0.013535	0.016971
RS	32	1.048061	2.425454	296.941929	0.012418	0.015558
RS	33	1.139051	2.425454	308.356168	0.012896	0.015758
RS	34	1.237251	2.742440	283.042943	0.011837	0.014396
RS	35	1.343234	2.742440	293.598703	0.012279	0.014513
RS	36	1.457617	3.077978	271.157107	0.011340	0.013318
RS	37	1.581066	3.077978	280.866308	0.011746	0.013406
RS	38	1.714298	3.418722	261.679427	0.010944	0.012396
RS	39	1.858089	3.418722	270.526055	0.011314	0.012469
RS	40	2.013277	3.753789	254.392512	0.010639	0.011625
RS	41	2.180764	3.753789	262.324292	0.010971	0.011687
RS	42	2.361525	4.074864	248.795800	0.010405	0.010983
RS	43	2.556612	4.074864	255.719694	0.010695	0.011038
RS	44	2.767161	4.378470	244.133899	0.010210	0.010446
RS	45	2.994397	4.378470	249.919512	0.010452	0.010489
RS	46	3.239642	4.667736	239.428057	0.010013	0.009967
RS	47	3.504324	4.667736	243.924384	0.010201	0.009984
RS	48	3.789983	4.948652	233.762917	0.009776	0.009499
RS	49	4.098282	4.948652	236.821040	0.009904	0.009487
RS	50	4.431015	5.227218	226.429682	0.009470	0.009022
RS	51	4.790119	5.227218	227.926026	0.009532	0.008983
RS	52	5.177684	5.513945	216.748474	0.009065	0.008523
RS	53	5.595964	5.513945	216.623589	0.009059	0.008456
RS	54	6.047396	6.015685	197.954567	0.008279	0.007772
RS	55	6.534605	6.015685	196.851234	0.008233	0.007698
RS	56	7.060428	6.015685	194.487716	0.008134	0.007588
RS	57	7.627925	6.015685	190.811303	0.007980	0.007439
RS	58	8.240399	9.102427	125.064150	0.005230	0.005284
RS	59	8.901414	9.102427	125.551540	0.005251	0.005304
RS	60	9.614817	9.102427	125.318890	0.005241	0.005294
RS	61	10.384761	9.102427	124.313438	0.005199	0.005250
RS	62	11.215727	9.102427	122.493385	0.005123	0.005166
RS	63	12.112551	9.102427	1233.133336	0.051571	0.048650
PA	4+25*2+4+6 0.033522537 0.009346237 12.112550510 0.379684979 0.204820028 0.249890626 0.358224088 0.518811585 0.706951316 0.896080121 1.066693119 1.208970395 1.327089820 1.437815184 1.560858200 1.711975789 1.903276094 2.141870936 2.425454287 2.742439969 3.077977855 3.418722361 3.753788534 4.074864346 4.378469920 4.667736394 4.948652036 5.227218269 5.513944607 6.015684567 9.102427470
//
IT	4864
RD	4
LK	-210137.405885
QD	-1221.603359 -> -928.546227
RI	0.0674865150
TR	0.030447	0.009979
MT	12.750686
MM	C_pi: 2.654625, n_recomb: 29515.125820
RS	0	0.000000	0.549543	421.654560	0.014286	0.000313
RS	1	0.008013	0.549543	448.605378	0.015199	0.002601
RS	2	0.016668	0.549543	476.700909	0.016151	0.006881
RS	3	0.026016	0.549543	505.893573	0.017140	0.012566
RS	4	0.036113	0.217262	1335.743815	0.045256	0.034249
RS	5	0.047020	0.217262	1369.479815	0.046399	0.043565
RS	6	0.058800	0.248999	1224.523008	0.041488	0.041319
RS	7	0.071524	0.248999	1254.285031	0.042496	0.045039
RS	8	0.085268	0.355298	904.534484	0.030646	0.033302
RS	9	0.100113	0.355298	935.548207	0.031697	0.034653
RS	10	0.116147	0.524217	658.669667	0.022316	0.024538
RS	11	0.133467	0.524217	687.482536	0.023293	0.024999
RS	12	0.152174	0.730453	516.336152	0.017494	0.018686
RS	13	0.172380	0.730453	541.951499	0.018362	0.019136
RS	14	0.194205	0.941047	442.113088	0.014979	0.015570
RS	15	0.217779	0.941047	465.316085	0.015765	0.016191
RS	16	0.243242	1.128198	408.634167	0.013845	0.014256
RS	17	0.270745	1.128198	430.389837	0.014582	0.015061
RS	18	0.300452	1.275690	400.740448	0.013577	0.014138
RS	19	0.332539	1.275690	421.745929	0.014289	0.015136
RS	20	0.367197	1.386493	408.008167	0.013824	0.014832
RS	21	0.404633	1.386493	428.582551	0.014521	0.016004
RS	22	0.445068	1.481797	420.723372	0.014255	0.015953
RS	23	0.488743	1.481797	440.817744	0.014935	0.017204
RS	24	0.535917	1.588259	430.356080	0.014581	0.017034
RS	25	0.586872	1.588259	449.706638	0.015236	0.018222
RS	26	0.641909	1.727811	431.476369	0.014619	0.017677
RS	27	0.701356	1.727811	449.808858	0.015240	0.018699
RS	28	0.765567	1.917669	422.128859	0.014302	0.017683
RS	29	0.834922	1.917669	439.281911	0.014883	0.018469
RS	30	0.909835	2.169561	403.835220	0.013682	0.017029
RS	31	0.990751	2.169561	419.776838	0.014222	0.017555
RS	32	1.078150	2.483906	380.997776	0.012909	0.015892
RS	33	1.172552	2.483906	395.773162	0.013409	0.016220
RS	34	1.274519	2.848311	358.412718	0.012143	0.014595
RS	35	1.384656	2.848311	372.086138	0.012607	0.014820
RS	36	1.503617	3.244196	338.993888	0.011485	0.013392
RS	37	1.632111	3.244196	351.615752	0.011913	0.013573
RS	38	1.770901	3.653425	323.636574	0.010965	0.012378
RS	39	1.920812	3.653425	335.226105	0.011358	0.012533
RS	40	2.082734	4.060217	312.136861	0.010575	0.011552
RS	41	2.257631	4.060217	322.669663	0.010932	0.011688
RS	42	2.446542	4.451520	303.834099	0.010294	0.010889
RS	43	2.650590	4.451520	313.232458	0.010613	0.011011
RS	44	2.870988	4.820803	297.677397	0.010086	0.010357
RS	45	3.109046	4.820803	305.809457	0.010361	0.010461
RS	46	3.366179	5.171319	292.260304	0.009902	0.009900
RS	47	3.643915	5.171319	298.956975	0.010129	0.009975
RS	48	3.943906	5.510846	286.263814	0.009699	0.009463
RS	49	4.267934	5.510846	291.344972	0.009871	0.009502
RS	50	4.617925	5.846981	278.683855	0.009442	0.009016
RS	51	4.995961	5.846981	281.984825	0.009554	0.009021
RS	52	5.404287	6.193049	268.533221	0.009098	0.008540
RS	53	5.845332	6.193049	269.951222	0.009146	0.008511
RS	54	6.321716	6.805501	246.444839	0.008350	0.007768
RS	55	6.836273	6.805501	246.706237	0.008359	0.007728
RS	56	7.392059	6.805501	245.467110	0.008317	0.007651
RS	57	7.992379	6.805501	242.631324	0.008221	0.007533
RS	58	8.640801	11.005968	150.126907	0.005086	0.004961
RS	59	9.341179	11.005968	152.302985	0.005160	0.005008
RS	60	10.097677	11.005968	153.734700	0.005209	0.005029
RS	61	10.914791	11.005968	154.338066	0.005229	0.005019
RS	62	11.797379	11.005968	154.035809	0.005219	0.004973
RS	63	12.750686	11.005968	1794.405814	0.060796	0.052481
PA	4+25*2+4+6 0.030446808 0.009978526 12.750686065 0.549542676 0.217262163 0.248999092 0.355298035 0.524217274 0.730453469 0.941046666 1.128197737 1.275690117 1.386492561 1.481796662 1.588259436 1.727810621 1.917668746 2.169561063 2.483906159 2.848311141 3.244195693 3.653425011 4.060216525 4.451520069 4.820803214 5.171319044 5.510846121 5.846981342 6.193049281 6.805500758 11.005968114
//
IT	3691
RD	5
LK	-209591.228887
QD	-1038.566552 -> -819.957539
RI	0.0483569678
TR	0.028028	0.010618
MT	13.211392
MM	C_pi: 2.942196, n_recomb: 34726.140342
RS	0	0.000000	0.797322	344.466761	0.009920	0.000221
RS	1	0.008073	0.797322	368.391793	0.010608	0.001829
RS	2	0.016798	0.797322	393.645099	0.011336	0.004824
RS	3	0.026227	0.797322	420.244797	0.012102	0.008800
RS	4	0.036418	0.232292	1512.905737	0.043567	0.032688
RS	5	0.047431	0.232292	1556.472172	0.044821	0.041588
RS	6	0.059333	0.250114	1484.189426	0.042740	0.042128
RS	7	0.072197	0.250114	1520.578713	0.043788	0.046038
RS	8	0.086098	0.354254	1104.794348	0.031814	0.034265
RS	9	0.101122	0.354254	1142.559224	0.032902	0.035760
RS	10	0.117359	0.530433	792.802971	0.022830	0.024965
RS	11	0.134907	0.530433	827.906360	0.023841	0.025545
RS	12	0.153872	0.753581	610.331866	0.017576	0.018737
RS	13	0.174367	0.753581	641.278615	0.018467	0.019232
RS	14	0.196517	0.985241	516.109082	0.014862	0.015413
RS	15	0.220455	0.985241	543.926884	0.015663	0.016030
RS	16	0.246326	1.189311	475.070713	0.013680	0.014003
RS	17	0.274286	1.189311	501.098129	0.014430	0.014770
RS	18	0.304502	1.342578	468.024823	0.013478	0.013866
RS	19	0.337158	1.342578	493.260968	0.014204	0.014804
RS	20	0.372451	1.446243	482.106020	0.013883	0.014609
RS	21	0.410593	1.446243	507.034833	0.014601	0.015717
RS	22	0.451814	1.525435	504.861062	0.014538	0.015844
RS	23	0.496362	1.525435	529.424146	0.015246	0.017058
RS	24	0.544508	1.613106	524.216113	0.015096	0.017094
RS	25	0.596540	1.613106	548.001468	0.015781	0.018291
RS	26	0.652772	1.736580	531.414474	0.015303	0.017910
RS	27	0.713545	1.736580	553.972546	0.015953	0.018975
RS	28	0.779224	1.917237	522.551149	0.015048	0.018013
RS	29	0.850205	1.917237	543.616309	0.015654	0.018865
RS	30	0.926916	2.170451	499.268289	0.014377	0.017359
RS	31	1.009821	2.170451	518.794803	0.014940	0.017966
RS	32	1.099418	2.499197	468.053532	0.013478	0.016159
RS	33	1.196249	2.499197	486.119143	0.013999	0.016569
RS	34	1.300897	2.891262	436.347235	0.012565	0.014771
RS	35	1.413994	2.891262	453.053949	0.013046	0.015070
RS	36	1.536221	3.325774	408.832006	0.011773	0.013481
RS	37	1.668316	3.325774	424.263439	0.012217	0.013725
RS	38	1.811075	3.780984	387.075306	0.011147	0.012401
RS	39	1.965359	3.780984	401.280048	0.011556	0.012613
RS	40	2.132098	4.237053	370.926665	0.010681	0.011538
RS	41	2.312299	4.237053	383.903546	0.011055	0.011726
RS	42	2.507048	4.676797	359.551816	0.010354	0.010865
RS	43	2.717519	4.676797	371.235276	0.010690	0.011035
RS	44	2.944981	5.090753	351.579009	0.010124	0.010343
RS	45	3.190808	5.090753	361.833881	0.010420	0.010493
RS	46	3.456480	5.481936	345.140185	0.009939	0.009912
RS	47	3.743600	5.481936	353.778827	0.010188	0.010030
RS	48	4.053899	5.859710	338.468543	0.009747	0.009508
RS	49	4.389250	5.859710	345.281754	0.009943	0.009586
RS	50	4.751674	6.233311	330.234939	0.009510	0.009091
RS	51	5.143358	6.233311	335.023455	0.009648	0.009130
RS	52	5.566662	6.618629	319.136741	0.009190	0.008637
RS	53	6.024140	6.618629	321.766919	0.009266	0.008636
RS	54	6.518552	7.309668	293.208869	0.008443	0.007850
RS	55	7.052878	7.309668	294.521884	0.008481	0.007832
RS	56	7.630341	7.309668	294.096585	0.008469	0.007775
RS	57	8.254423	7.309668	291.800884	0.008403	0.007674
RS	58	8.928889	12.543385	171.036008	0.004925	0.004745
RS	59	9.657805	12.543385	174.671126	0.005030	0.004811
RS	60	10.445568	12.543385	177.567559	0.005113	0.004855
RS	61	11.296928	12.543385	179.619436	0.005172	0.004870
RS	62	12.217020	12.543385	180.723774	0.005204	0.004854
RS	63	13.211392	12.543385	2332.688314	0.067174	0.056209
PA	4+25*2+4+6 0.028028199 0.010617605 13.211392054 0.797322341 0.232291740 0.250114223 0.354254243 0.530433186 0.753581077 0.985241243 1.189310743 1.342578395 1.446242952 1.525434778 1.613106283 1.736580046 1.917237142 2.170450757 2.499197301 2.891262244 3.325774262 3.780984237 4.237052566 4.676796933 5.090753225 5.481935716 5.859710347 6.233311382 6.618629247 7.309668414 12.543385041
//
IT	5059
RD	6
LK	-209174.963851
QD	-897.448741 -> -721.269453
RI	0.0346856062
TR	0.025996	0.011212
MT	13.601670
MM	C_pi: 3.185507, n_recomb: 39614.366148
RS	0	0.000000	1.155009	272.751030	0.006885	0.000156
RS	1	0.008123	1.155009	292.769544	0.007390	0.001288
RS	2	0.016905	1.155009	314.071787	0.007928	0.003389
RS	3	0.026401	1.155009	336.708948	0.008500	0.006175
RS	4	0.036668	0.248877	1645.192079	0.041530	0.031105
RS	5	0.047770	0.248877	1698.279904	0.042870	0.039580
RS	6	0.059773	0.251867	1726.294264	0.043577	0.042748
RS	7	0.072750	0.251867	1769.237589	0.044662	0.046780
RS	8	0.086783	0.353602	1297.052262	0.032742	0.035110
RS	9	0.101954	0.353602	1341.305304	0.033859	0.036696
RS	10	0.118359	0.536172	919.222963	0.023204	0.025309
RS	11	0.136095	0.536172	960.364448	0.024243	0.025975
RS	12	0.155273	0.775475	695.912641	0.017567	0.018732
RS	13	0.176008	0.775475	731.884153	0.018475	0.019259
RS	14	0.198427	1.028499	581.271287	0.014673	0.015220
RS	15	0.222668	1.028499	613.348664	0.015483	0.015829
RS	16	0.248877	1.250876	532.384245	0.013439	0.013721
RS	17	0.277216	1.250876	562.311545	0.014195	0.014451
RS	18	0.307856	1.411837	526.000096	0.013278	0.013559
RS	19	0.340985	1.411837	555.115799	0.014013	0.014439
RS	20	0.376805	1.510234	547.083464	0.013810	0.014334
RS	21	0.415535	1.510234	576.077325	0.014542	0.015375
RS	22	0.457410	1.574810	580.840361	0.014662	0.015659
RS	23	0.502687	1.574810	609.673452	0.015390	0.016818
RS	24	0.551642	1.644496	611.779389	0.015443	0.017053
RS	25	0.604573	1.644496	639.885605	0.016153	0.018228
RS	26	0.661804	1.751584	627.390726	0.015837	0.018027
RS	27	0.723683	1.751584	654.107748	0.016512	0.019101
RS	28	0.790589	1.921004	621.105517	0.015679	0.018241
RS	29	0.862929	1.921004	646.026604	0.016308	0.019124
RS	30	0.941145	2.171014	594.192884	0.014999	0.017617
RS	31	1.025714	2.171014	617.244873	0.015581	0.018273
RS	32	1.117153	2.506758	555.189009	0.014015	0.016384
RS	33	1.216019	2.506758	576.483838	0.014552	0.016850
RS	34	1.322916	2.916510	514.460663	0.012987	0.014936
RS	35	1.438496	2.916510	534.139222	0.013483	0.015285
RS	36	1.563464	3.377877	478.751390	0.012085	0.013581
RS	37	1.698583	3.377877	496.927547	0.012544	0.013869
RS	38	1.844677	3.866212	450.471606	0.011371	0.012451
RS	39	2.002638	3.866212	467.219069	0.011794	0.012704
RS	40	2.173430	4.358197	429.583373	0.010844	0.011561
RS	41	2.358095	4.358197	444.920320	0.011231	0.011788
RS	42	2.557759	4.833060	415.080957	0.010478	0.010884
RS	43	2.773642	4.833060	428.950587	0.010828	0.011089
RS	44	3.007061	5.278624	405.262869	0.010230	0.010374
RS	45	3.259439	5.278624	417.523385	0.010540	0.010556
RS	46	3.532318	5.697470	397.780944	0.010041	0.009965
RS	47	3.827361	5.697470	408.222664	0.010305	0.010116
RS	48	4.146371	6.100373	390.386060	0.009855	0.009590
RS	49	4.491292	6.100373	398.767786	0.010066	0.009699
RS	50	4.864231	6.498391	381.381621	0.009627	0.009202
RS	51	5.267463	6.498391	387.469134	0.009781	0.009267
RS	52	5.703448	6.910088	369.119202	0.009318	0.008768
RS	53	6.174846	6.910088	372.752656	0.009410	0.008787
RS	54	6.684536	7.659921	338.997947	0.008557	0.007965
RS	55	7.235626	7.659921	341.158497	0.008612	0.007963
RS	56	7.831480	7.659921	341.335201	0.008616	0.007920
RS	57	8.475733	7.659921	339.363666	0.008567	0.007830
RS	58	9.172318	13.884270	188.948514	0.004770	0.004574
RS	59	9.925484	13.884270	193.892089	0.004894	0.004657
RS	60	10.739828	13.884270	198.118513	0.005001	0.004718
RS	61	11.620319	13.884270	201.505438	0.005087	0.004755
RS	62	12.572330	13.884270	203.929992	0.005148	0.004764
RS	63	13.601670	13.884270	2849.385887	0.071928	0.059778
PA	4+25*2+4+6 0.025995582 0.011211710 13.601669993 1.155009360 0.248877077 0.251866923 0.353602036 0.536171667 0.775474668 1.028499453 1.250875655 1.411836847 1.510234391 1.574809603 1.644496117 1.751583772 1.921003687 2.171013770 2.506758106 2.916509668 3.377877454 3.866211577 4.358196817 4.833060207 5.278624087 5.697469701 6.100372751 6.498390710 6.910088198 7.659921500 13.884270367
//
IT	5197
RD	7
LK	-208836.950317
QD	-780.254491 -> -634.347526
RI	0.0250797250
TR	0.024226	0.011743
MT	13.968512
MM	C_pi: 3.406172, n_recomb: 44274.112241
RS	0	0.000000	1.673580	211.336673	0.004773	0.000109
RS	1	0.008168	1.673580	227.451919	0.005137	0.000904
RS	2	0.017003	1.673580	244.695466	0.005527	0.002375
RS	3	0.026560	1.673580	263.129321	0.005943	0.004324
RS	4	0.036898	0.267118	1741.158473	0.039327	0.029457
RS	5	0.048080	0.267118	1803.224753	0.040729	0.037530
RS	6	0.060175	0.254010	1954.464320	0.044145	0.043198
RS	7	0.073258	0.254010	2003.950843	0.045262	0.047336
RS	8	0.087410	0.352978	1484.532440	0.033530	0.035880
RS	9	0.102718	0.352978	1535.082309	0.034672	0.037543
RS	10	0.119276	0.541063	1040.830925	0.023509	0.025622
RS	11	0.137187	0.541063	1087.844210	0.024571	0.026360
RS	12	0.156561	0.795715	775.715678	0.017521	0.018713
RS	13	0.177517	0.795715	816.497067	0.018442	0.019269
RS	14	0.200185	1.070354	639.997688	0.014455	0.015023
RS	15	0.224704	1.070354	676.066110	0.015270	0.015626
RS	16	0.251226	1.312459	582.734503	0.013162	0.013437
RS	17	0.279915	1.312459	616.263742	0.013919	0.014136
RS	18	0.310946	1.483198	576.481283	0.013021	0.013245
RS	19	0.344513	1.483198	609.178905	0.013759	0.014075
RS	20	0.380821	1.578455	604.211258	0.013647	0.014036
RS	21	0.420095	1.578455	637.010724	0.014388	0.015017
RS	22	0.462577	1.630278	649.180141	0.014663	0.015431
RS	23	0.508529	1.630278	682.098715	0.015406	0.016536
RS	24	0.558234	1.683464	692.758395	0.015647	0.016948
RS	25	0.611999	1.683464	725.086166	0.016377	0.018090
RS	26	0.670156	1.775082	718.508763	0.016229	0.018067
RS	27	0.733063	1.775082	749.344913	0.016925	0.019136
RS	28	0.801108	1.933254	716.635559	0.016186	0.018396
RS	29	0.874712	1.933254	745.394861	0.016836	0.019296
RS	30	0.954327	2.178658	687.491332	0.015528	0.017821
RS	31	1.040445	2.178658	714.052745	0.016128	0.018509
RS	32	1.133598	2.518262	641.484255	0.014489	0.016579
RS	33	1.234360	2.518262	665.991463	0.015042	0.017084
RS	34	1.343351	2.940889	592.064601	0.013373	0.015089
RS	35	1.461246	2.940889	614.698674	0.013884	0.015476
RS	36	1.588770	3.423019	548.270456	0.012384	0.013686
RS	37	1.726710	3.423019	569.174420	0.012856	0.014008
RS	38	1.875917	3.937513	513.515539	0.011599	0.012518
RS	39	2.037312	3.937513	532.785855	0.012034	0.012801
RS	40	2.211890	4.457925	487.943265	0.011021	0.011608
RS	41	2.400727	4.457925	505.615025	0.011420	0.011863
RS	42	2.604989	4.960239	470.390931	0.010625	0.010929
RS	43	2.825935	4.960239	486.413594	0.010986	0.011161
RS	44	3.064928	5.429780	458.824066	0.010363	0.010430
RS	45	3.323442	5.429780	473.046125	0.010684	0.010638
RS	46	3.603072	5.868563	450.406719	0.010173	0.010042
RS	47	3.905542	5.868563	462.592308	0.010448	0.010218
RS	48	4.232719	6.288627	442.379736	0.009992	0.009694
RS	49	4.586619	6.288627	452.250926	0.010215	0.009827
RS	50	4.969427	6.703012	432.634021	0.009772	0.009331
RS	51	5.383503	6.703012	439.918254	0.009936	0.009416
RS	52	5.831400	7.133153	419.133710	0.009467	0.008913
RS	53	6.315882	7.133153	423.645719	0.009569	0.008949
RS	54	6.839938	7.929942	384.564649	0.008686	0.008094
RS	55	7.406798	7.929942	387.446580	0.008751	0.008105
RS	56	8.019961	7.929942	388.087634	0.008766	0.008071
RS	57	8.683207	7.929942	386.292632	0.008725	0.007988
RS	58	9.400627	15.132878	204.782313	0.004625	0.004428
RS	59	10.176648	15.132878	210.941218	0.004764	0.004523
RS	60	11.016054	15.132878	216.414930	0.004888	0.004601
RS	61	11.924024	15.132878	221.068018	0.004993	0.004656
RS	62	12.906157	15.132878	224.761413	0.005077	0.004686
RS	63	13.968512	15.132878	3354.162988	0.075759	0.063139
PA	4+25*2+4+6 0.024226025 0.011743407 13.968512290 1.673580337 0.267118314 0.254009979 0.352977840 0.541062569 0.795714726 1.070353944 1.312458773 1.483197856 1.578455023 1.630278382 1.683464008 1.775081858 1.933254350 2.178657835 2.518261821 2.940888642 3.423018862 3.937512847 4.457925166 4.960239179 5.429780137 5.868563427 6.288627023 6.703011658 7.133153451 7.929942469 15.132877807
//
IT	4627
RD	8
LK	-208556.323198
QD	-681.565583 -> -559.497296
RI	0.0183551927
TR	0.022659	0.012209
MT	14.331521
MM	C_pi: 3.615620, n_recomb: 48762.117477
RS	0	0.000000	2.431060	160.887997	0.003299	0.000076
RS	1	0.008212	2.431060	173.497774	0.003558	0.000631
RS	2	0.017098	2.431060	187.042639	0.003836	0.001656
RS	3	0.026714	2.431060	201.582878	0.004134	0.003014
RS	4	0.037119	0.287381	1805.862160	0.037034	0.027748
RS	5	0.048380	0.287381	1876.204503	0.038477	0.035429
RS	6	0.060564	0.256540	2170.399145	0.044510	0.043493
RS	7	0.073750	0.256540	2226.492069	0.045660	0.047736
RS	8	0.088018	0.352302	1669.398785	0.034236	0.036602
RS	9	0.103457	0.352302	1726.111566	0.035399	0.038342
RS	10	0.120165	0.544996	1159.816937	0.023785	0.025931
RS	11	0.138244	0.544996	1212.603228	0.024868	0.026736
RS	12	0.157809	0.814088	851.757064	0.017468	0.018702
RS	13	0.178980	0.814088	897.208061	0.018400	0.019287
RS	14	0.201889	1.110345	694.193292	0.014236	0.014840
RS	15	0.226680	1.110345	734.058116	0.015054	0.015441
RS	16	0.253506	1.373380	627.924584	0.012877	0.013167
RS	17	0.282535	1.373380	664.824416	0.013634	0.013843
RS	18	0.313949	1.555795	621.147383	0.012738	0.012938
RS	19	0.347941	1.555795	657.182438	0.013477	0.013728
RS	20	0.384726	1.649892	654.916966	0.013431	0.013735
RS	21	0.424530	1.649892	691.296711	0.014177	0.014665
RS	22	0.467604	1.690709	710.870451	0.014578	0.015183
RS	23	0.514215	1.690709	747.706647	0.015334	0.016239
RS	24	0.564653	1.728844	767.584151	0.015741	0.016803
RS	25	0.619233	1.728844	804.044512	0.016489	0.017913
RS	26	0.678296	1.806088	804.698296	0.016503	0.018056
RS	27	0.742208	1.806088	839.629681	0.017219	0.019113
RS	28	0.811369	1.953605	808.762045	0.016586	0.018499
RS	29	0.886209	1.953605	841.366164	0.017255	0.019407
RS	30	0.967195	2.194187	778.696621	0.015969	0.017985
RS	31	1.054832	2.194187	808.779586	0.016586	0.018697
RS	32	1.149665	2.536365	726.526907	0.014899	0.016749
RS	33	1.252285	2.536365	754.257463	0.015468	0.017284
RS	34	1.363333	2.969524	668.842478	0.013716	0.015233
RS	35	1.483499	2.969524	694.442349	0.014241	0.015649
RS	36	1.613534	3.469211	617.164933	0.012657	0.013793
RS	37	1.754246	3.469211	640.806241	0.013141	0.014141
RS	38	1.906514	4.006030	576.058802	0.011814	0.012595
RS	39	2.071286	4.006030	597.859744	0.012261	0.012902
RS	40	2.249589	4.550614	545.919384	0.011196	0.011669
RS	41	2.442533	4.550614	565.930725	0.011606	0.011948
RS	42	2.651322	5.075918	525.448064	0.010776	0.010989
RS	43	2.877256	5.075918	543.623932	0.011148	0.011244
RS	44	3.121744	5.564917	512.280135	0.010506	0.010502
RS	45	3.386308	5.564917	528.456791	0.010837	0.010731
RS	46	3.672598	6.019003	503.087050	0.010317	0.010134
RS	47	3.982398	6.019003	516.998425	0.010602	0.010329
RS	48	4.317638	6.451334	494.579652	0.010143	0.009808
RS	49	4.680408	6.451334	505.905809	0.010375	0.009961
RS	50	5.072968	6.877003	484.195368	0.009930	0.009468
RS	51	5.497764	6.877003	492.620587	0.010103	0.009570
RS	52	5.957443	7.320523	469.462414	0.009628	0.009066
RS	53	6.454871	7.320523	474.774784	0.009737	0.009113
RS	54	6.993147	8.156777	430.260443	0.008824	0.008230
RS	55	7.575625	8.156777	433.781033	0.008896	0.008250
RS	56	8.205935	8.156777	434.791366	0.008917	0.008223
RS	57	8.888005	8.156777	433.065964	0.008881	0.008146
RS	58	9.626086	16.343811	219.057648	0.004492	0.004297
RS	59	10.424777	16.343811	226.369062	0.004642	0.004404
RS	60	11.289056	16.343811	233.035182	0.004779	0.004494
RS	61	12.224307	16.343811	238.909915	0.004899	0.004565
RS	62	13.236360	16.343811	243.840625	0.005001	0.004613
RS	63	14.331521	16.343811	3853.217338	0.079021	0.066266
PA	4+25*2+4+6 0.022659049 0.012209335 14.331520751 2.431059560 0.287380896 0.256539721 0.352301895 0.544995502 0.814088067 1.110344614 1.373380108 1.555794669 1.649892059 1.690708584 1.728844404 1.806088098 1.953605056 2.194186789 2.536365094 2.969524118 3.469210761 4.006030368 4.550614380 5.075917670 5.564916715 6.019002675 6.451333828 6.877003252 7.320522912 8.156777404 16.343810847
//
IT	4985
RD	9
LK	-208321.332537
QD	-598.344813 -> -495.716098
RI	0.0136482788
TR	0.021261	0.012612
MT	14.697889
MM	C_pi: 3.819146, n_recomb: 53102.690240
RS	0	0.000000	3.546020	120.575233	0.002271	0.000053
RS	1	0.008255	3.546020	130.219656	0.002452	0.000437
RS	2	0.017191	3.546020	140.607995	0.002648	0.001147
RS	3	0.026865	3.546020	151.792921	0.002858	0.002088
RS	4	0.037338	0.310070	1842.695986	0.034701	0.025998
RS	5	0.048675	0.310070	1920.450832	0.036165	0.033293
RS	6	0.060948	0.259482	2374.346496	0.044712	0.043648
RS	7	0.074234	0.259482	2437.153666	0.045895	0.047995
RS	8	0.088617	0.351561	1852.693341	0.034889	0.037293
RS	9	0.104187	0.351561	1915.461418	0.036071	0.039111
RS	10	0.121043	0.547967	1277.474786	0.024057	0.026252
RS	11	0.139290	0.547967	1335.970288	0.025158	0.027119
RS	12	0.159043	0.830479	925.328525	0.017425	0.018711
RS	13	0.180426	0.830479	975.354412	0.018367	0.019324
RS	14	0.203575	1.148135	745.099159	0.014031	0.014678
RS	15	0.228635	1.148135	788.613283	0.014851	0.015280
RS	16	0.255764	1.433034	669.178550	0.012602	0.012917
RS	17	0.285132	1.433034	709.262347	0.013356	0.013575
RS	18	0.316924	1.628782	661.198489	0.012451	0.012648
RS	19	0.351341	1.628782	700.363003	0.013189	0.013405
RS	20	0.388599	1.723464	700.307557	0.013188	0.013441
RS	21	0.428932	1.723464	740.064762	0.013936	0.014330
RS	22	0.472595	1.754803	766.772460	0.014439	0.014928
RS	23	0.519862	1.754803	807.364653	0.015204	0.015942
RS	24	0.571031	1.779136	836.741828	0.015757	0.016636
RS	25	0.626424	1.779136	877.242394	0.016520	0.017715
RS	26	0.686390	1.843012	886.038609	0.016685	0.018008
RS	27	0.751306	1.843012	925.038688	0.017420	0.019053
RS	28	0.821580	1.980546	897.283823	0.016897	0.018564
RS	29	0.897656	1.980546	933.742726	0.017584	0.019477
RS	30	0.980012	2.216472	867.490743	0.016336	0.018118
RS	31	1.069166	2.216472	901.114729	0.016969	0.018847
RS	32	1.165679	2.560723	809.992752	0.015253	0.016899
RS	33	1.270160	2.560723	840.965557	0.015837	0.017458
RS	34	1.383266	3.003199	744.516607	0.014020	0.015366
RS	35	1.505708	3.003199	773.099852	0.014559	0.015806
RS	36	1.638258	3.518645	685.206495	0.012903	0.013899
RS	37	1.781749	3.518645	711.601726	0.013400	0.014268
RS	38	1.937086	4.075568	637.909498	0.012013	0.012677
RS	39	2.105246	4.075568	662.256444	0.012471	0.013003
RS	40	2.287287	4.641772	603.348330	0.011362	0.011739
RS	41	2.484355	4.641772	625.712947	0.011783	0.012036
RS	42	2.697692	5.187328	580.110568	0.010924	0.011060
RS	43	2.928639	5.187328	600.450713	0.011307	0.011332
RS	44	3.178650	5.692953	565.509026	0.010649	0.010584
RS	45	3.449300	5.692953	583.646669	0.010991	0.010830
RS	46	3.742291	6.159381	555.720631	0.010465	0.010234
RS	47	4.059469	6.159381	571.355725	0.010759	0.010445
RS	48	4.402830	6.600790	546.909790	0.010299	0.009930
RS	49	4.774534	6.600790	559.675008	0.010539	0.010097
RS	50	5.176923	7.034333	536.024857	0.010094	0.009610
RS	51	5.612528	7.034333	545.555832	0.010274	0.009725
RS	52	6.084093	7.487731	520.109997	0.009794	0.009220
RS	53	6.594584	7.487731	526.165747	0.009908	0.009278
RS	54	7.147216	8.358142	476.149106	0.008967	0.008367
RS	55	7.745468	8.358142	480.245055	0.009044	0.008395
RS	56	8.393104	8.358142	481.549284	0.009068	0.008374
RS	57	9.094202	8.358142	479.806093	0.009035	0.008300
RS	58	9.853176	17.542215	232.051565	0.004370	0.004176
RS	59	10.674802	17.542215	240.465081	0.004528	0.004293
RS	60	11.564252	17.542215	248.279468	0.004675	0.004395
RS	61	12.527126	17.542215	255.339878	0.004808	0.004480
RS	62	13.569484	17.542215	261.482197	0.004924	0.004544
RS	63	14.697889	17.542215	4348.434387	0.081887	0.069150
PA	4+25*2+4+6 0.021260805 0.012612368 14.697888544 3.546019511 0.310069803 0.259481701 0.351561392 0.547967162 0.830479282 1.148134892 1.433033661 1.628781522 1.723464281 1.754803119 1.779135538 1.843012473 1.980545525 2.216472336 2.560723078 3.003198941 3.518644672 4.075568257 4.641771964 5.187328045 5.692952930 6.159381360 6.600790432 7.034333222 7.487730806 8.358142245 17.542214579
//
IT	5274
RD	10
LK	-208123.664863
QD	-528.104398 -> -441.520458
RI	0.0103544773
TR	0.020009	0.012958
MT	15.068929
MM	C_pi: 4.018769, n_recomb: 57301.514843
RS	0	0.000000	5.198238	89.075337	0.001555	0.000036
RS	1	0.008297	5.198238	96.311500	0.001681	0.000300
RS	2	0.017283	5.198238	104.121622	0.001817	0.000789
RS	3	0.027015	5.198238	112.548837	0.001964	0.001437
RS	4	0.037554	0.335569	1854.638154	0.032366	0.024239
RS	5	0.048968	0.335569	1938.788071	0.033835	0.031146
RS	6	0.061328	0.262843	2565.877507	0.044779	0.043681
RS	7	0.074714	0.262843	2635.518105	0.045994	0.048129
RS	8	0.089211	0.350745	2034.772449	0.035510	0.037965
RS	9	0.104911	0.350745	2103.489728	0.036709	0.039860
RS	10	0.121913	0.549999	1394.505446	0.024336	0.026592
RS	11	0.140326	0.549999	1458.656903	0.025456	0.027517
RS	12	0.160268	0.844879	997.152986	0.017402	0.018743
RS	13	0.181863	0.844879	1051.680878	0.018353	0.019384
RS	14	0.205251	1.183511	793.467994	0.013847	0.014539
RS	15	0.230579	1.183511	840.511033	0.014668	0.015145
RS	16	0.258008	1.490946	707.278845	0.012343	0.012691
RS	17	0.287714	1.490946	750.386865	0.013095	0.013335
RS	18	0.319885	1.701460	697.437188	0.012171	0.012377
RS	19	0.354724	1.701460	739.545403	0.012906	0.013109
RS	20	0.392455	1.798288	741.151244	0.012934	0.013160
RS	21	0.433316	1.798288	784.094784	0.013684	0.014013
RS	22	0.477568	1.821454	817.526816	0.014267	0.014675
RS	23	0.525492	1.821454	861.711336	0.015038	0.015653
RS	24	0.577392	1.833025	900.612581	0.015717	0.016456
RS	25	0.633598	1.833025	945.048100	0.016493	0.017508
RS	26	0.694468	1.884359	962.607769	0.016799	0.017937
RS	27	0.760389	1.884359	1005.634945	0.017550	0.018969
RS	28	0.831780	2.012510	982.028355	0.017138	0.018601
RS	29	0.909094	2.012510	1022.340852	0.017841	0.019516
RS	30	0.992823	2.244040	953.574865	0.016641	0.018226
RS	31	1.083500	2.244040	990.752142	0.017290	0.018970
RS	32	1.181701	2.590163	891.558707	0.015559	0.017031
RS	33	1.288050	2.590163	925.787032	0.016156	0.017610
RS	34	1.403223	3.041268	818.784615	0.014289	0.015489
RS	35	1.527952	3.041268	850.363523	0.014840	0.015950
RS	36	1.663031	3.571368	752.125243	0.013126	0.014000
RS	37	1.809318	3.571368	781.286001	0.013635	0.014388
RS	38	1.967743	4.146968	698.826763	0.012196	0.012759
RS	39	2.139314	4.146968	725.730801	0.012665	0.013104
RS	40	2.325120	4.733130	660.005764	0.011518	0.011812
RS	41	2.526344	4.733130	684.734194	0.011950	0.012126
RS	42	2.744264	5.297076	634.169049	0.011067	0.011135
RS	43	2.980266	5.297076	656.682858	0.011460	0.011423
RS	44	3.235851	5.817387	618.308679	0.010790	0.010670
RS	45	3.512642	5.817387	638.413845	0.011141	0.010931
RS	46	3.812400	6.294098	608.111421	0.010612	0.010337
RS	47	4.137031	6.294098	625.470393	0.010915	0.010563
RS	48	4.488597	6.742312	599.184227	0.010457	0.010054
RS	49	4.869335	6.742312	613.376912	0.010704	0.010234
RS	50	5.281664	7.181212	587.955560	0.010261	0.009753
RS	51	5.728207	7.181212	598.563050	0.010446	0.009879
RS	52	6.211801	7.641807	570.938706	0.009964	0.009375
RS	53	6.735521	7.641807	577.687699	0.010082	0.009441
RS	54	7.302696	8.542078	522.147598	0.009112	0.008505
RS	55	7.916933	8.542078	526.761151	0.009193	0.008539
RS	56	8.582136	8.542078	528.290109	0.009219	0.008522
RS	57	9.302534	8.542078	526.448564	0.009187	0.008449
RS	58	10.082707	18.736991	243.922922	0.004257	0.004065
RS	59	10.927615	18.736991	253.391421	0.004422	0.004190
RS	60	11.842628	18.736991	262.311753	0.004578	0.004302
RS	61	12.833565	18.736991	270.521909	0.004721	0.004398
RS	62	13.906725	18.736991	277.848065	0.004849	0.004476
RS	63	15.068929	18.736991	4838.957670	0.084447	0.071795
PA	4+25*2+4+6 0.020009399 0.012958278 15.068929016 5.198238310 0.335569163 0.262842655 0.350745165 0.549998831 0.844878955 1.183510706 1.490945686 1.701459755 1.798288191 1.821454028 1.833024931 1.884358608 2.012510082 2.244039892 2.590163153 3.041268209 3.571367665 4.146967640 4.733129891 5.297076480 5.817386649 6.294098149 6.742311571 7.181211664 7.641807282 8.542077793 18.736990575
//
IT	5494
RD	11
LK	-207956.824627
QD	-468.684490 -> -395.406688
RI	0.0080509667
TR	0.018888	0.013254
MT	15.443547
MM	C_pi: 4.214924, n_recomb: 61355.623032
RS	0	0.000000	7.660321	64.946333	0.001059	0.000025
RS	1	0.008339	7.660321	70.286778	0.001146	0.000205
RS	2	0.017374	7.660321	76.059533	0.001240	0.000539
RS	3	0.027163	7.660321	82.298407	0.001341	0.000983
RS	4	0.037767	0.364251	1844.691200	0.030066	0.022502
RS	5	0.049256	0.364251	1934.097234	0.031523	0.029017
RS	6	0.061703	0.266612	2744.387548	0.044729	0.043608
RS	7	0.075188	0.266612	2820.966870	0.045977	0.048150
RS	8	0.089798	0.349853	2215.547804	0.036110	0.038624
RS	9	0.105626	0.349853	2290.096680	0.037325	0.040594
RS	10	0.122774	0.551136	1511.236840	0.024631	0.026954
RS	11	0.141352	0.551136	1580.987029	0.025768	0.027933
RS	12	0.161480	0.857300	1067.665820	0.017401	0.018798
RS	13	0.183286	0.857300	1126.631865	0.018362	0.019467
RS	14	0.206910	1.216353	839.757409	0.013687	0.014424
RS	15	0.232505	1.216353	890.223098	0.014509	0.015035
RS	16	0.260234	1.546785	742.724518	0.012105	0.012486
RS	17	0.290275	1.546785	788.712684	0.012855	0.013121
RS	18	0.322822	1.773289	730.407703	0.011904	0.012126
RS	19	0.358082	1.773289	775.287425	0.012636	0.012836
RS	20	0.396284	1.873624	778.012150	0.012680	0.012892
RS	21	0.437671	1.873624	823.957467	0.013429	0.013717
RS	22	0.482510	1.889756	863.624495	0.014076	0.014427
RS	23	0.531088	1.889756	911.232421	0.014852	0.015374
RS	24	0.583717	1.889450	959.500224	0.015638	0.016270
RS	25	0.640735	1.889450	1007.749072	0.016425	0.017298
RS	26	0.702508	1.928912	1034.464094	0.016860	0.017849
RS	27	0.769432	1.928912	1081.456099	0.017626	0.018870
RS	28	0.841938	2.048176	1062.838305	0.017323	0.018616
RS	29	0.920490	2.048176	1106.984634	0.018042	0.019533
RS	30	1.005593	2.275556	1036.666043	0.016896	0.018314
RS	31	1.097793	2.275556	1077.393901	0.017560	0.019070
RS	32	1.197682	2.623454	970.909290	0.015824	0.017148
RS	33	1.305901	2.623454	1008.393544	0.016435	0.017744
RS	34	1.423145	3.082729	891.344399	0.014528	0.015603
RS	35	1.550167	3.082729	925.919382	0.015091	0.016082
RS	36	1.687781	3.626724	817.641317	0.013326	0.014097
RS	37	1.836872	3.626724	849.568101	0.013847	0.014502
RS	38	1.998396	4.219994	758.550968	0.012363	0.012841
RS	39	2.173390	4.219994	788.012985	0.012843	0.013200
RS	40	2.362977	4.824906	715.647431	0.011664	0.011886
RS	41	2.568375	4.824906	742.741102	0.012106	0.012215
RS	42	2.790902	5.405890	687.383394	0.011203	0.011212
RS	43	3.031987	5.405890	712.072502	0.011606	0.011514
RS	44	3.293176	5.939429	670.441672	0.010927	0.010759
RS	45	3.576148	5.939429	692.514723	0.011287	0.011032
RS	46	3.882717	6.424851	660.023241	0.010757	0.010443
RS	47	4.214853	6.424851	679.101850	0.011068	0.010680
RS	48	4.574686	6.878087	651.171596	0.010613	0.010178
RS	49	4.964528	6.878087	666.777552	0.010867	0.010370
RS	50	5.386881	7.320333	639.766315	0.010427	0.009895
RS	51	5.844455	7.320333	651.420061	0.010617	0.010030
RS	52	6.340188	7.785902	621.747418	0.010134	0.009527
RS	53	6.877262	7.785902	629.139481	0.010254	0.009600
RS	54	7.459125	8.712187	568.107318	0.009259	0.008641
RS	55	8.089513	8.712187	573.179545	0.009342	0.008680
RS	56	8.772471	8.712187	574.863764	0.009369	0.008666
RS	57	9.512383	8.712187	572.843975	0.009336	0.008594
RS	58	10.314000	19.928945	254.777761	0.004152	0.003961
RS	59	11.182468	19.928945	265.253701	0.004323	0.004093
RS	60	12.123360	19.928945	275.235872	0.004486	0.004213
RS	61	13.142718	19.928945	284.556474	0.004638	0.004320
RS	62	14.247084	19.928945	293.033503	0.004776	0.004410
RS	63	15.443547	19.928945	5322.591113	0.086750	0.074209
PA	4+25*2+4+6 0.018888144 0.013253777 15.443547450 7.660320567 0.364251326 0.266611814 0.349853251 0.551136285 0.857300233 1.216352863 1.546785002 1.773288889 1.873623888 1.889755775 1.889450386 1.928911653 2.048176046 2.275555828 2.623453662 3.082729132 3.626724109 4.219994066 4.824905782 5.405889792 5.939429183 6.424851037 6.878086805 7.320332847 7.785901572 8.712187032 19.928944682
//
IT	5521
RD	12
LK	-207815.552629
QD	-418.245833 -> -356.031541
RI	0.0064410905
TR	0.017883	0.013506
MT	15.819792
MM	C_pi: 4.407361, n_recomb: 65259.465826
RS	0	0.000000	11.346419	46.792124	0.000717	0.000017
RS	1	0.008381	11.346419	50.677542	0.000777	0.000139
RS	2	0.017463	11.346419	54.882320	0.000841	0.000366
RS	3	0.027308	11.346419	59.432136	0.000911	0.000668
RS	4	0.037977	0.396486	1815.995342	0.027827	0.020812
RS	5	0.049540	0.396486	1909.446518	0.029259	0.026934
RS	6	0.062072	0.270763	2909.413652	0.044582	0.043444
RS	7	0.075655	0.270763	2993.005184	0.045863	0.048070
RS	8	0.090376	0.348877	2394.799416	0.036697	0.039274
RS	9	0.106330	0.348877	2475.043621	0.037926	0.041317
RS	10	0.123622	0.551446	1627.763588	0.024943	0.027337
RS	11	0.142362	0.551446	1703.043334	0.026096	0.028366
RS	12	0.162674	0.867830	1137.072188	0.017424	0.018877
RS	13	0.184687	0.867830	1200.412767	0.018394	0.019571
RS	14	0.208546	1.246641	884.236012	0.013550	0.014331
RS	15	0.234403	1.246641	938.024536	0.014374	0.014947
RS	16	0.262428	1.600343	775.843121	0.011889	0.012302
RS	17	0.292802	1.600343	824.576607	0.012635	0.012930
RS	18	0.325721	1.843877	760.492072	0.011653	0.011894
RS	19	0.361399	1.843877	807.979891	0.012381	0.012587
RS	20	0.400066	1.948938	811.299154	0.012432	0.012640
RS	21	0.441975	1.948938	860.065394	0.013179	0.013441
RS	22	0.487395	1.959034	905.443828	0.013875	0.014186
RS	23	0.536622	1.959034	956.300509	0.014654	0.015108
RS	24	0.589975	1.947574	1013.672360	0.015533	0.016082
RS	25	0.647799	1.947574	1065.597150	0.016329	0.017090
RS	26	0.710468	1.975725	1101.672712	0.016881	0.017749
RS	27	0.778390	1.975725	1152.545839	0.017661	0.018760
RS	28	0.852004	2.086506	1139.586550	0.017462	0.018613
RS	29	0.931787	2.086506	1187.526090	0.018197	0.019532
RS	30	1.018257	2.309943	1116.516695	0.017109	0.018384
RS	31	1.111973	2.309943	1160.774580	0.017787	0.019151
RS	32	1.213543	2.659554	1047.754135	0.016055	0.017251
RS	33	1.323626	2.659554	1088.479202	0.016679	0.017863
RS	34	1.442933	3.126658	961.908744	0.014740	0.015707
RS	35	1.572240	3.126658	999.466059	0.015315	0.016202
RS	36	1.712383	3.683968	881.487066	0.013507	0.014188
RS	37	1.864271	3.683968	916.167248	0.014039	0.014608
RS	38	2.028887	4.294129	816.832313	0.012517	0.012919
RS	39	2.207300	4.294129	848.841088	0.013007	0.013293
RS	40	2.400665	4.916842	770.035338	0.011800	0.011959
RS	41	2.610235	4.916842	799.484676	0.012251	0.012301
RS	42	2.837367	5.513788	739.520352	0.011332	0.011288
RS	43	3.083535	5.513788	766.376640	0.011744	0.011603
RS	44	3.350333	6.059363	721.677096	0.011059	0.010846
RS	45	3.639490	6.059363	745.710017	0.011427	0.011131
RS	46	3.952881	6.552205	711.223427	0.010898	0.010547
RS	47	4.292535	6.552205	732.010649	0.011217	0.010795
RS	48	4.660654	7.008977	702.639643	0.010767	0.010302
RS	49	5.059623	7.008977	719.639561	0.011027	0.010502
RS	50	5.492028	7.452848	691.231978	0.010592	0.010036
RS	51	5.960671	7.452848	703.898064	0.010786	0.010179
RS	52	6.468590	7.921421	672.327357	0.010302	0.009678
RS	53	7.019074	7.921421	680.309572	0.010425	0.009756
RS	54	7.615692	8.870083	613.868652	0.009407	0.008775
RS	55	8.262310	8.870083	619.336749	0.009490	0.008818
RS	56	8.963119	8.870083	621.103818	0.009517	0.008805
RS	57	9.722659	8.870083	618.824057	0.009483	0.008734
RS	58	10.545853	21.115095	264.702955	0.004056	0.003865
RS	59	11.438035	21.115095	276.137548	0.004231	0.004002
RS	60	12.404986	21.115095	287.134975	0.004400	0.004130
RS	61	13.452974	21.115095	297.522818	0.004559	0.004245
RS	62	14.588789	21.115095	307.112237	0.004706	0.004346
RS	63	15.819792	21.115095	5796.768959	0.088826	0.076406
PA	4+25*2+4+6 0.017882943 0.013505555 15.819791865 11.346419183 0.396485753 0.270763449 0.348877420 0.551445735 0.867829913 1.246641161 1.600343253 1.843877076 1.948937752 1.959034139 1.947574479 1.975725070 2.086506490 2.309942768 2.659553872 3.126658146 3.683967549 4.294129379 4.916841529 5.513788378 6.059363254 6.552205209 7.008977444 7.452848495 7.921421015 8.870083457 21.115095399
//
IT	5023
RD	13
LK	-207695.539839
QD	-375.256127 -> -322.259328
RI	0.0053153528
TR	0.016981	0.013720
MT	16.195626
MM	C_pi: 4.595555, n_recomb: 69007.305174
RS	0	0.000000	16.889190	33.347200	0.000483	0.000011
RS	1	0.008421	16.889190	36.138665	0.000524	0.000094
RS	2	0.017550	16.889190	39.162286	0.000568	0.000247
RS	3	0.027449	16.889190	42.437105	0.000615	0.000451
RS	4	0.038181	0.432658	1771.702055	0.025674	0.019188
RS	5	0.049817	0.432658	1867.969188	0.027069	0.024919
RS	6	0.062433	0.275278	3060.567625	0.044351	0.043203
RS	7	0.076111	0.275278	3151.205611	0.045665	0.047903
RS	8	0.090940	0.347819	2572.189162	0.037274	0.039916
RS	9	0.107019	0.347819	2657.972659	0.038517	0.042029
RS	10	0.124451	0.550991	1744.094635	0.025274	0.027741
RS	11	0.143352	0.550991	1824.819720	0.026444	0.028817
RS	12	0.163844	0.876569	1205.482728	0.017469	0.018976
RS	13	0.186061	0.876569	1273.130867	0.018449	0.019695
RS	14	0.210150	1.274404	927.076435	0.013434	0.014256
RS	15	0.236266	1.274404	984.090793	0.014261	0.014879
RS	16	0.264583	1.651488	806.868155	0.011693	0.012137
RS	17	0.295283	1.651488	858.218262	0.012437	0.012759
RS	18	0.328569	1.912919	787.984735	0.011419	0.011679
RS	19	0.364657	1.912919	837.924106	0.012143	0.012358
RS	20	0.403784	2.023780	841.353246	0.012192	0.012402
RS	21	0.446207	2.023780	892.763351	0.012937	0.013183
RS	22	0.492201	2.028734	943.317570	0.013670	0.013955
RS	23	0.542069	2.028734	997.244351	0.014451	0.014854
RS	24	0.596135	2.006759	1063.367174	0.015409	0.015895
RS	25	0.654755	2.006759	1118.816782	0.016213	0.016885
RS	26	0.718311	2.024051	1164.325194	0.016872	0.017642
RS	27	0.787218	2.024051	1218.975832	0.017664	0.018644
RS	28	0.861928	2.126670	1212.201573	0.017566	0.018598
RS	29	0.942929	2.126670	1263.872993	0.018315	0.019518
RS	30	1.030751	2.346328	1192.936479	0.017287	0.018440
RS	31	1.125969	2.346328	1240.685311	0.017979	0.019216
RS	32	1.229204	2.697604	1121.848470	0.016257	0.017341
RS	33	1.341132	2.697604	1165.782929	0.016894	0.017967
RS	34	1.462486	3.172265	1030.223227	0.014929	0.015801
RS	35	1.594058	3.172265	1070.734346	0.015516	0.016311
RS	36	1.736710	3.742410	943.420260	0.013671	0.014273
RS	37	1.891374	3.742410	980.827574	0.014213	0.014707
RS	38	2.059062	4.368834	873.439177	0.012657	0.012994
RS	39	2.240870	4.368834	907.970928	0.013158	0.013380
RS	40	2.437988	5.008570	822.944928	0.011925	0.012030
RS	41	2.651705	5.008570	854.728898	0.012386	0.012383
RS	42	2.883418	5.620566	790.360333	0.011453	0.011363
RS	43	3.134642	5.620566	819.365377	0.011874	0.011689
RS	44	3.407022	6.177177	771.791978	0.011184	0.010932
RS	45	3.702338	6.177177	797.767816	0.011561	0.011228
RS	46	4.022522	6.676307	761.488590	0.011035	0.010650
RS	47	4.369668	6.676307	783.965934	0.011361	0.010907
RS	48	4.746045	7.135330	753.362543	0.010917	0.010423
RS	49	5.154117	7.135330	771.731305	0.011183	0.010632
RS	50	5.596550	7.579310	742.130300	0.010754	0.010174
RS	51	6.076240	7.579310	755.770550	0.010952	0.010323
RS	52	6.596323	8.049084	722.470678	0.010469	0.009826
RS	53	7.160201	8.049084	730.986848	0.010593	0.009907
RS	54	7.771562	9.016611	659.269877	0.009554	0.008907
RS	55	8.434403	9.016611	665.066678	0.009638	0.008953
RS	56	9.153060	9.016611	666.840863	0.009663	0.008941
RS	57	9.932233	9.016611	664.217324	0.009625	0.008868
RS	58	10.777018	22.291023	273.773691	0.003967	0.003775
RS	59	11.692940	22.291023	286.117105	0.004146	0.003917
RS	60	12.685989	22.291023	298.081100	0.004320	0.004051
RS	61	13.762660	22.291023	309.489639	0.004485	0.004174
RS	62	14.929994	22.291023	320.148215	0.004639	0.004284
RS	63	16.195626	22.291023	6258.945842	0.090700	0.078399
PA	4+25*2+4+6 0.016981227 0.013719793 16.195626130 16.889189579 0.432657776 0.275278041 0.347819301 0.550990832 0.876568828 1.274403815 1.651488332 1.912919421 2.023780087 2.028734081 2.006758993 2.024050516 2.126669574 2.346327512 2.697604168 3.172264984 3.742409625 4.368834034 5.008569614 5.620565918 6.177177111 6.676306916 7.135330422 7.579310293 8.049083763 9.016611099 22.291022550
//
IT	5681
RD	14
LK	-207593.239717
QD	-338.452477 -> -293.150655
RI	0.0045272946
TR	0.016172	0.013902
MT	16.569064
MM	C_pi: 4.778888, n_recomb: 72594.542454
RS	0	0.000000	25.253653	23.533315	0.000324	0.000008
RS	1	0.008460	25.253653	25.516818	0.000351	0.000063
RS	2	0.017635	25.253653	27.666827	0.000381	0.000166
RS	3	0.027587	25.253653	29.997200	0.000413	0.000304
RS	4	0.038380	0.473184	1714.839785	0.023622	0.017643
RS	5	0.050087	0.473184	1812.724618	0.024971	0.022989
RS	6	0.062784	0.280129	3197.726622	0.044049	0.042895
RS	7	0.076555	0.280129	3295.398562	0.045395	0.047656
RS	8	0.091491	0.346684	2747.330007	0.037845	0.040553
RS	9	0.107690	0.346684	2838.477206	0.039100	0.042730
RS	10	0.125260	0.549845	1860.144313	0.025624	0.028164
RS	11	0.144316	0.549845	1946.213517	0.026809	0.029283
RS	12	0.164985	0.883633	1272.938591	0.017535	0.019093
RS	13	0.187402	0.883633	1344.821589	0.018525	0.019836
RS	14	0.211715	1.299698	968.393659	0.013340	0.014198
RS	15	0.238085	1.299698	1028.537585	0.014168	0.014829
RS	16	0.266686	1.700147	835.970641	0.011516	0.011988
RS	17	0.297707	1.700147	889.812817	0.012257	0.012606
RS	18	0.331352	1.980194	813.114575	0.011201	0.011480
RS	19	0.367843	1.980194	865.354454	0.011920	0.012148
RS	20	0.407421	2.097815	868.448559	0.011963	0.012178
RS	21	0.450348	2.097815	922.329002	0.012705	0.012941
RS	22	0.496905	2.098412	977.537590	0.013466	0.013733
RS	23	0.547402	2.098412	1034.353529	0.014248	0.014613
RS	24	0.602170	2.066468	1108.827837	0.015274	0.015711
RS	25	0.661572	2.066468	1167.640424	0.016084	0.016684
RS	26	0.725998	2.073294	1222.535173	0.016841	0.017530
RS	27	0.795876	2.073294	1280.842232	0.017644	0.018523
RS	28	0.871664	2.168016	1280.649654	0.017641	0.018572
RS	29	0.953864	2.168016	1335.972331	0.018403	0.019493
RS	30	1.043018	2.384023	1265.781108	0.017436	0.018484
RS	31	1.139714	2.384023	1316.964000	0.018141	0.019268
RS	32	1.244590	2.736915	1192.991439	0.016434	0.017421
RS	33	1.358338	2.736915	1240.088049	0.017082	0.018059
RS	34	1.481709	3.218890	1096.074208	0.015099	0.015887
RS	35	1.615517	3.218890	1139.496288	0.015697	0.016410
RS	36	1.760645	3.801463	1003.229635	0.013820	0.014351
RS	37	1.918050	3.801463	1043.324680	0.014372	0.014797
RS	38	2.088771	4.443613	928.167624	0.012786	0.013063
RS	39	2.273935	4.443613	965.186483	0.013296	0.013461
RS	40	2.474763	5.099706	874.176894	0.012042	0.012096
RS	41	2.692581	5.099706	908.263419	0.012511	0.012461
RS	42	2.928825	5.725977	839.701987	0.011567	0.011434
RS	43	3.185054	5.725977	870.827464	0.011996	0.011770
RS	44	3.462960	6.292729	820.584561	0.011304	0.011015
RS	45	3.764377	6.292729	848.477708	0.011688	0.011320
RS	46	4.091292	6.797145	810.612063	0.011166	0.010749
RS	47	4.445863	6.797145	834.753874	0.011499	0.011015
RS	48	4.830429	7.257265	803.131282	0.011063	0.010541
RS	49	5.247529	7.257265	822.838238	0.011335	0.010757
RS	50	5.699915	7.699973	792.255434	0.010913	0.010308
RS	51	6.190570	7.699973	806.827672	0.011114	0.010463
RS	52	6.722734	8.169278	771.982848	0.010634	0.009970
RS	53	7.299918	8.169278	780.973900	0.010758	0.010054
RS	54	7.925929	9.152257	704.158885	0.009700	0.009037
RS	55	8.604899	9.152257	710.213318	0.009783	0.009084
RS	56	9.341308	9.152257	711.916101	0.009807	0.009073
RS	57	10.140016	9.152257	708.863533	0.009765	0.008998
RS	58	11.006291	23.451827	282.058184	0.003885	0.003691
RS	59	11.945851	23.451827	295.260136	0.004067	0.003838
RS	60	12.964895	23.451827	308.140670	0.004245	0.003977
RS	61	14.070147	23.451827	320.520987	0.004415	0.004107
RS	62	15.268900	23.451827	332.201915	0.004576	0.004224
RS	63	16.569064	23.451827	6706.848837	0.092388	0.080203
PA	4+25*2+4+6 0.016171758 0.013902082 16.569063867 25.253653106 0.473183649 0.280128726 0.346683871 0.549845316 0.883632700 1.299698016 1.700147401 1.980194210 2.097814961 2.098412224 2.066468425 2.073294017 2.168016458 2.384022666 2.736915329 3.218889513 3.801462960 4.443613386 5.099706077 5.725976721 6.292729374 6.797145441 7.257265300 7.699973239 8.169277773 9.152256761 23.451826854
//
IT	5449
RD	15
LK	-207505.729330
QD	-306.800965 -> -267.936982
RI	0.0039745132
TR	0.015444	0.014057
MT	16.938447
MM	C_pi: 4.956813, n_recomb: 76018.573976
RS	0	0.000000	37.905459	16.466365	0.000217	0.000005
RS	1	0.008497	37.905459	17.862523	0.000235	0.000042
RS	2	0.017717	37.905459	19.376777	0.000255	0.000111
RS	3	0.027720	37.905459	21.019066	0.000276	0.000203
RS	4	0.038573	0.518513	1648.259984	0.021682	0.016186
RS	5	0.050348	0.518513	1746.637170	0.022976	0.021155
RS	6	0.063124	0.285300	3320.872235	0.043685	0.042531
RS	7	0.076985	0.285300	3425.520012	0.045062	0.047341
RS	8	0.092024	0.345482	2919.825106	0.038409	0.041182
RS	9	0.108341	0.345482	3016.144164	0.039676	0.043419
RS	10	0.126045	0.548090	1975.783317	0.025991	0.028604
RS	11	0.145253	0.548090	2067.079052	0.027192	0.029762
RS	12	0.166094	0.889156	1339.441145	0.017620	0.019227
RS	13	0.188705	0.889156	1415.480060	0.018620	0.019992
RS	14	0.213237	1.322626	1008.263859	0.013263	0.014155
RS	15	0.239854	1.322626	1071.441016	0.014094	0.014794
RS	16	0.268733	1.746292	863.295485	0.011356	0.011854
RS	17	0.300066	1.746292	919.509189	0.012096	0.012470
RS	18	0.334062	2.045534	836.084317	0.010998	0.011295
RS	19	0.370946	2.045534	890.479558	0.011714	0.011954
RS	20	0.410964	2.170762	892.839923	0.011745	0.011967
RS	21	0.454383	2.170762	949.022260	0.012484	0.012716
RS	22	0.501492	2.167710	1008.382874	0.013265	0.013520
RS	23	0.552603	2.167710	1067.907481	0.014048	0.014384
RS	24	0.608058	2.126292	1150.297086	0.015132	0.015530
RS	25	0.668224	2.126292	1212.303664	0.015947	0.016489
RS	26	0.733504	2.122982	1276.456782	0.016791	0.017415
RS	27	0.804330	2.122982	1338.285487	0.017605	0.018401
RS	28	0.881175	2.210028	1344.961562	0.017693	0.018539
RS	29	0.964550	2.210028	1403.838536	0.018467	0.019460
RS	30	1.055010	2.422487	1334.972170	0.017561	0.018518
RS	31	1.153156	2.422487	1389.516573	0.018279	0.019309
RS	32	1.259643	2.776947	1261.042276	0.016589	0.017491
RS	33	1.375178	2.776947	1311.239762	0.017249	0.018140
RS	34	1.500530	3.266020	1159.297920	0.015250	0.015965
RS	35	1.636534	3.266020	1205.575454	0.015859	0.016500
RS	36	1.784095	3.860672	1060.747139	0.013954	0.014423
RS	37	1.944195	3.860672	1103.478937	0.014516	0.014880
RS	38	2.117900	4.518085	980.852047	0.012903	0.013127
RS	39	2.306365	4.518085	1020.311523	0.013422	0.013536
RS	40	2.510844	5.189962	923.565773	0.012149	0.012158
RS	41	2.732699	5.189962	959.913092	0.012627	0.012533
RS	42	2.973407	5.829812	887.380190	0.011673	0.011502
RS	43	3.234568	5.829812	920.589079	0.012110	0.011847
RS	44	3.517921	6.405918	867.883783	0.011417	0.011094
RS	45	3.825352	6.405918	897.661116	0.011808	0.011408
RS	46	4.158907	6.914723	858.416789	0.011292	0.010844
RS	47	4.520805	6.914723	884.191310	0.011631	0.011118
RS	48	4.913455	7.374891	851.765100	0.011205	0.010654
RS	49	5.339471	7.374891	872.775088	0.011481	0.010877
RS	50	5.801687	7.815073	841.426839	0.011069	0.010439
RS	51	6.303180	7.815073	856.885993	0.011272	0.010598
RS	52	6.847287	8.282360	820.692651	0.010796	0.010110
RS	53	7.437629	8.282360	830.097824	0.010920	0.010197
RS	54	8.078135	9.277483	748.403295	0.009845	0.009165
RS	55	8.773068	9.277483	754.641541	0.009927	0.009213
RS	56	9.527053	9.277483	756.192807	0.009947	0.009201
RS	57	10.345107	9.277483	752.625713	0.009901	0.009123
RS	58	11.232674	24.592925	289.622454	0.003810	0.003613
RS	59	12.195662	24.592925	303.633039	0.003994	0.003764
RS	60	13.240480	24.592925	317.379743	0.004175	0.003908
RS	61	14.374080	24.592925	330.681715	0.004350	0.004043
RS	62	15.604008	24.592925	343.335983	0.004516	0.004167
RS	63	16.938447	24.592925	7138.643205	0.093907	0.081833
PA	4+25*2+4+6 0.015444340 0.014057268 16.938447413 37.905459035 0.518512575 0.285299578 0.345482219 0.548089714 0.889155530 1.322626154 1.746292073 2.045533522 2.170762014 2.167709842 2.126292267 2.122982240 2.210027648 2.422486828 2.776946992 3.266019726 3.860672300 4.518084601 5.189961536 5.829812254 6.405918278 6.914722754 7.374890573 7.815072519 8.282359728 9.277483464 24.592925190
//
IT	4909
RD	16
LK	-207430.596923
QD	-279.456643 -> -245.991480
RI	0.0035841167
TR	0.014790	0.014189
MT	17.302561
MM	C_pi: 5.128912, n_recomb: 79278.773962
RS	0	0.000000	57.104891	11.431097	0.000144	0.000003
RS	1	0.008534	57.104891	12.405461	0.000156	0.000028
RS	2	0.017796	57.104891	13.462773	0.000170	0.000074
RS	3	0.027849	57.104891	14.610073	0.000184	0.000136
RS	4	0.038759	0.569151	1574.514648	0.019860	0.014821
RS	5	0.050601	0.569151	1672.361326	0.021095	0.019425
RS	6	0.063453	0.290779	3430.154649	0.043267	0.042118
RS	7	0.077401	0.290779	3541.676257	0.044674	0.046964
RS	8	0.092541	0.344228	3089.303569	0.038968	0.041802
RS	9	0.108972	0.344228	3190.590342	0.040245	0.044096
RS	10	0.126805	0.545807	2090.860267	0.026374	0.029057
RS	11	0.146160	0.545807	2187.250193	0.027589	0.030252
RS	12	0.167167	0.893279	1404.973778	0.017722	0.019374
RS	13	0.189967	0.893279	1485.083868	0.018732	0.020161
RS	14	0.214713	1.343305	1046.753961	0.013203	0.014125
RS	15	0.241570	1.343305	1112.868387	0.014037	0.014771
RS	16	0.270719	1.789946	888.964681	0.011213	0.011732
RS	17	0.302355	1.789946	947.433345	0.011951	0.012347
RS	18	0.336692	2.108841	857.069935	0.010811	0.011124
RS	19	0.373959	2.108841	913.481494	0.011522	0.011774
RS	20	0.414406	2.242412	914.760766	0.011539	0.011768
RS	21	0.458304	2.242412	973.082851	0.012274	0.012504
RS	22	0.505949	2.236360	1036.114696	0.013069	0.013317
RS	23	0.557660	2.236360	1098.170226	0.013852	0.014166
RS	24	0.613784	2.185901	1188.030578	0.014985	0.015354
RS	25	0.674698	2.185901	1253.058736	0.015806	0.016301
RS	26	0.740809	2.172741	1326.279409	0.016729	0.017299
RS	27	0.812563	2.172741	1391.485231	0.017552	0.018278
RS	28	0.890440	2.252303	1405.217857	0.017725	0.018499
RS	29	0.974963	2.252303	1467.539148	0.018511	0.019420
RS	30	1.066699	2.461299	1400.493015	0.017665	0.018543
RS	31	1.166263	2.461299	1458.313351	0.018395	0.019341
RS	32	1.274324	2.817277	1325.922270	0.016725	0.017552
RS	33	1.391607	2.817277	1379.147502	0.017396	0.018211
RS	34	1.518899	3.313267	1219.782575	0.015386	0.016035
RS	35	1.657054	3.313267	1268.849363	0.016005	0.016580
RS	36	1.806999	3.919696	1115.851312	0.014075	0.014488
RS	37	1.969739	3.919696	1161.159121	0.014647	0.014956
RS	38	2.146368	4.591980	1031.365802	0.013009	0.013186
RS	39	2.338070	4.591980	1073.210462	0.013537	0.013604
RS	40	2.546132	5.279135	970.984782	0.012248	0.012216
RS	41	2.771950	5.279135	1009.542972	0.012734	0.012599
RS	42	3.017038	5.931981	933.259836	0.011772	0.011564
RS	43	3.283042	5.931981	968.507856	0.012216	0.011918
RS	44	3.571747	6.516741	913.548492	0.011523	0.011169
RS	45	3.885089	6.516741	945.170698	0.011922	0.011490
RS	46	4.225171	7.029126	904.755123	0.011412	0.010935
RS	47	4.594275	7.029126	932.125729	0.011758	0.011216
RS	48	4.994879	7.488404	899.109889	0.011341	0.010764
RS	49	5.429669	7.488404	921.384484	0.011622	0.010992
RS	50	5.901564	7.924908	889.491048	0.011220	0.010565
RS	51	6.413729	7.924908	905.790346	0.011425	0.010728
RS	52	6.969603	8.388746	868.454277	0.010954	0.010247
RS	53	7.572913	8.388746	878.212343	0.011078	0.010335
RS	54	8.227710	9.392854	791.890380	0.009989	0.009290
RS	55	8.938386	9.392854	798.237196	0.010069	0.009338
RS	56	9.709710	9.392854	799.556563	0.010085	0.009324
RS	57	10.546857	9.392854	795.390513	0.010033	0.009243
RS	58	11.455446	25.710469	296.529596	0.003740	0.003541
RS	59	12.441573	25.710469	311.300013	0.003927	0.003695
RS	60	13.511855	25.710469	325.863055	0.004110	0.003843
RS	61	14.673473	25.710469	340.036410	0.004289	0.003983
RS	62	15.934222	25.710469	353.614034	0.004460	0.004114
RS	63	17.302561	25.710469	7552.933950	0.095271	0.083304
PA	4+25*2+4+6 0.014789691 0.014189424 17.302561291 57.104890560 0.569151288 0.290778920 0.344228228 0.545807087 0.893279183 1.343305431 1.789946210 2.108840976 2.242411636 2.236360252 2.185901191 2.172740649 2.252302824 2.461299254 2.817276675 3.313266901 3.919695621 4.591980199 5.279134797 5.931980857 6.516741108 7.029125589 7.488403610 7.924907881 8.388745978 9.392854125 25.710469202
//
IT	4578
RD	17
LK	-207365.848013
QD	-255.727577 -> -226.801674
RI	0.0033064446
TR	0.014200	0.014302
MT	17.660324
MM	C_pi: 5.294828, n_recomb: 82376.077068
RS	0	0.000000	86.301431	7.880637	0.000096	0.000002
RS	1	0.008569	86.301431	8.555584	0.000104	0.000019
RS	2	0.017872	86.301431	9.288306	0.000113	0.000049
RS	3	0.027973	86.301431	10.083744	0.000122	0.000090
RS	4	0.038938	0.625673	1495.824386	0.018158	0.013548
RS	5	0.050844	0.625673	1592.237685	0.019329	0.017803
RS	6	0.063770	0.296557	3525.860343	0.042802	0.041661
RS	7	0.077803	0.296557	3644.111549	0.044237	0.046533
RS	8	0.093039	0.342939	3255.387200	0.039519	0.042413
RS	9	0.109580	0.342939	3361.428789	0.040806	0.044758
RS	10	0.127539	0.543074	2205.217668	0.026770	0.029522
RS	11	0.147037	0.543074	2306.555979	0.028000	0.030752
RS	12	0.168205	0.896143	1469.505852	0.017839	0.019534
RS	13	0.191187	0.896143	1553.596711	0.018860	0.020341
RS	14	0.216139	1.361867	1083.913899	0.013158	0.014106
RS	15	0.243229	1.361867	1152.869758	0.013995	0.014760
RS	16	0.272640	1.831160	913.082805	0.011084	0.011622
RS	17	0.304571	1.831160	973.693597	0.011820	0.012237
RS	18	0.339238	2.170048	876.230947	0.010637	0.010964
RS	19	0.376876	2.170048	934.526009	0.011345	0.011608
RS	20	0.417740	2.312609	934.418611	0.011343	0.011580
RS	21	0.462104	2.312609	994.724952	0.012075	0.012306
RS	22	0.510271	2.304127	1060.987750	0.012880	0.013123
RS	23	0.562564	2.304127	1125.401088	0.013662	0.013959
RS	24	0.619339	2.245009	1222.289810	0.014838	0.015183
RS	25	0.680979	2.245009	1290.166531	0.015662	0.016119
RS	26	0.747900	2.222259	1372.211020	0.016658	0.017182
RS	27	0.820556	2.222259	1440.642730	0.017489	0.018156
RS	28	0.899438	2.294502	1461.542820	0.017742	0.018454
RS	29	0.985079	2.294502	1527.188187	0.018539	0.019376
RS	30	1.078059	2.500109	1462.375526	0.017752	0.018562
RS	31	1.179006	2.500109	1523.375339	0.018493	0.019365
RS	32	1.288603	2.857562	1387.595824	0.016845	0.017605
RS	33	1.407592	2.857562	1443.765616	0.017527	0.018273
RS	34	1.536776	3.360303	1277.460915	0.015508	0.016097
RS	35	1.677031	3.360303	1329.241649	0.016136	0.016652
RS	36	1.829303	3.978244	1168.459247	0.014184	0.014546
RS	37	1.994624	3.978244	1216.274011	0.014765	0.015024
RS	38	2.174111	4.665050	1079.621637	0.013106	0.013239
RS	39	2.368978	4.665050	1123.788401	0.013642	0.013666
RS	40	2.580543	5.367066	1016.335342	0.012338	0.012268
RS	41	2.810237	5.367066	1057.047528	0.012832	0.012660
RS	42	3.059613	6.032380	977.238013	0.011863	0.011622
RS	43	3.330358	6.032380	1014.474673	0.012315	0.011984
RS	44	3.624303	6.625175	957.466919	0.011623	0.011239
RS	45	3.943437	6.625175	990.889426	0.012029	0.011567
RS	46	4.289916	7.140423	949.505040	0.011526	0.011022
RS	47	4.666085	7.140423	978.431131	0.011878	0.011309
RS	48	5.074487	7.597945	945.038727	0.011472	0.010869
RS	49	5.517886	7.597945	968.537002	0.011758	0.011102
RS	50	5.999279	8.029729	936.317723	0.011366	0.010687
RS	51	6.521922	8.029729	953.409545	0.011574	0.010854
RS	52	7.089350	8.488796	915.142815	0.011109	0.010379
RS	53	7.705400	8.488796	925.193027	0.011231	0.010468
RS	54	8.374240	9.498873	834.524354	0.010131	0.009413
RS	55	9.100392	9.498873	840.904075	0.010208	0.009460
RS	56	9.888767	9.498873	841.911897	0.010220	0.009444
RS	57	10.744698	9.498873	837.064517	0.010162	0.009359
RS	58	11.673973	26.801001	302.837983	0.003676	0.003474
RS	59	12.682877	26.801001	318.320966	0.003864	0.003631
RS	60	13.778233	26.801001	333.651614	0.004050	0.003782
RS	61	14.967449	26.801001	348.646638	0.004232	0.003927
RS	62	16.258569	26.801001	363.097530	0.004408	0.004063
RS	63	17.660324	26.801001	7948.707469	0.096493	0.084627
PA	4+25*2+4+6 0.014199645 0.014302113 17.660323778 86.301431366 0.625672708 0.296557229 0.342938902 0.543074150 0.896142889 1.361866940 1.831160426 2.170048112 2.312609430 2.304126814 2.245008882 2.222259383 2.294501712 2.500109000 2.857562021 3.360303350 3.978244284 4.665050235 5.367066172 6.032380205 6.625174680 7.140422905 7.597945265 8.029728636 8.488795623 9.498873264 26.801000795
//
IT	4534
RD	18
LK	-207309.833501
QD	-235.045854 -> -209.947064
RI	0.0031071097
TR	0.013667	0.014398
MT	18.010911
MM	C_pi: 5.454319, n_recomb: 85313.018758
RS	0	0.000000	130.784234	5.399619	0.000063	0.000001
RS	1	0.008603	130.784234	5.864104	0.000069	0.000012
RS	2	0.017945	130.784234	6.368543	0.000075	0.000033
RS	3	0.028092	130.784234	6.916373	0.000081	0.000060
RS	4	0.039111	0.688703	1414.139104	0.016576	0.012367
RS	5	0.051078	0.688703	1508.347301	0.017680	0.016288
RS	6	0.064075	0.302631	3608.357066	0.042296	0.041167
RS	7	0.078190	0.302631	3733.155449	0.043758	0.046053
RS	8	0.093519	0.341636	3417.690945	0.040061	0.043013
RS	9	0.110166	0.341636	3528.270450	0.041357	0.045405
RS	10	0.128246	0.539967	2318.689528	0.027179	0.029997
RS	11	0.147881	0.539967	2424.819048	0.028423	0.031258
RS	12	0.169205	0.897879	1533.011872	0.017969	0.019703
RS	13	0.192364	0.897879	1620.988544	0.019000	0.020530
RS	14	0.217515	1.378458	1119.784081	0.013126	0.014096
RS	15	0.244830	1.378458	1191.485923	0.013966	0.014759
RS	16	0.274494	1.869994	935.754739	0.010968	0.011522
RS	17	0.306711	1.869994	998.399261	0.011703	0.012137
RS	18	0.341698	2.229116	893.717667	0.010476	0.010816
RS	19	0.379696	2.229116	953.770125	0.011180	0.011454
RS	20	0.420962	2.381224	952.015595	0.011159	0.011403
RS	21	0.465779	2.381224	1014.158473	0.011887	0.012119
RS	22	0.514451	2.370813	1083.250004	0.012697	0.012937
RS	23	0.567310	2.370813	1149.854451	0.013478	0.013763
RS	24	0.624716	2.303398	1253.328913	0.014691	0.015017
RS	25	0.687060	2.303398	1323.883022	0.015518	0.015944
RS	26	0.754768	2.271288	1414.479389	0.016580	0.017067
RS	27	0.828301	2.271288	1485.982286	0.017418	0.018035
RS	28	0.908159	2.336353	1514.094908	0.017748	0.018407
RS	29	0.994887	2.336353	1582.936913	0.018554	0.019329
RS	30	1.089076	2.538634	1520.698180	0.017825	0.018574
RS	31	1.191368	2.538634	1584.772743	0.018576	0.019382
RS	32	1.302459	2.897519	1446.081215	0.016950	0.017652
RS	33	1.423108	2.897519	1505.104504	0.017642	0.018327
RS	34	1.554135	3.406865	1332.312223	0.015617	0.016153
RS	35	1.696434	3.406865	1386.724418	0.016255	0.016717
RS	36	1.850975	4.036091	1218.529434	0.014283	0.014599
RS	37	2.018810	4.036091	1268.775542	0.014872	0.015085
RS	38	2.201083	4.737119	1125.565895	0.013193	0.013286
RS	39	2.399036	4.737119	1171.985661	0.013737	0.013722
RS	40	2.614019	5.453634	1059.555615	0.012420	0.012315
RS	41	2.847496	5.453634	1102.359421	0.012921	0.012715
RS	42	3.101058	6.130962	1019.242658	0.011947	0.011675
RS	43	3.376433	6.130962	1058.412588	0.012406	0.012044
RS	44	3.675497	6.731246	999.556749	0.011716	0.011304
RS	45	4.000289	6.731246	1034.730945	0.012129	0.011639
RS	46	4.353022	7.248717	992.574370	0.011635	0.011103
RS	47	4.736099	7.248717	1023.012449	0.011991	0.011396
RS	48	5.152130	7.703709	989.450388	0.011598	0.010969
RS	49	5.603951	7.703709	1014.130017	0.011887	0.011207
RS	50	6.094640	8.129819	981.802556	0.011508	0.010804
RS	51	6.627542	8.129819	999.639477	0.011717	0.010974
RS	52	7.206287	8.582894	960.658376	0.011260	0.010508
RS	53	7.834820	8.582894	970.941492	0.011381	0.010597
RS	54	8.517423	9.596093	876.229141	0.010271	0.009534
RS	55	9.258747	9.596093	882.566814	0.010345	0.009579
RS	56	10.063845	9.596093	883.185283	0.010352	0.009560
RS	57	10.938203	9.596093	877.577298	0.010287	0.009471
RS	58	11.887778	27.861719	308.603161	0.003617	0.003412
RS	59	12.919041	27.861719	324.753414	0.003807	0.003571
RS	60	14.039021	27.861719	340.804586	0.003995	0.003726
RS	61	15.255348	27.861719	356.572798	0.004180	0.003874
RS	62	16.576311	27.861719	371.847586	0.004359	0.004014
RS	63	18.010911	27.861719	8325.348067	0.097586	0.085818
PA	4+25*2+4+6 0.013666931 0.014398340 18.010910955 130.784233669 0.688702651 0.302631050 0.341635600 0.539966655 0.897879494 1.378457524 1.869993581 2.229116328 2.381224001 2.370813102 2.303398433 2.271287540 2.336353366 2.538634354 2.897518661 3.406865094 4.036090630 4.737118591 5.453634232 6.130962346 6.731245611 7.248716577 7.703709185 8.129819205 8.582894206 9.596092643 27.861718576
//
IT	4437
RD	19
LK	-207261.187613
QD	-216.944386 -> -195.081719
RI	0.0029622392
TR	0.013185	0.014481
MT	18.353755
MM	C_pi: 5.607258, n_recomb: 88093.493611
RS	0	0.000000	198.704974	3.678886	0.000042	0.000001
RS	1	0.008635	198.704974	3.996636	0.000045	0.000008
RS	2	0.018016	198.704974	4.341837	0.000049	0.000022
RS	3	0.028206	198.704974	4.716864	0.000054	0.000040
RS	4	0.039277	0.758945	1331.094987	0.015110	0.011275
RS	5	0.051303	0.758945	1422.459129	0.016147	0.014881
RS	6	0.064368	0.309000	3678.104508	0.041752	0.040641
RS	7	0.078561	0.309000	3809.233636	0.043241	0.045530
RS	8	0.093980	0.340335	3575.908424	0.040592	0.043600
RS	9	0.110730	0.340335	3690.808122	0.041896	0.046035
RS	10	0.128926	0.536558	2431.103376	0.027597	0.030479
RS	11	0.148694	0.536558	2541.857740	0.028854	0.031770
RS	12	0.170169	0.898621	1595.461412	0.018111	0.019881
RS	13	0.193498	0.898621	1687.225211	0.019153	0.020726
RS	14	0.218841	1.393226	1154.404923	0.013104	0.014095
RS	15	0.246373	1.393226	1228.758280	0.013948	0.014766
RS	16	0.276282	1.906554	957.064110	0.010864	0.011432
RS	17	0.308774	1.906554	1021.637970	0.011597	0.012047
RS	18	0.344071	2.286038	909.670804	0.010326	0.010677
RS	19	0.382417	2.286038	971.361573	0.011026	0.011310
RS	20	0.424073	2.448165	967.740304	0.010985	0.011236
RS	21	0.469327	2.448165	1031.580332	0.011710	0.011944
RS	22	0.518488	2.436275	1103.134098	0.012522	0.012761
RS	23	0.571894	2.436275	1171.770529	0.013301	0.013577
RS	24	0.629912	2.360880	1281.410529	0.014546	0.014858
RS	25	0.692939	2.360880	1354.475205	0.015375	0.015775
RS	26	0.761409	2.319627	1453.323405	0.016498	0.016954
RS	27	0.835792	2.319627	1527.742126	0.017342	0.017917
RS	28	0.916597	2.377649	1563.055677	0.017743	0.018357
RS	29	1.004380	2.377649	1634.962504	0.018559	0.019280
RS	30	1.099742	2.576650	1575.578933	0.017885	0.018582
RS	31	1.203340	2.576650	1642.617741	0.018646	0.019395
RS	32	1.315882	2.936937	1501.430613	0.017044	0.017692
RS	33	1.438143	2.936937	1563.210646	0.017745	0.018375
RS	34	1.570961	3.452755	1384.353217	0.015715	0.016203
RS	35	1.715248	3.452755	1441.309161	0.016361	0.016775
RS	36	1.871994	4.093071	1266.055394	0.014372	0.014645
RS	37	2.042275	4.093071	1318.652445	0.014969	0.015139
RS	38	2.227259	4.808069	1169.178049	0.013272	0.013328
RS	39	2.428217	4.808069	1217.777309	0.013824	0.013771
RS	40	2.646528	5.538772	1100.615434	0.012494	0.012356
RS	41	2.883689	5.538772	1145.444444	0.013003	0.012764
RS	42	3.141329	6.227723	1059.232949	0.012024	0.011723
RS	43	3.421217	6.227723	1100.277209	0.012490	0.012099
RS	44	3.725272	6.835022	1039.765563	0.011803	0.011363
RS	45	4.055583	6.835022	1076.639960	0.012222	0.011705
RS	46	4.414416	7.354149	1033.899581	0.011736	0.011179
RS	47	4.804234	7.354149	1065.804298	0.012099	0.011478
RS	48	5.227712	7.805918	1032.272139	0.011718	0.011064
RS	49	5.687758	7.805918	1058.090312	0.012011	0.011307
RS	50	6.187528	8.225494	1025.867852	0.011645	0.010917
RS	51	6.730454	8.225494	1044.403513	0.011856	0.011089
RS	52	7.320261	8.671463	1004.925026	0.011407	0.010632
RS	53	7.960997	8.671463	1015.384224	0.011526	0.010721
RS	54	8.657061	9.685110	916.948163	0.010409	0.009652
RS	55	9.413229	9.685110	923.170530	0.010479	0.009696
RS	56	10.234692	9.685110	923.324595	0.010481	0.009673
RS	57	11.127089	9.685110	916.880653	0.010408	0.009579
RS	58	12.096543	28.890483	313.878048	0.003563	0.003355
RS	59	13.149709	28.890483	330.652578	0.003753	0.003516
RS	60	14.293816	28.890483	347.379266	0.003943	0.003673
RS	61	15.536716	28.890483	363.873949	0.004131	0.003825
RS	62	16.886940	28.890483	379.924623	0.004313	0.003969
RS	63	18.353755	28.890483	8682.592058	0.098561	0.086886
PA	4+25*2+4+6 0.013185093 0.014480618 18.353754757 198.704974239 0.758945066 0.309000380 0.340334970 0.536557928 0.898621037 1.393226064 1.906554344 2.286037583 2.448164814 2.436275359 2.360880369 2.319627151 2.377649346 2.576649978 2.936936981 3.452754531 4.093071500 4.808068572 5.538771852 6.227723378 6.835021891 7.354148897 7.805918279 8.225493690 8.671463091 9.685109742 28.890483139
//
IT	4139
RD	20
LK	-207218.776632
QD	-201.037542 -> -181.919616
RI	0.0028554110
TR	0.012748	0.014551
MT	18.688562
MM	C_pi: 5.753601, n_recomb: 90721.951407
RS	0	0.000000	302.643535	2.493423	0.000027	0.000001
RS	1	0.008666	302.643535	2.709600	0.000030	0.000005
RS	2	0.018083	302.643535	2.944527	0.000032	0.000014
RS	3	0.028316	302.643535	3.199835	0.000035	0.000026
RS	4	0.039436	0.837189	1248.036450	0.013757	0.010268
RS	5	0.051519	0.837189	1336.045879	0.014727	0.013577
RS	6	0.064650	0.315664	3735.661321	0.041177	0.040085
RS	7	0.078918	0.315664	3872.873816	0.042689	0.044970
RS	8	0.094423	0.339053	3729.750203	0.041112	0.044173
RS	9	0.111272	0.339053	3848.754423	0.042424	0.046647
RS	10	0.129581	0.532911	2542.301428	0.028023	0.030967
RS	11	0.149476	0.532911	2657.506867	0.029293	0.032285
RS	12	0.171096	0.898501	1656.803421	0.018262	0.020066
RS	13	0.194589	0.898501	1752.252002	0.019315	0.020930
RS	14	0.220118	1.406311	1187.819271	0.013093	0.014101
RS	15	0.247859	1.406311	1264.731178	0.013941	0.014780
RS	16	0.278004	1.940926	977.103474	0.010770	0.011350
RS	17	0.310762	1.940926	1043.507108	0.011502	0.011966
RS	18	0.346359	2.340824	924.217758	0.010187	0.010547
RS	19	0.385040	2.340824	987.434645	0.010884	0.011177
RS	20	0.427073	2.513360	981.767639	0.010822	0.011079
RS	21	0.472749	2.513360	1047.173938	0.011543	0.011779
RS	22	0.522383	2.500402	1120.854950	0.012355	0.012593
RS	23	0.576319	2.500402	1191.372346	0.013132	0.013400
RS	24	0.634929	2.417312	1306.778063	0.014404	0.014704
RS	25	0.698617	2.417312	1382.191968	0.015235	0.015614
RS	26	0.767825	2.367100	1488.991616	0.016413	0.016843
RS	27	0.843031	2.367100	1566.172194	0.017263	0.017802
RS	28	0.924753	2.418205	1608.628271	0.017731	0.018306
RS	29	1.013558	2.418205	1683.465690	0.018556	0.019229
RS	30	1.110059	2.613986	1627.147202	0.017936	0.018586
RS	31	1.214922	2.613986	1697.035607	0.018706	0.019403
RS	32	1.328873	2.975640	1553.725065	0.017126	0.017728
RS	33	1.452698	2.975640	1618.160722	0.017836	0.018417
RS	34	1.587255	3.497820	1433.622182	0.015802	0.016247
RS	35	1.733472	3.497820	1493.030082	0.016457	0.016827
RS	36	1.892360	4.149055	1311.054866	0.014451	0.014686
RS	37	2.065017	4.149055	1365.918672	0.015056	0.015188
RS	38	2.252637	4.877821	1210.457034	0.013342	0.013365
RS	39	2.456515	4.877821	1261.158752	0.013901	0.013815
RS	40	2.678062	5.622463	1139.499424	0.012560	0.012393
RS	41	2.918808	5.622463	1186.283976	0.013076	0.012807
RS	42	3.180417	6.322709	1097.182117	0.012094	0.011766
RS	43	3.464697	6.322709	1140.038896	0.012566	0.012148
RS	44	3.773612	6.936617	1078.054785	0.011883	0.011418
RS	45	4.109298	6.936617	1116.575619	0.012308	0.011766
RS	46	4.474074	7.456903	1073.430774	0.011832	0.011250
RS	47	4.870462	7.456903	1106.755433	0.012199	0.011554
RS	48	5.301201	7.904838	1073.443429	0.011832	0.011154
RS	49	5.769267	7.904838	1100.357327	0.012129	0.011401
RS	50	6.277896	8.317109	1068.446659	0.011777	0.011025
RS	51	6.830602	8.317109	1087.636269	0.011989	0.011199
RS	52	7.431206	8.754963	1047.876387	0.011550	0.010752
RS	53	8.083857	8.754963	1058.457824	0.011667	0.010841
RS	54	8.793068	9.766587	956.629452	0.010545	0.009767
RS	55	9.563738	9.766587	962.665771	0.010611	0.009809
RS	56	10.401194	9.766587	962.283967	0.010607	0.009783
RS	57	11.311224	9.766587	954.933455	0.010526	0.009682
RS	58	12.300117	29.885888	318.708325	0.003513	0.003302
RS	59	13.374707	29.885888	336.066454	0.003704	0.003464
RS	60	14.542421	29.885888	353.425816	0.003896	0.003624
RS	61	15.811328	29.885888	370.602204	0.004085	0.003779
RS	62	17.190199	29.885888	387.382406	0.004270	0.003927
RS	63	18.688562	29.885888	9020.361150	0.099429	0.087843
PA	4+25*2+4+6 0.012748368 0.014551000 18.688561791 302.643534912 0.837188911 0.315664256 0.339053248 0.532911032 0.898500630 1.406310943 1.940926200 2.340824384 2.513360427 2.500401564 2.417312240 2.367100294 2.418204773 2.613985965 2.975639559 3.497819837 4.149054883 4.877820635 5.622462783 6.322709321 6.936617437 7.456903142 7.904838187 8.317108929 8.754962773 9.766586692 29.885887555
//
IT	4608
RD	21
LK	-207181.657361
QD	-187.005227 -> -170.222636
RI	0.0027756290
TR	0.012352	0.014611
MT	19.015147
MM	C_pi: 5.893385, n_recomb: 93203.875903
RS	0	0.000000	461.608626	1.683321	0.000018	0.000000
RS	1	0.008696	461.608626	1.829783	0.000020	0.000004
RS	2	0.018148	461.608626	1.988996	0.000021	0.000009
RS	3	0.028421	461.608626	2.162072	0.000023	0.000017
RS	4	0.039588	0.924313	1166.059567	0.012511	0.009342
RS	5	0.051727	0.924313	1250.324197	0.013415	0.012374
RS	6	0.064920	0.322626	3781.625015	0.040574	0.039505
RS	7	0.079261	0.322626	3924.647440	0.042108	0.044376
RS	8	0.094849	0.337805	3878.978025	0.041618	0.044730
RS	9	0.111793	0.337805	4001.876317	0.042937	0.047239
RS	10	0.130210	0.529082	2652.146676	0.028455	0.031458
RS	11	0.150228	0.529082	2771.624375	0.029737	0.032801
RS	12	0.171987	0.897632	1717.013650	0.018422	0.020258
RS	13	0.195638	0.897632	1816.042658	0.019485	0.021138
RS	14	0.221346	1.417858	1220.063407	0.013090	0.014114
RS	15	0.249289	1.417858	1299.442576	0.013942	0.014801
RS	16	0.279662	1.973215	995.955953	0.010686	0.011274
RS	17	0.312677	1.973215	1064.094557	0.011417	0.011892
RS	18	0.348562	2.393511	937.478194	0.010058	0.010426
RS	19	0.387567	2.393511	1002.115984	0.010752	0.011052
RS	20	0.429965	2.576771	994.259897	0.010668	0.010930
RS	21	0.476049	2.576771	1061.110237	0.011385	0.011624
RS	22	0.526140	2.563098	1136.621668	0.012195	0.012434
RS	23	0.580587	2.563098	1208.878005	0.012970	0.013233
RS	24	0.639769	2.472576	1329.672274	0.014266	0.014557
RS	25	0.704097	2.472576	1407.281071	0.015099	0.015460
RS	26	0.774019	2.413586	1521.721284	0.016327	0.016735
RS	27	0.850021	2.413586	1601.512965	0.017183	0.017690
RS	28	0.932632	2.457888	1651.020035	0.017714	0.018255
RS	29	1.022427	2.457888	1728.653646	0.018547	0.019179
RS	30	1.120029	2.650497	1675.565854	0.017977	0.018587
RS	31	1.226119	2.650497	1748.187229	0.018757	0.019408
RS	32	1.341435	3.013491	1603.072847	0.017200	0.017760
RS	33	1.466778	3.013491	1670.060573	0.017918	0.018455
RS	34	1.603020	3.541944	1480.188287	0.015881	0.016287
RS	35	1.751109	3.541944	1541.953992	0.016544	0.016873
RS	36	1.912076	4.203960	1353.569398	0.014523	0.014723
RS	37	2.087040	4.203960	1410.613575	0.015135	0.015230
RS	38	2.277218	4.946326	1249.429816	0.013405	0.013397
RS	39	2.483934	4.946326	1302.154883	0.013971	0.013853
RS	40	2.708625	5.704700	1176.222672	0.012620	0.012425
RS	41	2.952854	5.704700	1224.891156	0.013142	0.012845
RS	42	3.218321	6.415981	1133.090589	0.012157	0.011803
RS	43	3.506872	6.415981	1177.696378	0.012636	0.012192
RS	44	3.820515	7.036162	1114.411639	0.011957	0.011467
RS	45	4.161431	7.036162	1154.523927	0.012387	0.011821
RS	46	4.531992	7.557168	1111.144607	0.011922	0.011316
RS	47	4.934776	7.557168	1145.842076	0.012294	0.011625
RS	48	5.372585	8.000722	1112.931350	0.011941	0.011239
RS	49	5.848464	8.000722	1140.898874	0.012241	0.011489
RS	50	6.365724	8.405009	1109.497767	0.011904	0.011129
RS	51	6.927964	8.405009	1129.298766	0.012116	0.011304
RS	52	7.539094	8.833835	1089.470334	0.011689	0.010868
RS	53	8.203366	8.833835	1100.123758	0.011803	0.010956
RS	54	8.925402	9.841146	995.242541	0.010678	0.009880
RS	55	9.710223	9.841146	1001.025166	0.010740	0.009919
RS	56	10.563290	9.841146	1000.040066	0.010730	0.009889
RS	57	11.490538	9.841146	991.717409	0.010640	0.009782
RS	58	12.498415	30.846935	323.138645	0.003467	0.003253
RS	59	13.593935	30.846935	341.042207	0.003659	0.003417
RS	60	14.784718	30.846935	358.993824	0.003852	0.003578
RS	61	16.079048	30.846935	376.809422	0.004043	0.003736
RS	62	17.485928	30.846935	394.274847	0.004230	0.003887
RS	63	19.015147	30.846935	9338.867587	0.100198	0.088700
PA	4+25*2+4+6 0.012351719 0.014611236 19.015146804 461.608626354 0.924312522 0.322625752 0.337805131 0.529082202 0.897631756 1.417858353 1.973215244 2.393510880 2.576771138 2.563097838 2.472575577 2.413585555 2.457888361 2.650496850 3.013491435 3.541943880 4.203960093 4.946326137 5.704699752 6.415981367 7.036162424 7.557167575 8.000722164 8.405009283 8.833835221 9.841146405 30.846935282
//
IT	4970
RD	22
LK	-207149.043287
QD	-174.581013 -> -159.791841
RI	0.0027152671
TR	0.011991	0.014663
MT	19.333330
MM	C_pi: 6.026696, n_recomb: 95545.458548
RS	0	0.000000	705.384478	1.131730	0.000012	0.000000
RS	1	0.008724	705.384478	1.230531	0.000013	0.000002
RS	2	0.018209	705.384478	1.337963	0.000014	0.000006
RS	3	0.028522	705.384478	1.454781	0.000015	0.000011
RS	4	0.039735	1.021284	1086.044650	0.011367	0.008493
RS	5	0.051926	1.021284	1166.284826	0.012207	0.011265
RS	6	0.065180	0.329890	3816.623963	0.039946	0.038904
RS	7	0.079590	0.329890	3965.160928	0.041500	0.043752
RS	8	0.095258	0.336605	4023.381692	0.042110	0.045271
RS	9	0.112293	0.336605	4149.971581	0.043435	0.047810
RS	10	0.130814	0.525125	2760.497678	0.028892	0.031952
RS	11	0.150950	0.525125	2884.065706	0.030185	0.033318
RS	12	0.172844	0.896122	1776.069210	0.018589	0.020454
RS	13	0.196647	0.896122	1878.573030	0.019662	0.021351
RS	14	0.222527	1.428010	1251.174041	0.013095	0.014132
RS	15	0.250665	1.428010	1332.931196	0.013951	0.014827
RS	16	0.281257	2.003545	1013.695076	0.010610	0.011206
RS	17	0.314519	2.003545	1083.478382	0.011340	0.011825
RS	18	0.350682	2.444127	949.571690	0.009938	0.010312
RS	19	0.390001	2.444127	1015.532463	0.010629	0.010935
RS	20	0.432749	2.638381	1005.367129	0.010522	0.010789
RS	21	0.479227	2.638381	1073.547842	0.011236	0.011478
RS	22	0.529760	2.624290	1150.632235	0.012043	0.012282
RS	23	0.584702	2.624290	1224.494872	0.012816	0.013074
RS	24	0.644436	2.526582	1350.320874	0.014133	0.014416
RS	25	0.709382	2.526582	1429.978082	0.014966	0.015313
RS	26	0.779994	2.458968	1551.759299	0.016241	0.016631
RS	27	0.856766	2.458968	1634.016313	0.017102	0.017583
RS	28	0.940237	2.496579	1690.456830	0.017693	0.018204
RS	29	1.030989	2.496579	1770.753956	0.018533	0.019128
RS	30	1.129658	2.686063	1721.014378	0.018013	0.018586
RS	31	1.236936	2.686063	1796.251871	0.018800	0.019410
RS	32	1.353572	3.050373	1649.608729	0.017265	0.017788
RS	33	1.480385	3.050373	1719.044093	0.017992	0.018488
RS	34	1.618260	3.585017	1524.149419	0.015952	0.016322
RS	35	1.768165	3.585017	1588.177807	0.016622	0.016914
RS	36	1.931147	4.257696	1393.671459	0.014586	0.014754
RS	37	2.108348	4.257696	1452.808654	0.015205	0.015268
RS	38	2.301008	5.013527	1286.149459	0.013461	0.013424
RS	39	2.510476	5.013527	1340.817797	0.014033	0.013886
RS	40	2.738219	5.785467	1210.823247	0.012673	0.012452
RS	41	2.985830	5.785467	1261.303105	0.013201	0.012878
[truncated: 10,041,380 more chars]
