# Supplementary material for: Recent speciation associated with range expansion and a shift to self-fertilization in North American Arabidopsis
Source: Nat Commun. 2022 Dec 8;13:7564. doi: 10.1038/s41467-022-35368-1 (PMC9732334; doi:10.1038/s41467-022-35368-1)
Supplement: Supplementary file 5 — Source Data [file 41467_2022_35368_MOESM5_ESM.zip › Source Data/SuppFig22-1_lyrNC1_13.psmc]

CC
CC	Brief Description of the file format:
CC	  CC  comments
CC	  MM  useful-messages
CC	  RD  round-of-iterations
CC	  LL  \log[P(sequence)]
CC	  QD  Q-before-opt Q-after-opt
CC	  TR  \theta_0 \rho_0
CC	  RS  k t_k \lambda_k \pi_k \sum_{l\not=k}A_{kl} A_{kk}
CC	  DC  begin end best-k t_k+\Delta_k max-prob
CC
MM	Version: 0.6.5-r67
MM	pattern:4+25*2+4+6, n:63, n_free_lambdas:28
MM	n_iterations:25, skip:1, max_t:5, theta/rho:5
MM	is_decoding:0
MM	n_seqs:15, sum_L:1135779, sum_n:76810
RD	0
LK	0.000000
QD	0.000000 -> 0.000000
RI	inf
TR	0.070023	0.014005
MT	5.000000
MM	C_pi: 1.000000, n_recomb: 15795.517920
RS	0	0.000000	1.000000	100.691282	0.006375	0.000000
RS	1	0.006440	1.000000	106.470580	0.006741	0.000000
RS	2	0.013294	1.000000	112.533746	0.007124	0.000000
RS	3	0.020590	1.000000	118.888391	0.007527	0.000000
RS	4	0.028356	1.000000	125.541406	0.007948	0.000000
RS	5	0.036622	1.000000	132.498794	0.008388	0.000000
RS	6	0.045421	1.000000	139.765482	0.008848	0.000000
RS	7	0.054785	1.000000	147.345112	0.009328	0.000000
RS	8	0.064753	1.000000	155.239813	0.009828	0.000000
RS	9	0.075363	1.000000	163.449942	0.010348	0.000000
RS	10	0.086656	1.000000	171.973811	0.010888	0.000000
RS	11	0.098677	1.000000	180.807384	0.011447	0.000000
RS	12	0.111471	1.000000	189.943952	0.012025	0.000000
RS	13	0.125090	1.000000	199.373783	0.012622	0.000000
RS	14	0.139585	1.000000	209.083754	0.013237	0.000000
RS	15	0.155014	1.000000	219.056959	0.013868	0.000000
RS	16	0.171437	1.000000	229.272303	0.014515	0.000000
RS	17	0.188917	1.000000	239.704084	0.015175	0.000000
RS	18	0.207523	1.000000	250.321565	0.015848	0.000000
RS	19	0.227327	1.000000	261.088553	0.016529	0.000000
RS	20	0.248406	1.000000	271.962982	0.017218	0.000000
RS	21	0.270843	1.000000	282.896524	0.017910	0.000000
RS	22	0.294725	1.000000	293.834227	0.018602	0.000000
RS	23	0.320144	1.000000	304.714210	0.019291	0.000000
RS	24	0.347201	1.000000	315.467422	0.019972	0.000000
RS	25	0.376000	1.000000	326.017497	0.020640	0.000000
RS	26	0.406654	1.000000	336.280714	0.021290	0.000000
RS	27	0.439282	1.000000	346.166102	0.021915	0.000000
RS	28	0.474011	1.000000	355.575708	0.022511	0.000000
RS	29	0.510976	1.000000	364.405063	0.023070	0.000000
RS	30	0.550322	1.000000	372.543874	0.023585	0.000000
RS	31	0.592202	1.000000	379.876968	0.024050	0.000000
RS	32	0.636779	1.000000	386.285523	0.024455	0.000000
RS	33	0.684227	1.000000	391.648605	0.024795	0.000000
RS	34	0.734730	1.000000	395.845031	0.025061	0.000000
RS	35	0.788485	1.000000	398.755568	0.025245	0.000000
RS	36	0.845702	1.000000	400.265476	0.025340	0.000000
RS	37	0.906604	1.000000	400.267363	0.025341	0.000000
RS	38	0.971428	1.000000	398.664344	0.025239	0.000000
RS	39	1.040426	1.000000	395.373428	0.025031	0.000000
RS	40	1.113868	1.000000	390.329082	0.024711	0.000000
RS	41	1.192040	1.000000	383.486860	0.024278	0.000000
RS	42	1.275245	1.000000	374.826961	0.023730	0.000000
RS	43	1.363809	1.000000	364.357592	0.023067	0.000000
RS	44	1.458076	1.000000	352.117924	0.022292	0.000000
RS	45	1.558414	1.000000	338.180482	0.021410	0.000000
RS	46	1.665214	1.000000	322.652722	0.020427	0.000000
RS	47	1.778891	1.000000	305.677621	0.019352	0.000000
RS	48	1.899889	1.000000	287.433062	0.018197	0.000000
RS	49	2.028679	1.000000	268.129853	0.016975	0.000000
RS	50	2.165763	1.000000	248.008257	0.015701	0.000000
RS	51	2.311675	1.000000	227.332995	0.014392	0.000000
RS	52	2.466983	1.000000	206.386731	0.013066	0.000000
RS	53	2.632293	1.000000	185.462211	0.011741	0.000000
RS	54	2.808249	1.000000	164.853287	0.010437	0.000000
RS	55	2.995536	1.000000	144.845200	0.009170	0.000000
RS	56	3.194884	1.000000	125.704610	0.007958	0.000000
RS	57	3.407070	1.000000	107.669925	0.006816	0.000000
RS	58	3.632920	1.000000	90.942552	0.005757	0.000000
RS	59	3.873315	1.000000	75.679679	0.004791	0.000000
RS	60	4.129191	1.000000	61.989158	0.003924	0.000000
RS	61	4.401545	1.000000	49.926922	0.003161	0.000000
RS	62	4.691438	1.000000	39.497209	0.002501	0.000000
RS	63	5.000000	1.000000	110.129702	0.006972	0.000000
PA	4+25*2+4+6 0.070022966 0.014004593 5.000000000 1.000000000 1.000000000 1.000000000 1.000000000 1.000000000 1.000000000 1.000000000 1.000000000 1.000000000 1.000000000 1.000000000 1.000000000 1.000000000 1.000000000 1.000000000 1.000000000 1.000000000 1.000000000 1.000000000 1.000000000 1.000000000 1.000000000 1.000000000 1.000000000 1.000000000 1.000000000 1.000000000 1.000000000
//
IT	6122
RD	1
LK	-228871.913661
QD	-4897.183979 -> -1929.741457
RI	0.0783640514
TR	0.047289	0.009608
MT	8.925488
MM	C_pi: 1.398333, n_recomb: 15157.726154
RS	0	0.000000	0.318132	346.591224	0.022866	0.000909
RS	1	0.007409	0.318132	363.400777	0.023975	0.006718
RS	2	0.015366	0.318132	380.345696	0.025093	0.016510
RS	3	0.023913	0.318132	397.317854	0.026212	0.024825
RS	4	0.033094	0.317194	415.400171	0.027405	0.028993
RS	5	0.042954	0.317194	432.045133	0.028503	0.030241
RS	6	0.053545	0.389741	366.054968	0.024150	0.029747
RS	7	0.064920	0.389741	381.475748	0.025167	0.028377
RS	8	0.077139	0.484524	320.110494	0.021119	0.026616
RS	9	0.090262	0.484524	334.326429	0.022057	0.024633
RS	10	0.104358	0.593577	285.245388	0.018818	0.022664
RS	11	0.119498	0.593577	298.404006	0.019687	0.020979
RS	12	0.135760	0.703822	263.361977	0.017375	0.019703
RS	13	0.153227	0.703822	275.711387	0.018189	0.018830
RS	14	0.171988	0.805067	252.313679	0.016646	0.018321
RS	15	0.192138	0.805067	264.090251	0.017423	0.018126
RS	16	0.213782	0.896515	248.109412	0.016369	0.018164
RS	17	0.237029	0.896515	259.451379	0.017117	0.018333
RS	18	0.261998	0.984970	246.787283	0.016281	0.018522
RS	19	0.288817	0.984970	257.726345	0.017003	0.018652
RS	20	0.317623	1.076501	246.079960	0.016235	0.018687
RS	21	0.348563	1.076501	256.590130	0.016928	0.018633
RS	22	0.381796	1.172780	245.378164	0.016188	0.018514
RS	23	0.417490	1.172780	255.415361	0.016851	0.018348
RS	24	0.455829	1.274025	244.506157	0.016131	0.018145
RS	25	0.497008	1.274025	254.017362	0.016758	0.017910
RS	26	0.541239	1.380559	243.281713	0.016050	0.017644
RS	27	0.588746	1.380559	252.206413	0.016639	0.017346
RS	28	0.639772	1.491875	241.671007	0.015944	0.017019
RS	29	0.694579	1.491875	249.942407	0.016489	0.016667
RS	30	0.753447	1.606189	239.786733	0.015819	0.016298
RS	31	0.816676	1.606189	247.329121	0.016317	0.015921
RS	32	0.884589	1.721116	237.718344	0.015683	0.015545
RS	33	0.957534	1.721116	244.441957	0.016127	0.015175
RS	34	1.035882	1.834575	235.403659	0.015530	0.014817
RS	35	1.120036	1.834575	241.201432	0.015913	0.014472
RS	36	1.210424	1.945189	232.622543	0.015347	0.014142
RS	37	1.307509	1.945189	237.371150	0.015660	0.013826
RS	38	1.411786	2.052083	229.069437	0.015112	0.013524
RS	39	1.523789	2.052083	232.633999	0.015348	0.013233
RS	40	1.644089	2.154731	224.400395	0.014804	0.012952
RS	41	1.773302	2.154731	226.642659	0.014952	0.012679
RS	42	1.912089	2.252832	218.268826	0.014400	0.012413
RS	43	2.061157	2.252832	219.058808	0.014452	0.012152
RS	44	2.221269	2.346215	210.358286	0.013878	0.011896
RS	45	2.393244	2.346215	209.589195	0.013827	0.011645
RS	46	2.577959	2.434904	200.404385	0.013221	0.011397
RS	47	2.776360	2.434904	198.011375	0.013063	0.011153
RS	48	2.989459	2.519416	188.210636	0.012417	0.010910
RS	49	3.218346	2.519416	184.194484	0.012152	0.010665
RS	50	3.464190	2.601121	173.683620	0.011458	0.010416
RS	51	3.728248	2.601121	168.137988	0.011093	0.010158
RS	52	4.011869	2.682772	156.879668	0.010350	0.009888
RS	53	4.316503	2.682772	150.018506	0.009897	0.009602
RS	54	4.643706	2.818129	135.814661	0.008960	0.009297
RS	55	4.995150	2.818129	128.411568	0.008472	0.008969
RS	56	5.372631	2.818129	120.270897	0.007935	0.008619
RS	57	5.778079	2.818129	111.509618	0.007357	0.008248
RS	58	6.213564	3.511786	83.389350	0.005501	0.007859
RS	59	6.681314	3.511786	78.196951	0.005159	0.007458
RS	60	7.183717	3.511786	72.594255	0.004789	0.007052
RS	61	7.723341	3.511786	66.669101	0.004398	0.006648
RS	62	8.302944	3.511786	60.521493	0.003993	0.006257
RS	63	8.925488	3.511786	317.552778	0.020950	0.035937
PA	4+25*2+4+6 0.047289030 0.009608097 8.925487995 0.318132401 0.317193508 0.389740944 0.484523773 0.593577385 0.703822136 0.805066586 0.896514893 0.984969616 1.076501369 1.172780037 1.274024963 1.380559444 1.491874695 1.606188774 1.721116066 1.834574699 1.945188522 2.052083015 2.154730856 2.252831936 2.346215367 2.434904158 2.519416332 2.601120591 2.682771683 2.818129063 3.511785924
//
IT	5336
RD	2
LK	-224108.606051
QD	-2225.613794 -> -1200.609682
RI	0.0861331886
TR	0.039037	0.009213
MT	11.068948
MM	C_pi: 1.879832, n_recomb: 19502.187475
RS	0	0.000000	0.357783	415.509505	0.021306	0.000617
RS	1	0.007773	0.357783	437.829756	0.022450	0.004513
RS	2	0.016149	0.357783	460.542005	0.023615	0.011207
RS	3	0.025177	0.357783	483.519290	0.024793	0.019201
RS	4	0.034906	0.278473	648.200124	0.033237	0.026215
RS	5	0.045392	0.278473	671.822709	0.034449	0.031195
RS	6	0.056693	0.339456	571.712383	0.029315	0.028256
RS	7	0.068872	0.339456	593.646066	0.030440	0.030367
RS	8	0.081997	0.434865	481.973740	0.024714	0.025722
RS	9	0.096143	0.434865	502.212704	0.025752	0.026705
RS	10	0.111388	0.556486	409.541001	0.021000	0.022368
RS	11	0.127819	0.556486	428.076426	0.021950	0.022771
RS	12	0.145526	0.689564	361.428453	0.018533	0.019515
RS	13	0.164610	0.689564	378.517687	0.019409	0.019929
RS	14	0.185177	0.815381	335.327273	0.017194	0.017954
RS	15	0.207342	0.815381	351.366553	0.018017	0.018713
RS	16	0.231230	0.925894	324.127752	0.016620	0.017716
RS	17	0.256975	0.925894	339.418041	0.017404	0.018858
RS	18	0.284721	1.028709	319.704712	0.016393	0.018373
RS	19	0.314624	1.028709	334.354323	0.017144	0.019678
RS	20	0.346851	1.136785	316.197301	0.016213	0.019205
RS	21	0.381583	1.136785	330.184426	0.016931	0.020342
RS	22	0.419014	1.257939	311.348310	0.015965	0.019628
RS	23	0.459354	1.257939	324.618100	0.016645	0.020490
RS	24	0.502830	1.395683	304.822853	0.015630	0.019575
RS	25	0.549686	1.395683	317.328799	0.016271	0.020208
RS	26	0.600183	1.553241	296.622341	0.015210	0.019159
RS	27	0.654605	1.553241	308.333174	0.015810	0.019588
RS	28	0.713257	1.732703	287.105513	0.014722	0.018443
RS	29	0.776467	1.732703	298.006119	0.015281	0.018678
RS	30	0.844591	1.932666	277.110596	0.014209	0.017495
RS	31	0.918010	1.932666	287.195793	0.014726	0.017577
RS	32	0.997135	2.148380	267.537386	0.013718	0.016431
RS	33	1.082411	2.148380	276.799412	0.014193	0.016421
RS	34	1.174314	2.374053	258.900995	0.013275	0.015368
RS	35	1.273361	2.374053	267.318096	0.013707	0.015311
RS	36	1.380106	2.604564	251.278900	0.012885	0.014373
RS	37	1.495148	2.604564	258.808899	0.013271	0.014294
RS	38	1.619131	2.835583	244.492534	0.012537	0.013466
RS	39	1.752751	2.835583	251.070164	0.012874	0.013374
RS	40	1.896757	3.063224	238.250407	0.012217	0.012641
RS	41	2.051956	3.063224	243.786628	0.012500	0.012539
RS	42	2.219218	3.283824	232.211886	0.011907	0.011888
RS	43	2.399480	3.283824	236.594706	0.012132	0.011780
RS	44	2.593753	3.493842	226.011627	0.011589	0.011207
RS	45	2.803126	3.493842	229.108699	0.011748	0.011103
RS	46	3.028773	3.690853	219.209704	0.011240	0.010600
RS	47	3.271958	3.690853	220.877240	0.011326	0.010503
RS	48	3.534045	3.875134	211.247846	0.010832	0.010056
RS	49	3.816503	3.875134	211.352042	0.010837	0.009958
RS	50	4.120915	4.050890	201.480958	0.010331	0.009542
RS	51	4.448987	4.050890	199.935235	0.010252	0.009425
RS	52	4.802559	4.227558	189.260549	0.009705	0.009008
RS	53	5.183612	4.227558	186.079212	0.009541	0.008855
RS	54	5.594284	4.536032	169.891236	0.008711	0.008268
RS	55	6.036874	4.536032	165.797843	0.008501	0.008088
RS	56	6.513865	4.536032	160.559857	0.008233	0.007862
RS	57	7.027931	4.536032	154.200201	0.007907	0.007592
RS	58	7.581952	6.417346	105.727801	0.005421	0.005936
RS	59	8.179035	6.417346	103.738284	0.005319	0.005842
RS	60	8.822527	6.417346	101.046040	0.005181	0.005714
RS	61	9.516034	6.417346	97.652487	0.005007	0.005555
RS	62	10.263445	6.417346	93.576175	0.004798	0.005364
RS	63	11.068948	6.417346	720.680596	0.036954	0.041378
PA	4+25*2+4+6 0.039037455 0.009213301 11.068947968 0.357783054 0.278473295 0.339455555 0.434865188 0.556486157 0.689564142 0.815380826 0.925893826 1.028709054 1.136785183 1.257938835 1.395683403 1.553241286 1.732702871 1.932666445 2.148379860 2.374052782 2.604564275 2.835583347 3.063223659 3.283823700 3.493842112 3.690853264 3.875134093 4.050890294 4.227557515 4.536031501 6.417346018
//
IT	4901
RD	3
LK	-222374.895361
QD	-1467.025430 -> -980.319034
RI	0.0689372511
TR	0.034493	0.009639
MT	12.183849
MM	C_pi: 2.341383, n_recomb: 25346.232812
RS	0	0.000000	0.499037	395.401367	0.015600	0.000431
RS	1	0.007935	0.499037	419.797922	0.016563	0.003150
RS	2	0.016501	0.499037	445.116954	0.017561	0.007775
RS	3	0.025745	0.499037	471.296960	0.018594	0.013574
RS	4	0.035724	0.293977	839.498217	0.033121	0.024584
RS	5	0.046494	0.293977	872.306102	0.034416	0.030151
RS	6	0.058119	0.344286	774.009723	0.030537	0.028144
RS	7	0.070666	0.344286	804.425706	0.031737	0.030807
RS	8	0.084210	0.440589	654.352067	0.025817	0.025813
RS	9	0.098827	0.440589	682.385623	0.026923	0.027367
RS	10	0.114605	0.571042	549.964045	0.021698	0.022452
RS	11	0.131635	0.571042	575.535883	0.022707	0.023385
RS	12	0.150016	0.719778	478.371972	0.018873	0.019563
RS	13	0.169856	0.719778	501.798475	0.019798	0.020291
RS	14	0.191271	0.860874	440.255978	0.017370	0.017887
RS	15	0.214384	0.860874	462.166722	0.018234	0.018802
RS	16	0.239332	0.978054	426.894681	0.016843	0.017575
RS	17	0.266259	0.978054	447.831140	0.017669	0.018834
RS	18	0.295324	1.077716	426.016126	0.016808	0.018299
RS	19	0.326694	1.077716	446.187617	0.017604	0.019821
RS	20	0.360554	1.178530	426.934974	0.016844	0.019412
RS	21	0.397101	1.178530	446.278412	0.017607	0.020909
RS	22	0.436548	1.294926	424.172711	0.016735	0.020217
RS	23	0.479126	1.294926	442.543652	0.017460	0.021478
RS	24	0.525082	1.434540	416.424268	0.016429	0.020433
RS	25	0.574685	1.434540	433.709108	0.017111	0.021441
RS	26	0.628224	1.603962	403.708552	0.015928	0.020109
RS	27	0.686012	1.603962	419.849369	0.016565	0.020880
RS	28	0.748385	1.809041	386.910863	0.015265	0.019335
RS	29	0.815708	1.809041	401.903242	0.015857	0.019872
RS	30	0.888374	2.051021	368.037783	0.014520	0.018225
RS	31	0.966805	2.051021	381.912694	0.015068	0.018565
RS	32	1.051461	2.325304	349.384217	0.013784	0.016952
RS	33	1.142834	2.325304	362.181895	0.014289	0.017159
RS	34	1.241459	2.624396	332.455661	0.013117	0.015680
RS	35	1.347909	2.624396	344.205606	0.013580	0.015806
RS	36	1.462807	2.940771	317.783743	0.012538	0.014500
RS	37	1.586823	2.940771	328.493926	0.012960	0.014575
RS	38	1.720679	3.267256	305.330266	0.012046	0.013441
RS	39	1.865158	3.267256	314.981145	0.012427	0.013478
RS	40	2.021102	3.596317	294.836117	0.011632	0.012497
RS	41	2.189421	3.596317	303.375625	0.011969	0.012506
RS	42	2.371096	3.919604	285.967856	0.011282	0.011663
RS	43	2.567188	3.919604	293.305859	0.011572	0.011652
RS	44	2.778841	4.228139	278.338858	0.010981	0.010937
RS	45	3.007290	4.228139	284.341384	0.011218	0.010921
RS	46	3.253867	4.514982	271.370708	0.010707	0.010321
RS	47	3.520011	4.514982	275.861053	0.010884	0.010304
RS	48	3.807274	4.778927	264.175217	0.010423	0.009795
RS	49	4.117333	4.778927	266.952780	0.010532	0.009770
RS	50	4.451997	5.026903	255.584967	0.010084	0.009312
RS	51	4.813217	5.026903	256.470076	0.010119	0.009263
RS	52	5.203103	5.275925	244.272005	0.009637	0.008809
RS	53	5.623927	5.275925	243.182449	0.009594	0.008718
RS	54	6.078145	5.725625	222.454959	0.008777	0.008025
RS	55	6.568408	5.725625	220.190483	0.008687	0.007906
RS	56	7.097575	5.725625	216.456034	0.008540	0.007740
RS	57	7.668733	5.725625	211.211961	0.008333	0.007524
RS	58	8.285216	8.863600	134.771556	0.005317	0.005230
RS	59	8.950619	8.863600	134.979884	0.005325	0.005209
RS	60	9.668825	8.863600	134.387153	0.005302	0.005158
RS	61	10.444024	8.863600	132.940984	0.005245	0.005076
RS	62	11.280738	8.863600	130.602236	0.005153	0.004962
RS	63	12.183849	8.863600	1269.387247	0.050082	0.045535
PA	4+25*2+4+6 0.034492607 0.009638738 12.183848566 0.499036894 0.293976640 0.344286254 0.440588528 0.571041846 0.719777818 0.860873989 0.978054471 1.077715615 1.178530417 1.294925675 1.434540086 1.603962011 1.809040582 2.051020553 2.325303585 2.624395880 2.940770895 3.267255762 3.596317404 3.919603869 4.228139268 4.514982446 4.778926516 5.026902524 5.275925364 5.725624986 8.863600169
//
IT	5173
RD	4
LK	-221505.226977
QD	-1160.619600 -> -855.170635
RI	0.0507917816
TR	0.031363	0.010260
MT	12.841438
MM	C_pi: 2.705441, n_recomb: 31093.851927
RS	0	0.000000	0.710306	344.537517	0.011081	0.000316
RS	1	0.008025	0.710306	367.854127	0.011830	0.002290
RS	2	0.016694	0.710306	392.379909	0.012619	0.005589
RS	3	0.026058	0.710306	418.116374	0.013447	0.009736
RS	4	0.036174	0.317440	986.456559	0.031725	0.023464
RS	5	0.047102	0.317440	1028.206004	0.033068	0.029012
RS	6	0.058906	0.356284	954.218233	0.030688	0.028305
RS	7	0.071658	0.356284	993.200370	0.031942	0.030991
RS	8	0.085434	0.454158	812.199359	0.026121	0.025998
RS	9	0.100314	0.454158	848.053111	0.027274	0.027610
RS	10	0.116389	0.593283	679.016060	0.021838	0.022449
RS	11	0.133754	0.593283	711.582002	0.022885	0.023506
RS	12	0.152512	0.756804	585.309589	0.018824	0.019435
RS	13	0.172776	0.756804	614.983271	0.019778	0.020239
RS	14	0.194666	0.912316	536.245639	0.017246	0.017672
RS	15	0.218312	0.912316	563.943876	0.018137	0.018574
RS	16	0.243856	1.034750	522.704424	0.016811	0.017322
RS	17	0.271450	1.034750	549.287373	0.017665	0.018514
RS	18	0.301258	1.128110	528.959727	0.017012	0.018089
RS	19	0.333458	1.128110	554.790970	0.017842	0.019565
RS	20	0.368242	1.215855	539.257913	0.017343	0.019369
RS	21	0.405818	1.215855	564.221387	0.018146	0.020914
RS	22	0.446409	1.318520	543.739563	0.017487	0.020449
RS	23	0.490257	1.318520	567.540490	0.018252	0.021834
RS	24	0.537624	1.447590	539.006299	0.017335	0.020917
RS	25	0.588792	1.447590	561.399850	0.018055	0.022073
RS	26	0.644067	1.612335	524.540565	0.016870	0.020725
RS	27	0.703777	1.612335	545.400959	0.017540	0.021647
RS	28	0.768278	1.821652	501.629349	0.016133	0.019949
RS	29	0.837956	1.821652	520.946824	0.016754	0.020635
RS	30	0.913225	2.079516	473.726491	0.015235	0.018742
RS	31	0.994535	2.079516	491.564868	0.015809	0.019222
RS	32	1.082369	2.382522	445.050045	0.014313	0.017329
RS	33	1.177252	2.382522	461.493974	0.014842	0.017663
RS	34	1.279749	2.722957	418.549258	0.013461	0.015915
RS	35	1.390471	2.722957	433.672245	0.013947	0.016156
RS	36	1.510079	3.092415	395.447330	0.012718	0.014614
RS	37	1.639285	3.092415	409.298945	0.013163	0.014792
RS	38	1.778859	3.482240	375.939430	0.012090	0.013458
RS	39	1.929634	3.482240	388.538556	0.012496	0.013587
RS	40	2.092509	3.882218	359.840005	0.011573	0.012447
RS	41	2.268453	3.882218	371.167279	0.011937	0.012538
RS	42	2.458517	4.279680	346.853743	0.011155	0.011576
RS	43	2.663834	4.279680	356.841029	0.011476	0.011640
RS	44	2.885626	4.660044	336.594684	0.010825	0.010843
RS	45	3.125217	4.660044	345.112046	0.011099	0.010893
RS	46	3.384035	5.011246	328.353989	0.010560	0.010245
RS	47	3.663622	5.011246	335.203308	0.010780	0.010286
RS	48	3.965646	5.329842	320.901055	0.010320	0.009751
RS	49	4.291907	5.329842	325.831853	0.010479	0.009778
RS	50	4.644349	5.624804	312.512829	0.010051	0.009309
RS	51	5.025074	5.624804	315.274586	0.010139	0.009305
RS	52	5.436352	5.920080	301.127470	0.009684	0.008842
RS	53	5.880634	5.920080	301.570718	0.009699	0.008793
RS	54	6.360569	6.468286	275.750352	0.008868	0.008040
RS	55	6.879017	6.468286	274.796810	0.008838	0.007959
RS	56	7.439071	6.468286	272.078659	0.008750	0.007828
RS	57	8.044067	6.468286	267.509025	0.008603	0.007644
RS	58	8.697614	10.772606	160.142067	0.005150	0.004883
RS	59	9.403606	10.772606	162.179990	0.005216	0.004898
RS	60	10.166253	10.772606	163.393344	0.005255	0.004887
RS	61	10.990100	10.772606	163.694822	0.005265	0.004846
RS	62	11.880060	10.772606	163.005607	0.005242	0.004776
RS	63	12.841438	10.772606	1841.107819	0.059211	0.049327
PA	4+25*2+4+6 0.031362531 0.010259553 12.841438217 0.710305519 0.317439799 0.356283523 0.454158175 0.593283362 0.756804047 0.912315795 1.034750469 1.128109686 1.215855148 1.318520465 1.447590411 1.612335356 1.821652053 2.079515643 2.382521782 2.722956578 3.092415402 3.482240059 3.882218492 4.279680393 4.660043539 5.011246016 5.329841889 5.624804087 5.920079979 6.468286013 10.772605506
//
IT	4856
RD	5
LK	-220936.050206
QD	-976.472144 -> -748.992743
RI	0.0371032127
TR	0.028919	0.010899
MT	13.305582
MM	C_pi: 2.991134, n_recomb: 36434.438181
RS	0	0.000000	0.999724	288.773739	0.007926	0.000236
RS	1	0.008085	0.999724	309.520844	0.008495	0.001700
RS	2	0.016824	0.999724	331.534162	0.009099	0.004105
RS	3	0.026270	0.999724	354.853502	0.009740	0.007105
RS	4	0.036479	0.341196	1100.256819	0.030198	0.022571
RS	5	0.047514	0.341196	1149.945983	0.031562	0.027985
RS	6	0.059440	0.367562	1114.138815	0.030579	0.028520
RS	7	0.072332	0.367562	1161.164782	0.031870	0.031165
RS	8	0.086265	0.467405	953.008863	0.026157	0.026172
RS	9	0.101325	0.467405	996.195860	0.027342	0.027738
RS	10	0.117603	0.615476	792.240038	0.021744	0.022368
RS	11	0.135196	0.615476	831.290013	0.022816	0.023448
RS	12	0.154213	0.794136	676.936420	0.018580	0.019193
RS	13	0.174766	0.794136	712.315070	0.019551	0.020016
RS	14	0.196982	0.965159	617.033897	0.016935	0.017345
RS	15	0.220994	0.965159	649.972504	0.017840	0.018209
RS	16	0.246947	1.094325	603.630486	0.016568	0.016966
RS	17	0.274998	1.094325	635.368915	0.017439	0.018067
RS	18	0.305318	1.182356	618.344085	0.016971	0.017768
RS	19	0.338089	1.182356	649.464906	0.017826	0.019142
RS	20	0.373510	1.256956	640.794671	0.017588	0.019170
RS	21	0.411794	1.256956	671.150101	0.018421	0.020664
RS	22	0.453174	1.344446	656.284640	0.018013	0.020466
RS	23	0.497899	1.344446	685.393784	0.018812	0.021868
RS	24	0.546241	1.459896	658.365128	0.018070	0.021168
RS	25	0.598491	1.459896	685.793586	0.018823	0.022376
RS	26	0.654966	1.614723	645.226544	0.017709	0.021133
RS	27	0.716007	1.614723	670.735759	0.018409	0.022121
RS	28	0.781983	1.820047	618.176319	0.016967	0.020403
RS	29	0.853294	1.820047	641.732971	0.017613	0.021164
RS	30	0.930370	2.082018	582.129414	0.015977	0.019152
RS	31	1.013678	2.082018	603.830142	0.016573	0.019710
RS	32	1.103722	2.398532	543.543524	0.014918	0.017649
RS	33	1.201046	2.398532	563.519846	0.015467	0.018059
RS	34	1.306238	2.762226	507.169717	0.013920	0.016135
RS	35	1.419936	2.762226	525.537383	0.014424	0.016449
RS	36	1.542827	3.164564	475.156261	0.013041	0.014744
RS	37	1.675654	3.164564	492.001660	0.013504	0.014990
RS	38	1.819220	3.596234	448.047876	0.012297	0.013517
RS	39	1.974393	3.596234	463.422836	0.012719	0.013711
RS	40	2.142113	4.045178	425.795239	0.011687	0.012459
RS	41	2.323394	4.045178	439.708277	0.012068	0.012610
RS	42	2.519331	4.495155	408.177635	0.011203	0.011566
RS	43	2.731111	4.495155	420.579319	0.011543	0.011685
RS	44	2.960013	4.926502	394.830643	0.010837	0.010835
RS	45	3.207423	4.926502	405.593763	0.011132	0.010935
RS	46	3.474837	5.322243	384.918033	0.010565	0.010257
RS	47	3.763871	5.322243	393.823775	0.010809	0.010343
RS	48	4.076275	5.676486	376.855189	0.010343	0.009798
RS	49	4.413937	5.676486	383.605549	0.010529	0.009863
RS	50	4.778901	5.999742	368.331493	0.010109	0.009394
RS	51	5.173372	5.999742	372.609543	0.010227	0.009424
RS	52	5.599737	6.322095	356.496263	0.009785	0.008961
RS	53	6.060576	6.322095	358.094852	0.009828	0.008941
RS	54	6.558674	6.936418	327.121020	0.008978	0.008147
RS	55	7.097044	6.936418	327.112941	0.008978	0.008092
RS	56	7.678943	6.936418	325.052358	0.008922	0.007984
RS	57	8.307891	6.936418	320.814351	0.008805	0.007821
RS	58	8.987690	12.310850	181.182598	0.004973	0.004663
RS	59	9.722452	12.310850	184.774575	0.005071	0.004703
RS	60	10.516622	12.310850	187.551435	0.005148	0.004719
RS	61	11.375003	12.310850	189.401935	0.005198	0.004709
RS	62	12.302786	12.310850	190.219060	0.005221	0.004671
RS	63	13.305582	12.310850	2387.786466	0.065537	0.052950
PA	4+25*2+4+6 0.028919031 0.010899454 13.305582454 0.999724217 0.341195653 0.367562468 0.467405119 0.615476125 0.794135564 0.965159282 1.094325474 1.182356156 1.256955842 1.344446344 1.459896453 1.614723315 1.820046823 2.082018417 2.398531918 2.762226407 3.164563582 3.596233851 4.045178398 4.495154947 4.926502270 5.322243339 5.676485869 5.999742390 6.322095412 6.936417801 12.310850457
//
IT	4201
RD	6
LK	-220503.419857
QD	-836.443509 -> -653.855619
RI	0.0273807259
TR	0.026872	0.011498
MT	13.692857
MM	C_pi: 3.230822, n_recomb: 41423.563134
RS	0	0.000000	1.390271	237.250110	0.005727	0.000178
RS	1	0.008134	1.390271	255.003497	0.006156	0.001273
RS	2	0.016930	1.390271	273.950751	0.006613	0.003047
RS	3	0.026441	1.390271	294.149521	0.007101	0.005240
RS	4	0.036726	0.364323	1191.108731	0.028754	0.021765
RS	5	0.047847	0.364323	1247.812321	0.030123	0.027029
RS	6	0.059874	0.377085	1260.480038	0.030429	0.028730
RS	7	0.072878	0.377085	1315.072594	0.031747	0.031355
RS	8	0.086940	0.478966	1081.644149	0.026112	0.026333
RS	9	0.102146	0.478966	1131.725902	0.027321	0.027850
RS	10	0.118589	0.636128	893.255909	0.021564	0.022258
RS	11	0.136369	0.636128	938.327912	0.022652	0.023338
RS	12	0.155595	0.830352	756.213263	0.018256	0.018905
RS	13	0.176386	0.830352	796.795285	0.019235	0.019737
RS	14	0.198868	1.018229	685.043535	0.016538	0.016969
RS	15	0.223178	1.018229	722.695323	0.017446	0.017800
RS	16	0.249465	1.156151	671.229318	0.016204	0.016558
RS	17	0.277891	1.156151	707.615115	0.017082	0.017581
RS	18	0.308630	1.240760	694.346051	0.016762	0.017383
RS	19	0.341868	1.240760	730.330969	0.017631	0.018659
RS	20	0.377810	1.303591	730.060286	0.017624	0.018881
RS	21	0.416676	1.303591	765.508679	0.018480	0.020302
RS	22	0.458703	1.376653	758.875412	0.018320	0.020355
RS	23	0.504148	1.376653	793.111809	0.019146	0.021734
RS	24	0.553291	1.478510	770.671086	0.018605	0.021270
RS	25	0.606430	1.478510	803.025629	0.019386	0.022491
RS	26	0.663892	1.622448	761.619295	0.018386	0.021402
RS	27	0.726028	1.622448	791.693336	0.019112	0.022420
RS	28	0.793218	1.821262	732.544989	0.017684	0.020749
RS	29	0.865873	1.821262	760.255877	0.018353	0.021551
RS	30	0.944439	2.082779	689.646582	0.016649	0.019493
RS	31	1.029395	2.082779	715.119404	0.017264	0.020098
RS	32	1.121261	2.406037	641.758653	0.015493	0.017935
RS	33	1.220600	2.406037	665.174771	0.016058	0.018393
RS	34	1.328019	2.784165	595.695262	0.014381	0.016348
RS	35	1.444176	2.784165	617.213610	0.014900	0.016709
RS	36	1.569781	3.208758	554.737143	0.013392	0.014888
RS	37	1.705603	3.208758	574.478898	0.013868	0.015180
RS	38	1.852473	3.670208	519.901607	0.012551	0.013605
RS	39	2.011290	3.670208	537.948052	0.012987	0.013844
RS	40	2.183025	4.155077	491.344604	0.011861	0.012510
RS	41	2.368729	4.155077	507.728283	0.012257	0.012704
RS	42	2.569538	4.644109	468.958766	0.011321	0.011599
RS	43	2.786682	4.644109	483.645337	0.011676	0.011761
RS	44	3.021488	5.113137	452.418822	0.010922	0.010872
RS	45	3.275394	5.113137	465.280649	0.011232	0.011011
RS	46	3.549952	5.540655	440.764833	0.010640	0.010315
RS	47	3.846844	5.540655	451.559397	0.010901	0.010434
RS	48	4.167885	5.918392	432.047539	0.010430	0.009887
RS	49	4.515040	5.918392	440.425912	0.010632	0.009981
RS	50	4.890433	6.258139	423.338075	0.010220	0.009518
RS	51	5.296362	6.258139	428.913639	0.010354	0.009574
RS	52	5.735308	6.595527	410.940186	0.009920	0.009115
RS	53	6.209959	6.595527	413.448518	0.009981	0.009116
RS	54	6.723219	7.255243	377.356591	0.009110	0.008291
RS	55	7.278228	7.255243	378.043391	0.009126	0.008254
RS	56	7.878383	7.255243	376.382598	0.009086	0.008162
RS	57	8.527354	7.255243	372.216206	0.008986	0.008012
RS	58	9.229114	13.637334	199.166976	0.004808	0.004497
RS	59	9.987956	13.637334	204.128582	0.004928	0.004557
RS	60	10.808522	13.637334	208.299748	0.005029	0.004595
RS	61	11.695835	13.637334	211.551512	0.005107	0.004609
RS	62	12.655323	13.637334	213.755418	0.005160	0.004597
RS	63	13.692857	13.637334	2908.756879	0.070220	0.056396
PA	4+25*2+4+6 0.026872089 0.011498294 13.692856602 1.390270509 0.364322693 0.377084573 0.478966150 0.636127858 0.830351883 1.018228667 1.156150708 1.240760429 1.303591098 1.376653021 1.478509654 1.622447747 1.821261835 2.082778889 2.406036937 2.784164560 3.208758256 3.670208096 4.155076984 4.644108591 5.113136693 5.540655217 5.918391662 6.258139246 6.595526569 7.255243327 13.637334303
//
IT	4982
RD	7
LK	-220153.442566
QD	-721.170715 -> -570.399291
RI	0.0205136902
TR	0.025092	0.012035
MT	14.054733
MM	C_pi: 3.446569, n_recomb: 46154.073000
RS	0	0.000000	1.918703	192.331728	0.004167	0.000134
RS	1	0.008179	1.918703	207.151282	0.004488	0.000953
RS	2	0.017026	1.918703	223.032703	0.004832	0.002268
RS	3	0.026597	1.918703	240.038535	0.005201	0.003881
RS	4	0.036951	0.387381	1264.398942	0.027395	0.020970
RS	5	0.048152	0.387381	1327.357301	0.028759	0.026086
RS	6	0.060268	0.385182	1397.836903	0.030286	0.028908
RS	7	0.073376	0.385182	1459.666505	0.031626	0.031546
RS	8	0.087556	0.488870	1202.517865	0.026054	0.026488
RS	9	0.102895	0.488870	1259.195978	0.027282	0.027973
RS	10	0.119489	0.655023	986.024498	0.021364	0.022148
RS	11	0.137440	0.655023	1036.791451	0.022464	0.023227
RS	12	0.156859	0.865024	826.794175	0.017914	0.018614
RS	13	0.177867	0.865024	872.206389	0.018898	0.019453
RS	14	0.200593	1.070880	743.732207	0.016114	0.016585
RS	15	0.225177	1.070880	785.685002	0.017023	0.017393
RS	16	0.251772	1.219461	728.648456	0.015787	0.016136
RS	17	0.280542	1.219461	769.261780	0.016667	0.017097
RS	18	0.311664	1.302574	759.470761	0.016455	0.016972
RS	19	0.345333	1.302574	799.947155	0.017332	0.018163
RS	20	0.381755	1.355186	808.576597	0.017519	0.018545
RS	21	0.421155	1.355186	848.845986	0.018392	0.019894
RS	22	0.463779	1.414989	851.975621	0.018459	0.020168
RS	23	0.509888	1.414989	891.181172	0.019309	0.021512
RS	24	0.559768	1.504082	875.548011	0.018970	0.021275
RS	25	0.613727	1.504082	912.753982	0.019776	0.022492
RS	26	0.672100	1.637506	872.850938	0.018912	0.021575
RS	27	0.735247	1.637506	907.453545	0.019661	0.022607
RS	28	0.803559	1.829425	843.697431	0.018280	0.021018
RS	29	0.877457	1.829425	875.532975	0.018970	0.021845
RS	30	0.957399	2.088988	795.292299	0.017231	0.019783
RS	31	1.043879	2.088988	824.504040	0.017864	0.020419
RS	32	1.137432	2.416211	738.861874	0.016009	0.018195
RS	33	1.238637	2.416211	765.682122	0.016590	0.018687
RS	34	1.348118	2.804721	683.465884	0.014808	0.016556
RS	35	1.466554	2.804721	708.098715	0.015342	0.016950
RS	36	1.594676	3.246318	633.699877	0.013730	0.015039
RS	37	1.733276	3.246318	656.301114	0.014220	0.015364
RS	38	1.883213	3.731202	591.175874	0.012809	0.013710
RS	39	2.045411	3.731202	611.854574	0.013257	0.013981
RS	40	2.220876	4.244765	556.326661	0.012054	0.012582
RS	41	2.410690	4.244765	575.136981	0.012461	0.012810
RS	42	2.616029	4.765082	529.194791	0.011466	0.011659
RS	43	2.838162	4.765082	546.114821	0.011832	0.011852
RS	44	3.078462	5.263891	509.511794	0.011039	0.010936
RS	45	3.338415	5.263891	524.410560	0.011362	0.011104
RS	46	3.619629	5.715526	496.195577	0.010751	0.010397
RS	47	3.923842	5.715526	508.803204	0.011024	0.010543
RS	48	4.252935	6.109454	486.925150	0.010550	0.009998
RS	49	4.608944	6.109454	496.836505	0.010765	0.010115
RS	50	4.994069	6.458648	478.123067	0.010359	0.009661
RS	51	5.410692	6.458648	484.875338	0.010506	0.009735
RS	52	5.861388	6.803881	465.190781	0.010079	0.009284
RS	53	6.348946	6.803881	468.458125	0.010150	0.009300
RS	54	6.876378	7.496356	427.298125	0.009258	0.008451
RS	55	7.446947	7.496356	428.515871	0.009284	0.008427
RS	56	8.064181	7.496356	427.078192	0.009253	0.008346
RS	57	8.731895	7.496356	422.796438	0.009161	0.008204
RS	58	9.454219	14.855161	215.103077	0.004661	0.004360
RS	59	10.235619	14.855161	221.318912	0.004795	0.004437
RS	60	11.080926	14.855161	226.777676	0.004913	0.004493
RS	61	11.995368	14.855161	231.336420	0.005012	0.004527
RS	62	12.984598	14.855161	234.849363	0.005088	0.004537
RS	63	14.054733	14.855161	3413.453322	0.073958	0.059636
PA	4+25*2+4+6 0.025091638 0.012034946 14.054732833 1.918702733 0.387380894 0.385181549 0.488870004 0.655022853 0.865023886 1.070880492 1.219461497 1.302574455 1.355185819 1.414989077 1.504081717 1.637506135 1.829425221 2.088988040 2.416211372 2.804721012 3.246318050 3.731202288 4.244765260 4.765081952 5.263890758 5.715525912 6.109454090 6.458647789 6.803881119 7.496356301 14.855160945
//
IT	5636
RD	8
LK	-219863.637922
QD	-624.530490 -> -498.639302
RI	0.0156226516
TR	0.023514	0.012504
MT	14.413193
MM	C_pi: 3.650398, n_recomb: 50686.372277
RS	0	0.000000	2.639279	154.132205	0.003041	0.000100
RS	1	0.008222	2.639279	166.273060	0.003280	0.000711
RS	2	0.017119	2.639279	179.323209	0.003538	0.001686
RS	3	0.026748	2.639279	193.342740	0.003814	0.002875
RS	4	0.037169	0.411167	1322.325890	0.026088	0.020151
RS	5	0.048446	0.411167	1390.865109	0.027441	0.025120
RS	6	0.060651	0.392356	1528.340333	0.030153	0.029042
RS	7	0.073858	0.392356	1597.180040	0.031511	0.031717
RS	8	0.088152	0.497403	1318.285888	0.026009	0.026644
RS	9	0.103621	0.497403	1381.364803	0.027253	0.028114
RS	10	0.120362	0.672237	1073.215263	0.021174	0.022056
RS	11	0.138479	0.672237	1129.453426	0.022283	0.023136
RS	12	0.158086	0.897997	891.282588	0.017584	0.018342
RS	13	0.179305	0.897997	941.254420	0.018570	0.019187
RS	14	0.202268	1.122673	795.691533	0.015698	0.016215
RS	15	0.227119	1.122673	841.630620	0.016605	0.017007
RS	16	0.254013	1.283566	778.429745	0.015358	0.015722
RS	17	0.283118	1.283566	822.932514	0.016236	0.016635
RS	18	0.314616	1.366892	816.031851	0.016100	0.016559
RS	19	0.348704	1.366892	860.682770	0.016981	0.017680
RS	20	0.385595	1.410683	878.134736	0.017325	0.018188
RS	21	0.425518	1.410683	922.983105	0.018210	0.019473
RS	22	0.468724	1.458326	936.683031	0.018480	0.019937
RS	23	0.515482	1.458326	980.718063	0.019349	0.021245
RS	24	0.566084	1.535542	973.454304	0.019205	0.021217
RS	25	0.620846	1.535542	1015.458842	0.020034	0.022425
RS	26	0.680111	1.659129	978.924776	0.019313	0.021680
RS	27	0.744248	1.659129	1018.050501	0.020085	0.022721
RS	28	0.813658	1.844434	951.405291	0.018770	0.021231
RS	29	0.888774	1.844434	987.372952	0.019480	0.022076
RS	30	0.970067	2.101711	898.772493	0.017732	0.020034
RS	31	1.058043	2.101711	931.728300	0.018382	0.020695
RS	32	1.153252	2.431836	834.577798	0.016466	0.018434
RS	33	1.256288	2.431836	864.803609	0.017062	0.018951
RS	34	1.367796	2.828914	770.252526	0.015196	0.016756
RS	35	1.488472	2.828914	797.999498	0.015744	0.017175
RS	36	1.619068	3.284947	711.870103	0.014045	0.015193
RS	37	1.760402	3.284947	737.329539	0.014547	0.015544
RS	38	1.913356	3.789961	661.754070	0.013056	0.013824
RS	39	2.078885	3.789961	685.062303	0.013516	0.014121
RS	40	2.258022	4.328266	620.683015	0.012246	0.012669
RS	41	2.451888	4.328266	641.914575	0.012664	0.012922
RS	42	2.661692	4.875428	588.889229	0.011618	0.011733
RS	43	2.888746	4.875428	608.032959	0.011996	0.011952
RS	44	3.134467	5.399382	566.173715	0.011170	0.011014
RS	45	3.400390	5.399382	583.093158	0.011504	0.011206
RS	46	3.688176	5.870545	551.337573	0.010877	0.010492
RS	47	3.999622	5.870545	565.732096	0.011161	0.010659
RS	48	4.336674	6.276274	541.679463	0.010687	0.010119
RS	49	4.701437	6.276274	553.082121	0.010912	0.010255
RS	50	5.096189	6.630677	532.946347	0.010515	0.009812
RS	51	5.523395	6.630677	540.810370	0.010670	0.009902
RS	52	5.985725	6.979411	519.582065	0.010251	0.009459
RS	53	6.486065	6.979411	523.513774	0.010328	0.009487
RS	54	7.027540	7.696759	477.347938	0.009418	0.008617
RS	55	7.613534	7.696759	478.985065	0.009450	0.008602
RS	56	8.247705	7.696759	477.644775	0.009424	0.008529
RS	57	8.934015	7.696759	473.108919	0.009334	0.008393
RS	58	9.676749	16.021588	229.557651	0.004529	0.004241
RS	59	10.480548	16.021588	236.951813	0.004675	0.004330
RS	60	11.350432	16.021588	243.628446	0.004807	0.004402
RS	61	12.291834	16.021588	249.433105	0.004921	0.004453
RS	62	13.310633	16.021588	254.205460	0.005015	0.004483
RS	63	14.413193	16.021588	3908.664796	0.077115	0.062652
PA	4+25*2+4+6 0.023513779 0.012504246 14.413193018 2.639279381 0.411166703 0.392355931 0.497402580 0.672237274 0.897997180 1.122673241 1.283566099 1.366892249 1.410682698 1.458325627 1.535541785 1.659128707 1.844433795 2.101710569 2.431835534 2.828913823 3.284947131 3.789961351 4.328265906 4.875427525 5.399381568 5.870545250 6.276273505 6.630676511 6.979410638 7.696759381 16.021588183
//
IT	4639
RD	9
LK	-219621.388643
QD	-543.264890 -> -437.583374
RI	0.0121050690
TR	0.022103	0.012908
MT	14.776514
MM	C_pi: 3.848045, n_recomb: 55049.069025
RS	0	0.000000	3.629562	122.165909	0.002219	0.000074
RS	1	0.008264	3.629562	131.955842	0.002397	0.000527
RS	2	0.017211	3.629562	142.503036	0.002589	0.001248
RS	3	0.026897	3.629562	153.861387	0.002795	0.002124
RS	4	0.037384	0.436379	1365.745471	0.024810	0.019298
RS	5	0.048738	0.436379	1439.206250	0.026144	0.024116
RS	6	0.061029	0.399002	1652.640723	0.030021	0.029129
RS	7	0.074337	0.399002	1728.310663	0.031396	0.031859
RS	8	0.088744	0.504810	1430.337995	0.025983	0.026804
RS	9	0.104342	0.504810	1499.677170	0.027243	0.028275
RS	10	0.121229	0.687882	1156.386101	0.021006	0.021988
RS	11	0.139511	0.687882	1217.931800	0.022124	0.023073
RS	12	0.159304	0.929201	951.277801	0.017281	0.018097
RS	13	0.180733	0.929201	1005.602181	0.018267	0.018950
RS	14	0.203933	1.173288	842.577849	0.015306	0.015871
RS	15	0.229050	1.173288	892.251939	0.016208	0.016653
RS	16	0.256243	1.347881	822.294488	0.014937	0.015328
RS	17	0.285683	1.347881	870.404404	0.015811	0.016204
RS	18	0.317556	1.432932	865.685435	0.015726	0.016156
RS	19	0.352063	1.432932	914.231110	0.016608	0.017221
RS	20	0.389421	1.469093	940.128168	0.017078	0.017828
RS	21	0.429867	1.469093	989.328594	0.017972	0.019057
RS	22	0.473656	1.505487	1013.948564	0.018419	0.019682
RS	23	0.521063	1.505487	1062.674403	0.019304	0.020957
RS	24	0.572387	1.571584	1064.863986	0.019344	0.021118
RS	25	0.627954	1.571584	1111.613663	0.020193	0.022315
RS	26	0.688112	1.685964	1079.945610	0.019618	0.021738
RS	27	0.753241	1.685964	1123.594222	0.020411	0.022784
RS	28	0.823753	1.865074	1055.551647	0.019175	0.021400
RS	29	0.900093	1.865074	1095.669776	0.019904	0.022261
RS	30	0.982740	2.120135	999.875232	0.018163	0.020255
RS	31	1.072218	2.120135	1036.593465	0.018830	0.020935
RS	32	1.169091	2.452787	928.678497	0.016870	0.018655
RS	33	1.273969	2.452787	962.324430	0.017481	0.019193
RS	34	1.387514	2.857602	855.841837	0.015547	0.016948
RS	35	1.510442	2.857602	886.715072	0.016108	0.017388
RS	36	1.643529	3.326783	789.053547	0.014334	0.015347
RS	37	1.787615	3.326783	817.382098	0.014848	0.015718
RS	38	1.943608	3.850159	731.463602	0.013287	0.013942
RS	39	2.112492	3.850159	757.411236	0.013759	0.014260
RS	40	2.295333	4.410978	684.264680	0.012430	0.012762
RS	41	2.493283	4.410978	707.925783	0.012860	0.013037
RS	42	2.707593	4.982373	647.916950	0.011770	0.011815
RS	43	2.939613	4.982373	669.290172	0.012158	0.012055
RS	44	3.190807	5.528648	622.304104	0.011305	0.011099
RS	45	3.462760	5.528648	641.246005	0.011649	0.011312
RS	46	3.757187	6.016485	606.114072	0.011010	0.010594
RS	47	4.075946	6.016485	622.290352	0.011304	0.010779
RS	48	4.421047	6.431251	596.258500	0.010831	0.010245
RS	49	4.794667	6.431251	609.134969	0.011065	0.010396
RS	50	5.199163	6.788176	587.785755	0.010677	0.009966
RS	51	5.637087	6.788176	596.723521	0.010840	0.010068
RS	52	6.111201	7.137619	574.130209	0.010429	0.009635
RS	53	6.624496	7.137619	578.660172	0.010512	0.009671
RS	54	7.180209	7.874502	527.577485	0.009584	0.008784
RS	55	7.781847	7.874502	529.549110	0.009620	0.008777
RS	56	8.433204	7.874502	528.207529	0.009595	0.008708
RS	57	9.138390	7.874502	523.305689	0.009506	0.008575
RS	58	9.901852	17.164996	242.819280	0.004411	0.004133
RS	59	10.728407	17.164996	251.334595	0.004566	0.004234
RS	60	11.623269	17.164996	259.176749	0.004708	0.004319
RS	61	12.592082	17.164996	266.181673	0.004835	0.004385
RS	62	13.640958	17.164996	272.176566	0.004944	0.004431
RS	63	14.776514	17.164996	4396.989900	0.079874	0.065438
PA	4+25*2+4+6 0.022103422 0.012908339 14.776513863 3.629561634 0.436378982 0.399002299 0.504810187 0.687881605 0.929201284 1.173287841 1.347880524 1.432932411 1.469092971 1.505487255 1.571583764 1.685963980 1.865073774 2.120134531 2.452786998 2.857601543 3.326782921 3.850158997 4.410977881 4.982373447 5.528648378 6.016485049 6.431250611 6.788176072 7.137619114 7.874502366 17.164996498
//
IT	5397
RD	10
LK	-219417.907668
QD	-474.854624 -> -385.823428
RI	0.0095542824
TR	0.020838	0.013253
MT	15.146671
MM	C_pi: 4.041868, n_recomb: 59251.652765
RS	0	0.000000	4.999823	95.790899	0.001617	0.000055
RS	1	0.008306	4.999823	103.574122	0.001748	0.000389
RS	2	0.017302	4.999823	111.974188	0.001890	0.000919
RS	3	0.027046	4.999823	121.037297	0.002043	0.001563
RS	4	0.037599	0.463560	1395.248775	0.023548	0.018415
RS	5	0.049028	0.463560	1472.953041	0.024859	0.023075
RS	6	0.061407	0.405377	1770.732716	0.029885	0.029172
RS	7	0.074814	0.405377	1853.063907	0.031274	0.031966
RS	8	0.089334	0.511269	1539.335204	0.025980	0.026971
RS	9	0.105061	0.511269	1614.816472	0.027254	0.028455
RS	10	0.122093	0.702031	1236.440716	0.020868	0.021949
RS	11	0.140541	0.702031	1303.161052	0.021994	0.023040
RS	12	0.160521	0.958583	1007.745462	0.017008	0.017884
RS	13	0.182161	0.958583	1066.251382	0.017995	0.018744
RS	14	0.205598	1.222475	885.425061	0.014943	0.015557
RS	15	0.230981	1.222475	938.621220	0.015841	0.016331
RS	16	0.258474	1.411946	861.359513	0.014537	0.014960
RS	17	0.288249	1.411946	912.829145	0.015406	0.015807
RS	18	0.320498	1.500056	909.566705	0.015351	0.015771
RS	19	0.355426	1.500056	961.749638	0.016232	0.016789
RS	20	0.393255	1.529614	995.550445	0.016802	0.017472
RS	21	0.434226	1.529614	1048.879748	0.017702	0.018655
RS	22	0.478600	1.555512	1084.460850	0.018303	0.019417
RS	23	0.526660	1.555512	1137.727926	0.019202	0.020661
RS	24	0.578712	1.611087	1150.108402	0.019411	0.020993
RS	25	0.635088	1.611087	1201.534519	0.020278	0.022179
RS	26	0.696146	1.716763	1175.945510	0.019847	0.021761
RS	27	0.762276	1.716763	1224.104922	0.020659	0.022811
RS	28	0.833899	1.890057	1155.975530	0.019510	0.021537
RS	29	0.911471	1.890057	1200.255711	0.020257	0.022411
RS	30	0.995487	2.143055	1098.356451	0.018537	0.020450
RS	31	1.086481	2.143055	1138.851713	0.019221	0.021149
RS	32	1.185033	2.478110	1020.899445	0.017230	0.018859
RS	33	1.291771	2.478110	1057.977308	0.017856	0.019417
RS	34	1.407375	2.890238	939.978333	0.015864	0.017132
RS	35	1.532582	2.890238	973.987421	0.016438	0.017590
RS	36	1.668189	3.371867	865.007562	0.014599	0.015499
RS	37	1.815059	3.371867	896.213878	0.015126	0.015887
RS	38	1.974129	3.912592	800.075087	0.013503	0.014062
RS	39	2.146411	3.912592	828.670299	0.013986	0.014398
RS	40	2.333004	4.494583	746.856573	0.012605	0.012859
RS	41	2.535096	4.494583	772.954787	0.013045	0.013152
RS	42	2.753974	5.088585	706.073251	0.011917	0.011902
RS	43	2.991033	5.088585	729.682484	0.012315	0.012160
RS	44	3.247782	5.655343	677.708383	0.011438	0.011189
RS	45	3.525858	5.655343	698.677161	0.011792	0.011418
RS	46	3.827031	6.157953	660.337153	0.011145	0.010698
RS	47	4.153220	6.157953	678.295082	0.011448	0.010899
RS	48	4.506504	6.579876	650.481547	0.010978	0.010373
RS	49	4.889132	6.579876	664.822047	0.011220	0.010537
RS	50	5.303543	6.937457	642.472483	0.010843	0.010119
RS	51	5.752375	6.937457	652.456279	0.011012	0.010232
RS	52	6.238489	7.285614	628.688108	0.010610	0.009809
RS	53	6.764981	7.285614	633.762325	0.010696	0.009852
RS	54	7.335204	8.038039	577.885275	0.009753	0.008950
RS	55	7.952792	8.038039	580.117710	0.009791	0.008948
RS	56	8.621678	8.038039	578.688440	0.009767	0.008883
RS	57	9.346123	8.038039	573.321942	0.009676	0.008751
RS	58	10.130743	18.297410	255.040850	0.004304	0.004034
RS	59	10.980536	18.297410	264.627455	0.004466	0.004145
RS	60	11.900914	18.297410	273.589020	0.004617	0.004241
RS	61	12.897742	18.297410	281.753364	0.004755	0.004321
RS	62	13.977368	18.297410	288.936908	0.004876	0.004381
RS	63	15.146671	18.297410	4878.186561	0.082330	0.067995
PA	4+25*2+4+6 0.020838201 0.013252659 15.146671471 4.999822605 0.463560072 0.405377121 0.511269460 0.702031193 0.958582652 1.222475082 1.411945520 1.500056021 1.529614234 1.555511825 1.611086709 1.716762950 1.890056569 2.143054991 2.478109574 2.890237770 3.371866525 3.912592410 4.494582674 5.088585103 5.655342660 6.157952569 6.579876252 6.937457378 7.285614425 8.038039457 18.297410257
//
IT	5044
RD	11
LK	-219246.402997
QD	-417.159078 -> -341.925763
RI	0.0076929594
TR	0.019701	0.013544
MT	15.522920
MM	C_pi: 4.232540, n_recomb: 63294.237594
RS	0	0.000000	6.907683	74.319126	0.001174	0.000040
RS	1	0.008348	6.907683	80.426844	0.001271	0.000284
RS	2	0.017393	6.907683	87.027789	0.001375	0.000673
RS	3	0.027193	6.907683	94.160277	0.001488	0.001145
RS	4	0.037812	0.493125	1411.584593	0.022302	0.017512
RS	5	0.049317	0.493125	1492.829820	0.023586	0.022008
RS	6	0.061782	0.411622	1882.448245	0.029741	0.029178
RS	7	0.075288	0.411622	1971.264188	0.031144	0.032039
RS	8	0.089921	0.516883	1645.625748	0.026000	0.027148
RS	9	0.105776	0.516883	1727.135859	0.027287	0.028652
RS	10	0.122954	0.714740	1313.908950	0.020759	0.021937
RS	11	0.141567	0.714740	1385.684591	0.021893	0.023038
RS	12	0.161734	0.986097	1061.285559	0.016767	0.017703
RS	13	0.183584	0.986097	1123.821834	0.017756	0.018570
RS	14	0.207258	1.270029	924.901802	0.014613	0.015272
RS	15	0.232908	1.270029	981.430446	0.015506	0.016040
RS	16	0.260700	1.475393	896.370183	0.014162	0.014618
RS	17	0.290812	1.475393	950.974164	0.015025	0.015441
RS	18	0.323437	1.567764	948.460674	0.014985	0.015406
RS	19	0.358787	1.567764	1004.036547	0.015863	0.016385
RS	20	0.397087	1.591635	1045.106265	0.016512	0.017127
RS	21	0.438585	1.591635	1102.339074	0.017416	0.018269
RS	22	0.483547	1.607642	1148.725479	0.018149	0.019148
RS	23	0.532262	1.607642	1206.368253	0.019060	0.020364
RS	24	0.585045	1.653154	1229.417271	0.019424	0.020849
RS	25	0.642234	1.653154	1285.428990	0.020309	0.022026
RS	26	0.704197	1.750513	1266.895226	0.020016	0.021758
RS	27	0.771332	1.750513	1319.532624	0.020848	0.022812
RS	28	0.844073	1.918285	1252.477298	0.019788	0.021648
RS	29	0.922886	1.918285	1300.914700	0.020553	0.022534
RS	30	1.008278	2.169354	1193.940366	0.018863	0.020624
RS	31	1.100799	2.169354	1238.214163	0.019563	0.021339
RS	32	1.201044	2.506756	1110.945635	0.017552	0.019049
RS	33	1.309657	2.506756	1151.455843	0.018192	0.019624
RS	34	1.427338	2.925944	1022.374143	0.016153	0.017308
RS	35	1.554843	2.925944	1059.518190	0.016740	0.017782
RS	36	1.692992	3.419576	939.461211	0.014843	0.015646
RS	37	1.842674	3.419576	973.544171	0.015381	0.016050
RS	38	2.004852	3.976999	867.333480	0.013703	0.014181
RS	39	2.180569	3.976999	898.575471	0.014197	0.014532
RS	40	2.370955	4.579286	808.213894	0.012769	0.012956
RS	41	2.577235	4.579286	836.748851	0.013220	0.013265
RS	42	2.800736	5.194785	763.122533	0.012057	0.011989
RS	43	3.042894	5.194785	788.967648	0.012465	0.012263
RS	44	3.305269	5.780746	732.153372	0.011567	0.011279
RS	45	3.589547	5.780746	755.148479	0.011931	0.011524
RS	46	3.897557	6.296735	713.776445	0.011277	0.010803
RS	47	4.231280	6.296735	733.512910	0.011589	0.011017
RS	48	4.592863	6.724410	704.118396	0.011125	0.010500
RS	49	4.984632	6.724410	719.912432	0.011374	0.010675
RS	50	5.409106	7.081228	696.777868	0.011009	0.010271
RS	51	5.869016	7.081228	707.781699	0.011182	0.010391
RS	52	6.367320	7.426545	683.037079	0.010791	0.009980
RS	53	6.907224	7.426545	688.605301	0.010879	0.010029
RS	54	7.492200	8.191175	628.097423	0.009923	0.009114
RS	55	8.126010	8.191175	630.519855	0.009962	0.009115
RS	56	8.812732	8.191175	628.920706	0.009936	0.009052
RS	57	9.556783	8.191175	622.996488	0.009843	0.008920
RS	58	10.362949	19.422226	266.315021	0.004208	0.003943
RS	59	11.236415	19.422226	276.925011	0.004375	0.004063
RS	60	12.182799	19.422226	286.960821	0.004534	0.004169
RS	61	13.208189	19.422226	296.243438	0.004680	0.004259
RS	62	14.319181	19.422226	304.579949	0.004812	0.004332
RS	63	15.522920	19.422226	5350.536879	0.084534	0.070333
PA	4+25*2+4+6 0.019701483 0.013543851 15.522920166 6.907682903 0.493125192 0.411621641 0.516882777 0.714740150 0.986097283 1.270029238 1.475392958 1.567764479 1.591635340 1.607641800 1.653153997 1.750512866 1.918285497 2.169354307 2.506756430 2.925943815 3.419576104 3.976999050 4.579285594 5.194784937 5.780745918 6.296735405 6.724409686 7.081227994 7.426544542 8.191174666 19.422225718
//
IT	5163
RD	12
LK	-219101.404151
QD	-368.364180 -> -304.599188
RI	0.0063326481
TR	0.018680	0.013789
MT	15.903415
MM	C_pi: 4.419881, n_recomb: 67172.649236
RS	0	0.000000	9.573658	57.100561	0.000850	0.000029
RS	1	0.008390	9.573658	61.838295	0.000921	0.000207
RS	2	0.017483	9.573658	66.964336	0.000997	0.000490
RS	3	0.027339	9.573658	72.509672	0.001079	0.000834
RS	4	0.038023	0.525394	1415.762782	0.021076	0.016603
RS	5	0.049602	0.525394	1499.831298	0.022328	0.020926
RS	6	0.062153	0.417804	1987.614799	0.029590	0.029152
RS	7	0.075757	0.417804	2082.722520	0.031006	0.032079
RS	8	0.090502	0.521710	1749.392335	0.026043	0.027337
RS	9	0.106485	0.521710	1836.813247	0.027345	0.028867
RS	10	0.123808	0.726033	1389.137497	0.020680	0.021953
RS	11	0.142584	0.726033	1465.853522	0.021822	0.023064
RS	12	0.162936	1.011702	1112.288991	0.016559	0.017551
RS	13	0.184995	1.011702	1178.714865	0.017548	0.018425
RS	14	0.208905	1.315774	961.458196	0.014313	0.015015
RS	15	0.234821	1.315774	1021.144113	0.015202	0.015781
RS	16	0.262911	1.537906	927.849346	0.013813	0.014302
RS	17	0.293358	1.537906	985.376890	0.014669	0.015106
RS	18	0.326359	1.635626	982.947469	0.014633	0.015062
RS	19	0.362128	1.635626	1041.680586	0.015508	0.016009
RS	20	0.400899	1.654622	1089.348997	0.016217	0.016795
RS	21	0.442922	1.654622	1150.256135	0.017124	0.017902
RS	22	0.488471	1.661255	1207.139385	0.017971	0.018880
RS	23	0.537841	1.661255	1268.975015	0.018891	0.020072
RS	24	0.591353	1.697067	1302.957490	0.019397	0.020694
RS	25	0.649355	1.697067	1363.439100	0.020298	0.021862
RS	26	0.712223	1.786403	1352.733177	0.020138	0.021735
RS	27	0.780365	1.786403	1409.790534	0.020988	0.022793
RS	28	0.854223	1.948861	1344.842489	0.020021	0.021737
RS	29	0.934279	1.948861	1397.410445	0.020803	0.022635
RS	30	1.021050	2.198095	1286.329760	0.019150	0.020780
RS	31	1.115102	2.198095	1334.365117	0.019865	0.021510
RS	32	1.217043	2.537787	1198.502670	0.017842	0.019226
RS	33	1.327538	2.537787	1242.429257	0.018496	0.019817
RS	34	1.447302	2.963843	1102.719412	0.016416	0.017474
RS	35	1.577114	2.963843	1142.982528	0.017016	0.017964
RS	36	1.717817	3.469144	1012.122991	0.015067	0.015788
RS	37	1.870324	3.469144	1049.067546	0.015617	0.016207
RS	38	2.035626	4.042802	932.960829	0.013889	0.014296
RS	39	2.214795	4.042802	966.835958	0.014393	0.014661
RS	40	2.408997	4.664744	868.073078	0.012923	0.013052
RS	41	2.619491	4.664744	899.032690	0.013384	0.013375
RS	42	2.847645	5.300920	818.809225	0.012190	0.012075
RS	43	3.094939	5.300920	846.879673	0.012608	0.012364
RS	44	3.362981	5.905097	785.388206	0.011692	0.011368
RS	45	3.653510	5.905097	810.400181	0.012064	0.011626
RS	46	3.968414	6.433389	766.176824	0.011406	0.010905
RS	47	4.309736	6.433389	787.681726	0.011726	0.011131
RS	48	4.679694	6.865673	756.910401	0.011268	0.010623
RS	49	5.080690	6.865673	774.142701	0.011525	0.010809
RS	50	5.515328	7.220543	750.442403	0.011172	0.010419
RS	51	5.986430	7.220543	762.437852	0.011350	0.010547
RS	52	6.497056	7.561689	736.924514	0.010971	0.010147
RS	53	7.050520	7.561689	742.936143	0.011060	0.010200
RS	54	7.650418	8.335545	678.001978	0.010093	0.009275
RS	55	8.300645	8.335545	680.542675	0.010131	0.009278
RS	56	9.005424	8.335545	678.692107	0.010104	0.009215
RS	57	9.769330	8.335545	672.119496	0.010006	0.009082
RS	58	10.597324	20.538512	276.702888	0.004119	0.003859
RS	59	11.494784	20.538512	288.287971	0.004292	0.003985
RS	60	12.467537	20.538512	299.351547	0.004456	0.004100
RS	61	13.521899	20.538512	309.708869	0.004611	0.004200
RS	62	14.664718	20.538512	319.158948	0.004751	0.004284
RS	63	15.903415	20.538512	5811.636988	0.086518	0.072462
PA	4+25*2+4+6 0.018679508 0.013788733 15.903415099 9.573657617 0.525393511 0.417803959 0.521709624 0.726032703 1.011702450 1.315773623 1.537906005 1.635625745 1.654622191 1.661255106 1.697066807 1.786402874 1.948860587 2.198094876 2.537786797 2.963842993 3.469144134 4.042801572 4.664744111 5.300919804 5.905096682 6.433388980 6.865672977 7.220542829 7.561689357 8.335544885 20.538511786
//
IT	5725
RD	13
LK	-218978.439018
QD	-326.955527 -> -272.742364
RI	0.0053359728
TR	0.017760	0.013994
MT	16.286236
MM	C_pi: 4.603490, n_recomb: 70883.171392
RS	0	0.000000	13.314345	43.468157	0.000613	0.000021
RS	1	0.008430	13.314345	47.104437	0.000665	0.000150
RS	2	0.017571	13.314345	51.042330	0.000720	0.000356
RS	3	0.027483	13.314345	55.306403	0.000780	0.000606
RS	4	0.038230	0.560643	1409.003754	0.019878	0.015699
RS	5	0.049883	0.560643	1495.179861	0.021094	0.019844
RS	6	0.062518	0.423957	2086.155791	0.029431	0.029099
RS	7	0.076219	0.423957	2187.346085	0.030858	0.032090
RS	8	0.091075	0.525793	1850.783480	0.026110	0.027538
RS	9	0.107183	0.525793	1943.990881	0.027425	0.029098
RS	10	0.124649	0.735942	1462.385078	0.020631	0.021996
RS	11	0.143588	0.735942	1543.928346	0.021781	0.023117
RS	12	0.164123	1.035370	1161.063714	0.016380	0.017427
RS	13	0.186389	1.035370	1231.246365	0.017370	0.018308
RS	14	0.210532	1.359587	995.433904	0.014043	0.014786
RS	15	0.236711	1.359587	1058.113026	0.014928	0.015548
RS	16	0.265096	1.599238	956.207890	0.013490	0.014010
RS	17	0.295875	1.599238	1016.460639	0.014340	0.014799
RS	18	0.329248	1.703307	1013.495788	0.014298	0.014739
RS	19	0.365435	1.703307	1075.158856	0.015168	0.015659
RS	20	0.404672	1.718177	1128.741692	0.015924	0.016477
RS	21	0.447217	1.718177	1193.092303	0.016832	0.017554
RS	22	0.493349	1.715889	1260.058256	0.017777	0.018617
RS	23	0.543370	1.715889	1325.890083	0.018705	0.019786
RS	24	0.597607	1.742290	1370.902492	0.019340	0.020533
RS	25	0.656418	1.742290	1435.716407	0.020255	0.021692
RS	26	0.720185	1.823814	1433.447053	0.020223	0.021697
RS	27	0.789329	1.823814	1494.842809	0.021089	0.022758
RS	28	0.864302	1.981111	1432.903197	0.020215	0.021808
RS	29	0.945595	1.981111	1489.553866	0.021014	0.022717
RS	30	1.033741	2.228565	1375.277186	0.019402	0.020919
RS	31	1.129318	2.228565	1427.038949	0.020132	0.021665
RS	32	1.232953	2.570483	1283.296014	0.018104	0.019390
RS	33	1.345324	2.570483	1330.606997	0.018772	0.019996
RS	34	1.467169	3.003227	1180.748331	0.016658	0.017631
RS	35	1.599285	3.003227	1224.100009	0.017269	0.018136
RS	36	1.742539	3.519931	1082.737690	0.015275	0.015924
RS	37	1.897870	3.519931	1122.515347	0.015836	0.016355
RS	38	2.066295	4.109440	996.721851	0.014061	0.014407
RS	39	2.248919	4.109440	1033.204019	0.014576	0.014785
RS	40	2.446939	4.750531	926.211819	0.013067	0.013144
RS	41	2.661652	4.750531	959.572559	0.013537	0.013480
RS	42	2.894467	5.406747	872.915653	0.012315	0.012159
RS	43	3.146908	5.406747	903.190615	0.012742	0.012460
RS	44	3.420630	6.028351	837.195653	0.011811	0.011455
RS	45	3.717428	6.028351	864.206121	0.012192	0.011725
RS	46	4.039247	6.568039	817.319633	0.011531	0.011005
RS	47	4.388196	6.568039	840.575526	0.011859	0.011242
RS	48	4.766562	7.003964	808.632534	0.011408	0.010744
RS	49	5.176825	7.003964	827.282448	0.011671	0.010938
RS	50	5.621675	7.355848	803.236982	0.011332	0.010562
RS	51	6.104027	7.355848	816.192420	0.011515	0.010696
RS	52	6.627042	7.691631	790.125243	0.011147	0.010309
RS	53	7.194148	7.691631	796.528388	0.011237	0.010365
RS	54	7.809063	8.471943	727.409955	0.010262	0.009432
RS	55	8.475817	8.471943	729.995214	0.010299	0.009436
RS	56	9.198780	8.471943	727.811209	0.010268	0.009372
RS	57	9.982690	8.471943	720.500738	0.010165	0.009236
RS	58	10.832686	21.643628	286.264761	0.004039	0.003780
RS	59	11.754339	21.643628	298.776170	0.004215	0.003913
RS	60	12.753690	21.643628	310.819698	0.004385	0.004035
RS	61	13.837288	21.643628	322.205805	0.004546	0.004144
RS	62	15.012237	21.643628	332.726522	0.004694	0.004238
RS	63	16.286236	21.643628	6259.206390	0.088303	0.074395
PA	4+25*2+4+6 0.017759993 0.013993619 16.286236284 13.314344550 0.560643182 0.423957205 0.525792882 0.735942097 1.035369844 1.359587137 1.599237662 1.703307431 1.718176538 1.715888674 1.742290319 1.823814313 1.981110637 2.228564635 2.570482787 3.003227308 3.519931072 4.109439829 4.750530701 5.406747260 6.028351010 6.568039377 7.003963537 7.355847613 7.691630923 8.471942593 21.643627904
//
IT	5051
RD	14
LK	-218873.825785
QD	-291.682307 -> -245.439666
RI	0.0046061810
TR	0.016932	0.014164
MT	16.669362
MM	C_pi: 4.782807, n_recomb: 74422.729299
RS	0	0.000000	18.578818	32.811025	0.000441	0.000015
RS	1	0.008470	18.578818	35.575446	0.000478	0.000108
RS	2	0.017657	18.578818	38.571429	0.000518	0.000257
RS	3	0.027623	18.578818	41.818134	0.000562	0.000438
RS	4	0.038433	0.599115	1392.669143	0.018713	0.014809
RS	5	0.050158	0.599115	1480.256459	0.019890	0.018772
RS	6	0.062877	0.430095	2178.053030	0.029266	0.029026
RS	7	0.076672	0.430095	2285.100702	0.030704	0.032075
RS	8	0.091637	0.529173	1949.887046	0.026200	0.027752
RS	9	0.107868	0.529173	2048.748445	0.027529	0.029343
RS	10	0.125475	0.744508	1533.838116	0.020610	0.022062
RS	11	0.144573	0.744508	1620.094822	0.021769	0.023196
RS	12	0.165288	1.057103	1207.828774	0.016229	0.017328
RS	13	0.187758	1.057103	1281.640198	0.017221	0.018216
RS	14	0.212131	1.401359	1027.106213	0.013801	0.014580
RS	15	0.238569	1.401359	1092.623696	0.014681	0.015342
RS	16	0.267246	1.659176	981.777703	0.013192	0.013742
RS	17	0.298351	1.659176	1044.567946	0.014036	0.014517
RS	18	0.332092	1.770515	1040.501768	0.013981	0.014436
RS	19	0.368690	1.770515	1104.875825	0.014846	0.015333
RS	20	0.408389	1.781956	1163.692368	0.015636	0.016173
RS	21	0.451449	1.781956	1231.255808	0.016544	0.017224
RS	22	0.498157	1.771143	1307.824585	0.017573	0.018359
RS	23	0.548821	1.771143	1377.445344	0.018508	0.019509
RS	24	0.603777	1.788372	1433.449422	0.019261	0.020367
RS	25	0.663387	1.788372	1502.438984	0.020188	0.021519
RS	26	0.728046	1.862249	1509.057277	0.020277	0.021648
RS	27	0.798182	1.862249	1574.687837	0.021159	0.022712
RS	28	0.874258	2.014479	1516.546658	0.020377	0.021864
RS	29	0.956778	2.014479	1577.211480	0.021193	0.022783
RS	30	1.046288	2.260174	1460.584178	0.019626	0.021044
RS	31	1.143379	2.260174	1516.018997	0.020370	0.021803
RS	32	1.248693	2.604229	1365.097945	0.018342	0.019542
RS	33	1.362928	2.604229	1415.745181	0.019023	0.020163
RS	34	1.486839	3.043496	1256.224552	0.016880	0.017780
RS	35	1.621244	3.043496	1302.619675	0.017503	0.018297
RS	36	1.767034	3.571340	1151.085155	0.015467	0.016052
RS	37	1.925173	3.571340	1193.653931	0.016039	0.016497
RS	38	2.096706	4.176372	1058.406473	0.014222	0.014514
RS	39	2.282768	4.176372	1097.457157	0.014746	0.014903
RS	40	2.484589	4.836202	982.425837	0.013201	0.013233
RS	41	2.703504	4.836202	1018.152830	0.013681	0.013580
RS	42	2.940962	5.511917	925.245158	0.012432	0.012240
RS	43	3.198533	5.511917	957.693529	0.012868	0.012552
RS	44	3.477920	6.150278	887.379121	0.011923	0.011538
RS	45	3.780971	6.150278	916.360659	0.012313	0.011819
RS	46	4.109691	6.700574	867.003498	0.011650	0.011100
RS	47	4.466253	6.700574	891.985414	0.011985	0.011347
RS	48	4.853016	7.139272	859.076650	0.011543	0.010859
RS	49	5.272538	7.139272	879.117867	0.011812	0.011061
RS	50	5.727594	7.487230	854.947450	0.011488	0.010701
RS	51	6.221194	7.487230	868.827771	0.011674	0.010841
RS	52	6.756601	7.816540	842.427441	0.011319	0.010466
RS	53	7.337358	7.816540	849.168708	0.011410	0.010524
RS	54	7.967305	8.600681	776.141496	0.010429	0.009585
RS	55	8.650609	8.600681	778.695602	0.010463	0.009589
RS	56	9.391788	8.600681	776.095687	0.010428	0.009524
RS	57	10.195746	8.600681	767.959212	0.010319	0.009385
RS	58	11.067800	22.734038	295.053767	0.003965	0.003708
RS	59	12.013716	22.734038	308.442343	0.004144	0.003846
RS	60	13.039753	22.734038	321.416877	0.004319	0.003974
RS	61	14.152694	22.734038	333.783847	0.004485	0.004090
RS	62	15.359903	22.734038	345.329262	0.004640	0.004193
RS	63	16.669362	22.734038	6691.150348	0.089907	0.076145
PA	4+25*2+4+6 0.016932077 0.014164326 16.669362221 18.578817969 0.599114632 0.430095042 0.529172555 0.744508165 1.057102641 1.401358510 1.659175750 1.770515379 1.781955839 1.771143321 1.788372094 1.862249044 2.014479115 2.260173529 2.604229420 3.043495848 3.571339825 4.176371619 4.836201683 5.511917243 6.150277573 6.700574497 7.139271841 7.487229594 7.816540265 8.600680933 22.734037565
//
IT	4745
RD	15
LK	-218784.529844
QD	-261.515669 -> -221.936644
RI	0.0040719476
TR	0.016186	0.014306
MT	17.051148
MM	C_pi: 4.957341, n_recomb: 77790.117656
RS	0	0.000000	26.007804	24.575265	0.000316	0.000011
RS	1	0.008509	26.007804	26.658923	0.000343	0.000077
RS	2	0.017742	26.007804	28.918565	0.000372	0.000184
RS	3	0.027760	26.007804	31.368933	0.000403	0.000315
RS	4	0.038631	0.641066	1368.108227	0.017587	0.013943
RS	5	0.050427	0.641066	1456.443214	0.018723	0.017720
RS	6	0.063226	0.436225	2263.363988	0.029096	0.028935
RS	7	0.077115	0.436225	2376.031344	0.030544	0.032037
RS	8	0.092185	0.531887	2046.796263	0.026312	0.027979
RS	9	0.108538	0.531887	2151.172548	0.027654	0.029602
RS	10	0.126282	0.751773	1603.674783	0.020615	0.022151
RS	11	0.145536	0.751773	1694.531301	0.021783	0.023297
RS	12	0.166428	1.076916	1252.781822	0.016105	0.017252
RS	13	0.189098	1.076916	1330.099077	0.017099	0.018147
RS	14	0.213696	1.441025	1056.704261	0.013584	0.014397
RS	15	0.240388	1.441025	1124.913728	0.014461	0.015158
RS	16	0.269351	1.717541	1004.854389	0.012918	0.013494
RS	17	0.300779	1.717541	1070.005385	0.013755	0.014259
RS	18	0.334880	1.836998	1064.324877	0.013682	0.014152
RS	19	0.371883	1.836998	1131.200791	0.014542	0.015029
RS	20	0.412035	1.845660	1194.594958	0.015357	0.015884
RS	21	0.455603	1.845660	1265.144319	0.016264	0.016912
RS	22	0.502878	1.826704	1350.775897	0.017364	0.018108
RS	23	0.554176	1.826704	1423.972017	0.018305	0.019241
RS	24	0.609838	1.834966	1490.818032	0.019165	0.020199
RS	25	0.670237	1.834966	1563.811872	0.020103	0.021344
RS	26	0.735775	1.901313	1579.644733	0.020306	0.021589
RS	27	0.806889	1.901313	1649.388088	0.021203	0.022656
RS	28	0.884055	2.048549	1595.714737	0.020513	0.021908
RS	29	0.967786	2.048549	1660.307118	0.021343	0.022837
RS	30	1.058642	2.292478	1542.110751	0.019824	0.021157
RS	31	1.157228	2.292478	1601.149226	0.020583	0.021929
RS	32	1.264203	2.638582	1443.725015	0.018559	0.019683
RS	33	1.380281	2.638582	1497.646219	0.019252	0.020317
RS	34	1.506235	3.084186	1328.966210	0.017084	0.017919
RS	35	1.642906	3.084186	1378.346821	0.017719	0.018449
RS	36	1.791207	3.622939	1216.983728	0.015644	0.016174
RS	37	1.952126	3.622939	1262.289944	0.016227	0.016630
RS	38	2.126737	4.243211	1117.840546	0.014370	0.014614
RS	39	2.316206	4.243211	1159.410512	0.014904	0.015015
RS	40	2.521796	4.921423	1036.550804	0.013325	0.013317
RS	41	2.744879	4.921423	1074.599361	0.013814	0.013675
RS	42	2.986944	5.616176	975.637389	0.012542	0.012316
RS	43	3.249606	5.616176	1010.219206	0.012986	0.012639
RS	44	3.534618	6.270711	935.777828	0.012030	0.011616
RS	45	3.843880	6.270711	966.695249	0.012427	0.011907
RS	46	4.179457	6.830916	915.062805	0.011763	0.011191
RS	47	4.543588	6.830916	941.739364	0.012106	0.011447
RS	48	4.938701	7.271601	908.069488	0.011673	0.010970
RS	49	5.367435	7.271601	929.471021	0.011948	0.011179
RS	50	5.832648	7.614771	905.393425	0.011639	0.010835
RS	51	6.337445	7.614771	920.160934	0.011829	0.010979
RS	52	6.885195	7.936572	893.651408	0.011488	0.010619
RS	53	7.479551	7.936572	900.676782	0.011578	0.010678
RS	54	8.124480	8.722029	824.045496	0.010593	0.009735
RS	55	8.824285	8.722029	826.491533	0.010625	0.009738
RS	56	9.583635	8.722029	823.393523	0.010585	0.009670
RS	57	10.407596	8.722029	814.344869	0.010468	0.009527
RS	58	11.301667	23.806331	303.124702	0.003897	0.003641
RS	59	12.271812	23.806331	317.341545	0.004079	0.003783
RS	60	13.324505	23.806331	331.197773	0.004258	0.003916
RS	61	14.466770	23.806331	344.496572	0.004429	0.004039
RS	62	15.706227	23.806331	357.018755	0.004590	0.004149
RS	63	17.051148	23.806331	7105.789394	0.091346	0.077726
PA	4+25*2+4+6 0.016185818 0.014305891 17.051147998 26.007804375 0.641066186 0.436224836 0.531886859 0.751773073 1.076915957 1.441024706 1.717540959 1.836998183 1.845659754 1.826704376 1.834965745 1.901313480 2.048549394 2.292477550 2.638582391 3.084186049 3.622939135 4.243210627 4.921422894 5.616176130 6.270711046 6.830916306 7.271600926 7.614771036 7.936571556 8.722029099 23.806331276
//
IT	5506
RD	16
LK	-218708.042832
QD	-235.611892 -> -201.615278
RI	0.0036813387
TR	0.015512	0.014423
MT	17.430206
MM	C_pi: 5.126696, n_recomb: 80986.235447
RS	0	0.000000	36.519249	18.275610	0.000226	0.000008
RS	1	0.008546	36.519249	19.833962	0.000245	0.000055
RS	2	0.017823	36.519249	21.524863	0.000266	0.000132
RS	3	0.027893	36.519249	23.359529	0.000288	0.000226
RS	4	0.038823	0.686763	1336.654230	0.016505	0.013105
RS	5	0.050688	0.686763	1425.118462	0.017597	0.016697
RS	6	0.063566	0.442353	2342.199758	0.028921	0.028830
RS	7	0.077545	0.442353	2460.240049	0.030378	0.031978
RS	8	0.092719	0.533989	2141.554310	0.026443	0.028217
RS	9	0.109190	0.533989	2251.300538	0.027799	0.029873
RS	10	0.127068	0.757809	1672.016528	0.020646	0.022260
RS	11	0.146475	0.757809	1767.358986	0.021823	0.023419
RS	12	0.167540	1.094853	1296.092066	0.016004	0.017197
RS	13	0.190405	1.094853	1376.797247	0.017000	0.018099
RS	14	0.215224	1.478549	1084.436727	0.013390	0.014234
RS	15	0.242165	1.478549	1155.200509	0.014264	0.014994
RS	16	0.271408	1.774207	1025.696732	0.012665	0.013266
RS	17	0.303150	1.774207	1093.042683	0.013497	0.014022
RS	18	0.337605	1.902562	1085.287957	0.013401	0.013886
RS	19	0.375004	1.902562	1154.467440	0.014255	0.014746
RS	20	0.415601	1.909065	1221.809095	0.015087	0.015610
RS	21	0.459666	1.909065	1295.123661	0.015992	0.016616
RS	22	0.507498	1.882308	1389.264104	0.017154	0.017865
RS	23	0.559417	1.882308	1465.820297	0.018100	0.018982
RS	24	0.615774	1.881775	1543.280362	0.019056	0.020032
RS	25	0.676947	1.881775	1620.097396	0.020005	0.021170
RS	26	0.743349	1.940702	1645.343067	0.020316	0.021524
RS	27	0.815425	1.940702	1719.062950	0.021227	0.022594
RS	28	0.893662	2.082983	1670.428871	0.020626	0.021942
RS	29	0.978585	2.082983	1738.847495	0.021471	0.022879
RS	30	1.070766	2.325128	1619.789224	0.020001	0.021258
RS	31	1.170825	2.325128	1682.348626	0.020773	0.022042
RS	32	1.279435	2.673173	1519.072617	0.018757	0.019814
RS	33	1.397328	2.673173	1576.193634	0.019462	0.020461
RS	34	1.525297	3.124953	1398.843504	0.017273	0.018050
RS	35	1.664202	3.124953	1451.141069	0.017918	0.018592
RS	36	1.814979	3.674393	1280.305475	0.015809	0.016289
RS	37	1.978642	3.674393	1328.285821	0.016401	0.016755
RS	38	2.156292	4.309641	1174.903137	0.014507	0.014709
RS	39	2.349125	4.309641	1218.934314	0.015051	0.015120
RS	40	2.558439	5.005923	1088.469935	0.013440	0.013396
RS	41	2.785641	5.005923	1128.787291	0.013938	0.013763
RS	42	3.032261	5.719319	1023.975882	0.012644	0.012387
RS	43	3.299959	5.719319	1060.643907	0.013097	0.012719
RS	44	3.590535	6.389522	982.272030	0.012129	0.011690
RS	45	3.905945	6.389522	1015.083810	0.012534	0.011990
RS	46	4.248312	6.959015	961.370495	0.011871	0.011277
RS	47	4.619939	6.959015	989.705200	0.012221	0.011541
RS	48	5.023326	7.400975	955.474741	0.011798	0.011076
RS	49	5.461189	7.400975	978.202115	0.012079	0.011292
RS	50	5.936474	7.738547	954.432850	0.011785	0.010963
RS	51	6.452379	7.738547	970.048265	0.011978	0.011112
RS	52	7.012375	8.051869	943.653794	0.011652	0.010766
RS	53	7.620232	8.051869	950.909596	0.011742	0.010826
RS	54	8.280038	8.836249	871.001513	0.010755	0.009881
RS	55	8.996235	8.836249	873.262432	0.010783	0.009882
RS	56	9.773641	8.836249	869.585409	0.010737	0.009812
RS	57	10.617488	8.836249	859.541245	0.010613	0.009663
RS	58	11.533454	24.857422	310.533492	0.003834	0.003578
RS	59	12.527703	24.857422	325.530643	0.004020	0.003724
RS	60	13.606924	24.857422	340.219690	0.004201	0.003863
RS	61	14.778381	24.857422	354.401104	0.004376	0.003991
RS	62	16.049956	24.857422	367.851209	0.004542	0.004108
RS	63	17.430206	24.857422	7501.925893	0.092632	0.079151
PA	4+25*2+4+6 0.015512269 0.014422687 17.430205677 36.519249399 0.686763372 0.442353278 0.533988890 0.757808868 1.094853241 1.478549444 1.774206693 1.902562089 1.909065057 1.882307683 1.881774980 1.940702359 2.082983433 2.325127956 2.673173372 3.124952593 3.674393408 4.309641297 5.005923490 5.719319357 6.389522241 6.959015205 7.400975418 7.738547484 8.051868677 8.836249454 24.857421829
//
IT	4513
RD	17
LK	-218642.289570
QD	-213.278026 -> -183.968499
RI	0.0033965642
TR	0.014903	0.014518
MT	17.805468
MM	C_pi: 5.290556, n_recomb: 84013.205230
RS	0	0.000000	51.399591	13.509379	0.000161	0.000005
RS	1	0.008583	51.399591	14.667282	0.000175	0.000039
RS	2	0.017903	51.399591	15.924281	0.000190	0.000094
RS	3	0.028022	51.399591	17.288830	0.000206	0.000161
RS	4	0.039010	0.736493	1299.555874	0.015468	0.012299
RS	5	0.050941	0.736493	1387.583687	0.016516	0.015706
RS	6	0.063897	0.448492	2414.677010	0.028742	0.028711
RS	7	0.077964	0.448492	2537.836611	0.030208	0.031900
RS	8	0.093238	0.535528	2234.208171	0.026594	0.028465
RS	9	0.109824	0.535528	2349.174848	0.027962	0.030155
RS	10	0.127833	0.762686	1738.978044	0.020699	0.022387
RS	11	0.147388	0.762686	1838.692866	0.021886	0.023560
RS	12	0.168621	1.110965	1337.912771	0.015925	0.017161
RS	13	0.191677	1.110965	1421.893071	0.016925	0.018070
RS	14	0.216711	1.513920	1110.485629	0.013218	0.014089
RS	15	0.243894	1.513920	1183.674336	0.014089	0.014850
RS	16	0.273411	1.829065	1044.538564	0.012433	0.013056
RS	17	0.305460	1.829065	1113.924584	0.013259	0.013804
RS	18	0.340261	1.967043	1103.682211	0.013137	0.013637
RS	19	0.378048	1.967043	1174.978272	0.013986	0.014481
RS	20	0.419079	1.971970	1245.677312	0.014827	0.015349
RS	21	0.463631	1.971970	1321.544575	0.015730	0.016337
RS	22	0.512008	1.937733	1423.629438	0.016945	0.017630
RS	23	0.564536	1.937733	1503.331646	0.017894	0.018733
RS	24	0.621573	1.928573	1591.105579	0.018939	0.019866
RS	25	0.683505	1.928573	1671.558287	0.019896	0.020998
RS	26	0.750753	1.980156	1706.330572	0.020310	0.021454
RS	27	0.823773	1.980156	1783.879653	0.021233	0.022526
RS	28	0.903060	2.117520	1740.746545	0.020720	0.021966
RS	29	0.989152	2.117520	1812.877844	0.021578	0.022912
RS	30	1.082634	2.357844	1693.602031	0.020159	0.021350
RS	31	1.184139	2.357844	1759.588203	0.020944	0.022145
RS	32	1.294356	2.707737	1591.065215	0.018938	0.019936
RS	33	1.414033	2.707737	1651.301805	0.019655	0.020594
RS	34	1.543982	3.165519	1465.770506	0.017447	0.018173
RS	35	1.685084	3.165519	1520.907386	0.018103	0.018725
RS	36	1.838297	3.725447	1340.956818	0.015961	0.016397
RS	37	2.004661	3.725447	1391.539746	0.016563	0.016873
RS	38	2.185303	4.375440	1229.500485	0.014635	0.014797
RS	39	2.381449	4.375440	1275.927301	0.015187	0.015218
RS	40	2.594431	5.089524	1138.091052	0.013547	0.013469
RS	41	2.825693	5.089524	1180.617615	0.014053	0.013846
RS	42	3.076804	5.821221	1070.168879	0.012738	0.012453
RS	43	3.349468	5.821221	1108.869734	0.013199	0.012794
RS	44	3.645535	6.506646	1026.766667	0.012221	0.011759
RS	45	3.967012	6.506646	1061.425951	0.012634	0.012067
RS	46	4.316082	7.084872	1005.824141	0.011972	0.011358
RS	47	4.695113	7.084872	1035.776258	0.012329	0.011630
RS	48	5.106676	7.527453	1001.181162	0.011917	0.011176
RS	49	5.553562	7.527453	1025.197151	0.012203	0.011398
RS	50	6.038806	7.858684	1001.945370	0.011926	0.011086
RS	51	6.565697	7.858684	1018.368612	0.012122	0.011238
RS	52	7.137811	8.162619	992.312230	0.011811	0.010908
RS	53	7.759029	8.162619	999.745931	0.011900	0.010968
RS	54	8.433567	8.943655	916.905891	0.010914	0.010023
RS	55	9.165999	8.943655	918.905477	0.010938	0.010023
RS	56	9.961296	8.943655	914.570732	0.010886	0.009948
RS	57	10.824853	8.943655	903.451452	0.010754	0.009793
RS	58	11.762529	25.884718	317.332017	0.003777	0.003521
RS	59	12.780685	25.884718	333.062825	0.003964	0.003670
RS	60	13.886229	25.884718	348.536724	0.004149	0.003813
RS	61	15.086662	25.884718	363.551955	0.004327	0.003946
RS	62	16.390127	25.884718	377.880954	0.004498	0.004069
RS	63	17.805468	25.884718	7878.689180	0.093779	0.080433
PA	4+25*2+4+6 0.014903369 0.014518419 17.805468177 51.399590784 0.736492964 0.448491777 0.535527848 0.762685847 1.110965264 1.513919607 1.829065215 1.967043111 1.971969517 1.937733453 1.928573337 1.980155819 2.117520014 2.357843833 2.707737281 3.165518898 3.725447042 4.375440250 5.089524350 5.821220586 6.506645852 7.084871503 7.527453402 7.858683693 8.162618961 8.943654561 25.884717827
//
IT	4518
RD	18
LK	-218585.552362
QD	-193.944520 -> -168.579781
RI	0.0031889051
TR	0.014352	0.014596
MT	18.176053
MM	C_pi: 5.448718, n_recomb: 86874.988579
RS	0	0.000000	72.512287	9.930152	0.000114	0.000004
RS	1	0.008618	72.512287	10.785330	0.000124	0.000028
RS	2	0.017979	72.512287	11.714096	0.000135	0.000067
RS	3	0.028147	72.512287	12.722773	0.000146	0.000115
RS	4	0.039191	0.790573	1257.960284	0.014480	0.011528
RS	5	0.051187	0.790573	1345.043767	0.015483	0.014752
RS	6	0.064217	0.454658	2480.923992	0.028557	0.028580
RS	7	0.078369	0.454658	2608.945159	0.030031	0.031804
RS	8	0.093742	0.536563	2324.775372	0.026760	0.028723
RS	9	0.110439	0.536563	2444.809798	0.028142	0.030445
RS	10	0.128575	0.766499	1804.626297	0.020773	0.022530
RS	11	0.148274	0.766499	1908.599990	0.021969	0.023718
RS	12	0.169671	1.125347	1378.355353	0.015866	0.017141
RS	13	0.192912	1.125347	1465.502316	0.016869	0.018058
RS	14	0.218156	1.547163	1135.011505	0.013065	0.013961
RS	15	0.245576	1.547163	1210.503927	0.013934	0.014723
RS	16	0.275359	1.882058	1061.589359	0.012220	0.012862
RS	17	0.307708	1.882058	1132.871456	0.013040	0.013603
RS	18	0.342845	2.030292	1119.793791	0.012890	0.013403
RS	19	0.381011	2.030292	1193.032268	0.013733	0.014234
RS	20	0.422466	2.034210	1266.529202	0.014579	0.015101
RS	21	0.467493	2.034210	1344.747033	0.015479	0.016073
RS	22	0.516402	1.992797	1454.220307	0.016739	0.017405
RS	23	0.569525	1.992797	1536.859360	0.017690	0.018494
RS	24	0.627226	1.975161	1634.604327	0.018816	0.019702
RS	25	0.689900	1.975161	1718.503227	0.019781	0.020829
RS	26	0.757976	2.019474	1762.824371	0.020292	0.021381
RS	27	0.831919	2.019474	1844.048367	0.021226	0.022455
RS	28	0.912234	2.151936	1806.799261	0.020798	0.021984
RS	29	0.999471	2.151936	1882.520974	0.021669	0.022937
RS	30	1.094227	2.390406	1763.593489	0.020300	0.021433
RS	31	1.197149	2.390406	1832.903906	0.021098	0.022238
RS	32	1.308941	2.742041	1659.705698	0.019105	0.020050
RS	33	1.430367	2.742041	1722.966054	0.019833	0.020718
RS	34	1.562258	3.205679	1529.713453	0.017608	0.018288
RS	35	1.705516	3.205679	1587.605354	0.018275	0.018851
RS	36	1.861120	3.775901	1398.897265	0.016102	0.016497
RS	37	2.030135	3.775901	1452.005210	0.016714	0.016983
RS	38	2.213716	4.440433	1281.588642	0.014752	0.014880
RS	39	2.413118	4.440433	1330.340056	0.015313	0.015309
RS	40	2.629706	5.172077	1185.370687	0.013645	0.013536
RS	41	2.864959	5.172077	1230.041863	0.014159	0.013922
RS	42	3.120487	5.921787	1114.167922	0.012825	0.012514
RS	43	3.398038	5.921787	1154.843758	0.013293	0.012863
RS	44	3.699508	6.622051	1069.206672	0.012307	0.011823
RS	45	4.026960	6.622051	1105.662797	0.012727	0.012139
RS	46	4.382633	7.208512	1048.360438	0.012067	0.011434
RS	47	4.768959	7.208512	1079.886341	0.012430	0.011712
RS	48	5.188579	7.651114	1045.116005	0.012030	0.011271
RS	49	5.644363	7.651114	1070.381808	0.012321	0.011499
RS	50	6.139428	7.975315	1047.849324	0.012062	0.011204
RS	51	6.677159	7.975315	1065.040504	0.012259	0.011359
RS	52	7.261233	8.269025	1039.540946	0.011966	0.011045
RS	53	7.895644	8.269025	1047.102091	0.012053	0.011105
RS	54	8.584731	9.044574	961.686662	0.011070	0.010162
RS	55	9.333204	9.044574	963.350529	0.011089	0.010159
RS	56	10.146184	9.044574	958.282417	0.011031	0.010079
RS	57	11.029228	9.044574	946.012829	0.010889	0.009918
RS	58	11.988375	26.886038	323.573870	0.003725	0.003467
RS	59	13.030185	26.886038	339.993539	0.003914	0.003620
RS	60	14.161780	26.886038	356.205879	0.004100	0.003766
RS	61	15.390899	26.886038	372.007290	0.004282	0.003904
RS	62	16.725947	26.886038	387.166829	0.004457	0.004032
RS	63	18.176053	26.886038	8235.665038	0.094799	0.081584
PA	4+25*2+4+6 0.014351974 0.014596274 18.176053177 72.512286810 0.790572985 0.454658359 0.536562565 0.766499364 1.125346904 1.547162785 1.882058037 2.030291579 2.034210406 1.992797315 1.975161055 2.019473746 2.151936055 2.390406028 2.742040547 3.205678980 3.775901252 4.440432839 5.172076907 5.921786889 6.622050553 7.208511625 7.651114360 7.975315044 8.269025018 9.044573636 26.886037895
//
IT	5076
RD	19
LK	-218536.407173
QD	-177.141588 -> -155.105436
RI	0.0030375020
TR	0.013852	0.014659
MT	18.541281
MM	C_pi: 5.601053, n_recomb: 89576.442163
RS	0	0.000000	102.566218	7.258526	0.000081	0.000003
RS	1	0.008652	102.566218	7.886390	0.000088	0.000020
RS	2	0.018053	102.566218	8.568548	0.000096	0.000048
RS	3	0.028268	102.566218	9.309692	0.000104	0.000082
RS	4	0.039366	0.849346	1212.908823	0.013540	0.010792
RS	5	0.051425	0.849346	1298.600412	0.014497	0.013838
RS	6	0.064526	0.460874	2541.074236	0.028368	0.028438
RS	7	0.078762	0.460874	2673.696773	0.029848	0.031691
RS	8	0.094229	0.537152	2413.257845	0.026941	0.028988
RS	9	0.111035	0.537152	2538.204938	0.028336	0.030742
RS	10	0.129294	0.769333	1869.041948	0.020865	0.022688
RS	11	0.149134	0.769333	1977.162087	0.022072	0.023890
RS	12	0.170690	1.138086	1417.531247	0.015825	0.017136
RS	13	0.194111	1.138086	1507.741160	0.016832	0.018061
RS	14	0.219558	1.578327	1158.152462	0.012929	0.013847
RS	15	0.247208	1.578327	1235.834933	0.013796	0.014610
RS	16	0.277250	1.933147	1077.035919	0.012024	0.012683
RS	17	0.309891	1.933147	1150.080533	0.012839	0.013419
RS	18	0.345356	2.092230	1133.854917	0.012658	0.013184
RS	19	0.383890	2.092230	1208.873182	0.013495	0.014003
RS	20	0.425758	2.095638	1284.677171	0.014342	0.014865
RS	21	0.471249	2.095638	1365.054945	0.015239	0.015823
RS	22	0.520675	2.047354	1481.361419	0.016537	0.017187
RS	23	0.574379	2.047354	1566.734747	0.017490	0.018265
RS	24	0.632729	2.021375	1674.084956	0.018689	0.019542
RS	25	0.696127	2.021375	1761.241249	0.019662	0.020663
RS	26	0.765011	2.058479	1815.070896	0.020263	0.021306
RS	27	0.839855	2.058479	1899.811357	0.021209	0.022381
RS	28	0.921175	2.186057	1868.741827	0.020862	0.021996
RS	29	1.009531	2.186057	1947.925355	0.021746	0.022955
RS	30	1.105533	2.422634	1829.846568	0.020428	0.021509
RS	31	1.209840	2.422634	1902.372240	0.021237	0.022323
RS	32	1.323172	2.775910	1725.023294	0.019258	0.020155
RS	33	1.446311	2.775910	1791.209770	0.019996	0.020834
RS	34	1.580104	3.245263	1590.675947	0.017758	0.018396
RS	35	1.725473	3.245263	1651.233360	0.018434	0.018968
RS	36	1.883420	3.825606	1454.115179	0.016233	0.016592
RS	37	2.055033	3.825606	1509.665911	0.016853	0.017086
RS	38	2.241495	4.504483	1331.152504	0.014861	0.014956
RS	39	2.444091	4.504483	1382.153220	0.015430	0.015393
RS	40	2.664216	5.253497	1230.285173	0.013734	0.013598
RS	41	2.903386	5.253497	1277.032551	0.014256	0.013992
RS	42	3.163251	6.020968	1155.947516	0.012905	0.012569
RS	43	3.445601	6.020968	1198.537060	0.013380	0.012927
RS	44	3.752380	6.735738	1109.559723	0.012387	0.011881
RS	45	4.085703	6.735738	1147.759135	0.012813	0.012205
RS	46	4.447866	7.329999	1088.937028	0.012157	0.011504
RS	47	4.841366	7.329999	1121.991033	0.012526	0.011789
RS	48	5.268912	7.772079	1087.226324	0.012137	0.011360
RS	49	5.733451	7.772079	1113.702343	0.012433	0.011593
RS	50	6.238185	8.088612	1092.083133	0.012192	0.011316
RS	51	6.786589	8.088612	1110.003259	0.012392	0.011474
RS	52	7.382444	8.371306	1085.275614	0.012116	0.011176
RS	53	8.029855	8.371306	1092.916379	0.012201	0.011236
RS	54	8.733282	9.139343	1005.290538	0.011223	0.010298
RS	55	9.497572	9.139343	1006.546711	0.011237	0.010291
RS	56	10.327992	9.139343	1000.673140	0.011171	0.010206
RS	57	11.230263	9.139343	987.182831	0.011021	0.010038
RS	58	12.210601	27.859661	329.308644	0.003676	0.003418
RS	59	13.275763	27.859661	346.374442	0.003867	0.003573
RS	60	14.433087	27.859661	363.280647	0.004056	0.003722
RS	61	15.690547	27.859661	379.822142	0.004240	0.003864
RS	62	17.056807	27.859661	395.765025	0.004418	0.003997
RS	63	18.541281	27.859661	8572.715290	0.095703	0.082614
PA	4+25*2+4+6 0.013851743 0.014658956 18.541281297 102.566217839 0.849346337 0.460873524 0.537151539 0.769332684 1.138085960 1.578326597 1.933147228 2.092229862 2.095637750 2.047354383 2.021374778 2.058479409 2.186056699 2.422633707 2.775910204 3.245263265 3.825605579 4.504483082 5.253497303 6.020967512 6.735738215 7.329999068 7.772078576 8.088611832 8.371305878 9.139342857 27.859661468
//
IT	4757
RD	20
LK	-218493.671923
QD	-162.481237 -> -143.261322
RI	0.0029275677
TR	0.013397	0.014709
MT	18.900763
MM	C_pi: 5.747506, n_recomb: 92122.854664
RS	0	0.000000	145.291806	5.283651	0.000057	0.000002
RS	1	0.008685	145.291806	5.742578	0.000062	0.000014
RS	2	0.018125	145.291806	6.241370	0.000068	0.000034
RS	3	0.028385	145.291806	6.783488	0.000074	0.000058
RS	4	0.039535	0.913191	1165.321060	0.012650	0.010093
RS	5	0.051654	0.913191	1249.233483	0.013561	0.012965
RS	6	0.064826	0.467146	2595.335109	0.028173	0.028284
RS	7	0.079142	0.467146	2732.299057	0.029659	0.031561
RS	8	0.094701	0.537354	2499.626640	0.027134	0.029259
RS	9	0.111611	0.537354	2629.329230	0.028542	0.031044
RS	10	0.129990	0.771276	1932.270135	0.020975	0.022858
RS	11	0.149966	0.771276	2044.424794	0.022192	0.024076
RS	12	0.171676	1.149270	1455.542962	0.015800	0.017145
RS	13	0.195272	1.149270	1548.716869	0.016811	0.018078
RS	14	0.220918	1.607452	1180.042762	0.012809	0.013747
RS	15	0.248790	1.607452	1259.809337	0.013675	0.014512
RS	16	0.279084	1.982296	1091.052979	0.011843	0.012518
RS	17	0.312009	1.982296	1165.736886	0.012654	0.013249
RS	18	0.347793	2.152755	1146.096469	0.012441	0.012978
RS	19	0.386686	2.152755	1222.744155	0.013273	0.013787
RS	20	0.428956	2.156147	1300.391210	0.014116	0.014642
RS	21	0.474897	2.156147	1382.749539	0.015010	0.015587
RS	22	0.524829	2.101261	1505.372322	0.016341	0.016979
RS	23	0.579098	2.101261	1593.285647	0.017295	0.018046
RS	24	0.638080	2.067077	1709.846424	0.018561	0.019386
RS	25	0.702184	2.067077	1800.073882	0.019540	0.020502
RS	26	0.771857	2.097037	1863.311642	0.020226	0.021229
RS	27	0.847581	2.097037	1951.407897	0.021183	0.022306
RS	28	0.929881	2.219743	1926.742945	0.020915	0.022003
RS	29	1.019330	2.219743	2009.255068	0.021811	0.022969
RS	30	1.116548	2.454388	1892.461663	0.020543	0.021578
RS	31	1.222209	2.454388	1968.088527	0.021364	0.022401
RS	32	1.337047	2.809219	1787.064696	0.019399	0.020254
RS	33	1.461860	2.809219	1856.074988	0.020148	0.020942
RS	34	1.597512	3.284149	1648.679970	0.017897	0.018497
RS	35	1.744947	3.284149	1711.809192	0.018582	0.019078
RS	36	1.905187	3.874458	1506.615496	0.016354	0.016679
RS	37	2.079344	3.874458	1564.523043	0.016983	0.017182
RS	38	2.268628	4.567528	1378.185527	0.014960	0.015026
RS	39	2.474351	4.567528	1431.356903	0.015537	0.015471
RS	40	2.697942	5.333739	1272.828356	0.013817	0.013655
RS	41	2.940953	5.333739	1321.580437	0.014346	0.014055
RS	42	3.205070	6.118777	1195.492856	0.012977	0.012620
RS	43	3.492127	6.118777	1239.932102	0.013460	0.012984
RS	44	3.804115	6.847777	1147.804043	0.012459	0.011934
RS	45	4.143201	6.847777	1187.690917	0.012892	0.012264
RS	46	4.511737	7.449452	1127.523802	0.012239	0.011569
RS	47	4.912283	7.449452	1162.058659	0.012614	0.011860
RS	48	5.347616	7.890520	1127.471043	0.012239	0.011444
RS	49	5.820760	7.890520	1155.117296	0.012539	0.011682
RS	50	6.334999	8.198799	1134.596422	0.012316	0.011423
RS	51	6.893900	8.198799	1153.207768	0.012518	0.011583
RS	52	7.501344	8.469757	1129.459548	0.012260	0.011303
RS	53	8.161547	8.469757	1137.135331	0.012344	0.011361
RS	54	8.879090	9.228405	1047.667147	0.011372	0.010430
RS	55	9.658955	9.228405	1048.447049	0.011381	0.010419
RS	56	10.506553	9.228405	1041.700473	0.011308	0.010329
RS	57	11.427768	9.228405	1026.924790	0.011147	0.010153
RS	58	12.428994	28.804511	334.579548	0.003632	0.003372
RS	59	13.517180	28.804511	352.250837	0.003824	0.003529
RS	60	14.699878	28.804511	369.808283	0.004014	0.003682
RS	61	15.985298	28.804511	387.045501	0.004201	0.003827
RS	62	17.382361	28.804511	403.725984	0.004382	0.003964
RS	63	18.900763	28.804511	8889.876877	0.096500	0.083535
PA	4+25*2+4+6 0.013396982 0.014708689 18.900763345 145.291806178 0.913190520 0.467146400 0.537354268 0.771276236 1.149269544 1.607452401 1.982295571 2.152755471 2.156146528 2.101261212 2.067077477 2.097037028 2.219742673 2.454387604 2.809219374 3.284148667 3.874458324 4.567528387 5.333739473 6.118777457 6.847777188 7.449451567 7.890520063 8.198799128 8.469757395 9.228404680 28.804511457
//
IT	5631
RD	21
LK	-218456.363033
QD	-149.641951 -> -132.811570
RI	0.0028477406
TR	0.012983	0.014747
MT	19.254111
MM	C_pi: 5.888114, n_recomb: 94521.032891
RS	0	0.000000	206.151125	3.830568	0.000041	0.000001
RS	1	0.008717	206.151125	4.164579	0.000044	0.000010
RS	2	0.018194	206.151125	4.527724	0.000048	0.000024
RS	3	0.028497	206.151125	4.922545	0.000052	0.000041
RS	4	0.039699	0.982552	1115.976223	0.011807	0.009431
RS	5	0.051876	0.982552	1197.779498	0.012672	0.012134
RS	6	0.065116	0.473508	2643.835361	0.027971	0.028120
RS	7	0.079509	0.473508	2784.881562	0.029463	0.031415
RS	8	0.095157	0.537232	2583.854492	0.027336	0.029535
RS	9	0.112169	0.537232	2718.155306	0.028757	0.031349
RS	10	0.130664	0.772433	1994.333061	0.021099	0.023040
RS	11	0.150771	0.772433	2110.411258	0.022327	0.024273
RS	12	0.172631	1.159034	1492.443805	0.015790	0.017165
RS	13	0.196397	1.159034	1588.486160	0.016806	0.018107
RS	14	0.222234	1.634631	1200.793161	0.012704	0.013658
RS	15	0.250324	1.634631	1282.545042	0.013569	0.014426
RS	16	0.280862	2.029525	1103.792549	0.011678	0.012365
RS	17	0.314062	2.029525	1180.002371	0.012484	0.013092
RS	18	0.350157	2.211810	1156.733418	0.012238	0.012785
RS	19	0.389398	2.211810	1234.872693	0.013065	0.013585
RS	20	0.432059	2.215636	1313.950335	0.013901	0.014430
RS	21	0.478439	2.215636	1398.123014	0.014792	0.015364
RS	22	0.528863	2.154421	1526.561371	0.016150	0.016779
RS	23	0.583681	2.154421	1616.830754	0.017106	0.017836
RS	24	0.643279	2.112168	1742.199324	0.018432	0.019234
RS	25	0.708071	2.112168	1835.317541	0.019417	0.020346
RS	26	0.778512	2.135033	1907.829812	0.020184	0.021152
RS	27	0.855093	2.135033	1999.122773	0.021150	0.022231
RS	28	0.938350	2.252874	1981.028883	0.020959	0.022006
RS	29	1.028864	2.252874	2066.735357	0.021865	0.022979
RS	30	1.127269	2.485554	1951.598341	0.020647	0.021642
RS	31	1.234251	2.485554	2030.210483	0.021479	0.022473
RS	32	1.350560	2.841851	1845.945896	0.019529	0.020347
RS	33	1.477007	2.841851	1917.675822	0.020288	0.021044
RS	34	1.614477	3.322231	1703.806257	0.018026	0.018592
RS	35	1.763930	3.322231	1769.411959	0.018720	0.019181
RS	36	1.926411	3.922371	1556.458387	0.016467	0.016761
RS	37	2.103056	3.922371	1616.635373	0.017103	0.017272
RS	38	2.295099	4.629495	1422.737761	0.015052	0.015091
RS	39	2.503883	4.629495	1477.999889	0.015637	0.015543
RS	40	2.730867	5.412768	1313.039091	0.013892	0.013706
RS	41	2.977638	5.412768	1363.723254	0.014428	0.014113
RS	42	3.245919	6.215206	1232.837615	0.013043	0.012665
RS	43	3.537588	6.215206	1279.061550	0.013532	0.013036
RS	44	3.854681	6.958201	1183.964246	0.012526	0.011982
RS	45	4.199416	6.958201	1225.481986	0.012965	0.012319
RS	46	4.574202	7.566958	1164.133835	0.012316	0.011628
RS	47	4.981658	7.566958	1200.102043	0.012697	0.011925
RS	48	5.424633	8.006567	1165.853529	0.012334	0.011523
RS	49	5.906222	8.006567	1194.630643	0.012639	0.011765
RS	50	6.429793	8.306068	1175.380557	0.012435	0.011524
RS	51	6.999003	8.306068	1194.647491	0.012639	0.011687
RS	52	7.617833	8.564614	1172.079915	0.012400	0.011425
RS	53	8.290606	8.564614	1179.749690	0.012481	0.011482
RS	54	9.022027	9.312121	1088.805662	0.011519	0.010559
RS	55	9.817206	9.312121	1089.044375	0.011522	0.010544
RS	56	10.681702	9.312121	1081.361787	0.011440	0.010448
RS	57	11.621557	9.312121	1065.241531	0.011270	0.010264
RS	58	12.643340	29.719663	339.434099	0.003591	0.003330
RS	59	13.754194	29.719663	357.672771	0.003784	0.003489
RS	60	14.961883	29.719663	375.841258	0.003976	0.003644
RS	61	16.274847	29.719663	393.732111	0.004166	0.003793
RS	62	17.702264	29.719663	411.106494	0.004349	0.003933
RS	63	19.254111	29.719663	9187.586654	0.097202	0.084356
PA	4+25*2+4+6 0.012982762 0.014747433 19.254110803 206.151124945 0.982551828 0.473507551 0.537232046 0.772433067 1.159034065 1.634631478 2.029525042 2.211810297 2.215636231 2.154421171 2.112168436 2.135032945 2.252874457 2.485553844 2.841850573 3.322230755 3.922371018 4.629494822 5.412768216 6.215206135 6.958200612 7.566957527 8.006566640 8.306067771 8.564614225 9.312120970 29.719663145
//
IT	5628
RD	22
LK	-218423.661411
QD	-138.355833 -> -123.558906
RI	0.0027897986
TR	0.012605	0.014777
MT	19.601174
MM	C_pi: 6.022955, n_recomb: 96777.542483
RS	0	0.000000	293.114840	2.765255	0.000029	0.000001
RS	1	0.008748	293.114840	3.007263	0.000031	0.000007
RS	2	0.018261	293.114840	3.270462	0.000034	0.000017
RS	3	0.028606	293.114840	3.556708	0.000037	0.000029
RS	4	0.039856	1.057887	1065.583940	0.011011	0.008804
RS	5	0.052091	1.057887	1145.004817	0.011831	0.011344
RS	6	0.065395	0.479975	2686.767519	0.027762	0.027945
RS	7	0.079864	0.479975	2831.639331	0.029259	0.031254
RS	8	0.095598	0.536844	2665.881240	0.027546	0.029813
RS	9	0.112708	0.536844	2804.622687	0.028980	0.031657
RS	10	0.131316	0.772891	2055.257310	0.021237	0.023231
RS	11	0.151551	0.772891	2175.149259	0.022476	0.024479
RS	12	0.173556	1.167460	1528.337456	0.015792	0.017196
RS	13	0.197486	1.167460	1627.158234	0.016813	0.018146
RS	14	0.223510	1.659922	1220.520690	0.012612	0.013581
RS	15	0.251810	1.659922	1304.166553	0.013476	0.014352
RS	16	0.282585	2.074840	1115.396880	0.011525	0.012223
RS	17	0.316053	2.074840	1193.028676	0.012328	0.012948
RS	18	0.352449	2.269363	1165.943026	0.012048	0.012604
RS	19	0.392028	2.269363	1245.447067	0.012869	0.013396
RS	20	0.435069	2.274046	1325.584002	0.013697	0.014230
RS	21	0.481876	2.274046	1411.416585	0.014584	0.015153
RS	22	0.532778	2.206761	1545.198013	0.015966	0.016588
RS	23	0.588132	2.206761	1637.649517	0.016922	0.017636
RS	24	0.648328	2.156550	1771.438936	0.018304	0.019086
RS	25	0.713791	2.156550	1867.274026	0.019294	0.020195
RS	26	0.784980	2.172382	1948.882393	0.020138	0.021076
RS	27	0.862396	2.172382	2043.215207	0.021112	0.022157
RS	28	0.946584	2.285363	2031.808981	0.020995	0.022007
RS	29	1.038138	2.285363	2120.575230	0.021912	0.022985
RS	30	1.137700	2.516048	2007.408788	0.020743	0.021701
RS	31	1.245971	2.516048	2088.888986	0.021584	0.022540
RS	32	1.363714	2.873727	1901.773900	0.019651	0.020434
RS	33	1.491757	2.873727	1976.117876	0.020419	0.021139
RS	34	1.631001	3.359446	1756.130370	0.018146	0.018681
RS	35	1.782426	3.359446	1824.115989	0.018849	0.019278
RS	36	1.947097	3.969288	1603.704419	0.016571	0.016838
RS	37	2.126173	3.969288	1666.062367	0.017215	0.017355
RS	38	2.320914	4.690354	1464.856578	0.015136	0.015151
RS	39	2.532691	4.690354	1522.128574	0.015728	0.015609
RS	40	2.762994	5.490586	1350.956561	0.013959	0.013752
RS	41	3.013443	5.490586	1403.499291	0.014502	0.014166
RS	42	3.285801	6.310300	1268.012267	0.013102	0.012704
RS	43	3.581984	6.310300	1315.955093	0.013598	0.013082
RS	44	3.904077	7.067098	1218.062929	0.012586	0.012024
RS	45	4.254346	7.067098	1261.154354	0.013031	0.012367
RS	46	4.635256	7.682655	1198.779861	0.012387	0.011682
RS	47	5.049487	7.682655	1236.133785	0.012773	0.011985
RS	48	5.499954	8.120418	1202.373733	0.012424	0.011596
RS	49	5.989827	8.120418	1232.243158	0.012733	0.011843
RS	50	6.522554	8.410649	1214.428097	0.012549	0.011621
RS	51	7.101882	8.410649	1234.317094	0.012754	0.011786
RS	52	7.731889	8.656180	1213.120535	0.012535	0.011542
RS	53	8.417007	8.656180	1220.747210	0.012614	0.011598
RS	54	9.162058	9.390920	1128.691579	0.011663	0.010685
RS	55	9.972285	9.390920	1128.328338	0.011659	0.010665
RS	56	10.853390	9.390920	1119.651778	0.011569	0.010562
RS	57	11.811571	9.390920	1102.133691	0.011388	0.010371
RS	58	12.853572	30.604771	343.911174	0.003554	0.003291
RS	59	13.986726	30.604771	362.681448	0.003748	0.003452
RS	60	15.219006	30.604771	381.423061	0.003941	0.003609
RS	61	16.559083	30.604771	399.927645	0.004132	0.003761
RS	62	18.016387	30.604771	417.954268	0.004319	0.003905
RS	63	19.601174	30.604771	9466.320427	0.097815	0.085087
PA	4+25*2+4+6 0.012604657 0.014776771 19.601173819 293.114839548 1.057887054 0.479974739 0.536844202 0.772891263 1.167459526 1.659922390 2.074840074 2.269362766 2.274045762 2.206761490 2.156549966 2.172381606 2.285363128 2.516047969 2.873726589 3.359445914 3.969288302 4.690353807 5.490585638 6.310300491 7.067098347 7.682654669 8.120418103 8.410648517 8.656179937 9.390919693 30.604770527
//
IT	5548
RD	23
LK	-218394.883176
QD	-128.399919 -> -115.338671
RI	0.0027480398
TR	0.012259	0.014798
MT	19.941779
MM	C_pi: 6.152134, n_recomb: 98899.391163
RS	0	0.000000	417.194430	1.990207	0.000020	0.000001
RS	1	0.008777	417.194430	2.164994	0.000022	0.000005
RS	2	0.018325	417.194430	2.355142	0.000024	0.000012
RS	3	0.028711	417.194430	2.562001	0.000026	0.000021
RS	4	0.040009	1.139707	1014.742477	0.010260	0.008213
RS	5	0.052298	1.139707	1091.560258	0.011037	0.010597
RS	6	0.065665	0.486576	2724.275542	0.027546	0.027759
RS	7	0.080207	0.486576	2872.718592	0.029047	0.031077
RS	8	0.096024	0.536232	2745.715901	0.027763	0.030093
RS	9	0.113230	0.536232	2888.742101	0.029209	0.031964
RS	10	0.131946	0.772731	2115.073209	0.021386	0.023430
RS	11	0.152305	0.772731	2238.670736	0.022636	0.024694
RS	12	0.174451	1.174663	1563.271517	0.015807	0.017236
RS	13	0.198540	1.174663	1664.783994	0.016833	0.018195
RS	14	0.224744	1.683433	1239.301355	0.012531	0.013514
RS	15	0.253248	1.683433	1324.755424	0.013395	0.014287
RS	16	0.284254	2.118292	1125.977803	0.011385	0.012092
RS	17	0.317982	2.118292	1204.935655	0.012183	0.012815
RS	18	0.354670	2.325385	1173.892901	0.011870	0.012433
RS	19	0.394578	2.325385	1254.645737	0.012686	0.013218
RS	20	0.437989	2.331306	1335.517060	0.013504	0.014040
RS	21	0.485210	2.331306	1422.867304	0.014387	0.014953
RS	22	0.536577	2.258192	1561.557521	0.015789	0.016405
RS	23	0.592452	2.258192	1656.028440	0.016745	0.017445
RS	24	0.653231	2.200147	1797.843586	0.018179	0.018944
RS	25	0.719345	2.200147	1896.229241	0.019173	0.020049
RS	26	0.791262	2.208994	1986.742506	0.020089	0.021001
RS	27	0.869492	2.208994	2083.962289	0.021072	0.022084
RS	28	0.954588	2.317140	2079.296738	0.021024	0.022006
RS	29	1.047153	2.317140	2170.989438	0.021951	0.022990
RS	30	1.147844	2.545790	2060.069456	0.020830	0.021756
RS	31	1.257372	2.545790	2144.300583	0.021682	0.022603
RS	32	1.376514	2.904783	1954.674955	0.019764	0.020517
RS	33	1.506113	2.904783	2031.527265	0.020541	0.021229
RS	34	1.647088	3.395736	1805.750560	0.018258	0.018765
RS	35	1.800437	3.395736	1876.019419	0.018969	0.019369
RS	36	1.967246	4.015173	1648.429291	0.016668	0.016909
RS	37	2.148696	4.015173	1712.879709	0.017319	0.017433
RS	38	2.346073	4.750077	1504.609097	0.015214	0.015205
RS	39	2.560775	4.750077	1563.810063	0.015812	0.015670
RS	40	2.794322	5.567192	1386.637982	0.014021	0.013793
RS	41	3.048368	5.567192	1440.965751	0.014570	0.014212
RS	42	3.324713	6.404091	1301.066455	0.013155	0.012739
RS	43	3.625314	6.404091	1350.662366	0.013657	0.013122
RS	44	3.952299	7.174548	1250.139399	0.012641	0.012062
RS	45	4.307986	7.174548	1294.747457	0.013092	0.012411
RS	46	4.694892	7.796648	1231.493872	0.012452	0.011732
RS	47	5.115759	7.796648	1270.186292	0.012843	0.012040
RS	48	5.573567	8.232218	1237.053443	0.012508	0.011664
RS	49	6.071559	8.232218	1267.977754	0.012821	0.011915
RS	50	6.613261	8.512732	1251.750199	0.012657	0.011712
RS	51	7.202511	8.512732	1272.230121	0.012864	0.011879
RS	52	7.843482	8.744688	1252.586637	0.012665	0.011654
RS	53	8.540713	8.744688	1260.136974	0.012742	0.011709
RS	54	9.299142	9.465158	1167.327247	0.011803	0.010807
RS	55	10.124143	9.465158	1166.305549	0.011793	0.010783
RS	56	11.021557	9.465158	1156.582071	0.011695	0.010673
RS	57	11.997740	9.465158	1137.618664	0.011503	0.010473
RS	58	13.059607	31.459593	348.048209	0.003519	0.003255
RS	59	14.214678	31.459593	367.316675	0.003714	0.003418
RS	60	15.471135	31.459593	386.595850	0.003909	0.003577
RS	61	16.837875	31.459593	405.676565	0.004102	0.003731
RS	62	18.324580	31.459593	424.315967	0.004290	0.003878
RS	63	19.941779	31.459593	9726.729600	0.098350	0.085735
PA	4+25*2+4+6 0.012258833 0.014798113 19.941779114 417.194430035 1.139707073 0.486576030 0.536232264 0.772730578 1.174662514 1.683433186 2.118291689 2.325385019 2.331305923 2.258191774 2.200146754 2.208994252 2.317140123 2.545789801 2.904782717 3.395735552 4.015172892 4.750077119 5.567191690 6.404090577 7.174548282 7.796647916 8.232217740 8.512732031 8.744688328 9.465158332 31.459593431
//
IT	4774
RD	24
LK	-218369.456316
QD	-119.587240 -> -108.012079
RI	0.0027179779
TR	0.011942	0.014813
MT	20.275910
MM	C_pi: 6.275796, n_recomb: 100893.436172
RS	0	0.000000	594.555258	1.427995	0.000014	0.000000
RS	1	0.008806	594.555258	1.553826	0.000015	0.000003
RS	2	0.018387	594.555258	1.690752	0.000017	0.000008
RS	3	0.028812	594.555258	1.839753	0.000018	0.000014
RS	4	0.040156	1.228582	963.950361	0.009554	0.007655
RS	5	0.052498	1.228582	1037.992389	0.010288	0.009889
RS	6	0.065927	0.493329	2756.563245	0.027322	0.027561
RS	7	0.080538	0.493329	2908.327218	0.028826	0.030885
RS	8	0.096436	0.535448	2823.292990	0.027983	0.030373
RS	9	0.113734	0.535448	2970.449083	0.029441	0.032270
RS	10	0.132555	0.772040	2173.765574	0.021545	0.023637
RS	11	0.153034	0.772040	2300.961164	0.022806	0.024916
RS	12	0.175316	1.180745	1597.303008	0.015832	0.017285
RS	13	0.199560	1.180745	1701.424350	0.016864	0.018253
RS	14	0.225940	1.705259	1257.214535	0.012461	0.013456
RS	15	0.254642	1.705259	1344.396846	0.013325	0.014232
RS	16	0.285871	2.159897	1135.657976	0.011256	0.011971
RS	17	0.319851	2.159897	1215.854669	0.012051	0.012692
RS	18	0.356823	2.379870	1180.729355	0.011703	0.012273
RS	19	0.397050	2.379870	1262.625048	0.012514	0.013052
RS	20	0.440820	2.387383	1343.941178	0.013320	0.013859
RS	21	0.488445	2.387383	1432.678115	0.014200	0.014764
RS	22	0.540263	2.308661	1575.877383	0.015619	0.016231
RS	23	0.596644	2.308661	1672.215828	0.016574	0.017263
RS	24	0.657990	2.242900	1821.675507	0.018055	0.018807
RS	25	0.724739	2.242900	1922.453710	0.019054	0.019909
RS	26	0.797365	2.244820	2021.657360	0.020038	0.020928
RS	27	0.876386	2.244820	2121.616129	0.021028	0.022012
RS	28	0.962366	2.348141	2123.718996	0.021049	0.022004
RS	29	1.055918	2.348141	2218.207257	0.021986	0.022992
RS	30	1.157707	2.574723	2109.760012	0.020911	0.021809
RS	31	1.268460	2.574723	2196.626095	0.021772	0.022661
RS	32	1.388966	2.934959	2004.795245	0.019870	0.020595
RS	33	1.520084	2.934959	2084.050837	0.020656	0.021314
RS	34	1.662748	3.431051	1852.780742	0.018364	0.018844
RS	35	1.817974	3.431051	1925.236732	0.019082	0.019455
RS	36	1.986870	4.059982	1690.728709	0.016758	0.016975
RS	37	2.170639	4.059982	1757.183617	0.017416	0.017505
RS	38	2.370590	4.808645	1542.074634	0.015284	0.015254
RS	39	2.588149	4.808645	1603.124146	0.015889	0.015725
RS	40	2.824866	5.642586	1420.153207	0.014076	0.013829
RS	41	3.082429	5.642586	1476.192867	0.014631	0.014254
RS	42	3.362672	6.496618	1332.058466	0.013203	0.012769
RS	43	3.667593	6.496618	1383.241989	0.013710	0.013158
RS	44	3.999366	7.280628	1280.243036	0.012689	0.012095
RS	45	4.360354	7.280628	1326.311015	0.013146	0.012449
RS	46	4.753130	7.909065	1262.313696	0.012511	0.011776
RS	47	5.180495	7.909065	1302.298001	0.012908	0.012089
RS	48	5.645492	8.342132	1269.920242	0.012587	0.011727
RS	49	6.151438	8.342132	1301.863242	0.012903	0.011982
RS	50	6.701936	8.612531	1287.363597	0.012760	0.011798
RS	51	7.300911	8.612531	1308.405715	0.012968	0.011967
RS	52	7.952632	8.830400	1290.487723	0.012791	0.011762
RS	53	8.661743	8.830400	1297.932378	0.012864	0.011815
RS	54	9.433298	9.535219	1204.717765	0.011940	0.010927
RS	55	10.272795	9.535219	1202.985543	0.011923	0.010897
RS	56	11.186219	9.535219	1192.167332	0.011816	0.010780
RS	57	12.180078	9.535219	1171.716917	0.011613	0.010572
RS	58	13.261455	32.284258	351.877829	0.003488	0.003222
RS	59	14.438059	32.284258	371.613303	0.003683	0.003386
RS	60	15.718273	32.284258	391.396725	0.003879	0.003547
RS	61	17.111223	32.284258	411.018195	0.004074	0.003704
RS	62	18.626834	32.284258	430.233083	0.004264	0.003854
RS	63	20.275910	32.284258	9969.501936	0.098812	0.086309
PA	4+25*2+4+6 0.011941873 0.014812603 20.275910452 594.555257700 1.228581750 0.493329017 0.535447791 0.772040255 1.180744886 1.705258837 2.159896892 2.379869598 2.387382718 2.308660909 2.242900155 2.244819604 2.348141365 2.574722542 2.934958687 3.431050586 4.059981808 4.808644700 5.642586230 6.496617940 7.280627768 7.909064679 8.342131667 8.612531202 8.830400494 9.535218896 32.284258449
//
IT	4931
RD	25
LK	-218346.901239
QD	-111.760558 -> -101.461760
RI	0.0026967310
TR	0.011651	0.014821
MT	20.603598
MM	C_pi: 6.394119, n_recomb: 102766.705298
RS	0	0.000000	847.211198	1.023057	0.000010	0.000000
RS	1	0.008834	847.211198	1.113493	0.000011	0.000002
RS	2	0.018447	847.211198	1.211929	0.000012	0.000006
RS	3	0.028910	847.211198	1.319075	0.000013	0.000010
RS	4	0.040298	1.325065	913.676635	0.008891	0.007131
RS	5	0.052691	1.325065	984.817480	0.009583	0.009222
RS	6	0.066179	0.500254	2783.821958	0.027089	0.027354
RS	7	0.080858	0.500254	2938.660848	0.028595	0.030678
RS	8	0.096834	0.534529	2898.593256	0.028206	0.030651
RS	9	0.114222	0.534529	3049.726821	0.029676	0.032573
RS	10	0.133145	0.770891	2231.348396	0.021713	0.023849
RS	11	0.153740	0.770891	2362.036296	0.022984	0.025143
RS	12	0.176154	1.185823	1630.456578	0.015866	0.017341
RS	13	0.200548	1.185823	1737.106504	0.016903	0.018318
RS	14	0.227097	1.725480	1274.342634	0.012400	0.013405
RS	15	0.255991	1.725480	1363.179198	0.013265	0.014186
RS	16	0.287438	2.199726	1144.523649	0.011137	0.011859
RS	17	0.321662	2.199726	1225.878783	0.011929	0.012578
RS	18	0.358910	2.432819	1186.583836	0.011546	0.012122
RS	19	0.399448	2.432819	1269.525842	0.012353	0.012895
RS	20	0.443566	2.442254	1351.028937	0.013147	0.013688
RS	21	0.491582	2.442254	1441.032320	0.014022	0.014585
RS	22	0.543840	2.358143	1588.366593	0.015456	0.016064
RS	23	0.600714	2.358143	1686.431067	0.016410	0.017089
RS	24	0.662611	2.284769	1843.176531	0.017936	0.018676
RS	25	0.729977	2.284769	1946.197904	0.018938	0.019774
RS	26	0.803293	2.279814	2053.869322	0.019986	0.020857
RS	27	0.883085	2.279814	2156.424867	0.020984	0.021943
RS	28	0.969926	2.378317	2165.299215	0.021070	0.022001
RS	29	1.064438	2.378317	2262.455544	0.022015	0.022994
RS	30	1.167299	2.602808	2156.659027	0.020986	0.021858
RS	31	1.279246	2.602808	2246.046177	0.021856	0.022717
RS	32	1.401081	2.964224	2052.277387	0.019970	0.020670
RS	33	1.533680	2.964224	2133.832795	0.020764	0.021396
RS	34	1.677991	3.465367	1897.337999	0.018463	0.018920
RS	35	1.835050	3.465367	1971.886419	0.019188	0.019536
RS	36	2.005983	4.103701	1730.701810	0.016841	0.017037
RS	37	2.192015	4.103701	1799.074533	0.017506	0.017572
RS	38	2.394480	4.866071	1577.335643	0.015349	0.015299
RS	39	2.614830	4.866071	1640.154510	0.015960	0.015775
RS	40	2.854645	5.716800	1451.577955	0.014125	0.013860
RS	41	3.115644	5.716800	1509.257442	0.014686	0.014291
RS	42	3.399698	6.587942	1361.055762	0.013244	0.012795
RS	43	3.708844	6.587942	1413.762377	0.013757	0.013189
RS	44	4.045299	7.385432	1308.432496	0.012732	0.012124
RS	45	4.411474	7.385432	1355.904594	0.013194	0.012482
RS	46	4.809995	8.020034	1291.289290	0.012565	0.011816
RS	47	5.243720	8.020034	1332.519910	0.012966	0.012133
RS	48	5.715758	8.450329	1301.013778	0.012660	0.011786
RS	49	6.229494	8.450329	1333.940835	0.012980	0.012044
RS	50	6.788610	8.710252	1321.298514	0.012857	0.011880
RS	51	7.397116	8.710252	1342.876673	0.013067	0.012050
RS	52	8.059375	8.913574	1326.845712	0.012911	0.011866
RS	53	8.780134	8.913574	1334.159362	0.012982	0.011916
RS	54	9.564561	9.601470	1240.879464	0.012075	0.011044
RS	55	10.418281	9.601470	1238.389236	0.012050	0.011008
RS	56	11.347415	9.601470	1226.433649	0.011934	0.010884
RS	57	12.358623	9.601470	1204.460255	0.011720	0.010666
RS	58	13.459156	33.079081	355.431423	0.003459	0.003192
RS	59	14.656906	33.079081	375.604965	0.003655	0.003357
RS	60	15.960458	33.079081	395.861593	0.003852	0.003519
RS	61	17.379160	33.079081	415.990730	0.004048	0.003678
RS	62	18.923184	33.079081	435.746067	0.004240	0.003831
RS	63	20.603598	33.079081	10195.438350	0.099210	0.086815
PA	4+25*2+4+6 0.011650768 0.014821220 20.603598399 847.211197670 1.325065000 0.500254176 0.534529399 0.770890930 1.185822791 1.725479773 2.199725924 2.432818709 2.442254388 2.358142704 2.284768868 2.279813559 2.378316770 2.602807942 2.964223576 3.465366785 4.103701371 4.866071394 5.716799561 6.587941934 7.385432394 8.020034353 8.450328871 8.710251911 8.913573722 9.601469542 33.079081386
//
CC
CC	Brief Description of the file format:
CC	  CC  comments
CC	  MM  useful-messages
CC	  RD  round-of-iterations
CC	  LL  \log[P(sequence)]
CC	  QD  Q-before-opt Q-after-opt
CC	  TR  \theta_0 \rho_0
CC	  RS  k t_k \lambda_k \pi_k \sum_{l\not=k}A_{kl} A_{kk}
CC	  DC  begin end best-k t_k+\Delta_k max-prob
CC
MM	Version: 0.6.5-r67
MM	pattern:4+25*2+4+6, n:63, n_free_lambdas:28
MM	n_iterations:25, skip:1, max_t:5, theta/rho:5
MM	is_decoding:0
MM	n_seqs:13, sum_L:1154122, sum_n:78017
RD	0
LK	0.000000
QD	0.000000 -> 0.000000
RI	inf
TR	0.069992	0.013998
MT	5.000000
MM	C_pi: 1.000000, n_recomb: 16043.533088
RS	0	0.000000	1.000000	102.272613	0.006375	0.000000
RS	1	0.006440	1.000000	108.142671	0.006741	0.000000
RS	2	0.013294	1.000000	114.301055	0.007124	0.000000
RS	3	0.020590	1.000000	120.755495	0.007527	0.000000
RS	4	0.028356	1.000000	127.512990	0.007948	0.000000
RS	5	0.036622	1.000000	134.579638	0.008388	0.000000
RS	6	0.045421	1.000000	141.960442	0.008848	0.000000
RS	7	0.054785	1.000000	149.659104	0.009328	0.000000
RS	8	0.064753	1.000000	157.677782	0.009828	0.000000
RS	9	0.075363	1.000000	166.016842	0.010348	0.000000
RS	10	0.086656	1.000000	174.674568	0.010888	0.000000
RS	11	0.098677	1.000000	183.646860	0.011447	0.000000
RS	12	0.111471	1.000000	192.926904	0.012025	0.000000
RS	13	0.125090	1.000000	202.504816	0.012622	0.000000
RS	14	0.139585	1.000000	212.367266	0.013237	0.000000
RS	15	0.155014	1.000000	222.497082	0.013868	0.000000
RS	16	0.171437	1.000000	232.872839	0.014515	0.000000
RS	17	0.188917	1.000000	243.468428	0.015175	0.000000
RS	18	0.207523	1.000000	254.252633	0.015848	0.000000
RS	19	0.227327	1.000000	265.188689	0.016529	0.000000
RS	20	0.248406	1.000000	276.233872	0.017218	0.000000
RS	21	0.270843	1.000000	287.339093	0.017910	0.000000
RS	22	0.294725	1.000000	298.448537	0.018602	0.000000
RS	23	0.320144	1.000000	309.499352	0.019291	0.000000
RS	24	0.347201	1.000000	320.421401	0.019972	0.000000
RS	25	0.376000	1.000000	331.137120	0.020640	0.000000
RS	26	0.406654	1.000000	341.561473	0.021290	0.000000
RS	27	0.439282	1.000000	351.602058	0.021916	0.000000
RS	28	0.474011	1.000000	361.159386	0.022511	0.000000
RS	29	0.510976	1.000000	370.127347	0.023070	0.000000
RS	30	0.550322	1.000000	378.393915	0.023585	0.000000
RS	31	0.592202	1.000000	385.842109	0.024050	0.000000
RS	32	0.636779	1.000000	392.351241	0.024455	0.000000
RS	33	0.684227	1.000000	397.798477	0.024795	0.000000
RS	34	0.734730	1.000000	402.060733	0.025061	0.000000
RS	35	0.788485	1.000000	405.016903	0.025245	0.000000
RS	36	0.845702	1.000000	406.550446	0.025340	0.000000
RS	37	0.906604	1.000000	406.552285	0.025341	0.000000
RS	38	0.971428	1.000000	404.924012	0.025239	0.000000
RS	39	1.040426	1.000000	401.581335	0.025031	0.000000
RS	40	1.113868	1.000000	396.457695	0.024711	0.000000
RS	41	1.192040	1.000000	389.507945	0.024278	0.000000
RS	42	1.275245	1.000000	380.711979	0.023730	0.000000
RS	43	1.363809	1.000000	370.078130	0.023067	0.000000
RS	44	1.458076	1.000000	357.646190	0.022292	0.000000
RS	45	1.558414	1.000000	343.489821	0.021410	0.000000
RS	46	1.665214	1.000000	327.718170	0.020427	0.000000
RS	47	1.778891	1.000000	310.476460	0.019352	0.000000
RS	48	1.899889	1.000000	291.945369	0.018197	0.000000
RS	49	2.028679	1.000000	272.339016	0.016975	0.000000
RS	50	2.165763	1.000000	251.901440	0.015701	0.000000
RS	51	2.311675	1.000000	230.901516	0.014392	0.000000
RS	52	2.466983	1.000000	209.626351	0.013066	0.000000
RS	53	2.632293	1.000000	188.373286	0.011741	0.000000
RS	54	2.808249	1.000000	167.440787	0.010437	0.000000
RS	55	2.995536	1.000000	147.118573	0.009170	0.000000
RS	56	3.194884	1.000000	127.677489	0.007958	0.000000
RS	57	3.407070	1.000000	109.359687	0.006816	0.000000
RS	58	3.632920	1.000000	92.369732	0.005757	0.000000
RS	59	3.873315	1.000000	76.867280	0.004791	0.000000
RS	60	4.129191	1.000000	62.961872	0.003924	0.000000
RS	61	4.401545	1.000000	50.710317	0.003161	0.000000
RS	62	4.691438	1.000000	40.116919	0.002501	0.000000
RS	63	5.000000	1.000000	111.857257	0.006972	0.000000
PA	4+25*2+4+6 0.069991841 0.013998368 5.000000000 1.000000000 1.000000000 1.000000000 1.000000000 1.000000000 1.000000000 1.000000000 1.000000000 1.000000000 1.000000000 1.000000000 1.000000000 1.000000000 1.000000000 1.000000000 1.000000000 1.000000000 1.000000000 1.000000000 1.000000000 1.000000000 1.000000000 1.000000000 1.000000000 1.000000000 1.000000000 1.000000000 1.000000000
//
IT	6486
RD	1
LK	-236626.330905
QD	-4795.648541 -> -1931.109028
RI	0.0626003840
TR	0.047002	0.009726
MT	8.932511
MM	C_pi: 1.421882, n_recomb: 15851.163506
RS	0	0.000000	0.402106	287.445960	0.018134	0.000808
RS	1	0.007410	0.402106	302.913282	0.019110	0.005316
RS	2	0.015369	0.402106	318.762167	0.020110	0.012130
RS	3	0.023918	0.402106	334.931590	0.021130	0.017646
RS	4	0.033100	0.391644	360.615957	0.022750	0.020621
RS	5	0.042963	0.391644	377.373109	0.023807	0.022178
RS	6	0.053556	0.449553	344.015660	0.021703	0.022867
RS	7	0.064935	0.449553	359.956447	0.022709	0.022872
RS	8	0.077156	0.526795	321.472632	0.020281	0.022304
RS	9	0.090284	0.526795	336.508377	0.021229	0.021348
RS	10	0.104383	0.613848	302.329699	0.019073	0.020358
RS	11	0.119528	0.613848	316.554435	0.019970	0.019640
RS	12	0.135795	0.696896	291.891560	0.018415	0.019289
RS	13	0.153268	0.696896	305.502089	0.019273	0.019283
RS	14	0.172035	0.770870	288.908049	0.018226	0.019584
RS	15	0.192192	0.770870	302.045932	0.019055	0.020135
RS	16	0.213844	0.840231	289.492940	0.018263	0.020841
RS	17	0.237099	0.840231	302.182912	0.019064	0.021564
RS	18	0.262078	0.914901	289.447577	0.018260	0.022152
RS	19	0.288908	0.914901	301.625328	0.019029	0.022493
RS	20	0.317726	1.001537	286.900146	0.018100	0.022550
RS	21	0.348679	1.001537	298.487484	0.018831	0.022364
RS	22	0.381926	1.099727	282.595242	0.017828	0.022010
RS	23	0.417637	1.099727	293.538711	0.018518	0.021559
RS	24	0.455994	1.206732	277.638560	0.017515	0.021056
RS	25	0.497193	1.206732	287.899573	0.018163	0.020529
RS	26	0.541444	1.320898	272.487138	0.017190	0.019988
RS	27	0.588975	1.320898	282.027479	0.017792	0.019435
RS	28	0.640028	1.440886	267.318975	0.016864	0.018867
RS	29	0.694864	1.440886	276.094477	0.017418	0.018291
RS	30	0.753763	1.564194	262.367653	0.016552	0.017713
RS	31	0.817027	1.564194	270.322140	0.017054	0.017146
RS	32	0.884978	1.687563	257.798117	0.016264	0.016601
RS	33	0.957965	1.687563	264.855840	0.016709	0.016085
RS	34	1.036359	1.808323	253.518931	0.015994	0.015602
RS	35	1.120563	1.808323	259.580653	0.016376	0.015153
RS	36	1.211007	1.924837	249.216415	0.015722	0.014736
RS	37	1.308152	1.924837	254.161049	0.016034	0.014347
RS	38	1.412495	2.036182	244.475796	0.015423	0.013983
RS	39	1.524571	2.036182	248.166021	0.015656	0.013642
RS	40	1.644951	2.141795	238.859654	0.015069	0.013319
RS	41	1.774251	2.141795	241.150582	0.015213	0.013014
RS	42	1.913132	2.241451	231.928836	0.014632	0.012722
RS	43	2.062305	2.241451	232.681018	0.014679	0.012443
RS	44	2.222531	2.335202	223.273605	0.014086	0.012172
RS	45	2.394630	2.335202	222.370434	0.014029	0.011909
RS	46	2.579481	2.423356	212.547684	0.013409	0.011652
RS	47	2.778029	2.423356	209.917017	0.013243	0.011398
RS	48	2.991290	2.506624	199.497803	0.012586	0.011143
RS	49	3.220354	2.506624	195.137915	0.012311	0.010886
RS	50	3.466391	2.586565	183.990849	0.011607	0.010621
RS	51	3.730659	2.586565	178.000792	0.011230	0.010344
RS	52	4.014510	2.666265	166.055812	0.010476	0.010050
RS	53	4.319394	2.666265	158.667216	0.010010	0.009734
RS	54	4.646869	2.799629	143.580510	0.009058	0.009394
RS	55	4.998611	2.799629	135.627941	0.008556	0.009027
RS	56	5.376416	2.799629	126.902656	0.008006	0.008633
RS	57	5.782217	2.799629	117.531490	0.007415	0.008215
RS	58	6.218087	3.520466	87.060994	0.005492	0.007780
RS	59	6.686255	3.520466	81.660966	0.005152	0.007335
RS	60	7.189114	3.520466	75.830800	0.004784	0.006889
RS	61	7.729235	3.520466	69.661711	0.004395	0.006450
RS	62	8.309379	3.520466	63.257684	0.003991	0.006028
RS	63	8.932511	3.520466	332.543436	0.020979	0.033757
PA	4+25*2+4+6 0.047001563 0.009726095 8.932510614 0.402106285 0.391644239 0.449553013 0.526794910 0.613847733 0.696895599 0.770870209 0.840230942 0.914900780 1.001537085 1.099727392 1.206731796 1.320898294 1.440885544 1.564193726 1.687563181 1.808322668 1.924837112 2.036182404 2.141794920 2.241450787 2.335202456 2.423356056 2.506624222 2.586564779 2.666265011 2.799628973 3.520465553
//
IT	5003
RD	2
LK	-231978.622377
QD	-2254.133704 -> -1217.265769
RI	0.0673868502
TR	0.038772	0.009389
MT	11.070710
MM	C_pi: 1.926001, n_recomb: 20682.955553
RS	0	0.000000	0.483935	326.602864	0.015791	0.000523
RS	1	0.007773	0.483935	346.178279	0.016737	0.003510
RS	2	0.016150	0.483935	366.452573	0.017718	0.008061
RS	3	0.025178	0.483935	387.373768	0.018729	0.013147
RS	4	0.034908	0.378097	521.749567	0.025226	0.017925
RS	5	0.045394	0.378097	546.365087	0.026416	0.021279
RS	6	0.056695	0.424316	509.571412	0.024637	0.020914
RS	7	0.068875	0.424316	533.079443	0.025774	0.022949
RS	8	0.082001	0.501878	471.604920	0.022802	0.021059
RS	9	0.096148	0.501878	493.631040	0.023867	0.022265
RS	10	0.111394	0.598667	433.308958	0.020950	0.019941
RS	11	0.127825	0.598667	453.900636	0.021946	0.020683
RS	12	0.145533	0.695322	409.375133	0.019793	0.018939
RS	13	0.164618	0.695322	428.834463	0.020734	0.019859
RS	14	0.185187	0.778678	400.925932	0.019384	0.019036
RS	15	0.207354	0.778678	419.545294	0.020285	0.020413
RS	16	0.231244	0.850449	401.616467	0.019418	0.020275
RS	17	0.256991	0.850449	419.487290	0.020282	0.022082
RS	18	0.284739	0.925411	402.251701	0.019448	0.022109
RS	19	0.314644	0.925411	419.269765	0.020271	0.023982
RS	20	0.346873	1.019228	396.433447	0.019167	0.023528
RS	21	0.381608	1.019228	412.458853	0.019942	0.024945
RS	22	0.419042	1.138281	383.987926	0.018565	0.023780
RS	23	0.459387	1.138281	398.955740	0.019289	0.024626
RS	24	0.502867	1.282107	367.805059	0.017783	0.023053
RS	25	0.549726	1.282107	381.715550	0.018456	0.023537
RS	26	0.600228	1.450195	350.064260	0.016925	0.021851
RS	27	0.654656	1.450195	362.946779	0.017548	0.022114
RS	28	0.713314	1.642839	332.020671	0.016053	0.020434
RS	29	0.776531	1.642839	343.914614	0.016628	0.020514
RS	30	0.844662	1.857504	314.903064	0.015225	0.018900
RS	31	0.918089	1.857504	325.844691	0.015754	0.018846
RS	32	0.997223	2.087650	299.801729	0.014495	0.017379
RS	33	1.082508	2.087650	309.810721	0.014979	0.017267
RS	34	1.174423	2.325764	287.130888	0.013882	0.015998
RS	35	1.273481	2.325764	296.201059	0.014321	0.015879
RS	36	1.380239	2.565784	276.668139	0.013377	0.014805
RS	37	1.495295	2.565784	284.763527	0.013768	0.014692
RS	38	1.619295	2.802963	267.922136	0.012954	0.013780
RS	39	1.752932	2.802963	274.975709	0.013295	0.013671
RS	40	1.896957	3.033068	260.357531	0.012588	0.012892
RS	41	2.052177	3.033068	266.270635	0.012874	0.012787
RS	42	2.219462	3.252559	253.412329	0.012252	0.012117
RS	43	2.399749	3.252559	258.056624	0.012477	0.012016
RS	44	2.594050	3.458833	246.495848	0.011918	0.011437
RS	45	2.803453	3.458833	249.719349	0.012074	0.011340
RS	46	3.029133	3.650611	238.981407	0.011555	0.010835
RS	47	3.272355	3.650611	240.621176	0.011634	0.010740
RS	48	3.534482	3.828984	230.177602	0.011129	0.010287
RS	49	3.816983	3.828984	230.084834	0.011124	0.010182
RS	50	4.121443	3.998858	219.331021	0.010604	0.009752
RS	51	4.449568	3.998858	217.414311	0.010512	0.009618
RS	52	4.803197	4.170795	205.688812	0.009945	0.009176
RS	53	5.184314	4.170795	201.978134	0.009765	0.008994
RS	54	5.595054	4.478804	184.023018	0.008897	0.008371
RS	55	6.037719	4.478804	179.361177	0.008672	0.008152
RS	56	6.514793	4.478804	173.457003	0.008386	0.007885
RS	57	7.028948	4.478804	166.340747	0.008042	0.007571
RS	58	7.583068	6.468324	111.680440	0.005400	0.005836
RS	59	8.180259	6.468324	109.666280	0.005302	0.005717
RS	60	8.823868	6.468324	106.911893	0.005169	0.005569
RS	61	9.517503	6.468324	103.416842	0.005000	0.005391
RS	62	10.265054	6.468324	99.198530	0.004796	0.005186
RS	63	11.070710	6.468324	770.860857	0.037270	0.039600
PA	4+25*2+4+6 0.038771866 0.009388872 11.070710068 0.483934544 0.378096703 0.424315774 0.501878463 0.598667006 0.695321799 0.778677966 0.850449204 0.925410906 1.019228191 1.138280610 1.282106500 1.450194598 1.642839495 1.857503917 2.087650019 2.325763814 2.565784360 2.802962633 3.033068351 3.252559332 3.458833349 3.650610847 3.828983625 3.998857526 4.170794655 4.478804020 6.468324274
//
IT	5180
RD	3
LK	-230214.713454
QD	-1491.985351 -> -989.881989
RI	0.0533948627
TR	0.034316	0.009872
MT	12.155804
MM	C_pi: 2.386137, n_recomb: 26870.918421
RS	0	0.000000	0.683620	306.358846	0.011401	0.000370
RS	1	0.007932	0.683620	326.706797	0.012158	0.002501
RS	2	0.016492	0.683620	348.074236	0.012954	0.005711
RS	3	0.025732	0.683620	370.457780	0.013787	0.009421
RS	4	0.035704	0.421014	636.379538	0.023683	0.016431
RS	5	0.046468	0.421014	668.878406	0.024892	0.019882
RS	6	0.058085	0.454451	650.650656	0.024214	0.020183
RS	7	0.070623	0.454451	682.446748	0.025397	0.022317
RS	8	0.084156	0.532543	610.878001	0.022734	0.020511
RS	9	0.098763	0.532543	640.845739	0.023849	0.022000
RS	10	0.114527	0.636909	562.318366	0.020927	0.019569
RS	11	0.131543	0.636909	590.347988	0.021970	0.020615
RS	12	0.149908	0.743029	531.266785	0.019771	0.018665
RS	13	0.169729	0.743029	557.779121	0.020758	0.019710
RS	14	0.191123	0.829733	524.118095	0.019505	0.018733
RS	15	0.214213	0.829733	549.624352	0.020454	0.020134
RS	16	0.239135	0.894602	533.982465	0.019872	0.019999
RS	17	0.266033	0.894602	558.678258	0.020791	0.021859
RS	18	0.295065	0.955535	546.500622	0.020338	0.022045
RS	19	0.326400	0.955535	570.171241	0.021219	0.024174
RS	20	0.360220	1.035465	548.275961	0.020404	0.023937
RS	21	0.396723	1.035465	570.578433	0.021234	0.025857
RS	22	0.436120	1.147180	535.478925	0.019928	0.024731
RS	23	0.478643	1.147180	556.228061	0.020700	0.026130
RS	24	0.524538	1.293445	512.131071	0.019059	0.024289
RS	25	0.574073	1.293445	531.314850	0.019773	0.025248
RS	26	0.627537	1.475713	482.941835	0.017973	0.023072
RS	27	0.685242	1.475713	500.633734	0.018631	0.023733
RS	28	0.747524	1.697102	451.160698	0.016790	0.021454
RS	29	0.814745	1.697102	467.464832	0.017397	0.021876
RS	30	0.887298	1.957439	419.859016	0.015625	0.019648
RS	31	0.965606	1.957439	434.877658	0.016184	0.019883
RS	32	1.050125	2.249800	391.798139	0.014581	0.017852
RS	33	1.141347	2.249800	405.611254	0.015095	0.017979
RS	34	1.239805	2.563979	368.297954	0.013706	0.016232
RS	35	1.346072	2.563979	380.955490	0.014177	0.016312
RS	36	1.460767	2.890660	349.283242	0.012999	0.014850
RS	37	1.584560	2.890660	360.801943	0.013427	0.014906
RS	38	1.718171	3.221703	334.090902	0.012433	0.013687
RS	39	1.862380	3.221703	344.450291	0.012819	0.013721
RS	40	2.018026	3.548844	321.992192	0.011983	0.012703
RS	41	2.186018	3.548844	331.128838	0.012323	0.012719
RS	42	2.367334	3.863999	312.249340	0.011620	0.011870
RS	43	2.563031	3.863999	320.051764	0.011911	0.011874
RS	44	2.774249	4.160149	304.082754	0.011316	0.011165
RS	45	3.002221	4.160149	310.389251	0.011551	0.011162
RS	46	3.248274	4.432782	296.603284	0.011038	0.010569
RS	47	3.513843	4.432782	301.207489	0.011209	0.010558
RS	48	3.800476	4.682488	288.706135	0.010744	0.010048
RS	49	4.109842	4.682488	291.381006	0.010844	0.010018
RS	50	4.443747	4.917645	279.038246	0.010384	0.009548
RS	51	4.804135	4.917645	279.590596	0.010405	0.009482
RS	52	5.193107	5.157278	266.076448	0.009902	0.009003
RS	53	5.612931	5.157278	264.440858	0.009841	0.008884
RS	54	6.066053	5.607048	241.058385	0.008971	0.008142
RS	55	6.555115	5.607048	238.212893	0.008865	0.007988
RS	56	7.082966	5.607048	233.759393	0.008699	0.007782
RS	57	7.652684	5.607048	227.662999	0.008472	0.007524
RS	58	8.267590	8.946170	140.869393	0.005242	0.005100
RS	59	8.931267	8.946170	141.221407	0.005256	0.005063
RS	60	9.647583	8.946170	140.746422	0.005238	0.004999
RS	61	10.420715	8.946170	139.387720	0.005187	0.004905
RS	62	11.255167	8.946170	137.101818	0.005102	0.004784
RS	63	12.155804	8.946170	1351.261457	0.050287	0.043883
PA	4+25*2+4+6 0.034316031 0.009872357 12.155803851 0.683619571 0.421013788 0.454450734 0.532543240 0.636908692 0.743028666 0.829733186 0.894602040 0.955534665 1.035464676 1.147180483 1.293444709 1.475713269 1.697101755 1.957438710 2.249799990 2.563979292 2.890659679 3.221703185 3.548843508 3.863999268 4.160148601 4.432782394 4.682487709 4.917645245 5.157277687 5.607047665 8.946170263
//
IT	5058
RD	4
LK	-229316.724747
QD	-1174.758355 -> -859.464387
RI	0.0397037897
TR	0.031281	0.010548
MT	12.776604
MM	C_pi: 2.736059, n_recomb: 32834.904554
RS	0	0.000000	0.956848	270.041421	0.008224	0.000281
RS	1	0.008016	0.956848	289.170759	0.008807	0.001893
RS	2	0.016675	0.956848	309.440090	0.009424	0.004280
RS	3	0.026028	0.956848	330.881745	0.010077	0.007017
RS	4	0.036131	0.468563	717.659722	0.021857	0.015557
RS	5	0.047043	0.468563	756.685301	0.023045	0.018866
RS	6	0.058830	0.488888	763.613797	0.023256	0.019861
RS	7	0.071563	0.488888	802.844310	0.024451	0.021839
RS	8	0.085315	0.569300	724.844928	0.022075	0.020167
RS	9	0.100171	0.569300	762.052290	0.023209	0.021585
RS	10	0.116217	0.682555	668.464057	0.020358	0.019157
RS	11	0.133549	0.682555	703.298906	0.021419	0.020214
RS	12	0.152271	0.799118	632.043338	0.019249	0.018243
RS	13	0.172493	0.799118	665.051111	0.020254	0.019254
RS	14	0.194337	0.889901	628.016417	0.019126	0.018304
RS	15	0.217932	0.889901	659.996817	0.020100	0.019590
RS	16	0.243418	0.947698	650.484297	0.019811	0.019608
RS	17	0.270947	0.947698	681.824440	0.020765	0.021317
RS	18	0.300683	0.992908	681.015045	0.020741	0.021801
RS	19	0.332802	0.992908	711.398680	0.021666	0.023841
RS	20	0.367496	1.054816	698.417446	0.021271	0.023989
RS	21	0.404972	1.054816	727.191525	0.022147	0.025981
RS	22	0.445451	1.151471	692.752169	0.021098	0.025176
RS	23	0.489176	1.151471	719.486533	0.021912	0.026771
RS	24	0.536405	1.288235	667.380959	0.020325	0.025035
RS	25	0.587421	1.288235	691.991347	0.021075	0.026206
RS	26	0.642526	1.468071	629.320923	0.019166	0.023905
RS	27	0.702048	1.468071	651.918310	0.019854	0.024754
RS	28	0.766342	1.696380	584.325235	0.017796	0.022192
RS	29	0.835790	1.696380	605.091601	0.018428	0.022784
RS	30	0.910805	1.975496	538.047758	0.016386	0.020203
RS	31	0.991833	1.975496	557.159414	0.016969	0.020592
RS	32	1.079357	2.299385	495.663067	0.015096	0.018212
RS	33	1.173896	2.299385	513.254190	0.015631	0.018477
RS	34	1.276014	2.656852	459.879466	0.014006	0.016425
RS	35	1.386318	2.656852	476.042399	0.014498	0.016626
RS	36	1.505465	3.036798	430.946347	0.013125	0.014916
RS	37	1.634162	3.036798	445.736862	0.013575	0.015078
RS	38	1.773176	3.428860	408.045731	0.012427	0.013665
RS	39	1.923334	3.428860	421.479462	0.012836	0.013794
RS	40	2.085528	3.821586	390.233491	0.011885	0.012631
RS	41	2.260725	3.821586	402.276104	0.012251	0.012732
RS	42	2.449965	4.202668	376.582901	0.011469	0.011778
RS	43	2.654375	4.202668	387.138718	0.011790	0.011858
RS	44	2.875172	4.560465	366.120992	0.011150	0.011082
RS	45	3.113668	4.560465	375.023113	0.011421	0.011146
RS	46	3.371282	4.886698	357.694972	0.010894	0.010515
RS	47	3.649547	4.886698	364.703575	0.011107	0.010563
RS	48	3.950118	5.180896	349.767246	0.010652	0.010036
RS	49	4.274784	5.180896	354.592348	0.010799	0.010058
RS	50	4.625475	5.454332	340.346744	0.010365	0.009581
RS	51	5.004279	5.454332	342.714719	0.010438	0.009562
RS	52	5.413449	5.733717	327.078245	0.009961	0.009073
RS	53	5.855418	5.733717	326.859048	0.009955	0.008996
RS	54	6.332816	6.278763	297.573459	0.009063	0.008183
RS	55	6.848484	6.278763	295.930721	0.009013	0.008068
RS	56	7.405489	6.278763	292.352414	0.008904	0.007899
RS	57	8.007144	6.278763	286.756307	0.008733	0.007675
RS	58	8.657029	10.859074	165.171921	0.005030	0.004738
RS	59	9.359010	10.859074	167.428690	0.005099	0.004741
RS	60	10.117264	10.859074	168.851874	0.005142	0.004718
RS	61	10.936301	10.859074	169.350157	0.005158	0.004669
RS	62	11.820993	10.859074	168.840235	0.005142	0.004594
RS	63	12.776604	10.859074	1938.558344	0.059040	0.047649
PA	4+25*2+4+6 0.031281315 0.010548258 12.776604071 0.956848409 0.468563241 0.488888430 0.569299646 0.682554759 0.799117728 0.889901297 0.947698390 0.992907623 1.054815648 1.151471295 1.288234916 1.468071359 1.696379912 1.975496337 2.299385469 2.656851701 3.036797642 3.428859662 3.821585871 4.202667523 4.560464949 4.886697747 5.180896481 5.454332029 5.733717240 6.278762793 10.859073809
//
IT	5339
RD	5
LK	-228729.676477
QD	-983.078829 -> -749.365275
RI	0.0296562335
TR	0.028923	0.011238
MT	13.205969
MM	C_pi: 3.002922, n_recomb: 38300.518759
RS	0	0.000000	1.298007	233.521438	0.006097	0.000221
RS	1	0.008072	1.298007	250.756642	0.006547	0.001483
RS	2	0.016797	1.298007	269.124338	0.007027	0.003321
RS	3	0.026225	1.298007	288.675663	0.007537	0.005398
RS	4	0.036414	0.510814	781.243409	0.020398	0.015003
RS	5	0.047426	0.510814	825.639497	0.021557	0.018173
RS	6	0.059327	0.518442	858.329895	0.022410	0.019724
RS	7	0.072189	0.518442	904.054911	0.023604	0.021559
RS	8	0.086089	0.603062	818.558995	0.021372	0.019912
RS	9	0.101111	0.603062	862.085481	0.022508	0.021216
RS	10	0.117345	0.726976	753.459349	0.019672	0.018734
RS	11	0.134890	0.726976	794.175776	0.020735	0.019746
RS	12	0.153852	0.855879	711.086905	0.018566	0.017744
RS	13	0.174344	0.855879	749.675833	0.019574	0.018703
RS	14	0.196490	0.952863	709.500563	0.018525	0.017783
RS	15	0.220424	0.952863	747.104636	0.019506	0.018956
RS	16	0.246290	1.005483	744.537319	0.019439	0.019112
RS	17	0.274244	1.005483	781.831595	0.020413	0.020658
RS	18	0.304455	1.036336	795.088158	0.020759	0.021414
RS	19	0.337105	1.036336	831.728234	0.021716	0.023299
RS	20	0.372390	1.080779	832.713866	0.021742	0.023827
RS	21	0.410523	1.080779	867.699440	0.022655	0.025757
RS	22	0.451735	1.161506	840.035464	0.021933	0.025331
RS	23	0.496274	1.161506	872.578280	0.022782	0.026975
RS	24	0.544407	1.285906	817.841350	0.021353	0.025482
RS	25	0.596427	1.285906	847.701046	0.022133	0.026746
RS	26	0.652646	1.457974	774.485912	0.020221	0.024496
RS	27	0.713403	1.457974	801.786757	0.020934	0.025439
RS	28	0.779064	1.684742	718.167716	0.018751	0.022766
RS	29	0.850026	1.684742	743.180788	0.019404	0.023448
RS	30	0.926717	1.970578	657.536331	0.017168	0.020664
RS	31	1.009598	1.970578	680.527749	0.017768	0.021140
RS	32	1.099170	2.310598	600.734772	0.015685	0.018534
RS	33	1.195973	2.310598	621.896273	0.016237	0.018880
RS	34	1.300589	2.693396	552.291591	0.014420	0.016622
RS	35	1.413651	2.693396	571.751095	0.014928	0.016896
RS	36	1.535840	3.106887	513.002294	0.013394	0.015015
RS	37	1.667893	3.106887	530.845121	0.013860	0.015244
RS	38	1.810605	3.539192	481.971584	0.012584	0.013697
RS	39	1.964838	3.539192	498.241011	0.013009	0.013889
RS	40	2.131521	3.976364	458.061152	0.011960	0.012627
RS	41	2.311659	3.976364	472.745319	0.012343	0.012787
RS	42	2.506340	4.402463	440.158381	0.011492	0.011766
RS	43	2.716735	4.402463	453.172816	0.011832	0.011900
RS	44	2.944115	4.801543	427.102442	0.011151	0.011084
RS	45	3.189850	4.801543	438.272179	0.011443	0.011198
RS	46	3.455422	5.161689	417.469785	0.010900	0.010550
RS	47	3.742431	5.161689	426.520010	0.011136	0.010642
RS	48	4.052610	5.481170	409.275403	0.010686	0.010114
RS	49	4.387828	5.481170	415.852417	0.010858	0.010175
RS	50	4.750106	5.773710	399.847740	0.010440	0.009704
RS	51	5.141628	5.773710	403.598974	0.010538	0.009719
RS	52	5.564757	6.072761	385.935794	0.010077	0.009231
RS	53	6.022042	6.072761	386.675177	0.010096	0.009183
RS	54	6.516241	6.677539	351.558218	0.009179	0.008321
RS	55	7.050334	6.677539	350.667941	0.009156	0.008233
RS	56	7.627541	6.677539	347.521393	0.009074	0.008087
RS	57	8.251344	6.677539	342.000036	0.008929	0.007883
RS	58	8.925503	12.378534	184.712913	0.004823	0.004510
RS	59	9.654082	12.378534	188.530765	0.004922	0.004539
RS	60	10.441476	12.378534	191.538324	0.005001	0.004546
RS	61	11.292433	12.378534	193.621742	0.005055	0.004528
RS	62	12.212082	12.378534	194.670746	0.005083	0.004486
RS	63	13.205969	12.378534	2485.842016	0.064904	0.051179
PA	4+25*2+4+6 0.028922747 0.011237653 13.205969204 1.298006985 0.510814439 0.518441540 0.603062342 0.726975861 0.855878791 0.952862873 1.005483467 1.036335780 1.080779233 1.161506268 1.285905573 1.457974112 1.684741906 1.970577736 2.310597587 2.693396284 3.106886543 3.539192434 3.976364370 4.402463126 4.801543184 5.161689139 5.481170298 5.773709828 6.072761242 6.677538624 12.378534275
//
IT	4756
RD	6
LK	-228285.541559
QD	-838.142094 -> -651.306363
RI	0.0225785761
TR	0.026947	0.011880
MT	13.562385
MM	C_pi: 3.222761, n_recomb: 43357.798797
RS	0	0.000000	1.715000	200.904501	0.004634	0.000177
RS	1	0.008118	1.715000	216.157165	0.004985	0.001182
RS	2	0.016895	1.715000	232.475790	0.005362	0.002629
RS	3	0.026384	1.715000	249.919421	0.005764	0.004242
RS	4	0.036644	0.546792	836.506759	0.019293	0.014615
RS	5	0.047736	0.546792	885.584139	0.020425	0.017680
RS	6	0.059729	0.542196	943.780952	0.021767	0.019683
RS	7	0.072695	0.542196	995.399381	0.022958	0.021422
RS	8	0.086714	0.632483	899.952084	0.020756	0.019712
RS	9	0.101872	0.632483	949.137119	0.021891	0.020920
RS	10	0.118259	0.768581	824.127594	0.019008	0.018327
RS	11	0.135977	0.768581	870.007142	0.020066	0.019292
RS	12	0.155133	0.911628	774.454937	0.017862	0.017229
RS	13	0.175844	0.911628	817.868168	0.018863	0.018144
RS	14	0.198237	1.016979	773.824626	0.017847	0.017226
RS	15	0.222447	1.016979	816.296433	0.018827	0.018312
RS	16	0.248623	1.066535	819.976998	0.018912	0.018561
RS	17	0.276923	1.066535	862.551661	0.019894	0.019972
RS	18	0.307521	1.084834	890.279651	0.020533	0.020943
RS	19	0.340603	1.084834	932.682531	0.021511	0.022681
RS	20	0.376371	1.113287	950.129986	0.021914	0.023536
RS	21	0.415041	1.113287	991.036404	0.022857	0.025374
RS	22	0.456852	1.179010	974.335882	0.022472	0.025312
RS	23	0.502056	1.179010	1012.521654	0.023353	0.026947
RS	24	0.550929	1.291110	959.615691	0.022132	0.025739
RS	25	0.603771	1.291110	994.592458	0.022939	0.027043
RS	26	0.660901	1.454314	914.462030	0.021091	0.024925
RS	27	0.722670	1.454314	946.322432	0.021826	0.025920
RS	28	0.789453	1.676837	849.094247	0.019583	0.023230
RS	29	0.861657	1.676837	878.196922	0.020255	0.023964
RS	30	0.939722	1.964665	775.275219	0.017881	0.021065
RS	31	1.024125	1.964665	801.990337	0.018497	0.021594
RS	32	1.115379	2.314033	704.495591	0.016248	0.018835
RS	33	1.214042	2.314033	729.080565	0.016815	0.019232
RS	34	1.320713	2.713613	643.478290	0.014841	0.016825
RS	35	1.436044	2.713613	666.095351	0.015363	0.017145
RS	36	1.560737	3.150700	593.787963	0.013695	0.015137
RS	37	1.695553	3.150700	614.546847	0.014174	0.015409
RS	38	1.841312	3.612219	554.559990	0.012790	0.013763
RS	39	1.998904	3.612219	573.526121	0.013228	0.013998
RS	40	2.169289	4.082071	524.505435	0.012097	0.012663
RS	41	2.353506	4.082071	541.684513	0.012493	0.012865
RS	42	2.552677	4.541067	502.340632	0.011586	0.011797
RS	43	2.768016	4.541067	517.655023	0.011939	0.011971
RS	44	3.000836	4.969324	486.719000	0.011226	0.011130
RS	45	3.252556	4.969324	499.981377	0.011532	0.011280
RS	46	3.524711	5.351508	475.943984	0.010977	0.010626
RS	47	3.818958	5.351508	486.839310	0.011228	0.010752
RS	48	4.137091	5.684688	467.563117	0.010784	0.010231
RS	49	4.481050	5.684688	475.667215	0.010971	0.010322
RS	50	4.852931	5.984758	458.184785	0.010568	0.009865
RS	51	5.255001	5.984758	463.058903	0.010680	0.009904
RS	52	5.689710	6.291220	443.591976	0.010231	0.009424
RS	53	6.159708	6.291220	444.991952	0.010263	0.009396
RS	54	6.667859	6.933113	404.218669	0.009323	0.008499
RS	55	7.217261	6.933113	403.769682	0.009313	0.008428
RS	56	7.811262	6.933113	400.734328	0.009242	0.008298
RS	57	8.453484	6.933113	394.963967	0.009109	0.008105
RS	58	9.147840	13.671027	201.167040	0.004640	0.004341
RS	59	9.898562	13.671027	206.323434	0.004759	0.004392
RS	60	10.710226	13.671027	210.703729	0.004860	0.004421
RS	61	11.587780	13.671027	214.177979	0.004940	0.004428
RS	62	12.536572	13.671027	216.616092	0.004996	0.004412
RS	63	13.562385	13.671027	2997.365624	0.069131	0.054509
PA	4+25*2+4+6 0.026947427 0.011880173 13.562384885 1.715000344 0.546791973 0.542195665 0.632482865 0.768581380 0.911628090 1.016978581 1.066534951 1.084833965 1.113286840 1.179010123 1.291109526 1.454314494 1.676836967 1.964665492 2.314032934 2.713612630 3.150699802 3.612219060 4.082070734 4.541066636 4.969324006 5.351508375 5.684688101 5.984758454 6.291220016 6.933113477 13.671027120
//
IT	4650
RD	7
LK	-227927.569935
QD	-719.663700 -> -565.754922
RI	0.0175464411
TR	0.025226	0.012455
MT	13.896887
MM	C_pi: 3.419015, n_recomb: 48123.315336
RS	0	0.000000	2.226025	172.403167	0.003583	0.000143
RS	1	0.008159	2.226025	185.769932	0.003860	0.000950
RS	2	0.016984	2.226025	200.111615	0.004158	0.002102
RS	3	0.026530	2.226025	215.488942	0.004478	0.003373
RS	4	0.036854	0.577902	887.150927	0.018435	0.014304
RS	5	0.048020	0.577902	940.503024	0.019544	0.017292
RS	6	0.060097	0.561160	1024.790010	0.021295	0.019687
RS	7	0.073160	0.561160	1081.969914	0.022483	0.021376
RS	8	0.087289	0.657989	974.259057	0.020245	0.019551
RS	9	0.102570	0.657989	1028.691814	0.021376	0.020691
RS	10	0.119099	0.807352	885.698688	0.018405	0.017949
RS	11	0.136976	0.807352	936.252462	0.019455	0.018879
RS	12	0.156311	0.965996	827.361956	0.017193	0.016729
RS	13	0.177225	0.965996	875.052163	0.018184	0.017611
RS	14	0.199844	1.081587	826.186366	0.017168	0.016672
RS	15	0.224310	1.081587	872.947066	0.018140	0.017692
RS	16	0.250771	1.129956	881.686884	0.018321	0.017996
RS	17	0.279392	1.129956	928.991527	0.019304	0.019300
RS	18	0.310348	1.137303	970.529299	0.020168	0.020432
RS	19	0.343829	1.137303	1018.268488	0.021160	0.022046
RS	20	0.380043	1.151139	1053.115064	0.021884	0.023173
RS	21	0.419211	1.151139	1099.697610	0.022852	0.024920
RS	22	0.461575	1.203002	1096.622089	0.022788	0.025187
RS	23	0.507396	1.203002	1140.347994	0.023696	0.026794
RS	24	0.556955	1.303580	1092.683169	0.022706	0.025872
RS	25	0.610558	1.303580	1132.731438	0.023538	0.027192
RS	26	0.668535	1.458165	1048.784783	0.021794	0.025243
RS	27	0.731243	1.458165	1085.158568	0.022550	0.026269
RS	28	0.799066	1.675881	976.564275	0.020293	0.023615
RS	29	0.872424	1.675881	1009.694946	0.020981	0.024384
RS	30	0.951767	1.964062	890.818873	0.018511	0.021421
RS	31	1.037585	1.964062	921.189645	0.019142	0.021988
RS	32	1.130404	2.319967	806.641506	0.016762	0.019119
RS	33	1.230797	2.319967	834.584887	0.017343	0.019551
RS	34	1.339381	2.732499	733.257918	0.015237	0.017029
RS	35	1.456825	2.732499	758.972791	0.015771	0.017382
RS	36	1.583851	3.188494	673.227416	0.013990	0.015272
RS	37	1.721242	3.188494	696.846107	0.014480	0.015576
RS	38	1.869843	3.673804	625.833838	0.013005	0.013849
RS	39	2.030569	3.673804	647.441080	0.013454	0.014114
RS	40	2.204409	4.170320	589.690611	0.012254	0.012722
RS	41	2.392434	4.170320	609.306859	0.012661	0.012954
RS	42	2.595800	4.655774	563.365200	0.011707	0.011850
RS	43	2.815759	4.655774	580.916786	0.012071	0.012054
RS	44	3.053665	5.106574	545.328124	0.011332	0.011198
RS	45	3.310983	5.106574	560.611751	0.011649	0.011376
RS	46	3.589297	5.504188	533.603283	0.011088	0.010723
RS	47	3.890319	5.504188	546.258217	0.011351	0.010875
RS	48	4.215902	5.844542	525.256399	0.010915	0.010367
RS	49	4.568051	5.844542	534.779367	0.011113	0.010480
RS	50	4.948932	6.145597	516.133043	0.010725	0.010040
RS	51	5.360892	6.145597	521.988284	0.010847	0.010098
RS	52	5.806464	6.452434	500.977685	0.010410	0.009630
RS	53	6.288392	6.452434	502.855424	0.010449	0.009617
RS	54	6.809642	7.117844	456.607711	0.009488	0.008693
RS	55	7.373422	7.117844	456.393857	0.009484	0.008634
RS	56	7.983203	7.117844	453.248077	0.009418	0.008513
RS	57	8.642739	7.117844	446.994934	0.009289	0.008327
RS	58	9.356088	14.844811	215.706390	0.004482	0.004204
RS	59	10.127641	14.844811	222.066778	0.004615	0.004272
RS	60	10.962148	14.844811	227.690228	0.004731	0.004320
RS	61	11.864745	14.844811	232.434307	0.004830	0.004348
RS	62	12.840988	14.844811	236.153203	0.004907	0.004354
RS	63	13.896887	14.844811	3486.621517	0.072452	0.057628
PA	4+25*2+4+6 0.025226103 0.012455263 13.896886531 2.226025227 0.577901842 0.561159504 0.657989047 0.807352162 0.965995788 1.081587198 1.129955870 1.137302603 1.151139300 1.203002393 1.303580112 1.458164646 1.675880671 1.964062176 2.319967110 2.732499144 3.188494191 3.673804051 4.170320381 4.655773850 5.106573564 5.504187555 5.844541763 6.145596812 6.452433968 7.117844252 14.844811106
//
IT	5163
RD	8
LK	-227631.758598
QD	-620.927280 -> -492.544951
RI	0.0138929470
TR	0.023696	0.012958
MT	14.230639
MM	C_pi: 3.604114, n_recomb: 52671.834040
RS	0	0.000000	2.858866	147.418344	0.002799	0.000115
RS	1	0.008200	2.858866	159.039608	0.003019	0.000764
RS	2	0.017072	2.858866	171.535774	0.003257	0.001686
RS	3	0.026672	2.858866	184.965702	0.003512	0.002697
RS	4	0.037058	0.605928	933.920972	0.017731	0.014018
RS	5	0.048297	0.605928	991.254474	0.018819	0.016950
RS	6	0.060457	0.576586	1103.300439	0.020947	0.019712
RS	7	0.073614	0.576586	1165.853138	0.022134	0.021381
RS	8	0.087850	0.680316	1044.203479	0.019825	0.019420
RS	9	0.103253	0.680316	1103.626314	0.020953	0.020516
RS	10	0.119920	0.843616	941.238300	0.017870	0.017606
RS	11	0.137953	0.843616	996.130394	0.018912	0.018510
RS	12	0.157464	1.018960	873.100022	0.016576	0.016261
RS	13	0.178576	1.018960	924.669591	0.017555	0.017119
RS	14	0.201419	1.146354	870.097432	0.016519	0.016140
RS	15	0.226134	1.146354	920.705266	0.017480	0.017110
RS	16	0.252877	1.195113	933.281626	0.017719	0.017441
RS	17	0.281812	1.195113	984.871650	0.018698	0.018661
RS	18	0.313120	1.192808	1039.161120	0.019729	0.019910
RS	19	0.346995	1.192808	1091.871265	0.020730	0.021423
RS	20	0.383647	1.193118	1144.207146	0.021723	0.022772
RS	21	0.423305	1.193118	1196.252711	0.022711	0.024438
RS	22	0.466215	1.232075	1208.455399	0.022943	0.024996
RS	23	0.512644	1.232075	1257.651665	0.023877	0.026571
RS	24	0.562879	1.321929	1217.813230	0.023121	0.025923
RS	25	0.617234	1.321929	1262.936465	0.023977	0.027248
RS	26	0.676046	1.468434	1177.769887	0.022361	0.025482
RS	27	0.739680	1.468434	1218.670956	0.023137	0.026530
RS	28	0.808532	1.681476	1100.704545	0.020897	0.023941
RS	29	0.883030	1.681476	1137.862602	0.021603	0.024737
RS	30	0.963636	1.969541	1004.257598	0.019066	0.021744
RS	31	1.050852	1.969541	1038.271995	0.019712	0.022339
RS	32	1.145220	2.330862	907.270957	0.017225	0.019389
RS	33	1.247325	2.330862	938.558278	0.017819	0.019848
RS	34	1.357803	2.754661	821.741067	0.015601	0.017231
RS	35	1.477340	2.754661	850.541009	0.016148	0.017609
RS	36	1.606679	3.227422	751.435687	0.014266	0.015414
RS	37	1.746623	3.227422	777.903390	0.014769	0.015741
RS	38	1.898042	3.733965	695.913530	0.013212	0.013947
RS	39	2.061877	3.733965	720.151953	0.013672	0.014235
RS	40	2.239147	4.254190	653.750877	0.012412	0.012794
RS	41	2.430952	4.254190	675.793966	0.012830	0.013050
RS	42	2.638485	4.762816	623.386999	0.011835	0.011917
RS	43	2.863035	4.762816	643.163596	0.012211	0.012145
RS	44	3.105998	5.232653	603.113701	0.011450	0.011277
RS	45	3.368883	5.232653	620.402117	0.011779	0.011478
RS	46	3.653325	5.642096	590.671952	0.011214	0.010829
RS	47	3.961090	5.642096	605.060935	0.011487	0.011001
RS	48	4.294091	5.986027	582.628685	0.011061	0.010509
RS	49	4.654397	5.986027	593.527273	0.011268	0.010640
RS	50	5.044248	6.284389	574.030909	0.010898	0.010220
RS	51	5.466066	6.284389	580.794097	0.011027	0.010293
RS	52	5.922472	6.587562	558.510263	0.010604	0.009839
RS	53	6.416302	6.587562	560.752271	0.010646	0.009836
RS	54	6.950625	7.268201	509.216149	0.009668	0.008891
RS	55	7.528762	7.268201	509.095809	0.009665	0.008841
RS	56	8.154305	7.268201	505.681212	0.009601	0.008726
RS	57	8.831141	7.268201	498.771934	0.009469	0.008542
RS	58	9.563476	15.960301	228.950948	0.004347	0.004087
RS	59	10.355861	15.960301	236.431034	0.004489	0.004169
RS	60	11.213221	15.960301	243.216612	0.004618	0.004234
RS	61	12.140882	15.960301	249.155034	0.004730	0.004279
RS	62	13.144609	15.960301	254.087363	0.004824	0.004303
RS	63	14.230639	15.960301	3963.025325	0.075240	0.060527
PA	4+25*2+4+6 0.023696438 0.012958456 14.230639443 2.858865822 0.605928188 0.576585589 0.680316382 0.843615700 1.018960027 1.146353949 1.195113014 1.192807841 1.193117983 1.232075425 1.321928988 1.468434332 1.681476125 1.969540922 2.330861979 2.754661142 3.227422321 3.733964582 4.254190044 4.762815587 5.232653203 5.642095911 5.986026833 6.284388733 6.587562203 7.268200784 15.960300639
//
IT	5197
RD	9
LK	-227384.674733
QD	-538.290708 -> -430.512125
RI	0.0111799353
TR	0.022325	0.013393
MT	14.571173
MM	C_pi: 3.783848, n_recomb: 57040.398110
RS	0	0.000000	3.652016	125.383224	0.002198	0.000092
RS	1	0.008240	3.652016	135.404297	0.002374	0.000613
RS	2	0.017159	3.652016	146.198677	0.002563	0.001352
RS	3	0.026813	3.652016	157.821318	0.002767	0.002158
RS	4	0.037263	0.632389	976.414351	0.017118	0.013732
RS	5	0.048574	0.632389	1037.456907	0.018188	0.016619
RS	6	0.060816	0.589497	1179.819389	0.020684	0.019743
RS	7	0.074068	0.589497	1247.615213	0.021872	0.021415
RS	8	0.088411	0.700088	1111.067618	0.019479	0.019313
RS	9	0.103937	0.700088	1175.302013	0.020605	0.020383
RS	10	0.120741	0.877679	992.408048	0.017398	0.017298
RS	11	0.138931	0.877679	1051.389505	0.018432	0.018184
RS	12	0.158619	1.070552	913.574452	0.016016	0.015828
RS	13	0.179929	1.070552	968.716375	0.016983	0.016668
RS	14	0.202996	1.211043	907.709859	0.015913	0.015639
RS	15	0.227963	1.211043	961.810934	0.016862	0.016571
RS	16	0.254988	1.261527	977.107695	0.017130	0.016908
RS	17	0.284239	1.261527	1032.608694	0.018103	0.018062
RS	18	0.315901	1.250616	1098.485344	0.019258	0.019394
RS	19	0.350172	1.250616	1155.838217	0.020264	0.020824
RS	20	0.387267	1.238217	1225.307739	0.021481	0.022354
RS	21	0.427418	1.238217	1282.610960	0.022486	0.023952
RS	22	0.470878	1.264987	1311.086189	0.022985	0.024765
RS	23	0.517919	1.264987	1365.683997	0.023942	0.026308
RS	24	0.568836	1.344761	1335.654552	0.023416	0.025917
RS	25	0.623949	1.344761	1385.866984	0.024296	0.027244
RS	26	0.683604	1.483700	1301.680603	0.022820	0.025663
RS	27	0.748174	1.483700	1347.144067	0.023617	0.026730
RS	28	0.818065	1.692347	1221.602822	0.021416	0.024222
RS	29	0.893714	1.692347	1262.812383	0.022139	0.025042
RS	30	0.975598	1.980221	1115.622714	0.019558	0.022039
RS	31	1.064229	1.980221	1153.291770	0.020219	0.022659
RS	32	1.160163	2.346500	1006.404665	0.017644	0.019645
RS	33	1.264002	2.346500	1041.041603	0.018251	0.020128
RS	34	1.376397	2.780801	908.942290	0.015935	0.017431
RS	35	1.498054	2.780801	940.832544	0.016494	0.017830
RS	36	1.629736	3.269325	828.420665	0.014523	0.015559
RS	37	1.772269	3.269325	857.743447	0.015037	0.015906
RS	38	1.926546	3.795897	764.795690	0.013408	0.014050
RS	39	2.093537	3.795897	791.672106	0.013879	0.014357
RS	40	2.274287	4.338412	716.670882	0.012564	0.012873
RS	41	2.469932	4.338412	741.148096	0.012993	0.013148
RS	42	2.681697	4.868557	682.382287	0.011963	0.011990
RS	43	2.910913	4.868557	704.391205	0.012349	0.012237
RS	44	3.159016	5.355583	660.047778	0.011572	0.011361
RS	45	3.427564	5.355583	679.346905	0.011910	0.011581
RS	46	3.718240	5.774876	647.122425	0.011345	0.010938
RS	47	4.032868	5.774876	663.246109	0.011628	0.011128
RS	48	4.373422	6.120333	639.662334	0.011214	0.010652
RS	49	4.742038	6.120333	651.923803	0.011429	0.010798
RS	50	5.141029	6.413870	631.880645	0.011078	0.010400
RS	51	5.572897	6.413870	639.513232	0.011212	0.010484
RS	52	6.040351	6.710939	616.230132	0.010803	0.010047
RS	53	6.546324	6.710939	618.760002	0.010848	0.010051
RS	54	7.093990	7.401414	562.139894	0.009855	0.009090
RS	55	7.686785	7.401414	562.006242	0.009853	0.009045
RS	56	8.328427	7.401414	558.199973	0.009786	0.008933
RS	57	9.022941	7.401414	550.496807	0.009651	0.008750
RS	58	9.774683	17.047770	241.196008	0.004229	0.003984
RS	59	10.588371	17.047770	249.736304	0.004378	0.004078
RS	60	11.469107	17.047770	257.627176	0.004517	0.004156
RS	61	12.422417	17.047770	264.707379	0.004641	0.004215
RS	62	13.454282	17.047770	270.806701	0.004748	0.004256
RS	63	14.571173	17.047770	4430.805870	0.077678	0.063205
PA	4+25*2+4+6 0.022325020 0.013392576 14.571172895 3.652016127 0.632389468 0.589497201 0.700088246 0.877679495 1.070552497 1.211042545 1.261527303 1.250615583 1.238217362 1.264987138 1.344761339 1.483700181 1.692346797 1.980221409 2.346499962 2.780800613 3.269324985 3.795897253 4.338411628 4.868557419 5.355582947 5.774875986 6.120333035 6.413870122 6.710938897 7.401413748 17.047770361
//
IT	5198
RD	10
LK	-227177.085626
QD	-468.980112 -> -378.107159
RI	0.0091272418
TR	0.021091	0.013764
MT	14.919919
MM	C_pi: 3.960526, n_recomb: 61243.446005
RS	0	0.000000	4.656277	105.931572	0.001730	0.000074
RS	1	0.008281	4.656277	114.497808	0.001870	0.000490
RS	2	0.017247	4.656277	123.738389	0.002020	0.001082
RS	3	0.026955	4.656277	133.703243	0.002183	0.001725
RS	4	0.037468	0.658379	1014.025168	0.016557	0.013433
RS	5	0.048851	0.658379	1078.489055	0.017610	0.016280
RS	6	0.061176	0.600625	1254.263513	0.020480	0.019773
RS	7	0.074523	0.600625	1327.187553	0.021671	0.021464
RS	8	0.088974	0.717747	1175.436191	0.019193	0.019230
RS	9	0.104622	0.717747	1244.340278	0.020318	0.020287
RS	10	0.121566	0.909749	1040.120549	0.016983	0.017024
RS	11	0.139913	0.909749	1102.989273	0.018010	0.017899
RS	12	0.159779	1.120764	949.903204	0.015510	0.015434
RS	13	0.181290	1.120764	1008.363335	0.016465	0.016259
RS	14	0.204582	1.275446	940.338560	0.015354	0.015174
RS	15	0.229803	1.275446	997.632800	0.016290	0.016075
RS	16	0.257112	1.328816	1014.663487	0.016568	0.016404
RS	17	0.286683	1.328816	1073.744659	0.017532	0.017504
RS	18	0.318702	1.310168	1150.037681	0.018778	0.018894
RS	19	0.353373	1.310168	1211.723954	0.019785	0.020256
RS	20	0.390914	1.285671	1297.725192	0.021190	0.021934
RS	21	0.431564	1.285671	1360.073085	0.022208	0.023473
RS	22	0.475581	1.300772	1405.368481	0.022947	0.024510
RS	23	0.523242	1.300772	1465.280607	0.023926	0.026025
RS	24	0.574849	1.370941	1446.600896	0.023621	0.025872
RS	25	0.630730	1.370941	1501.903654	0.024524	0.027200
RS	26	0.691238	1.502721	1420.585904	0.023196	0.025802
RS	27	0.756757	1.502721	1470.643092	0.024013	0.026884
RS	28	0.827701	1.707226	1339.178885	0.021866	0.024468
RS	29	0.904519	1.707226	1384.465319	0.022606	0.025310
RS	30	0.987698	1.994929	1224.794955	0.019999	0.022311
RS	31	1.077765	1.994929	1266.131526	0.020674	0.022953
RS	32	1.175290	2.365948	1103.920400	0.018025	0.019890
RS	33	1.280890	2.365948	1141.913571	0.018645	0.020393
RS	34	1.395235	2.810330	994.753354	0.016243	0.017626
RS	35	1.519048	2.810330	1029.739233	0.016814	0.018044
RS	36	1.653114	3.314110	904.072981	0.014762	0.015704
RS	37	1.798280	3.314110	936.256706	0.015287	0.016067
RS	38	1.955468	3.860126	832.365458	0.013591	0.014155
RS	39	2.125671	3.860126	861.886685	0.014073	0.014479
RS	40	2.309967	4.424237	778.326276	0.012709	0.012955
RS	41	2.509525	4.424237	805.245650	0.013148	0.013247
RS	42	2.725607	4.975065	740.214121	0.012086	0.012065
RS	43	2.959581	4.975065	764.464827	0.012482	0.012329
RS	44	3.212930	5.478267	715.980681	0.011691	0.011446
RS	45	3.487258	5.478267	737.300763	0.012039	0.011683
RS	46	3.784301	5.906265	702.792264	0.011475	0.011047
RS	47	4.105941	5.906265	720.658630	0.011767	0.011251
RS	48	4.454214	6.252011	696.185013	0.011368	0.010794
RS	49	4.831326	6.252011	709.807730	0.011590	0.010952
RS	50	5.239665	6.539377	689.510905	0.011259	0.010576
RS	51	5.681816	6.539377	697.989347	0.011397	0.010669
RS	52	6.160579	6.828729	673.982376	0.011005	0.010249
RS	53	6.678987	6.828729	676.741711	0.011050	0.010259
RS	54	7.240322	7.525171	615.271496	0.010046	0.009287
RS	55	7.848137	7.525171	615.034483	0.010042	0.009244
RS	56	8.506283	7.525171	610.732006	0.009972	0.009133
RS	57	9.218927	7.525171	602.116848	0.009832	0.008949
RS	58	9.990582	18.120532	252.581464	0.004124	0.003891
RS	59	10.826133	18.120532	262.133304	0.004280	0.003995
RS	60	11.730872	18.120532	271.082964	0.004426	0.004084
RS	61	12.710528	18.120532	279.261881	0.004560	0.004157
RS	62	13.771305	18.120532	286.490029	0.004678	0.004211
RS	63	14.919919	18.120532	4890.750979	0.079858	0.065666
PA	4+25*2+4+6 0.021091005 0.013763647 14.919919444 4.656277374 0.658378581 0.600625087 0.717746750 0.909749095 1.120763870 1.275446051 1.328815914 1.310167733 1.285671393 1.300772158 1.370940926 1.502721402 1.707225781 1.994928940 2.365947535 2.810329727 3.314110088 3.860125985 4.424237478 4.975064773 5.478267216 5.906264857 6.252011342 6.539376517 6.828728618 7.525171098 18.120532489
//
IT	4574
RD	11
LK	-227001.953481
QD	-410.689561 -> -333.793619
RI	0.0075520676
TR	0.019979	0.014079
MT	15.275923
MM	C_pi: 4.134747, n_recomb: 65283.385106
RS	0	0.000000	5.937493	88.840656	0.001361	0.000058
RS	1	0.008321	5.937493	96.098383	0.001472	0.000390
RS	2	0.017334	5.937493	103.936925	0.001592	0.000862
RS	3	0.027097	5.937493	112.400668	0.001722	0.001374
RS	4	0.037672	0.684662	1046.228398	0.016026	0.013118
RS	5	0.049128	0.684662	1113.799180	0.017061	0.015925
RS	6	0.061536	0.610418	1326.455960	0.020318	0.019801
RS	7	0.074978	0.610418	1404.391156	0.021512	0.021519
RS	8	0.089537	0.733560	1237.622248	0.018958	0.019168
RS	9	0.105308	0.733560	1311.070501	0.020083	0.020221
RS	10	0.122391	0.939907	1084.945233	0.016619	0.016785
RS	11	0.140896	0.939907	1151.525688	0.017639	0.017652
RS	12	0.160940	1.169521	982.792174	0.015054	0.015076
RS	13	0.182653	1.169521	1044.348422	0.015997	0.015889
RS	14	0.206171	1.339360	968.824179	0.014840	0.014745
RS	15	0.231647	1.339360	1029.045280	0.015763	0.015620
RS	16	0.259243	1.396653	1046.939565	0.016037	0.015930
RS	17	0.289135	1.396653	1109.297685	0.016992	0.016985
RS	18	0.321514	1.371007	1194.880637	0.018303	0.018415
RS	19	0.356587	1.371007	1260.600057	0.019310	0.019719
RS	20	0.394579	1.334895	1362.366599	0.020869	0.021520
RS	21	0.435731	1.334895	1429.531282	0.021897	0.023008
RS	22	0.480308	1.338700	1491.868030	0.022852	0.024242
RS	23	0.528595	1.338700	1556.979468	0.023850	0.025732
RS	24	0.580898	1.399600	1550.841782	0.023756	0.025799
RS	25	0.637555	1.399600	1611.210105	0.024680	0.027126
RS	26	0.698925	1.524513	1534.406145	0.023504	0.025909
RS	27	0.765402	1.524513	1589.070245	0.024341	0.027004
RS	28	0.837410	1.725064	1453.216794	0.022260	0.024687
RS	29	0.915409	1.725064	1502.593018	0.023016	0.025548
RS	30	0.999899	2.012619	1331.521476	0.020396	0.022564
RS	31	1.091420	2.012619	1376.528073	0.021085	0.023227
RS	32	1.190555	2.388211	1199.586321	0.018375	0.020123
RS	33	1.297939	2.388211	1240.932268	0.019008	0.020646
RS	34	1.414258	2.842400	1078.958297	0.016527	0.017815
RS	35	1.540257	2.842400	1117.035287	0.017111	0.018250
RS	36	1.676739	3.361121	978.193537	0.014984	0.015847
RS	37	1.824577	3.361121	1013.234594	0.015521	0.016226
RS	38	1.984717	3.926251	898.432087	0.013762	0.014261
RS	39	2.158181	3.926251	930.596006	0.014255	0.014599
RS	40	2.346080	4.511609	838.523651	0.012844	0.013037
RS	41	2.549612	4.511609	867.885112	0.013294	0.013344
RS	42	2.770081	5.082672	796.681053	0.012203	0.012141
RS	43	3.008894	5.082672	823.176129	0.012609	0.012420
RS	44	3.267578	5.601471	770.696798	0.011805	0.011531
RS	45	3.547787	5.601471	794.043007	0.012163	0.011781
RS	46	3.851311	6.037461	757.448590	0.011602	0.011153
RS	47	4.180090	6.037461	777.063108	0.011903	0.011370
RS	48	4.536227	6.382675	751.947693	0.011518	0.010931
RS	49	4.921997	6.382675	766.930841	0.011748	0.011100
RS	50	5.339867	6.662933	746.663042	0.011437	0.010746
RS	51	5.792506	6.662933	755.968390	0.011580	0.010847
RS	52	6.282808	6.943386	731.514127	0.011205	0.010446
RS	53	6.813907	6.943386	734.452356	0.011250	0.010459
RS	54	7.389198	7.642745	668.400763	0.010238	0.009478
RS	55	8.012357	7.642745	667.977513	0.010232	0.009437
RS	56	8.687368	7.642745	663.083398	0.010157	0.009326
RS	57	9.418546	7.642745	653.449216	0.010009	0.009139
RS	58	10.210563	19.183113	263.174955	0.004031	0.003806
RS	59	11.068481	19.183113	273.693435	0.004192	0.003918
RS	60	11.997786	19.183113	283.658603	0.004345	0.004017
RS	61	13.004416	19.183113	292.895642	0.004487	0.004101
RS	62	14.094805	19.183113	301.215940	0.004614	0.004168
RS	63	15.275923	19.183113	5341.697331	0.081823	0.067918
PA	4+25*2+4+6 0.019978905 0.014078685 15.275922619 5.937493452 0.684661585 0.610417688 0.733559650 0.939907022 1.169521314 1.339359695 1.396653481 1.371007088 1.334894876 1.338699603 1.399599816 1.524513224 1.725063654 2.012618501 2.388210875 2.842400273 3.361120579 3.926251391 4.511609307 5.082672108 5.601470968 6.037460613 6.382675468 6.662932776 6.943385635 7.642744720 19.183113012
//
IT	4841
RD	12
LK	-226853.672884
QD	-361.499044 -> -296.209204
RI	0.0063302314
TR	0.018976	0.014345
MT	15.637332
MM	C_pi: 4.306345, n_recomb: 69157.991705
RS	0	0.000000	7.582567	73.932093	0.001069	0.000046
RS	1	0.008361	7.582567	80.026381	0.001157	0.000309
RS	2	0.017420	7.582567	86.615159	0.001252	0.000683
RS	3	0.027238	7.582567	93.737183	0.001355	0.001091
RS	4	0.037876	0.711721	1072.773499	0.015512	0.012786
RS	5	0.049403	0.711721	1143.115339	0.016529	0.015552
RS	6	0.061894	0.619161	1396.218591	0.020189	0.019827
RS	7	0.075430	0.619161	1479.039191	0.021386	0.021578
RS	8	0.090097	0.747678	1297.854721	0.018767	0.019127
RS	9	0.105991	0.747678	1375.729864	0.019893	0.020184
RS	10	0.123213	0.968168	1127.287401	0.016300	0.016576
RS	11	0.141875	0.968168	1197.421064	0.017314	0.017439
RS	12	0.162098	1.216719	1012.735475	0.014644	0.014753
RS	13	0.184011	1.216719	1077.187465	0.015576	0.015556
RS	14	0.207756	1.402553	993.776643	0.014370	0.014350
RS	15	0.233487	1.402553	1056.682834	0.015279	0.015203
RS	16	0.261369	1.464735	1074.662164	0.015539	0.015488
RS	17	0.291582	1.464735	1140.014461	0.016484	0.016505
RS	18	0.324321	1.432759	1233.803303	0.017840	0.017960
RS	19	0.359797	1.432759	1303.261397	0.018845	0.019214
RS	20	0.398240	1.385422	1419.928790	0.020532	0.021115
RS	21	0.439896	1.385422	1491.667098	0.021569	0.022559
RS	22	0.485036	1.378204	1571.014675	0.022716	0.023968
RS	23	0.533949	1.378204	1641.181037	0.023731	0.025434
RS	24	0.586952	1.430074	1648.485779	0.023837	0.025707
RS	25	0.644386	1.430074	1713.864546	0.024782	0.027033
RS	26	0.706622	1.548326	1642.997800	0.023757	0.025989
RS	27	0.774061	1.548326	1702.257801	0.024614	0.027097
RS	28	0.847139	1.745050	1563.442016	0.022607	0.024881
RS	29	0.926327	1.745050	1616.902474	0.023380	0.025761
RS	30	1.012135	2.032445	1435.501009	0.020757	0.022799
RS	31	1.105118	2.032445	1484.164394	0.021460	0.023482
RS	32	1.205875	2.412456	1293.116574	0.018698	0.020345
RS	33	1.315055	2.412456	1337.797229	0.019344	0.020886
RS	34	1.433364	2.876211	1161.302842	0.016792	0.017998
RS	35	1.561565	2.876211	1202.452521	0.017387	0.018449
RS	36	1.700484	3.409618	1050.553535	0.015191	0.015987
RS	37	1.851017	3.409618	1088.435116	0.015738	0.016380
RS	38	2.014137	3.993647	962.779892	0.013921	0.014364
RS	39	2.190894	3.993647	997.571964	0.014425	0.014716
RS	40	2.382429	4.600049	897.052358	0.012971	0.013118
RS	41	2.589979	4.600049	928.844278	0.013431	0.013438
RS	42	2.814880	5.191090	851.568750	0.012313	0.012215
RS	43	3.058586	5.191090	880.300317	0.012729	0.012506
RS	44	3.322666	5.725122	823.969881	0.011914	0.011612
RS	45	3.608826	5.725122	849.338470	0.012281	0.011876
RS	46	3.918911	6.168615	810.847755	0.011725	0.011255
RS	47	4.254922	6.168615	832.209181	0.012033	0.011484
RS	48	4.619025	6.512694	806.688274	0.011664	0.011062
RS	49	5.013570	6.512694	823.027301	0.011901	0.011241
RS	50	5.441102	6.785117	803.061733	0.011612	0.010911
RS	51	5.904378	6.785117	813.174810	0.011758	0.011018
RS	52	6.406388	7.055723	788.549118	0.011402	0.010636
RS	53	6.950370	7.055723	791.618745	0.011447	0.010652
RS	54	7.539832	7.755391	721.290417	0.010430	0.009666
RS	55	8.178578	7.755391	720.600640	0.010420	0.009625
RS	56	8.870727	7.755391	715.024095	0.010339	0.009511
RS	57	9.620745	7.755391	704.270682	0.010184	0.009320
RS	58	10.433471	20.235646	273.018622	0.003948	0.003728
RS	59	11.314146	20.235646	284.459643	0.004113	0.003847
RS	60	12.268452	20.235646	295.397260	0.004271	0.003955
RS	61	13.302545	20.235646	305.651318	0.004420	0.004048
RS	62	14.423095	20.235646	315.025678	0.004555	0.004127
RS	63	15.637332	20.235646	5781.711057	0.083601	0.069973
PA	4+25*2+4+6 0.018975880 0.014344744 15.637331890 7.582566720 0.711720571 0.619160843 0.747678163 0.968167623 1.216719260 1.402553475 1.464734904 1.432758734 1.385422428 1.378204337 1.430073777 1.548326474 1.745050157 2.032444764 2.412456234 2.876210797 3.409618499 3.993647154 4.600049372 5.191089740 5.725121756 6.168615442 6.512693652 6.785116610 7.055722846 7.755391413 20.235646011
//
IT	4430
RD	13
LK	-226727.696825
QD	-319.827571 -> -264.205205
RI	0.0053761145
TR	0.018071	0.014568
MT	16.002057
MM	C_pi: 4.474848, n_recomb: 72864.159725
RS	0	0.000000	9.705212	61.050708	0.000838	0.000036
RS	1	0.008400	9.705212	66.123612	0.000907	0.000243
RS	2	0.017506	9.705212	71.613000	0.000983	0.000540
RS	3	0.027377	9.705212	77.552180	0.001064	0.000863
RS	4	0.038076	0.739881	1093.612448	0.015009	0.012439
RS	5	0.049675	0.739881	1166.375002	0.016008	0.015162
RS	6	0.062248	0.627023	1463.460905	0.020085	0.019852
RS	7	0.075877	0.627023	1551.032863	0.021287	0.021639
RS	8	0.090651	0.760197	1356.324540	0.018614	0.019106
RS	9	0.106666	0.760197	1438.514138	0.019742	0.020171
RS	10	0.124026	0.994512	1167.472553	0.016023	0.016397
RS	11	0.142845	0.994512	1241.013742	0.017032	0.017257
RS	12	0.163244	1.262213	1040.136878	0.014275	0.014462
RS	13	0.185357	1.262213	1107.301999	0.015197	0.015256
RS	14	0.209327	1.464814	1015.659947	0.013939	0.013987
RS	15	0.235311	1.464814	1081.028831	0.014836	0.014820
RS	16	0.263478	1.532785	1098.400616	0.015075	0.015075
RS	17	0.294010	1.532785	1166.481654	0.016009	0.016060
RS	18	0.327108	1.495103	1267.444468	0.017395	0.017528
RS	19	0.362986	1.495103	1340.352866	0.018395	0.018740
RS	20	0.401877	1.436880	1470.994014	0.020188	0.020723
RS	21	0.444035	1.436880	1547.050443	0.021232	0.022128
RS	22	0.489735	1.418849	1643.177878	0.022551	0.023693
RS	23	0.539274	1.418849	1718.227944	0.023581	0.025138
RS	24	0.592974	1.461856	1739.625631	0.023875	0.025600
RS	25	0.651184	1.461856	1809.929699	0.024840	0.026925
RS	26	0.714285	1.573584	1746.229911	0.023966	0.026049
RS	27	0.782686	1.573584	1810.049172	0.024841	0.027169
RS	28	0.856833	1.766555	1669.596312	0.022914	0.025056
RS	29	0.937208	1.766555	1727.115052	0.023703	0.025953
RS	30	1.024335	2.053756	1536.430922	0.021086	0.023019
RS	31	1.118781	2.053756	1588.720645	0.021804	0.023721
RS	32	1.221161	2.438017	1384.226784	0.018997	0.020556
RS	33	1.332140	2.438017	1432.208315	0.019656	0.021115
RS	34	1.452442	2.911100	1241.532063	0.017039	0.018174
RS	35	1.582849	2.911100	1285.721256	0.017645	0.018641
RS	36	1.724211	3.458961	1120.925471	0.015384	0.016122
RS	37	1.877447	3.458961	1161.616911	0.015942	0.016528
RS	38	2.043556	4.061696	1025.203013	0.014070	0.014465
RS	39	2.223618	4.061696	1062.595654	0.014583	0.014829
RS	40	2.418805	4.688995	953.716483	0.013089	0.013196
RS	41	2.630388	4.688995	987.915011	0.013558	0.013528
RS	42	2.859745	5.299845	904.679801	0.012416	0.012286
RS	43	3.108367	5.299845	935.628740	0.012841	0.012589
RS	44	3.377875	5.848854	875.592855	0.012017	0.011690
RS	45	3.670022	5.848854	902.970150	0.012393	0.011965
RS	46	3.986709	6.299468	862.767914	0.011841	0.011353
RS	47	4.329998	6.299468	885.866920	0.012158	0.011592
RS	48	4.702125	6.641918	860.165703	0.011805	0.011188
RS	49	5.105510	6.641918	877.850605	0.012048	0.011376
RS	50	5.542780	6.905896	858.449951	0.011782	0.011069
RS	51	6.016782	6.905896	869.349414	0.011931	0.011182
RS	52	6.530601	7.165829	844.827001	0.011595	0.010819
RS	53	7.087581	7.165829	847.981479	0.011638	0.010837
RS	54	7.691348	7.863463	773.712977	0.010619	0.009848
RS	55	8.345832	7.863463	772.677020	0.010604	0.009806
RS	56	9.055295	7.863463	766.329911	0.010517	0.009689
RS	57	9.824353	7.863463	754.361932	0.010353	0.009492
RS	58	10.658013	21.276149	282.148283	0.003872	0.003656
RS	59	11.561701	21.276149	294.467582	0.004041	0.003782
RS	60	12.541301	21.276149	306.333843	0.004204	0.003896
RS	61	13.603189	21.276149	317.562368	0.004358	0.003998
RS	62	14.754276	21.276149	327.950418	0.004501	0.004086
RS	63	16.002057	21.276149	6208.723328	0.085210	0.071842
PA	4+25*2+4+6 0.018070695 0.014568484 16.002057219 9.705211535 0.739880535 0.627022760 0.760197032 0.994511692 1.262212965 1.464814444 1.532784614 1.495102792 1.436880171 1.418848889 1.461856346 1.573584441 1.766555072 2.053756266 2.438016984 2.911099983 3.458960898 4.061696102 4.688994762 5.299844718 5.848854045 6.299467677 6.641917930 6.905895550 7.165828892 7.863463484 21.276149123
//
IT	4694
RD	14
LK	-226620.304184
QD	-284.381430 -> -236.833093
RI	0.0046279952
TR	0.017253	0.014756
MT	16.368315
MM	C_pi: 4.639735, n_recomb: 76399.244364
RS	0	0.000000	12.454517	50.037334	0.000655	0.000028
RS	1	0.008439	12.454517	54.225126	0.000710	0.000191
RS	2	0.017590	12.454517	58.760228	0.000769	0.000424
RS	3	0.027513	12.454517	63.670884	0.000833	0.000680
RS	4	0.038274	0.769342	1108.898851	0.014515	0.012082
RS	5	0.049942	0.769342	1183.727082	0.015494	0.014757
RS	6	0.062596	0.634116	1528.139903	0.020002	0.019877
RS	7	0.076317	0.634116	1620.322126	0.021209	0.021702
RS	8	0.091196	0.771180	1413.214594	0.018498	0.019106
RS	9	0.107331	0.771180	1499.610469	0.019629	0.020183
RS	10	0.124827	1.018909	1205.783027	0.015783	0.016246
RS	11	0.143800	1.018909	1282.597379	0.016788	0.017105
RS	12	0.164374	1.305880	1065.318438	0.013944	0.014200
RS	13	0.186684	1.305880	1135.028980	0.014857	0.014987
RS	14	0.210877	1.525933	1034.864608	0.013545	0.013653
RS	15	0.237112	1.525933	1102.491378	0.014431	0.014471
RS	16	0.265560	1.600546	1118.636013	0.014642	0.014690
RS	17	0.296409	1.600546	1189.197076	0.015566	0.015647
RS	18	0.329861	1.557766	1296.352248	0.016968	0.017119
RS	19	0.366137	1.557766	1372.430568	0.017964	0.018295
RS	20	0.405473	1.488960	1516.087310	0.019844	0.020345
RS	21	0.448129	1.488960	1596.198485	0.020893	0.021717
RS	22	0.494385	1.460279	1708.725213	0.022366	0.023418
RS	23	0.544544	1.460279	1788.465514	0.023409	0.024845
RS	24	0.598937	1.494549	1824.387189	0.023880	0.025483
RS	25	0.657919	1.494549	1899.503984	0.024863	0.026806
RS	26	0.721878	1.599855	1844.000564	0.024136	0.026092
RS	27	0.791236	1.599855	1912.317797	0.025031	0.027222
RS	28	0.866446	1.789113	1771.446668	0.023187	0.025213
RS	29	0.948002	1.789113	1832.977758	0.023992	0.026126
RS	30	1.036442	2.076049	1634.047502	0.021388	0.023225
RS	31	1.132345	2.076049	1689.916030	0.022120	0.023944
RS	32	1.236340	2.464388	1472.654711	0.019276	0.020758
RS	33	1.349112	2.464388	1523.887924	0.019946	0.021333
RS	34	1.471400	2.946562	1319.409426	0.017270	0.018343
RS	35	1.604009	2.946562	1366.590713	0.017887	0.018824
RS	36	1.747807	3.508640	1189.101932	0.015564	0.016251
RS	37	1.903741	3.508640	1232.559234	0.016133	0.016670
RS	38	2.072834	4.129909	1085.512211	0.014208	0.014561
RS	39	2.256196	4.129909	1125.465361	0.014731	0.014937
RS	40	2.455032	4.777988	1008.337109	0.013198	0.013271
RS	41	2.670647	4.777988	1044.906714	0.013677	0.013614
RS	42	2.904458	5.408523	955.837144	0.012511	0.012353
RS	43	3.158000	5.408523	988.973514	0.012945	0.012667
RS	44	3.432937	5.972313	925.381206	0.012112	0.011763
RS	45	3.731077	5.972313	954.743836	0.012497	0.012049
RS	46	4.054375	6.429737	913.008582	0.011950	0.011445
RS	47	4.404957	6.429737	937.827829	0.012275	0.011693
RS	48	4.785124	6.770133	912.161427	0.011939	0.011308
RS	49	5.197372	6.770133	931.176587	0.012188	0.011503
RS	50	5.644409	7.025121	912.593124	0.011945	0.011220
RS	51	6.129171	7.025121	924.255113	0.012098	0.011337
RS	52	6.654842	7.273643	900.106814	0.011782	0.010996
RS	53	7.224873	7.273643	903.300247	0.011823	0.011014
RS	54	7.843008	7.967087	825.455867	0.010805	0.010025
RS	55	8.513307	7.967087	823.994563	0.010785	0.009980
RS	56	9.240171	7.967087	816.791243	0.010691	0.009859
RS	57	10.028374	7.967087	803.518043	0.010517	0.009657
RS	58	10.883092	22.302080	290.597970	0.003804	0.003590
RS	59	11.809939	22.302080	303.751018	0.003976	0.003721
RS	60	12.815001	22.302080	316.501318	0.004143	0.003842
RS	61	13.904879	22.302080	328.660308	0.004302	0.003951
RS	62	15.086730	22.302080	340.019469	0.004451	0.004047
RS	63	16.368315	22.302080	6620.783479	0.086660	0.073538
PA	4+25*2+4+6 0.017253050 0.014755769 16.368315242 12.454516730 0.769342369 0.634115945 0.771180484 1.018909370 1.305880443 1.525932662 1.600546398 1.557765658 1.488960390 1.460278710 1.494548808 1.599855469 1.789113449 2.076049463 2.464387975 2.946562301 3.508639654 4.129909058 4.777987534 5.408522831 5.972312536 6.429737354 6.770132968 7.025121459 7.273642540 7.967087197 22.302079510
//
IT	4196
RD	15
LK	-226528.436227
QD	-254.105377 -> -213.317074
RI	0.0040400876
TR	0.016514	0.014912
MT	16.734418
MM	C_pi: 4.800529, n_recomb: 79762.757909
RS	0	0.000000	16.026171	40.721475	0.000511	0.000022
RS	1	0.008477	16.026171	44.151874	0.000554	0.000149
RS	2	0.017672	16.026171	47.869282	0.000600	0.000332
RS	3	0.027647	16.026171	51.897363	0.000651	0.000533
RS	4	0.038467	0.800302	1118.837023	0.014027	0.011718
RS	5	0.050204	0.800302	1195.374964	0.014987	0.014342
RS	6	0.062937	0.640519	1590.273963	0.019938	0.019904
RS	7	0.076748	0.640519	1686.921165	0.021149	0.021766
RS	8	0.091731	0.780694	1468.692671	0.018413	0.019124
RS	9	0.107983	0.780694	1559.190847	0.019548	0.020216
RS	10	0.125613	1.041354	1242.461375	0.015577	0.016120
RS	11	0.144738	1.041354	1322.424884	0.016579	0.016980
RS	12	0.165484	1.347607	1088.575002	0.013648	0.013966
RS	13	0.187988	1.347607	1160.677884	0.014552	0.014747
RS	14	0.212400	1.585715	1051.738625	0.013186	0.013348
RS	15	0.238881	1.585715	1121.435627	0.014060	0.014151
RS	16	0.267607	1.667793	1135.795296	0.014240	0.014333
RS	17	0.298768	1.667793	1208.604837	0.015152	0.015265
RS	18	0.332570	1.620506	1321.032234	0.016562	0.016734
RS	19	0.369238	1.620506	1400.011157	0.017552	0.017877
RS	20	0.409014	1.541412	1555.709497	0.019504	0.019983
RS	21	0.452161	1.541412	1639.609562	0.020556	0.021323
RS	22	0.498966	1.502216	1768.038233	0.022166	0.023148
RS	23	0.549739	1.502216	1852.259170	0.023222	0.024557
RS	24	0.604816	1.527844	1902.948610	0.023858	0.025358
RS	25	0.664561	1.527844	1982.743128	0.024858	0.026680
RS	26	0.729370	1.626792	1936.303341	0.024276	0.026121
RS	27	0.799673	1.626792	2009.035881	0.025188	0.027261
RS	28	0.875936	1.812356	1868.850869	0.023430	0.025356
RS	29	0.958663	1.812356	1934.330776	0.024251	0.026283
RS	30	1.048403	2.098949	1728.147230	0.021666	0.023418
RS	31	1.145750	2.098949	1787.532405	0.022411	0.024153
RS	32	1.251348	2.491182	1558.198612	0.019535	0.020949
RS	33	1.365898	2.491182	1612.621246	0.020218	0.021540
RS	34	1.490158	2.982197	1394.757130	0.017486	0.018505
RS	35	1.624951	2.982197	1444.871012	0.018115	0.018999
RS	36	1.771170	3.558261	1254.923369	0.015733	0.016375
RS	37	1.929783	3.558261	1301.091359	0.016312	0.016806
RS	38	2.101842	4.197899	1143.564256	0.014337	0.014652
RS	39	2.288486	4.197899	1186.027428	0.014869	0.015039
RS	40	2.490950	4.866632	1060.785480	0.013299	0.013341
RS	41	2.710578	4.866632	1099.680822	0.013787	0.013694
RS	42	2.948822	5.516753	1004.912652	0.012599	0.012415
RS	43	3.207262	5.516753	1040.197397	0.013041	0.012740
RS	44	3.487608	6.095150	973.200799	0.012201	0.011832
RS	45	3.791719	6.095150	1004.517156	0.012594	0.012127
RS	46	4.121609	6.559111	961.422054	0.012054	0.011531
RS	47	4.479462	6.559111	987.937305	0.012386	0.011788
RS	48	4.867649	6.897065	962.509667	0.012067	0.011421
RS	49	5.288742	6.897065	982.834640	0.012322	0.011624
RS	50	5.745530	7.142570	965.307955	0.012102	0.011364
RS	51	6.241038	7.142570	977.706615	0.012258	0.011486
RS	52	6.778549	7.378990	954.198399	0.011963	0.011165
RS	53	7.361623	7.378990	957.385760	0.012003	0.011183
RS	54	7.994123	8.066219	876.351367	0.010987	0.010196
RS	55	8.680238	8.066219	874.386231	0.010962	0.010149
RS	56	9.424512	8.066219	866.243532	0.010860	0.010023
RS	57	10.231877	8.066219	851.578908	0.010676	0.009814
RS	58	11.107680	23.310589	298.408785	0.003741	0.003529
RS	59	12.057721	23.310589	312.351322	0.003916	0.003664
RS	60	13.088295	23.310589	325.940847	0.004086	0.003791
RS	61	14.206228	23.310589	338.985521	0.004250	0.003907
RS	62	15.418924	23.310589	351.271747	0.004404	0.004010
RS	63	16.734418	23.310589	7016.392283	0.087966	0.075074
PA	4+25*2+4+6 0.016513755 0.014911869 16.734417554 16.026171070 0.800301661 0.640519085 0.780694331 1.041354360 1.347607055 1.585714764 1.667792713 1.620505563 1.541411732 1.502215682 1.527844115 1.626791665 1.812355735 2.098948697 2.491181699 2.982196682 3.558260637 4.197898937 4.866632486 5.516752501 6.095150427 6.559110727 6.897064568 7.142570163 7.378989991 8.066219337 23.310589239
//
IT	6081
RD	16
LK	-226449.570188
QD	-228.137845 -> -193.023409
RI	0.0035770592
TR	0.015844	0.015041
MT	17.099069
MM	C_pi: 4.956815, n_recomb: 82955.137770
RS	0	0.000000	20.681043	32.916505	0.000397	0.000017
RS	1	0.008514	20.681043	35.705944	0.000430	0.000116
RS	2	0.017752	20.681043	38.730573	0.000467	0.000259
RS	3	0.027777	20.681043	42.010009	0.000506	0.000417
RS	4	0.038655	0.832887	1123.756302	0.013547	0.011348
RS	5	0.050460	0.832887	1201.655150	0.014486	0.013919
RS	6	0.063270	0.646298	1649.890844	0.019889	0.019932
RS	7	0.077170	0.646298	1750.854581	0.021106	0.021831
RS	8	0.092253	0.788791	1522.930977	0.018358	0.019161
RS	9	0.108621	0.788791	1617.432306	0.019498	0.020269
RS	10	0.126382	1.061831	1277.742269	0.015403	0.016018
RS	11	0.145655	1.061831	1360.741517	0.016403	0.016880
RS	12	0.166570	1.387298	1110.159156	0.013383	0.013757
RS	13	0.189264	1.387298	1184.514688	0.014279	0.014533
RS	14	0.213891	1.643988	1066.581447	0.012857	0.013067
RS	15	0.240614	1.643988	1138.177019	0.013720	0.013858
RS	16	0.269613	1.734312	1150.254911	0.013866	0.014000
RS	17	0.301080	1.734312	1225.098369	0.014768	0.014911
RS	18	0.335227	1.683097	1341.946196	0.016177	0.016370
RS	19	0.372280	1.683097	1423.569349	0.017161	0.017485
RS	20	0.412488	1.593995	1590.353037	0.019171	0.019635
RS	21	0.456120	1.593995	1677.778014	0.020225	0.020949
RS	22	0.503466	1.544429	1821.497745	0.021958	0.022883
RS	23	0.554842	1.544429	1909.978109	0.023024	0.024276
RS	24	0.610593	1.561483	1975.532469	0.023814	0.025229
RS	25	0.671090	1.561483	2059.850867	0.024831	0.026550
RS	26	0.736738	1.654123	2023.169944	0.024389	0.026139
RS	27	0.807974	1.654123	2100.216035	0.025317	0.027287
RS	28	0.885276	1.835989	1961.718958	0.023648	0.025485
RS	29	0.969158	1.835989	2031.067876	0.024484	0.026425
RS	30	1.060182	2.122154	1818.576518	0.021922	0.023600
RS	31	1.158955	2.122154	1881.402533	0.022680	0.024349
RS	32	1.266138	2.518102	1640.689482	0.019778	0.021131
RS	33	1.382446	2.518102	1698.227269	0.020472	0.021736
RS	34	1.508655	3.017726	1467.410965	0.017689	0.018659
RS	35	1.645610	3.017726	1520.387098	0.018328	0.019166
RS	36	1.794224	3.607541	1318.249433	0.015891	0.016493
RS	37	1.955491	3.607541	1367.062877	0.016480	0.016935
RS	38	2.130488	4.265355	1199.244170	0.014457	0.014738
RS	39	2.320383	4.265355	1244.157409	0.014998	0.015135
RS	40	2.526444	4.954646	1110.950744	0.013392	0.013407
RS	41	2.750050	4.954646	1152.117645	0.013888	0.013769
RS	42	2.992692	5.624261	1051.797966	0.012679	0.012473
RS	43	3.255991	5.624261	1089.183772	0.013130	0.012807
RS	44	3.541707	6.217129	1018.935197	0.012283	0.011895
RS	45	3.851748	6.217129	1052.166222	0.012684	0.012199
RS	46	4.188184	6.687381	1007.878312	0.012150	0.011611
RS	47	4.553264	6.687381	1036.059119	0.012489	0.011877
RS	48	4.949424	7.022543	1011.062321	0.012188	0.011528
RS	49	5.379312	7.022543	1032.672435	0.012449	0.011737
RS	50	5.845800	7.258098	1016.431081	0.012253	0.011501
RS	51	6.352002	7.258098	1029.539001	0.012411	0.011626
RS	52	6.901300	7.481783	1006.928854	0.012138	0.011327
RS	53	7.497363	7.481783	1010.066575	0.012176	0.011345
RS	54	8.144173	8.160899	926.244628	0.011166	0.010363
RS	55	8.846049	8.160899	923.698720	0.011135	0.010313
RS	56	9.607681	8.160899	914.536816	0.011024	0.010181
RS	57	10.434155	8.160899	898.399855	0.010830	0.009964
RS	58	11.330992	24.299192	305.618260	0.003684	0.003472
RS	59	12.304182	24.299192	320.306520	0.003861	0.003612
RS	60	13.360225	24.299192	334.690556	0.004035	0.003743
RS	61	14.506176	24.299192	348.575749	0.004202	0.003865
RS	62	15.749689	24.299192	361.744040	0.004361	0.003975
RS	63	17.099069	24.299192	7394.294464	0.089136	0.076461
PA	4+25*2+4+6 0.015844399 0.015041259 17.099068954 20.681042775 0.832886880 0.646297693 0.788791446 1.061831355 1.387298178 1.643988393 1.734312301 1.683097208 1.593994538 1.544429396 1.561483391 1.654123197 1.835988973 2.122153561 2.518101616 3.017725906 3.607540757 4.265354704 4.954645549 5.624260874 6.217128886 6.687380995 7.022542908 7.258098055 7.481783448 8.160899195 24.299191703
//
IT	4504
RD	17
LK	-226381.622068
QD	-205.774602 -> -175.434246
RI	0.0032124624
TR	0.015237	0.015148
MT	17.461148
MM	C_pi: 5.108309, n_recomb: 85979.328452
RS	0	0.000000	26.761973	26.440847	0.000308	0.000013
RS	1	0.008549	26.761973	28.693785	0.000334	0.000090
RS	2	0.017830	26.761973	31.137981	0.000362	0.000201
RS	3	0.027904	26.761973	33.789545	0.000393	0.000324
RS	4	0.038839	0.867237	1124.010372	0.013073	0.010977
RS	5	0.050709	0.867237	1202.931969	0.013991	0.013490
RS	6	0.063594	0.651523	1707.016253	0.019854	0.019962
RS	7	0.077580	0.651523	1812.146143	0.021077	0.021897
RS	8	0.092763	0.795547	1576.073202	0.018331	0.019216
RS	9	0.109243	0.795547	1674.483246	0.019475	0.020341
RS	10	0.127132	1.080368	1311.822714	0.015257	0.015937
RS	11	0.146551	1.080368	1397.754123	0.016257	0.016803
RS	12	0.167629	1.424893	1130.301132	0.013146	0.013570
RS	13	0.190510	1.424893	1206.782871	0.014036	0.014342
RS	14	0.215348	1.700627	1079.659433	0.012557	0.012810
RS	15	0.242308	1.700627	1152.997483	0.013410	0.013590
RS	16	0.271574	1.799947	1162.349462	0.013519	0.013690
RS	17	0.303342	1.799947	1239.029372	0.014411	0.014582
RS	18	0.337825	1.745376	1359.510361	0.015812	0.016028
RS	19	0.375257	1.745376	1443.536109	0.016789	0.017118
RS	20	0.415889	1.646555	1620.460267	0.018847	0.019303
RS	21	0.459995	1.646555	1711.151908	0.019902	0.020592
RS	22	0.507872	1.586732	1869.521901	0.021744	0.022624
RS	23	0.559842	1.586732	1962.035298	0.022820	0.024003
RS	24	0.616255	1.595271	2042.417235	0.023755	0.025097
RS	25	0.677491	1.595271	2131.092885	0.024786	0.026416
RS	26	0.743963	1.681636	2104.726801	0.024479	0.026148
RS	27	0.816118	1.681636	2185.970474	0.025424	0.027304
RS	28	0.894441	1.859789	2050.053143	0.023844	0.025603
RS	29	0.979461	1.859789	2123.179039	0.024694	0.026556
RS	30	1.071749	2.145438	1905.268474	0.022160	0.023770
RS	31	1.171928	2.145438	1971.449468	0.022929	0.024534
RS	32	1.280672	2.544926	1720.037675	0.020005	0.021305
RS	33	1.398712	2.544926	1780.607668	0.020710	0.021922
RS	34	1.526844	3.052920	1537.290743	0.017880	0.018806
RS	35	1.665931	3.052920	1593.050877	0.018528	0.019325
RS	36	1.816910	3.656250	1379.011477	0.016039	0.016605
RS	37	1.980796	3.656250	1430.397861	0.016637	0.017058
RS	38	2.158694	4.332078	1252.485608	0.014567	0.014819
RS	39	2.351801	4.332078	1299.782269	0.015117	0.015226
RS	40	2.561417	5.041816	1158.778590	0.013477	0.013467
RS	41	2.788955	5.041816	1202.156547	0.013982	0.013839
RS	42	3.035946	5.730854	1096.437953	0.012752	0.012526
RS	43	3.304054	5.730854	1135.871596	0.013211	0.012868
RS	44	3.595083	6.338065	1062.523910	0.012358	0.011952
RS	45	3.910995	6.338065	1097.625164	0.012766	0.012265
RS	46	4.253915	6.814384	1052.304643	0.012239	0.011686
RS	47	4.626152	6.814384	1082.116099	0.012586	0.011959
RS	48	5.030215	7.146420	1057.731321	0.012302	0.011628
RS	49	5.468822	7.146420	1080.598986	0.012568	0.011843
RS	50	5.944929	7.371599	1065.856226	0.012397	0.011631
RS	51	6.461740	7.371599	1079.645511	0.012557	0.011760
RS	52	7.022736	7.581947	1058.183965	0.012307	0.011483
RS	53	7.631694	7.581947	1061.230508	0.012343	0.011500
RS	54	8.292715	8.251172	975.031637	0.011340	0.010525
RS	55	9.010251	8.251172	971.830232	0.011303	0.010470
RS	56	9.789131	8.251172	961.573021	0.011184	0.010333
RS	57	10.634602	8.251172	943.888166	0.010978	0.010107
RS	58	11.552357	25.265630	312.272365	0.003632	0.003420
RS	59	12.548575	25.265630	327.663833	0.003811	0.003563
RS	60	13.629965	25.265630	342.798591	0.003987	0.003699
RS	61	14.803809	25.265630	357.479657	0.004158	0.003825
RS	62	16.078010	25.265630	371.485029	0.004321	0.003941
RS	63	17.461148	25.265630	7753.787428	0.090182	0.077711
PA	4+25*2+4+6 0.015237486 0.015147853 17.461148314 26.761972594 0.867237301 0.651523172 0.795547405 1.080367754 1.424893417 1.700627018 1.799946757 1.745376119 1.646555302 1.586732059 1.595270638 1.681636284 1.859789440 2.145437878 2.544925800 3.052920084 3.656250208 4.332078158 5.041815710 5.730853946 6.338065068 6.814384193 7.146419690 7.371599283 7.581947171 8.251172356 25.265630113
//
IT	4750
RD	18
LK	-226322.863583
QD	-186.437678 -> -160.124667
RI	0.0029251387
TR	0.014686	0.015235
MT	17.819804
MM	C_pi: 5.254789, n_recomb: 88838.923503
RS	0	0.000000	34.726292	21.113836	0.000238	0.000010
RS	1	0.008584	34.726292	22.921973	0.000258	0.000069
RS	2	0.017906	34.726292	24.884549	0.000280	0.000156
RS	3	0.028027	34.726292	27.014682	0.000304	0.000252
RS	4	0.039017	0.903479	1119.982960	0.012607	0.010605
RS	5	0.050951	0.903479	1199.603367	0.013503	0.013058
RS	6	0.063909	0.656247	1761.710391	0.019830	0.019994
RS	7	0.077980	0.656247	1870.856062	0.021059	0.021964
RS	8	0.093258	0.801037	1628.246681	0.018328	0.019286
RS	9	0.109848	0.801037	1730.475371	0.019479	0.020431
RS	10	0.127862	1.096999	1344.876956	0.015138	0.015876
RS	11	0.147422	1.096999	1433.646055	0.016138	0.016747
RS	12	0.168662	1.460349	1149.201372	0.012936	0.013404
RS	13	0.191725	1.460349	1227.695046	0.013819	0.014173
RS	14	0.216768	1.755494	1091.221451	0.012283	0.012575
RS	15	0.243960	1.755494	1166.161171	0.013127	0.013344
RS	16	0.273487	1.864534	1172.385400	0.013197	0.013402
RS	17	0.305548	1.864534	1250.721164	0.014079	0.014276
RS	18	0.340362	1.807174	1374.113950	0.015467	0.015706
RS	19	0.378164	1.807174	1460.316380	0.016438	0.016772
RS	20	0.419211	1.698926	1646.474451	0.018533	0.018986
RS	21	0.463782	1.698926	1740.183210	0.019588	0.020253
RS	22	0.512179	1.628959	1912.518757	0.021528	0.022372
RS	23	0.564730	1.628959	2008.836883	0.022612	0.023738
RS	24	0.621793	1.629041	2103.893937	0.023682	0.024964
RS	25	0.683754	1.629041	2196.750446	0.024727	0.026281
RS	26	0.751034	1.709153	2181.131482	0.024552	0.026149
RS	27	0.824090	1.709153	2266.444697	0.025512	0.027312
RS	28	0.903417	1.883579	2133.886385	0.024020	0.025711
RS	29	0.989554	1.883579	2210.686478	0.024884	0.026675
RS	30	1.083085	2.168622	1988.188349	0.022380	0.023932
RS	31	1.184645	2.168622	2057.629531	0.023161	0.024708
RS	32	1.294923	2.571478	1796.182779	0.020218	0.021470
RS	33	1.414668	2.571478	1859.694341	0.020933	0.022100
RS	34	1.544692	3.087619	1604.329362	0.018059	0.018946
RS	35	1.685878	3.087619	1662.788434	0.018717	0.019476
RS	36	1.839184	3.704244	1437.148820	0.016177	0.016711
RS	37	2.005650	3.704244	1491.029440	0.016784	0.017174
RS	38	2.186406	4.397916	1303.242777	0.014670	0.014895
RS	39	2.382679	4.397916	1352.850421	0.015228	0.015311
RS	40	2.595801	5.128008	1204.226810	0.013555	0.013522
RS	41	2.827217	5.128008	1249.749900	0.014068	0.013903
RS	42	3.078500	5.836401	1138.792490	0.012819	0.012573
RS	43	3.351353	5.836401	1180.215636	0.013285	0.012924
RS	44	3.647629	6.457842	1103.921302	0.012426	0.012005
RS	45	3.969338	6.457842	1140.843679	0.012842	0.012325
RS	46	4.318664	6.940030	1094.642368	0.012322	0.011754
RS	47	4.697977	6.940030	1126.045747	0.012675	0.012035
RS	48	5.109852	7.268635	1102.441105	0.012409	0.011722
RS	49	5.557083	7.268635	1126.536449	0.012681	0.011943
RS	50	6.042706	7.483028	1113.493934	0.012534	0.011755
RS	51	6.570017	7.483028	1127.936595	0.012696	0.011886
RS	52	7.142594	7.679489	1107.862406	0.012470	0.011633
RS	53	7.764323	7.679489	1110.778908	0.012503	0.011648
RS	54	8.439423	8.337147	1022.620641	0.011511	0.010683
RS	55	9.172476	8.337147	1018.691896	0.011467	0.010623
RS	56	9.968457	8.337147	1007.267622	0.011338	0.010478
RS	57	10.832767	8.337147	987.965217	0.011121	0.010244
RS	58	11.771273	26.208115	318.411722	0.003584	0.003372
RS	59	12.790343	26.208115	334.465255	0.003765	0.003518
RS	60	13.896894	26.208115	350.308072	0.003943	0.003657
RS	61	15.098435	26.208115	365.741172	0.004117	0.003788
RS	62	16.403121	26.208115	380.539053	0.004283	0.003910
RS	63	17.819804	26.208115	8094.385725	0.091113	0.078836
PA	4+25*2+4+6 0.014686277 0.015234963 17.819804446 34.726291801 0.903479155 0.656247227 0.801037308 1.096999163 1.460348745 1.755494011 1.864534156 1.807173935 1.698925627 1.628958619 1.629040648 1.709152940 1.883579185 2.168621660 2.571477512 3.087619239 3.704243949 4.397916016 5.128007802 5.836401137 6.457841887 6.940030120 7.268635226 7.483028203 7.679488522 8.337147314 26.208114683
//
IT	4858
RD	19
LK	-226271.861438
QD	-169.652000 -> -146.745330
RI	0.0026990389
TR	0.014185	0.015305
MT	18.174509
MM	C_pi: 5.396154, n_recomb: 91538.732338
RS	0	0.000000	45.168147	16.771993	0.000183	0.000008
RS	1	0.008618	45.168147	18.215053	0.000199	0.000053
RS	2	0.017979	45.168147	19.782051	0.000216	0.000120
RS	3	0.028147	45.168147	21.483592	0.000235	0.000195
RS	4	0.039190	0.941721	1112.093859	0.012149	0.010235
RS	5	0.051186	0.941721	1192.107548	0.013023	0.012625
RS	6	0.064215	0.660537	1813.994347	0.019817	0.020028
RS	7	0.078368	0.660537	1927.005017	0.021051	0.022031
RS	8	0.093740	0.805354	1679.544340	0.018348	0.019372
RS	9	0.110436	0.805354	1785.505325	0.019505	0.020537
RS	10	0.128572	1.111789	1377.049803	0.015043	0.015833
RS	11	0.148271	1.111789	1468.570467	0.016043	0.016710
RS	12	0.169667	1.493656	1167.032316	0.012749	0.013257
RS	13	0.192907	1.493656	1247.434984	0.013627	0.014024
RS	14	0.218150	1.808518	1101.469429	0.012033	0.012358
RS	15	0.245569	1.808518	1177.883630	0.012868	0.013119
RS	16	0.275351	1.927949	1180.636184	0.012898	0.013134
RS	17	0.307699	1.927949	1260.463698	0.013770	0.013993
RS	18	0.342835	1.868363	1386.107028	0.015142	0.015402
RS	19	0.380999	1.868363	1474.276538	0.016105	0.016448
RS	20	0.422452	1.750974	1668.812735	0.018231	0.018683
RS	21	0.467477	1.750974	1765.300394	0.019285	0.019930
RS	22	0.516383	1.670984	1950.891211	0.021312	0.022128
RS	23	0.569504	1.670984	2050.787909	0.022403	0.023482
RS	24	0.627203	1.662660	2160.289191	0.023600	0.024830
RS	25	0.689874	1.662660	2257.144761	0.024658	0.026147
RS	26	0.757946	1.736543	2252.581273	0.024608	0.026144
RS	27	0.831885	1.736543	2341.827650	0.025583	0.027314
RS	28	0.912196	1.907221	2213.312863	0.024179	0.025810
RS	29	0.999429	1.907221	2293.676508	0.025057	0.026785
RS	30	1.094179	2.191575	2067.355680	0.022584	0.024084
RS	31	1.197095	2.191575	2139.955843	0.023378	0.024872
RS	32	1.308880	2.597635	1869.113371	0.020419	0.021627
RS	33	1.430299	2.597635	1935.470455	0.021144	0.022268
RS	34	1.562182	3.121709	1668.509615	0.018227	0.019079
RS	35	1.705431	3.121709	1729.577765	0.018894	0.019619
RS	36	1.861026	3.751422	1492.645344	0.016306	0.016811
RS	37	2.030029	3.751422	1548.937154	0.016921	0.017283
RS	38	2.213598	4.462792	1351.501868	0.014764	0.014965
RS	39	2.412987	4.462792	1403.344057	0.015331	0.015389
RS	40	2.629559	5.213151	1247.287760	0.013626	0.013573
RS	41	2.864796	5.213151	1294.886250	0.014146	0.013961
RS	42	3.120306	5.940853	1178.851992	0.012878	0.012616
RS	43	3.397836	5.940853	1222.202694	0.013352	0.012974
RS	44	3.699284	6.576440	1143.110117	0.012488	0.012052
RS	45	4.026711	6.576440	1181.801220	0.012910	0.012380
RS	46	4.382357	7.064319	1134.863385	0.012398	0.011817
RS	47	4.768652	7.064319	1167.817299	0.012758	0.012104
RS	48	5.188238	7.389223	1145.147317	0.012510	0.011810
RS	49	5.643986	7.389223	1170.439121	0.012786	0.012036
RS	50	6.139010	7.592454	1159.283589	0.012664	0.011872
RS	51	6.676695	7.592454	1174.352415	0.012829	0.012006
RS	52	7.260720	7.774507	1155.894812	0.012627	0.011776
RS	53	7.895076	7.774507	1158.645566	0.012657	0.011790
RS	54	8.584102	8.419049	1068.944826	0.011678	0.010836
RS	55	9.332509	8.419049	1064.220609	0.011626	0.010770
RS	56	10.145414	8.419049	1051.562534	0.011488	0.010618
RS	57	11.028377	8.419049	1030.579300	0.011258	0.010375
RS	58	11.987435	27.125418	324.077810	0.003540	0.003327
RS	59	13.029146	27.125418	340.754003	0.003723	0.003476
RS	60	14.160632	27.125418	357.263768	0.003903	0.003619
RS	61	15.389632	27.125418	373.406363	0.004079	0.003754
RS	62	16.724548	27.125418	388.953157	0.004249	0.003880
RS	63	18.174509	27.125418	8415.923582	0.091938	0.079846
PA	4+25*2+4+6 0.014184681 0.015305328 18.174509263 45.168146528 0.941720651 0.660536777 0.805353506 1.111789008 1.493656489 1.808518309 1.927948617 1.868363494 1.750973630 1.670983793 1.662659994 1.736543044 1.907221465 2.191575120 2.597634606 3.121708679 3.751422387 4.462791585 5.213150525 5.940853178 6.576439548 7.064319467 7.389222745 7.592453760 7.774506607 8.419048781 27.125418130
//
IT	4930
RD	20
LK	-226227.422589
QD	-155.025217 -> -135.007459
RI	0.0025205297
TR	0.013727	0.015361
MT	18.524653
MM	C_pi: 5.532329, n_recomb: 94084.594348
RS	0	0.000000	58.904449	13.253761	0.000141	0.000006
RS	1	0.008651	58.904449	14.399116	0.000153	0.000041
RS	2	0.018050	58.904449	15.643337	0.000166	0.000093
RS	3	0.028262	58.904449	16.994935	0.000181	0.000150
RS	4	0.039358	0.982132	1100.692220	0.011699	0.009869
RS	5	0.051414	0.982132	1180.809689	0.012551	0.012194
RS	6	0.064512	0.664457	1863.887799	0.019811	0.020063
RS	7	0.078744	0.664457	1980.612683	0.021051	0.022097
RS	8	0.094207	0.808592	1730.040699	0.018388	0.019472
RS	9	0.111008	0.808592	1839.650768	0.019553	0.020657
RS	10	0.129262	1.124809	1408.471995	0.014970	0.015807
RS	11	0.149095	1.124809	1502.665850	0.015971	0.016691
RS	12	0.170644	1.524810	1183.959720	0.012584	0.013127
RS	13	0.194057	1.524810	1266.179522	0.013458	0.013892
RS	14	0.219495	1.859636	1110.589466	0.011804	0.012160
RS	15	0.247134	1.859636	1188.363905	0.012631	0.012913
RS	16	0.277164	1.990072	1187.351540	0.012620	0.012883
RS	17	0.309792	1.990072	1268.522565	0.013483	0.013729
RS	18	0.345243	1.928817	1395.819120	0.014836	0.015115
RS	19	0.383760	1.928817	1485.762797	0.015792	0.016143
RS	20	0.425609	1.802583	1687.864509	0.017940	0.018395
RS	21	0.471079	1.802583	1786.905549	0.018993	0.019624
RS	22	0.520482	1.712688	1985.044782	0.021099	0.021892
RS	23	0.574159	1.712688	2088.298980	0.022196	0.023234
RS	24	0.632480	1.696012	2211.942642	0.023510	0.024697
RS	25	0.695845	1.696012	2312.613227	0.024580	0.026013
RS	26	0.764693	1.763683	2319.320064	0.024651	0.026135
RS	27	0.839496	1.763683	2412.357522	0.025640	0.027311
RS	28	0.920770	1.930598	2288.467263	0.024324	0.025902
RS	29	1.009076	1.930598	2372.278130	0.025214	0.026887
RS	30	1.105020	2.214177	2142.840871	0.022776	0.024229
RS	31	1.209265	2.214177	2218.494085	0.023580	0.025028
RS	32	1.322527	2.623286	1938.859776	0.020608	0.021777
RS	33	1.445588	2.623286	2007.962516	0.021342	0.022429
RS	34	1.579295	3.155097	1729.842760	0.018386	0.019206
RS	35	1.724568	3.155097	1793.426941	0.019062	0.019756
RS	36	1.882409	3.797690	1545.517491	0.016427	0.016905
RS	37	2.053904	3.797690	1604.134544	0.017050	0.017386
RS	38	2.240235	4.526615	1397.281814	0.014851	0.015030
RS	39	2.442686	4.526615	1451.279420	0.015425	0.015462
RS	40	2.662650	5.297169	1287.980074	0.013690	0.013618
RS	41	2.901643	5.297169	1337.581682	0.014217	0.014014
RS	42	3.161310	6.044143	1216.633730	0.012931	0.012653
RS	43	3.443442	6.044143	1261.847579	0.013412	0.013019
RS	44	3.749980	6.693803	1180.101503	0.012543	0.012093
RS	45	4.083036	6.693803	1220.506651	0.012972	0.012428
RS	46	4.444904	7.187220	1172.966901	0.012467	0.011874
RS	47	4.838077	7.187220	1207.428186	0.012833	0.012167
RS	48	5.265263	7.508153	1185.837377	0.012604	0.011891
RS	49	5.729404	7.508153	1212.293623	0.012885	0.012122
RS	50	6.233697	7.699870	1203.197675	0.012788	0.011983
RS	51	6.781616	7.699870	1218.866463	0.012955	0.012119
RS	52	7.376935	7.867034	1202.242194	0.012778	0.011913
RS	53	8.023753	7.867034	1204.794816	0.012805	0.011925
RS	54	8.726527	8.497007	1113.965339	0.011840	0.010985
RS	55	9.490098	8.497007	1108.381358	0.011781	0.010913
RS	56	10.319723	8.497007	1094.427708	0.011632	0.010753
RS	57	11.221118	8.497007	1071.706498	0.011391	0.010500
RS	58	12.200491	28.016351	329.311775	0.003500	0.003287
RS	59	13.264589	28.016351	346.573166	0.003684	0.003437
RS	60	14.420740	28.016351	363.710574	0.003866	0.003583
RS	61	15.676908	28.016351	380.521746	0.004044	0.003722
RS	62	17.041746	28.016351	396.775229	0.004217	0.003852
RS	63	18.524653	28.016351	8718.538128	0.092667	0.080750
PA	4+25*2+4+6 0.013727454 0.015361429 18.524653028 58.904449215 0.982131774 0.664456560 0.808592351 1.124809303 1.524810182 1.859636078 1.990072419 1.928817198 1.802583114 1.712687633 1.696012265 1.763683154 1.930598467 2.214176909 2.623285782 3.155096781 3.797690154 4.526615307 5.297168886 6.044143444 6.693803395 7.187220284 7.508153478 7.699869962 7.867033954 8.497006653 28.016351422
//
IT	4887
RD	21
LK	-226188.553783
QD	-142.232141 -> -124.671222
RI	0.0023800457
TR	0.013310	0.015405
MT	18.869863
MM	C_pi: 5.663343, n_recomb: 96483.201414
RS	0	0.000000	76.987654	10.426139	0.000108	0.000005
RS	1	0.008683	76.987654	11.330849	0.000117	0.000031
RS	2	0.018119	76.987654	12.314012	0.000128	0.000071
RS	3	0.028375	76.987654	13.382423	0.000139	0.000116
RS	4	0.039521	1.024865	1086.156220	0.011257	0.009506
RS	5	0.051635	1.024865	1166.107340	0.012086	0.011765
RS	6	0.064800	0.668067	1911.417498	0.019811	0.020098
RS	7	0.079109	0.668067	2031.706845	0.021058	0.022161
RS	8	0.094661	0.810865	1779.768909	0.018446	0.019584
RS	9	0.111562	0.810865	1892.946782	0.019619	0.020790
RS	10	0.129931	1.136180	1439.213938	0.014917	0.015797
RS	11	0.149895	1.136180	1536.007820	0.015920	0.016688
RS	12	0.171592	1.553897	1200.077039	0.012438	0.013012
RS	13	0.195173	1.553897	1284.029716	0.013308	0.013778
RS	14	0.220802	1.908822	1118.742115	0.011595	0.011978
RS	15	0.248655	1.908822	1197.774510	0.012414	0.012724
RS	16	0.278927	2.050843	1192.740667	0.012362	0.012650
RS	17	0.311828	2.050843	1275.121461	0.013216	0.013484
RS	18	0.347585	1.988446	1403.543036	0.014547	0.014845
RS	19	0.386447	1.988446	1495.084423	0.015496	0.015856
RS	20	0.428683	1.853659	1703.999576	0.017661	0.018120
RS	21	0.474586	1.853659	1805.382790	0.018712	0.019332
RS	22	0.524474	1.753991	2015.358846	0.020888	0.021664
RS	23	0.578694	1.753991	2121.757111	0.021991	0.022996
RS	24	0.637622	1.729011	2259.202721	0.023416	0.024566
RS	25	0.701666	1.729011	2363.505450	0.024497	0.025881
RS	26	0.771271	1.790491	2381.608333	0.024684	0.026122
RS	27	0.846920	1.790491	2478.292410	0.025686	0.027303
RS	28	0.929136	1.953618	2359.533776	0.024455	0.025987
RS	29	1.018492	1.953618	2446.672485	0.025359	0.026981
RS	30	1.115605	2.236345	2214.754120	0.022955	0.024366
RS	31	1.221150	2.236345	2293.352116	0.023769	0.025176
RS	32	1.335860	2.648355	2005.495100	0.020786	0.021920
RS	33	1.460529	2.648355	2077.241880	0.021530	0.022582
RS	34	1.596022	3.187705	1788.391684	0.018536	0.019327
RS	35	1.743280	3.187705	1854.397365	0.019220	0.019885
RS	36	1.903323	3.842995	1595.814106	0.016540	0.016994
RS	37	2.077262	3.842995	1656.669261	0.017171	0.017483
RS	38	2.266304	4.589334	1440.634343	0.014931	0.015090
RS	39	2.471759	4.589334	1496.707089	0.015513	0.015529
RS	40	2.695052	5.380027	1326.352190	0.013747	0.013658
RS	41	2.937734	5.380027	1377.883495	0.014281	0.014061
RS	42	3.201486	6.146252	1252.182375	0.012978	0.012685
RS	43	3.488139	6.146252	1299.193791	0.013465	0.013058
RS	44	3.799680	6.809942	1214.931299	0.012592	0.012130
RS	45	4.138271	6.809942	1256.994705	0.013028	0.012471
RS	46	4.506260	7.308746	1208.980736	0.012530	0.011925
RS	47	4.906200	7.308746	1244.905364	0.012903	0.012225
RS	48	5.340865	7.625468	1224.524593	0.012692	0.011967
RS	49	5.813270	7.625468	1252.113258	0.012978	0.012202
RS	50	6.326691	7.805340	1245.235724	0.012906	0.012087
RS	51	6.884691	7.805340	1261.479802	0.013075	0.012226
RS	52	7.491139	7.957170	1246.892904	0.012923	0.012044
RS	53	8.150242	7.957170	1249.218595	0.012948	0.012055
RS	54	8.866572	8.571224	1157.666526	0.011999	0.011129
RS	55	9.645098	8.571224	1151.162716	0.011931	0.011052
RS	56	10.491219	8.571224	1135.856882	0.011773	0.010884
RS	57	11.410805	8.571224	1111.346651	0.011519	0.010620
RS	58	12.410234	28.880211	334.154522	0.003463	0.003249
RS	59	13.496439	28.880211	351.965819	0.003648	0.003402
RS	60	14.676955	28.880211	369.693658	0.003832	0.003550
RS	61	15.959969	28.880211	387.134443	0.004012	0.003692
RS	62	17.354381	28.880211	404.054154	0.004188	0.003826
RS	63	18.869863	28.880211	9002.614909	0.093308	0.081558
PA	4+25*2+4+6 0.013309882 0.015405319 18.869862786 76.987654090 1.024864756 0.668067003 0.810865075 1.136179942 1.553897263 1.908821527 2.050842567 1.988446165 1.853659477 1.753991080 1.729011344 1.790490540 1.953618058 2.236344524 2.648354983 3.187704607 3.842994745 4.589333632 5.380027450 6.146252380 6.809942201 7.308746445 7.625468376 7.805339887 7.957170049 8.571224471 28.880211479
//
IT	4889
RD	22
LK	-226154.424389
QD	-131.002267 -> -115.536661
RI	0.0022690455
TR	0.012928	0.015439
MT	19.210036
MM	C_pi: 5.789249, n_recomb: 98740.623282
RS	0	0.000000	100.851046	8.165858	0.000083	0.000003
RS	1	0.008713	100.851046	8.877188	0.000090	0.000024
RS	2	0.018186	100.851046	9.650466	0.000098	0.000055
RS	3	0.028483	100.851046	10.491082	0.000106	0.000089
RS	4	0.039678	1.070040	1068.883369	0.010825	0.009149
RS	5	0.051849	1.070040	1148.420098	0.011631	0.011341
RS	6	0.065080	0.671420	1956.607602	0.019816	0.020133
RS	7	0.079463	0.671420	2080.312824	0.021068	0.022223
RS	8	0.095100	0.812253	1828.795332	0.018521	0.019707
RS	9	0.112100	0.812253	1945.462967	0.019703	0.020934
RS	10	0.130581	1.145987	1469.365728	0.014881	0.015799
RS	11	0.150672	1.145987	1568.692468	0.015887	0.016698
RS	12	0.172513	1.580938	1215.510751	0.012310	0.012912
RS	13	0.196258	1.580938	1301.121242	0.013177	0.013678
RS	14	0.222071	1.956033	1126.073793	0.011404	0.011810
RS	15	0.250134	1.956033	1206.273006	0.012217	0.012551
RS	16	0.280642	2.110193	1196.984516	0.012123	0.012433
RS	17	0.313808	2.110193	1280.454435	0.012968	0.013255
RS	18	0.349864	2.047183	1409.519423	0.014275	0.014591
RS	19	0.389061	2.047183	1502.496601	0.015217	0.015587
RS	20	0.431674	1.904128	1717.531416	0.017394	0.017858
RS	21	0.478000	1.904128	1821.058904	0.018443	0.019055
RS	22	0.528362	1.794813	2042.187052	0.020682	0.021445
RS	23	0.583113	1.794813	2151.524086	0.021790	0.022767
RS	24	0.642633	1.761582	2302.390045	0.023318	0.024438
RS	25	0.707341	1.761582	2410.143842	0.024409	0.025751
RS	26	0.777686	1.816889	2439.697624	0.024708	0.026106
RS	27	0.854160	1.816889	2539.881819	0.025723	0.027293
RS	28	0.937298	1.976212	2426.676332	0.024576	0.026067
RS	29	1.027680	1.976212	2517.020611	0.025491	0.027070
RS	30	1.125937	2.258015	2283.196375	0.023123	0.024498
RS	31	1.232755	2.258015	2364.628426	0.023948	0.025316
RS	32	1.348881	2.672791	2069.081540	0.020955	0.022058
RS	33	1.475125	2.672791	2143.368852	0.021707	0.022729
RS	34	1.612368	3.219500	1844.198349	0.018677	0.019442
RS	35	1.761570	3.219500	1912.529518	0.019369	0.020009
RS	36	1.923773	3.887318	1643.573186	0.016645	0.017077
RS	37	2.100108	3.887318	1706.578011	0.017283	0.017574
RS	38	2.291808	4.650954	1481.594248	0.015005	0.015144
RS	39	2.500211	4.650954	1539.660686	0.015593	0.015591
RS	40	2.726772	5.461748	1362.440010	0.013798	0.013693
RS	41	2.973075	5.461748	1415.826418	0.014339	0.014103
RS	42	3.240838	6.247222	1285.531784	0.013019	0.012713
RS	43	3.531932	6.247222	1334.273971	0.013513	0.013092
RS	44	3.848389	6.924914	1247.628390	0.012635	0.012161
RS	45	4.192420	6.924914	1291.293057	0.013078	0.012509
RS	46	4.566427	7.428998	1242.920611	0.012588	0.011971
RS	47	4.973022	7.428998	1280.263706	0.012966	0.012277
RS	48	5.415044	7.741293	1261.211728	0.012773	0.012036
RS	49	5.895581	7.741293	1289.900803	0.013064	0.012277
RS	50	6.417988	7.909017	1285.386517	0.013018	0.012186
RS	51	6.985913	7.909017	1302.182877	0.013188	0.012327
RS	52	7.603323	8.045106	1289.824689	0.013063	0.012170
RS	53	8.274528	8.045106	1291.898542	0.013084	0.012178
RS	54	9.004218	8.642006	1200.021213	0.012153	0.011270
RS	55	9.797486	8.642006	1192.542392	0.012078	0.011185
RS	56	10.659874	8.642006	1175.833641	0.011908	0.011009
RS	57	11.597403	8.642006	1149.490197	0.011642	0.010735
RS	58	12.616621	29.716811	338.638228	0.003430	0.003214
RS	59	13.724645	29.716811	356.966054	0.003615	0.003369
RS	60	14.929214	29.716811	375.248976	0.003800	0.003519
RS	61	16.238739	29.716811	393.282195	0.003983	0.003664
RS	62	17.662366	29.716811	410.829322	0.004161	0.003802
RS	63	19.210036	29.716811	9268.508290	0.093867	0.082278
PA	4+25*2+4+6 0.012927697 0.015438638 19.210035569 100.851046216 1.070040448 0.671420157 0.812252571 1.145986978 1.580937710 1.956032537 2.110193385 2.047183091 1.904128040 1.794812535 1.761581512 1.816889183 1.976211825 2.258014939 2.672790823 3.219500302 3.887317691 4.650953608 5.461748492 6.247221510 6.924913750 7.428998324 7.741292918 7.909016933 8.045106152 8.642005515 29.716811047
//
IT	5056
RD	23
LK	-226124.339787
QD	-121.110444 -> -107.436936
RI	0.0021813218
TR	0.012577	0.015463
MT	19.544909
MM	C_pi: 5.910142, n_recomb: 100864.167080
RS	0	0.000000	132.387172	6.370019	0.000063	0.000003
RS	1	0.008743	132.387172	6.926953	0.000069	0.000018
RS	2	0.018250	132.387172	7.532581	0.000075	0.000042
RS	3	0.028589	132.387172	8.191160	0.000081	0.000068
RS	4	0.039831	1.117868	1049.179437	0.010402	0.008798
RS	5	0.052056	1.117868	1128.071489	0.011184	0.010921
RS	6	0.065350	0.674583	1999.443767	0.019823	0.020166
RS	7	0.079807	0.674583	2126.416398	0.021082	0.022282
RS	8	0.095527	0.812870	1877.110447	0.018610	0.019841
RS	9	0.112621	0.812870	1997.190298	0.019801	0.021088
RS	10	0.131211	1.154333	1499.003023	0.014862	0.015815
RS	11	0.151425	1.154333	1600.800899	0.015871	0.016722
RS	12	0.173407	1.606001	1230.355977	0.012198	0.012825
RS	13	0.197311	1.606001	1317.556822	0.013063	0.013591
RS	14	0.223304	2.001303	1132.691388	0.011230	0.011657
RS	15	0.251570	2.001303	1213.975317	0.012036	0.012393
RS	16	0.282307	2.168083	1200.251283	0.011900	0.012230
RS	17	0.315732	2.168083	1284.702355	0.012737	0.013042
RS	18	0.352079	2.104953	1413.993421	0.014019	0.014351
RS	19	0.391604	2.104953	1508.259895	0.014953	0.015333
RS	20	0.434584	1.953925	1728.766427	0.017140	0.017609
RS	21	0.481322	1.953925	1834.254814	0.018185	0.018792
RS	22	0.532146	1.835087	2065.879345	0.020482	0.021234
RS	23	0.587414	1.835087	2177.960277	0.021593	0.022547
RS	24	0.647514	1.793665	2341.836593	0.023218	0.024312
RS	25	0.712868	1.793665	2452.865257	0.024319	0.025624
RS	26	0.783936	1.842819	2493.869635	0.024725	0.026088
RS	27	0.861217	1.842819	2597.408657	0.025752	0.027281
RS	28	0.945255	1.998320	2490.109528	0.024688	0.026143
RS	29	1.036640	1.998320	2583.537082	0.025614	0.027154
RS	30	1.136015	2.279131	2348.322655	0.023282	0.024624
RS	31	1.244078	2.279131	2432.478093	0.024116	0.025451
RS	32	1.361589	2.696542	2129.735318	0.021115	0.022189
RS	33	1.489374	2.696542	2206.460010	0.021876	0.022869
RS	34	1.628331	3.250443	1897.356578	0.018811	0.019552
RS	35	1.779437	3.250443	1967.917780	0.019511	0.020126
RS	36	1.943754	3.930621	1688.880815	0.016744	0.017155
RS	37	2.122437	3.930621	1753.947466	0.017389	0.017659
RS	38	2.316741	4.711454	1520.239747	0.015072	0.015194
RS	39	2.528034	4.711454	1580.218993	0.015667	0.015648
RS	40	2.757800	5.542312	1396.320729	0.013844	0.013724
RS	41	3.007653	5.542312	1451.488061	0.014391	0.014140
RS	42	3.279351	6.347057	1316.751583	0.013055	0.012736
RS	43	3.574804	6.347057	1367.158026	0.013554	0.013121
RS	44	3.896087	7.038736	1278.256561	0.012673	0.012188
RS	45	4.245460	7.038736	1323.465642	0.013121	0.012541
RS	46	4.625378	7.547992	1274.843981	0.012639	0.012012
RS	47	5.038511	7.547992	1313.560811	0.013023	0.012323
RS	48	5.487765	7.855669	1295.942803	0.012848	0.012101
RS	49	5.976296	7.855669	1325.700987	0.013143	0.012345
RS	50	6.507538	8.010964	1323.681205	0.013123	0.012279
RS	51	7.085227	8.010964	1341.008763	0.013295	0.012422
RS	52	7.713422	8.130928	1331.058966	0.013197	0.012290
RS	53	8.396540	8.130928	1332.859650	0.013214	0.012296
RS	54	9.139381	8.709527	1241.041733	0.012304	0.011406
RS	55	9.947168	8.709527	1232.537181	0.012220	0.011315
RS	56	10.825579	8.709527	1214.379918	0.012040	0.011130
RS	57	11.780788	8.709527	1186.164858	0.011760	0.010846
RS	58	12.819510	30.525868	342.799161	0.003399	0.003182
RS	59	13.949046	30.525868	361.612351	0.003585	0.003338
RS	60	15.177336	30.525868	380.417210	0.003772	0.003491
RS	61	16.513014	30.525868	399.007829	0.003956	0.003639
RS	62	17.965468	30.525868	417.145614	0.004136	0.003779
RS	63	19.544909	30.525868	9516.895459	0.094354	0.082918
PA	4+25*2+4+6 0.012577270 0.015462936 19.544908998 132.387171714 1.117868350 0.674582838 0.812869559 1.154333443 1.606001333 2.001302501 2.168083155 2.104953007 1.953925052 1.835087195 1.793664835 1.842819346 1.998319622 2.279131286 2.696542143 3.250442569 3.930620977 4.711453760 5.542311908 6.347056611 7.038735627 7.547991837 7.855668968 8.010964013 8.130927824 8.709527364 30.525867691
//
IT	4867
RD	24
LK	-226097.716860
QD	-112.367573 -> -100.231283
RI	0.0021120237
TR	0.012255	0.015479
MT	19.874492
MM	C_pi: 6.026172, n_recomb: 102860.824410
RS	0	0.000000	174.077294	4.952135	0.000048	0.000002
RS	1	0.008772	174.077294	5.386614	0.000052	0.000014
RS	2	0.018313	174.077294	5.859223	0.000057	0.000032
RS	3	0.028690	174.077294	6.373308	0.000062	0.000052
RS	4	0.039979	1.168506	1027.394927	0.009988	0.008454
RS	5	0.052257	1.168506	1105.433770	0.010747	0.010508
RS	6	0.065612	0.677602	2039.951758	0.019832	0.020197
RS	7	0.080139	0.677602	2170.045362	0.021097	0.022337
RS	8	0.095940	0.812810	1924.723465	0.018712	0.019983
RS	9	0.113127	0.812810	2048.139375	0.019912	0.021251
RS	10	0.131822	1.161338	1528.165283	0.014857	0.015841
RS	11	0.152157	1.161338	1632.376273	0.015870	0.016758
RS	12	0.174275	1.629181	1244.680119	0.012101	0.012749
RS	13	0.198333	1.629181	1333.409940	0.012963	0.013517
RS	14	0.224502	2.044654	1138.697025	0.011070	0.011516
RS	15	0.252966	2.044654	1220.992313	0.011870	0.012248
RS	16	0.283926	2.224497	1202.678143	0.011692	0.012040
RS	17	0.317603	2.224497	1288.013494	0.012522	0.012843
RS	18	0.354233	2.161719	1417.162639	0.013777	0.014124
RS	19	0.394077	2.161719	1512.585487	0.014705	0.015094
RS	20	0.437415	2.003009	1737.969693	0.016896	0.017372
RS	21	0.484555	2.003009	1845.249380	0.017939	0.018542
RS	22	0.535830	1.874785	2086.731416	0.020287	0.021031
RS	23	0.591602	1.874785	2201.371658	0.021401	0.022336
RS	24	0.652266	1.825221	2377.849797	0.023117	0.024190
RS	25	0.718252	1.825221	2491.982925	0.024227	0.025501
RS	26	0.790026	1.868243	2544.389658	0.024736	0.026069
RS	27	0.868095	1.868243	2651.140475	0.025774	0.027267
RS	28	0.953013	2.019907	2550.037499	0.024791	0.026214
RS	29	1.045379	2.019907	2646.426939	0.025728	0.027233
RS	30	1.145847	2.299659	2410.289589	0.023433	0.024745
RS	31	1.255127	2.299659	2497.058471	0.024276	0.025580
RS	32	1.373994	2.719585	2187.574006	0.021267	0.022316
RS	33	1.503286	2.719585	2266.633842	0.022036	0.023003
RS	34	1.643920	3.280517	1947.963349	0.018938	0.019656
RS	35	1.796890	3.280517	2020.660145	0.019645	0.020239
RS	36	1.963277	3.972912	1731.819683	0.016837	0.017229
RS	37	2.144259	3.972912	1798.861382	0.017488	0.017739
RS	38	2.341117	4.770845	1556.652586	0.015134	0.015239
RS	39	2.555242	4.770845	1618.464695	0.015735	0.015699
RS	40	2.788149	5.621761	1428.067773	0.013883	0.013750
RS	41	3.041485	5.621761	1484.942662	0.014436	0.014172
RS	42	3.317043	6.445806	1345.914439	0.013085	0.012754
RS	43	3.616773	6.445806	1397.919194	0.013590	0.013145
RS	44	3.942793	7.151483	1306.880711	0.012705	0.012210
RS	45	4.297410	7.151483	1353.577762	0.013159	0.012569
RS	46	4.683133	7.665839	1304.804337	0.012685	0.012048
RS	47	5.102690	7.665839	1344.850655	0.013074	0.012364
RS	48	5.559049	7.968717	1328.762472	0.012918	0.012160
RS	49	6.055437	7.968717	1359.559332	0.013217	0.012408
RS	50	6.595367	8.111325	1360.152021	0.013223	0.012367
RS	51	7.182658	8.111325	1377.991691	0.013397	0.012512
RS	52	7.821463	8.214821	1370.615567	0.013325	0.012405
RS	53	8.516301	8.214821	1372.125606	0.013340	0.012409
RS	54	9.272088	8.774070	1280.738854	0.012451	0.011539
RS	55	10.094169	8.774070	1271.162697	0.012358	0.011441
RS	56	10.988360	8.774070	1251.516813	0.012167	0.011247
RS	57	11.960986	8.774070	1221.397801	0.011874	0.010951
RS	58	13.018927	31.307607	346.668697	0.003370	0.003152
RS	59	14.169666	31.307607	365.938187	0.003558	0.003310
RS	60	15.421343	31.307607	385.233943	0.003745	0.003465
RS	61	16.782812	31.307607	404.349018	0.003931	0.003615
RS	62	18.263703	31.307607	423.042734	0.004113	0.003759
RS	63	19.874492	31.307607	9748.463603	0.094773	0.083485
PA	4+25*2+4+6 0.012255283 0.015479411 19.874492243 174.077294153 1.168505662 0.677601997 0.812809868 1.161337928 1.629180601 2.044654232 2.224496787 2.161719385 2.003009086 1.874785470 1.825221469 1.868242611 2.019906961 2.299658826 2.719584528 3.280517446 3.972911918 4.770844778 5.621761480 6.445805659 7.151483166 7.665839230 7.968717130 8.111325388 8.214821131 8.774069545 31.307606957
//
IT	5374
RD	25
LK	-226074.064890
QD	-104.615078 -> -93.801263
RI	0.0020569788
TR	0.011959	0.015489
MT	20.198678
MM	C_pi: 6.137451, n_recomb: 104737.249308
RS	0	0.000000	229.252746	3.837766	0.000037	0.000002
RS	1	0.008799	229.252746	4.175596	0.000040	0.000011
RS	2	0.018373	229.252746	4.543176	0.000043	0.000024
RS	3	0.028789	229.252746	4.943130	0.000047	0.000040
RS	4	0.040122	1.222139	1003.835183	0.009584	0.008117
RS	5	0.052452	1.222139	1080.832086	0.010319	0.010101
RS	6	0.065867	0.680533	2078.110587	0.019841	0.020226
RS	7	0.080462	0.680533	2211.178688	0.021112	0.022387
RS	8	0.096341	0.812156	1971.641639	0.018825	0.020133
RS	9	0.113618	0.812156	2098.318508	0.020034	0.021422
RS	10	0.132415	1.167103	1556.894321	0.014865	0.015878
RS	11	0.152866	1.167103	1663.463878	0.015882	0.016804
RS	12	0.175117	1.650554	1258.548340	0.012016	0.012685
RS	13	0.199326	1.650554	1348.751392	0.012877	0.013455
RS	14	0.225665	2.086110	1144.178998	0.010924	0.011386
RS	15	0.254321	2.086110	1227.419943	0.011719	0.012114
RS	16	0.285499	2.279383	1204.402866	0.011499	0.011862
RS	17	0.319421	2.279383	1290.536483	0.012322	0.012657
RS	18	0.356327	2.217438	1419.204294	0.013550	0.013911
RS	19	0.396481	2.217438	1515.663049	0.014471	0.014868
RS	20	0.440169	2.051330	1745.383274	0.016664	0.017147
RS	21	0.487700	2.051330	1854.297697	0.017704	0.018305
RS	22	0.539414	1.913849	2105.040726	0.020098	0.020836
RS	23	0.595679	1.913849	2222.066297	0.021216	0.022134
RS	24	0.656894	1.856208	2410.716333	0.023017	0.024071
RS	25	0.723497	1.856208	2527.789457	0.024135	0.025382
RS	26	0.795959	1.893115	2591.513227	0.024743	0.026050
RS	27	0.874798	1.893115	2701.335282	0.025792	0.027252
RS	28	0.960575	2.040929	2606.666209	0.024888	0.026283
RS	29	1.053899	2.040929	2705.897058	0.025835	0.027308
RS	30	1.155435	2.319564	2469.244481	0.023576	0.024862
RS	31	1.265905	2.319564	2558.517658	0.024428	0.025705
RS	32	1.386097	2.741888	2242.711914	0.021413	0.022438
RS	33	1.516864	2.741888	2324.005578	0.022189	0.023133
RS	34	1.659139	3.309701	1996.113954	0.019058	0.019757
RS	35	1.813932	3.309701	2070.852919	0.019772	0.020346
RS	36	1.982347	4.014165	1772.478129	0.016923	0.017298
RS	37	2.165580	4.014165	1841.409077	0.017581	0.017815
RS	38	2.364938	4.829117	1590.912035	0.015190	0.015280
RS	39	2.581837	4.829117	1654.477981	0.015796	0.015746
RS	40	2.817823	5.700088	1457.758670	0.013918	0.013772
RS	41	3.074573	5.700088	1516.268484	0.014477	0.014200
RS	42	3.353917	6.543480	1373.091057	0.013110	0.012768
RS	43	3.657840	6.543480	1426.628716	0.013621	0.013165
RS	44	3.988507	7.263185	1333.564827	0.012732	0.012227
RS	45	4.348271	7.263185	1381.693752	0.013192	0.012592
RS	46	4.739692	7.782577	1332.858619	0.012726	0.012079
RS	47	5.165556	7.782577	1374.190450	0.013120	0.012400
RS	48	5.628892	8.080491	1359.716623	0.012982	0.012213
RS	49	6.133000	8.080491	1391.522376	0.013286	0.012466
RS	50	6.681466	8.210178	1394.832143	0.013317	0.012449
RS	51	7.278194	8.210178	1413.166567	0.013492	0.012596
RS	52	7.927431	8.296887	1408.517343	0.013448	0.012515
RS	53	8.633796	8.296887	1409.722621	0.013460	0.012516
RS	54	9.402317	8.835822	1319.123671	0.012595	0.011668
RS	55	10.238463	8.835822	1308.434689	0.012493	0.011563
RS	56	11.148185	8.835822	1287.265335	0.012290	0.011359
RS	57	12.137957	8.835822	1255.215849	0.011984	0.011053
RS	58	13.214823	32.062191	350.272927	0.003344	0.003125
RS	59	14.386446	32.062191	369.971501	0.003532	0.003285
RS	60	15.661166	32.062191	389.728996	0.003721	0.003441
RS	61	17.048053	32.062191	409.337470	0.003908	0.003593
RS	62	18.556977	32.062191	428.554257	0.004092	0.003739
RS	63	20.198678	32.062191	9963.903157	0.095132	0.083986
PA	4+25*2+4+6 0.011958890 0.015489191 20.198677915 229.252746324 1.222139361 0.680533213 0.812156024 1.167102941 1.650553792 2.086109834 2.279382824 2.217437606 2.051329968 1.913849163 1.856207950 1.893115073 2.040929038 2.319563633 2.741888173 3.309700516 4.014165069 4.829116753 5.700087824 6.543480046 7.263185022 7.782576711 8.080491471 8.210178144 8.296887004 8.835822469 32.062191372
//
CC
CC	Brief Description of the file format:
CC	  CC  comments
CC	  MM  useful-messages
CC	  RD  round-of-iterations
CC	  LL  \log[P(sequence)]
CC	  QD  Q-before-opt Q-after-opt
CC	  TR  \theta_0 \rho_0
CC	  RS  k t_k \lambda_k \pi_k \sum_{l\not=k}A_{kl} A_{kk}
CC	  DC  begin end best-k t_k+\Delta_k max-prob
CC
MM	Version: 0.6.5-r67
MM	pattern:4+25*2+4+6, n:63, n_free_lambdas:28
MM	n_iterations:25, skip:1, max_t:5, theta/rho:5
MM	is_decoding:0
MM	n_seqs:17, sum_L:1121490, sum_n:74333
RD	0
LK	0.000000
QD	0.000000 -> 0.000000
RI	inf
TR	0.068579	0.013716
MT	5.000000
MM	C_pi: 1.000000, n_recomb: 15277.425071
RS	0	0.000000	1.000000	97.402527	0.006376	0.000000
RS	1	0.006440	1.000000	102.992965	0.006742	0.000000
RS	2	0.013294	1.000000	108.857980	0.007125	0.000000
RS	3	0.020590	1.000000	115.004934	0.007528	0.000000
RS	4	0.028356	1.000000	121.440489	0.007949	0.000000
RS	5	0.036622	1.000000	128.170451	0.008390	0.000000
RS	6	0.045421	1.000000	135.199581	0.008850	0.000000
RS	7	0.054785	1.000000	142.531399	0.009330	0.000000
RS	8	0.064753	1.000000	150.167960	0.009829	0.000000
RS	9	0.075363	1.000000	158.109605	0.010349	0.000000
RS	10	0.086656	1.000000	166.354697	0.010889	0.000000
RS	11	0.098677	1.000000	174.899327	0.011448	0.000000
RS	12	0.111471	1.000000	183.736999	0.012027	0.000000
RS	13	0.125090	1.000000	192.858293	0.012624	0.000000
RS	14	0.139585	1.000000	202.250508	0.013239	0.000000
RS	15	0.155014	1.000000	211.897285	0.013870	0.000000
RS	16	0.171437	1.000000	221.778209	0.014517	0.000000
RS	17	0.188917	1.000000	231.868410	0.015177	0.000000
RS	18	0.207523	1.000000	242.138147	0.015849	0.000000
RS	19	0.227327	1.000000	252.552402	0.016531	0.000000
RS	20	0.248406	1.000000	263.070474	0.017220	0.000000
RS	21	0.270843	1.000000	273.645605	0.017912	0.000000
RS	22	0.294725	1.000000	284.224630	0.018604	0.000000
RS	23	0.320144	1.000000	294.747681	0.019293	0.000000
RS	24	0.347201	1.000000	305.147956	0.019974	0.000000
RS	25	0.376000	1.000000	315.351574	0.020642	0.000000
RS	26	0.406654	1.000000	325.277545	0.021291	0.000000
RS	27	0.439282	1.000000	334.837863	0.021917	0.000000
RS	28	0.474011	1.000000	343.937773	0.022513	0.000000
RS	29	0.510976	1.000000	352.476218	0.023072	0.000000
RS	30	0.550322	1.000000	360.346508	0.023587	0.000000
RS	31	0.592202	1.000000	367.437238	0.024051	0.000000
RS	32	0.636779	1.000000	373.633475	0.024457	0.000000
RS	33	0.684227	1.000000	378.818248	0.024796	0.000000
RS	34	0.734730	1.000000	382.874348	0.025061	0.000000
RS	35	0.788485	1.000000	385.686461	0.025246	0.000000
RS	36	0.845702	1.000000	387.143622	0.025341	0.000000
RS	37	0.906604	1.000000	387.141980	0.025341	0.000000
RS	38	0.971428	1.000000	385.587853	0.025239	0.000000
RS	39	1.040426	1.000000	382.401009	0.025030	0.000000
RS	40	1.113868	1.000000	377.518106	0.024711	0.000000
RS	41	1.192040	1.000000	370.896205	0.024277	0.000000
RS	42	1.275245	1.000000	362.516216	0.023729	0.000000
RS	43	1.363809	1.000000	352.386141	0.023066	0.000000
RS	44	1.458076	1.000000	340.543941	0.022291	0.000000
RS	45	1.558414	1.000000	327.059836	0.021408	0.000000
RS	46	1.665214	1.000000	312.037839	0.020425	0.000000
RS	47	1.778891	1.000000	295.616318	0.019350	0.000000
RS	48	1.899889	1.000000	277.967398	0.018195	0.000000
RS	49	2.028679	1.000000	259.295043	0.016972	0.000000
RS	50	2.165763	1.000000	239.831701	0.015698	0.000000
RS	51	2.311675	1.000000	219.833456	0.014389	0.000000
RS	52	2.466983	1.000000	199.573735	0.013063	0.000000
RS	53	2.632293	1.000000	179.335698	0.011739	0.000000
RS	54	2.808249	1.000000	159.403550	0.010434	0.000000
RS	55	2.995536	1.000000	140.053148	0.009167	0.000000
RS	56	3.194884	1.000000	121.542356	0.007956	0.000000
RS	57	3.407070	1.000000	104.101690	0.006814	0.000000
RS	58	3.632920	1.000000	87.925861	0.005755	0.000000
RS	59	3.873315	1.000000	73.166800	0.004789	0.000000
RS	60	4.129191	1.000000	59.928707	0.003923	0.000000
RS	61	4.401545	1.000000	48.265567	0.003159	0.000000
RS	62	4.691438	1.000000	38.181368	0.002499	0.000000
RS	63	5.000000	1.000000	106.444162	0.006967	0.000000
PA	4+25*2+4+6 0.068579285 0.013715857 5.000000000 1.000000000 1.000000000 1.000000000 1.000000000 1.000000000 1.000000000 1.000000000 1.000000000 1.000000000 1.000000000 1.000000000 1.000000000 1.000000000 1.000000000 1.000000000 1.000000000 1.000000000 1.000000000 1.000000000 1.000000000 1.000000000 1.000000000 1.000000000 1.000000000 1.000000000 1.000000000 1.000000000 1.000000000
//
IT	5869
RD	1
LK	-219919.629689
QD	-4889.576248 -> -1842.519682
RI	0.0822432522
TR	0.046223	0.009274
MT	8.987988
MM	C_pi: 1.380788, n_recomb: 14270.245056
RS	0	0.000000	0.269260	385.436121	0.027010	0.001453
RS	1	0.007420	0.269260	402.387275	0.028198	0.009160
RS	2	0.015391	0.269260	419.195369	0.029375	0.020980
RS	3	0.023954	0.269260	435.713396	0.030533	0.029542
RS	4	0.033152	0.284754	427.619463	0.029966	0.032460
RS	5	0.043032	0.284754	443.138979	0.031053	0.033581
RS	6	0.053646	0.355486	368.325543	0.025811	0.034093
RS	7	0.065047	0.355486	382.736430	0.026821	0.033375
RS	8	0.077294	0.461165	307.110656	0.021521	0.031037
RS	9	0.090450	0.461165	320.303989	0.022446	0.027497
RS	10	0.104582	0.593922	259.774367	0.018204	0.023805
RS	11	0.119763	0.593922	271.771566	0.019045	0.020860
RS	12	0.136070	0.723346	233.606086	0.016370	0.018885
RS	13	0.153588	0.723346	244.738070	0.017150	0.017673
RS	14	0.172405	0.837085	221.569486	0.015527	0.016978
RS	15	0.192619	0.837085	232.147646	0.016268	0.016631
RS	16	0.214332	0.938312	216.913696	0.015200	0.016506
RS	17	0.237657	0.938312	227.105591	0.015915	0.016499
RS	18	0.262712	1.034271	215.590726	0.015108	0.016527
RS	19	0.289627	1.034271	225.451930	0.015799	0.016535
RS	20	0.318539	1.129493	215.729867	0.015117	0.016506
RS	21	0.349596	1.129493	225.257472	0.015785	0.016450
RS	22	0.382958	1.224432	216.777661	0.015191	0.016386
RS	23	0.418795	1.224432	225.941272	0.015833	0.016326
RS	24	0.457292	1.319638	218.278372	0.015296	0.016268
RS	25	0.498646	1.319638	227.024115	0.015909	0.016202
RS	26	0.543067	1.417308	219.594352	0.015388	0.016115
RS	27	0.590786	1.417308	227.848431	0.015967	0.015998
RS	28	0.642045	1.519181	220.277628	0.015436	0.015845
RS	29	0.697108	1.519181	227.955664	0.015974	0.015655
RS	30	0.756256	1.625202	220.200725	0.015431	0.015431
RS	31	0.819794	1.625202	227.212973	0.015922	0.015176
RS	32	0.888046	1.733826	219.413019	0.015376	0.014897
RS	33	0.961363	1.733826	225.663057	0.015814	0.014603
RS	34	1.040121	1.842718	217.984244	0.015275	0.014303
RS	35	1.124722	1.842718	223.364751	0.015652	0.014006
RS	36	1.215602	1.949594	215.885500	0.015128	0.013718
RS	37	1.313225	1.949594	220.275550	0.015436	0.013444
RS	38	1.418092	2.052942	212.933868	0.014922	0.013182
RS	39	1.530740	2.052942	216.201505	0.015151	0.012932
RS	40	1.651748	2.152229	208.820586	0.014633	0.012692
RS	41	1.781735	2.152229	210.831906	0.014774	0.012458
RS	42	1.921367	2.247554	203.195969	0.014239	0.012228
RS	43	2.071361	2.247554	203.828887	0.014283	0.012000
RS	44	2.232484	2.339479	195.726807	0.013716	0.011771
RS	45	2.405564	2.339479	194.889021	0.013657	0.011538
RS	46	2.591487	2.429056	186.138481	0.013044	0.011299
RS	47	2.791207	2.429056	183.789298	0.012879	0.011053
RS	48	3.005746	2.517796	174.269423	0.012212	0.010797
RS	49	3.236205	2.517796	170.442647	0.011944	0.010531
RS	50	3.483765	2.607623	160.127715	0.011221	0.010257
RS	51	3.749695	2.607623	154.950916	0.010858	0.009972
RS	52	4.035358	2.701383	143.908407	0.010085	0.009679
RS	53	4.342218	2.701383	137.617209	0.009644	0.009376
RS	54	4.671849	2.862224	123.584011	0.008660	0.009061
RS	55	5.025939	2.862224	116.974878	0.008197	0.008736
RS	56	5.406305	2.862224	109.684913	0.007686	0.008398
RS	57	5.814895	2.862224	101.817638	0.007135	0.008049
RS	58	6.253804	3.680063	74.029185	0.005188	0.007690
RS	59	6.725282	3.680063	69.788534	0.004890	0.007324
RS	60	7.231746	3.680063	65.156625	0.004566	0.006958
RS	61	7.775791	3.680063	60.202502	0.004219	0.006599
RS	62	8.360207	3.680063	55.006864	0.003855	0.006258
RS	63	8.987988	3.680063	301.006221	0.021093	0.037757
PA	4+25*2+4+6 0.046222927 0.009274298 8.987988234 0.269259930 0.284753799 0.355485618 0.461165428 0.593921721 0.723345816 0.837084770 0.938312054 1.034270704 1.129493117 1.224432468 1.319637537 1.417307854 1.519180894 1.625201702 1.733825684 1.842717707 1.949594021 2.052942276 2.152228832 2.247553825 2.339479446 2.429056048 2.517796040 2.607623458 2.701383173 2.862224102 3.680062830
//
IT	4805
RD	2
LK	-215094.554631
QD	-2047.987701 -> -1073.140188
RI	0.0933172379
TR	0.038372	0.008895
MT	11.059940
MM	C_pi: 1.834034, n_recomb: 18147.462792
RS	0	0.000000	0.284209	485.533452	0.026755	0.001049
RS	1	0.007771	0.284209	508.631354	0.028028	0.006646
RS	2	0.016146	0.284209	531.655098	0.029296	0.014791
RS	3	0.025172	0.284209	554.402744	0.030550	0.024022
RS	4	0.034899	0.241650	676.018810	0.037251	0.030221
RS	5	0.045383	0.241650	696.490615	0.038380	0.035806
RS	6	0.056681	0.298076	582.464230	0.032096	0.032294
RS	7	0.068857	0.298076	601.688331	0.033156	0.035390
RS	8	0.081979	0.400076	464.341116	0.025587	0.029173
RS	9	0.096121	0.400076	482.418341	0.026583	0.030336
RS	10	0.111361	0.547429	367.260536	0.020238	0.023801
RS	11	0.127787	0.547429	383.685473	0.021143	0.023562
RS	12	0.145488	0.708804	310.057935	0.017085	0.019056
RS	13	0.164566	0.708804	324.969544	0.017907	0.018967
RS	14	0.185125	0.856189	282.112178	0.015546	0.016593
RS	15	0.207283	0.856189	296.002121	0.016311	0.017098
RS	16	0.231162	0.983950	270.211971	0.014890	0.015949
RS	17	0.256898	0.983950	283.439513	0.015619	0.016855
RS	18	0.284633	1.101209	265.525169	0.014632	0.016253
RS	19	0.314523	1.101209	278.242883	0.015332	0.017292
RS	20	0.346736	1.218727	263.278809	0.014508	0.016797
RS	21	0.381453	1.218727	275.510634	0.015182	0.017733
RS	22	0.418868	1.340780	261.858949	0.014430	0.017184
RS	23	0.459190	1.340780	273.580454	0.015075	0.017983
RS	24	0.502645	1.469226	260.605284	0.014360	0.017408
RS	25	0.549478	1.469226	271.769766	0.014976	0.018109
RS	26	0.599950	1.609725	258.430374	0.014241	0.017478
RS	27	0.654344	1.609725	268.975535	0.014822	0.018034
RS	28	0.712965	1.769144	254.482488	0.014023	0.017270
RS	29	0.776142	1.769144	264.349829	0.014567	0.017631
RS	30	0.844228	1.950415	248.843580	0.013712	0.016736
RS	31	0.917606	1.950415	257.991882	0.014216	0.016910
RS	32	0.996686	2.151438	242.246274	0.013349	0.015942
RS	33	1.081911	2.151438	250.646776	0.013812	0.015971
RS	34	1.173759	2.366070	235.555483	0.012980	0.015011
RS	35	1.272745	2.366070	243.177484	0.013400	0.014967
RS	36	1.379423	2.586271	229.375851	0.012640	0.014092
RS	37	1.494392	2.586271	236.172367	0.013014	0.014033
RS	38	1.618295	2.805561	223.817481	0.012333	0.013269
RS	39	1.751826	2.805561	229.718175	0.012658	0.013208
RS	40	1.895735	3.020377	218.602052	0.012046	0.012537
RS	41	2.050826	3.020377	223.514564	0.012317	0.012468
RS	42	2.217971	3.229066	213.302214	0.011754	0.011866
RS	43	2.398104	3.229066	217.118052	0.011964	0.011784
RS	44	2.592236	3.431268	207.449460	0.011431	0.011233
RS	45	2.801454	3.431268	210.053761	0.011575	0.011134
RS	46	3.026930	3.628137	200.558090	0.011052	0.010617
RS	47	3.269929	3.628137	201.845202	0.011123	0.010500
RS	48	3.531812	3.821989	192.188580	0.010590	0.010008
RS	49	3.814046	3.821989	192.081661	0.010584	0.009877
RS	50	4.118213	4.016472	181.984443	0.010028	0.009405
RS	51	4.446017	4.016472	180.458957	0.009944	0.009265
RS	52	4.799295	4.219175	169.630681	0.009347	0.008801
RS	53	5.180027	4.219175	166.749203	0.009189	0.008646
RS	54	5.590347	4.578177	150.594732	0.008298	0.008009
RS	55	6.032553	4.578177	147.103900	0.008106	0.007849
RS	56	6.509124	4.578177	142.600648	0.007858	0.007647
RS	57	7.022729	4.578177	137.102066	0.007555	0.007401
RS	58	7.576248	6.719951	90.844268	0.005006	0.005632
RS	59	8.172782	6.719951	89.521264	0.004933	0.005574
RS	60	8.815673	6.719951	87.605691	0.004827	0.005483
RS	61	9.508525	6.719951	85.090438	0.004689	0.005360
RS	62	10.255219	6.719951	81.981919	0.004518	0.005207
RS	63	11.059940	6.719951	663.942057	0.036586	0.042781
PA	4+25*2+4+6 0.038372299 0.008894902 11.059940086 0.284209256 0.241650331 0.298075885 0.400076103 0.547428979 0.708804411 0.856189037 0.983949551 1.101208863 1.218726839 1.340779569 1.469225890 1.609725383 1.769144462 1.950414548 2.151438219 2.366069598 2.586271147 2.805560779 3.020377274 3.229065641 3.431267831 3.628137461 3.821989493 4.016472395 4.219174823 4.578177098 6.719951472
//
IT	5113
RD	3
LK	-213472.691624
QD	-1296.237151 -> -865.127901
RI	0.0773854383
TR	0.034094	0.009296
MT	12.103686
MM	C_pi: 2.272281, n_recomb: 23441.372320
RS	0	0.000000	0.377275	482.140568	0.020568	0.000763
RS	1	0.007924	0.377275	509.128325	0.021719	0.004907
RS	2	0.016476	0.377275	536.699143	0.022895	0.010850
RS	3	0.025706	0.377275	564.709632	0.024090	0.017751
RS	4	0.035667	0.250644	886.215604	0.037806	0.028654
RS	5	0.046418	0.250644	914.788250	0.039025	0.034987
RS	6	0.058021	0.294895	802.740551	0.034245	0.032580
RS	7	0.070542	0.294895	828.998938	0.035365	0.036245
RS	8	0.084057	0.393874	642.695682	0.027417	0.029453
RS	9	0.098642	0.393874	667.482667	0.028475	0.031495
RS	10	0.114382	0.549685	498.236081	0.021255	0.024096
RS	11	0.131370	0.549685	520.761404	0.022215	0.024742
RS	12	0.149705	0.732433	409.285166	0.017460	0.019382
RS	13	0.169492	0.732433	429.527478	0.018323	0.019660
RS	14	0.190847	0.902558	366.072760	0.015617	0.016657
RS	15	0.213894	0.902558	384.775318	0.016414	0.017280
RS	16	0.238768	1.043264	349.853107	0.014925	0.015809
RS	17	0.265613	1.043264	367.658876	0.015684	0.016814
RS	18	0.294585	1.162865	346.433318	0.014779	0.016107
RS	19	0.325853	1.162865	363.635254	0.015513	0.017336
RS	20	0.359598	1.277862	347.064414	0.014806	0.016855
RS	21	0.396018	1.277862	363.696988	0.015515	0.018077
RS	22	0.435323	1.397709	348.127278	0.014851	0.017542
RS	23	0.477743	1.397709	364.120825	0.015533	0.018640
RS	24	0.523525	1.526561	348.354446	0.014861	0.018008
RS	25	0.572934	1.526561	363.607827	0.015511	0.018999
RS	26	0.626259	1.673216	345.916604	0.014757	0.018230
RS	27	0.683809	1.673216	360.316997	0.015371	0.019080
RS	28	0.745920	1.850201	339.107520	0.014466	0.018074
RS	29	0.812953	1.850201	352.567654	0.015040	0.018707
RS	30	0.885297	2.065388	328.117011	0.013997	0.017463
RS	31	0.963374	2.065388	340.601848	0.014530	0.017873
RS	32	1.047638	2.318491	314.745112	0.013427	0.016501
RS	33	1.138579	2.318491	326.258897	0.013918	0.016731
RS	34	1.236727	2.601678	301.163402	0.012848	0.015372
RS	35	1.342652	2.601678	311.719746	0.013298	0.015494
RS	36	1.456971	2.902183	288.984844	0.012328	0.014267
RS	37	1.580349	2.902183	298.580864	0.012737	0.014348
RS	38	1.713504	3.208442	278.739119	0.011891	0.013295
RS	39	1.857209	3.208442	287.341850	0.012258	0.013357
RS	40	2.012303	3.513435	270.121637	0.011523	0.012456
RS	41	2.179686	3.513435	277.665920	0.011845	0.012495
RS	42	2.360334	3.813033	262.548455	0.011200	0.011713
RS	43	2.555296	3.813033	268.939583	0.011473	0.011725
RS	44	2.765707	4.104785	255.384297	0.010895	0.011034
RS	45	2.992792	4.104785	260.503706	0.011113	0.011020
RS	46	3.237872	4.388360	247.956554	0.010578	0.010396
RS	47	3.502372	4.388360	251.673584	0.010736	0.010358
RS	48	3.787832	4.665070	239.621455	0.010222	0.009787
RS	49	4.095912	4.665070	241.810085	0.010316	0.009733
RS	50	4.428405	4.938655	229.760377	0.009801	0.009204
RS	51	4.787246	4.938655	230.324310	0.009826	0.009138
RS	52	5.174522	5.220866	217.625853	0.009284	0.008628
RS	53	5.592486	5.220866	216.549306	0.009238	0.008542
RS	54	6.043571	5.729174	195.897383	0.008357	0.007788
RS	55	6.530401	5.729174	193.996384	0.008276	0.007694
RS	56	7.055808	5.729174	190.808558	0.008140	0.007553
RS	57	7.622850	5.729174	186.297292	0.007947	0.007363
RS	58	8.234826	9.182586	115.017976	0.004907	0.004952
RS	59	8.895295	9.182586	115.545988	0.004929	0.004957
RS	60	9.608102	9.182586	115.418092	0.004924	0.004932
RS	61	10.377393	9.182586	114.584671	0.004888	0.004875
RS	62	11.207644	9.182586	113.005841	0.004821	0.004787
RS	63	12.103686	9.182586	1149.343645	0.049031	0.046387
PA	4+25*2+4+6 0.034093590 0.009295831 12.103686492 0.377275011 0.250643866 0.294894792 0.393874324 0.549684839 0.732432892 0.902558295 1.043263755 1.162864738 1.277861898 1.397709023 1.526561480 1.673215504 1.850201174 2.065387663 2.318491393 2.601677849 2.902182791 3.208441946 3.513435049 3.813033018 4.104784905 4.388359687 4.665069836 4.938654746 5.220865502 5.729174453 9.182585913
//
IT	4335
RD	4
LK	-212710.507535
QD	-1015.863494 -> -755.306866
RI	0.0588523729
TR	0.031152	0.009869
MT	12.716757
MM	C_pi: 2.615749, n_recomb: 28582.743619
RS	0	0.000000	0.511815	438.098961	0.015327	0.000583
RS	1	0.008008	0.511815	465.564905	0.016288	0.003750
RS	2	0.016658	0.511815	494.110210	0.017287	0.008224
RS	3	0.026000	0.511815	523.670141	0.018321	0.013346
RS	4	0.036090	0.267603	1049.679553	0.036724	0.027600
RS	5	0.046989	0.267603	1086.794769	0.038023	0.033861
RS	6	0.058760	0.299813	1003.481340	0.035108	0.033117
RS	7	0.071474	0.299813	1037.160014	0.036286	0.036767
RS	8	0.085206	0.396439	812.689788	0.028433	0.029987
RS	9	0.100037	0.396439	844.345764	0.029540	0.032150
RS	10	0.116057	0.559176	623.928277	0.021829	0.024304
RS	11	0.133359	0.559176	652.614400	0.022832	0.025245
RS	12	0.152047	0.760163	503.230370	0.017606	0.019444
RS	13	0.172231	0.760163	528.782664	0.018500	0.019888
RS	14	0.194032	0.950967	444.544843	0.015553	0.016579
RS	15	0.217579	0.950967	467.996438	0.016373	0.017200
RS	16	0.243012	1.102813	424.816980	0.014863	0.015611
RS	17	0.270481	1.102813	447.168297	0.015645	0.016554
RS	18	0.300150	1.221189	424.787879	0.014862	0.015881
RS	19	0.332194	1.221189	446.529097	0.015622	0.017072
RS	20	0.366805	1.327341	431.433235	0.015094	0.016728
RS	21	0.404188	1.327341	452.621131	0.015835	0.017985
RS	22	0.444565	1.435998	438.439748	0.015339	0.017619
RS	23	0.488175	1.435998	458.932908	0.016056	0.018801
RS	24	0.535277	1.553954	443.398815	0.015513	0.018298
RS	25	0.586151	1.553954	462.998992	0.016199	0.019383
RS	26	0.641100	1.692402	443.404266	0.015513	0.018670
RS	27	0.700449	1.692402	461.904880	0.016160	0.019631
RS	28	0.764550	1.868291	435.449652	0.015235	0.018580
RS	29	0.833785	1.868291	452.703647	0.015838	0.019341
RS	30	0.908565	2.094071	419.585983	0.014680	0.017938
RS	31	0.989333	2.094071	435.551887	0.015238	0.018475
RS	32	1.076569	2.371969	398.930959	0.013957	0.016872
RS	33	1.170791	2.371969	413.642965	0.014472	0.017223
RS	34	1.272559	2.693977	377.436006	0.013205	0.015615
RS	35	1.382477	2.693977	390.948078	0.013678	0.015847
RS	36	1.501197	3.044443	358.101513	0.012529	0.014393
RS	37	1.629424	3.044443	370.448138	0.012961	0.014569
RS	38	1.767920	3.407893	342.057967	0.011967	0.013330
RS	39	1.917507	3.407893	353.236883	0.012358	0.013477
RS	40	2.079073	3.774359	328.992095	0.011510	0.012433
RS	41	2.253578	3.774359	338.961072	0.011859	0.012549
RS	42	2.442058	4.137457	318.128128	0.011130	0.011659
RS	43	2.645631	4.137457	326.805788	0.011434	0.011742
RS	44	2.865507	4.492467	308.644774	0.010798	0.010972
RS	45	3.102992	4.492467	315.913245	0.011053	0.011024
RS	46	3.359494	4.836810	299.693205	0.010485	0.010346
RS	47	3.636538	4.836810	305.406351	0.010685	0.010369
RS	48	3.935768	5.169831	290.445159	0.010162	0.009765
RS	49	4.258961	5.169831	294.442514	0.010301	0.009765
RS	50	4.608036	5.494391	280.036196	0.009797	0.009216
RS	51	4.985066	5.494391	282.169209	0.009872	0.009199
RS	52	5.392289	5.825394	267.275180	0.009351	0.008674
RS	53	5.832124	5.825394	267.473682	0.009358	0.008630
RS	54	6.307181	6.429661	242.024548	0.008468	0.007818
RS	55	6.820282	6.429661	241.209954	0.008439	0.007760
RS	56	7.374473	6.429661	238.854205	0.008357	0.007654
RS	57	7.973045	6.429661	234.881111	0.008218	0.007495
RS	58	8.619552	11.041757	136.509606	0.004776	0.004641
RS	59	9.317833	11.041757	138.533309	0.004847	0.004675
RS	60	10.072033	11.041757	139.885582	0.004894	0.004683
RS	61	10.886631	11.041757	140.489785	0.004915	0.004662
RS	62	11.766465	11.041757	140.275165	0.004908	0.004611
RS	63	12.716757	11.041757	1644.471413	0.057534	0.049721
PA	4+25*2+4+6 0.031152499 0.009869210 12.716756977 0.511814985 0.267603469 0.299813005 0.396439110 0.559176372 0.760162741 0.950966903 1.102812536 1.221188686 1.327340878 1.435998276 1.553954248 1.692402233 1.868290719 2.094070538 2.371968711 2.693976753 3.044443098 3.407892515 3.774358638 4.137457336 4.492466657 4.836810426 5.169830734 5.494390933 5.825393924 6.429660739 11.041756758
//
IT	4511
RD	5
LK	-212226.756110
QD	-855.793633 -> -663.955686
RI	0.0443431779
TR	0.028857	0.010455
MT	13.152625
MM	C_pi: 2.883542, n_recomb: 33307.904280
RS	0	0.000000	0.686397	383.326763	0.011509	0.000455
RS	1	0.008066	0.686397	409.229491	0.012286	0.002922
RS	2	0.016782	0.686397	436.453629	0.013104	0.006361
RS	3	0.026201	0.686397	464.995014	0.013961	0.010228
RS	4	0.036380	0.285408	1176.801355	0.035331	0.026751
RS	5	0.047379	0.285408	1221.822126	0.036683	0.032797
RS	6	0.059266	0.305421	1183.353255	0.035528	0.033640
RS	7	0.072112	0.305421	1224.150271	0.036753	0.037198
RS	8	0.085994	0.400120	968.813594	0.029087	0.030512
RS	9	0.100995	0.400120	1006.996160	0.030233	0.032631
RS	10	0.117207	0.569214	738.200284	0.022163	0.024429
RS	11	0.134726	0.569214	772.680978	0.023198	0.025481
RS	12	0.153658	0.787201	586.203243	0.017600	0.019349
RS	13	0.174117	0.787201	616.656907	0.018514	0.019893
RS	14	0.196226	0.998763	511.810447	0.015366	0.016377
RS	15	0.220118	0.998763	539.568338	0.016199	0.016989
RS	16	0.245937	1.163011	488.481908	0.014666	0.015334
RS	17	0.273839	1.163011	514.948749	0.015460	0.016204
RS	18	0.303991	1.281087	492.463767	0.014785	0.015586
RS	19	0.336575	1.281087	518.380575	0.015563	0.016695
RS	20	0.371788	1.378134	506.689573	0.015212	0.016497
RS	21	0.409840	1.378134	532.164806	0.015977	0.017714
RS	22	0.450962	1.474089	521.882928	0.015668	0.017541
RS	23	0.495400	1.474089	546.698035	0.016413	0.018727
RS	24	0.543422	1.578585	534.061251	0.016034	0.018408
RS	25	0.595318	1.578585	557.892740	0.016750	0.019513
RS	26	0.651399	1.704807	538.925709	0.016180	0.018931
RS	27	0.712004	1.704807	561.437170	0.016856	0.019929
RS	28	0.777496	1.872987	531.783310	0.015966	0.018926
RS	29	0.848271	1.872987	552.738990	0.016595	0.019746
RS	30	0.924755	2.099299	512.187585	0.015377	0.018291
RS	31	1.007407	2.099299	531.528853	0.015958	0.018898
RS	32	1.096726	2.388364	484.595895	0.014549	0.017163
RS	33	1.193248	2.388364	502.387915	0.015083	0.017589
RS	34	1.297556	2.732586	455.043752	0.013662	0.015822
RS	35	1.410277	2.732586	471.381364	0.014152	0.016125
RS	36	1.532089	3.114584	428.210965	0.012856	0.014518
RS	37	1.663727	3.114584	443.162481	0.013305	0.014757
RS	38	1.805981	3.515949	405.999123	0.012189	0.013391
RS	39	1.959709	3.515949	419.587888	0.012597	0.013595
RS	40	2.125837	3.924257	388.138547	0.011653	0.012454
RS	41	2.305363	3.924257	400.340830	0.012019	0.012625
RS	42	2.499369	4.331211	373.653679	0.011218	0.011663
RS	43	2.709023	4.331211	384.398494	0.011541	0.011798
RS	44	2.935586	4.729989	361.530610	0.010854	0.010978
RS	45	3.180424	4.729989	370.699572	0.011129	0.011079
RS	46	3.445008	5.115637	350.751686	0.010531	0.010371
RS	47	3.730933	5.115637	358.183694	0.010754	0.010439
RS	48	4.039920	5.485296	340.309404	0.010217	0.009820
RS	49	4.373828	5.485296	345.811805	0.010382	0.009861
RS	50	4.734667	5.840743	329.087001	0.009880	0.009307
RS	51	5.124610	5.840743	332.463359	0.009982	0.009324
RS	52	5.546005	6.199470	315.426063	0.009470	0.008796
RS	53	6.001387	6.199470	316.559558	0.009504	0.008779
RS	54	6.493498	6.863299	286.430994	0.008599	0.007931
RS	55	7.025301	6.863299	286.369916	0.008598	0.007895
RS	56	7.599997	6.863299	284.516809	0.008542	0.007809
RS	57	8.221046	6.863299	280.763939	0.008429	0.007668
RS	58	8.892185	12.504818	154.547654	0.004640	0.004448
RS	59	9.617456	12.504818	157.828341	0.004738	0.004503
RS	60	10.401223	12.504818	160.442792	0.004817	0.004534
RS	61	11.248207	12.504818	162.295632	0.004873	0.004538
RS	62	12.163504	12.504818	163.294089	0.004903	0.004515
RS	63	13.152625	12.504818	2110.362624	0.063359	0.052953
PA	4+25*2+4+6 0.028857219 0.010454980 13.152624521 0.686397140 0.285407699 0.305420546 0.400119659 0.569213620 0.787201114 0.998763016 1.163011113 1.281087230 1.378134411 1.474088844 1.578585268 1.704807441 1.872987388 2.099298845 2.388364308 2.732586337 3.114583609 3.515949165 3.924256587 4.331211250 4.729988883 5.115636834 5.485295740 5.840743027 6.199469885 6.863298732 12.504818408
//
IT	4569
RD	6
LK	-211862.048807
QD	-736.363654 -> -582.557774
RI	0.0337193040
TR	0.026933	0.011002
MT	13.518513
MM	C_pi: 3.107280, n_recomb: 37694.229167
RS	0	0.000000	0.908841	329.338854	0.008737	0.000359
RS	1	0.008112	0.908841	352.780614	0.009359	0.002297
RS	2	0.016883	0.908841	377.607751	0.010018	0.004973
RS	3	0.026365	0.908841	403.854688	0.010714	0.007936
RS	4	0.036616	0.303002	1278.788813	0.033925	0.025969
RS	5	0.047698	0.303002	1330.994765	0.035310	0.031791
RS	6	0.059680	0.310503	1348.398573	0.035772	0.034097
RS	7	0.072634	0.310503	1395.975592	0.037034	0.037585
RS	8	0.086638	0.403479	1114.495641	0.029567	0.030997
RS	9	0.101779	0.403479	1158.876915	0.030744	0.033051
RS	10	0.118148	0.578559	843.260762	0.022371	0.024515
RS	11	0.135845	0.578559	883.203687	0.023431	0.025617
RS	12	0.154977	0.812802	660.132394	0.017513	0.019189
RS	13	0.175661	0.812802	695.118881	0.018441	0.019802
RS	14	0.198024	1.045561	569.673437	0.015113	0.016113
RS	15	0.222200	1.045561	601.330369	0.015953	0.016724
RS	16	0.248338	1.224000	542.222410	0.014385	0.015014
RS	17	0.276596	1.224000	572.388812	0.015185	0.015826
RS	18	0.307147	1.343703	549.999475	0.014591	0.015254
RS	19	0.340176	1.343703	579.712845	0.015379	0.016285
RS	20	0.375884	1.432993	572.289318	0.015182	0.016212
RS	21	0.414490	1.432993	601.747219	0.015964	0.017372
RS	22	0.456226	1.516963	596.868514	0.015834	0.017377
RS	23	0.501349	1.516963	625.786231	0.016602	0.018538
RS	24	0.550132	1.608274	617.921677	0.016393	0.018407
RS	25	0.602873	1.608274	645.836787	0.017134	0.019506
RS	26	0.659892	1.721939	629.519935	0.016701	0.019079
RS	27	0.721537	1.721939	655.938091	0.017402	0.020083
RS	28	0.788182	1.880761	624.975632	0.016580	0.019171
RS	29	0.860234	1.880761	649.543358	0.017232	0.020018
RS	30	0.938131	2.103924	602.964405	0.015996	0.018567
RS	31	1.022347	2.103924	625.591115	0.016596	0.019215
RS	32	1.113396	2.398159	569.153166	0.015099	0.017410
RS	33	1.211830	2.398159	589.933872	0.015651	0.017883
RS	34	1.318249	2.756460	531.818677	0.014109	0.016009
RS	35	1.433302	2.756460	550.890405	0.014615	0.016361
RS	36	1.557688	3.160294	497.540157	0.013199	0.014646
RS	37	1.692164	3.160294	515.003443	0.013663	0.014930
RS	38	1.837550	3.588932	469.139328	0.012446	0.013471
RS	39	1.994729	3.588932	485.039744	0.012868	0.013716
RS	40	2.164660	4.027766	446.459148	0.011844	0.012503
RS	41	2.348376	4.027766	460.787900	0.012224	0.012713
RS	42	2.546995	4.466776	428.335148	0.011363	0.011701
RS	43	2.761727	4.466776	441.028414	0.011700	0.011874
RS	44	2.993879	4.897243	413.557433	0.010971	0.011021
RS	45	3.244863	4.897243	424.493462	0.011261	0.011158
RS	46	3.516208	5.311905	400.944892	0.010637	0.010432
RS	47	3.809566	5.311905	409.944859	0.010876	0.010535
RS	48	4.126721	5.705790	389.306844	0.010328	0.009910
RS	49	4.469605	5.705790	396.143253	0.010509	0.009983
RS	50	4.840305	6.079719	377.256692	0.010008	0.009431
RS	51	5.241077	6.079719	381.683235	0.010126	0.009472
RS	52	5.674360	6.453569	362.636800	0.009620	0.008947
RS	53	6.142793	6.453569	364.490631	0.009670	0.008949
RS	54	6.649227	7.155496	329.818115	0.008750	0.008075
RS	55	7.196744	7.155496	330.290816	0.008762	0.008054
RS	56	7.788677	7.155496	328.713800	0.008721	0.007980
RS	57	8.428629	7.155496	324.952048	0.008621	0.007850
RS	58	9.120497	13.748176	170.139723	0.004514	0.004304
RS	59	9.868490	13.748176	174.528021	0.004630	0.004375
RS	60	10.677164	13.748176	178.265132	0.004729	0.004424
RS	61	11.551438	13.748176	181.241458	0.004808	0.004449
RS	62	12.496637	13.748176	183.347164	0.004864	0.004448
RS	63	13.518513	13.748176	2550.207828	0.067655	0.056050
PA	4+25*2+4+6 0.026933097 0.011001696 13.518513171 0.908840791 0.303001529 0.310502509 0.403478741 0.578558687 0.812802252 1.045560507 1.224000164 1.343703237 1.432992934 1.516962953 1.608274370 1.721938823 1.880761017 2.103923574 2.398158511 2.756459716 3.160293531 3.588932096 4.027765621 4.466776391 4.897242880 5.311904677 5.705790216 6.079718841 6.453569127 7.155495915 13.748175792
//
IT	4379
RD	7
LK	-211567.028151
QD	-638.595460 -> -511.326501
RI	0.0259806546
TR	0.025256	0.011492
MT	13.860944
MM	C_pi: 3.308084, n_recomb: 41840.417211
RS	0	0.000000	1.192954	279.730999	0.006686	0.000283
RS	1	0.008155	1.192954	300.412735	0.007180	0.001809
RS	2	0.016975	1.192954	322.437731	0.007706	0.003903
RS	3	0.026514	1.192954	345.861918	0.008266	0.006195
RS	4	0.036831	0.320638	1361.977967	0.032552	0.025183
RS	5	0.047990	0.320638	1420.754249	0.033957	0.030796
RS	6	0.060058	0.315079	1503.241674	0.035928	0.034474
RS	7	0.073111	0.315079	1557.361191	0.037221	0.037926
RS	8	0.087228	0.406321	1253.495430	0.029959	0.031448
RS	9	0.102496	0.406321	1303.851506	0.031162	0.033451
RS	10	0.119009	0.586981	942.144059	0.022518	0.024594
RS	11	0.136869	0.586981	987.324002	0.023597	0.025724
RS	12	0.156186	0.836803	727.748016	0.017393	0.019015
RS	13	0.177078	0.836803	767.005781	0.018332	0.019680
RS	14	0.199673	1.091065	620.790171	0.014837	0.015830
RS	15	0.224111	1.091065	656.042365	0.015680	0.016447
RS	16	0.250542	1.285316	588.567068	0.014067	0.014681
RS	17	0.279129	1.285316	622.106817	0.014869	0.015451
RS	18	0.310046	1.408568	599.576824	0.014330	0.014909
RS	19	0.343485	1.408568	632.774683	0.015124	0.015876
RS	20	0.379651	1.491676	629.829880	0.015053	0.015904
RS	21	0.418766	1.491676	663.010515	0.015846	0.017009
RS	22	0.461071	1.564866	664.304424	0.015877	0.017166
RS	23	0.506826	1.564866	697.137496	0.016662	0.018296
RS	24	0.556312	1.643986	695.242793	0.016617	0.018337
RS	25	0.609834	1.643986	727.124962	0.017379	0.019420
RS	26	0.667720	1.745842	714.934050	0.017087	0.019151
RS	27	0.730327	1.745842	745.193333	0.017810	0.020151
RS	28	0.798040	1.895403	714.465445	0.017076	0.019346
RS	29	0.871274	1.895403	742.603196	0.017748	0.020205
RS	30	0.950481	2.114359	691.283728	0.016522	0.018789
RS	31	1.036146	2.114359	717.158690	0.017140	0.019463
RS	32	1.128798	2.411321	652.050837	0.015584	0.017624
RS	33	1.229006	2.411321	675.783220	0.016151	0.018130
RS	34	1.337385	2.779906	607.347657	0.014516	0.016183
RS	35	1.454602	2.779906	629.117377	0.015036	0.016569
RS	36	1.581379	3.200725	565.817382	0.013523	0.014774
RS	37	1.718494	3.200725	585.756868	0.014000	0.015090
RS	38	1.866791	3.651074	531.334923	0.012699	0.013562
RS	39	2.027181	3.651074	549.510246	0.013133	0.013835
RS	40	2.200651	4.114303	503.928356	0.012044	0.012569
RS	41	2.388267	4.114303	520.343439	0.012436	0.012808
RS	42	2.591183	4.578734	482.265596	0.011526	0.011758
RS	43	2.810647	4.578734	496.861319	0.011875	0.011960
RS	44	3.048007	5.033833	464.944558	0.011112	0.011084
RS	45	3.304725	5.033833	477.592920	0.011415	0.011249
RS	46	3.582377	5.470197	450.617363	0.010770	0.010513
RS	47	3.882672	5.470197	461.118343	0.011021	0.010643
RS	48	4.207455	5.880875	437.905673	0.010466	0.010018
RS	49	4.558725	5.880875	445.992555	0.010659	0.010115
RS	50	4.938640	6.265959	425.130047	0.010161	0.009569
RS	51	5.349537	6.265959	430.501966	0.010289	0.009630
RS	52	5.793942	6.647695	409.596828	0.009790	0.009110
RS	53	6.274588	6.647695	412.042102	0.009848	0.009125
RS	54	6.794431	7.375552	372.927262	0.008913	0.008232
RS	55	7.356666	7.375552	373.793557	0.008934	0.008220
RS	56	7.964750	7.375552	372.341641	0.008899	0.008155
RS	57	8.622424	7.375552	368.411299	0.008805	0.008031
RS	58	9.333731	14.880700	184.086217	0.004400	0.004185
RS	59	10.103043	14.880700	189.493716	0.004529	0.004269
RS	60	10.935093	14.880700	194.271320	0.004643	0.004334
RS	61	11.834996	14.880700	198.297873	0.004739	0.004376
RS	62	12.808285	14.880700	201.449425	0.004815	0.004395
RS	63	13.860944	14.880700	2974.291626	0.071087	0.058971
PA	4+25*2+4+6 0.025256479 0.011492167 13.860944457 1.192954079 0.320638061 0.315078980 0.406320973 0.586980699 0.836803179 1.091065267 1.285315968 1.408567940 1.491676472 1.564865706 1.643985903 1.745842232 1.895403344 2.114359162 2.411320554 2.779905669 3.200724876 3.651074135 4.114303489 4.578733767 5.033832661 5.470196576 5.880874813 6.265958702 6.647694541 7.375551558 14.880699663
//
IT	4739
RD	8
LK	-211322.123065
QD	-556.730079 -> -450.112907
RI	0.0202814853
TR	0.023767	0.011923
MT	14.199690
MM	C_pi: 3.497318, n_recomb: 45807.963567
RS	0	0.000000	1.558889	235.309946	0.005137	0.000222
RS	1	0.008196	1.558889	253.219444	0.005528	0.001421
RS	2	0.017064	1.558889	272.370974	0.005946	0.003062
RS	3	0.026659	1.558889	292.830149	0.006393	0.004844
RS	4	0.037040	0.338820	1429.142363	0.031199	0.024358
RS	5	0.048271	0.338820	1493.942338	0.032613	0.029776
RS	6	0.060424	0.319385	1650.105705	0.036022	0.034765
RS	7	0.073572	0.319385	1710.614642	0.037343	0.038212
RS	8	0.087799	0.408718	1388.141472	0.030303	0.031874
RS	9	0.103191	0.408718	1444.326879	0.031530	0.033845
RS	10	0.119844	0.594482	1036.963719	0.022637	0.024681
RS	11	0.137863	0.594482	1087.235486	0.023735	0.025832
RS	12	0.157358	0.859180	791.008934	0.017268	0.018853
RS	13	0.178452	0.859180	834.358055	0.018214	0.019559
RS	14	0.201274	1.135044	667.114846	0.014563	0.015554
RS	15	0.225967	1.135044	705.740225	0.015406	0.016180
RS	16	0.252683	1.346411	629.489846	0.013742	0.014354
RS	17	0.281589	1.346411	666.152161	0.014542	0.015094
RS	18	0.312865	1.474899	643.069908	0.014038	0.014567
RS	19	0.346703	1.474899	679.500756	0.014834	0.015484
RS	20	0.383315	1.553257	680.912307	0.014864	0.015591
RS	21	0.422928	1.553257	717.598317	0.015665	0.016647
RS	22	0.465788	1.616822	725.388252	0.015835	0.016933
RS	23	0.512160	1.616822	761.978254	0.016634	0.018032
RS	24	0.562334	1.684785	766.782991	0.016739	0.018226
RS	25	0.616619	1.684785	802.538862	0.017520	0.019292
RS	26	0.675354	1.775774	795.522019	0.017366	0.019171
RS	27	0.738902	1.775774	829.582080	0.018110	0.020164
RS	28	0.807659	1.916668	800.313559	0.017471	0.019472
RS	29	0.882052	1.916668	832.009797	0.018163	0.020338
RS	30	0.962542	2.131337	777.064215	0.016964	0.018972
RS	31	1.049629	2.131337	806.183965	0.017599	0.019665
RS	32	1.143853	2.430097	733.184608	0.016006	0.017813
RS	33	1.245800	2.430097	759.865541	0.016588	0.018344
RS	34	1.356103	2.807210	681.552519	0.014878	0.016345
RS	35	1.475447	2.807210	706.017093	0.015413	0.016758
RS	36	1.604571	3.242592	633.002067	0.013819	0.014901
RS	37	1.744280	3.242592	655.414874	0.014308	0.015241
RS	38	1.895438	3.711761	592.581610	0.012936	0.013657
RS	39	2.058986	3.711761	613.028631	0.013383	0.013954
RS	40	2.235938	4.196091	560.576014	0.012238	0.012645
RS	41	2.427394	4.196091	579.072751	0.012641	0.012906
RS	42	2.634541	4.682222	535.513389	0.011690	0.011827
RS	43	2.858666	4.682222	552.003764	0.012050	0.012052
RS	44	3.101161	5.157857	515.803254	0.011260	0.011159
RS	45	3.363531	5.157857	530.150650	0.011573	0.011347
RS	46	3.647404	5.611556	499.929023	0.010914	0.010605
RS	47	3.954545	5.611556	511.908812	0.011175	0.010757
RS	48	4.286858	6.034535	486.317442	0.010616	0.010135
RS	49	4.646409	6.034535	495.618862	0.010819	0.010251
RS	50	5.035429	6.426384	472.971946	0.010325	0.009714
RS	51	5.456332	6.426384	479.233801	0.010462	0.009789
RS	52	5.911734	6.811767	456.624527	0.009968	0.009277
RS	53	6.404461	6.811767	459.581770	0.010033	0.009302
RS	54	6.937572	7.558459	416.110696	0.009084	0.008394
RS	55	7.514377	7.558459	417.276920	0.009109	0.008389
RS	56	8.138457	7.558459	415.844742	0.009078	0.008328
RS	57	8.813688	7.558459	411.629750	0.008986	0.008207
RS	58	9.544261	15.961151	196.829127	0.004297	0.004080
RS	59	10.334713	15.961151	203.200372	0.004436	0.004176
RS	60	11.189950	15.961151	208.967977	0.004562	0.004254
RS	61	12.115284	15.961151	214.001023	0.004672	0.004311
RS	62	13.116458	15.961151	218.163424	0.004763	0.004346
RS	63	14.199690	15.961151	3389.474122	0.073993	0.061694
PA	4+25*2+4+6 0.023766564 0.011922623 14.199690111 1.558888547 0.338820300 0.319385499 0.408717647 0.594482003 0.859180157 1.135044444 1.346410938 1.474898823 1.553256835 1.616821526 1.684785469 1.775774139 1.916667921 2.131337334 2.430096906 2.807209602 3.242592268 3.711760791 4.196091170 4.682222407 5.157857115 5.611555825 6.034534832 6.426384153 6.811766897 7.558458661 15.961151207
//
IT	4501
RD	9
LK	-211116.685975
QD	-487.831429 -> -397.974265
RI	0.0160330661
TR	0.022430	0.012295
MT	14.542137
MM	C_pi: 3.680391, n_recomb: 49626.451317
RS	0	0.000000	2.034106	196.114542	0.003952	0.000174
RS	1	0.008237	2.034106	211.386086	0.004260	0.001112
RS	2	0.017152	2.034106	227.768716	0.004590	0.002395
RS	3	0.026801	2.034106	245.329945	0.004944	0.003782
RS	4	0.037246	0.358017	1481.392411	0.029851	0.023483
RS	5	0.048550	0.358017	1551.677554	0.031267	0.028713
RS	6	0.060786	0.323631	1789.642274	0.036062	0.034973
RS	7	0.074029	0.323631	1856.431373	0.037408	0.038437
RS	8	0.088364	0.410759	1519.590916	0.030621	0.032281
RS	9	0.103879	0.410759	1581.500312	0.031868	0.034237
RS	10	0.120672	0.601113	1128.921879	0.022748	0.024785
RS	11	0.138848	0.601113	1184.183676	0.023862	0.025955
RS	12	0.158521	0.879949	851.092448	0.017150	0.018713
RS	13	0.179815	0.879949	898.400782	0.018103	0.019453
RS	14	0.202862	1.177337	709.859710	0.014304	0.015297
RS	15	0.227808	1.177337	751.686615	0.015147	0.015932
RS	16	0.254809	1.406848	666.265980	0.013426	0.014042
RS	17	0.284034	1.406848	705.848528	0.014223	0.014762
RS	18	0.315666	1.541998	681.762871	0.013738	0.014239
RS	19	0.349903	1.541998	721.214828	0.014533	0.015116
RS	20	0.386960	1.616838	726.699239	0.014643	0.015284
RS	21	0.427070	1.616838	766.699221	0.015449	0.016299
RS	22	0.470483	1.671769	781.047673	0.015739	0.016691
RS	23	0.517472	1.671769	821.249629	0.016549	0.017761
RS	24	0.568332	1.729472	833.176466	0.016789	0.018090
RS	25	0.623381	1.729472	872.718916	0.017586	0.019141
RS	26	0.682964	1.810437	871.624446	0.017564	0.019157
RS	27	0.747454	1.810437	909.450373	0.018326	0.020143
RS	28	0.817257	1.943315	882.618298	0.017785	0.019562
RS	29	0.892809	1.943315	917.870132	0.018496	0.020432
RS	30	0.974584	2.153922	860.266145	0.017335	0.019125
RS	31	1.063094	2.153922	892.638715	0.017987	0.019834
RS	32	1.158895	2.454157	812.467159	0.016372	0.017983
RS	33	1.262587	2.454157	842.105672	0.016969	0.018534
RS	34	1.374820	2.838947	754.343020	0.015200	0.016497
RS	35	1.496297	2.838947	781.511012	0.015748	0.016932
RS	36	1.627779	3.287630	699.011849	0.014085	0.015024
RS	37	1.770092	3.287630	723.906506	0.014587	0.015385
RS	38	1.924126	3.774060	652.804940	0.013154	0.013754
RS	39	2.090848	3.774060	675.532206	0.013612	0.014070
RS	40	2.271303	4.277666	616.333769	0.012419	0.012725
RS	41	2.466620	4.277666	636.920304	0.012834	0.013005
RS	42	2.678026	4.783344	588.018664	0.011849	0.011902
RS	43	2.906845	4.783344	606.410399	0.012219	0.012146
RS	44	3.154510	5.277038	566.085724	0.011407	0.011240
RS	45	3.422576	5.277038	582.135555	0.011730	0.011447
RS	46	3.712721	5.745340	548.848077	0.011060	0.010702
RS	47	4.026764	5.745340	562.303646	0.011331	0.010872
RS	48	4.366675	6.177763	534.529581	0.010771	0.010256
RS	49	4.734583	6.177763	545.031267	0.010983	0.010388
RS	50	5.132795	6.573583	520.793489	0.010494	0.009861
RS	51	5.563806	6.573583	527.913548	0.010638	0.009948
RS	52	6.030319	6.959932	503.760423	0.010151	0.009445
RS	53	6.535257	6.959932	507.174891	0.010220	0.009477
RS	54	7.081785	7.720941	459.440005	0.009258	0.008557
RS	55	7.673330	7.720941	460.835837	0.009286	0.008556
RS	56	8.313598	7.720941	459.341794	0.009256	0.008498
RS	57	9.006603	7.720941	454.749790	0.009163	0.008378
RS	58	9.756690	17.018119	208.590927	0.004203	0.003986
RS	59	10.568559	17.018119	215.885269	0.004350	0.004091
RS	60	11.447300	17.018119	222.606443	0.004486	0.004180
RS	61	12.398420	17.018119	228.615132	0.004607	0.004250
RS	62	13.427882	17.018119	233.764622	0.004710	0.004300
RS	63	14.542137	17.018119	3798.549101	0.076543	0.064211
PA	4+25*2+4+6 0.022430333 0.012295342 14.542137166 2.034106216 0.358017110 0.323630566 0.410758554 0.601112960 0.879948932 1.177337346 1.406848016 1.541997988 1.616837984 1.671768658 1.729472028 1.810436905 1.943314712 2.153921571 2.454157410 2.838947378 3.287629646 3.774059694 4.277665913 4.783343936 5.277037528 5.745340390 6.177763357 6.573582729 6.959932390 7.720941129 17.018119338
//
IT	4777
RD	10
LK	-210943.414083
QD	-429.701109 -> -353.665314
RI	0.0128290871
TR	0.021227	0.012615
MT	14.890125
MM	C_pi: 3.859559, n_recomb: 53306.532509
RS	0	0.000000	2.656010	161.926306	0.003038	0.000135
RS	1	0.008277	2.656010	174.770532	0.003279	0.000865
RS	2	0.017239	2.656010	188.583766	0.003538	0.001866
RS	3	0.026943	2.656010	203.430566	0.003816	0.002944
RS	4	0.037451	0.378606	1519.346987	0.028502	0.022562
RS	5	0.048827	0.378606	1594.550912	0.029913	0.027608
RS	6	0.061146	0.327950	1921.780431	0.036051	0.035105
RS	7	0.074484	0.327950	1994.752960	0.037420	0.038598
RS	8	0.088926	0.412505	1648.317802	0.030921	0.032675
RS	9	0.104564	0.412505	1715.859053	0.032189	0.034632
RS	10	0.121496	0.606909	1218.670134	0.022862	0.024910
RS	11	0.139829	0.606909	1278.838714	0.023990	0.026098
RS	12	0.159680	0.899128	908.673897	0.017046	0.018600
RS	13	0.181174	0.899128	959.833770	0.018006	0.019368
RS	14	0.204447	1.217837	749.744797	0.014065	0.015062
RS	15	0.229647	1.217837	794.629803	0.014907	0.015707
RS	16	0.256932	1.466286	699.693072	0.013126	0.013751
RS	17	0.286476	1.466286	742.022323	0.013920	0.014455
RS	18	0.318465	1.609317	716.490597	0.013441	0.013927
RS	19	0.353101	1.609317	758.775155	0.014234	0.014772
RS	20	0.390605	1.681687	767.979337	0.014407	0.014987
RS	21	0.431213	1.681687	811.115102	0.015216	0.015967
RS	22	0.475182	1.728810	831.928499	0.015607	0.016449
RS	23	0.522790	1.728810	875.599749	0.016426	0.017494
RS	24	0.574339	1.776982	894.868850	0.016787	0.017940
RS	25	0.630155	1.776982	938.105494	0.017598	0.018977
RS	26	0.690590	1.848625	943.460810	0.017699	0.019118
RS	27	0.756028	1.848625	985.009955	0.018478	0.020098
RS	28	0.826882	1.974050	961.408076	0.018035	0.019625
RS	29	0.903601	1.974050	1000.206684	0.018763	0.020499
RS	30	0.986670	2.180876	940.793558	0.017649	0.019255
RS	31	1.076615	2.180876	976.423655	0.018317	0.019977
RS	32	1.174004	2.482486	889.754807	0.016691	0.018136
RS	33	1.279455	2.482486	922.357861	0.017303	0.018705
RS	34	1.393634	2.874496	825.567461	0.015487	0.016640
RS	35	1.517263	2.874496	855.445644	0.016048	0.017094
RS	36	1.651126	3.335754	763.698497	0.014327	0.015143
RS	37	1.796068	3.335754	791.081912	0.014840	0.015522
RS	38	1.953007	3.838547	711.858387	0.013354	0.013851
RS	39	2.122936	3.838547	736.873321	0.013823	0.014183
RS	40	2.306931	4.360354	671.054757	0.012589	0.012807
RS	41	2.506155	4.360354	693.739030	0.013014	0.013103
RS	42	2.721869	4.884260	639.633132	0.011999	0.011980
RS	43	2.955438	4.884260	659.934099	0.012380	0.012240
RS	44	3.208339	5.394402	615.646012	0.011549	0.011324
RS	45	3.482173	5.394402	633.404566	0.011882	0.011547
RS	46	3.778673	5.875468	597.232272	0.011204	0.010802
RS	47	4.099715	5.875468	612.165508	0.011484	0.010987
RS	48	4.447329	6.315382	582.404262	0.010926	0.010378
RS	49	4.823716	6.315382	594.099099	0.011145	0.010523
RS	50	5.231256	6.713218	568.467506	0.010664	0.010008
RS	51	5.672529	6.713218	576.423187	0.010813	0.010105
RS	52	6.150327	7.098663	550.893255	0.010334	0.009611
RS	53	6.667672	7.098663	554.720791	0.010406	0.009649
RS	54	7.227839	7.870710	502.836678	0.009433	0.008717
RS	55	7.834371	7.870710	504.401509	0.009462	0.008719
RS	56	8.491107	7.870710	502.774638	0.009432	0.008663
RS	57	9.202201	7.870710	497.724708	0.009337	0.008542
RS	58	9.972152	18.063803	219.485556	0.004117	0.003899
RS	59	10.805834	18.063803	227.667479	0.004271	0.004012
RS	60	11.708520	18.063803	235.310204	0.004414	0.004111
RS	61	12.685922	18.063803	242.267157	0.004545	0.004192
RS	62	13.744225	18.063803	248.382242	0.004660	0.004255
RS	63	14.890125	18.063803	4201.635624	0.078820	0.066524
PA	4+25*2+4+6 0.021226995 0.012615179 14.890124633 2.656009725 0.378605785 0.327949803 0.412505473 0.606908679 0.899128498 1.217836611 1.466285552 1.609316726 1.681687222 1.728810340 1.776981643 1.848625118 1.974049662 2.180875736 2.482486421 2.874495949 3.335753795 3.838546987 4.360354321 4.884259590 5.394401584 5.875468261 6.315381694 6.713218138 7.098662960 7.870709904 18.063802715
//
IT	4903
RD	11
LK	-210796.706761
QD	-380.511035 -> -315.953827
RI	0.0103947834
TR	0.020142	0.012888
MT	15.242960
MM	C_pi: 4.035462, n_recomb: 56849.239241
RS	0	0.000000	3.474754	132.469096	0.002330	0.000104
RS	1	0.008317	3.474754	143.137378	0.002518	0.000669
RS	2	0.017326	3.474754	154.633472	0.002720	0.001446
RS	3	0.027084	3.474754	167.016200	0.002938	0.002283
RS	4	0.037654	0.400871	1543.684741	0.027154	0.021605
RS	5	0.049102	0.400871	1623.201107	0.028553	0.026468
RS	6	0.061503	0.332410	2046.235474	0.035994	0.035168
RS	7	0.074936	0.332410	2125.286898	0.037385	0.038698
RS	8	0.089485	0.413989	1774.447243	0.031213	0.033061
RS	9	0.105245	0.413989	1847.524929	0.032499	0.035029
RS	10	0.122315	0.611886	1306.546425	0.022983	0.025058
RS	11	0.140806	0.611886	1371.541988	0.024126	0.026263
RS	12	0.160834	0.916727	964.138674	0.016960	0.018514
RS	13	0.182527	0.916727	1019.052800	0.017926	0.019306
RS	14	0.206025	1.256459	787.198981	0.013847	0.014852
RS	15	0.231478	1.256459	835.013275	0.014688	0.015506
RS	16	0.259047	1.524460	730.269050	0.012846	0.013482
RS	17	0.288909	1.524460	775.187687	0.013636	0.014175
RS	18	0.321255	1.676417	747.801096	0.013154	0.013635
RS	19	0.356292	1.676417	792.742860	0.013945	0.014453
RS	20	0.394242	1.747228	805.282451	0.014165	0.014703
RS	21	0.435348	1.747228	851.381041	0.014976	0.015654
RS	22	0.479874	1.787228	878.472184	0.015453	0.016211
RS	23	0.528102	1.787228	925.465996	0.016279	0.017234
RS	24	0.580342	1.826465	952.149562	0.016749	0.017783
RS	25	0.636927	1.826465	998.976358	0.017572	0.018807
RS	26	0.698217	1.889340	1011.151024	0.017787	0.019063
RS	27	0.764606	1.889340	1056.365745	0.018582	0.020039
RS	28	0.836516	2.007777	1036.636326	0.018235	0.019668
RS	29	0.914407	2.007777	1078.958653	0.018979	0.020545
RS	30	0.998776	2.211072	1018.492884	0.017916	0.019367
RS	31	1.090162	2.211072	1057.373342	0.018600	0.020100
RS	32	1.189149	2.514025	964.848612	0.016972	0.018274
RS	33	1.296368	2.514025	1000.412983	0.017598	0.018860
RS	34	1.412506	2.912955	895.022176	0.015744	0.016774
RS	35	1.538302	2.912955	927.607982	0.016317	0.017245
RS	36	1.674561	3.386315	826.863690	0.014545	0.015257
RS	37	1.822153	3.386315	856.734057	0.015070	0.015652
RS	38	1.982020	3.904885	769.549324	0.013537	0.013945
RS	39	2.155183	3.904885	796.851349	0.014017	0.014292
RS	40	2.342749	4.444197	724.547100	0.012745	0.012888
RS	41	2.545914	4.444197	749.330001	0.013181	0.013198
RS	42	2.765977	4.985441	690.163831	0.012140	0.012058
RS	43	3.004343	4.985441	712.376088	0.012531	0.012332
RS	44	3.262534	5.510909	664.287468	0.011685	0.011408
RS	45	3.542199	5.510909	683.756811	0.012028	0.011645
RS	46	3.845124	6.003388	644.884059	0.011344	0.010901
RS	47	4.173243	6.003388	661.294462	0.011632	0.011100
RS	48	4.528653	6.449315	629.744904	0.011077	0.010498
RS	49	4.913622	6.449315	642.625382	0.011304	0.010655
RS	50	5.330609	6.847678	615.800271	0.010832	0.010152
RS	51	5.782278	6.847678	624.570609	0.010986	0.010257
RS	52	6.271512	7.230752	597.839516	0.010516	0.009773
RS	53	6.801436	7.230752	602.039149	0.010590	0.009816
RS	54	7.375434	8.011145	546.149745	0.009607	0.008875
RS	55	7.997173	8.011145	547.825564	0.009636	0.008879
RS	56	8.670621	8.011145	545.998698	0.009604	0.008823
RS	57	9.400082	8.011145	540.414972	0.009506	0.008701
RS	58	10.190212	19.101783	229.577320	0.004038	0.003818
RS	59	11.046057	19.101783	238.611880	0.004197	0.003939
RS	60	11.973085	19.101783	247.143966	0.004347	0.004046
RS	61	12.977214	19.101783	255.020733	0.004486	0.004137
RS	62	14.064857	19.101783	262.077802	0.004610	0.004211
RS	63	15.242960	19.101783	4597.433796	0.080871	0.068641
PA	4+25*2+4+6 0.020141500 0.012887992 15.242960218 3.474753721 0.400870506 0.332409878 0.413988674 0.611886301 0.916727331 1.256459326 1.524460078 1.676416609 1.747228176 1.787227859 1.826464918 1.889340405 2.007777390 2.211071968 2.514024853 2.912955480 3.386314558 3.904885020 4.444197213 4.985440512 5.510909126 6.003388414 6.449314847 6.847677641 7.230752158 8.011145168 19.101783455
//
IT	4523
RD	12
LK	-210672.075326
QD	-338.736557 -> -283.749429
RI	0.0085361792
TR	0.019161	0.013120
MT	15.599112
MM	C_pi: 4.208051, n_recomb: 60252.228412
RS	0	0.000000	4.557970	107.403043	0.001783	0.000080
RS	1	0.008357	4.557970	116.162796	0.001928	0.000515
RS	2	0.017411	4.557970	125.617539	0.002085	0.001116
RS	3	0.027223	4.557970	135.819035	0.002254	0.001763
RS	4	0.037854	0.425033	1555.311979	0.025813	0.020626
RS	5	0.049374	0.425033	1638.499999	0.027194	0.025304
RS	6	0.061857	0.337046	2162.691814	0.035894	0.035173
RS	7	0.075382	0.337046	2247.700947	0.037305	0.038741
RS	8	0.090038	0.415219	1897.987912	0.031501	0.033442
RS	9	0.105919	0.415219	1976.496482	0.032804	0.035428
RS	10	0.123127	0.616065	1392.729779	0.023115	0.025228
RS	11	0.141772	0.616065	1462.469144	0.024272	0.026451
RS	12	0.161976	0.932766	1017.720051	0.016891	0.018453
RS	13	0.183868	0.932766	1076.294832	0.017863	0.019266
RS	14	0.207590	1.293143	822.507510	0.013651	0.014666
RS	15	0.233294	1.293143	873.130647	0.014491	0.015327
RS	16	0.261146	1.581186	758.328331	0.012586	0.013234
RS	17	0.291325	1.581186	805.689037	0.013372	0.013918
RS	18	0.324026	1.742968	776.081380	0.012881	0.013361
RS	19	0.359460	1.742968	823.513357	0.013668	0.014158
RS	20	0.397855	1.813011	839.001783	0.013925	0.014434
RS	21	0.439459	1.813011	887.892813	0.014736	0.015360
RS	22	0.484539	1.846477	921.007727	0.015286	0.015979
RS	23	0.533386	1.846477	971.171766	0.016118	0.016983
RS	24	0.586316	1.877257	1005.242928	0.016684	0.017623
RS	25	0.643668	1.877257	1055.543167	0.017519	0.018636
RS	26	0.705813	1.931815	1074.774952	0.017838	0.018996
RS	27	0.773151	1.931815	1123.580908	0.018648	0.019968
RS	28	0.846116	2.043633	1108.245504	0.018393	0.019695
RS	29	0.925179	2.043633	1154.051693	0.019154	0.020575
RS	30	1.010848	2.243591	1093.210998	0.018144	0.019462
RS	31	1.103677	2.243591	1135.319747	0.018843	0.020206
RS	32	1.204263	2.547854	1037.554923	0.017220	0.018401
RS	33	1.313254	2.547854	1076.064190	0.017859	0.019001
RS	34	1.431353	2.953481	962.503301	0.015975	0.016899
RS	35	1.559322	2.953481	997.782094	0.016560	0.017385
RS	36	1.697984	3.438575	888.311198	0.014743	0.015366
RS	37	1.848233	3.438575	920.655447	0.015280	0.015776
RS	38	2.011038	3.972505	825.684415	0.013704	0.014036
RS	39	2.187448	3.972505	855.262529	0.014195	0.014396
RS	40	2.378600	4.528832	776.617743	0.012889	0.012967
RS	41	2.585725	4.528832	803.490694	0.013335	0.013290
RS	42	2.810159	5.086768	739.415636	0.012272	0.012134
RS	43	3.053348	5.086768	763.532920	0.012672	0.012420
RS	44	3.316859	5.626703	711.812911	0.011814	0.011491
RS	45	3.602390	5.626703	732.988150	0.012165	0.011741
RS	46	3.911782	6.129545	691.600949	0.011478	0.010998
RS	47	4.247029	6.129545	709.482753	0.011775	0.011209
RS	48	4.610290	6.580285	676.346831	0.011225	0.010616
RS	49	5.003908	6.580285	690.402010	0.011459	0.010783
RS	50	5.430419	6.977947	662.586666	0.010997	0.010292
RS	51	5.892571	6.977947	672.149193	0.011156	0.010405
RS	52	6.393343	7.357397	644.401456	0.010695	0.009932
RS	53	6.935962	7.357397	648.932232	0.010770	0.009978
RS	54	7.523926	8.143715	589.213226	0.009779	0.009030
RS	55	8.161023	8.143715	590.941441	0.009808	0.009035
RS	56	8.851359	8.143715	588.848079	0.009773	0.008978
RS	57	9.599384	8.143715	582.656730	0.009670	0.008853
RS	58	10.409917	20.131619	238.914423	0.003965	0.003743
RS	59	11.288183	20.131619	248.765699	0.004129	0.003870
RS	60	12.239842	20.131619	258.153232	0.004285	0.003984
RS	61	13.271027	20.131619	266.918776	0.004430	0.004084
RS	62	14.388384	20.131619	274.890648	0.004562	0.004168
RS	63	15.599112	20.131619	4984.148318	0.082721	0.070573
PA	4+25*2+4+6 0.019161421 0.013119658 15.599112300 4.557969859 0.425032816 0.337045527 0.415218903 0.616065324 0.932766492 1.293143243 1.581185946 1.742968003 1.813010673 1.846476517 1.877257343 1.931814600 2.043633293 2.243591453 2.547854438 2.953481102 3.438574991 3.972505204 4.528832160 5.086768130 5.626703408 6.129544900 6.580284572 6.977947143 7.357396653 8.143714853 20.131618992
//
IT	4811
RD	13
LK	-210565.853346
QD	-303.117521 -> -256.131441
RI	0.0071147182
TR	0.018276	0.013316
MT	15.956787
MM	C_pi: 4.376990, n_recomb: 63512.663876
RS	0	0.000000	5.996347	86.346137	0.001360	0.000061
RS	1	0.008395	5.996347	93.464159	0.001472	0.000394
RS	2	0.017495	5.996347	101.157065	0.001593	0.000857
RS	3	0.027360	5.996347	109.469211	0.001724	0.001356
RS	4	0.038052	0.451279	1555.337011	0.024489	0.019639
RS	5	0.049642	0.451279	1641.534765	0.025846	0.024131
RS	6	0.062204	0.341864	2270.962236	0.035756	0.035128
RS	7	0.075822	0.341864	2361.787615	0.037186	0.038732
RS	8	0.090583	0.416207	2018.873849	0.031787	0.033820
RS	9	0.106583	0.416207	2102.695172	0.033107	0.035831
RS	10	0.123926	0.619467	1477.327301	0.023260	0.025418
RS	11	0.142725	0.619467	1551.721145	0.024432	0.026659
RS	12	0.163103	0.947279	1069.571616	0.016840	0.018417
RS	13	0.185191	0.947279	1131.714027	0.017819	0.019248
RS	14	0.209134	1.327858	855.870943	0.013476	0.014501
RS	15	0.235086	1.327858	909.187577	0.014315	0.015170
RS	16	0.263218	1.636303	784.129153	0.012346	0.013006
RS	17	0.293711	1.636303	833.792187	0.013128	0.013683
RS	18	0.326764	1.808713	801.629346	0.012622	0.013104
RS	19	0.362593	1.808713	851.391004	0.013405	0.013884
RS	20	0.401429	1.878689	869.447569	0.013689	0.014178
RS	21	0.443525	1.878689	920.962573	0.014500	0.015083
RS	22	0.489156	1.906123	959.811740	0.015112	0.015756
RS	23	0.538617	1.906123	1012.988831	0.015949	0.016742
RS	24	0.592231	1.928852	1054.338110	0.016600	0.017462
RS	25	0.650346	1.928852	1107.983433	0.017445	0.018465
RS	26	0.713339	1.975448	1134.411283	0.017861	0.018921
RS	27	0.781622	1.975448	1186.718210	0.018685	0.019890
RS	28	0.855637	2.080938	1176.196412	0.018519	0.019709
RS	29	0.935865	2.080938	1225.429828	0.019294	0.020593
RS	30	1.022829	2.277707	1164.818496	0.018340	0.019544
RS	31	1.117094	2.277707	1210.118083	0.019053	0.020299
RS	32	1.219273	2.583250	1107.695252	0.017441	0.018516
RS	33	1.330030	2.583250	1149.119310	0.018093	0.019130
RS	34	1.450085	2.995359	1027.828154	0.016183	0.017016
RS	35	1.580219	2.995359	1065.772772	0.016780	0.017517
RS	36	1.721279	3.491891	947.858673	0.014924	0.015469
RS	37	1.874180	3.491891	982.652162	0.015472	0.015892
RS	38	2.039919	4.040845	880.087034	0.013857	0.014123
RS	39	2.219571	4.040845	911.919502	0.014358	0.014495
RS	40	2.414306	4.613789	827.094842	0.013023	0.013043
RS	41	2.625390	4.613789	856.039379	0.013478	0.013377
RS	42	2.854195	5.187921	787.212781	0.012395	0.012207
RS	43	3.102208	5.187921	813.219999	0.012804	0.012505
RS	44	3.371043	5.741634	758.041636	0.011935	0.011571
RS	45	3.662448	5.741634	780.910315	0.012295	0.011832
RS	46	3.978316	6.253948	737.199066	0.011607	0.011092
RS	47	4.320703	6.253948	756.540383	0.011912	0.011314
RS	48	4.691835	6.708493	722.019572	0.011368	0.010731
RS	49	5.094124	6.708493	737.234176	0.011608	0.010906
RS	50	5.530186	7.104373	708.635517	0.011157	0.010429
RS	51	6.002857	7.104373	718.965166	0.011320	0.010547
RS	52	6.515210	7.479073	690.391786	0.010870	0.010086
RS	53	7.070577	7.479073	695.211710	0.010946	0.010134
RS	54	7.672569	8.269038	631.868479	0.009949	0.009181
RS	55	8.325099	8.269038	633.588918	0.009976	0.009186
RS	56	9.032411	8.269038	631.162235	0.009938	0.009127
RS	57	9.799105	8.269038	624.290534	0.009829	0.008999
RS	58	10.630165	21.150989	247.541303	0.003898	0.003673
RS	59	11.530994	21.150989	258.172197	0.004065	0.003805
RS	60	12.507451	21.150989	268.379387	0.004226	0.003926
RS	61	13.565884	21.150989	277.999990	0.004377	0.004033
RS	62	14.713177	21.150989	286.855887	0.004517	0.004126
RS	63	15.956787	21.150989	5359.969669	0.084392	0.072330
PA	4+25*2+4+6 0.018275932 0.013315712 15.956787335 5.996347410 0.451278564 0.341863787 0.416206783 0.619467245 0.947278699 1.327857645 1.636302530 1.808712695 1.878689075 1.906122983 1.928851771 1.975448153 2.080938104 2.277706656 2.583249674 2.995359189 3.491891175 4.040844579 4.613788577 5.187921261 5.741633978 6.253947814 6.708493159 7.104372924 7.479073017 8.269038201 21.150989121
//
IT	4238
RD	14
LK	-210475.026408
QD	-272.620491 -> -232.339402
RI	0.0060267488
TR	0.017475	0.013481
MT	16.314218
MM	C_pi: 4.541822, n_recomb: 66628.103076
RS	0	0.000000	7.912337	68.869836	0.001034	0.000046
RS	1	0.008433	7.912337	74.599275	0.001120	0.000301
RS	2	0.017578	7.912337	80.798193	0.001213	0.000655
RS	3	0.027493	7.912337	87.503802	0.001313	0.001038
RS	4	0.038245	0.479775	1544.996771	0.023188	0.018656
RS	5	0.049903	0.479775	1633.536971	0.024517	0.022960
RS	6	0.062545	0.346859	2370.973400	0.035585	0.035039
RS	7	0.076253	0.346859	2467.452762	0.037033	0.038677
RS	8	0.091116	0.416952	2137.068683	0.032075	0.034197
RS	9	0.107234	0.416952	2226.071669	0.033410	0.036235
RS	10	0.124710	0.622107	1560.431705	0.023420	0.025628
RS	11	0.143660	0.622107	1639.383880	0.024605	0.026887
RS	12	0.164208	0.960288	1119.820400	0.016807	0.018402
RS	13	0.186490	0.960288	1185.437091	0.017792	0.019249
RS	14	0.210650	1.360590	887.440523	0.013319	0.014356
RS	15	0.236848	1.360590	943.338693	0.014158	0.015032
RS	16	0.265255	1.689697	807.868885	0.012125	0.012796
RS	17	0.296057	1.689697	859.700253	0.012903	0.013468
RS	18	0.329457	1.873423	824.694770	0.012378	0.012865
RS	19	0.365674	1.873423	876.631485	0.013157	0.013630
RS	20	0.404945	1.943959	896.890983	0.013461	0.013936
RS	21	0.447529	1.943959	950.863996	0.014271	0.014823
RS	22	0.493703	1.965813	995.128220	0.014936	0.015540
RS	23	0.543771	1.965813	1051.157625	0.015776	0.016512
RS	24	0.598061	1.980828	1099.618850	0.016504	0.017302
RS	25	0.656930	1.980828	1156.471100	0.017357	0.018297
RS	26	0.720763	2.019758	1190.148693	0.017863	0.018840
RS	27	0.789980	2.019758	1245.851935	0.018699	0.019807
RS	28	0.865033	2.119156	1240.469175	0.018618	0.019713
RS	29	0.946416	2.119156	1293.057297	0.019407	0.020601
RS	30	1.034663	2.312844	1233.210224	0.018509	0.019615
RS	31	1.130351	2.312844	1281.648221	0.019236	0.020379
RS	32	1.234109	2.619612	1175.123738	0.017637	0.018621
RS	33	1.346617	2.619612	1219.418950	0.018302	0.019248
RS	34	1.468612	3.038014	1090.832721	0.016372	0.017126
RS	35	1.600896	3.038014	1131.403711	0.016981	0.017639
RS	36	1.744336	3.545706	1005.346645	0.015089	0.015566
RS	37	1.899873	3.545706	1042.553359	0.015647	0.016001
RS	38	2.068526	4.109382	932.603151	0.013997	0.014205
RS	39	2.251401	4.109382	966.657678	0.014508	0.014588
RS	40	2.449700	4.698633	875.820562	0.013145	0.013115
RS	41	2.664721	4.698633	906.808559	0.013610	0.013459
RS	42	2.897875	5.288535	833.397889	0.012508	0.012277
RS	43	3.150691	5.288535	861.271201	0.012927	0.012585
RS	44	3.424828	5.855451	802.810084	0.012049	0.011647
RS	45	3.722083	5.855451	827.352174	0.012417	0.011918
RS	46	4.044407	6.376477	781.507497	0.011729	0.011183
RS	47	4.393912	6.376477	802.290315	0.012041	0.011414
RS	48	4.772892	6.833927	766.587691	0.011505	0.010841
RS	49	5.183832	6.833927	782.941937	0.011751	0.011025
RS	50	5.629428	7.227046	753.768124	0.011313	0.010561
RS	51	6.112601	7.227046	764.837107	0.011479	0.010685
RS	52	6.636522	7.595948	735.635164	0.011041	0.010236
RS	53	7.204625	7.595948	740.701068	0.011117	0.010286
RS	54	7.820638	8.387367	673.966254	0.010115	0.009329
RS	55	8.488600	8.387367	675.617100	0.010140	0.009333
RS	56	9.212893	8.387367	672.789908	0.010098	0.009272
RS	57	9.998267	8.387367	665.166219	0.009983	0.009139
RS	58	10.849873	22.156825	255.499066	0.003835	0.003608
RS	59	11.773296	22.156825	266.871507	0.004005	0.003744
RS	60	12.774593	22.156825	277.860963	0.004170	0.003870
RS	61	13.860332	22.156825	288.300590	0.004327	0.003985
RS	62	15.037633	22.156825	298.006611	0.004473	0.004085
RS	63	16.314218	22.156825	5723.220167	0.085898	0.073924
PA	4+25*2+4+6 0.017475362 0.013481191 16.314217813 7.912337485 0.479775483 0.346859495 0.416952210 0.622106805 0.960287593 1.360590098 1.689696588 1.873423175 1.943959159 1.965812938 1.980827661 2.019758285 2.119156322 2.312844007 2.619612098 3.038013897 3.545706026 4.109381738 4.698632574 5.288535396 5.855450815 6.376476943 6.833926811 7.227045745 7.595947798 8.387367171 22.156825030
//
IT	4768
RD	15
LK	-210397.104790
QD	-246.398805 -> -211.749145
RI	0.0051951945
TR	0.016751	0.013620
MT	16.670099
MM	C_pi: 4.702196, n_recomb: 69597.826907
RS	0	0.000000	10.470937	54.531430	0.000784	0.000035
RS	1	0.008470	10.470937	59.104004	0.000849	0.000228
RS	2	0.017658	10.470937	64.055749	0.000920	0.000499
RS	3	0.027623	10.470937	69.417357	0.000997	0.000792
RS	4	0.038433	0.510674	1525.641422	0.021921	0.017687
RS	5	0.050159	0.510674	1615.869734	0.023217	0.021803
RS	6	0.062877	0.352022	2462.793327	0.035386	0.034915
RS	7	0.076673	0.352022	2564.746568	0.036851	0.038581
RS	8	0.091638	0.417469	2252.510690	0.032365	0.034573
RS	9	0.107870	0.417469	2346.553730	0.033716	0.036641
RS	10	0.125476	0.624029	1642.083109	0.023594	0.025855
RS	11	0.144574	0.624029	1725.491223	0.024792	0.027132
RS	12	0.165290	0.971851	1168.564402	0.016790	0.018406
RS	13	0.187760	0.971851	1237.561908	0.017782	0.019268
RS	14	0.212134	1.391354	917.353951	0.013181	0.014230
RS	15	0.238572	1.391354	975.725598	0.014019	0.014912
RS	16	0.267250	1.741293	829.726972	0.011922	0.012604
RS	17	0.298356	1.741293	883.598950	0.012696	0.013272
RS	18	0.332097	1.936950	845.495726	0.012148	0.012642
RS	19	0.368696	1.936950	899.459333	0.012924	0.013394
RS	20	0.408396	2.008603	921.579243	0.013241	0.013708
RS	21	0.451457	2.008603	977.848471	0.014050	0.014579
RS	22	0.498166	2.025272	1027.200885	0.014759	0.015333
RS	23	0.548832	2.025272	1085.921308	0.015603	0.016292
RS	24	0.603788	2.032875	1141.279686	0.016398	0.017145
RS	25	0.663400	2.032875	1201.194347	0.017259	0.018133
RS	26	0.728061	2.064392	1242.104872	0.017847	0.018756
RS	27	0.798199	2.064392	1301.088853	0.018694	0.019721
RS	28	0.874277	2.157885	1301.095319	0.018694	0.019708
RS	29	0.956799	2.157885	1356.952767	0.019497	0.020600
RS	30	1.046312	2.348576	1298.337085	0.018655	0.019676
RS	31	1.143405	2.348576	1349.848562	0.019395	0.020449
RS	32	1.248723	2.656506	1239.744825	0.017813	0.018717
RS	33	1.362962	2.656506	1286.856200	0.018490	0.019356
RS	34	1.486876	3.081012	1151.406439	0.016544	0.017227
RS	35	1.621286	3.081012	1194.553996	0.017164	0.017753
RS	36	1.767081	3.599623	1060.657702	0.015240	0.015657
RS	37	1.925225	3.599623	1100.232126	0.015808	0.016104
RS	38	2.096764	4.177768	983.114070	0.014126	0.014282
RS	39	2.282832	4.177768	1019.349599	0.014646	0.014675
RS	40	2.484661	4.783054	922.678502	0.013257	0.013183
RS	41	2.703585	4.783054	955.673743	0.013731	0.013537
RS	42	2.941051	5.388385	877.848623	0.012613	0.012343
RS	43	3.198632	5.388385	907.556932	0.013040	0.012661
RS	44	3.478030	5.968001	845.992214	0.012155	0.011719
RS	45	3.781093	5.968001	872.181368	0.012532	0.012000
RS	46	4.109826	6.497086	824.391658	0.011845	0.011269
RS	47	4.466403	6.497086	846.592909	0.012164	0.011509
RS	48	4.853182	6.956639	809.909536	0.011637	0.010947
RS	49	5.272722	6.956639	827.380097	0.011888	0.011138
RS	50	5.727798	7.346116	797.837417	0.011464	0.010688
RS	51	6.221419	7.346116	809.616127	0.011633	0.010817
RS	52	6.756850	7.708247	779.985824	0.011207	0.010381
RS	53	7.337633	7.708247	785.254261	0.011283	0.010432
RS	54	7.967609	8.499011	715.383796	0.010279	0.009473
RS	55	8.650944	8.499011	716.902440	0.010301	0.009476
RS	56	9.392159	8.499011	713.607953	0.010253	0.009411
RS	57	10.196155	8.499011	705.162392	0.010132	0.009273
RS	58	11.068251	23.146384	262.832700	0.003776	0.003547
RS	59	12.014215	23.146384	274.908381	0.003950	0.003687
RS	60	13.040302	23.146384	286.641941	0.004119	0.003818
RS	61	14.153301	23.146384	297.863154	0.004280	0.003938
RS	62	15.360571	23.146384	308.383272	0.004431	0.004046
RS	63	16.670099	23.146384	6072.590128	0.087253	0.075369
PA	4+25*2+4+6 0.016750709 0.013620368 16.670098893 10.470936694 0.510674262 0.352022067 0.417469137 0.624029315 0.971850504 1.391353944 1.741292652 1.936949682 2.008602935 2.025272360 2.032875166 2.064391997 2.157885467 2.348576346 2.656506354 3.081012368 3.599623227 4.177768495 4.783053958 5.388384886 5.968000924 6.497086088 6.956638556 7.346116220 7.708247032 8.499010655 23.146383878
//
IT	4145
RD	16
LK	-210330.025210
QD	-223.759161 -> -193.850047
RI	0.0045612382
TR	0.016094	0.013737
MT	17.023158
MM	C_pi: 4.857775, n_recomb: 72422.453014
RS	0	0.000000	13.892987	42.897115	0.000592	0.000026
RS	1	0.008506	13.892987	46.519073	0.000642	0.000173
RS	2	0.017735	13.892987	50.444367	0.000697	0.000379
RS	3	0.027750	13.892987	54.697963	0.000755	0.000602
RS	4	0.038616	0.544129	1498.598620	0.020692	0.016740
RS	5	0.050407	0.544129	1589.886994	0.021953	0.020669
RS	6	0.063201	0.357348	2546.517940	0.035162	0.034759
RS	7	0.077083	0.357348	2653.749509	0.036643	0.038449
RS	8	0.092145	0.417772	2365.157642	0.032658	0.034948
RS	9	0.108489	0.417772	2464.090388	0.034024	0.037047
RS	10	0.126223	0.625273	1722.342317	0.023782	0.026097
RS	11	0.145466	0.625273	1810.098925	0.024994	0.027393
RS	12	0.166345	0.982024	1215.897762	0.016789	0.018427
RS	13	0.189000	0.982024	1288.182918	0.017787	0.019303
RS	14	0.213583	1.420175	945.733510	0.013059	0.014119
RS	15	0.240256	1.420175	1006.474356	0.013897	0.014807
RS	16	0.269198	1.791032	849.865299	0.011735	0.012427
RS	17	0.300602	1.791032	905.656378	0.012505	0.013092
RS	18	0.334677	1.999142	864.240735	0.011933	0.012433
RS	19	0.371651	1.999142	920.090262	0.012704	0.013175
RS	20	0.411769	2.072437	943.740894	0.013031	0.013492
RS	21	0.455300	2.072437	1002.149679	0.013838	0.014349
RS	22	0.502534	2.084274	1056.262712	0.014585	0.015136
RS	23	0.553786	2.084274	1117.514096	0.015430	0.016082
RS	24	0.609397	2.084728	1179.526638	0.016287	0.016991
RS	25	0.669738	2.084728	1242.355408	0.017154	0.017973
RS	26	0.735212	2.109045	1290.427934	0.017818	0.018669
RS	27	0.806255	2.109045	1352.568807	0.018676	0.019633
RS	28	0.883341	2.196793	1358.142912	0.018753	0.019698
RS	29	0.966983	2.196793	1417.173675	0.019568	0.020593
RS	30	1.057741	2.384547	1360.195074	0.018781	0.019729
RS	31	1.156218	2.384547	1414.704364	0.019534	0.020510
RS	32	1.263072	2.693576	1301.503142	0.017971	0.018805
RS	33	1.379015	2.693576	1351.365842	0.018659	0.019455
RS	34	1.504820	3.124005	1209.472389	0.016700	0.017322
RS	35	1.641325	3.124005	1255.137769	0.017331	0.017859
RS	36	1.789442	3.653300	1113.711522	0.015378	0.015742
RS	37	1.950158	3.653300	1155.599905	0.015956	0.016199
RS	38	2.124544	4.245682	1031.538044	0.014243	0.014354
RS	39	2.313764	4.245682	1069.905894	0.014773	0.014757
RS	40	2.519078	4.866766	967.583560	0.013360	0.013246
RS	41	2.741857	4.866766	1002.542805	0.013843	0.013609
RS	42	2.983585	5.487233	920.474532	0.012710	0.012404
RS	43	3.245874	5.487233	951.980396	0.013145	0.012731
RS	44	3.530474	6.079122	887.488871	0.012254	0.011787
RS	45	3.839282	6.079122	915.293289	0.012638	0.012076
RS	46	4.174357	6.615680	865.745083	0.011954	0.011350
RS	47	4.537933	6.615680	889.337342	0.012280	0.011598
RS	48	4.932435	7.076609	851.870343	0.011763	0.011048
RS	49	5.360494	7.076609	870.430949	0.012019	0.011245
RS	50	5.824963	7.461628	840.723585	0.011609	0.010811
RS	51	6.328939	7.461628	853.181051	0.011781	0.010943
RS	52	6.875784	7.816077	823.323271	0.011368	0.010521
RS	53	7.469144	7.816077	828.750969	0.011443	0.010572
RS	54	8.112974	8.604152	756.019182	0.010439	0.009614
RS	55	8.811569	8.604152	757.342796	0.010457	0.009614
RS	56	9.569586	8.604152	753.515167	0.010404	0.009546
RS	57	10.392080	8.604152	744.180074	0.010276	0.009403
RS	58	11.284535	24.116882	269.586814	0.003722	0.003490
RS	59	12.252903	24.116882	282.327667	0.003898	0.003634
RS	60	13.303639	24.116882	294.766959	0.004070	0.003769
RS	61	14.443752	24.116882	306.731583	0.004235	0.003895
RS	62	15.680841	24.116882	318.028419	0.004391	0.004008
RS	63	17.023158	24.116882	6407.089535	0.088468	0.076674
PA	4+25*2+4+6 0.016094022 0.013737085 17.023158238 13.892987227 0.544129402 0.357348008 0.417771815 0.625272522 0.982023841 1.420174843 1.791031725 1.999142088 2.072436824 2.084274302 2.084727658 2.109045389 2.196793016 2.384547163 2.693575676 3.124005316 3.653299554 4.245681696 4.866766161 5.487232871 6.079122340 6.615679522 7.076609483 7.461627889 7.816077482 8.604152453 24.116881861
//
IT	4767
RD	17
LK	-210272.075777
QD	-204.131226 -> -178.222139
RI	0.0040788088
TR	0.015498	0.013835
MT	17.372376
MM	C_pi: 5.008318, n_recomb: 75104.132329
RS	0	0.000000	18.478480	33.544086	0.000447	0.000020
RS	1	0.008541	18.478480	36.393707	0.000485	0.000130
RS	2	0.017811	18.478480	39.483991	0.000526	0.000287
RS	3	0.027873	18.478480	42.835009	0.000570	0.000456
RS	4	0.038794	0.580301	1465.149553	0.019508	0.015821
RS	5	0.050648	0.580301	1556.907845	0.020730	0.019564
RS	6	0.063515	0.362830	2622.356078	0.034916	0.034577
RS	7	0.077480	0.362830	2734.658292	0.036412	0.038285
RS	8	0.092639	0.417880	2474.967831	0.032954	0.035323
RS	9	0.109091	0.417880	2578.633718	0.034334	0.037453
RS	10	0.126949	0.625889	1801.246754	0.023983	0.026353
RS	11	0.146333	0.625889	1893.240350	0.025208	0.027668
RS	12	0.167371	0.990882	1261.900429	0.016802	0.018463
RS	13	0.190207	0.990882	1337.380808	0.017807	0.019353
RS	14	0.214993	1.447104	972.689671	0.012951	0.014023
RS	15	0.241895	1.447104	1035.699472	0.013790	0.014717
RS	16	0.271096	1.838894	868.429370	0.011563	0.012265
RS	17	0.302790	1.838894	926.024377	0.012330	0.012927
RS	18	0.337192	2.059908	881.115689	0.011732	0.012238
RS	19	0.374531	2.059908	938.717604	0.012499	0.012970
RS	20	0.415060	2.135297	963.603978	0.012830	0.013288
RS	21	0.459050	2.135297	1024.002505	0.013634	0.014132
RS	22	0.506797	2.142635	1082.546987	0.014414	0.014947
RS	23	0.558622	2.142635	1146.172736	0.015261	0.015883
RS	24	0.614874	2.136171	1214.578124	0.016172	0.016842
RS	25	0.675929	2.136171	1280.171766	0.017045	0.017818
RS	26	0.742200	2.153479	1335.291427	0.017779	0.018581
RS	27	0.814130	2.153479	1400.460137	0.018647	0.019544
RS	28	0.892204	2.235615	1411.720452	0.018797	0.019682
RS	29	0.976946	2.235615	1473.820735	0.019624	0.020581
RS	30	1.068925	2.420478	1418.825979	0.018891	0.019775
RS	31	1.168760	2.420478	1476.249113	0.019656	0.020563
RS	32	1.277122	2.730531	1360.395694	0.018113	0.018886
RS	33	1.394739	2.730531	1412.937096	0.018813	0.019546
RS	34	1.522401	3.166719	1264.998355	0.016843	0.017410
RS	35	1.660966	3.166719	1313.115755	0.017484	0.017958
RS	36	1.811367	3.706480	1164.464593	0.015505	0.015821
RS	37	1.974612	3.706480	1208.606727	0.016092	0.016288
RS	38	2.151800	4.312883	1077.828408	0.014351	0.014420
RS	39	2.344121	4.312883	1118.273917	0.014890	0.014832
RS	40	2.552867	4.949567	1010.483286	0.013454	0.013304
RS	41	2.779443	4.949567	1047.357796	0.013945	0.013675
RS	42	3.025369	5.584918	961.217451	0.012798	0.012460
RS	43	3.292300	5.584918	994.478462	0.013241	0.012795
RS	44	3.582028	6.188707	927.234253	0.012346	0.011849
RS	45	3.896501	6.188707	956.617869	0.012737	0.012147
RS	46	4.237833	6.732207	905.493700	0.012057	0.011427
RS	47	4.608318	6.732207	930.446219	0.012389	0.011682
RS	48	5.010444	7.193861	892.386300	0.011882	0.011143
RS	49	5.446915	7.193861	912.008650	0.012143	0.011347
RS	50	5.920664	7.573676	882.334996	0.011748	0.010928
RS	51	6.434875	7.573676	895.439799	0.011923	0.011064
RS	52	6.993004	7.919585	865.555305	0.011525	0.010656
RS	53	7.598801	7.919585	871.099968	0.011599	0.010707
RS	54	8.256337	8.703021	795.795254	0.010596	0.009751
RS	55	8.970033	8.703021	796.861625	0.010610	0.009748
RS	56	9.744683	8.703021	792.436676	0.010551	0.009676
RS	57	10.585495	8.703021	782.147237	0.010414	0.009527
RS	58	11.498118	25.065964	275.807034	0.003672	0.003438
RS	59	12.488686	25.065964	289.175797	0.003850	0.003584
RS	60	13.563856	25.065964	302.282890	0.004025	0.003723
RS	61	14.730855	25.065964	314.952756	0.004194	0.003853
RS	62	15.997524	25.065964	326.988417	0.004354	0.003972
RS	63	17.372376	25.065964	6726.091474	0.089557	0.077852
PA	4+25*2+4+6 0.015498119 0.013834629 17.372375559 18.478480164 0.580301396 0.362830014 0.417880484 0.625888656 0.990882487 1.447103727 1.838894155 2.059907504 2.135297173 2.142634722 2.136171071 2.153478960 2.235615402 2.420477649 2.730530988 3.166719305 3.706480215 4.312882909 4.949567129 5.584917899 6.188706739 6.732206570 7.193861112 7.573675841 7.919585483 8.703021236 25.065963890
//
IT	5193
RD	18
LK	-210221.834175
QD	-187.045667 -> -164.520100
RI	0.0037133449
TR	0.014956	0.013916
MT	17.717048
MM	C_pi: 5.153672, n_recomb: 77645.886806
RS	0	0.000000	24.626416	26.095119	0.000336	0.000015
RS	1	0.008574	24.626416	28.324103	0.000365	0.000098
RS	2	0.017884	24.626416	30.742687	0.000396	0.000216
RS	3	0.027992	24.626416	33.366859	0.000430	0.000345
RS	4	0.038967	0.619347	1426.517151	0.018372	0.014935
RS	5	0.050882	0.619347	1518.202448	0.019553	0.018495
RS	6	0.063819	0.368462	2690.565719	0.034652	0.034373
RS	7	0.077866	0.368462	2807.721407	0.036161	0.038092
RS	8	0.093117	0.417818	2581.897112	0.033252	0.035697
RS	9	0.109676	0.417818	2690.135190	0.034646	0.037857
RS	10	0.127654	0.625939	1878.804771	0.024197	0.026622
RS	11	0.147174	0.625939	1974.920292	0.025435	0.027955
RS	12	0.168368	0.998514	1306.633729	0.016828	0.018513
RS	13	0.191379	0.998514	1385.217663	0.017840	0.019415
RS	14	0.216363	1.472199	998.326255	0.012857	0.013940
RS	15	0.243489	1.472199	1063.509076	0.013697	0.014639
RS	16	0.272942	1.884869	885.556824	0.011405	0.012115
RS	17	0.304919	1.884869	944.847196	0.012169	0.012775
RS	18	0.339639	2.119172	896.293703	0.011543	0.012055
RS	19	0.377335	2.119172	955.522242	0.012306	0.012780
RS	20	0.418264	2.197077	981.369654	0.012639	0.013095
RS	21	0.462702	2.197077	1043.615203	0.013441	0.013929
RS	22	0.510951	2.200201	1106.280118	0.014248	0.014766
RS	23	0.563336	2.200201	1172.128592	0.015096	0.015693
RS	24	0.620213	2.187032	1246.653443	0.016056	0.016697
RS	25	0.681968	2.187032	1314.863815	0.016934	0.017668
RS	26	0.749017	2.197498	1376.883019	0.017733	0.018494
RS	27	0.821815	2.197498	1444.947602	0.018609	0.019456
RS	28	0.900856	2.274142	1461.960861	0.018829	0.019662
RS	29	0.986673	2.274142	1527.021234	0.019666	0.020565
RS	30	1.079849	2.456151	1474.299840	0.018987	0.019815
RS	31	1.181015	2.456151	1534.546358	0.019763	0.020611
RS	32	1.290854	2.767159	1416.444137	0.018242	0.018960
RS	33	1.410112	2.767159	1471.585420	0.018953	0.019629
RS	34	1.539596	3.208948	1317.980494	0.016974	0.017492
RS	35	1.680182	3.208948	1368.478434	0.017625	0.018050
RS	36	1.832822	3.758972	1212.901473	0.015621	0.015895
RS	37	1.998550	3.758972	1259.231927	0.016218	0.016371
RS	38	2.178489	4.379215	1121.959208	0.014450	0.014482
RS	39	2.373857	4.379215	1164.422912	0.014997	0.014902
RS	40	2.585976	5.031327	1051.346940	0.013540	0.013357
RS	41	2.816283	5.031327	1090.083532	0.014039	0.013736
RS	42	3.066337	5.681349	1000.040270	0.012880	0.012512
RS	43	3.337832	5.681349	1035.009993	0.013330	0.012854
RS	44	3.632607	6.296719	965.182028	0.012431	0.011907
RS	45	3.952657	6.296719	996.105356	0.012829	0.012212
RS	46	4.300149	6.846700	943.580715	0.012152	0.011498
RS	47	4.677436	6.846700	969.860207	0.012491	0.011760
RS	48	5.087074	7.308491	931.391100	0.011995	0.011234
RS	49	5.531836	7.308491	952.045562	0.012261	0.011443
RS	50	6.014734	7.682412	922.598984	0.011882	0.011040
RS	51	6.539038	7.682412	936.319799	0.012059	0.011179
RS	52	7.108297	8.018990	906.605921	0.011676	0.010786
RS	53	7.726367	8.018990	912.226879	0.011749	0.010837
RS	54	8.397434	8.795942	834.647166	0.010749	0.009884
RS	55	9.126040	8.795942	835.395531	0.010759	0.009879
RS	56	9.917120	8.795942	830.311559	0.010694	0.009801
RS	57	10.776031	8.795942	819.006543	0.010548	0.009646
RS	58	11.708588	25.991818	281.536322	0.003626	0.003389
RS	59	12.721107	25.991818	295.496855	0.003806	0.003537
RS	60	13.820444	25.991818	309.234659	0.003983	0.003680
RS	61	15.014042	25.991818	322.572082	0.004154	0.003814
RS	62	16.309985	25.991818	335.308741	0.004318	0.003938
RS	63	17.717048	25.991818	7029.206772	0.090529	0.078913
PA	4+25*2+4+6 0.014956476 0.013915754 17.717047668 24.626416161 0.619346734 0.368461863 0.417817717 0.625939094 0.998514375 1.472198841 1.884869314 2.119171963 2.197076811 2.200200702 2.187032093 2.197498342 2.274141528 2.456150850 2.767159376 3.208948229 3.758971624 4.379214641 5.031327013 5.681348619 6.296719436 6.846700359 7.308491456 7.682411786 8.018990414 8.795942182 25.991817887
//
IT	4631
RD	19
LK	-210178.115584
QD	-172.114454 -> -152.458373
RI	0.0034368778
TR	0.014463	0.013983
MT	18.056657
MM	C_pi: 5.293762, n_recomb: 80051.700616
RS	0	0.000000	32.882323	20.203727	0.000252	0.000011
RS	1	0.008607	32.882323	21.938044	0.000274	0.000074
RS	2	0.017955	32.882323	23.820805	0.000298	0.000163
RS	3	0.028107	32.882323	25.864640	0.000323	0.000260
RS	4	0.039133	0.661438	1383.802713	0.017286	0.014085
RS	5	0.051108	0.661438	1474.924176	0.018425	0.017465
RS	6	0.064114	0.374242	2751.426991	0.034371	0.034148
RS	7	0.078240	0.374242	2873.212393	0.035892	0.037874
RS	8	0.093581	0.417608	2685.909628	0.033552	0.036069
RS	9	0.110242	0.417608	2798.556802	0.034959	0.038258
RS	10	0.128337	0.625476	1955.053042	0.024422	0.026901
RS	11	0.147990	0.625476	2055.173560	0.025673	0.028252
RS	12	0.169335	1.005001	1350.167984	0.016866	0.018574
RS	13	0.192516	1.005001	1431.765532	0.017886	0.019489
RS	14	0.217693	1.495536	1022.735809	0.012776	0.013868
RS	15	0.245037	1.495536	1090.000025	0.013616	0.014573
RS	16	0.274734	1.928974	901.371355	0.011260	0.011977
RS	17	0.306988	1.928974	962.255017	0.012020	0.012635
RS	18	0.342017	2.176880	909.938148	0.011367	0.011884
RS	19	0.380061	2.176880	970.675630	0.012126	0.012602
RS	20	0.421380	2.257669	997.239336	0.012457	0.012913
RS	21	0.466255	2.257669	1061.197394	0.013256	0.013737
RS	22	0.514992	2.256846	1127.682184	0.014087	0.014594
RS	23	0.567925	2.256846	1195.607994	0.014935	0.015513
RS	24	0.625413	2.237175	1275.970259	0.015939	0.016557
RS	25	0.687849	2.237175	1346.652107	0.016822	0.017523
RS	26	0.755659	2.240950	1415.399964	0.017681	0.018407
RS	27	0.829305	2.240950	1486.227736	0.018566	0.019369
RS	28	0.909290	2.312208	1509.015511	0.018851	0.019640
RS	29	0.996159	2.312208	1576.923083	0.019699	0.020546
RS	30	1.090505	2.491394	1526.716502	0.019072	0.019850
RS	31	1.192972	2.491394	1589.691399	0.019858	0.020652
RS	32	1.304258	2.803295	1469.701292	0.018359	0.019029
RS	33	1.425122	2.803295	1527.359127	0.019080	0.019707
RS	34	1.556389	3.250531	1368.445940	0.017095	0.017569
RS	35	1.698953	3.250531	1421.248769	0.017754	0.018135
RS	36	1.853789	3.810640	1259.030761	0.015728	0.015963
RS	37	2.021951	3.810640	1307.480306	0.016333	0.016448
RS	38	2.204587	4.444558	1163.932700	0.014540	0.014538
RS	39	2.402942	4.444558	1208.351590	0.015095	0.014967
RS	40	2.618370	5.111957	1090.169364	0.013618	0.013405
RS	41	2.852339	5.111957	1130.711555	0.014125	0.013791
RS	42	3.106446	5.776477	1036.929620	0.012953	0.012558
RS	43	3.382424	5.776477	1073.558632	0.013411	0.012908
RS	44	3.682155	6.403164	1001.309051	0.012508	0.011960
RS	45	4.007684	6.403164	1033.730098	0.012913	0.012272
RS	46	4.361232	6.959230	979.971700	0.012242	0.011565
RS	47	4.745209	6.959230	1007.543149	0.012586	0.011833
RS	48	5.162235	7.420624	968.841252	0.012103	0.011320
RS	49	5.615154	7.420624	990.497516	0.012373	0.011533
RS	50	6.107055	7.788027	961.462947	0.012011	0.011147
RS	51	6.641295	7.788027	975.769232	0.012189	0.011289
RS	52	7.221517	8.114542	946.419356	0.011823	0.010911
RS	53	7.851678	8.114542	952.078163	0.011893	0.010962
RS	54	8.536076	8.883266	872.528178	0.010900	0.010014
RS	55	9.279381	8.883266	872.899831	0.010904	0.010005
RS	56	10.086662	8.883266	867.098121	0.010832	0.009923
RS	57	10.963425	8.883266	854.720288	0.010677	0.009760
RS	58	11.915651	26.893076	286.816158	0.003583	0.003343
RS	59	12.949835	26.893076	301.333750	0.003764	0.003494
RS	60	14.073031	26.893076	315.666385	0.003943	0.003639
RS	61	15.292900	26.893076	329.634620	0.004118	0.003777
RS	62	16.617763	26.893076	343.035042	0.004285	0.003905
RS	63	18.056657	26.893076	7316.306632	0.091395	0.079867
PA	4+25*2+4+6 0.014463269 0.013982796 18.056656827 32.882322859 0.661437848 0.374242096 0.417607877 0.625476463 1.005001153 1.495536275 1.928974486 2.176879846 2.257668572 2.256846256 2.237174799 2.240950015 2.312208136 2.491394118 2.803294776 3.250531470 3.810639846 4.444557728 5.111956762 5.776476543 6.403164414 6.959230146 7.420623539 7.788027218 8.114542167 8.883265570 26.893076481
//
IT	4630
RD	20
LK	-210139.932037
QD	-159.016012 -> -141.800080
RI	0.0032289093
TR	0.014013	0.014038
MT	18.390659
MM	C_pi: 5.428552, n_recomb: 82326.510250
RS	0	0.000000	43.977319	15.576671	0.000189	0.000008
RS	1	0.008638	43.977319	16.919849	0.000206	0.000055
RS	2	0.018023	43.977319	18.378625	0.000223	0.000123
RS	3	0.028218	43.977319	19.962906	0.000242	0.000196
RS	4	0.039294	0.706761	1337.988243	0.016252	0.013272
RS	5	0.051327	0.706761	1428.109479	0.017347	0.016477
RS	6	0.064399	0.380172	2805.239371	0.034075	0.033906
RS	7	0.078601	0.380172	2931.426309	0.035607	0.037632
RS	8	0.094029	0.417277	2786.967954	0.033853	0.036438
RS	9	0.110790	0.417277	2903.860690	0.035272	0.038654
RS	10	0.128999	0.624567	2029.980815	0.024658	0.027189
RS	11	0.148781	0.624567	2133.987637	0.025921	0.028558
RS	12	0.170272	1.010439	1392.552802	0.016915	0.018645
RS	13	0.193619	1.010439	1477.075506	0.017942	0.019572
RS	14	0.218983	1.517210	1045.999075	0.012705	0.013806
RS	15	0.246538	1.517210	1115.257159	0.013547	0.014517
RS	16	0.276473	1.971240	915.989670	0.011126	0.011849
RS	17	0.308994	1.971240	978.371061	0.011884	0.012507
RS	18	0.344325	2.233008	922.196318	0.011202	0.011724
RS	19	0.382708	2.233008	984.332932	0.011956	0.012435
RS	20	0.424406	2.316992	1011.400849	0.012285	0.012741
RS	21	0.469706	2.316992	1076.945413	0.013081	0.013557
RS	22	0.518920	2.312475	1146.962891	0.013932	0.014430
RS	23	0.572384	2.312475	1216.827779	0.014781	0.015341
RS	24	0.630468	2.286476	1302.753088	0.015824	0.016423
RS	25	0.693568	2.286476	1375.765807	0.016711	0.017384
RS	26	0.762120	2.283708	1451.048845	0.017626	0.018321
RS	27	0.836593	2.283708	1524.508399	0.018518	0.019283
RS	28	0.917500	2.349673	1553.060815	0.018865	0.019616
RS	29	1.005396	2.349673	1623.701369	0.019723	0.020525
RS	30	1.100884	2.526060	1576.205861	0.019146	0.019881
RS	31	1.204621	2.526060	1641.811530	0.019943	0.020689
RS	32	1.317320	2.838786	1520.257282	0.018466	0.019093
RS	33	1.439754	2.838786	1580.345525	0.019196	0.019778
RS	34	1.572764	3.291330	1416.453429	0.017205	0.017640
RS	35	1.717264	3.291330	1471.482881	0.017874	0.018215
RS	36	1.874246	3.861354	1302.895349	0.015826	0.016027
RS	37	2.044790	3.861354	1353.392337	0.016439	0.016519
RS	38	2.230065	4.508799	1203.780454	0.014622	0.014590
RS	39	2.431346	4.508799	1250.089263	0.015185	0.015025
RS	40	2.650014	5.191362	1126.974045	0.013689	0.013448
RS	41	2.887571	5.191362	1169.263221	0.014203	0.013841
RS	42	3.145649	5.870243	1071.899115	0.013020	0.012600
RS	43	3.426022	5.870243	1110.136059	0.013485	0.012956
RS	44	3.730614	6.508020	1035.619625	0.012579	0.012008
RS	45	4.061517	6.508020	1069.494787	0.012991	0.012326
RS	46	4.421006	7.069810	1014.661803	0.012325	0.011626
RS	47	4.811549	7.069810	1043.489124	0.012675	0.011900
RS	48	5.235828	7.530333	1004.719799	0.012204	0.011400
RS	49	5.696758	7.530333	1027.347461	0.012479	0.011618
RS	50	6.197506	7.890638	998.902520	0.012133	0.011249
RS	51	6.741510	7.890638	1013.764817	0.012314	0.011393
RS	52	7.332507	8.206415	984.965945	0.011964	0.011032
RS	53	7.974557	8.206415	990.626613	0.012033	0.011082
RS	54	8.672069	8.965268	909.413015	0.011046	0.010141
RS	55	9.429836	8.965268	909.351682	0.011046	0.010128
RS	56	10.253062	8.965268	902.776763	0.010966	0.010040
RS	57	11.147401	8.965268	889.272974	0.010802	0.009870
RS	58	12.118996	27.768460	291.688209	0.003543	0.003300
RS	59	13.174523	27.768460	306.729836	0.003726	0.003454
RS	60	14.321229	27.768460	321.622949	0.003907	0.003602
RS	61	15.566993	27.768460	336.186558	0.004084	0.003743
RS	62	16.920371	27.768460	350.214545	0.004254	0.003875
RS	63	18.390659	27.768460	7587.526549	0.092164	0.080723
PA	4+25*2+4+6 0.014013444 0.014037850 18.390659242 43.977319006 0.706760561 0.380171717 0.417276523 0.624567396 1.010439363 1.517209639 1.971239605 2.233007512 2.316992400 2.312474506 2.286476019 2.283707704 2.349672675 2.526059646 2.838785899 3.291329890 3.861353842 4.508798867 5.191362463 5.870243144 6.508019700 7.069809840 7.530332531 7.890638274 8.206415188 8.965267799 27.768459936
//
IT	5342
RD	21
LK	-210106.458737
QD	-147.482440 -> -132.347376
RI	0.0030728462
TR	0.013602	0.014083
MT	18.718940
MM	C_pi: 5.558088, n_recomb: 84475.122124
RS	0	0.000000	58.896314	11.964823	0.000142	0.000006
RS	1	0.008669	58.896314	13.000856	0.000154	0.000041
RS	2	0.018089	58.896314	14.126488	0.000167	0.000092
RS	3	0.028326	58.896314	15.349449	0.000182	0.000147
RS	4	0.039450	0.755516	1289.931522	0.015270	0.012498
RS	5	0.051539	0.755516	1378.670971	0.016320	0.015533
RS	6	0.064675	0.386249	2852.341098	0.033765	0.033648
RS	7	0.078950	0.386249	2982.698897	0.035309	0.037371
RS	8	0.094463	0.416844	2885.057775	0.034153	0.036803
RS	9	0.111321	0.416844	3006.033192	0.035585	0.039045
RS	10	0.129640	0.623261	2103.612903	0.024902	0.027485
RS	11	0.149547	0.623261	2211.386787	0.026178	0.028872
RS	12	0.171179	1.014910	1433.844339	0.016974	0.018725
RS	13	0.194687	1.014910	1521.205797	0.018008	0.019665
RS	14	0.220233	1.537298	1068.196758	0.012645	0.013754
RS	15	0.247993	1.537298	1139.365566	0.013488	0.014470
RS	16	0.278159	2.011708	929.512510	0.011003	0.011731
RS	17	0.310941	2.011708	993.302104	0.011759	0.012388
RS	18	0.346565	2.287515	933.211038	0.011047	0.011573
RS	19	0.385276	2.287515	996.645055	0.011798	0.012279
RS	20	0.427344	2.375002	1024.015434	0.012122	0.012579
RS	21	0.473058	2.375002	1091.028480	0.012915	0.013386
RS	22	0.522735	2.367008	1164.313545	0.013783	0.014274
RS	23	0.576718	2.367008	1235.986541	0.014631	0.015178
RS	24	0.635381	2.334845	1327.205916	0.015711	0.016293
RS	25	0.699129	2.334845	1402.413990	0.016602	0.017251
RS	26	0.768404	2.325672	1484.026827	0.017568	0.018238
RS	27	0.843684	2.325672	1559.988870	0.018467	0.019200
RS	28	0.925489	2.386436	1594.261948	0.018873	0.019590
RS	29	1.014387	2.386436	1667.520756	0.019740	0.020502
RS	30	1.110990	2.560044	1622.894071	0.019212	0.019908
RS	31	1.215968	2.560044	1691.031027	0.020018	0.020722
RS	32	1.330046	2.873538	1568.197743	0.018564	0.019152
RS	33	1.454013	2.873538	1630.628035	0.019303	0.019845
RS	34	1.588726	3.331266	1462.059097	0.017308	0.017706
RS	35	1.735118	3.331266	1519.234795	0.017984	0.018289
RS	36	1.894200	3.911053	1344.535674	0.015916	0.016086
RS	37	2.067072	3.911053	1397.006489	0.016537	0.016586
RS	38	2.254930	4.571905	1241.531532	0.014697	0.014637
RS	39	2.459073	4.571905	1289.663141	0.015267	0.015079
RS	40	2.680913	5.269547	1161.780842	0.013753	0.013487
RS	41	2.921983	5.269547	1205.756640	0.014274	0.013886
RS	42	3.183952	5.962682	1104.961858	0.013080	0.012637
RS	43	3.468629	5.962682	1144.753745	0.013551	0.013000
RS	44	3.777985	6.611365	1068.117565	0.012644	0.012051
RS	45	4.114158	6.611365	1103.401883	0.013062	0.012376
RS	46	4.479473	7.178584	1047.642635	0.012402	0.011682
RS	47	4.876456	7.178584	1077.688977	0.012757	0.011962
RS	48	5.307853	7.637818	1039.008201	0.012300	0.011475
RS	49	5.776646	7.637818	1062.577000	0.012579	0.011698
RS	50	6.286078	7.990513	1034.888851	0.012251	0.011346
RS	51	6.839672	7.990513	1050.279222	0.012433	0.011493
RS	52	7.441255	8.294938	1022.212089	0.012101	0.011148
RS	53	8.094988	8.294938	1027.841606	0.012167	0.011197
RS	54	8.805391	9.042399	945.271396	0.011190	0.010265
RS	55	9.577377	9.042399	944.723948	0.011183	0.010248
RS	56	10.416285	9.042399	937.324333	0.011096	0.010153
RS	57	11.327916	9.042399	922.646295	0.010922	0.009975
RS	58	12.318574	28.617526	296.186596	0.003506	0.003261
RS	59	13.395110	28.617526	311.720866	0.003690	0.003416
RS	60	14.564967	28.617526	327.141631	0.003873	0.003566
RS	61	15.836237	28.617526	342.266552	0.004052	0.003711
RS	62	17.217710	28.617526	356.887078	0.004225	0.003846
RS	63	18.718940	28.617526	7843.040473	0.092844	0.081489
PA	4+25*2+4+6 0.013602300 0.014082521 18.718939847 58.896313787 0.755515754 0.386248947 0.416844353 0.623261022 1.014910366 1.537298006 2.011707715 2.287514714 2.375001951 2.367008341 2.334845056 2.325671739 2.386435609 2.560043948 2.873537694 3.331265565 3.911052511 4.571904576 5.269546587 5.962682276 6.611364651 7.178584145 7.637817813 7.990513270 8.294937872 9.042398996 28.617526315
//
IT	5071
RD	22
LK	-210077.004256
QD	-137.290440 -> -123.935040
RI	0.0029568619
TR	0.013226	0.014118
MT	19.041271
MM	C_pi: 5.682454, n_recomb: 86503.301754
RS	0	0.000000	78.965277	9.160671	0.000106	0.000005
RS	1	0.008698	78.965277	9.956964	0.000115	0.000031
RS	2	0.018153	78.965277	10.822427	0.000125	0.000069
RS	3	0.028430	78.965277	11.763060	0.000136	0.000111
RS	4	0.039601	0.807889	1240.429519	0.014340	0.011762
RS	5	0.051743	0.807889	1327.462043	0.015346	0.014634
RS	6	0.064942	0.392478	2893.052105	0.033444	0.033377
RS	7	0.079288	0.392478	3027.349387	0.034997	0.037091
RS	8	0.094883	0.416340	2980.117670	0.034451	0.037164
RS	9	0.111834	0.416340	3105.015351	0.035895	0.039430
RS	10	0.130260	0.621625	2175.911374	0.025154	0.027787
RS	11	0.150288	0.621625	2287.332568	0.026442	0.029191
RS	12	0.172058	1.018515	1474.075711	0.017041	0.018813
RS	13	0.195721	1.018515	1564.191286	0.018082	0.019764
RS	14	0.221443	1.555903	1089.398897	0.012594	0.013710
RS	15	0.249403	1.555903	1162.399479	0.013438	0.014431
RS	16	0.279794	2.050439	942.036547	0.010890	0.011622
RS	17	0.312829	2.050439	1007.150924	0.011643	0.012279
RS	18	0.348737	2.340439	943.095625	0.010902	0.011432
RS	19	0.387768	2.340439	1007.732363	0.011650	0.012134
RS	20	0.430194	2.431666	1035.241479	0.011968	0.012425
RS	21	0.476311	2.431666	1103.613475	0.012758	0.013226
RS	22	0.526439	2.420390	1179.922950	0.013640	0.014126
RS	23	0.580927	2.420390	1253.281274	0.014488	0.015024
RS	24	0.640154	2.382220	1349.530689	0.015601	0.016169
RS	25	0.704533	2.382220	1426.805010	0.016494	0.017124
RS	26	0.774512	2.366759	1514.544903	0.017509	0.018157
RS	27	0.850577	2.366759	1592.884239	0.018414	0.019119
RS	28	0.933259	2.422406	1632.812205	0.018876	0.019564
RS	29	1.023133	2.422406	1708.576215	0.019752	0.020479
RS	30	1.120823	2.593259	1666.937559	0.019270	0.019933
RS	31	1.227011	2.593259	1737.506521	0.020086	0.020753
RS	32	1.342435	2.907463	1613.644869	0.018654	0.019207
RS	33	1.467899	2.907463	1678.328537	0.019402	0.019907
RS	34	1.604275	3.370253	1505.360048	0.017402	0.017769
RS	35	1.752514	3.370253	1564.601190	0.018087	0.018359
RS	36	1.913647	3.959668	1384.027979	0.016000	0.016140
RS	37	2.088795	3.959668	1438.398597	0.016628	0.016647
RS	38	2.279177	4.633818	1277.251024	0.014765	0.014679
RS	39	2.486119	4.633818	1327.137869	0.015342	0.015128
RS	40	2.711061	5.346470	1194.645504	0.013810	0.013521
RS	41	2.955569	5.346470	1240.247055	0.014338	0.013926
RS	42	3.221344	6.053791	1136.162416	0.013134	0.012670
RS	43	3.510236	6.053791	1177.455763	0.013612	0.013038
RS	44	3.824256	6.713247	1098.835081	0.012703	0.012090
RS	45	4.165590	6.713247	1135.483278	0.013126	0.012420
RS	46	4.536613	7.285636	1078.937205	0.012473	0.011734
RS	47	4.939908	7.285636	1110.165747	0.012834	0.012019
RS	48	5.378282	7.743203	1071.719610	0.012389	0.011546
RS	49	5.854786	7.743203	1096.199992	0.012672	0.011773
RS	50	6.372736	8.087826	1069.425453	0.012363	0.011439
RS	51	6.935738	8.087826	1085.317753	0.012547	0.011587
RS	52	7.547710	8.380326	1058.156599	0.012233	0.011260
RS	53	8.212912	8.380326	1063.724891	0.012297	0.011307
RS	54	8.935974	9.114987	980.100654	0.011330	0.010385
RS	55	9.721927	9.114987	979.017138	0.011318	0.010363
RS	56	10.576244	9.114987	970.745159	0.011222	0.010263
RS	57	11.504869	9.114987	954.849049	0.011038	0.010077
RS	58	12.514266	29.439786	300.347943	0.003472	0.003224
RS	59	13.611461	29.439786	316.345357	0.003657	0.003381
RS	60	14.804091	29.439786	332.262764	0.003841	0.003534
RS	61	16.100457	29.439786	347.916638	0.004022	0.003680
RS	62	17.509581	29.439786	363.096219	0.004197	0.003819
RS	63	19.041271	29.439786	8083.283882	0.093445	0.082174
PA	4+25*2+4+6 0.013225824 0.014118285 19.041271446 78.965277110 0.807888619 0.392478026 0.416340281 0.621625415 1.018514803 1.555902949 2.050438675 2.340438972 2.431666047 2.420390273 2.382220076 2.366758956 2.422406071 2.593258629 2.907462712 3.370253003 3.959667641 4.633818109 5.346470235 6.053791044 6.713247003 7.285635537 7.743202590 8.087825581 8.380325636 9.114987338 29.439785601
//
IT	5622
RD	23
LK	-210050.989758
QD	-128.252732 -> -116.423886
RI	0.0028710346
TR	0.012880	0.014146
MT	19.357568
MM	C_pi: 5.801766, n_recomb: 88416.779603
RS	0	0.000000	105.961730	6.994340	0.000079	0.000003
RS	1	0.008726	105.961730	7.604526	0.000086	0.000023
RS	2	0.018214	105.961730	8.267929	0.000094	0.000052
RS	3	0.028530	105.961730	8.989187	0.000102	0.000083
RS	4	0.039746	0.864127	1190.086489	0.013460	0.011065
RS	5	0.051941	0.864127	1275.136731	0.014422	0.013779
RS	6	0.065199	0.398862	2927.709975	0.033113	0.033092
RS	7	0.079615	0.398862	3065.716174	0.034673	0.036794
RS	8	0.095289	0.415783	3072.147676	0.034746	0.037519
RS	9	0.112331	0.415783	3200.810601	0.036201	0.039808
RS	10	0.130859	0.619706	2246.892910	0.025413	0.028093
RS	11	0.151005	0.619706	2361.842556	0.026713	0.029514
RS	12	0.172908	1.021337	1513.287572	0.017115	0.018908
RS	13	0.196723	1.021337	1606.074812	0.018165	0.019871
RS	14	0.222616	1.573117	1109.672136	0.012550	0.013673
RS	15	0.250769	1.573117	1184.429672	0.013396	0.014399
RS	16	0.281378	2.087494	953.648318	0.010786	0.011521
RS	17	0.314658	2.087494	1020.009750	0.011536	0.012177
RS	18	0.350843	2.391784	951.966848	0.010767	0.011299
RS	19	0.390185	2.391784	1017.718984	0.011510	0.011997
RS	20	0.432960	2.486951	1045.225793	0.011822	0.012280
RS	21	0.479468	2.486951	1114.855462	0.012609	0.013074
RS	22	0.530034	2.472576	1193.961746	0.013504	0.013985
RS	23	0.585013	2.472576	1268.890562	0.014351	0.014877
RS	24	0.644790	2.428539	1369.920813	0.015494	0.016051
RS	25	0.709783	2.428539	1449.139000	0.016390	0.017002
RS	26	0.780447	2.406911	1542.794835	0.017449	0.018079
RS	27	0.857278	2.406911	1623.390680	0.018361	0.019040
RS	28	0.940813	2.457520	1668.890692	0.018875	0.019538
RS	29	1.031638	2.457520	1747.049079	0.019759	0.020456
RS	30	1.130388	2.625637	1708.488216	0.019323	0.019956
RS	31	1.237756	2.625637	1781.390693	0.020148	0.020781
RS	32	1.354493	2.940498	1656.719081	0.018738	0.019260
RS	33	1.481417	2.940498	1723.567656	0.019494	0.019966
RS	34	1.619417	3.408242	1546.448946	0.017490	0.017828
RS	35	1.769459	3.408242	1607.674805	0.018183	0.018424
RS	36	1.932594	4.007161	1421.448322	0.016077	0.016190
RS	37	2.109965	4.007161	1477.644746	0.016712	0.016704
RS	38	2.302814	4.694520	1311.003235	0.014828	0.014718
RS	39	2.512491	4.694520	1362.577725	0.015411	0.015172
RS	40	2.740466	5.422141	1225.622106	0.013862	0.013551
RS	41	2.988334	5.422141	1272.788453	0.014395	0.013962
RS	42	3.257833	6.143601	1165.547405	0.013182	0.012698
RS	43	3.550848	6.143601	1208.288585	0.013666	0.013072
RS	44	3.869433	6.813724	1127.811037	0.012756	0.012124
RS	45	4.215819	6.813724	1165.777732	0.013185	0.012459
RS	46	4.592432	7.391066	1108.573356	0.012538	0.011781
RS	47	5.001909	7.391066	1140.947483	0.012904	0.012071
RS	48	5.447119	7.846641	1102.870426	0.012474	0.011611
RS	49	5.931179	7.846641	1128.233731	0.012760	0.011842
RS	50	6.457480	8.182773	1102.519912	0.012470	0.011526
RS	51	7.029707	8.182773	1118.889906	0.012655	0.011676
RS	52	7.651869	8.462835	1092.799883	0.012360	0.011367
RS	53	8.328323	8.462835	1098.280105	0.012422	0.011413
RS	54	9.063806	9.183390	1013.900213	0.011467	0.010502
RS	55	9.863471	9.183390	1012.234151	0.011448	0.010476
RS	56	10.732916	9.183390	1003.046224	0.011345	0.010369
RS	57	11.678232	9.183390	985.892912	0.011151	0.010175
RS	58	12.706040	30.235095	304.204464	0.003441	0.003191
RS	59	13.823538	30.235095	320.637353	0.003626	0.003349
RS	60	15.038552	30.235095	337.022183	0.003812	0.003503
RS	61	16.359592	30.235095	353.174369	0.003994	0.003652
RS	62	17.795911	30.235095	368.881122	0.004172	0.003794
RS	63	19.357568	30.235095	8308.747220	0.093973	0.082786
PA	4+25*2+4+6 0.012880418 0.014146378 19.357567895 105.961730221 0.864127383 0.398862257 0.415783215 0.619706430 1.021337492 1.573116799 2.087494466 2.391783723 2.486951423 2.472575506 2.428538801 2.406910814 2.457519750 2.625636771 2.940497524 3.408242338 4.007161327 4.694519599 5.422141397 6.143601200 6.813723934 7.391066363 7.846640882 8.182772548 8.462835091 9.183390425 30.235095284
//
IT	5228
RD	24
LK	-210027.927719
QD	-120.211802 -> -109.696371
RI	0.0028084625
TR	0.012563	0.014168
MT	19.667783
MM	C_pi: 5.916134, n_recomb: 90220.989833
RS	0	0.000000	142.252357	5.328520	0.000059	0.000003
RS	1	0.008754	142.252357	5.794962	0.000064	0.000017
RS	2	0.018274	142.252357	6.302235	0.000070	0.000039
RS	3	0.028627	142.252357	6.853914	0.000076	0.000062
RS	4	0.039886	0.924418	1139.512925	0.012630	0.010405
RS	5	0.052131	0.924418	1222.357720	0.013548	0.012968
RS	6	0.065448	0.405400	2956.667293	0.032771	0.032797
RS	7	0.079931	0.405400	3098.153087	0.034340	0.036483
RS	8	0.095682	0.415193	3161.113712	0.035037	0.037867
RS	9	0.112811	0.415193	3293.388104	0.036504	0.040177
RS	10	0.131440	0.617554	2316.528914	0.025676	0.028403
RS	11	0.151699	0.617554	2434.888249	0.026988	0.029840
RS	12	0.173732	1.023461	1551.503800	0.017197	0.019009
RS	13	0.197693	1.023461	1646.881772	0.018254	0.019982
RS	14	0.223752	1.589038	1129.065010	0.012514	0.013643
RS	15	0.252092	1.589038	1205.507894	0.013362	0.014374
RS	16	0.282913	2.122927	964.427249	0.010690	0.011427
RS	17	0.316432	2.122927	1031.963313	0.011438	0.012084
RS	18	0.352885	2.441564	959.923473	0.010640	0.011174
RS	19	0.392529	2.441564	1026.710163	0.011380	0.011868
RS	20	0.435643	2.540852	1054.088997	0.011683	0.012142
RS	21	0.482531	2.540852	1124.882238	0.012468	0.012931
RS	22	0.533524	2.523531	1206.579773	0.013374	0.013852
RS	23	0.588980	2.523531	1282.971620	0.014220	0.014739
RS	24	0.649291	2.473758	1388.545657	0.015390	0.015938
RS	25	0.714881	2.473758	1469.591709	0.016289	0.016887
RS	26	0.786213	2.446078	1568.953437	0.017390	0.018003
RS	27	0.863789	2.446078	1651.689533	0.018307	0.018965
RS	28	0.948156	2.491719	1702.667968	0.018872	0.019512
RS	29	1.039907	2.491719	1783.112442	0.019764	0.020434
RS	30	1.139691	2.657120	1747.692786	0.019371	0.019977
RS	31	1.248209	2.657120	1822.831390	0.020204	0.020807
RS	32	1.366226	2.972590	1697.536824	0.018815	0.019310
RS	33	1.494574	2.972590	1766.462310	0.019579	0.020022
RS	34	1.634157	3.445185	1585.420165	0.017573	0.017883
RS	35	1.785959	3.445185	1648.550282	0.018272	0.018486
RS	36	1.951049	4.053497	1456.873667	0.016148	0.016237
RS	37	2.130590	4.053497	1514.822100	0.016790	0.016757
RS	38	2.325848	4.753988	1342.853499	0.014884	0.014753
RS	39	2.538198	4.753988	1396.048156	0.015474	0.015213
RS	40	2.769136	5.496549	1254.769209	0.013908	0.013577
RS	41	3.020289	5.496549	1303.439375	0.014447	0.013993
RS	42	3.293428	6.232136	1193.164596	0.013225	0.012722
RS	43	3.590476	6.232136	1237.299897	0.013714	0.013101
RS	44	3.913527	6.912846	1155.084957	0.012803	0.012153
RS	45	4.264857	6.912846	1194.324692	0.013238	0.012493
RS	46	4.646940	7.494966	1136.580195	0.012598	0.011823
RS	47	5.062470	7.494966	1170.063467	0.012969	0.012117
RS	48	5.514374	7.948262	1132.479324	0.012552	0.011672
RS	49	6.005835	7.948262	1158.697653	0.012843	0.011907
RS	50	6.540318	8.275527	1134.181192	0.012571	0.011609
RS	51	7.121587	8.275527	1151.006410	0.012758	0.011761
RS	52	7.753738	8.542687	1126.144064	0.012482	0.011470
RS	53	8.441226	8.542687	1131.512394	0.012542	0.011514
RS	54	9.188893	9.247937	1046.668385	0.011601	0.010617
RS	55	10.002009	9.247937	1044.376832	0.011576	0.010585
RS	56	10.886302	9.247937	1034.233509	0.011463	0.010471
RS	57	11.848003	9.247937	1015.788578	0.011259	0.010269
RS	58	12.893887	31.003513	307.782898	0.003411	0.003159
RS	59	14.031324	31.003513	324.625244	0.003598	0.003318
RS	60	15.268329	31.003513	341.449918	0.003785	0.003475
RS	61	16.613616	31.003513	358.071374	0.003969	0.003626
RS	62	18.076665	31.003513	374.274946	0.004148	0.003771
RS	63	19.667783	31.003513	8519.923860	0.094434	0.083329
PA	4+25*2+4+6 0.012562912 0.014167856 19.667783436 142.252356628 0.924417841 0.405400499 0.415192596 0.617553867 1.023460863 1.589038482 2.122926544 2.441563889 2.540851625 2.523531394 2.473758228 2.446077952 2.491718927 2.657119592 2.972589669 3.445185040 4.053497340 4.753988159 5.496548883 6.232136468 6.912845547 7.494965523 7.948261922 8.275527326 8.542687472 9.247936617 31.003513122
//
IT	4120
RD	25
LK	-210007.408308
QD	-113.034882 -> -103.652919
RI	0.0027631258
TR	0.012270	0.014184
MT	19.972091
MM	C_pi: 6.025755, n_recomb: 91921.683091
RS	0	0.000000	191.065662	4.050985	0.000044	0.000002
RS	1	0.008780	191.065662	4.406736	0.000048	0.000013
RS	2	0.018331	191.065662	4.793737	0.000052	0.000029
RS	3	0.028720	191.065662	5.214733	0.000057	0.000046
RS	4	0.040022	0.989025	1089.139560	0.011849	0.009783
RS	5	0.052316	0.989025	1169.599588	0.012724	0.012200
RS	6	0.065689	0.412094	2980.283037	0.032422	0.032492
RS	7	0.080237	0.412094	3125.022632	0.033997	0.036158
RS	8	0.096062	0.414586	3247.015541	0.035324	0.038208
RS	9	0.113276	0.414586	3382.752737	0.036800	0.040537
RS	10	0.132002	0.615210	2384.822588	0.025944	0.028716
RS	11	0.152371	0.615210	2506.474693	0.027268	0.030169
RS	12	0.174530	1.024963	1588.756757	0.017284	0.019114
RS	13	0.198633	1.024963	1686.646936	0.018349	0.020099
RS	14	0.224853	1.603762	1147.632784	0.012485	0.013618
RS	15	0.253375	1.603762	1225.693285	0.013334	0.014355
RS	16	0.284402	2.156828	974.436851	0.010601	0.011340
RS	17	0.318152	2.156828	1043.079879	0.011347	0.011997
RS	18	0.354866	2.489819	967.057287	0.010520	0.011057
RS	19	0.394803	2.489819	1034.804135	0.011257	0.011748
RS	20	0.438247	2.593376	1061.948274	0.011553	0.012012
RS	21	0.485505	2.593376	1133.818439	0.012335	0.012796
RS	22	0.536913	2.573240	1217.924407	0.013250	0.013724
RS	23	0.592834	2.573240	1295.679739	0.014095	0.014607
RS	24	0.653665	2.517860	1405.569368	0.015291	0.015830
RS	25	0.719836	2.517860	1488.334359	0.016191	0.016776
RS	26	0.791818	2.484228	1593.201594	0.017332	0.017931
RS	27	0.870120	2.484228	1677.967352	0.018254	0.018894
RS	28	0.955297	2.524982	1734.311404	0.018867	0.019488
RS	29	1.047952	2.524982	1816.937401	0.019766	0.020412
RS	30	1.148742	2.687680	1784.704546	0.019415	0.019998
RS	31	1.258382	2.687680	1861.984272	0.020256	0.020832
RS	32	1.377648	3.003714	1736.228354	0.018888	0.019357
RS	33	1.507385	3.003714	1807.144418	0.019660	0.020075
RS	34	1.648514	3.481070	1622.379183	0.017650	0.017936
RS	35	1.802033	3.481070	1687.334477	0.018356	0.018544
RS	36	1.969032	4.098677	1490.393861	0.016214	0.016281
RS	37	2.150693	4.098677	1550.021708	0.016862	0.016806
RS	38	2.348304	4.812247	1372.879313	0.014935	0.014784
RS	39	2.563266	4.812247	1427.627703	0.015531	0.015249
RS	40	2.797101	5.569737	1282.156185	0.013948	0.013599
RS	41	3.051466	5.569737	1332.270039	0.014494	0.014020
RS	42	3.328165	6.319468	1219.075199	0.013262	0.012742
RS	43	3.629158	6.319468	1264.551582	0.013757	0.013125
RS	44	3.956579	7.010733	1180.706700	0.012845	0.012179
RS	45	4.312747	7.010733	1221.174665	0.013285	0.012523
RS	46	4.700186	7.597493	1162.998526	0.012652	0.011861
RS	47	5.121643	7.597493	1197.555296	0.013028	0.012160
RS	48	5.580104	8.048266	1160.577684	0.012626	0.011728
RS	49	6.078818	8.048266	1187.624390	0.012920	0.011966
RS	50	6.621318	8.366334	1164.431383	0.012668	0.011687
RS	51	7.211451	8.366334	1181.691485	0.012855	0.011840
RS	52	7.853397	8.620174	1158.204640	0.012600	0.011569
RS	53	8.551706	8.620174	1163.440513	0.012657	0.011611
RS	54	9.311326	9.309028	1078.415092	0.011732	0.010728
RS	55	10.137641	9.309028	1075.458911	0.011700	0.010691
RS	56	11.036507	9.309028	1064.325025	0.011579	0.010570
RS	57	12.014294	9.309028	1044.558780	0.011364	0.010359
RS	58	13.077930	31.745531	311.110082	0.003385	0.003130
RS	59	14.234953	31.745531	328.337640	0.003572	0.003290
RS	60	15.493563	31.745531	345.576361	0.003759	0.003448
RS	61	16.862679	31.745531	362.639810	0.003945	0.003602
RS	62	18.352004	31.745531	379.311563	0.004126	0.003749
RS	63	19.972091	31.745531	8717.416887	0.094835	0.083811
PA	4+25*2+4+6 0.012270403 0.014183530 19.972091487 191.065662077 0.989024984 0.412094052 0.414585988 0.615209865 1.024963489 1.603762353 2.156828145 2.489818827 2.593375715 2.573240276 2.517860359 2.484227937 2.524982211 2.687679954 3.003713843 3.481070193 4.098677416 4.812246928 5.569736535 6.319468463 7.010733344 7.597492937 8.048265564 8.366334495 8.620174052 9.309028327 31.745531085
//
CC
CC	Brief Description of the file format:
CC	  CC  comments
CC	  MM  useful-messages
CC	  RD  round-of-iterations
CC	  LL  \log[P(sequence)]
CC	  QD  Q-before-opt Q-after-opt
CC	  TR  \theta_0 \rho_0
CC	  RS  k t_k \lambda_k \pi_k \sum_{l\not=k}A_{kl} A_{kk}
CC	  DC  begin end best-k t_k+\Delta_k max-prob
CC
MM	Version: 0.6.5-r67
MM	pattern:4+25*2+4+6, n:63, n_free_lambdas:28
MM	n_iterations:25, skip:1, max_t:5, theta/rho:5
MM	is_decoding:0
MM	n_seqs:14, sum_L:1215533, sum_n:85819
RD	0
LK	0.000000
QD	0.000000 -> 0.000000
RI	inf
TR	0.073218	0.014644
MT	5.000000
MM	C_pi: 1.000000, n_recomb: 17670.438330
RS	0	0.000000	1.000000	112.607674	0.006373	0.000000
RS	1	0.006440	1.000000	119.071181	0.006738	0.000000
RS	2	0.013294	1.000000	125.852196	0.007122	0.000000
RS	3	0.020590	1.000000	132.959238	0.007524	0.000000
RS	4	0.028356	1.000000	140.400019	0.007945	0.000000
RS	5	0.036622	1.000000	148.181261	0.008386	0.000000
RS	6	0.045421	1.000000	156.308483	0.008846	0.000000
RS	7	0.054785	1.000000	164.785767	0.009326	0.000000
RS	8	0.064753	1.000000	173.615502	0.009825	0.000000
RS	9	0.075363	1.000000	182.798100	0.010345	0.000000
RS	10	0.086656	1.000000	192.331686	0.010884	0.000000
RS	11	0.098677	1.000000	202.211758	0.011444	0.000000
RS	12	0.111471	1.000000	212.430827	0.012022	0.000000
RS	13	0.125090	1.000000	222.978026	0.012619	0.000000
RS	14	0.139585	1.000000	233.838694	0.013233	0.000000
RS	15	0.155014	1.000000	244.993943	0.013865	0.000000
RS	16	0.171437	1.000000	256.420200	0.014511	0.000000
RS	17	0.188917	1.000000	268.088738	0.015172	0.000000
RS	18	0.207523	1.000000	279.965205	0.015844	0.000000
RS	19	0.227327	1.000000	292.009144	0.016525	0.000000
RS	20	0.248406	1.000000	304.173533	0.017214	0.000000
RS	21	0.270843	1.000000	316.404346	0.017906	0.000000
RS	22	0.294725	1.000000	328.640147	0.018598	0.000000
RS	23	0.320144	1.000000	340.811754	0.019287	0.000000
RS	24	0.347201	1.000000	352.841962	0.019968	0.000000
RS	25	0.376000	1.000000	364.645386	0.020636	0.000000
RS	26	0.406654	1.000000	376.128410	0.021286	0.000000
RS	27	0.439282	1.000000	387.189309	0.021912	0.000000
RS	28	0.474011	1.000000	397.718545	0.022508	0.000000
RS	29	0.510976	1.000000	407.599286	0.023067	0.000000
RS	30	0.550322	1.000000	416.708182	0.023582	0.000000
RS	31	0.592202	1.000000	424.916417	0.024047	0.000000
RS	32	0.636779	1.000000	432.091083	0.024453	0.000000
RS	33	0.684227	1.000000	438.096902	0.024793	0.000000
RS	34	0.734730	1.000000	442.798304	0.025059	0.000000
RS	35	0.788485	1.000000	446.061891	0.025243	0.000000
RS	36	0.845702	1.000000	447.759269	0.025339	0.000000
RS	37	0.906604	1.000000	447.770253	0.025340	0.000000
RS	38	0.971428	1.000000	445.986387	0.025239	0.000000
RS	39	1.040426	1.000000	442.314744	0.025031	0.000000
RS	40	1.113868	1.000000	436.681903	0.024713	0.000000
RS	41	1.192040	1.000000	429.038010	0.024280	0.000000
RS	42	1.275245	1.000000	419.360766	0.023732	0.000000
RS	43	1.363809	1.000000	407.659180	0.023070	0.000000
RS	44	1.458076	1.000000	393.976891	0.022296	0.000000
RS	45	1.558414	1.000000	378.394831	0.021414	0.000000
RS	46	1.665214	1.000000	361.033009	0.020431	0.000000
RS	47	1.778891	1.000000	342.051168	0.019357	0.000000
RS	48	1.899889	1.000000	321.648109	0.018203	0.000000
RS	49	2.028679	1.000000	300.059477	0.016981	0.000000
RS	50	2.165763	1.000000	277.553898	0.015707	0.000000
RS	51	2.311675	1.000000	254.427385	0.014398	0.000000
RS	52	2.466983	1.000000	230.996073	0.013072	0.000000
RS	53	2.632293	1.000000	207.587419	0.011748	0.000000
RS	54	2.808249	1.000000	184.530169	0.010443	0.000000
RS	55	2.995536	1.000000	162.143497	0.009176	0.000000
RS	56	3.194884	1.000000	140.725844	0.007964	0.000000
RS	57	3.407070	1.000000	120.544102	0.006822	0.000000
RS	58	3.632920	1.000000	101.823811	0.005762	0.000000
RS	59	3.873315	1.000000	84.741083	0.004796	0.000000
RS	60	4.129191	1.000000	69.416857	0.003928	0.000000
RS	61	4.401545	1.000000	55.913999	0.003164	0.000000
RS	62	4.691438	1.000000	44.237536	0.002503	0.000000
RS	63	5.000000	1.000000	123.389563	0.006983	0.000000
PA	4+25*2+4+6 0.073218160 0.014643632 5.000000000 1.000000000 1.000000000 1.000000000 1.000000000 1.000000000 1.000000000 1.000000000 1.000000000 1.000000000 1.000000000 1.000000000 1.000000000 1.000000000 1.000000000 1.000000000 1.000000000 1.000000000 1.000000000 1.000000000 1.000000000 1.000000000 1.000000000 1.000000000 1.000000000 1.000000000 1.000000000 1.000000000 1.000000000
//
IT	6073
RD	1
LK	-259452.017073
QD	-4865.586049 -> -1997.062314
RI	0.0555530848
TR	0.049712	0.010341
MT	8.777814
MM	C_pi: 1.426478, n_recomb: 17798.447295
RS	0	0.000000	0.485290	266.677418	0.014983	0.000679
RS	1	0.007381	0.485290	281.890774	0.015838	0.004033
RS	2	0.015306	0.485290	297.626350	0.016722	0.008950
RS	3	0.023816	0.485290	313.848887	0.017633	0.013953
RS	4	0.032954	0.451735	354.798014	0.019934	0.017626
RS	5	0.042767	0.451735	372.519339	0.020930	0.019513
RS	6	0.053304	0.499361	353.656924	0.019870	0.020077
RS	7	0.064618	0.499361	370.964157	0.020843	0.020028
RS	8	0.076768	0.564590	344.084763	0.019332	0.019716
RS	9	0.089815	0.564590	360.758732	0.020269	0.019277
RS	10	0.103824	0.636801	335.262490	0.018837	0.018923
RS	11	0.118867	0.636801	351.324951	0.019739	0.018814
RS	12	0.135021	0.704792	332.476898	0.018680	0.018977
RS	13	0.152366	0.704792	348.053558	0.019555	0.019406
RS	14	0.170992	0.765188	335.345986	0.018841	0.020090
RS	15	0.190993	0.765188	350.506784	0.019693	0.020982
RS	16	0.212470	0.824036	339.877270	0.019096	0.021975
RS	17	0.235532	0.824036	354.568769	0.019921	0.022908
RS	18	0.260296	0.892057	341.379725	0.019180	0.023613
RS	19	0.286887	0.892057	355.470599	0.019972	0.023984
RS	20	0.315441	0.974884	338.418694	0.019014	0.024013
RS	21	0.346103	0.974884	351.795647	0.019766	0.023770
RS	22	0.379028	1.070848	332.670197	0.018691	0.023349
RS	23	0.414383	1.070848	345.268426	0.019399	0.022825
RS	24	0.452347	1.176776	325.823586	0.018306	0.022248
RS	25	0.493113	1.176776	337.602674	0.018968	0.021641
RS	26	0.536888	1.290753	318.637531	0.017903	0.021009
RS	27	0.583893	1.290753	329.560939	0.018516	0.020356
RS	28	0.634368	1.410473	311.616235	0.017508	0.019687
RS	29	0.688568	1.410473	321.640612	0.018071	0.019017
RS	30	0.746769	1.532294	305.236517	0.017150	0.018364
RS	31	0.809265	1.532294	314.300226	0.017659	0.017741
RS	32	0.876373	1.652833	299.613362	0.016834	0.017159
RS	33	0.948434	1.652833	307.627660	0.017284	0.016618
RS	34	1.025814	1.770121	294.440105	0.016543	0.016117
RS	35	1.108905	1.770121	301.288369	0.016928	0.015651
RS	36	1.198129	1.883047	289.243288	0.016251	0.015216
RS	37	1.293937	1.883047	294.784914	0.016562	0.014809
RS	38	1.396817	1.990574	283.555344	0.015931	0.014429
RS	39	1.507290	1.990574	287.630541	0.016160	0.014072
RS	40	1.625916	2.091895	276.893134	0.015557	0.013736
RS	41	1.753298	2.091895	279.331741	0.015694	0.013419
RS	42	1.890081	2.186778	268.730431	0.015099	0.013117
RS	43	2.036959	2.186778	269.368285	0.015134	0.012826
RS	44	2.194678	2.275439	258.557284	0.014527	0.012544
RS	45	2.364037	2.275439	257.258525	0.014454	0.012266
RS	46	2.545895	2.358312	245.951483	0.013819	0.011992
RS	47	2.741176	2.358312	242.634639	0.013632	0.011718
RS	48	2.950870	2.436032	230.626357	0.012958	0.011442
RS	49	3.176040	2.436032	225.293532	0.012658	0.011161
RS	50	3.417828	2.509898	212.448467	0.011936	0.010872
RS	51	3.677462	2.509898	205.219283	0.011530	0.010570
RS	52	3.956258	2.582641	191.469452	0.010758	0.010251
RS	53	4.255631	2.582641	182.617841	0.010260	0.009910
RS	54	4.577099	2.702582	165.475804	0.009297	0.009543
RS	55	4.922294	2.702582	155.944219	0.008762	0.009147
RS	56	5.292965	2.702582	145.553250	0.008178	0.008725
RS	57	5.690994	2.702582	134.457185	0.007554	0.008281
RS	58	6.118399	3.342233	100.912804	0.005670	0.007821
RS	59	6.577349	3.342233	94.214613	0.005293	0.007355
RS	60	7.070172	3.342233	87.057786	0.004891	0.006888
RS	61	7.599368	3.342233	79.557969	0.004470	0.006428
RS	62	8.167621	3.342233	71.844162	0.004037	0.005980
RS	63	8.777814	3.342233	365.181793	0.020518	0.032392
PA	4+25*2+4+6 0.049711702 0.010340504 8.777813911 0.485290051 0.451735020 0.499361038 0.564589500 0.636801243 0.704792500 0.765188217 0.824035645 0.892057419 0.974884033 1.070847511 1.176775932 1.290753365 1.410472870 1.532294273 1.652832508 1.770121098 1.883046627 1.990574360 2.091895103 2.186777830 2.275439262 2.358312130 2.436032295 2.509898186 2.582640648 2.702581882 3.342232764
//
IT	4865
RD	2
LK	-254772.434104
QD	-2332.734689 -> -1266.109092
RI	0.0569474176
TR	0.041127	0.009951
MT	10.877949
MM	C_pi: 1.919469, n_recomb: 22996.939380
RS	0	0.000000	0.615349	284.846821	0.012386	0.000410
RS	1	0.007743	0.615349	302.929845	0.013173	0.002617
RS	2	0.016086	0.615349	321.836016	0.013995	0.005989
RS	3	0.025074	0.615349	341.550717	0.014852	0.009884
RS	4	0.034759	0.459979	482.959549	0.021001	0.014439
RS	5	0.045193	0.459979	508.266742	0.022101	0.017493
RS	6	0.056436	0.492849	498.754120	0.021688	0.017987
RS	7	0.068548	0.492849	523.862905	0.022780	0.019688
RS	8	0.081599	0.556616	487.031244	0.021178	0.018656
RS	9	0.095660	0.556616	511.191356	0.022229	0.019741
RS	10	0.110811	0.635136	470.114512	0.020442	0.018388
RS	11	0.127134	0.635136	493.216747	0.021447	0.019300
RS	12	0.144721	0.710615	462.268507	0.020101	0.018407
RS	13	0.163670	0.710615	484.505946	0.021068	0.019614
RS	14	0.184086	0.772778	466.545718	0.020287	0.019447
RS	15	0.206082	0.772778	488.083857	0.021224	0.021129
RS	16	0.229783	0.827140	476.485022	0.020719	0.021464
RS	17	0.255318	0.827140	497.246804	0.021622	0.023549
RS	18	0.282830	0.890880	481.209927	0.020925	0.023805
RS	19	0.312473	0.890880	500.937424	0.021783	0.025830
RS	20	0.344411	0.978653	474.257131	0.020623	0.025321
RS	21	0.378822	0.978653	492.744866	0.021427	0.026740
RS	22	0.415897	1.094507	457.457855	0.019892	0.025373
RS	23	0.455843	1.094507	474.645701	0.020640	0.026172
RS	24	0.498882	1.236875	435.577400	0.018941	0.024378
RS	25	0.545254	1.236875	451.491834	0.019633	0.024810
RS	26	0.595216	1.404997	411.819744	0.017908	0.022912
RS	27	0.649047	1.404997	426.517970	0.018547	0.023106
RS	28	0.707046	1.597714	388.304652	0.016885	0.021230
RS	29	0.769536	1.597714	401.848303	0.017474	0.021232
RS	30	0.836864	1.809747	366.965322	0.015957	0.019483
RS	31	0.909406	1.809747	379.401225	0.016498	0.019384
RS	32	0.987565	2.033573	348.857299	0.015170	0.017858
RS	33	1.071776	2.033573	360.204769	0.015663	0.017736
RS	34	1.162507	2.263474	333.853867	0.014517	0.016442
RS	35	1.260263	2.263474	344.101226	0.014963	0.016319
RS	36	1.365589	2.495106	321.376570	0.013975	0.015219
RS	37	1.479070	2.495106	330.479918	0.014371	0.015095
RS	38	1.601338	2.723417	310.910716	0.013520	0.014160
RS	39	1.733073	2.723417	318.789478	0.013862	0.014042
RS	40	1.875009	2.943322	301.915525	0.013129	0.013250
RS	41	2.027935	2.943322	308.449405	0.013413	0.013141
RS	42	2.192701	3.151517	293.677024	0.012770	0.012465
RS	43	2.370226	3.151517	298.710871	0.012989	0.012358
RS	44	2.561497	3.346390	285.402237	0.012410	0.011771
RS	45	2.767577	3.346390	288.757260	0.012556	0.011661
RS	46	2.989615	3.527388	276.315199	0.012015	0.011140
RS	47	3.228845	3.527388	277.805504	0.012080	0.011022
RS	48	3.486599	3.695220	265.662254	0.011552	0.010549
RS	49	3.764311	3.695220	265.120925	0.011529	0.010418
RS	50	4.063526	3.853483	252.659742	0.010987	0.009971
RS	51	4.385910	3.853483	249.984524	0.010870	0.009813
RS	52	4.733255	4.011247	236.491325	0.010284	0.009361
RS	53	5.107496	4.011247	231.718364	0.010076	0.009157
RS	54	5.510715	4.288023	211.556737	0.009199	0.008533
RS	55	5.945155	4.288023	205.630641	0.008942	0.008293
RS	56	6.413233	4.288023	198.283035	0.008622	0.008006
RS	57	6.917556	4.288023	189.562277	0.008243	0.007676
RS	58	7.460928	6.048148	129.806622	0.005645	0.006003
RS	59	8.046374	6.048148	126.855404	0.005516	0.005863
RS	60	8.677151	6.048148	123.037605	0.005350	0.005691
RS	61	9.356769	6.048148	118.366564	0.005147	0.005488
RS	62	10.089010	6.048148	112.877723	0.004908	0.005254
RS	63	10.877949	6.048148	834.842990	0.036302	0.038267
PA	4+25*2+4+6 0.041127016 0.009950616 10.877949353 0.615348539 0.459978963 0.492848623 0.556616430 0.635135720 0.710615270 0.772777517 0.827139798 0.890880005 0.978653126 1.094507084 1.236875252 1.404997376 1.597713864 1.809747300 2.033572751 2.263473883 2.495106458 2.723417116 2.943322481 3.151516991 3.346390388 3.527387619 3.695219864 3.853482929 4.011247252 4.288022586 6.048148421
//
IT	4803
RD	3
LK	-252948.616093
QD	-1545.989613 -> -1018.864409
RI	0.0444847727
TR	0.036498	0.010422
MT	11.954576
MM	C_pi: 2.357631, n_recomb: 29504.769496
RS	0	0.000000	0.887762	258.327317	0.008755	0.000283
RS	1	0.007903	0.887762	276.187681	0.009361	0.001838
RS	2	0.016431	0.887762	295.068026	0.010001	0.004213
RS	3	0.025633	0.887762	314.991545	0.010676	0.007024
RS	4	0.035562	0.528091	562.490449	0.019064	0.012965
RS	5	0.046275	0.528091	594.315176	0.020143	0.015853
RS	6	0.057836	0.544488	608.234700	0.020615	0.016929
RS	7	0.070310	0.544488	640.904874	0.021722	0.018692
RS	8	0.083769	0.606696	605.773425	0.020531	0.017918
RS	9	0.098293	0.606696	637.636088	0.021611	0.019170
RS	10	0.113964	0.689524	590.377221	0.020010	0.017847
RS	11	0.130874	0.689524	621.060260	0.021049	0.018902
RS	12	0.149121	0.768999	585.501867	0.019844	0.017929
RS	13	0.168809	0.768999	615.250792	0.020853	0.019152
RS	14	0.190054	0.827410	600.241454	0.020344	0.018977
RS	15	0.212977	0.827410	629.373848	0.021331	0.020633
RS	16	0.237712	0.868496	627.755106	0.021276	0.021123
RS	17	0.264402	0.868496	656.169621	0.022239	0.023261
RS	18	0.293201	0.914397	650.386777	0.022043	0.023810
RS	19	0.324277	0.914397	677.547501	0.022964	0.026147
RS	20	0.357808	0.987035	653.028460	0.022133	0.025923
RS	21	0.393989	0.987035	678.432057	0.022994	0.027907
RS	22	0.433030	1.095774	634.315234	0.021499	0.026540
RS	23	0.475156	1.095774	657.789034	0.022294	0.027919
RS	24	0.520611	1.241393	601.795505	0.020397	0.025763
RS	25	0.569659	1.241393	623.398177	0.021129	0.026683
RS	26	0.622584	1.424931	562.438873	0.019063	0.024198
RS	27	0.679691	1.424931	582.311098	0.019736	0.024807
RS	28	0.741311	1.647786	521.278118	0.017668	0.022261
RS	29	0.807801	1.647786	539.569505	0.018288	0.022619
RS	30	0.879546	1.905829	482.821929	0.016364	0.020216
RS	31	0.956961	1.905829	499.653529	0.016935	0.020411
RS	32	1.040494	2.190037	449.854548	0.015247	0.018306
RS	33	1.130629	2.190037	465.309035	0.015771	0.018429
RS	34	1.227888	2.492729	422.659236	0.014325	0.016653
RS	35	1.332833	2.492729	436.785614	0.014804	0.016735
RS	36	1.446072	2.807635	400.482285	0.013573	0.015243
RS	37	1.568260	2.807635	413.295482	0.014008	0.015292
RS	38	1.700106	3.126247	382.682396	0.012970	0.014044
RS	39	1.842371	3.126247	394.153894	0.013359	0.014071
RS	40	1.995879	3.438678	368.607988	0.012493	0.013039
RS	41	2.161520	3.438678	378.655539	0.012834	0.013053
RS	42	2.340252	3.737391	357.292798	0.012110	0.012198
RS	43	2.533109	3.737391	365.778162	0.012397	0.012198
RS	44	2.741207	4.017669	347.617923	0.011782	0.011480
RS	45	2.965752	4.017669	354.351129	0.012010	0.011464
RS	46	3.208044	4.276791	338.467253	0.011472	0.010852
RS	47	3.469484	4.276791	343.216440	0.011633	0.010818
RS	48	3.751586	4.514648	328.689788	0.011140	0.010282
RS	49	4.055983	4.514648	331.203896	0.011225	0.010225
RS	50	4.384436	4.736789	316.945553	0.010742	0.009735
RS	51	4.738849	4.736789	317.007728	0.010744	0.009646
RS	52	5.121270	4.959147	301.622779	0.010223	0.009157
RS	53	5.533916	4.959147	299.154963	0.010139	0.009017
RS	54	5.979173	5.365402	273.406257	0.009267	0.008285
RS	55	6.459620	5.365402	269.483896	0.009134	0.008113
RS	56	6.978037	5.365402	263.723798	0.008938	0.007891
RS	57	7.537425	5.365402	256.101530	0.008680	0.007619
RS	58	8.141023	8.324123	162.382150	0.005504	0.005278
RS	59	8.792324	8.324123	162.080614	0.005493	0.005226
RS	60	9.495099	8.324123	160.784889	0.005449	0.005144
RS	61	10.253415	8.324123	158.441317	0.005370	0.005031
RS	62	11.071661	8.324123	155.014213	0.005254	0.004886
RS	63	11.954576	8.324123	1445.091155	0.048978	0.042676
PA	4+25*2+4+6 0.036498062 0.010422038 11.954575617 0.887762402 0.528091493 0.544488459 0.606695803 0.689524473 0.768998740 0.827410438 0.868496157 0.914397193 0.987035240 1.095774261 1.241393029 1.424930546 1.647786412 1.905828683 2.190036930 2.492728713 2.807635451 3.126246504 3.438678488 3.737390677 4.017668814 4.276791308 4.514648162 4.736788519 4.959147024 5.365402185 8.324123132
//
IT	4958
RD	4
LK	-252002.817852
QD	-1210.589573 -> -876.141876
RI	0.0330315320
TR	0.033373	0.011112
MT	12.560453
MM	C_pi: 2.686939, n_recomb: 35758.692907
RS	0	0.000000	1.250308	224.360229	0.006274	0.000213
RS	1	0.007987	1.250308	240.687260	0.006731	0.001385
RS	2	0.016612	1.250308	258.066427	0.007217	0.003155
RS	3	0.025926	1.250308	276.543095	0.007734	0.005242
RS	4	0.035984	0.598367	615.922340	0.017224	0.012162
RS	5	0.046846	0.598367	652.722286	0.018254	0.014842
RS	6	0.058574	0.599501	689.389485	0.019279	0.016370
RS	7	0.071240	0.599501	728.330049	0.020368	0.017954
RS	8	0.084917	0.663171	695.198565	0.019441	0.017363
RS	9	0.099687	0.663171	733.602860	0.020515	0.018523
RS	10	0.115636	0.752300	682.201774	0.019078	0.017288
RS	11	0.132860	0.752300	719.432281	0.020119	0.018288
RS	12	0.151459	0.837243	681.349657	0.019054	0.017366
RS	13	0.171543	0.837243	717.728262	0.020071	0.018484
RS	14	0.193232	0.892799	708.211702	0.019805	0.018418
RS	15	0.216653	0.892799	744.300217	0.020815	0.019910
RS	16	0.241944	0.920414	757.461551	0.021183	0.020657
RS	17	0.269256	0.920414	793.235707	0.022183	0.022620
RS	18	0.298749	0.946871	805.898657	0.022537	0.023583
RS	19	0.330598	0.946871	840.513199	0.023505	0.025842
RS	20	0.364991	1.000437	828.241058	0.023162	0.026091
RS	21	0.402130	1.000437	860.715606	0.024070	0.028185
RS	22	0.442236	1.094600	816.523963	0.022834	0.027153
RS	23	0.485546	1.094600	846.417151	0.023670	0.028751
RS	24	0.532314	1.231838	779.097836	0.021788	0.026648
RS	25	0.582818	1.231838	806.452507	0.022553	0.027786
RS	26	0.637356	1.414415	726.782301	0.020325	0.025102
RS	27	0.696250	1.414415	751.836471	0.021025	0.025904
RS	28	0.759848	1.645806	668.378648	0.018691	0.023016
RS	29	0.828526	1.645806	691.393175	0.019335	0.023552
RS	30	0.902689	1.923550	611.964711	0.017114	0.020764
RS	31	0.982776	1.923550	633.139898	0.017706	0.021117
RS	32	1.069259	2.238534	562.859487	0.015740	0.018655
RS	33	1.162650	2.238534	582.328366	0.016285	0.018916
RS	34	1.263500	2.582446	522.130415	0.014601	0.016835
RS	35	1.372405	2.582446	539.984634	0.015101	0.017040
RS	36	1.490009	2.948363	488.934260	0.013673	0.015298
RS	37	1.617006	2.948363	505.231210	0.014129	0.015457
RS	38	1.754146	3.325668	462.521401	0.012935	0.014013
RS	39	1.902240	3.325668	477.271796	0.013347	0.014136
RS	40	2.062163	3.700622	442.141005	0.012365	0.012957
RS	41	2.234859	3.700622	455.292847	0.012732	0.013056
RS	42	2.421348	4.061652	426.565438	0.011929	0.012096
RS	43	2.622733	4.061652	437.995741	0.012249	0.012173
RS	44	2.840202	4.400715	414.327645	0.011587	0.011386
RS	45	3.075042	4.400715	423.840502	0.011853	0.011439
RS	46	3.328638	4.712663	403.947946	0.011296	0.010785
RS	47	3.602490	4.712663	411.278806	0.011502	0.010812
RS	48	3.898214	4.996227	393.872493	0.011015	0.010253
RS	49	4.217559	4.996227	398.708042	0.011150	0.010249
RS	50	4.562410	5.258331	382.210926	0.010689	0.009746
RS	51	4.934806	5.258331	384.250076	0.010746	0.009702
RS	52	5.336945	5.520840	366.544994	0.010251	0.009201
RS	53	5.771203	5.520840	365.635017	0.010225	0.009104
RS	54	6.240147	6.016291	333.817044	0.009335	0.008305
RS	55	6.746546	6.016291	331.215305	0.009263	0.008174
RS	56	7.293392	6.016291	326.417349	0.009128	0.007990
RS	57	7.883916	6.016291	319.346340	0.008931	0.007752
RS	58	8.521606	10.079675	189.268338	0.005293	0.004913
RS	59	9.210230	10.079675	191.095930	0.005344	0.004905
RS	60	9.953855	10.079675	191.905263	0.005367	0.004868
RS	61	10.756874	10.079675	191.600510	0.005358	0.004804
RS	62	11.624033	10.079675	190.098197	0.005316	0.004710
RS	63	12.560453	10.079675	2059.956657	0.057607	0.046536
PA	4+25*2+4+6 0.033373416 0.011112009 12.560452530 1.250308109 0.598367141 0.599501434 0.663170836 0.752299861 0.837242890 0.892798940 0.920414134 0.946871419 1.000436672 1.094599668 1.231837896 1.414415226 1.645805990 1.923549696 2.238533803 2.582446179 2.948363166 3.325668165 3.700622193 4.061652426 4.400715328 4.712662541 4.996227395 5.258330538 5.520839972 6.016290614 10.079674819
//
IT	4437
RD	5
LK	-251379.406850
QD	-1007.204615 -> -758.506009
RI	0.0248018317
TR	0.030960	0.011830
MT	12.964897
MM	C_pi: 2.935533, n_recomb: 41491.111064
RS	0	0.000000	1.689323	193.668309	0.004668	0.000168
RS	1	0.008041	1.689323	208.218236	0.005018	0.001090
RS	2	0.016729	1.689323	223.773056	0.005393	0.002465
RS	3	0.026115	1.689323	240.387503	0.005794	0.004071
RS	4	0.036256	0.657777	659.546998	0.015896	0.011707
RS	5	0.047213	0.657777	700.390133	0.016880	0.014240
RS	6	0.059050	0.646432	755.637635	0.018212	0.016066
RS	7	0.071839	0.646432	799.834481	0.019277	0.017487
RS	8	0.085657	0.715310	764.682033	0.018430	0.016921
RS	9	0.100586	0.715310	808.504945	0.019486	0.017964
RS	10	0.116715	0.813549	751.409286	0.018110	0.016739
RS	11	0.134142	0.813549	794.029799	0.019137	0.017663
RS	12	0.152969	0.906447	752.694382	0.018141	0.016765
RS	13	0.173311	0.906447	794.558088	0.019150	0.017783
RS	14	0.195288	0.961448	789.882704	0.019037	0.017799
RS	15	0.219032	0.961448	831.878695	0.020050	0.019135
RS	16	0.244686	0.977376	860.262691	0.020734	0.020090
RS	17	0.272403	0.977376	902.579556	0.021754	0.021860
RS	18	0.302348	0.985647	936.949894	0.022582	0.023187
RS	19	0.334701	0.985647	978.512320	0.023584	0.025286
RS	20	0.369656	1.020652	984.824413	0.023736	0.025999
RS	21	0.407421	1.020652	1024.087349	0.024682	0.028049
RS	22	0.448224	1.099328	987.180603	0.023793	0.027432
RS	23	0.492307	1.099328	1023.275116	0.024663	0.029095
RS	24	0.539935	1.225284	950.757377	0.022915	0.027212
RS	25	0.591392	1.225284	983.623218	0.023707	0.028448
RS	26	0.646988	1.401475	889.310623	0.021434	0.025762
RS	27	0.707054	1.401475	919.275984	0.022156	0.026659
RS	28	0.771950	1.632799	815.596086	0.019657	0.023610
RS	29	0.842064	1.632799	843.057300	0.020319	0.024239
RS	30	0.917817	1.918230	741.881053	0.017880	0.021222
RS	31	0.999660	1.918230	767.134221	0.018489	0.021664
RS	32	1.088085	2.249016	676.649050	0.016308	0.018969
RS	33	1.183620	2.249016	699.876377	0.016868	0.019309
RS	34	1.286837	2.616743	622.143043	0.014995	0.017022
RS	35	1.398354	2.616743	643.469220	0.015509	0.017301
RS	36	1.518838	3.014398	577.585595	0.013921	0.015390
RS	37	1.649010	3.014398	597.099700	0.014391	0.015617
RS	38	1.789650	3.430115	542.182030	0.013067	0.014039
RS	39	1.941599	3.430115	559.924110	0.013495	0.014226
RS	40	2.105766	3.847189	515.121387	0.012415	0.012947
RS	41	2.283133	3.847189	531.061668	0.012799	0.013105
RS	42	2.474763	4.250470	494.936841	0.011929	0.012077
RS	43	2.681803	4.250470	508.961913	0.012267	0.012209
RS	44	2.905490	4.628764	479.808072	0.011564	0.011382
RS	45	3.147164	4.628764	491.712787	0.011851	0.011487
RS	46	3.408272	4.974638	467.869754	0.011276	0.010812
RS	47	3.690376	4.974638	477.356127	0.011505	0.010886
RS	48	3.995163	5.285740	457.143346	0.011018	0.010321
RS	49	4.324459	5.285740	463.838148	0.011179	0.010357
RS	50	4.680235	5.570142	445.166998	0.010729	0.009854
RS	51	5.064618	5.570142	448.691644	0.010814	0.009844
RS	52	5.479910	5.854707	428.693200	0.010332	0.009340
RS	53	5.928596	5.854707	428.834134	0.010336	0.009272
RS	54	6.413361	6.407915	391.005614	0.009424	0.008426
RS	55	6.937107	6.407915	389.234338	0.009381	0.008322
RS	56	7.502967	6.407915	384.925601	0.009277	0.008162
RS	57	8.114329	6.407915	377.963010	0.009109	0.007945
RS	58	8.774851	11.466771	210.851553	0.005082	0.004684
RS	59	9.488487	11.466771	214.420563	0.005168	0.004705
RS	60	10.259506	11.466771	216.987045	0.005230	0.004700
RS	61	11.092524	11.466771	218.427396	0.005264	0.004669
RS	62	11.992526	11.466771	218.625359	0.005269	0.004611
RS	63	12.964897	11.466771	2633.141361	0.063463	0.050133
PA	4+25*2+4+6 0.030959569 0.011829802 12.964897338 1.689323441 0.657777240 0.646432391 0.715309931 0.813549204 0.906446759 0.961447946 0.977376485 0.985647441 1.020651948 1.099328496 1.225283842 1.401475310 1.632799022 1.918229820 2.249015829 2.616743307 3.014397777 3.430115438 3.847189385 4.250469745 4.628763719 4.974637925 5.285739813 5.570141732 5.854706801 6.407915000 11.466771498
//
IT	4366
RD	6
LK	-250906.692996
QD	-854.478247 -> -655.462882
RI	0.0190624863
TR	0.028943	0.012508
MT	13.288545
MM	C_pi: 3.138216, n_recomb: 46795.786000
RS	0	0.000000	2.207657	167.736050	0.003584	0.000135
RS	1	0.008083	2.207657	180.614487	0.003860	0.000879
RS	2	0.016820	2.207657	194.422660	0.004155	0.001976
RS	3	0.026262	2.207657	209.217807	0.004471	0.003245
RS	4	0.036468	0.704939	701.080101	0.014982	0.011438
RS	5	0.047499	0.704939	745.567159	0.015932	0.013883
RS	6	0.059421	0.683865	816.010572	0.017438	0.015905
RS	7	0.072307	0.683865	864.921612	0.018483	0.017213
RS	8	0.086235	0.761284	823.153840	0.017590	0.016560
RS	9	0.101289	0.761284	871.661027	0.018627	0.017506
RS	10	0.117559	0.871264	806.349837	0.017231	0.016223
RS	11	0.135144	0.871264	853.516781	0.018239	0.017084
RS	12	0.154151	0.974537	807.345669	0.017253	0.016167
RS	13	0.174694	0.974537	853.791065	0.018245	0.017111
RS	14	0.196898	1.031368	852.230562	0.018212	0.017163
RS	15	0.220897	1.031368	899.228969	0.019216	0.018377
RS	16	0.246835	1.037624	941.344241	0.020116	0.019472
RS	17	0.274870	1.037624	989.416755	0.021143	0.021079
RS	18	0.305171	1.029364	1045.794195	0.022348	0.022692
RS	19	0.337921	1.029364	1093.763290	0.023373	0.024631
RS	20	0.373318	1.047178	1121.840664	0.023973	0.025748
RS	21	0.411577	1.047178	1167.595674	0.024951	0.027713
RS	22	0.452928	1.111196	1143.112080	0.024428	0.027504
RS	23	0.497622	1.111196	1185.232264	0.025328	0.029171
RS	24	0.545928	1.225826	1112.676919	0.023777	0.027566
RS	25	0.598139	1.225826	1150.890404	0.024594	0.028847
RS	26	0.654570	1.394386	1045.918256	0.022351	0.026255
RS	27	0.715562	1.394386	1080.608354	0.023092	0.027203
RS	28	0.781485	1.622749	959.261520	0.020499	0.024097
RS	29	0.852736	1.622749	990.971624	0.021177	0.024779
RS	30	0.929746	1.911029	869.460549	0.018580	0.021623
RS	31	1.012981	1.911029	898.600573	0.019203	0.022118
RS	32	1.102944	2.250932	788.629251	0.016853	0.019264
RS	33	1.200179	2.250932	815.436447	0.017425	0.019652
RS	34	1.305274	2.634122	720.544438	0.015398	0.017218
RS	35	1.418863	2.634122	745.173573	0.015924	0.017542
RS	36	1.541634	3.053661	664.678951	0.014204	0.015505
RS	37	1.674328	3.053661	687.244999	0.014686	0.015778
RS	38	1.817748	3.496824	620.280265	0.013255	0.014100
RS	39	1.972761	3.496824	640.846284	0.013695	0.014331
RS	40	2.140304	3.944479	586.524682	0.012534	0.012979
RS	41	2.321389	3.944479	605.077277	0.012930	0.013178
RS	42	2.517112	4.378222	561.740674	0.012004	0.012104
RS	43	2.728655	4.378222	578.170741	0.012355	0.012276
RS	44	2.957297	4.783897	543.758015	0.011620	0.011423
RS	45	3.204420	4.783897	557.846100	0.011921	0.011566
RS	46	3.471519	5.151966	530.307815	0.011332	0.010884
RS	47	3.760207	5.151966	541.717232	0.011576	0.010993
RS	48	4.072230	5.479220	518.954816	0.011090	0.010431
RS	49	4.409475	5.479220	527.247315	0.011267	0.010498
RS	50	4.773979	5.774854	506.633347	0.010826	0.010003
RS	51	5.167946	5.774854	511.349165	0.010927	0.010018
RS	52	5.593758	6.070129	489.227078	0.010455	0.009517
RS	53	6.053988	6.070129	490.093501	0.010473	0.009470
RS	54	6.551419	6.660777	446.409668	0.009540	0.008589
RS	55	7.089058	6.660777	445.135779	0.009512	0.008503
RS	56	7.670155	6.660777	440.979689	0.009423	0.008359
RS	57	8.298222	6.660777	433.792721	0.009270	0.008155
RS	58	8.977056	12.636593	229.029412	0.004894	0.004517
RS	59	9.710761	12.636593	234.086913	0.005002	0.004560
RS	60	10.503772	12.636593	238.172732	0.005090	0.004580
RS	61	11.360882	12.636593	241.143323	0.005153	0.004576
RS	62	12.287273	12.636593	242.858226	0.005190	0.004546
RS	63	13.288545	12.636593	3169.360010	0.067727	0.053521
PA	4+25*2+4+6 0.028943043 0.012508305 13.288544983 2.207656822 0.704938676 0.683865419 0.761283937 0.871263951 0.974537285 1.031367699 1.037623627 1.029363870 1.047178214 1.111196400 1.225826036 1.394386243 1.622749122 1.911029434 2.250932233 2.634122114 3.053661164 3.496823854 3.944479348 4.378222116 4.783896627 5.151966050 5.479219910 5.774854173 6.070128762 6.660777076 12.636593362
//
IT	4963
RD	7
LK	-250525.387884
QD	-730.496587 -> -566.411095
RI	0.0149960061
TR	0.027186	0.013123
MT	13.584667
MM	C_pi: 3.317583, n_recomb: 51793.266632
RS	0	0.000000	2.821451	145.687900	0.002813	0.000110
RS	1	0.008121	2.821451	157.056293	0.003032	0.000717
RS	2	0.016901	2.821451	169.271379	0.003268	0.001605
RS	3	0.026394	2.821451	182.389417	0.003521	0.002626
RS	4	0.036658	0.742204	742.770974	0.014341	0.011265
RS	5	0.047755	0.742204	790.751000	0.015267	0.013661
RS	6	0.059754	0.713192	874.664591	0.016888	0.015825
RS	7	0.072727	0.713192	928.044709	0.017918	0.017067
RS	8	0.086753	0.801612	875.752921	0.016909	0.016257
RS	9	0.101919	0.801612	928.509158	0.017927	0.017133
RS	10	0.118316	0.925439	852.623730	0.016462	0.015746
RS	11	0.136044	0.925439	903.778442	0.017450	0.016561
RS	12	0.155212	1.041135	851.230579	0.016435	0.015597
RS	13	0.175937	1.041135	901.617240	0.017408	0.016486
RS	14	0.198345	1.101884	901.405828	0.017404	0.016541
RS	15	0.222572	1.101884	952.720191	0.018395	0.017661
RS	16	0.248767	1.100250	1006.574618	0.019434	0.018844
RS	17	0.277089	1.100250	1059.758718	0.020461	0.020319
RS	18	0.307711	1.076898	1137.119346	0.021955	0.022146
RS	19	0.340820	1.076898	1191.025502	0.022996	0.023949
RS	20	0.376617	1.078787	1242.134716	0.023983	0.025403
RS	21	0.415321	1.078787	1294.140586	0.024987	0.027281
RS	22	0.457169	1.129203	1285.449874	0.024819	0.027446
RS	23	0.502414	1.129203	1333.503318	0.025747	0.029094
RS	24	0.551334	1.233184	1264.938697	0.024423	0.027780
RS	25	0.604226	1.233184	1308.447058	0.025263	0.029082
RS	26	0.661413	1.394221	1196.261747	0.023097	0.026631
RS	27	0.723245	1.394221	1235.608322	0.023857	0.027612
RS	28	0.790097	1.618903	1098.966822	0.021218	0.024506
RS	29	0.862379	1.618903	1134.839179	0.021911	0.025224
RS	30	0.940530	1.908265	994.376304	0.019199	0.021983
RS	31	1.025027	1.908265	1027.312929	0.019835	0.022513
RS	32	1.116386	2.254479	898.578106	0.017349	0.019544
RS	33	1.215164	2.254479	928.880361	0.017934	0.019965
RS	34	1.321963	2.649359	817.203473	0.015778	0.017416
RS	35	1.437435	2.649359	845.057503	0.016316	0.017772
RS	36	1.562284	3.086068	750.170264	0.014484	0.015635
RS	37	1.697272	3.086068	775.714735	0.014977	0.015939
RS	38	1.843221	3.551183	696.862393	0.013455	0.014182
RS	39	2.001023	3.551183	720.180117	0.013905	0.014445
RS	40	2.171638	4.023380	656.504522	0.012675	0.013035
RS	41	2.356109	4.023380	677.595011	0.013083	0.013265
RS	42	2.555560	4.481212	627.247412	0.012111	0.012155
RS	43	2.771208	4.481212	646.002362	0.012473	0.012357
RS	44	3.004367	4.907646	606.581115	0.011712	0.011488
RS	45	3.256461	4.907646	622.762416	0.012024	0.011661
RS	46	3.529026	5.291184	591.816127	0.011427	0.010977
RS	47	3.823725	5.291184	605.042528	0.011682	0.011114
RS	48	4.142355	5.627937	580.030559	0.011199	0.010561
RS	49	4.486860	5.627937	589.791180	0.011387	0.010652
RS	50	4.859341	5.928291	567.514798	0.010957	0.010169
RS	51	5.262070	5.928291	573.260558	0.011068	0.010204
RS	52	5.697503	6.227588	549.230312	0.010604	0.009711
RS	53	6.168295	6.227588	550.625061	0.010631	0.009678
RS	54	6.677319	6.843305	501.241924	0.009678	0.008769
RS	55	7.227678	6.843305	500.249374	0.009659	0.008696
RS	56	7.822731	6.843305	496.018159	0.009577	0.008562
RS	57	8.466104	6.843305	488.371221	0.009429	0.008365
RS	58	9.161724	13.689132	245.112230	0.004733	0.004384
RS	59	9.913833	13.689132	251.504177	0.004856	0.004445
RS	60	10.727017	13.689132	256.962140	0.004961	0.004485
RS	61	11.606236	13.689132	261.327071	0.005046	0.004502
RS	62	12.556854	13.689132	264.439279	0.005106	0.004496
RS	63	13.584667	13.689132	3682.658054	0.071103	0.056699
PA	4+25*2+4+6 0.027185595 0.013123124 13.584667330 2.821451468 0.742203935 0.713191890 0.801612363 0.925438764 1.041134669 1.101884137 1.100249594 1.076898186 1.078787023 1.129202623 1.233183967 1.394221349 1.618902626 1.908264702 2.254478509 2.649359224 3.086068106 3.551183268 4.023380145 4.481212483 4.907646173 5.291184340 5.627937160 5.928291143 6.227587546 6.843304713 13.689131888
//
IT	4641
RD	8
LK	-250210.033386
QD	-627.675314 -> -490.657191
RI	0.0120383238
TR	0.025621	0.013668
MT	13.875826
MM	C_pi: 3.485659, n_recomb: 56561.796186
RS	0	0.000000	3.558292	126.499595	0.002236	0.000090
RS	1	0.008157	3.558292	136.499736	0.002413	0.000587
RS	2	0.016979	3.558292	147.262453	0.002604	0.001312
RS	3	0.026520	3.558292	158.841164	0.002808	0.002140
RS	4	0.036840	0.772579	784.483178	0.013869	0.011135
RS	5	0.048002	0.772579	835.876371	0.014778	0.013508
RS	6	0.060074	0.736329	932.956872	0.016494	0.015792
RS	7	0.073131	0.736329	990.698040	0.017515	0.017000
RS	8	0.087253	0.837298	924.919827	0.016352	0.016000
RS	9	0.102527	0.837298	981.658613	0.017356	0.016827
RS	10	0.119046	0.976548	893.292177	0.015793	0.015311
RS	11	0.136913	0.976548	948.054529	0.016761	0.016093
RS	12	0.156238	1.106298	887.907789	0.015698	0.015063
RS	13	0.177139	1.106298	941.775807	0.016650	0.015913
RS	14	0.199744	1.172719	941.423499	0.016644	0.015947
RS	15	0.224193	1.172719	996.533115	0.017618	0.016997
RS	16	0.250637	1.164683	1060.195835	0.018744	0.018226
RS	17	0.279238	1.164683	1117.969587	0.019765	0.019597
RS	18	0.310171	1.127373	1214.815966	0.021478	0.021582
RS	19	0.343628	1.127373	1274.253535	0.022529	0.023272
RS	20	0.379813	1.114308	1348.622957	0.023843	0.025006
RS	21	0.418950	1.114308	1406.672148	0.024870	0.026803
RS	22	0.461280	1.152000	1415.967255	0.025034	0.027304
RS	23	0.507062	1.152000	1469.904527	0.025988	0.028928
RS	24	0.556579	1.246050	1408.463340	0.024901	0.027899
RS	25	0.610134	1.246050	1457.277163	0.025764	0.029212
RS	26	0.668058	1.400007	1340.803154	0.023705	0.026924
RS	27	0.730706	1.400007	1384.810988	0.024483	0.027929
RS	28	0.798465	1.621004	1234.997322	0.021834	0.024858
RS	29	0.871750	1.621004	1275.015917	0.022542	0.025603
RS	30	0.951014	1.910869	1116.860168	0.019746	0.022312
RS	31	1.036742	1.910869	1153.566742	0.020395	0.022870
RS	32	1.129463	2.262253	1006.701226	0.017798	0.019812
RS	33	1.229747	2.262253	1040.471267	0.018395	0.020258
RS	34	1.338212	2.667157	912.304196	0.016129	0.017615
RS	35	1.455523	2.667157	943.358813	0.016678	0.017994
RS	36	1.582403	3.118837	834.226086	0.014749	0.015773
RS	37	1.719632	3.118837	862.727563	0.015253	0.016101
RS	38	1.868055	3.603213	772.092755	0.013650	0.014276
RS	39	2.028584	3.603213	798.142259	0.014111	0.014563
RS	40	2.202207	4.096908	725.229303	0.012822	0.013105
RS	41	2.389993	4.096908	748.837664	0.013239	0.013359
RS	42	2.593095	4.575497	691.644058	0.012228	0.012220
RS	43	2.812764	4.575497	712.701828	0.012600	0.012446
RS	44	3.050350	5.019103	668.494785	0.011819	0.011566
RS	45	3.307317	5.019103	686.742107	0.012141	0.011762
RS	46	3.585243	5.414324	652.660207	0.011539	0.011081
RS	47	3.885839	5.414324	667.665932	0.011804	0.011239
RS	48	4.210953	5.756733	640.701870	0.011327	0.010699
RS	49	4.562587	5.756733	651.874453	0.011525	0.010809
RS	50	4.942902	6.057997	628.224312	0.011107	0.010342
RS	51	5.354239	6.057997	634.915502	0.011225	0.010392
RS	52	5.799127	6.357351	609.210012	0.010771	0.009908
RS	53	6.280304	6.357351	611.012767	0.010803	0.009887
RS	54	6.800729	6.990525	556.084880	0.009831	0.008956
RS	55	7.363604	6.990525	555.229685	0.009816	0.008891
RS	56	7.972391	6.990525	550.765363	0.009737	0.008764
RS	57	8.630836	6.990525	542.488579	0.009591	0.008572
RS	58	9.342988	14.680970	259.789780	0.004593	0.004270
RS	59	10.113228	14.680970	267.419559	0.004728	0.004346
RS	60	10.946295	14.680970	274.157330	0.004847	0.004403
RS	61	11.847313	14.680970	279.831325	0.004947	0.004439
RS	62	12.821825	14.680970	284.265777	0.005026	0.004453
RS	63	13.875826	14.680970	4182.945577	0.073954	0.059661
PA	4+25*2+4+6 0.025621366 0.013667698 13.875825828 3.558292025 0.772579358 0.736329328 0.837298155 0.976547789 1.106297926 1.172719065 1.164682718 1.127373167 1.114307768 1.152000417 1.246050018 1.400006583 1.621003882 1.910868926 2.262253048 2.667156777 3.118836625 3.603212714 4.096908467 4.575497027 5.019102744 5.414323504 5.756732975 6.057997388 6.357350730 6.990524626 14.680969629
//
IT	4547
RD	9
LK	-249946.353906
QD	-541.904758 -> -426.742574
RI	0.0098283585
TR	0.024216	0.014144
MT	14.170552
MM	C_pi: 3.648153, n_recomb: 61141.514674
RS	0	0.000000	4.457085	109.460432	0.001790	0.000074
RS	1	0.008193	4.457085	118.208812	0.001933	0.000480
RS	2	0.017056	4.457085	127.637008	0.002088	0.001072
RS	3	0.026646	4.457085	137.794550	0.002254	0.001748
RS	4	0.037022	0.798711	825.220700	0.013497	0.011018
RS	5	0.048247	0.798711	879.934128	0.014392	0.013381
RS	6	0.060393	0.754925	991.040712	0.016209	0.015785
RS	7	0.073533	0.754925	1053.083617	0.017224	0.016985
RS	8	0.087750	0.869257	971.693177	0.015893	0.015780
RS	9	0.103131	0.869257	1032.231373	0.016883	0.016574
RS	10	0.119773	1.025048	929.949426	0.015210	0.014916
RS	11	0.137778	1.025048	988.039545	0.016160	0.015675
RS	12	0.157258	1.170152	919.384991	0.015037	0.014571
RS	13	0.178335	1.170152	976.383599	0.015969	0.015390
RS	14	0.201137	1.243717	974.703657	0.015942	0.015389
RS	15	0.225808	1.243717	1033.194923	0.016898	0.016384
RS	16	0.252500	1.230524	1104.946614	0.018072	0.017634
RS	17	0.281379	1.230524	1166.870674	0.019085	0.018920
RS	18	0.312624	1.180131	1281.590168	0.020961	0.021020
RS	19	0.346429	1.180131	1346.192291	0.022018	0.022615
RS	20	0.383003	1.152813	1443.487792	0.023609	0.024580
RS	21	0.422573	1.152813	1507.379052	0.024654	0.026308
RS	22	0.465385	1.178431	1536.082345	0.025123	0.027109
RS	23	0.511705	1.178431	1595.858944	0.026101	0.028707
RS	24	0.561819	1.263124	1544.026863	0.025253	0.027951
RS	25	0.616039	1.263124	1598.176021	0.026139	0.029270
RS	26	0.674701	1.410438	1479.933146	0.024205	0.027156
RS	27	0.738169	1.410438	1528.636746	0.025002	0.028180
RS	28	0.806837	1.627933	1367.573523	0.022367	0.025166
RS	29	0.881130	1.627933	1411.753522	0.023090	0.025936
RS	30	0.961510	1.918144	1237.066870	0.020233	0.022615
RS	31	1.048475	1.918144	1277.544799	0.020895	0.023197
RS	32	1.142565	2.274214	1113.122666	0.018206	0.020068
RS	33	1.244363	2.274214	1150.357798	0.018815	0.020536
RS	34	1.354501	2.688381	1005.939136	0.016453	0.017813
RS	35	1.473662	2.688381	1040.192265	0.017013	0.018211
RS	36	1.602586	3.153983	916.910493	0.014997	0.015916
RS	37	1.742071	3.153983	948.368558	0.015511	0.016262
RS	38	1.892985	3.656303	846.009703	0.013837	0.014378
RS	39	2.056261	3.656303	874.791930	0.014308	0.014683
RS	40	2.232915	4.169956	792.721340	0.012965	0.013183
RS	41	2.424041	4.169956	818.849341	0.013393	0.013456
RS	42	2.630825	4.667557	754.940804	0.012347	0.012292
RS	43	2.854550	4.667557	778.303196	0.012730	0.012537
RS	44	3.096604	5.126380	729.502228	0.011931	0.011649
RS	45	3.358488	5.126380	749.815432	0.012264	0.011864
RS	46	3.641827	5.531117	712.846375	0.011659	0.011188
RS	47	3.948379	5.531117	729.624857	0.011933	0.011365
RS	48	4.280046	5.876899	700.991798	0.011465	0.010838
RS	49	4.638885	5.876899	713.555603	0.011671	0.010965
RS	50	5.027122	6.176758	688.816508	0.011266	0.010514
RS	51	5.447165	6.176758	696.407807	0.011390	0.010577
RS	52	5.901621	6.473709	669.266940	0.010946	0.010105
RS	53	6.393309	6.473709	671.398713	0.010981	0.010092
RS	54	6.925278	7.119345	611.095402	0.009995	0.009144
RS	55	7.500829	7.119345	610.272798	0.009981	0.009085
RS	56	8.123533	7.119345	605.456824	0.009903	0.008962
RS	57	8.797253	7.119345	596.419129	0.009755	0.008771
RS	58	9.526167	15.641113	273.393363	0.004471	0.004170
RS	59	10.314798	15.641113	282.193544	0.004615	0.004259
RS	60	11.168039	15.641113	290.147002	0.004745	0.004330
RS	61	12.091182	15.641113	297.071217	0.004859	0.004382
RS	62	13.089954	15.641113	302.776583	0.004952	0.004413
RS	63	14.170552	15.641113	4674.875297	0.076460	0.062408
PA	4+25*2+4+6 0.024215619 0.014143556 14.170551621 4.457085039 0.798710688 0.754925475 0.869256911 1.025047544 1.170151536 1.243716830 1.230524452 1.180131159 1.152813158 1.178431335 1.263123884 1.410438112 1.627932649 1.918143734 2.274213965 2.688380566 3.153983083 3.656303416 4.169955915 4.667556685 5.126379785 5.531116739 5.876899154 6.176758173 6.473708796 7.119344957 15.641112982
//
IT	5764
RD	10
LK	-249724.581512
QD	-470.141383 -> -372.935767
RI	0.0081407829
TR	0.022947	0.014556
MT	14.471058
MM	C_pi: 3.807403, n_recomb: 65548.584804
RS	0	0.000000	5.568111	94.186994	0.001437	0.000060
RS	1	0.008228	5.568111	101.786682	0.001553	0.000392
RS	2	0.017134	5.568111	109.986206	0.001678	0.000875
RS	3	0.026772	5.568111	118.830628	0.001813	0.001426
RS	4	0.037203	0.822494	863.962413	0.013180	0.010897
RS	5	0.048493	0.822494	921.864925	0.014064	0.013258
RS	6	0.060711	0.770175	1048.670826	0.015998	0.015795
RS	7	0.073935	0.770175	1114.964571	0.017010	0.017001
RS	8	0.088247	0.898143	1016.510799	0.015508	0.015591
RS	9	0.103737	0.898143	1080.704147	0.016487	0.016365
RS	10	0.120501	1.071256	963.436468	0.014698	0.014561
RS	11	0.138645	1.071256	1024.628765	0.015632	0.015303
RS	12	0.158282	1.232762	946.807564	0.014444	0.014119
RS	13	0.179534	1.232762	1006.649969	0.015357	0.014915
RS	14	0.202535	1.314738	1002.702867	0.015297	0.014871
RS	15	0.227429	1.314738	1064.228443	0.016236	0.015820
RS	16	0.254371	1.297444	1142.579843	0.017431	0.017071
RS	17	0.283530	1.297444	1208.267293	0.018433	0.018288
RS	18	0.315088	1.234663	1339.252432	0.020431	0.020471
RS	19	0.349243	1.234663	1408.671276	0.021490	0.021988
RS	20	0.386209	1.193594	1528.228423	0.023314	0.024144
RS	21	0.426216	1.193594	1597.748547	0.024375	0.025812
RS	22	0.469515	1.207594	1646.746413	0.025123	0.026879
RS	23	0.516376	1.207594	1712.298624	0.026123	0.028453
RS	24	0.567094	1.283354	1672.070517	0.025509	0.027955
RS	25	0.621985	1.283354	1731.575562	0.026417	0.029279
RS	26	0.681393	1.424367	1613.785880	0.024620	0.027341
RS	27	0.745689	1.424367	1667.220611	0.025435	0.028384
RS	28	0.815275	1.638538	1496.693706	0.022833	0.025440
RS	29	0.890587	1.638538	1545.054943	0.023571	0.026232
RS	30	0.972096	1.929052	1354.954340	0.020671	0.022897
RS	31	1.060313	1.929052	1399.209250	0.021346	0.023502
RS	32	1.155787	2.289559	1217.790479	0.018578	0.020315
RS	33	1.259118	2.289559	1258.490892	0.019199	0.020802
RS	34	1.370952	2.712587	1098.047230	0.016752	0.018007
RS	35	1.491987	2.712587	1135.498771	0.017323	0.018422
RS	36	1.622982	3.191570	998.146644	0.015228	0.016059
RS	37	1.764755	3.191570	1032.562529	0.015753	0.016422
RS	38	1.918194	3.711151	918.521268	0.014013	0.014482
RS	39	2.084258	3.711151	950.038998	0.014494	0.014804
RS	40	2.263987	4.243961	858.871413	0.013103	0.013265
RS	41	2.458505	4.243961	887.523476	0.013540	0.013554
RS	42	2.669028	4.759642	817.010825	0.012464	0.012368
RS	43	2.896874	4.759642	842.683861	0.012856	0.012630
RS	44	3.143468	5.232567	789.461986	0.012044	0.011734
RS	45	3.410353	5.232567	811.847511	0.012385	0.011966
RS	46	3.699198	5.645528	772.218825	0.011781	0.011295
RS	47	4.011810	5.645528	790.773350	0.012064	0.011488
RS	48	4.350145	5.993247	760.739360	0.011606	0.010976
RS	49	4.716319	5.993247	774.687332	0.011819	0.011116
RS	50	5.112624	6.290176	749.139723	0.011429	0.010683
RS	51	5.541538	6.290176	757.603185	0.011558	0.010757
RS	52	6.005745	6.583059	729.272768	0.011126	0.010298
RS	53	6.508149	6.583059	731.674732	0.011162	0.010291
RS	54	7.051892	7.237564	666.192772	0.010163	0.009328
RS	55	7.640376	7.237564	665.317272	0.010150	0.009274
RS	56	8.277283	7.237564	660.051679	0.010070	0.009153
RS	57	8.966597	7.237564	650.143579	0.009918	0.008962
RS	58	9.712630	16.582921	286.074107	0.004364	0.004079
RS	59	10.520050	16.582921	295.990357	0.004516	0.004179
RS	60	11.393907	16.582921	305.107861	0.004655	0.004263
RS	61	12.339669	16.582921	313.234883	0.004779	0.004328
RS	62	13.363251	16.582921	320.169723	0.004884	0.004374
RS	63	14.471058	16.582921	5159.417486	0.078711	0.064942
PA	4+25*2+4+6 0.022947145 0.014555874 14.471057708 5.568110960 0.822494127 0.770174800 0.898142997 1.071256388 1.232762102 1.314738173 1.297444112 1.234662548 1.193593510 1.207593570 1.283354085 1.424366609 1.638537509 1.929052214 2.289559188 2.712587057 3.191570212 3.711150966 4.243960806 4.759642440 5.232566622 5.645527654 5.993247439 6.290176086 6.583059315 7.237564365 16.582921101
//
IT	5039
RD	11
LK	-249537.296009
QD	-409.907513 -> -327.576216
RI	0.0068303394
TR	0.021801	0.014911
MT	14.777019
MM	C_pi: 3.964109, n_recomb: 69786.601088
RS	0	0.000000	6.955723	80.487820	0.001153	0.000049
RS	1	0.008264	6.955723	87.037239	0.001247	0.000318
RS	2	0.017211	6.955723	94.110471	0.001349	0.000711
RS	3	0.026898	6.955723	101.747841	0.001458	0.001160
RS	4	0.037384	0.845221	899.861652	0.012894	0.010764
RS	5	0.048738	0.845221	960.780480	0.013767	0.013125
RS	6	0.061030	0.782886	1105.539338	0.015842	0.015815
RS	7	0.074337	0.782886	1176.026392	0.016852	0.017040
RS	8	0.088745	0.924370	1059.598552	0.015183	0.015431
RS	9	0.104343	0.924370	1127.321973	0.016154	0.016192
RS	10	0.121230	1.115323	994.275283	0.014247	0.014243
RS	11	0.139512	1.115323	1058.376575	0.015166	0.014971
RS	12	0.159306	1.294096	970.901928	0.013912	0.013706
RS	13	0.180735	1.294096	1033.341780	0.014807	0.014482
RS	14	0.203935	1.385581	1026.388621	0.014708	0.014390
RS	15	0.229053	1.385581	1090.645641	0.015628	0.015303
RS	16	0.256246	1.365150	1174.269680	0.016827	0.016542
RS	17	0.285687	1.365150	1243.368390	0.017817	0.017701
RS	18	0.317560	1.290553	1389.065731	0.019904	0.019942
RS	19	0.352067	1.290553	1462.962471	0.020963	0.021391
RS	20	0.389427	1.236102	1603.901079	0.022983	0.023708
RS	21	0.429873	1.236102	1678.817150	0.024056	0.025323
RS	22	0.473662	1.238796	1748.600086	0.025056	0.026628
RS	23	0.521070	1.238796	1819.833552	0.026077	0.028180
RS	24	0.572396	1.305927	1792.811700	0.025690	0.027925
RS	25	0.627963	1.305927	1857.668498	0.026619	0.029253
RS	26	0.688123	1.440886	1742.301653	0.024966	0.027491
RS	27	0.753254	1.440886	1800.487635	0.025800	0.028549
RS	28	0.823767	1.651869	1622.176007	0.023245	0.025686
RS	29	0.900108	1.651869	1674.728226	0.023998	0.026498
RS	30	0.982758	1.942655	1470.319543	0.021069	0.023162
RS	31	1.072238	1.942655	1518.348178	0.021757	0.023787
RS	32	1.169113	2.307427	1320.508180	0.018922	0.020552
RS	33	1.273993	2.307427	1364.665273	0.019555	0.021056
RS	34	1.387541	2.739049	1188.443770	0.017030	0.018197
RS	35	1.510472	2.739049	1229.084915	0.017612	0.018627
RS	36	1.643563	3.231081	1077.754876	0.015444	0.016202
RS	37	1.787652	3.231081	1115.121430	0.015979	0.016579
RS	38	1.943650	3.767531	989.445994	0.014178	0.014587
RS	39	2.112538	3.767531	1023.694184	0.014669	0.014923
RS	40	2.295384	4.319051	923.492444	0.013233	0.013347
RS	41	2.493341	4.319051	954.666021	0.013680	0.013651
RS	42	2.707656	4.852282	877.656449	0.012576	0.012444
RS	43	2.939683	4.852282	905.640481	0.012977	0.012720
RS	44	3.190885	5.338640	848.159438	0.012154	0.011819
RS	45	3.462846	5.338640	872.620032	0.012504	0.012065
RS	46	3.757283	5.758985	830.547443	0.011901	0.011401
RS	47	4.076051	5.758985	850.880262	0.012193	0.011607
RS	48	4.421164	6.107658	819.702076	0.011746	0.011110
RS	49	4.794796	6.107658	835.029439	0.011965	0.011263
RS	50	5.199306	6.400584	808.946001	0.011592	0.010847
RS	51	5.637244	6.400584	818.259635	0.011725	0.010930
RS	52	6.111375	6.688155	788.991697	0.011306	0.010485
RS	53	6.624688	6.688155	791.613914	0.011343	0.010483
RS	54	7.180421	7.348696	721.184126	0.010334	0.009509
RS	55	7.782081	7.348696	720.178749	0.010320	0.009457
RS	56	8.433462	7.348696	714.375842	0.010237	0.009337
RS	57	9.138674	7.348696	703.499841	0.010081	0.009144
RS	58	9.902165	17.511570	297.903443	0.004269	0.003997
RS	59	10.728752	17.511570	308.886371	0.004426	0.004106
RS	60	11.623648	17.511570	319.120608	0.004573	0.004200
RS	61	12.592499	17.511570	328.406480	0.004706	0.004277
RS	62	13.641417	17.511570	336.531655	0.004822	0.004337
RS	63	14.777019	17.511570	5635.488853	0.080753	0.067273
PA	4+25*2+4+6 0.021800502 0.014911079 14.777018697 6.955723299 0.845221283 0.782886078 0.924370127 1.115323363 1.294095948 1.385580937 1.365150071 1.290553177 1.236102023 1.238796258 1.305926506 1.440885890 1.651869096 1.942654864 2.307426718 2.739049032 3.231080722 3.767530890 4.319051409 4.852281927 5.338640052 5.758984574 6.107658156 6.400583621 6.688155403 7.348696238 17.511569530
//
IT	4972
RD	12
LK	-249378.596484
QD	-359.167061 -> -289.214464
RI	0.0057999395
TR	0.020763	0.015216
MT	15.087053
MM	C_pi: 4.118214, n_recomb: 73854.006571
RS	0	0.000000	8.703550	68.255805	0.000924	0.000039
RS	1	0.008300	8.703550	73.852193	0.001000	0.000257
RS	2	0.017288	8.703550	79.901286	0.001082	0.000576
RS	3	0.027022	8.703550	86.438644	0.001170	0.000939
RS	4	0.037564	0.867741	932.309802	0.012624	0.010618
RS	5	0.048982	0.867741	996.036642	0.013487	0.012976
RS	6	0.061346	0.793570	1161.426902	0.015726	0.015844
RS	7	0.074737	0.793570	1236.040852	0.016736	0.017095
RS	8	0.089240	0.948177	1101.131437	0.014910	0.015297
RS	9	0.104946	0.948177	1172.271494	0.015873	0.016052
RS	10	0.121955	1.157292	1022.836622	0.013849	0.013959
RS	11	0.140377	1.157292	1089.675447	0.014754	0.014676
RS	12	0.160327	1.354050	992.183045	0.013434	0.013331
RS	13	0.181933	1.354050	1057.002469	0.014312	0.014090
RS	14	0.205332	1.456048	1046.429843	0.014169	0.013947
RS	15	0.230673	1.456048	1113.147024	0.015072	0.014828
RS	16	0.258117	1.433364	1200.876189	0.016260	0.016046
RS	17	0.287839	1.433364	1273.060366	0.017238	0.017156
RS	18	0.320028	1.347464	1431.970468	0.019389	0.019437
RS	19	0.354888	1.347464	1510.012002	0.020446	0.020828
RS	20	0.392642	1.279910	1671.312186	0.022630	0.023277
RS	21	0.433529	1.279910	1751.371090	0.023714	0.024846
RS	22	0.477809	1.271523	1842.101486	0.024942	0.026364
RS	23	0.525765	1.271523	1918.888518	0.025982	0.027897
RS	24	0.577700	1.330230	1906.351098	0.025812	0.027869
RS	25	0.633946	1.330230	1976.525026	0.026763	0.029200
RS	26	0.694860	1.459308	1865.331827	0.025257	0.027612
RS	27	0.760830	1.459308	1928.266895	0.026109	0.028685
RS	28	0.832274	1.667185	1743.764746	0.023611	0.025908
RS	29	0.909649	1.667185	1800.500901	0.024379	0.026740
RS	30	0.993445	1.958192	1582.886808	0.021433	0.023410
RS	31	1.084196	1.958192	1634.671312	0.022134	0.024054
RS	32	1.182478	2.327064	1421.020698	0.019241	0.020779
RS	33	1.288918	2.327064	1468.612055	0.019885	0.021300
RS	34	1.404192	2.767053	1276.897110	0.017289	0.018382
RS	35	1.529032	2.767053	1320.705860	0.017883	0.018827
RS	36	1.664234	3.271872	1155.522313	0.015646	0.016342
RS	37	1.810658	3.271872	1195.819839	0.016192	0.016733
RS	38	1.969233	3.824922	1058.579764	0.014333	0.014691
RS	39	2.140970	3.824922	1095.541560	0.014834	0.015040
RS	40	2.326960	4.394864	986.382362	0.013356	0.013429
RS	41	2.528386	4.394864	1020.063932	0.013812	0.013745
RS	42	2.746529	4.945313	936.667743	0.012683	0.012520
RS	43	2.982778	4.945313	966.953283	0.013093	0.012808
RS	44	3.238634	5.444668	905.370385	0.012259	0.011902
RS	45	3.515725	5.444668	931.900576	0.012618	0.012160
RS	46	3.815813	5.871804	887.590285	0.012018	0.011503
RS	47	4.140807	5.871804	909.697702	0.012318	0.011722
RS	48	4.492774	6.220704	877.621089	0.011883	0.011239
RS	49	4.873952	6.220704	894.320077	0.012109	0.011402
RS	50	5.286767	6.508781	867.968816	0.011752	0.011006
RS	51	5.733843	6.508781	878.110851	0.011890	0.011096
RS	52	6.218025	6.790048	848.159349	0.011484	0.010666
RS	53	6.742391	6.790048	850.955173	0.011522	0.010668
RS	54	7.310277	7.454199	775.844931	0.010505	0.009686
RS	55	7.925295	7.454199	774.635655	0.010489	0.009635
RS	56	8.591356	7.454199	768.212572	0.010402	0.009513
RS	57	9.312698	7.454199	756.277984	0.010240	0.009318
RS	58	10.093907	18.427983	308.923705	0.004183	0.003921
RS	59	10.939954	18.427983	320.925222	0.004345	0.004038
RS	60	11.856218	18.427983	332.229537	0.004498	0.004141
RS	61	12.848527	18.427983	342.630132	0.004639	0.004229
RS	62	13.923194	18.427983	351.905308	0.004765	0.004300
RS	63	15.087053	18.427983	6101.130276	0.082611	0.069408
PA	4+25*2+4+6 0.020763140 0.015215860 15.087052887 8.703549640 0.867740546 0.793570373 0.948176552 1.157292274 1.354049530 1.456048180 1.433364221 1.347464170 1.279910029 1.271523036 1.330229799 1.459307899 1.667184602 1.958192197 2.327064280 2.767052701 3.271872278 3.824921838 4.394864112 4.945313119 5.444667509 5.871803885 6.220703530 6.508781352 6.790048301 7.454198627 18.427982619
//
IT	5241
RD	13
LK	-249243.693372
QD	-316.254109 -> -256.636577
RI	0.0049847844
TR	0.019824	0.015477
MT	15.399448
MM	C_pi: 4.269340, n_recomb: 77747.781684
RS	0	0.000000	10.916365	57.441194	0.000739	0.000031
RS	1	0.008335	10.916365	62.183357	0.000800	0.000207
RS	2	0.017364	10.916365	67.312933	0.000866	0.000464
RS	3	0.027145	10.916365	72.860862	0.000937	0.000758
RS	4	0.037742	0.890567	960.954652	0.012360	0.010456
RS	5	0.049223	0.890567	1027.256187	0.013213	0.012811
RS	6	0.061660	0.802562	1216.186982	0.015643	0.015881
RS	7	0.075133	0.802562	1294.852890	0.016655	0.017163
RS	8	0.089730	0.969701	1141.268520	0.014679	0.015187
RS	9	0.105543	0.969701	1215.720240	0.015637	0.015942
RS	10	0.122674	1.197116	1049.440970	0.013498	0.013706
RS	11	0.141233	1.197116	1118.863636	0.014391	0.014414
RS	12	0.161338	1.412459	1011.063468	0.013004	0.012989
RS	13	0.183120	1.412459	1078.067450	0.013866	0.013734
RS	14	0.206716	1.525922	1063.343436	0.013677	0.013538
RS	15	0.232280	1.525922	1132.274818	0.014563	0.014393
RS	16	0.259974	1.501826	1223.067549	0.015731	0.015582
RS	17	0.289976	1.501826	1298.033466	0.016695	0.016651
RS	18	0.322479	1.405100	1468.724717	0.018891	0.018955
RS	19	0.357690	1.405100	1550.583934	0.019944	0.020296
RS	20	0.395836	1.324670	1731.128756	0.022266	0.022857
RS	21	0.437162	1.324670	1816.060031	0.023358	0.024385
RS	22	0.481932	1.305362	1927.645567	0.024794	0.026094
RS	23	0.530433	1.305362	2009.826596	0.025851	0.027608
RS	24	0.582977	1.355791	2012.759078	0.025888	0.027794
RS	25	0.639900	1.355791	2088.183645	0.026858	0.029127
RS	26	0.701567	1.479105	1982.707670	0.025502	0.027710
RS	27	0.768374	1.479105	2050.364568	0.026372	0.028797
RS	28	0.840749	1.683914	1861.179702	0.023939	0.026110
RS	29	0.919156	1.683914	1922.073215	0.024722	0.026959
RS	30	1.004098	1.975070	1692.356233	0.021767	0.023644
RS	31	1.096120	1.975070	1747.861873	0.022481	0.024306
RS	32	1.195811	2.347870	1519.048355	0.019538	0.020996
RS	33	1.303811	2.347870	1570.035938	0.020194	0.021533
RS	34	1.420812	2.796004	1363.154532	0.017533	0.018561
RS	35	1.547564	2.796004	1410.094224	0.018137	0.019019
RS	36	1.684881	3.313377	1231.219569	0.015836	0.016478
RS	37	1.833643	3.313377	1274.414600	0.016392	0.016881
RS	38	1.994803	3.882800	1125.710732	0.014479	0.014792
RS	39	2.169395	3.882800	1165.356341	0.014989	0.015153
RS	40	2.358538	4.470942	1047.338282	0.013471	0.013508
RS	41	2.563446	4.470942	1083.502222	0.013936	0.013837
RS	42	2.785432	5.038376	993.839313	0.012783	0.012592
RS	43	3.025919	5.038376	1026.405805	0.013202	0.012892
RS	44	3.286450	5.550400	960.879993	0.012359	0.011981
RS	45	3.568695	5.550400	989.464606	0.012727	0.012251
RS	46	3.874464	5.983878	943.115328	0.012130	0.011601
RS	47	4.205717	5.983878	966.985954	0.012437	0.011830
RS	48	4.564578	6.332413	934.248359	0.012016	0.011363
RS	49	4.953349	6.332413	952.306130	0.012249	0.011536
RS	50	5.374522	6.614946	925.947543	0.011910	0.011159
RS	51	5.830798	6.614946	936.894292	0.012050	0.011255
RS	52	6.325103	6.889039	906.517052	0.011660	0.010841
RS	53	6.860605	6.889039	909.440726	0.011697	0.010845
RS	54	7.440739	7.554615	829.951431	0.010675	0.009857
RS	55	8.069225	7.554615	828.464921	0.010656	0.009806
RS	56	8.750092	7.554615	821.341388	0.010564	0.009683
RS	57	9.487706	7.554615	808.262178	0.010396	0.009484
RS	58	10.286796	19.331021	319.168640	0.004105	0.003851
RS	59	11.152487	19.331021	332.140599	0.004272	0.003974
RS	60	12.090330	19.331021	344.467642	0.004431	0.004085
RS	61	13.106337	19.331021	355.937357	0.004578	0.004182
RS	62	14.207024	19.331021	366.319788	0.004712	0.004263
RS	63	15.399448	19.331021	6554.159651	0.084300	0.071360
PA	4+25*2+4+6 0.019824155 0.015476636 15.399448071 10.916365315 0.890566633 0.802562384 0.969700906 1.197116357 1.412459264 1.525921624 1.501825811 1.405099588 1.324670066 1.305361772 1.355790624 1.479104895 1.683914465 1.975070460 2.347869856 2.796003712 3.313376956 3.882800366 4.470941932 5.038375893 5.550399857 5.983878053 6.332412979 6.614945631 6.889039188 7.554615080 19.331021227
//
IT	4069
RD	14
LK	-249128.663401
QD	-279.813436 -> -228.847268
RI	0.0043361375
TR	0.018973	0.015699
MT	15.712760
MM	C_pi: 4.417068, n_recomb: 81465.389140
RS	0	0.000000	13.732417	47.970760	0.000589	0.000025
RS	1	0.008369	13.732417	51.955970	0.000638	0.000165
RS	2	0.017438	13.732417	56.269587	0.000691	0.000372
RS	3	0.027267	13.732417	60.938208	0.000748	0.000608
RS	4	0.037918	0.914033	985.621031	0.012099	0.010280
RS	5	0.049460	0.914033	1054.247631	0.012941	0.012627
RS	6	0.061968	0.810082	1269.759541	0.015586	0.015926
RS	7	0.075523	0.810082	1352.397169	0.016601	0.017241
RS	8	0.090213	0.989016	1180.192299	0.014487	0.015101
RS	9	0.106131	0.989016	1257.859760	0.015440	0.015857
RS	10	0.123382	1.234740	1074.358487	0.013188	0.013483
RS	11	0.142077	1.234740	1146.226609	0.014070	0.014184
RS	12	0.162336	1.469180	1027.872410	0.012617	0.012680
RS	13	0.184291	1.469180	1096.885153	0.013464	0.013412
RS	14	0.208083	1.594958	1077.579450	0.013227	0.013162
RS	15	0.233867	1.594958	1148.502675	0.014098	0.013993
RS	16	0.261808	1.570270	1241.425138	0.015239	0.015150
RS	17	0.292088	1.570270	1318.891058	0.016190	0.016182
RS	18	0.324901	1.463194	1499.996468	0.018413	0.018499
RS	19	0.360461	1.463194	1585.355395	0.019460	0.019796
RS	20	0.398997	1.370102	1783.953537	0.021898	0.022449
RS	21	0.440758	1.370102	1873.474829	0.022997	0.023940
RS	22	0.486013	1.339995	2005.613049	0.024619	0.025821
RS	23	0.535056	1.339995	2093.001429	0.025692	0.027318
RS	24	0.588204	1.382248	2112.134004	0.025927	0.027705
RS	25	0.645800	1.382248	2192.713239	0.026916	0.029040
RS	26	0.708215	1.499879	2094.300003	0.025708	0.027788
RS	27	0.775854	1.499879	2166.627078	0.026596	0.028888
RS	28	0.849154	1.701636	1974.170230	0.024233	0.026294
RS	29	0.928588	1.701636	2039.175353	0.025031	0.027160
RS	30	1.014671	1.992855	1798.446006	0.022076	0.023864
RS	31	1.107957	1.992855	1857.621738	0.022803	0.024543
RS	32	1.209050	2.369403	1614.325429	0.019816	0.021204
RS	33	1.318604	2.369403	1668.656308	0.020483	0.021756
RS	34	1.437326	2.825460	1446.979225	0.017762	0.018733
RS	35	1.565984	2.825460	1496.999298	0.018376	0.019204
RS	36	1.705410	3.355162	1304.635856	0.016015	0.016610
RS	37	1.856504	3.355162	1350.681917	0.016580	0.017025
RS	38	2.020243	3.940749	1190.649179	0.014615	0.014889
RS	39	2.197685	3.940749	1232.936582	0.015134	0.015262
RS	40	2.389977	4.546917	1106.177764	0.013578	0.013584
RS	41	2.598362	4.546917	1144.787043	0.014052	0.013924
RS	42	2.824187	5.131144	1048.991856	0.012877	0.012661
RS	43	3.068911	5.131144	1083.808166	0.013304	0.012972
RS	44	3.334115	5.655590	1014.498742	0.012453	0.012057
RS	45	3.621515	5.655590	1045.113235	0.012829	0.012337
RS	46	3.932967	6.095033	996.920221	0.012237	0.011694
RS	47	4.270484	6.095033	1022.534935	0.012552	0.011933
RS	48	4.636248	6.442710	989.363648	0.012145	0.011482
RS	49	5.032622	6.442710	1008.762013	0.012383	0.011663
RS	50	5.462169	6.719091	982.649146	0.012062	0.011305
RS	51	5.927665	6.719091	994.374447	0.012206	0.011407
RS	52	6.432117	6.985242	963.828773	0.011831	0.011009
RS	53	6.978787	6.985242	966.834907	0.011868	0.011015
RS	54	7.571208	7.650235	883.297575	0.010843	0.010023
RS	55	8.213207	7.650235	881.460737	0.010820	0.009971
RS	56	8.908936	7.650235	873.558560	0.010723	0.009846
RS	57	9.662890	7.650235	859.252779	0.010547	0.009642
RS	58	10.479942	20.218973	328.672086	0.004034	0.003786
RS	59	11.365372	20.218973	342.566106	0.004205	0.003915
RS	60	12.324904	20.218973	355.867688	0.004368	0.004033
RS	61	13.364739	20.218973	368.359358	0.004522	0.004138
RS	62	14.491596	20.218973	379.803880	0.004662	0.004228
RS	63	15.712760	20.218973	6992.506388	0.085834	0.073139
PA	4+25*2+4+6 0.018973489 0.015699109 15.712760435 13.732416863 0.914032658 0.810081508 0.989015837 1.234740304 1.469179840 1.594957842 1.570270303 1.463194268 1.370102261 1.339994612 1.382248283 1.499879276 1.701636440 1.992855165 2.369403311 2.825460282 3.355161662 3.940749322 4.546916853 5.131144242 5.655590441 6.095032587 6.442710364 6.719091142 6.985242230 7.650235093 20.218972771
//
IT	4980
RD	15
LK	-249030.271996
QD	-248.742145 -> -205.035173
RI	0.0038188254
TR	0.018202	0.015888
MT	16.025599
MM	C_pi: 4.560978, n_recomb: 85005.817341
RS	0	0.000000	17.330017	39.766559	0.000468	0.000020
RS	1	0.008403	17.330017	43.089230	0.000507	0.000132
RS	2	0.017511	17.330017	46.687815	0.000549	0.000297
RS	3	0.027385	17.330017	50.584928	0.000595	0.000486
RS	4	0.038089	0.938387	1006.236350	0.011837	0.010093
RS	5	0.049692	0.938387	1076.927441	0.012669	0.012428
RS	6	0.062271	0.816297	1322.115289	0.015553	0.015977
RS	7	0.075906	0.816297	1408.640280	0.016571	0.017328
RS	8	0.090686	1.006187	1218.068603	0.014329	0.015035
RS	9	0.106709	1.006187	1298.864004	0.015280	0.015797
RS	10	0.124078	1.270099	1097.837892	0.012915	0.013286
RS	11	0.142907	1.270099	1172.027440	0.013788	0.013982
RS	12	0.163317	1.524025	1042.925568	0.012269	0.012399
RS	13	0.185443	1.524025	1113.790188	0.013103	0.013120
RS	14	0.209428	1.662936	1089.515549	0.012817	0.012817
RS	15	0.235428	1.662936	1162.229534	0.013672	0.013627
RS	16	0.263613	1.638471	1256.438616	0.014781	0.014747
RS	17	0.294166	1.638471	1336.143757	0.015718	0.015747
RS	18	0.327286	1.521517	1526.380831	0.017956	0.018067
RS	19	0.363190	1.521517	1614.933388	0.018998	0.019325
RS	20	0.402110	1.415964	1830.366320	0.021532	0.022055
RS	21	0.444300	1.415964	1924.189227	0.022636	0.023513
RS	22	0.490036	1.375158	2076.409147	0.024427	0.025549
RS	23	0.539615	1.375158	2168.796867	0.025514	0.027030
RS	24	0.593359	1.409317	2204.625215	0.025935	0.027605
RS	25	0.651620	1.409317	2290.237449	0.026942	0.028941
RS	26	0.714776	1.521315	2200.050558	0.025881	0.027851
RS	27	0.783239	1.521315	2276.973852	0.026786	0.028962
RS	28	0.857455	1.720016	2082.552833	0.024499	0.026462
RS	29	0.937906	1.720016	2151.606100	0.025311	0.027344
RS	30	1.025118	2.011199	1900.934055	0.022362	0.024071
RS	31	1.119658	2.011199	1963.713861	0.023101	0.024766
RS	32	1.222141	2.391317	1706.631730	0.020077	0.021402
RS	33	1.333236	2.391317	1764.239539	0.020754	0.021969
RS	34	1.453666	2.855068	1528.175168	0.017977	0.018899
RS	35	1.584216	2.855068	1581.212616	0.018601	0.019382
RS	36	1.725735	3.396873	1375.597499	0.016182	0.016736
RS	37	1.879145	3.396873	1424.436536	0.016757	0.017162
RS	38	2.045446	3.998423	1253.239722	0.014743	0.014983
RS	39	2.225720	3.998423	1298.116064	0.015271	0.015366
RS	40	2.421142	4.622455	1162.756526	0.013679	0.013657
RS	41	2.632985	4.622455	1203.763944	0.014161	0.014006
RS	42	2.862629	5.223320	1101.980517	0.012964	0.012726
RS	43	3.111568	5.223320	1139.006105	0.013399	0.013047
RS	44	3.381426	5.759970	1066.076256	0.012541	0.012128
RS	45	3.673958	5.759970	1098.687619	0.012925	0.012417
RS	46	3.991071	6.205055	1048.839667	0.012338	0.011782
RS	47	4.334829	6.205055	1076.172359	0.012660	0.012030
RS	48	4.707473	6.551442	1042.785131	0.012267	0.011594
RS	49	5.111428	6.551442	1063.501019	0.012511	0.011782
RS	50	5.549327	6.821120	1037.879139	0.012210	0.011445
RS	51	6.024021	6.821120	1050.354549	0.012356	0.011552
RS	52	6.538601	7.078619	1019.896491	0.011998	0.011170
RS	53	7.096420	7.078619	1022.940013	0.012034	0.011178
RS	54	7.701111	7.741152	935.709241	0.011008	0.010184
RS	55	8.356612	7.741152	933.449262	0.010981	0.010131
RS	56	9.067192	7.741152	924.692241	0.010878	0.010002
RS	57	9.837480	7.741152	909.081817	0.010694	0.009793
RS	58	10.672492	21.089783	337.471359	0.003970	0.003725
RS	59	11.577668	21.089783	352.239107	0.004144	0.003860
RS	60	12.558903	21.089783	366.466564	0.004311	0.003984
RS	61	13.622587	21.089783	379.931906	0.004469	0.004096
RS	62	14.775649	21.089783	392.391471	0.004616	0.004194
RS	63	16.025599	21.089783	7414.437422	0.087223	0.074758
PA	4+25*2+4+6 0.018202155 0.015888450 16.025599275 17.330016568 0.938387226 0.816297283 1.006186774 1.270098595 1.524025245 1.662935996 1.638470653 1.521516858 1.415963714 1.375157815 1.409316833 1.521315196 1.720016352 2.011199127 2.391317008 2.855068205 3.396873362 3.998422527 4.622454812 5.223319533 5.759969917 6.205054919 6.551442038 6.821119730 7.078619356 7.741152113 21.089782605
//
IT	4215
RD	16
LK	-248945.844493
QD	-222.141121 -> -184.539191
RI	0.0034058746
TR	0.017502	0.016049
MT	16.336888
MM	C_pi: 4.700746, n_recomb: 88369.840580
RS	0	0.000000	21.941419	32.734362	0.000370	0.000016
RS	1	0.008436	21.941419	35.483973	0.000402	0.000104
RS	2	0.017583	21.941419	38.463475	0.000435	0.000236
RS	3	0.027501	21.941419	41.691898	0.000472	0.000387
RS	4	0.038257	0.963796	1022.846210	0.011575	0.009895
RS	5	0.049920	0.963796	1095.337338	0.012395	0.012214
RS	6	0.062566	0.821345	1373.258557	0.015540	0.016036
RS	7	0.076280	0.821345	1463.584432	0.016562	0.017422
RS	8	0.091150	1.021274	1255.062860	0.014202	0.014990
RS	9	0.107274	1.021274	1338.906863	0.015151	0.015759
RS	10	0.124759	1.303125	1120.116946	0.012675	0.013114
RS	11	0.143719	1.303125	1196.518201	0.013540	0.013806
RS	12	0.164278	1.576840	1056.494631	0.011955	0.012145
RS	13	0.186571	1.576840	1129.071594	0.012777	0.012856
RS	14	0.210745	1.729652	1099.486245	0.012442	0.012499
RS	15	0.236958	1.729652	1173.810199	0.013283	0.013291
RS	16	0.265383	1.706212	1268.551560	0.014355	0.014372
RS	17	0.296205	1.706212	1350.256529	0.015280	0.015344
RS	18	0.329627	1.579858	1548.430501	0.017522	0.017660
RS	19	0.365868	1.579858	1639.885610	0.018557	0.018883
RS	20	0.405167	1.462054	1870.922449	0.021172	0.021676
RS	21	0.447780	1.462054	1968.758070	0.022279	0.023105
RS	22	0.493989	1.410641	2140.457936	0.024222	0.025279
RS	23	0.544095	1.410641	2237.621698	0.025321	0.026746
RS	24	0.598428	1.436768	2290.445443	0.025919	0.027497
RS	25	0.657345	1.436768	2380.947894	0.026943	0.028834
RS	26	0.721231	1.543175	2299.962854	0.026027	0.027900
RS	27	0.790506	1.543175	2381.389313	0.026948	0.029022
RS	28	0.865625	1.738801	2186.211609	0.024739	0.026617
RS	29	0.947081	1.738801	2259.234231	0.025566	0.027513
RS	30	1.035409	2.029854	1999.647015	0.022628	0.024267
RS	31	1.131187	2.029854	2065.952287	0.023378	0.024977
RS	32	1.235044	2.413361	1795.794719	0.020321	0.021592
RS	33	1.347663	2.413361	1856.601862	0.021009	0.022172
RS	34	1.469781	2.884589	1606.581611	0.018180	0.019057
RS	35	1.602201	2.884589	1662.563201	0.018814	0.019552
RS	36	1.745791	3.438274	1443.966470	0.016340	0.016857
RS	37	1.901494	3.438274	1495.530927	0.016924	0.017294
RS	38	2.070332	4.055590	1313.361886	0.014862	0.015072
RS	39	2.253411	4.055590	1360.765445	0.015399	0.015465
RS	40	2.451935	4.697334	1216.965689	0.013771	0.013725
RS	41	2.667205	4.697334	1260.315719	0.014262	0.014084
RS	42	2.900634	5.314706	1152.697116	0.013044	0.012787
RS	43	3.153755	5.314706	1191.883717	0.013487	0.013117
RS	44	3.428227	5.863373	1115.498162	0.012623	0.012194
RS	45	3.725853	5.863373	1150.066460	0.013014	0.012492
RS	46	4.048585	6.313820	1098.746435	0.012434	0.011864
RS	47	4.398542	6.313820	1127.765317	0.012762	0.012120
RS	48	4.778019	6.658516	1094.371929	0.012384	0.011701
RS	49	5.189508	6.658516	1116.378366	0.012633	0.011896
RS	50	5.635707	6.920999	1091.481356	0.012351	0.011578
RS	51	6.119547	6.920999	1104.677050	0.012501	0.011689
RS	52	6.644200	7.169197	1074.558507	0.012160	0.011325
RS	53	7.213112	7.169197	1077.595509	0.012194	0.011333
RS	54	7.830014	7.827500	987.045576	0.011169	0.010341
RS	55	8.498955	7.827500	984.290679	0.011138	0.010285
RS	56	9.224326	7.827500	974.605222	0.011029	0.010152
RS	57	10.010885	7.827500	957.616390	0.010836	0.009937
RS	58	10.863795	21.941626	345.608516	0.003911	0.003670
RS	59	11.788653	21.941626	361.202275	0.004087	0.003808
RS	60	12.791528	21.941626	376.307099	0.004258	0.003937
RS	61	13.879001	21.941626	390.697427	0.004421	0.004055
RS	62	15.058208	21.941626	404.123920	0.004573	0.004161
RS	63	16.336888	21.941626	7818.633244	0.088476	0.076228
PA	4+25*2+4+6 0.017501904 0.016049123 16.336888497 21.941419136 0.963796458 0.821344959 1.021274164 1.303124822 1.576839757 1.729651610 1.706211856 1.579857758 1.462053639 1.410640807 1.436767958 1.543174990 1.738801473 2.029853876 2.413360685 2.884588860 3.438274311 4.055589915 4.697334475 5.314706056 5.863372698 6.313819695 6.658516144 6.920999446 7.169196839 7.827500122 21.941625632
//
IT	4499
RD	17
LK	-248873.163649
QD	-199.277017 -> -166.821266
RI	0.0030761916
TR	0.016865	0.016185
MT	16.645666
MM	C_pi: 4.836096, n_recomb: 91559.560407
RS	0	0.000000	27.867951	26.769206	0.000292	0.000012
RS	1	0.008468	27.867951	29.028795	0.000317	0.000082
RS	2	0.017652	27.867951	31.478461	0.000344	0.000187
RS	3	0.027615	27.867951	34.134079	0.000373	0.000307
RS	4	0.038420	0.990412	1035.536566	0.011310	0.009687
RS	5	0.050141	0.990412	1109.562170	0.012118	0.011986
RS	6	0.062855	0.825329	1423.224448	0.015544	0.016101
RS	7	0.076645	0.825329	1517.264294	0.016571	0.017524
RS	8	0.091602	1.034345	1291.322453	0.014104	0.014964
RS	9	0.107826	1.034345	1378.143406	0.015052	0.015742
RS	10	0.125424	1.333786	1141.391358	0.012466	0.012965
RS	11	0.144512	1.333786	1219.906957	0.013324	0.013654
RS	12	0.165216	1.627487	1068.816305	0.011673	0.011915
RS	13	0.187674	1.627487	1142.981904	0.012483	0.012618
RS	14	0.212033	1.794905	1107.791384	0.012099	0.012207
RS	15	0.238455	1.794905	1183.563721	0.012927	0.012983
RS	16	0.267114	1.773290	1278.159867	0.013960	0.014023
RS	17	0.298199	1.773290	1361.646191	0.014872	0.014969
RS	18	0.331917	1.638039	1566.636441	0.017111	0.017275
RS	19	0.368490	1.638039	1660.719254	0.018138	0.018467
RS	20	0.408160	1.508195	1906.154046	0.020819	0.021313
RS	21	0.451189	1.508195	2007.717283	0.021928	0.022714
RS	22	0.497862	1.446264	2198.196494	0.024008	0.025014
RS	23	0.548486	1.446264	2299.902831	0.025119	0.026467
RS	24	0.603398	1.464413	2369.851255	0.025883	0.027383
RS	25	0.662959	1.464413	2465.084165	0.026923	0.028721
RS	26	0.727563	1.565256	2394.115709	0.026148	0.027938
RS	27	0.797638	1.565256	2479.935779	0.027085	0.029069
RS	28	0.873646	1.757788	2285.091201	0.024957	0.026760
RS	29	0.956090	1.757788	2361.991100	0.025797	0.027669
RS	30	1.045516	2.048612	2094.474805	0.022876	0.024453
RS	31	1.142514	2.048612	2164.215972	0.023637	0.025176
RS	32	1.247725	2.435333	1881.689783	0.020552	0.021773
RS	33	1.361845	2.435333	1945.609090	0.021250	0.022365
RS	34	1.485628	2.913821	1682.084691	0.018371	0.019209
RS	35	1.619893	2.913821	1740.928467	0.019014	0.019715
RS	36	1.765526	3.479165	1509.644109	0.016488	0.016973
RS	37	1.923492	3.479165	1563.858385	0.017080	0.017419
RS	38	2.094833	4.112059	1370.929507	0.014973	0.015156
RS	39	2.280683	4.112059	1420.791072	0.015518	0.015558
RS	40	2.482269	4.771374	1268.726874	0.013857	0.013788
RS	41	2.700926	4.771374	1314.356973	0.014355	0.014156
RS	42	2.938097	5.405133	1201.064958	0.013118	0.012843
RS	43	3.195351	5.405133	1242.357754	0.013569	0.013181
RS	44	3.474388	5.965649	1162.681454	0.012699	0.012255
RS	45	3.777053	5.965649	1199.160844	0.013097	0.012561
RS	46	4.105346	6.421204	1146.545220	0.012522	0.011941
RS	47	4.461438	6.421204	1177.213646	0.012857	0.012204
RS	48	4.847683	6.763851	1144.012334	0.012495	0.011801
RS	49	5.266633	6.763851	1167.279202	0.012749	0.012002
RS	50	5.721058	7.018675	1143.332237	0.012487	0.011705
RS	51	6.213962	7.018675	1157.217421	0.012639	0.011820
RS	52	6.748603	7.256968	1127.684236	0.012316	0.011474
RS	53	7.328516	7.256968	1130.672276	0.012349	0.011482
RS	54	7.957533	7.909382	1037.189891	0.011328	0.010492
RS	55	8.639813	7.909382	1033.869943	0.011292	0.010434
RS	56	9.379865	7.909382	1023.185577	0.011175	0.010296
RS	57	10.182582	7.909382	1004.749292	0.010974	0.010074
RS	58	11.053270	22.772801	353.125343	0.003857	0.003618
RS	59	11.997685	22.772801	369.498349	0.004036	0.003760
RS	60	13.022069	22.772801	385.432614	0.004210	0.003894
RS	61	14.133193	22.772801	400.699364	0.004376	0.004018
RS	62	15.338403	22.772801	415.044229	0.004533	0.004129
RS	63	16.645666	22.772801	8204.117372	0.089604	0.077560
PA	4+25*2+4+6 0.016865380 0.016185067 16.645666029 27.867950712 0.990411995 0.825329192 1.034345477 1.333786425 1.627487457 1.794904730 1.773290329 1.638039317 1.508194576 1.446264473 1.464413289 1.565256173 1.757788439 2.048611967 2.435332528 2.913820543 3.479165005 4.112059476 4.771374287 5.405133140 5.965648563 6.421204053 6.763850870 7.018675161 7.256967839 7.909382455 22.772800643
//
IT	4434
RD	18
LK	-248810.388289
QD	-179.548232 -> -151.440443
RI	0.0028128394
TR	0.016286	0.016300
MT	16.951253
MM	C_pi: 4.966866, n_recomb: 94578.744044
RS	0	0.000000	35.512727	21.751735	0.000230	0.000010
RS	1	0.008499	35.512727	23.596176	0.000249	0.000065
RS	2	0.017720	35.512727	25.596630	0.000271	0.000147
RS	3	0.027724	35.512727	27.766225	0.000294	0.000242
RS	4	0.038579	1.018344	1044.469282	0.011043	0.009472
RS	5	0.050357	1.018344	1119.767944	0.011840	0.011747
RS	6	0.063135	0.828372	1472.014788	0.015564	0.016173
RS	7	0.077000	0.828372	1569.680354	0.016597	0.017632
RS	8	0.092043	1.045485	1326.978811	0.014030	0.014955
RS	9	0.108364	1.045485	1416.712417	0.014979	0.015744
RS	10	0.126072	1.362065	1161.846922	0.012284	0.012836
RS	11	0.145285	1.362065	1242.391782	0.013136	0.013524
RS	12	0.166132	1.675885	1080.087490	0.011420	0.011708
RS	13	0.188749	1.675885	1155.732176	0.012220	0.012403
RS	14	0.213290	1.858541	1114.688683	0.011786	0.011938
RS	15	0.239915	1.858541	1191.765607	0.012601	0.012700
RS	16	0.268804	1.839532	1285.618899	0.013593	0.013698
RS	17	0.300147	1.839532	1370.688782	0.014493	0.014622
RS	18	0.334155	1.695901	1581.462827	0.016721	0.016912
RS	19	0.371053	1.695901	1677.916879	0.017741	0.018076
RS	20	0.411086	1.554241	1936.573532	0.020476	0.020964
RS	21	0.454522	1.554241	2041.587382	0.021586	0.022341
RS	22	0.501649	1.481888	2250.073621	0.023790	0.024754
RS	23	0.552782	1.481888	2356.084383	0.024911	0.026195
RS	24	0.608260	1.492105	2443.147478	0.025832	0.027266
RS	25	0.668453	1.492105	2542.939097	0.026887	0.028604
RS	26	0.733762	1.587410	2482.643087	0.026249	0.027967
RS	27	0.804622	1.587410	2572.734707	0.027202	0.029107
RS	28	0.881503	1.776826	2379.205004	0.025156	0.026892
RS	29	0.964919	1.776826	2459.879925	0.026009	0.027813
RS	30	1.055423	2.067325	2185.369177	0.023106	0.024628
RS	31	1.153620	2.067325	2258.448494	0.023879	0.025365
RS	32	1.260162	2.457092	1964.248052	0.020768	0.021945
RS	33	1.375758	2.457092	2031.185354	0.021476	0.022550
RS	34	1.501179	2.942629	1754.619889	0.018552	0.019354
RS	35	1.637259	2.942629	1816.237586	0.019203	0.019870
RS	36	1.784904	3.519427	1572.572430	0.016627	0.017082
RS	37	1.945097	3.519427	1629.355181	0.017227	0.017538
RS	38	2.118905	4.167722	1425.895863	0.015076	0.015234
RS	39	2.307484	4.167722	1478.140877	0.015629	0.015645
RS	40	2.512090	4.844479	1317.999656	0.013935	0.013847
RS	41	2.734085	4.844479	1365.842262	0.014441	0.014223
RS	42	2.974946	5.494506	1247.047882	0.013185	0.012894
RS	43	3.236278	5.494506	1290.387295	0.013644	0.013240
RS	44	3.519820	6.066739	1207.580447	0.012768	0.012311
RS	45	3.827459	6.066739	1245.920849	0.013173	0.012625
RS	46	4.161243	6.527164	1192.180892	0.012605	0.012012
RS	47	4.523396	6.527164	1224.458756	0.012946	0.012283
RS	48	4.916326	6.867434	1191.636364	0.012599	0.011895
RS	49	5.342651	6.867434	1216.131490	0.012858	0.012102
RS	50	5.805207	7.114178	1193.346983	0.012617	0.011826
RS	51	6.307076	7.114178	1207.890882	0.012771	0.011944
RS	52	6.851597	7.342004	1179.182291	0.012468	0.011617
RS	53	7.442395	7.342004	1182.081106	0.012498	0.011624
RS	54	8.083404	7.986969	1086.061133	0.011483	0.010640
RS	55	8.778890	7.986969	1082.108261	0.011441	0.010578
RS	56	9.533484	7.986969	1070.358040	0.011317	0.010435
RS	57	10.352209	7.986969	1050.410126	0.011106	0.010206
RS	58	11.240515	23.582006	360.067433	0.003807	0.003570
RS	59	12.204316	23.582006	377.174417	0.003988	0.003715
RS	60	13.250028	23.582006	393.891394	0.004165	0.003853
RS	61	14.384613	23.582006	409.986813	0.004335	0.003982
RS	62	15.615623	23.582006	425.201827	0.004496	0.004099
RS	63	16.951253	23.582006	8570.321913	0.090616	0.078764
PA	4+25*2+4+6 0.016285896 0.016299627 16.951252988 35.512726994 1.018344123 0.828371660 1.045485217 1.362065481 1.675884821 1.858540917 1.839532340 1.695901381 1.554241158 1.481887965 1.492105331 1.587410182 1.776825995 2.067324589 2.457092453 2.942628734 3.519427158 4.167722177 4.844479435 5.494505965 6.066738638 6.527164229 6.867434383 7.114178450 7.342003510 7.986969495 23.582005821
//
IT	4731
RD	19
LK	-248755.984757
QD	-162.460262 -> -138.034755
RI	0.0026027904
TR	0.015757	0.016396
MT	17.253227
MM	C_pi: 5.092981, n_recomb: 97432.142987
RS	0	0.000000	45.394888	17.571252	0.000180	0.000008
RS	1	0.008529	45.394888	19.067555	0.000196	0.000051
RS	2	0.017785	45.394888	20.691061	0.000212	0.000116
RS	3	0.027831	45.394888	22.452544	0.000230	0.000191
RS	4	0.038734	1.047718	1049.813024	0.010775	0.009251
RS	5	0.050567	1.047718	1126.128725	0.011558	0.011497
RS	6	0.063408	0.830570	1519.661591	0.015597	0.016250
RS	7	0.077345	0.830570	1620.865236	0.016636	0.017745
RS	8	0.092471	1.054793	1362.140259	0.013980	0.014963
RS	9	0.108887	1.054793	1454.728680	0.014931	0.015763
RS	10	0.126703	1.387994	1181.623422	0.012128	0.012726
RS	11	0.146038	1.387994	1264.122530	0.012974	0.013414
RS	12	0.167023	1.721946	1090.497811	0.011192	0.011521
RS	13	0.189797	1.721946	1167.526041	0.011983	0.012209
RS	14	0.214514	1.920420	1120.409782	0.011499	0.011691
RS	15	0.241339	1.920420	1198.664333	0.012303	0.012441
RS	16	0.270452	1.904794	1291.238779	0.013253	0.013395
RS	17	0.302047	1.904794	1377.713995	0.014140	0.014299
RS	18	0.336338	1.753304	1593.332502	0.016353	0.016570
RS	19	0.373553	1.753304	1691.920431	0.017365	0.017708
RS	20	0.413942	1.600069	1962.666294	0.020144	0.020632
RS	21	0.457776	1.600069	2070.864753	0.021254	0.021986
RS	22	0.505349	1.517391	2296.543106	0.023571	0.024501
RS	23	0.556979	1.517391	2406.619635	0.024700	0.025930
RS	24	0.613013	1.519725	2510.665188	0.025768	0.027147
RS	25	0.673825	1.519725	2614.835609	0.026838	0.028485
RS	26	0.739825	1.609513	2565.735168	0.026334	0.027988
RS	27	0.811453	1.609513	2659.966498	0.027301	0.029136
RS	28	0.889191	1.795791	2468.623799	0.025337	0.027014
RS	29	0.973559	1.795791	2552.963279	0.026202	0.027947
RS	30	1.065122	2.085881	2272.325686	0.023322	0.024795
RS	31	1.164495	2.085881	2348.639024	0.024105	0.025543
RS	32	1.272344	2.478543	2043.437231	0.020973	0.022110
RS	33	1.389391	2.478543	2113.293039	0.021690	0.022725
RS	34	1.516421	2.970936	1824.147751	0.018722	0.019492
RS	35	1.654285	2.970936	1888.446461	0.019382	0.020018
RS	36	1.803908	3.558986	1632.724208	0.016758	0.017186
RS	37	1.966291	3.558986	1691.989796	0.017366	0.017650
RS	38	2.142525	4.222523	1478.239393	0.015172	0.015308
RS	39	2.333790	4.222523	1532.789324	0.015732	0.015727
RS	40	2.541367	4.916608	1364.768598	0.014007	0.013900
RS	41	2.766649	4.916608	1414.752376	0.014520	0.014284
RS	42	3.011144	5.582817	1290.626771	0.013246	0.012940
RS	43	3.276493	5.582817	1335.949720	0.013712	0.013294
RS	44	3.564474	6.166637	1250.174804	0.012831	0.012361
RS	45	3.877016	6.166637	1290.322897	0.013243	0.012683
RS	46	4.216215	6.631741	1235.618171	0.012682	0.012078
RS	47	4.584344	6.631741	1269.462914	0.013029	0.012355
RS	48	4.983871	6.969341	1237.194406	0.012698	0.011984
RS	49	5.417473	6.969341	1262.884464	0.012962	0.012196
RS	50	5.888057	7.207613	1241.463994	0.012742	0.011940
RS	51	6.398777	7.207613	1256.636522	0.012898	0.012062
RS	52	6.953056	7.424456	1228.982517	0.012614	0.011753
RS	53	7.554610	7.424456	1231.754733	0.012642	0.011760
RS	54	8.207470	8.060527	1133.594844	0.011635	0.010783
RS	55	8.916013	8.060527	1128.944417	0.011587	0.010717
RS	56	9.684986	8.060527	1116.065811	0.011455	0.010568
RS	57	10.519546	8.060527	1094.547745	0.011234	0.010331
RS	58	11.425285	24.368413	366.478673	0.003761	0.003525
RS	59	12.408274	24.368413	384.276161	0.003944	0.003674
RS	60	13.475102	24.368413	401.730690	0.004123	0.003815
RS	61	14.632920	24.368413	418.608295	0.004296	0.003948
RS	62	15.889487	24.368413	434.646126	0.004461	0.004071
RS	63	17.253227	24.368413	8916.972542	0.091520	0.079851
PA	4+25*2+4+6 0.015757382 0.016395607 17.253227332 45.394887621 1.047718089 0.830569529 1.054793075 1.387994159 1.721946337 1.920420438 1.904793506 1.753303927 1.600069050 1.517391342 1.519725422 1.609512718 1.795790989 2.085880858 2.478542710 2.970935977 3.558986378 4.222523155 4.916607743 5.582817131 6.166636580 6.631740683 6.969341426 7.207612697 7.424455901 8.060526552 24.368413492
//
IT	5622
RD	20
LK	-248708.673554
QD	-147.605188 -> -126.305820
RI	0.0024353459
TR	0.015275	0.016476
MT	17.551108
MM	C_pi: 5.214386, n_recomb: 100125.399382
RS	0	0.000000	58.201758	14.116066	0.000141	0.000006
RS	1	0.008558	58.201758	15.322938	0.000153	0.000040
RS	2	0.017849	58.201758	16.632880	0.000166	0.000090
RS	3	0.027935	58.201758	18.054674	0.000180	0.000149
RS	4	0.038884	1.078666	1051.746302	0.010504	0.009025
RS	5	0.050770	1.078666	1128.829526	0.011274	0.011239
RS	6	0.063673	0.832040	1566.142975	0.015642	0.016332
RS	7	0.077681	0.832040	1670.795216	0.016687	0.017863
RS	8	0.092888	1.062394	1396.874966	0.013951	0.014985
RS	9	0.109396	1.062394	1492.264696	0.014904	0.015798
RS	10	0.127316	1.411612	1200.849295	0.011993	0.012634
RS	11	0.146771	1.411612	1285.236966	0.012836	0.013322
RS	12	0.167890	1.765637	1100.194489	0.010988	0.011353
RS	13	0.190817	1.765637	1178.522287	0.011770	0.012036
RS	14	0.215706	1.980432	1125.152357	0.011237	0.011464
RS	15	0.242725	1.980432	1204.472616	0.012030	0.012202
RS	16	0.272056	1.968938	1295.298863	0.012937	0.013113
RS	17	0.303898	1.968938	1383.019741	0.013813	0.013999
RS	18	0.338465	1.810128	1602.621782	0.016006	0.016247
RS	19	0.375990	1.810128	1703.124994	0.017010	0.017363
RS	20	0.416727	1.645567	1984.887767	0.019824	0.020314
RS	21	0.460950	1.645567	2096.017734	0.020934	0.021647
RS	22	0.508958	1.552674	2338.044734	0.023351	0.024256
RS	23	0.561074	1.552674	2451.951103	0.024489	0.025673
RS	24	0.617651	1.547169	2572.758677	0.025695	0.027027
RS	25	0.679069	1.547169	2681.123255	0.026778	0.028365
RS	26	0.745745	1.631459	2643.618340	0.026403	0.028003
RS	27	0.818126	1.631459	2741.850568	0.027384	0.029158
RS	28	0.896702	1.814582	2553.460825	0.025503	0.027128
RS	29	0.982003	1.814582	2641.348457	0.026380	0.028071
RS	30	1.074604	2.104179	2355.394611	0.023524	0.024953
RS	31	1.175130	2.104179	2434.833197	0.024318	0.025712
RS	32	1.284259	2.499591	2119.273910	0.021166	0.022268
RS	33	1.402729	2.499591	2191.945001	0.021892	0.022893
RS	34	1.531337	2.998658	1890.675851	0.018883	0.019624
RS	35	1.670951	2.998658	1957.559445	0.019551	0.020158
RS	36	1.822515	3.597773	1690.105556	0.016880	0.017284
RS	37	1.987049	3.597773	1751.765483	0.017496	0.017757
RS	38	2.165665	4.276390	1527.974952	0.015261	0.015376
RS	39	2.359568	4.276390	1584.748559	0.015828	0.015803
RS	40	2.570065	4.987695	1409.050690	0.014073	0.013949
RS	41	2.798578	4.987695	1461.101709	0.014593	0.014340
RS	42	3.046647	5.670023	1331.814422	0.013301	0.012981
RS	43	3.315946	5.670023	1379.055357	0.013773	0.013342
RS	44	3.608293	6.265318	1290.470363	0.012889	0.012407
RS	45	3.925660	6.265318	1332.370583	0.013307	0.012735
RS	46	4.270188	6.734913	1276.854874	0.012753	0.012138
RS	47	4.644202	6.734913	1312.222132	0.013106	0.012421
RS	48	5.050226	7.069575	1280.670151	0.012791	0.012066
RS	49	5.490998	7.069575	1307.521039	0.013059	0.012284
RS	50	5.969492	7.299020	1287.651638	0.012860	0.012049
RS	51	6.488938	7.299020	1303.423681	0.013018	0.012173
RS	52	7.052839	7.504403	1277.044816	0.012754	0.011885
RS	53	7.665001	7.504403	1279.655975	0.012781	0.011891
RS	54	8.329553	8.130219	1179.753838	0.011783	0.010921
RS	55	9.050980	8.130219	1174.344424	0.011729	0.010851
RS	56	9.834148	8.130219	1160.279112	0.011588	0.010696
RS	57	10.684343	8.130219	1137.137618	0.011357	0.010452
RS	58	11.607300	25.131162	372.402951	0.003719	0.003484
RS	59	12.609246	25.131162	390.849447	0.003904	0.003635
RS	60	13.696942	25.131162	408.998175	0.004085	0.003780
RS	61	14.877726	25.131162	426.613054	0.004261	0.003917
RS	62	16.159565	25.131162	443.427626	0.004429	0.004044
RS	63	17.551108	25.131162	9244.074052	0.092325	0.080831
PA	4+25*2+4+6 0.015274600 0.016475548 17.551107763 58.201757773 1.078666373 0.832040446 1.062393623 1.411612176 1.765637045 1.980431745 1.968937797 1.810127925 1.645567382 1.552674284 1.547169442 1.631459063 1.814581633 2.104178984 2.499591068 2.998658453 3.597773463 4.276390148 4.987695284 5.670023359 6.265317668 6.734912590 7.069575358 7.299020219 7.504402857 8.130218917 25.131162466
//
IT	4123
RD	21
LK	-248667.386989
QD	-134.644599 -> -116.005735
RI	0.0023018859
TR	0.014833	0.016542
MT	17.844609
MM	C_pi: 5.331088, n_recomb: 102664.642704
RS	0	0.000000	74.835597	11.282147	0.000110	0.000005
RS	1	0.008587	74.835597	12.250356	0.000119	0.000031
RS	2	0.017911	74.835597	13.301601	0.000130	0.000071
RS	3	0.028035	74.835597	14.442996	0.000141	0.000117
RS	4	0.039029	1.111294	1050.489871	0.010232	0.008795
RS	5	0.050968	1.111294	1128.100932	0.010988	0.010974
RS	6	0.063931	0.832882	1611.455418	0.015696	0.016419
RS	7	0.078007	0.832882	1719.466172	0.016748	0.017984
RS	8	0.093292	1.068396	1431.261409	0.013941	0.015022
RS	9	0.109889	1.068396	1529.403874	0.014897	0.015847
RS	10	0.127912	1.432985	1219.625693	0.011880	0.012557
RS	11	0.147482	1.432985	1305.844104	0.012720	0.013246
RS	12	0.168733	1.806932	1109.310460	0.010805	0.011201
RS	13	0.191808	1.806932	1188.864617	0.011580	0.011880
RS	14	0.216865	2.038479	1129.090069	0.010998	0.011255
RS	15	0.244073	2.038479	1209.377925	0.011780	0.011984
RS	16	0.273618	2.031836	1298.050409	0.012644	0.012850
RS	17	0.305699	2.031836	1386.874868	0.013509	0.013720
RS	18	0.340536	1.866277	1609.661017	0.015679	0.015943
RS	19	0.378363	1.866277	1711.878981	0.016674	0.017038
RS	20	0.419439	1.690647	2003.649702	0.019516	0.020011
RS	21	0.464042	1.690647	2117.471923	0.020625	0.021325
RS	22	0.512475	1.587644	2375.013858	0.023134	0.024017
RS	23	0.565066	1.587644	2492.519487	0.024278	0.025425
RS	24	0.622173	1.574358	2629.773158	0.025615	0.026906
RS	25	0.684185	1.574358	2742.145135	0.026710	0.028245
RS	26	0.751520	1.653166	2716.537335	0.026460	0.028012
RS	27	0.824638	1.653166	2818.626804	0.027455	0.029174
RS	28	0.904034	1.833114	2633.862474	0.025655	0.027234
RS	29	0.990248	1.833114	2725.177363	0.026544	0.028187
RS	30	1.083864	2.122142	2434.651534	0.023715	0.025104
RS	31	1.185519	2.122142	2517.103224	0.024518	0.025873
RS	32	1.295903	2.520167	2191.802042	0.021349	0.022419
RS	33	1.415766	2.520167	2267.182519	0.022083	0.023053
RS	34	1.545920	3.025729	1954.239048	0.019035	0.019749
RS	35	1.687251	3.025729	2023.609090	0.019711	0.020292
RS	36	1.840717	3.635730	1744.748104	0.016995	0.017377
RS	37	2.007361	3.635730	1808.711817	0.017618	0.017857
RS	38	2.188315	4.329299	1575.126159	0.015342	0.015440
RS	39	2.384806	4.329299	1634.040387	0.015916	0.015874
RS	40	2.598169	5.057745	1450.867464	0.014132	0.013993
RS	41	2.829854	5.057745	1504.910093	0.014659	0.014391
RS	42	3.081432	5.756114	1370.638383	0.013351	0.013017
RS	43	3.354613	5.756114	1419.729996	0.013829	0.013385
RS	44	3.651251	6.362813	1328.482993	0.012940	0.012447
RS	45	3.973361	6.362813	1372.078245	0.013365	0.012782
RS	46	4.323129	6.836741	1315.895212	0.012817	0.012193
RS	47	4.702931	6.836741	1352.739587	0.013176	0.012482
RS	48	5.115345	7.168215	1322.056567	0.012877	0.012143
RS	49	5.563172	7.168215	1350.034084	0.013150	0.012366
RS	50	6.049453	7.388495	1331.892525	0.012973	0.012152
RS	51	6.577490	7.388495	1348.236322	0.013132	0.012279
RS	52	7.150868	7.581977	1323.342650	0.012890	0.012010
RS	53	7.773480	7.581977	1325.761559	0.012914	0.012015
RS	54	8.449554	8.196287	1224.509329	0.011927	0.011056
RS	55	9.183680	8.196287	1218.283454	0.011867	0.010981
RS	56	9.980844	8.196287	1202.978017	0.011718	0.010819
RS	57	10.846458	8.196287	1178.165684	0.011476	0.010567
RS	58	11.786400	25.869849	377.879794	0.003681	0.003446
RS	59	12.807053	25.869849	396.935874	0.003866	0.003599
RS	60	13.915346	25.869849	415.737410	0.004049	0.003747
RS	61	15.118805	25.869849	434.046449	0.004228	0.003888
RS	62	16.425602	25.869849	451.593261	0.004399	0.004018
RS	63	17.844609	25.869849	9551.823668	0.093039	0.081712
PA	4+25*2+4+6 0.014832806 0.016541587 17.844609307 74.835596968 1.111294051 0.832882345 1.068395687 1.432984737 1.806931604 2.038478648 2.031835965 1.866276665 1.690647325 1.587643572 1.574358402 1.653165542 1.833113770 2.122142473 2.520166801 3.025728785 3.635730053 4.329298739 5.057745087 5.756113868 6.362812927 6.836741455 7.168215249 7.388495475 7.581976728 8.196287180 25.869849151
//
IT	5065
RD	22
LK	-248631.229920
QD	-123.297488 -> -106.928577
RI	0.0021955443
TR	0.014428	0.016595
MT	18.133608
MM	C_pi: 5.443181, n_recomb: 105056.872722
RS	0	0.000000	96.496256	8.973111	0.000085	0.000004
RS	1	0.008614	96.496256	9.745897	0.000093	0.000024
RS	2	0.017971	96.496256	10.585221	0.000101	0.000055
RS	3	0.028133	96.496256	11.496808	0.000109	0.000091
RS	4	0.039171	1.145759	1046.231440	0.009959	0.008562
RS	5	0.051159	1.145759	1124.139248	0.010700	0.010702
RS	6	0.064180	0.833202	1655.572635	0.015759	0.016509
RS	7	0.078323	0.833202	1766.850659	0.016818	0.018107
RS	8	0.093685	1.072942	1465.333927	0.013948	0.015070
RS	9	0.110369	1.072942	1566.183488	0.014908	0.015909
RS	10	0.128491	1.452207	1238.034169	0.011784	0.012495
RS	11	0.148174	1.452207	1326.032410	0.012622	0.013186
RS	12	0.169552	1.845850	1117.954122	0.010641	0.011065
RS	13	0.192772	1.845850	1198.670899	0.011410	0.011740
RS	14	0.217992	2.094539	1132.354096	0.010778	0.011063
RS	15	0.245385	2.094539	1213.523016	0.011551	0.011783
RS	16	0.275137	2.093455	1299.677001	0.012371	0.012605
RS	17	0.307452	2.093455	1389.477578	0.013226	0.013460
RS	18	0.342551	1.921654	1614.774415	0.015370	0.015657
RS	19	0.380674	1.921654	1718.525633	0.016358	0.016732
RS	20	0.422080	1.735235	2019.350602	0.019221	0.019721
RS	21	0.467054	1.735235	2135.641577	0.020328	0.021018
RS	22	0.515901	1.622235	2407.869330	0.022920	0.023787
RS	23	0.568957	1.622235	2528.751990	0.024070	0.025185
RS	24	0.626582	1.601222	2682.092899	0.025530	0.026787
RS	25	0.689172	1.601222	2798.286975	0.026636	0.028126
RS	26	0.757153	1.674576	2784.763883	0.026507	0.028018
[truncated: 10,062,410 more chars]
