# Supplementary material for: Recent speciation associated with range expansion and a shift to self-fertilization in North American Arabidopsis
Source: Nat Commun. 2022 Dec 8;13:7564. doi: 10.1038/s41467-022-35368-1 (PMC9732334; doi:10.1038/s41467-022-35368-1)
Supplement: Supplementary file 5 — Source Data [file 41467_2022_35368_MOESM5_ESM.zip › Source Data/SuppFig22-2_lyrNC2_03.psmc]

CC
CC	Brief Description of the file format:
CC	  CC  comments
CC	  MM  useful-messages
CC	  RD  round-of-iterations
CC	  LL  \log[P(sequence)]
CC	  QD  Q-before-opt Q-after-opt
CC	  TR  \theta_0 \rho_0
CC	  RS  k t_k \lambda_k \pi_k \sum_{l\not=k}A_{kl} A_{kk}
CC	  DC  begin end best-k t_k+\Delta_k max-prob
CC
MM	Version: 0.6.5-r67
MM	pattern:4+25*2+4+6, n:63, n_free_lambdas:28
MM	n_iterations:25, skip:1, max_t:5, theta/rho:5
MM	is_decoding:0
MM	n_seqs:28, sum_L:1215861, sum_n:118626
RD	0
LK	0.000000
QD	0.000000 -> 0.000000
RI	inf
TR	0.102659	0.020532
MT	5.000000
MM	C_pi: 1.000000, n_recomb: 24710.164191
RS	0	0.000000	1.000000	157.012038	0.006354	0.000000
RS	1	0.006440	1.000000	166.027535	0.006719	0.000000
RS	2	0.013294	1.000000	175.486334	0.007102	0.000000
RS	3	0.020590	1.000000	185.400391	0.007503	0.000000
RS	4	0.028356	1.000000	195.780547	0.007923	0.000000
RS	5	0.036622	1.000000	206.636273	0.008362	0.000000
RS	6	0.045421	1.000000	217.975369	0.008821	0.000000
RS	7	0.054785	1.000000	229.803648	0.009300	0.000000
RS	8	0.064753	1.000000	242.124569	0.009799	0.000000
RS	9	0.075363	1.000000	254.938849	0.010317	0.000000
RS	10	0.086656	1.000000	268.244027	0.010856	0.000000
RS	11	0.098677	1.000000	282.033996	0.011414	0.000000
RS	12	0.111471	1.000000	296.298496	0.011991	0.000000
RS	13	0.125090	1.000000	311.022569	0.012587	0.000000
RS	14	0.139585	1.000000	326.185985	0.013200	0.000000
RS	15	0.155014	1.000000	341.762628	0.013831	0.000000
RS	16	0.171437	1.000000	357.719868	0.014477	0.000000
RS	17	0.188917	1.000000	374.017900	0.015136	0.000000
RS	18	0.207523	1.000000	390.609082	0.015808	0.000000
RS	19	0.227327	1.000000	407.437273	0.016489	0.000000
RS	20	0.248406	1.000000	424.437180	0.017177	0.000000
RS	21	0.270843	1.000000	441.533745	0.017869	0.000000
RS	22	0.294725	1.000000	458.641581	0.018561	0.000000
RS	23	0.320144	1.000000	475.664482	0.019250	0.000000
RS	24	0.347201	1.000000	492.495050	0.019931	0.000000
RS	25	0.376000	1.000000	509.014448	0.020599	0.000000
RS	26	0.406654	1.000000	525.092337	0.021250	0.000000
RS	27	0.439282	1.000000	540.587021	0.021877	0.000000
RS	28	0.474011	1.000000	555.345856	0.022474	0.000000
RS	29	0.510976	1.000000	569.205962	0.023035	0.000000
RS	30	0.550322	1.000000	581.995277	0.023553	0.000000
RS	31	0.592202	1.000000	593.534022	0.024020	0.000000
RS	32	0.636779	1.000000	603.636596	0.024429	0.000000
RS	33	0.684227	1.000000	612.113955	0.024772	0.000000
RS	34	0.734730	1.000000	618.776499	0.025041	0.000000
RS	35	0.788485	1.000000	623.437488	0.025230	0.000000
RS	36	0.845702	1.000000	625.916981	0.025330	0.000000
RS	37	0.906604	1.000000	626.046288	0.025336	0.000000
RS	38	0.971428	1.000000	623.672880	0.025240	0.000000
RS	39	1.040426	1.000000	618.665680	0.025037	0.000000
RS	40	1.113868	1.000000	610.920618	0.024723	0.000000
RS	41	1.192040	1.000000	600.366307	0.024296	0.000000
RS	42	1.275245	1.000000	586.969630	0.023754	0.000000
RS	43	1.363809	1.000000	570.741014	0.023097	0.000000
RS	44	1.458076	1.000000	551.739099	0.022328	0.000000
RS	45	1.558414	1.000000	530.074528	0.021452	0.000000
RS	46	1.665214	1.000000	505.912495	0.020474	0.000000
RS	47	1.778891	1.000000	479.473751	0.019404	0.000000
RS	48	1.899889	1.000000	451.033754	0.018253	0.000000
RS	49	2.028679	1.000000	420.919679	0.017034	0.000000
RS	50	2.165763	1.000000	389.505126	0.015763	0.000000
RS	51	2.311675	1.000000	357.202416	0.014456	0.000000
RS	52	2.466983	1.000000	324.452529	0.013130	0.000000
RS	53	2.632293	1.000000	291.712903	0.011805	0.000000
RS	54	2.808249	1.000000	259.443467	0.010499	0.000000
RS	55	2.995536	1.000000	228.091489	0.009231	0.000000
RS	56	3.194884	1.000000	198.075972	0.008016	0.000000
RS	57	3.407070	1.000000	169.772478	0.006871	0.000000
RS	58	3.632920	1.000000	143.499340	0.005807	0.000000
RS	59	3.873315	1.000000	119.506225	0.004836	0.000000
RS	60	4.129191	1.000000	97.965932	0.003965	0.000000
RS	61	4.401545	1.000000	78.970137	0.003196	0.000000
RS	62	4.691438	1.000000	62.529517	0.002531	0.000000
RS	63	5.000000	1.000000	174.955087	0.007080	0.000000
PA	4+25*2+4+6 0.102659089 0.020531818 5.000000000 1.000000000 1.000000000 1.000000000 1.000000000 1.000000000 1.000000000 1.000000000 1.000000000 1.000000000 1.000000000 1.000000000 1.000000000 1.000000000 1.000000000 1.000000000 1.000000000 1.000000000 1.000000000 1.000000000 1.000000000 1.000000000 1.000000000 1.000000000 1.000000000 1.000000000 1.000000000 1.000000000 1.000000000
//
IT	5467
RD	1
LK	-327913.292474
QD	-4159.579405 -> -1971.491240
RI	0.0473504760
TR	0.076267	0.015857
MT	7.663774
MM	C_pi: 1.299914, n_recomb: 24806.582966
RS	0	0.000000	1.046737	167.203908	0.006740	0.000175
RS	1	0.007152	1.046737	177.909694	0.007172	0.001267
RS	2	0.014816	1.046737	189.205960	0.007627	0.002464
RS	3	0.023028	1.046737	201.111281	0.008107	0.003865
RS	4	0.031827	0.718946	310.412015	0.012513	0.005922
RS	5	0.041256	0.718946	328.151625	0.013228	0.008625
RS	6	0.051359	0.617306	403.134955	0.016251	0.011362
RS	7	0.062184	0.617306	424.231174	0.017102	0.013809
RS	8	0.073784	0.582394	472.297757	0.019039	0.016184
RS	9	0.086213	0.582394	495.065221	0.019957	0.018630
RS	10	0.099532	0.583541	517.108178	0.020846	0.020975
RS	11	0.113802	0.583541	540.299032	0.021780	0.022981
RS	12	0.129094	0.613285	536.546410	0.021629	0.024508
RS	13	0.145479	0.613285	559.307459	0.022547	0.025523
RS	14	0.163037	0.664817	537.418626	0.021664	0.026074
RS	15	0.181850	0.664817	559.311661	0.022547	0.026267
RS	16	0.202008	0.731609	528.632182	0.021310	0.026210
RS	17	0.223608	0.731609	549.481631	0.022151	0.025976
RS	18	0.246753	0.810044	515.570554	0.020784	0.025607
RS	19	0.271554	0.810044	535.313280	0.021579	0.025124
RS	20	0.298128	0.898675	500.730706	0.020185	0.024543
RS	21	0.326603	0.898675	519.345501	0.020936	0.023882
RS	22	0.357115	0.995626	485.923588	0.019588	0.023165
RS	23	0.389809	0.995626	503.404508	0.020293	0.022421
RS	24	0.424841	1.097786	472.666022	0.019054	0.021676
RS	25	0.462379	1.097786	489.002026	0.019713	0.020948
RS	26	0.502601	1.201841	461.722485	0.018613	0.020249
RS	27	0.545701	1.201841	476.878105	0.019224	0.019586
RS	28	0.591883	1.305006	453.135624	0.018267	0.018961
RS	29	0.641368	1.305006	467.037401	0.018827	0.018376
RS	30	0.694392	1.404895	446.585161	0.018003	0.017833
RS	31	0.751208	1.404895	459.112780	0.018508	0.017333
RS	32	0.812089	1.499497	441.548237	0.017800	0.016879
RS	33	0.877323	1.499497	452.528544	0.018242	0.016469
RS	34	0.947223	1.587396	437.307986	0.017629	0.016102
RS	35	1.022123	1.587396	446.513713	0.018000	0.015774
RS	36	1.102380	1.667770	433.006840	0.017455	0.015484
RS	37	1.188377	1.667770	440.161374	0.017744	0.015227
RS	38	1.280524	1.740198	427.720601	0.017242	0.014999
RS	39	1.379262	1.740198	432.509017	0.017435	0.014797
RS	40	1.485062	1.804639	420.473716	0.016950	0.014616
RS	41	1.598429	1.804639	422.563130	0.017034	0.014449
RS	42	1.719905	1.861457	410.263351	0.016538	0.014291
RS	43	1.850068	1.861457	409.335869	0.016501	0.014134
RS	44	1.989541	1.911363	396.132297	0.015969	0.013971
RS	45	2.138990	1.911363	391.931176	0.015799	0.013797
RS	46	2.299127	1.955212	377.296942	0.015210	0.013606
RS	47	2.470718	1.955212	369.681466	0.014903	0.013393
RS	48	2.654581	1.993961	353.255443	0.014240	0.013154
RS	49	2.851595	1.993961	342.261010	0.013797	0.012885
RS	50	3.062699	2.028901	323.870311	0.013056	0.012582
RS	51	3.288902	2.028901	309.770157	0.012487	0.012240
RS	52	3.531284	2.061884	289.476046	0.011669	0.011857
RS	53	3.791001	2.061884	272.830974	0.010998	0.011431
RS	54	4.069294	2.113911	248.956120	0.010036	0.010962
RS	55	4.367491	2.113911	231.073043	0.009315	0.010453
RS	56	4.687015	2.113911	212.283312	0.008558	0.009908
RS	57	5.029393	2.113911	192.887350	0.007776	0.009331
RS	58	5.396258	2.380364	155.383541	0.006264	0.008728
RS	59	5.789362	2.380364	140.776720	0.005675	0.008106
RS	60	6.210582	2.380364	126.021690	0.005080	0.007471
RS	61	6.661929	2.380364	111.371951	0.004490	0.006835
RS	62	7.145557	2.380364	97.078539	0.003913	0.006206
RS	63	7.663774	2.380364	407.055991	0.016409	0.029340
PA	4+25*2+4+6 0.076267299 0.015857012 7.663774490 1.046736717 0.718946457 0.617305756 0.582393646 0.583540916 0.613285124 0.664817333 0.731609344 0.810044348 0.898675323 0.995626450 1.097786427 1.201841354 1.305006027 1.404895306 1.499496698 1.587395668 1.667770326 1.740198255 1.804638684 1.861456871 1.911363482 1.955211639 1.993961334 2.028901100 2.061883688 2.113911390 2.380364001
//
IT	4827
RD	2
LK	-324396.237844
QD	-2096.073857 -> -1293.150096
RI	0.0289427327
TR	0.065865	0.015224
MT	9.161453
MM	C_pi: 1.608954, n_recomb: 29422.615801
RS	0	0.000000	2.073260	104.299784	0.003545	0.000087
RS	1	0.007453	2.073260	111.662364	0.003795	0.000690
RS	2	0.015461	2.073260	119.511983	0.004062	0.001355
RS	3	0.024066	2.073260	127.875829	0.004346	0.001970
RS	4	0.033312	1.000077	282.835229	0.009613	0.004015
RS	5	0.043247	1.000077	300.822068	0.010224	0.005644
RS	6	0.053923	0.712523	447.699003	0.015216	0.008903
RS	7	0.065394	0.712523	473.141229	0.016081	0.011292
RS	8	0.077720	0.598797	593.216678	0.020162	0.014437
RS	9	0.090965	0.598797	623.035871	0.021175	0.017004
RS	10	0.105197	0.558755	699.417196	0.023771	0.019742
RS	11	0.120490	0.558755	730.598435	0.024831	0.022626
RS	12	0.136922	0.565730	752.320912	0.025569	0.024230
RS	13	0.154579	0.565730	782.750943	0.026604	0.026749
RS	14	0.173552	0.607076	758.048718	0.025764	0.026766
RS	15	0.193939	0.607076	786.790674	0.026741	0.028602
RS	16	0.215845	0.673604	735.469060	0.024997	0.027454
RS	17	0.239384	0.673604	762.296143	0.025909	0.028750
RS	18	0.264677	0.760736	699.333223	0.023769	0.027013
RS	19	0.291855	0.760736	724.275875	0.024616	0.027943
RS	20	0.321059	0.868104	657.195854	0.022336	0.025917
RS	21	0.352439	0.868104	680.360524	0.023124	0.026530
RS	22	0.386157	0.995835	613.928513	0.020866	0.024392
RS	23	0.422389	0.995835	635.437191	0.021597	0.024736
RS	24	0.461321	1.141770	573.565141	0.019494	0.022665
RS	25	0.503154	1.141770	593.528308	0.020173	0.022834
RS	26	0.548105	1.301994	538.485243	0.018302	0.020965
RS	27	0.596406	1.301994	556.990650	0.018931	0.021038
RS	28	0.648307	1.472162	509.343691	0.017311	0.019414
RS	29	0.704075	1.472162	526.450001	0.017893	0.019430
RS	30	0.764000	1.647467	485.946819	0.016516	0.018045
RS	31	0.828391	1.647467	501.675197	0.017051	0.018032
RS	32	0.897581	1.822514	467.779878	0.015899	0.016877
RS	33	0.971927	1.822514	482.102995	0.016385	0.016861
RS	34	1.051814	1.992177	454.041512	0.015432	0.015916
RS	35	1.137655	1.992177	466.873239	0.015868	0.015911
RS	36	1.229893	2.152123	443.747208	0.015082	0.015146
RS	37	1.329005	2.152123	454.934633	0.015462	0.015156
RS	38	1.435504	2.298813	435.848849	0.014813	0.014542
RS	39	1.549940	2.298813	445.166647	0.015130	0.014567
RS	40	1.672904	2.429923	429.186517	0.014587	0.014075
RS	41	1.805032	2.429923	436.338111	0.014830	0.014104
RS	42	1.947007	2.544858	422.422675	0.014357	0.013696
RS	43	2.099564	2.544858	427.055365	0.014515	0.013707
RS	44	2.263490	2.644497	414.121834	0.014075	0.013343
RS	45	2.439632	2.644497	415.858045	0.014134	0.013314
RS	46	2.628902	2.730350	402.915996	0.013694	0.012963
RS	47	2.832278	2.730350	401.397326	0.013642	0.012881
RS	48	3.050810	2.804393	387.571125	0.013173	0.012521
RS	49	3.285629	2.804393	382.519231	0.013001	0.012376
RS	50	3.537948	2.869716	367.006883	0.012474	0.011984
RS	51	3.809071	2.869716	358.309858	0.012178	0.011763
RS	52	4.100401	2.930990	340.448579	0.011571	0.011314
RS	53	4.413442	2.930990	328.265281	0.011157	0.011008
RS	54	4.749813	3.031395	304.181773	0.010338	0.010401
RS	55	5.111252	3.031395	289.647579	0.009844	0.010026
RS	56	5.499629	3.031395	273.334749	0.009290	0.009597
RS	57	5.916949	3.031395	255.456187	0.008682	0.009114
RS	58	6.365372	3.669383	197.847394	0.006724	0.007697
RS	59	6.847213	3.669383	186.212785	0.006329	0.007331
RS	60	7.364965	3.669383	173.539334	0.005898	0.006918
RS	61	7.921302	3.669383	160.020455	0.005439	0.006465
RS	62	8.519102	3.669383	145.880823	0.004958	0.005977
RS	63	9.161453	3.669383	784.274584	0.026656	0.033177
PA	4+25*2+4+6 0.065864649 0.015224411 9.161453260 2.073259953 1.000076657 0.712523492 0.598797239 0.558755164 0.565729875 0.607075935 0.673603941 0.760736038 0.868104150 0.995834866 1.141770080 1.301994419 1.472161636 1.647467032 1.822514356 1.992177203 2.152122686 2.298812854 2.429922609 2.544857603 2.644497342 2.730349783 2.804392723 2.869716135 2.930989717 3.031395334 3.669383395
//
IT	4609
RD	3
LK	-323005.153246
QD	-1460.343731 -> -1029.998916
RI	0.0166739765
TR	0.060063	0.015634
MT	9.995893
MM	C_pi: 1.869230, n_recomb: 35019.157650
RS	0	0.000000	4.254934	61.595002	0.001759	0.000051
RS	1	0.007600	4.254934	66.157472	0.001889	0.000425
RS	2	0.015777	4.254934	71.048214	0.002029	0.000826
RS	3	0.024576	4.254934	76.289325	0.002179	0.001119
RS	4	0.034044	1.542780	225.414321	0.006437	0.002957
RS	5	0.044231	1.542780	240.908794	0.006879	0.003871
RS	6	0.055193	0.929031	426.264726	0.012172	0.007137
RS	7	0.066987	0.929031	452.699623	0.012927	0.009003
RS	8	0.079678	0.696527	639.055900	0.018249	0.012885
RS	9	0.093333	0.696527	673.848111	0.019242	0.015073
RS	10	0.108026	0.602168	819.158788	0.023392	0.018684
RS	11	0.123836	0.602168	857.831438	0.024496	0.021410
RS	12	0.140847	0.579887	930.386175	0.026568	0.023928
RS	13	0.159151	0.579887	968.975698	0.027670	0.026657
RS	14	0.178847	0.604737	966.022850	0.027586	0.027262
RS	15	0.200039	0.604737	1002.489369	0.028627	0.029507
RS	16	0.222841	0.662215	949.084823	0.027102	0.028467
RS	17	0.247377	0.662215	982.889328	0.028067	0.030213
RS	18	0.273777	0.745390	903.836553	0.025810	0.028216
RS	19	0.302184	0.745390	935.030738	0.026701	0.029605
RS	20	0.332749	0.853934	844.175930	0.024106	0.027098
RS	21	0.365638	0.853934	872.976375	0.024929	0.028177
RS	22	0.401026	0.989707	778.930579	0.022243	0.025430
RS	23	0.439103	0.989707	805.572712	0.023004	0.026218
RS	24	0.480074	1.152424	715.573825	0.020434	0.023488
RS	25	0.524159	1.152424	740.253040	0.021139	0.024051
RS	26	0.571595	1.339205	659.029604	0.018819	0.021542
RS	27	0.622635	1.339205	681.896989	0.019472	0.021958
RS	28	0.677555	1.546058	611.133015	0.017451	0.019757
RS	29	0.736648	1.546058	632.307501	0.018056	0.020068
RS	30	0.800232	1.767749	572.044485	0.016335	0.018187
RS	31	0.868649	1.767749	591.613614	0.016894	0.018423
RS	32	0.942265	1.997112	541.336203	0.015458	0.016853
RS	33	1.021476	1.997112	559.345667	0.015973	0.017044
RS	34	1.106707	2.226167	518.106951	0.014795	0.015761
RS	35	1.198416	2.226167	534.546125	0.015264	0.015927
RS	36	1.297094	2.447179	501.169736	0.014311	0.014895
RS	37	1.403271	2.447179	515.956195	0.014734	0.015047
RS	38	1.517518	2.652978	489.276802	0.013972	0.014228
RS	39	1.640448	2.652978	502.240413	0.014342	0.014370
RS	40	1.772720	2.838180	481.018176	0.013736	0.013727
RS	41	1.915045	2.838180	491.890466	0.014046	0.013853
RS	42	2.068186	3.000603	474.682165	0.013555	0.013336
RS	43	2.232966	3.000603	483.100898	0.013795	0.013428
RS	44	2.410268	3.140830	468.391996	0.013375	0.012988
RS	45	2.601046	3.140830	473.923466	0.013533	0.013029
RS	46	2.806322	3.260529	460.348945	0.013146	0.012630
RS	47	3.027200	3.260529	462.523150	0.013208	0.012611
RS	48	3.264863	3.362254	448.831687	0.012817	0.012227
RS	49	3.520589	3.362254	447.199474	0.012770	0.012141
RS	50	3.795750	3.450666	432.106778	0.012339	0.011744
RS	51	4.091823	3.450666	426.338565	0.012174	0.011581
RS	52	4.410396	3.533160	408.593257	0.011668	0.011137
RS	53	4.753182	3.533160	398.618049	0.011383	0.010889
RS	54	5.122018	3.672417	372.141049	0.010627	0.010251
RS	55	5.518885	3.672417	359.066700	0.010253	0.009936
RS	56	5.945914	3.672417	343.591612	0.009812	0.009562
RS	57	6.405397	3.672417	325.863680	0.009305	0.009128
RS	58	6.899800	4.700146	242.904695	0.006936	0.007231
RS	59	7.431777	4.700146	233.362311	0.006664	0.006970
RS	60	8.004184	4.700146	222.269490	0.006347	0.006659
RS	61	8.620093	4.700146	209.748040	0.005990	0.006302
RS	62	9.282810	4.700146	195.964631	0.005596	0.005903
RS	63	9.995893	4.700146	1240.205360	0.035415	0.036920
PA	4+25*2+4+6 0.060063488 0.015633588 9.995893258 4.254933804 1.542779684 0.929030504 0.696526886 0.602168352 0.579886798 0.604736821 0.662214853 0.745389791 0.853934267 0.989707387 1.152423583 1.339205277 1.546057811 1.767748547 1.997111960 2.226167438 2.447179179 2.652977568 2.838180271 3.000602861 3.140829860 3.260529137 3.362254423 3.450666326 3.533160327 3.672417426 4.700146441
//
IT	4903
RD	4
LK	-322216.353403
QD	-1172.754622 -> -875.961857
RI	0.0099514030
TR	0.056097	0.016385
MT	10.491519
MM	C_pi: 2.067420, n_recomb: 40500.634632
RS	0	0.000000	7.891876	38.748170	0.000957	0.000033
RS	1	0.007682	7.891876	41.685287	0.001029	0.000290
RS	2	0.015954	7.891876	44.841782	0.001107	0.000558
RS	3	0.024861	7.891876	48.233521	0.001191	0.000718
RS	4	0.034452	2.325581	175.771057	0.004340	0.002332
RS	5	0.044781	2.325581	188.419087	0.004652	0.002839
RS	6	0.055903	1.217675	384.711594	0.009499	0.005926
RS	7	0.067879	1.217675	410.096945	0.010126	0.007326
RS	8	0.080775	0.823775	643.934788	0.015899	0.011608
RS	9	0.094661	0.823775	681.449841	0.016826	0.013405
RS	10	0.109615	0.664238	891.077055	0.022002	0.017713
RS	11	0.125717	0.664238	935.806900	0.023106	0.020112
RS	12	0.143056	0.609797	1067.133549	0.026349	0.023506
RS	13	0.161727	0.609797	1113.331218	0.027489	0.026121
RS	14	0.181832	0.617131	1145.180501	0.028276	0.027474
RS	15	0.203482	0.617131	1189.265262	0.029364	0.029754
RS	16	0.226795	0.664271	1145.854408	0.028292	0.029126
RS	17	0.251898	0.664271	1186.657397	0.029300	0.030964
RS	18	0.278930	0.740862	1101.044119	0.027186	0.029073
RS	19	0.308039	0.740862	1138.517497	0.028111	0.030580
RS	20	0.339384	0.845660	1031.053955	0.025458	0.027971
RS	21	0.373136	0.845660	1065.498555	0.026308	0.029202
RS	22	0.409481	0.981409	948.806732	0.023427	0.026211
RS	23	0.448619	0.981409	980.582822	0.024212	0.027172
RS	24	0.490762	1.149309	865.547121	0.021371	0.024113
RS	25	0.536143	1.149309	894.946940	0.022097	0.024849
RS	26	0.585010	1.347691	789.312878	0.019489	0.021985
RS	27	0.637631	1.347691	816.545983	0.020161	0.022562
RS	28	0.694294	1.573488	723.606895	0.017867	0.020022
RS	29	0.755310	1.573488	748.833881	0.018489	0.020482
RS	30	0.821013	1.822026	669.228123	0.016524	0.018297
RS	31	0.891763	1.822026	692.577721	0.017100	0.018665
RS	32	0.967948	2.085649	626.006440	0.015457	0.016836
RS	33	1.049986	2.085649	647.570508	0.015989	0.017143
RS	34	1.138325	2.354683	593.046163	0.014643	0.015648
RS	35	1.233450	2.354683	612.864555	0.015132	0.015915
RS	36	1.335883	2.618845	568.996272	0.014049	0.014716
RS	37	1.446184	2.618845	587.036303	0.014494	0.014954
RS	38	1.564958	2.867860	552.406106	0.013639	0.014011
RS	39	1.692857	2.867860	568.538655	0.014038	0.014226
RS	40	1.830580	3.093505	541.591956	0.013372	0.013494
RS	41	1.978883	3.093505	555.571677	0.013718	0.013683
RS	42	2.138578	3.291936	534.452913	0.013196	0.013106
RS	43	2.310540	3.291936	545.914729	0.013479	0.013252
RS	44	2.495712	3.463176	528.688258	0.013054	0.012777
RS	45	2.695109	3.463176	537.163120	0.013263	0.012866
RS	46	2.909823	3.608685	522.128513	0.012892	0.012451
RS	47	3.141031	3.608685	527.071638	0.013014	0.012478
RS	48	3.389999	3.731194	512.661771	0.012658	0.012094
RS	49	3.658093	3.731194	513.505757	0.012679	0.012053
RS	50	3.946781	3.836537	498.015487	0.012296	0.011665
RS	51	4.257646	3.836537	494.277997	0.012204	0.011545
RS	52	4.592390	3.934493	475.914111	0.011751	0.011115
RS	53	4.952849	3.934493	467.366055	0.011540	0.010908
RS	54	5.340997	4.104209	437.831380	0.010810	0.010257
RS	55	5.758962	4.104209	425.623106	0.010509	0.009981
RS	56	6.209034	4.104209	410.513761	0.010136	0.009642
RS	57	6.693680	4.104209	392.601173	0.009694	0.009241
RS	58	7.215555	5.506542	282.092040	0.006965	0.006966
RS	59	7.777519	5.506542	274.465977	0.006777	0.006771
RS	60	8.382652	5.506542	264.969168	0.006542	0.006527
RS	61	9.034271	5.506542	253.658694	0.006263	0.006236
RS	62	9.735944	5.506542	240.641181	0.005942	0.005902
RS	63	10.491519	5.506542	1709.147584	0.042201	0.040552
PA	4+25*2+4+6 0.056097469 0.016384885 10.491519215 7.891875659 2.325581001 1.217675353 0.823775317 0.664238020 0.609796502 0.617130577 0.664270980 0.740861974 0.845659808 0.981408865 1.149308912 1.347690765 1.573488211 1.822026379 2.085648935 2.354683463 2.618845196 2.867859501 3.093504600 3.291936419 3.463175535 3.608685498 3.731193817 3.836537051 3.934492858 4.104208653 5.506541615
//
IT	4192
RD	5
LK	-321654.884758
QD	-991.090958 -> -758.498505
RI	0.0062894495
TR	0.053008	0.017240
MT	10.818899
MM	C_pi: 2.221163, n_recomb: 45684.398768
RS	0	0.000000	12.870460	26.928680	0.000589	0.000024
RS	1	0.007734	12.870460	28.995201	0.000635	0.000216
RS	2	0.016066	12.870460	31.218968	0.000683	0.000413
RS	3	0.025042	12.870460	33.611731	0.000736	0.000513
RS	4	0.034713	3.325996	139.865188	0.003062	0.001931
RS	5	0.045131	3.325996	150.206664	0.003288	0.002207
RS	6	0.056355	1.561671	342.770804	0.007503	0.005064
RS	7	0.068447	1.561671	366.361808	0.008019	0.006108
RS	8	0.081475	0.965759	631.057391	0.013813	0.010564
RS	9	0.095510	0.965759	669.762117	0.014661	0.012036
RS	10	0.110630	0.732359	933.793559	0.020440	0.016833
RS	11	0.126920	0.732359	983.182473	0.021521	0.018915
RS	12	0.144469	0.644252	1172.604835	0.025668	0.023016
RS	13	0.163376	0.644252	1225.579708	0.026827	0.025445
RS	14	0.183745	0.634333	1297.589987	0.028403	0.027481
RS	15	0.205690	0.634333	1348.879122	0.029526	0.029687
RS	16	0.229331	0.671602	1322.192438	0.028942	0.029512
RS	17	0.254801	0.671602	1369.753986	0.029983	0.031327
RS	18	0.282241	0.741669	1283.731686	0.028100	0.029650
RS	19	0.311802	0.741669	1327.289984	0.029053	0.031160
RS	20	0.343650	0.841837	1208.495707	0.026453	0.028594
RS	21	0.377962	0.841837	1248.388339	0.027326	0.029856
RS	22	0.414926	0.975129	1113.277500	0.024369	0.026786
RS	23	0.454750	0.975129	1149.985642	0.025172	0.027807
RS	24	0.497653	1.143760	1012.984583	0.022174	0.024585
RS	25	0.543874	1.143760	1046.909504	0.022916	0.025396
RS	26	0.593670	1.347053	918.959576	0.020115	0.022329
RS	27	0.647318	1.347053	950.376180	0.020803	0.022984
RS	28	0.705114	1.582903	836.637781	0.018313	0.020234
RS	29	0.767380	1.582903	865.745291	0.018951	0.020772
RS	30	0.834461	1.847483	767.667810	0.016804	0.018391
RS	31	0.906731	1.847483	794.626280	0.017394	0.018834
RS	32	0.984590	2.133266	712.290179	0.015592	0.016833
RS	33	1.068470	2.133266	737.224386	0.016137	0.017209
RS	34	1.158837	2.429666	669.722712	0.014660	0.015572
RS	35	1.256193	2.429666	692.709347	0.015163	0.015900
RS	36	1.361079	2.724560	638.519130	0.013977	0.014590
RS	37	1.474076	2.724560	659.563118	0.014437	0.014884
RS	38	1.595812	3.005212	617.043861	0.013507	0.013858
RS	39	1.726963	3.005212	636.047852	0.013923	0.014124
RS	40	1.868257	3.260990	603.339265	0.013207	0.013334
RS	41	2.020478	3.260990	620.075829	0.013573	0.013567
RS	42	2.184472	3.486550	594.912222	0.013022	0.012954
RS	43	2.361149	3.486550	609.013414	0.013331	0.013141
RS	44	2.551490	3.681238	589.055578	0.012894	0.012646
RS	45	2.756551	3.681238	600.023122	0.013134	0.012776
RS	46	2.977472	3.846137	583.258810	0.012767	0.012356
RS	47	3.215478	3.846137	590.486640	0.012925	0.012421
RS	48	3.471891	3.983936	575.062380	0.012588	0.012044
RS	49	3.748134	3.983936	577.886282	0.012650	0.012039
RS	50	4.045742	4.101386	561.702565	0.012295	0.011666
RS	51	4.366366	4.101386	559.516412	0.012247	0.011581
RS	52	4.711786	4.210375	540.251984	0.011826	0.011166
RS	53	5.083921	4.210375	532.704352	0.011661	0.010991
RS	54	5.484836	4.404004	499.844709	0.010941	0.010331
RS	55	5.916757	4.404004	488.169564	0.010686	0.010085
RS	56	6.382082	4.404004	473.157845	0.010357	0.009774
RS	57	6.883394	4.404004	454.867870	0.009957	0.009397
RS	58	7.423477	6.159720	315.681186	0.006910	0.006790
RS	59	8.005329	6.159720	309.834862	0.006782	0.006645
RS	60	8.632181	6.159720	301.906488	0.006609	0.006452
RS	61	9.307511	6.159720	291.897928	0.006389	0.006213
RS	62	10.035071	6.159720	279.861219	0.006126	0.005930
RS	63	10.818899	6.159720	2169.337130	0.047485	0.044062
PA	4+25*2+4+6 0.053008316 0.017240114 10.818898927 12.870459909 3.325996279 1.561670707 0.965759219 0.732359133 0.644252014 0.634332544 0.671601821 0.741668843 0.841837073 0.975128678 1.143760076 1.347053277 1.582902946 1.847483377 2.133266308 2.429666331 2.724560451 3.005211741 3.260990355 3.486550007 3.681237601 3.846136829 3.983935855 4.101385501 4.210375186 4.404003573 6.159719586
//
IT	4694
RD	6
LK	-321208.648819
QD	-853.292907 -> -660.680233
RI	0.0042082074
TR	0.050401	0.018101
MT	11.064192
MM	C_pi: 2.348288, n_recomb: 50605.976535
RS	0	0.000000	18.558932	20.747331	0.000410	0.000019
RS	1	0.007772	18.558932	22.351683	0.000442	0.000174
RS	2	0.016148	18.558932	24.079419	0.000476	0.000331
RS	3	0.025174	18.558932	25.939918	0.000513	0.000403
RS	4	0.034903	4.496821	115.223457	0.002277	0.001659
RS	5	0.045387	4.496821	123.890212	0.002448	0.001800
RS	6	0.056686	1.951075	306.421748	0.006055	0.004421
RS	7	0.068864	1.951075	328.139613	0.006484	0.005203
RS	8	0.081988	1.116758	611.960644	0.012093	0.009695
RS	9	0.096131	1.116758	650.987690	0.012864	0.010909
RS	10	0.111374	0.802605	959.827786	0.018967	0.016036
RS	11	0.127802	0.802605	1012.819874	0.020014	0.017844
RS	12	0.145506	0.679993	1256.692549	0.024833	0.022494
RS	13	0.164586	0.679993	1315.693319	0.025999	0.024737
RS	14	0.185150	0.653384	1429.396202	0.028246	0.027355
RS	15	0.207311	0.653384	1487.471888	0.029393	0.029463
RS	16	0.231195	0.681587	1481.022680	0.029266	0.029707
RS	17	0.256934	0.681587	1535.103359	0.030334	0.031470
RS	18	0.284675	0.745838	1452.412318	0.028700	0.030027
RS	19	0.314571	0.745838	1501.885163	0.029678	0.031504
RS	20	0.346790	0.841715	1375.341806	0.027177	0.029035
RS	21	0.381514	0.841715	1420.527492	0.028070	0.030288
RS	22	0.418937	0.972158	1270.186998	0.025100	0.027211
RS	23	0.459267	0.972158	1311.670071	0.025919	0.028249
RS	24	0.502733	1.140060	1155.258659	0.022829	0.024947
RS	25	0.549576	1.140060	1193.552967	0.023585	0.025790
RS	26	0.600060	1.345525	1045.167767	0.020653	0.022601
RS	27	0.654467	1.345525	1080.620674	0.021354	0.023296
RS	28	0.713103	1.587278	947.417469	0.018721	0.020410
RS	29	0.776296	1.587278	980.268989	0.019371	0.020990
RS	30	0.844400	1.862376	864.633385	0.017086	0.018476
RS	31	0.917797	1.862376	895.072031	0.017687	0.018963
RS	32	0.996898	2.163687	797.577754	0.015761	0.016842
RS	33	1.082147	2.163687	825.755089	0.016317	0.017260
RS	34	1.174021	2.480109	745.689085	0.014735	0.015522
RS	35	1.273036	2.480109	771.711239	0.015249	0.015891
RS	36	1.379746	2.798159	707.486572	0.013980	0.014501
RS	37	1.494749	2.798159	731.389099	0.014453	0.014834
RS	38	1.618689	3.103091	681.181359	0.013460	0.013749
RS	39	1.752263	3.103091	702.892966	0.013890	0.014050
RS	40	1.896217	3.382256	664.546443	0.013132	0.013221
RS	41	2.051360	3.382256	683.853816	0.013513	0.013487
RS	42	2.218559	3.628948	654.706574	0.012937	0.012850
RS	43	2.398753	3.628948	671.237247	0.013264	0.013069
RS	44	2.592952	3.841810	648.563452	0.012816	0.012564
RS	45	2.802243	3.841810	661.790683	0.013077	0.012726
RS	46	3.027800	4.021485	643.280165	0.012712	0.012308
RS	47	3.270887	4.021485	652.540349	0.012895	0.012406
RS	48	3.532866	4.170549	636.064579	0.012569	0.012039
RS	49	3.815206	4.170549	640.603981	0.012659	0.012066
RS	50	4.119488	4.296556	623.673105	0.012324	0.011708
RS	51	4.447419	4.296556	622.773228	0.012306	0.011654
RS	52	4.800836	4.413345	602.531545	0.011906	0.011253
RS	53	5.181720	4.413345	595.735303	0.011772	0.011106
RS	54	5.592205	4.626123	559.435336	0.011055	0.010437
RS	55	6.034593	4.626123	548.084907	0.010830	0.010215
RS	56	6.511362	4.626123	532.993907	0.010532	0.009926
RS	57	7.025185	4.626123	514.187799	0.010161	0.009569
RS	58	7.578941	6.717596	345.421569	0.006826	0.006660
RS	59	8.175734	6.717596	341.241490	0.006743	0.006555
RS	60	8.818909	6.717596	334.830927	0.006616	0.006405
RS	61	9.512070	6.717596	326.144321	0.006445	0.006209
RS	62	10.259102	6.717596	315.185035	0.006228	0.005968
RS	63	11.064192	6.717596	2621.082450	0.051794	0.047442
PA	4+25*2+4+6 0.050401176 0.018100889 11.064192071 18.558932026 4.496820710 1.951074898 1.116758107 0.802604640 0.679993275 0.653383524 0.681587051 0.745837732 0.841715042 0.972158401 1.140060169 1.345524544 1.587277691 1.862375815 2.163687309 2.480109245 2.798158525 3.103091143 3.382255573 3.628947879 3.841810078 4.021484666 4.170549395 4.296555841 4.413344930 4.626123459 6.717596044
//
IT	5464
RD	7
LK	-320836.979147
QD	-740.818295 -> -577.511075
RI	0.0029786712
TR	0.048098	0.018924
MT	11.270180
MM	C_pi: 2.460453, n_recomb: 55323.682022
RS	0	0.000000	24.065044	17.528398	0.000317	0.000016
RS	1	0.007803	24.065044	18.891239	0.000341	0.000150
RS	2	0.016215	24.065044	20.359629	0.000368	0.000286
RS	3	0.025283	24.065044	21.941674	0.000397	0.000344
RS	4	0.035059	5.773095	98.499969	0.001780	0.001465
RS	5	0.045598	5.773095	105.995778	0.001916	0.001528
RS	6	0.056959	2.378737	276.366575	0.004995	0.003921
RS	7	0.069207	2.378737	296.377841	0.005357	0.004510
RS	8	0.082410	1.274401	591.486358	0.010691	0.008954
RS	9	0.096644	1.274401	630.372403	0.011394	0.009967
RS	10	0.111988	0.873771	976.069867	0.017643	0.015306
RS	11	0.128530	0.873771	1031.908400	0.018652	0.016888
RS	12	0.146363	0.716078	1325.958012	0.023967	0.021960
RS	13	0.165586	0.716078	1390.372065	0.025132	0.024036
RS	14	0.186310	0.673278	1545.720406	0.027940	0.027141
RS	15	0.208652	0.673278	1610.227803	0.029106	0.029155
RS	16	0.232736	0.693134	1625.920255	0.029389	0.029773
RS	17	0.258700	0.693134	1686.329465	0.030481	0.031483
RS	18	0.286689	0.752291	1609.332036	0.029089	0.030265
RS	19	0.316863	0.752291	1664.604957	0.030088	0.031705
RS	20	0.349391	0.844468	1532.760766	0.027705	0.029349
RS	21	0.384458	0.844468	1583.150237	0.028616	0.030581
RS	22	0.422260	0.972313	1419.923820	0.025666	0.027533
RS	23	0.463013	0.972313	1466.094057	0.026500	0.028570
RS	24	0.506945	1.139177	1292.258583	0.023358	0.025233
RS	25	0.554306	1.139177	1334.832686	0.024128	0.026090
RS	26	0.605362	1.345781	1167.542222	0.021104	0.022825
RS	27	0.660402	1.345781	1206.944447	0.021816	0.023541
RS	28	0.719737	1.591577	1055.382776	0.019077	0.020561
RS	29	0.783702	1.591577	1091.897354	0.019737	0.021167
RS	30	0.852658	1.874446	959.476875	0.017343	0.018555
RS	31	0.926994	1.874446	993.320947	0.017955	0.019071
RS	32	1.007132	2.187744	881.197086	0.015928	0.016859
RS	33	1.093522	2.187744	912.546561	0.016495	0.017307
RS	34	1.186654	2.520084	820.279468	0.014827	0.015491
RS	35	1.287053	2.520084	849.266298	0.015351	0.015889
RS	36	1.395286	2.856872	775.278254	0.014013	0.014438
RS	37	1.511964	2.856872	801.964948	0.014496	0.014798
RS	38	1.637747	3.181668	744.275827	0.013453	0.013670
RS	39	1.773346	3.181668	768.614185	0.013893	0.013997
RS	40	1.919524	3.480054	724.787286	0.013101	0.013138
RS	41	2.077110	3.480054	746.576068	0.013495	0.013430
RS	42	2.246992	3.744062	713.570043	0.012898	0.012777
RS	43	2.430130	3.744062	732.430960	0.013239	0.013022
RS	44	2.627558	3.971627	707.146358	0.012782	0.012512
RS	45	2.840392	3.971627	722.523525	0.013060	0.012701
RS	46	3.069834	4.162924	702.362565	0.012696	0.012288
RS	47	3.317179	4.162924	713.534786	0.012897	0.012414
RS	48	3.583825	4.320429	696.094080	0.012582	0.012060
RS	49	3.871277	4.320429	702.219087	0.012693	0.012114
RS	50	4.181159	4.452475	684.609062	0.012375	0.011773
RS	51	4.515222	4.452475	684.858834	0.012379	0.011744
RS	52	4.875352	4.574769	663.672076	0.011996	0.011358
RS	53	5.263584	4.574769	657.490212	0.011884	0.011233
RS	54	5.682109	4.803344	617.711735	0.011165	0.010557
RS	55	6.133293	4.803344	606.563127	0.010964	0.010356
RS	56	6.619683	4.803344	591.284100	0.010688	0.010085
RS	57	7.144026	4.803344	571.871062	0.010337	0.009744
RS	58	7.709284	7.218232	372.639658	0.006736	0.006556
RS	59	8.318650	7.218232	370.046722	0.006689	0.006485
RS	60	8.975565	7.218232	365.113448	0.006600	0.006371
RS	61	9.683740	7.218232	357.752546	0.006467	0.006211
RS	62	10.447174	7.218232	347.923431	0.006289	0.006008
RS	63	11.270180	7.218232	3069.630720	0.055485	0.050685
PA	4+25*2+4+6 0.048098335 0.018923730 11.270180445 24.065044163 5.773095111 2.378737287 1.274401025 0.873770649 0.716077971 0.673278498 0.693133865 0.752290521 0.844467977 0.972312536 1.139177325 1.345780861 1.591576635 1.874446191 2.187743560 2.520084064 2.856871565 3.181667864 3.480054460 3.744062152 3.971626643 4.162924431 4.320429210 4.452474992 4.574769420 4.803344143 7.218231687
//
IT	4838
RD	8
LK	-320521.086604
QD	-646.490157 -> -506.481846
RI	0.0022326916
TR	0.046014	0.019690
MT	11.457928
MM	C_pi: 2.564332, n_recomb: 59879.149272
RS	0	0.000000	28.605073	15.987696	0.000267	0.000015
RS	1	0.007831	28.605073	17.236189	0.000288	0.000137
RS	2	0.016276	28.605073	18.581880	0.000310	0.000262
RS	3	0.025381	28.605073	20.032288	0.000335	0.000313
RS	4	0.035200	7.086447	87.123210	0.001455	0.001323
RS	5	0.045788	7.086447	93.810348	0.001567	0.001340
RS	6	0.057204	2.839542	251.729950	0.004204	0.003517
RS	7	0.069515	2.839542	270.257101	0.004513	0.003965
RS	8	0.082790	1.437869	571.391039	0.009542	0.008309
RS	9	0.097105	1.437869	609.885795	0.010185	0.009165
RS	10	0.112540	0.945688	986.014375	0.016467	0.014631
RS	11	0.129185	0.945688	1044.141041	0.017437	0.016027
RS	12	0.147132	0.752327	1384.275869	0.023118	0.021423
RS	13	0.166486	0.752327	1453.600558	0.024276	0.023352
RS	14	0.187354	0.693673	1649.949048	0.027555	0.026869
RS	15	0.209857	0.693673	1720.588955	0.028734	0.028800
RS	16	0.234123	0.705704	1759.610123	0.029386	0.029751
RS	17	0.260288	0.705704	1826.196848	0.030498	0.031414
RS	18	0.288503	0.760336	1756.561640	0.029335	0.030408
RS	19	0.318927	0.760336	1817.559256	0.030354	0.031816
RS	20	0.351734	0.849353	1682.205743	0.028093	0.029575
RS	21	0.387110	0.849353	1737.753103	0.029021	0.030787
RS	22	0.425256	0.974975	1563.426832	0.026110	0.027784
RS	23	0.466389	0.974975	1614.242540	0.026958	0.028815
RS	24	0.510744	1.140879	1424.542609	0.023790	0.025467
RS	25	0.558572	1.140879	1471.351795	0.024572	0.026330
RS	26	0.610145	1.348301	1286.358865	0.021483	0.023016
RS	27	0.665758	1.348301	1329.664938	0.022206	0.023744
RS	28	0.725725	1.597321	1160.622528	0.019383	0.020695
RS	29	0.790389	1.597321	1200.757045	0.020053	0.021318
RS	30	0.860116	1.886589	1052.161725	0.017571	0.018632
RS	31	0.935304	1.886589	1089.371736	0.018193	0.019168
RS	32	1.016380	2.209980	963.027335	0.016083	0.016884
RS	33	1.103805	2.209980	997.512494	0.016659	0.017352
RS	34	1.198077	2.555939	893.327442	0.014919	0.015474
RS	35	1.299731	2.555939	925.243908	0.015452	0.015892
RS	36	1.409345	2.908918	841.705795	0.014057	0.014393
RS	37	1.527544	2.908918	871.141406	0.014548	0.014773
RS	38	1.654999	3.250978	806.140447	0.013463	0.013610
RS	39	1.792435	3.250978	833.068998	0.013913	0.013957
RS	40	1.940634	3.566057	783.908986	0.013092	0.013076
RS	41	2.100438	3.566057	808.140659	0.013496	0.013388
RS	42	2.272757	3.844993	771.410625	0.012883	0.012724
RS	43	2.458571	3.844993	792.560834	0.013236	0.012991
RS	44	2.658936	4.084998	764.800967	0.012772	0.012480
RS	45	2.874991	4.084998	782.283915	0.013064	0.012692
RS	46	3.107967	4.285794	760.612479	0.012702	0.012286
RS	47	3.359186	4.285794	773.648194	0.012920	0.012436
RS	48	3.630079	4.449775	755.384219	0.012615	0.012095
RS	49	3.922187	4.449775	763.040305	0.012743	0.012173
RS	50	4.237169	4.586069	744.880995	0.012440	0.011849
RS	51	4.576818	4.586069	746.218513	0.012462	0.011842
RS	52	4.943065	4.712244	724.176737	0.012094	0.011471
RS	53	5.337994	4.712244	718.541046	0.012000	0.011366
RS	54	5.763850	4.954243	675.292011	0.011278	0.010684
RS	55	6.223055	4.954243	664.278923	0.011094	0.010500
RS	56	6.718221	4.954243	648.751450	0.010834	0.010245
RS	57	7.252165	4.954243	628.678936	0.010499	0.009917
RS	58	7.827922	7.684521	398.114772	0.006649	0.006467
RS	59	8.448767	7.684521	397.058195	0.006631	0.006426
RS	60	9.118231	7.684521	393.577466	0.006573	0.006343
RS	61	9.840122	7.684521	387.547711	0.006472	0.006215
RS	62	10.618545	7.684521	378.888006	0.006328	0.006045
RS	63	11.457928	7.684521	3519.192837	0.058772	0.053785
PA	4+25*2+4+6 0.046014196 0.019689991 11.457927935 28.605072816 7.086447188 2.839541555 1.437869243 0.945687969 0.752326577 0.693673152 0.705704227 0.760335715 0.849353114 0.974975306 1.140878905 1.348301371 1.597320922 1.886588540 2.209979835 2.555939486 2.908918166 3.250977530 3.566057183 3.844992752 4.084998234 4.285794255 4.449775174 4.586069284 4.712244147 4.954242848 7.684521213
//
IT	4607
RD	9
LK	-320249.949796
QD	-566.468937 -> -445.695866
RI	0.0017730928
TR	0.044105	0.020394
MT	11.637395
MM	C_pi: 2.663441, n_recomb: 64295.675641
RS	0	0.000000	31.750680	15.489567	0.000241	0.000014
RS	1	0.007857	31.750680	16.703754	0.000260	0.000131
RS	2	0.016332	31.750680	18.012871	0.000280	0.000252
RS	3	0.025473	31.750680	19.424301	0.000302	0.000301
RS	4	0.035332	8.376158	79.360828	0.001234	0.001217
RS	5	0.045966	8.376158	85.493372	0.001330	0.001207
RS	6	0.057435	3.329822	231.395852	0.003599	0.003182
RS	7	0.069806	3.329822	248.648606	0.003867	0.003527
RS	8	0.083148	1.607108	552.154043	0.008588	0.007737
RS	9	0.097539	1.607108	590.113182	0.009178	0.008470
RS	10	0.113061	1.018551	991.416689	0.015420	0.014000
RS	11	0.129802	1.018551	1051.394365	0.016352	0.015242
RS	12	0.147859	0.788814	1433.841766	0.022301	0.020888
RS	13	0.167334	0.788814	1507.644741	0.023449	0.022690
RS	14	0.188340	0.714457	1744.140901	0.027127	0.026557
RS	15	0.210996	0.714457	1820.647227	0.028317	0.028417
RS	16	0.235433	0.718997	1883.880695	0.029300	0.029668
RS	17	0.261789	0.718997	1956.514241	0.030430	0.031293
RS	18	0.290217	0.769494	1895.604986	0.029483	0.030485
RS	19	0.320878	0.769494	1962.269574	0.030519	0.031867
RS	20	0.353949	0.855759	1824.857086	0.028382	0.029742
RS	21	0.389618	0.855759	1885.535425	0.029326	0.030937
RS	22	0.428090	0.979500	1701.545041	0.026464	0.027987
RS	23	0.469584	0.979500	1756.985543	0.027327	0.029012
RS	24	0.514339	1.144614	1552.685563	0.024149	0.025666
RS	25	0.562611	1.144614	1603.706397	0.024943	0.026533
RS	26	0.614676	1.352783	1401.995608	0.021805	0.023185
RS	27	0.670831	1.352783	1449.179851	0.022539	0.023922
RS	28	0.731399	1.604665	1263.351937	0.019649	0.020820
RS	29	0.796726	1.604665	1307.081210	0.020329	0.021455
RS	30	0.867187	1.899614	1142.786871	0.017774	0.018708
RS	31	0.943183	1.899614	1183.339640	0.018405	0.019258
RS	32	1.025152	2.232044	1043.084700	0.016223	0.016915
RS	33	1.113560	2.232044	1080.684511	0.016808	0.017398
RS	34	1.208916	2.590297	964.790398	0.015006	0.015467
RS	35	1.311764	2.590297	999.617026	0.015547	0.015902
RS	36	1.422693	2.957963	906.687823	0.014102	0.014360
RS	37	1.542339	2.957963	938.853908	0.014602	0.014757
RS	38	1.671386	3.315716	866.674752	0.013480	0.013564
RS	39	1.810572	3.315716	896.176048	0.013938	0.013928
RS	40	1.960695	3.645952	841.803426	0.013093	0.013029
RS	41	2.122614	3.645952	868.461944	0.013507	0.013357
RS	42	2.297256	3.938304	828.133907	0.012880	0.012685
RS	43	2.485621	3.938304	851.559016	0.013244	0.012970
RS	44	2.688786	4.189266	821.461209	0.012776	0.012459
RS	45	2.907915	4.189266	841.036889	0.013081	0.012692
RS	46	3.144262	4.398085	818.011422	0.012723	0.012294
RS	47	3.399179	4.398085	832.897450	0.012954	0.012465
RS	48	3.674127	4.567139	813.974889	0.012660	0.012139
RS	49	3.970679	4.567139	823.146288	0.012803	0.012238
RS	50	4.290533	4.706387	804.594113	0.012514	0.011930
RS	51	4.635519	4.706387	806.997963	0.012551	0.011943
RS	52	5.007612	4.835257	784.221910	0.012197	0.011587
RS	53	5.408943	4.835257	779.103589	0.012118	0.011499
RS	54	5.841808	5.088944	732.423014	0.011391	0.010812
RS	55	6.308686	5.088944	721.513560	0.011222	0.010642
RS	56	6.812248	5.088944	705.708173	0.010976	0.010401
RS	57	7.355378	5.088944	684.950095	0.010653	0.010085
RS	58	7.941184	8.129388	422.255253	0.006567	0.006389
RS	59	8.573020	8.129388	422.701673	0.006574	0.006373
RS	60	9.254502	8.129388	420.659499	0.006543	0.006317
RS	61	9.989532	8.129388	415.969458	0.006470	0.006218
RS	62	10.782317	8.129388	408.513134	0.006354	0.006076
RS	63	11.637395	8.129388	3971.806864	0.061774	0.056740
PA	4+25*2+4+6 0.044105167 0.020393521 11.637395145 31.750679848 8.376158058 3.329821858 1.607107968 1.018550719 0.788814462 0.714456700 0.718996551 0.769493888 0.855759453 0.979499756 1.144614102 1.352783167 1.604664867 1.899614233 2.232044310 2.590296525 2.957962551 3.315716435 3.645951820 3.938303615 4.189266246 4.398085370 4.567139301 4.706387474 4.835256937 5.088943838 8.129388207
//
IT	4559
RD	10
LK	-320015.915809
QD	-498.140213 -> -393.542958
RI	0.0014893879
TR	0.042347	0.021034
MT	11.813081
MM	C_pi: 2.759543, n_recomb: 68584.285777
RS	0	0.000000	33.451285	15.705141	0.000229	0.000014
RS	1	0.007883	33.451285	16.940478	0.000247	0.000130
RS	2	0.016387	33.451285	18.272755	0.000266	0.000252
RS	3	0.025562	33.451285	19.709541	0.000287	0.000301
RS	4	0.035460	9.596440	74.075234	0.001080	0.001136
RS	5	0.046138	9.596440	79.831478	0.001164	0.001111
RS	6	0.057658	3.846847	214.400012	0.003126	0.002899
RS	7	0.070086	3.846847	230.556924	0.003362	0.003167
RS	8	0.083494	1.782328	533.818625	0.007783	0.007224
RS	9	0.097959	1.782328	571.152100	0.008328	0.007861
RS	10	0.113564	1.092623	993.233816	0.014482	0.013407
RS	11	0.130399	1.092623	1054.701158	0.015378	0.014523
RS	12	0.148561	0.825672	1475.956655	0.021520	0.020359
RS	13	0.168155	0.825672	1553.847759	0.022656	0.022050
RS	14	0.189294	0.735592	1829.557472	0.026676	0.026220
RS	15	0.212098	0.735592	1911.679026	0.027873	0.028017
RS	16	0.236701	0.732819	1999.863338	0.029159	0.029541
RS	17	0.263243	0.732819	2078.418123	0.030305	0.031135
RS	18	0.291877	0.779433	2027.444578	0.029561	0.030515
RS	19	0.322768	0.779433	2099.721043	0.030615	0.031877
RS	20	0.356095	0.863231	1961.522194	0.028600	0.029866
RS	21	0.392049	0.863231	2027.307662	0.029559	0.031048
RS	22	0.430837	0.985346	1834.895680	0.026754	0.028155
RS	23	0.472682	0.985346	1894.944772	0.027629	0.029176
RS	24	0.517826	1.149828	1677.128131	0.024454	0.025840
RS	25	0.566529	1.149828	1732.342459	0.025259	0.026710
RS	26	0.619071	1.358759	1514.736372	0.022086	0.023339
RS	27	0.675755	1.358759	1565.778377	0.022830	0.024084
RS	28	0.736907	1.613323	1363.744845	0.019884	0.020938
RS	29	0.802880	1.613323	1411.048299	0.020574	0.021583
RS	30	0.874054	1.913553	1231.434678	0.017955	0.018784
RS	31	0.950838	1.913553	1275.310970	0.018595	0.019346
RS	32	1.033675	2.254387	1121.388988	0.016351	0.016950
RS	33	1.123041	2.254387	1162.085915	0.016944	0.017446
RS	34	1.219453	2.624115	1034.642194	0.015086	0.015469
RS	35	1.323465	2.624115	1072.362985	0.015636	0.015916
RS	36	1.435676	3.005549	970.159130	0.014146	0.014338
RS	37	1.556732	3.005549	1005.041284	0.014654	0.014748
RS	38	1.687331	3.378023	925.788317	0.013499	0.013529
RS	39	1.828225	3.378023	957.850105	0.013966	0.013907
RS	40	1.980226	3.722424	898.370200	0.013099	0.012991
RS	41	2.144209	3.722424	927.446393	0.013523	0.013334
RS	42	2.321119	4.027214	883.631532	0.012884	0.012655
RS	43	2.511974	4.027214	909.326370	0.013259	0.012956
RS	44	2.717874	4.288103	877.026088	0.012788	0.012447
RS	45	2.940005	4.288103	898.693336	0.013103	0.012697
RS	46	3.179647	4.503892	874.470173	0.012750	0.012309
RS	47	3.438180	4.503892	891.208246	0.012994	0.012498
RS	48	3.717092	4.676982	871.797310	0.012711	0.012187
RS	49	4.017991	4.676982	882.486065	0.012867	0.012304
RS	50	4.342610	4.818202	863.709311	0.012593	0.012014
RS	51	4.692818	4.818202	867.178022	0.012644	0.012044
RS	52	5.070633	4.948860	843.804081	0.012303	0.011703
RS	53	5.478231	4.948860	839.195090	0.012236	0.011629
RS	54	5.917959	5.212885	789.146747	0.011506	0.010938
RS	55	6.392351	5.212885	778.327921	0.011348	0.010781
RS	56	6.904139	5.212885	762.232867	0.011114	0.010551
RS	57	7.456271	5.212885	740.779161	0.010801	0.010245
RS	58	8.051927	8.559831	445.266123	0.006492	0.006318
RS	59	8.694538	8.559831	447.190522	0.006520	0.006324
RS	60	9.387806	8.559831	446.577373	0.006511	0.006292
RS	61	10.135724	8.559831	443.235622	0.006463	0.006218
RS	62	10.942600	8.559831	437.011743	0.006372	0.006103
RS	63	11.813081	8.559831	4427.776869	0.064560	0.059551
PA	4+25*2+4+6 0.042346588 0.021034319 11.813080994 33.451284699 9.596440286 3.846846806 1.782327514 1.092623179 0.825672033 0.735592116 0.732819346 0.779433106 0.863230993 0.985345502 1.149828077 1.358758978 1.613323461 1.913552786 2.254386550 2.624114922 3.005548868 3.378022722 3.722424332 4.027214187 4.288103390 4.503891818 4.676982256 4.818201519 4.948859947 5.212884733 8.559831275
//
IT	4066
RD	11
LK	-319813.145793
QD	-439.511550 -> -348.656570
RI	0.0013172487
TR	0.040722	0.021615
MT	11.986890
MM	C_pi: 2.853460, n_recomb: 72748.619570
RS	0	0.000000	33.904830	16.458597	0.000226	0.000014
RS	1	0.007908	33.904830	17.757372	0.000244	0.000132
RS	2	0.016441	33.904830	19.158404	0.000263	0.000258
RS	3	0.025649	33.904830	20.669703	0.000284	0.000310
RS	4	0.035585	10.717957	70.518655	0.000969	0.001074
RS	5	0.046306	10.717957	76.025152	0.001045	0.001040
RS	6	0.057876	4.388822	199.976232	0.002749	0.002655
RS	7	0.070360	4.388822	215.182845	0.002958	0.002867
RS	8	0.083832	1.963814	516.297880	0.007097	0.006761
RS	9	0.098369	1.963814	552.945119	0.007601	0.007320
RS	10	0.114055	1.168160	992.043242	0.013637	0.012849
RS	11	0.130982	1.168160	1054.689053	0.014498	0.013858
RS	12	0.149248	0.863011	1511.480468	0.020777	0.019839
RS	13	0.168958	0.863011	1593.095684	0.021899	0.021432
RS	14	0.190226	0.757065	1907.006208	0.026214	0.025865
RS	15	0.213177	0.757065	1994.495223	0.027416	0.027607
RS	16	0.237942	0.747046	2108.264195	0.028980	0.029383
RS	17	0.264665	0.747046	2192.610145	0.030140	0.030953
RS	18	0.293502	0.789917	2152.706493	0.029591	0.030511
RS	19	0.324619	0.789917	2230.533279	0.030661	0.031860
RS	20	0.358197	0.871434	2092.719137	0.028766	0.029961
RS	21	0.394430	0.871434	2163.581688	0.029741	0.031134
RS	22	0.433528	0.992100	1963.875365	0.026995	0.028300
RS	23	0.475718	0.992100	2028.511900	0.027884	0.029318
RS	24	0.521245	1.156068	1798.149196	0.024717	0.025998
RS	25	0.570371	1.156068	1857.535035	0.025534	0.026872
RS	26	0.623382	1.365780	1624.764934	0.022334	0.023483
RS	27	0.680586	1.365780	1679.640956	0.023088	0.024235
RS	28	0.742312	1.622921	1461.903352	0.020095	0.021052
RS	29	0.808920	1.622921	1512.757213	0.020794	0.021705
RS	30	0.880795	1.928167	1318.148815	0.018119	0.018860
RS	31	0.958354	1.928167	1365.326134	0.018768	0.019432
RS	32	1.042046	2.276989	1197.934519	0.016467	0.016988
RS	33	1.132356	2.276989	1241.707741	0.017068	0.017496
RS	34	1.229808	2.657654	1102.841976	0.015160	0.015476
RS	35	1.334965	2.657654	1143.437744	0.015718	0.015935
RS	36	1.448439	3.052247	1032.053959	0.014187	0.014322
RS	37	1.570885	3.052247	1069.634889	0.014703	0.014744
RS	38	1.703015	3.438797	983.395147	0.013518	0.013501
RS	39	1.845592	3.438797	1018.002866	0.013993	0.013891
RS	40	1.999445	3.796715	953.504620	0.013107	0.012961
RS	41	2.165464	3.796715	984.987967	0.013540	0.013316
RS	42	2.344611	4.113256	937.791302	0.012891	0.012632
RS	43	2.537924	4.113256	965.750579	0.013275	0.012947
RS	44	2.746525	4.383335	931.374771	0.012803	0.012441
RS	45	2.971620	4.383335	955.134039	0.013129	0.012706
RS	46	3.214516	4.605298	929.865458	0.012782	0.012328
RS	47	3.476620	4.605298	948.460970	0.013038	0.012533
RS	48	3.759450	4.781612	928.732185	0.012766	0.012237
RS	49	4.064645	4.781612	940.946154	0.012934	0.012371
RS	50	4.393975	4.924029	922.114558	0.012675	0.012098
RS	51	4.749347	4.924029	926.654626	0.012738	0.012143
RS	52	5.132821	5.055749	902.826551	0.012410	0.011816
RS	53	5.546619	5.055749	898.728294	0.012354	0.011756
RS	54	5.993139	5.329002	845.395736	0.011621	0.011061
RS	55	6.474969	5.329002	834.663621	0.011473	0.010916
RS	56	6.994900	5.329002	818.276191	0.011248	0.010696
RS	57	7.555947	5.329002	796.125542	0.010944	0.010399
RS	58	8.161359	8.979490	467.245283	0.006423	0.006251
RS	59	8.814647	8.979490	470.624958	0.006469	0.006278
RS	60	9.519594	8.979490	471.431080	0.006480	0.006267
RS	61	10.280287	8.979490	469.443077	0.006453	0.006216
RS	62	11.101133	8.979490	464.474426	0.006385	0.006124
RS	63	11.986890	8.979490	4886.231067	0.067166	0.062218
PA	4+25*2+4+6 0.040722269 0.021615234 11.986890249 33.904830188 10.717957253 4.388822182 1.963814286 1.168160326 0.863010807 0.757065499 0.747045564 0.789916966 0.871433769 0.992100057 1.156067512 1.365780344 1.622921155 1.928166634 2.276988980 2.657654111 3.052246868 3.438796951 3.796714774 4.113256285 4.383334507 4.605298279 4.781612392 4.924028850 5.055749462 5.329001589 8.979490261
//
IT	4829
RD	12
LK	-319636.963860
QD	-388.995556 -> -309.891053
RI	0.0012178262
TR	0.039221	0.022141
MT	12.159293
MM	C_pi: 2.945491, n_recomb: 76788.578866
RS	0	0.000000	33.431935	17.642103	0.000230	0.000014
RS	1	0.007932	33.431935	19.038517	0.000248	0.000137
RS	2	0.016493	33.431935	20.545207	0.000268	0.000270
RS	3	0.025733	33.431935	22.170840	0.000289	0.000326
RS	4	0.035707	11.725531	68.194149	0.000888	0.001025
RS	5	0.046471	11.725531	73.542203	0.000958	0.000987
RS	6	0.058089	4.953839	187.573189	0.002443	0.002443
RS	7	0.070629	4.953839	201.948545	0.002630	0.002613
RS	8	0.084163	2.151801	499.495702	0.006505	0.006341
RS	9	0.098771	2.151801	535.414181	0.006973	0.006837
RS	10	0.114537	1.245348	988.266745	0.012870	0.012322
RS	11	0.131554	1.245348	1051.816826	0.013698	0.013242
RS	12	0.149921	0.900899	1541.063743	0.020069	0.019331
RS	13	0.169745	0.900899	1626.056995	0.021176	0.020836
RS	14	0.191141	0.778861	1977.055486	0.025747	0.025500
RS	15	0.214234	0.778861	2069.661203	0.026953	0.027193
RS	16	0.239159	0.761577	2209.551951	0.028774	0.029204
RS	17	0.266062	0.761577	2299.548829	0.029946	0.030752
RS	18	0.295098	0.800771	2271.784020	0.029585	0.030484
RS	19	0.326437	0.800771	2355.087895	0.030670	0.031822
RS	20	0.360262	0.880113	2218.780840	0.028895	0.030034
RS	21	0.396770	0.880113	2294.678926	0.029883	0.031200
RS	22	0.436174	0.999449	2088.721786	0.027201	0.028428
RS	23	0.478703	0.999449	2157.914420	0.028102	0.029445
RS	24	0.524606	1.162972	1915.907661	0.024950	0.026145
RS	25	0.574149	1.162972	1979.434072	0.025778	0.027021
RS	26	0.627623	1.373471	1732.172267	0.022558	0.023621
RS	27	0.685338	1.373471	1790.850492	0.023322	0.024378
RS	28	0.747631	1.633103	1557.863431	0.020288	0.021163
RS	29	0.814865	1.633103	1612.236446	0.020996	0.021824
RS	30	0.887432	1.943164	1402.924788	0.018270	0.018937
RS	31	0.965756	1.943164	1453.373526	0.018927	0.019518
RS	32	1.050291	2.299657	1272.692161	0.016574	0.017030
RS	33	1.141532	2.299657	1319.513985	0.017184	0.017547
RS	34	1.240011	2.690858	1169.340376	0.015228	0.015488
RS	35	1.346301	2.690858	1212.785287	0.015794	0.015956
RS	36	1.461021	3.098171	1092.304431	0.014225	0.014312
RS	37	1.584842	3.098171	1132.560457	0.014749	0.014744
RS	38	1.718483	3.498336	1039.412262	0.013536	0.013479
RS	39	1.862725	3.498336	1076.545312	0.014020	0.013879
RS	40	2.018409	3.869308	1007.109138	0.013115	0.012936
RS	41	2.186441	3.869308	1040.983595	0.013556	0.013303
RS	42	2.367802	4.197089	990.504438	0.012899	0.012613
RS	43	2.563548	4.197089	1020.718060	0.013293	0.012940
RS	44	2.774821	4.475782	984.388835	0.012819	0.012438
RS	45	3.002852	4.475782	1010.236774	0.013156	0.012717
RS	46	3.248970	4.703290	984.068576	0.012815	0.012348
RS	47	3.514610	4.703290	1004.524535	0.013082	0.012569
RS	48	3.801322	4.882174	984.641666	0.012823	0.012288
RS	49	4.110775	4.882174	998.388160	0.013002	0.012436
RS	50	4.444773	5.025144	979.669867	0.012758	0.012180
RS	51	4.805265	5.025144	985.289111	0.012831	0.012239
RS	52	5.194351	5.157313	961.153710	0.012517	0.011927
RS	53	5.614299	5.157313	957.570554	0.012470	0.011878
RS	54	6.067558	5.438814	901.056339	0.011734	0.011180
RS	55	6.556769	5.438814	890.410084	0.011596	0.011045
RS	56	7.084784	5.438814	873.731088	0.011378	0.010834
RS	57	7.654681	5.438814	850.886095	0.011081	0.010545
RS	58	8.269783	9.389983	488.240602	0.006358	0.006189
RS	59	8.933675	9.389983	493.051671	0.006421	0.006233
RS	60	9.650226	9.389983	495.264252	0.006450	0.006241
RS	61	10.423615	9.389983	494.630298	0.006441	0.006211
RS	62	11.258348	9.389983	490.932241	0.006393	0.006140
RS	63	12.159293	9.389983	5345.657922	0.069615	0.064744
PA	4+25*2+4+6 0.039220562 0.022140646 12.159292906 33.431934930 11.725530645 4.953839467 2.151800526 1.245348013 0.900899050 0.778861052 0.761576987 0.800771040 0.880113402 0.999448729 1.162972268 1.373470849 1.633102564 1.943163778 2.299657331 2.690857806 3.098170612 3.498336135 3.869307877 4.197089435 4.475782302 4.703290474 4.882174018 5.025143744 5.157312758 5.438813755 9.389982612
//
IT	4760
RD	13
LK	-319483.529421
QD	-345.305519 -> -276.294481
RI	0.0011673951
TR	0.037832	0.022615
MT	12.330230
MM	C_pi: 3.035710, n_recomb: 80702.725209
RS	0	0.000000	32.348624	19.187608	0.000238	0.000015
RS	1	0.007956	32.348624	20.710764	0.000257	0.000143
RS	2	0.016544	32.348624	22.354541	0.000277	0.000285
RS	3	0.025816	32.348624	24.128447	0.000299	0.000346
RS	4	0.035826	12.615798	66.759650	0.000827	0.000986
RS	5	0.046632	12.615798	72.015854	0.000892	0.000947
RS	6	0.058298	5.540438	176.770443	0.002190	0.002257
RS	7	0.070891	5.540438	190.411500	0.002359	0.002396
RS	8	0.084487	2.346433	483.340982	0.005989	0.005959
RS	9	0.099164	2.346433	518.501068	0.006425	0.006402
RS	10	0.115009	1.324265	982.291722	0.012172	0.011824
RS	11	0.132115	1.324265	1046.504120	0.012967	0.012668
RS	12	0.150581	0.939391	1565.226661	0.019395	0.018835
RS	13	0.170517	0.939391	1653.265987	0.020486	0.020262
RS	14	0.192038	0.800962	2040.160760	0.025280	0.025129
RS	15	0.215272	0.800962	2137.627704	0.026488	0.026778
RS	16	0.240354	0.776338	2304.077554	0.028550	0.029009
RS	17	0.267432	0.776338	2399.573397	0.029733	0.030539
RS	18	0.296664	0.811869	2384.943840	0.029552	0.030438
RS	19	0.328221	0.811869	2473.638455	0.030651	0.031769
RS	20	0.362289	0.889097	2339.896148	0.028994	0.030091
RS	21	0.399068	0.889097	2420.775656	0.029996	0.031253
RS	22	0.438772	1.007169	2209.564680	0.027379	0.028544
RS	23	0.481636	1.007169	2283.270669	0.028292	0.029560
RS	24	0.527909	1.170289	2030.468982	0.025160	0.026282
RS	25	0.577864	1.170289	2098.094978	0.025998	0.027163
RS	26	0.631793	1.381554	1836.986732	0.022762	0.023753
RS	27	0.690012	1.381554	1899.426190	0.023536	0.024516
RS	28	0.752864	1.643584	1651.629182	0.020466	0.021272
RS	29	0.820715	1.643584	1709.481537	0.021182	0.021941
RS	30	0.893965	1.958291	1485.738924	0.018410	0.019014
RS	31	0.973042	1.958291	1539.421451	0.019075	0.019603
RS	32	1.058410	2.322196	1345.620116	0.016674	0.017074
RS	33	1.150570	2.322196	1395.455225	0.017291	0.017600
RS	34	1.250062	2.723613	1234.082578	0.015292	0.015503
RS	35	1.357470	2.723613	1280.343478	0.015865	0.015981
RS	36	1.473422	3.143288	1150.851838	0.014260	0.014306
RS	37	1.598599	3.143288	1193.752174	0.014792	0.014748
RS	38	1.733735	3.556710	1093.772182	0.013553	0.013460
RS	39	1.879622	3.556710	1133.403063	0.014044	0.013870
RS	40	2.037116	3.940360	1059.111268	0.013124	0.012915
RS	41	2.207139	3.940360	1095.354057	0.013573	0.013292
RS	42	2.390689	4.278988	1041.684254	0.012908	0.012598
RS	43	2.588841	4.278988	1074.135782	0.013310	0.012936
RS	44	2.802758	4.565833	1035.968248	0.012837	0.012437
RS	45	3.033694	4.565833	1063.895788	0.013183	0.012728
RS	46	3.283002	4.798352	1036.968870	0.012849	0.012370
RS	47	3.552144	4.798352	1059.283425	0.013126	0.012604
RS	48	3.842699	4.979234	1039.406883	0.012879	0.012338
RS	49	4.156370	4.979234	1054.689417	0.013069	0.012500
RS	50	4.494995	5.122198	1036.248365	0.012840	0.012261
RS	51	4.860560	5.122198	1042.952184	0.012923	0.012331
RS	52	5.255209	5.254280	1018.655432	0.012622	0.012034
RS	53	5.681255	5.254280	1015.590733	0.012584	0.011996
RS	54	6.141196	5.543145	956.010571	0.011846	0.011295
RS	55	6.637729	5.543145	945.448785	0.011715	0.011169
RS	56	7.173765	5.543145	928.479051	0.011505	0.010966
RS	57	7.752446	5.543145	904.942923	0.011213	0.010683
RS	58	8.377165	9.791919	508.282524	0.006298	0.006131
RS	59	9.051586	9.791919	514.498289	0.006375	0.006190
RS	60	9.779661	9.791919	518.100139	0.006420	0.006215
RS	61	10.565660	9.791919	518.814444	0.006429	0.006203
RS	62	11.414192	9.791919	516.394427	0.006399	0.006152
RS	63	12.330230	9.791919	5804.282506	0.071922	0.067133
PA	4+25*2+4+6 0.037831650 0.022615267 12.330229621 32.348624260 12.615798461 5.540438319 2.346433040 1.324264516 0.939391329 0.800962464 0.776338236 0.811869144 0.889096874 1.007169232 1.170288980 1.381553895 1.643583994 1.958291004 2.322196067 2.723612808 3.143288053 3.556710075 3.940360434 4.278987787 4.565833285 4.798351955 4.979233659 5.122198427 5.254279564 5.543145438 9.791919289
//
IT	5236
RD	14
LK	-319349.643534
QD	-307.390172 -> -247.079630
RI	0.0011504431
TR	0.036547	0.023044
MT	12.499430
MM	C_pi: 3.124046, n_recomb: 84488.410732
RS	0	0.000000	30.923836	21.040361	0.000249	0.000016
RS	1	0.007979	30.923836	22.715227	0.000269	0.000151
RS	2	0.016594	30.923836	24.523078	0.000290	0.000303
RS	3	0.025897	30.923836	26.474417	0.000313	0.000371
RS	4	0.035943	13.390558	65.988130	0.000781	0.000954
RS	5	0.046789	13.390558	71.202511	0.000843	0.000917
RS	6	0.058502	6.147142	167.256866	0.001980	0.002092
RS	7	0.071148	6.147142	180.243450	0.002133	0.002209
RS	8	0.084804	2.547544	467.823640	0.005537	0.005610
RS	9	0.099549	2.547544	502.208197	0.005944	0.006011
RS	10	0.115471	1.404949	974.437821	0.011533	0.011355
RS	11	0.132663	1.404949	1039.097639	0.012299	0.012134
RS	12	0.151227	0.978471	1584.495074	0.018754	0.018354
RS	13	0.171272	0.978471	1675.263516	0.019828	0.019710
RS	14	0.192917	0.823325	2096.761484	0.024817	0.024758
RS	15	0.216289	0.823325	2198.829550	0.026025	0.026364
RS	16	0.241525	0.791262	2392.119128	0.028313	0.028803
RS	17	0.268775	0.791262	2492.948997	0.029506	0.030318
RS	18	0.298199	0.823107	2492.379014	0.029500	0.030380
RS	19	0.329971	0.823107	2586.363322	0.030612	0.031705
RS	20	0.364278	0.898244	2456.186975	0.029071	0.030136
RS	21	0.401322	0.898244	2541.979365	0.030087	0.031296
RS	22	0.441322	1.015091	2326.456649	0.027536	0.028649
RS	23	0.484514	1.015091	2404.620058	0.028461	0.029666
RS	24	0.531152	1.177818	2141.839920	0.025351	0.026413
RS	25	0.581511	1.177818	2213.512598	0.026199	0.027297
RS	26	0.635888	1.389813	1939.181119	0.022952	0.023881
RS	27	0.694603	1.389813	2005.329995	0.023735	0.024651
RS	28	0.758004	1.654149	1743.147411	0.020632	0.021380
RS	29	0.826463	1.654149	1804.429333	0.021357	0.022055
RS	30	0.900385	1.973337	1566.530371	0.018541	0.019091
RS	31	0.980205	1.973337	1623.399732	0.019214	0.019688
RS	32	1.066393	2.344417	1416.653171	0.016767	0.017120
RS	33	1.159458	2.344417	1469.457431	0.017392	0.017654
RS	34	1.259949	2.755765	1297.002559	0.015351	0.015521
RS	35	1.368458	2.755765	1346.037860	0.015932	0.016007
RS	36	1.485625	3.187507	1207.622572	0.014293	0.014304
RS	37	1.612141	3.187507	1253.128289	0.014832	0.014753
RS	38	1.748751	3.613887	1146.396205	0.013569	0.013446
RS	39	1.896261	3.613887	1188.489474	0.014067	0.013864
RS	40	2.055540	4.009909	1109.424306	0.013131	0.012896
RS	41	2.227529	4.009909	1148.004897	0.013588	0.013283
RS	42	2.413240	4.359041	1091.237733	0.012916	0.012585
RS	43	2.613769	4.359041	1125.903158	0.013326	0.012934
RS	44	2.830298	4.653639	1086.009568	0.012854	0.012437
RS	45	3.064103	4.653639	1116.000434	0.013209	0.012741
RS	46	3.316564	4.890707	1088.448990	0.012883	0.012392
RS	47	3.589168	4.890707	1112.613784	0.013169	0.012638
RS	48	3.883523	5.073095	1092.895043	0.012935	0.012387
RS	49	4.201365	5.073095	1109.711780	0.013134	0.012561
RS	50	4.544566	5.215561	1091.706336	0.012921	0.012339
RS	51	4.915152	5.215561	1099.496184	0.013014	0.012421
RS	52	5.315306	5.347069	1075.183372	0.012726	0.012137
RS	53	5.747387	5.347069	1072.637973	0.012696	0.012108
RS	54	6.213945	5.642466	1010.122759	0.011956	0.011407
RS	55	6.717728	5.642466	999.641966	0.011832	0.011288
RS	56	7.261708	5.642466	982.380976	0.011627	0.011092
RS	57	7.849091	5.642466	958.156384	0.011341	0.010815
RS	58	8.483341	10.185393	527.382778	0.006242	0.006075
RS	59	9.168198	10.185393	534.973018	0.006332	0.006148
RS	60	9.907698	10.185393	539.942143	0.006391	0.006189
RS	61	10.706202	10.185393	541.992698	0.006415	0.006193
RS	62	11.568419	10.185393	540.850456	0.006401	0.006159
RS	63	12.499430	10.185393	6260.121490	0.074094	0.069388
PA	4+25*2+4+6 0.036546726 0.023043762 12.499430207 30.923835812 13.390558080 6.147141692 2.547543972 1.404949129 0.978471117 0.823325294 0.791261951 0.823106735 0.898243850 1.015090570 1.177817879 1.389812644 1.654148566 1.973336980 2.344417275 2.755765214 3.187506728 3.613886787 4.009908533 4.359041091 4.653639194 4.890706957 5.073095026 5.215561252 5.347069003 5.642466145 10.185392727
//
IT	4215
RD	15
LK	-319232.612639
QD	-274.382908 -> -221.593419
RI	0.0011566875
TR	0.035358	0.023431
MT	12.666506
MM	C_pi: 3.210401, n_recomb: 88143.937299
RS	0	0.000000	29.368393	23.142453	0.000263	0.000017
RS	1	0.008001	29.368393	24.989548	0.000284	0.000160
RS	2	0.016643	29.368393	26.983664	0.000306	0.000322
RS	3	0.025976	29.368393	29.136439	0.000331	0.000398
RS	4	0.036056	14.060753	65.697442	0.000745	0.000929
RS	5	0.046943	14.060753	70.906499	0.000804	0.000894
RS	6	0.058700	6.772150	158.807589	0.001802	0.001946
RS	7	0.071399	6.772150	171.206871	0.001942	0.002046
RS	8	0.085113	2.755001	452.919853	0.005138	0.005292
RS	9	0.099925	2.755001	486.520463	0.005520	0.005657
RS	10	0.115922	1.487346	965.036361	0.010948	0.010914
RS	11	0.133199	1.487346	1029.955550	0.011685	0.011636
RS	12	0.151858	1.018114	1599.351937	0.018145	0.017890
RS	13	0.172011	1.018114	1692.548203	0.019202	0.019181
RS	14	0.193776	0.845913	2147.265020	0.024361	0.024388
RS	15	0.217282	0.845913	2253.671571	0.025568	0.025955
RS	16	0.242669	0.806293	2473.948819	0.028067	0.028591
RS	17	0.270088	0.806293	2579.936912	0.029270	0.030091
RS	18	0.299701	0.834410	2594.251687	0.029432	0.030311
RS	19	0.331683	0.834410	2693.411881	0.030557	0.031633
RS	20	0.366224	0.907458	2567.743136	0.029131	0.030171
RS	21	0.403528	0.907458	2658.367384	0.030159	0.031330
RS	22	0.443818	1.023091	2439.436722	0.027676	0.028747
RS	23	0.487332	1.023091	2521.990109	0.028612	0.029766
RS	24	0.534327	1.185420	2250.012838	0.025527	0.026538
RS	25	0.585083	1.185420	2325.669010	0.026385	0.027426
RS	26	0.639899	1.398094	2038.724727	0.023129	0.024006
RS	27	0.699102	1.398094	2108.521854	0.023921	0.024781
RS	28	0.763042	1.664639	1832.371877	0.020788	0.021486
RS	29	0.832098	1.664639	1897.025015	0.021522	0.022168
RS	30	0.906680	1.988144	1645.251490	0.018666	0.019168
RS	31	0.987229	1.988144	1705.252725	0.019346	0.019773
RS	32	1.074224	2.366181	1485.740232	0.016856	0.017166
RS	33	1.168179	2.366181	1541.462004	0.017488	0.017708
RS	34	1.269652	2.787197	1358.050648	0.015407	0.015540
RS	35	1.379245	2.787197	1409.811616	0.015994	0.016034
RS	36	1.497606	3.230730	1262.570378	0.014324	0.014303
RS	37	1.625438	3.230730	1310.635626	0.014869	0.014760
RS	38	1.763499	3.669801	1197.236457	0.013583	0.013433
RS	39	1.912607	3.669801	1241.749864	0.014088	0.013859
RS	40	2.073645	4.077921	1157.996373	0.013138	0.012880
RS	41	2.247569	4.077921	1198.877460	0.013601	0.013275
RS	42	2.435409	4.437257	1139.105441	0.012923	0.012573
RS	43	2.638279	4.437257	1175.954016	0.013341	0.012932
RS	44	2.857382	4.739249	1134.443357	0.012870	0.012439
RS	45	3.094017	4.739249	1166.474679	0.013234	0.012752
RS	46	3.349585	4.980454	1138.426344	0.012916	0.012414
RS	47	3.625603	4.980454	1164.426819	0.013211	0.012671
RS	48	3.923707	5.163902	1145.010923	0.012990	0.012435
RS	49	4.245663	5.163902	1163.354484	0.013198	0.012620
RS	50	4.593381	5.305421	1145.936978	0.013001	0.012414
RS	51	4.968921	5.305421	1154.809723	0.013101	0.012506
RS	52	5.374509	5.435911	1130.622836	0.012827	0.012237
RS	53	5.812551	5.435911	1128.594143	0.012804	0.012217
RS	54	6.285643	5.737043	1063.286211	0.012063	0.011514
RS	55	6.796589	5.737043	1052.879849	0.011945	0.011403
RS	56	7.348418	5.737043	1035.324586	0.011746	0.011212
RS	57	7.944402	5.737043	1010.412396	0.011463	0.010940
RS	58	8.588074	10.570185	545.562772	0.006189	0.006022
RS	59	9.283248	10.570185	554.493836	0.006291	0.006108
RS	60	10.034047	10.570185	560.803611	0.006362	0.006162
RS	61	10.844921	10.570185	564.172476	0.006401	0.006182
RS	62	11.720677	10.570185	564.300431	0.006402	0.006164
RS	63	12.666506	10.570185	6711.355081	0.076141	0.071514
PA	4+25*2+4+6 0.035357832 0.023430621 12.666506331 29.368392610 14.060752590 6.772149599 2.755001304 1.487346069 1.018114288 0.845913473 0.806292952 0.834410386 0.907457785 1.023090666 1.185420067 1.398093922 1.664639067 1.988143932 2.366180655 2.787197320 3.230730260 3.669801471 4.077920983 4.437257032 4.739249298 4.980454370 5.163902167 5.305420575 5.435910732 5.737042575 10.570184588
//
IT	4566
RD	16
LK	-319130.155355
QD	-245.565838 -> -199.293212
RI	0.0011790766
TR	0.034257	0.023780
MT	12.831117
MM	C_pi: 3.294650, n_recomb: 91667.621443
RS	0	0.000000	27.815860	25.442195	0.000278	0.000018
RS	1	0.008023	27.815860	27.478018	0.000300	0.000169
RS	2	0.016691	27.815860	29.676264	0.000324	0.000343
RS	3	0.026053	27.815860	32.049812	0.000350	0.000428
RS	4	0.036167	14.634287	65.777548	0.000718	0.000907
RS	5	0.047092	14.634287	71.009610	0.000775	0.000876
RS	6	0.058894	7.413418	151.252676	0.001650	0.001816
RS	7	0.071643	7.413418	163.122064	0.001779	0.001903
RS	8	0.085415	2.968415	438.638970	0.004785	0.005001
RS	9	0.100291	2.968415	471.456116	0.005143	0.005337
RS	10	0.116362	1.571342	954.391284	0.010411	0.010499
RS	11	0.133721	1.571342	1019.406784	0.011121	0.011172
RS	12	0.152474	1.058265	1610.268631	0.017566	0.017442
RS	13	0.172731	1.058265	1705.608437	0.018606	0.018674
RS	14	0.194613	0.868678	2192.082785	0.023913	0.024022
RS	15	0.218252	0.868678	2302.564665	0.025119	0.025553
RS	16	0.243786	0.821378	2549.832267	0.027816	0.028374
RS	17	0.271370	0.821378	2660.793028	0.029027	0.029861
RS	18	0.301166	0.845717	2690.710767	0.029353	0.030236
RS	19	0.333354	0.845717	2794.920794	0.030490	0.031554
RS	20	0.368124	0.916663	2674.629800	0.029177	0.030199
RS	21	0.405683	0.916663	2769.992670	0.030218	0.031358
RS	22	0.446257	1.031079	2548.512687	0.027802	0.028839
RS	23	0.490085	1.031079	2635.377338	0.028749	0.029859
RS	24	0.537430	1.192990	2354.959645	0.025690	0.026658
RS	25	0.588574	1.192990	2434.525911	0.026558	0.027551
RS	26	0.643822	1.406291	2135.555087	0.023297	0.024128
RS	27	0.703502	1.406291	2208.930171	0.024097	0.024909
RS	28	0.767970	1.674939	1919.240804	0.020937	0.021591
RS	29	0.837612	1.674939	1987.198348	0.021678	0.022279
RS	30	0.912840	2.002599	1721.839076	0.018784	0.019246
RS	31	0.994105	2.002599	1784.909398	0.019472	0.019857
RS	32	1.081890	2.387377	1552.824929	0.016940	0.017214
RS	33	1.176718	2.387377	1611.405238	0.017579	0.017763
RS	34	1.279155	2.817815	1417.173622	0.015460	0.015561
RS	35	1.389811	2.817815	1471.604578	0.016054	0.016062
RS	36	1.509345	3.272885	1315.644328	0.014352	0.014304
RS	37	1.638470	3.272885	1366.216576	0.014904	0.014768
RS	38	1.777955	3.724391	1246.246220	0.013595	0.013422
RS	39	1.928632	3.724391	1293.130936	0.014107	0.013855
RS	40	2.091398	4.144363	1204.776223	0.013143	0.012865
RS	41	2.267224	4.144363	1247.913955	0.013613	0.013268
RS	42	2.457157	4.513622	1185.231516	0.012930	0.012563
RS	43	2.662329	4.513622	1224.225927	0.013355	0.012930
RS	44	2.883963	4.822682	1181.203901	0.012886	0.012441
RS	45	3.123380	4.822682	1215.246321	0.013257	0.012764
RS	46	3.382006	5.067645	1186.823649	0.012947	0.012435
RS	47	3.661383	5.067645	1214.639021	0.013250	0.012703
RS	48	3.963175	5.251743	1195.663987	0.013043	0.012480
RS	49	4.289182	5.251743	1215.521328	0.013260	0.012676
RS	50	4.641346	5.391903	1198.837051	0.013078	0.012487
RS	51	5.021765	5.391903	1208.784803	0.013187	0.012588
RS	52	5.432707	5.520955	1184.863866	0.012926	0.012333
RS	53	5.876621	5.520955	1183.345461	0.012909	0.012320
RS	54	6.356152	5.827064	1115.395329	0.012168	0.011617
RS	55	6.874158	5.827064	1105.053583	0.012055	0.011512
RS	56	7.433726	5.827064	1087.198399	0.011860	0.011327
RS	57	8.038190	5.827064	1061.597567	0.011581	0.011059
RS	58	8.691154	10.945991	562.838732	0.006140	0.005972
RS	59	9.396507	10.945991	573.073764	0.006252	0.006069
RS	60	10.158454	10.945991	580.693322	0.006335	0.006135
RS	61	10.981536	10.945991	585.357172	0.006386	0.006169
RS	62	11.870657	10.945991	586.741146	0.006401	0.006166
RS	63	12.831117	10.945991	7156.195345	0.078067	0.073517
PA	4+25*2+4+6 0.034257469 0.023779940 12.831116700 27.815859709 14.634286798 7.413417934 2.968415011 1.571342053 1.058264990 0.868677666 0.821378034 0.845717280 0.916663032 1.031078683 1.192989926 1.406291378 1.674938920 2.002598644 2.387376577 2.817815393 3.272885384 3.724391280 4.144363235 4.513621726 4.822681836 5.067645189 5.251743085 5.391902529 5.520955055 5.827064118 10.945990544
//
IT	4706
RD	17
LK	-319040.328301
QD	-220.340123 -> -179.725663
RI	0.0012129022
TR	0.033239	0.024095
MT	12.992935
MM	C_pi: 3.376690, n_recomb: 95058.951068
RS	0	0.000000	26.342376	27.892586	0.000293	0.000018
RS	1	0.008045	26.342376	30.129946	0.000317	0.000178
RS	2	0.016737	26.342376	32.546205	0.000342	0.000364
RS	3	0.026128	26.342376	35.155571	0.000370	0.000458
RS	4	0.036275	15.122228	66.138022	0.000696	0.000890
RS	5	0.047238	15.122228	71.414614	0.000751	0.000863
RS	6	0.059083	8.068820	144.459659	0.001520	0.001701
RS	7	0.071880	8.068820	155.848782	0.001639	0.001778
RS	8	0.085708	3.187249	424.997808	0.004471	0.004736
RS	9	0.100648	3.187249	457.039938	0.004808	0.005046
RS	10	0.116789	1.656821	942.762209	0.009918	0.010109
RS	11	0.134229	1.656821	1007.733320	0.010601	0.010739
RS	12	0.153073	1.098869	1617.679403	0.017018	0.017012
RS	13	0.173432	1.098869	1714.896172	0.018040	0.018189
RS	14	0.195429	0.891576	2231.613192	0.023476	0.023663
RS	15	0.219195	0.891576	2345.909345	0.024678	0.025159
RS	16	0.244874	0.836478	2620.031035	0.027562	0.028155
RS	17	0.272618	0.836478	2735.771818	0.028780	0.029629
RS	18	0.302594	0.856980	2781.917211	0.029265	0.030154
RS	19	0.334982	0.856980	2891.041247	0.030413	0.031470
RS	20	0.369976	0.925804	2776.927200	0.029213	0.030221
RS	21	0.407784	0.925804	2876.925462	0.030265	0.031380
RS	22	0.448634	1.038992	2653.698826	0.027916	0.028926
RS	23	0.492770	1.038992	2744.786864	0.028875	0.029948
RS	24	0.540457	1.200458	2456.656748	0.025844	0.026775
RS	25	0.591981	1.200458	2540.051520	0.026721	0.027672
RS	26	0.647649	1.414322	2229.641806	0.023455	0.024247
RS	27	0.707796	1.414322	2306.517016	0.024264	0.025033
RS	28	0.772781	1.684965	2003.712121	0.021079	0.021694
RS	29	0.842994	1.684965	2074.900398	0.021828	0.022388
RS	30	0.918856	2.016624	1796.247659	0.018896	0.019322
RS	31	1.000821	2.016624	1862.317973	0.019591	0.019940
RS	32	1.089379	2.407931	1617.869327	0.017020	0.017261
RS	33	1.185062	2.407931	1679.243315	0.017665	0.017817
RS	34	1.288443	2.847556	1474.338806	0.015510	0.015582
RS	35	1.400140	2.847556	1531.378525	0.016110	0.016090
RS	36	1.520822	3.313911	1366.819472	0.014379	0.014306
RS	37	1.651214	3.313911	1419.840834	0.014936	0.014777
RS	38	1.792095	3.777616	1293.399246	0.013606	0.013412
RS	39	1.944310	3.777616	1342.601181	0.014124	0.013852
RS	40	2.108770	4.209198	1249.739545	0.013147	0.012852
RS	41	2.286460	4.209198	1295.084746	0.013624	0.013261
RS	42	2.478446	4.588118	1229.585754	0.012935	0.012553
RS	43	2.685876	4.588118	1270.683275	0.013367	0.012928
RS	44	2.909993	4.903937	1226.253726	0.012900	0.012442
RS	45	3.152140	4.903937	1262.272402	0.013279	0.012774
RS	46	3.413768	5.152308	1233.591914	0.012977	0.012455
RS	47	3.696442	5.152308	1263.196021	0.013289	0.012732
RS	48	4.001858	5.336676	1244.792450	0.013095	0.012525
RS	49	4.331843	5.336676	1266.145512	0.013320	0.012729
RS	50	4.688374	5.475097	1250.332431	0.013153	0.012557
RS	51	5.073588	5.475097	1261.342950	0.013269	0.012667
RS	52	5.489792	5.602326	1237.822232	0.013022	0.012425
RS	53	5.939478	5.602326	1236.804319	0.013011	0.012420
RS	54	6.425340	5.912672	1166.372069	0.012270	0.011717
RS	55	6.950289	5.912672	1156.081878	0.012162	0.011617
RS	56	7.517469	5.912672	1137.918349	0.011971	0.011437
RS	57	8.130277	5.912672	1111.625632	0.011694	0.011172
RS	58	8.792384	11.312467	579.236062	0.006093	0.005924
RS	59	9.507756	11.312467	590.735620	0.006214	0.006031
RS	60	10.280678	11.312467	599.630545	0.006308	0.006109
RS	61	11.115780	11.312467	605.561446	0.006370	0.006155
RS	62	12.018064	11.312467	608.181515	0.006398	0.006165
RS	63	12.992935	11.312467	7593.108292	0.079878	0.075400
PA	4+25*2+4+6 0.033238710 0.024095487 12.992934906 26.342375915 15.122228478 8.068819802 3.187249332 1.656820761 1.098868739 0.891575625 0.836477840 0.856979788 0.925803646 1.038992388 1.200457945 1.414322148 1.684965462 2.016624413 2.407931344 2.847555501 3.313911314 3.777615846 4.209197958 4.588117990 4.903937101 5.152307635 5.336676422 5.475096871 5.602325980 5.912671573 11.312467402
//
IT	5345
RD	18
LK	-318961.469146
QD	-198.203718 -> -162.510532
RI	0.0012543710
TR	0.032295	0.024381
MT	13.151638
MM	C_pi: 3.456413, n_recomb: 98317.911942
RS	0	0.000000	24.992474	30.442384	0.000310	0.000019
RS	1	0.008065	24.992474	32.890016	0.000335	0.000187
RS	2	0.016781	24.992474	35.533774	0.000361	0.000385
RS	3	0.026200	24.992474	38.389260	0.000390	0.000488
RS	4	0.036379	15.529070	66.738152	0.000679	0.000876
RS	5	0.047378	15.529070	72.077799	0.000733	0.000853
RS	6	0.059265	8.735517	138.332772	0.001407	0.001597
RS	7	0.072111	8.735517	149.285701	0.001518	0.001667
RS	8	0.085992	3.410926	412.000619	0.004190	0.004494
RS	9	0.100993	3.410926	443.282137	0.004509	0.004782
RS	10	0.117204	1.743573	930.413614	0.009463	0.009744
RS	11	0.134723	1.743573	995.222010	0.010122	0.010335
RS	12	0.153654	1.139838	1622.020587	0.016498	0.016599
RS	13	0.174112	1.139838	1720.867032	0.017503	0.017725
RS	14	0.196221	0.914557	2266.255762	0.023050	0.023311
RS	15	0.220112	0.914557	2384.109222	0.024249	0.024773
RS	16	0.245931	0.851545	2684.834861	0.027308	0.027936
RS	17	0.273832	0.851545	2805.157665	0.028532	0.029397
RS	18	0.303983	0.868159	2868.022567	0.029171	0.030069
RS	19	0.336566	0.868159	2981.916062	0.030329	0.031383
RS	20	0.371777	0.934834	2874.712276	0.029239	0.030238
RS	21	0.409827	0.934834	2979.233509	0.030302	0.031398
RS	22	0.450947	1.046779	2755.016334	0.028022	0.029008
RS	23	0.495384	1.046779	2850.231252	0.028990	0.030032
RS	24	0.543404	1.207766	2555.084973	0.025988	0.026888
RS	25	0.595297	1.207766	2642.218910	0.026874	0.027788
RS	26	0.651376	1.422130	2320.938108	0.023606	0.024364
RS	27	0.711978	1.422130	2401.228720	0.024423	0.025155
RS	28	0.777467	1.694661	2085.736360	0.021214	0.021795
RS	29	0.848239	1.694661	2160.075391	0.021970	0.022495
RS	30	0.924718	2.030164	1868.431811	0.019004	0.019398
RS	31	1.007366	2.030164	1937.427221	0.019706	0.020022
RS	32	1.096680	2.427795	1680.832755	0.017096	0.017309
RS	33	1.193198	2.427795	1744.930206	0.017748	0.017871
RS	34	1.297500	2.876368	1529.516230	0.015557	0.015604
RS	35	1.410215	2.876368	1589.098451	0.016163	0.016119
RS	36	1.532020	3.353769	1416.070409	0.014403	0.014308
RS	37	1.663649	3.353769	1471.478189	0.014967	0.014786
RS	38	1.805896	3.829437	1338.675338	0.013616	0.013403
RS	39	1.959614	3.829437	1390.135667	0.014139	0.013850
RS	40	2.125731	4.272395	1292.865979	0.013150	0.012838
RS	41	2.305246	4.272395	1340.364710	0.013633	0.013255
RS	42	2.499240	4.660727	1272.144001	0.012939	0.012544
RS	43	2.708880	4.660727	1315.297051	0.013378	0.012926
RS	44	2.935428	4.983012	1269.561475	0.012913	0.012444
RS	45	3.180249	4.983012	1307.516645	0.013299	0.012784
RS	46	3.444816	5.234449	1278.692103	0.013006	0.012475
RS	47	3.730720	5.234449	1310.053853	0.013325	0.012760
RS	48	4.039685	5.418741	1292.343315	0.013145	0.012567
RS	49	4.373569	5.418741	1315.169484	0.013377	0.012780
RS	50	4.734381	5.555060	1300.360431	0.013226	0.012624
RS	51	5.124295	5.555060	1312.417402	0.013349	0.012742
RS	52	5.545658	5.680098	1289.427511	0.013115	0.012514
RS	53	6.001005	5.680098	1288.896903	0.013109	0.012515
RS	54	6.493078	5.993962	1216.148687	0.012370	0.011813
RS	55	7.024838	5.993962	1205.893902	0.012265	0.011718
RS	56	7.599488	5.993962	1187.410966	0.012077	0.011542
RS	57	8.220485	5.993962	1160.421023	0.011803	0.011280
RS	58	8.891569	11.669253	594.779418	0.006050	0.005879
RS	59	9.616778	11.669253	607.501954	0.006179	0.005995
RS	60	10.400479	11.669253	617.634882	0.006282	0.006083
RS	61	11.247388	11.669253	624.801021	0.006355	0.006140
RS	62	12.162605	11.669253	628.632370	0.006394	0.006163
RS	63	13.151638	11.669253	8020.712754	0.081579	0.077169
PA	4+25*2+4+6 0.032295204 0.024380748 13.151637648 24.992474103 15.529069505 8.735516872 3.410926497 1.743572782 1.139837670 0.914556798 0.851545315 0.868158539 0.934833771 1.046778693 1.207766499 1.422130367 1.694660743 2.030163761 2.427795051 2.876368447 3.353768599 3.829437215 4.272395077 4.660726750 4.983011739 5.234448678 5.418741278 5.555059604 5.680097699 5.993962095 11.669252919
//
IT	4316
RD	19
LK	-318892.150592
QD	-178.733300 -> -147.327173
RI	0.0013007493
TR	0.031421	0.024639
MT	13.307063
MM	C_pi: 3.533754, n_recomb: 101445.226298
RS	0	0.000000	23.788680	33.037442	0.000326	0.000020
RS	1	0.008085	23.788680	35.699739	0.000352	0.000195
RS	2	0.016825	23.788680	38.575795	0.000380	0.000405
RS	3	0.026270	23.788680	41.682642	0.000411	0.000517
RS	4	0.036480	15.865405	67.523385	0.000666	0.000864
RS	5	0.047515	15.865405	72.940463	0.000719	0.000846
RS	6	0.059442	9.410377	132.796147	0.001309	0.001505
RS	7	0.072334	9.410377	143.352533	0.001413	0.001569
RS	8	0.086268	3.638780	399.651319	0.003940	0.004274
RS	9	0.101328	3.638780	430.191730	0.004241	0.004543
RS	10	0.117607	1.831402	917.562323	0.009045	0.009402
RS	11	0.135201	1.831402	982.109326	0.009681	0.009959
RS	12	0.154218	1.181093	1623.685600	0.016006	0.016205
RS	13	0.174773	1.181093	1723.933834	0.016994	0.017284
RS	14	0.196989	0.937572	2296.411736	0.022637	0.022967
RS	15	0.221002	0.937572	2417.572366	0.023831	0.024398
RS	16	0.246957	0.866550	2744.517699	0.027054	0.027718
RS	17	0.275010	0.866550	2869.221682	0.028283	0.029167
RS	18	0.305331	0.879222	2949.204335	0.029072	0.029981
RS	19	0.338104	0.879222	3067.716457	0.030240	0.031293
RS	20	0.373526	0.943724	2968.072753	0.029258	0.030252
RS	21	0.411813	0.943724	3076.997571	0.030332	0.031412
RS	22	0.453195	1.054407	2852.492491	0.028119	0.029086
RS	23	0.497923	1.054407	2951.731263	0.029097	0.030113
RS	24	0.546268	1.214885	2650.232623	0.026125	0.026997
RS	25	0.598522	1.214885	2741.010602	0.027020	0.027902
RS	26	0.655000	1.429683	2409.419085	0.023751	0.024478
RS	27	0.716046	1.429683	2493.035146	0.024575	0.025274
RS	28	0.782026	1.703992	2165.284485	0.021344	0.021895
RS	29	0.853342	1.703992	2242.689527	0.022107	0.022600
RS	30	0.930424	2.043184	1938.368637	0.019108	0.019473
RS	31	1.013738	2.043184	2010.209846	0.019816	0.020103
RS	32	1.103789	2.446938	1741.699747	0.017169	0.017356
RS	33	1.201121	2.446938	1808.446365	0.017827	0.017924
RS	34	1.306322	2.904234	1582.694955	0.015601	0.015626
RS	35	1.420030	2.904234	1644.749600	0.016213	0.016147
RS	36	1.542931	3.392444	1463.391514	0.014425	0.014311
RS	37	1.675769	3.392444	1521.119352	0.014994	0.014795
RS	38	1.819348	3.879850	1382.071466	0.013624	0.013394
RS	39	1.974535	3.879850	1435.727740	0.014153	0.013847
RS	40	2.142271	4.333952	1334.154047	0.013151	0.012826
RS	41	2.323568	4.333952	1383.748646	0.013640	0.013249
RS	42	2.519524	4.731453	1312.902168	0.012942	0.012534
RS	43	2.731324	4.731453	1358.059255	0.013387	0.012923
RS	44	2.960249	5.059930	1311.114793	0.012924	0.012445
RS	45	3.207684	5.059930	1350.962638	0.013317	0.012793
RS	46	3.475125	5.314125	1322.099210	0.013033	0.012493
RS	47	3.764190	5.314125	1355.183505	0.013359	0.012787
RS	48	4.076626	5.498009	1338.282537	0.013192	0.012607
RS	49	4.414325	5.498009	1362.555286	0.013431	0.012829
RS	50	4.779328	5.631892	1348.874368	0.013297	0.012688
RS	51	5.173843	5.631892	1361.958089	0.013426	0.012814
RS	52	5.600257	5.754391	1339.625406	0.013205	0.012600
RS	53	6.061148	5.754391	1339.566117	0.013205	0.012606
RS	54	6.559304	6.071086	1264.671889	0.012467	0.011906
RS	55	7.097738	6.071086	1254.433869	0.012366	0.011816
RS	56	7.679707	6.071086	1235.618330	0.012180	0.011642
RS	57	8.308731	6.071086	1207.924139	0.011907	0.011383
RS	58	8.988614	12.016102	609.498168	0.006008	0.005835
RS	59	9.723468	12.016102	623.400584	0.006145	0.005960
RS	60	10.517739	12.016102	634.731834	0.006257	0.006057
RS	61	11.376230	12.016102	643.098210	0.006339	0.006125
RS	62	12.304134	12.016102	648.111892	0.006389	0.006158
RS	63	13.307063	12.016102	8437.819994	0.083176	0.078830
PA	4+25*2+4+6 0.031420850 0.024638698 13.307062809 23.788679722 15.865404623 9.410377238 3.638780041 1.831401909 1.181092781 0.937572130 0.866549618 0.879222307 0.943724078 1.054407095 1.214884721 1.429682641 1.703992419 2.043184135 2.446937875 2.904233733 3.392443688 3.879849918 4.333952222 4.731452653 5.059930368 5.314125340 5.498008849 5.631892403 5.754391351 6.071086249 12.016102164
//
IT	4908
RD	20
LK	-318831.144835
QD	-161.570536 -> -133.904215
RI	0.0013501786
TR	0.030610	0.024872
MT	13.459020
MM	C_pi: 3.608651, n_recomb: 104442.263306
RS	0	0.000000	22.727126	35.641178	0.000341	0.000021
RS	1	0.008105	22.727126	38.519562	0.000369	0.000203
RS	2	0.016866	22.727126	41.629505	0.000399	0.000425
RS	3	0.026338	22.727126	44.989485	0.000431	0.000546
RS	4	0.036578	16.135543	68.474294	0.000656	0.000856
RS	5	0.047647	16.135543	73.981753	0.000708	0.000841
RS	6	0.059613	10.090819	127.777529	0.001223	0.001422
RS	7	0.072550	10.090819	137.972551	0.001321	0.001482
RS	8	0.086534	3.869938	387.962284	0.003715	0.004073
RS	9	0.101653	3.869938	417.786054	0.004000	0.004325
RS	10	0.117996	1.920070	904.406184	0.008659	0.009082
RS	11	0.135664	1.920070	968.611334	0.009274	0.009609
RS	12	0.154764	1.222545	1623.041158	0.015540	0.015828
RS	13	0.175412	1.222545	1724.482627	0.016511	0.016864
RS	14	0.197734	0.960573	2322.462927	0.022237	0.022633
RS	15	0.221865	0.960573	2446.688677	0.023426	0.024034
RS	16	0.247951	0.881454	2799.376059	0.026803	0.027501
RS	17	0.276152	0.881454	2928.259288	0.028037	0.028939
RS	18	0.306638	0.890145	3025.639336	0.028969	0.029892
RS	19	0.339595	0.890145	3148.614203	0.030147	0.031202
RS	20	0.375223	0.952447	3057.112117	0.029271	0.030261
RS	21	0.413739	0.952447	3170.315114	0.030355	0.031423
RS	22	0.455377	1.061850	2946.168738	0.028209	0.029160
RS	23	0.500389	1.061850	3049.322579	0.029196	0.030189
RS	24	0.549049	1.221783	2742.106536	0.026255	0.027104
RS	25	0.601653	1.221783	2836.428233	0.027158	0.028012
RS	26	0.658520	1.436950	2495.071185	0.023889	0.024589
RS	27	0.719997	1.436950	2581.918095	0.024721	0.025390
RS	28	0.786456	1.712937	2242.331658	0.021470	0.021993
RS	29	0.858301	1.712937	2322.713810	0.022239	0.022703
RS	30	0.935969	2.055666	2006.035082	0.019207	0.019547
RS	31	1.019932	2.055666	2080.639010	0.019921	0.020182
RS	32	1.110700	2.465350	1800.451234	0.017239	0.017402
RS	33	1.208825	2.465350	1869.769271	0.017902	0.017976
RS	34	1.314902	2.931144	1633.865797	0.015644	0.015648
RS	35	1.429577	2.931144	1698.319581	0.016261	0.016174
RS	36	1.553546	3.429934	1508.780144	0.014446	0.014314
RS	37	1.687562	3.429934	1568.758635	0.015020	0.014803
RS	38	1.832440	3.928847	1423.592283	0.013630	0.013386
RS	39	1.989060	3.928847	1479.379036	0.014165	0.013844
RS	40	2.158373	4.393883	1373.603885	0.013152	0.012813
RS	41	2.341410	4.393883	1425.233635	0.013646	0.013242
RS	42	2.539280	4.800310	1351.860504	0.012944	0.012524
RS	43	2.753188	4.800310	1398.966931	0.013395	0.012920
RS	44	2.984433	5.134716	1350.908866	0.012935	0.012445
RS	45	3.234419	5.134716	1392.602202	0.013334	0.012800
RS	46	3.504667	5.391371	1363.801350	0.013058	0.012510
RS	47	3.796817	5.391371	1398.569623	0.013391	0.012811
RS	48	4.112645	5.574535	1382.587039	0.013238	0.012646
RS	49	4.454071	5.574535	1408.276532	0.013484	0.012875
RS	50	4.823168	5.705674	1395.840325	0.013365	0.012750
RS	51	5.222180	5.705674	1409.928201	0.013500	0.012883
RS	52	5.653531	5.825305	1388.374242	0.013293	0.012682
RS	53	6.119842	5.825305	1388.767968	0.013297	0.012694
RS	54	6.623947	6.144157	1311.902843	0.012561	0.011996
RS	55	7.168908	6.144157	1301.660679	0.012463	0.011909
RS	56	7.758037	6.144157	1282.497389	0.012279	0.011739
RS	57	8.394913	6.144157	1254.090351	0.012007	0.011481
RS	58	9.083407	12.352780	623.422378	0.005969	0.005794
RS	59	9.827702	12.352780	638.460558	0.006113	0.005926
RS	60	10.632320	12.352780	650.948756	0.006233	0.006032
RS	61	11.502151	12.352780	660.477925	0.006324	0.006109
RS	62	12.442480	12.352780	666.641711	0.006383	0.006153
RS	63	13.459020	12.352780	8843.445286	0.084673	0.080386
PA	4+25*2+4+6 0.030610151 0.024872120 13.459020102 22.727125861 16.135543301 10.090818906 3.869937740 1.920069569 1.222544612 0.960572948 0.881453852 0.890144501 0.952446931 1.061850257 1.221783051 1.436949838 1.712936715 2.055666432 2.465349835 2.931144071 3.429934187 3.928846818 4.393883316 4.800309815 5.134716364 5.391370955 5.574534956 5.705673709 5.825304899 6.144156913 12.352780030
//
IT	4540
RD	21
LK	-318777.391237
QD	-146.410559 -> -122.010856
RI	0.0014008212
TR	0.029858	0.025083
MT	13.607424
MM	C_pi: 3.681074, n_recomb: 107310.987868
RS	0	0.000000	21.805785	38.207950	0.000356	0.000022
RS	1	0.008123	21.805785	41.300123	0.000385	0.000210
RS	2	0.016907	21.805785	44.641525	0.000416	0.000442
RS	3	0.026404	21.805785	48.252068	0.000450	0.000573
RS	4	0.036672	16.344259	69.574608	0.000648	0.000850
RS	5	0.047775	16.344259	75.184203	0.000701	0.000839
RS	6	0.059779	10.772739	123.234556	0.001148	0.001348
RS	7	0.072759	10.772739	133.101034	0.001240	0.001405
RS	8	0.086793	4.103593	376.926795	0.003512	0.003889
RS	9	0.101967	4.103593	406.061435	0.003784	0.004127
RS	10	0.118373	2.009318	891.119386	0.008304	0.008784
RS	11	0.136113	2.009318	954.918886	0.008899	0.009283
RS	12	0.155293	1.264094	1620.436823	0.015100	0.015469
RS	13	0.176032	1.264094	1722.882737	0.016055	0.016465
RS	14	0.198455	0.983515	2344.774856	0.021850	0.022310
RS	15	0.222700	0.983515	2471.833325	0.023034	0.023681
RS	16	0.248914	0.896229	2849.698785	0.026556	0.027288
RS	17	0.277258	0.896229	2982.560205	0.027794	0.028714
RS	18	0.307905	0.900902	3097.526175	0.028865	0.029801
RS	19	0.341041	0.900902	3224.804763	0.030051	0.031109
RS	20	0.376869	0.960986	3141.937202	0.029279	0.030268
RS	21	0.415607	0.960986	3259.288694	0.030372	0.031431
RS	22	0.457492	1.069093	3036.096350	0.028293	0.029232
RS	23	0.502780	1.069093	3143.052287	0.029289	0.030263
RS	24	0.551746	1.228448	2830.720342	0.026379	0.027207
RS	25	0.604690	1.228448	2928.481731	0.027290	0.028119
RS	26	0.661936	1.443922	2577.886785	0.024023	0.024698
RS	27	0.723831	1.443922	2667.866714	0.024861	0.025504
RS	28	0.790755	1.721485	2316.868599	0.021590	0.022089
RS	29	0.863115	1.721485	2400.136027	0.022366	0.022805
RS	30	0.941353	2.067607	2071.423829	0.019303	0.019619
RS	31	1.025947	2.067607	2148.704738	0.020023	0.020260
RS	32	1.117413	2.483032	1857.087019	0.017306	0.017448
RS	33	1.216309	2.483032	1928.896298	0.017975	0.018027
RS	34	1.323239	2.957107	1683.034984	0.015684	0.015670
RS	35	1.438855	2.957107	1749.812377	0.016306	0.016201
RS	36	1.563863	3.466249	1552.250096	0.014465	0.014317
RS	37	1.699027	3.466249	1614.407689	0.015044	0.014811
RS	38	1.845170	3.976454	1463.250517	0.013636	0.013377
RS	39	2.003185	3.976454	1521.100160	0.014175	0.013841
RS	40	2.174036	4.452204	1411.234290	0.013151	0.012800
RS	41	2.358767	4.452204	1464.836222	0.013650	0.013235
RS	42	2.558504	4.867340	1389.030248	0.012944	0.012514
RS	43	2.774466	4.867340	1438.028930	0.013401	0.012916
RS	44	3.007972	5.207415	1388.952156	0.012943	0.012445
RS	45	3.260447	5.207415	1432.441190	0.013349	0.012807
RS	46	3.533431	5.466259	1403.796075	0.013082	0.012526
RS	47	3.828592	5.466259	1440.207119	0.013421	0.012834
RS	48	4.147729	5.648405	1425.246705	0.013281	0.012683
RS	49	4.492792	5.648405	1452.320479	0.013534	0.012919
RS	50	4.865886	5.776498	1441.241012	0.013431	0.012810
RS	51	5.269287	5.776498	1456.307956	0.013571	0.012948
RS	52	5.705459	5.892956	1435.647944	0.013378	0.012762
RS	53	6.177063	5.892956	1436.474386	0.013386	0.012778
RS	54	6.686978	6.213329	1357.812985	0.012653	0.012083
RS	55	7.238316	6.213329	1347.544177	0.012557	0.011999
RS	56	7.834441	6.213329	1328.016648	0.012375	0.011831
RS	57	8.478992	6.213329	1298.887149	0.012104	0.011575
RS	58	9.175903	12.679160	636.584387	0.005932	0.005755
RS	59	9.929427	12.679160	652.713681	0.006082	0.005894
RS	60	10.744163	12.679160	666.316323	0.006209	0.006008
RS	61	11.625085	12.679160	676.969021	0.006308	0.006093
RS	62	12.577567	12.679160	684.248100	0.006376	0.006147
RS	63	13.607424	12.679160	9236.788007	0.086075	0.081844
PA	4+25*2+4+6 0.029857932 0.025083417 13.607424404 21.805784890 16.344259161 10.772739452 4.103593439 2.009318408 1.264094052 0.983515099 0.896229480 0.900901862 0.960986086 1.069092797 1.228447898 1.443922342 1.721485259 2.067607450 2.483032178 2.957107345 3.466249275 3.976453936 4.452204380 4.867339898 5.207414957 5.466258534 5.648404817 5.776498378 5.892956314 6.213328601 12.679160324
//
IT	4466
RD	22
LK	-318729.973060
QD	-132.993247 -> -111.450219
RI	0.0014516275
TR	0.029160	0.025275
MT	13.752183
MM	C_pi: 3.751000, n_recomb: 110053.741381
RS	0	0.000000	21.011995	40.706701	0.000370	0.000022
RS	1	0.008141	21.011995	44.007797	0.000400	0.000217
RS	2	0.016946	21.011995	47.575447	0.000432	0.000459
RS	3	0.026467	21.011995	51.430979	0.000467	0.000598
RS	4	0.036763	16.496483	70.810701	0.000643	0.000846
RS	5	0.047898	16.496483	76.533177	0.000695	0.000840
RS	6	0.059939	11.452735	119.120798	0.001082	0.001283
RS	7	0.072960	11.452735	128.688689	0.001169	0.001337
RS	8	0.087042	4.338728	366.548057	0.003331	0.003721
RS	9	0.102270	4.338728	395.024330	0.003589	0.003946
RS	10	0.118738	2.098899	877.840168	0.007976	0.008505
RS	11	0.136546	2.098899	941.184352	0.008552	0.008979
RS	12	0.155805	1.305661	1616.161714	0.014685	0.015127
RS	13	0.176631	1.305661	1719.441021	0.015624	0.016086
RS	14	0.199153	1.006355	2363.693605	0.021478	0.021996
RS	15	0.223508	1.006355	2493.362847	0.022656	0.023339
RS	16	0.249847	0.910854	2895.757989	0.026312	0.027079
RS	17	0.278329	0.910854	3032.398566	0.027554	0.028493
RS	18	0.309131	0.911477	3165.055684	0.028759	0.029710
RS	19	0.342440	0.911477	3296.477067	0.029953	0.031016
RS	20	0.378462	0.969327	3222.668470	0.029283	0.030273
RS	21	0.417415	0.969327	3344.035566	0.030385	0.031437
RS	22	0.459541	1.076121	3122.344264	0.028371	0.029300
RS	23	0.505096	1.076121	3232.986025	0.029376	0.030334
RS	24	0.554360	1.234867	2916.105575	0.026497	0.027307
RS	25	0.607634	1.234867	3017.199686	0.027416	0.028223
RS	26	0.665246	1.450591	2657.874512	0.024151	0.024805
RS	27	0.727549	1.450591	2750.887084	0.024996	0.025615
RS	28	0.794923	1.729630	2388.900840	0.021707	0.022183
RS	29	0.867784	1.729630	2474.959412	0.022489	0.022903
RS	30	0.946576	2.079005	2134.539195	0.019395	0.019690
RS	31	1.031782	2.079005	2214.409291	0.020121	0.020336
RS	32	1.123926	2.499989	1911.614460	0.017370	0.017493
RS	33	1.223572	2.499989	1985.832955	0.018044	0.018077
RS	34	1.331331	2.982127	1730.219383	0.015722	0.015691
RS	35	1.447862	2.982127	1799.243159	0.016349	0.016227
RS	36	1.573881	3.501405	1593.819103	0.014482	0.014320
RS	37	1.710160	3.501405	1658.082650	0.015066	0.014819
RS	38	1.857534	4.022691	1501.067489	0.013639	0.013369
RS	39	2.016907	4.022691	1560.910832	0.014183	0.013837
RS	40	2.189255	4.508945	1447.065739	0.013149	0.012787
RS	41	2.375634	4.508945	1502.575197	0.013653	0.013227
RS	42	2.577188	4.932567	1424.433557	0.012943	0.012504
RS	43	2.795151	4.932567	1475.265508	0.013405	0.012912
RS	44	3.030859	5.278071	1425.259033	0.012951	0.012444
RS	45	3.285758	5.278071	1470.491909	0.013362	0.012812
RS	46	3.561409	5.538832	1442.094249	0.013104	0.012540
RS	47	3.859502	5.538832	1480.104550	0.013449	0.012856
RS	48	4.181865	5.719690	1466.260510	0.013323	0.012718
RS	49	4.530472	5.719690	1494.683897	0.013581	0.012961
RS	50	4.907462	5.844462	1485.065061	0.013494	0.012867
RS	51	5.315144	5.844462	1501.084107	0.013640	0.013011
RS	52	5.756017	5.957451	1481.429945	0.013461	0.012839
RS	53	6.232784	5.957451	1482.667212	0.013472	0.012859
RS	54	6.748367	6.278728	1402.385487	0.012743	0.012167
RS	55	7.305927	6.278728	1392.066050	0.012649	0.012086
RS	56	7.908880	6.278728	1372.156518	0.012468	0.011920
RS	57	8.560922	6.278728	1342.293920	0.012197	0.011664
RS	58	9.266050	12.995120	649.017039	0.005897	0.005718
RS	59	10.028586	12.995120	666.192584	0.006053	0.005863
RS	60	10.853204	12.995120	680.866429	0.006187	0.005984
RS	61	11.744958	12.995120	692.602048	0.006293	0.006077
RS	62	12.709314	12.995120	700.959576	0.006369	0.006140
RS	63	13.752183	12.995120	9617.201616	0.087386	0.083208
PA	4+25*2+4+6 0.029159525 0.025274788 13.752183410 21.011995394 16.496482781 11.452734753 4.338727759 2.098898579 1.305660866 1.006355194 0.910853586 0.911477348 0.969327088 1.076120667 1.234866762 1.450591307 1.729629913 2.079004593 2.499989454 2.982127426 3.501405106 4.022690847 4.508945173 4.932567273 5.278071253 5.538832388 5.719690223 5.844461655 5.957450988 6.278728255 12.995119541
//
IT	4407
RD	23
LK	-318688.096656
QD	-121.095901 -> -102.053756
RI	0.0015016983
TR	0.028511	0.025448
MT	13.893197
MM	C_pi: 3.818423, n_recomb: 112673.601422
RS	0	0.000000	20.333784	43.108779	0.000383	0.000023
RS	1	0.008159	20.333784	46.611539	0.000414	0.000223
RS	2	0.016983	20.333784	50.397639	0.000447	0.000474
RS	3	0.026528	20.333784	54.489783	0.000484	0.000621
RS	4	0.036851	16.594456	72.183086	0.000641	0.000844
RS	5	0.048017	16.594456	78.029291	0.000693	0.000842
RS	6	0.060093	12.127250	115.397927	0.001024	0.001224
RS	7	0.073155	12.127250	124.694814	0.001107	0.001275
RS	8	0.087283	4.574554	356.801943	0.003167	0.003569
RS	9	0.102563	4.574554	384.651430	0.003414	0.003782
RS	10	0.119090	2.188571	864.679881	0.007674	0.008245
RS	11	0.136965	2.188571	927.531204	0.008232	0.008697
RS	12	0.156299	1.347154	1610.494069	0.014293	0.014802
RS	13	0.177210	1.347154	1714.453496	0.015216	0.015726
RS	14	0.199827	1.029054	2379.545951	0.021119	0.021693
RS	15	0.224289	1.029054	2511.615278	0.022291	0.023010
RS	16	0.250748	0.925305	2937.830502	0.026074	0.026874
RS	17	0.279365	0.925305	3078.054788	0.027318	0.028276
RS	18	0.310317	0.921858	3228.424915	0.028653	0.029618
RS	19	0.343794	0.921858	3363.827793	0.029855	0.030923
RS	20	0.380002	0.977460	3299.439077	0.029283	0.030275
RS	21	0.419165	0.977460	3424.687120	0.030395	0.031441
RS	22	0.461523	1.082927	3204.991190	0.028445	0.029365
RS	23	0.507337	1.082927	3319.200596	0.029459	0.030401
RS	24	0.556889	1.241035	2998.303983	0.026611	0.027405
RS	25	0.610484	1.241035	3102.622236	0.027536	0.028324
RS	26	0.668452	1.456949	2735.068032	0.024274	0.024909
RS	27	0.731149	1.456949	2831.011411	0.025126	0.025723
RS	28	0.798961	1.737373	2458.444419	0.021819	0.022275
RS	29	0.872306	1.737373	2547.198836	0.022607	0.023000
RS	30	0.951635	2.089862	2195.400587	0.019485	0.019760
RS	31	1.037437	2.089862	2277.771045	0.020216	0.020411
RS	32	1.130239	2.516228	1964.058475	0.017431	0.017537
RS	33	1.230613	2.516228	2040.603256	0.018111	0.018126
RS	34	1.339176	3.006223	1775.444060	0.015757	0.015711
RS	35	1.456597	3.006223	1846.636208	0.016389	0.016252
RS	36	1.583597	3.535418	1633.520047	0.014498	0.014322
RS	37	1.720960	3.535418	1699.815667	0.015086	0.014826
RS	38	1.869530	4.067571	1537.080893	0.013642	0.013360
RS	39	2.030222	4.067571	1598.847980	0.014190	0.013833
RS	40	2.204024	4.564128	1481.134412	0.013145	0.012774
RS	41	2.392006	4.564128	1538.485849	0.013654	0.013219
RS	42	2.595326	4.996019	1458.104921	0.012941	0.012493
RS	43	2.815234	4.996019	1510.710058	0.013408	0.012906
RS	44	3.053085	5.346724	1459.858796	0.012957	0.012442
RS	45	3.310341	5.346724	1506.782343	0.013373	0.012816
RS	46	3.588587	5.609150	1478.717315	0.013124	0.012554
RS	47	3.889534	5.609150	1518.281910	0.013475	0.012875
RS	48	4.215035	5.788452	1505.644813	0.013363	0.012751
RS	49	4.567094	5.788452	1535.381549	0.013627	0.013000
RS	50	4.947876	5.909641	1527.320608	0.013555	0.012922
RS	51	5.359726	5.909641	1544.263307	0.013706	0.013072
RS	52	5.805179	6.018884	1525.721127	0.013541	0.012913
RS	53	6.286975	6.018884	1527.346158	0.013555	0.012937
RS	54	6.808080	6.340472	1445.620135	0.012830	0.012249
RS	55	7.371702	6.340472	1435.224958	0.012738	0.012170
RS	56	7.981309	6.340472	1414.914649	0.012558	0.012005
RS	57	8.640654	6.340472	1384.307464	0.012286	0.011750
RS	58	9.353793	13.300559	660.756948	0.005864	0.005683
RS	59	10.125116	13.300559	678.934121	0.006026	0.005833
RS	60	10.959371	13.300559	694.635697	0.006165	0.005961
RS	61	11.861692	13.300559	707.412854	0.006278	0.006062
RS	62	12.837631	13.300559	716.810593	0.006362	0.006132
RS	63	13.893197	13.300559	9984.261608	0.088612	0.084483
PA	4+25*2+4+6 0.028510719 0.025448276 13.893197010 20.333783956 16.594455505 12.127250299 4.574553727 2.188571199 1.347153840 1.029053889 0.925304575 0.921857962 0.977459694 1.082926624 1.241035349 1.456949375 1.737372683 2.089861822 2.516228075 3.006223033 3.535418198 4.067571194 4.564127910 4.996019199 5.346724306 5.609149596 5.788452444 5.909640654 6.018884346 6.340472093 13.300559398
//
IT	4129
RD	24
LK	-318651.072531
QD	-110.527117 -> -93.676639
RI	0.0015503927
TR	0.027907	0.025606
MT	14.030516
MM	C_pi: 3.883357, n_recomb: 115173.541870
RS	0	0.000000	19.757033	45.395557	0.000394	0.000024
RS	1	0.008176	19.757033	49.091137	0.000426	0.000228
RS	2	0.017020	19.757033	53.086171	0.000461	0.000487
RS	3	0.026587	19.757033	57.404686	0.000498	0.000643
RS	4	0.036936	16.641553	73.689354	0.000640	0.000845
RS	5	0.048132	16.641553	79.670013	0.000692	0.000846
RS	6	0.060242	12.792657	112.033298	0.000973	0.001171
RS	7	0.073343	12.792657	121.084743	0.001051	0.001221
RS	8	0.087515	4.810027	347.681497	0.003019	0.003429
RS	9	0.102846	4.810027	374.937549	0.003255	0.003633
RS	10	0.119429	2.278070	851.739773	0.007395	0.008003
RS	11	0.137369	2.278070	914.071930	0.007936	0.008434
RS	12	0.156776	1.388483	1603.681099	0.013924	0.014493
RS	13	0.177769	1.388483	1708.184208	0.014831	0.015385
RS	14	0.200478	1.051572	2392.640575	0.020774	0.021401
RS	15	0.225044	1.051572	2526.911110	0.021940	0.022692
RS	16	0.251619	0.939558	2976.200479	0.025841	0.026673
RS	17	0.280366	0.939558	3119.817796	0.027088	0.028064
RS	18	0.311463	0.932032	3287.834364	0.028547	0.029528
RS	19	0.345103	0.932032	3427.057888	0.029756	0.030830
RS	20	0.381493	0.985378	3372.378506	0.029281	0.030276
RS	21	0.420858	0.985378	3501.371715	0.030401	0.031443
RS	22	0.463441	1.089507	3284.117812	0.028515	0.029428
RS	23	0.509506	1.089507	3401.775246	0.029536	0.030466
RS	24	0.559338	1.246953	3077.361934	0.026719	0.027500
RS	25	0.613243	1.246953	3184.794468	0.027652	0.028422
RS	26	0.671555	1.463002	2809.490400	0.024394	0.025011
RS	27	0.734634	1.463002	2908.261734	0.025251	0.025828
RS	28	0.802871	1.744719	2525.521530	0.021928	0.022365
RS	29	0.876687	1.744719	2616.875566	0.022721	0.023095
RS	30	0.956537	2.100190	2254.029869	0.019571	0.019828
RS	31	1.042916	2.100190	2338.811054	0.020307	0.020483
RS	32	1.136357	2.531767	2014.441946	0.017490	0.017579
RS	33	1.237437	2.531767	2093.229390	0.018175	0.018174
RS	34	1.346781	3.029422	1818.735110	0.015791	0.015730
RS	35	1.465064	3.029422	1892.017017	0.016428	0.016276
RS	36	1.593019	3.568325	1671.381840	0.014512	0.014324
RS	37	1.731434	3.568325	1739.635091	0.015104	0.014832
RS	38	1.881165	4.111146	1571.319621	0.013643	0.013351
RS	39	2.043138	4.111146	1634.939908	0.014195	0.013828
RS	40	2.218354	4.617805	1513.471873	0.013141	0.012761
RS	41	2.407894	4.617805	1572.599037	0.013654	0.013210
RS	42	2.612931	5.057763	1490.072507	0.012938	0.012482
RS	43	2.834730	5.057763	1544.389873	0.013409	0.012900
RS	44	3.074663	5.413450	1492.776559	0.012961	0.012440
RS	45	3.334212	5.413450	1541.336505	0.013383	0.012819
RS	46	3.614981	5.677300	1513.684449	0.013143	0.012566
RS	47	3.918705	5.677300	1554.757098	0.013499	0.012893
RS	48	4.247260	5.854806	1543.408817	0.013401	0.012783
RS	49	4.602677	5.854806	1574.421424	0.013670	0.013037
RS	50	4.987151	5.972171	1568.008410	0.013614	0.012975
RS	51	5.403058	5.972171	1585.845347	0.013769	0.013130
RS	52	5.852969	6.077410	1568.516046	0.013619	0.012985
RS	53	6.339662	6.077410	1570.505194	0.013636	0.013012
RS	54	6.866146	6.398739	1487.510958	0.012915	0.012329
RS	55	7.435674	6.398739	1477.014455	0.012824	0.012252
RS	56	8.051763	6.398739	1456.284273	0.012644	0.012088
RS	57	8.718223	6.398739	1424.920873	0.012372	0.011832
RS	58	9.439169	13.595558	671.834610	0.005833	0.005649
RS	59	10.219058	13.595558	690.969244	0.005999	0.005805
RS	60	11.062707	13.595558	707.655155	0.006144	0.005939
RS	61	11.975331	13.595558	721.432087	0.006264	0.006046
RS	62	12.962567	13.595558	731.830887	0.006354	0.006124
RS	63	14.030516	13.595558	10337.593201	0.089757	0.085674
PA	4+25*2+4+6 0.027907432 0.025605542 14.030515710 19.757032817 16.641552806 12.792656735 4.810026919 2.278069655 1.388483477 1.051572196 0.939557733 0.932031512 0.985378082 1.089507367 1.246953066 1.463001842 1.744719323 2.100189794 2.531767087 3.029421738 3.568325381 4.111145553 4.617805302 5.057763329 5.413450260 5.677299703 5.854806431 5.972170660 6.077409951 6.398738531 13.595558155
//
IT	4657
RD	25
LK	-318618.300671
QD	-101.121723 -> -86.193850
RI	0.0015970571
TR	0.027346	0.025748
MT	14.164107
MM	C_pi: 3.945827, n_recomb: 117557.185254
RS	0	0.000000	19.272950	47.543534	0.000404	0.000024
RS	1	0.008192	19.272950	51.421097	0.000437	0.000232
RS	2	0.017055	19.272950	55.613390	0.000473	0.000498
RS	3	0.026644	19.272950	60.145701	0.000512	0.000662
RS	4	0.037018	16.640696	75.330814	0.000641	0.000847
RS	5	0.048242	16.640696	81.456806	0.000693	0.000853
RS	6	0.060386	13.445773	108.995211	0.000927	0.001124
RS	7	0.073524	13.445773	117.824722	0.001002	0.001172
RS	8	0.087739	5.044261	339.164339	0.002885	0.003302
RS	9	0.103118	5.044261	365.860582	0.003112	0.003496
RS	10	0.119757	2.367144	839.098053	0.007138	0.007777
RS	11	0.137760	2.367144	900.894105	0.007663	0.008190
RS	12	0.157236	1.429572	1595.933895	0.013576	0.014200
RS	13	0.178309	1.429572	1700.859498	0.014468	0.015062
RS	14	0.201107	1.073874	2403.266516	0.020443	0.021120
RS	15	0.225773	1.073874	2539.551431	0.021603	0.022386
RS	16	0.252460	0.953600	3011.116183	0.025614	0.026477
RS	17	0.281333	0.953600	3157.941231	0.026863	0.027858
RS	18	0.312571	0.941989	3343.485902	0.028441	0.029438
RS	19	0.346368	0.941989	3486.370963	0.029657	0.030739
RS	20	0.382933	0.993078	3441.629539	0.029276	0.030276
RS	21	0.422494	0.993078	3574.232308	0.030404	0.031444
RS	22	0.465296	1.095860	3359.824971	0.028580	0.029489
RS	23	0.511604	1.095860	3480.810582	0.029610	0.030529
RS	24	0.561705	1.252618	3153.349842	0.026824	0.027593
RS	25	0.615911	1.252618	3263.786601	0.027763	0.028517
RS	26	0.674557	1.468754	2881.184647	0.024509	0.025110
RS	27	0.738007	1.468754	2982.681106	0.025372	0.025931
RS	28	0.806655	1.751679	2590.166611	0.022033	0.022454
RS	29	0.880926	1.751679	2684.024162	0.022832	0.023187
RS	30	0.961282	2.110004	2310.459710	0.019654	0.019895
RS	31	1.048220	2.110004	2397.562169	0.020395	0.020554
RS	32	1.142280	2.546626	2062.801280	0.017547	0.017621
RS	33	1.244045	2.546626	2143.747990	0.018236	0.018220
RS	34	1.354147	3.051746	1860.134492	0.015823	0.015749
RS	35	1.473267	3.051746	1935.427804	0.016464	0.016299
RS	36	1.602146	3.600157	1707.447501	0.014524	0.014326
RS	37	1.741583	3.600157	1777.584212	0.015121	0.014838
RS	38	1.892442	4.153446	1603.829891	0.013643	0.013341
RS	39	2.055659	4.153446	1669.233051	0.014199	0.013823
RS	40	2.232246	4.670018	1544.123405	0.013135	0.012747
RS	41	2.423299	4.670018	1604.960129	0.013653	0.013200
RS	42	2.630003	5.117844	1520.380795	0.012933	0.012470
RS	43	2.853639	5.117844	1576.349308	0.013409	0.012893
RS	44	3.095595	5.478293	1524.055808	0.012964	0.012437
RS	45	3.357372	5.478293	1574.197466	0.013391	0.012821
RS	46	3.640593	5.743349	1547.030807	0.013160	0.012577
RS	47	3.947015	5.743349	1589.564692	0.013522	0.012910
RS	48	4.278539	5.918828	1579.581917	0.013437	0.012813
RS	49	4.637220	5.918828	1611.832201	0.013711	0.013072
RS	50	5.025284	6.032133	1607.153330	0.013671	0.013026
RS	51	5.445137	6.032133	1625.854263	0.013830	0.013185
RS	52	5.899384	6.133126	1609.832921	0.013694	0.013054
RS	53	6.390841	6.133126	1612.161884	0.013714	0.013084
RS	54	6.922558	6.453655	1528.071909	0.012999	0.012406
RS	55	7.497833	6.453655	1517.448017	0.012908	0.012330
RS	56	8.120232	6.453655	1496.278438	0.012728	0.012167
RS	57	8.793617	6.453655	1464.146834	0.012455	0.011911
RS	58	9.522165	13.880131	682.285771	0.005804	0.005618
RS	59	10.310394	13.880131	702.334468	0.005974	0.005778
RS	60	11.163193	13.880131	719.961736	0.006124	0.005917
RS	61	12.085851	13.880131	734.696675	0.006250	0.006031
RS	62	13.084092	13.880131	746.056896	0.006346	0.006116
RS	63	14.164107	13.880131	10677.033141	0.090824	0.086786
PA	4+25*2+4+6 0.027346120 0.025748199 14.164107046 19.272949939 16.640695792 13.445773043 5.044260774 2.367143652 1.429572194 1.073874240 0.953600348 0.941989349 0.993078228 1.095860158 1.252618354 1.468753666 1.751679391 2.110003990 2.546626408 3.051745672 3.600157232 4.153445920 4.670017731 5.117844334 5.478293376 5.743348686 5.918828440 6.032132945 6.133125647 6.453654768 13.880130909
//
CC
CC	Brief Description of the file format:
CC	  CC  comments
CC	  MM  useful-messages
CC	  RD  round-of-iterations
CC	  LL  \log[P(sequence)]
CC	  QD  Q-before-opt Q-after-opt
CC	  TR  \theta_0 \rho_0
CC	  RS  k t_k \lambda_k \pi_k \sum_{l\not=k}A_{kl} A_{kk}
CC	  DC  begin end best-k t_k+\Delta_k max-prob
CC
MM	Version: 0.6.5-r67
MM	pattern:4+25*2+4+6, n:63, n_free_lambdas:28
MM	n_iterations:25, skip:1, max_t:5, theta/rho:5
MM	is_decoding:0
MM	n_seqs:19, sum_L:1249780, sum_n:118871
RD	0
LK	0.000000
QD	0.000000 -> 0.000000
RI	inf
TR	0.099946	0.019989
MT	5.000000
MM	C_pi: 1.000000, n_recomb: 24734.838483
RS	0	0.000000	1.000000	157.210907	0.006356	0.000000
RS	1	0.006440	1.000000	166.237524	0.006721	0.000000
RS	2	0.013294	1.000000	175.707949	0.007104	0.000000
RS	3	0.020590	1.000000	185.634146	0.007505	0.000000
RS	4	0.028356	1.000000	196.026964	0.007925	0.000000
RS	5	0.036622	1.000000	206.895875	0.008365	0.000000
RS	6	0.045421	1.000000	218.248679	0.008824	0.000000
RS	7	0.054785	1.000000	230.091186	0.009302	0.000000
RS	8	0.064753	1.000000	242.426847	0.009801	0.000000
RS	9	0.075363	1.000000	255.256368	0.010320	0.000000
RS	10	0.086656	1.000000	268.577270	0.010858	0.000000
RS	11	0.098677	1.000000	282.383422	0.011416	0.000000
RS	12	0.111471	1.000000	296.664534	0.011994	0.000000
RS	13	0.125090	1.000000	311.405612	0.012590	0.000000
RS	14	0.139585	1.000000	326.586381	0.013203	0.000000
RS	15	0.155014	1.000000	342.180671	0.013834	0.000000
RS	16	0.171437	1.000000	358.155789	0.014480	0.000000
RS	17	0.188917	1.000000	374.471855	0.015139	0.000000
RS	18	0.207523	1.000000	391.081146	0.015811	0.000000
RS	19	0.227327	1.000000	407.927422	0.016492	0.000000
RS	20	0.248406	1.000000	424.945285	0.017180	0.000000
RS	21	0.270843	1.000000	442.059555	0.017872	0.000000
RS	22	0.294725	1.000000	459.184711	0.018564	0.000000
RS	23	0.320144	1.000000	476.224404	0.019253	0.000000
RS	24	0.347201	1.000000	493.071075	0.019934	0.000000
RS	25	0.376000	1.000000	509.605716	0.020603	0.000000
RS	26	0.406654	1.000000	525.697806	0.021253	0.000000
RS	27	0.439282	1.000000	541.205456	0.021880	0.000000
RS	28	0.474011	1.000000	555.975822	0.022477	0.000000
RS	29	0.510976	1.000000	569.845814	0.023038	0.000000
RS	30	0.550322	1.000000	582.643159	0.023556	0.000000
RS	31	0.592202	1.000000	594.187865	0.024022	0.000000
RS	32	0.636779	1.000000	604.294124	0.024431	0.000000
RS	33	0.684227	1.000000	612.772690	0.024774	0.000000
RS	34	0.734730	1.000000	619.433777	0.025043	0.000000
RS	35	0.788485	1.000000	624.090475	0.025231	0.000000
RS	36	0.845702	1.000000	626.562700	0.025331	0.000000
RS	37	0.906604	1.000000	626.681653	0.025336	0.000000
RS	38	0.971428	1.000000	624.294730	0.025239	0.000000
RS	39	1.040426	1.000000	619.270827	0.025036	0.000000
RS	40	1.113868	1.000000	611.505900	0.024722	0.000000
RS	41	1.192040	1.000000	600.928644	0.024295	0.000000
RS	42	1.275245	1.000000	587.506088	0.023752	0.000000
RS	43	1.363809	1.000000	571.248867	0.023095	0.000000
RS	44	1.458076	1.000000	552.215901	0.022325	0.000000
RS	45	1.558414	1.000000	530.518175	0.021448	0.000000
RS	46	1.665214	1.000000	506.321290	0.020470	0.000000
RS	47	1.778891	1.000000	479.846460	0.019400	0.000000
RS	48	1.899889	1.000000	451.369651	0.018248	0.000000
RS	49	2.028679	1.000000	421.218582	0.017029	0.000000
RS	50	2.165763	1.000000	389.767413	0.015758	0.000000
RS	51	2.311675	1.000000	357.429027	0.014450	0.000000
RS	52	2.466983	1.000000	324.644945	0.013125	0.000000
RS	53	2.632293	1.000000	291.873105	0.011800	0.000000
RS	54	2.808249	1.000000	259.573876	0.010494	0.000000
RS	55	2.995536	1.000000	228.194887	0.009226	0.000000
RS	56	3.194884	1.000000	198.155404	0.008011	0.000000
RS	57	3.407070	1.000000	169.831151	0.006866	0.000000
RS	58	3.632920	1.000000	143.540507	0.005803	0.000000
RS	59	3.873315	1.000000	119.533076	0.004833	0.000000
RS	60	4.129191	1.000000	97.981491	0.003961	0.000000
RS	61	4.401545	1.000000	78.977174	0.003193	0.000000
RS	62	4.691438	1.000000	62.530477	0.002528	0.000000
RS	63	5.000000	1.000000	174.908199	0.007071	0.000000
PA	4+25*2+4+6 0.099945802 0.019989160 5.000000000 1.000000000 1.000000000 1.000000000 1.000000000 1.000000000 1.000000000 1.000000000 1.000000000 1.000000000 1.000000000 1.000000000 1.000000000 1.000000000 1.000000000 1.000000000 1.000000000 1.000000000 1.000000000 1.000000000 1.000000000 1.000000000 1.000000000 1.000000000 1.000000000 1.000000000 1.000000000 1.000000000 1.000000000
//
IT	5563
RD	1
LK	-330632.821134
QD	-4350.838360 -> -2034.067665
RI	0.0521439153
TR	0.073989	0.015394
MT	7.707586
MM	C_pi: 1.307910, n_recomb: 24912.078232
RS	0	0.000000	1.062529	165.687425	0.006651	0.000122
RS	1	0.007162	1.062529	176.328416	0.007078	0.000957
RS	2	0.014836	1.062529	187.559775	0.007529	0.002088
RS	3	0.023061	1.062529	199.400534	0.008004	0.003685
RS	4	0.031874	0.699623	321.028244	0.012886	0.006037
RS	5	0.041319	0.699623	339.268605	0.013619	0.009001
RS	6	0.051440	0.602492	415.415867	0.016675	0.011921
RS	7	0.062285	0.602492	436.981950	0.017541	0.014439
RS	8	0.073908	0.572635	482.732687	0.019377	0.016769
RS	9	0.086363	0.572635	505.832551	0.020305	0.019094
RS	10	0.099710	0.575441	526.638577	0.021140	0.021298
RS	11	0.114013	0.575441	550.075952	0.022081	0.023200
RS	12	0.129340	0.604118	546.647756	0.021943	0.024712
RS	13	0.145765	0.604118	569.607675	0.022865	0.025813
RS	14	0.163366	0.654096	547.732333	0.021987	0.026511
RS	15	0.182227	0.654096	569.775628	0.022871	0.026848
RS	16	0.202440	0.721225	537.219539	0.021565	0.026879
RS	17	0.224100	0.721225	558.160455	0.022405	0.026659
RS	18	0.247311	0.802246	521.098743	0.020918	0.026236
RS	19	0.272185	0.802246	540.880035	0.021712	0.025651
RS	20	0.298840	0.894685	503.177468	0.020198	0.024938
RS	21	0.327404	0.894685	521.795721	0.020945	0.024133
RS	22	0.358014	0.995700	485.963409	0.019507	0.023276
RS	23	0.390816	0.995700	503.431104	0.020208	0.022404
RS	24	0.425967	1.101733	471.044348	0.018908	0.021551
RS	25	0.463636	1.101733	487.365050	0.019563	0.020736
RS	26	0.504002	1.209540	458.950949	0.018423	0.019971
RS	27	0.547260	1.209540	474.100789	0.019031	0.019260
RS	28	0.593615	1.316435	449.546304	0.018045	0.018604
RS	29	0.643290	1.316435	463.462371	0.018604	0.018003
RS	30	0.696523	1.419980	442.435685	0.017760	0.017458
RS	31	0.753569	1.419980	455.007864	0.018265	0.016965
RS	32	0.814699	1.518103	437.050575	0.017544	0.016523
RS	33	0.880208	1.518103	448.115709	0.017988	0.016128
RS	34	0.950409	1.609404	432.630401	0.017366	0.015777
RS	35	1.025637	1.609404	441.971301	0.017741	0.015464
RS	36	1.106252	1.693119	428.285344	0.017192	0.015185
RS	37	1.192642	1.693119	435.635783	0.017487	0.014937
RS	38	1.285218	1.768947	423.063050	0.016982	0.014715
RS	39	1.384424	1.768947	428.119284	0.017185	0.014515
RS	40	1.490735	1.836807	416.011666	0.016699	0.014333
RS	41	1.604661	1.836807	418.450539	0.016797	0.014165
RS	42	1.726745	1.896747	406.210184	0.016306	0.014005
RS	43	1.857572	1.896747	405.715635	0.016286	0.013851
RS	44	1.997769	1.949040	392.778674	0.015767	0.013695
RS	45	2.148007	1.949040	389.080607	0.015618	0.013534
RS	46	2.309005	1.994270	374.932148	0.015050	0.013360
RS	47	2.481533	1.994270	367.858933	0.014766	0.013169
RS	48	2.666416	2.033362	352.082190	0.014133	0.012955
RS	49	2.864541	2.033362	341.623874	0.013713	0.012714
RS	50	3.076855	2.067619	323.968858	0.013004	0.012441
RS	51	3.304375	2.067619	310.343123	0.012458	0.012131
RS	52	3.548189	2.098969	290.777027	0.011672	0.011780
RS	53	3.809465	2.098969	274.487908	0.011018	0.011387
RS	54	4.089452	2.147849	251.324709	0.010088	0.010948
RS	55	4.389492	2.147849	233.609420	0.009377	0.010465
RS	56	4.711020	2.147849	214.942324	0.008628	0.009939
RS	57	5.055575	2.147849	195.620048	0.007852	0.009375
RS	58	5.424806	2.415716	158.012894	0.006343	0.008778
RS	59	5.820481	2.415716	143.361316	0.005755	0.008156
RS	60	6.244493	2.415716	128.527003	0.005159	0.007520
RS	61	6.698872	2.415716	113.765123	0.004567	0.006880
RS	62	7.185793	2.415716	99.329708	0.003987	0.006249
RS	63	7.707586	2.415716	420.039062	0.016861	0.029708
PA	4+25*2+4+6 0.073989323 0.015393903 7.707586288 1.062529087 0.699622631 0.602491856 0.572635174 0.575441360 0.604118347 0.654096186 0.721225262 0.802246094 0.894685268 0.995699883 1.101732731 1.209540367 1.316434920 1.419980049 1.518103123 1.609403670 1.693119109 1.768946648 1.836806774 1.896746755 1.949040413 1.994270265 2.033362389 2.067619324 2.098968506 2.147849083 2.415716112
//
IT	4679
RD	2
LK	-326909.551329
QD	-2171.962517 -> -1324.505019
RI	0.0311611139
TR	0.063826	0.014837
MT	9.217443
MM	C_pi: 1.627755, n_recomb: 29823.740706
RS	0	0.000000	2.220607	98.871077	0.003315	0.000056
RS	1	0.007463	2.220607	105.886085	0.003550	0.000489
RS	2	0.015483	2.220607	113.369803	0.003801	0.001041
RS	3	0.024101	2.220607	121.349076	0.004069	0.001683
RS	4	0.033363	0.973473	295.358772	0.009903	0.003915
RS	5	0.043316	0.973473	314.077038	0.010531	0.005785
RS	6	0.054011	0.691315	468.797108	0.015719	0.009288
RS	7	0.065505	0.691315	495.213860	0.016605	0.011854
RS	8	0.077856	0.587780	613.443030	0.020569	0.015007
RS	9	0.091130	0.587780	644.029008	0.021595	0.017543
RS	10	0.105394	0.551519	718.728119	0.024099	0.020138
RS	11	0.120722	0.551519	750.508965	0.025165	0.022935
RS	12	0.137194	0.557138	774.255211	0.025961	0.024514
RS	13	0.154896	0.557138	805.176754	0.026998	0.027074
RS	14	0.173919	0.595450	782.460783	0.026236	0.027209
RS	15	0.194361	0.595450	811.571251	0.027212	0.029203
RS	16	0.216329	0.660846	757.937253	0.025414	0.028097
RS	17	0.239936	0.660846	785.020540	0.026322	0.029517
RS	18	0.265306	0.750000	716.194873	0.024014	0.027650
RS	19	0.292568	0.750000	741.325253	0.024857	0.028602
RS	20	0.321865	0.861661	667.836693	0.022393	0.026356
RS	21	0.353349	0.861661	691.157700	0.023175	0.026917
RS	22	0.387182	0.994720	619.608087	0.020776	0.024563
RS	23	0.423540	0.994720	641.260278	0.021502	0.024826
RS	24	0.462611	1.146339	575.869799	0.019309	0.022592
RS	25	0.504598	1.146339	595.972054	0.019983	0.022688
RS	26	0.549719	1.312664	538.546088	0.018058	0.020714
RS	27	0.598207	1.312664	557.193135	0.018683	0.020738
RS	28	0.650314	1.489516	507.878846	0.017029	0.019059
RS	29	0.706309	1.489516	525.137687	0.017608	0.019055
RS	30	0.766484	1.671831	483.515815	0.016212	0.017657
RS	31	0.831149	1.671831	499.416936	0.016746	0.017650
RS	32	0.900640	1.853935	464.810544	0.015585	0.016507
RS	33	0.975317	1.853935	479.336590	0.016072	0.016510
RS	34	1.055567	2.030661	450.816431	0.015116	0.015582
RS	35	1.141806	2.030661	463.892173	0.015554	0.015596
RS	36	1.234481	2.197938	440.407481	0.014767	0.014843
RS	37	1.334073	2.197938	451.893163	0.015152	0.014865
RS	38	1.441096	2.352692	432.424318	0.014499	0.014250
RS	39	1.556107	2.352692	442.112324	0.014824	0.014275
RS	40	1.679701	2.492477	425.751121	0.014276	0.013771
RS	41	1.812519	2.492477	433.365285	0.014531	0.013794
RS	42	1.955249	2.615472	419.273694	0.014058	0.013375
RS	43	2.108631	2.615472	424.474041	0.014233	0.013386
RS	44	2.273460	2.721003	411.771847	0.013807	0.013025
RS	45	2.450589	2.721003	414.173065	0.013887	0.013008
RS	46	2.640938	2.809833	401.902978	0.013476	0.012675
RS	47	2.845492	2.809833	401.113683	0.013449	0.012614
RS	48	3.065312	2.883978	388.301171	0.013020	0.012284
RS	49	3.301537	2.883978	383.986336	0.012875	0.012166
RS	50	3.555392	2.946672	369.707527	0.012396	0.011814
RS	51	3.828191	2.946672	361.676031	0.012127	0.011624
RS	52	4.121349	3.002991	345.097606	0.011571	0.011222
RS	53	4.436386	3.002991	333.417651	0.011180	0.010947
RS	54	4.774933	3.095363	310.597799	0.010414	0.010388
RS	55	5.138746	3.095363	296.289205	0.009935	0.010035
RS	56	5.529710	3.095363	280.137556	0.009393	0.009621
RS	57	5.949851	3.095363	262.347315	0.008797	0.009148
RS	58	6.401347	3.741756	203.845491	0.006835	0.007740
RS	59	6.886538	3.741756	192.190117	0.006444	0.007374
RS	60	7.407939	3.741756	179.439237	0.006017	0.006961
RS	61	7.968251	3.741756	165.784213	0.005559	0.006507
RS	62	8.570379	3.741756	151.449415	0.005078	0.006020
RS	63	9.217443	3.741756	824.988321	0.027662	0.033659
PA	4+25*2+4+6 0.063825684 0.014837222 9.217443356 2.220606916 0.973472512 0.691315185 0.587779826 0.551518784 0.557138227 0.595449501 0.660846197 0.750000209 0.861660678 0.994719923 1.146339428 1.312663945 1.489516302 1.671831178 1.853935025 2.030660832 2.197937613 2.352692158 2.492477369 2.615472132 2.721003362 2.809832500 2.883977814 2.946671699 3.002990872 3.095363125 3.741755837
//
IT	4954
RD	3
LK	-325441.395835
QD	-1505.825883 -> -1052.223371
RI	0.0176004608
TR	0.058163	0.015302
MT	10.050812
MM	C_pi: 1.896254, n_recomb: 35745.901434
RS	0	0.000000	4.938786	54.245648	0.001518	0.000030
RS	1	0.007609	4.938786	58.283523	0.001630	0.000280
RS	2	0.015797	4.938786	62.614633	0.001752	0.000578
RS	3	0.024608	4.938786	67.259117	0.001882	0.000856
RS	4	0.034090	1.516114	234.770782	0.006568	0.002745
RS	5	0.044293	1.516114	250.896536	0.007019	0.003855
RS	6	0.055273	0.897617	451.433343	0.012629	0.007391
RS	7	0.067088	0.897617	479.236798	0.013407	0.009462
RS	8	0.079802	0.682803	666.524049	0.018646	0.013423
RS	9	0.093483	0.682803	702.554895	0.019654	0.015623
RS	10	0.108205	0.595623	846.156177	0.023671	0.019101
RS	11	0.124048	0.595623	885.860391	0.024782	0.021726
RS	12	0.141096	0.572176	962.811891	0.026935	0.024227
RS	13	0.159442	0.572176	1002.310877	0.028040	0.026961
RS	14	0.179183	0.592851	1005.154301	0.028119	0.027730
RS	15	0.200427	0.592851	1042.328756	0.029159	0.030113
RS	16	0.223286	0.647947	987.917865	0.027637	0.029155
RS	17	0.247886	0.647947	1022.217912	0.028597	0.031040
RS	18	0.274357	0.732456	935.238540	0.026164	0.028904
RS	19	0.302842	0.732456	966.810829	0.027047	0.030349
RS	20	0.333495	0.845246	866.022490	0.024227	0.027580
RS	21	0.366481	0.845246	895.165200	0.025042	0.028639
RS	22	0.401976	0.986727	792.740497	0.022177	0.025631
RS	23	0.440172	0.986727	819.718380	0.022932	0.026360
RS	24	0.481274	1.155741	723.820633	0.020249	0.023433
RS	25	0.525505	1.155741	748.830469	0.020949	0.023936
RS	26	0.573100	1.349509	663.579142	0.018564	0.021303
RS	27	0.624317	1.349509	686.771306	0.019213	0.021675
RS	28	0.679432	1.564355	613.176936	0.017154	0.019408
RS	29	0.738740	1.564355	634.674368	0.017755	0.019700
RS	30	0.802561	1.794707	572.517209	0.016016	0.017799
RS	31	0.871238	1.794707	592.414819	0.016573	0.018040
RS	32	0.945141	2.032947	540.949226	0.015133	0.016480
RS	33	1.024668	2.032947	559.302413	0.015647	0.016689
RS	34	1.110245	2.271054	517.295618	0.014471	0.015425
RS	35	1.202335	2.271054	534.105435	0.014942	0.015612
RS	36	1.301432	2.501950	500.070737	0.013990	0.014592
RS	37	1.408069	2.501950	515.270153	0.014415	0.014756
RS	38	1.522820	2.719600	487.785870	0.013646	0.013933
RS	39	1.646303	2.719600	501.228121	0.014022	0.014074
RS	40	1.779182	2.918557	479.099077	0.013403	0.013410
RS	41	1.922171	2.918557	490.546414	0.013723	0.013527
RS	42	2.076042	3.094181	472.723321	0.013225	0.012993
RS	43	2.241620	3.094181	481.837959	0.013480	0.013082
RS	44	2.419797	3.243977	467.181545	0.013070	0.012643
RS	45	2.611533	3.243977	473.529668	0.013247	0.012693
RS	46	2.817857	3.368269	460.727704	0.012889	0.012315
RS	47	3.039882	3.368269	463.807161	0.012975	0.012314
RS	48	3.278800	3.469745	451.455467	0.012630	0.011966
RS	49	3.535898	3.469745	450.752499	0.012610	0.011904
RS	50	3.812559	3.553341	437.399816	0.012236	0.011555
RS	51	4.110272	3.553341	432.485081	0.012099	0.011422
RS	52	4.430638	3.627347	416.616770	0.011655	0.011035
RS	53	4.775381	3.627347	407.297584	0.011394	0.010816
RS	54	5.146357	3.753965	382.653182	0.010705	0.010240
RS	55	5.545560	3.753965	369.883709	0.010348	0.009943
RS	56	5.975140	3.753965	354.632115	0.009921	0.009581
RS	57	6.437406	3.753965	337.034013	0.009429	0.009157
RS	58	6.934848	4.800919	251.907524	0.007047	0.007269
RS	59	7.470140	4.800919	242.440221	0.006782	0.007009
RS	60	8.046164	4.800919	231.352273	0.006472	0.006698
RS	61	8.666018	4.800919	218.759336	0.006120	0.006342
RS	62	9.333038	4.800919	204.823495	0.005730	0.005945
RS	63	10.050812	4.800919	1316.889619	0.036840	0.037528
PA	4+25*2+4+6 0.058163178 0.015302131 10.050812134 4.938786443 1.516113698 0.897617429 0.682803229 0.595623413 0.572176150 0.592850667 0.647946607 0.732456053 0.845245526 0.986726692 1.155741245 1.349508509 1.564354633 1.794707045 2.032946573 2.271053508 2.501949987 2.719600273 2.918556707 3.094181085 3.243976816 3.368269346 3.469744552 3.553341385 3.627347183 3.753964967 4.800918708
//
IT	4648
RD	4
LK	-324610.140112
QD	-1204.741371 -> -892.234721
RI	0.0103593491
TR	0.054284	0.016095
MT	10.542763
MM	C_pi: 2.099492, n_recomb: 41529.303082
RS	0	0.000000	10.177738	30.846370	0.000743	0.000018
RS	1	0.007690	10.177738	33.194542	0.000799	0.000176
RS	2	0.015971	10.177738	35.719489	0.000860	0.000355
RS	3	0.024890	10.177738	38.434204	0.000925	0.000490
RS	4	0.034494	2.326745	180.576364	0.004348	0.002064
RS	5	0.044836	2.326745	193.583903	0.004661	0.002728
RS	6	0.055974	1.171984	410.820156	0.009892	0.006084
RS	7	0.067969	1.171984	437.779489	0.010541	0.007698
RS	8	0.080885	0.805464	676.415388	0.016288	0.012113
RS	9	0.094796	0.805464	715.569322	0.017230	0.013956
RS	10	0.109775	0.657938	923.388157	0.022235	0.018137
RS	11	0.125907	0.657938	969.532145	0.023346	0.020426
RS	12	0.143280	0.602905	1107.310900	0.026663	0.023798
RS	13	0.161988	0.602905	1154.838401	0.027808	0.026387
RS	14	0.182135	0.605070	1197.219041	0.028828	0.027952
RS	15	0.203831	0.605070	1242.395718	0.029916	0.030347
RS	16	0.227196	0.648722	1200.769508	0.028914	0.029858
RS	17	0.252357	0.648722	1242.333756	0.029915	0.031830
RS	18	0.279453	0.726057	1147.626360	0.027634	0.029814
RS	19	0.308633	0.726057	1185.662107	0.028550	0.031383
RS	20	0.340057	0.835028	1064.921628	0.025643	0.028489
RS	21	0.373898	0.835028	1099.874660	0.026484	0.029708
RS	22	0.410341	0.976655	971.409544	0.023391	0.026428
RS	23	0.449586	0.976655	1003.695327	0.024168	0.027339
RS	24	0.491849	1.151042	880.220578	0.021195	0.024067
RS	25	0.537363	1.151042	910.129455	0.021915	0.024750
RS	26	0.586376	1.356591	798.724807	0.019233	0.021753
RS	27	0.639159	1.356591	826.456854	0.019901	0.022292
RS	28	0.696000	1.590704	729.458690	0.017565	0.019682
RS	29	0.757213	1.590704	755.172714	0.018184	0.020124
RS	30	0.823132	1.848383	672.843602	0.016202	0.017917
RS	31	0.894121	1.848383	696.672488	0.016775	0.018289
RS	32	0.970570	2.121381	628.406683	0.015132	0.016469
RS	33	1.052897	2.121381	650.450862	0.015662	0.016792
RS	34	1.141555	2.400021	594.833926	0.014323	0.015318
RS	35	1.237031	2.400021	615.145171	0.014812	0.015603
RS	36	1.339848	2.675185	570.283703	0.013732	0.014418
RS	37	1.450573	2.675185	588.846344	0.014179	0.014668
RS	38	1.569813	2.938601	552.903097	0.013314	0.013716
RS	39	1.698222	2.938601	569.616168	0.013716	0.013930
RS	40	1.836505	3.182192	541.110209	0.013030	0.013170
RS	41	1.985423	3.182192	555.768520	0.013383	0.013350
RS	42	2.145792	3.398481	533.464426	0.012845	0.012748
RS	43	2.318494	3.398481	545.739001	0.013141	0.012890
RS	44	2.504477	3.582795	528.280499	0.012721	0.012412
RS	45	2.704762	3.582795	537.710620	0.012948	0.012509
RS	46	2.920449	3.734544	523.478960	0.012605	0.012116
RS	47	3.152722	3.734544	529.489590	0.012750	0.012158
RS	48	3.402857	3.856612	516.705924	0.012442	0.011814
RS	49	3.672227	3.856612	518.658438	0.012489	0.011794
RS	50	3.962312	3.955225	505.402635	0.012170	0.011462
RS	51	4.274705	3.955225	502.696022	0.012105	0.011370
RS	52	4.611121	4.041549	486.810641	0.011722	0.011005
RS	53	4.973407	4.041549	479.064821	0.011536	0.010825
RS	54	5.363553	4.194732	451.929460	0.010882	0.010245
RS	55	5.783702	4.194732	440.107031	0.010598	0.009985
RS	56	6.236160	4.194732	425.288042	0.010241	0.009660
RS	57	6.723412	4.194732	407.554962	0.009814	0.009268
RS	58	7.248134	5.628790	293.352257	0.007064	0.006997
RS	59	7.813207	5.628790	285.920862	0.006885	0.006804
RS	60	8.421734	5.628790	276.543657	0.006659	0.006562
RS	61	9.077058	5.628790	265.268210	0.006387	0.006273
RS	62	9.782775	5.628790	252.192750	0.006073	0.005941
RS	63	10.542763	5.628790	1822.683921	0.043889	0.041279
PA	4+25*2+4+6 0.054284063 0.016094712 10.542763010 10.177738435 2.326744866 1.171984251 0.805463504 0.657938091 0.602905402 0.605070082 0.648722418 0.726057219 0.835027543 0.976654763 1.151042012 1.356591145 1.590704302 1.848382611 2.121380610 2.400021479 2.675185238 2.938601059 3.182191688 3.398480665 3.582795458 3.734544096 3.856612055 3.955225328 4.041549137 4.194732106 5.628789666
//
IT	4670
RD	5
LK	-324019.305946
QD	-1013.877112 -> -769.496075
RI	0.0064851836
TR	0.051253	0.016981
MT	10.867720
MM	C_pi: 2.256539, n_recomb: 46988.529871
RS	0	0.000000	18.808437	18.973360	0.000404	0.000012
RS	1	0.007741	18.808437	20.434829	0.000435	0.000120
RS	2	0.016082	18.808437	22.008260	0.000468	0.000237
RS	3	0.025069	18.808437	23.702131	0.000504	0.000311
RS	4	0.034751	3.416754	140.336821	0.002987	0.001636
RS	5	0.045182	3.416754	150.736051	0.003208	0.002036
RS	6	0.056422	1.498526	368.234502	0.007837	0.005151
RS	7	0.068531	1.498526	393.467190	0.008374	0.006406
RS	8	0.081578	0.940966	667.267113	0.014201	0.011041
RS	9	0.095634	0.940966	707.942636	0.015066	0.012584
RS	10	0.110779	0.725945	969.924093	0.020642	0.017257
RS	11	0.127097	0.725945	1021.044692	0.021730	0.019228
RS	12	0.144677	0.638198	1218.272645	0.025927	0.023290
RS	13	0.163619	0.638198	1272.956594	0.027091	0.025670
RS	14	0.184027	0.622193	1360.477837	0.028953	0.027956
RS	15	0.206014	0.622193	1413.254120	0.030077	0.030258
RS	16	0.229704	0.654951	1392.132236	0.029627	0.030280
RS	17	0.255228	0.654951	1440.739113	0.030662	0.032220
RS	18	0.282728	0.725258	1345.238508	0.028629	0.030439
RS	19	0.312357	0.725258	1389.540648	0.029572	0.032007
RS	20	0.344279	0.829598	1254.401562	0.026696	0.029141
RS	21	0.378673	0.829598	1294.951892	0.027559	0.030395
RS	22	0.415729	0.968956	1144.693660	0.024361	0.027013
RS	23	0.455654	0.968956	1182.066560	0.025156	0.027990
RS	24	0.498670	1.144181	1034.085563	0.022007	0.024542
RS	25	0.545015	1.144181	1068.681766	0.022743	0.025306
RS	26	0.594949	1.354596	933.253811	0.019861	0.022103
RS	27	0.648748	1.354596	965.330262	0.020544	0.022725
RS	28	0.706712	1.598669	846.351364	0.018012	0.019905
RS	29	0.769163	1.598669	876.099198	0.018645	0.020427
RS	30	0.836449	1.872303	774.501136	0.016483	0.018024
RS	31	0.908943	1.872303	802.080678	0.017070	0.018469
RS	32	0.987050	2.167305	717.561589	0.015271	0.016478
RS	33	1.071204	2.167305	743.104429	0.015815	0.016866
RS	34	1.161872	2.473089	674.204686	0.014348	0.015252
RS	35	1.259559	2.473089	697.799165	0.014850	0.015597
RS	36	1.364808	2.779225	642.279001	0.013669	0.014300
RS	37	1.478206	2.779225	663.948190	0.014130	0.014605
RS	38	1.600382	3.075905	619.567771	0.013186	0.013567
RS	39	1.732016	3.075905	639.246535	0.013604	0.013832
RS	40	1.873840	3.353015	604.246617	0.012859	0.013007
RS	41	2.026644	3.353015	621.756443	0.013232	0.013231
RS	42	2.191277	3.600550	594.742960	0.012657	0.012586
RS	43	2.368655	3.600550	609.763497	0.012977	0.012768
RS	44	2.559764	3.811610	589.205086	0.012539	0.012266
RS	45	2.765669	3.811610	601.255338	0.012796	0.012401
RS	46	2.987513	3.984429	585.263480	0.012455	0.012002
RS	47	3.226531	3.984429	593.709673	0.012635	0.012081
RS	48	3.484053	4.121803	580.159803	0.012347	0.011746
RS	49	3.761510	4.121803	584.260533	0.012434	0.011762
RS	50	4.060447	4.230958	570.787602	0.012147	0.011449
RS	51	4.382525	4.230958	569.799776	0.012126	0.011391
RS	52	4.729538	4.325651	553.610054	0.011782	0.011047
RS	53	5.103414	4.325651	547.002599	0.011641	0.010899
RS	54	5.506233	4.499441	517.109139	0.011005	0.010316
RS	55	5.940237	4.499441	505.894777	0.010766	0.010086
RS	56	6.407838	4.499441	491.235588	0.010454	0.009788
RS	57	6.911639	4.499441	473.171945	0.010070	0.009422
RS	58	7.454441	6.300014	328.636759	0.006994	0.006813
RS	59	8.039264	6.300014	323.104232	0.006876	0.006671
RS	60	8.669361	6.300014	315.414810	0.006713	0.006481
RS	61	9.348237	6.300014	305.558305	0.006503	0.006246
RS	62	10.079667	6.300014	293.575312	0.006248	0.005966
RS	63	10.867720	6.300014	2318.373347	0.049339	0.044899
PA	4+25*2+4+6 0.051253047 0.016980770 10.867720000 18.808436868 3.416754148 1.498525582 0.940965907 0.725944570 0.638197967 0.622192583 0.654951187 0.725258164 0.829598067 0.968956189 1.144181267 1.354596189 1.598668625 1.872303197 2.167305121 2.473089226 2.779225435 3.075905193 3.353014591 3.600550018 3.811609644 3.984428780 4.121803419 4.230958294 4.325651183 4.499441204 6.300014107
//
IT	5190
RD	6
LK	-323550.890070
QD	-868.820224 -> -667.061562
RI	0.0042999877
TR	0.048688	0.017864
MT	11.112721
MM	C_pi: 2.386301, n_recomb: 52166.057982
RS	0	0.000000	31.117151	12.768097	0.000245	0.000008
RS	1	0.007779	31.117151	13.758777	0.000264	0.000087
RS	2	0.016164	31.117151	14.826107	0.000284	0.000170
RS	3	0.025200	31.117151	15.975984	0.000306	0.000216
RS	4	0.034940	4.779145	111.981611	0.002147	0.001350
RS	5	0.045437	4.779145	120.429556	0.002309	0.001591
RS	6	0.056751	1.868939	330.475030	0.006335	0.004457
RS	7	0.068945	1.868939	353.817391	0.006783	0.005438
RS	8	0.082088	1.083676	651.177652	0.012483	0.010147
RS	9	0.096253	1.083676	692.459729	0.013274	0.011452
RS	10	0.111520	0.795783	998.966452	0.019150	0.016455
RS	11	0.127974	0.795783	1053.960071	0.020204	0.018157
RS	12	0.145709	0.674867	1306.239187	0.025040	0.022746
RS	13	0.164823	0.674867	1367.281909	0.026210	0.024923
RS	14	0.185425	0.641293	1501.397333	0.028781	0.027818
RS	15	0.207628	0.641293	1561.355607	0.029930	0.030007
RS	16	0.231560	0.663993	1564.912058	0.029999	0.030502
RS	17	0.257352	0.663993	1620.342257	0.031061	0.032382
RS	18	0.285152	0.728027	1528.411838	0.029299	0.030858
RS	19	0.315113	0.728027	1578.818715	0.030265	0.032391
RS	20	0.347406	0.828141	1433.107540	0.027472	0.029609
RS	21	0.382211	0.828141	1479.096334	0.028354	0.030853
RS	22	0.419723	0.964900	1310.280315	0.025117	0.027447
RS	23	0.460154	0.964900	1352.574950	0.025928	0.028443
RS	24	0.503729	1.139530	1182.674627	0.022671	0.024906
RS	25	0.550695	1.139530	1221.794038	0.023421	0.025707
RS	26	0.601314	1.352020	1064.299880	0.020402	0.022381
RS	27	0.655871	1.352020	1100.565780	0.021097	0.023047
RS	28	0.714672	1.601757	961.018333	0.018422	0.020092
RS	29	0.778047	1.601757	994.656592	0.019067	0.020659
RS	30	0.846352	1.885608	874.748501	0.016769	0.018124
RS	31	0.919971	1.885608	905.944084	0.017367	0.018612
RS	32	0.999317	2.195690	805.813053	0.015447	0.016501
RS	33	1.084836	2.195690	834.722299	0.016001	0.016930
RS	34	1.177007	2.520935	752.970068	0.014434	0.015215
RS	35	1.276348	2.520935	779.710291	0.014947	0.015599
RS	36	1.383418	2.850012	713.824647	0.013684	0.014222
RS	37	1.498816	2.850012	738.450349	0.014156	0.014564
RS	38	1.623192	3.172050	685.806843	0.013147	0.013464
RS	39	1.757243	3.172050	708.282517	0.013577	0.013764
RS	40	1.901722	3.475358	666.857645	0.012783	0.012893
RS	41	2.057441	3.475358	687.027081	0.013170	0.013151
RS	42	2.225273	3.747728	655.293737	0.012562	0.012474
RS	43	2.406162	3.747728	672.843499	0.012898	0.012688
RS	44	2.601122	3.980110	649.128777	0.012444	0.012171
RS	45	2.811249	3.980110	663.559040	0.012720	0.012337
RS	46	3.037721	4.169443	645.735817	0.012378	0.011938
RS	47	3.281812	4.169443	656.358647	0.012582	0.012049
RS	48	3.544891	4.318298	641.970818	0.012306	0.011725
RS	49	3.828436	4.318298	647.949964	0.012421	0.011772
RS	50	4.134038	4.434764	634.190253	0.012157	0.011478
RS	51	4.463414	4.434764	634.652209	0.012166	0.011448
RS	52	4.818413	4.534994	618.080336	0.011848	0.011125
RS	53	5.201027	4.534994	612.359291	0.011739	0.011003
RS	54	5.613407	4.725068	579.602415	0.011111	0.010418
RS	55	6.057866	4.725068	568.784546	0.010903	0.010212
RS	56	6.536901	4.725068	554.105526	0.010622	0.009937
RS	57	7.053201	4.725068	535.570489	0.010267	0.009592
RS	58	7.609665	6.874827	359.725886	0.006896	0.006675
RS	59	8.209418	6.874827	355.973131	0.006824	0.006574
RS	60	8.855828	6.874827	349.917886	0.006708	0.006428
RS	61	9.552522	6.874827	341.500598	0.006546	0.006237
RS	62	10.303415	6.874827	330.710756	0.006340	0.006001
RS	63	11.112721	6.874827	2804.463234	0.053760	0.048379
PA	4+25*2+4+6 0.048687797 0.017864419 11.112720871 31.117150877 4.779145177 1.868938973 1.083676353 0.795783026 0.674867497 0.641293134 0.663993043 0.728027398 0.828141134 0.964899528 1.139529787 1.352020253 1.601756721 1.885608353 2.195689903 2.520935376 2.850011695 3.172049964 3.475357977 3.747727929 3.980109838 4.169443350 4.318298169 4.434763935 4.534993813 4.725067696 6.874827324
//
IT	4374
RD	7
LK	-323161.997145
QD	-750.506163 -> -580.032455
RI	0.0030072282
TR	0.046418	0.018704
MT	11.320398
MM	C_pi: 2.500950, n_recomb: 57125.431658
RS	0	0.000000	46.502688	9.375115	0.000164	0.000006
RS	1	0.007811	46.502688	10.106374	0.000177	0.000067
RS	2	0.016231	46.502688	10.894587	0.000191	0.000131
RS	3	0.025310	46.502688	11.744177	0.000206	0.000162
RS	4	0.035097	6.384115	92.150621	0.001613	0.001149
RS	5	0.045649	6.384115	99.187863	0.001736	0.001291
RS	6	0.057025	2.277841	298.668764	0.005228	0.003919
RS	7	0.069290	2.277841	320.238473	0.005606	0.004693
RS	8	0.082513	1.231336	633.235030	0.011085	0.009384
RS	9	0.096768	1.231336	674.625524	0.011810	0.010503
RS	10	0.112137	0.866299	1017.743469	0.017816	0.015718
RS	11	0.128706	0.866299	1075.820737	0.018833	0.017202
RS	12	0.146569	0.711989	1378.241067	0.024127	0.022185
RS	13	0.165828	0.711989	1444.987315	0.025295	0.024183
RS	14	0.186591	0.661373	1625.412945	0.028453	0.027586
RS	15	0.208976	0.661373	1692.193071	0.029622	0.029668
RS	16	0.233108	0.674726	1722.811782	0.030158	0.030588
RS	17	0.259126	0.674726	1784.894638	0.031245	0.032408
RS	18	0.287176	0.733230	1699.399251	0.029749	0.031134
RS	19	0.317417	0.733230	1755.811510	0.030736	0.032627
RS	20	0.350020	0.829748	1602.188991	0.028047	0.029949
RS	21	0.385170	0.829748	1653.531398	0.028946	0.031172
RS	22	0.423065	0.964209	1468.536487	0.025707	0.027778
RS	23	0.463919	0.964209	1515.664191	0.026532	0.028775
RS	24	0.507965	1.137979	1325.866654	0.023210	0.025195
RS	25	0.555451	1.137979	1369.416994	0.023972	0.026013
RS	26	0.606646	1.351530	1191.454469	0.020857	0.022611
RS	27	0.661839	1.351530	1231.819444	0.021563	0.023302
RS	28	0.721344	1.605030	1072.889002	0.018781	0.020256
RS	29	0.785496	1.605030	1110.333107	0.019437	0.020850
RS	30	0.854659	1.896261	972.944510	0.017032	0.018219
RS	31	0.929224	1.896261	1007.677898	0.017640	0.018734
RS	32	1.009613	2.217780	892.488770	0.015623	0.016535
RS	33	1.096280	2.217780	924.690236	0.016187	0.016990
RS	34	1.189718	2.558233	830.468086	0.014538	0.015199
RS	35	1.290453	2.558233	860.280212	0.015059	0.015609
RS	36	1.399056	2.905632	784.298745	0.013729	0.014172
RS	37	1.516142	2.905632	811.803647	0.014211	0.014540
RS	38	1.642373	3.248289	751.085900	0.013148	0.013393
RS	39	1.778463	3.248289	776.274248	0.013589	0.013719
RS	40	1.925183	3.573248	728.541178	0.012753	0.012812
RS	41	2.083363	3.573248	751.276495	0.013151	0.013096
RS	42	2.253897	3.866349	714.888717	0.012514	0.012396
RS	43	2.437751	3.866349	734.863225	0.012864	0.012636
RS	44	2.635966	4.116490	708.034340	0.012394	0.012108
RS	45	2.849662	4.116490	724.729542	0.012687	0.012300
RS	46	3.080050	4.319266	705.118613	0.012343	0.011904
RS	47	3.328432	4.319266	717.793558	0.012565	0.012042
RS	48	3.596214	4.476954	702.621572	0.012300	0.011731
RS	49	3.884912	4.476954	710.347025	0.012435	0.011804
RS	50	4.196159	4.598472	696.355378	0.012190	0.011529
RS	51	4.531716	4.598472	698.130487	0.012221	0.011524
RS	52	4.893483	4.702273	681.209863	0.011925	0.011220
RS	53	5.283505	4.702273	676.239861	0.011838	0.011120
RS	54	5.703991	4.905603	640.599225	0.011214	0.010534
RS	55	6.157320	4.905603	630.055958	0.011029	0.010348
RS	56	6.646057	4.905603	615.249642	0.010770	0.010092
RS	57	7.172966	4.905603	596.154001	0.010436	0.009764
RS	58	7.741031	7.392431	388.071350	0.006793	0.006563
RS	59	8.353466	7.392431	386.014069	0.006757	0.006497
RS	60	9.013735	7.392431	381.548788	0.006679	0.006388
RS	61	9.725576	7.392431	374.572686	0.006557	0.006234
RS	62	10.493016	7.392431	365.029310	0.006390	0.006036
RS	63	11.320398	7.392431	3286.731472	0.057535	0.051711
PA	4+25*2+4+6 0.046417786 0.018703875 11.320397642 46.502687731 6.384115118 2.277840668 1.231336062 0.866298636 0.711989277 0.661372686 0.674726028 0.733230490 0.829747541 0.964209378 1.137979008 1.351530286 1.605030270 1.896261223 2.217780272 2.558233380 2.905632498 3.248288600 3.573247589 3.866349128 4.116490364 4.319266020 4.476953752 4.598472472 4.702272571 4.905603119 7.392430782
//
IT	5063
RD	8
LK	-322832.622645
QD	-651.521101 -> -505.883572
RI	0.0022140496
TR	0.044362	0.019482
MT	11.511270
MM	C_pi: 2.607342, n_recomb: 61911.513048
RS	0	0.000000	63.583914	7.443589	0.000120	0.000005
RS	1	0.007839	63.583914	8.026701	0.000130	0.000054
RS	2	0.016293	63.583914	8.655459	0.000140	0.000107
RS	3	0.025409	63.583914	9.333431	0.000151	0.000130
RS	4	0.035239	8.183675	78.152780	0.001262	0.001002
RS	5	0.045841	8.183675	84.174828	0.001360	0.001082
RS	6	0.057273	2.721719	272.161543	0.004396	0.003491
RS	7	0.069602	2.721719	292.154448	0.004719	0.004105
RS	8	0.082897	1.383197	615.312911	0.009939	0.008719
RS	9	0.097234	1.383197	656.533849	0.010604	0.009691
RS	10	0.112696	0.937333	1029.922212	0.016635	0.015033
RS	11	0.129369	0.937333	1090.501896	0.017614	0.016341
RS	12	0.147349	0.749403	1438.406914	0.023233	0.021621
RS	13	0.166739	0.749403	1510.314913	0.024395	0.023464
RS	14	0.187649	0.682091	1736.106014	0.028042	0.027291
RS	15	0.210197	0.682091	1809.399427	0.029226	0.029279
RS	16	0.234514	0.686599	1868.635899	0.030182	0.030579
RS	17	0.260736	0.686599	1937.238738	0.031290	0.032347
RS	18	0.289014	0.740136	1860.306341	0.030048	0.031310
RS	19	0.319509	0.740136	1922.666312	0.031055	0.032769
RS	20	0.352395	0.833612	1763.122810	0.028478	0.030202
RS	21	0.387858	0.833612	1819.781526	0.029393	0.031403
RS	22	0.426101	0.966192	1620.419472	0.026173	0.028038
RS	23	0.467342	0.966192	1672.341663	0.027012	0.029032
RS	24	0.511816	1.139219	1464.225987	0.023650	0.025432
RS	25	0.559776	1.139219	1512.163313	0.024425	0.026259
RS	26	0.611496	1.353527	1315.007605	0.021240	0.022808
RS	27	0.667270	1.353527	1359.425476	0.021958	0.023514
RS	28	0.727417	1.609961	1182.065472	0.019093	0.020402
RS	29	0.792278	1.609961	1223.270750	0.019758	0.021015
RS	30	0.862224	1.907166	1069.059707	0.017268	0.018312
RS	31	0.937652	1.907166	1107.289592	0.017885	0.018846
RS	32	1.018994	2.238186	977.477132	0.015788	0.016576
RS	33	1.106712	2.238186	1012.932532	0.016361	0.017050
RS	34	1.201306	2.591489	906.535590	0.014642	0.015199
RS	35	1.303316	2.591489	939.382802	0.015173	0.015627
RS	36	1.413322	2.954555	853.518527	0.013786	0.014140
RS	37	1.531951	2.954555	883.865499	0.014276	0.014528
RS	38	1.659880	3.315015	815.230448	0.013168	0.013342
RS	39	1.797837	3.315015	843.092407	0.013618	0.013688
RS	40	1.946608	3.658837	789.163473	0.012747	0.012753
RS	41	2.107042	3.658837	814.422496	0.013155	0.013058
RS	42	2.280052	3.970086	773.462760	0.012493	0.012339
RS	43	2.466625	3.970086	795.816297	0.012854	0.012600
RS	44	2.667822	4.235675	765.950705	0.012372	0.012066
RS	45	2.884792	4.235675	784.861738	0.012677	0.012281
RS	46	3.118770	4.449840	763.554434	0.012333	0.011888
RS	47	3.371090	4.449840	778.229122	0.012570	0.012049
RS	48	3.643189	4.614538	762.383386	0.012314	0.011752
RS	49	3.936617	4.614538	771.799001	0.012466	0.011848
RS	50	4.253048	4.739543	757.688771	0.012238	0.011593
RS	51	4.594283	4.739543	760.716420	0.012287	0.011609
RS	52	4.962269	4.845542	743.538855	0.012010	0.011323
RS	53	5.359100	4.845542	739.255171	0.011941	0.011242
RS	54	5.787039	5.060007	700.758462	0.011319	0.010655
RS	55	6.248524	5.060007	690.426701	0.011152	0.010487
RS	56	6.746185	5.060007	675.436210	0.010910	0.010247
RS	57	7.282858	5.060007	655.731252	0.010591	0.009933
RS	58	7.861601	7.876066	414.520181	0.006695	0.006467
RS	59	8.485711	7.876066	414.103204	0.006689	0.006431
RS	60	9.158745	7.876066	411.199754	0.006642	0.006353
RS	61	9.884539	7.876066	405.668189	0.006552	0.006232
RS	62	10.667227	7.876066	397.410052	0.006419	0.006068
RS	63	11.511270	7.876066	3769.759898	0.060889	0.054890
PA	4+25*2+4+6 0.044362027 0.019481943 11.511270436 63.583913680 8.183674950 2.721719123 1.383196882 0.937333280 0.749402502 0.682091041 0.686599477 0.740136413 0.833612293 0.966191910 1.139219462 1.353526983 1.609960578 1.907166195 2.238186179 2.591489223 2.954554982 3.315015414 3.658836597 3.970086108 4.235675420 4.449839687 4.614538053 4.739543469 4.845542472 5.060007307 7.876066308
//
IT	4489
RD	9
LK	-322550.915340
QD	-567.827599 -> -442.634705
RI	0.0017141358
TR	0.042479	0.020193
MT	11.694913
MM	C_pi: 2.709050, n_recomb: 66548.937929
RS	0	0.000000	80.624858	6.319685	0.000095	0.000004
RS	1	0.007866	80.624858	6.816654	0.000102	0.000047
RS	2	0.016350	80.624858	7.352694	0.000110	0.000092
RS	3	0.025502	80.624858	7.930873	0.000119	0.000111
RS	4	0.035374	10.116270	68.146472	0.001024	0.000892
RS	5	0.046023	10.116270	73.434614	0.001103	0.000933
RS	6	0.057509	3.198033	249.969515	0.003756	0.003140
RS	7	0.069898	3.198033	268.583232	0.004036	0.003631
RS	8	0.083262	1.539223	597.950936	0.008985	0.008131
RS	9	0.097677	1.539223	638.834341	0.009599	0.008986
RS	10	0.113226	1.009071	1037.344742	0.015588	0.014393
RS	11	0.129998	1.009071	1099.972541	0.016529	0.015559
RS	12	0.148090	0.787175	1489.112241	0.022376	0.021059
RS	13	0.167604	0.787175	1565.713428	0.023527	0.022769
RS	14	0.188653	0.703325	1835.677784	0.027584	0.026953
RS	15	0.211358	0.703325	1915.205052	0.028779	0.028859
RS	16	0.235849	0.699295	2004.221822	0.030117	0.030503
RS	17	0.262267	0.699295	2079.229028	0.031244	0.032229
RS	18	0.290762	0.748240	2012.644840	0.030243	0.031417
RS	19	0.321499	0.748240	2080.912141	0.031269	0.032850
RS	20	0.354654	0.839085	1917.093748	0.028807	0.030393
RS	21	0.390416	0.839085	1979.051375	0.029738	0.031578
RS	22	0.428992	0.970143	1766.790154	0.026549	0.028251
RS	23	0.470602	0.970143	1823.490260	0.027401	0.029241
RS	24	0.515484	1.142631	1598.335950	0.024017	0.025634
RS	25	0.563898	1.142631	1650.638465	0.024803	0.026468
RS	26	0.616119	1.357651	1435.324533	0.021568	0.022984
RS	27	0.672448	1.357651	1483.769795	0.022296	0.023701
RS	28	0.733208	1.616658	1288.747093	0.019365	0.020539
RS	29	0.798747	1.616658	1333.687509	0.020041	0.021164
RS	30	0.869441	1.919108	1163.178410	0.017479	0.018403
RS	31	0.945696	1.919108	1204.880321	0.018105	0.018951
RS	32	1.027949	2.258551	1060.781638	0.015940	0.016624
RS	33	1.116672	2.258551	1099.468540	0.016521	0.017111
RS	34	1.212374	2.623361	981.113338	0.014743	0.015209
RS	35	1.315603	2.623361	1016.974794	0.015282	0.015651
RS	36	1.426953	3.000525	921.387959	0.013845	0.014123
RS	37	1.547061	3.000525	954.557049	0.014344	0.014525
RS	38	1.676616	3.377094	878.124998	0.013195	0.013307
RS	39	1.816363	3.377094	908.640982	0.013654	0.013669
RS	40	1.967101	3.738034	848.613553	0.012752	0.012710
RS	41	2.129697	3.738034	876.376786	0.013169	0.013032
RS	42	2.305082	4.065763	830.929453	0.012486	0.012298
RS	43	2.494262	4.065763	855.642820	0.012857	0.012577
RS	44	2.698324	4.345276	822.827245	0.012364	0.012037
RS	45	2.918436	4.345276	843.935761	0.012681	0.012271
RS	46	3.155862	4.569427	821.040566	0.012337	0.011884
RS	47	3.411964	4.569427	837.697546	0.012588	0.012065
RS	48	3.688210	4.739863	821.309331	0.012341	0.011782
RS	49	3.986186	4.739863	832.397439	0.012508	0.011898
RS	50	4.307600	4.867234	818.308707	0.012296	0.011661
RS	51	4.654296	4.867234	822.568653	0.012360	0.011697
RS	52	5.028263	4.974448	805.254832	0.012100	0.011429
RS	53	5.431645	4.974448	801.632482	0.012046	0.011365
RS	54	5.866757	5.198512	760.337351	0.011425	0.010777
RS	55	6.336094	5.198512	750.189304	0.011273	0.010624
RS	56	6.842349	5.198512	734.989734	0.011044	0.010398
RS	57	7.388425	5.198512	714.654345	0.010739	0.010096
RS	58	7.977455	8.338753	439.512783	0.006604	0.006381
RS	59	8.612817	8.338753	440.698737	0.006622	0.006371
RS	60	9.298155	8.338753	439.339863	0.006602	0.006321
RS	61	10.037402	8.338753	435.259126	0.006540	0.006229
RS	62	10.834797	8.338753	428.319177	0.006436	0.006095
RS	63	11.694913	8.338753	4255.692784	0.063948	0.057915
PA	4+25*2+4+6 0.042479147 0.020193428 11.694913214 80.624857758 10.116270492 3.198033467 1.539222647 1.009070841 0.787175082 0.703325156 0.699294589 0.748239560 0.839085434 0.970143358 1.142630897 1.357650843 1.616657897 1.919108310 2.258551450 2.623361180 3.000525483 3.377093550 3.738034113 4.065762603 4.345275929 4.569427091 4.739863079 4.867234059 4.974448358 5.198512253 8.338753075
//
IT	4992
RD	10
LK	-322308.601887
QD	-496.634012 -> -388.574686
RI	0.0013932038
TR	0.040745	0.020839
MT	11.875583
MM	C_pi: 2.807846, n_recomb: 71049.270131
RS	0	0.000000	95.957656	5.677249	0.000080	0.000004
RS	1	0.007892	95.957656	6.125292	0.000086	0.000042
RS	2	0.016407	95.957656	6.608693	0.000093	0.000083
RS	3	0.025593	95.957656	7.130244	0.000100	0.000100
RS	4	0.035505	12.114854	60.909806	0.000857	0.000809
RS	5	0.046199	12.114854	65.664077	0.000924	0.000824
RS	6	0.057737	3.704924	231.192404	0.003254	0.002848
RS	7	0.070185	3.704924	248.601727	0.003499	0.003243
RS	8	0.083616	1.699647	581.218191	0.008180	0.007606
RS	9	0.098107	1.699647	621.652283	0.008750	0.008366
RS	10	0.113741	1.081781	1040.994597	0.014652	0.013791
RS	11	0.130610	1.081781	1105.294651	0.015557	0.014841
RS	12	0.148809	0.825434	1531.777308	0.021559	0.020503
RS	13	0.168445	0.825434	1612.647647	0.022698	0.022097
RS	14	0.189630	0.725040	1925.463304	0.027100	0.026586
RS	15	0.212487	0.725040	2010.956244	0.028304	0.028421
RS	16	0.237149	0.712614	2130.716209	0.029989	0.030379
RS	17	0.263756	0.712614	2212.013994	0.031134	0.032071
RS	18	0.292463	0.757193	2157.395060	0.030365	0.031474
RS	19	0.323436	0.757193	2231.530867	0.031408	0.032888
RS	20	0.356853	0.845688	2064.911976	0.029063	0.030542
RS	21	0.392908	0.845688	2132.154109	0.030010	0.031715
RS	22	0.431807	0.975495	1908.264970	0.026858	0.028431
RS	23	0.473777	0.975495	1969.731159	0.027723	0.029417
RS	24	0.519059	1.147626	1728.631688	0.024330	0.025813
RS	25	0.567915	1.147626	1785.283272	0.025127	0.026652
RS	26	0.620626	1.363392	1552.685927	0.021854	0.023144
RS	27	0.677497	1.363392	1605.138726	0.022592	0.023871
RS	28	0.738856	1.624798	1393.099616	0.019608	0.020668
RS	29	0.805058	1.624798	1441.754116	0.020292	0.021305
RS	30	0.876484	1.932082	1255.376072	0.017669	0.018494
RS	31	0.953547	1.932082	1300.529789	0.018305	0.019054
RS	32	1.036692	2.279309	1142.409956	0.016079	0.016676
RS	33	1.126398	2.279309	1184.309724	0.016669	0.017175
RS	34	1.223185	2.654794	1054.166689	0.014837	0.015227
RS	35	1.327609	2.654794	1093.025284	0.015384	0.015681
RS	36	1.440274	3.045094	987.833774	0.013904	0.014115
RS	37	1.561831	3.045094	1023.809312	0.014410	0.014530
RS	38	1.692981	3.436695	939.675209	0.013226	0.013283
RS	39	1.834482	3.436695	972.831012	0.013692	0.013659
RS	40	1.987149	3.813616	906.789468	0.012763	0.012678
RS	41	2.151865	3.813616	937.044429	0.013189	0.013014
RS	42	2.329579	4.156718	887.186571	0.012487	0.012268
RS	43	2.521319	4.156718	914.249730	0.012868	0.012563
RS	44	2.728191	4.449101	878.573000	0.012366	0.012019
RS	45	2.951389	4.449101	901.872255	0.012694	0.012269
RS	46	3.192202	4.682243	877.501320	0.012351	0.011888
RS	47	3.452019	4.682243	896.137445	0.012613	0.012087
RS	48	3.732341	4.857485	879.344033	0.012377	0.011817
RS	49	4.034785	4.857485	892.103936	0.012556	0.011951
RS	50	4.361098	4.986388	878.185364	0.012360	0.011733
RS	51	4.713164	4.986388	883.676541	0.012438	0.011785
RS	52	5.093014	5.094083	866.359061	0.012194	0.011534
RS	53	5.502841	5.094083	863.393361	0.012152	0.011485
RS	54	5.945012	5.326562	819.379670	0.011533	0.010898
RS	55	6.422078	5.326562	809.406398	0.011392	0.010757
RS	56	6.936794	5.326562	793.990639	0.011175	0.010543
RS	57	7.492130	5.326562	773.019897	0.010880	0.010252
RS	58	8.091293	8.787475	463.272860	0.006520	0.006303
RS	59	8.737742	8.787475	466.032656	0.006559	0.006316
RS	60	9.435208	8.787475	466.205320	0.006562	0.006290
RS	61	10.187717	8.787475	463.581244	0.006525	0.006224
RS	62	10.999613	8.787475	457.986797	0.006446	0.006116
RS	63	11.875583	8.787475	4744.785909	0.066782	0.060786
PA	4+25*2+4+6 0.040745450 0.020838974 11.875582902 95.957656189 12.114853677 3.704923918 1.699646904 1.081781226 0.825434198 0.725040130 0.712613569 0.757192987 0.845687601 0.975495413 1.147625527 1.363391794 1.624798417 1.932081713 2.279308801 2.654794200 3.045093721 3.436694850 3.813616426 4.156717996 4.449101227 4.682243124 4.857485433 4.986387939 5.094082642 5.326561887 8.787474801
//
IT	4413
RD	11
LK	-322099.365200
QD	-435.793049 -> -342.237951
RI	0.0011852041
TR	0.039146	0.021422
MT	12.054763
MM	C_pi: 2.904485, n_recomb: 75415.967264
RS	0	0.000000	108.327930	5.345635	0.000071	0.000004
RS	1	0.007917	108.327930	5.768937	0.000076	0.000039
RS	2	0.016462	108.327930	6.225765	0.000083	0.000078
RS	3	0.025682	108.327930	6.718775	0.000089	0.000094
RS	4	0.035633	14.113047	55.637023	0.000738	0.000745
RS	5	0.046371	14.113047	60.001689	0.000796	0.000743
RS	6	0.057960	4.240348	215.135142	0.002853	0.002601
RS	7	0.070466	4.240348	231.489577	0.003070	0.002920
RS	8	0.083963	1.864675	565.066891	0.007493	0.007133
RS	9	0.098528	1.864675	604.971695	0.008022	0.007815
RS	10	0.114246	1.155693	1041.472155	0.013810	0.013223
RS	11	0.131208	1.155693	1107.120199	0.014680	0.014178
RS	12	0.149514	0.864285	1567.336617	0.020783	0.019957
RS	13	0.169269	0.864285	1652.078981	0.021906	0.021451
RS	14	0.190588	0.747209	2006.333485	0.026604	0.026200
RS	15	0.213594	0.747209	2097.522917	0.027813	0.027972
RS	16	0.238423	0.726416	2248.818249	0.029819	0.030220
RS	17	0.265217	0.726416	2336.283548	0.030979	0.031884
RS	18	0.294132	0.766746	2295.145756	0.030433	0.031495
RS	19	0.325337	0.766746	2375.101981	0.031493	0.032895
RS	20	0.359012	0.853060	2207.077930	0.029265	0.030661
RS	21	0.395354	0.853060	2279.582049	0.030227	0.031826
RS	22	0.434573	0.981803	2045.228221	0.027119	0.028588
RS	23	0.476897	0.981803	2111.442179	0.027997	0.029573
RS	24	0.522571	1.153709	1855.379407	0.024602	0.025976
RS	25	0.571862	1.153709	1916.358852	0.025411	0.026819
RS	26	0.625056	1.370257	1667.254651	0.022107	0.023295
RS	27	0.682461	1.370257	1723.690837	0.022856	0.024029
RS	28	0.744411	1.633958	1495.202583	0.019826	0.020793
RS	29	0.811266	1.633958	1547.546116	0.020520	0.021439
RS	30	0.883414	1.945802	1345.672540	0.017843	0.018585
RS	31	0.961274	1.945802	1394.253888	0.018488	0.019155
RS	32	1.045299	2.300381	1222.338696	0.016208	0.016731
RS	33	1.135976	2.300381	1267.428758	0.016806	0.017240
RS	34	1.233832	2.685985	1125.637248	0.014926	0.015251
RS	35	1.339436	2.685985	1167.472118	0.015480	0.015715
RS	36	1.453401	3.088779	1052.769896	0.013960	0.014115
RS	37	1.576389	3.088779	1091.532844	0.014473	0.014541
RS	38	1.709115	3.494669	999.781612	0.013257	0.013267
RS	39	1.852349	3.494669	1035.560274	0.013731	0.013655
RS	40	2.006922	3.886790	963.578082	0.012777	0.012654
RS	41	2.173735	3.886790	996.310497	0.013211	0.013003
RS	42	2.353754	4.244461	942.119959	0.012492	0.012245
RS	43	2.548026	4.244461	971.522228	0.012882	0.012553
RS	44	2.757679	4.548945	933.070783	0.012372	0.012006
RS	45	2.983931	4.548945	958.554885	0.012710	0.012272
RS	46	3.228096	4.790329	932.818505	0.012369	0.011896
RS	47	3.491593	4.790329	953.433269	0.012642	0.012111
RS	48	3.775951	4.969651	936.371723	0.012416	0.011855
RS	49	4.082823	4.969651	950.807337	0.012608	0.012005
RS	50	4.413991	5.099425	937.208462	0.012427	0.011804
RS	51	4.771379	5.099425	943.936421	0.012516	0.011871
RS	52	5.157062	5.207014	926.751858	0.012289	0.011638
RS	53	5.573282	5.207014	924.446394	0.012258	0.011601
RS	54	6.022454	5.446933	877.810822	0.011640	0.011014
RS	55	6.507190	5.446933	868.011724	0.011510	0.010885
RS	56	7.030303	5.446933	852.381075	0.011302	0.010681
RS	57	7.594833	5.446933	830.778329	0.011016	0.010400
RS	58	8.204059	9.225602	485.906277	0.006443	0.006230
RS	59	8.861519	9.225602	490.212756	0.006500	0.006263
RS	60	9.571032	9.225602	491.903191	0.006523	0.006259
RS	61	10.336721	9.225602	490.737850	0.006507	0.006216
RS	62	11.163031	9.225602	486.509143	0.006451	0.006132
RS	63	12.054763	9.225602	5235.999981	0.069428	0.063505
PA	4+25*2+4+6 0.039145874 0.021422284 12.054762663 108.327929906 14.113047310 4.240348204 1.864674952 1.155693459 0.864284652 0.747209469 0.726415930 0.766745853 0.853059914 0.981802881 1.153708541 1.370257018 1.633958454 1.945801539 2.300380826 2.685984821 3.088779009 3.494668690 3.886790002 4.244460607 4.548945230 4.790328791 4.969651165 5.099424750 5.207013937 5.446932953 9.225602063
//
IT	4275
RD	12
LK	-321918.159444
QD	-383.587882 -> -302.391270
RI	0.0010506349
TR	0.037669	0.021948
MT	12.232828
MM	C_pi: 2.999263, n_recomb: 79649.081228
RS	0	0.000000	117.084655	5.230755	0.000066	0.000003
RS	1	0.007942	117.084655	5.646309	0.000071	0.000037
RS	2	0.016515	117.084655	6.094885	0.000077	0.000075
RS	3	0.025769	117.084655	6.579110	0.000083	0.000091
RS	4	0.035758	16.047325	51.801338	0.000650	0.000695
RS	5	0.046540	16.047325	55.883353	0.000702	0.000683
RS	6	0.058179	4.802157	201.266931	0.002527	0.002389
RS	7	0.070742	4.802157	216.692978	0.002721	0.002648
RS	8	0.084303	2.034460	549.434336	0.006898	0.006706
RS	9	0.098941	2.034460	588.750200	0.007392	0.007322
RS	10	0.114741	1.230950	1039.242356	0.013048	0.012688
RS	11	0.131796	1.230950	1105.953824	0.013885	0.013564
RS	12	0.150206	0.903792	1596.517557	0.020044	0.019423
RS	13	0.170078	0.903792	1684.754763	0.021152	0.020828
RS	14	0.191528	0.769815	2078.919733	0.026101	0.025803
RS	15	0.214682	0.769815	2175.530702	0.027314	0.027517
RS	16	0.239675	0.740606	2358.981246	0.029617	0.030036
RS	17	0.266653	0.740606	2452.477327	0.030791	0.031676
RS	18	0.295773	0.776721	2426.265422	0.030462	0.031489
RS	19	0.327207	0.776721	2511.980509	0.031538	0.032880
RS	20	0.361136	0.860950	2343.890129	0.029428	0.030757
RS	21	0.397761	0.860950	2421.621539	0.030404	0.031918
RS	22	0.437294	0.988743	2177.908892	0.027344	0.028728
RS	23	0.479968	0.988743	2248.841589	0.028234	0.029713
RS	24	0.526030	1.160516	1978.717545	0.024843	0.026127
RS	25	0.575751	1.160516	2043.994558	0.025663	0.026975
RS	26	0.629421	1.377860	1779.108055	0.022337	0.023438
RS	27	0.687353	1.377860	1839.495372	0.023095	0.024180
RS	28	0.749887	1.643778	1595.073768	0.020026	0.020915
RS	29	0.817387	1.643778	1651.073891	0.020729	0.021569
RS	30	0.890248	1.959979	1434.043357	0.018005	0.018675
RS	31	0.968896	1.959979	1486.021197	0.018657	0.019255
RS	32	1.053791	2.321585	1300.519064	0.016328	0.016789
RS	33	1.145428	2.321585	1348.770176	0.016934	0.017308
RS	34	1.244343	2.716898	1195.456086	0.015009	0.015280
RS	35	1.351114	2.716898	1240.239974	0.015571	0.015753
RS	36	1.466365	3.131700	1116.120325	0.014013	0.014121
RS	37	1.590770	3.131700	1157.645523	0.014534	0.014556
RS	38	1.725055	3.551339	1058.353572	0.013288	0.013257
RS	39	1.870005	3.551339	1096.732438	0.013770	0.013655
RS	40	2.026468	3.958067	1018.884028	0.012792	0.012637
RS	41	2.195357	3.958067	1054.074427	0.013234	0.012997
RS	42	2.377660	4.329705	995.625549	0.012500	0.012227
RS	43	2.574442	4.329705	1027.351765	0.012898	0.012548
RS	44	2.786853	4.645674	986.214919	0.012382	0.011999
RS	45	3.016135	4.645674	1013.874253	0.012729	0.012278
RS	46	3.263626	4.894696	986.880650	0.012390	0.011907
RS	47	3.530773	4.894696	1009.470859	0.012674	0.012136
RS	48	3.819139	5.077512	992.272666	0.012458	0.011893
RS	49	4.130406	5.077512	1008.386634	0.012660	0.012058
RS	50	4.466396	5.207616	995.252088	0.012495	0.011874
RS	51	4.829071	5.207616	1003.222771	0.012596	0.011955
RS	52	5.220550	5.314600	986.308664	0.012383	0.011738
RS	53	5.643121	5.314600	984.668859	0.012363	0.011713
RS	54	6.099254	5.561105	935.522003	0.011746	0.011127
RS	55	6.591615	5.561105	925.898696	0.011625	0.011009
RS	56	7.123079	5.561105	910.057114	0.011426	0.010814
RS	57	7.696755	5.561105	887.828757	0.011147	0.010540
RS	58	8.315992	9.654679	507.472921	0.006371	0.006162
RS	59	8.984412	9.654679	513.297531	0.006444	0.006213
RS	60	9.705918	9.654679	516.488542	0.006485	0.006228
RS	61	10.484729	9.654679	516.778305	0.006488	0.006205
RS	62	11.325395	9.654679	513.927406	0.006452	0.006143
RS	63	12.232828	9.654679	5727.691135	0.071912	0.066075
PA	4+25*2+4+6 0.037668750 0.021948096 12.232828407 117.084655212 16.047325024 4.802156652 2.034460106 1.230949716 0.903792415 0.769815103 0.740605863 0.776720505 0.860949689 0.988742886 1.160516070 1.377860184 1.643777662 1.959978557 2.321584587 2.716898304 3.131699910 3.551339001 3.958066747 4.329704683 4.645674348 4.894696482 5.077512268 5.207616147 5.314600378 5.561105068 9.654678592
//
IT	4743
RD	13
LK	-321760.851602
QD	-338.627546 -> -268.010742
RI	0.0009651070
TR	0.036304	0.022422
MT	12.409569
MM	C_pi: 3.092195, n_recomb: 83746.349112
RS	0	0.000000	122.110291	5.280725	0.000063	0.000003
RS	1	0.007967	122.110291	5.701564	0.000068	0.000037
RS	2	0.016568	122.110291	6.155953	0.000074	0.000075
RS	3	0.025854	122.110291	6.646569	0.000079	0.000091
RS	4	0.035881	17.864758	49.039217	0.000586	0.000657
RS	5	0.046706	17.864758	52.919316	0.000632	0.000638
RS	6	0.058394	5.388045	189.181326	0.002259	0.002207
RS	7	0.071012	5.388045	203.785865	0.002433	0.002419
RS	8	0.084636	2.208987	534.289137	0.006380	0.006319
RS	9	0.099345	2.208987	572.971907	0.006842	0.006879
RS	10	0.115226	1.307621	1034.684555	0.012355	0.012184
RS	11	0.132373	1.307621	1102.206938	0.013161	0.012994
RS	12	0.150885	0.943975	1619.944005	0.019343	0.018904
RS	13	0.170872	0.943975	1711.315704	0.020435	0.020229
RS	14	0.192452	0.792825	2143.743533	0.025598	0.025399
RS	15	0.215750	0.792825	2245.493144	0.026813	0.027062
RS	16	0.240905	0.755098	2461.545851	0.029393	0.029833
RS	17	0.268063	0.755098	2560.919308	0.030579	0.031452
RS	18	0.297386	0.786979	2550.983702	0.030461	0.031463
RS	19	0.329044	0.786979	2642.379406	0.031552	0.032848
RS	20	0.363224	0.869164	2475.516730	0.029560	0.030837
RS	21	0.400128	0.869164	2558.425324	0.030550	0.031995
RS	22	0.439971	0.996074	2306.411001	0.027540	0.028856
RS	23	0.482988	0.996074	2382.019640	0.028443	0.029842
RS	24	0.529433	1.167764	2098.696859	0.025060	0.026269
RS	25	0.579578	1.167764	2168.228899	0.025890	0.027122
RS	26	0.633717	1.385906	1888.233737	0.022547	0.023576
RS	27	0.692170	1.385906	1952.529127	0.023315	0.024324
RS	28	0.755279	1.653955	1692.674616	0.020212	0.021033
RS	29	0.823416	1.653955	1752.288926	0.020924	0.021696
RS	30	0.896981	1.974332	1520.431785	0.018155	0.018766
RS	31	0.976407	1.974332	1575.765651	0.018816	0.019354
RS	32	1.062160	2.342693	1376.878799	0.016441	0.016849
RS	33	1.154745	2.342693	1428.252893	0.017055	0.017376
RS	34	1.254706	2.747377	1263.543719	0.015088	0.015312
RS	35	1.362631	2.747377	1311.240936	0.015657	0.015793
RS	36	1.479153	3.173805	1177.793107	0.014064	0.014131
RS	37	1.604958	3.173805	1222.047341	0.014592	0.014574
RS	38	1.740786	3.606754	1115.296371	0.013318	0.013251
RS	39	1.887435	3.606754	1156.245059	0.013807	0.013659
RS	40	2.045766	4.027608	1072.608027	0.012808	0.012623
RS	41	2.216712	4.027608	1110.229576	0.013257	0.012993
RS	42	2.401276	4.412708	1047.602030	0.012509	0.012214
RS	43	2.600543	4.412708	1081.630021	0.012916	0.012546
RS	44	2.815686	4.739658	1037.895039	0.012393	0.011994
RS	45	3.047968	4.739658	1067.713531	0.012749	0.012285
RS	46	3.298755	4.995808	1039.567995	0.012413	0.011921
RS	47	3.569521	4.995808	1064.124719	0.012707	0.012162
RS	48	3.861858	5.181612	1046.916665	0.012501	0.011932
RS	49	4.177485	5.181612	1064.706894	0.012713	0.012110
RS	50	4.518256	5.311572	1052.176736	0.012564	0.011943
RS	51	4.886176	5.311572	1061.392626	0.012674	0.012036
RS	52	5.283406	5.417514	1044.883292	0.012477	0.011835
RS	53	5.712283	5.417514	1043.912634	0.012465	0.011820
RS	54	6.175326	5.669822	992.377217	0.011850	0.011236
RS	55	6.675258	5.669822	982.930039	0.011737	0.011126
RS	56	7.215018	5.669822	966.880887	0.011545	0.010940
RS	57	7.797779	5.669822	944.033456	0.011273	0.010673
RS	58	8.426966	10.075162	528.000988	0.006305	0.006098
RS	59	9.106278	10.075162	535.311997	0.006392	0.006164
RS	60	9.839709	10.075162	539.981581	0.006448	0.006196
RS	61	10.631569	10.075162	541.716209	0.006469	0.006192
RS	62	11.486514	10.075162	540.246659	0.006451	0.006150
RS	63	12.409569	10.075162	6217.802050	0.074246	0.068501
PA	4+25*2+4+6 0.036304365 0.022421545 12.409568883 122.110290738 17.864757552 5.388045423 2.208986572 1.307621114 0.943975402 0.792825107 0.755097661 0.786978991 0.869164245 0.996074234 1.167764204 1.385905989 1.653954706 1.974332000 2.342693203 2.747376662 3.173805304 3.606754162 4.027608167 4.412708417 4.739657702 4.995808284 5.181611884 5.311572199 5.417514197 5.669821830 10.075162428
//
IT	4608
RD	14
LK	-321624.011691
QD	-299.775052 -> -238.248253
RI	0.0009131480
TR	0.035044	0.022848
MT	12.584557
MM	C_pi: 3.183193, n_recomb: 87705.429607
RS	0	0.000000	123.779476	5.463136	0.000062	0.000003
RS	1	0.007990	123.779476	5.899829	0.000067	0.000037
RS	2	0.016619	123.779476	6.371443	0.000073	0.000076
RS	3	0.025938	123.779476	6.880772	0.000078	0.000093
RS	4	0.036001	19.522575	47.102873	0.000537	0.000628
RS	5	0.046868	19.522575	50.843724	0.000580	0.000604
RS	6	0.058603	5.995106	178.580460	0.002036	0.002048
RS	7	0.071276	5.995106	192.455297	0.002194	0.002222
RS	8	0.084962	2.388078	519.630927	0.005925	0.005967
RS	9	0.099741	2.388078	557.649678	0.006358	0.006480
RS	10	0.115702	1.385705	1028.150010	0.011723	0.011710
RS	11	0.132937	1.385705	1096.259697	0.012499	0.012463
RS	12	0.151550	0.984833	1638.167834	0.018678	0.018401
RS	13	0.171650	0.984833	1732.329872	0.019752	0.019655
RS	14	0.193356	0.816202	2201.286594	0.025099	0.024994
RS	15	0.216796	0.816202	2307.885347	0.026314	0.026608
RS	16	0.242110	0.769819	2556.812265	0.029152	0.029617
RS	17	0.269446	0.769819	2661.893565	0.030350	0.031217
RS	18	0.298966	0.797419	2669.463465	0.030437	0.031421
RS	19	0.330845	0.797419	2766.445021	0.031542	0.032803
RS	20	0.365271	0.877564	2602.056073	0.029668	0.030904
RS	21	0.402449	0.877564	2690.076495	0.030672	0.032062
RS	22	0.442597	1.003623	2430.777478	0.027715	0.028974
RS	23	0.485952	1.003623	2511.005582	0.028630	0.029962
RS	24	0.532773	1.175254	2215.308287	0.025259	0.026405
RS	25	0.583334	1.175254	2289.040748	0.026099	0.027263
RS	26	0.637935	1.394170	1994.597711	0.022742	0.023709
RS	27	0.696900	1.394170	2062.747196	0.023519	0.024464
RS	28	0.760576	1.664266	1787.942088	0.020386	0.021150
RS	29	0.829339	1.664266	1851.118265	0.021106	0.021820
RS	30	0.903598	1.988645	1604.767922	0.018297	0.018856
RS	31	0.983790	1.988645	1663.408107	0.018966	0.019452
RS	32	1.070389	2.363513	1451.344532	0.016548	0.016910
RS	33	1.163908	2.363513	1505.794853	0.017169	0.017444
RS	34	1.264900	2.777269	1329.823085	0.015162	0.015346
RS	35	1.373962	2.777269	1380.389696	0.015739	0.015835
RS	36	1.491738	3.214987	1237.713127	0.014112	0.014143
RS	37	1.618925	3.214987	1284.655253	0.014647	0.014595
RS	38	1.756275	3.660874	1170.530685	0.013346	0.013249
RS	39	1.904599	3.660874	1214.011171	0.013842	0.013665
RS	40	2.064776	4.095440	1124.668969	0.012823	0.012613
RS	41	2.237751	4.095440	1164.687433	0.013280	0.012993
RS	42	2.424547	4.493562	1097.965114	0.012519	0.012203
RS	43	2.626270	4.493562	1134.265546	0.012933	0.012546
RS	44	2.844111	4.831045	1088.021254	0.012405	0.011992
RS	45	3.079358	4.831045	1119.975927	0.012770	0.012294
RS	46	3.333403	5.093867	1090.782107	0.012437	0.011935
RS	47	3.607747	5.093867	1117.289895	0.012739	0.012188
RS	48	3.904013	5.282212	1100.192347	0.012544	0.011971
RS	49	4.223951	5.282212	1119.650943	0.012766	0.012160
RS	50	4.569454	5.411601	1107.859586	0.012632	0.012010
RS	51	4.942564	5.411601	1118.318343	0.012751	0.012114
RS	52	5.345487	5.516103	1102.344039	0.012569	0.011928
RS	53	5.780606	5.516103	1102.042433	0.012565	0.011923
RS	54	6.250492	5.773469	1048.252390	0.011952	0.011341
RS	55	6.757925	5.773469	1038.978575	0.011846	0.011239
RS	56	7.305903	5.773469	1022.722773	0.011661	0.011059
RS	57	7.897668	5.773469	999.261121	0.011393	0.010799
RS	58	8.536717	10.486966	547.515421	0.006243	0.006038
RS	59	9.226829	10.486966	556.277413	0.006343	0.006117
RS	60	9.972084	10.486966	562.398456	0.006412	0.006165
RS	61	10.776888	10.486966	565.561031	0.006448	0.006178
RS	62	11.645999	10.486966	565.468018	0.006447	0.006153
RS	63	12.584557	10.486966	6704.250312	0.076441	0.070787
PA	4+25*2+4+6 0.035044033 0.022847695 12.584556567 123.779476236 19.522575486 5.995105926 2.388078475 1.385705440 0.984833475 0.816202112 0.769819017 0.797419122 0.877564314 1.003623331 1.175253613 1.394169937 1.664265739 1.988644634 2.363513399 2.777269412 3.214986870 3.660873912 4.095439734 4.493562229 4.831044878 5.093867439 5.282212369 5.411600825 5.516103484 5.773469043 10.486965653
//
IT	4725
RD	15
LK	-321504.763034
QD	-266.095889 -> -212.402084
RI	0.0008849564
TR	0.033880	0.023231
MT	12.757331
MM	C_pi: 3.272122, n_recomb: 91524.176347
RS	0	0.000000	122.588340	5.763969	0.000063	0.000003
RS	1	0.008014	122.588340	6.226052	0.000068	0.000038
RS	2	0.016669	122.588340	6.725195	0.000073	0.000079
RS	3	0.026019	122.588340	7.264371	0.000079	0.000096
RS	4	0.036118	20.991978	45.813625	0.000501	0.000606
RS	5	0.047026	20.991978	49.464739	0.000540	0.000579
RS	6	0.058808	6.620138	169.232249	0.001849	0.001908
RS	7	0.071534	6.620138	182.456826	0.001994	0.002054
RS	8	0.085280	2.571447	505.470697	0.005523	0.005648
RS	9	0.100128	2.571447	542.805649	0.005931	0.006120
RS	10	0.116165	1.465124	1019.977030	0.011144	0.011265
RS	11	0.133488	1.465124	1088.477771	0.011893	0.011968
RS	12	0.152199	1.026328	1651.729625	0.018047	0.017915
RS	13	0.172409	1.026328	1748.355673	0.019103	0.019105
RS	14	0.194239	0.839899	2252.022745	0.024606	0.024591
RS	15	0.217818	0.839899	2363.176898	0.025820	0.026159
RS	16	0.243287	0.784711	2645.051108	0.028900	0.029391
RS	17	0.270797	0.784711	2755.655840	0.030109	0.030975
RS	18	0.300511	0.807959	2781.846052	0.030395	0.031368
RS	19	0.332607	0.807959	2884.302807	0.031514	0.032746
RS	20	0.367274	0.886046	2723.567503	0.029758	0.030961
RS	21	0.404720	0.886046	2816.619689	0.030775	0.032120
RS	22	0.445166	1.011261	2551.018991	0.027873	0.029085
RS	23	0.488854	1.011261	2635.796786	0.028799	0.030075
RS	24	0.536042	1.182834	2328.522698	0.025442	0.026535
RS	25	0.587012	1.182834	2406.389111	0.026292	0.027397
RS	26	0.642067	1.402492	2098.135809	0.022924	0.023838
RS	27	0.701534	1.402492	2170.074842	0.023710	0.024600
RS	28	0.765766	1.674541	1880.802417	0.020550	0.021264
RS	29	0.835145	1.674541	1947.478455	0.021278	0.021941
RS	30	0.910084	2.002760	1686.966143	0.018432	0.018946
RS	31	0.991029	2.002760	1748.854039	0.019108	0.019549
RS	32	1.078460	2.383903	1523.834058	0.016650	0.016971
RS	33	1.172897	2.383903	1581.305524	0.017277	0.017513
RS	34	1.274902	2.806452	1394.218797	0.015233	0.015381
RS	35	1.385082	2.806452	1447.602985	0.015817	0.015877
RS	36	1.504091	3.255146	1295.809334	0.014158	0.014158
RS	37	1.632637	3.255146	1345.390666	0.014700	0.014617
RS	38	1.771484	3.713638	1223.986145	0.013373	0.013249
RS	39	1.921458	3.713638	1269.953113	0.013876	0.013673
RS	40	2.083451	4.161540	1174.997019	0.012838	0.012605
RS	41	2.258424	4.161540	1217.371062	0.013301	0.012993
RS	42	2.447420	4.572279	1146.644714	0.012528	0.012195
RS	43	2.651561	4.572279	1185.181266	0.012949	0.012547
RS	44	2.872061	4.919882	1136.519232	0.012418	0.011991
RS	45	3.110231	4.919882	1170.580227	0.012790	0.012303
RS	46	3.367487	5.188966	1140.437775	0.012461	0.011950
RS	47	3.645359	5.188966	1168.874569	0.012771	0.012214
RS	48	3.945499	5.379441	1152.002754	0.012587	0.012008
RS	49	4.269690	5.379441	1173.115671	0.012818	0.012209
RS	50	4.619861	5.507872	1162.189346	0.012698	0.012074
RS	51	4.998094	5.507872	1173.883371	0.012826	0.012188
RS	52	5.406636	5.610561	1158.571093	0.012659	0.012018
RS	53	5.847918	5.610561	1158.934169	0.012663	0.012021
RS	54	6.324563	5.872269	1103.032181	0.012052	0.011442
RS	55	6.839404	5.872269	1093.925226	0.011952	0.011347
RS	56	7.395502	5.872269	1077.460601	0.011772	0.011173
RS	57	7.996164	5.872269	1053.387245	0.011509	0.010918
RS	58	8.644962	10.889761	566.038578	0.006185	0.005980
RS	59	9.345751	10.889761	576.212555	0.006296	0.006072
RS	60	10.102699	10.889761	583.753103	0.006378	0.006134
RS	61	10.920306	10.889761	588.320482	0.006428	0.006161
RS	62	11.803433	10.889761	589.591491	0.006442	0.006153
RS	63	12.757331	10.889761	7185.006587	0.078504	0.072939
PA	4+25*2+4+6 0.033879690 0.023231294 12.757331145 122.588340061 20.991978014 6.620138325 2.571447290 1.465123667 1.026328260 0.839899447 0.784710650 0.807958969 0.886046402 1.011261227 1.182833645 1.402491804 1.674541062 2.002760427 2.383903282 2.806451803 3.255145998 3.713637648 4.161540067 4.572278505 4.919881746 5.188965505 5.379441355 5.507872342 5.610560896 5.872268871 10.889761336
//
IT	4911
RD	16
LK	-321400.676650
QD	-236.817230 -> -189.889868
RI	0.0008737609
TR	0.032804	0.023577
MT	12.927468
MM	C_pi: 3.358842, n_recomb: 95201.080299
RS	0	0.000000	119.262532	6.170623	0.000065	0.000004
RS	1	0.008036	119.262532	6.666695	0.000070	0.000040
RS	2	0.016718	119.262532	7.202663	0.000076	0.000083
RS	3	0.026098	119.262532	7.781740	0.000082	0.000102
RS	4	0.036231	22.258413	45.038554	0.000473	0.000590
RS	5	0.047179	22.258413	48.639569	0.000511	0.000561
RS	6	0.059007	7.259690	160.953512	0.001691	0.001786
RS	7	0.071785	7.259690	173.597125	0.001823	0.001908
RS	8	0.085590	2.758618	491.841459	0.005166	0.005358
RS	9	0.100504	2.758618	528.483486	0.005551	0.005794
RS	10	0.116617	1.545753	1010.475045	0.010614	0.010847
RS	11	0.134024	1.545753	1079.196033	0.011336	0.011508
RS	12	0.152831	1.068394	1661.157182	0.017449	0.017448
RS	13	0.173149	1.068394	1759.940630	0.018487	0.018579
RS	14	0.195100	0.863867	2296.422714	0.024122	0.024191
RS	15	0.218815	0.863867	2411.837289	0.025334	0.025717
RS	16	0.244435	0.799717	2726.550487	0.028640	0.029159
RS	17	0.272114	0.799717	2842.481612	0.029858	0.030727
RS	18	0.302018	0.818535	2888.263212	0.030339	0.031305
RS	19	0.334325	0.818535	2996.070168	0.031471	0.032682
RS	20	0.369228	0.894532	2840.102760	0.029833	0.031010
RS	21	0.406936	0.894532	2938.093170	0.030862	0.032170
RS	22	0.447675	1.018896	2667.128190	0.028016	0.029190
RS	23	0.491687	1.018896	2756.373813	0.028953	0.030182
RS	24	0.539236	1.190398	2438.294923	0.025612	0.026660
RS	25	0.590606	1.190398	2520.218066	0.026473	0.027527
RS	26	0.646104	1.410758	2198.777061	0.023096	0.023964
RS	27	0.706062	1.410758	2274.431491	0.023891	0.024732
RS	28	0.770839	1.684664	1971.174463	0.020705	0.021376
RS	29	0.840821	1.684664	2041.279624	0.021442	0.022060
RS	30	0.916427	2.016562	1766.949270	0.018560	0.019034
RS	31	0.998109	2.016562	1832.018186	0.019244	0.019644
RS	32	1.086355	2.403755	1594.274798	0.016746	0.017032
RS	33	1.181692	2.403755	1654.704804	0.017381	0.017582
RS	34	1.284692	2.834831	1456.664027	0.015301	0.015417
RS	35	1.395968	2.834831	1512.806894	0.015891	0.015920
RS	36	1.516186	3.294212	1352.019081	0.014202	0.014174
RS	37	1.646066	3.294212	1404.184183	0.014750	0.014639
RS	38	1.786383	3.764983	1275.608777	0.013399	0.013251
RS	39	1.937976	3.764983	1324.010364	0.013908	0.013682
RS	40	2.101751	4.225872	1223.539415	0.012852	0.012599
RS	41	2.278688	4.225872	1268.221281	0.013322	0.012995
RS	42	2.469844	4.648857	1193.584042	0.012538	0.012188
RS	43	2.676361	4.648857	1234.314083	0.012965	0.012548
RS	44	2.899474	5.006195	1183.327753	0.012430	0.011991
RS	45	3.140517	5.006195	1219.458959	0.012809	0.012312
RS	46	3.400931	5.281148	1188.467418	0.012484	0.011965
RS	47	3.682272	5.281148	1218.804972	0.012802	0.012238
RS	48	3.986222	5.473371	1202.268943	0.012629	0.012045
RS	49	4.314598	5.473371	1225.016244	0.012868	0.012255
RS	50	4.669363	5.600483	1215.074843	0.012763	0.012137
RS	51	5.052637	5.600483	1227.991226	0.012899	0.012260
RS	52	5.466712	5.701014	1213.461155	0.012746	0.012104
RS	53	5.914063	5.701014	1214.480247	0.012757	0.012115
RS	54	6.397363	5.966365	1156.617496	0.012149	0.011539
RS	55	6.919503	5.966365	1147.666945	0.012055	0.011450
RS	56	7.483603	5.966365	1130.987941	0.011880	0.011282
RS	57	8.093035	5.966365	1106.302704	0.011621	0.011031
RS	58	8.751441	11.283138	583.594345	0.006130	0.005926
RS	59	9.462759	11.283138	595.138154	0.006251	0.006029
RS	60	10.231239	11.283138	604.061972	0.006345	0.006103
RS	61	11.061476	11.283138	610.005494	0.006408	0.006144
RS	62	11.958431	11.283138	612.621168	0.006435	0.006150
RS	63	12.927468	11.283138	7658.189753	0.080442	0.074961
PA	4+25*2+4+6 0.032803793 0.023576696 12.927468272 119.262532060 22.258413486 7.259689829 2.758618409 1.545753423 1.068393657 0.863866686 0.799716733 0.818535260 0.894531889 1.018895527 1.190398269 1.410757680 1.684664234 2.016561951 2.403755199 2.834831445 3.294212097 3.764982891 4.225871582 4.648856984 5.006195132 5.281147711 5.473370829 5.600482984 5.701013598 5.966364669 11.283138433
//
IT	5394
RD	17
LK	-321309.690627
QD	-211.296254 -> -170.226336
RI	0.0008749552
TR	0.031809	0.023888
MT	13.094672
MM	C_pi: 3.443241, n_recomb: 98735.417665
RS	0	0.000000	114.494118	6.674552	0.000068	0.000004
RS	1	0.008058	114.494118	7.212585	0.000073	0.000042
RS	2	0.016765	114.494118	7.794005	0.000079	0.000087
RS	3	0.026174	114.494118	8.422314	0.000085	0.000108
RS	4	0.036342	23.315558	44.684732	0.000453	0.000578
RS	5	0.047328	23.315558	48.268371	0.000489	0.000548
RS	6	0.059200	7.910423	153.591501	0.001556	0.001677
RS	7	0.072028	7.910423	165.714610	0.001678	0.001781
RS	8	0.085890	2.949028	478.773876	0.004849	0.005093
RS	9	0.100870	2.949028	514.722982	0.005213	0.005499
RS	10	0.117056	1.627417	999.939838	0.010127	0.010456
RS	11	0.134546	1.627417	1068.734864	0.010824	0.011079
RS	12	0.153446	1.110959	1666.938218	0.016883	0.017000
RS	13	0.173869	1.110959	1767.593045	0.017902	0.018077
RS	14	0.195937	0.888053	2334.955173	0.023649	0.023799
RS	15	0.219784	0.888053	2454.337247	0.024858	0.025284
RS	16	0.245552	0.814790	2801.609120	0.028375	0.028924
RS	17	0.273397	0.814790	2922.659810	0.029601	0.030476
RS	18	0.303486	0.829102	2988.847699	0.030271	0.031235
RS	19	0.335999	0.829102	3101.867703	0.031416	0.032611
RS	20	0.371132	0.902964	2951.715925	0.029895	0.031052
RS	21	0.409096	0.902964	3054.539443	0.030937	0.032214
RS	22	0.450119	1.026461	2779.102542	0.028147	0.029289
RS	23	0.494448	1.026461	2872.723694	0.029095	0.030284
RS	24	0.542349	1.197874	2544.584740	0.025772	0.026781
RS	25	0.594110	1.197874	2630.478135	0.026642	0.027653
RS	26	0.650041	1.418886	2296.464366	0.023259	0.024086
RS	27	0.710480	1.418886	2375.751710	0.024062	0.024860
RS	28	0.775789	1.694558	2058.985923	0.020854	0.021486
RS	29	0.846360	1.694558	2132.441959	0.021598	0.022176
RS	30	0.922618	2.029973	1844.649627	0.018683	0.019121
RS	31	1.005022	2.029973	1912.825940	0.019373	0.019738
RS	32	1.094065	2.423007	1662.601889	0.016839	0.017093
RS	33	1.190283	2.423007	1725.921409	0.017480	0.017649
RS	34	1.294255	2.862357	1517.102735	0.015365	0.015454
RS	35	1.406604	2.862357	1575.939359	0.015961	0.015963
RS	36	1.528007	3.332145	1406.294639	0.014243	0.014191
RS	37	1.659193	3.332145	1460.982339	0.014797	0.014663
RS	38	1.800949	3.814896	1325.352700	0.013423	0.013254
RS	39	1.954129	3.814896	1376.131515	0.013938	0.013691
RS	40	2.119652	4.288442	1270.253108	0.012865	0.012594
RS	41	2.298512	4.288442	1317.189634	0.013341	0.012997
RS	42	2.491786	4.723323	1238.741214	0.012546	0.012182
RS	43	2.700633	4.723323	1281.616735	0.012980	0.012550
RS	44	2.926309	5.090020	1228.404360	0.012441	0.011991
RS	45	3.170171	5.090020	1266.564230	0.012828	0.012321
RS	46	3.433683	5.370480	1234.818897	0.012506	0.011979
RS	47	3.718428	5.370480	1267.023605	0.012833	0.012262
RS	48	4.026119	5.564091	1250.928044	0.012669	0.012080
RS	49	4.358604	5.564091	1275.284648	0.012916	0.012299
RS	50	4.717881	5.689543	1266.442027	0.012827	0.012196
RS	51	5.106108	5.689543	1280.563164	0.012970	0.012328
RS	52	5.525618	5.787586	1266.931569	0.012832	0.012188
RS	53	5.978933	5.787586	1268.593945	0.012848	0.012205
RS	54	6.468777	6.055905	1208.926676	0.012244	0.011632
RS	55	6.998092	6.055905	1200.118416	0.012155	0.011549
RS	56	7.570060	6.055905	1183.216300	0.011984	0.011386
RS	57	8.188117	6.055905	1157.916423	0.011727	0.011138
RS	58	8.855977	11.666715	600.211568	0.006079	0.005874
RS	59	9.577654	11.666715	613.080453	0.006209	0.005987
RS	60	10.357484	11.666715	623.347676	0.006313	0.006072
RS	61	11.200154	11.666715	630.633911	0.006387	0.006126
RS	62	12.110726	11.666715	634.568889	0.006427	0.006145
RS	63	13.094672	11.666715	8122.109339	0.082261	0.076859
PA	4+25*2+4+6 0.031809163 0.023887741 13.094671752 114.494118147 23.315558428 7.910423482 2.949027550 1.627416652 1.110959207 0.888053406 0.814789891 0.829101874 0.902964491 1.026460897 1.197874189 1.418885934 1.694557505 2.029972991 2.423006771 2.862357191 3.332145413 3.814896268 4.288441988 4.723322806 5.090019548 5.370480022 5.564091182 5.689543437 5.787585520 6.055904862 11.666715142
//
IT	4904
RD	18
LK	-321230.046886
QD	-188.995607 -> -153.005586
RI	0.0008853794
TR	0.030889	0.024168
MT	13.258557
MM	C_pi: 3.525190, n_recomb: 102127.239310
RS	0	0.000000	108.841101	7.271202	0.000071	0.000004
RS	1	0.008079	108.841101	7.858850	0.000077	0.000044
RS	2	0.016811	108.841101	8.494008	0.000083	0.000093
RS	3	0.026249	108.841101	9.180518	0.000090	0.000116
RS	4	0.036449	24.168822	44.676911	0.000437	0.000569
RS	5	0.047473	24.168822	48.270235	0.000473	0.000540
RS	6	0.059387	8.568460	147.030003	0.001440	0.001580
RS	7	0.072264	8.568460	158.686281	0.001554	0.001670
RS	8	0.086182	3.142045	466.289786	0.004566	0.004853
RS	9	0.101224	3.142045	501.553315	0.004911	0.005231
RS	10	0.117481	1.709905	988.632502	0.009680	0.010091
RS	11	0.135052	1.709905	1057.377692	0.010354	0.010680
RS	12	0.154043	1.153937	1669.533501	0.016348	0.016570
RS	13	0.174567	1.153937	1771.794832	0.017349	0.017599
RS	14	0.196750	0.912407	2368.074861	0.023187	0.023414
RS	15	0.220725	0.912407	2491.135792	0.024392	0.024861
RS	16	0.246637	0.829889	2870.518082	0.028107	0.028687
RS	17	0.274643	0.829889	2996.473731	0.029341	0.030224
RS	18	0.304911	0.839610	3083.774543	0.030195	0.031160
RS	19	0.337625	0.839610	3201.859661	0.031352	0.032534
RS	20	0.372982	0.911297	3058.469850	0.029948	0.031088
RS	21	0.411195	0.911297	3166.010930	0.031001	0.032253
RS	22	0.452495	1.033903	2886.950148	0.028268	0.029383
RS	23	0.497133	1.033903	2984.845050	0.029227	0.030382
RS	24	0.545377	1.205198	2647.368517	0.025922	0.026899
RS	25	0.597518	1.205198	2737.137193	0.026801	0.027774
RS	26	0.653872	1.426814	2391.142068	0.023413	0.024205
RS	27	0.714779	1.426814	2473.972380	0.024224	0.024984
RS	28	0.780607	1.704154	2144.178285	0.020995	0.021593
RS	29	0.851753	1.704154	2220.900153	0.021746	0.022289
RS	30	0.928647	2.042936	1920.002994	0.018800	0.019207
RS	31	1.011754	2.042936	1991.206918	0.019497	0.019831
RS	32	1.101575	2.441592	1728.768729	0.016928	0.017154
RS	33	1.198653	2.441592	1794.902995	0.017575	0.017716
RS	34	1.303574	2.888970	1575.494966	0.015427	0.015491
RS	35	1.416972	2.888970	1636.955060	0.016029	0.016006
RS	36	1.539531	3.368895	1458.601756	0.014282	0.014208
RS	37	1.671993	3.368895	1515.745790	0.014842	0.014686
RS	38	1.815156	3.863330	1373.190027	0.013446	0.013257
RS	39	1.969886	3.863330	1426.283757	0.013966	0.013701
RS	40	2.137117	4.349209	1315.113919	0.012877	0.012590
RS	41	2.317858	4.349209	1364.247085	0.013358	0.013000
RS	42	2.513202	4.795634	1282.094340	0.012554	0.012177
RS	43	2.724329	4.795634	1327.062418	0.012994	0.012553
RS	44	2.952513	5.171352	1271.716596	0.012452	0.011992
RS	45	3.199132	5.171352	1311.858706	0.012845	0.012330
RS	46	3.465676	5.456964	1279.455104	0.012528	0.011993
RS	47	3.753755	5.456964	1313.488408	0.012861	0.012285
RS	48	4.065109	5.651624	1297.931998	0.012709	0.012114
RS	49	4.401617	5.651624	1323.868021	0.012963	0.012342
RS	50	4.765313	5.775099	1316.230258	0.012888	0.012254
RS	51	5.158392	5.775099	1331.534214	0.013038	0.012393
RS	52	5.583229	5.870331	1318.913644	0.012914	0.012267
RS	53	6.042390	5.870331	1321.202800	0.012937	0.012292
RS	54	6.538648	6.140958	1259.892147	0.012336	0.011722
RS	55	7.074999	6.140958	1251.208603	0.012251	0.011644
RS	56	7.654683	6.140958	1234.071635	0.012084	0.011485
RS	57	8.281201	6.140958	1208.151903	0.011830	0.011240
RS	58	8.958337	12.040040	615.918844	0.006031	0.005825
RS	59	9.690180	12.040040	630.066025	0.006169	0.005947
RS	60	10.481151	12.040040	641.633880	0.006283	0.006042
RS	61	11.336026	12.040040	650.225502	0.006367	0.006107
RS	62	12.259968	12.040040	655.449447	0.006418	0.006139
RS	63	13.258557	12.040040	8575.289942	0.083967	0.078638
PA	4+25*2+4+6 0.030889426 0.024168106 13.258557143 108.841101000 24.168821557 8.568460211 3.142045483 1.709905059 1.153937154 0.912407046 0.829889219 0.839609890 0.911296824 1.033902811 1.205197999 1.426814239 1.704153645 2.042936241 2.441592208 2.888969587 3.368894867 3.863330297 4.349208917 4.795633731 5.171352019 5.456964220 5.651624416 5.775098799 5.870330679 6.140957881 12.040040352
//
IT	4722
RD	19
LK	-321160.241067
QD	-169.463238 -> -137.885959
RI	0.0009027163
TR	0.030039	0.024421
MT	13.418883
MM	C_pi: 3.604605, n_recomb: 105377.508645
RS	0	0.000000	102.802207	7.952653	0.000075	0.000004
RS	1	0.008100	102.802207	8.596974	0.000082	0.000047
RS	2	0.016855	102.802207	9.293512	0.000088	0.000100
RS	3	0.026320	102.802207	10.046503	0.000095	0.000125
RS	4	0.036552	24.834373	44.949695	0.000427	0.000564
RS	5	0.047612	24.834373	48.574791	0.000461	0.000535
RS	6	0.059568	9.230712	141.159703	0.001340	0.001494
RS	7	0.072493	9.230712	152.396059	0.001446	0.001572
RS	8	0.086464	3.336839	454.426869	0.004312	0.004634
RS	9	0.101567	3.336839	489.019817	0.004641	0.004988
RS	10	0.117894	1.792994	976.784443	0.009269	0.009750
RS	11	0.135542	1.792994	1045.376521	0.009920	0.010309
RS	12	0.154621	1.197238	1669.370848	0.015842	0.016161
RS	13	0.175244	1.197238	1772.995489	0.016825	0.017144
RS	14	0.197538	0.936867	2396.257732	0.022740	0.023038
RS	15	0.221638	0.936867	2522.716731	0.023940	0.024449
RS	16	0.247689	0.844972	2933.610812	0.027839	0.028450
RS	17	0.275851	0.844972	3064.252157	0.029079	0.029972
RS	18	0.306294	0.850028	3173.208705	0.030113	0.031080
RS	19	0.339202	0.850028	3296.202703	0.031280	0.032454
RS	20	0.374776	0.919496	3160.440123	0.029992	0.031120
RS	21	0.413232	0.919496	3272.574899	0.031056	0.032288
RS	22	0.454802	1.041183	2990.696922	0.028381	0.029473
RS	23	0.499739	1.041183	3092.756157	0.029349	0.030475
RS	24	0.548316	1.212335	2746.622358	0.026065	0.027012
RS	25	0.600828	1.212335	2840.164748	0.026952	0.027892
RS	26	0.657593	1.434503	2482.772919	0.023561	0.024322
RS	27	0.718956	1.434503	2569.050350	0.024379	0.025106
RS	28	0.785288	1.713417	2226.704255	0.021131	0.021698
RS	29	0.856994	1.713417	2306.601624	0.021889	0.022400
RS	30	0.934508	2.055418	1992.966359	0.018913	0.019291
RS	31	1.018300	2.055418	2067.113264	0.019616	0.019921
RS	32	1.108878	2.459492	1792.733813	0.017012	0.017213
RS	33	1.206794	2.459492	1861.603631	0.017666	0.017782
RS	34	1.312640	2.914653	1631.811285	0.015485	0.015527
RS	35	1.427060	2.914653	1695.820441	0.016093	0.016048
RS	36	1.550747	3.404453	1508.918713	0.014319	0.014225
RS	37	1.684452	3.404453	1568.448931	0.014884	0.014709
RS	38	1.828987	3.910284	1419.105670	0.013467	0.013261
RS	39	1.985229	3.910284	1474.448251	0.013992	0.013711
RS	40	2.154127	4.408185	1358.108904	0.012888	0.012586
RS	41	2.336704	4.408185	1409.377000	0.013375	0.013003
RS	42	2.534069	4.865827	1323.627888	0.012561	0.012172
RS	43	2.747421	4.865827	1370.631937	0.013007	0.012554
RS	44	2.978053	5.250219	1313.252730	0.012462	0.011993
RS	45	3.227366	5.250219	1355.326819	0.012862	0.012338
RS	46	3.496873	5.540647	1322.356555	0.012549	0.012007
RS	47	3.788208	5.540647	1358.175997	0.012889	0.012306
RS	48	4.103141	5.736033	1343.252581	0.012747	0.012147
RS	49	4.443583	5.736033	1370.734262	0.013008	0.012382
RS	50	4.811599	5.857226	1364.401409	0.012948	0.012309
RS	51	5.209423	5.857226	1380.862601	0.013104	0.012456
RS	52	5.639470	5.949348	1369.358908	0.012995	0.012344
RS	53	6.104349	5.949348	1372.255286	0.013022	0.012374
RS	54	6.606883	6.221636	1309.466626	0.012426	0.011809
RS	55	7.150120	6.221636	1300.887314	0.012345	0.011735
RS	56	7.737357	6.221636	1283.501175	0.012180	0.011579
RS	57	8.372159	6.221636	1256.954225	0.011928	0.011338
RS	58	9.058377	12.402767	630.751310	0.005986	0.005779
RS	59	9.800178	12.402767	646.128619	0.006132	0.005909
RS	60	10.602062	12.402767	658.952133	0.006253	0.006013
RS	61	11.468896	12.402767	668.808693	0.006347	0.006088
RS	62	12.405941	12.402767	675.287136	0.006408	0.006131
RS	63	13.418883	12.402767	9016.501107	0.085564	0.080305
PA	4+25*2+4+6 0.030038517 0.024420974 13.418883492 102.802207105 24.834372518 9.230712402 3.336838746 1.792993736 1.197237680 0.936866929 0.844971768 0.850027984 0.919496380 1.041183484 1.212334630 1.434503050 1.713416516 2.055417755 2.459492427 2.914652966 3.404452846 3.910283996 4.408185473 4.865827391 5.250218669 5.540647219 5.736032531 5.857225863 5.949347665 6.221635932 12.402766926
//
IT	5103
RD	20
LK	-321098.982500
QD	-152.318086 -> -124.579626
RI	0.0009251658
TR	0.029251	0.024649
MT	13.575509
MM	C_pi: 3.681431, n_recomb: 108487.775445
RS	0	0.000000	96.733787	8.710886	0.000080	0.000004
RS	1	0.008119	96.733787	9.418321	0.000087	0.000050
RS	2	0.016898	96.733787	10.183223	0.000094	0.000106
RS	3	0.026390	96.733787	11.010261	0.000101	0.000134
RS	4	0.036652	25.321941	45.469651	0.000419	0.000561
RS	5	0.047747	25.321941	49.146119	0.000453	0.000533
RS	6	0.059743	9.893271	135.903121	0.001253	0.001417
RS	7	0.072714	9.893271	146.761787	0.001353	0.001487
RS	8	0.086737	3.532656	443.194063	0.004085	0.004434
RS	9	0.101899	3.532656	477.136392	0.004398	0.004768
RS	10	0.118292	1.876419	964.609515	0.008891	0.009432
RS	11	0.136017	1.876419	1032.964624	0.009521	0.009965
RS	12	0.155180	1.240751	1666.864822	0.015365	0.015770
RS	13	0.175899	1.240751	1771.632114	0.016330	0.016712
RS	14	0.198301	0.961393	2419.914358	0.022306	0.022673
RS	15	0.222521	0.961393	2549.499380	0.023500	0.024049
RS	16	0.248708	0.860004	2991.209170	0.027572	0.028214
RS	17	0.277021	0.860004	3126.314614	0.028817	0.029722
RS	18	0.307633	0.860328	3257.343152	0.030025	0.030998
RS	19	0.340731	0.860328	3385.083438	0.031202	0.032371
RS	20	0.376516	0.927539	3257.718224	0.030028	0.031148
RS	21	0.415206	0.927539	3374.316130	0.031103	0.032318
RS	22	0.457038	1.048282	3090.367320	0.028486	0.029559
RS	23	0.502267	1.048282	3196.475464	0.029464	0.030565
RS	24	0.551168	1.219257	2842.347283	0.026200	0.027122
RS	25	0.604039	1.219257	2939.556410	0.027096	0.028006
RS	26	0.661203	1.441929	2571.330468	0.023702	0.024435
RS	27	0.723009	1.441929	2660.954472	0.024528	0.025224
RS	28	0.789832	1.722329	2306.525808	0.021261	0.021800
RS	29	0.862082	1.722329	2389.504186	0.022026	0.022508
RS	30	0.940198	2.067404	2063.506821	0.019021	0.019374
RS	31	1.024656	2.067404	2140.508273	0.019730	0.020009
RS	32	1.115972	2.476701	1854.472280	0.017094	0.017272
RS	33	1.214703	2.476701	1925.994965	0.017753	0.017846
RS	34	1.321449	2.939406	1686.036802	0.015541	0.015562
RS	35	1.436863	2.939406	1752.517376	0.016154	0.016089
RS	36	1.561648	3.438828	1557.236465	0.014354	0.014242
RS	37	1.696565	3.438828	1619.079662	0.014924	0.014731
RS	38	1.842437	3.955776	1463.095483	0.013486	0.013265
RS	39	2.000152	3.955776	1520.617903	0.014016	0.013720
RS	40	2.170673	4.465399	1399.237233	0.012898	0.012583
RS	41	2.355039	4.465399	1452.575625	0.013389	0.013005
RS	42	2.554375	4.933942	1363.341780	0.012567	0.012167
RS	43	2.769896	4.933942	1412.322225	0.013018	0.012556
RS	44	3.002916	5.326678	1353.008250	0.012472	0.011993
RS	45	3.254856	5.326678	1396.960982	0.012877	0.012345
RS	46	3.527253	5.621597	1363.514413	0.012568	0.012020
RS	47	3.821766	5.621597	1401.074321	0.012915	0.012326
RS	48	4.140192	5.817400	1386.872583	0.012784	0.012178
RS	49	4.484473	5.817400	1415.862931	0.013051	0.012421
RS	50	4.856707	5.936020	1410.929736	0.013005	0.012362
RS	51	5.259165	5.936020	1428.519481	0.013168	0.012515
RS	52	5.694300	6.024750	1418.232542	0.013073	0.012418
RS	53	6.164766	6.024750	1421.713915	0.013105	0.012454
RS	54	6.673431	6.298076	1357.613767	0.012514	0.011893
RS	55	7.223397	6.298076	1349.115795	0.012436	0.011822
RS	56	7.818017	6.298076	1331.464045	0.012273	0.011670
RS	57	8.460917	6.298076	1304.280750	0.012022	0.011430
RS	58	9.156018	12.754669	644.743438	0.005943	0.005735
RS	59	9.907556	12.754669	661.301878	0.006096	0.005872
RS	60	10.720116	12.754669	675.334543	0.006225	0.005985
RS	61	11.598651	12.754669	686.413255	0.006327	0.006069
RS	62	12.548518	12.754669	694.108491	0.006398	0.006123
RS	63	13.575509	12.754669	9444.702662	0.087058	0.081865
PA	4+25*2+4+6 0.029250754 0.024649119 13.575508968 96.733787062 25.321941192 9.893270620 3.532655773 1.876418757 1.240750719 0.961392569 0.860004084 0.860327696 0.927538869 1.048281587 1.219257284 1.441929417 1.722329394 2.067404373 2.476700590 2.939405568 3.438827698 3.955775744 4.465399448 4.933941717 5.326678042 5.621597024 5.817399585 5.936020369 6.024749543 6.298076109 12.754669190
//
IT	3907
RD	21
LK	-321045.161031
QD	-137.237247 -> -112.842738
RI	0.0009513722
TR	0.028521	0.024855
MT	13.728279
MM	C_pi: 3.755627, n_recomb: 111460.417201
RS	0	0.000000	90.923077	9.531993	0.000086	0.000005
RS	1	0.008139	90.923077	10.307881	0.000092	0.000053
RS	2	0.016939	90.923077	11.146936	0.000100	0.000114
RS	3	0.026457	90.923077	12.054303	0.000108	0.000145
RS	4	0.036748	25.654375	46.192794	0.000414	0.000559
RS	5	0.047878	25.654375	49.936843	0.000448	0.000533
RS	6	0.059913	10.552982	131.185453	0.001177	0.001347
RS	7	0.072927	10.552982	141.703890	0.001271	0.001411
RS	8	0.087001	3.728705	432.596215	0.003881	0.004252
RS	9	0.102220	3.728705	465.911929	0.004180	0.004568
RS	10	0.118678	1.959943	952.274022	0.008544	0.009136
RS	11	0.136475	1.959943	1020.324605	0.009154	0.009645
RS	12	0.155720	1.284378	1662.376588	0.014915	0.015398
RS	13	0.176532	1.284378	1768.087169	0.015863	0.016302
RS	14	0.199038	0.985924	2439.494327	0.021887	0.022318
RS	15	0.223375	0.985924	2571.945195	0.023075	0.023661
RS	16	0.249693	0.874952	3043.651904	0.027307	0.027981
RS	17	0.278153	0.874952	3182.999860	0.028557	0.029474
RS	18	0.308929	0.870488	3336.372679	0.029933	0.030914
RS	19	0.342210	0.870488	3468.692260	0.031120	0.032285
RS	20	0.378199	0.935401	3350.429620	0.030059	0.031172
RS	21	0.417118	0.935401	3471.354932	0.031144	0.032345
RS	22	0.459203	1.055174	3186.028965	0.028584	0.029642
RS	23	0.504714	1.055174	3296.065738	0.029572	0.030651
RS	24	0.553929	1.225948	2934.558454	0.026328	0.027229
RS	25	0.607149	1.225948	3035.323238	0.027232	0.028117
RS	26	0.664701	1.449075	2656.811766	0.023836	0.024545
RS	27	0.726936	1.449075	2749.678200	0.024670	0.025338
RS	28	0.794237	1.730876	2383.630651	0.021385	0.021900
RS	29	0.867014	1.730876	2469.592356	0.022157	0.022613
RS	30	0.945715	2.078884	2131.612230	0.019124	0.019454
RS	31	1.030821	2.078884	2211.376922	0.019840	0.020095
RS	32	1.122853	2.493214	1913.974342	0.017172	0.017329
RS	33	1.222375	2.493214	1988.064605	0.017837	0.017908
RS	34	1.329997	2.963244	1738.161826	0.015594	0.015597
RS	35	1.446378	2.963244	1807.033810	0.016212	0.016129
RS	36	1.572230	3.472034	1603.557862	0.014387	0.014259
RS	37	1.708325	3.472034	1667.638622	0.014962	0.014753
RS	38	1.855496	3.999831	1505.165837	0.013504	0.013269
RS	39	2.014645	3.999831	1564.796966	0.014039	0.013729
RS	40	2.186746	4.520888	1438.507544	0.012906	0.012579
RS	41	2.372853	4.520888	1493.849502	0.013403	0.013007
RS	42	2.574107	5.000015	1401.248133	0.012572	0.012162
RS	43	2.791740	5.000015	1452.143224	0.013028	0.012557
RS	44	3.027085	5.400784	1390.991829	0.012480	0.011994
RS	45	3.281583	5.400784	1436.767588	0.012890	0.012352
RS	46	3.556794	5.699886	1402.931040	0.012587	0.012032
RS	47	3.854404	5.699886	1442.183383	0.012939	0.012345
RS	48	4.176234	5.895805	1428.788949	0.012819	0.012208
RS	49	4.524256	5.895805	1459.248536	0.013092	0.012457
RS	50	4.900602	6.011584	1455.802192	0.013061	0.012414
RS	51	5.307578	6.011584	1474.489619	0.013229	0.012573
RS	52	5.747675	6.096638	1465.517611	0.013148	0.012490
RS	53	6.223589	6.096638	1469.559682	0.013185	0.012529
RS	54	6.738236	6.370398	1404.315612	0.012599	0.011974
RS	55	7.294768	6.370398	1395.874129	0.012523	0.011907
RS	56	7.896593	6.370398	1377.938568	0.012363	0.011756
RS	57	8.547398	6.370398	1350.108311	0.012113	0.011519
RS	58	9.251169	13.095524	657.934509	0.005903	0.005693
RS	59	10.012216	13.095524	675.624775	0.006062	0.005837
RS	60	10.835202	13.095524	690.819142	0.006198	0.005958
RS	61	11.725166	13.095524	703.075549	0.006308	0.006051
RS	62	12.687560	13.095524	711.947381	0.006387	0.006113
RS	63	13.728279	13.095524	9859.106608	0.088454	0.083323
PA	4+25*2+4+6 0.028521024 0.024855113 13.728279016 90.923077066 25.654374743 10.552981760 3.728704800 1.959943314 1.284377961 0.985923952 0.874952390 0.870488427 0.935401149 1.055173651 1.225947888 1.449074598 1.730875947 2.078884191 2.493214273 2.963244284 3.472033675 3.999831252 4.520888182 5.000014571 5.400783858 5.699886229 5.895805347 6.011583800 6.096637665 6.370398129 13.095523966
//
IT	4307
RD	22
LK	-320997.818592
QD	-123.945835 -> -102.467792
RI	0.0009803485
TR	0.027845	0.025041
MT	13.877112
MM	C_pi: 3.827166, n_recomb: 114298.027663
RS	0	0.000000	85.485430	10.407488	0.000091	0.000005
RS	1	0.008157	85.485430	11.256496	0.000098	0.000056
RS	2	0.016979	85.485430	12.174769	0.000107	0.000121
RS	3	0.026521	85.485430	13.167960	0.000115	0.000155
RS	4	0.036841	25.850298	47.090977	0.000412	0.000560
RS	5	0.048003	25.850298	50.916660	0.000445	0.000535
RS	6	0.060076	11.206847	126.943404	0.001111	0.001285
RS	7	0.073133	11.206847	137.154979	0.001200	0.001343
RS	8	0.087255	3.924095	422.640371	0.003698	0.004087
RS	9	0.102529	3.924095	455.357188	0.003984	0.004387
RS	10	0.119050	2.043284	939.936563	0.008224	0.008861
RS	11	0.136917	2.043284	1007.630597	0.008816	0.009348
RS	12	0.156242	1.328023	1656.225034	0.014490	0.015045
RS	13	0.177144	1.328023	1762.699658	0.015422	0.015913
RS	14	0.199750	1.010416	2455.386970	0.021482	0.021975
RS	15	0.224200	1.010416	2590.455494	0.022664	0.023286
RS	16	0.250645	0.889789	3091.260432	0.027046	0.027751
RS	17	0.279247	0.889789	3234.630833	0.028300	0.029230
RS	18	0.310182	0.880487	3410.520082	0.029839	0.030828
RS	19	0.343640	0.880487	3547.248870	0.031035	0.032198
RS	20	0.379827	0.943069	3438.689544	0.030085	0.031193
RS	21	0.418966	0.943069	3563.802584	0.031180	0.032370
RS	22	0.461298	1.061847	3277.741943	0.028677	0.029722
RS	23	0.507082	1.061847	3391.583338	0.029673	0.030734
RS	24	0.556602	1.232392	3023.287072	0.026451	0.027332
RS	25	0.610160	1.232392	3127.493098	0.027363	0.028224
RS	26	0.668087	1.455926	2739.225075	0.023966	0.024652
RS	27	0.730739	1.455926	2835.226918	0.024806	0.025450
RS	28	0.798502	1.739047	2458.016776	0.021505	0.021998
RS	29	0.871792	1.739047	2546.861596	0.022283	0.022715
RS	30	0.951060	2.089858	2197.274438	0.019224	0.019532
RS	31	1.036794	2.089858	2279.708832	0.019945	0.020178
RS	32	1.129521	2.509040	1971.237243	0.017246	0.017384
RS	33	1.229812	2.509040	2047.807778	0.017916	0.017969
RS	34	1.338283	2.986174	1788.195095	0.015645	0.015630
RS	35	1.455602	2.986174	1859.376623	0.016268	0.016167
RS	36	1.582491	3.504093	1647.891825	0.014418	0.014275
RS	37	1.719731	3.504093	1714.133004	0.014997	0.014773
RS	38	1.868164	4.042478	1545.330867	0.013520	0.013272
RS	39	2.028705	4.042478	1606.997904	0.014060	0.013737
RS	40	2.202342	4.574682	1475.937930	0.012913	0.012575
RS	41	2.390142	4.574682	1533.215033	0.013414	0.013008
RS	42	2.593260	5.064097	1437.361995	0.012576	0.012157
RS	43	2.812947	5.064097	1490.108229	0.013037	0.012557
RS	44	3.050553	5.472599	1427.216350	0.012487	0.011993
RS	45	3.307541	5.472599	1474.757634	0.012903	0.012358
RS	46	3.585490	5.775580	1440.616953	0.012604	0.012043
RS	47	3.886112	5.775580	1481.511608	0.012962	0.012362
RS	48	4.211256	5.971340	1469.002510	0.012852	0.012236
RS	49	4.562921	5.971340	1500.889830	0.013131	0.012492
RS	50	4.943271	6.084010	1499.014059	0.013115	0.012463
RS	51	5.354645	6.084010	1518.766204	0.013288	0.012627
RS	52	5.799575	6.165129	1511.199887	0.013222	0.012558
RS	53	6.280798	6.165129	1515.776710	0.013262	0.012602
RS	54	6.801274	6.438739	1449.556658	0.012682	0.012052
RS	55	7.364204	6.438739	1441.145308	0.012609	0.011988
RS	56	7.973052	6.438739	1422.906435	0.012449	0.011840
RS	57	8.631563	6.438739	1394.417550	0.012200	0.011603
RS	58	9.343788	13.425203	670.359851	0.005865	0.005654
RS	59	10.114109	13.425203	689.132645	0.006029	0.005804
RS	60	10.947264	13.425203	705.440737	0.006172	0.005931
RS	61	11.848378	13.425203	718.829228	0.006289	0.006032
RS	62	12.822996	13.425203	728.835595	0.006377	0.006103
RS	63	13.877112	13.425203	10259.042350	0.089757	0.084684
PA	4+25*2+4+6 0.027844583 0.025041211 13.877112363 85.485430045 25.850297816 11.206846835 3.924094684 2.043283932 1.328022824 1.010415593 0.889788788 0.880486903 0.943069366 1.061847379 1.232392271 1.455926283 1.739046872 2.089857763 2.509040340 2.986174204 3.504092610 4.042477769 4.574682205 5.064096904 5.472598518 5.775580233 5.971339702 6.084009965 6.165129021 6.438739011 13.425202679
//
IT	4163
RD	23
LK	-320956.127540
QD	-112.209100 -> -93.277579
RI	0.0010111131
TR	0.027217	0.025209
MT	14.022017
MM	C_pi: 3.896062, n_recomb: 117003.904014
RS	0	0.000000	80.546365	11.318828	0.000097	0.000005
RS	1	0.008175	80.546365	12.244117	0.000105	0.000059
RS	2	0.017017	80.546365	13.245049	0.000113	0.000129
RS	3	0.026583	80.546365	14.327807	0.000122	0.000166
RS	4	0.036931	25.933156	48.131894	0.000411	0.000562
RS	5	0.048124	25.933156	52.050742	0.000445	0.000539
RS	6	0.060233	11.851239	123.132143	0.001052	0.001229
RS	7	0.073331	11.851239	133.067419	0.001137	0.001284
RS	8	0.087501	4.117984	413.322663	0.003533	0.003936
RS	9	0.102828	4.117984	445.470834	0.003807	0.004222
RS	10	0.119409	2.126200	927.714490	0.007929	0.008605
RS	11	0.137344	2.126200	995.012720	0.008504	0.009072
RS	12	0.156746	1.371580	1648.714749	0.014091	0.014709
RS	13	0.177734	1.371580	1755.794384	0.015006	0.015546
RS	14	0.200438	1.034819	2467.981002	0.021093	0.021643
RS	15	0.224998	1.034819	2605.432803	0.022268	0.022924
RS	16	0.251565	0.904488	3134.366399	0.026789	0.027525
RS	17	0.280304	0.904488	3281.542944	0.028046	0.028990
RS	18	0.311392	0.890307	3480.013753	0.029743	0.030741
RS	19	0.345022	0.890307	3620.980630	0.030948	0.032111
RS	20	0.381401	0.950536	3522.632327	0.030107	0.031213
RS	21	0.420754	0.950536	3651.791267	0.031211	0.032392
RS	22	0.463323	1.068300	3365.580249	0.028765	0.029798
RS	23	0.509373	1.068300	3483.100235	0.029769	0.030814
RS	24	0.559186	1.238588	3108.578178	0.026568	0.027433
RS	25	0.613072	1.238588	3216.109280	0.027487	0.028328
RS	26	0.671363	1.462485	2818.593947	0.024090	0.024756
RS	27	0.734419	1.462485	2917.622748	0.024936	0.025558
RS	28	0.802630	1.746845	2529.700480	0.021621	0.022092
RS	29	0.876416	1.746845	2621.326976	0.022404	0.022814
RS	30	0.956235	2.100339	2260.502110	0.019320	0.019609
RS	31	1.042578	2.100339	2345.511639	0.020046	0.020259
RS	32	1.135979	2.524199	2026.275548	0.017318	0.017438
RS	33	1.237015	2.524199	2105.238136	0.017993	0.018027
RS	34	1.346311	3.008231	1836.151926	0.015693	0.015663
RS	35	1.464541	3.008231	1909.560334	0.016320	0.016204
RS	36	1.592437	3.535044	1690.262164	0.014446	0.014290
RS	37	1.730787	3.535044	1758.585884	0.015030	0.014793
RS	38	1.880447	4.083763	1583.618495	0.013535	0.013275
RS	39	2.042340	4.083763	1647.247917	0.014079	0.013744
RS	40	2.217468	4.626852	1511.554365	0.012919	0.012571
RS	41	2.406912	4.626852	1570.697445	0.013424	0.013009
RS	42	2.611843	5.126269	1471.710521	0.012578	0.012152
RS	43	2.833525	5.126269	1526.243552	0.013044	0.012557
RS	44	3.073330	5.542211	1461.708637	0.012493	0.011993
RS	45	3.332737	5.542211	1510.956928	0.012914	0.012362
RS	46	3.613350	5.848787	1476.593458	0.012620	0.012053
RS	47	3.916902	5.848787	1519.079146	0.012983	0.012378
RS	48	4.245268	6.044118	1507.530423	0.012884	0.012263
RS	49	4.600477	6.044118	1540.802641	0.013169	0.012525
RS	50	4.984723	6.153439	1540.573097	0.013167	0.012510
RS	51	5.400379	6.153439	1561.355822	0.013344	0.012680
RS	52	5.850013	6.230377	1555.281178	0.013293	0.012625
RS	53	6.336404	6.230377	1560.365845	0.013336	0.012673
RS	54	6.862555	6.503275	1493.337012	0.012763	0.012129
RS	55	7.431717	6.503275	1484.928559	0.012691	0.012067
RS	56	8.047405	6.503275	1466.366101	0.012533	0.011920
RS	57	8.713424	6.503275	1437.206299	0.012283	0.011684
RS	58	9.433887	13.743704	682.058533	0.005829	0.005617
RS	59	10.213246	13.743704	701.865078	0.005999	0.005772
RS	60	11.056313	13.743704	719.238964	0.006147	0.005906
RS	61	11.968299	13.743704	733.713414	0.006271	0.006014
RS	62	12.954835	13.743704	744.811091	0.006366	0.006093
RS	63	14.022017	13.743704	10644.070698	0.090972	0.085955
PA	4+25*2+4+6 0.027216990 0.025209334 14.022017427 80.546364894 25.933155760 11.851239245 4.117983678 2.126199977 1.371580335 1.034819433 0.904487695 0.890307378 0.950535577 1.068299521 1.238587575 1.462484766 1.746845066 2.100339179 2.524198775 3.008231418 3.535044020 4.083763183 4.626852052 5.126269461 5.542210562 5.848787361 6.044118138 6.153438660 6.230377052 6.503275246 13.743704050
//
IT	3868
RD	24
LK	-320919.371784
QD	-101.826313 -> -85.120665
RI	0.0010429560
TR	0.026634	0.025361
MT	14.163016
MM	C_pi: 3.962340, n_recomb: 119581.732053
RS	0	0.000000	76.137386	12.250337	0.000102	0.000005
RS	1	0.008192	76.137386	13.253793	0.000111	0.000062
RS	2	0.017054	76.137386	14.339440	0.000120	0.000136
RS	3	0.026643	76.137386	15.514009	0.000130	0.000176
RS	4	0.037017	25.917624	49.301083	0.000412	0.000565
RS	5	0.048241	25.917624	53.323520	0.000446	0.000544
RS	6	0.060385	12.483553	119.704067	0.001001	0.001178
RS	7	0.073523	12.483553	129.390442	0.001082	0.001230
RS	8	0.087737	4.309563	404.632203	0.003384	0.003799
RS	9	0.103116	4.309563	436.243616	0.003648	0.004073
RS	10	0.119755	2.208407	915.724283	0.007658	0.008368
RS	11	0.137756	2.208407	982.599802	0.008217	0.008817
RS	12	0.157233	1.414976	1640.082828	0.013715	0.014392
RS	13	0.178304	1.414976	1747.625768	0.014614	0.015197
RS	14	0.201102	1.059099	2477.618962	0.020719	0.021323
RS	15	0.225767	1.059099	2617.233364	0.021887	0.022575
RS	16	0.252453	0.919031	3173.278309	0.026536	0.027303
RS	17	0.281325	0.919031	3324.049667	0.027797	0.028755
RS	18	0.312562	0.899944	3545.059855	0.029645	0.030655
RS	19	0.346357	0.899944	3690.094139	0.030858	0.032023
RS	20	0.382922	0.957793	3602.410832	0.030125	0.031230
RS	21	0.422481	0.957793	3735.473003	0.031238	0.032411
RS	22	0.465281	1.074523	3449.656546	0.028848	0.029872
RS	23	0.511587	1.074523	3570.727970	0.029860	0.030891
RS	24	0.561686	1.244534	3190.492808	0.026680	0.027530
RS	25	0.615889	1.244534	3301.232059	0.027606	0.028428
RS	26	0.674532	1.468753	2894.959044	0.024209	0.024858
RS	27	0.737980	1.468753	2996.905807	0.025062	0.025663
RS	28	0.806624	1.754282	2598.705070	0.021732	0.022185
RS	29	0.880892	1.754282	2693.011476	0.022520	0.022911
RS	30	0.961243	2.110338	2321.325026	0.019412	0.019683
RS	31	1.048177	2.110338	2408.814823	0.020144	0.020338
RS	32	1.142232	2.538710	2079.117528	0.017387	0.017490
RS	33	1.243991	2.538710	2160.383733	0.018066	0.018084
RS	34	1.354087	3.029441	1882.065884	0.015739	0.015694
RS	35	1.473201	3.029441	1957.618343	0.016371	0.016240
RS	36	1.602072	3.564926	1730.703093	0.014473	0.014304
RS	37	1.741500	3.564926	1801.031341	0.015061	0.014812
RS	38	1.892350	4.123745	1620.061731	0.013548	0.013277
RS	39	2.055557	4.123745	1685.579879	0.014096	0.013751
RS	40	2.232133	4.677455	1545.395375	0.012923	0.012567
RS	41	2.423173	4.677455	1606.335053	0.013433	0.013008
RS	42	2.629863	5.186605	1504.330586	0.012580	0.012146
RS	43	2.853485	5.186605	1560.585739	0.013050	0.012556
RS	44	3.095425	5.609711	1494.502290	0.012498	0.011991
RS	45	3.357183	5.609711	1545.398582	0.012923	0.012366
RS	46	3.640384	5.919612	1510.890383	0.012635	0.012063
RS	47	3.946785	5.919612	1554.915152	0.013003	0.012393
RS	48	4.278284	6.114265	1544.395588	0.012915	0.012289
RS	49	4.636938	6.114265	1579.009132	0.013204	0.012556
RS	50	5.024973	6.220002	1580.497629	0.013217	0.012555
RS	51	5.444794	6.220002	1602.276000	0.013399	0.012730
RS	52	5.899005	6.292525	1597.774839	0.013361	0.012689
RS	53	6.390424	6.292525	1603.339739	0.013408	0.012740
RS	54	6.922098	6.564177	1535.666536	0.012842	0.012203
RS	55	7.497325	6.564177	1527.233177	0.012771	0.012142
RS	56	8.119673	6.564177	1508.326363	0.012613	0.011997
RS	57	8.793002	6.564177	1478.482941	0.012364	0.011761
RS	58	9.521488	14.051061	693.070114	0.005796	0.005581
RS	59	10.309648	14.051061	713.862442	0.005970	0.005742
RS	60	11.162373	14.051061	732.254587	0.006123	0.005881
RS	61	12.084949	14.051061	747.768772	0.006253	0.005996
RS	62	13.083100	14.051061	759.913855	0.006355	0.006082
RS	63	14.163016	14.051061	11013.911698	0.092104	0.087139
PA	4+25*2+4+6 0.026634217 0.025361216 14.163016412 76.137385563 25.917624199 12.483553385 4.309563057 2.208407084 1.414975901 1.059098672 0.919030907 0.899944247 0.957793480 1.074522539 1.244533782 1.468752527 1.754281738 2.110338353 2.538709759 3.029440997 3.564926209 4.123744942 4.677454717 5.186605093 5.609710561 5.919611962 6.114265320 6.220002186 6.292524792 6.564177400 14.051061154
//
IT	4970
RD	25
LK	-320886.930321
QD	-92.625037 -> -77.866944
RI	0.0010753409
TR	0.026093	0.025499
MT	14.300010
MM	C_pi: 4.026007, n_recomb: 122035.507841
RS	0	0.000000	72.258255	13.185612	0.000108	0.000006
RS	1	0.008208	72.258255	14.267766	0.000117	0.000065
RS	2	0.017090	72.258255	15.438720	0.000127	0.000144
RS	3	0.026701	72.258255	16.705761	0.000137	0.000187
RS	4	0.037100	25.820474	50.580519	0.000414	0.000569
RS	5	0.048354	25.820474	54.715553	0.000448	0.000550
RS	6	0.060531	13.101257	116.619483	0.000956	0.001133
RS	7	0.073707	13.101257	126.081685	0.001033	0.001183
RS	8	0.087965	4.498015	396.556345	0.003250	0.003674
RS	9	0.103394	4.498015	427.664001	0.003504	0.003937
RS	10	0.120088	2.289678	904.037782	0.007408	0.008147
RS	11	0.138154	2.289678	970.472702	0.007952	0.008580
RS	12	0.157701	1.458104	1630.571571	0.013361	0.014090
RS	13	0.178854	1.458104	1738.453595	0.014245	0.014868
RS	14	0.201742	1.083221	2484.603393	0.020360	0.021014
RS	15	0.226510	1.083221	2626.172723	0.021520	0.022239
RS	16	0.253310	0.933394	3208.310875	0.026290	0.027087
RS	17	0.282310	0.933394	3362.471489	0.027553	0.028525
RS	18	0.313690	0.909382	3605.895360	0.029548	0.030569
RS	19	0.347646	0.909382	3754.827328	0.030768	0.031935
RS	20	0.384389	0.964836	3678.177478	0.030140	0.031245
RS	21	0.424148	0.964836	3814.999765	0.031261	0.032429
RS	22	0.467171	1.080514	3530.066063	0.028927	0.029944
RS	23	0.513725	1.080514	3654.561258	0.029947	0.030965
RS	24	0.564100	1.250227	3269.102313	0.026788	0.027625
RS	25	0.618610	1.250227	3382.932359	0.027721	0.028526
RS	26	0.677594	1.474730	2968.364318	0.024324	0.024956
RS	27	0.741420	1.474730	3073.119899	0.025182	0.025765
RS	28	0.810484	1.761356	2665.070391	0.021838	0.022274
RS	29	0.885217	1.761356	2761.954872	0.022632	0.023005
RS	30	0.966085	2.119860	2379.776978	0.019501	0.019755
RS	31	1.053590	2.119860	2469.652210	0.020237	0.020414
RS	32	1.148278	2.552586	2129.794730	0.017452	0.017541
RS	33	1.250738	2.552586	2213.276231	0.018136	0.018139
RS	34	1.361607	3.049812	1925.977659	0.015782	0.015724
RS	35	1.481577	3.049812	2003.591487	0.016418	0.016274
RS	36	1.611395	3.593753	1769.257194	0.014498	0.014318
RS	37	1.751867	3.593753	1841.512121	0.015090	0.014829
RS	38	1.903870	4.162440	1654.705185	0.013559	0.013279
RS	39	2.068350	4.162440	1722.038540	0.014111	0.013757
RS	40	2.246330	4.726520	1577.503598	0.012927	0.012561
RS	41	2.438919	4.726520	1640.170574	0.013440	0.013007
RS	42	2.647315	5.245135	1535.266013	0.012580	0.012139
RS	43	2.872818	5.245135	1593.178556	0.013055	0.012554
RS	44	3.116829	5.675136	1525.639290	0.012502	0.011989
RS	45	3.380869	5.675136	1578.124334	0.012932	0.012369
RS	46	3.666582	5.988105	1543.545199	0.012648	0.012071
RS	47	3.975747	5.988105	1589.056669	0.013021	0.012407
RS	48	4.310287	6.181834	1579.632409	0.012944	0.012313
RS	49	4.672288	6.181834	1615.543043	0.013238	0.012585
RS	50	5.064001	6.283765	1618.816008	0.013265	0.012598
RS	51	5.487867	6.283765	1641.554362	0.013451	0.012778
RS	52	5.946524	6.351651	1638.702933	0.013428	0.012750
RS	53	6.442828	6.351651	1644.719855	0.013477	0.012805
RS	54	6.979870	6.621542	1576.564706	0.012919	0.012275
RS	55	7.560992	6.621542	1568.078039	0.012849	0.012216
RS	56	8.189813	6.621542	1548.805526	0.012691	0.012071
RS	57	8.870248	6.621542	1518.265273	0.012441	0.011835
RS	58	9.606534	14.347215	703.433025	0.005764	0.005548
RS	59	10.403255	14.347215	725.164137	0.005942	0.005713
RS	60	11.265371	14.347215	744.527628	0.006101	0.005858
RS	61	12.198251	14.347215	761.035527	0.006236	0.005978
RS	62	13.207702	14.347215	774.183822	0.006344	0.006071
RS	63	14.300010	14.347215	11368.433999	0.093157	0.088243
PA	4+25*2+4+6 0.026092828 0.025498619 14.300010196 72.258254545 25.820474139 13.101256982 4.498015200 2.289678367 1.458104236 1.083221343 0.933393832 0.909382034 0.964835515 1.080513708 1.250226652 1.474730063 1.761356076 2.119859847 2.552586307 3.049812041 3.593752932 4.162439855 4.726519824 5.245134731 5.675136391 5.988104558 6.181834425 6.283765193 6.351651335 6.621541711 14.347215051
//
CC
CC	Brief Description of the file format:
CC	  CC  comments
CC	  MM  useful-messages
CC	  RD  round-of-iterations
CC	  LL  \log[P(sequence)]
CC	  QD  Q-before-opt Q-after-opt
CC	  TR  \theta_0 \rho_0
CC	  RS  k t_k \lambda_k \pi_k \sum_{l\not=k}A_{kl} A_{kk}
CC	  DC  begin end best-k t_k+\Delta_k max-prob
CC
MM	Version: 0.6.5-r67
MM	pattern:4+25*2+4+6, n:63, n_free_lambdas:28
MM	n_iterations:25, skip:1, max_t:5, theta/rho:5
MM	is_decoding:0
MM	n_seqs:22, sum_L:1145146, sum_n:112603
RD	0
LK	0.000000
QD	0.000000 -> 0.000000
RI	inf
TR	0.103507	0.020701
MT	5.000000
MM	C_pi: 1.000000, n_recomb: 23463.364781
RS	0	0.000000	1.000000	149.077212	0.006354	0.000000
RS	1	0.006440	1.000000	157.637188	0.006718	0.000000
RS	2	0.013294	1.000000	166.618078	0.007101	0.000000
RS	3	0.020590	1.000000	176.031236	0.007502	0.000000
RS	4	0.028356	1.000000	185.886961	0.007922	0.000000
RS	5	0.036622	1.000000	196.194245	0.008362	0.000000
RS	6	0.045421	1.000000	206.960498	0.008821	0.000000
RS	7	0.054785	1.000000	218.191241	0.009299	0.000000
RS	8	0.064753	1.000000	229.889763	0.009798	0.000000
RS	9	0.075363	1.000000	242.056749	0.010316	0.000000
RS	10	0.086656	1.000000	254.689865	0.010855	0.000000
RS	11	0.098677	1.000000	267.783319	0.011413	0.000000
RS	12	0.111471	1.000000	281.327374	0.011990	0.000000
RS	13	0.125090	1.000000	295.307833	0.012586	0.000000
RS	14	0.139585	1.000000	309.705493	0.013200	0.000000
RS	15	0.155014	1.000000	324.495567	0.013830	0.000000
RS	16	0.171437	1.000000	339.647077	0.014476	0.000000
RS	17	0.188917	1.000000	355.122237	0.015135	0.000000
RS	18	0.207523	1.000000	370.875822	0.015807	0.000000
RS	19	0.227327	1.000000	386.854534	0.016488	0.000000
RS	20	0.248406	1.000000	402.996387	0.017176	0.000000
RS	21	0.270843	1.000000	419.230124	0.017867	0.000000
RS	22	0.294725	1.000000	435.474680	0.018560	0.000000
RS	23	0.320144	1.000000	451.638719	0.019249	0.000000
RS	24	0.347201	1.000000	467.620276	0.019930	0.000000
RS	25	0.376000	1.000000	483.306527	0.020598	0.000000
RS	26	0.406654	1.000000	498.573724	0.021249	0.000000
RS	27	0.439282	1.000000	513.287336	0.021876	0.000000
RS	28	0.474011	1.000000	527.302437	0.022473	0.000000
RS	29	0.510976	1.000000	540.464377	0.023034	0.000000
RS	30	0.550322	1.000000	552.609787	0.023552	0.000000
RS	31	0.592202	1.000000	563.567971	0.024019	0.000000
RS	32	0.636779	1.000000	573.162698	0.024428	0.000000
RS	33	0.684227	1.000000	581.214468	0.024771	0.000000
RS	34	0.734730	1.000000	587.543245	0.025041	0.000000
RS	35	0.788485	1.000000	591.971707	0.025230	0.000000
RS	36	0.845702	1.000000	594.328981	0.025330	0.000000
RS	37	0.906604	1.000000	594.454872	0.025335	0.000000
RS	38	0.971428	1.000000	592.204524	0.025240	0.000000
RS	39	1.040426	1.000000	587.453441	0.025037	0.000000
RS	40	1.113868	1.000000	580.102768	0.024724	0.000000
RS	41	1.192040	1.000000	570.084673	0.024297	0.000000
RS	42	1.275245	1.000000	557.367659	0.023755	0.000000
RS	43	1.363809	1.000000	541.961565	0.023098	0.000000
RS	44	1.458076	1.000000	523.922010	0.022329	0.000000
RS	45	1.558414	1.000000	503.353983	0.021453	0.000000
RS	46	1.665214	1.000000	480.414272	0.020475	0.000000
RS	47	1.778891	1.000000	455.312419	0.019405	0.000000
RS	48	1.899889	1.000000	428.309911	0.018254	0.000000
RS	49	2.028679	1.000000	399.717353	0.017036	0.000000
RS	50	2.165763	1.000000	369.889439	0.015765	0.000000
RS	51	2.311675	1.000000	339.217638	0.014457	0.000000
RS	52	2.466983	1.000000	308.120653	0.013132	0.000000
RS	53	2.632293	1.000000	277.032827	0.011807	0.000000
RS	54	2.808249	1.000000	246.390888	0.010501	0.000000
RS	55	2.995536	1.000000	216.619562	0.009232	0.000000
RS	56	3.194884	1.000000	188.116754	0.008017	0.000000
RS	57	3.407070	1.000000	161.239144	0.006872	0.000000
RS	58	3.632920	1.000000	136.289081	0.005809	0.000000
RS	59	3.873315	1.000000	113.503726	0.004837	0.000000
RS	60	4.129191	1.000000	93.047260	0.003966	0.000000
RS	61	4.401545	1.000000	75.006838	0.003197	0.000000
RS	62	4.691438	1.000000	59.392697	0.002531	0.000000
RS	63	5.000000	1.000000	166.193086	0.007083	0.000000
PA	4+25*2+4+6 0.103507448 0.020701490 5.000000000 1.000000000 1.000000000 1.000000000 1.000000000 1.000000000 1.000000000 1.000000000 1.000000000 1.000000000 1.000000000 1.000000000 1.000000000 1.000000000 1.000000000 1.000000000 1.000000000 1.000000000 1.000000000 1.000000000 1.000000000 1.000000000 1.000000000 1.000000000 1.000000000 1.000000000 1.000000000 1.000000000 1.000000000
//
IT	5011
RD	1
LK	-309848.572696
QD	-3833.972764 -> -1800.909724
RI	0.0475849811
TR	0.077393	0.016055
MT	7.603662
MM	C_pi: 1.295251, n_recomb: 23568.452141
RS	0	0.000000	1.034261	160.457613	0.006808	0.000155
RS	1	0.007139	1.034261	170.698253	0.007243	0.001142
RS	2	0.014788	1.034261	181.500588	0.007701	0.002415
RS	3	0.022982	1.034261	192.881919	0.008184	0.004087
RS	4	0.031762	0.697926	302.917031	0.012853	0.006676
RS	5	0.041169	0.697926	320.068872	0.013580	0.010080
RS	6	0.051247	0.603414	390.303272	0.016560	0.013099
RS	7	0.062044	0.603414	410.526239	0.017418	0.015191
RS	8	0.073612	0.576301	451.299492	0.019148	0.017008
RS	9	0.086007	0.576301	472.916906	0.020066	0.019064
RS	10	0.099286	0.579279	492.273438	0.020887	0.021196
RS	11	0.113513	0.579279	514.233038	0.021819	0.023060
RS	12	0.128755	0.608606	510.709248	0.021669	0.024500
RS	13	0.145086	0.608606	532.246291	0.022583	0.025520
RS	14	0.162583	0.659160	511.741198	0.021713	0.026172
RS	15	0.181328	0.659160	532.446503	0.022591	0.026498
RS	16	0.201412	0.726961	502.031500	0.021301	0.026518
RS	17	0.222930	0.726961	521.728517	0.022137	0.026258
RS	18	0.245984	0.809222	486.859013	0.020657	0.025761
RS	19	0.270684	0.809222	505.490662	0.021448	0.025084
RS	20	0.297147	0.902757	470.251735	0.019953	0.024285
RS	21	0.325500	0.902757	487.816182	0.020698	0.023418
RS	22	0.355876	1.003605	454.957976	0.019304	0.022535
RS	23	0.388421	1.003605	471.468560	0.020004	0.021678
RS	24	0.423289	1.107631	442.409134	0.018771	0.020873
RS	25	0.460647	1.107631	457.866143	0.019427	0.020132
RS	26	0.500671	1.211761	432.788597	0.018363	0.019458
RS	27	0.543553	1.211761	447.160460	0.018973	0.018843
RS	28	0.589497	1.314103	425.594776	0.018058	0.018280
RS	29	0.638720	1.314103	438.809544	0.018619	0.017758
RS	30	0.691457	1.413114	420.211762	0.017829	0.017273
RS	31	0.747959	1.413114	432.153506	0.018336	0.016824
RS	32	0.808495	1.506932	416.138816	0.017657	0.016412
RS	33	0.873352	1.506932	426.642612	0.018102	0.016041
RS	34	0.942840	1.593719	412.844902	0.017517	0.015713
RS	35	1.017288	1.593719	421.691865	0.017892	0.015428
RS	36	1.097051	1.672298	409.603426	0.017379	0.015184
RS	37	1.182509	1.672298	416.522249	0.017673	0.014977
RS	38	1.274067	1.742307	405.499795	0.017205	0.014800
RS	39	1.372161	1.742307	410.178168	0.017404	0.014646
RS	40	1.477259	1.803963	399.525177	0.016952	0.014510
RS	41	1.589859	1.803963	401.631448	0.017041	0.014383
RS	42	1.710498	1.857761	390.678625	0.016576	0.014261
RS	43	1.839750	1.857761	389.893194	0.016543	0.014137
RS	44	1.978229	1.904311	378.043839	0.016040	0.014006
RS	45	2.126593	1.904311	374.100765	0.015873	0.013864
RS	46	2.285550	1.944397	360.844436	0.015310	0.013705
RS	47	2.455854	1.944397	353.585202	0.015002	0.013522
RS	48	2.638316	1.979168	338.516798	0.014363	0.013311
RS	49	2.833805	1.979168	327.955933	0.013915	0.013065
RS	50	3.043249	2.010201	310.847400	0.013189	0.012780
RS	51	3.267645	2.010201	297.239366	0.012612	0.012449
RS	52	3.508061	2.039415	278.140650	0.011801	0.012072
RS	53	3.765641	2.039415	262.027287	0.011118	0.011647
RS	54	4.041609	2.085452	239.566160	0.010165	0.011175
RS	55	4.337278	2.085452	222.170236	0.009427	0.010659
RS	56	4.654055	2.085452	203.925869	0.008652	0.010102
RS	57	4.993447	2.085452	185.125231	0.007855	0.009509
RS	58	5.357068	2.326954	150.253328	0.006375	0.008885
RS	59	5.746648	2.326954	135.794884	0.005762	0.008236
RS	60	6.164040	2.326954	121.246377	0.005144	0.007572
RS	61	6.611229	2.326954	106.857217	0.004534	0.006902
RS	62	7.090344	2.326954	92.872152	0.003941	0.006242
RS	63	7.603662	2.326954	383.670764	0.016279	0.028966
PA	4+25*2+4+6 0.077392541 0.016054929 7.603662014 1.034260750 0.697925568 0.603413582 0.576300621 0.579278946 0.608606339 0.659160137 0.726961136 0.809221745 0.902756691 1.003604889 1.107630730 1.211761475 1.314103127 1.413113594 1.506932259 1.593719006 1.672298431 1.742306709 1.803962708 1.857761383 1.904311180 1.944396973 1.979168177 2.010200500 2.039415121 2.085452080 2.326954126
//
IT	5483
RD	2
LK	-306590.436378
QD	-1919.811630 -> -1183.658538
RI	0.0278820934
TR	0.067022	0.015418
MT	9.066875
MM	C_pi: 1.595301, n_recomb: 27823.407976
RS	0	0.000000	2.045573	99.724012	0.003584	0.000075
RS	1	0.007435	2.045573	106.741851	0.003836	0.000611
RS	2	0.015423	2.045573	114.222039	0.004105	0.001276
RS	3	0.024005	2.045573	122.190199	0.004392	0.002012
RS	4	0.033225	0.945711	281.851014	0.010130	0.004468
RS	5	0.043130	0.945711	299.559235	0.010766	0.006581
RS	6	0.053772	0.679799	441.520791	0.015869	0.010447
RS	7	0.065206	0.679799	466.189273	0.016755	0.012959
RS	8	0.077489	0.584549	570.806019	0.020515	0.015727
RS	9	0.090685	0.584549	599.119098	0.021533	0.017881
RS	10	0.104863	0.550063	666.562430	0.023957	0.020252
RS	11	0.120095	0.550063	695.935474	0.025013	0.022954
RS	12	0.136459	0.557171	715.954551	0.025732	0.024442
RS	13	0.154040	0.557171	744.530159	0.026759	0.026906
RS	14	0.172929	0.596956	721.768005	0.025941	0.026951
RS	15	0.193221	0.596956	748.696014	0.026909	0.028868
RS	16	0.215023	0.663961	697.806928	0.025080	0.027734
RS	17	0.238445	0.663961	722.896635	0.025982	0.029090
RS	18	0.263609	0.755927	657.617892	0.023635	0.027157
RS	19	0.290644	0.755927	680.938245	0.024474	0.027983
RS	20	0.319689	0.871126	611.826672	0.021990	0.025655
RS	21	0.350893	0.871126	633.506729	0.022769	0.026075
RS	22	0.384418	1.006579	567.696836	0.020404	0.023720
RS	23	0.420435	1.006579	587.859433	0.021128	0.023902
RS	24	0.459130	1.157701	529.244822	0.019022	0.021774
RS	25	0.500702	1.157701	547.993464	0.019695	0.021867
RS	26	0.545365	1.319966	497.548499	0.017882	0.020065
RS	27	0.593349	1.319966	514.963835	0.018508	0.020139
RS	28	0.644901	1.490130	471.938706	0.016962	0.018633
RS	29	0.700285	1.490130	488.073572	0.017542	0.018685
RS	30	0.759787	1.665112	451.448497	0.016225	0.017409
RS	31	0.823714	1.665112	466.322130	0.016760	0.017427
RS	32	0.892393	1.840050	435.529177	0.015653	0.016348
RS	33	0.966179	1.840050	449.117210	0.016142	0.016353
RS	34	1.045451	2.008609	423.789376	0.015231	0.015473
RS	35	1.130617	2.008609	436.009161	0.015671	0.015498
RS	36	1.222115	2.165199	415.531230	0.014935	0.014807
RS	37	1.320416	2.165199	426.229292	0.015319	0.014860
RS	38	1.426026	2.306390	409.679259	0.014724	0.014325
RS	39	1.539489	2.306390	418.626726	0.015046	0.014394
RS	40	1.661387	2.430818	404.946397	0.014554	0.013968
RS	41	1.792349	2.430818	411.843833	0.014802	0.014029
RS	42	1.933048	2.538398	399.997018	0.014376	0.013672
RS	43	2.084208	2.538398	404.488150	0.014538	0.013708
RS	44	2.246607	2.629705	393.518133	0.014143	0.013390
RS	45	2.421080	2.629705	395.213915	0.014204	0.013387
RS	46	2.608526	2.706190	384.180968	0.013808	0.013083
RS	47	2.809909	2.706190	382.702870	0.013755	0.013025
RS	48	3.026265	2.770575	370.649189	0.013321	0.012705
RS	49	3.258707	2.770575	365.700153	0.013144	0.012574
RS	50	3.508432	2.826886	351.731503	0.012642	0.012208
RS	51	3.776724	2.826886	343.191820	0.012335	0.011989
RS	52	4.064964	2.879940	326.669302	0.011741	0.011552
RS	53	4.374635	2.879940	314.696103	0.011310	0.011237
RS	54	4.707330	2.967786	292.337944	0.010507	0.010638
RS	55	5.064762	2.967786	277.980934	0.009991	0.010246
RS	56	5.448770	2.967786	261.940364	0.009414	0.009796
RS	57	5.861329	2.967786	244.429857	0.008785	0.009289
RS	58	6.304562	3.545280	191.371370	0.006878	0.007897
RS	59	6.780751	3.545280	179.531657	0.006453	0.007495
RS	60	7.292344	3.545280	166.734185	0.005993	0.007045
RS	61	7.841976	3.545280	153.179900	0.005505	0.006556
RS	62	8.432473	3.545280	139.098400	0.004999	0.006037
RS	63	9.066875	3.545280	729.709521	0.026226	0.032686
PA	4+25*2+4+6 0.067022102 0.015417544 9.066874726 2.045573376 0.945711455 0.679799284 0.584548927 0.550062698 0.557171367 0.596956212 0.663960671 0.755926953 0.871125638 1.006578637 1.157700513 1.319966185 1.490130367 1.665111705 1.840049730 2.008608774 2.165198784 2.306389755 2.430818398 2.538397546 2.629705354 2.706189776 2.770575282 2.826886150 2.879939936 2.967786458 3.545279997
//
IT	4660
RD	3
LK	-305316.739401
QD	-1340.582029 -> -947.260515
RI	0.0152916356
TR	0.061217	0.015818
MT	9.885351
MM	C_pi: 1.847183, n_recomb: 32978.345536
RS	0	0.000000	4.278793	57.539806	0.001745	0.000043
RS	1	0.007581	4.278793	61.792065	0.001874	0.000367
RS	2	0.015737	4.278793	66.349634	0.002012	0.000745
RS	3	0.024511	4.278793	71.233030	0.002160	0.001090
RS	4	0.033950	1.428378	228.510999	0.006929	0.003258
RS	5	0.044105	1.428378	244.047725	0.007400	0.004535
RS	6	0.055030	0.866284	428.378617	0.012990	0.008525
RS	7	0.066783	0.866284	454.454754	0.013780	0.010658
RS	8	0.079427	0.671512	619.888282	0.018797	0.014408
RS	9	0.093029	0.671512	653.082743	0.019803	0.016224
RS	10	0.107663	0.589201	781.658902	0.023702	0.019401
RS	11	0.123406	0.589201	818.026401	0.024805	0.021890
RS	12	0.140343	0.568288	885.232559	0.026843	0.024258
RS	13	0.158563	0.568288	921.316441	0.027937	0.026916
RS	14	0.178165	0.591197	920.061507	0.027899	0.027540
RS	15	0.199253	0.591197	954.010135	0.028928	0.029847
RS	16	0.221940	0.648472	900.957267	0.027320	0.028803
RS	17	0.246346	0.648472	932.321764	0.028271	0.030637
RS	18	0.272603	0.736733	848.896525	0.025741	0.028394
RS	19	0.300851	0.736733	877.834520	0.026619	0.029732
RS	20	0.331239	0.854869	782.351394	0.023723	0.026836
RS	21	0.363932	0.854869	809.132958	0.024535	0.027752
RS	22	0.399103	1.001182	714.697441	0.021672	0.024716
RS	23	0.436941	1.001182	739.539266	0.022425	0.025339
RS	24	0.477647	1.171943	653.883998	0.019828	0.022526
RS	25	0.521438	1.171943	676.943832	0.020527	0.022994
RS	26	0.568550	1.362806	602.724449	0.018276	0.020567
RS	27	0.619234	1.362806	624.129282	0.018925	0.020962
RS	28	0.673759	1.570826	560.672418	0.017001	0.018912
RS	29	0.732419	1.570826	580.529513	0.017603	0.019244
RS	30	0.795525	1.793223	526.416513	0.015962	0.017500
RS	31	0.863416	1.793223	544.809120	0.016520	0.017757
RS	32	0.936453	2.023848	499.364279	0.015142	0.016283
RS	33	1.015027	2.023848	516.339270	0.015657	0.016486
RS	34	1.099559	2.252705	479.298099	0.014534	0.015285
RS	35	1.190498	2.252705	494.846686	0.015005	0.015471
RS	36	1.288332	2.469608	465.523664	0.014116	0.014530
RS	37	1.393583	2.469608	479.560364	0.014542	0.014717
RS	38	1.506812	2.667393	456.715782	0.013849	0.013994
RS	39	1.628626	2.667393	469.063178	0.014223	0.014173
RS	40	1.759675	2.842470	451.212556	0.013682	0.013611
RS	41	1.900658	2.842470	461.595855	0.013997	0.013763
RS	42	2.052330	2.993664	447.303464	0.013564	0.013309
RS	43	2.215500	2.993664	455.354255	0.013808	0.013419
RS	44	2.391040	3.121000	443.343518	0.013443	0.013037
RS	45	2.579888	3.121000	448.612381	0.013603	0.013096
RS	46	2.783053	3.226123	437.610473	0.013270	0.012755
RS	47	3.001619	3.226123	439.601175	0.013330	0.012754
RS	48	3.236756	3.313098	428.214046	0.012985	0.012420
RS	49	3.489718	3.313098	426.455693	0.012931	0.012343
RS	50	3.761858	3.388289	413.255383	0.012531	0.011978
RS	51	4.054629	3.388289	407.415468	0.012354	0.011812
RS	52	4.369595	3.459314	391.210209	0.011863	0.011383
RS	53	4.708438	3.459314	381.227701	0.011560	0.011121
RS	54	5.072970	3.581520	356.818815	0.010820	0.010497
RS	55	5.465138	3.581520	343.715722	0.010422	0.010160
RS	56	5.887036	3.581520	328.330601	0.009956	0.009761
RS	57	6.340918	3.581520	310.818915	0.009425	0.009302
RS	58	6.829209	4.513527	234.681409	0.007116	0.007447
RS	59	7.354519	4.513527	224.677085	0.006813	0.007151
RS	60	7.919652	4.513527	213.203116	0.006465	0.006805
RS	61	8.527629	4.513527	200.396790	0.006077	0.006414
RS	62	9.181697	4.513527	186.438646	0.005653	0.005984
RS	63	9.885351	4.513527	1144.717077	0.034711	0.036364
PA	4+25*2+4+6 0.061217452 0.015818195 9.885350538 4.278793290 1.428378058 0.866284178 0.671512465 0.589200612 0.568288482 0.591197155 0.648471911 0.736733495 0.854869128 1.001181808 1.171942938 1.362806352 1.570826056 1.793223216 2.023848338 2.252704575 2.469607591 2.667392774 2.842469593 2.993664034 3.120999527 3.226122515 3.313098362 3.388288874 3.459313839 3.581520228 4.513526671
//
IT	4621
RD	4
LK	-304595.032103
QD	-1080.649963 -> -808.096937
RI	0.0086308586
TR	0.057233	0.016560
MT	10.375689
MM	C_pi: 2.039418, n_recomb: 38032.381380
RS	0	0.000000	8.260686	34.679670	0.000912	0.000027
RS	1	0.007663	8.260686	37.303678	0.000981	0.000243
RS	2	0.015913	8.260686	40.123470	0.001055	0.000482
RS	3	0.024796	8.260686	43.153216	0.001135	0.000661
RS	4	0.034359	2.119307	180.564134	0.004748	0.002538
RS	5	0.044655	2.119307	193.439729	0.005086	0.003331
RS	6	0.055739	1.110220	394.430031	0.010371	0.007199
RS	7	0.067674	1.110220	419.985135	0.011043	0.008909
RS	8	0.080522	0.784720	630.528460	0.016579	0.013259
RS	9	0.094356	0.784720	666.613805	0.017528	0.014725
RS	10	0.109249	0.646982	851.765250	0.022396	0.018576
RS	11	0.125284	0.646982	893.865073	0.023503	0.020695
RS	12	0.142547	0.595793	1015.398749	0.026698	0.023909
RS	13	0.161134	0.595793	1058.541116	0.027833	0.026437
RS	14	0.181144	0.600950	1091.516587	0.028700	0.027823
RS	15	0.202688	0.600950	1132.438729	0.029776	0.030152
RS	16	0.225883	0.647204	1089.442782	0.028645	0.029533
RS	17	0.250856	0.647204	1127.116492	0.029636	0.031468
RS	18	0.277742	0.728844	1034.891045	0.027211	0.029304
RS	19	0.306688	0.728844	1069.459427	0.028120	0.030793
RS	20	0.337852	0.844383	953.946238	0.025082	0.027727
RS	21	0.371405	0.844383	985.828261	0.025921	0.028820
RS	22	0.407529	0.992743	866.767339	0.022790	0.025473
RS	23	0.446420	0.992743	896.297321	0.023567	0.026280
RS	24	0.488293	1.170964	786.037984	0.020668	0.023105
RS	25	0.533373	1.170964	813.431977	0.021388	0.023741
RS	26	0.581909	1.375197	716.951558	0.018851	0.020960
RS	27	0.634163	1.375197	742.368993	0.019519	0.021506
RS	28	0.690422	1.603311	659.403167	0.017338	0.019133
RS	29	0.750992	1.603311	682.984397	0.017958	0.019603
RS	30	0.816203	1.853667	611.849592	0.016088	0.017572
RS	31	0.886411	1.853667	633.717877	0.016663	0.017957
RS	32	0.962000	2.120095	573.753244	0.015086	0.016235
RS	33	1.043381	2.120095	594.001527	0.015618	0.016549
RS	34	1.130998	2.390285	545.176828	0.014335	0.015146
RS	35	1.225329	2.390285	563.846523	0.014825	0.015426
RS	36	1.326889	2.650343	525.488317	0.013817	0.014330
RS	37	1.436231	2.650343	542.542684	0.014265	0.014595
RS	38	1.553952	2.889769	513.101628	0.013491	0.013760
RS	39	1.680694	2.889769	528.401824	0.013893	0.014005
RS	40	1.817148	3.102830	505.944412	0.013303	0.013365
RS	41	1.964058	3.102830	519.235685	0.013652	0.013574
RS	42	2.122227	3.287190	501.911950	0.013197	0.013070
RS	43	2.292516	3.287190	512.820175	0.013484	0.013230
RS	44	2.475854	3.442084	499.051244	0.013122	0.012820
RS	45	2.673241	3.442084	507.087080	0.013333	0.012924
RS	46	2.885754	3.568967	495.313751	0.013023	0.012575
RS	47	3.114551	3.568967	499.899156	0.013144	0.012615
RS	48	3.360882	3.672821	488.344852	0.012840	0.012287
RS	49	3.626088	3.672821	488.885808	0.012854	0.012251
RS	50	3.911617	3.761969	475.637554	0.012506	0.011901
RS	51	4.219027	3.761969	471.651786	0.012401	0.011776
RS	52	4.549993	3.846491	455.012672	0.011964	0.011362
RS	53	4.906321	3.846491	446.291122	0.011735	0.011140
RS	54	5.289954	3.996702	419.115488	0.011020	0.010504
RS	55	5.702985	3.996702	406.724720	0.010694	0.010205
RS	56	6.147667	3.996702	391.568988	0.010296	0.009842
RS	57	6.626424	3.996702	373.758727	0.009827	0.009415
RS	58	7.141868	5.272564	272.393397	0.007162	0.007189
RS	59	7.696811	5.272564	264.106272	0.006944	0.006962
RS	60	8.294279	5.272564	254.020126	0.006679	0.006686
RS	61	8.937531	5.272564	242.212258	0.006369	0.006364
RS	62	9.630075	5.272564	228.809085	0.006016	0.005999
RS	63	10.375689	5.272564	1571.431213	0.041318	0.039957
PA	4+25*2+4+6 0.057232589 0.016559944 10.375688723 8.260685965 2.119307395 1.110219887 0.784719916 0.646982478 0.595792518 0.600949932 0.647204436 0.728844308 0.844383167 0.992743333 1.170963875 1.375197439 1.603311317 1.853666790 2.120095038 2.390284684 2.650343386 2.889768779 3.102830153 3.287190111 3.442083683 3.568966642 3.672820736 3.761968682 3.846490551 3.996702246 5.272563919
//
IT	4874
RD	5
LK	-304078.692719
QD	-915.885562 -> -701.190413
RI	0.0051707483
TR	0.054116	0.017405
MT	10.703313
MM	C_pi: 2.189402, n_recomb: 42822.606347
RS	0	0.000000	14.278721	22.701510	0.000530	0.000019
RS	1	0.007716	14.278721	24.441057	0.000571	0.000173
RS	2	0.016027	14.278721	26.312903	0.000614	0.000339
RS	3	0.024979	14.278721	28.326948	0.000661	0.000443
RS	4	0.034622	3.000281	144.925715	0.003384	0.002079
RS	5	0.045008	3.000281	155.561959	0.003633	0.002583
RS	6	0.056197	1.392462	358.852929	0.008380	0.006246
RS	7	0.068248	1.392462	383.123604	0.008947	0.007610
RS	8	0.081230	0.909002	624.489583	0.014583	0.012290
RS	9	0.095213	0.909002	662.096059	0.015461	0.013468
RS	10	0.110275	0.710699	894.513304	0.020889	0.017804
RS	11	0.126499	0.710699	941.096074	0.021977	0.019573
RS	12	0.143974	0.628320	1115.953252	0.026060	0.023466
RS	13	0.162798	0.628320	1165.434508	0.027215	0.025790
RS	14	0.183075	0.616065	1237.937813	0.028909	0.027881
RS	15	0.204916	0.616065	1285.511365	0.030019	0.030125
RS	16	0.228442	0.651768	1259.637347	0.029415	0.029987
RS	17	0.253784	0.651768	1303.438692	0.030438	0.031900
RS	18	0.281080	0.726704	1208.730275	0.028226	0.029942
RS	19	0.310483	0.726704	1248.758028	0.029161	0.031454
RS	20	0.342154	0.838416	1118.085802	0.026110	0.028377
RS	21	0.376269	0.838416	1154.885611	0.026969	0.029527
RS	22	0.413016	0.985917	1014.705010	0.023696	0.026039
RS	23	0.452598	0.985917	1048.743398	0.024490	0.026921
RS	24	0.495235	1.166703	916.326980	0.021398	0.023547
RS	25	0.541161	1.166703	947.889941	0.022135	0.024262
RS	26	0.590630	1.377365	830.858818	0.019402	0.021269
RS	27	0.643917	1.377365	860.138401	0.020086	0.021889
RS	28	0.701315	1.616582	758.863465	0.017721	0.019313
RS	29	0.763141	1.616582	786.026371	0.018355	0.019855
RS	30	0.829738	1.884029	698.662614	0.016315	0.017637
RS	31	0.901473	1.884029	723.862055	0.016904	0.018092
RS	32	0.978743	2.174126	649.853221	0.015175	0.016206
RS	33	1.061974	2.174126	673.215873	0.015721	0.016587
RS	34	1.151628	2.473174	612.879144	0.014312	0.015047
RS	35	1.248199	2.473174	634.483752	0.014817	0.015386
RS	36	1.352220	2.764458	587.233108	0.013713	0.014186
RS	37	1.464268	2.764458	607.080562	0.014177	0.014501
RS	38	1.584961	3.034718	571.083707	0.013336	0.013590
RS	39	1.714966	3.034718	589.065633	0.013756	0.013880
RS	40	1.855002	3.276330	561.947944	0.013123	0.013189
RS	41	2.005843	3.276330	577.825169	0.013493	0.013440
RS	42	2.168322	3.485877	557.322491	0.013015	0.012906
RS	43	2.343337	3.485877	570.715441	0.013327	0.013105
RS	44	2.531855	3.661760	554.959836	0.012960	0.012681
RS	45	2.734919	3.661760	565.345720	0.013202	0.012822
RS	46	2.953651	3.805046	552.519226	0.012903	0.012474
RS	47	3.189259	3.805046	559.251844	0.013060	0.012550
RS	48	3.443046	3.921319	547.225769	0.012779	0.012234
RS	49	3.716413	3.921319	549.608860	0.012835	0.012233
RS	50	4.010873	4.020549	536.005331	0.012517	0.011900
RS	51	4.328053	4.020549	533.434858	0.012457	0.011809
RS	52	4.669704	4.115043	516.060407	0.012051	0.011412
RS	53	5.037717	4.115043	508.214392	0.011868	0.011222
RS	54	5.434123	4.288123	477.956205	0.011161	0.010575
RS	55	5.861115	4.288123	465.988068	0.010882	0.010307
RS	56	6.321052	4.288123	450.834304	0.010528	0.009972
RS	57	6.816476	4.288123	432.569505	0.010101	0.009571
RS	58	7.350125	5.891433	304.813515	0.007118	0.007016
RS	59	7.924948	5.891433	298.153580	0.006963	0.006843
RS	60	8.544123	5.891433	289.471475	0.006760	0.006621
RS	61	9.211070	5.891433	278.791874	0.006510	0.006352
RS	62	9.929477	5.891433	266.190235	0.006216	0.006040
RS	63	10.703313	5.891433	1991.613907	0.046508	0.043443
PA	4+25*2+4+6 0.054116020 0.017405395 10.703313095 14.278720824 3.000281159 1.392462114 0.909001636 0.710699308 0.628320375 0.616064576 0.651768178 0.726704156 0.838416142 0.985916764 1.166702548 1.377365333 1.616581827 1.884028659 2.174125743 2.473173795 2.764457865 3.034717832 3.276330444 3.485877495 3.661759941 3.805045524 3.921319314 4.020548958 4.115043070 4.288123290 5.891433394
//
IT	4798
RD	6
LK	-303666.353989
QD	-790.247553 -> -611.778411
RI	0.0033059226
TR	0.051478	0.018257
MT	10.951314
MM	C_pi: 2.314211, n_recomb: 47381.595979
RS	0	0.000000	22.139701	16.249811	0.000343	0.000014
RS	1	0.007754	22.139701	17.504809	0.000369	0.000132
RS	2	0.016110	22.139701	18.856308	0.000398	0.000256
RS	3	0.025114	22.139701	20.311659	0.000429	0.000324
RS	4	0.034816	4.038342	119.820733	0.002529	0.001767
RS	5	0.045270	4.038342	128.778186	0.002718	0.002093
RS	6	0.056535	1.701807	327.689760	0.006916	0.005532
RS	7	0.068673	1.701807	350.534154	0.007398	0.006626
RS	8	0.081753	1.038383	612.573345	0.012929	0.011466
RS	9	0.095847	1.038383	650.921408	0.013738	0.012421
RS	10	0.111034	0.776329	921.698141	0.019453	0.017087
RS	11	0.127398	0.776329	971.813409	0.020510	0.018563
RS	12	0.145031	0.662487	1196.201962	0.025246	0.022975
RS	13	0.164032	0.662487	1251.356911	0.026410	0.025097
RS	14	0.184506	0.633415	1364.958523	0.028808	0.027790
RS	15	0.206568	0.633415	1418.847811	0.029945	0.029926
RS	16	0.230341	0.659372	1413.978743	0.029842	0.030243
RS	17	0.255957	0.659372	1463.731660	0.030892	0.032102
RS	18	0.283559	0.728221	1370.618588	0.028927	0.030381
RS	19	0.313302	0.728221	1415.966540	0.029884	0.031874
RS	20	0.345351	0.836229	1273.588771	0.026879	0.028853
RS	21	0.379886	0.836229	1315.164698	0.027757	0.030013
RS	22	0.417098	0.982170	1156.570367	0.024410	0.026468
RS	23	0.457196	0.982170	1194.974074	0.025220	0.027380
RS	24	0.500404	1.163763	1042.430616	0.022001	0.023893
RS	25	0.546962	1.163763	1078.026550	0.022752	0.024644
RS	26	0.597130	1.377913	941.947794	0.019880	0.021518
RS	27	0.651188	1.377913	974.964369	0.020577	0.022175
RS	28	0.709439	1.623985	856.493719	0.018077	0.019465
RS	29	0.772206	1.623985	887.122990	0.018723	0.020046
RS	30	0.839841	1.902916	784.319227	0.016553	0.017699
RS	31	0.912720	1.902916	812.740579	0.017153	0.018195
RS	32	0.991251	2.209926	725.218721	0.015306	0.016192
RS	33	1.075871	2.209926	751.586550	0.015862	0.016615
RS	34	1.167053	2.530478	680.090005	0.014353	0.014978
RS	35	1.265306	2.530478	704.513374	0.014869	0.015355
RS	36	1.371178	2.845675	648.603507	0.013689	0.014080
RS	37	1.485259	2.845675	671.114658	0.014164	0.014429
RS	38	1.608187	3.139922	628.716031	0.013269	0.013465
RS	39	1.740647	3.139922	649.232277	0.013702	0.013786
RS	40	1.883379	3.403948	617.541696	0.013033	0.013060
RS	41	2.037179	3.403948	635.836380	0.013419	0.013342
RS	42	2.202905	3.633320	612.187570	0.012920	0.012788
RS	43	2.381482	3.633320	627.874505	0.013251	0.013019
RS	44	2.573907	3.825626	610.120756	0.012877	0.012590
RS	45	2.781253	3.825626	622.645052	0.013141	0.012762
RS	46	3.004678	3.981466	608.726834	0.012847	0.012419
RS	47	3.245428	3.981466	617.378352	0.013030	0.012526
RS	48	3.504847	4.106861	604.828464	0.012765	0.012223
RS	49	3.784382	4.106861	608.815916	0.012849	0.012254
RS	50	4.085594	4.213238	594.792755	0.012553	0.011938
RS	51	4.410163	4.213238	593.401174	0.012524	0.011877
RS	52	4.759900	4.315009	575.201543	0.012140	0.011496
RS	53	5.136758	4.315009	568.012324	0.011988	0.011334
RS	54	5.542839	4.507037	534.523369	0.011281	0.010678
RS	55	5.980409	4.507037	522.801830	0.011034	0.010435
RS	56	6.451910	4.507037	507.504926	0.010711	0.010123
RS	57	6.959973	4.507037	488.677161	0.010314	0.009742
RS	58	7.507434	6.423990	333.599732	0.007041	0.006887
RS	59	8.097348	6.423990	328.486337	0.006933	0.006757
RS	60	8.733005	6.423990	321.190222	0.006779	0.006580
RS	61	9.417955	6.423990	311.689966	0.006578	0.006357
RS	62	10.156018	6.423990	300.014517	0.006332	0.006088
RS	63	10.951314	6.423990	2405.913259	0.050777	0.046808
PA	4+25*2+4+6 0.051477552 0.018256803 10.951313903 22.139700981 4.038341827 1.701806658 1.038382594 0.776329005 0.662486601 0.633415363 0.659371899 0.728220872 0.836228502 0.982170364 1.163762637 1.377913086 1.623985035 1.902916092 2.209926240 2.530478397 2.845674571 3.139922441 3.403948091 3.633320090 3.825626227 3.981465638 4.106860750 4.213237582 4.315008974 4.507036872 6.423989712
//
IT	5124
RD	7
LK	-303321.705045
QD	-687.315243 -> -535.568027
RI	0.0022651896
TR	0.049142	0.019071
MT	11.160982
MM	C_pi: 2.424929, n_recomb: 51761.085899
RS	0	0.000000	31.172277	12.636182	0.000244	0.000011
RS	1	0.007787	31.172277	13.617625	0.000263	0.000106
RS	2	0.016179	31.172277	14.675087	0.000284	0.000206
RS	3	0.025226	31.172277	15.814424	0.000306	0.000255
RS	4	0.034977	5.188483	102.301115	0.001976	0.001545
RS	5	0.045487	5.188483	110.046516	0.002126	0.001760
RS	6	0.056815	2.030533	301.884498	0.005832	0.004975
RS	7	0.069026	2.030533	323.403580	0.006248	0.005862
RS	8	0.082187	1.170306	599.292695	0.011578	0.010750
RS	9	0.096373	1.170306	637.963334	0.012325	0.011538
RS	10	0.111664	0.842588	939.786676	0.018156	0.016419
RS	11	0.128145	0.842588	992.750660	0.019179	0.017656
RS	12	0.145910	0.697247	1262.331800	0.024388	0.022463
RS	13	0.165058	0.697247	1322.609396	0.025552	0.024403
RS	14	0.185697	0.651900	1477.264403	0.028540	0.027601
RS	15	0.207943	0.651900	1537.179414	0.029698	0.029634
RS	16	0.231921	0.668815	1555.575917	0.030053	0.030363
RS	17	0.257767	0.668815	1611.146789	0.031127	0.032164
RS	18	0.285625	0.732246	1522.362458	0.029411	0.030680
RS	19	0.315651	0.732246	1572.947035	0.030389	0.032144
RS	20	0.348017	0.836996	1421.343628	0.027460	0.029208
RS	21	0.382902	0.836996	1467.616687	0.028354	0.030363
RS	22	0.420503	0.981411	1292.654860	0.024973	0.026802
RS	23	0.461033	0.981411	1335.341751	0.025798	0.027727
RS	24	0.504718	1.163288	1164.250165	0.022493	0.024170
RS	25	0.551805	1.163288	1203.798251	0.023257	0.024942
RS	26	0.602558	1.379753	1049.861033	0.020283	0.021726
RS	27	0.657263	1.379753	1086.539045	0.020991	0.022403
RS	28	0.716228	1.630746	951.762025	0.018388	0.019598
RS	29	0.779785	1.630746	985.788490	0.019045	0.020201
RS	30	0.848290	1.918338	868.193703	0.016773	0.017759
RS	31	0.922129	1.918338	899.773163	0.017383	0.018281
RS	32	1.001718	2.238604	799.189524	0.015440	0.016190
RS	33	1.087504	2.238604	828.501353	0.016006	0.016641
RS	34	1.179970	2.576489	746.151759	0.014415	0.014929
RS	35	1.279636	2.576489	773.331780	0.014940	0.015333
RS	36	1.387063	2.911317	708.977084	0.013697	0.014000
RS	37	1.502854	2.911317	734.085750	0.014182	0.014374
RS	38	1.627662	3.225461	685.441528	0.013242	0.013369
RS	39	1.762187	3.225461	708.419625	0.013686	0.013713
RS	40	1.907188	3.508127	672.275984	0.012988	0.012962
RS	41	2.063480	3.508127	692.907927	0.013387	0.013267
RS	42	2.231941	3.753917	666.208103	0.012871	0.012702
RS	43	2.413519	3.753917	684.100260	0.013216	0.012957
RS	44	2.609237	3.959625	664.428490	0.012836	0.012527
RS	45	2.820193	3.959625	678.993701	0.013118	0.012725
RS	46	3.047577	4.125373	664.056533	0.012829	0.012391
RS	47	3.292665	4.125373	674.521285	0.013031	0.012525
RS	48	3.556838	4.257537	661.519292	0.012780	0.012238
RS	49	3.841581	4.257537	666.998310	0.012886	0.012295
RS	50	4.148495	4.368913	652.615682	0.012608	0.011998
RS	51	4.479308	4.368913	652.285416	0.012602	0.011963
RS	52	4.835879	4.475960	633.285065	0.012235	0.011597
RS	53	5.220216	4.475960	626.636292	0.012106	0.011459
RS	54	5.634479	4.684053	589.856473	0.011396	0.010795
RS	55	6.080999	4.684053	578.281147	0.011172	0.010573
RS	56	6.562287	4.684053	562.755082	0.010872	0.010281
RS	57	7.081052	4.684053	543.295933	0.010496	0.009917
RS	58	7.640210	6.905005	360.006463	0.006955	0.006782
RS	59	8.242908	6.905005	356.381913	0.006885	0.006689
RS	60	8.892536	6.905005	350.453181	0.006771	0.006551
RS	61	9.592747	6.905005	342.157703	0.006610	0.006366
RS	62	10.347480	6.905005	331.481757	0.006404	0.006136
RS	63	11.160982	6.905005	2818.973102	0.054461	0.050042
PA	4+25*2+4+6 0.049141734 0.019070904 11.160982160 31.172276531 5.188483456 2.030532598 1.170305556 0.842587974 0.697247410 0.651899965 0.668814980 0.732246110 0.836995887 0.981410724 1.163287621 1.379752799 1.630746115 1.918337942 2.238603671 2.576489464 2.911317096 3.225460785 3.508126999 3.753917391 3.959624716 4.125373229 4.257536562 4.368912660 4.475959797 4.684052583 6.905004685
//
IT	5444
RD	8
LK	-303027.985584
QD	-600.772350 -> -470.370553
RI	0.0016703494
TR	0.047025	0.019830
MT	11.352403
MM	C_pi: 2.527791, n_recomb: 55996.893040
RS	0	0.000000	40.479849	10.546351	0.000188	0.000009
RS	1	0.007815	40.479849	11.369228	0.000203	0.000090
RS	2	0.016242	40.479849	12.256194	0.000219	0.000174
RS	3	0.025326	40.479849	13.212222	0.000236	0.000214
RS	4	0.035121	6.401798	89.996745	0.001607	0.001382
RS	5	0.045682	6.401798	96.874736	0.001730	0.001525
RS	6	0.057067	2.373324	280.787872	0.005014	0.004525
RS	7	0.069343	2.373324	301.148107	0.005378	0.005254
RS	8	0.082577	1.303761	586.264129	0.010470	0.010116
RS	9	0.096847	1.303761	625.027900	0.011162	0.010779
RS	10	0.112231	0.909208	952.057837	0.017002	0.015793
RS	11	0.128818	0.909208	1007.364951	0.017990	0.016838
RS	12	0.146701	0.732345	1317.992767	0.023537	0.021941
RS	13	0.165982	0.732345	1382.933870	0.024697	0.023722
RS	14	0.186769	0.671087	1577.980683	0.028180	0.027347
RS	15	0.209181	0.671087	1643.671434	0.029353	0.029288
RS	16	0.233345	0.679477	1686.811017	0.030123	0.030388
RS	17	0.259398	0.679477	1748.096995	0.031218	0.032137
RS	18	0.287486	0.738017	1665.683535	0.029746	0.030880
RS	19	0.317770	0.738017	1721.456977	0.030742	0.032319
RS	20	0.350420	0.839938	1562.537966	0.027904	0.029477
RS	21	0.385623	0.839938	1613.469183	0.028814	0.030625
RS	22	0.423576	0.983047	1423.728395	0.025425	0.027070
RS	23	0.464496	0.983047	1470.656323	0.026263	0.028001
RS	24	0.508613	1.165127	1282.251310	0.022899	0.024402
RS	25	0.556179	1.165127	1325.707757	0.023675	0.025186
RS	26	0.607462	1.383471	1154.828688	0.020623	0.021905
RS	27	0.662754	1.383471	1195.126078	0.021343	0.022596
RS	28	0.722366	1.638511	1044.720652	0.018657	0.019718
RS	29	0.786637	1.638511	1082.105682	0.019324	0.020335
RS	30	0.855932	1.933325	950.216217	0.016969	0.017819
RS	31	0.930642	1.933325	984.918647	0.017589	0.018359
RS	32	1.011191	2.264846	871.617569	0.015565	0.016197
RS	33	1.098035	2.264846	903.840584	0.016141	0.016668
RS	34	1.191667	2.617690	810.871263	0.014481	0.014895
RS	35	1.292616	2.617690	840.775761	0.015015	0.015319
RS	36	1.401455	2.969661	768.140206	0.013718	0.013939
RS	37	1.518800	2.969661	795.813593	0.014212	0.014331
RS	38	1.645316	3.301279	741.051828	0.013234	0.013294
RS	39	1.781720	3.301279	766.457814	0.013688	0.013656
RS	40	1.928785	3.600312	725.970991	0.012964	0.012885
RS	41	2.087343	3.600312	748.904960	0.013374	0.013209
RS	42	2.258293	3.860394	719.260813	0.012845	0.012635
RS	43	2.442604	3.860394	739.321614	0.013203	0.012912
RS	44	2.641319	4.077525	717.843878	0.012819	0.012483
RS	45	2.855564	4.077525	734.411815	0.013115	0.012704
RS	46	3.086554	4.251372	718.576011	0.012832	0.012380
RS	47	3.335597	4.251372	730.813528	0.013051	0.012537
RS	48	3.604104	4.388636	717.487518	0.012813	0.012267
RS	49	3.893595	4.388636	724.413932	0.012937	0.012348
RS	50	4.205712	4.503435	709.795254	0.012676	0.012069
RS	51	4.542221	4.503435	710.476648	0.012688	0.012057
RS	52	4.905031	4.614275	690.761547	0.012336	0.011706
RS	53	5.296195	4.614275	684.598777	0.012226	0.011589
RS	54	5.717930	4.836296	644.522644	0.011510	0.010917
RS	55	6.172626	4.836296	633.042526	0.011305	0.010714
RS	56	6.662859	4.836296	617.242756	0.011023	0.010439
RS	57	7.191405	4.836296	597.115792	0.010663	0.010090
RS	58	7.761259	7.354993	384.762218	0.006871	0.006693
RS	59	8.375650	7.354993	382.589538	0.006832	0.006632
RS	60	9.038058	7.354993	378.017949	0.006751	0.006526
RS	61	9.752236	7.354993	370.947469	0.006624	0.006376
RS	62	10.522230	7.354993	361.324762	0.006453	0.006180
RS	63	11.352403	7.354993	3234.321036	0.057759	0.053138
PA	4+25*2+4+6 0.047025138 0.019829520 11.352402813 40.479848788 6.401797954 2.373324012 1.303760944 0.909208267 0.732344640 0.671086878 0.679476655 0.738017063 0.839938131 0.983047226 1.165127002 1.383471348 1.638510844 1.933324957 2.264845848 2.617690036 2.969661381 3.301278997 3.600312372 3.860393961 4.077524995 4.251371919 4.388635634 4.503435262 4.614275499 4.836296152 7.354993071
//
IT	5397
RD	9
LK	-302775.309574
QD	-527.211847 -> -414.492833
RI	0.0013273332
TR	0.045084	0.020526
MT	11.535325
MM	C_pi: 2.626135, n_recomb: 60109.071760
RS	0	0.000000	49.210441	9.327653	0.000155	0.000008
RS	1	0.007843	49.210441	10.058354	0.000167	0.000080
RS	2	0.016300	49.210441	10.846226	0.000180	0.000155
RS	3	0.025421	49.210441	11.695731	0.000195	0.000188
RS	4	0.035257	7.631962	81.271619	0.001352	0.001259
RS	5	0.045865	7.631962	87.528779	0.001456	0.001355
RS	6	0.057304	2.726506	263.460855	0.004383	0.004154
RS	7	0.069641	2.726506	282.827266	0.004705	0.004759
RS	8	0.082945	1.438486	573.917765	0.009548	0.009547
RS	9	0.097293	1.438486	612.639419	0.010192	0.010117
RS	10	0.112766	0.976295	960.168036	0.015974	0.015201
RS	11	0.129452	0.976295	1017.423236	0.016926	0.016094
RS	12	0.147447	0.767794	1365.292759	0.022714	0.021419
RS	13	0.166853	0.767794	1434.498895	0.023865	0.023062
RS	14	0.187781	0.690812	1669.031404	0.027767	0.027048
RS	15	0.210350	0.690812	1740.271320	0.028952	0.028909
RS	16	0.234690	0.691007	1809.262335	0.030100	0.030346
RS	17	0.260938	0.691007	1876.175200	0.031213	0.032052
RS	18	0.289244	0.745022	1801.834248	0.029976	0.031012
RS	19	0.319771	0.745022	1862.765284	0.030990	0.032429
RS	20	0.352692	0.844446	1698.123753	0.028251	0.029687
RS	21	0.388194	0.844446	1753.693209	0.029175	0.030829
RS	22	0.426481	0.986468	1550.491961	0.025795	0.027293
RS	23	0.467771	0.986468	1601.638337	0.026646	0.028229
RS	24	0.512299	1.168801	1396.924493	0.023240	0.024603
RS	25	0.560318	1.168801	1444.263938	0.024027	0.025396
RS	26	0.612104	1.388871	1257.172150	0.020915	0.022067
RS	27	0.667951	1.388871	1301.063506	0.021645	0.022766
RS	28	0.728178	1.647548	1135.551107	0.018892	0.019830
RS	29	0.793128	1.647548	1176.270994	0.019569	0.020457
RS	30	0.863172	1.948828	1030.456469	0.017143	0.017880
RS	31	0.938710	1.948828	1068.260322	0.017772	0.018432
RS	32	1.020171	2.290468	942.496021	0.015680	0.016211
RS	33	1.108021	2.290468	977.610336	0.016264	0.016697
RS	34	1.202761	2.656885	874.187617	0.014543	0.014873
RS	35	1.304930	2.656885	906.797630	0.015086	0.015312
RS	36	1.415112	3.024524	825.999532	0.013742	0.013892
RS	37	1.533936	3.024524	856.219360	0.014244	0.014299
RS	38	1.662078	3.372172	795.435877	0.013233	0.013234
RS	39	1.800270	3.372172	823.252603	0.013696	0.013610
RS	40	1.949299	3.686201	778.512297	0.012952	0.012823
RS	41	2.110017	3.686201	803.733083	0.013371	0.013163
RS	42	2.283338	3.959229	771.246764	0.012831	0.012583
RS	43	2.470253	3.959229	793.463530	0.013200	0.012877
RS	44	2.671826	4.186484	770.296127	0.012815	0.012452
RS	45	2.889208	4.186484	788.856791	0.013124	0.012693
RS	46	3.123638	4.367157	772.261168	0.012848	0.012379
RS	47	3.376453	4.367157	786.263151	0.013081	0.012557
RS	48	3.649095	4.508307	772.765553	0.012856	0.012304
RS	49	3.943120	4.508307	781.130467	0.012995	0.012406
RS	50	4.260203	4.625354	766.428113	0.012751	0.012146
RS	51	4.602154	4.625354	768.108155	0.012779	0.012154
RS	52	4.970923	4.738864	747.796815	0.012441	0.011818
RS	53	5.368613	4.738864	742.100817	0.012346	0.011719
RS	54	5.797491	4.973181	698.759004	0.011625	0.011041
RS	55	6.260004	4.973181	687.352789	0.011435	0.010854
RS	56	6.758791	4.973181	671.260987	0.011167	0.010593
RS	57	7.296695	4.973181	650.451605	0.010821	0.010257
RS	58	7.876784	7.785592	408.256698	0.006792	0.006614
RS	59	8.502367	7.785592	407.511749	0.006780	0.006580
RS	60	9.177012	7.785592	404.293136	0.006726	0.006504
RS	61	9.904566	7.785592	398.466383	0.006629	0.006383
RS	62	10.689178	7.785592	389.941031	0.006487	0.006218
RS	63	11.535325	7.785592	3653.609952	0.060783	0.056094
PA	4+25*2+4+6 0.045084387 0.020526387 11.535324566 49.210441366 7.631962172 2.726505501 1.438485888 0.976295127 0.767794257 0.690812266 0.691007076 0.745022086 0.844446313 0.986468189 1.168800747 1.388870915 1.647547783 1.948827772 2.290467962 2.656884514 3.024523917 3.372171855 3.686200723 3.959228623 4.186484432 4.367157152 4.508307271 4.625354196 4.738864009 4.973180856 7.785592407
//
IT	4410
RD	10
LK	-302556.766343
QD	-464.294198 -> -366.486304
RI	0.0011312133
TR	0.043295	0.021161
MT	11.714156
MM	C_pi: 2.721606, n_recomb: 64106.448148
RS	0	0.000000	56.765679	8.637242	0.000135	0.000007
RS	1	0.007869	56.765679	9.316341	0.000145	0.000073
RS	2	0.016356	56.765679	10.048789	0.000157	0.000143
RS	3	0.025512	56.765679	10.838767	0.000169	0.000173
RS	4	0.035388	8.839428	75.038570	0.001171	0.001164
RS	5	0.046042	8.839428	80.851240	0.001261	0.001229
RS	6	0.057533	3.087468	249.060409	0.003885	0.003840
RS	7	0.069929	3.087468	267.575872	0.004174	0.004349
RS	8	0.083300	1.574510	562.256630	0.008771	0.009032
RS	9	0.097723	1.574510	600.847223	0.009373	0.009532
RS	10	0.113281	1.044033	965.009384	0.015053	0.014640
RS	11	0.130064	1.044033	1023.886574	0.015972	0.015410
RS	12	0.148167	0.803677	1405.496665	0.021924	0.020900
RS	13	0.167694	0.803677	1478.605978	0.023065	0.022422
RS	14	0.188758	0.710996	1751.612525	0.027323	0.026719
RS	15	0.211479	0.710996	1828.183268	0.028518	0.028510
RS	16	0.235989	0.703182	1923.912519	0.030011	0.030255
RS	17	0.262426	0.703182	1996.364769	0.031141	0.031925
RS	18	0.290944	0.752906	1931.612006	0.030131	0.031095
RS	19	0.321707	0.752906	1997.671192	0.031162	0.032495
RS	20	0.354889	0.850053	1828.751701	0.028527	0.029856
RS	21	0.390683	0.850053	1888.943004	0.029466	0.030994
RS	22	0.429293	0.991146	1673.451794	0.026104	0.027486
RS	23	0.470941	0.991146	1728.798379	0.026968	0.028425
RS	24	0.515867	1.173790	1508.642060	0.023533	0.024783
RS	25	0.564327	1.173790	1559.843428	0.024332	0.025583
RS	26	0.616601	1.395527	1357.143135	0.021170	0.022216
RS	27	0.672988	1.395527	1404.606826	0.021911	0.022923
RS	28	0.733811	1.657633	1224.399242	0.019099	0.019938
RS	29	0.799421	1.657633	1268.433447	0.019786	0.020573
RS	30	0.870194	1.964941	1108.979571	0.017299	0.017942
RS	31	0.946535	1.964941	1149.865882	0.017937	0.018505
RS	32	1.028883	2.316010	1011.828213	0.015784	0.016232
RS	33	1.117711	2.316010	1049.816184	0.016376	0.016730
RS	34	1.213529	2.695130	936.063712	0.014602	0.014860
RS	35	1.316886	2.695130	971.362557	0.015152	0.015311
RS	36	1.428376	3.077526	882.485152	0.013766	0.013856
RS	37	1.548638	3.077526	915.235955	0.014277	0.014274
RS	38	1.678364	3.440332	848.497217	0.013236	0.013184
RS	39	1.818297	3.440332	878.711449	0.013707	0.013573
RS	40	1.969242	3.768497	829.792250	0.012944	0.012772
RS	41	2.132063	3.768497	857.290165	0.013373	0.013125
RS	42	2.307697	4.053601	822.053176	0.012823	0.012541
RS	43	2.497150	4.053601	846.420919	0.013203	0.012850
RS	44	2.701511	4.290072	821.680689	0.012817	0.012429
RS	45	2.921953	4.290072	842.234247	0.013138	0.012687
RS	46	3.159740	4.476655	825.018195	0.012870	0.012385
RS	47	3.416238	4.476655	840.789352	0.013116	0.012582
RS	48	3.692918	4.620772	827.280095	0.012905	0.012345
RS	49	3.991370	4.620772	837.090270	0.013058	0.012465
RS	50	4.313306	4.739160	822.467346	0.012830	0.012224
RS	51	4.660574	4.739160	825.150772	0.012872	0.012250
RS	52	5.035167	4.854447	804.379671	0.012548	0.011930
RS	53	5.439236	4.854447	799.149530	0.012466	0.011846
RS	54	5.875100	5.099752	752.599467	0.011740	0.011163
RS	55	6.345260	5.099752	741.262116	0.011563	0.010990
RS	56	6.852416	5.099752	724.875052	0.011307	0.010742
RS	57	7.399478	5.099752	703.382110	0.010972	0.010417
RS	58	7.989586	8.203014	430.682181	0.006718	0.006542
RS	59	8.626128	8.203014	431.346492	0.006729	0.006532
RS	60	9.312757	8.203014	429.478381	0.006699	0.006481
RS	61	10.053415	8.203014	424.911323	0.006628	0.006387
RS	62	10.852353	8.203014	417.519872	0.006513	0.006249
RS	63	11.714156	8.203014	4076.909604	0.063596	0.058909
PA	4+25*2+4+6 0.043295054 0.021161436 11.714155892 56.765679445 8.839427944 3.087467625 1.574510010 1.044032622 0.803676975 0.710995567 0.703182022 0.752905532 0.850052998 0.991145694 1.173789944 1.395527343 1.657633470 1.964941374 2.316009689 2.695129729 3.077525686 3.440332385 3.768497056 4.053601334 4.290071950 4.476655108 4.620772464 4.739160099 4.854447078 5.099751822 8.203014422
//
IT	5012
RD	11
LK	-302367.059429
QD	-410.223750 -> -325.114083
RI	0.0010234483
TR	0.041642	0.021738
MT	11.890643
MM	C_pi: 2.814964, n_recomb: 67992.015639
RS	0	0.000000	62.830911	8.288724	0.000122	0.000007
RS	1	0.007894	62.830911	8.942669	0.000132	0.000069
RS	2	0.016411	62.830911	9.648177	0.000142	0.000135
RS	3	0.025601	62.830911	10.409307	0.000153	0.000164
RS	4	0.035516	9.992652	70.581980	0.001038	0.001091
RS	5	0.046214	9.992652	76.078250	0.001119	0.001135
RS	6	0.057756	3.454140	236.931010	0.003485	0.003573
RS	7	0.070209	3.454140	254.714061	0.003746	0.004005
RS	8	0.083645	1.711922	551.175341	0.008106	0.008562
RS	9	0.098142	1.711922	589.570363	0.008671	0.009008
RS	10	0.113784	1.112618	967.102325	0.014224	0.014106
RS	11	0.130660	1.112618	1027.320345	0.015109	0.014778
RS	12	0.148869	0.840078	1439.435370	0.021171	0.020388
RS	13	0.168514	0.840078	1516.108678	0.022298	0.021805
RS	14	0.189711	0.731603	1826.479646	0.026863	0.026371
RS	15	0.212581	0.731603	1908.161977	0.028065	0.028099
RS	16	0.237256	0.715851	2031.378830	0.029877	0.030129
RS	17	0.263879	0.715851	2109.275855	0.031022	0.031769
RS	18	0.292604	0.761413	2055.522422	0.030232	0.031141
RS	19	0.323597	0.761413	2126.674116	0.031278	0.032529
RS	20	0.357036	0.856420	1954.827934	0.028751	0.029994
RS	21	0.393114	0.856420	2019.620226	0.029704	0.031131
RS	22	0.432041	0.996682	1792.924078	0.026370	0.027656
RS	23	0.474040	0.996682	1852.449275	0.027245	0.028600
RS	24	0.519355	1.179666	1617.645544	0.023792	0.024949
RS	25	0.568248	1.179666	1672.684805	0.024601	0.025756
RS	26	0.621000	1.403033	1454.903754	0.021398	0.022357
RS	27	0.677916	1.403033	1505.915357	0.022148	0.023071
RS	28	0.739325	1.668432	1311.362388	0.019287	0.020043
RS	29	0.805581	1.668432	1358.687527	0.019983	0.020685
RS	30	0.877068	1.981477	1185.827865	0.017441	0.018006
RS	31	0.954199	1.981477	1229.774732	0.018087	0.018578
RS	32	1.037418	2.341506	1079.614178	0.015879	0.016257
RS	33	1.127206	2.341506	1120.455173	0.016479	0.016765
RS	34	1.224082	2.732744	996.467433	0.014656	0.014853
RS	35	1.328606	2.732744	1034.435525	0.015214	0.015315
RS	36	1.441381	3.129297	937.540097	0.013789	0.013827
RS	37	1.563058	3.129297	972.803767	0.014308	0.014255
RS	38	1.694341	3.506686	900.163622	0.013239	0.013143
RS	39	1.835987	3.506686	932.759937	0.013719	0.013542
RS	40	1.988815	3.848422	879.724251	0.012939	0.012728
RS	41	2.153707	3.848422	909.488172	0.013376	0.013093
RS	42	2.331616	4.144999	871.584575	0.012819	0.012505
RS	43	2.523569	4.144999	898.097946	0.013209	0.012828
RS	44	2.730675	4.390027	871.894359	0.012823	0.012412
RS	45	2.954130	4.390027	894.442118	0.013155	0.012685
RS	46	3.195224	4.581820	876.741603	0.012895	0.012395
RS	47	3.455351	4.581820	894.289576	0.013153	0.012608
RS	48	3.736012	4.728173	880.928098	0.012956	0.012388
RS	49	4.038829	4.728173	892.195187	0.013122	0.012525
RS	50	4.365550	4.847156	877.819004	0.012911	0.012303
RS	51	4.718063	4.847156	881.517187	0.012965	0.012345
RS	52	5.098403	4.963487	860.429760	0.012655	0.012040
RS	53	5.508768	4.963487	855.672463	0.012585	0.011970
RS	54	5.951527	5.218664	805.993148	0.011854	0.011282
RS	55	6.429238	5.218664	794.726783	0.011689	0.011122
RS	56	6.944659	5.218664	778.048204	0.011443	0.010885
RS	57	7.500768	5.218664	755.877155	0.011117	0.010570
RS	58	8.100777	8.610358	452.137386	0.006650	0.006475
RS	59	8.748150	8.610358	454.193352	0.006680	0.006486
RS	60	9.446627	8.610358	453.671489	0.006672	0.006458
RS	61	10.200243	8.610358	450.375367	0.006624	0.006388
RS	62	11.013350	8.610358	444.146494	0.006532	0.006275
RS	63	11.890643	8.610358	4503.359300	0.066234	0.061584
PA	4+25*2+4+6 0.041641502 0.021737637 11.890643085 62.830911176 9.992651536 3.454140033 1.711921662 1.112618154 0.840078183 0.731603112 0.715851122 0.761413430 0.856420030 0.996681908 1.179666305 1.403033498 1.668432205 1.981476792 2.341506036 2.732744433 3.129296864 3.506686452 3.848422217 4.144999118 4.390027268 4.581820061 4.728172849 4.847156306 4.963487140 5.218664454 8.610357760
//
IT	5028
RD	12
LK	-302201.934415
QD	-363.565977 -> -289.337847
RI	0.0009701737
TR	0.040112	0.022259
MT	12.065330
MM	C_pi: 2.906495, n_recomb: 71765.206114
RS	0	0.000000	67.335339	8.175212	0.000114	0.000006
RS	1	0.007919	67.335339	8.822322	0.000123	0.000066
RS	2	0.016465	67.335339	9.520631	0.000133	0.000131
RS	3	0.025687	67.335339	10.274186	0.000143	0.000159
RS	4	0.035640	11.066753	67.433334	0.000940	0.001034
RS	5	0.046381	11.066753	72.708901	0.001013	0.001064
RS	6	0.057973	3.824604	226.589199	0.003157	0.003341
RS	7	0.070483	3.824604	243.737585	0.003396	0.003713
RS	8	0.083983	1.850743	540.570947	0.007532	0.008133
RS	9	0.098552	1.850743	578.720710	0.008064	0.008538
RS	10	0.114275	1.182155	966.847133	0.013472	0.013600
RS	11	0.131243	1.182155	1028.159005	0.014327	0.014192
RS	12	0.149555	0.877053	1467.730054	0.020452	0.019887
RS	13	0.169317	0.877053	1547.643683	0.021565	0.021210
RS	14	0.190644	0.752604	1894.172967	0.026394	0.026009
RS	15	0.213659	0.752604	1980.741656	0.027600	0.027681
RS	16	0.238497	0.728903	2132.059631	0.029709	0.029978
RS	17	0.265302	0.728903	2215.294677	0.030869	0.031592
RS	18	0.294230	0.770363	2173.858750	0.030291	0.031160
RS	19	0.325448	0.770363	2250.056086	0.031353	0.032539
RS	20	0.359139	0.863297	2076.585295	0.028936	0.030111
RS	21	0.395497	0.863297	2145.948142	0.029902	0.031247
RS	22	0.434735	1.002777	1909.082065	0.026602	0.027810
RS	23	0.477080	1.002777	1972.755994	0.027489	0.028760
RS	24	0.522777	1.186104	1724.049480	0.024023	0.025104
RS	25	0.572094	1.186104	1782.895210	0.024843	0.025919
RS	26	0.625316	1.411048	1550.530502	0.021606	0.022492
RS	27	0.682753	1.411048	1605.058640	0.022365	0.023213
RS	28	0.744737	1.679621	1396.478999	0.019459	0.020147
RS	29	0.811631	1.679621	1447.065055	0.020164	0.020795
RS	30	0.883821	1.998182	1261.001097	0.017571	0.018072
RS	31	0.961728	1.998182	1307.980256	0.018226	0.018651
RS	32	1.045805	2.366820	1145.826948	0.015966	0.016286
RS	33	1.136539	2.366820	1189.494189	0.016575	0.016803
RS	34	1.234458	2.769747	1055.350951	0.014706	0.014852
RS	35	1.340132	2.769747	1095.962750	0.015272	0.015323
RS	36	1.454173	3.180013	991.105055	0.013810	0.013804
RS	37	1.577245	3.180013	1028.857705	0.014336	0.014242
RS	38	1.710063	3.571582	950.361904	0.013243	0.013108
RS	39	1.853399	3.571582	985.319324	0.013730	0.013516
RS	40	2.008085	3.926494	928.222293	0.012934	0.012691
RS	41	2.175021	3.926494	960.235898	0.013380	0.013066
RS	42	2.355176	4.234103	919.743084	0.012816	0.012474
RS	43	2.549597	4.234103	948.392119	0.013215	0.012810
RS	44	2.759414	4.487179	920.829283	0.012831	0.012398
RS	45	2.985846	4.487179	945.368793	0.013173	0.012685
RS	46	3.230208	4.683609	927.315524	0.012922	0.012407
RS	47	3.493922	4.683609	946.645351	0.013191	0.012635
RS	48	3.778518	4.831585	933.587146	0.013009	0.012432
RS	49	4.085651	4.831585	946.321675	0.013186	0.012584
RS	50	4.417105	4.950541	932.356269	0.012992	0.012380
RS	51	4.774807	4.950541	937.081199	0.013058	0.012437
RS	52	5.160834	5.067289	915.823218	0.012761	0.012147
RS	53	5.577431	5.067289	911.547871	0.012702	0.012090
RS	54	6.027016	5.331342	858.837197	0.011967	0.011398
RS	55	6.512204	5.331342	847.646014	0.011811	0.011249
RS	56	7.035813	5.331342	830.682085	0.011575	0.011022
RS	57	7.600885	5.331342	807.841103	0.011257	0.010715
RS	58	8.210705	9.009036	472.667716	0.006586	0.006412
RS	59	8.868815	9.009036	476.095845	0.006634	0.006442
RS	60	9.579040	9.009036	476.912153	0.006645	0.006434
RS	61	10.345506	9.009036	474.892262	0.006617	0.006386
RS	62	11.172667	9.009036	469.846450	0.006547	0.006295
RS	63	12.065330	9.009036	4931.489332	0.068717	0.064121
PA	4+25*2+4+6 0.040111945 0.022259209 12.065329883 67.335339286 11.066752747 3.824603877 1.850743385 1.182154666 0.877052964 0.752604129 0.728902597 0.770362929 0.863297233 1.002776577 1.186103655 1.411048340 1.679620710 1.998181595 2.366819711 2.769746525 3.180012568 3.571582204 3.926494383 4.234103222 4.487178627 4.683609057 4.831585397 4.950540944 5.067289162 5.331341612 9.009035748
//
IT	4387
RD	13
LK	-302057.886025
QD	-323.155493 -> -258.293695
RI	0.0009513223
TR	0.038696	0.022731
MT	12.238306
MM	C_pi: 2.996273, n_recomb: 75424.116591
RS	0	0.000000	70.373205	8.232660	0.000109	0.000006
RS	1	0.007943	70.373205	8.886372	0.000118	0.000064
RS	2	0.016517	70.373205	9.591975	0.000127	0.000129
RS	3	0.025772	70.373205	10.353582	0.000137	0.000158
RS	4	0.035762	12.047021	65.258774	0.000865	0.000989
RS	5	0.046546	12.047021	70.385721	0.000933	0.001010
RS	6	0.058186	4.197043	217.678393	0.002886	0.003140
RS	7	0.070750	4.197043	234.273154	0.003106	0.003463
RS	8	0.084313	1.990903	530.373779	0.007032	0.007741
RS	9	0.098953	1.990903	568.239451	0.007534	0.008112
RS	10	0.114756	1.252708	964.558919	0.012788	0.013119
RS	11	0.131814	1.252708	1026.745007	0.013613	0.013646
RS	12	0.150227	0.914621	1490.920054	0.019767	0.019397
RS	13	0.170103	0.914621	1573.764087	0.020866	0.020636
RS	14	0.191557	0.773969	1955.134677	0.025922	0.025641
RS	15	0.214715	0.773969	2046.357534	0.027131	0.027261
RS	16	0.239713	0.742253	2226.245438	0.029516	0.029808
RS	17	0.266697	0.742253	2314.698249	0.030689	0.031399
RS	18	0.295824	0.779619	2286.812518	0.030319	0.031160
RS	19	0.327264	0.779619	2367.995754	0.031396	0.032532
RS	20	0.361201	0.870509	2194.143874	0.029091	0.030211
RS	21	0.397835	0.870509	2268.035761	0.030070	0.031348
RS	22	0.437378	1.009216	2022.006250	0.026808	0.027953
RS	23	0.480062	1.009216	2089.789249	0.027707	0.028908
RS	24	0.526136	1.192860	1827.904662	0.024235	0.025252
RS	25	0.575870	1.192860	1890.516521	0.025065	0.026074
RS	26	0.629555	1.419315	1644.047067	0.021797	0.022624
RS	27	0.687503	1.419315	1702.052077	0.022566	0.023351
RS	28	0.750055	1.690955	1479.740084	0.019619	0.020249
RS	29	0.817575	1.690955	1533.549308	0.020332	0.020903
RS	30	0.890458	2.014840	1334.473469	0.017693	0.018139
RS	31	0.969130	2.014840	1384.449323	0.018356	0.018726
RS	32	1.054051	2.391794	1210.427582	0.016048	0.016318
RS	33	1.145717	2.391794	1256.887280	0.016664	0.016843
RS	34	1.244665	2.806053	1112.669500	0.014752	0.014855
RS	35	1.351472	2.806053	1155.892688	0.015325	0.015334
RS	36	1.466762	3.229702	1043.121153	0.013830	0.013786
RS	37	1.591211	3.229702	1083.332291	0.014363	0.014231
RS	38	1.725544	3.635144	999.026256	0.013245	0.013078
RS	39	1.870547	3.635144	1036.317303	0.013740	0.013495
RS	40	2.027068	4.002922	975.215041	0.012930	0.012657
RS	41	2.196021	4.002922	1009.455594	0.013384	0.013042
RS	42	2.378394	4.321225	966.445282	0.012813	0.012448
RS	43	2.575253	4.321225	997.213847	0.013221	0.012794
RS	44	2.787749	4.581935	968.389862	0.012839	0.012387
RS	45	3.017123	4.581935	994.912971	0.013191	0.012686
RS	46	3.264716	4.782521	976.632552	0.012949	0.012420
RS	47	3.531976	4.782521	997.744331	0.013228	0.012661
RS	48	3.820465	4.931606	985.136176	0.013061	0.012475
RS	49	4.131868	4.931606	999.344972	0.013250	0.012641
RS	50	4.468005	5.049993	985.949551	0.013072	0.012456
RS	51	4.830843	5.049993	991.710980	0.013148	0.012525
RS	52	5.222500	5.166598	970.429791	0.012866	0.012250
RS	53	5.645267	5.166598	966.644545	0.012816	0.012204
RS	54	6.101614	5.438614	911.015283	0.012079	0.011510
RS	55	6.594209	5.438614	899.902843	0.011931	0.011371
RS	56	7.125931	5.438614	882.659622	0.011703	0.011153
RS	57	7.699887	5.438614	859.157326	0.011391	0.010853
RS	58	8.319433	9.399618	492.299405	0.006527	0.006353
RS	59	8.988190	9.399618	497.077013	0.006590	0.006400
RS	60	9.710066	9.399618	499.218638	0.006619	0.006410
RS	61	10.489281	9.399618	498.473774	0.006609	0.006381
RS	62	11.330388	9.399618	494.623199	0.006558	0.006311
RS	63	12.238306	9.399618	5359.576198	0.071059	0.066524
PA	4+25*2+4+6 0.038696256 0.022730609 12.238305522 70.373204825 12.047020776 4.197042596 1.990903428 1.252708458 0.914620898 0.773969072 0.742253025 0.779619471 0.870509380 1.009216451 1.192860053 1.419315192 1.690955126 2.014839523 2.391794226 2.806053064 3.229701781 3.635143925 4.002921605 4.321225141 4.581935322 4.782520515 4.931606020 5.049993101 5.166597932 5.438614057 9.399617553
//
IT	4553
RD	14
LK	-301931.986057
QD	-288.038188 -> -231.266079
RI	0.0009544357
TR	0.037386	0.023157
MT	12.409268
MM	C_pi: 3.084224, n_recomb: 78966.284186
RS	0	0.000000	72.162306	8.417087	0.000107	0.000006
RS	1	0.007967	72.162306	9.087470	0.000115	0.000064
RS	2	0.016568	72.162306	9.811232	0.000124	0.000129
RS	3	0.025854	72.162306	10.592619	0.000134	0.000159
RS	4	0.035881	12.923603	63.835151	0.000808	0.000954
RS	5	0.046706	12.923603	68.869605	0.000872	0.000968
RS	6	0.058393	4.569714	209.931110	0.002658	0.002963
RS	7	0.071012	4.569714	226.039916	0.002862	0.003247
RS	8	0.084635	2.132212	520.546534	0.006592	0.007381
RS	9	0.099345	2.132212	558.098136	0.007068	0.007725
RS	10	0.115226	1.324264	960.532310	0.012164	0.012662
RS	11	0.132372	1.324264	1023.397333	0.012960	0.013137
RS	12	0.150884	0.952778	1509.476867	0.019115	0.018921
RS	13	0.170871	0.952778	1594.953933	0.020198	0.020085
RS	14	0.192450	0.795655	2009.771335	0.025451	0.025269
RS	15	0.215748	0.795655	2105.409413	0.026662	0.026842
RS	16	0.240903	0.755829	2314.175185	0.029306	0.029624
RS	17	0.268061	0.755829	2407.711234	0.030490	0.031195
RS	18	0.297383	0.789077	2394.509317	0.030323	0.031143
RS	19	0.329041	0.789077	2480.604691	0.031413	0.032510
RS	20	0.363221	0.877920	2307.564061	0.029222	0.030299
RS	21	0.400124	0.877920	2385.931123	0.030215	0.031438
RS	22	0.439966	1.015840	2131.713943	0.026995	0.028087
RS	23	0.482983	1.015840	2203.555454	0.027905	0.029048
RS	24	0.529427	1.199753	1929.205629	0.024431	0.025394
RS	25	0.579571	1.199753	1995.533383	0.025271	0.026223
RS	26	0.633710	1.427640	1735.428453	0.021977	0.022752
RS	27	0.692161	1.427640	1796.861558	0.022755	0.023486
RS	28	0.755270	1.702224	1561.118420	0.019769	0.020350
RS	29	0.823405	1.702224	1618.104491	0.020491	0.021011
RS	30	0.896969	2.031249	1406.206270	0.017808	0.018207
RS	31	0.976394	2.031249	1459.135176	0.018478	0.018800
RS	32	1.062146	2.416260	1273.368580	0.016125	0.016352
RS	33	1.154729	2.416260	1322.579348	0.016749	0.016885
RS	34	1.254688	2.841548	1168.367718	0.014796	0.014861
RS	35	1.362611	2.841548	1214.162720	0.015376	0.015348
RS	36	1.479131	3.278281	1093.535989	0.013848	0.013771
RS	37	1.604934	3.278281	1136.168038	0.014388	0.014224
RS	38	1.740759	3.697337	1046.099737	0.013247	0.013051
RS	39	1.887405	3.697337	1085.689902	0.013749	0.013476
RS	40	2.045734	4.077737	1020.635096	0.012925	0.012627
RS	41	2.216675	4.077737	1057.072870	0.013386	0.013021
RS	42	2.401236	4.406444	1011.616718	0.012811	0.012423
RS	43	2.600499	4.406444	1044.481729	0.013227	0.012780
RS	44	2.815636	4.674428	1014.491450	0.012847	0.012377
RS	45	3.047913	4.674428	1042.983255	0.013208	0.012688
RS	46	3.298695	4.878748	1024.593738	0.012975	0.012434
RS	47	3.569455	4.878748	1047.481346	0.013265	0.012687
RS	48	3.861785	5.028477	1035.464467	0.013113	0.012518
RS	49	4.177405	5.028477	1051.148911	0.013311	0.012696
RS	50	4.518168	5.145808	1038.477055	0.013151	0.012529
RS	51	4.886079	5.145808	1045.280426	0.013237	0.012610
RS	52	5.283299	5.261768	1024.120084	0.012969	0.012350
RS	53	5.712165	5.261768	1020.830178	0.012927	0.012315
RS	54	6.175196	5.540885	962.408960	0.012188	0.011618
RS	55	6.675116	5.540885	951.376268	0.012048	0.011488
RS	56	7.214862	5.540885	933.857870	0.011826	0.011277
RS	57	7.797607	5.540885	909.701635	0.011520	0.010984
RS	58	8.426777	9.782082	511.046006	0.006472	0.006296
RS	59	9.106071	9.782082	517.146720	0.006549	0.006358
RS	60	9.839481	9.782082	520.595804	0.006593	0.006385
RS	61	10.631319	9.782082	521.118332	0.006599	0.006374
RS	62	11.486239	9.782082	518.467253	0.006566	0.006322
RS	63	12.409268	9.782082	5785.787544	0.073269	0.068796
PA	4+25*2+4+6 0.037385822 0.023156509 12.409267569 72.162306325 12.923603485 4.569713766 2.132212201 1.324263570 0.952778366 0.795655243 0.755828865 0.789076830 0.877919588 1.015840127 1.199752771 1.427639613 1.702224118 2.031249139 2.416260154 2.841548334 3.278280860 3.697337302 4.077736647 4.406444156 4.674427666 4.878747796 5.028476718 5.145808390 5.261767799 5.540884748 9.782082434
//
IT	4906
RD	15
LK	-301821.765314
QD	-257.426531 -> -207.660633
RI	0.0009717825
TR	0.036173	0.023541
MT	12.577896
MM	C_pi: 3.170246, n_recomb: 82389.625388
RS	0	0.000000	72.960370	8.697473	0.000106	0.000006
RS	1	0.007990	72.960370	9.392210	0.000114	0.000064
RS	2	0.016617	72.960370	10.142428	0.000123	0.000130
RS	3	0.025935	72.960370	10.952556	0.000133	0.000161
RS	4	0.035996	13.690863	63.009288	0.000765	0.000927
RS	5	0.046862	13.690863	67.996344	0.000825	0.000937
RS	6	0.058595	4.940712	203.155220	0.002466	0.002807
RS	7	0.071266	4.940712	218.835974	0.002656	0.003059
RS	8	0.084950	2.274412	511.071688	0.006203	0.007052
RS	9	0.099726	2.274412	548.286841	0.006655	0.007374
RS	10	0.115684	1.396765	955.035317	0.011592	0.012231
RS	11	0.132916	1.396765	1018.406206	0.012361	0.012661
RS	12	0.151525	0.991495	1523.857905	0.018496	0.018459
RS	13	0.171620	0.991495	1611.684619	0.019562	0.019555
RS	14	0.193321	0.817622	2058.466568	0.024985	0.024897
RS	15	0.216756	0.817622	2158.276132	0.026196	0.026426
RS	16	0.242064	0.769570	2396.072640	0.029082	0.029430
RS	17	0.269393	0.769570	2494.544517	0.030277	0.030982
RS	18	0.298906	0.798658	2497.043673	0.030308	0.031115
RS	19	0.330777	0.798658	2587.964355	0.031411	0.032477
RS	20	0.365194	0.885431	2416.872163	0.029335	0.030376
RS	21	0.402361	0.885431	2499.649013	0.030339	0.031517
RS	22	0.442497	1.022534	2238.195589	0.027166	0.028213
RS	23	0.485840	1.022534	2314.034871	0.028086	0.029179
RS	24	0.532646	1.206656	2027.921296	0.024614	0.025531
RS	25	0.583192	1.206656	2097.905515	0.025463	0.026368
RS	26	0.637776	1.435884	1824.635962	0.022146	0.022877
RS	27	0.696720	1.435884	1889.439892	0.022933	0.023618
RS	28	0.760375	1.713289	1640.565934	0.019912	0.020451
RS	29	0.829115	1.713289	1700.674662	0.020642	0.021118
RS	30	0.903347	2.047275	1476.150551	0.017917	0.018276
RS	31	0.983510	2.047275	1531.981522	0.018594	0.018875
RS	32	1.070077	2.440094	1334.604204	0.016199	0.016389
RS	33	1.163561	2.440094	1386.517747	0.016829	0.016929
RS	34	1.264514	2.876132	1222.401619	0.014837	0.014869
RS	35	1.373532	2.876132	1270.722275	0.015423	0.015363
RS	36	1.491260	3.325681	1142.305241	0.013865	0.013759
RS	37	1.618395	3.325681	1187.314220	0.014411	0.014219
RS	38	1.755687	3.758119	1091.537683	0.013248	0.013027
RS	39	1.903948	3.758119	1133.386085	0.013756	0.013459
RS	40	2.064054	4.150916	1064.435902	0.012920	0.012600
RS	41	2.236952	4.150916	1103.034712	0.013388	0.013001
RS	42	2.423664	4.489768	1055.203919	0.012807	0.012401
RS	43	2.625293	4.489768	1090.135743	0.013231	0.012767
RS	44	2.843031	4.764709	1059.068181	0.012854	0.012369
RS	45	3.078166	4.764709	1089.507286	0.013224	0.012690
RS	46	3.332087	4.972381	1071.121224	0.013001	0.012447
RS	47	3.606295	4.972381	1095.772277	0.013300	0.012712
RS	48	3.902411	5.122334	1084.479410	0.013163	0.012559
RS	49	4.222185	5.122334	1101.635240	0.013371	0.012748
RS	50	4.567508	5.238166	1089.833896	0.013228	0.012600
RS	51	4.940420	5.238166	1097.679939	0.013323	0.012691
RS	52	5.343127	5.353021	1076.780722	0.013069	0.012446
RS	53	5.778008	5.353021	1073.987838	0.013035	0.012420
RS	54	6.247634	5.638415	1012.912518	0.012294	0.011722
RS	55	6.754781	5.638415	1001.957390	0.012161	0.011600
RS	56	7.302446	5.638415	984.165306	0.011945	0.011396
RS	57	7.893868	5.638415	959.360549	0.011644	0.011109
RS	58	8.532542	10.156210	528.922797	0.006420	0.006243
RS	59	9.222242	10.156210	536.316642	0.006510	0.006318
RS	60	9.967047	10.156210	541.050543	0.006567	0.006360
RS	61	10.771358	10.156210	542.826767	0.006589	0.006365
RS	62	11.639929	10.156210	541.372043	0.006571	0.006330
RS	63	12.577896	10.156210	6208.356550	0.075354	0.070941
PA	4+25*2+4+6 0.036172589 0.023541259 12.577895931 72.960369779 13.690862946 4.940711894 2.274412414 1.396765060 0.991494619 0.817622387 0.769570474 0.798657944 0.885431390 1.022533554 1.206655569 1.435883601 1.713288990 2.047275183 2.440093790 2.876131888 3.325680592 3.758118787 4.150916458 4.489767611 4.764708684 4.972380628 5.122334214 5.238166134 5.353021303 5.638415217 10.156210056
//
IT	4997
RD	16
LK	-301725.127660
QD	-230.667346 -> -186.983129
RI	0.0009984597
TR	0.035049	0.023889
MT	12.743862
MM	C_pi: 3.254227, n_recomb: 85692.737220
RS	0	0.000000	73.007650	9.051980	0.000106	0.000006
RS	1	0.008012	73.007650	9.777067	0.000114	0.000064
RS	2	0.016666	73.007650	10.560223	0.000123	0.000132
RS	3	0.026013	73.007650	11.406097	0.000133	0.000165
RS	4	0.036109	14.348963	62.663648	0.000731	0.000906
RS	5	0.047013	14.348963	67.639838	0.000789	0.000914
RS	6	0.058792	5.308145	197.204369	0.002301	0.002669
RS	7	0.071514	5.308145	212.507326	0.002480	0.002896
RS	8	0.085255	2.417127	501.958283	0.005858	0.006751
RS	9	0.100098	2.417127	538.822174	0.006288	0.007055
RS	10	0.116129	1.470102	948.329105	0.011067	0.011823
RS	11	0.133445	1.470102	1012.054171	0.011810	0.012217
RS	12	0.152148	1.030730	1534.488713	0.017907	0.018013
RS	13	0.172350	1.030730	1624.396503	0.018956	0.019047
RS	14	0.194170	0.839831	2101.594754	0.024525	0.024527
RS	15	0.217739	0.839831	2205.329597	0.025735	0.026015
RS	16	0.243196	0.783428	2472.160472	0.028849	0.029228
RS	17	0.270692	0.783428	2575.409710	0.030054	0.030764
RS	18	0.300391	0.808301	2594.516547	0.030277	0.031077
RS	19	0.332470	0.808301	2690.163861	0.031393	0.032436
RS	20	0.367119	0.892970	2522.095626	0.029432	0.030444
RS	21	0.404543	0.892970	2609.206309	0.030448	0.031589
RS	22	0.444967	1.029213	2341.434183	0.027324	0.028333
RS	23	0.488628	1.029213	2421.201221	0.028254	0.029305
RS	24	0.535788	1.213480	2124.010948	0.024786	0.025665
RS	25	0.586727	1.213480	2197.583895	0.025645	0.026508
RS	26	0.641746	1.443951	1911.624396	0.022308	0.023001
RS	27	0.701174	1.443951	1979.734228	0.023103	0.023748
RS	28	0.765362	1.724050	1718.035074	0.020049	0.020551
RS	29	0.834694	1.724050	1781.205191	0.020786	0.021223
RS	30	0.909580	2.062819	1544.260809	0.018021	0.018345
RS	31	0.990466	2.062819	1602.936278	0.018706	0.018951
RS	32	1.077832	2.463208	1394.091910	0.016268	0.016426
RS	33	1.172198	2.463208	1448.653791	0.016905	0.016973
RS	34	1.274125	2.909727	1274.735417	0.014876	0.014880
RS	35	1.384218	2.909727	1325.529747	0.015468	0.015380
RS	36	1.503131	3.371837	1189.397118	0.013880	0.013749
RS	37	1.631571	3.371837	1236.733401	0.014432	0.014216
RS	38	1.770302	3.817442	1135.308364	0.013249	0.013005
RS	39	1.920147	3.817442	1179.368494	0.013763	0.013443
RS	40	2.081998	4.222433	1106.582798	0.012913	0.012574
RS	41	2.256816	4.222433	1147.300736	0.013389	0.012983
RS	42	2.445641	4.571188	1097.166556	0.012803	0.012380
RS	43	2.649593	4.571188	1134.129707	0.013235	0.012754
RS	44	2.869886	4.852785	1102.073038	0.012861	0.012361
RS	45	3.107829	4.852785	1134.432073	0.013238	0.012692
RS	46	3.364835	5.063466	1116.153536	0.013025	0.012460
RS	47	3.642432	5.063466	1142.549847	0.013333	0.012735
RS	48	3.942269	5.213259	1132.105862	0.013211	0.012598
RS	49	4.266129	5.213259	1150.723457	0.013428	0.012799
RS	50	4.615937	5.327181	1139.932689	0.013303	0.012668
RS	51	4.993770	5.327181	1148.817522	0.013406	0.012769
RS	52	5.401874	5.440501	1128.316692	0.013167	0.012539
RS	53	5.842676	5.440501	1126.018778	0.013140	0.012521
RS	54	6.318793	5.731379	1062.436449	0.012398	0.011823
RS	55	6.833057	5.731379	1051.553282	0.012271	0.011707
RS	56	7.388522	5.731379	1033.486084	0.012060	0.011510
RS	57	7.988490	5.731379	1008.035903	0.011763	0.011227
RS	58	8.636527	10.521687	545.947969	0.006371	0.006192
RS	59	9.336484	10.521687	554.601789	0.006472	0.006280
RS	60	10.092519	10.521687	560.593626	0.006542	0.006335
RS	61	10.909128	10.521687	563.604462	0.006577	0.006354
RS	62	11.791161	10.521687	563.336353	0.006574	0.006335
RS	63	12.743862	10.521687	6625.657173	0.077319	0.072964
PA	4+25*2+4+6 0.035049078 0.023888920 12.743861744 73.007649682 14.348962513 5.308145112 2.417127143 1.470101566 1.030729808 0.839831097 0.783428344 0.808300555 0.892970310 1.029213427 1.213479555 1.443950532 1.724049985 2.062819484 2.463208425 2.909726843 3.371837122 3.817441509 4.222432930 4.571187724 4.852784654 5.063465573 5.213259437 5.327181029 5.440501250 5.731379143 10.521686652
//
IT	4528
RD	17
LK	-301640.281755
QD	-207.214737 -> -168.820053
RI	0.0010310902
TR	0.034008	0.024203
MT	12.906804
MM	C_pi: 3.336036, n_recomb: 88874.554214
RS	0	0.000000	72.526050	9.462249	0.000106	0.000006
RS	1	0.008033	72.526050	10.222250	0.000115	0.000065
RS	2	0.016712	72.526050	11.043281	0.000124	0.000135
RS	3	0.026088	72.526050	11.930242	0.000134	0.000169
RS	4	0.036218	14.899083	62.720215	0.000706	0.000891
RS	5	0.047161	14.899083	67.716390	0.000762	0.000898
RS	6	0.058983	5.670007	191.969058	0.002160	0.002547
RS	7	0.071754	5.670007	206.938702	0.002328	0.002753
RS	8	0.085552	2.559878	493.227409	0.005550	0.006475
RS	9	0.100458	2.559878	529.732310	0.005960	0.006763
RS	10	0.116562	1.544118	940.655092	0.010584	0.011438
RS	11	0.133960	1.544118	1004.602604	0.011304	0.011802
RS	12	0.152755	1.070417	1541.786601	0.017348	0.017583
RS	13	0.173060	1.070417	1633.522957	0.018380	0.018561
RS	14	0.194996	0.862234	2139.531508	0.024074	0.024162
RS	15	0.218694	0.862234	2246.944951	0.025282	0.025610
RS	16	0.244296	0.797353	2542.669647	0.028610	0.029022
RS	17	0.271955	0.797353	2650.528026	0.029823	0.030541
RS	18	0.301836	0.817953	2687.020777	0.030234	0.031031
RS	19	0.334117	0.817953	2787.284893	0.031362	0.032387
RS	20	0.368992	0.900479	2623.247203	0.029516	0.030506
RS	21	0.406668	0.900479	2714.605713	0.030544	0.031654
RS	22	0.447371	1.035817	2441.399346	0.027470	0.028448
RS	23	0.491344	1.035817	2525.015293	0.028411	0.029426
RS	24	0.538849	1.220155	2217.429216	0.024950	0.025794
RS	25	0.590171	1.220155	2294.515170	0.025817	0.026644
RS	26	0.645615	1.451772	1996.334109	0.022462	0.023122
RS	27	0.705514	1.451772	2067.677684	0.023265	0.023876
RS	28	0.770225	1.734430	1793.475072	0.020180	0.020650
RS	29	0.840134	1.734430	1859.638584	0.020924	0.021328
RS	30	0.915659	2.077806	1610.489176	0.018121	0.018414
RS	31	0.997251	2.077806	1671.945362	0.018812	0.019026
RS	32	1.085399	2.485532	1451.790669	0.016335	0.016464
RS	33	1.180627	2.485532	1508.940681	0.016978	0.017017
RS	34	1.283506	2.942271	1325.333310	0.014912	0.014891
RS	35	1.394649	2.942271	1378.543910	0.015511	0.015398
RS	36	1.514721	3.416695	1234.781282	0.013894	0.013741
RS	37	1.644439	3.416695	1284.390018	0.014452	0.014214
RS	38	1.784578	3.875247	1177.386736	0.013248	0.012985
RS	39	1.935974	3.875247	1223.606887	0.013768	0.013429
RS	40	2.099533	4.292226	1147.051603	0.012906	0.012550
RS	41	2.276232	4.292226	1189.841438	0.013388	0.012966
RS	42	2.467125	4.650660	1137.474025	0.012799	0.012360
RS	43	2.673354	4.650660	1176.427527	0.013237	0.012742
RS	44	2.896150	4.938634	1143.465524	0.012866	0.012354
RS	45	3.136845	4.938634	1177.711524	0.013251	0.012693
RS	46	3.396875	5.151994	1159.640541	0.013048	0.012472
RS	47	3.677795	5.151994	1187.758305	0.013364	0.012757
RS	48	3.981282	5.301268	1178.280535	0.013258	0.012636
RS	49	4.309150	5.301268	1198.344939	0.013484	0.012846
RS	50	4.663357	5.412903	1188.696100	0.013375	0.012733
RS	51	5.046019	5.412903	1198.611225	0.013487	0.012844
RS	52	5.459423	5.524283	1178.641726	0.013262	0.012628
RS	53	5.906036	5.524283	1176.832979	0.013242	0.012618
RS	54	6.388528	5.819883	1110.897452	0.012500	0.011920
RS	55	6.909781	5.819883	1100.077359	0.012378	0.011811
RS	56	7.472909	5.819883	1081.730840	0.012171	0.011618
RS	57	8.081275	5.819883	1055.636162	0.011878	0.011340
RS	58	8.738514	10.878109	562.139023	0.006325	0.006144
RS	59	9.448552	10.878109	572.016842	0.006436	0.006243
RS	60	10.215631	10.878109	579.235982	0.006517	0.006310
RS	61	11.044332	10.878109	583.457574	0.006565	0.006342
RS	62	11.939607	10.878109	584.360485	0.006575	0.006337
RS	63	12.906804	10.878109	7036.169923	0.079170	0.074869
PA	4+25*2+4+6 0.034008474 0.024203280 12.906803633 72.526049958 14.899082525 5.670006802 2.559878295 1.544117953 1.070416665 0.862233780 0.797353455 0.817953207 0.900478893 1.035816700 1.220154655 1.451772224 1.734429707 2.077806055 2.485531909 2.942271242 3.416695223 3.875246891 4.292225876 4.650660029 4.938633611 5.151993743 5.301268142 5.412902546 5.524283307 5.819883179 10.878109294
//
IT	4650
RD	18
LK	-301565.694750
QD	-186.610704 -> -152.824328
RI	0.0010675207
TR	0.033044	0.024488
MT	13.066524
MM	C_pi: 3.415587, n_recomb: 91934.831709
RS	0	0.000000	71.699029	9.912967	0.000108	0.000006
RS	1	0.008054	71.699029	10.711242	0.000117	0.000066
RS	2	0.016758	71.699029	11.573788	0.000126	0.000138
RS	3	0.026162	71.699029	12.505777	0.000136	0.000174
RS	4	0.036323	15.347344	63.110728	0.000686	0.000880
RS	5	0.047303	15.347344	68.152701	0.000741	0.000887
RS	6	0.059167	6.024617	187.354844	0.002038	0.002439
RS	7	0.071987	6.024617	202.030446	0.002198	0.002627
RS	8	0.085840	2.702185	484.895885	0.005274	0.006223
RS	9	0.100808	2.702185	521.040043	0.005667	0.006498
RS	10	0.116982	1.618653	932.226211	0.010140	0.011076
RS	11	0.134459	1.618653	996.282841	0.010837	0.011414
RS	12	0.153343	1.110482	1546.149745	0.016818	0.017169
RS	13	0.173748	1.110482	1639.479533	0.017833	0.018097
RS	14	0.195797	0.884781	2172.666862	0.023633	0.023803
RS	15	0.219621	0.884781	2283.514970	0.024838	0.025214
RS	16	0.245365	0.811305	2607.849021	0.028366	0.028814
RS	17	0.273182	0.811305	2720.141288	0.029588	0.030317
RS	18	0.303240	0.827576	2774.671971	0.030181	0.030979
RS	19	0.335718	0.827576	2879.433994	0.031320	0.032333
RS	20	0.370812	0.907916	2720.358078	0.029590	0.030562
RS	21	0.408734	0.907916	2815.870104	0.030629	0.031713
RS	22	0.449709	1.042301	2538.074822	0.027607	0.028559
RS	23	0.493985	1.042301	2625.453553	0.028558	0.029541
RS	24	0.541826	1.226641	2308.133204	0.025106	0.025921
RS	25	0.593522	1.226641	2388.650002	0.025982	0.026777
RS	26	0.649380	1.459303	2078.725133	0.022611	0.023241
RS	27	0.709738	1.459303	2153.224333	0.023421	0.024001
RS	28	0.774958	1.744389	1866.839887	0.020306	0.020747
RS	29	0.845430	1.744389	1935.923358	0.021058	0.021431
RS	30	0.921579	2.092196	1674.797709	0.018217	0.018483
RS	31	1.003861	2.092196	1738.965805	0.018915	0.019100
RS	32	1.092770	2.507031	1507.670144	0.016399	0.016503
RS	33	1.188840	2.507031	1567.343432	0.017048	0.017062
RS	34	1.292649	2.973732	1374.176037	0.014947	0.014904
RS	35	1.404818	2.973732	1429.741144	0.015552	0.015416
RS	36	1.526022	3.460234	1278.441315	0.013906	0.013734
RS	37	1.656988	3.460234	1330.263454	0.014470	0.014212
RS	38	1.798502	3.931518	1217.760080	0.013246	0.012966
RS	39	1.951415	3.931518	1266.084353	0.013772	0.013416
RS	40	2.116644	4.360291	1185.827744	0.012899	0.012527
RS	41	2.295181	4.360291	1230.637936	0.013386	0.012949
RS	42	2.488098	4.728188	1176.108610	0.012793	0.012341
RS	43	2.696554	4.728188	1217.006975	0.013238	0.012730
RS	44	2.921799	5.022276	1183.220063	0.012870	0.012346
RS	45	3.165186	5.022276	1219.315381	0.013263	0.012694
RS	46	3.428177	5.238007	1201.545934	0.013070	0.012484
RS	47	3.712350	5.238007	1231.356625	0.013394	0.012777
RS	48	4.019411	5.386426	1222.954890	0.013302	0.012672
RS	49	4.351204	5.386426	1244.446638	0.013536	0.012891
RS	50	4.709722	5.495425	1236.063100	0.013445	0.012796
RS	51	5.097115	5.495425	1246.996063	0.013564	0.012915
RS	52	5.515711	5.604489	1227.685649	0.013354	0.012714
RS	53	5.968022	5.604489	1226.357096	0.013339	0.012711
RS	54	6.456764	5.904070	1158.229519	0.012598	0.012013
RS	55	6.984871	5.904070	1147.460613	0.012481	0.011910
RS	56	7.555514	5.904070	1128.827963	0.012279	0.011722
RS	57	8.172118	5.904070	1102.087604	0.011988	0.011447
RS	58	8.838387	11.225218	577.516638	0.006282	0.006098
RS	59	9.558319	11.225218	588.580325	0.006402	0.006207
RS	60	10.336237	11.225218	596.993141	0.006494	0.006285
RS	61	11.176812	11.225218	602.397719	0.006552	0.006329
RS	62	12.085090	11.225218	604.451145	0.006575	0.006337
RS	63	13.066524	11.225218	7438.563534	0.080911	0.076662
PA	4+25*2+4+6 0.033044151 0.024487617 13.066523753 71.699029332 15.347344029 6.024617446 2.702184762 1.618652875 1.110482157 0.884780978 0.811304798 0.827576039 0.907915786 1.042300828 1.226640730 1.459302617 1.744388929 2.092196073 2.507031328 2.973731761 3.460234157 3.931517976 4.360290691 4.728187588 5.022275802 5.238007009 5.386426071 5.495424614 5.604488928 5.904069721 11.225218115
//
IT	4834
RD	19
LK	-301500.045943
QD	-168.468226 -> -138.702782
RI	0.0011061527
TR	0.032150	0.024745
MT	13.222781
MM	C_pi: 3.492793, n_recomb: 94874.075699
RS	0	0.000000	70.669657	10.391065	0.000110	0.000006
RS	1	0.008075	70.669657	11.229936	0.000118	0.000067
RS	2	0.016801	70.669657	12.136515	0.000128	0.000141
RS	3	0.026233	70.669657	13.116263	0.000138	0.000179
RS	4	0.036425	15.698771	63.793212	0.000672	0.000873
RS	5	0.047441	15.698771	68.903724	0.000726	0.000881
RS	6	0.059346	6.370101	183.294315	0.001932	0.002342
RS	7	0.072213	6.370101	197.711519	0.002084	0.002517
RS	8	0.086119	2.843517	476.982723	0.005028	0.005993
RS	9	0.101147	2.843517	512.769740	0.005405	0.006257
RS	10	0.117389	1.693525	923.232994	0.009731	0.010736
RS	11	0.134942	1.693525	987.302269	0.010406	0.011052
RS	12	0.153913	1.150856	1547.934399	0.016316	0.016772
RS	13	0.174415	1.150856	1642.639502	0.017314	0.017653
RS	14	0.196573	0.907432	2201.359411	0.023203	0.023451
RS	15	0.220521	0.907432	2315.402435	0.024405	0.024826
RS	16	0.246401	0.825248	2667.946835	0.028121	0.028604
RS	17	0.274372	0.825248	2784.492605	0.029349	0.030092
RS	18	0.304601	0.837134	2857.605198	0.030120	0.030922
RS	19	0.337271	0.837134	2966.738672	0.031270	0.032273
RS	20	0.372579	0.915250	2813.466392	0.029655	0.030613
RS	21	0.410738	0.915250	2913.030622	0.030704	0.031766
RS	22	0.451978	1.048635	2631.452011	0.027736	0.028665
RS	23	0.496548	1.048635	2722.501315	0.028696	0.029653
RS	24	0.544718	1.232907	2396.094953	0.025256	0.026044
RS	25	0.596776	1.232907	2479.955014	0.026139	0.026906
RS	26	0.653038	1.466516	2158.757537	0.022754	0.023358
RS	27	0.713843	1.466516	2236.329378	0.023572	0.024124
RS	28	0.779558	1.753900	1938.096277	0.020428	0.020844
RS	29	0.850579	1.753900	2010.021789	0.021186	0.021533
RS	30	0.927334	2.105963	1737.159532	0.018310	0.018551
RS	31	1.010288	2.105963	1803.966624	0.019014	0.019174
RS	32	1.099939	2.527685	1561.711163	0.016461	0.016542
RS	33	1.196830	2.527685	1623.839104	0.017116	0.017106
RS	34	1.301544	3.004091	1421.252738	0.014980	0.014917
RS	35	1.414713	3.004091	1479.107097	0.015590	0.015435
RS	36	1.537021	3.502429	1320.376351	0.013917	0.013728
RS	37	1.669204	3.502429	1374.349496	0.014486	0.014212
RS	38	1.812061	3.986240	1256.427592	0.013243	0.012948
RS	39	1.966452	3.986240	1306.796746	0.013774	0.013403
RS	40	2.133311	4.426605	1222.913563	0.012890	0.012505
RS	41	2.313642	4.426605	1269.689088	0.013383	0.012932
RS	42	2.508535	4.803750	1213.070211	0.012786	0.012322
RS	43	2.719164	4.803750	1255.864222	0.013237	0.012718
RS	44	2.946801	5.103696	1221.330884	0.012873	0.012338
RS	45	3.192818	5.103696	1259.233866	0.013273	0.012694
RS	46	3.458701	5.321512	1241.852495	0.013089	0.012494
RS	47	3.746053	5.321512	1273.323466	0.013421	0.012796
RS	48	4.056607	5.468763	1266.099246	0.013345	0.012707
RS	49	4.392237	5.468763	1288.994859	0.013586	0.012934
RS	50	4.754969	5.574795	1281.993322	0.013513	0.012856
RS	51	5.146989	5.574795	1293.927978	0.013638	0.012983
RS	52	5.570664	5.681188	1275.398994	0.013443	0.012797
RS	53	6.028548	5.681188	1274.538553	0.013434	0.012800
RS	54	6.523405	5.984038	1204.383023	0.012695	0.012104
RS	55	7.058220	5.984038	1193.650671	0.012581	0.012005
RS	56	7.636220	5.984038	1174.722672	0.012382	0.011822
RS	57	8.260890	5.984038	1147.333458	0.012093	0.011550
RS	58	8.936001	11.562694	592.106879	0.006241	0.006055
RS	59	9.665624	11.562694	604.316586	0.006370	0.006172
RS	60	10.454161	11.562694	613.886976	0.006471	0.006260
RS	61	11.306369	11.562694	620.443440	0.006540	0.006316
RS	62	12.227391	11.562694	623.622636	0.006573	0.006336
RS	63	13.222781	11.562694	7831.703550	0.082548	0.078347
PA	4+25*2+4+6 0.032150177 0.024745004 13.222781072 70.669657010 15.698770539 6.370101485 2.843516692 1.693524617 1.150856404 0.907432176 0.825247630 0.837133711 0.915250018 1.048635192 1.232906848 1.466515795 1.753899610 2.105963461 2.527685043 3.004090837 3.502428794 3.986240290 4.426605136 4.803749687 5.103695672 5.321511823 5.468762811 5.574794596 5.681187628 5.984038448 11.562693593
//
IT	4168
RD	20
LK	-301442.197509
QD	-152.459391 -> -126.207107
RI	0.0011457466
TR	0.031321	0.024978
MT	13.375415
MM	C_pi: 3.567595, n_recomb: 97693.370898
RS	0	0.000000	69.587448	10.878557	0.000111	0.000006
RS	1	0.008094	69.587448	11.758899	0.000120	0.000068
RS	2	0.016843	69.587448	12.710466	0.000130	0.000144
RS	3	0.026301	69.587448	13.739017	0.000141	0.000184
RS	4	0.036524	15.962209	64.724882	0.000663	0.000869
RS	5	0.047574	15.962209	69.923479	0.000716	0.000878
RS	6	0.059519	6.704816	179.729006	0.001840	0.002256
RS	7	0.072431	6.704816	193.920200	0.001985	0.002419
RS	8	0.086388	2.983346	469.502019	0.004806	0.005783
RS	9	0.101475	2.983346	504.939969	0.005169	0.006037
RS	10	0.117782	1.768522	913.854138	0.009354	0.010416
RS	11	0.135410	1.768522	977.855630	0.010009	0.010714
RS	12	0.154464	1.191452	1547.490308	0.015840	0.016391
RS	13	0.175061	1.191452	1643.370622	0.016822	0.017230
RS	14	0.197325	0.930141	2225.977827	0.022785	0.023107
RS	15	0.221391	0.930141	2342.982514	0.023983	0.024449
RS	16	0.247405	0.839153	2723.212544	0.027875	0.028393
RS	17	0.275525	0.839153	2843.828229	0.029110	0.029867
RS	18	0.305920	0.846602	2935.952286	0.030053	0.030861
RS	19	0.338776	0.846602	3049.324852	0.031213	0.032210
RS	20	0.374291	0.922456	2902.632477	0.029712	0.030660
RS	21	0.412681	0.922456	3006.141843	0.030771	0.031816
RS	22	0.454178	1.054796	2721.543594	0.027858	0.028768
RS	23	0.499035	1.054796	2816.166213	0.028827	0.029760
RS	24	0.547521	1.238932	2481.300973	0.025399	0.026165
RS	25	0.599933	1.238932	2568.412279	0.026291	0.027032
RS	26	0.656587	1.473391	2236.411489	0.022892	0.023473
RS	27	0.717826	1.473391	2316.968956	0.023717	0.024244
RS	28	0.784022	1.762945	2007.222329	0.020546	0.020939
RS	29	0.855576	1.762945	2081.908298	0.021311	0.021633
RS	30	0.932922	2.119092	1797.560029	0.018400	0.018619
RS	31	1.016529	2.119092	1866.929846	0.019110	0.019247
RS	32	1.106903	2.547482	1613.905449	0.016520	0.016580
RS	33	1.204591	2.547482	1678.416364	0.017180	0.017151
RS	34	1.310187	3.033350	1466.558265	0.015012	0.014930
RS	35	1.424330	3.033350	1526.633801	0.015627	0.015454
RS	36	1.547712	3.543289	1360.586085	0.013927	0.013722
RS	37	1.681080	3.543289	1416.645164	0.014501	0.014211
RS	38	1.825244	4.039417	1293.396205	0.013239	0.012931
RS	39	1.981076	4.039417	1345.748334	0.013775	0.013391
RS	40	2.149522	4.491182	1258.314762	0.012880	0.012483
RS	41	2.331602	4.491182	1306.997814	0.013379	0.012916
RS	42	2.528420	4.877358	1248.363955	0.012778	0.012303
RS	43	2.741169	4.877358	1293.001393	0.013235	0.012705
RS	44	2.971138	5.182920	1257.796223	0.012875	0.012330
RS	45	3.219721	5.182920	1297.462004	0.013281	0.012693
RS	46	3.488424	5.402542	1280.551761	0.013108	0.012504
RS	47	3.778877	5.402542	1313.646952	0.013447	0.012814
RS	48	4.092840	5.548329	1307.694666	0.013386	0.012740
RS	49	4.432216	5.548329	1331.967285	0.013634	0.012975
RS	50	4.799061	5.651084	1326.456969	0.013578	0.012914
RS	51	5.195599	5.651084	1339.374100	0.013710	0.013048
RS	52	5.624233	5.754472	1321.743628	0.013530	0.012877
RS	53	6.087562	5.754472	1321.336657	0.013525	0.012885
RS	54	6.588394	6.059905	1249.320488	0.012788	0.012192
RS	55	7.129764	6.059905	1238.607682	0.012679	0.012097
RS	56	7.714953	6.059905	1219.373013	0.012482	0.011917
RS	57	8.347508	6.059905	1191.330017	0.012195	0.011647
RS	58	9.031263	11.890317	605.936482	0.006202	0.006014
RS	59	9.770363	11.890317	619.251203	0.006339	0.006139
RS	60	10.569287	11.890317	629.941231	0.006448	0.006236
RS	61	11.432877	11.890317	637.615902	0.006527	0.006302
RS	62	12.366367	11.890317	641.892712	0.006570	0.006333
RS	63	13.375415	11.890317	8214.630563	0.084086	0.079929
PA	4+25*2+4+6 0.031320974 0.024978159 13.375415256 69.587448360 15.962209304 6.704815880 2.983346016 1.768522050 1.191452294 0.930140567 0.839153048 0.846602177 0.922456272 1.054795539 1.238931604 1.473391207 1.762945296 2.119092393 2.547482000 3.033350309 3.543289172 4.039416721 4.491182028 4.877358322 5.182920120 5.402541637 5.548329238 5.651084264 5.754471533 6.059904964 11.890317405
//
IT	4641
RD	21
LK	-301391.165066
QD	-138.304863 -> -115.125889
RI	0.0011854774
TR	0.030551	0.025189
MT	13.524339
MM	C_pi: 3.639952, n_recomb: 100394.145520
RS	0	0.000000	68.533028	11.363728	0.000113	0.000006
RS	1	0.008113	68.533028	12.285463	0.000122	0.000069
RS	2	0.016884	68.533028	13.281943	0.000132	0.000146
RS	3	0.026367	68.533028	14.359227	0.000143	0.000188
RS	4	0.036619	16.144273	65.882074	0.000656	0.000868
RS	5	0.047703	16.144273	71.186571	0.000709	0.000879
RS	6	0.059686	7.027276	176.609589	0.001759	0.002180
RS	7	0.072642	7.027276	190.604365	0.001899	0.002334
RS	8	0.086648	3.121111	462.468688	0.004607	0.005591
RS	9	0.101791	3.121111	497.569717	0.004956	0.005836
RS	10	0.118163	1.843440	904.237302	0.009007	0.010117
RS	11	0.135862	1.843440	968.104632	0.009643	0.010398
RS	12	0.154998	1.232189	1545.125238	0.015391	0.016027
RS	13	0.175686	1.232189	1641.997887	0.016356	0.016827
RS	14	0.198052	0.952865	2246.865461	0.022380	0.022771
RS	15	0.222233	0.952865	2366.606224	0.023573	0.024082
RS	16	0.248376	0.852987	2773.922890	0.027630	0.028184
RS	17	0.276640	0.852987	2898.423555	0.028870	0.029644
RS	18	0.307197	0.855957	3009.871038	0.029981	0.030797
RS	19	0.340233	0.855957	3127.345605	0.031151	0.032144
RS	20	0.375949	0.929515	2987.924160	0.029762	0.030703
RS	21	0.414563	0.929515	3095.266780	0.030831	0.031861
RS	22	0.456310	1.060769	2808.358937	0.027973	0.028867
RS	23	0.501443	1.060769	2906.453486	0.028950	0.029863
RS	24	0.550238	1.244707	2563.734282	0.025537	0.026283
RS	25	0.602992	1.244707	2654.001239	0.026436	0.027155
RS	26	0.660026	1.479922	2311.667288	0.023026	0.023586
RS	27	0.721687	1.479922	2395.120115	0.023857	0.024362
RS	28	0.788351	1.771520	2074.203276	0.020661	0.021033
RS	29	0.860423	1.771520	2151.565134	0.021431	0.021732
RS	30	0.938343	2.131585	1855.985968	0.018487	0.018686
RS	31	1.022584	2.131585	1927.839547	0.019203	0.019319
RS	32	1.113659	2.566428	1664.248267	0.016577	0.016619
RS	33	1.212124	2.566428	1731.068038	0.017243	0.017194
RS	34	1.318577	3.061524	1510.094193	0.015042	0.014944
RS	35	1.433666	3.061524	1572.320608	0.015661	0.015472
RS	36	1.558093	3.582827	1399.080558	0.013936	0.013717
RS	37	1.692614	3.582827	1457.158396	0.014514	0.014210
RS	38	1.838050	4.091060	1328.679704	0.013235	0.012914
RS	39	1.995284	4.091060	1382.950785	0.013775	0.013379
RS	40	2.165275	4.554033	1292.047148	0.012870	0.012461
RS	41	2.349057	4.554033	1342.577661	0.013373	0.012900
RS	42	2.547750	4.949037	1282.001572	0.012770	0.012285
RS	43	2.762563	4.949037	1328.427733	0.013232	0.012692
RS	44	2.994803	5.259984	1292.622011	0.012875	0.012322
RS	45	3.245885	5.259984	1334.002992	0.013288	0.012691
RS	46	3.517338	5.481146	1317.641327	0.013125	0.012513
RS	47	3.810813	5.481146	1352.321768	0.013470	0.012829
RS	48	4.128099	5.625191	1347.729087	0.013424	0.012771
RS	49	4.471125	5.625191	1373.348924	0.013680	0.013013
RS	50	4.841982	5.724384	1369.430384	0.013641	0.012969
RS	51	5.242926	5.724384	1383.308185	0.013779	0.013110
RS	52	5.676399	5.824448	1366.688689	0.013613	0.012954
RS	53	6.145040	5.824448	1366.718381	0.013614	0.012967
RS	54	6.651702	6.131809	1293.009320	0.012879	0.012276
RS	55	7.199469	6.131809	1282.297261	0.012773	0.012186
RS	56	7.791677	6.131809	1262.743069	0.012578	0.012008
RS	57	8.431930	6.131809	1234.040154	0.012292	0.011741
RS	58	9.124128	12.207949	619.031872	0.006166	0.005974
RS	59	9.872484	12.207949	633.409822	0.006309	0.006107
RS	60	10.681554	12.207949	645.180190	0.006426	0.006213
RS	61	11.556265	12.207949	653.937354	0.006514	0.006288
RS	62	12.501940	12.207949	659.280853	0.006567	0.006329
RS	63	13.524339	12.207949	8586.517808	0.085528	0.081413
PA	4+25*2+4+6 0.030551346 0.025189463 13.524339104 68.533027723 16.144273383 7.027275926 3.121110563 1.843439715 1.232189397 0.952865044 0.852987466 0.855956513 0.929515168 1.060768760 1.244706958 1.479922276 1.771519802 2.131584735 2.566428207 3.061523564 3.582826845 4.091060493 4.554032603 4.949036571 5.259983592 5.481145883 5.625190649 5.724384051 5.824447640 6.131809468 12.207948577
//
IT	4048
RD	22
LK	-301346.096392
QD	-125.765961 -> -105.278554
RI	0.0012248709
TR	0.029837	0.025381
MT	13.669414
MM	C_pi: 3.709830, n_recomb: 102978.587770
RS	0	0.000000	67.542132	11.839775	0.000115	0.000006
RS	1	0.008131	67.542132	12.802262	0.000124	0.000069
RS	2	0.016924	67.542132	13.842972	0.000134	0.000149
RS	3	0.026431	67.542132	14.968258	0.000145	0.000193
RS	4	0.036711	16.254296	67.236685	0.000653	0.000869
RS	5	0.047827	16.254296	72.662772	0.000706	0.000882
RS	6	0.059848	7.335897	173.900779	0.001689	0.002112
RS	7	0.072845	7.335897	187.726809	0.001823	0.002258
RS	8	0.086900	3.256221	455.898417	0.004427	0.005416
RS	9	0.102097	3.256221	490.678380	0.004765	0.005654
RS	10	0.118530	1.918065	894.511911	0.008686	0.009837
RS	11	0.136299	1.918065	958.191353	0.009305	0.010104
RS	12	0.155513	1.272989	1541.116882	0.014965	0.015679
RS	13	0.176289	1.272989	1638.815556	0.015914	0.016443
RS	14	0.198755	0.975563	2264.358060	0.021989	0.022445
RS	15	0.223047	0.975563	2386.618288	0.023176	0.023725
RS	16	0.249315	0.866725	2820.338951	0.027388	0.027977
RS	17	0.277718	0.866725	2948.539810	0.028633	0.029423
RS	18	0.308431	0.865178	3079.522449	0.029904	0.030732
RS	19	0.341641	0.865178	3200.958715	0.031084	0.032076
RS	20	0.377552	0.936414	3069.418165	0.029806	0.030742
RS	21	0.416383	0.936414	3180.478709	0.030885	0.031903
RS	22	0.458371	1.066543	2891.931613	0.028083	0.028963
RS	23	0.503773	1.066543	2993.393692	0.029068	0.029963
RS	24	0.552867	1.250223	2643.406976	0.025669	0.026398
RS	25	0.605953	1.250223	2736.731366	0.026576	0.027275
RS	26	0.663356	1.486107	2384.519073	0.023155	0.023697
RS	27	0.725426	1.486107	2470.774742	0.023993	0.024478
RS	28	0.792543	1.779627	2139.030700	0.020772	0.021125
RS	29	0.865117	1.779627	2218.981883	0.021548	0.021829
RS	30	0.943593	2.143445	1912.438066	0.018571	0.018752
RS	31	1.028450	2.143445	1986.694650	0.019292	0.019389
RS	32	1.120206	2.584535	1712.745794	0.016632	0.016657
RS	33	1.219424	2.584535	1781.798719	0.017303	0.017237
RS	34	1.326709	3.088618	1551.877620	0.015070	0.014957
RS	35	1.442717	3.088618	1616.183203	0.015694	0.015490
RS	36	1.568159	3.621053	1435.881472	0.013943	0.013712
RS	37	1.703800	3.621053	1495.909578	0.014526	0.014210
RS	38	1.850471	4.141182	1362.303691	0.013229	0.012897
RS	39	2.009068	4.141182	1418.428372	0.013774	0.013367
RS	40	2.180560	4.615170	1324.136602	0.012858	0.012440
RS	41	2.365997	4.615170	1376.453043	0.013366	0.012883
RS	42	2.566513	5.018799	1314.007594	0.012760	0.012266
RS	43	2.783332	5.018799	1362.166082	0.013228	0.012679
RS	44	3.017782	5.334902	1325.829711	0.012875	0.012313
RS	45	3.271295	5.334902	1368.876299	0.013293	0.012688
RS	46	3.545422	5.557354	1353.135037	0.013140	0.012520
RS	47	3.841839	5.557354	1389.359539	0.013492	0.012844
RS	48	4.162357	5.699388	1386.207959	0.013461	0.012800
RS	49	4.508938	5.699388	1413.142901	0.013723	0.013049
RS	50	4.883701	5.794753	1410.909348	0.013701	0.013023
RS	51	5.288935	5.794753	1425.723845	0.013845	0.013169
RS	52	5.727121	5.891195	1410.221841	0.013694	0.013028
RS	53	6.200936	5.891195	1410.669597	0.013699	0.013046
RS	54	6.713278	6.199851	1335.436554	0.012968	0.012359
RS	55	7.267279	6.199851	1324.704740	0.012864	0.012271
RS	56	7.866328	6.199851	1304.816635	0.012671	0.012096
RS	57	8.514086	6.199851	1275.446343	0.012386	0.011830
RS	58	9.214515	12.515424	631.424203	0.006132	0.005937
RS	59	9.971897	12.515424	646.823261	0.006281	0.006077
RS	60	10.790864	12.515424	659.633803	0.006406	0.006190
RS	61	11.676422	12.515424	669.436274	0.006501	0.006274
RS	62	12.633987	12.515424	675.813383	0.006563	0.006324
RS	63	13.669414	12.515424	8946.756007	0.086880	0.082804
PA	4+25*2+4+6 0.029836671 0.025381187 13.669413726 67.542132229 16.254295906 7.335897412 3.256220894 1.918065044 1.272989125 0.975563125 0.866725385 0.865177889 0.936413559 1.066543132 1.250222563 1.486106872 1.779627486 2.143445326 2.584535083 3.088618346 3.621052854 4.141181618 4.615169914 5.018799477 5.334902201 5.557353641 5.699388429 5.794753114 5.891194805 6.199850954 12.515423819
//
IT	4055
RD	23
LK	-301306.251314
QD	-114.637953 -> -96.510287
RI	0.0012632453
TR	0.029172	0.025555
MT	13.810687
MM	C_pi: 3.777236, n_recomb: 105448.999710
RS	0	0.000000	66.688013	12.291640	0.000117	0.000006
RS	1	0.008149	66.688013	13.293002	0.000126	0.000070
RS	2	0.016961	66.688013	14.375919	0.000136	0.000151
RS	3	0.026492	66.688013	15.547031	0.000147	0.000197
RS	4	0.036800	16.299095	68.774998	0.000652	0.000873
RS	5	0.047947	16.299095	74.337373	0.000705	0.000888
RS	6	0.060003	7.629572	171.565453	0.001627	0.002051
RS	7	0.073041	7.629572	185.248235	0.001757	0.002191
RS	8	0.087142	3.388199	449.789864	0.004265	0.005257
RS	9	0.102392	3.388199	484.266871	0.004592	0.005488
RS	10	0.118884	1.992192	884.787356	0.008391	0.009575
RS	11	0.136720	1.992192	948.236527	0.008992	0.009830
RS	12	0.156010	1.313772	1535.722177	0.014564	0.015347
RS	13	0.176872	1.313772	1634.096972	0.015497	0.016078
RS	14	0.199433	0.998197	2278.773330	0.021610	0.022129
RS	15	0.223833	0.998197	2403.346516	0.022792	0.023379
RS	16	0.250221	0.880348	2862.715053	0.027148	0.027772
RS	17	0.278760	0.880348	2994.433072	0.028397	0.029205
RS	18	0.309624	0.874253	3145.075565	0.029826	0.030664
RS	19	0.343003	0.874253	3270.331481	0.031013	0.032007
RS	20	0.379102	0.943141	3147.215298	0.029846	0.030778
RS	21	0.418143	0.943141	3261.876065	0.030933	0.031941
RS	22	0.460365	1.072113	2972.309911	0.028187	0.029056
RS	23	0.506028	1.072113	3077.033038	0.029180	0.030060
RS	24	0.555411	1.255481	2720.333064	0.025798	0.026511
RS	25	0.608819	1.255481	2816.614977	0.026711	0.027392
RS	26	0.666578	1.491952	2454.972071	0.023281	0.023806
RS	27	0.729045	1.491952	2543.936574	0.024125	0.024591
RS	28	0.796601	1.787280	2201.709192	0.020879	0.021216
RS	29	0.869663	1.787280	2284.161803	0.021661	0.021924
RS	30	0.948678	2.154694	1966.922675	0.018653	0.018816
RS	31	1.034132	2.154694	2043.500333	0.019379	0.019459
RS	32	1.126549	2.601829	1759.411314	0.016685	0.016694
RS	33	1.226497	2.601829	1830.620671	0.017360	0.017279
RS	34	1.334590	3.114669	1591.927636	0.015097	0.014970
RS	35	1.451491	3.114669	1658.239787	0.015726	0.015508
RS	36	1.577918	3.658010	1471.011893	0.013950	0.013707
RS	37	1.714646	3.658010	1532.920952	0.014537	0.014209
RS	38	1.862517	4.189834	1394.292986	0.013222	0.012880
RS	39	2.022437	4.189834	1452.205065	0.013772	0.013354
RS	40	2.195389	4.674645	1354.611613	0.012846	0.012419
RS	41	2.382434	4.674645	1408.651464	0.013359	0.012867
RS	42	2.584720	5.086708	1344.408420	0.012749	0.012247
RS	43	2.803491	5.086708	1394.241618	0.013222	0.012666
RS	44	3.040088	5.407751	1357.440502	0.012873	0.012304
RS	45	3.295965	5.407751	1402.101629	0.013296	0.012685
RS	46	3.572693	5.631256	1387.047206	0.013154	0.012527
RS	47	3.871971	5.631256	1424.772886	0.013511	0.012857
RS	48	4.195636	5.771037	1423.135509	0.013496	0.012828
RS	49	4.545676	5.771037	1451.351755	0.013764	0.013083
RS	50	4.924239	5.862314	1450.892136	0.013759	0.013074
RS	51	5.333650	5.862314	1466.617680	0.013908	0.013226
RS	52	5.776424	5.954858	1452.333265	0.013773	0.013099
RS	53	6.255277	5.954858	1453.179189	0.013781	0.013121
RS	54	6.773151	6.264204	1376.590433	0.013055	0.012438
RS	55	7.333226	6.264204	1365.817262	0.012952	0.012353
RS	56	7.938939	6.264204	1345.579893	0.012760	0.012180
RS	57	8.594010	6.264204	1315.533988	0.012476	0.011915
RS	58	9.302461	12.812768	643.142264	0.006099	0.005902
RS	59	10.068642	12.812768	659.520296	0.006254	0.006048
RS	60	10.897256	12.812768	673.330370	0.006385	0.006168
RS	61	11.793393	12.812768	684.139950	0.006488	0.006259
RS	62	12.762553	12.812768	691.515975	0.006558	0.006318
RS	63	13.810687	12.812768	9294.820668	0.088145	0.084107
PA	4+25*2+4+6 0.029172430 0.025555130 13.810686687 66.688013240 16.299094676 7.629571769 3.388199299 1.992191925 1.313771751 0.998197154 0.880347940 0.874253141 0.943140780 1.072112963 1.255480629 1.491951661 1.787280094 2.154694277 2.601828769 3.114668667 3.658010125 4.189833520 4.674645064 5.086707504 5.407751281 5.631255523 5.771037350 5.862313601 5.954857656 6.264204113 12.812768169
//
IT	4663
RD	24
LK	-301270.986557
QD	-104.744706 -> -88.687902
RI	0.0013002465
TR	0.028555	0.025713
MT	13.948099
MM	C_pi: 3.842169, n_recomb: 107808.193078
RS	0	0.000000	66.004280	12.709367	0.000118	0.000006
RS	1	0.008166	66.004280	13.746895	0.000128	0.000070
RS	2	0.016998	66.004280	14.869098	0.000138	0.000153
RS	3	0.026552	66.004280	16.082881	0.000149	0.000200
RS	4	0.036885	16.286768	70.480214	0.000654	0.000879
RS	5	0.048063	16.286768	76.192299	0.000707	0.000897
RS	6	0.060153	7.907262	169.573888	0.001573	0.001997
RS	7	0.073230	7.907262	183.137169	0.001699	0.002132
RS	8	0.087376	3.516511	444.149218	0.004120	0.005112
RS	9	0.102676	3.516511	478.343808	0.004437	0.005337
RS	10	0.119226	2.065621	875.152548	0.008118	0.009329
RS	11	0.137127	2.065621	938.338738	0.008704	0.009574
RS	12	0.156490	1.354458	1529.169210	0.014184	0.015030
RS	13	0.177434	1.354458	1628.085487	0.015102	0.015731
RS	14	0.200088	1.020730	2290.408099	0.021245	0.021822
RS	15	0.224592	1.020730	2417.098128	0.022420	0.023045
RS	16	0.251097	0.893835	2901.307109	0.026912	0.027570
RS	17	0.279766	0.893835	3036.361969	0.028164	0.028990
RS	18	0.310776	0.883172	3206.693603	0.029744	0.030596
RS	19	0.344318	0.883172	3335.626241	0.030940	0.031936
RS	20	0.380600	0.949691	3221.412007	0.029881	0.030812
RS	21	0.419843	0.949691	3339.553810	0.030977	0.031977
RS	22	0.462292	1.077477	3049.542052	0.028287	0.029146
RS	23	0.508206	1.077477	3157.418520	0.029287	0.030153
RS	24	0.557870	1.260483	2794.537716	0.025921	0.026621
RS	25	0.611589	1.260483	2893.676281	0.026841	0.027506
RS	26	0.669694	1.497461	2523.044606	0.023403	0.023912
RS	27	0.732545	1.497461	2614.623117	0.024253	0.024702
RS	28	0.800527	1.794481	2262.261696	0.020984	0.021304
RS	29	0.874060	1.794481	2347.127098	0.021771	0.022017
RS	30	0.953598	2.165342	2019.460475	0.018732	0.018880
RS	31	1.039631	2.165342	2098.276675	0.019463	0.019527
RS	32	1.132689	2.618324	1804.269793	0.016736	0.016731
RS	33	1.233345	2.618324	1877.558380	0.017416	0.017320
RS	34	1.342221	3.139693	1630.274236	0.015122	0.014983
RS	35	1.459987	3.139693	1698.519984	0.015755	0.015525
RS	36	1.587369	3.693715	1504.507693	0.013955	0.013701
RS	37	1.725153	3.693715	1568.228073	0.014546	0.014208
RS	38	1.874187	4.237035	1424.685370	0.013215	0.012864
RS	39	2.035392	4.237035	1484.318281	0.013768	0.013342
RS	40	2.209759	4.732480	1383.510218	0.012833	0.012398
RS	41	2.398365	4.732480	1439.210449	0.013350	0.012850
RS	42	2.602371	5.152789	1373.239893	0.012738	0.012229
RS	43	2.823036	5.152789	1424.689438	0.013215	0.012651
RS	44	3.061720	5.478560	1387.487897	0.012870	0.012294
RS	45	3.319893	5.478560	1433.711436	0.013299	0.012680
RS	46	3.599148	5.702896	1419.403967	0.013166	0.012533
RS	47	3.901206	5.702896	1458.586638	0.013529	0.012868
RS	48	4.227928	5.840191	1458.531300	0.013529	0.012854
RS	49	4.581329	5.840191	1487.993554	0.013802	0.013116
RS	50	4.963588	5.927144	1489.387879	0.013815	0.013123
RS	51	5.377061	5.927144	1505.997504	0.013969	0.013280
RS	52	5.824295	6.015529	1493.025727	0.013849	0.013168
RS	53	6.308050	6.015529	1494.248835	0.013860	0.013194
RS	54	6.831306	6.324990	1416.470518	0.013139	0.012516
RS	55	7.397288	6.324990	1405.633530	0.013038	0.012433
RS	56	8.009487	6.324990	1385.030802	0.012847	0.012262
RS	57	8.671675	6.324990	1354.300446	0.012562	0.011997
RS	58	9.387935	13.099942	654.216866	0.006068	0.005868
RS	59	10.162682	13.099942	671.532016	0.006229	0.006020
RS	60	11.000692	13.099942	686.300860	0.006366	0.006146
RS	61	11.907130	13.099942	698.078758	0.006475	0.006245
RS	62	12.887584	13.099942	706.417872	0.006553	0.006312
RS	63	13.948099	13.099942	9630.364843	0.089329	0.085325
PA	4+25*2+4+6 0.028554710 0.025713093 13.948098657 66.004280103 16.286768262 7.907261505 3.516510978 2.065621248 1.354458449 1.020730167 0.893834506 0.883172211 0.949690569 1.077476717 1.260483030 1.497460882 1.794480683 2.165342134 2.618324434 3.139693371 3.693715437 4.237035156 4.732479851 5.152788675 5.478560097 5.702896442 5.840191216 5.927143798 6.015529197 6.324990417 13.099941703
//
IT	5294
RD	25
LK	-301239.742178
QD	-95.934260 -> -81.696497
RI	0.0013356537
TR	0.027980	0.025857
MT	14.081650
MM	C_pi: 3.904642, n_recomb: 110059.168224
RS	0	0.000000	65.519025	13.083322	0.000119	0.000006
RS	1	0.008182	65.519025	14.153498	0.000129	0.000071
RS	2	0.017033	65.519025	15.311186	0.000139	0.000154
RS	3	0.026609	65.519025	16.563538	0.000150	0.000203
RS	4	0.036968	16.225392	72.336238	0.000657	0.000887
RS	5	0.048174	16.225392	78.210226	0.000711	0.000907
RS	6	0.060297	8.168465	167.893012	0.001525	0.001949
RS	7	0.073413	8.168465	181.358439	0.001648	0.002081
RS	8	0.087601	3.640816	438.959393	0.003988	0.004980
RS	9	0.102950	3.640816	472.892628	0.004297	0.005201
RS	10	0.119555	2.138165	865.680200	0.007866	0.009101
RS	11	0.137519	2.138165	928.579123	0.008437	0.009336
RS	12	0.156952	1.394969	1521.666855	0.013826	0.014728
RS	13	0.177976	1.394969	1621.004657	0.014728	0.015401
RS	14	0.200719	1.043133	2299.528920	0.020894	0.021525
RS	15	0.225324	1.043133	2428.150179	0.022062	0.022722
RS	16	0.251941	0.907163	2936.379846	0.026680	0.027371
RS	17	0.280737	0.907163	3074.595241	0.027936	0.028778
RS	18	0.311888	0.891920	3264.572131	0.029662	0.030526
RS	19	0.345588	0.891920	3397.038691	0.030866	0.031864
RS	20	0.382045	0.956059	3292.111310	0.029912	0.030843
RS	21	0.421486	0.956059	3413.614275	0.031016	0.032010
RS	22	0.464153	1.082630	3123.700608	0.028382	0.029233
RS	23	0.510311	1.082630	3234.621989	0.029390	0.030244
RS	24	0.560245	1.265229	2866.065864	0.026041	0.026728
RS	25	0.614266	1.265229	2967.959669	0.026967	0.027618
RS	26	0.672706	1.502639	2588.765698	0.023522	0.024016
RS	27	0.735928	1.502639	2682.863001	0.024377	0.024811
RS	28	0.804322	1.801248	2320.701069	0.021086	0.021392
RS	29	0.878312	1.801248	2407.890413	0.021878	0.022109
RS	30	0.958356	2.175402	2070.079185	0.018809	0.018943
RS	31	1.044949	2.175402	2151.051210	0.019544	0.019593
RS	32	1.138627	2.634047	1847.347282	0.016785	0.016767
RS	33	1.239970	2.634047	1922.637815	0.017469	0.017360
RS	34	1.349604	3.163730	1666.944784	0.015146	0.014996
RS	35	1.468208	3.163730	1737.051160	0.015783	0.015542
RS	36	1.596517	3.728202	1536.404814	0.013960	0.013696
RS	37	1.735323	3.728202	1601.866941	0.014555	0.014206
RS	38	1.885487	4.282823	1453.519147	0.013207	0.012847
RS	39	2.047936	4.282823	1514.806339	0.013764	0.013329
RS	40	2.223677	4.788722	1410.869405	0.012819	0.012377
RS	41	2.413797	4.788722	1468.166872	0.013340	0.012832
RS	42	2.619472	5.217087	1400.540433	0.012725	0.012209
RS	43	2.841975	5.217087	1453.547620	0.013207	0.012637
RS	44	3.082682	5.547389	1416.005030	0.012866	0.012284
RS	45	3.343085	5.547389	1463.738270	0.013300	0.012675
RS	46	3.624793	5.772341	1450.234899	0.013177	0.012537
RS	47	3.929549	5.772341	1490.829507	0.013546	0.012878
RS	48	4.259241	5.906927	1492.418244	0.013560	0.012879
RS	49	4.615907	5.906927	1523.090179	0.013839	0.013146
RS	50	5.001756	5.989336	1526.411807	0.013869	0.013170
RS	51	5.419174	5.989336	1543.877562	0.014028	0.013332
RS	52	5.870744	6.073319	1532.307709	0.013923	0.013235
RS	53	6.359261	6.073319	1533.886271	0.013937	0.013264
RS	54	6.887748	6.382339	1455.083829	0.013221	0.012591
RS	55	7.459475	6.382339	1444.159819	0.013122	0.012510
RS	56	8.077979	6.382339	1423.174944	0.012931	0.012340
RS	57	8.747089	6.382339	1391.750691	0.012645	0.012076
RS	58	9.470945	13.376976	664.677943	0.006039	0.005837
RS	59	10.254025	13.376976	682.888857	0.006205	0.005993
RS	60	11.101175	13.376976	698.575860	0.006347	0.006126
RS	61	12.017638	13.376976	711.283025	0.006463	0.006231
RS	62	13.009085	13.376976	720.548662	0.006547	0.006305
RS	63	14.081650	13.376976	9953.140893	0.090434	0.086464
PA	4+25*2+4+6 0.027979871 0.025856644 14.081650169 65.519024866 16.225392487 8.168465007 3.640815746 2.138164902 1.394969128 1.043133497 0.907163055 0.891919909 0.956059420 1.082629940 1.265228883 1.502639136 1.801248217 2.175401933 2.634046975 3.163729672 3.728201706 4.282822933 4.788721648 5.217086983 5.547388500 5.772340558 5.906926646 5.989336142 6.073319412 6.382339476 13.376976487
//
CC
CC	Brief Description of the file format:
CC	  CC  comments
CC	  MM  useful-messages
CC	  RD  round-of-iterations
CC	  LL  \log[P(sequence)]
CC	  QD  Q-before-opt Q-after-opt
CC	  TR  \theta_0 \rho_0
CC	  RS  k t_k \lambda_k \pi_k \sum_{l\not=k}A_{kl} A_{kk}
CC	  DC  begin end best-k t_k+\Delta_k max-prob
CC
MM	Version: 0.6.5-r67
MM	pattern:4+25*2+4+6, n:63, n_free_lambdas:28
MM	n_iterations:25, skip:1, max_t:5, theta/rho:5
MM	is_decoding:0
MM	n_seqs:28, sum_L:1253236, sum_n:122295
RD	0
LK	0.000000
QD	0.000000 -> 0.000000
RI	inf
TR	0.102679	0.020536
MT	5.000000
MM	C_pi: 1.000000, n_recomb: 25474.627118
RS	0	0.000000	1.000000	161.869231	0.006354	0.000000
RS	1	0.006440	1.000000	171.163627	0.006719	0.000000
RS	2	0.013294	1.000000	180.915037	0.007102	0.000000
RS	3	0.020590	1.000000	191.135790	0.007503	0.000000
RS	4	0.028356	1.000000	201.837062	0.007923	0.000000
RS	5	0.036622	1.000000	213.028616	0.008362	0.000000
RS	6	0.045421	1.000000	224.718494	0.008821	0.000000
RS	7	0.054785	1.000000	236.912687	0.009300	0.000000
RS	8	0.064753	1.000000	249.614765	0.009799	0.000000
RS	9	0.075363	1.000000	262.825464	0.010317	0.000000
RS	10	0.086656	1.000000	276.542248	0.010856	0.000000
RS	11	0.098677	1.000000	290.758822	0.011414	0.000000
RS	12	0.111471	1.000000	305.464608	0.011991	0.000000
RS	13	0.125090	1.000000	320.644185	0.012587	0.000000
RS	14	0.139585	1.000000	336.276697	0.013200	0.000000
RS	15	0.155014	1.000000	352.335223	0.013831	0.000000
RS	16	0.171437	1.000000	368.786120	0.014477	0.000000
RS	17	0.188917	1.000000	385.588354	0.015136	0.000000
RS	18	0.207523	1.000000	402.692809	0.015808	0.000000
RS	19	0.227327	1.000000	420.041606	0.016489	0.000000
RS	20	0.248406	1.000000	437.567435	0.017177	0.000000
RS	21	0.270843	1.000000	455.192916	0.017868	0.000000
RS	22	0.294725	1.000000	472.830017	0.018561	0.000000
RS	23	0.320144	1.000000	490.379561	0.019250	0.000000
RS	24	0.347201	1.000000	507.730825	0.019931	0.000000
RS	25	0.376000	1.000000	524.761296	0.020599	0.000000
RS	26	0.406654	1.000000	541.336603	0.021250	0.000000
RS	27	0.439282	1.000000	557.310668	0.021877	0.000000
RS	28	0.474011	1.000000	572.526125	0.022474	0.000000
RS	29	0.510976	1.000000	586.815053	0.023035	0.000000
RS	30	0.550322	1.000000	600.000069	0.023553	0.000000
RS	31	0.592202	1.000000	611.895832	0.024020	0.000000
RS	32	0.636779	1.000000	622.310999	0.024429	0.000000
RS	33	0.684227	1.000000	631.050679	0.024772	0.000000
RS	34	0.734730	1.000000	637.919405	0.025041	0.000000
RS	35	0.788485	1.000000	642.724659	0.025230	0.000000
RS	36	0.845702	1.000000	645.280934	0.025330	0.000000
RS	37	0.906604	1.000000	645.414321	0.025336	0.000000
RS	38	0.971428	1.000000	642.967571	0.025240	0.000000
RS	39	1.040426	1.000000	637.805550	0.025037	0.000000
RS	40	1.113868	1.000000	629.820969	0.024723	0.000000
RS	41	1.192040	1.000000	618.940231	0.024296	0.000000
RS	42	1.275245	1.000000	605.129193	0.023754	0.000000
RS	43	1.363809	1.000000	588.398602	0.023097	0.000000
RS	44	1.458076	1.000000	568.808913	0.022328	0.000000
RS	45	1.558414	1.000000	546.474188	0.021452	0.000000
RS	46	1.665214	1.000000	521.564731	0.020474	0.000000
RS	47	1.778891	1.000000	494.308120	0.019404	0.000000
RS	48	1.899889	1.000000	464.988333	0.018253	0.000000
RS	49	2.028679	1.000000	433.942665	0.017034	0.000000
RS	50	2.165763	1.000000	401.556274	0.015763	0.000000
RS	51	2.311675	1.000000	368.254235	0.014456	0.000000
RS	52	2.466983	1.000000	334.491170	0.013130	0.000000
RS	53	2.632293	1.000000	300.738668	0.011805	0.000000
RS	54	2.808249	1.000000	267.470889	0.010500	0.000000
RS	55	2.995536	1.000000	235.148936	0.009231	0.000000
RS	56	3.194884	1.000000	204.204778	0.008016	0.000000
RS	57	3.407070	1.000000	175.025597	0.006871	0.000000
RS	58	3.632920	1.000000	147.939577	0.005807	0.000000
RS	59	3.873315	1.000000	123.204109	0.004836	0.000000
RS	60	4.129191	1.000000	100.997343	0.003965	0.000000
RS	61	4.401545	1.000000	81.413793	0.003196	0.000000
RS	62	4.691438	1.000000	64.464468	0.002531	0.000000
RS	63	5.000000	1.000000	180.369377	0.007080	0.000000
PA	4+25*2+4+6 0.102678977 0.020535795 5.000000000 1.000000000 1.000000000 1.000000000 1.000000000 1.000000000 1.000000000 1.000000000 1.000000000 1.000000000 1.000000000 1.000000000 1.000000000 1.000000000 1.000000000 1.000000000 1.000000000 1.000000000 1.000000000 1.000000000 1.000000000 1.000000000 1.000000000 1.000000000 1.000000000 1.000000000 1.000000000 1.000000000 1.000000000
//
IT	5746
RD	1
LK	-337743.442473
QD	-4301.572365 -> -2034.898504
RI	0.0487592268
TR	0.076297	0.015860
MT	7.662261
MM	C_pi: 1.296779, n_recomb: 25513.264102
RS	0	0.000000	1.013124	177.648258	0.006963	0.000169
RS	1	0.007152	1.013124	188.977887	0.007407	0.001260
RS	2	0.014815	1.013124	200.925826	0.007875	0.002497
RS	3	0.023027	1.013124	213.510466	0.008369	0.004001
RS	4	0.031825	0.697581	328.624155	0.012881	0.006198
RS	5	0.041253	0.697581	347.259307	0.013611	0.008998
RS	6	0.051356	0.605184	422.055886	0.016543	0.011749
RS	7	0.062181	0.605184	443.979904	0.017402	0.014154
RS	8	0.073779	0.575615	490.130381	0.019211	0.016460
RS	9	0.086208	0.575615	513.623037	0.020132	0.018803
RS	10	0.099525	0.579512	533.815664	0.020923	0.021017
RS	11	0.113795	0.579512	557.657030	0.021858	0.022902
RS	12	0.129086	0.610310	552.554501	0.021658	0.024355
RS	13	0.145470	0.610310	575.916562	0.022573	0.025348
RS	14	0.163025	0.662002	552.963201	0.021674	0.025911
RS	15	0.181836	0.662002	575.417553	0.022554	0.026133
RS	16	0.201993	0.728906	543.495028	0.021302	0.026109
RS	17	0.223591	0.728906	564.866584	0.022140	0.025905
RS	18	0.246734	0.807860	529.422351	0.020751	0.025554
RS	19	0.271532	0.807860	549.648516	0.021544	0.025075
RS	20	0.298104	0.897355	513.473379	0.020126	0.024487
RS	21	0.326576	0.897355	532.536467	0.020873	0.023817
RS	22	0.357084	0.995037	497.811505	0.019512	0.023095
RS	23	0.389774	0.995037	515.710151	0.020213	0.022354
RS	24	0.424802	1.097634	483.994876	0.018970	0.021618
RS	25	0.462335	1.097634	500.720595	0.019626	0.020902
RS	26	0.502553	1.202174	472.592661	0.018523	0.020214
RS	27	0.545647	1.202174	488.110935	0.019132	0.019557
RS	28	0.591823	1.306150	463.542288	0.018169	0.018932
RS	29	0.641301	1.306150	477.780824	0.018727	0.018342
RS	30	0.694318	1.407112	456.562142	0.017895	0.017792
RS	31	0.751127	1.407112	469.401920	0.018398	0.017285
RS	32	0.811998	1.502812	451.196990	0.017685	0.016824
RS	33	0.877223	1.502812	462.464826	0.018126	0.016408
RS	34	0.947113	1.591658	446.751653	0.017511	0.016037
RS	35	1.022002	1.591658	456.217857	0.017882	0.015708
RS	36	1.102246	1.672699	442.363989	0.017339	0.015417
RS	37	1.188229	1.672699	449.746295	0.017628	0.015163
RS	38	1.280362	1.745490	437.073034	0.017131	0.014940
RS	39	1.379084	1.745490	442.047783	0.017326	0.014745
RS	40	1.484866	1.810074	429.842813	0.016848	0.014572
RS	41	1.598214	1.810074	432.066614	0.016935	0.014414
RS	42	1.719668	1.866971	419.600241	0.016446	0.014263
RS	43	1.849808	1.866971	418.745241	0.016413	0.014113
RS	44	1.989257	1.917050	405.329128	0.015887	0.013954
RS	45	2.138678	1.917050	401.131469	0.015722	0.013782
RS	46	2.298785	1.961167	386.230851	0.015138	0.013591
RS	47	2.470344	1.961167	378.544780	0.014837	0.013377
RS	48	2.654172	2.000091	361.826750	0.014182	0.013137
RS	49	2.851147	2.000091	350.681335	0.013745	0.012869
RS	50	3.062210	2.034834	332.001739	0.013013	0.012568
RS	51	3.288367	2.034834	317.660784	0.012451	0.012231
RS	52	3.530699	2.067083	297.074289	0.011644	0.011855
RS	53	3.790363	2.067083	280.090806	0.010978	0.011437
RS	54	4.068597	2.117182	255.907573	0.010030	0.010977
RS	55	4.366730	2.117182	237.585391	0.009312	0.010475
RS	56	4.686185	2.117182	218.325563	0.008557	0.009936
RS	57	5.028488	2.117182	198.435569	0.007778	0.009363
RS	58	5.395271	2.379330	160.192000	0.006279	0.008761
RS	59	5.788287	2.379330	145.127569	0.005688	0.008137
RS	60	6.209410	2.379330	129.911260	0.005092	0.007499
RS	61	6.660652	2.379330	114.804480	0.004500	0.006857
RS	62	7.144166	2.379330	100.066062	0.003922	0.006222
RS	63	7.662261	2.379330	419.489529	0.016442	0.029374
PA	4+25*2+4+6 0.076296627 0.015860270 7.662260532 1.013123870 0.697581053 0.605184317 0.575614691 0.579512358 0.610310316 0.662002087 0.728906155 0.807860255 0.897355080 0.995036840 1.097634315 1.202174425 1.306150436 1.407112122 1.502812147 1.591658115 1.672698975 1.745490074 1.810073853 1.866971493 1.917050481 1.961167336 2.000091076 2.034833789 2.067082882 2.117182255 2.379329860
//
IT	4596
RD	2
LK	-334105.619262
QD	-2156.415534 -> -1329.665251
RI	0.0303549188
TR	0.065929	0.015244
MT	9.152870
MM	C_pi: 1.604752, n_recomb: 30287.012171
RS	0	0.000000	1.979716	112.405524	0.003711	0.000083
RS	1	0.007451	1.979716	120.317434	0.003973	0.000686
RS	2	0.015457	1.979716	128.749350	0.004251	0.001369
RS	3	0.024060	1.979716	137.729776	0.004547	0.002033
RS	4	0.033304	0.953396	305.017776	0.010071	0.004214
RS	5	0.043236	0.953396	324.247919	0.010706	0.005976
RS	6	0.053909	0.689625	475.057012	0.015685	0.009319
RS	7	0.065377	0.689625	501.771037	0.016567	0.011754
RS	8	0.077699	0.588092	619.670573	0.020460	0.014805
RS	9	0.090940	0.588092	650.543461	0.021479	0.017319
RS	10	0.105167	0.553745	723.479897	0.023887	0.019881
RS	11	0.120454	0.553745	755.536776	0.024946	0.022658
RS	12	0.136880	0.562883	774.758099	0.025581	0.024122
RS	13	0.154530	0.562883	805.962362	0.026611	0.026584
RS	14	0.173496	0.604571	779.696708	0.025744	0.026583
RS	15	0.193874	0.604571	809.142949	0.026716	0.028431
RS	16	0.215771	0.671062	755.989594	0.024961	0.027311
RS	17	0.239299	0.671062	783.459204	0.025868	0.028637
RS	18	0.264580	0.758616	717.951719	0.023705	0.026911
RS	19	0.291745	0.758616	743.484023	0.024548	0.027861
RS	20	0.320935	0.866994	673.556900	0.022239	0.025821
RS	21	0.352299	0.866994	697.268129	0.023022	0.026437
RS	22	0.386000	0.995638	628.490855	0.020751	0.024290
RS	23	0.422212	0.995638	650.508753	0.021478	0.024641
RS	24	0.461123	1.141928	586.974729	0.019380	0.022584
RS	25	0.502932	1.141928	607.412230	0.020055	0.022772
RS	26	0.547857	1.302485	550.960029	0.018191	0.020920
RS	27	0.596129	1.302485	569.907348	0.018817	0.021008
RS	28	0.647998	1.473760	520.805931	0.017196	0.019383
RS	29	0.703732	1.473760	538.325696	0.017774	0.019400
RS	30	0.763619	1.650993	496.423223	0.016391	0.018002
RS	31	0.827968	1.650993	512.541350	0.016923	0.017983
RS	32	0.897111	1.828260	477.487957	0.015765	0.016814
RS	33	0.971407	1.828260	492.180986	0.016251	0.016793
RS	34	1.051238	1.999854	463.286749	0.015297	0.015841
RS	35	1.137017	1.999854	476.469883	0.015732	0.015834
RS	36	1.229188	2.161021	452.833597	0.014951	0.015071
RS	37	1.328227	2.161021	464.351279	0.015332	0.015085
RS	38	1.434645	2.308103	445.012262	0.014693	0.014480
RS	39	1.548993	2.308103	454.632084	0.015011	0.014514
RS	40	1.671860	2.439076	438.536372	0.014479	0.014035
RS	41	1.803883	2.439076	445.951966	0.014724	0.014074
RS	42	1.945742	2.553919	431.926726	0.014261	0.013676
RS	43	2.098172	2.553919	436.776370	0.014421	0.013693
RS	44	2.261959	2.654039	423.644988	0.013988	0.013331
RS	45	2.437951	2.654039	425.546072	0.014050	0.013301
RS	46	2.627055	2.740884	412.332449	0.013614	0.012945
RS	47	2.830250	2.740884	410.922686	0.013568	0.012859
RS	48	3.048585	2.815659	396.856707	0.013103	0.012495
RS	49	3.283188	2.815659	391.845603	0.012938	0.012349
RS	50	3.535272	2.880493	376.214506	0.012422	0.011961
RS	51	3.806138	2.880493	367.462877	0.012133	0.011746
RS	52	4.097187	2.939634	349.577612	0.011542	0.011310
RS	53	4.409922	2.939634	337.209186	0.011134	0.011013
RS	54	4.745960	3.034833	313.142684	0.010339	0.010423
RS	55	5.107036	3.034833	298.255156	0.009848	0.010055
RS	56	5.495015	3.034833	281.534285	0.009296	0.009629
RS	57	5.911904	3.034833	263.197296	0.008690	0.009148
RS	58	6.359855	3.662679	204.468373	0.006751	0.007741
RS	59	6.841183	3.662679	192.421932	0.006353	0.007369
RS	60	7.358375	3.662679	179.303958	0.005920	0.006949
RS	61	7.914104	3.662679	165.314835	0.005458	0.006488
RS	62	8.511240	3.662679	150.687174	0.004975	0.005994
RS	63	9.152870	3.662679	809.481196	0.026727	0.033205
PA	4+25*2+4+6 0.065928815 0.015243874 9.152869571 1.979715778 0.953396120 0.689625217 0.588092026 0.553745132 0.562882718 0.604570544 0.671061720 0.758615939 0.866994413 0.995637520 1.141928004 1.302484798 1.473759681 1.650992536 1.828259543 1.999854299 2.161021485 2.308103066 2.439075966 2.553919133 2.654039434 2.740883857 2.815658990 2.880492886 2.939633696 3.034832972 3.662679219
//
IT	5759
RD	3
LK	-332674.388219
QD	-1498.453604 -> -1056.573291
RI	0.0175640076
TR	0.060149	0.015667
MT	9.981587
MM	C_pi: 1.864444, n_recomb: 36079.749957
RS	0	0.000000	4.044956	66.730861	0.001850	0.000049
RS	1	0.007597	4.044956	71.665297	0.001986	0.000422
RS	2	0.015772	4.044956	76.953574	0.002133	0.000829
RS	3	0.024568	4.044956	82.619329	0.002290	0.001147
RS	4	0.034032	1.449607	246.915243	0.006844	0.003105
RS	5	0.044215	1.449607	263.766332	0.007311	0.004131
RS	6	0.055172	0.887866	458.606725	0.012711	0.007542
RS	7	0.066961	0.887866	486.742130	0.013491	0.009494
RS	8	0.079646	0.679389	672.842756	0.018649	0.013322
RS	9	0.093294	0.679389	709.102133	0.019654	0.015487
RS	10	0.107979	0.595314	850.123357	0.023562	0.018903
RS	11	0.123781	0.595314	889.972409	0.024667	0.021533
RS	12	0.140782	0.576836	959.064508	0.026582	0.023863
RS	13	0.159076	0.576836	998.667996	0.027679	0.026518
RS	14	0.178759	0.602426	994.027894	0.027551	0.027075
RS	15	0.199937	0.602426	1031.409083	0.028587	0.029318
RS	16	0.222725	0.659830	976.116140	0.027054	0.028304
RS	17	0.247244	0.659830	1010.747448	0.028014	0.030077
RS	18	0.273626	0.743366	928.518315	0.025735	0.028093
RS	19	0.302012	0.743366	960.467615	0.026621	0.029504
RS	20	0.332555	0.853000	865.673423	0.023993	0.026983
RS	21	0.365418	0.853000	895.176231	0.024811	0.028069
RS	22	0.400778	0.989790	797.789687	0.022112	0.025312
RS	23	0.438824	0.989790	825.088543	0.022868	0.026105
RS	24	0.479761	1.152696	732.810327	0.020311	0.023393
RS	25	0.523808	1.152696	758.100565	0.021012	0.023975
RS	26	0.571202	1.339438	674.975599	0.018708	0.021490
RS	27	0.622196	1.339438	698.410978	0.019357	0.021924
RS	28	0.677065	1.547312	625.556090	0.017338	0.019724
RS	29	0.736102	1.547312	647.261512	0.017940	0.020040
RS	30	0.799625	1.771387	584.887524	0.016211	0.018141
RS	31	0.867973	1.771387	604.957004	0.016767	0.018372
RS	32	0.941515	2.003765	552.914042	0.015325	0.016784
RS	33	1.020644	2.003765	571.398876	0.015837	0.016970
RS	34	1.105784	2.235449	528.924645	0.014660	0.015679
RS	35	1.197393	2.235449	545.817461	0.015128	0.015844
RS	36	1.295962	2.457899	511.739111	0.014184	0.014815
RS	37	1.402020	2.457899	526.956335	0.014605	0.014972
RS	38	1.516135	2.663718	499.987100	0.013858	0.014166
RS	39	1.638921	2.663718	513.352000	0.014228	0.014317
RS	40	1.771035	2.848123	492.038956	0.013638	0.013690
RS	41	1.913186	2.848123	503.272978	0.013949	0.013826
RS	42	2.066137	3.010101	485.940371	0.013469	0.013320
RS	43	2.230709	3.010101	494.672886	0.013711	0.013417
RS	44	2.407783	3.151240	479.660040	0.013294	0.012978
RS	45	2.598311	3.151240	485.455477	0.013455	0.013016
RS	46	2.803315	3.273047	471.447866	0.013067	0.012609
RS	47	3.023893	3.273047	473.836985	0.013133	0.012584
RS	48	3.261230	3.376488	459.805397	0.012744	0.012194
RS	49	3.516598	3.376488	458.326681	0.012703	0.012106
RS	50	3.791368	3.464318	443.175528	0.012283	0.011714
RS	51	4.087013	3.464318	437.460068	0.012125	0.011557
RS	52	4.405120	3.543273	419.893553	0.011638	0.011129
RS	53	4.747395	3.543273	409.813133	0.011359	0.010889
RS	54	5.115675	3.674118	383.631459	0.010633	0.010277
RS	55	5.511934	3.674118	370.228909	0.010261	0.009966
RS	56	5.938299	3.674118	354.352018	0.009821	0.009593
RS	57	6.397056	3.674118	336.151315	0.009317	0.009159
RS	58	6.890668	4.686730	251.420109	0.006968	0.007276
RS	59	7.421782	4.686730	241.503525	0.006694	0.007009
RS	60	7.993247	4.686730	229.984083	0.006374	0.006691
RS	61	8.608128	4.686730	216.988814	0.006014	0.006327
RS	62	9.269725	4.686730	202.691154	0.005618	0.005922
RS	63	9.981587	4.686730	1281.162454	0.035509	0.036957
PA	4+25*2+4+6 0.060148598 0.015666728 9.981587220 4.044955780 1.449607152 0.887866259 0.679389149 0.595314066 0.576835937 0.602426449 0.659829851 0.743365681 0.853000310 0.989789939 1.152696034 1.339438029 1.547311614 1.771386593 2.003764968 2.235449050 2.457898761 2.663717779 2.848122508 3.010101032 3.151240278 3.273047289 3.376487674 3.464318028 3.543273230 3.674117544 4.686730142
//
IT	4924
RD	4
LK	-331864.735596
QD	-1201.627753 -> -897.308006
RI	0.0104790310
TR	0.056195	0.016429
MT	10.473539
MM	C_pi: 2.061886, n_recomb: 41745.079498
RS	0	0.000000	7.536352	41.806107	0.001001	0.000032
RS	1	0.007679	7.536352	44.971685	0.001077	0.000286
RS	2	0.015947	7.536352	48.373275	0.001159	0.000555
RS	3	0.024851	7.536352	52.027886	0.001246	0.000727
RS	4	0.034438	2.159487	194.939060	0.004670	0.002447
RS	5	0.044761	2.159487	208.887190	0.005004	0.003043
RS	6	0.055877	1.148868	419.551507	0.010050	0.006313
RS	7	0.067847	1.148868	446.953063	0.010707	0.007815
RS	8	0.080736	0.797325	683.694759	0.016378	0.012093
RS	9	0.094614	0.797325	723.094866	0.017322	0.013891
RS	10	0.109558	0.654616	928.168098	0.022234	0.017999
RS	11	0.125650	0.654616	974.389767	0.023341	0.020314
RS	12	0.142977	0.606186	1101.237743	0.026380	0.023482
RS	13	0.161635	0.606186	1148.689989	0.027517	0.026015
RS	14	0.181726	0.614841	1178.734330	0.028236	0.027288
RS	15	0.203359	0.614841	1223.946610	0.029320	0.029555
RS	16	0.226654	0.661959	1178.840990	0.028239	0.028950
RS	17	0.251737	0.661959	1220.658478	0.029241	0.030810
RS	18	0.278747	0.738895	1131.523133	0.027106	0.028935
RS	19	0.307830	0.738895	1169.917770	0.028025	0.030465
RS	20	0.339147	0.844864	1057.604839	0.025335	0.027841
RS	21	0.372868	0.844864	1092.907030	0.026180	0.029079
RS	22	0.409179	0.981725	971.983189	0.023284	0.026079
RS	23	0.448278	0.981725	1004.563280	0.024064	0.027044
RS	24	0.490380	1.149681	886.738895	0.021242	0.024009
RS	25	0.535714	1.149681	916.885541	0.021964	0.024761
RS	26	0.584530	1.347634	808.976562	0.019379	0.021928
RS	27	0.637094	1.347634	836.901746	0.020048	0.022523
RS	28	0.693695	1.574195	741.301394	0.017758	0.019987
RS	29	0.754641	1.574195	767.174408	0.018378	0.020452
RS	30	0.820268	1.825294	684.743418	0.016403	0.018248
RS	31	0.890934	1.825294	708.701203	0.016977	0.018613
RS	32	0.967027	2.092421	639.731569	0.015325	0.016764
RS	33	1.048963	2.092421	661.872443	0.015855	0.017066
RS	34	1.137190	2.364515	605.692180	0.014509	0.015563
RS	35	1.232192	2.364515	626.060292	0.014997	0.015828
RS	36	1.334489	2.630099	581.299971	0.013925	0.014635
RS	37	1.444642	2.630099	599.862370	0.014370	0.014876
RS	38	1.563253	2.878557	564.916668	0.013533	0.013950
RS	39	1.690972	2.878557	581.537643	0.013931	0.014174
RS	40	1.828498	3.102571	554.528889	0.013284	0.013461
RS	41	1.976585	3.102571	568.952209	0.013629	0.013658
RS	42	2.136043	3.300087	547.678300	0.013120	0.013094
RS	43	2.307746	3.300087	559.530550	0.013404	0.013245
RS	44	2.492634	3.472668	541.845414	0.012980	0.012768
RS	45	2.691719	3.472668	550.658962	0.013191	0.012855
RS	46	2.906091	3.621526	534.957014	0.012815	0.012429
RS	47	3.136925	3.621526	540.193727	0.012940	0.012449
RS	48	3.385484	3.746927	525.271846	0.012583	0.012056
RS	49	3.653130	3.746927	526.354041	0.012609	0.012012
RS	50	3.941328	3.851828	510.814976	0.012237	0.011630
RS	51	4.251656	3.851828	507.211928	0.012150	0.011514
RS	52	4.585814	3.945088	489.207159	0.011719	0.011103
RS	53	4.945632	3.945088	480.612820	0.011513	0.010903
RS	54	5.333079	4.103659	451.642903	0.010819	0.010283
RS	55	5.750278	4.103659	439.118242	0.010519	0.010010
RS	56	6.199513	4.103659	423.603335	0.010147	0.009673
RS	57	6.683244	4.103659	405.197416	0.009706	0.009271
RS	58	7.204121	5.486990	292.143965	0.006998	0.007010
RS	59	7.764995	5.486990	284.191124	0.006808	0.006809
RS	60	8.368937	5.486990	274.301989	0.006571	0.006559
RS	61	9.019256	5.486990	262.536971	0.006289	0.006261
RS	62	9.719511	5.486990	249.007837	0.005965	0.005921
RS	63	10.473539	5.486990	1765.656935	0.042296	0.040592
PA	4+25*2+4+6 0.056195222 0.016428650 10.473538617 7.536352132 2.159486801 1.148867742 0.797324760 0.654615625 0.606185598 0.614840648 0.661958961 0.738895176 0.844863838 0.981725411 1.149680664 1.347633748 1.574194666 1.825293828 2.092421081 2.364514891 2.630098598 2.878557022 3.102570636 3.300086812 3.472667531 3.621526062 3.746926692 3.851827685 3.945087955 4.103658555 5.486989696
//
IT	4801
RD	5
LK	-331289.167974
QD	-1014.511378 -> -776.292376
RI	0.0066074366
TR	0.053114	0.017292
MT	10.798949
MM	C_pi: 2.214842, n_recomb: 47095.411283
RS	0	0.000000	12.454689	28.675159	0.000609	0.000023
RS	1	0.007731	12.454689	30.874180	0.000656	0.000210
RS	2	0.016059	12.454689	33.240359	0.000706	0.000404
RS	3	0.025031	12.454689	35.786167	0.000760	0.000510
RS	4	0.034697	3.062288	156.484894	0.003323	0.002024
RS	5	0.045110	3.062288	168.003615	0.003567	0.002369
RS	6	0.056328	1.455031	378.684472	0.008041	0.005432
RS	7	0.068413	1.455031	404.499169	0.008589	0.006583
RS	8	0.081433	0.927080	675.829648	0.014350	0.011084
RS	9	0.095459	0.927080	716.815651	0.015220	0.012576
RS	10	0.110569	0.719144	976.465590	0.020734	0.017177
RS	11	0.126847	0.719144	1027.662858	0.021821	0.019186
RS	12	0.144384	0.639820	1211.475225	0.025724	0.023029
RS	13	0.163277	0.639820	1265.932442	0.026880	0.025373
RS	14	0.183630	0.631961	1335.851319	0.028365	0.027300
RS	15	0.205557	0.631961	1388.467250	0.029482	0.029486
RS	16	0.229178	0.669329	1360.335506	0.028885	0.029325
RS	17	0.254626	0.669329	1409.089691	0.029920	0.031160
RS	18	0.282041	0.739770	1319.357619	0.028015	0.029499
RS	19	0.311575	0.739770	1363.994308	0.028962	0.031031
RS	20	0.343393	0.841203	1239.597664	0.026321	0.028449
RS	21	0.377670	0.841203	1280.493913	0.027189	0.029721
RS	22	0.414597	0.975715	1140.374061	0.024214	0.026640
RS	23	0.454379	0.975715	1178.025072	0.025014	0.027666
RS	24	0.497237	1.144312	1037.848685	0.022037	0.024472
RS	25	0.543407	1.144312	1072.647883	0.022776	0.025296
RS	26	0.593147	1.346845	942.177971	0.020006	0.022266
RS	27	0.646732	1.346845	974.401955	0.020690	0.022938
RS	28	0.704460	1.583154	857.537549	0.018209	0.020196
RS	29	0.766650	1.583154	887.397655	0.018843	0.020740
RS	30	0.833648	1.850325	785.827899	0.016686	0.018340
RS	31	0.905825	1.850325	813.494639	0.017273	0.018781
RS	32	0.983583	2.139928	728.138321	0.015461	0.016758
RS	33	1.067351	2.139928	753.743438	0.016005	0.017129
RS	34	1.157595	2.439673	684.171054	0.014527	0.015484
RS	35	1.254816	2.439673	707.795968	0.015029	0.015811
RS	36	1.359553	2.735891	652.534799	0.013856	0.014509
RS	37	1.472386	2.735891	674.184651	0.014315	0.014806
RS	38	1.593942	3.015378	631.339491	0.013406	0.013800
RS	39	1.724896	3.015378	650.910079	0.013821	0.014072
RS	40	1.865973	3.268674	618.180521	0.013126	0.013304
RS	41	2.017956	3.268674	635.432397	0.013492	0.013544
RS	42	2.181689	3.492805	610.084519	0.012954	0.012945
RS	43	2.358079	3.492805	624.641013	0.013263	0.013136
RS	44	2.548106	3.689191	604.054956	0.012826	0.012639
RS	45	2.752822	3.689191	615.422181	0.013068	0.012766
RS	46	2.973365	3.858624	597.724830	0.012692	0.012332
RS	47	3.210957	3.858624	605.309575	0.012853	0.012392
RS	48	3.466917	4.000524	589.163227	0.012510	0.012002
RS	49	3.742665	4.000524	592.294336	0.012576	0.011995
RS	50	4.039729	4.117829	576.040313	0.012231	0.011626
RS	51	4.359759	4.117829	574.055969	0.012189	0.011545
RS	52	4.704529	4.221227	555.315518	0.011791	0.011150
RS	53	5.075952	4.221227	547.768931	0.011631	0.010982
RS	54	5.476089	4.401429	515.739760	0.010951	0.010357
RS	55	5.907159	4.401429	503.752272	0.010696	0.010113
RS	56	6.371554	4.401429	488.325478	0.010369	0.009803
RS	57	6.871849	4.401429	469.518182	0.009970	0.009426
RS	58	7.410821	6.135032	326.961107	0.006943	0.006832
RS	59	7.991459	6.135032	320.837620	0.006813	0.006682
RS	60	8.616985	6.135032	312.557658	0.006637	0.006484
RS	61	9.290868	6.135032	302.124682	0.006415	0.006239
RS	62	10.016847	6.135032	289.594239	0.006149	0.005950
RS	63	10.798949	6.135032	2240.344127	0.047570	0.044100
PA	4+25*2+4+6 0.053113709 0.017291824 10.798948901 12.454689108 3.062288170 1.455031130 0.927080055 0.719144162 0.639819668 0.631961121 0.669329113 0.739770370 0.841202624 0.975715178 1.144312313 1.346845035 1.583154239 1.850325174 2.139927919 2.439673278 2.735890942 3.015378084 3.268674105 3.492804522 3.689190542 3.858624063 4.000524055 4.117828812 4.221226918 4.401429121 6.135031891
//
IT	4664
RD	6
LK	-330832.252131
QD	-872.828008 -> -675.790923
RI	0.0044011979
TR	0.050512	0.018158
MT	11.043398
MM	C_pi: 2.341228, n_recomb: 52169.866212
RS	0	0.000000	18.337936	21.637244	0.000415	0.000018
RS	1	0.007769	18.337936	23.309608	0.000447	0.000166
RS	2	0.016141	18.337936	25.110516	0.000481	0.000318
RS	3	0.025163	18.337936	27.049731	0.000518	0.000392
RS	4	0.034887	4.119681	129.573033	0.002484	0.001734
RS	5	0.045366	4.119681	139.284346	0.002670	0.001931
RS	6	0.056659	1.796394	342.639287	0.006568	0.004772
RS	7	0.068829	1.796394	366.710129	0.007029	0.005658
RS	8	0.081944	1.063014	661.090838	0.012672	0.010241
RS	9	0.096079	1.063014	702.769400	0.013471	0.011490
RS	10	0.111312	0.785039	1007.783042	0.019317	0.016430
RS	11	0.127728	0.785039	1062.902647	0.020374	0.018179
RS	12	0.145419	0.674536	1299.923700	0.024917	0.022543
RS	13	0.164485	0.674536	1360.624875	0.026081	0.024702
RS	14	0.185031	0.650866	1471.737786	0.028210	0.027180
RS	15	0.207174	0.650866	1531.326087	0.029353	0.029265
RS	16	0.231038	0.679340	1523.639171	0.029205	0.029513
RS	17	0.256755	0.679340	1579.081163	0.030268	0.031294
RS	18	0.284470	0.744025	1492.563684	0.028610	0.029865
RS	19	0.314338	0.744025	1543.264611	0.029582	0.031364
RS	20	0.346526	0.841273	1410.467577	0.027036	0.028875
RS	21	0.381215	0.841273	1456.795922	0.027924	0.030139
RS	22	0.418599	0.973054	1300.765357	0.024933	0.027053
RS	23	0.458887	0.973054	1343.323857	0.025749	0.028095
RS	24	0.502305	1.140877	1183.443789	0.022684	0.024825
RS	25	0.549095	1.140877	1222.733795	0.023438	0.025679
RS	26	0.599521	1.345299	1071.703196	0.020543	0.022534
RS	27	0.653864	1.345299	1108.072292	0.021240	0.023243
RS	28	0.712429	1.587213	971.379617	0.018620	0.020370
RS	29	0.775544	1.587213	1005.083785	0.019266	0.020957
RS	30	0.843562	1.864858	885.348291	0.016970	0.018424
RS	31	0.916863	1.864858	916.589316	0.017569	0.018910
RS	32	0.995860	2.170205	815.476645	0.015631	0.016765
RS	33	1.080993	2.170205	844.413513	0.016186	0.017180
RS	34	1.172740	2.490194	761.870426	0.014604	0.015433
RS	35	1.271614	2.490194	788.614132	0.015116	0.015801
RS	36	1.378170	2.809464	723.148421	0.013861	0.014420
RS	37	1.493003	2.809464	747.735015	0.014333	0.014755
RS	38	1.616758	3.112674	697.201320	0.013364	0.013692
RS	39	1.750126	3.112674	719.552321	0.013792	0.013999
RS	40	1.893856	3.388564	681.236119	0.013058	0.013193
RS	41	2.048751	3.388564	701.124918	0.013439	0.013466
RS	42	2.215679	3.633311	671.772942	0.012877	0.012843
RS	43	2.395576	3.633311	688.817580	0.013203	0.013066
RS	44	2.589448	3.848157	665.345093	0.012753	0.012558
RS	45	2.798381	3.848157	679.025825	0.013016	0.012718
RS	46	3.023545	4.033430	659.307525	0.012638	0.012283
RS	47	3.266202	4.033430	668.979626	0.012823	0.012376
RS	48	3.527709	4.187751	651.553284	0.012489	0.011995
RS	49	3.809533	4.187751	656.460096	0.012583	0.012019
RS	50	4.113250	4.313998	639.418172	0.012256	0.011665
RS	51	4.440561	4.313998	638.779395	0.012244	0.011613
RS	52	4.793300	4.424503	619.216525	0.011869	0.011234
RS	53	5.173443	4.424503	612.462007	0.011740	0.011093
RS	54	5.583117	4.621913	577.259785	0.011065	0.010462
RS	55	6.024617	4.621913	565.595785	0.010841	0.010242
RS	56	6.500415	4.621913	550.075930	0.010544	0.009954
RS	57	7.013177	4.621913	530.725439	0.010173	0.009596
RS	58	7.565773	6.688583	357.734294	0.006857	0.006700
RS	59	8.161298	6.688583	353.325174	0.006773	0.006591
RS	60	8.803087	6.688583	346.604734	0.006644	0.006436
RS	61	9.494735	6.688583	337.527475	0.006470	0.006234
RS	62	10.240114	6.688583	326.098759	0.006251	0.005989
RS	63	11.043398	6.688583	2705.680243	0.051863	0.047473
PA	4+25*2+4+6 0.050511550 0.018158414 11.043398375 18.337936197 4.119680818 1.796394019 1.063013648 0.785038643 0.674536446 0.650866448 0.679339917 0.744024535 0.841273221 0.973053906 1.140876897 1.345298876 1.587212618 1.864858482 2.170205143 2.490194238 2.809463723 3.112674133 3.388563561 3.633311013 3.848157271 4.033429880 4.187751034 4.313997619 4.424503412 4.621912774 6.688582947
//
IT	4677
RD	7
LK	-330452.149099
QD	-757.371821 -> -590.513349
RI	0.0030911405
TR	0.048212	0.018985
MT	11.249316
MM	C_pi: 2.452727, n_recomb: 57030.050366
RS	0	0.000000	24.415800	17.802284	0.000312	0.000015
RS	1	0.007800	24.415800	19.185960	0.000336	0.000140
RS	2	0.016208	24.415800	20.676771	0.000363	0.000268
RS	3	0.025272	24.415800	22.282945	0.000391	0.000326
RS	4	0.035044	5.280600	110.943199	0.001945	0.001527
RS	5	0.045577	5.280600	119.361502	0.002093	0.001634
RS	6	0.056932	2.166356	312.457855	0.005479	0.004256
RS	7	0.069173	2.166356	334.898262	0.005872	0.004944
RS	8	0.082368	1.202859	644.487291	0.011301	0.009520
RS	9	0.096593	1.202859	686.369663	0.012035	0.010580
RS	10	0.111927	0.851153	1029.124566	0.018045	0.015745
RS	11	0.128457	0.851153	1087.414136	0.019067	0.017279
RS	12	0.146276	0.709414	1373.336531	0.024081	0.022043
RS	13	0.165486	0.709414	1439.664830	0.025244	0.024038
RS	14	0.186194	0.670563	1591.716456	0.027910	0.026976
RS	15	0.208517	0.670563	1657.911920	0.029071	0.028964
RS	16	0.232581	0.690902	1672.486248	0.029326	0.029574
RS	17	0.258522	0.690902	1734.417872	0.030412	0.031299
RS	18	0.286486	0.750575	1653.494976	0.028993	0.030093
RS	19	0.316632	0.750575	1710.140443	0.029987	0.031554
RS	20	0.349129	0.844241	1571.453626	0.027555	0.029176
RS	21	0.384161	0.844241	1623.120304	0.028461	0.030420
RS	22	0.421925	0.973543	1453.595823	0.025488	0.027362
RS	23	0.462635	0.973543	1500.970123	0.026319	0.028403
RS	24	0.506521	1.140305	1323.453795	0.023206	0.025102
RS	25	0.553829	1.140305	1367.141346	0.023972	0.025968
RS	26	0.604827	1.345633	1197.165922	0.020992	0.022753
RS	27	0.659804	1.345633	1237.589183	0.021701	0.023482
RS	28	0.719068	1.591306	1082.263082	0.018977	0.020518
RS	29	0.782955	1.591306	1119.726120	0.019634	0.021131
RS	30	0.851825	1.876643	982.654388	0.017230	0.018502
RS	31	0.926067	1.876643	1017.390893	0.017840	0.019018
RS	32	1.006099	2.194139	901.072463	0.015800	0.016782
RS	33	1.092375	2.194139	933.266341	0.016364	0.017226
RS	34	1.185379	2.530239	838.123277	0.014696	0.015401
RS	35	1.285638	2.530239	867.911352	0.015218	0.015797
RS	36	1.393717	2.868177	792.513997	0.013896	0.014357
RS	37	1.510226	2.868177	819.959554	0.014378	0.014718
RS	38	1.635823	3.190776	761.947642	0.013360	0.013614
RS	39	1.771217	3.190776	786.995045	0.013800	0.013946
RS	40	1.917171	3.485178	743.256674	0.013033	0.013113
RS	41	2.074509	3.485178	765.690088	0.013426	0.013410
RS	42	2.244120	3.746762	732.465904	0.012844	0.012771
RS	43	2.426960	3.746762	751.896557	0.013184	0.013020
RS	44	2.624062	3.976527	725.651089	0.012724	0.012506
RS	45	2.836537	3.976527	741.532156	0.013002	0.012694
RS	46	3.065586	4.174364	719.890295	0.012623	0.012262
RS	47	3.312500	4.174364	731.525200	0.012827	0.012384
RS	48	3.578673	4.338204	712.897781	0.012500	0.012013
RS	49	3.865608	4.338204	719.445754	0.012615	0.012065
RS	50	4.174923	4.470911	701.673393	0.012304	0.011726
RS	51	4.508365	4.470911	702.239314	0.012313	0.011699
RS	52	4.867816	4.586382	681.880067	0.011957	0.011337
RS	53	5.255303	4.586382	675.777296	0.011849	0.011217
RS	54	5.673014	4.797885	637.369651	0.011176	0.010582
RS	55	6.123306	4.797885	625.903204	0.010975	0.010382
RS	56	6.608721	4.797885	610.178989	0.010699	0.010112
RS	57	7.131998	4.797885	590.192533	0.010349	0.009771
RS	58	7.696090	7.185458	385.866058	0.006766	0.006595
RS	59	8.304182	7.185458	383.090022	0.006717	0.006520
RS	60	8.959704	7.185458	377.887839	0.006626	0.006401
RS	61	9.666356	7.185458	370.170905	0.006491	0.006237
RS	62	10.428127	7.185458	359.899246	0.006311	0.006029
RS	63	11.249316	7.185458	3167.182365	0.055535	0.050704
PA	4+25*2+4+6 0.048212039 0.018985298 11.249316234 24.415800046 5.280600127 2.166356267 1.202859001 0.851152673 0.709413596 0.670562964 0.690901625 0.750574989 0.844241332 0.973542950 1.140304867 1.345633092 1.591305619 1.876643498 2.194138794 2.530238693 2.868176857 3.190776257 3.485178288 3.746761892 3.976527227 4.174364188 4.338203607 4.470911252 4.586381663 4.797885354 7.185457690
//
IT	4038
RD	8
LK	-330129.475917
QD	-660.683363 -> -517.792451
RI	0.0022887630
TR	0.046130	0.019754
MT	11.437446
MM	C_pi: 2.555982, n_recomb: 61719.626565
RS	0	0.000000	29.912112	15.753020	0.000255	0.000013
RS	1	0.007828	29.912112	16.982926	0.000275	0.000124
RS	2	0.016269	29.912112	18.308581	0.000297	0.000239
RS	3	0.025371	29.912112	19.737394	0.000320	0.000288
RS	4	0.035185	6.490195	98.000769	0.001588	0.001375
RS	5	0.045767	6.490195	105.504917	0.001709	0.001426
RS	6	0.057178	2.560431	287.458539	0.004657	0.003838
RS	7	0.069482	2.560431	308.456069	0.004998	0.004378
RS	8	0.082749	1.345891	627.849886	0.010173	0.008889
RS	9	0.097055	1.345891	669.660775	0.010850	0.009801
RS	10	0.112480	0.917347	1044.020624	0.016916	0.015109
RS	11	0.129114	0.917347	1104.926070	0.017902	0.016469
RS	12	0.147049	0.744283	1435.681183	0.023261	0.021540
RS	13	0.166388	0.744283	1507.133367	0.024419	0.023392
RS	14	0.187241	0.690713	1699.295063	0.027532	0.026716
RS	15	0.209727	0.690713	1771.790599	0.028707	0.028618
RS	16	0.233972	0.703475	1809.720647	0.029322	0.029549
RS	17	0.260116	0.703475	1877.984585	0.030428	0.031226
RS	18	0.288306	0.758718	1804.329626	0.029234	0.030227
RS	19	0.318703	0.758718	1866.840024	0.030247	0.031655
RS	20	0.351479	0.849346	1724.096203	0.027934	0.029390
RS	21	0.386822	0.849346	1781.051813	0.028857	0.030614
RS	22	0.424930	0.976550	1599.863340	0.025921	0.027600
RS	23	0.466022	0.976550	1652.008891	0.026766	0.028637
RS	24	0.510331	1.142345	1458.471650	0.023631	0.025327
RS	25	0.558108	1.142345	1506.509643	0.024409	0.026198
RS	26	0.609626	1.348284	1318.870963	0.021369	0.022939
RS	27	0.665176	1.348284	1363.300289	0.022089	0.023679
RS	28	0.725075	1.596909	1190.294262	0.019286	0.020652
RS	29	0.789662	1.596909	1231.470073	0.019953	0.021281
RS	30	0.859306	1.888541	1077.722235	0.017462	0.018579
RS	31	0.934401	1.888541	1115.911719	0.018080	0.019114
RS	32	1.015375	2.216252	984.817422	0.015956	0.016807
RS	33	1.102687	2.216252	1020.228949	0.016530	0.017271
RS	34	1.196835	2.566148	912.772455	0.014789	0.015384
RS	35	1.298352	2.566148	945.567063	0.015320	0.015800
RS	36	1.407816	2.920252	860.446405	0.013941	0.014312
RS	37	1.525849	2.920252	890.713091	0.014432	0.014694
RS	38	1.653122	3.259715	825.392134	0.013373	0.013555
RS	39	1.790358	3.259715	853.097157	0.013822	0.013907
RS	40	1.938337	3.570193	804.084145	0.013028	0.013053
RS	41	2.097900	3.570193	829.021915	0.013432	0.013369
RS	42	2.269953	3.846275	792.064619	0.012833	0.012720
RS	43	2.455475	3.846275	813.838926	0.013186	0.012990
RS	44	2.655520	4.088651	784.965950	0.012718	0.012474
RS	45	2.871225	4.088651	803.001596	0.013010	0.012685
RS	46	3.103815	4.296816	779.583814	0.012631	0.012259
RS	47	3.354612	4.296816	793.130761	0.012851	0.012405
RS	48	3.625042	4.468123	773.443342	0.012532	0.012046
RS	49	3.916642	4.468123	781.575345	0.012663	0.012122
RS	50	4.231068	4.605516	763.195824	0.012366	0.011799
RS	51	4.570107	4.605516	764.902344	0.012393	0.011794
RS	52	4.935688	4.724428	743.834035	0.012052	0.011447
RS	53	5.329886	4.724428	738.313335	0.011962	0.011347
RS	54	5.754942	4.947835	696.715037	0.011288	0.010708
RS	55	6.213272	4.947835	685.378433	0.011105	0.010525
RS	56	6.707480	4.947835	669.388299	0.010846	0.010271
RS	57	7.240375	4.947835	648.712522	0.010511	0.009943
RS	58	7.814986	7.648282	412.177196	0.006678	0.006505
RS	59	8.434578	7.648282	410.981451	0.006659	0.006460
RS	60	9.102673	7.648282	407.271676	0.006599	0.006372
RS	61	9.823066	7.648282	400.920429	0.006496	0.006241
RS	62	10.599852	7.648282	391.846117	0.006349	0.006065
RS	63	11.437446	7.648282	3629.239033	0.058802	0.053789
PA	4+25*2+4+6 0.046130413 0.019754251 11.437445668 29.912111967 6.490195450 2.560430987 1.345890768 0.917347015 0.744282958 0.690712928 0.703474662 0.758717976 0.849345864 0.976550176 1.142344979 1.348284381 1.596908552 1.888540573 2.216252269 2.566148105 2.920251624 3.259714547 3.570193358 3.846275250 4.088650720 4.296815521 4.468123336 4.605516006 4.724428415 4.947834714 7.648281807
//
IT	4377
RD	9
LK	-329852.829053
QD	-578.759732 -> -455.626434
RI	0.0017869623
TR	0.044224	0.020459
MT	11.617530
MM	C_pi: 2.654492, n_recomb: 66263.264089
RS	0	0.000000	34.278293	14.781192	0.000223	0.000012
RS	1	0.007855	34.278293	15.939730	0.000241	0.000116
RS	2	0.016326	34.278293	17.188865	0.000259	0.000224
RS	3	0.025463	34.278293	18.535646	0.000280	0.000269
RS	4	0.035318	7.698556	88.948697	0.001342	0.001259
RS	5	0.045946	7.698556	95.808530	0.001446	0.001277
RS	6	0.057410	2.975652	266.622944	0.004024	0.003492
RS	7	0.069774	2.975652	286.363662	0.004322	0.003920
RS	8	0.083109	1.492085	611.704668	0.009231	0.008328
RS	9	0.097491	1.492085	653.275578	0.009859	0.009124
RS	10	0.113003	0.983805	1054.251006	0.015910	0.014513
RS	11	0.129734	0.983805	1117.339152	0.016862	0.015731
RS	12	0.147779	0.779219	1489.206927	0.022474	0.021038
RS	13	0.167241	0.779219	1565.352536	0.023623	0.022768
RS	14	0.188231	0.711200	1796.630925	0.027114	0.026418
RS	15	0.210871	0.711200	1875.154585	0.028299	0.028247
RS	16	0.235289	0.716750	1937.229259	0.029235	0.029464
RS	17	0.261624	0.716750	2011.689298	0.030359	0.031102
RS	18	0.290028	0.767971	1946.641996	0.029377	0.030296
RS	19	0.320663	0.767971	2014.955842	0.030408	0.031698
RS	20	0.353705	0.855975	1869.626118	0.028215	0.029545
RS	21	0.389341	0.855975	1931.840809	0.029154	0.030753
RS	22	0.427777	0.981417	1740.472055	0.026266	0.027790
RS	23	0.469232	0.981417	1797.365732	0.027125	0.028821
RS	24	0.513943	1.146425	1589.118790	0.023982	0.025516
RS	25	0.562166	1.146425	1641.481853	0.024772	0.026391
RS	26	0.614176	1.352929	1437.219274	0.021690	0.023104
RS	27	0.670272	1.352929	1485.627062	0.022420	0.023852
RS	28	0.730774	1.604153	1295.701185	0.019554	0.020775
RS	29	0.796028	1.604153	1340.562341	0.020231	0.021416
RS	30	0.866407	1.901348	1170.657765	0.017667	0.018654
RS	31	0.942314	1.901348	1212.274684	0.018295	0.019204
RS	32	1.024184	2.238189	1066.734457	0.016098	0.016837
RS	33	1.112484	2.238189	1105.340258	0.016681	0.017318
RS	34	1.207720	2.600543	985.781375	0.014877	0.015378
RS	35	1.310436	2.600543	1021.560752	0.015417	0.015810
RS	36	1.421220	2.969351	926.867340	0.013988	0.014280
RS	37	1.540706	2.969351	959.934632	0.014487	0.014678
RS	38	1.669577	3.324186	887.432255	0.013393	0.013511
RS	39	1.808570	3.324186	917.775810	0.013850	0.013878
RS	40	1.958480	3.649280	863.608497	0.013033	0.013006
RS	41	2.120166	3.649280	891.033506	0.013447	0.013339
RS	42	2.294551	3.938388	850.474009	0.012835	0.012682
RS	43	2.482633	3.938388	874.576948	0.013199	0.012969
RS	44	2.685489	4.191856	843.223975	0.012725	0.012453
RS	45	2.904278	4.191856	863.400504	0.013030	0.012685
RS	46	3.140252	4.408785	838.372567	0.012652	0.012266
RS	47	3.394760	4.408785	853.817299	0.012885	0.012434
RS	48	3.669260	4.586078	833.237783	0.012575	0.012088
RS	49	3.965320	4.586078	842.936639	0.012721	0.012185
RS	50	4.284634	4.726854	824.104037	0.012437	0.011878
RS	51	4.629030	4.726854	826.928622	0.012479	0.011892
RS	52	5.000476	4.848095	805.270633	0.012153	0.011561
RS	53	5.401098	4.848095	800.302748	0.012078	0.011477
RS	54	5.833187	5.081792	755.561459	0.011402	0.010836
RS	55	6.299215	5.081792	744.322173	0.011233	0.010667
RS	56	6.801848	5.081792	728.036173	0.010987	0.010426
RS	57	7.343961	5.081792	706.644690	0.010664	0.010109
RS	58	7.928654	8.089786	437.101061	0.006596	0.006425
RS	59	8.559272	8.089786	437.450535	0.006602	0.006406
RS	60	9.239424	8.089786	435.218063	0.006568	0.006346
RS	61	9.972998	8.089786	430.240655	0.006493	0.006243
RS	62	10.764191	8.089786	422.398018	0.006375	0.006097
RS	63	11.617530	8.089786	4094.007912	0.061784	0.056727
PA	4+25*2+4+6 0.044223561 0.020459474 11.617530114 34.278293415 7.698556258 2.975652246 1.492084856 0.983805017 0.779219134 0.711199629 0.716750149 0.767970988 0.855974899 0.981417207 1.146424808 1.352928778 1.604153133 1.901347858 2.238189146 2.600543255 2.969350627 3.324186002 3.649280092 3.938387966 4.191855836 4.408785091 4.586077930 4.726853883 4.848094939 5.081792289 8.089786263
//
IT	4881
RD	10
LK	-329614.279435
QD	-508.877648 -> -402.332390
RI	0.0014695111
TR	0.042467	0.021101
MT	11.794001
MM	C_pi: 2.750015, n_recomb: 70672.844573
RS	0	0.000000	37.283221	14.515325	0.000205	0.000012
RS	1	0.007880	37.283221	15.657074	0.000222	0.000112
RS	2	0.016381	37.283221	16.888453	0.000239	0.000217
RS	3	0.025552	37.283221	18.216469	0.000258	0.000261
RS	4	0.035446	8.865260	82.595413	0.001169	0.001171
RS	5	0.046120	8.865260	89.003068	0.001259	0.001167
RS	6	0.057634	3.410100	249.030775	0.003524	0.003198
RS	7	0.070056	3.410100	267.676080	0.003788	0.003540
RS	8	0.083457	1.641685	596.111957	0.008435	0.007823
RS	9	0.097914	1.641685	637.328660	0.009018	0.008526
RS	10	0.113509	1.050806	1060.742029	0.015009	0.013952
RS	11	0.130334	1.050806	1125.653115	0.015928	0.015053
RS	12	0.148485	0.814353	1535.236777	0.021723	0.020541
RS	13	0.168066	0.814353	1615.689116	0.022862	0.022165
RS	14	0.189190	0.731990	1885.037421	0.026673	0.026095
RS	15	0.211979	0.731990	1969.333855	0.027865	0.027860
RS	16	0.236564	0.730540	2056.201317	0.029095	0.029338
RS	17	0.263086	0.730540	2136.727262	0.030234	0.030943
RS	18	0.291698	0.777999	2081.481457	0.029452	0.030319
RS	19	0.322564	0.777999	2155.540354	0.030500	0.031701
RS	20	0.355863	0.863669	2008.906272	0.028425	0.029659
RS	21	0.391786	0.863669	2076.353623	0.029380	0.030854
RS	22	0.430539	0.987606	1876.076831	0.026546	0.027947
RS	23	0.472347	0.987606	1937.700453	0.027418	0.028974
RS	24	0.517449	1.151990	1715.865483	0.024279	0.025682
RS	25	0.566105	1.151990	1772.534053	0.025081	0.026559
RS	26	0.618596	1.359083	1552.527327	0.021968	0.023253
RS	27	0.675222	1.359083	1604.891734	0.022709	0.024008
RS	28	0.736311	1.612740	1398.677306	0.019791	0.020891
RS	29	0.802214	1.612740	1447.201540	0.020477	0.021543
RS	30	0.873311	1.915076	1261.563129	0.017851	0.018730
RS	31	0.950009	1.915076	1306.586357	0.018488	0.019292
RS	32	1.032752	2.260388	1146.858780	0.016228	0.016872
RS	33	1.122015	2.260388	1188.639378	0.016819	0.017366
RS	34	1.218312	2.634385	1057.133066	0.014958	0.015379
RS	35	1.322198	2.634385	1095.879296	0.015506	0.015824
RS	36	1.434270	3.016998	991.724030	0.014033	0.014258
RS	37	1.555173	3.016998	1027.575730	0.014540	0.014668
RS	38	1.685604	3.386304	947.985282	0.013414	0.013476
RS	39	1.826313	3.386304	980.953729	0.013880	0.013856
RS	40	1.978110	3.725107	921.730691	0.013042	0.012970
RS	41	2.141869	3.725107	951.632998	0.013465	0.013316
RS	42	2.318533	4.026300	907.585974	0.012842	0.012653
RS	43	2.509118	4.026300	934.012103	0.013216	0.012956
RS	44	2.714721	4.289817	900.322562	0.012739	0.012441
RS	45	2.936527	4.289817	922.638686	0.013055	0.012690
RS	46	3.175811	4.514382	896.168151	0.012681	0.012279
RS	47	3.433951	4.514382	913.511928	0.012926	0.012466
RS	48	3.712433	4.696546	892.217335	0.012625	0.012134
RS	49	4.012861	4.696546	903.484251	0.012784	0.012250
RS	50	4.336962	4.839708	884.366408	0.012514	0.011959
RS	51	4.686603	4.839708	888.306997	0.012569	0.011990
RS	52	5.063797	4.962427	866.194675	0.012256	0.011674
RS	53	5.470714	4.962427	861.771626	0.012194	0.011604
RS	54	5.909697	5.205164	813.959097	0.011517	0.010961
RS	55	6.383272	5.205164	802.804037	0.011359	0.010805
RS	56	6.894167	5.205164	786.210449	0.011125	0.010576
RS	57	7.445321	5.205164	764.093345	0.010812	0.010269
RS	58	8.039906	8.516887	460.857144	0.006521	0.006353
RS	59	8.681347	8.516887	462.725343	0.006547	0.006357
RS	60	9.373334	8.516887	461.959585	0.006537	0.006321
RS	61	10.119851	8.516887	458.364018	0.006486	0.006243
RS	62	10.925195	8.516887	451.782102	0.006393	0.006124
RS	63	11.794001	8.516887	4561.845695	0.064549	0.059519
PA	4+25*2+4+6 0.042466845 0.021101145 11.794001150 37.283221058 8.865260030 3.410100040 1.641685226 1.050806337 0.814353164 0.731989604 0.730540010 0.777998929 0.863669135 0.987605724 1.151989786 1.359083286 1.612740123 1.915076100 2.260387849 2.634384913 3.016998207 3.386304305 3.725107228 4.026300423 4.289816624 4.514382242 4.696545850 4.839708074 4.962427249 5.205164029 8.516887435
//
IT	4623
RD	11
LK	-329407.778661
QD	-448.965004 -> -356.489785
RI	0.0012692919
TR	0.040844	0.021682
MT	11.968654
MM	C_pi: 2.843356, n_recomb: 74952.384239
RS	0	0.000000	38.946924	14.757483	0.000197	0.000012
RS	1	0.007905	38.946924	15.922144	0.000212	0.000111
RS	2	0.016435	38.946924	17.178554	0.000229	0.000217
RS	3	0.025640	38.946924	18.533914	0.000247	0.000261
RS	4	0.035572	9.961108	78.150992	0.001043	0.001103
RS	5	0.046289	9.961108	84.244858	0.001124	0.001086
RS	6	0.057853	3.862152	233.973630	0.003122	0.002944
RS	7	0.070332	3.862152	251.658447	0.003358	0.003222
RS	8	0.083797	1.794961	581.005349	0.007752	0.007366
RS	9	0.098326	1.794961	621.783490	0.008296	0.007993
RS	10	0.114004	1.118577	1064.066901	0.014197	0.013423
RS	11	0.130921	1.118577	1130.489672	0.015083	0.014426
RS	12	0.149176	0.849790	1574.636431	0.021008	0.020052
RS	13	0.168874	0.849790	1659.035340	0.022135	0.021583
RS	14	0.190129	0.753067	1965.350128	0.026221	0.025756
RS	15	0.213064	0.753067	2055.168032	0.027420	0.027466
RS	16	0.237812	0.744711	2167.391567	0.028917	0.029182
RS	17	0.264517	0.744711	2253.848704	0.030070	0.030761
RS	18	0.293332	0.788561	2209.513103	0.029479	0.030310
RS	19	0.324426	0.788561	2289.251769	0.030543	0.031678
RS	20	0.357977	0.872085	2142.496360	0.028585	0.029744
RS	21	0.394181	0.872085	2215.143139	0.029554	0.030929
RS	22	0.433247	0.994696	2007.101464	0.026778	0.028080
RS	23	0.475401	0.994696	2073.431392	0.027663	0.029105
RS	24	0.520887	1.158578	1839.008507	0.024536	0.025831
RS	25	0.569970	1.158578	1899.958789	0.025349	0.026712
RS	26	0.622932	1.366292	1664.984571	0.022214	0.023393
RS	27	0.680081	1.366292	1721.280181	0.022965	0.024154
RS	28	0.741747	1.622277	1499.331638	0.020004	0.021004
RS	29	0.808289	1.622277	1551.493277	0.020700	0.021664
RS	30	0.880090	1.929481	1350.480441	0.018018	0.018806
RS	31	0.957568	1.929481	1398.885454	0.018664	0.019379
RS	32	1.041170	2.282824	1225.184015	0.016346	0.016912
RS	33	1.131382	2.282824	1270.116526	0.016946	0.017417
RS	34	1.228724	2.667914	1126.790049	0.015033	0.015387
RS	35	1.333762	2.667914	1168.481882	0.015590	0.015843
RS	36	1.447103	3.063750	1054.949523	0.014075	0.014243
RS	37	1.569404	3.063750	1093.566402	0.014590	0.014665
RS	38	1.701373	3.446946	1006.962572	0.013435	0.013449
RS	39	1.843775	3.446946	1042.539800	0.013909	0.013840
RS	40	1.997433	3.798872	978.343838	0.013053	0.012940
RS	41	2.163239	3.798872	1010.711958	0.013485	0.013299
RS	42	2.342151	4.111505	963.283102	0.012852	0.012630
RS	43	2.535207	4.111505	992.026732	0.013235	0.012947
RS	44	2.743525	4.384320	956.135885	0.012757	0.012434
RS	45	2.968310	4.384320	980.591870	0.013083	0.012699
RS	46	3.210864	4.615672	952.841739	0.012713	0.012296
RS	47	3.472593	4.615672	972.089581	0.012969	0.012500
RS	48	3.755013	4.801829	950.258069	0.012678	0.012182
RS	49	4.059757	4.801829	963.100302	0.012849	0.012314
RS	50	4.388593	4.946585	943.868172	0.012593	0.012040
RS	51	4.743423	4.946585	948.930948	0.012660	0.012087
RS	52	5.126303	5.070091	926.508535	0.012361	0.011785
RS	53	5.539451	5.070091	922.632033	0.012310	0.011729
RS	54	5.985258	5.320838	871.838848	0.011632	0.011084
RS	55	6.466308	5.320838	860.764418	0.011484	0.010939
RS	56	6.985385	5.320838	843.860997	0.011259	0.010719
RS	57	7.545495	5.320838	821.017574	0.010954	0.010422
RS	58	8.149884	8.933153	483.548353	0.006451	0.006286
RS	59	8.802050	8.933153	486.911316	0.006496	0.006310
RS	60	9.505771	8.933153	487.601592	0.006505	0.006295
RS	61	10.265123	8.933153	485.392793	0.006476	0.006241
RS	62	11.084502	8.933153	480.094300	0.006405	0.006145
RS	63	11.968654	8.933153	5031.884792	0.067134	0.062167
PA	4+25*2+4+6 0.040844267 0.021682355 11.968654442 38.946924211 9.961107679 3.862151894 1.794960700 1.118577180 0.849789521 0.753067422 0.744710832 0.788560695 0.872085284 0.994696002 1.158578228 1.366292322 1.622277440 1.929480593 2.282824371 2.667914358 3.063750377 3.446946165 3.798872149 4.111505126 4.384320244 4.615671868 4.801828640 4.946584714 5.070090746 5.320838367 8.933152628
//
IT	5016
RD	12
LK	-329228.491311
QD	-397.376264 -> -316.913828
RI	0.0011455681
TR	0.039344	0.022207
MT	12.142062
MM	C_pi: 2.934846, n_recomb: 79102.369559
RS	0	0.000000	39.471295	15.388904	0.000195	0.000012
RS	1	0.007930	39.471295	16.607233	0.000210	0.000112
RS	2	0.016488	39.471295	17.921850	0.000227	0.000221
RS	3	0.025725	39.471295	19.340336	0.000244	0.000268
RS	4	0.035694	10.967026	75.089490	0.000949	0.001049
RS	5	0.046455	10.967026	80.971210	0.001024	0.001024
RS	6	0.058068	4.330743	220.900912	0.002793	0.002724
RS	7	0.070602	4.330743	237.735528	0.003005	0.002952
RS	8	0.084130	1.952145	566.305875	0.007159	0.006949
RS	9	0.098731	1.952145	606.579702	0.007668	0.007514
RS	10	0.114489	1.187296	1064.632045	0.013459	0.012922
RS	11	0.131497	1.187296	1132.290464	0.014314	0.013844
RS	12	0.149854	0.885606	1608.044774	0.020329	0.019574
RS	13	0.169667	0.885606	1696.048283	0.021441	0.021023
RS	14	0.191050	0.774416	2038.180310	0.025766	0.025408
RS	15	0.214129	0.774416	2133.267026	0.026968	0.027067
RS	16	0.239038	0.759173	2271.295687	0.028713	0.029006
RS	17	0.265923	0.759173	2363.540124	0.029880	0.030563
RS	18	0.294939	0.799488	2331.166562	0.029470	0.030278
RS	19	0.326256	0.799488	2416.508760	0.030549	0.031635
RS	20	0.360056	0.880979	2270.754513	0.028707	0.029808
RS	21	0.396537	0.880979	2348.556702	0.029690	0.030987
RS	22	0.435910	1.002384	2133.806939	0.026975	0.028197
RS	23	0.478406	1.002384	2204.810025	0.027873	0.029221
RS	24	0.524271	1.165839	1958.730043	0.024762	0.025969
RS	25	0.573773	1.165839	2023.929915	0.025586	0.026852
RS	26	0.627201	1.374188	1774.699386	0.022435	0.023526
RS	27	0.684865	1.374188	1834.893355	0.023196	0.024292
RS	28	0.747101	1.632419	1597.714383	0.020198	0.021114
RS	29	0.814273	1.632419	1653.480885	0.020903	0.021781
RS	30	0.886771	1.944282	1437.417142	0.018172	0.018884
RS	31	0.965018	1.944282	1489.172889	0.018826	0.019466
RS	32	1.049470	2.305322	1301.692649	0.016456	0.016954
RS	33	1.140618	2.305322	1349.747862	0.017063	0.017469
RS	34	1.238994	2.701103	1194.711385	0.015103	0.015399
RS	35	1.345171	2.701103	1239.321439	0.015667	0.015866
RS	36	1.459767	3.109742	1116.486594	0.014114	0.014233
RS	37	1.583450	3.109742	1157.843480	0.014637	0.014665
RS	38	1.716941	3.506428	1064.289915	0.013455	0.013427
RS	39	1.861017	3.506428	1102.454143	0.013937	0.013829
RS	40	2.016518	3.871067	1033.359973	0.013064	0.012915
RS	41	2.184349	3.871067	1068.177166	0.013504	0.013285
RS	42	2.365489	4.194684	1017.461354	0.012863	0.012611
RS	43	2.560992	4.194684	1048.512282	0.013255	0.012940
RS	44	2.771998	4.476222	1010.549415	0.012775	0.012431
RS	45	2.999736	4.476222	1037.142052	0.013111	0.012709
RS	46	3.245532	4.713688	1008.268538	0.012746	0.012316
RS	47	3.510820	4.713688	1029.423470	0.013014	0.012535
RS	48	3.797143	4.903122	1007.228756	0.012733	0.012230
RS	49	4.106171	4.903122	1021.653333	0.012916	0.012378
RS	50	4.439703	5.048802	1002.478758	0.012673	0.012120
RS	51	4.799683	5.048802	1008.671343	0.012751	0.012180
RS	52	5.188208	5.172514	986.085149	0.012466	0.011894
RS	53	5.607542	5.172514	982.759934	0.012424	0.011849
RS	54	6.060126	5.430373	929.093190	0.011745	0.011203
RS	55	6.548600	5.430373	918.099014	0.011606	0.011068
RS	56	7.075807	5.430373	900.887145	0.011389	0.010857
RS	57	7.644819	5.430373	877.320664	0.011091	0.010567
RS	58	8.258952	9.340284	505.229975	0.006387	0.006223
RS	59	8.921783	9.340284	510.062746	0.006448	0.006265
RS	60	9.637174	9.340284	512.195412	0.006475	0.006270
RS	61	10.409292	9.340284	511.373138	0.006465	0.006236
RS	62	11.242637	9.340284	507.373223	0.006414	0.006161
RS	63	12.142062	9.340284	5502.634807	0.069563	0.064674
PA	4+25*2+4+6 0.039343794 0.022207429 12.142061797 39.471295300 10.967025888 4.330743189 1.952145322 1.187295618 0.885605736 0.774416252 0.759172871 0.799487505 0.880978911 1.002383824 1.165838844 1.374188489 1.632419226 1.944282325 2.305322223 2.701103122 3.109742016 3.506427564 3.871067226 4.194684041 4.476222274 4.713687811 4.903122251 5.048802004 5.172513903 5.430373219 9.340283924
//
IT	4305
RD	13
LK	-329072.450594
QD	-352.780587 -> -282.623179
RI	0.0010732781
TR	0.037956	0.022681
MT	12.314088
MM	C_pi: 3.024532, n_recomb: 83121.185195
RS	0	0.000000	39.123354	16.336651	0.000197	0.000012
RS	1	0.007954	39.123354	17.633913	0.000212	0.000115
RS	2	0.016540	39.123354	19.034010	0.000229	0.000229
RS	3	0.025809	39.123354	20.545064	0.000247	0.000279
RS	4	0.035815	11.873160	73.048643	0.000879	0.001006
RS	5	0.046617	11.873160	78.794038	0.000948	0.000978
RS	6	0.058278	4.814604	209.418268	0.002519	0.002529
RS	7	0.070867	4.814604	225.494027	0.002713	0.002719
RS	8	0.084456	2.113347	551.964827	0.006640	0.006568
RS	9	0.099127	2.113347	591.682310	0.007118	0.007082
RS	10	0.114965	1.257058	1062.779903	0.012786	0.012448
RS	11	0.132062	1.257058	1131.426387	0.013612	0.013302
RS	12	0.150519	0.921835	1635.996269	0.019682	0.019108
RS	13	0.170444	0.921835	1727.276552	0.020780	0.020483
RS	14	0.191954	0.796015	2103.994875	0.025312	0.025055
RS	15	0.215175	0.796015	2204.093033	0.026517	0.026669
RS	16	0.240242	0.773844	2368.289120	0.028492	0.028815
RS	17	0.267303	0.773844	2466.164719	0.029670	0.030353
RS	18	0.296517	0.810643	2446.740868	0.029436	0.030229
RS	19	0.328054	0.810643	2537.596302	0.030529	0.031578
RS	20	0.362099	0.890169	2393.888201	0.028800	0.029856
RS	21	0.398852	0.890169	2476.788161	0.029797	0.031031
RS	22	0.438528	1.010437	2256.338028	0.027145	0.028302
RS	23	0.481360	1.010437	2331.968664	0.028055	0.029325
RS	24	0.527598	1.173506	2075.105033	0.024965	0.026098
RS	25	0.577514	1.173506	2144.511335	0.025800	0.026984
RS	26	0.631401	1.382479	1881.704802	0.022638	0.023654
RS	27	0.689573	1.382479	1945.754225	0.023409	0.024425
RS	28	0.752371	1.642872	1693.821043	0.020378	0.021223
RS	29	0.820165	1.642872	1753.150592	0.021092	0.021897
RS	30	0.893350	1.959207	1522.348063	0.018315	0.018962
RS	31	0.972356	1.959207	1577.414768	0.018977	0.019552
RS	32	1.057646	2.327664	1376.340235	0.016558	0.016999
RS	33	1.149719	2.327664	1427.480672	0.017173	0.017523
RS	34	1.249116	2.733804	1260.842464	0.015169	0.015415
RS	35	1.356418	2.733804	1308.335413	0.015740	0.015891
RS	36	1.472254	3.154915	1176.270243	0.014151	0.014228
RS	37	1.597303	3.154915	1220.334258	0.014681	0.014668
RS	38	1.732299	3.564774	1119.895828	0.013473	0.013409
RS	39	1.878030	3.564774	1160.617718	0.013963	0.013820
RS	40	2.035353	3.941823	1086.693923	0.013074	0.012895
RS	41	2.205189	3.941823	1123.936114	0.013522	0.013274
RS	42	2.388532	4.276059	1070.025583	0.012873	0.012596
RS	43	2.586457	4.276059	1103.366584	0.013274	0.012936
RS	44	2.800125	4.565866	1063.451640	0.012794	0.012429
RS	45	3.030786	4.565866	1092.171424	0.013140	0.012721
RS	46	3.279794	4.808872	1062.327033	0.012780	0.012336
RS	47	3.548606	4.808872	1085.386707	0.013058	0.012569
RS	48	3.838798	5.000977	1062.995821	0.012789	0.012278
RS	49	4.152070	5.000977	1079.005773	0.012981	0.012439
RS	50	4.490259	5.147009	1060.054624	0.012753	0.012198
RS	51	4.855345	5.147009	1067.382348	0.012841	0.012271
RS	52	5.249469	5.270412	1044.779417	0.012569	0.011998
RS	53	5.674939	5.270412	1042.009451	0.012536	0.011964
RS	54	6.134249	5.534557	985.591491	0.011857	0.011318
RS	55	6.630090	5.534557	974.676857	0.011726	0.011192
RS	56	7.165368	5.534557	957.158254	0.011515	0.010988
RS	57	7.743219	5.534557	932.873009	0.011223	0.010705
RS	58	8.367030	9.738863	525.928153	0.006327	0.006165
RS	59	9.040456	9.738863	532.202989	0.006403	0.006222
RS	60	9.767442	9.738863	535.760052	0.006446	0.006244
RS	61	10.552250	9.738863	536.317996	0.006452	0.006228
RS	62	11.399477	9.738863	533.623916	0.006420	0.006173
RS	63	12.314088	9.738863	5972.246507	0.071850	0.067043
PA	4+25*2+4+6 0.037955783 0.022681265 12.314087925 39.123353853 11.873159751 4.814604130 2.113347142 1.257058192 0.921834816 0.796014880 0.773844081 0.810642921 0.890168657 1.010436727 1.173506027 1.382478891 1.642871557 1.959206879 2.327663650 2.733804452 3.154915270 3.564773500 3.941823065 4.276059414 4.565866162 4.808871780 5.000976521 5.147009373 5.270412111 5.534556583 9.738863453
//
IT	4805
RD	14
LK	-328936.361739
QD	-314.092776 -> -252.807705
RI	0.0010365007
TR	0.036672	0.023109
MT	12.484418
MM	C_pi: 3.112357, n_recomb: 87006.838827
RS	0	0.000000	38.167746	17.551727	0.000202	0.000012
RS	1	0.007977	38.167746	18.949501	0.000218	0.000120
RS	2	0.016590	38.167746	20.458392	0.000235	0.000240
RS	3	0.025890	38.167746	22.087199	0.000254	0.000293
RS	4	0.035932	12.675432	71.781840	0.000825	0.000972
RS	5	0.046775	12.675432	77.448942	0.000890	0.000942
RS	6	0.058484	5.312369	199.234490	0.002290	0.002358
RS	7	0.071126	5.312369	214.628016	0.002467	0.002518
RS	8	0.084776	2.278525	537.973196	0.006183	0.006219
RS	9	0.099515	2.278525	577.094390	0.006633	0.006690
RS	10	0.115430	1.327870	1058.848341	0.012170	0.012000
RS	11	0.132615	1.327870	1128.261838	0.012968	0.012795
RS	12	0.151170	0.958477	1658.983391	0.019067	0.018655
RS	13	0.171206	0.958477	1753.226412	0.020150	0.019965
RS	14	0.192839	0.817826	2163.237366	0.024863	0.024701
RS	15	0.216199	0.817826	2268.085576	0.026068	0.026273
RS	16	0.241422	0.788659	2458.676346	0.028258	0.028615
RS	17	0.268656	0.788659	2562.014642	0.029446	0.030135
RS	18	0.298063	0.821932	2556.433125	0.029382	0.030168
RS	19	0.329816	0.821932	2652.697397	0.030488	0.031511
RS	20	0.364102	0.899520	2512.037619	0.028872	0.029893
RS	21	0.401123	0.899520	2599.963835	0.029882	0.031065
RS	22	0.441097	1.018686	2374.771784	0.027294	0.028397
RS	23	0.484259	1.018686	2454.971640	0.028216	0.029421
RS	24	0.530865	1.181385	2188.156264	0.025149	0.026220
RS	25	0.581188	1.181385	2261.714444	0.025995	0.027110
RS	26	0.635526	1.390954	1985.983466	0.022826	0.023778
RS	27	0.694197	1.390954	2053.835155	0.023605	0.024555
RS	28	0.757549	1.653419	1787.611663	0.020546	0.021329
RS	29	0.825955	1.653419	1850.452982	0.021268	0.022010
RS	30	0.899817	1.974054	1605.218767	0.018449	0.019040
RS	31	0.979571	1.974054	1663.547859	0.019120	0.019639
RS	32	1.065687	2.349671	1449.070597	0.016655	0.017046
RS	33	1.158672	2.349671	1503.250478	0.017277	0.017578
RS	34	1.259075	2.765878	1325.126118	0.015230	0.015433
RS	35	1.367486	2.765878	1375.458703	0.015809	0.015918
RS	36	1.484545	3.199178	1234.239875	0.014186	0.014225
RS	37	1.610942	3.199178	1280.970444	0.014723	0.014674
RS	38	1.747422	3.621945	1173.714730	0.013490	0.013395
RS	39	1.894788	3.621945	1216.957380	0.013987	0.013814
RS	40	2.053909	4.011151	1138.274475	0.013083	0.012876
RS	41	2.225723	4.011151	1177.910088	0.013538	0.013265
RS	42	2.411243	4.355706	1120.893727	0.012883	0.012583
RS	43	2.611561	4.355706	1156.500252	0.013292	0.012933
RS	44	2.827859	4.653380	1114.752051	0.012812	0.012429
RS	45	3.061410	4.653380	1145.582431	0.013167	0.012732
RS	46	3.313591	4.901438	1114.910619	0.012814	0.012357
RS	47	3.585888	4.901438	1139.866396	0.013101	0.012602
RS	48	3.879906	5.095685	1117.438497	0.012843	0.012325
RS	49	4.197378	5.095685	1135.031646	0.013045	0.012499
RS	50	4.540174	5.241554	1116.466697	0.012832	0.012273
RS	51	4.910314	5.241554	1124.930838	0.012929	0.012358
RS	52	5.309979	5.364182	1102.456341	0.012671	0.012100
RS	53	5.741525	5.364182	1100.242878	0.012645	0.012075
RS	54	6.207496	5.633840	1041.207491	0.011967	0.011429
RS	55	6.710636	5.633840	1030.369580	0.011842	0.011311
RS	56	7.253910	5.633840	1012.544541	0.011638	0.011114
RS	57	7.840521	5.633840	987.544179	0.011350	0.010836
RS	58	8.473925	10.128968	545.662609	0.006271	0.006109
RS	59	9.157855	10.128968	553.348338	0.006360	0.006180
RS	60	9.896341	10.128968	558.307030	0.006417	0.006217
RS	61	10.693735	10.128968	560.232627	0.006439	0.006219
RS	62	11.554736	10.128968	558.843811	0.006423	0.006181
RS	63	12.484418	10.128968	6438.795754	0.074003	0.069279
PA	4+25*2+4+6 0.036671522 0.023108652 12.484417526 38.167746116 12.675431643 5.312368728 2.278524943 1.327870335 0.958476962 0.817825701 0.788658966 0.821932344 0.899519632 1.018686343 1.181385350 1.390953788 1.653419210 1.974053545 2.349671075 2.765877560 3.199177915 3.621945340 4.011150516 4.355706463 4.653379874 4.901438145 5.095685337 5.241553966 5.364181641 5.633839517 10.128968496
//
IT	4932
RD	15
LK	-328817.456764
QD	-280.421309 -> -226.797878
RI	0.0010246441
TR	0.035483	0.023494
MT	12.652650
MM	C_pi: 3.198223, n_recomb: 90757.857373
RS	0	0.000000	36.844047	18.990755	0.000209	0.000013
RS	1	0.008000	36.844047	20.507316	0.000226	0.000125
RS	2	0.016639	36.844047	22.144760	0.000244	0.000252
RS	3	0.025970	36.844047	23.912684	0.000263	0.000311
RS	4	0.036047	13.377389	71.099069	0.000783	0.000944
RS	5	0.046930	13.377389	76.731979	0.000845	0.000915
RS	6	0.058684	5.822694	190.127181	0.002095	0.002205
RS	7	0.071378	5.822694	204.903353	0.002258	0.002342
RS	8	0.085088	2.447527	524.343678	0.005777	0.005899
RS	9	0.099894	2.447527	562.839390	0.006202	0.006334
RS	10	0.115885	1.399715	1053.133237	0.011604	0.011577
RS	11	0.133155	1.399715	1123.116318	0.012375	0.012321
RS	12	0.151806	0.995505	1677.485565	0.018483	0.018217
RS	13	0.171950	0.995505	1774.392343	0.019551	0.019467
RS	14	0.193705	0.839813	2216.320996	0.024420	0.024349
RS	15	0.217200	0.839813	2325.655559	0.025625	0.025882
RS	16	0.242575	0.803565	2542.735859	0.028017	0.028408
RS	17	0.269980	0.803565	2651.357609	0.029214	0.029912
RS	18	0.299577	0.833283	2660.419337	0.029313	0.030097
RS	19	0.331541	0.833283	2761.975232	0.030432	0.031435
RS	20	0.366063	0.908932	2625.315290	0.028927	0.029921
RS	21	0.403346	0.908932	2718.183563	0.029950	0.031092
RS	22	0.443612	1.027014	2489.149819	0.027426	0.028485
RS	23	0.487099	1.027014	2573.849039	0.028360	0.029511
RS	24	0.534065	1.189338	2297.884197	0.025319	0.026336
RS	25	0.584787	1.189338	2375.529337	0.026174	0.027231
RS	26	0.639568	1.399461	2087.507651	0.023001	0.023898
RS	27	0.698730	1.399461	2159.099032	0.023790	0.024680
RS	28	0.762626	1.663902	1879.044709	0.020704	0.021434
RS	29	0.831633	1.663902	1945.337889	0.021434	0.022122
RS	30	0.906160	1.988662	1685.984744	0.018577	0.019118
RS	31	0.986649	1.988662	1747.519620	0.019255	0.019724
RS	32	1.073576	2.371204	1519.834899	0.016746	0.017094
RS	33	1.167458	2.371204	1577.000938	0.017376	0.017634
RS	34	1.268850	2.797203	1387.515858	0.015288	0.015454
RS	35	1.378353	2.797203	1440.637686	0.015873	0.015946
RS	36	1.496615	3.242427	1290.353783	0.014218	0.014225
RS	37	1.624338	3.242427	1339.703399	0.014761	0.014682
RS	38	1.762279	3.677869	1225.702241	0.013505	0.013382
RS	39	1.911254	3.677869	1271.421885	0.014009	0.013809
RS	40	2.072147	4.079006	1188.052116	0.013090	0.012860
RS	41	2.245910	4.079006	1230.042694	0.013553	0.013257
RS	42	2.433574	4.433613	1170.009200	0.012892	0.012571
RS	43	2.636251	4.433613	1207.849796	0.013308	0.012930
RS	44	2.855140	4.738808	1164.380065	0.012830	0.012430
RS	45	3.091540	4.738808	1197.297810	0.013192	0.012743
RS	46	3.346851	4.991481	1165.936556	0.012847	0.012377
RS	47	3.622586	4.991481	1192.773538	0.013142	0.012634
RS	48	3.920379	5.187382	1170.463760	0.012897	0.012370
RS	49	4.241994	5.187382	1189.632256	0.013108	0.012555
RS	50	4.589337	5.332626	1171.607932	0.012909	0.012346
RS	51	4.964466	5.332626	1181.205195	0.013015	0.012441
RS	52	5.369605	5.454046	1159.001852	0.012770	0.012197
RS	53	5.807152	5.454046	1157.342648	0.012752	0.012181
RS	54	6.279702	5.728476	1095.834499	0.012074	0.011536
RS	55	6.790054	5.728476	1085.067340	0.011956	0.011424
RS	56	7.341232	5.728476	1066.933618	0.011756	0.011233
RS	57	7.936502	5.728476	1041.219944	0.011473	0.010960
RS	58	8.579392	10.510398	564.455512	0.006219	0.006056
RS	59	9.273710	10.510398	573.517583	0.006319	0.006140
RS	60	10.023572	10.510398	579.850541	0.006389	0.006191
RS	61	10.833419	10.510398	583.125307	0.006425	0.006208
RS	62	11.708051	10.510398	583.033862	0.006424	0.006186
RS	63	12.652650	10.510398	6900.455950	0.076031	0.071387
PA	4+25*2+4+6 0.035483063 0.023494159 12.652650272 36.844047392 13.377389324 5.822694067 2.447527198 1.399715134 0.995504764 0.839813264 0.803565308 0.833282772 0.908932163 1.027014484 1.189338140 1.399460575 1.663901933 1.988662318 2.371204244 2.797203436 3.242426613 3.677868993 4.079006154 4.433613333 4.738807972 4.991480644 5.187381890 5.332625926 5.454046273 5.728475519 10.510398309
//
IT	4608
RD	16
LK	-328713.394056
QD	-251.028213 -> -204.037619
RI	0.0010307803
TR	0.034383	0.023842
MT	12.818444
MM	C_pi: 3.282009, n_recomb: 94372.708445
RS	0	0.000000	35.319883	20.625331	0.000219	0.000013
RS	1	0.008022	35.319883	22.276800	0.000236	0.000131
RS	2	0.016687	35.319883	24.060237	0.000255	0.000266
RS	3	0.026047	35.319883	25.986145	0.000275	0.000330
RS	4	0.036159	13.983634	70.872049	0.000751	0.000922
RS	5	0.047081	13.983634	76.505424	0.000811	0.000894
RS	6	0.058879	6.343939	181.931811	0.001928	0.002068
RS	7	0.071624	6.343939	196.146701	0.002078	0.002187
RS	8	0.085392	2.620074	511.102979	0.005416	0.005606
RS	9	0.100263	2.620074	548.953820	0.005817	0.006010
RS	10	0.116328	1.472484	1045.942139	0.011083	0.011179
RS	11	0.133681	1.472484	1116.321169	0.011829	0.011879
RS	12	0.152427	1.032867	1691.959501	0.017928	0.017795
RS	13	0.172676	1.032867	1791.246936	0.018981	0.018990
RS	14	0.194549	0.861934	2263.646544	0.023986	0.024001
RS	15	0.218177	0.861934	2377.203029	0.025190	0.025498
RS	16	0.243701	0.818509	2620.748721	0.027770	0.028197
RS	17	0.271272	0.818509	2734.464992	0.028975	0.029687
RS	18	0.301054	0.844628	2758.871985	0.029234	0.030020
RS	19	0.333226	0.844628	2865.589868	0.030365	0.031354
RS	20	0.367978	0.918330	2733.797327	0.028968	0.029942
RS	21	0.405518	0.918330	2831.511036	0.030003	0.031112
RS	22	0.446070	1.035329	2599.488916	0.027545	0.028568
RS	23	0.489874	1.035329	2688.606130	0.028489	0.029594
RS	24	0.537192	1.197264	2404.254485	0.025476	0.026449
RS	25	0.588306	1.197264	2485.911394	0.026341	0.027347
RS	26	0.643521	1.407888	2186.223504	0.023166	0.024016
RS	27	0.703164	1.407888	2261.482657	0.023963	0.024803
RS	28	0.767592	1.674202	1968.058542	0.020854	0.021538
RS	29	0.837188	1.674202	2037.735075	0.021592	0.022232
RS	30	0.912368	2.002924	1764.578559	0.018698	0.019197
RS	31	0.993577	2.002924	1829.254698	0.019383	0.019810
RS	32	1.081301	2.392158	1588.574207	0.016833	0.017143
RS	33	1.176063	2.392158	1648.665714	0.017470	0.017691
RS	34	1.278425	2.827689	1447.959120	0.015343	0.015476
RS	35	1.389000	2.827689	1503.812795	0.015935	0.015975
RS	36	1.508444	3.284586	1344.562533	0.014247	0.014227
RS	37	1.637469	3.284586	1396.476941	0.014797	0.014690
RS	38	1.776845	3.732481	1275.811336	0.013519	0.013372
RS	39	1.927401	3.732481	1323.957548	0.014029	0.013805
RS	40	2.090034	4.145337	1235.979379	0.013097	0.012846
RS	41	2.265714	4.145337	1280.279749	0.013566	0.013249
RS	42	2.455486	4.509755	1217.316478	0.012899	0.012560
RS	43	2.660481	4.509755	1257.352945	0.013323	0.012928
RS	44	2.881920	4.822155	1212.270528	0.012846	0.012431
RS	45	3.121123	4.822155	1247.245721	0.013216	0.012754
RS	46	3.379514	5.079045	1215.326383	0.012878	0.012397
RS	47	3.658632	5.079045	1244.023311	0.013182	0.012664
RS	48	3.960141	5.276163	1221.977849	0.012948	0.012414
RS	49	4.285836	5.276163	1242.708189	0.013168	0.012610
RS	50	4.637657	5.420353	1225.373966	0.012984	0.012416
RS	51	5.017701	5.420353	1236.096237	0.013098	0.012521
RS	52	5.428231	5.540165	1214.302734	0.012867	0.012291
RS	53	5.871693	5.540165	1213.191843	0.012855	0.012283
RS	54	6.350728	5.818653	1149.364386	0.012179	0.011639
RS	55	6.868191	5.818653	1138.658831	0.012066	0.011533
RS	56	7.427163	5.818653	1120.211650	0.011870	0.011348
RS	57	8.030974	5.818653	1093.784693	0.011590	0.011078
RS	58	8.683222	10.882883	582.322643	0.006170	0.006006
RS	59	9.387791	10.882883	592.723354	0.006281	0.006101
RS	60	10.148880	10.882883	600.399020	0.006362	0.006165
RS	61	10.971021	10.882883	604.999126	0.006411	0.006195
RS	62	11.859112	10.882883	606.190587	0.006423	0.006188
RS	63	12.818444	10.882883	7355.430146	0.077940	0.073372
PA	4+25*2+4+6 0.034382895 0.023841930 12.818444086 35.319882557 13.983633927 6.343938733 2.620074258 1.472484366 1.032866952 0.861934353 0.818508930 0.844627629 0.918330282 1.035329478 1.197264217 1.407887760 1.674201985 2.002923559 2.392157974 2.827689010 3.284585927 3.732481477 4.145337229 4.509755176 4.822154783 5.079045386 5.276162679 5.420352644 5.540164936 5.818652862 10.882883358
//
IT	4701
RD	17
LK	-328622.183386
QD	-225.299298 -> -184.063325
RI	0.0010496266
TR	0.033364	0.024156
MT	12.981461
MM	C_pi: 3.363608, n_recomb: 97850.945825
RS	0	0.000000	33.739752	22.414585	0.000229	0.000014
RS	1	0.008043	33.739752	24.213893	0.000247	0.000138
RS	2	0.016733	33.739752	26.157328	0.000267	0.000281
RS	3	0.026123	33.739752	28.256385	0.000289	0.000351
RS	4	0.036267	14.501224	71.003124	0.000726	0.000904
RS	5	0.047227	14.501224	76.664357	0.000783	0.000878
RS	6	0.059069	6.874545	174.515922	0.001783	0.001945
RS	7	0.071864	6.874545	188.218259	0.001924	0.002051
RS	8	0.085687	2.795720	498.297628	0.005092	0.005338
RS	9	0.100622	2.795720	535.494007	0.005473	0.005715
RS	10	0.116759	1.546041	1037.558000	0.010603	0.010804
RS	11	0.134194	1.546041	1108.181776	0.011325	0.011465
RS	12	0.153030	1.070500	1702.847027	0.017402	0.017389
RS	13	0.173382	1.070500	1804.249316	0.018439	0.018533
RS	14	0.195371	0.884142	2305.625612	0.023563	0.023659
RS	15	0.219129	0.884142	2423.141759	0.024764	0.025121
RS	16	0.244797	0.833451	2692.978591	0.027521	0.027984
RS	17	0.272530	0.833451	2811.593142	0.028733	0.029460
RS	18	0.302494	0.855921	2851.951527	0.029146	0.029937
RS	19	0.334867	0.855921	2963.691686	0.030288	0.031269
RS	20	0.369845	0.927663	2837.553893	0.028999	0.029957
RS	21	0.407636	0.927663	2940.006196	0.030046	0.031128
RS	22	0.448466	1.043566	2705.813067	0.027652	0.028645
RS	23	0.492581	1.043566	2799.257359	0.028607	0.029674
RS	24	0.540244	1.205089	2507.251769	0.025623	0.026557
RS	25	0.591740	1.205089	2592.836665	0.026498	0.027459
RS	26	0.647379	1.416159	2282.087566	0.023322	0.024130
RS	27	0.707492	1.416159	2360.934876	0.024128	0.024923
RS	28	0.772441	1.684241	2054.601694	0.020997	0.021641
RS	29	0.842614	1.684241	2127.586050	0.021743	0.022340
RS	30	0.918431	2.016759	1840.952432	0.018814	0.019275
RS	31	1.000346	2.016759	1908.698824	0.019506	0.019894
RS	32	1.088850	2.412460	1655.247296	0.016916	0.017192
RS	33	1.184472	2.412460	1718.197555	0.017559	0.017747
RS	34	1.287786	2.857269	1506.422364	0.015395	0.015499
RS	35	1.399409	2.857269	1564.944822	0.015993	0.016005
RS	36	1.520011	3.325594	1396.840088	0.014275	0.014230
RS	37	1.650312	3.325594	1451.259567	0.014831	0.014700
RS	38	1.791095	3.785733	1324.016830	0.013531	0.013362
RS	39	1.943201	3.785733	1374.533770	0.014047	0.013802
RS	40	2.107541	4.210104	1282.029684	0.013102	0.012832
RS	41	2.285099	4.210104	1328.589193	0.013578	0.013243
RS	42	2.476939	4.584099	1262.785906	0.012905	0.012550
RS	43	2.684209	4.584099	1304.974416	0.013336	0.012926
RS	44	2.908151	4.903408	1258.385212	0.012860	0.012431
RS	45	3.150104	4.903408	1295.382244	0.013238	0.012763
RS	46	3.411519	5.164147	1263.030614	0.012908	0.012415
RS	47	3.693960	5.164147	1293.560659	0.013220	0.012692
RS	48	3.999119	5.362080	1271.917325	0.012999	0.012456
RS	49	4.328822	5.362080	1294.190866	0.013226	0.012661
RS	50	4.685044	5.504816	1277.689400	0.013058	0.012484
RS	51	5.069918	5.504816	1289.524081	0.013178	0.012597
RS	52	5.485748	5.622642	1268.275195	0.012961	0.012382
RS	53	5.935025	5.622642	1267.702986	0.012955	0.012380
RS	54	6.420438	5.904497	1201.716627	0.012281	0.011738
RS	55	6.944895	5.904497	1191.060174	0.012172	0.011638
RS	56	7.511535	5.904497	1172.291901	0.011980	0.011457
RS	57	8.123751	5.904497	1145.149439	0.011703	0.011191
RS	58	8.785209	11.246091	599.288321	0.006125	0.005958
RS	59	9.499871	11.246091	610.987349	0.006244	0.006063
RS	60	10.272014	11.246091	619.970577	0.006336	0.006139
RS	61	11.106263	11.246091	625.867541	0.006396	0.006182
RS	62	12.007613	11.246091	628.321647	0.006421	0.006188
RS	63	12.981461	11.246091	7802.157862	0.079735	0.075238
PA	4+25*2+4+6 0.033364117 0.024155785 12.981460934 33.739752366 14.501224259 6.874545259 2.795720200 1.546041460 1.070499776 0.884141630 0.833451002 0.855920734 0.927662570 1.043566156 1.205089259 1.416158585 1.684240880 2.016758679 2.412459615 2.857269050 3.325594072 3.785732670 4.210104170 4.584099456 4.903408066 5.164147439 5.362079654 5.504816268 5.622641895 5.904497435 11.246091427
//
IT	4802
RD	18
LK	-328542.125643
QD	-202.720430 -> -166.486591
RI	0.0010776081
TR	0.032420	0.024439
MT	13.141412
MM	C_pi: 3.442920, n_recomb: 101192.676363
RS	0	0.000000	32.190772	24.324504	0.000240	0.000015
RS	1	0.008064	32.190772	26.281904	0.000260	0.000144
RS	2	0.016779	32.190772	28.396454	0.000281	0.000296
RS	3	0.026196	32.190772	30.680711	0.000303	0.000373
RS	4	0.036372	14.937329	71.422166	0.000706	0.000890
RS	5	0.047369	14.937329	77.133415	0.000762	0.000866
RS	6	0.059253	7.412480	167.783834	0.001658	0.001835
RS	7	0.072096	7.412480	181.017136	0.001789	0.001930
RS	8	0.085974	2.974033	485.953035	0.004802	0.005091
RS	9	0.100971	2.974033	522.492721	0.005163	0.005445
RS	10	0.117178	1.620256	1028.215989	0.010161	0.010452
RS	11	0.134691	1.620256	1098.953019	0.010860	0.011078
RS	12	0.153617	1.108326	1710.570298	0.016904	0.017000
RS	13	0.174069	1.108326	1813.839840	0.017925	0.018098
RS	14	0.196170	0.906386	2342.664514	0.023151	0.023324
RS	15	0.220053	0.906386	2463.882412	0.024348	0.024754
RS	16	0.245863	0.848347	2759.722472	0.027272	0.027772
RS	17	0.273754	0.848347	2883.033944	0.028491	0.029234
RS	18	0.303894	0.867123	2939.825065	0.029052	0.029851
RS	19	0.336464	0.867123	3056.439223	0.030204	0.031180
RS	20	0.371661	0.936879	2936.689461	0.029021	0.029968
RS	21	0.409696	0.936879	3043.764272	0.030079	0.031139
RS	22	0.450799	1.051677	2808.140488	0.027750	0.028717
RS	23	0.495216	1.051677	2905.812457	0.028716	0.029748
RS	24	0.543215	1.212759	2606.859933	0.025761	0.026661
RS	25	0.595084	1.212759	2696.281361	0.026645	0.027567
RS	26	0.651137	1.424215	2375.062996	0.023471	0.024242
RS	27	0.711709	1.424215	2457.411927	0.024284	0.025040
RS	28	0.777166	1.693960	2138.628692	0.021134	0.021741
RS	29	0.847902	1.693960	2214.839038	0.021887	0.022447
RS	30	0.924342	2.030110	1915.063856	0.018925	0.019352
RS	31	1.006946	2.030110	1985.803692	0.019624	0.019978
RS	32	1.096211	2.432060	1719.816135	0.016995	0.017241
RS	33	1.192675	2.432060	1785.553082	0.017645	0.017803
RS	34	1.296918	2.885897	1562.878256	0.015445	0.015522
RS	35	1.409567	2.885897	1624.001418	0.016049	0.016035
RS	36	1.531300	3.365420	1447.161145	0.014301	0.014233
RS	37	1.662850	3.365420	1504.021184	0.014863	0.014709
RS	38	1.805008	3.837583	1370.302250	0.013542	0.013353
RS	39	1.958630	3.837583	1423.129330	0.014064	0.013800
RS	40	2.124641	4.273269	1326.187189	0.013106	0.012819
RS	41	2.304038	4.273269	1374.950336	0.013587	0.013236
RS	42	2.497903	4.656624	1306.395512	0.012910	0.012540
RS	43	2.707400	4.656624	1350.687263	0.013348	0.012923
RS	44	2.933792	4.982560	1302.695134	0.012873	0.012432
RS	45	3.178441	4.982560	1341.673320	0.013259	0.012772
RS	46	3.442818	5.246807	1309.008225	0.012936	0.012433
RS	47	3.728515	5.246807	1341.339592	0.013255	0.012719
RS	48	4.037251	5.445173	1320.230787	0.013047	0.012496
RS	49	4.370883	5.445173	1344.024165	0.013282	0.012711
RS	50	4.731420	5.586091	1328.489247	0.013128	0.012549
RS	51	5.121032	5.586091	1341.419708	0.013256	0.012670
RS	52	5.542062	5.701573	1320.845649	0.013053	0.012469
RS	53	5.997044	5.701573	1320.799247	0.013052	0.012473
RS	54	6.488716	5.986124	1252.820582	0.012381	0.011834
RS	55	7.020038	5.986124	1242.197787	0.012276	0.011739
RS	56	7.594206	5.986124	1223.098320	0.012087	0.011561
RS	57	8.214676	5.986124	1195.236230	0.011811	0.011298
RS	58	8.885180	11.599708	615.377458	0.006081	0.005913
RS	59	9.609756	11.599708	628.332372	0.006209	0.006027
RS	60	10.392761	11.599708	638.585053	0.006311	0.006113
RS	61	11.238910	11.599708	645.746480	0.006381	0.006167
RS	62	12.153292	11.599708	649.438031	0.006418	0.006187
RS	63	13.141412	11.599708	8239.245046	0.081421	0.076991
PA	4+25*2+4+6 0.032420321 0.024439183 13.141411644 32.190772374 14.937328897 7.412479593 2.974032762 1.620255655 1.108326464 0.906385645 0.848347114 0.867122810 0.936878807 1.051677218 1.212758864 1.424214640 1.693960101 2.030110443 2.432060436 2.885896893 3.365419813 3.837582798 4.273269223 4.656624402 4.982559516 5.246807208 5.445173080 5.586091076 5.701573025 5.986123941 11.599708311
//
IT	4372
RD	19
LK	-328471.764369
QD	-182.858748 -> -150.980272
RI	0.0011120615
TR	0.031546	0.024695
MT	13.298070
MM	C_pi: 3.519872, n_recomb: 104398.960852
RS	0	0.000000	30.727768	26.320550	0.000252	0.000015
RS	1	0.008084	30.727768	28.443547	0.000272	0.000151
RS	2	0.016822	30.727768	30.737361	0.000294	0.000311
RS	3	0.026266	30.727768	33.215665	0.000318	0.000395
RS	4	0.036474	15.299460	72.075664	0.000690	0.000879
RS	5	0.047507	15.299460	77.855071	0.000746	0.000858
RS	6	0.059432	7.955481	161.660745	0.001548	0.001736
RS	7	0.072321	7.955481	174.464451	0.001671	0.001823
RS	8	0.086252	3.154504	474.095843	0.004541	0.004866
RS	9	0.101309	3.154504	509.983252	0.004885	0.005199
RS	10	0.117583	1.694918	1018.167177	0.009753	0.010122
RS	11	0.135173	1.694918	1088.906546	0.010430	0.010717
RS	12	0.154186	1.146278	1715.507237	0.016432	0.016627
RS	13	0.174735	1.146278	1820.414441	0.017437	0.017683
RS	14	0.196945	0.928627	2375.143131	0.022751	0.022997
RS	15	0.220951	0.928627	2499.811011	0.023945	0.024396
RS	16	0.246898	0.863166	2821.262609	0.027024	0.027560
RS	17	0.274942	0.863166	2949.066814	0.028248	0.029010
RS	18	0.305253	0.878202	3022.677292	0.028953	0.029763
RS	19	0.338015	0.878202	3144.010842	0.030115	0.031089
RS	20	0.373425	0.945953	3031.286955	0.029036	0.029975
RS	21	0.411698	0.945953	3142.861256	0.030104	0.031147
RS	22	0.453066	1.059627	2906.517639	0.027840	0.028786
RS	23	0.497777	1.059627	3008.311184	0.028816	0.029820
RS	24	0.546103	1.220237	2703.078953	0.025892	0.026763
RS	25	0.598336	1.220237	2796.239520	0.026784	0.027673
RS	26	0.654791	1.432019	2465.129011	0.023613	0.024352
RS	27	0.715811	1.432019	2550.887713	0.024434	0.025154
RS	28	0.781763	1.703327	2220.107836	0.021266	0.021840
RS	29	0.853048	1.703327	2299.457558	0.022026	0.022551
RS	30	0.930095	2.042947	1986.887131	0.019032	0.019428
RS	31	1.013371	2.042947	2060.539207	0.019737	0.020060
RS	32	1.103379	2.450931	1782.263611	0.017072	0.017290
RS	33	1.200664	2.450931	1850.711131	0.017727	0.017858
RS	34	1.305813	2.913557	1617.313088	0.015492	0.015546
RS	35	1.419463	2.913557	1680.965118	0.016101	0.016065
RS	36	1.542301	3.404033	1495.527131	0.014325	0.014237
RS	37	1.675069	3.404033	1554.759602	0.014892	0.014719
RS	38	1.818571	3.888011	1414.669466	0.013551	0.013345
RS	39	1.973674	3.888011	1469.742498	0.014078	0.013797
RS	40	2.141316	4.334823	1368.451631	0.013108	0.012806
RS	41	2.322510	4.334823	1419.359219	0.013596	0.013229
RS	42	2.518353	4.727319	1348.144235	0.012913	0.012530
RS	43	2.730028	4.727319	1394.486514	0.013357	0.012920
RS	44	2.958816	5.059614	1345.191670	0.012885	0.012432
RS	45	3.206099	5.059614	1386.106251	0.013277	0.012780
RS	46	3.473374	5.327047	1353.241170	0.012962	0.012450
RS	47	3.762256	5.327047	1387.337937	0.013289	0.012744
RS	48	4.074492	5.525497	1366.886872	0.013093	0.012535
RS	49	4.411970	5.525497	1392.172854	0.013335	0.012757
RS	50	4.776731	5.664245	1377.733312	0.013197	0.012611
RS	51	5.170980	5.664245	1391.739342	0.013331	0.012740
RS	52	5.597101	5.777050	1371.964279	0.013142	0.012553
RS	53	6.057671	5.777050	1372.427874	0.013146	0.012563
RS	54	6.555475	6.063645	1302.627254	0.012477	0.011927
RS	55	7.093523	6.063645	1292.019978	0.012376	0.011836
RS	56	7.675068	6.063645	1272.576876	0.012190	0.011661
RS	57	8.303628	6.063645	1243.989140	0.011916	0.011400
RS	58	8.983001	11.943464	630.620795	0.006040	0.005870
RS	59	9.717297	11.943464	644.787650	0.006176	0.005993
RS	60	10.510956	11.943464	656.269380	0.006286	0.006088
RS	61	11.368777	11.943464	664.659710	0.006367	0.006153
RS	62	12.295946	11.943464	669.559384	0.006413	0.006183
RS	63	13.298070	11.943464	8665.532667	0.083004	0.078636
PA	4+25*2+4+6 0.031545546 0.024695234 13.298070261 30.727767902 15.299459861 7.955481245 3.154503900 1.694917991 1.146278477 0.928626573 0.863165717 0.878202375 0.945952962 1.059626534 1.220237290 1.432019070 1.703326690 2.042946548 2.450931022 2.913556561 3.404033080 3.888011239 4.334822661 4.727319139 5.059613716 5.327047268 5.525497193 5.664245401 5.777050182 6.063645335 11.943464425
//
IT	5268
RD	20
LK	-328409.846478
QD	-165.347955 -> -137.267489
RI	0.0011509903
TR	0.030734	0.024927
MT	13.451320
MM	C_pi: 3.594416, n_recomb: 107471.180078
RS	0	0.000000	29.378775	28.371145	0.000264	0.000016
RS	1	0.008104	29.378775	30.664707	0.000285	0.000157
RS	2	0.016864	29.378775	33.143196	0.000308	0.000327
RS	3	0.026335	29.378775	35.821438	0.000333	0.000417
RS	4	0.036573	15.595604	72.919443	0.000679	0.000870
RS	5	0.047640	15.595604	78.781805	0.000733	0.000852
RS	6	0.059605	8.501741	156.074392	0.001452	0.001647
RS	7	0.072539	8.501741	168.483716	0.001568	0.001727
RS	8	0.086521	3.336485	462.759913	0.004306	0.004659
RS	9	0.101636	3.336485	498.006006	0.004634	0.004974
RS	10	0.117977	1.769827	1007.619034	0.009376	0.009812
RS	11	0.135641	1.769827	1078.267914	0.010033	0.010380
RS	12	0.154737	1.184275	1718.021513	0.015986	0.016271
RS	13	0.175380	1.184275	1824.355431	0.016975	0.017287
RS	14	0.197696	0.950814	2403.457306	0.022364	0.022679
RS	15	0.221821	0.950814	2531.331823	0.023554	0.024049
RS	16	0.247901	0.877874	2877.893331	0.026778	0.027351
RS	17	0.276094	0.877874	3009.985087	0.028007	0.028788
RS	18	0.306572	0.889135	3100.691656	0.028851	0.029673
RS	19	0.339520	0.889135	3226.585075	0.030023	0.030997
RS	20	0.375138	0.954858	3121.460190	0.029045	0.029979
RS	21	0.413642	0.954858	3237.404973	0.030123	0.031152
RS	22	0.455267	1.067394	3000.978351	0.027924	0.028852
RS	23	0.500264	1.067394	3106.781764	0.028908	0.029888
RS	24	0.548909	1.227501	2795.911702	0.026015	0.026861
RS	25	0.601495	1.227501	2892.708934	0.026916	0.027774
RS	26	0.658343	1.439549	2552.267861	0.023748	0.024459
RS	27	0.719797	1.439549	2641.339948	0.024577	0.025266
RS	28	0.786232	1.712316	2299.020263	0.021392	0.021938
RS	29	0.858050	1.712316	2381.418583	0.022159	0.022654
RS	30	0.935689	2.055254	2056.397550	0.019134	0.019503
RS	31	1.019619	2.055254	2132.876909	0.019846	0.020141
RS	32	1.110351	2.469069	1842.569620	0.017145	0.017339
RS	33	1.208435	2.469069	1913.648172	0.017806	0.017913
RS	34	1.314468	2.940248	1669.718831	0.015536	0.015569
RS	35	1.429094	2.940248	1735.824715	0.016152	0.016094
RS	36	1.553009	3.441446	1541.934002	0.014347	0.014241
RS	37	1.686966	3.441446	1603.467763	0.014920	0.014729
RS	38	1.831778	3.937033	1457.119935	0.013558	0.013337
RS	39	1.988325	3.937033	1514.371745	0.014091	0.013795
RS	40	2.157559	4.394774	1408.829082	0.013109	0.012793
RS	41	2.340507	4.394774	1461.818796	0.013602	0.013222
RS	42	2.538281	4.796209	1388.033191	0.012915	0.012520
RS	43	2.752082	4.796209	1436.370002	0.013365	0.012916
RS	44	2.983209	5.134612	1385.869047	0.012895	0.012432
RS	45	3.233067	5.134612	1428.671840	0.013294	0.012786
RS	46	3.503172	5.404925	1395.715607	0.012987	0.012466
RS	47	3.795166	5.404925	1431.538365	0.013320	0.012767
RS	48	4.110822	5.603129	1411.861863	0.013137	0.012572
RS	49	4.452059	5.603129	1438.609843	0.013386	0.012802
RS	50	4.820949	5.739385	1425.385881	0.013263	0.012671
RS	51	5.219733	5.739385	1440.444374	0.013403	0.012806
RS	52	5.650834	5.849191	1421.589236	0.013228	0.012634
RS	53	6.116870	5.849191	1422.544547	0.013237	0.012649
RS	54	6.620674	6.137208	1351.093764	0.012572	0.012016
RS	55	7.165304	6.137208	1340.481763	0.012473	0.011929
RS	56	7.754070	6.137208	1320.680811	0.012289	0.011757
RS	57	8.390548	6.137208	1291.360037	0.012016	0.011498
RS	58	9.078606	12.277196	645.048059	0.006002	0.005829
RS	59	9.822422	12.277196	660.381859	0.006145	0.005960
RS	60	10.626515	12.277196	673.050504	0.006263	0.006063
RS	61	11.495771	12.277196	682.631671	0.006352	0.006137
RS	62	12.435470	12.277196	688.706789	0.006408	0.006178
RS	63	13.451320	12.277196	9080.007406	0.084488	0.080178
PA	4+25*2+4+6 0.030734160 0.024926613 13.451319889 29.378774536 15.595603690 8.501740791 3.336484675 1.769826805 1.184274554 0.950813693 0.877874279 0.889134616 0.954857897 1.067393534 1.227501162 1.439549428 1.712316225 2.055253995 2.469069168 2.940247639 3.441446324 3.937033338 4.394774060 4.796208566 5.134612167 5.404925238 5.603129149 5.739385070 5.849190584 6.137207607 12.277195848
//
IT	4811
RD	21
LK	-328355.293061
QD	-149.877270 -> -125.113331
RI	0.0011925609
TR	0.029981	0.025136
MT	13.600964
MM	C_pi: 3.666501, n_recomb: 110411.461171
RS	0	0.000000	28.163181	30.438602	0.000276	0.000017
RS	1	0.008123	28.163181	32.904642	0.000298	0.000163
RS	2	0.016905	28.163181	35.569913	0.000322	0.000341
RS	3	0.026401	28.163181	38.450414	0.000348	0.000439
RS	4	0.036668	15.829603	73.936051	0.000670	0.000863
RS	5	0.047769	15.829603	79.894892	0.000724	0.000849
RS	6	0.059772	9.049153	150.969718	0.001367	0.001566
RS	7	0.072749	9.049153	163.016681	0.001476	0.001641
RS	8	0.086781	3.519345	451.961996	0.004093	0.004469
RS	9	0.101953	3.519345	486.582487	0.004407	0.004768
RS	10	0.118357	1.844794	996.739129	0.009027	0.009523
RS	11	0.136093	1.844794	1067.220167	0.009666	0.010066
RS	12	0.155270	1.222227	1718.451871	0.015564	0.015931
RS	13	0.176005	1.222227	1826.019972	0.016538	0.016911
RS	14	0.198424	0.972903	2427.971818	0.021990	0.022371
RS	15	0.222664	0.972903	2558.818859	0.023175	0.023713
RS	16	0.248873	0.892442	2929.908258	0.026536	0.027145
RS	17	0.277210	0.892442	3066.083006	0.027770	0.028570
RS	18	0.307850	0.899897	3174.060727	0.028748	0.029582
RS	19	0.340978	0.899897	3304.351077	0.029928	0.030904
RS	20	0.376797	0.963574	3207.324117	0.029049	0.029981
RS	21	0.415526	0.963574	3327.505835	0.030137	0.031154
RS	22	0.457400	1.074955	3091.591522	0.028001	0.028915
RS	23	0.502676	1.074955	3201.288521	0.028994	0.029953
RS	24	0.551629	1.234532	2885.374951	0.026133	0.026956
RS	25	0.604559	1.234532	2985.702406	0.027042	0.027873
RS	26	0.661787	1.446788	2636.476739	0.023879	0.024563
RS	27	0.723665	1.446788	2728.762324	0.024714	0.025375
RS	28	0.790568	1.720915	2375.353797	0.021514	0.022033
RS	29	0.862906	1.720915	2460.706828	0.022287	0.022754
RS	30	0.941119	2.067019	2123.589384	0.019233	0.019578
RS	31	1.025686	2.067019	2202.808229	0.019951	0.020221
RS	32	1.117121	2.486459	1900.738961	0.017215	0.017387
RS	33	1.215984	2.486459	1974.366407	0.017882	0.017966
RS	34	1.322877	2.965962	1720.103212	0.015579	0.015593
RS	35	1.438452	2.965962	1788.585559	0.016199	0.016123
RS	36	1.563415	3.477650	1586.397080	0.014368	0.014246
RS	37	1.698528	3.477650	1650.158740	0.014946	0.014738
RS	38	1.844617	3.984636	1497.674066	0.013564	0.013329
RS	39	2.002571	3.984636	1557.035222	0.014102	0.013792
RS	40	2.173356	4.453115	1447.338858	0.013109	0.012780
RS	41	2.358012	4.453115	1502.346006	0.013607	0.013215
RS	42	2.557668	4.863276	1426.082584	0.012916	0.012510
RS	43	2.773541	4.863276	1476.355298	0.013371	0.012912
RS	44	3.006949	5.207549	1424.740660	0.012904	0.012431
RS	45	3.259316	5.207549	1469.380614	0.013308	0.012792
RS	46	3.532181	5.480457	1436.434266	0.013010	0.012480
RS	47	3.827210	5.480457	1473.940656	0.013350	0.012789
RS	48	4.146204	5.678111	1455.146393	0.013179	0.012606
RS	49	4.491108	5.678111	1483.322967	0.013435	0.012844
RS	50	4.864028	5.811561	1471.430181	0.013327	0.012729
RS	51	5.267239	5.811561	1487.515387	0.013472	0.012870
RS	52	5.703201	5.918062	1469.695761	0.013311	0.012711
RS	53	6.174574	5.918062	1471.122302	0.013324	0.012731
RS	54	6.684236	6.206900	1398.194145	0.012663	0.012103
RS	55	7.235296	6.206900	1387.555205	0.012567	0.012018
RS	56	7.831116	6.206900	1367.380482	0.012384	0.011849
RS	57	8.475333	6.206900	1337.317906	0.012112	0.011591
RS	58	9.171878	12.600685	658.691738	0.005966	0.005791
RS	59	9.925000	12.600685	675.146873	0.006115	0.005928
RS	60	10.739296	12.600685	688.959080	0.006240	0.006040
RS	61	11.619734	12.600685	699.691116	0.006337	0.006122
RS	62	12.571687	12.600685	706.906332	0.006402	0.006173
RS	63	13.600964	12.600685	9481.872180	0.085878	0.081623
PA	4+25*2+4+6 0.029981224 0.025135907 13.600963796 28.163181006 15.829602592 9.049153217 3.519344830 1.844794045 1.222227323 0.972902527 0.892442398 0.899897368 0.963573930 1.074954835 1.234532296 1.446788183 1.720915152 2.067018663 2.486458538 2.965962426 3.477650276 3.984635699 4.453115330 4.863276291 5.207549225 5.480457267 5.678111324 5.811561432 5.918062113 6.206899518 12.600684854
//
IT	3893
RD	22
LK	-328307.171595
QD	-136.181355 -> -114.317154
RI	0.0012355856
TR	0.029282	0.025325
MT	13.747055
MM	C_pi: 3.736143, n_recomb: 113222.545816
RS	0	0.000000	27.084644	32.490923	0.000287	0.000017
RS	1	0.008141	27.084644	35.128741	0.000310	0.000169
RS	2	0.016944	27.084644	37.980077	0.000335	0.000355
RS	3	0.026465	27.084644	41.062108	0.000363	0.000459
RS	4	0.036760	16.007973	75.100560	0.000663	0.000859
RS	5	0.047893	16.007973	81.167527	0.000717	0.000848
RS	6	0.059933	9.595455	146.303192	0.001292	0.001494
RS	7	0.072953	9.595455	158.017351	0.001396	0.001565
RS	8	0.087033	3.702458	441.711863	0.003901	0.004295
RS	9	0.102259	3.702458	475.726381	0.004202	0.004580
RS	10	0.118725	1.919615	985.685607	0.008706	0.009252
RS	11	0.136531	1.919615	1055.936419	0.009326	0.009773
RS	12	0.155786	1.260059	1717.106439	0.015166	0.015608
RS	13	0.176610	1.260059	1825.734540	0.016125	0.016554
RS	14	0.199128	0.994858	2449.034679	0.021630	0.022073
RS	15	0.223480	0.994858	2582.631078	0.022810	0.023387
RS	16	0.249814	0.906853	2977.589597	0.026299	0.026942
RS	17	0.278292	0.906853	3117.645662	0.027536	0.028355
RS	18	0.309088	0.910477	3242.992637	0.028643	0.029491
RS	19	0.342391	0.910477	3377.515966	0.029831	0.030811
RS	20	0.378405	0.972091	3289.017271	0.029049	0.029981
RS	21	0.417352	0.972091	3413.299974	0.030147	0.031155
RS	22	0.459468	1.082305	3178.430577	0.028072	0.028975
RS	23	0.505014	1.082305	3291.902401	0.029075	0.030015
RS	24	0.554267	1.241326	2971.511209	0.026245	0.027049
RS	25	0.607530	1.241326	3075.260183	0.027161	0.027969
RS	26	0.665129	1.453735	2717.773721	0.024004	0.024666
RS	27	0.727417	1.453735	2813.170985	0.024846	0.025481
RS	28	0.794776	1.729127	2449.119786	0.021631	0.022127
RS	29	0.867619	1.729127	2537.331914	0.022410	0.022852
RS	30	0.946391	2.078255	2188.469497	0.019329	0.019650
[truncated: 10,060,261 more chars]
